# Supplementary material for: Germline-related molecular phenotype in Metazoa: conservation and innovation highlighted by comparative transcriptomics
Source: EvoDevo. 2023 Jan 30;14:2. doi: 10.1186/s13227-022-00207-3 (PMC9885605; doi:10.1186/s13227-022-00207-3)
Supplement: Supplementary file 1 — Additional file 1: Zipped directory comprehending more detailed information on the species-specific transcriptomic analyses (transcriptomic statistics, read counts, fasta of upregulated transcripts, GO/IPR enrichment analyses, ratios bootstrap iterations) and extensive results of the comparative analyses (co-upregulated transcripts, co-enriched GO/IPR, comparisons of different cut-off iterations) [file 13227_2022_207_MOESM1_ESM.zip]

Archive with 157 entries (147 files):
- SUPPLEMENTARY_MATERIAL/
- SUPPLEMENTARY_MATERIAL/Co-enriched_GO_weight01_bioproc.txt
- SUPPLEMENTARY_MATERIAL/Co-enriched_GO_elim_bioproc.txt
- SUPPLEMENTARY_MATERIAL/Schmidtea_mediterranea/
- SUPPLEMENTARY_MATERIAL/Schmidtea_mediterranea/Sme_DESeq2-edgeR_Venn.png
- SUPPLEMENTARY_MATERIAL/Schmidtea_mediterranea/topGO_tab_bio_process_weight01.txt
- SUPPLEMENTARY_MATERIAL/Schmidtea_mediterranea/salmon.isoform.counts.matrix.diff_cells_vs_neoblasts.DESeq2.DE_results
- SUPPLEMENTARY_MATERIAL/Schmidtea_mediterranea/topGO_tab_bio_process.txt
- SUPPLEMENTARY_MATERIAL/Schmidtea_mediterranea/topGO_tab_mol_function_weight01.txt
- SUPPLEMENTARY_MATERIAL/Schmidtea_mediterranea/Sme_Vplot_DESEq2.pdf
- SUPPLEMENTARY_MATERIAL/Schmidtea_mediterranea/IPR_counts_odds.txt
- SUPPLEMENTARY_MATERIAL/Schmidtea_mediterranea/topGO_tab_mol_function_elim.txt
- SUPPLEMENTARY_MATERIAL/Schmidtea_mediterranea/Schmidtea_mediterranea_germline_upregulated_transcripts.fasta
- SUPPLEMENTARY_MATERIAL/Schmidtea_mediterranea/Sme_PCA_logt-counts.pdf
- SUPPLEMENTARY_MATERIAL/Schmidtea_mediterranea/topGO_tab_bio_process_elim.txt
- SUPPLEMENTARY_MATERIAL/Schmidtea_mediterranea/salmon.isoform.counts.matrix.diff_cells_vs_neoblasts.edgeR.DE_results
- SUPPLEMENTARY_MATERIAL/Schmidtea_mediterranea/topGO_tab_mol_function.txt
- SUPPLEMENTARY_MATERIAL/Schmidtea_mediterranea/Sme_Vplot_edgeR.pdf
- SUPPLEMENTARY_MATERIAL/Differentially_transcribed_shared_orthologues_logFC1.txt
- SUPPLEMENTARY_MATERIAL/Co-enriched_GO_weight01_molfunct.txt
- SUPPLEMENTARY_MATERIAL/Co-enriched_IPR.txt
- SUPPLEMENTARY_MATERIAL/Drosophila_melanogaster/
- SUPPLEMENTARY_MATERIAL/Drosophila_melanogaster/topGO_tab_bio_process_weight01.txt
- SUPPLEMENTARY_MATERIAL/Drosophila_melanogaster/topGO_tab_bio_process.txt
- SUPPLEMENTARY_MATERIAL/Drosophila_melanogaster/Dme_PCA_logt-counts.pdf
- SUPPLEMENTARY_MATERIAL/Drosophila_melanogaster/topGO_tab_mol_function_weight01.txt
- SUPPLEMENTARY_MATERIAL/Drosophila_melanogaster/IPR_counts_odds.txt
- SUPPLEMENTARY_MATERIAL/Drosophila_melanogaster/salmon.isoform.counts.matrix.gonads_vs_repro_sys.edgeR.DE_results
- SUPPLEMENTARY_MATERIAL/Drosophila_melanogaster/Drosophila_melanogaster_germline_upregulated_transcripts.fasta
- SUPPLEMENTARY_MATERIAL/Drosophila_melanogaster/topGO_tab_mol_function_elim.txt
- SUPPLEMENTARY_MATERIAL/Drosophila_melanogaster/topGO_tab_bio_process_elim.txt
- SUPPLEMENTARY_MATERIAL/Drosophila_melanogaster/Dme_Vplot_edgeR.pdf
- SUPPLEMENTARY_MATERIAL/Drosophila_melanogaster/Dme_Vplot_DESEq2.pdf
- SUPPLEMENTARY_MATERIAL/Drosophila_melanogaster/Dme_DESeq2-edgeR_Venn.png
- SUPPLEMENTARY_MATERIAL/Drosophila_melanogaster/salmon.isoform.counts.matrix.gonads_vs_repro_sys.DESeq2.DE_results
- SUPPLEMENTARY_MATERIAL/Drosophila_melanogaster/topGO_tab_mol_function.txt
- SUPPLEMENTARY_MATERIAL/Ruditapes_philippinarum/
- SUPPLEMENTARY_MATERIAL/Ruditapes_philippinarum/topGO_tab_bio_process_weight01.txt
- SUPPLEMENTARY_MATERIAL/Ruditapes_philippinarum/topGO_tab_bio_process.txt
- SUPPLEMENTARY_MATERIAL/Ruditapes_philippinarum/topGO_tab_mol_function_weight01.txt
- SUPPLEMENTARY_MATERIAL/Ruditapes_philippinarum/Rph_Vplot_edgeR.pdf
- SUPPLEMENTARY_MATERIAL/Ruditapes_philippinarum/IPR_counts_odds.txt
- SUPPLEMENTARY_MATERIAL/Ruditapes_philippinarum/Rph_PCA_logt-counts.pdf
- SUPPLEMENTARY_MATERIAL/Ruditapes_philippinarum/topGO_tab_mol_function_elim.txt
- SUPPLEMENTARY_MATERIAL/Ruditapes_philippinarum/salmon.isoform.counts.matrix.gonad_vs_mantle.edgeR.DE_results
- SUPPLEMENTARY_MATERIAL/Ruditapes_philippinarum/Rph_DESeq2-edgeR_Venn.png
- SUPPLEMENTARY_MATERIAL/Ruditapes_philippinarum/topGO_tab_bio_process_elim.txt
- SUPPLEMENTARY_MATERIAL/Ruditapes_philippinarum/Ruditapes_philippinarum_germline_upregulated_transcripts.fasta
- SUPPLEMENTARY_MATERIAL/Ruditapes_philippinarum/salmon.isoform.counts.matrix.gonad_vs_mantle.DESeq2.DE_results
- SUPPLEMENTARY_MATERIAL/Ruditapes_philippinarum/topGO_tab_mol_function.txt
- SUPPLEMENTARY_MATERIAL/Ruditapes_philippinarum/Rph_Vplot_DESEq2.pdf
- SUPPLEMENTARY_MATERIAL/Co-enriched_GO_molfunct.txt
- SUPPLEMENTARY_MATERIAL/Caenorhabditis_elegans/
- SUPPLEMENTARY_MATERIAL/Caenorhabditis_elegans/topGO_tab_bio_process_weight01.txt
- SUPPLEMENTARY_MATERIAL/Caenorhabditis_elegans/salmon.isoform.counts.matrix.embryo_PGCs_vs_embryo_somatic.DESeq2.DE_results
- SUPPLEMENTARY_MATERIAL/Caenorhabditis_elegans/topGO_tab_bio_process.txt
- SUPPLEMENTARY_MATERIAL/Caenorhabditis_elegans/topGO_tab_mol_function_weight01.txt
- SUPPLEMENTARY_MATERIAL/Caenorhabditis_elegans/salmon.isoform.counts.matrix.embryo_PGCs_vs_embryo_somatic.edgeR.DE_results
- SUPPLEMENTARY_MATERIAL/Caenorhabditis_elegans/IPR_counts_odds.txt
- SUPPLEMENTARY_MATERIAL/Caenorhabditis_elegans/Cel_Vplot_DESEq2.pdf
- SUPPLEMENTARY_MATERIAL/Caenorhabditis_elegans/topGO_tab_mol_function_elim.txt
- SUPPLEMENTARY_MATERIAL/Caenorhabditis_elegans/Cel_DESeq2-edgeR_Venn.png
- SUPPLEMENTARY_MATERIAL/Caenorhabditis_elegans/Caenorhabditis_elegans_germline_upregulated_transcripts.fasta
- SUPPLEMENTARY_MATERIAL/Caenorhabditis_elegans/topGO_tab_bio_process_elim.txt
- SUPPLEMENTARY_MATERIAL/Caenorhabditis_elegans/Cel_Vplot_edgeR.pdf
- SUPPLEMENTARY_MATERIAL/Caenorhabditis_elegans/topGO_tab_mol_function.txt
- SUPPLEMENTARY_MATERIAL/Caenorhabditis_elegans/Cel_PCA_logt-counts.pdf
- SUPPLEMENTARY_MATERIAL/Co-enriched_GO_elim_molfunct.txt
- SUPPLEMENTARY_MATERIAL/Transcriptomic_statistics.xlsx
- SUPPLEMENTARY_MATERIAL/Co-enriched_GO_bioproc.txt
- SUPPLEMENTARY_MATERIAL/Haliotis_rufescens/
- SUPPLEMENTARY_MATERIAL/Haliotis_rufescens/Hru_DESeq2-edgeR_Venn.png
- SUPPLEMENTARY_MATERIAL/Haliotis_rufescens/topGO_tab_bio_process_weight01.txt
- SUPPLEMENTARY_MATERIAL/Haliotis_rufescens/salmon.isoform.counts.matrix.gonads_vs_mantle.edgeR.DE_results
- SUPPLEMENTARY_MATERIAL/Haliotis_rufescens/topGO_tab_bio_process.txt
- SUPPLEMENTARY_MATERIAL/Haliotis_rufescens/topGO_tab_mol_function_weight01.txt
- SUPPLEMENTARY_MATERIAL/Haliotis_rufescens/Hru_PCA_logt-counts.pdf
- SUPPLEMENTARY_MATERIAL/Haliotis_rufescens/Hru_Vplot_edgeR.pdf
- SUPPLEMENTARY_MATERIAL/Haliotis_rufescens/IPR_counts_odds.txt
- SUPPLEMENTARY_MATERIAL/Haliotis_rufescens/topGO_tab_mol_function_elim.txt
- SUPPLEMENTARY_MATERIAL/Haliotis_rufescens/topGO_tab_bio_process_elim.txt
- SUPPLEMENTARY_MATERIAL/Haliotis_rufescens/topGO_tab_mol_function.txt
- SUPPLEMENTARY_MATERIAL/Haliotis_rufescens/salmon.isoform.counts.matrix.gonads_vs_mantle.DESeq2.DE_results
- SUPPLEMENTARY_MATERIAL/Haliotis_rufescens/Haliotis_rufescens_germline_upregulated_transcripts.fasta
- SUPPLEMENTARY_MATERIAL/Haliotis_rufescens/Hru_Vplot_DESEq2.pdf
- SUPPLEMENTARY_MATERIAL/Ephydatia_fluviatilis/
- SUPPLEMENTARY_MATERIAL/Ephydatia_fluviatilis/topGO_tab_bio_process_weight01.txt
- SUPPLEMENTARY_MATERIAL/Ephydatia_fluviatilis/topGO_tab_bio_process.txt
- SUPPLEMENTARY_MATERIAL/Ephydatia_fluviatilis/Efl_Vplot_DESEq2.pdf
- SUPPLEMENTARY_MATERIAL/Ephydatia_fluviatilis/topGO_tab_mol_function_weight01.txt
- SUPPLEMENTARY_MATERIAL/Ephydatia_fluviatilis/salmon.isoform.counts.matrix.archeocytes_vs_mix_of_differentiated_cells.DESeq2.DE_results
- SUPPLEMENTARY_MATERIAL/Ephydatia_fluviatilis/salmon.isoform.counts.matrix.archeocytes_vs_mix_of_differentiated_cells.edgeR.DE_results
- SUPPLEMENTARY_MATERIAL/Ephydatia_fluviatilis/IPR_counts_odds.txt
- SUPPLEMENTARY_MATERIAL/Ephydatia_fluviatilis/Efl_Vplot_edgeR.pdf
- SUPPLEMENTARY_MATERIAL/Ephydatia_fluviatilis/topGO_tab_mol_function_elim.txt
- SUPPLEMENTARY_MATERIAL/Ephydatia_fluviatilis/Ephydatia_fluviatilis_germline_upregulated_transcripts.fasta
- SUPPLEMENTARY_MATERIAL/Ephydatia_fluviatilis/topGO_tab_bio_process_elim.txt
- SUPPLEMENTARY_MATERIAL/Ephydatia_fluviatilis/topGO_tab_mol_function.txt
- SUPPLEMENTARY_MATERIAL/Ephydatia_fluviatilis/Efl_DESeq2-edgeR_Venn.png
- SUPPLEMENTARY_MATERIAL/Ephydatia_fluviatilis/Efl_PCA_logt-counts.pdf
- SUPPLEMENTARY_MATERIAL/Nematostella_vectensis/
- SUPPLEMENTARY_MATERIAL/Nematostella_vectensis/topGO_tab_bio_process_weight01.txt
- SUPPLEMENTARY_MATERIAL/Nematostella_vectensis/salmon.isoform.counts.matrix.gonads_vs_soma.edgeR.DE_results
- SUPPLEMENTARY_MATERIAL/Nematostella_vectensis/Nve_PCA_logt-counts.pdf
- SUPPLEMENTARY_MATERIAL/Nematostella_vectensis/Nve_DESeq2-edgeR_Venn.png
- SUPPLEMENTARY_MATERIAL/Nematostella_vectensis/salmon.isoform.counts.matrix.gonads_vs_soma.DESeq2.DE_results
- SUPPLEMENTARY_MATERIAL/Nematostella_vectensis/topGO_tab_bio_process.txt
- SUPPLEMENTARY_MATERIAL/Nematostella_vectensis/Nve_Vplot_edgeR.pdf
- SUPPLEMENTARY_MATERIAL/Nematostella_vectensis/topGO_tab_mol_function_weight01.txt
- SUPPLEMENTARY_MATERIAL/Nematostella_vectensis/Nematostella_vectensis_germline_upregulated_transcripts.fasta
- SUPPLEMENTARY_MATERIAL/Nematostella_vectensis/IPR_counts_odds.txt
- SUPPLEMENTARY_MATERIAL/Nematostella_vectensis/topGO_tab_mol_function_elim.txt
- SUPPLEMENTARY_MATERIAL/Nematostella_vectensis/topGO_tab_bio_process_elim.txt
- SUPPLEMENTARY_MATERIAL/Nematostella_vectensis/topGO_tab_mol_function.txt
- SUPPLEMENTARY_MATERIAL/Nematostella_vectensis/Nve_Vplot_DESEq2.pdf
- SUPPLEMENTARY_MATERIAL/Xenopus_tropicalis/
- SUPPLEMENTARY_MATERIAL/Xenopus_tropicalis/Xtr_Vplot_edgeR.pdf
- SUPPLEMENTARY_MATERIAL/Xenopus_tropicalis/topGO_tab_bio_process_weight01.txt
- SUPPLEMENTARY_MATERIAL/Xenopus_tropicalis/topGO_tab_bio_process.txt
- SUPPLEMENTARY_MATERIAL/Xenopus_tropicalis/Xtr_PCA_logt-counts.pdf
- SUPPLEMENTARY_MATERIAL/Xenopus_tropicalis/topGO_tab_mol_function_weight01.txt
- SUPPLEMENTARY_MATERIAL/Xenopus_tropicalis/Xenopus_tropicalis_germline_upregulated_transcripts.fasta
- SUPPLEMENTARY_MATERIAL/Xenopus_tropicalis/IPR_counts_odds.txt
- SUPPLEMENTARY_MATERIAL/Xenopus_tropicalis/salmon.isoform.counts.matrix.ovary_vs_soma.edgeR.DE_results
- SUPPLEMENTARY_MATERIAL/Xenopus_tropicalis/topGO_tab_mol_function_elim.txt
- SUPPLEMENTARY_MATERIAL/Xenopus_tropicalis/salmon.isoform.counts.matrix.ovary_vs_soma.DESeq2.DE_results
- SUPPLEMENTARY_MATERIAL/Xenopus_tropicalis/Xtr_Vplot_DESEq2.pdf
- SUPPLEMENTARY_MATERIAL/Xenopus_tropicalis/topGO_tab_bio_process_elim.txt
- SUPPLEMENTARY_MATERIAL/Xenopus_tropicalis/topGO_tab_mol_function.txt
- SUPPLEMENTARY_MATERIAL/Xenopus_tropicalis/Xtr_DESeq2-edgeR_Venn.png
- SUPPLEMENTARY_MATERIAL/Danio_rerio/
- SUPPLEMENTARY_MATERIAL/Danio_rerio/Dre_Vplot_edgeR.pdf
- SUPPLEMENTARY_MATERIAL/Danio_rerio/topGO_tab_bio_process_weight01.txt
- SUPPLEMENTARY_MATERIAL/Danio_rerio/salmon.isoform.counts.matrix.gonads_vs_soma.edgeR.DE_results
- SUPPLEMENTARY_MATERIAL/Danio_rerio/Danio_rerio_germline_upregulated_transcripts.fasta
- SUPPLEMENTARY_MATERIAL/Danio_rerio/salmon.isoform.counts.matrix.gonads_vs_soma.DESeq2.DE_results
- SUPPLEMENTARY_MATERIAL/Danio_rerio/topGO_tab_bio_process.txt
- SUPPLEMENTARY_MATERIAL/Danio_rerio/topGO_tab_mol_function_weight01.txt
- SUPPLEMENTARY_MATERIAL/Danio_rerio/IPR_counts_odds.txt
- SUPPLEMENTARY_MATERIAL/Danio_rerio/Dre_PCA_logt-counts.pdf
- SUPPLEMENTARY_MATERIAL/Danio_rerio/topGO_tab_mol_function_elim.txt
- SUPPLEMENTARY_MATERIAL/Danio_rerio/topGO_tab_bio_process_elim.txt
- SUPPLEMENTARY_MATERIAL/Danio_rerio/topGO_tab_mol_function.txt
- SUPPLEMENTARY_MATERIAL/Danio_rerio/Dre_DESeq2-edgeR_Venn.png
- SUPPLEMENTARY_MATERIAL/Danio_rerio/Dre_Vplot_DESEq2.pdf
- SUPPLEMENTARY_MATERIAL/Cross_cutoffs_comparisons.xlsx
- SUPPLEMENTARY_MATERIAL/README.docx
- SUPPLEMENTARY_MATERIAL/.~lock.Cross_cutoffs_comparisons.xlsx#
- SUPPLEMENTARY_MATERIAL/Schmidtea_mediterranea/Sme_1000sets_ratios.pdf
- SUPPLEMENTARY_MATERIAL/Drosophila_melanogaster/Dme_1000sets_ratios.pdf
- SUPPLEMENTARY_MATERIAL/Ruditapes_philippinarum/Rph_1000sets_ratios.pdf
- SUPPLEMENTARY_MATERIAL/Caenorhabditis_elegans/Cel_1000sets_ratios.pdf
- SUPPLEMENTARY_MATERIAL/Haliotis_rufescens/Hru_1000sets_ratios.pdf
- SUPPLEMENTARY_MATERIAL/Ephydatia_fluviatilis/Efl_1000sets_ratios.pdf
- SUPPLEMENTARY_MATERIAL/Nematostella_vectensis/Nve_1000sets_ratios.pdf
- SUPPLEMENTARY_MATERIAL/Xenopus_tropicalis/Xtr_1000sets_ratios.pdf
- SUPPLEMENTARY_MATERIAL/Danio_rerio/Dre_1000sets_ratios.pdf
