# Supplementary material for: Germline-related molecular phenotype in Metazoa: conservation and innovation highlighted by comparative transcriptomics
Source: EvoDevo. 2023 Jan 30;14:2. doi: 10.1186/s13227-022-00207-3 (PMC9885605; doi:10.1186/s13227-022-00207-3)
Supplement: Supplementary file 1 — Additional file 1: Zipped directory comprehending more detailed information on the species-specific transcriptomic analyses (transcriptomic statistics, read counts, fasta of upregulated transcripts, GO/IPR enrichment analyses, ratios bootstrap iterations) and extensive results of the comparative analyses (co-upregulated transcripts, co-enriched GO/IPR, comparisons of different cut-off iterations) [file 13227_2022_207_MOESM1_ESM.zip › SUPPLEMENTARY_MATERIAL/Co-enriched_GO_weight01_bioproc.txt]

GO:0000012	Danio_rerio
GO:0000027	Schmidtea_mediterranea
GO:0000055	Schmidtea_mediterranea	Xenopus_tropicalis
GO:0000070	Danio_rerio	Ruditapes_philippinarum	Xenopus_tropicalis
GO:0000076	Ruditapes_philippinarum
GO:0000077	Danio_rerio	Drosophila_melanogaster	Ruditapes_philippinarum	Schmidtea_mediterranea
GO:0000082	Danio_rerio	Xenopus_tropicalis
GO:0000154	Ephydatia_fluviatilis
GO:0000184	Caenorhabditis_elegans
GO:0000245	Danio_rerio	Schmidtea_mediterranea	Xenopus_tropicalis
GO:0000278	Danio_rerio	Drosophila_melanogaster	Nematostella_vectensis	Xenopus_tropicalis
GO:0000281	Danio_rerio	Ruditapes_philippinarum	Xenopus_tropicalis
GO:0000290	Danio_rerio	Ruditapes_philippinarum	Xenopus_tropicalis
GO:0000350	Xenopus_tropicalis
GO:0000381	Ephydatia_fluviatilis	Ruditapes_philippinarum
GO:0000387	Danio_rerio	Drosophila_melanogaster	Ephydatia_fluviatilis	Nematostella_vectensis	Schmidtea_mediterranea	Xenopus_tropicalis
GO:0000398	Ephydatia_fluviatilis	Schmidtea_mediterranea	Xenopus_tropicalis
GO:0000413	Drosophila_melanogaster	Ephydatia_fluviatilis	Schmidtea_mediterranea	Xenopus_tropicalis
GO:0000462	Xenopus_tropicalis
GO:0000463	Ephydatia_fluviatilis
GO:0000469	Ephydatia_fluviatilis
GO:0000493	Xenopus_tropicalis
GO:0000723	Caenorhabditis_elegans	Danio_rerio	Drosophila_melanogaster	Xenopus_tropicalis
GO:0000724	Danio_rerio	Drosophila_melanogaster	Ruditapes_philippinarum	Schmidtea_mediterranea	Xenopus_tropicalis
GO:0000725	Ruditapes_philippinarum
GO:0000737	Danio_rerio
GO:0001510	Ephydatia_fluviatilis	Xenopus_tropicalis
GO:0001522	Danio_rerio	Ephydatia_fluviatilis	Haliotis_rufescens	Ruditapes_philippinarum	Schmidtea_mediterranea	Xenopus_tropicalis
GO:0001682	Ephydatia_fluviatilis	Schmidtea_mediterranea
GO:0001736	Xenopus_tropicalis
GO:0002098	Ephydatia_fluviatilis	Ruditapes_philippinarum	Xenopus_tropicalis
GO:0002138	Danio_rerio
GO:0002949	Schmidtea_mediterranea
GO:0003334	Danio_rerio
GO:0003341	Ruditapes_philippinarum
GO:0003352	Ruditapes_philippinarum
GO:0005975	Haliotis_rufescens
GO:0006004	Nematostella_vectensis
GO:0006080	Haliotis_rufescens
GO:0006083	Caenorhabditis_elegans
GO:0006090	Caenorhabditis_elegans
GO:0006094	Nematostella_vectensis
GO:0006098	Nematostella_vectensis
GO:0006139	Schmidtea_mediterranea
GO:0006189	Nematostella_vectensis	Ruditapes_philippinarum
GO:0006207	Nematostella_vectensis	Schmidtea_mediterranea
GO:0006226	Caenorhabditis_elegans
GO:0006233	Ephydatia_fluviatilis
GO:0006260	Danio_rerio	Drosophila_melanogaster	Ephydatia_fluviatilis	Haliotis_rufescens	Nematostella_vectensis	Ruditapes_philippinarum	Schmidtea_mediterranea	Xenopus_tropicalis
GO:0006261	Ruditapes_philippinarum	Schmidtea_mediterranea	Xenopus_tropicalis
GO:0006265	Drosophila_melanogaster	Schmidtea_mediterranea	Xenopus_tropicalis
GO:0006269	Danio_rerio	Ephydatia_fluviatilis	Nematostella_vectensis	Ruditapes_philippinarum	Schmidtea_mediterranea
GO:0006270	Danio_rerio	Drosophila_melanogaster	Ephydatia_fluviatilis	Haliotis_rufescens	Nematostella_vectensis	Ruditapes_philippinarum	Schmidtea_mediterranea	Xenopus_tropicalis
GO:0006275	Haliotis_rufescens	Nematostella_vectensis	Ruditapes_philippinarum	Xenopus_tropicalis
GO:0006281	Caenorhabditis_elegans	Danio_rerio	Drosophila_melanogaster	Ephydatia_fluviatilis	Ruditapes_philippinarum	Schmidtea_mediterranea	Xenopus_tropicalis
GO:0006284	Danio_rerio	Schmidtea_mediterranea	Xenopus_tropicalis
GO:0006289	Caenorhabditis_elegans	Drosophila_melanogaster	Ephydatia_fluviatilis	Ruditapes_philippinarum	Schmidtea_mediterranea	Xenopus_tropicalis
GO:0006298	Caenorhabditis_elegans	Drosophila_melanogaster	Ruditapes_philippinarum	Schmidtea_mediterranea	Xenopus_tropicalis
GO:0006302	Schmidtea_mediterranea	Xenopus_tropicalis
GO:0006303	Ephydatia_fluviatilis
GO:0006310	Danio_rerio	Drosophila_melanogaster
GO:0006325	Drosophila_melanogaster	Ruditapes_philippinarum	Schmidtea_mediterranea	Xenopus_tropicalis
GO:0006334	Ephydatia_fluviatilis	Nematostella_vectensis	Schmidtea_mediterranea
GO:0006336	Ephydatia_fluviatilis
GO:0006338	Drosophila_melanogaster	Xenopus_tropicalis
GO:0006352	Xenopus_tropicalis
GO:0006364	Drosophila_melanogaster	Ephydatia_fluviatilis	Haliotis_rufescens	Ruditapes_philippinarum	Schmidtea_mediterranea	Xenopus_tropicalis
GO:0006367	Danio_rerio	Schmidtea_mediterranea	Xenopus_tropicalis
GO:0006368	Schmidtea_mediterranea	Xenopus_tropicalis
GO:0006370	Schmidtea_mediterranea
GO:0006378	Ephydatia_fluviatilis	Ruditapes_philippinarum
GO:0006383	Drosophila_melanogaster	Xenopus_tropicalis
GO:0006384	Haliotis_rufescens	Ruditapes_philippinarum	Schmidtea_mediterranea
GO:0006396	Danio_rerio	Ephydatia_fluviatilis	Ruditapes_philippinarum	Schmidtea_mediterranea	Xenopus_tropicalis
GO:0006397	Ephydatia_fluviatilis	Schmidtea_mediterranea	Xenopus_tropicalis
GO:0006400	Ephydatia_fluviatilis	Schmidtea_mediterranea
GO:0006401	Ephydatia_fluviatilis
GO:0006406	Nematostella_vectensis
GO:0006412	Ephydatia_fluviatilis
GO:0006413	Ephydatia_fluviatilis	Nematostella_vectensis
GO:0006414	Caenorhabditis_elegans	Ephydatia_fluviatilis
GO:0006417	Caenorhabditis_elegans	Ephydatia_fluviatilis	Xenopus_tropicalis
GO:0006419	Ephydatia_fluviatilis	Ruditapes_philippinarum
GO:0006420	Caenorhabditis_elegans
GO:0006424	Ephydatia_fluviatilis	Ruditapes_philippinarum
GO:0006425	Ephydatia_fluviatilis
GO:0006428	Ephydatia_fluviatilis
GO:0006429	Caenorhabditis_elegans	Ephydatia_fluviatilis
GO:0006433	Ephydatia_fluviatilis
GO:0006437	Ephydatia_fluviatilis
GO:0006438	Caenorhabditis_elegans
GO:0006457	Ephydatia_fluviatilis	Haliotis_rufescens	Nematostella_vectensis	Ruditapes_philippinarum
GO:0006471	Caenorhabditis_elegans	Schmidtea_mediterranea
GO:0006479	Haliotis_rufescens
GO:0006488	Ephydatia_fluviatilis
GO:0006506	Ephydatia_fluviatilis	Xenopus_tropicalis
GO:0006511	Nematostella_vectensis
GO:0006597	Schmidtea_mediterranea
GO:0006606	Drosophila_melanogaster	Ephydatia_fluviatilis	Ruditapes_philippinarum	Schmidtea_mediterranea	Xenopus_tropicalis
GO:0006629	Haliotis_rufescens
GO:0006631	Haliotis_rufescens
GO:0006685	Haliotis_rufescens
GO:0006689	Haliotis_rufescens
GO:0006694	Haliotis_rufescens
GO:0006776	Danio_rerio
GO:0006777	Ephydatia_fluviatilis
GO:0006779	Nematostella_vectensis
GO:0006805	Nematostella_vectensis
GO:0006879	Haliotis_rufescens
GO:0006891	Ephydatia_fluviatilis
GO:0006913	Danio_rerio	Drosophila_melanogaster	Xenopus_tropicalis
GO:0006974	Ruditapes_philippinarum	Xenopus_tropicalis
GO:0007018	Ruditapes_philippinarum
GO:0007020	Danio_rerio	Drosophila_melanogaster	Ephydatia_fluviatilis	Xenopus_tropicalis
GO:0007023	Drosophila_melanogaster
GO:0007052	Danio_rerio
GO:0007059	Danio_rerio	Haliotis_rufescens	Ruditapes_philippinarum	Xenopus_tropicalis
GO:0007064	Ephydatia_fluviatilis	Schmidtea_mediterranea	Xenopus_tropicalis
GO:0007076	Danio_rerio	Haliotis_rufescens	Schmidtea_mediterranea	Xenopus_tropicalis
GO:0007093	Danio_rerio	Ruditapes_philippinarum	Xenopus_tropicalis
GO:0007094	Danio_rerio	Drosophila_melanogaster	Nematostella_vectensis	Ruditapes_philippinarum	Xenopus_tropicalis
GO:0007095	Schmidtea_mediterranea
GO:0007098	Ruditapes_philippinarum	Xenopus_tropicalis
GO:0007099	Danio_rerio	Ruditapes_philippinarum	Xenopus_tropicalis
GO:0007131	Nematostella_vectensis	Ruditapes_philippinarum	Schmidtea_mediterranea
GO:0007160	Haliotis_rufescens	Ruditapes_philippinarum
GO:0007219	Drosophila_melanogaster
GO:0007281	Danio_rerio
GO:0007283	Danio_rerio
GO:0007286	Ruditapes_philippinarum
GO:0007304	Drosophila_melanogaster
GO:0007339	Danio_rerio	Xenopus_tropicalis
GO:0007349	Drosophila_melanogaster
GO:0007605	Ruditapes_philippinarum
GO:0008033	Ephydatia_fluviatilis	Schmidtea_mediterranea	Xenopus_tropicalis
GO:0008295	Schmidtea_mediterranea
GO:0008380	Schmidtea_mediterranea
GO:0008608	Ruditapes_philippinarum
GO:0009060	Nematostella_vectensis
GO:0009113	Ruditapes_philippinarum	Schmidtea_mediterranea	Xenopus_tropicalis
GO:0009253	Ephydatia_fluviatilis
GO:0009263	Danio_rerio
GO:0009408	Nematostella_vectensis
GO:0009443	Nematostella_vectensis
GO:0009972	Ruditapes_philippinarum
GO:0010038	Caenorhabditis_elegans
GO:0010212	Schmidtea_mediterranea
GO:0010390	Xenopus_tropicalis
GO:0010738	Danio_rerio
GO:0015693	Xenopus_tropicalis
GO:0016070	Ephydatia_fluviatilis
GO:0016075	Danio_rerio
GO:0016126	Schmidtea_mediterranea
GO:0016180	Ephydatia_fluviatilis	Schmidtea_mediterranea	Xenopus_tropicalis
GO:0016233	Xenopus_tropicalis
GO:0016255	Ephydatia_fluviatilis
GO:0016560	Ephydatia_fluviatilis	Xenopus_tropicalis
GO:0016567	Drosophila_melanogaster	Xenopus_tropicalis
GO:0016570	Schmidtea_mediterranea	Xenopus_tropicalis
GO:0016572	Schmidtea_mediterranea
GO:0016573	Drosophila_melanogaster	Ruditapes_philippinarum	Xenopus_tropicalis
GO:0016579	Caenorhabditis_elegans	Danio_rerio	Xenopus_tropicalis
GO:0016925	Schmidtea_mediterranea
GO:0016926	Danio_rerio	Xenopus_tropicalis
GO:0016998	Ephydatia_fluviatilis
GO:0017148	Xenopus_tropicalis
GO:0017183	Ephydatia_fluviatilis	Nematostella_vectensis
GO:0018095	Xenopus_tropicalis
GO:0018216	Drosophila_melanogaster	Ephydatia_fluviatilis	Schmidtea_mediterranea
GO:0019367	Danio_rerio
GO:0019427	Ephydatia_fluviatilis
GO:0019679	Caenorhabditis_elegans
GO:0030071	Danio_rerio	Ephydatia_fluviatilis
GO:0030150	Ephydatia_fluviatilis	Nematostella_vectensis
GO:0030317	Nematostella_vectensis
GO:0030488	Danio_rerio	Ephydatia_fluviatilis	Ruditapes_philippinarum	Schmidtea_mediterranea	Xenopus_tropicalis
GO:0030514	Ephydatia_fluviatilis
GO:0031110	Nematostella_vectensis	Schmidtea_mediterranea
GO:0031119	Xenopus_tropicalis
GO:0031123	Xenopus_tropicalis
GO:0031144	Danio_rerio	Nematostella_vectensis
GO:0031167	Schmidtea_mediterranea
GO:0031297	Drosophila_melanogaster	Ruditapes_philippinarum	Xenopus_tropicalis
GO:0031396	Nematostella_vectensis
GO:0032259	Ephydatia_fluviatilis	Xenopus_tropicalis
GO:0032367	Ruditapes_philippinarum
GO:0032401	Xenopus_tropicalis
GO:0032467	Danio_rerio	Xenopus_tropicalis
GO:0032482	Danio_rerio
GO:0032543	Caenorhabditis_elegans	Ephydatia_fluviatilis	Ruditapes_philippinarum
GO:0032968	Danio_rerio
GO:0032981	Haliotis_rufescens
GO:0033014	Nematostella_vectensis
GO:0034080	Ruditapes_philippinarum
GO:0034227	Ephydatia_fluviatilis
GO:0034421	Xenopus_tropicalis
GO:0034453	Ruditapes_philippinarum
GO:0034501	Danio_rerio	Xenopus_tropicalis
GO:0034508	Ruditapes_philippinarum
GO:0034551	Nematostella_vectensis
GO:0034587	Ruditapes_philippinarum
GO:0034729	Drosophila_melanogaster
GO:0035065	Xenopus_tropicalis
GO:0035082	Ruditapes_philippinarum
GO:0035246	Ephydatia_fluviatilis
GO:0035435	Nematostella_vectensis
GO:0035494	Drosophila_melanogaster
GO:0035735	Schmidtea_mediterranea
GO:0035803	Danio_rerio	Xenopus_tropicalis
GO:0036297	Danio_rerio	Xenopus_tropicalis
GO:0040027	Caenorhabditis_elegans
GO:0042176	Ephydatia_fluviatilis	Nematostella_vectensis	Schmidtea_mediterranea
GO:0042254	Drosophila_melanogaster	Ephydatia_fluviatilis	Ruditapes_philippinarum	Schmidtea_mediterranea	Xenopus_tropicalis
GO:0042256	Schmidtea_mediterranea
GO:0042273	Ephydatia_fluviatilis	Schmidtea_mediterranea
GO:0042274	Ephydatia_fluviatilis
GO:0042373	Ephydatia_fluviatilis
GO:0042761	Danio_rerio
GO:0042773	Nematostella_vectensis
GO:0043044	Ruditapes_philippinarum	Xenopus_tropicalis
GO:0043248	Nematostella_vectensis
GO:0043486	Ruditapes_philippinarum
GO:0043488	Xenopus_tropicalis
GO:0043631	Xenopus_tropicalis
GO:0043988	Danio_rerio	Xenopus_tropicalis
GO:0044341	Nematostella_vectensis
GO:0045039	Ephydatia_fluviatilis	Nematostella_vectensis
GO:0045176	Xenopus_tropicalis
GO:0045292	Danio_rerio	Ephydatia_fluviatilis	Xenopus_tropicalis
GO:0045454	Ephydatia_fluviatilis
GO:0045596	Ephydatia_fluviatilis
GO:0045721	Danio_rerio
GO:0045892	Schmidtea_mediterranea
GO:0046081	Caenorhabditis_elegans
GO:0046168	Nematostella_vectensis
GO:0046314	Nematostella_vectensis
GO:0046328	Danio_rerio
GO:0046654	Nematostella_vectensis	Ruditapes_philippinarum
GO:0048478	Ruditapes_philippinarum
GO:0050482	Schmidtea_mediterranea
GO:0050912	Nematostella_vectensis
GO:0050953	Ruditapes_philippinarum
GO:0051013	Xenopus_tropicalis
GO:0051131	Ruditapes_philippinarum	Xenopus_tropicalis
GO:0051225	Danio_rerio	Haliotis_rufescens	Ruditapes_philippinarum	Xenopus_tropicalis
GO:0051276	Danio_rerio	Drosophila_melanogaster	Schmidtea_mediterranea	Xenopus_tropicalis
GO:0051301	Danio_rerio	Ruditapes_philippinarum
GO:0051315	Nematostella_vectensis	Ruditapes_philippinarum	Schmidtea_mediterranea	Xenopus_tropicalis
GO:0051382	Danio_rerio	Ruditapes_philippinarum	Xenopus_tropicalis
GO:0051603	Caenorhabditis_elegans	Nematostella_vectensis
GO:0051726	Danio_rerio	Drosophila_melanogaster	Xenopus_tropicalis
GO:0051754	Xenopus_tropicalis
GO:0051988	Danio_rerio	Xenopus_tropicalis
GO:0060070	Danio_rerio
GO:0060271	Ruditapes_philippinarum
GO:0060294	Ruditapes_philippinarum
GO:0070286	Ruditapes_philippinarum
GO:0070897	Xenopus_tropicalis
GO:0071108	Danio_rerio
GO:0071479	Xenopus_tropicalis
GO:0071539	Xenopus_tropicalis
GO:0071630	Danio_rerio	Nematostella_vectensis
GO:0072321	Nematostella_vectensis
GO:0080009	Schmidtea_mediterranea
GO:0090162	Ruditapes_philippinarum	Xenopus_tropicalis
GO:0090305	Haliotis_rufescens
GO:0090307	Danio_rerio	Xenopus_tropicalis
GO:0097720	Xenopus_tropicalis
GO:0098535	Ruditapes_philippinarum
GO:1902017	Ruditapes_philippinarum
GO:1902412	Ruditapes_philippinarum
GO:1902600	Nematostella_vectensis
GO:1904668	Haliotis_rufescens	Ruditapes_philippinarum	Schmidtea_mediterranea
GO:1990426	Schmidtea_mediterranea
GO:2000042	Ruditapes_philippinarum	Schmidtea_mediterranea
GO:2000431	Danio_rerio
