# Supplementary material for: Germline-related molecular phenotype in Metazoa: conservation and innovation highlighted by comparative transcriptomics
Source: EvoDevo. 2023 Jan 30;14:2. doi: 10.1186/s13227-022-00207-3 (PMC9885605; doi:10.1186/s13227-022-00207-3)
Supplement: Supplementary file 1 — Additional file 1: Zipped directory comprehending more detailed information on the species-specific transcriptomic analyses (transcriptomic statistics, read counts, fasta of upregulated transcripts, GO/IPR enrichment analyses, ratios bootstrap iterations) and extensive results of the comparative analyses (co-upregulated transcripts, co-enriched GO/IPR, comparisons of different cut-off iterations) [file 13227_2022_207_MOESM1_ESM.zip › SUPPLEMENTARY_MATERIAL/Co-enriched_GO_elim_bioproc.txt]

GO:0000002	Ephydatia_fluviatilis
GO:0000003	Danio_rerio	Schmidtea_mediterranea
GO:0000012	Danio_rerio
GO:0000018	Schmidtea_mediterranea
GO:0000027	Schmidtea_mediterranea
GO:0000054	Schmidtea_mediterranea	Xenopus_tropicalis
GO:0000055	Schmidtea_mediterranea	Xenopus_tropicalis
GO:0000070	Danio_rerio	Drosophila_melanogaster	Ruditapes_philippinarum	Xenopus_tropicalis
GO:0000075	Nematostella_vectensis	Ruditapes_philippinarum	Xenopus_tropicalis
GO:0000076	Ephydatia_fluviatilis	Ruditapes_philippinarum	Xenopus_tropicalis
GO:0000077	Danio_rerio	Drosophila_melanogaster	Ruditapes_philippinarum	Schmidtea_mediterranea
GO:0000079	Xenopus_tropicalis
GO:0000082	Danio_rerio	Xenopus_tropicalis
GO:0000086	Ruditapes_philippinarum	Xenopus_tropicalis
GO:0000096	Ephydatia_fluviatilis
GO:0000097	Ephydatia_fluviatilis
GO:0000122	Drosophila_melanogaster
GO:0000154	Ephydatia_fluviatilis	Schmidtea_mediterranea
GO:0000184	Caenorhabditis_elegans
GO:0000226	Danio_rerio	Ruditapes_philippinarum
GO:0000245	Danio_rerio	Schmidtea_mediterranea	Xenopus_tropicalis
GO:0000270	Ephydatia_fluviatilis
GO:0000278	Drosophila_melanogaster	Xenopus_tropicalis
GO:0000280	Danio_rerio	Xenopus_tropicalis
GO:0000281	Danio_rerio	Ruditapes_philippinarum	Xenopus_tropicalis
GO:0000288	Ruditapes_philippinarum
GO:0000290	Danio_rerio	Ruditapes_philippinarum	Xenopus_tropicalis
GO:0000350	Xenopus_tropicalis
GO:0000380	Ruditapes_philippinarum
GO:0000381	Ephydatia_fluviatilis	Ruditapes_philippinarum
GO:0000387	Danio_rerio	Drosophila_melanogaster	Ephydatia_fluviatilis	Nematostella_vectensis	Schmidtea_mediterranea	Xenopus_tropicalis
GO:0000393	Xenopus_tropicalis
GO:0000398	Ephydatia_fluviatilis	Schmidtea_mediterranea	Xenopus_tropicalis
GO:0000413	Drosophila_melanogaster	Ephydatia_fluviatilis	Schmidtea_mediterranea	Xenopus_tropicalis
GO:0000462	Xenopus_tropicalis
GO:0000463	Ephydatia_fluviatilis
GO:0000469	Ephydatia_fluviatilis
GO:0000470	Ephydatia_fluviatilis	Schmidtea_mediterranea
GO:0000491	Xenopus_tropicalis
GO:0000493	Xenopus_tropicalis
GO:0000723	Caenorhabditis_elegans	Danio_rerio	Drosophila_melanogaster	Ruditapes_philippinarum	Xenopus_tropicalis
GO:0000724	Danio_rerio	Drosophila_melanogaster	Haliotis_rufescens	Ruditapes_philippinarum	Schmidtea_mediterranea	Xenopus_tropicalis
GO:0000725	Haliotis_rufescens	Ruditapes_philippinarum
GO:0000726	Ephydatia_fluviatilis
GO:0000737	Danio_rerio
GO:0000819	Ruditapes_philippinarum
GO:0000912	Drosophila_melanogaster
GO:0000915	Drosophila_melanogaster
GO:0000956	Drosophila_melanogaster	Xenopus_tropicalis
GO:0000966	Ephydatia_fluviatilis	Schmidtea_mediterranea
GO:0001510	Drosophila_melanogaster	Ephydatia_fluviatilis	Ruditapes_philippinarum	Schmidtea_mediterranea	Xenopus_tropicalis
GO:0001522	Danio_rerio	Ephydatia_fluviatilis	Haliotis_rufescens	Ruditapes_philippinarum	Schmidtea_mediterranea	Xenopus_tropicalis
GO:0001539	Ruditapes_philippinarum
GO:0001682	Ephydatia_fluviatilis	Schmidtea_mediterranea
GO:0001736	Xenopus_tropicalis
GO:0001738	Xenopus_tropicalis
GO:0001934	Ruditapes_philippinarum
GO:0002097	Ruditapes_philippinarum	Xenopus_tropicalis
GO:0002098	Ephydatia_fluviatilis	Ruditapes_philippinarum	Xenopus_tropicalis
GO:0002138	Danio_rerio
GO:0002949	Schmidtea_mediterranea
GO:0003002	Drosophila_melanogaster
GO:0003006	Haliotis_rufescens	Xenopus_tropicalis
GO:0003334	Danio_rerio
GO:0003341	Ruditapes_philippinarum
GO:0003352	Ruditapes_philippinarum
GO:0005975	Haliotis_rufescens
GO:0006004	Nematostella_vectensis
GO:0006026	Ephydatia_fluviatilis
GO:0006027	Ephydatia_fluviatilis
GO:0006072	Nematostella_vectensis
GO:0006080	Haliotis_rufescens
GO:0006083	Caenorhabditis_elegans	Ephydatia_fluviatilis
GO:0006084	Caenorhabditis_elegans
GO:0006085	Caenorhabditis_elegans
GO:0006094	Nematostella_vectensis
GO:0006098	Nematostella_vectensis
GO:0006109	Danio_rerio
GO:0006111	Danio_rerio
GO:0006119	Nematostella_vectensis
GO:0006189	Nematostella_vectensis	Ruditapes_philippinarum
GO:0006207	Nematostella_vectensis	Schmidtea_mediterranea
GO:0006216	Ruditapes_philippinarum
GO:0006220	Danio_rerio	Drosophila_melanogaster	Ruditapes_philippinarum	Schmidtea_mediterranea
GO:0006221	Danio_rerio	Drosophila_melanogaster	Ruditapes_philippinarum	Schmidtea_mediterranea
GO:0006222	Ephydatia_fluviatilis
GO:0006226	Caenorhabditis_elegans
GO:0006233	Ephydatia_fluviatilis
GO:0006260	Danio_rerio	Drosophila_melanogaster	Ephydatia_fluviatilis	Haliotis_rufescens	Nematostella_vectensis	Ruditapes_philippinarum	Schmidtea_mediterranea	Xenopus_tropicalis
GO:0006261	Drosophila_melanogaster	Ephydatia_fluviatilis	Ruditapes_philippinarum	Schmidtea_mediterranea	Xenopus_tropicalis
GO:0006265	Drosophila_melanogaster	Schmidtea_mediterranea	Xenopus_tropicalis
GO:0006269	Danio_rerio	Ephydatia_fluviatilis	Nematostella_vectensis	Ruditapes_philippinarum	Schmidtea_mediterranea
GO:0006270	Danio_rerio	Drosophila_melanogaster	Ephydatia_fluviatilis	Haliotis_rufescens	Nematostella_vectensis	Ruditapes_philippinarum	Schmidtea_mediterranea	Xenopus_tropicalis
GO:0006275	Ephydatia_fluviatilis	Haliotis_rufescens	Nematostella_vectensis	Ruditapes_philippinarum	Xenopus_tropicalis
GO:0006281	Caenorhabditis_elegans	Danio_rerio	Drosophila_melanogaster	Ephydatia_fluviatilis	Ruditapes_philippinarum	Schmidtea_mediterranea	Xenopus_tropicalis
GO:0006282	Schmidtea_mediterranea	Xenopus_tropicalis
GO:0006284	Danio_rerio	Schmidtea_mediterranea	Xenopus_tropicalis
GO:0006289	Caenorhabditis_elegans	Drosophila_melanogaster	Ephydatia_fluviatilis	Ruditapes_philippinarum	Schmidtea_mediterranea	Xenopus_tropicalis
GO:0006298	Caenorhabditis_elegans	Drosophila_melanogaster	Ruditapes_philippinarum	Schmidtea_mediterranea	Xenopus_tropicalis
GO:0006302	Caenorhabditis_elegans	Drosophila_melanogaster	Ephydatia_fluviatilis	Schmidtea_mediterranea	Xenopus_tropicalis
GO:0006303	Ephydatia_fluviatilis
GO:0006310	Drosophila_melanogaster	Schmidtea_mediterranea
GO:0006323	Drosophila_melanogaster	Nematostella_vectensis
GO:0006325	Drosophila_melanogaster	Ruditapes_philippinarum	Schmidtea_mediterranea	Xenopus_tropicalis
GO:0006333	Drosophila_melanogaster	Nematostella_vectensis
GO:0006334	Ephydatia_fluviatilis	Nematostella_vectensis	Schmidtea_mediterranea
GO:0006336	Ephydatia_fluviatilis
GO:0006338	Drosophila_melanogaster	Xenopus_tropicalis
GO:0006352	Danio_rerio	Nematostella_vectensis	Schmidtea_mediterranea	Xenopus_tropicalis
GO:0006354	Schmidtea_mediterranea
GO:0006360	Ruditapes_philippinarum	Xenopus_tropicalis
GO:0006364	Drosophila_melanogaster	Ephydatia_fluviatilis	Haliotis_rufescens	Ruditapes_philippinarum	Schmidtea_mediterranea	Xenopus_tropicalis
GO:0006367	Danio_rerio	Schmidtea_mediterranea	Xenopus_tropicalis
GO:0006368	Schmidtea_mediterranea	Xenopus_tropicalis
GO:0006370	Schmidtea_mediterranea
GO:0006378	Ephydatia_fluviatilis	Ruditapes_philippinarum
GO:0006383	Drosophila_melanogaster	Ephydatia_fluviatilis	Ruditapes_philippinarum	Schmidtea_mediterranea	Xenopus_tropicalis
GO:0006384	Haliotis_rufescens	Ruditapes_philippinarum	Schmidtea_mediterranea
GO:0006396	Danio_rerio	Ephydatia_fluviatilis	Ruditapes_philippinarum	Schmidtea_mediterranea	Xenopus_tropicalis
GO:0006397	Danio_rerio	Ephydatia_fluviatilis	Schmidtea_mediterranea	Xenopus_tropicalis
GO:0006400	Danio_rerio	Ephydatia_fluviatilis	Ruditapes_philippinarum	Schmidtea_mediterranea	Xenopus_tropicalis
GO:0006401	Ephydatia_fluviatilis	Xenopus_tropicalis
GO:0006402	Ephydatia_fluviatilis
GO:0006403	Drosophila_melanogaster
GO:0006405	Schmidtea_mediterranea
GO:0006406	Nematostella_vectensis
GO:0006412	Ephydatia_fluviatilis
GO:0006413	Ephydatia_fluviatilis	Nematostella_vectensis
GO:0006414	Caenorhabditis_elegans	Ephydatia_fluviatilis
GO:0006415	Ephydatia_fluviatilis
GO:0006417	Caenorhabditis_elegans	Ephydatia_fluviatilis	Xenopus_tropicalis
GO:0006418	Caenorhabditis_elegans	Ephydatia_fluviatilis
GO:0006419	Ephydatia_fluviatilis	Ruditapes_philippinarum
GO:0006420	Caenorhabditis_elegans
GO:0006424	Ephydatia_fluviatilis	Ruditapes_philippinarum
GO:0006425	Ephydatia_fluviatilis
GO:0006428	Ephydatia_fluviatilis
GO:0006429	Caenorhabditis_elegans	Ephydatia_fluviatilis
GO:0006433	Ephydatia_fluviatilis
GO:0006437	Ephydatia_fluviatilis
GO:0006438	Caenorhabditis_elegans
GO:0006457	Ephydatia_fluviatilis	Haliotis_rufescens	Nematostella_vectensis	Ruditapes_philippinarum
GO:0006471	Caenorhabditis_elegans	Schmidtea_mediterranea
GO:0006473	Xenopus_tropicalis
GO:0006479	Haliotis_rufescens	Schmidtea_mediterranea	Xenopus_tropicalis
GO:0006487	Ephydatia_fluviatilis
GO:0006488	Ephydatia_fluviatilis
GO:0006490	Ephydatia_fluviatilis
GO:0006497	Drosophila_melanogaster
GO:0006505	Xenopus_tropicalis
GO:0006506	Ephydatia_fluviatilis	Xenopus_tropicalis
GO:0006511	Nematostella_vectensis
GO:0006513	Schmidtea_mediterranea
GO:0006520	Ephydatia_fluviatilis
GO:0006545	Nematostella_vectensis
GO:0006555	Ephydatia_fluviatilis
GO:0006597	Schmidtea_mediterranea
GO:0006599	Nematostella_vectensis
GO:0006603	Nematostella_vectensis
GO:0006606	Drosophila_melanogaster	Ephydatia_fluviatilis	Ruditapes_philippinarum	Schmidtea_mediterranea	Xenopus_tropicalis
GO:0006611	Schmidtea_mediterranea
GO:0006626	Ephydatia_fluviatilis	Nematostella_vectensis
GO:0006629	Haliotis_rufescens
GO:0006631	Caenorhabditis_elegans	Haliotis_rufescens
GO:0006661	Xenopus_tropicalis
GO:0006685	Haliotis_rufescens
GO:0006689	Haliotis_rufescens
GO:0006694	Haliotis_rufescens
GO:0006720	Ephydatia_fluviatilis
GO:0006766	Ephydatia_fluviatilis
GO:0006775	Ephydatia_fluviatilis
GO:0006776	Danio_rerio
GO:0006777	Ephydatia_fluviatilis
GO:0006779	Nematostella_vectensis
GO:0006783	Ephydatia_fluviatilis	Nematostella_vectensis
GO:0006805	Nematostella_vectensis
GO:0006874	Xenopus_tropicalis
GO:0006879	Haliotis_rufescens
GO:0006891	Ephydatia_fluviatilis
GO:0006913	Danio_rerio	Drosophila_melanogaster	Ephydatia_fluviatilis	Nematostella_vectensis	Schmidtea_mediterranea	Xenopus_tropicalis
GO:0006974	Caenorhabditis_elegans	Ruditapes_philippinarum	Xenopus_tropicalis
GO:0006997	Drosophila_melanogaster
GO:0007006	Ephydatia_fluviatilis
GO:0007007	Ephydatia_fluviatilis	Nematostella_vectensis
GO:0007018	Ruditapes_philippinarum
GO:0007020	Danio_rerio	Drosophila_melanogaster	Ephydatia_fluviatilis	Xenopus_tropicalis
GO:0007023	Drosophila_melanogaster
GO:0007030	Xenopus_tropicalis
GO:0007031	Xenopus_tropicalis
GO:0007049	Drosophila_melanogaster	Ruditapes_philippinarum	Xenopus_tropicalis
GO:0007051	Ruditapes_philippinarum
GO:0007052	Danio_rerio	Ruditapes_philippinarum	Xenopus_tropicalis
GO:0007059	Danio_rerio	Ruditapes_philippinarum	Schmidtea_mediterranea
GO:0007062	Ruditapes_philippinarum	Xenopus_tropicalis
GO:0007064	Danio_rerio	Ephydatia_fluviatilis	Schmidtea_mediterranea	Xenopus_tropicalis
GO:0007076	Danio_rerio	Haliotis_rufescens	Schmidtea_mediterranea	Xenopus_tropicalis
GO:0007080	Schmidtea_mediterranea	Xenopus_tropicalis
GO:0007088	Danio_rerio	Ephydatia_fluviatilis	Ruditapes_philippinarum
GO:0007091	Danio_rerio	Ephydatia_fluviatilis
GO:0007093	Danio_rerio	Nematostella_vectensis	Ruditapes_philippinarum	Xenopus_tropicalis
GO:0007094	Danio_rerio	Drosophila_melanogaster	Nematostella_vectensis	Ruditapes_philippinarum	Xenopus_tropicalis
GO:0007095	Schmidtea_mediterranea
GO:0007098	Danio_rerio	Ruditapes_philippinarum	Xenopus_tropicalis
GO:0007099	Danio_rerio	Drosophila_melanogaster	Ruditapes_philippinarum	Xenopus_tropicalis
GO:0007131	Nematostella_vectensis	Ruditapes_philippinarum	Schmidtea_mediterranea
GO:0007135	Xenopus_tropicalis
GO:0007160	Haliotis_rufescens	Ruditapes_philippinarum
GO:0007164	Xenopus_tropicalis
GO:0007173	Xenopus_tropicalis
GO:0007219	Drosophila_melanogaster
GO:0007281	Danio_rerio	Drosophila_melanogaster	Haliotis_rufescens	Ruditapes_philippinarum	Xenopus_tropicalis
GO:0007283	Danio_rerio
GO:0007286	Ruditapes_philippinarum
GO:0007292	Drosophila_melanogaster
GO:0007304	Drosophila_melanogaster
GO:0007308	Drosophila_melanogaster
GO:0007309	Drosophila_melanogaster
GO:0007339	Danio_rerio	Xenopus_tropicalis
GO:0007346	Danio_rerio	Drosophila_melanogaster	Ruditapes_philippinarum
GO:0007349	Drosophila_melanogaster
GO:0007389	Drosophila_melanogaster
GO:0007568	Danio_rerio
GO:0007605	Ruditapes_philippinarum
GO:0008033	Danio_rerio	Ephydatia_fluviatilis	Haliotis_rufescens	Ruditapes_philippinarum	Schmidtea_mediterranea	Xenopus_tropicalis
GO:0008156	Xenopus_tropicalis
GO:0008213	Haliotis_rufescens	Schmidtea_mediterranea
GO:0008215	Schmidtea_mediterranea
GO:0008216	Schmidtea_mediterranea
GO:0008295	Schmidtea_mediterranea
GO:0008299	Danio_rerio	Ephydatia_fluviatilis
GO:0008535	Ephydatia_fluviatilis
GO:0008608	Danio_rerio	Ruditapes_philippinarum	Xenopus_tropicalis
GO:0008654	Xenopus_tropicalis
GO:0009057	Caenorhabditis_elegans
GO:0009059	Ephydatia_fluviatilis
GO:0009060	Nematostella_vectensis
GO:0009067	Ephydatia_fluviatilis
GO:0009070	Nematostella_vectensis
GO:0009086	Ephydatia_fluviatilis
GO:0009113	Ruditapes_philippinarum	Schmidtea_mediterranea	Xenopus_tropicalis
GO:0009116	Nematostella_vectensis
GO:0009117	Nematostella_vectensis
GO:0009119	Nematostella_vectensis	Schmidtea_mediterranea
GO:0009123	Nematostella_vectensis
GO:0009124	Caenorhabditis_elegans
GO:0009129	Ephydatia_fluviatilis	Schmidtea_mediterranea
GO:0009130	Ephydatia_fluviatilis	Ruditapes_philippinarum	Schmidtea_mediterranea
GO:0009132	Caenorhabditis_elegans
GO:0009133	Caenorhabditis_elegans	Ephydatia_fluviatilis
GO:0009138	Ephydatia_fluviatilis
GO:0009139	Ephydatia_fluviatilis
GO:0009147	Ruditapes_philippinarum
GO:0009152	Caenorhabditis_elegans
GO:0009156	Caenorhabditis_elegans
GO:0009157	Ruditapes_philippinarum
GO:0009161	Nematostella_vectensis
GO:0009162	Ruditapes_philippinarum
GO:0009163	Danio_rerio	Nematostella_vectensis	Ruditapes_philippinarum
GO:0009164	Haliotis_rufescens	Ruditapes_philippinarum
GO:0009173	Ephydatia_fluviatilis
GO:0009174	Ephydatia_fluviatilis
GO:0009176	Ruditapes_philippinarum
GO:0009177	Danio_rerio	Nematostella_vectensis	Ruditapes_philippinarum
GO:0009186	Ephydatia_fluviatilis
GO:0009189	Ephydatia_fluviatilis
GO:0009196	Ephydatia_fluviatilis
GO:0009197	Ephydatia_fluviatilis
GO:0009218	Ruditapes_philippinarum
GO:0009219	Danio_rerio	Drosophila_melanogaster	Ephydatia_fluviatilis
GO:0009220	Ruditapes_philippinarum
GO:0009221	Danio_rerio	Drosophila_melanogaster	Ephydatia_fluviatilis	Nematostella_vectensis	Ruditapes_philippinarum
GO:0009225	Nematostella_vectensis
GO:0009253	Ephydatia_fluviatilis
GO:0009262	Schmidtea_mediterranea	Xenopus_tropicalis
GO:0009263	Danio_rerio	Drosophila_melanogaster	Schmidtea_mediterranea	Xenopus_tropicalis
GO:0009264	Nematostella_vectensis
GO:0009265	Danio_rerio	Drosophila_melanogaster	Ephydatia_fluviatilis
GO:0009266	Nematostella_vectensis
GO:0009394	Danio_rerio	Drosophila_melanogaster	Ephydatia_fluviatilis
GO:0009396	Ruditapes_philippinarum
GO:0009408	Nematostella_vectensis
GO:0009410	Nematostella_vectensis
GO:0009435	Ephydatia_fluviatilis
GO:0009443	Nematostella_vectensis
GO:0009451	Ephydatia_fluviatilis
GO:0009452	Schmidtea_mediterranea
GO:0009798	Drosophila_melanogaster
GO:0009888	Ruditapes_philippinarum
GO:0009972	Ruditapes_philippinarum
GO:0009988	Xenopus_tropicalis
GO:0009994	Drosophila_melanogaster
GO:0010035	Caenorhabditis_elegans
GO:0010038	Caenorhabditis_elegans
GO:0010212	Schmidtea_mediterranea
GO:0010257	Haliotis_rufescens
GO:0010389	Danio_rerio	Ruditapes_philippinarum	Xenopus_tropicalis
GO:0010390	Schmidtea_mediterranea	Xenopus_tropicalis
GO:0010467	Ephydatia_fluviatilis	Schmidtea_mediterranea
GO:0010498	Nematostella_vectensis
GO:0010558	Drosophila_melanogaster
GO:0010562	Xenopus_tropicalis
GO:0010564	Danio_rerio	Drosophila_melanogaster	Xenopus_tropicalis
GO:0010569	Schmidtea_mediterranea
GO:0010608	Drosophila_melanogaster	Schmidtea_mediterranea
GO:0010629	Drosophila_melanogaster
GO:0010675	Danio_rerio
GO:0010677	Danio_rerio
GO:0010737	Danio_rerio
GO:0010738	Danio_rerio
GO:0010906	Danio_rerio
GO:0010948	Danio_rerio	Xenopus_tropicalis
GO:0010965	Danio_rerio	Ephydatia_fluviatilis
GO:0010970	Ruditapes_philippinarum
GO:0010972	Danio_rerio	Ruditapes_philippinarum
GO:0015693	Xenopus_tropicalis
GO:0015696	Ruditapes_philippinarum
GO:0015931	Danio_rerio
GO:0016070	Ephydatia_fluviatilis	Schmidtea_mediterranea
GO:0016071	Danio_rerio	Xenopus_tropicalis
GO:0016075	Danio_rerio
GO:0016126	Schmidtea_mediterranea
GO:0016180	Caenorhabditis_elegans	Ephydatia_fluviatilis	Schmidtea_mediterranea	Xenopus_tropicalis
GO:0016226	Danio_rerio	Ephydatia_fluviatilis
GO:0016233	Xenopus_tropicalis
GO:0016255	Ephydatia_fluviatilis
GO:0016458	Drosophila_melanogaster
GO:0016556	Schmidtea_mediterranea
GO:0016558	Xenopus_tropicalis
GO:0016560	Ephydatia_fluviatilis	Xenopus_tropicalis
GO:0016567	Drosophila_melanogaster	Xenopus_tropicalis
GO:0016569	Ruditapes_philippinarum
GO:0016570	Drosophila_melanogaster	Ruditapes_philippinarum	Schmidtea_mediterranea	Xenopus_tropicalis
GO:0016571	Xenopus_tropicalis
GO:0016572	Danio_rerio	Schmidtea_mediterranea
GO:0016573	Drosophila_melanogaster	Ruditapes_philippinarum	Xenopus_tropicalis
GO:0016574	Schmidtea_mediterranea
GO:0016579	Caenorhabditis_elegans	Danio_rerio	Xenopus_tropicalis
GO:0016925	Schmidtea_mediterranea	Xenopus_tropicalis
GO:0016926	Danio_rerio	Xenopus_tropicalis
GO:0016998	Ephydatia_fluviatilis
GO:0017004	Ephydatia_fluviatilis	Nematostella_vectensis
GO:0017038	Ephydatia_fluviatilis
GO:0017062	Nematostella_vectensis
GO:0017144	Nematostella_vectensis
GO:0017148	Xenopus_tropicalis
GO:0017183	Ephydatia_fluviatilis	Nematostella_vectensis
GO:0018022	Xenopus_tropicalis
GO:0018023	Ruditapes_philippinarum
GO:0018065	Ephydatia_fluviatilis
GO:0018095	Xenopus_tropicalis
GO:0018105	Danio_rerio	Xenopus_tropicalis
GO:0018193	Drosophila_melanogaster	Ephydatia_fluviatilis	Schmidtea_mediterranea	Xenopus_tropicalis
GO:0018195	Nematostella_vectensis
GO:0018205	Xenopus_tropicalis
GO:0018208	Drosophila_melanogaster	Ephydatia_fluviatilis	Schmidtea_mediterranea
GO:0018209	Danio_rerio	Xenopus_tropicalis
GO:0018216	Danio_rerio	Drosophila_melanogaster	Ephydatia_fluviatilis	Nematostella_vectensis	Schmidtea_mediterranea	Xenopus_tropicalis
GO:0018393	Ruditapes_philippinarum
GO:0019367	Danio_rerio
GO:0019427	Ephydatia_fluviatilis
GO:0019541	Caenorhabditis_elegans
GO:0019673	Nematostella_vectensis
GO:0019679	Caenorhabditis_elegans
GO:0019692	Danio_rerio	Drosophila_melanogaster	Ephydatia_fluviatilis
GO:0019693	Nematostella_vectensis
GO:0019725	Caenorhabditis_elegans
GO:0019856	Schmidtea_mediterranea
GO:0021700	Drosophila_melanogaster
GO:0022402	Drosophila_melanogaster
GO:0022412	Ruditapes_philippinarum	Xenopus_tropicalis
GO:0022414	Danio_rerio	Schmidtea_mediterranea
GO:0022613	Nematostella_vectensis	Schmidtea_mediterranea
GO:0022618	Drosophila_melanogaster	Ephydatia_fluviatilis	Haliotis_rufescens	Schmidtea_mediterranea	Xenopus_tropicalis
GO:0022904	Nematostella_vectensis
GO:0030010	Ruditapes_philippinarum	Xenopus_tropicalis
GO:0030071	Danio_rerio	Ephydatia_fluviatilis	Nematostella_vectensis
GO:0030150	Ephydatia_fluviatilis	Nematostella_vectensis
GO:0030163	Nematostella_vectensis
GO:0030216	Danio_rerio
GO:0030261	Xenopus_tropicalis
GO:0030317	Nematostella_vectensis
GO:0030488	Danio_rerio	Ephydatia_fluviatilis	Ruditapes_philippinarum	Schmidtea_mediterranea	Xenopus_tropicalis
GO:0030490	Drosophila_melanogaster	Haliotis_rufescens	Ruditapes_philippinarum	Xenopus_tropicalis
GO:0030514	Ephydatia_fluviatilis
GO:0030705	Ruditapes_philippinarum
GO:0030865	Drosophila_melanogaster
GO:0030866	Drosophila_melanogaster
GO:0031023	Danio_rerio	Xenopus_tropicalis
GO:0031032	Drosophila_melanogaster
GO:0031047	Drosophila_melanogaster
GO:0031109	Nematostella_vectensis	Schmidtea_mediterranea
GO:0031110	Nematostella_vectensis	Schmidtea_mediterranea
GO:0031119	Xenopus_tropicalis
GO:0031123	Ephydatia_fluviatilis	Xenopus_tropicalis
GO:0031124	Ruditapes_philippinarum	Xenopus_tropicalis
GO:0031144	Danio_rerio	Nematostella_vectensis
GO:0031163	Danio_rerio	Ephydatia_fluviatilis
GO:0031167	Schmidtea_mediterranea
GO:0031297	Drosophila_melanogaster	Ruditapes_philippinarum	Xenopus_tropicalis
GO:0031365	Ephydatia_fluviatilis
GO:0031396	Danio_rerio	Haliotis_rufescens	Nematostella_vectensis	Schmidtea_mediterranea	Xenopus_tropicalis
GO:0031398	Haliotis_rufescens	Schmidtea_mediterranea
GO:0031401	Ruditapes_philippinarum	Schmidtea_mediterranea	Xenopus_tropicalis
GO:0031497	Nematostella_vectensis
GO:0031503	Ruditapes_philippinarum	Schmidtea_mediterranea
GO:0031570	Ruditapes_philippinarum	Schmidtea_mediterranea	Xenopus_tropicalis
GO:0031577	Nematostella_vectensis
GO:0032147	Ruditapes_philippinarum
GO:0032200	Caenorhabditis_elegans	Ruditapes_philippinarum	Xenopus_tropicalis
GO:0032259	Schmidtea_mediterranea	Xenopus_tropicalis
GO:0032367	Ruditapes_philippinarum
GO:0032400	Xenopus_tropicalis
GO:0032401	Xenopus_tropicalis
GO:0032465	Danio_rerio	Drosophila_melanogaster	Ruditapes_philippinarum	Xenopus_tropicalis
GO:0032467	Danio_rerio	Xenopus_tropicalis
GO:0032482	Danio_rerio
GO:0032506	Drosophila_melanogaster
GO:0032543	Caenorhabditis_elegans	Ephydatia_fluviatilis	Ruditapes_philippinarum
GO:0032784	Xenopus_tropicalis
GO:0032787	Caenorhabditis_elegans
GO:0032886	Danio_rerio	Schmidtea_mediterranea
GO:0032968	Danio_rerio
GO:0032981	Haliotis_rufescens
GO:0033014	Nematostella_vectensis
GO:0033043	Drosophila_melanogaster
GO:0033044	Drosophila_melanogaster	Ruditapes_philippinarum	Xenopus_tropicalis
GO:0033045	Danio_rerio	Ephydatia_fluviatilis
GO:0033046	Nematostella_vectensis
GO:0033047	Danio_rerio	Ephydatia_fluviatilis
GO:0033048	Nematostella_vectensis
GO:0033059	Xenopus_tropicalis
GO:0033108	Ephydatia_fluviatilis	Nematostella_vectensis
GO:0033260	Ruditapes_philippinarum	Xenopus_tropicalis
GO:0033554	Caenorhabditis_elegans
GO:0033750	Schmidtea_mediterranea	Xenopus_tropicalis
GO:0033866	Caenorhabditis_elegans
GO:0034030	Caenorhabditis_elegans
GO:0034033	Caenorhabditis_elegans
GO:0034080	Ruditapes_philippinarum
GO:0034227	Ephydatia_fluviatilis
GO:0034243	Danio_rerio
GO:0034249	Xenopus_tropicalis
GO:0034421	Xenopus_tropicalis
GO:0034453	Ruditapes_philippinarum	Xenopus_tropicalis
GO:0034470	Drosophila_melanogaster	Haliotis_rufescens	Ruditapes_philippinarum
GO:0034471	Ephydatia_fluviatilis	Schmidtea_mediterranea
GO:0034472	Caenorhabditis_elegans	Xenopus_tropicalis
GO:0034501	Danio_rerio	Xenopus_tropicalis
GO:0034502	Xenopus_tropicalis
GO:0034504	Drosophila_melanogaster	Ephydatia_fluviatilis	Schmidtea_mediterranea	Xenopus_tropicalis
GO:0034508	Ruditapes_philippinarum
GO:0034551	Nematostella_vectensis
GO:0034587	Ruditapes_philippinarum
GO:0034645	Ephydatia_fluviatilis
GO:0034656	Haliotis_rufescens	Ruditapes_philippinarum
GO:0034660	Ephydatia_fluviatilis
GO:0034724	Ephydatia_fluviatilis
GO:0034728	Drosophila_melanogaster
GO:0034729	Drosophila_melanogaster
GO:0034968	Drosophila_melanogaster	Ruditapes_philippinarum	Xenopus_tropicalis
GO:0035036	Xenopus_tropicalis
GO:0035065	Xenopus_tropicalis
GO:0035082	Ruditapes_philippinarum
GO:0035246	Ephydatia_fluviatilis
GO:0035303	Xenopus_tropicalis
GO:0035304	Xenopus_tropicalis
GO:0035384	Caenorhabditis_elegans
GO:0035404	Danio_rerio	Xenopus_tropicalis
GO:0035435	Nematostella_vectensis
GO:0035494	Drosophila_melanogaster
GO:0035735	Schmidtea_mediterranea
GO:0035803	Danio_rerio	Xenopus_tropicalis
GO:0035825	Nematostella_vectensis
GO:0036260	Schmidtea_mediterranea
GO:0036297	Danio_rerio	Xenopus_tropicalis
GO:0038061	Danio_rerio
GO:0040001	Xenopus_tropicalis
GO:0040027	Caenorhabditis_elegans
GO:0040029	Drosophila_melanogaster
GO:0042058	Xenopus_tropicalis
GO:0042073	Ruditapes_philippinarum	Xenopus_tropicalis
GO:0042136	Nematostella_vectensis
GO:0042168	Ephydatia_fluviatilis
GO:0042176	Ephydatia_fluviatilis	Nematostella_vectensis	Schmidtea_mediterranea
GO:0042254	Drosophila_melanogaster	Ephydatia_fluviatilis	Ruditapes_philippinarum	Schmidtea_mediterranea	Xenopus_tropicalis
GO:0042255	Drosophila_melanogaster	Nematostella_vectensis	Schmidtea_mediterranea
GO:0042256	Schmidtea_mediterranea
GO:0042273	Ephydatia_fluviatilis	Ruditapes_philippinarum	Schmidtea_mediterranea
GO:0042274	Drosophila_melanogaster	Ephydatia_fluviatilis
GO:0042373	Ephydatia_fluviatilis
GO:0042396	Nematostella_vectensis
GO:0042440	Ephydatia_fluviatilis	Nematostella_vectensis
GO:0042451	Ruditapes_philippinarum
GO:0042454	Haliotis_rufescens	Ruditapes_philippinarum
GO:0042455	Danio_rerio	Nematostella_vectensis	Ruditapes_philippinarum
GO:0042592	Caenorhabditis_elegans
GO:0042761	Danio_rerio
GO:0042773	Nematostella_vectensis
GO:0042816	Ephydatia_fluviatilis
GO:0042819	Ephydatia_fluviatilis
GO:0043044	Ruditapes_philippinarum	Xenopus_tropicalis
GO:0043094	Ephydatia_fluviatilis
GO:0043161	Nematostella_vectensis
GO:0043248	Nematostella_vectensis
GO:0043255	Danio_rerio
GO:0043414	Danio_rerio	Ruditapes_philippinarum	Schmidtea_mediterranea
GO:0043473	Xenopus_tropicalis
GO:0043484	Ruditapes_philippinarum
GO:0043486	Ruditapes_philippinarum
GO:0043488	Xenopus_tropicalis
GO:0043588	Danio_rerio
GO:0043603	Ephydatia_fluviatilis
GO:0043631	Danio_rerio	Drosophila_melanogaster	Ruditapes_philippinarum	Xenopus_tropicalis
GO:0043687	Xenopus_tropicalis
GO:0043967	Drosophila_melanogaster	Xenopus_tropicalis
GO:0043988	Danio_rerio	Xenopus_tropicalis
GO:0044036	Ephydatia_fluviatilis
GO:0044265	Caenorhabditis_elegans
GO:0044341	Nematostella_vectensis
GO:0044380	Xenopus_tropicalis
GO:0044743	Ephydatia_fluviatilis	Nematostella_vectensis
GO:0044770	Drosophila_melanogaster	Xenopus_tropicalis
GO:0044772	Danio_rerio	Drosophila_melanogaster	Ephydatia_fluviatilis	Xenopus_tropicalis
GO:0044774	Danio_rerio
GO:0044782	Ruditapes_philippinarum
GO:0044784	Danio_rerio	Ephydatia_fluviatilis
GO:0044786	Ruditapes_philippinarum	Xenopus_tropicalis
GO:0044818	Danio_rerio
GO:0044837	Drosophila_melanogaster
GO:0044839	Danio_rerio
GO:0044843	Danio_rerio	Xenopus_tropicalis
GO:0045002	Danio_rerio
GO:0045005	Ephydatia_fluviatilis	Ruditapes_philippinarum
GO:0045039	Ephydatia_fluviatilis	Nematostella_vectensis
GO:0045132	Schmidtea_mediterranea
GO:0045144	Xenopus_tropicalis
GO:0045176	Xenopus_tropicalis
GO:0045292	Danio_rerio	Ephydatia_fluviatilis	Xenopus_tropicalis
GO:0045454	Ephydatia_fluviatilis
GO:0045595	Ephydatia_fluviatilis
GO:0045596	Ephydatia_fluviatilis
GO:0045665	Xenopus_tropicalis
GO:0045721	Danio_rerio
GO:0045738	Schmidtea_mediterranea
GO:0045739	Xenopus_tropicalis
GO:0045786	Drosophila_melanogaster	Xenopus_tropicalis
GO:0045839	Nematostella_vectensis
GO:0045841	Nematostella_vectensis
GO:0045859	Ruditapes_philippinarum
GO:0045860	Ruditapes_philippinarum
GO:0045862	Xenopus_tropicalis
GO:0045892	Drosophila_melanogaster	Schmidtea_mediterranea
GO:0045910	Schmidtea_mediterranea
GO:0045912	Danio_rerio
GO:0045930	Nematostella_vectensis	Ruditapes_philippinarum
GO:0045937	Xenopus_tropicalis
GO:0046049	Ephydatia_fluviatilis
GO:0046072	Ephydatia_fluviatilis
GO:0046081	Caenorhabditis_elegans
GO:0046087	Ruditapes_philippinarum
GO:0046112	Schmidtea_mediterranea
GO:0046129	Ruditapes_philippinarum
GO:0046131	Ruditapes_philippinarum
GO:0046132	Ruditapes_philippinarum
GO:0046133	Ruditapes_philippinarum
GO:0046134	Ruditapes_philippinarum
GO:0046135	Ruditapes_philippinarum
GO:0046148	Ephydatia_fluviatilis	Nematostella_vectensis
GO:0046168	Nematostella_vectensis
GO:0046314	Nematostella_vectensis
GO:0046328	Danio_rerio
GO:0046385	Danio_rerio	Drosophila_melanogaster	Ephydatia_fluviatilis
GO:0046459	Caenorhabditis_elegans
GO:0046467	Xenopus_tropicalis
GO:0046474	Drosophila_melanogaster
GO:0046599	Xenopus_tropicalis
GO:0046653	Ruditapes_philippinarum
GO:0046654	Nematostella_vectensis	Ruditapes_philippinarum
GO:0046916	Haliotis_rufescens
GO:0048024	Ruditapes_philippinarum
GO:0048232	Ruditapes_philippinarum
GO:0048469	Drosophila_melanogaster
GO:0048477	Drosophila_melanogaster	Xenopus_tropicalis
GO:0048478	Ruditapes_philippinarum
GO:0048513	Ephydatia_fluviatilis
GO:0048599	Drosophila_melanogaster
GO:0048646	Drosophila_melanogaster
GO:0050000	Schmidtea_mediterranea
GO:0050482	Schmidtea_mediterranea
GO:0050657	Drosophila_melanogaster
GO:0050658	Drosophila_melanogaster	Xenopus_tropicalis
GO:0050768	Xenopus_tropicalis
GO:0050912	Nematostella_vectensis
GO:0050953	Ruditapes_philippinarum
GO:0050954	Ruditapes_philippinarum
GO:0051013	Xenopus_tropicalis
GO:0051028	Ephydatia_fluviatilis	Xenopus_tropicalis
GO:0051030	Danio_rerio	Xenopus_tropicalis
GO:0051052	Drosophila_melanogaster	Haliotis_rufescens
GO:0051053	Schmidtea_mediterranea	Xenopus_tropicalis
GO:0051054	Xenopus_tropicalis
GO:0051090	Xenopus_tropicalis
GO:0051131	Ruditapes_philippinarum	Xenopus_tropicalis
GO:0051168	Danio_rerio
GO:0051169	Ephydatia_fluviatilis
GO:0051170	Drosophila_melanogaster	Ephydatia_fluviatilis	Schmidtea_mediterranea	Xenopus_tropicalis
GO:0051177	Xenopus_tropicalis
GO:0051225	Danio_rerio	Haliotis_rufescens	Ruditapes_philippinarum	Xenopus_tropicalis
GO:0051236	Drosophila_melanogaster
GO:0051276	Danio_rerio	Drosophila_melanogaster	Ruditapes_philippinarum	Schmidtea_mediterranea	Xenopus_tropicalis
GO:0051293	Xenopus_tropicalis
GO:0051298	Danio_rerio	Drosophila_melanogaster	Ruditapes_philippinarum
GO:0051301	Danio_rerio	Ruditapes_philippinarum	Xenopus_tropicalis
GO:0051302	Drosophila_melanogaster
GO:0051303	Schmidtea_mediterranea	Xenopus_tropicalis
GO:0051304	Danio_rerio	Ruditapes_philippinarum
GO:0051306	Danio_rerio	Ephydatia_fluviatilis
GO:0051310	Schmidtea_mediterranea	Xenopus_tropicalis
GO:0051315	Nematostella_vectensis	Ruditapes_philippinarum	Schmidtea_mediterranea	Xenopus_tropicalis
GO:0051321	Xenopus_tropicalis
GO:0051338	Danio_rerio
GO:0051347	Haliotis_rufescens	Schmidtea_mediterranea
GO:0051382	Danio_rerio	Ruditapes_philippinarum	Xenopus_tropicalis
GO:0051438	Haliotis_rufescens	Schmidtea_mediterranea
GO:0051443	Haliotis_rufescens	Schmidtea_mediterranea
GO:0051603	Caenorhabditis_elegans	Nematostella_vectensis
GO:0051653	Xenopus_tropicalis
GO:0051656	Xenopus_tropicalis
GO:0051726	Drosophila_melanogaster	Xenopus_tropicalis
GO:0051754	Xenopus_tropicalis
GO:0051781	Danio_rerio
GO:0051783	Danio_rerio	Ephydatia_fluviatilis	Ruditapes_philippinarum
GO:0051784	Nematostella_vectensis
GO:0051875	Xenopus_tropicalis
GO:0051905	Xenopus_tropicalis
GO:0051961	Xenopus_tropicalis
GO:0051983	Danio_rerio	Ephydatia_fluviatilis
GO:0051985	Nematostella_vectensis
GO:0051988	Danio_rerio	Xenopus_tropicalis
GO:0055072	Haliotis_rufescens
GO:0060070	Danio_rerio
GO:0060249	Caenorhabditis_elegans	Ruditapes_philippinarum
GO:0060271	Ruditapes_philippinarum
GO:0060285	Ruditapes_philippinarum
GO:0060294	Ruditapes_philippinarum
GO:0060429	Danio_rerio
GO:0061640	Drosophila_melanogaster
GO:0061983	Xenopus_tropicalis
GO:0062012	Danio_rerio
GO:0062014	Danio_rerio
GO:0065002	Ephydatia_fluviatilis	Nematostella_vectensis
GO:0065004	Danio_rerio	Xenopus_tropicalis
GO:0070071	Ephydatia_fluviatilis
GO:0070286	Ruditapes_philippinarum
GO:0070507	Danio_rerio
GO:0070585	Nematostella_vectensis
GO:0070601	Danio_rerio	Xenopus_tropicalis
GO:0070646	Danio_rerio
GO:0070647	Xenopus_tropicalis
GO:0070897	Xenopus_tropicalis
GO:0071103	Danio_rerio	Drosophila_melanogaster	Nematostella_vectensis	Ruditapes_philippinarum	Xenopus_tropicalis
GO:0071108	Danio_rerio
GO:0071166	Schmidtea_mediterranea
GO:0071173	Nematostella_vectensis
GO:0071174	Nematostella_vectensis
GO:0071426	Ephydatia_fluviatilis	Schmidtea_mediterranea	Xenopus_tropicalis
GO:0071427	Nematostella_vectensis
GO:0071428	Schmidtea_mediterranea	Xenopus_tropicalis
GO:0071459	Xenopus_tropicalis
GO:0071466	Nematostella_vectensis
GO:0071479	Xenopus_tropicalis
GO:0071539	Xenopus_tropicalis
GO:0071554	Ephydatia_fluviatilis
GO:0071616	Caenorhabditis_elegans
GO:0071630	Danio_rerio	Nematostella_vectensis
GO:0071824	Danio_rerio	Ruditapes_philippinarum	Schmidtea_mediterranea	Xenopus_tropicalis
GO:0071826	Haliotis_rufescens	Schmidtea_mediterranea
GO:0071897	Ruditapes_philippinarum	Xenopus_tropicalis
GO:0071902	Ruditapes_philippinarum
GO:0072321	Nematostella_vectensis
GO:0072527	Schmidtea_mediterranea
GO:0072528	Drosophila_melanogaster	Ruditapes_philippinarum	Schmidtea_mediterranea
GO:0072529	Ruditapes_philippinarum
GO:0072594	Ephydatia_fluviatilis
GO:0072655	Nematostella_vectensis
GO:0072698	Xenopus_tropicalis
GO:0080009	Schmidtea_mediterranea
GO:0080135	Xenopus_tropicalis
GO:0090068	Danio_rerio
GO:0090101	Ephydatia_fluviatilis
GO:0090150	Ephydatia_fluviatilis
GO:0090151	Ephydatia_fluviatilis	Nematostella_vectensis
GO:0090162	Ruditapes_philippinarum	Xenopus_tropicalis
GO:0090288	Ephydatia_fluviatilis
GO:0090305	Danio_rerio	Haliotis_rufescens
GO:0090307	Danio_rerio	Xenopus_tropicalis
GO:0090501	Ephydatia_fluviatilis	Xenopus_tropicalis
GO:0097064	Xenopus_tropicalis
GO:0097190	Nematostella_vectensis	Xenopus_tropicalis
GO:0097193	Nematostella_vectensis
GO:0097720	Xenopus_tropicalis
GO:0097722	Nematostella_vectensis
GO:0097742	Ruditapes_philippinarum
GO:0098534	Danio_rerio	Drosophila_melanogaster	Ruditapes_philippinarum
GO:0098535	Ruditapes_philippinarum
GO:0098813	Ruditapes_philippinarum	Schmidtea_mediterranea
GO:0099111	Ruditapes_philippinarum
GO:0099116	Ephydatia_fluviatilis	Schmidtea_mediterranea
GO:0110020	Xenopus_tropicalis
GO:0140013	Xenopus_tropicalis
GO:0140014	Danio_rerio	Ruditapes_philippinarum	Xenopus_tropicalis
GO:0140053	Caenorhabditis_elegans
GO:1901068	Ruditapes_philippinarum
GO:1901070	Ruditapes_philippinarum
GO:1901136	Ephydatia_fluviatilis
GO:1901184	Xenopus_tropicalis
GO:1901222	Danio_rerio
GO:1901566	Ephydatia_fluviatilis
GO:1901568	Caenorhabditis_elegans
GO:1901657	Nematostella_vectensis
GO:1901658	Haliotis_rufescens	Ruditapes_philippinarum
GO:1901659	Nematostella_vectensis	Ruditapes_philippinarum
GO:1901983	Xenopus_tropicalis
GO:1901987	Danio_rerio	Drosophila_melanogaster
GO:1901988	Ruditapes_philippinarum	Xenopus_tropicalis
GO:1901990	Drosophila_melanogaster	Ephydatia_fluviatilis	Ruditapes_philippinarum	Xenopus_tropicalis
GO:1901991	Ruditapes_philippinarum	Xenopus_tropicalis
GO:1902017	Ruditapes_philippinarum
GO:1902099	Danio_rerio	Ephydatia_fluviatilis
GO:1902100	Nematostella_vectensis
GO:1902115	Xenopus_tropicalis
GO:1902412	Ruditapes_philippinarum
GO:1902600	Nematostella_vectensis
GO:1902749	Ruditapes_philippinarum	Xenopus_tropicalis
GO:1902750	Danio_rerio	Ruditapes_philippinarum
GO:1902850	Ruditapes_philippinarum	Xenopus_tropicalis
GO:1902969	Ruditapes_philippinarum	Xenopus_tropicalis
GO:1903047	Drosophila_melanogaster	Ruditapes_philippinarum	Schmidtea_mediterranea	Xenopus_tropicalis
GO:1903251	Ruditapes_philippinarum
GO:1903320	Danio_rerio	Schmidtea_mediterranea	Xenopus_tropicalis
GO:1903322	Haliotis_rufescens	Schmidtea_mediterranea	Xenopus_tropicalis
GO:1904029	Xenopus_tropicalis
GO:1904666	Haliotis_rufescens	Schmidtea_mediterranea
GO:1904668	Haliotis_rufescens	Ruditapes_philippinarum	Schmidtea_mediterranea
GO:1905508	Xenopus_tropicalis
GO:1905818	Danio_rerio	Ephydatia_fluviatilis
GO:1905819	Nematostella_vectensis
GO:1990426	Schmidtea_mediterranea
GO:1990542	Ephydatia_fluviatilis	Nematostella_vectensis
GO:2000042	Ruditapes_philippinarum	Schmidtea_mediterranea
GO:2000113	Drosophila_melanogaster
GO:2000431	Danio_rerio
GO:2000756	Xenopus_tropicalis
GO:2000779	Schmidtea_mediterranea
GO:2000780	Schmidtea_mediterranea
GO:2000816	Nematostella_vectensis
GO:2001021	Schmidtea_mediterranea
GO:2001022	Ruditapes_philippinarum
GO:2001251	Nematostella_vectensis
