# Supplementary material for: Germline-related molecular phenotype in Metazoa: conservation and innovation highlighted by comparative transcriptomics
Source: EvoDevo. 2023 Jan 30;14:2. doi: 10.1186/s13227-022-00207-3 (PMC9885605; doi:10.1186/s13227-022-00207-3)
Supplement: Supplementary file 1 — Additional file 1: Zipped directory comprehending more detailed information on the species-specific transcriptomic analyses (transcriptomic statistics, read counts, fasta of upregulated transcripts, GO/IPR enrichment analyses, ratios bootstrap iterations) and extensive results of the comparative analyses (co-upregulated transcripts, co-enriched GO/IPR, comparisons of different cut-off iterations) [file 13227_2022_207_MOESM1_ESM.zip › SUPPLEMENTARY_MATERIAL/Schmidtea_mediterranea/salmon.isoform.counts.matrix.diff_cells_vs_neoblasts.DESeq2.DE_results]

sampleA	sampleB	baseMeanA	baseMeanB	baseMean	log2FoldChange	lfcSE	stat	pvalue	padj
TRINITY_DN801154_c0_g1_i1	diff_cells	neoblasts	117172.088826081	471.425033995129	58821.7569300379	7.95884240309996	0.200176800340233	39.759064934461	0	0
TRINITY_DN811263_c3_g3_i4	diff_cells	neoblasts	6468.17491328463	144.77524370867	3306.47507849665	5.48004998573318	0.158569637234579	34.5592641901948	1.03462190091696e-261	1.42896803845146e-257
TRINITY_DN829936_c5_g1_i5	diff_cells	neoblasts	11461.1010641891	105.783582167625	5783.44232317836	6.76589169796262	0.211561455027376	31.9807391052738	2.02045642515759e-224	1.8603689277376e-220
TRINITY_DN829725_c3_g2_i3	diff_cells	neoblasts	13163.8924496125	265.242196170283	6714.5673228914	5.63681446519908	0.177435371434775	31.768268184741	1.77646620979381e-221	1.22678315282836e-217
TRINITY_DN804996_c19_g1_i2	diff_cells	neoblasts	4490.86328134991	151.945410039491	2321.4043456947	4.88312053389862	0.155847286175969	31.3327274007521	1.67267021746019e-215	9.24083388338055e-212
TRINITY_DN816274_c9_g1_i5	diff_cells	neoblasts	15222.6838412864	51.8295455782202	7637.25669343231	8.22329287876204	0.268027986814294	30.6807247127503	1.02902238469787e-206	4.73744755541821e-203
TRINITY_DN814819_c6_g1_i1	diff_cells	neoblasts	266.835234588564	7076.0476320258	3671.44143330718	-4.73018969612706	0.154715250836049	-30.5735192268772	2.75360932688314e-205	1.08661357766418e-201
TRINITY_DN816554_c5_g1_i1	diff_cells	neoblasts	6516.58991374023	52.4397695788387	3284.51484165954	6.94766848624834	0.232205764392057	29.9203101371672	1.0711748836202e-196	3.69863297628011e-193
TRINITY_DN815235_c11_g1_i1	diff_cells	neoblasts	3007.52346236831	30133.816506054	16570.6699842112	-3.32485477795767	0.112581860875389	-29.5327751034227	1.09298754015433e-191	3.35462164685368e-188
TRINITY_DN816982_c0_g1_i4	diff_cells	neoblasts	5495.71810960064	58.2362000992683	2776.97715484995	6.55451241761375	0.225653044773474	29.0468600775745	1.68593202570598e-185	4.65705003460764e-182
TRINITY_DN825062_c6_g1_i2	diff_cells	neoblasts	3550.09216518749	24.3319267178433	1787.21204595266	7.1371843920041	0.246436511438306	28.9615542370265	2.00751155908301e-184	5.04122652695909e-181
TRINITY_DN817315_c7_g2_i2	diff_cells	neoblasts	6603.12370492673	71.4407385258594	3337.2822217263	6.54799247617913	0.22618631837595	28.9495515166198	2.8429858895887e-184	6.54431660234238e-181
TRINITY_DN771224_c0_g1_i1	diff_cells	neoblasts	2706.28551100049	72.4074051273429	1389.34645806392	5.22529844287205	0.180873204595403	28.889289900959	1.62755618406842e-183	3.4583064978863e-180
TRINITY_DN820955_c5_g1_i1	diff_cells	neoblasts	13562.3022756134	136.415011004946	6849.35864330917	6.63741111561328	0.230506758401272	28.7948655460189	2.48719389782746e-182	4.90741121712056e-179
TRINITY_DN828583_c0_g1_i3	diff_cells	neoblasts	5268.13688997699	41.451504502736	2654.79419723986	6.99135834511022	0.242853978509695	28.7883212291336	3.00357483683791e-182	5.53118318119824e-179
TRINITY_DN812907_c7_g1_i1	diff_cells	neoblasts	2607.59941964258	28.4099059623005	1318.00466280244	6.49912932692492	0.23085798175429	28.1520668141428	2.26076508414941e-174	3.90306961996619e-171
TRINITY_DN808400_c10_g2_i1	diff_cells	neoblasts	7202.24126432665	183.480412124613	3692.86083822563	5.29198656913682	0.191357553877053	27.6549655966908	2.43229341480503e-168	3.95219064689173e-165
TRINITY_DN822269_c10_g1_i6	diff_cells	neoblasts	33581.878268315	453.337129187822	17017.6076987514	6.21333556155015	0.226790313566121	27.3968295376013	2.99175285724041e-165	4.59117717641954e-162
TRINITY_DN825224_c11_g1_i2	diff_cells	neoblasts	20.4899605004527	47024.5002121323	23522.4950863164	-11.1787420059149	0.409685457049915	-27.2861577426043	6.19190967672993e-164	9.00205900001636e-161
TRINITY_DN820737_c4_g1_i1	diff_cells	neoblasts	64830.6885432307	449.124896440005	32639.9067198353	7.17411955706389	0.263813272784733	27.193929559859	7.66247375214049e-163	1.05830256227688e-159
TRINITY_DN812200_c4_g2_i8	diff_cells	neoblasts	3168.65055313749	17.6084860913494	1593.12951961442	7.43449901988826	0.275878923448282	26.9484124664637	5.95397828522853e-160	7.83174962727941e-157
TRINITY_DN824584_c3_g1_i7	diff_cells	neoblasts	8739.52769184287	330.907126365338	4535.2174091041	4.7259653132457	0.176616352115217	26.7583678218123	9.86792967059905e-158	1.23900827859526e-154
TRINITY_DN812200_c4_g2_i2	diff_cells	neoblasts	4653.76344879215	27.925868669046	2340.8446587306	7.34209923067632	0.274421440534992	26.7548308775098	1.0848843626667e-157	1.30294611956271e-154
TRINITY_DN827702_c4_g3_i3	diff_cells	neoblasts	4055.55722815624	168.139854164077	2111.84854116016	4.59638963794456	0.172143494808597	26.7009197359168	4.59245667472605e-157	5.28572628024824e-154
TRINITY_DN832831_c0_g1_i1	diff_cells	neoblasts	17.0387853031571	25055.3639905194	12536.2013879113	-10.5240491285658	0.395935295347458	-26.5802247292207	1.14929278981457e-155	1.26987658932191e-152
TRINITY_DN812200_c4_g2_i5	diff_cells	neoblasts	6122.20470635877	34.1475544307009	3078.17613039474	7.43901369144957	0.280235228483509	26.5456050322643	2.88650518707324e-155	3.06668972240477e-152
TRINITY_DN827027_c7_g1_i1	diff_cells	neoblasts	36381.1006694493	1006.30195414081	18693.7013117951	5.17711108668112	0.195687890288843	26.4559604533499	3.11580037508319e-154	3.18769458373789e-151
TRINITY_DN825455_c10_g1_i1	diff_cells	neoblasts	7213.61140126904	115.031078532591	3664.32123990081	5.98180541469737	0.22626608230813	26.4370397616702	5.14273756279601e-154	5.07349427489694e-151
TRINITY_DN805971_c1_g1_i1	diff_cells	neoblasts	8223.11959302353	85.8972273065338	4154.50841016503	6.59067197658543	0.251295086170763	26.2268239185021	1.31413676282162e-151	1.25173792411799e-148
TRINITY_DN827117_c0_g1_i22	diff_cells	neoblasts	3720.55541818648	42.9280814130446	1881.74174979976	6.43870802391951	0.245983996659281	26.1753126681567	5.07735317098272e-151	4.67505755473519e-148
TRINITY_DN824879_c6_g1_i1	diff_cells	neoblasts	16222.1027117203	276.322622097019	8249.21266690867	5.88059841550628	0.225323187330936	26.0985053742798	3.79103992962364e-150	3.37806116051593e-147
TRINITY_DN803730_c12_g3_i2	diff_cells	neoblasts	4746.670368326	41.5685988446479	2394.11948358532	6.84942290636251	0.26337954900113	26.0059026311611	4.24654174250039e-149	3.66569445478401e-146
TRINITY_DN824449_c6_g1_i4	diff_cells	neoblasts	34825.9522531047	379.637557499428	17602.7949053021	6.5230138597584	0.251508889551276	25.935520097903	2.64879920010837e-148	2.21720546377556e-145
TRINITY_DN825001_c1_g1_i4	diff_cells	neoblasts	5016.37036163958	27.8001504224149	2522.085256031	7.48242835191499	0.288688673875911	25.9186765156267	4.10193720772199e-148	3.33258269085013e-145
TRINITY_DN814747_c4_g5_i1	diff_cells	neoblasts	230.338330159376	3330.05947582584	1780.19890299261	-3.85514291406045	0.149145387437679	-25.8482208554478	2.54778331916397e-147	2.01078338929332e-144
TRINITY_DN820681_c7_g1_i2	diff_cells	neoblasts	13998.253883153	170.55525956655	7084.40457135977	6.36637854299161	0.246467955302605	25.8304514076695	4.03521697555973e-147	3.09624440321907e-144
TRINITY_DN816966_c7_g1_i2	diff_cells	neoblasts	10.9950490003209	24491.1000038338	12251.0475264171	-11.1192219018792	0.434244172899887	-25.6059208063172	1.31065742349635e-144	9.78494324574048e-142
TRINITY_DN804996_c19_g1_i1	diff_cells	neoblasts	8379.82121850556	220.567626759423	4300.19442263249	5.25499140962073	0.205793975019529	25.5352053388446	8.01664730011076e-144	5.82746969397262e-141
TRINITY_DN806618_c1_g4_i2	diff_cells	neoblasts	3544.9055354933	128.223238861533	1836.56438717742	4.79027515894309	0.188695335622018	25.3862934298421	3.57365791130494e-142	2.53115775599939e-139
TRINITY_DN810475_c4_g2_i1	diff_cells	neoblasts	5847.76646280433	185.56806261043	3016.66726270738	4.98448697052998	0.198222730745684	25.1458899379455	1.56733455811275e-139	1.08236206246871e-136
TRINITY_DN806947_c9_g1_i3	diff_cells	neoblasts	77496.8455900308	756.452079374512	39126.6488347027	6.67961724250553	0.266492015788999	25.0649807377128	1.19873241454737e-138	8.07624036269314e-136
TRINITY_DN823127_c2_g4_i14	diff_cells	neoblasts	3698.98037560442	48.5079508718318	1873.74416323813	6.2662582626676	0.250772828579725	24.9877879440015	8.29950511392484e-138	5.45850547052252e-135
TRINITY_DN824449_c6_g1_i6	diff_cells	neoblasts	39314.4486905605	475.686232930059	19895.0674617453	6.37162465144458	0.25521370762796	24.9658402390082	1.43716219450737e-137	9.2322630927621e-135
TRINITY_DN799025_c0_g2_i1	diff_cells	neoblasts	2230.85993724902	74.5716438847629	1152.71579056689	4.89750163100959	0.19629220728862	24.9500563402831	2.132371209501e-137	1.33869295272832e-134
TRINITY_DN808001_c1_g1_i4	diff_cells	neoblasts	2708.32963809269	73.187786235224	1390.75871216396	5.21103491987328	0.209121359231754	24.9187119814876	4.66477662546958e-137	2.86344721611881e-134
TRINITY_DN800726_c0_g1_i1	diff_cells	neoblasts	116.176071377532	2879.95113705483	1498.06360421618	-4.63021807352488	0.186193058217803	-24.8678340526992	1.65866046570308e-136	9.96025609654702e-134
TRINITY_DN825196_c2_g3_i2	diff_cells	neoblasts	29.6756868733845	17862.708277951	8946.19198241218	-9.23306081866209	0.37157773276935	-24.8482618962351	2.7001862754494e-136	1.58696266993061e-133
TRINITY_DN828593_c6_g1_i6	diff_cells	neoblasts	5740.95501241903	145.254031477392	2943.10452194821	5.31363634428868	0.214125632467972	24.8155079942775	6.09809647195107e-136	3.50932747593134e-133
TRINITY_DN822355_c9_g2_i1	diff_cells	neoblasts	11984.5912243703	108.827488853851	6046.70935661209	6.79251893057913	0.274391129478362	24.7548779856412	2.74712898470321e-135	1.54865191723381e-132
TRINITY_DN810330_c13_g2_i6	diff_cells	neoblasts	12.7666838209083	18682.8950024233	9347.83084312213	-10.4914312704178	0.42627646621586	-24.6118003265635	9.4440349736175e-134	5.21745156152472e-131
TRINITY_DN628128_c0_g1_i1	diff_cells	neoblasts	5333.79809368429	161.190940009295	2747.49451684679	5.05397621460596	0.205755451004091	24.5630246486421	3.13943610526663e-133	1.70040477521137e-130
TRINITY_DN804494_c15_g4_i1	diff_cells	neoblasts	3901.25810742754	71.3996740454149	1986.32889073648	5.77378073528177	0.23550082263489	24.5170300072929	9.72423333832004e-133	5.16562495200797e-130
TRINITY_DN810617_c1_g1_i2	diff_cells	neoblasts	394.280490218457	6057.48289440757	3225.88169231302	-3.94172822052369	0.162124152662606	-24.3130228025109	1.42765767927855e-130	7.44079020277576e-128
TRINITY_DN828117_c3_g2_i1	diff_cells	neoblasts	2198.05363997103	31.0610866310157	1114.55736330102	6.09494573281053	0.253075704378064	24.0834881712131	3.72347030180879e-128	1.90469296568267e-125
TRINITY_DN800833_c0_g1_i2	diff_cells	neoblasts	3607.6658322306	141.090928704602	1874.3783804676	4.68448391993067	0.194540271553881	24.0797644750549	4.07341970511519e-128	2.04581950026176e-125
TRINITY_DN822587_c5_g3_i5	diff_cells	neoblasts	5977.17630137735	82.4432568439567	3029.80977911065	6.18772844876082	0.257088375999937	24.0684878291127	5.34640876636898e-128	2.63721159559661e-125
TRINITY_DN816541_c8_g1_i4	diff_cells	neoblasts	2993.34710130908	34.7524389573842	1514.04977013323	6.43713738432839	0.267962408286599	24.0225389280856	1.61705931001437e-127	7.83649637202227e-125
TRINITY_DN816094_c2_g2_i3	diff_cells	neoblasts	326.361297396434	4074.40207642197	2200.3816869092	-3.64096437919522	0.151967495252902	-23.9588365468286	7.47466532530647e-127	3.55987379794725e-124
TRINITY_DN831405_c0_g1_i1	diff_cells	neoblasts	26102.9965124275	1592.80420337753	13847.9003579025	4.03594777249582	0.168624424171987	23.9345385006587	1.33883942244776e-126	6.26826463835162e-124
TRINITY_DN1169506_c0_g1_i1	diff_cells	neoblasts	1811.39332752826	60.755853285271	936.074590406763	4.91849435574941	0.205776783382773	23.9020859151071	2.91353265625836e-126	1.34134187606374e-123
TRINITY_DN805927_c21_g1_i1	diff_cells	neoblasts	9.19002181968136	12399.1936471828	6204.19183450126	-10.3851164518653	0.435401458332025	-23.8518182544669	9.69589693327288e-126	4.39065181947208e-123
TRINITY_DN818380_c8_g1_i1	diff_cells	neoblasts	500.944236474275	5669.79501417266	3085.36962532347	-3.50048211630857	0.147133731515752	-23.7911597853671	4.12320281215981e-125	1.83701985935952e-122
TRINITY_DN820113_c0_g1_i2	diff_cells	neoblasts	2739.18614673505	92.7539819120957	1415.97006432357	4.89137038663817	0.20582920822031	23.764219028636	7.83302086930102e-125	3.43446881702702e-122
TRINITY_DN816177_c2_g1_i5	diff_cells	neoblasts	1822.12936416005	74.0359518111833	948.082657985614	4.62042072928308	0.195319572433192	23.6556975408262	1.03125748338376e-123	4.45100397867338e-121
TRINITY_DN811729_c10_g1_i1	diff_cells	neoblasts	5.44420535054246	14027.4722090723	7016.4582072114	-11.2956182819215	0.482297388513439	-23.4204425546185	2.64591265891558e-121	1.12443146734192e-118
TRINITY_DN830918_c1_g2_i1	diff_cells	neoblasts	2310.17323846292	41.6608483432714	1175.9170434031	5.76411266951387	0.246133058439387	23.4186854299922	2.75727233323497e-121	1.1540020251659e-118
TRINITY_DN827435_c5_g3_i1	diff_cells	neoblasts	20305.1028616511	239792.151704043	130048.627282847	-3.56185283518878	0.15300012362523	-23.2800650796431	7.05876860172258e-120	2.91021440425945e-117
TRINITY_DN803320_c14_g1_i4	diff_cells	neoblasts	1865.02234942603	85.7773182959841	975.399833861007	4.44533195233947	0.191436544069709	23.220916225487	2.79955384457952e-119	1.13723640954147e-116
TRINITY_DN799351_c0_g1_i2	diff_cells	neoblasts	16384.831984617	202.851879603383	8293.84193211017	6.33978881364837	0.273085476726992	23.215400868741	3.1827740598222e-119	1.27417054861549e-116
TRINITY_DN818427_c12_g1_i1	diff_cells	neoblasts	13884.4030067695	138.841476469446	7011.62224161949	6.65130406447772	0.28681970318039	23.1898436220559	5.76523392372029e-119	2.27504366678465e-116
TRINITY_DN815670_c2_g1_i1	diff_cells	neoblasts	18570.3144184792	325.813260594967	9448.06383953708	5.83370890435433	0.251780751322326	23.1697970306162	9.18327373504458e-119	3.57281085046671e-116
TRINITY_DN830092_c3_g1_i1	diff_cells	neoblasts	1025.39453501851	14021.111322021	7523.25292851976	-3.77339928349699	0.162949440899831	-23.1568716201769	1.23955224061773e-118	4.75557660313661e-116
TRINITY_DN825676_c6_g2_i1	diff_cells	neoblasts	409.707705220807	5546.5092861678	2978.1084956943	-3.75857943278404	0.162772884646461	-23.0909431933187	5.7093979841056e-118	2.1604205549993e-115
TRINITY_DN795502_c1_g1_i2	diff_cells	neoblasts	4972.21267777369	295.440305573209	2633.82649167345	4.07874377669834	0.176673158040335	23.0863806474052	6.34491396531452e-118	2.36845349275517e-115
TRINITY_DN810429_c23_g2_i3	diff_cells	neoblasts	4.38017466459765	15657.0798539955	7830.73001433005	-11.7714695297011	0.512294437132651	-22.9779374446986	7.74804304921806e-117	2.85365590864734e-114
TRINITY_DN829570_c3_g1_i6	diff_cells	neoblasts	6123.31109421148	107.589881691165	3115.45048795132	5.84464372807572	0.255043681322217	22.9162459456963	3.20007421801334e-116	1.16310065952872e-113
TRINITY_DN801501_c2_g1_i1	diff_cells	neoblasts	1777.77125517112	81.5220559739738	929.646655572548	4.44391623710237	0.194057652255909	22.8999793898468	4.64837406237615e-116	1.66755891850671e-113
TRINITY_DN387479_c0_g1_i1	diff_cells	neoblasts	6610.77252412842	349.446178143158	3480.10935113579	4.2454118021589	0.185707426358083	22.8607540657682	1.1423985919306e-115	4.04570209037167e-113
TRINITY_DN715838_c0_g1_i1	diff_cells	neoblasts	3899.39490686691	99.1199517654425	1999.25742931618	5.30571285192605	0.232492618994118	22.8209948121419	2.8377182511483e-115	9.92231534828729e-113
TRINITY_DN830179_c4_g2_i2	diff_cells	neoblasts	8461.65972246804	974.795508458821	4718.22761546343	3.11636068194403	0.136560589190903	22.820351760401	2.87974929934286e-115	9.94341436196849e-113
TRINITY_DN805155_c16_g1_i2	diff_cells	neoblasts	15.6173745446978	17780.2081825471	8897.91277854592	-10.1304557496923	0.44558440093405	-22.735211844168	2.01001093991242e-114	6.85463360409885e-112
TRINITY_DN811437_c2_g1_i1	diff_cells	neoblasts	3659.94461773669	67.0516025132318	1863.49811012496	5.7770938383276	0.254264534244204	22.7208008206881	2.79073675476393e-114	9.40103919229804e-112
TRINITY_DN812200_c4_g2_i10	diff_cells	neoblasts	3661.61294654012	25.5375630669498	1843.57525480354	7.09708266773163	0.313074593063521	22.6689831272628	9.06641599702921e-114	3.01736878416793e-111
TRINITY_DN827519_c5_g1_i2	diff_cells	neoblasts	1650.04498470144	66.5235961214921	858.284290411467	4.62756580410193	0.20431582712191	22.6490814210922	1.42449913843935e-113	4.68439758346549e-111
TRINITY_DN812200_c4_g2_i3	diff_cells	neoblasts	3516.42923255591	25.1557172126604	1770.79247488429	7.08439414265796	0.312818574972994	22.6469740272602	1.49427520192577e-113	4.8560428120936e-111
TRINITY_DN828279_c4_g1_i1	diff_cells	neoblasts	1127.90353016909	19069.7134877897	10098.8085089794	-4.07939597350202	0.1802955113516	-22.626164916256	2.39552850730978e-113	7.69438185551373e-111
TRINITY_DN824595_c5_g1_i1	diff_cells	neoblasts	2041.45013143257	68.65577411593	1055.05295277425	4.90053282444554	0.216767482402022	22.6073245402966	3.67128469293418e-113	1.16565398934392e-110
TRINITY_DN828036_c0_g1_i5	diff_cells	neoblasts	4086.30701332635	151.478440656868	2118.89272699161	4.75294571097665	0.2108796335522	22.5386663990011	1.73465102907724e-112	5.44503015638644e-110
TRINITY_DN816895_c7_g1_i2	diff_cells	neoblasts	12250.1480300405	305.999094055836	6278.07356204815	5.32720614428457	0.237006228583021	22.4770723374407	6.9579382959865e-112	2.15954078146107e-109
TRINITY_DN825306_c3_g1_i14	diff_cells	neoblasts	2444.33396765197	117.117500932188	1280.72573429208	4.3884017718862	0.195508309971962	22.4461137867518	1.39661208023793e-111	4.28651283249026e-109
TRINITY_DN820221_c1_g4_i11	diff_cells	neoblasts	4507.70938026339	221.125257756837	2364.41731901012	4.35490039690868	0.194481718364527	22.3923381258184	4.67414961251342e-111	1.41883554666438e-108
TRINITY_DN805359_c10_g1_i3	diff_cells	neoblasts	5621.3159670976	262.855388502615	2942.08567780011	4.42179038654611	0.197718662338268	22.3640516997888	8.81368316695817e-111	2.64630837087919e-108
TRINITY_DN809180_c8_g4_i1	diff_cells	neoblasts	206.371189946546	2002.36935424491	1104.37027209573	-3.27656655440068	0.146554105858371	-22.3573849071628	1.0233602390284e-110	3.03959998738512e-108
TRINITY_DN827117_c0_g3_i1	diff_cells	neoblasts	3164.9956085419	32.2571608525238	1598.62638469721	6.58083066675405	0.294986436341288	22.3089262963274	3.02674096876081e-110	8.89443252979574e-108
TRINITY_DN812009_c1_g1_i1	diff_cells	neoblasts	11147.6853609962	260.34399942372	5704.01468020995	5.42526285745028	0.243234006469298	22.3047053995514	3.32619725812862e-110	9.67153124855653e-108
TRINITY_DN819054_c11_g1_i10	diff_cells	neoblasts	9.26826719951052	11277.5063450098	5643.38730610465	-10.2443828916901	0.460423918996064	-22.2498929117922	1.13062370183204e-109	3.25325192871943e-107
TRINITY_DN825874_c2_g1_i1	diff_cells	neoblasts	7696.30028211363	161.370478043937	3928.83538007878	5.57957032659947	0.250791586369331	22.2478369684327	1.1836511688378e-109	3.37072126152644e-107
TRINITY_DN804314_c17_g2_i2	diff_cells	neoblasts	5.07036517765775	12330.7781756596	6167.92427041864	-11.1946520288065	0.50526118392742	-22.1561687002946	9.09691432501273e-109	2.56412310612068e-106
TRINITY_DN825532_c10_g2_i2	diff_cells	neoblasts	234.795547155274	3099.98229340147	1667.38892027837	-3.72221898317554	0.168050375758568	-22.1494237449557	1.05661779232561e-108	2.94817709872831e-106
TRINITY_DN804137_c3_g1_i1	diff_cells	neoblasts	22193.7343835261	395.657623164502	11294.6960033453	5.81301556855348	0.262480075385841	22.1465022059615	1.12739601269862e-108	3.1142060058774e-106
TRINITY_DN829497_c3_g2_i2	diff_cells	neoblasts	2185.44019273546	72.8661291165758	1129.15316092602	4.91006635649595	0.221797067511969	22.1376522763584	1.3719930435831e-108	3.75233305375209e-106
TRINITY_DN799510_c1_g1_i3	diff_cells	neoblasts	1230.47703770688	51.409539861527	640.943288784203	4.58143700318931	0.206998036512405	22.1327558482167	1.52938884319691e-108	4.14179490349297e-106
TRINITY_DN804137_c1_g1_i1	diff_cells	neoblasts	17720.3744421794	309.106671219598	9014.74055669951	5.84546531142442	0.264408416076763	22.1077127504419	2.66433621496828e-108	7.14533585107464e-106
TRINITY_DN811583_c22_g1_i3	diff_cells	neoblasts	2523.98580709477	96.2838922867371	1310.13484969076	4.72582890160399	0.213899575818732	22.093680567225	3.63536065403232e-108	9.65572762945526e-106
TRINITY_DN821521_c2_g2_i2	diff_cells	neoblasts	73743.705214706	1482.98870223311	37613.3469584696	5.6365896758491	0.255301994566065	22.078126281111	5.12915120689482e-108	1.34935755988625e-105
TRINITY_DN831124_c4_g1_i1	diff_cells	neoblasts	33215.2784401208	1430.11579572151	17322.6971179212	4.53907845870974	0.206086031998853	22.0251630578001	1.65313466202318e-107	4.3079753555723e-105
TRINITY_DN813847_c2_g1_i2	diff_cells	neoblasts	1746.47353442575	123.893913073216	935.183723749484	3.81367416806809	0.173286943062797	22.0078564527858	2.42174216114231e-107	6.25194240347982e-105
TRINITY_DN809055_c13_g1_i1	diff_cells	neoblasts	484.849876531614	7946.94948086011	4215.89967869586	-4.03475239414639	0.183694744867961	-21.9644410461853	6.30278345837308e-107	1.61205358769111e-104
TRINITY_DN817085_c3_g1_i1	diff_cells	neoblasts	3022.51454285275	85.1618434694202	1553.83819316108	5.15378180792534	0.234682725331034	21.9606355800395	6.85337759503632e-107	1.73679678263934e-104
TRINITY_DN800109_c0_g1_i4	diff_cells	neoblasts	17135.739786972	326.888687496983	8731.31423723449	5.71540961163612	0.260296114685295	21.9573373907106	7.36925109945913e-107	1.85055293745781e-104
TRINITY_DN817469_c2_g2_i3	diff_cells	neoblasts	4649.29773408196	188.913562635814	2419.10564835888	4.62413334459371	0.210769742283816	21.939265543946	1.0965811925959e-106	2.72890651198888e-104
TRINITY_DN820516_c4_g2_i1	diff_cells	neoblasts	202.662838652214	2308.30788235519	1255.4853605037	-3.50730991570501	0.160295820650948	-21.8802330682242	4.00789960862899e-106	9.88484025796059e-104
TRINITY_DN818635_c2_g1_i2	diff_cells	neoblasts	3536.44437885872	239.085495334655	1887.76493709669	3.89034576445934	0.177848812829595	21.8744545019081	4.54919384323128e-106	1.11205647373077e-103
TRINITY_DN827157_c9_g2_i4	diff_cells	neoblasts	6973.75537192165	469.473999331468	3721.61468562656	3.89441587476544	0.178091915047373	21.8674490289439	5.30412799960952e-106	1.28522743625626e-103
TRINITY_DN1332376_c2_g1_i1	diff_cells	neoblasts	6.45169972499019	10117.3573389596	5061.90451934228	-10.6049863780829	0.487540299431688	-21.7520200698175	6.61041068177401e-105	1.58782064576212e-102
TRINITY_DN829324_c10_g1_i2	diff_cells	neoblasts	282.416659527533	3453.86205992595	1868.13935972674	-3.61027600862482	0.16604751441904	-21.7424272880946	8.14742079212923e-105	1.94013969431884e-102
TRINITY_DN803762_c10_g1_i5	diff_cells	neoblasts	2261.86670410849	31.2393079314482	1146.55300601997	6.14690978313582	0.284727535681035	21.5887436683394	2.29157737580262e-103	5.41027708135006e-101
TRINITY_DN804137_c3_g2_i1	diff_cells	neoblasts	6555.87753822612	107.838413566386	3331.85797589625	5.93692092087749	0.275507828842055	21.5490098623696	5.40913019288533e-103	1.26624070608535e-100
TRINITY_DN822847_c5_g1_i13	diff_cells	neoblasts	2741.5321355276	135.547811123193	1438.53997332539	4.34249711031929	0.202187331611181	21.4775924669216	2.52245502016716e-102	5.85527521193929e-100
TRINITY_DN828441_c1_g1_i10	diff_cells	neoblasts	318.059690575706	5337.55708303425	2827.80838680498	-4.0685282539237	0.189713207457893	-21.4456774435524	5.01113235339021e-102	1.15352090831415e-99
TRINITY_DN826499_c3_g1_i2	diff_cells	neoblasts	4469.37904714812	77.0492044180388	2273.21412578308	5.86508789628479	0.273930685516015	21.4108466352956	1.05871822952302e-101	2.41693997141441e-99
TRINITY_DN799799_c0_g2_i1	diff_cells	neoblasts	3465.15523427919	157.350721139959	1811.25297770957	4.46725049595409	0.208786053801909	21.3963069592402	1.44619563547377e-101	3.27444770808951e-99
TRINITY_DN817006_c9_g2_i5	diff_cells	neoblasts	9431.72946267161	1407.4019413368	5419.5657020042	2.74389716096261	0.128428727363713	21.3651354902227	2.82033737002591e-101	6.33383570505901e-99
TRINITY_DN812589_c5_g2_i1	diff_cells	neoblasts	5356.93527553756	267.709527502704	2812.32240152013	4.32752826566952	0.202912000480657	21.3271184327122	6.36075256423791e-101	1.41696022646729e-98
TRINITY_DN580223_c1_g1_i1	diff_cells	neoblasts	4661.19337162916	151.439813635145	2406.31659263215	4.95419854999227	0.232590886593507	21.3000544541996	1.13389240535433e-100	2.50572079304821e-98
TRINITY_DN804358_c16_g1_i2	diff_cells	neoblasts	145.720514221801	2275.75372672567	1210.73712047374	-3.96885143561473	0.186373756359474	-21.2951196195225	1.25984297382943e-100	2.76195575127701e-98
TRINITY_DN824840_c1_g1_i1	diff_cells	neoblasts	342.633286629077	5551.27550958887	2946.95439810898	-4.01634188348708	0.188800143276925	-21.2729811205495	2.02024667309582e-100	4.39411605125401e-98
TRINITY_DN830753_c5_g3_i1	diff_cells	neoblasts	11591.1215678351	136075.790971556	73833.4562696956	-3.55334202509574	0.167061115505561	-21.2697132683605	2.16600442847966e-100	4.67433908811668e-98
TRINITY_DN814034_c4_g1_i3	diff_cells	neoblasts	91.8407406357156	57577.0190996002	28834.4299201179	-9.29115486409346	0.437353030112432	-21.244061946261	3.74099983385425e-100	8.01066964422915e-98
TRINITY_DN822472_c4_g2_i1	diff_cells	neoblasts	23266.5174333461	879.621110262506	12073.0692718043	4.72632930889838	0.222992739403701	21.1949919155975	1.06216894365295e-99	2.25694559465581e-97
TRINITY_DN831475_c4_g1_i6	diff_cells	neoblasts	10800.9063941129	361.227580936121	5581.06698752454	4.90580366275147	0.231725348481933	21.1707683034684	1.77637961347346e-99	3.74572015747919e-97
TRINITY_DN824602_c12_g1_i2	diff_cells	neoblasts	19625.1259996433	195203.561641571	107414.343820607	-3.31420479818798	0.156582552199585	-21.1658626815814	1.97121842313931e-99	4.12507321987705e-97
TRINITY_DN813627_c10_g2_i1	diff_cells	neoblasts	211.929439134027	3150.52654465161	1681.22799189282	-3.89591371686007	0.184074048855649	-21.1649265123474	2.01075498814634e-99	4.17617180733582e-97
TRINITY_DN813711_c6_g1_i6	diff_cells	neoblasts	5790.02826974392	201.092652408893	2995.5604610764	4.85285258148854	0.230148976737261	21.0857013152336	1.07607048455433e-98	2.21823096976449e-96
TRINITY_DN814886_c16_g1_i1	diff_cells	neoblasts	7.79556909751603	9171.07371497394	4589.43464203573	-10.2396220611631	0.486506470323933	-21.0472474381384	2.42351946167947e-98	4.95887985851644e-96
TRINITY_DN810592_c11_g5_i2	diff_cells	neoblasts	343.621228504934	3268.33016064138	1805.97569457316	-3.24891593448806	0.15439132760487	-21.0433836206327	2.62930312742873e-98	5.34038531536499e-96
TRINITY_DN815016_c12_g1_i3	diff_cells	neoblasts	116.019731766494	54174.3839010997	27145.2018164331	-8.86654607441547	0.42232339235963	-20.9946837774621	7.3349387012391e-98	1.47892709302429e-95
TRINITY_DN811730_c5_g1_i6	diff_cells	neoblasts	1227.46510559766	39.1005104895674	633.282808043612	4.96571426400235	0.236557632433316	20.9915622375962	7.83286192673764e-98	1.56787786233532e-95
TRINITY_DN810604_c9_g2_i8	diff_cells	neoblasts	4255.26287257031	174.98452053533	2215.12369655282	4.60780548503601	0.219750571940014	20.9683435376624	1.27630837039212e-97	2.53636446872961e-95
TRINITY_DN824468_c6_g3_i7	diff_cells	neoblasts	3664.67225997804	38938.9876292578	21301.8299446179	-3.40942994721124	0.162703239346605	-20.9548989983424	1.69287737213375e-97	3.34016797503218e-95
TRINITY_DN806935_c18_g1_i1	diff_cells	neoblasts	1948.17031586877	69.4514366380879	1008.81087625343	4.8032292893757	0.22932553587354	20.945025904243	2.08285545197894e-97	4.08047632269605e-95
TRINITY_DN821772_c5_g1_i1	diff_cells	neoblasts	12164.9980863305	653.93268172025	6409.46538402538	4.21839977237314	0.201602260025573	20.9243674740454	3.21298395625683e-97	6.2501588608227e-95
TRINITY_DN808959_c17_g1_i1	diff_cells	neoblasts	4.5109104364908	8169.11211914491	4086.8115147907	-10.8196319584187	0.517161470516228	-20.921187240841	3.43456647651969e-97	6.63447760705618e-95
TRINITY_DN821167_c9_g1_i1	diff_cells	neoblasts	2364.4052125955	30.8536192362388	1197.62941591587	6.27295274642128	0.299901043013115	20.9167420139548	3.77006329778135e-97	7.23197628295932e-95
TRINITY_DN809696_c4_g1_i3	diff_cells	neoblasts	377.108589941671	2824.78510635898	1600.94684815032	-2.90372695596397	0.139028497100604	-20.8858400725052	7.20268621288206e-97	1.37213656040304e-94
TRINITY_DN805727_c22_g3_i1	diff_cells	neoblasts	1159.0468176334	59.2258350982817	609.136326365842	4.29082920214953	0.205724170487403	20.8571953017658	1.31139963630036e-96	2.48115014750171e-94
TRINITY_DN810162_c9_g1_i1	diff_cells	neoblasts	22341.2614440598	383.004348089107	11362.1328960745	5.86977713144131	0.281705892593822	20.8365436640143	2.01900156813832e-96	3.79393743650917e-94
TRINITY_DN828528_c4_g1_i1	diff_cells	neoblasts	2365.74715099654	22.578600010251	1194.1628755034	6.71699427807047	0.32314899381927	20.7860597016964	5.78723603025496e-96	1.08014068151171e-93
TRINITY_DN813944_c3_g1_i5	diff_cells	neoblasts	1711.96502457475	19.3101580186164	865.637591296681	6.4228569291496	0.310279272900007	20.700244876555	3.44615017628528e-95	6.38879237043814e-93
TRINITY_DN810861_c7_g1_i3	diff_cells	neoblasts	929.594799693881	15304.8473444097	8117.22107205178	-4.04127324737273	0.195303648948429	-20.692256745494	4.0672466406185e-95	7.48997026358698e-93
TRINITY_DN819658_c3_g3_i15	diff_cells	neoblasts	123.898599475127	2502.34747888607	1313.1230391806	-4.3326288967463	0.209897607220975	-20.6416307175194	1.16079454648596e-94	2.12348528195904e-92
TRINITY_DN816076_c11_g1_i12	diff_cells	neoblasts	331.019670925237	3252.87739208121	1791.94853150323	-3.29766137526209	0.159934548697262	-20.6188181485677	1.86047864300106e-94	3.38105273392225e-92
TRINITY_DN805152_c9_g1_i9	diff_cells	neoblasts	122.696944226952	1289.81796079926	706.257452513107	-3.39465966590144	0.164676276944431	-20.6141390180138	2.04935864791225e-94	3.69996300204445e-92
TRINITY_DN828129_c2_g1_i3	diff_cells	neoblasts	5054.28246492309	567.04892004244	2810.66569248276	3.15413331309926	0.153128113827978	20.5980027719963	2.85996948539826e-94	5.12993098020494e-92
TRINITY_DN582381_c0_g1_i1	diff_cells	neoblasts	1465.03750041248	9.0434020489627	737.040451230722	7.35315848116052	0.357306226358454	20.5794300202979	4.19585842707046e-94	7.47756111812693e-92
TRINITY_DN822269_c10_g1_i7	diff_cells	neoblasts	2255.84702846795	24.0437383472028	1139.94538340758	6.57895905352835	0.319712362137074	20.5777437242407	4.34437151025383e-94	7.69260091203472e-92
TRINITY_DN189217_c0_g1_i2	diff_cells	neoblasts	275.589630955902	3270.6003603626	1773.09499565925	-3.56861658561796	0.173439290795497	-20.5755948911584	4.54124349584595e-94	7.98998529208617e-92
TRINITY_DN813002_c15_g1_i1	diff_cells	neoblasts	3.38604799229933	8820.25348752274	4411.81976775752	-11.2609344139923	0.54844378878052	-20.5325224651214	1.10297901531983e-93	1.92832843925188e-91
TRINITY_DN801224_c2_g1_i1	diff_cells	neoblasts	294.531072476766	3534.97712313235	1914.75409780456	-3.5824240098419	0.174653444315761	-20.511613864111	1.69573538702349e-93	2.9459936223742e-91
TRINITY_DN807898_c19_g2_i1	diff_cells	neoblasts	4.49254329369606	8280.20369979573	4142.34812154471	-10.7850795987447	0.526374934826825	-20.4893487230598	2.67953583065856e-93	4.62605114064259e-91
TRINITY_DN804886_c6_g1_i1	diff_cells	neoblasts	12295.2005141012	445.684134936249	6370.4423245187	4.78816949089478	0.233871853221972	20.4734747894192	3.71186907006411e-93	6.36850679020999e-91
TRINITY_DN813015_c8_g1_i3	diff_cells	neoblasts	1498.73133995008	119.348585934807	809.039962942442	3.65015100742751	0.178468001351068	20.4526916858739	5.68500931074863e-93	9.69364272782774e-91
TRINITY_DN811198_c8_g4_i3	diff_cells	neoblasts	1381.99039530962	133.05628590985	757.523340609734	3.37978367101805	0.165285263413065	20.4481851631964	6.23521119592034e-93	1.05665790714667e-90
TRINITY_DN826396_c7_g1_i1	diff_cells	neoblasts	1597.17152053818	100.498180077706	848.834850307942	3.98723376447338	0.195018258500826	20.4454382637024	6.59631722103768e-93	1.11103701583368e-90
TRINITY_DN810621_c8_g1_i6	diff_cells	neoblasts	1830.46822201373	65.8330296563399	948.150625835034	4.80977640318338	0.235322950933658	20.4390450829394	7.51960573051206e-93	1.25887314602385e-90
TRINITY_DN825887_c8_g1_i6	diff_cells	neoblasts	1022.62190314047	15844.760458872	8433.69118100622	-3.95338915144563	0.193473944237292	-20.4337031894945	8.38918011999113e-93	1.39598989430431e-90
TRINITY_DN827475_c1_g5_i1	diff_cells	neoblasts	9081.5114996996	338.739353978735	4710.12542683917	4.74763038220349	0.232575581388974	20.413279648061	1.27439682599627e-92	2.10794392362246e-90
TRINITY_DN814879_c10_g2_i5	diff_cells	neoblasts	2104.64441726616	175.31104866718	1139.97773296667	3.5842766840794	0.175612812258407	20.4101092510567	1.35980424206333e-92	2.23582574872116e-90
TRINITY_DN822345_c2_g2_i3	diff_cells	neoblasts	1954.61725923173	107.924474016185	1031.27086662396	4.17401523379535	0.204810934935106	20.3798456128228	2.52450194880899e-92	4.12629096638762e-90
TRINITY_DN814003_c4_g1_i2	diff_cells	neoblasts	7279.45621834537	1350.36840173291	4314.91231003914	2.43066112269726	0.119272940623672	20.3789821059787	2.56942908552401e-92	4.17501997820175e-90
TRINITY_DN824923_c2_g1_i5	diff_cells	neoblasts	1438.56141165067	100.905249286614	769.73333046864	3.839297613256	0.18848462297356	20.3692882352242	3.1319677756551e-92	5.05931847174976e-90
TRINITY_DN805846_c13_g2_i1	diff_cells	neoblasts	7.91532557158487	6020.9702379856	3014.44278177859	-9.5714750463298	0.470009284964581	-20.3644382196643	3.45795747981859e-92	5.55343950378074e-90
TRINITY_DN809221_c3_g4_i2	diff_cells	neoblasts	2771.80166832391	164.445507270265	1468.12358779709	4.08094907518842	0.200795603397191	20.3238965701651	7.90462056356786e-92	1.26213487761523e-89
TRINITY_DN822195_c2_g1_i18	diff_cells	neoblasts	1614.23859117946	76.2527835718077	845.245687375632	4.39194818463773	0.216438432684742	20.2919053245729	1.51604532682187e-91	2.40676552085061e-89
TRINITY_DN822160_c5_g5_i1	diff_cells	neoblasts	877.16681751405	32.7626686088797	454.964743061465	4.75203101610398	0.235006422829159	20.220855919153	6.41603037006793e-91	1.01274289664221e-88
TRINITY_DN814747_c4_g2_i10	diff_cells	neoblasts	9984.43180744859	139551.896402036	74768.1641047424	-3.80499137868822	0.188341418298905	-20.2026267671488	9.28258492419945e-91	1.45689115546114e-88
TRINITY_DN812200_c4_g1_i8	diff_cells	neoblasts	1624.06098061643	29.215600374203	826.638290495315	5.79244791080305	0.287413917257325	20.1536792862296	2.49837049806661e-90	3.89901063661548e-88
TRINITY_DN820759_c2_g2_i1	diff_cells	neoblasts	346.410080158622	4137.43734502914	2241.92371259388	-3.57728476534295	0.177548199006126	-20.1482458586895	2.78819891646595e-90	4.32687745334488e-88
TRINITY_DN798778_c1_g1_i1	diff_cells	neoblasts	2866.29055961243	81.3279035983121	1473.80923160537	5.14869601993941	0.255585331735113	20.1447242100556	2.9937255958202e-90	4.61987051024254e-88
TRINITY_DN827666_c4_g1_i11	diff_cells	neoblasts	148.725815558146	1453.12783241674	800.926823987442	-3.28917150300967	0.163794224261368	-20.0811201850507	1.07933298923172e-89	1.65635639786376e-87
TRINITY_DN821167_c9_g7_i1	diff_cells	neoblasts	109417.515507761	1372.26450439177	55394.8900060764	6.31775284429913	0.315000002659035	20.0563580665669	1.77626981649194e-89	2.71082326745619e-87
TRINITY_DN826696_c9_g1_i9	diff_cells	neoblasts	390.829083186578	5454.37769655115	2922.60338986887	-3.80348174053254	0.190057343931521	-20.0122850391035	4.30457241549728e-89	6.53325295787261e-87
TRINITY_DN824909_c2_g1_i8	diff_cells	neoblasts	124.537048178073	1235.09674815656	679.816898167315	-3.31277050893899	0.165675105355783	-19.9955841393606	6.01702093442774e-89	9.08241362140423e-87
TRINITY_DN817213_c3_g1_i3	diff_cells	neoblasts	170.180074928378	2175.05576623645	1172.61792058241	-3.67829688537594	0.18410845671954	-19.9789675657281	8.39418801227957e-89	1.26017747534347e-86
TRINITY_DN809406_c1_g1_i1	diff_cells	neoblasts	1186.32246547332	45.0397271672603	615.681096320289	4.72411014293294	0.236626126545018	19.9644486089079	1.12259864146129e-88	1.67619147422082e-86
TRINITY_DN820891_c4_g2_i7	diff_cells	neoblasts	8738.6750626321	610.338246436694	4674.5066545344	3.84220218179514	0.192561014790247	19.9531674985219	1.40686826721618e-88	2.08935065297379e-86
TRINITY_DN829405_c11_g1_i2	diff_cells	neoblasts	2015.22476430569	5.63246246199165	1010.42861338384	8.49239671638863	0.426181933547434	19.9266933858505	2.3882937758521e-88	3.52790582729212e-86
TRINITY_DN817598_c16_g1_i4	diff_cells	neoblasts	6.74799851194146	5599.23514093114	2802.99156972154	-9.65991939227881	0.484971994057224	-19.9185097503568	2.81236916175636e-88	4.13223794442532e-86
TRINITY_DN811947_c5_g5_i1	diff_cells	neoblasts	6.74561010761637	5970.86570424251	2988.80565717506	-9.81783571609895	0.493210419262851	-19.9059779206867	3.61174238852226e-88	5.27868571418785e-86
TRINITY_DN814459_c3_g2_i6	diff_cells	neoblasts	1322.18660610513	39.7450515116697	680.965828808399	5.07175311727062	0.255105527484323	19.8810004913841	5.94367615873835e-88	8.6411666596226e-86
TRINITY_DN809088_c10_g2_i1	diff_cells	neoblasts	1535.27653597011	81.1215543252206	808.199045147666	4.24371076611792	0.213670157283053	19.8610363753147	8.84661413231596e-88	1.27942419987939e-85
TRINITY_DN1388173_c0_g1_i1	diff_cells	neoblasts	1359.69419537741	57.4376329590696	708.565914168239	4.59186596506807	0.231375430025923	19.845953239519	1.19441745624746e-87	1.71840590593352e-85
TRINITY_DN820057_c4_g1_i1	diff_cells	neoblasts	1193.10779468346	56.5502793484243	624.829037015941	4.41420148552214	0.222914362212172	19.802230065915	2.84802353511099e-87	4.07621523887932e-85
TRINITY_DN809686_c11_g1_i2	diff_cells	neoblasts	2056.21543409883	67.2700400206326	1061.74273705973	4.94026352941488	0.249584277600377	19.7939693033269	3.35545643160762e-87	4.77772025826274e-85
TRINITY_DN779608_c0_g1_i1	diff_cells	neoblasts	2844.47747883787	154.286841925061	1499.38216038146	4.20629534629368	0.212590063262776	19.7859452212233	3.93451438837679e-87	5.57349184359652e-85
TRINITY_DN812380_c7_g1_i1	diff_cells	neoblasts	4.97636369135408	5835.91744777588	2920.44690573362	-10.2263072453512	0.516905674298171	-19.7837008836013	4.1136230204571e-87	5.79748003541257e-85
TRINITY_DN825889_c6_g1_i1	diff_cells	neoblasts	1019.59859954763	30.0589848863631	524.828792216995	5.0907534232661	0.257701831648631	19.7544324411601	7.34769735744456e-87	1.03028144215579e-84
TRINITY_DN814640_c7_g1_i1	diff_cells	neoblasts	2384.34155749903	84.0388944913388	1234.19022599518	4.83052951609093	0.244564706720614	19.7515397085044	7.78090605894898e-87	1.08551499023408e-84
TRINITY_DN807119_c12_g1_i18	diff_cells	neoblasts	1308.74535340103	58.305482501775	683.525417951402	4.49408416539993	0.22788810326924	19.7205738295622	1.4359018073567e-86	1.99316158917659e-84
TRINITY_DN826231_c1_g1_i1	diff_cells	neoblasts	6395.92174585378	889.00509507279	3642.46342046329	2.84852938374878	0.145082310859488	19.6338848400863	7.94049251765069e-86	1.09670112407532e-83
TRINITY_DN812692_c0_g1_i1	diff_cells	neoblasts	579.340204436411	7760.68902237003	4170.01461340322	-3.74416116826581	0.190703407205712	-19.6334256588661	8.01258937553395e-86	1.10115301651928e-83
TRINITY_DN819388_c11_g4_i2	diff_cells	neoblasts	2051.28257496636	48.7010750752112	1049.99182502079	5.40301406660061	0.275528494015316	19.609638146174	1.27938874690275e-85	1.74953244335122e-83
TRINITY_DN826547_c10_g1_i5	diff_cells	neoblasts	339.447931192241	183805.77497008	92072.6114506363	-9.08044763284794	0.463673106444338	-19.5837272135127	2.12860356199135e-85	2.89647370408311e-83
TRINITY_DN802372_c1_g1_i3	diff_cells	neoblasts	280.195015038008	3048.13551742611	1664.16526623206	-3.4442971244617	0.176191375653223	-19.5486136122843	4.23884242275977e-85	5.73968354136731e-83
TRINITY_DN823665_c7_g1_i1	diff_cells	neoblasts	6718.50385047649	66786.5765906631	36752.5402205698	-3.31334012741972	0.169521154777142	-19.5452899773809	4.52413457408664e-85	6.09610582146319e-83
TRINITY_DN791561_c0_g1_i2	diff_cells	neoblasts	2608.43219653981	110.986098273995	1359.7091474069	4.55883525757871	0.233456800969695	19.5275324541541	6.40608822763944e-85	8.59006675301379e-83
TRINITY_DN828424_c1_g1_i18	diff_cells	neoblasts	6645.79656702613	370.458585212896	3508.12757611952	4.16816369984722	0.213915429435368	19.4851007748676	1.46889952010314e-84	1.96016480404874e-82
TRINITY_DN819538_c9_g1_i8	diff_cells	neoblasts	163.04439638209	1792.8529985687	977.948697475394	-3.45816550936181	0.177658653138804	-19.4652241715463	2.16545147798399e-84	2.87578202770922e-82
TRINITY_DN808469_c8_g3_i3	diff_cells	neoblasts	1291.84220493171	35.9446703379724	663.893437634843	5.19774933618513	0.267081680472895	19.4612723979495	2.33905079732596e-84	3.09146412318349e-82
TRINITY_DN812200_c4_g2_i7	diff_cells	neoblasts	3105.91423566408	28.7459062723462	1567.33007096821	6.70092852366571	0.344517163565033	19.4502022898514	2.90283644204936e-84	3.81833576374902e-82
TRINITY_DN828583_c0_g1_i6	diff_cells	neoblasts	2334.83225821889	7.71401384838664	1171.27313603364	8.33135915016896	0.428643563409152	19.4365665587201	3.78675990507262e-84	4.95742506435171e-82
TRINITY_DN815953_c9_g2_i1	diff_cells	neoblasts	46786.5826167587	1301.21589864868	24043.8992577037	5.16918217817103	0.266131990568749	19.4233777274352	4.89612761640477e-84	6.37951571452589e-82
TRINITY_DN718905_c0_g1_i1	diff_cells	neoblasts	408.244854851483	2843.91787263692	1626.0813637442	-2.80094035920851	0.144314124730657	-19.4086362955539	6.52355596507897e-84	8.46010264898481e-82
TRINITY_DN805783_c6_g3_i3	diff_cells	neoblasts	3851.69208334016	198.318279600257	2025.00518147021	4.28725343674822	0.221367478460675	19.3671331785524	1.46173137821767e-83	1.88679466637882e-81
TRINITY_DN821378_c9_g1_i4	diff_cells	neoblasts	1186.70513655615	13433.5152216819	7310.11017911903	-3.50076843320152	0.180880044697105	-19.354088722522	1.88295144161263e-83	2.41919849635654e-81
TRINITY_DN827498_c4_g1_i1	diff_cells	neoblasts	1715.93035018491	190.961266762871	953.44580847389	3.17178610921797	0.164043527795731	19.3350274274003	2.72523033672195e-83	3.48514062922548e-81
TRINITY_DN814825_c4_g1_i2	diff_cells	neoblasts	439.522923698846	4575.33826093482	2507.43059231683	-3.37988421032183	0.174875064701694	-19.3274222147527	3.15807405444572e-83	4.02006818460618e-81
TRINITY_DN821647_c6_g1_i1	diff_cells	neoblasts	1732.04629996642	26926.1061417223	14329.0762208443	-3.95874242594249	0.205312195835691	-19.2815746275035	7.67055853137676e-83	9.71944212441377e-81
TRINITY_DN826979_c2_g1_i5	diff_cells	neoblasts	1562.71497441684	27386.7882357808	14474.7516050988	-4.13143856218959	0.2143791715395	-19.2716416082817	9.29407317377538e-83	1.17228394191414e-80
TRINITY_DN812699_c9_g3_i1	diff_cells	neoblasts	13126.6238297989	378.118130913733	6752.3709803563	5.12112548855095	0.265847928457607	19.2633642784529	1.09057230007823e-82	1.36931266568459e-80
TRINITY_DN827588_c0_g1_i7	diff_cells	neoblasts	431.883185955147	4622.18140456149	2527.03229525832	-3.41999613964274	0.17759278061726	-19.257517832402	1.22092609603431e-82	1.52604712899348e-80
TRINITY_DN790976_c0_g1_i1	diff_cells	neoblasts	1840.29280421425	118.146792426621	979.219798320434	3.96152866887961	0.205752368155551	19.2538666961279	1.31009994276787e-82	1.63013021257104e-80
TRINITY_DN804605_c10_g2_i1	diff_cells	neoblasts	2082.7613943386	85.3434391500396	1084.05241674432	4.62605827434241	0.240300106407158	19.2511703116109	1.38009857419738e-82	1.70952748498001e-80
TRINITY_DN804826_c10_g1_i1	diff_cells	neoblasts	1418.28140137855	37.4776830924054	727.879542235475	5.23343613913116	0.272286474466509	19.2203309010667	2.50169579690178e-82	3.08501531240258e-80
TRINITY_DN815884_c3_g8_i1	diff_cells	neoblasts	1086.62401233131	14849.355023594	7967.98951796264	-3.772730176548	0.196371614032026	-19.2121972167154	2.926153774499e-82	3.5924064761327e-80
TRINITY_DN810202_c3_g1_i3	diff_cells	neoblasts	2819.98253498069	152.827514125604	1486.40502455315	4.21349729563673	0.219318720960857	19.2117539131041	2.9512492191778e-82	3.60718394607736e-80
TRINITY_DN817246_c3_g2_i3	diff_cells	neoblasts	1925.20628571581	53.8643131974922	989.53529945665	5.17153689530791	0.269512487923301	19.1884870907342	4.61891420673526e-82	5.62062850804617e-80
TRINITY_DN826083_c12_g2_i1	diff_cells	neoblasts	1033.53472312231	50.1178417612085	541.82628244176	4.37296510586932	0.228132821469255	19.1685048986195	6.78303312197456e-82	8.21788262843436e-80
TRINITY_DN828627_c8_g1_i4	diff_cells	neoblasts	100.714011439285	1361.40823294135	731.061122190315	-3.7513326677747	0.195738092341478	-19.1650619606032	7.24703977016639e-82	8.74170216468586e-80
TRINITY_DN828670_c12_g3_i1	diff_cells	neoblasts	1843.61213180867	87.0766121287396	965.344371968704	4.40517861563649	0.229868816262522	19.1638808919847	7.41339819965571e-82	8.90349123778651e-80
TRINITY_DN830516_c4_g1_i2	diff_cells	neoblasts	367.753227738926	4741.9685108375	2554.86086928821	-3.6882648233869	0.192551443535629	-19.1546983791084	8.84361783344254e-82	1.05752058620426e-79
TRINITY_DN805497_c5_g1_i1	diff_cells	neoblasts	1918.37021453798	44.6841328398715	981.527173688927	5.44790081226785	0.284445261775108	19.1527212591614	9.18588347256455e-82	1.09371404811487e-79
TRINITY_DN827435_c5_g2_i1	diff_cells	neoblasts	1390.04556327324	20678.6122120614	11034.3288876673	-3.89500840428008	0.203505501525589	-19.1395730094811	1.1823502142615e-81	1.40171931195474e-79
TRINITY_DN821772_c6_g1_i9	diff_cells	neoblasts	272.132965753472	2989.88810727002	1631.01053651175	-3.46088300231536	0.180888289097812	-19.1327090304002	1.34879418283664e-81	1.59221118429472e-79
TRINITY_DN819246_c13_g1_i3	diff_cells	neoblasts	4.09460564815416	4497.5450994062	2250.81985252718	-10.0652895890256	0.526859895370646	-19.1043001706263	2.32524131636668e-81	2.73319748434029e-79
TRINITY_DN819224_c10_g3_i4	diff_cells	neoblasts	3100.46787774689	75.7785982694918	1588.12323800819	5.37344550569278	0.282160903615411	19.0439052215995	7.38131973969756e-81	8.63958454108753e-79
TRINITY_DN812571_c6_g2_i5	diff_cells	neoblasts	26206.2270921849	377467.831006788	201837.029049486	-3.84838124640633	0.202151240881563	-19.0371388749527	8.39923519384423e-81	9.78953897719659e-79
TRINITY_DN819357_c3_g1_i6	diff_cells	neoblasts	682.150614598462	6168.91631216225	3425.53346338036	-3.1762782018733	0.166867926159875	-19.0346837464147	8.80222502933196e-81	1.02161286548419e-78
TRINITY_DN821577_c8_g1_i2	diff_cells	neoblasts	2339.98045631964	310.447857791143	1325.21415705539	2.91664559696347	0.153247482270731	19.0322578468914	9.21935042047989e-81	1.06554860529254e-78
TRINITY_DN821550_c9_g3_i1	diff_cells	neoblasts	1169.36035619027	61.4444533552616	615.402404772766	4.26339209519256	0.224089219438269	19.0254225789162	1.05037155073806e-80	1.20893388941822e-78
TRINITY_DN602963_c0_g1_i2	diff_cells	neoblasts	1128.12919436145	32.9285131130761	580.528853737264	5.12601284268187	0.269607855582531	19.012846757029	1.33506879527208e-80	1.53023258638177e-78
TRINITY_DN829826_c7_g3_i1	diff_cells	neoblasts	304.770313194542	2047.43834622024	1176.10432970739	-2.74835691657462	0.144649555249737	-19.0001062348902	1.70199641129627e-80	1.94273747393541e-78
TRINITY_DN814512_c14_g1_i1	diff_cells	neoblasts	3.03391688774671	5458.21372835123	2730.62382261949	-10.7839647343015	0.56798018008043	-18.9865159252113	2.20480378677299e-80	2.50630843629754e-78
TRINITY_DN801852_c1_g1_i1	diff_cells	neoblasts	1166.33821319524	58.3733569192562	612.355785057249	4.29850363635826	0.226410440531564	18.9854479602013	2.25009137404225e-80	2.54730631250693e-78
TRINITY_DN819987_c4_g1_i1	diff_cells	neoblasts	1709.24875238915	8979.85486362128	5344.55180800521	-2.39318091350927	0.126217931667457	-18.9607045678304	3.60285317996675e-80	4.06210666898864e-78
TRINITY_DN830512_c6_g1_i1	diff_cells	neoblasts	2376.8611894838	78.0952752611766	1227.47823237249	4.92819298365929	0.260343035440223	18.9296132901194	6.50380492952463e-80	7.30303266537637e-78
TRINITY_DN830718_c4_g1_i3	diff_cells	neoblasts	3461.03280553719	299.843784777234	1880.43829515721	3.53343855993453	0.186764840900453	18.9191849113499	7.92709153188642e-80	8.86518418563962e-78
TRINITY_DN817082_c5_g1_i1	diff_cells	neoblasts	1934.59136138281	188.255616645193	1061.423489014	3.36750071385948	0.178097727176432	18.9081622053687	9.77028503328216e-80	1.08824428820304e-77
TRINITY_DN799393_c0_g2_i1	diff_cells	neoblasts	4022.28303862317	150.611710537262	2086.44737458022	4.74482198385424	0.251021898587235	18.9020241284061	1.09759821348145e-79	1.21762873297181e-77
TRINITY_DN829241_c6_g1_i2	diff_cells	neoblasts	12203.7412056528	513.52739594563	6358.63430079923	4.57422321540126	0.242165996332951	18.8887923352882	1.41035420087204e-79	1.55832856362754e-77
TRINITY_DN817196_c1_g1_i7	diff_cells	neoblasts	3102.35963749007	380.13526960941	1741.24745354974	3.0324127791099	0.160604781739226	18.8812110465904	1.62809847431339e-79	1.79175155999836e-77
TRINITY_DN827738_c2_g1_i3	diff_cells	neoblasts	1227.59564563288	17862.717265387	9545.15645550996	-3.86317089091219	0.204927533080207	-18.8513999697648	2.86168039530667e-79	3.13683323649032e-77
TRINITY_DN826287_c10_g1_i2	diff_cells	neoblasts	2751.30041120976	6.5432529309	1378.92183207033	8.87947084606148	0.472208550429881	18.8041297388155	6.98593256858373e-79	7.62736819533551e-77
TRINITY_DN817894_c9_g5_i3	diff_cells	neoblasts	1282.80493127022	61.8544271822101	672.329679226213	4.38956615377539	0.233781322457422	18.7763766054273	1.17853312377766e-78	1.28167797157915e-76
TRINITY_DN814417_c9_g4_i1	diff_cells	neoblasts	3204.45572173944	160.498875609714	1682.47729867457	4.32477105305575	0.230751993834687	18.7420744721887	2.24694227702999e-78	2.43401123601566e-76
TRINITY_DN810806_c7_g2_i1	diff_cells	neoblasts	1427.78412122965	150.786557457507	789.28533934358	3.25010427301615	0.173483448873219	18.7343766458742	2.59665067104576e-78	2.80184693305848e-76
TRINITY_DN810237_c14_g1_i3	diff_cells	neoblasts	4.02470163450769	4668.61153089099	2336.31811626275	-10.195429332172	0.54424117483598	-18.7332928921532	2.65006137280584e-78	2.84835195723797e-76
TRINITY_DN830049_c8_g1_i1	diff_cells	neoblasts	6117.81572359667	608.498947927292	3363.15733576198	3.33227139621893	0.177892171865394	18.7319732019482	2.71658105459107e-78	2.90853172368098e-76
TRINITY_DN829497_c3_g2_i8	diff_cells	neoblasts	1980.19563953209	99.360887908227	1039.77826372016	4.32197616821881	0.230793087824689	18.7266274261289	3.00350693328357e-78	3.20331552193406e-76
TRINITY_DN814173_c12_g1_i3	diff_cells	neoblasts	923.967644602019	61.3646706022773	492.666157602148	3.92672920881336	0.209882286803806	18.7091977537104	4.16598858757086e-78	4.42604241363345e-76
TRINITY_DN827686_c3_g2_i3	diff_cells	neoblasts	1094.33767413348	66.2297784135762	580.283726273529	4.04306710843874	0.216247040592873	18.6965199493786	5.28429292202604e-78	5.59264457414273e-76
TRINITY_DN1039646_c0_g1_i1	diff_cells	neoblasts	1550.61511452555	136.427009289852	843.5210619077	3.51073552309211	0.187939822902191	18.680104455133	7.18783580433115e-78	7.57822856576486e-76
TRINITY_DN757361_c0_g1_i1	diff_cells	neoblasts	1498.04193269199	109.424957546903	803.733445119445	3.7831687500046	0.202668355200223	18.6667955452003	9.22227799127191e-78	9.68619714649825e-76
TRINITY_DN820891_c4_g2_i2	diff_cells	neoblasts	1683.90913503009	139.485818879025	911.697476954556	3.60169393382065	0.192987693702902	18.6628166009659	9.93536160605946e-78	1.03956247592493e-75
TRINITY_DN819023_c10_g1_i6	diff_cells	neoblasts	1185.98461100407	89.2671024130603	637.625856708567	3.73303907281716	0.200090091853727	18.6567912395489	1.11212023987634e-77	1.1592489579662e-75
TRINITY_DN824214_c5_g1_i3	diff_cells	neoblasts	27402.6667680688	1999.35194163261	14701.0093548507	3.77751380168088	0.202591607367451	18.645954048972	1.36202770044712e-77	1.41440944246056e-75
TRINITY_DN822024_c7_g1_i11	diff_cells	neoblasts	1202.5597064156	78.331430340162	640.445568377879	3.94099949180631	0.211787847349346	18.6082418851238	2.75510566966537e-77	2.85034771210362e-75
TRINITY_DN825252_c5_g4_i2	diff_cells	neoblasts	9352.42984356674	130.933869956947	4741.68185676185	6.16812407039958	0.331887781637863	18.5849688107226	4.25247136472135e-77	4.38306031745141e-75
TRINITY_DN935147_c0_g1_i1	diff_cells	neoblasts	2098.91768008186	116.753751160813	1107.83571562134	4.17221224077368	0.224748983499879	18.5638759108155	6.29916977050843e-77	6.46847459370835e-75
TRINITY_DN816194_c10_g1_i5	diff_cells	neoblasts	1571.3450788469	106.991184911893	839.168131879398	3.87083288775781	0.208582121449169	18.557836409297	7.04867522774399e-77	7.21131688207305e-75
TRINITY_DN807672_c2_g3_i7	diff_cells	neoblasts	249.800308670755	2847.63213953744	1548.7162241041	-3.50711253311874	0.189117045614906	-18.5446664615319	9.00576165120183e-77	9.17956288159218e-75
TRINITY_DN813771_c11_g2_i2	diff_cells	neoblasts	752.238016486877	45.5519823825769	398.894999434727	4.04765639971639	0.218381293879081	18.5348127937991	1.08165506708827e-76	1.09847639405071e-74
TRINITY_DN830838_c3_g1_i1	diff_cells	neoblasts	904.52690299966	10636.0331367439	5770.28001987176	-3.55590963106666	0.19189223868056	-18.5307631799852	1.16621122890284e-76	1.18000925919352e-74
TRINITY_DN823321_c13_g2_i2	diff_cells	neoblasts	1929.93000303707	268.851130973836	1099.39056700545	2.84417520000266	0.15355433780457	18.5222719244993	1.36551182186657e-76	1.37662529399344e-74
TRINITY_DN826353_c3_g1_i2	diff_cells	neoblasts	1775.88824952243	18206.2915271579	9991.08988834015	-3.35777040313187	0.181315744778911	-18.5189124487021	1.45343417022592e-76	1.4599349848782e-74
TRINITY_DN821238_c4_g2_i17	diff_cells	neoblasts	1868.67919923497	141.809623142413	1005.24441118869	3.72560393373076	0.201221981485042	18.5148953719438	1.56600637353928e-76	1.56731137885056e-74
TRINITY_DN818246_c1_g2_i8	diff_cells	neoblasts	2835.40115939782	209.089135341241	1522.24514736953	3.76602539639133	0.20342531303126	18.5130618224125	1.62023861342029e-76	1.61573470102919e-74
TRINITY_DN825001_c1_g1_i2	diff_cells	neoblasts	1286.23741115288	14.5717066768278	650.404558914852	6.46654533579639	0.349355332287875	18.5099374137156	1.7170002578025e-76	1.70606827774383e-74
TRINITY_DN823556_c4_g1_i1	diff_cells	neoblasts	7907.5757004739	31733.1803554198	19820.3780279469	-2.00468126761531	0.108345912678966	-18.5026016953244	1.96743295254983e-76	1.94789965764459e-74
TRINITY_DN817085_c4_g1_i6	diff_cells	neoblasts	4053.92409749011	320.062766869597	2186.99343217986	3.66719997234341	0.198315051516965	18.491788415917	2.4044620136011e-76	2.37208765006083e-74
TRINITY_DN822956_c5_g2_i2	diff_cells	neoblasts	1971.49754906655	253.597481736575	1112.54751540156	2.95960807654563	0.16009193091382	18.4869284769814	2.63121224962316e-76	2.58654718759219e-74
TRINITY_DN758501_c0_g1_i1	diff_cells	neoblasts	1366.331759198	111.665136216387	738.998447707192	3.6229620572477	0.196515484772838	18.4360131286126	6.75416170553513e-76	6.61596485078003e-74
TRINITY_DN819887_c5_g1_i1	diff_cells	neoblasts	24666.027764814	751.780766744089	12708.9042657791	5.03803594866043	0.273900764944128	18.3936541750371	1.4768238691614e-75	1.44149490239737e-73
TRINITY_DN825001_c1_g1_i7	diff_cells	neoblasts	1262.21319947601	11.7461475486001	636.979673512302	6.73380342196031	0.366702702395175	18.3631137103093	2.59303809314687e-75	2.52209476221817e-73
TRINITY_DN826875_c2_g2_i2	diff_cells	neoblasts	3108.08355798634	543.596662554816	1825.84011027058	2.51729475368863	0.137087857638247	18.3626383624096	2.61583847539677e-75	2.53534407739947e-73
TRINITY_DN824603_c15_g1_i1	diff_cells	neoblasts	7874.60498689723	63448.4231094563	35661.5140481768	-3.01032532424608	0.163947345559986	-18.3615374434022	2.66941531157556e-75	2.57822584446334e-73
TRINITY_DN816473_c12_g1_i8	diff_cells	neoblasts	1180.56843297419	124.826263954629	652.69734846441	3.23786572466836	0.176850453294828	18.3084954793444	7.07990664626879e-75	6.81422513205166e-73
TRINITY_DN822767_c10_g1_i7	diff_cells	neoblasts	238.712647766745	3305.79084989904	1772.25174883289	-3.79314314352174	0.207206238802083	-18.3061242048066	7.39497817033985e-75	7.09275979164228e-73
TRINITY_DN823393_c9_g1_i3	diff_cells	neoblasts	7095.79728105054	484.984354601654	3790.3908178261	3.87390552124278	0.211629568913618	18.3051240955087	7.5320186116219e-75	7.19920242591113e-73
TRINITY_DN119121_c0_g1_i1	diff_cells	neoblasts	11235.5079035346	2195.36492016632	6715.43641185045	2.35585638907157	0.128807655164723	18.2897234334313	9.9920747350331e-75	9.51762346226963e-73
TRINITY_DN809232_c9_g1_i3	diff_cells	neoblasts	2495.92170790665	228.158916928622	1362.04031241764	3.45696546267474	0.189036776285017	18.2872641536299	1.04531404496714e-74	9.92258070932214e-73
TRINITY_DN809717_c5_g1_i1	diff_cells	neoblasts	1064.78604909595	44.4419699122809	554.614009504116	4.59549028995609	0.251356195482055	18.282781059535	1.1348886858171e-74	1.0735969235728e-72
TRINITY_DN808148_c11_g1_i2	diff_cells	neoblasts	3199.80364877023	139.795009252034	1669.79932901113	4.52597221512274	0.247881780694758	18.258591665904	1.7679267389656e-74	1.66673857714835e-72
TRINITY_DN828033_c9_g1_i3	diff_cells	neoblasts	1059.25401714051	63.1418126794624	561.197914909987	4.05657675995849	0.22239321409849	18.2405599757283	2.45925986727196e-74	2.31061684740317e-72
TRINITY_DN817309_c4_g1_i5	diff_cells	neoblasts	1769.96660461562	187.522199203241	978.74440190943	3.23934764837674	0.177671858903051	18.2321931473927	2.86594216682141e-74	2.68359052454602e-72
TRINITY_DN829177_c5_g2_i1	diff_cells	neoblasts	1498.98623624479	51.3154139171451	775.150825080969	4.88961850215658	0.268775337484393	18.1922141663779	5.94877091483308e-74	5.55144928987954e-72
TRINITY_DN817235_c7_g1_i2	diff_cells	neoblasts	1149.65600487956	71.5271787884014	610.591591833981	4.02502201073276	0.221331788383963	18.1854673480079	6.72794775093116e-74	6.25744446882058e-72
TRINITY_DN828922_c8_g1_i31	diff_cells	neoblasts	14299.5894260576	1748.49926062097	8024.04434333928	3.03289520490641	0.167053397584009	18.1552440642891	1.1670816102618e-73	1.08182199061281e-71
TRINITY_DN823818_c0_g1_i2	diff_cells	neoblasts	162.139494387445	1760.94564282261	961.542568605029	-3.44081059788852	0.189620402473793	-18.1457825898459	1.38646183769093e-73	1.28087743620524e-71
TRINITY_DN818451_c5_g1_i8	diff_cells	neoblasts	4900.0944689615	462.936645586053	2681.51555727378	3.40365397752338	0.188038557156941	18.1008301115745	3.13901195928906e-73	2.89029757838139e-71
TRINITY_DN811228_c10_g1_i1	diff_cells	neoblasts	1485.2532272822	69.8068510666705	777.530039174434	4.42530220810871	0.244734781365123	18.0820322449654	4.41505897405044e-73	4.05173335681712e-71
TRINITY_DN820685_c3_g1_i2	diff_cells	neoblasts	6947.57660800879	282.285835344525	3614.93122167666	4.62570840408871	0.256016896691924	18.0679809178963	5.69604299895139e-73	5.20999323708723e-71
TRINITY_DN808198_c9_g1_i2	diff_cells	neoblasts	2.06149928378048	7115.14193078172	3558.60171503275	-11.7974408724945	0.654700390461386	-18.0196026218658	1.36721998306642e-72	1.24642632317636e-70
TRINITY_DN809932_c3_g1_i1	diff_cells	neoblasts	954.937838239551	47.1589686539128	501.048403446732	4.3517538551602	0.241536291945734	18.0169771594321	1.43366003413613e-72	1.30269707641258e-70
TRINITY_DN822077_c2_g2_i6	diff_cells	neoblasts	5508.08220187555	236.887697879825	2872.48494987769	4.54191073978929	0.252127293200496	18.0143556936436	1.50320984618495e-72	1.36141526495629e-70
TRINITY_DN813026_c4_g2_i1	diff_cells	neoblasts	1076.83099338049	85.6139099490955	581.222451664795	3.66108597092773	0.203436751981436	17.9961876861945	2.08699563512745e-72	1.88395687676881e-70
TRINITY_DN818451_c7_g1_i1	diff_cells	neoblasts	21658.4952355771	270907.459581806	146282.977408692	-3.64480902641636	0.202588676066198	-17.9911784665861	2.2844756900875e-72	2.05550723085626e-70
TRINITY_DN815608_c1_g1_i1	diff_cells	neoblasts	866.384394196503	26.9032346841712	446.643814440337	5.00085801652212	0.278143370408683	17.979425535738	2.82403311638475e-72	2.53273593421741e-70
TRINITY_DN827117_c0_g1_i13	diff_cells	neoblasts	1452.00832884162	8.28073851266615	730.144533677142	7.46393564703806	0.415437987169268	17.9664255016644	3.56988574831082e-72	3.19129301053689e-70
TRINITY_DN808234_c8_g2_i1	diff_cells	neoblasts	319.13324798363	2377.16765433065	1348.15045115714	-2.89613748488535	0.161306929511784	-17.9542037880882	4.4491619053939e-72	3.96449030040954e-70
TRINITY_DN823901_c5_g2_i1	diff_cells	neoblasts	959.799827880686	76.6354776995733	518.21765279013	3.64551038976878	0.20308797872755	17.9503996869227	4.76462445112519e-72	4.23193637342222e-70
TRINITY_DN811967_c9_g1_i2	diff_cells	neoblasts	1859.57130805507	15290.285104468	8574.92820626155	-3.0397185249039	0.169375316316045	-17.9466441215788	5.09792466464835e-72	4.51346067344813e-70
TRINITY_DN813040_c9_g1_i3	diff_cells	neoblasts	2410.77906299815	347.931819881776	1379.35544143996	2.79485162497002	0.155854010843844	17.9324972763793	6.57586162514818e-72	5.80335545276257e-70
TRINITY_DN830177_c10_g1_i5	diff_cells	neoblasts	1417.71796309463	13174.8696630556	7296.29381307513	-3.21603650986025	0.179784961373283	-17.888239846618	1.45636452791434e-71	1.28118335524133e-69
TRINITY_DN824231_c4_g4_i3	diff_cells	neoblasts	7577.97111377703	1238.85905811584	4408.41508594643	2.61166946915016	0.146004682183455	17.8875733989722	1.47388483804301e-71	1.29248002797658e-69
TRINITY_DN827117_c0_g1_i21	diff_cells	neoblasts	1276.95489248021	13.6064467589566	645.280669619585	6.51915908344169	0.364524454551031	17.8840102551447	1.57118372553212e-71	1.37344329273335e-69
TRINITY_DN819052_c6_g1_i20	diff_cells	neoblasts	1149.01932056056	73.7310740412405	611.375197300902	3.96136697664244	0.221656963238169	17.8716107934131	1.96245025295894e-71	1.71005562578817e-69
TRINITY_DN812121_c7_g1_i2	diff_cells	neoblasts	554.098484046914	4487.46125928087	2520.77987166389	-3.01866497967129	0.168946860551162	-17.8675411299351	2.11096105524241e-71	1.8336816738667e-69
TRINITY_DN829074_c3_g2_i2	diff_cells	neoblasts	3480.02794796807	241.696839609145	1860.86239378861	3.85425894449059	0.215962266227834	17.8469091467324	3.05482265352451e-71	2.64524658803472e-69
TRINITY_DN820296_c2_g1_i1	diff_cells	neoblasts	1350.41025244911	91.924002368454	721.167127408784	3.87006913903157	0.216884603937976	17.8439090131926	3.22336945924225e-71	2.78247295539527e-69
TRINITY_DN816782_c2_g2_i8	diff_cells	neoblasts	352.156403802086	3083.46321760592	1717.809810704	-3.13067068221102	0.175801334326242	-17.8080029608951	6.12567350880097e-71	5.27132334372615e-69
TRINITY_DN800375_c0_g1_i1	diff_cells	neoblasts	988.523897997723	94.7595933864263	541.641745692075	3.3882573830929	0.190302034589458	17.8046303624785	6.50603686711543e-71	5.58125019814688e-69
TRINITY_DN809755_c4_g1_i1	diff_cells	neoblasts	3582.73282542554	109.468836695985	1846.10083106076	5.04364102169105	0.283405037927807	17.7965820881979	7.51156611231064e-71	6.42390064149711e-69
TRINITY_DN812561_c1_g1_i2	diff_cells	neoblasts	333.360001583744	3028.72026335049	1681.04013246712	-3.18488491546535	0.179254670054883	-17.7673748443498	1.26472380230075e-70	1.07825511083191e-68
TRINITY_DN813151_c3_g2_i2	diff_cells	neoblasts	2103.10139464452	61.0020389525877	1082.05171679855	5.08933696867641	0.286567778533509	17.759627389795	1.45195235259082e-70	1.2340701487882e-68
TRINITY_DN813427_c9_g1_i2	diff_cells	neoblasts	1131.88371748725	95.268474221556	613.576095854401	3.56267440634957	0.200834912457245	17.7393181432437	2.08449075918631e-70	1.76625424052157e-68
TRINITY_DN821103_c5_g2_i8	diff_cells	neoblasts	1145.04001558852	38.9843543705347	592.012184979527	4.86310621025762	0.274183211062133	17.7367031023486	2.18377867106904e-70	1.84472532816331e-68
TRINITY_DN825969_c3_g1_i3	diff_cells	neoblasts	789.344227405209	32.9916064667582	411.167916935984	4.56070722278077	0.257218462406676	17.7308704052902	2.42254674648989e-70	2.04018319446007e-68
TRINITY_DN801831_c13_g1_i1	diff_cells	neoblasts	13684.0234961964	1666.08939478227	7675.05644548932	3.03845703281859	0.17137714516993	17.7296513476508	2.47564729830663e-70	2.07856551128037e-68
TRINITY_DN829249_c5_g7_i1	diff_cells	neoblasts	140.020576859924	1905.53945463858	1022.78001574925	-3.76138830788343	0.212188598354736	-17.7266278068116	2.61240990988145e-70	2.1867454224441e-68
TRINITY_DN821340_c8_g2_i2	diff_cells	neoblasts	1531.58100086165	93.4105212191042	812.495761040375	4.04830399813569	0.228449506004074	17.7207824562488	2.89852544132083e-70	2.4189114279639e-68
TRINITY_DN816836_c3_g1_i4	diff_cells	neoblasts	84374.8551849819	3193.22677902728	43784.0409820046	4.72406461078471	0.266594399937215	17.7200444266544	2.93680341528719e-70	2.44347351627946e-68
TRINITY_DN810904_c1_g1_i11	diff_cells	neoblasts	798.229092324391	19.8878527955198	409.058472559956	5.36666916874743	0.302934706437498	17.7155969742103	3.17837583478541e-70	2.63652479532364e-68
TRINITY_DN827117_c0_g1_i1	diff_cells	neoblasts	1982.16498413264	10.0650978109583	996.115040971799	7.51071823449384	0.424012754392786	17.7134252606379	3.30343551718055e-70	2.73205985901432e-68
TRINITY_DN810604_c9_g4_i5	diff_cells	neoblasts	246.943628887198	1651.17387473671	949.058751811956	-2.73970457451242	0.154735355731601	-17.7057438589835	3.78644825811507e-70	3.12218090250485e-68
TRINITY_DN812121_c7_g1_i1	diff_cells	neoblasts	775.449571049156	6358.89502362494	3567.17229733705	-3.03602165933376	0.171473719972404	-17.7054633201074	3.80536266647968e-70	3.1284384802431e-68
TRINITY_DN826678_c2_g1_i15	diff_cells	neoblasts	1166.38950872065	10706.4406556682	5936.41508219442	-3.19788234929718	0.180767776310241	-17.6905553333181	4.95843441256816e-70	4.06429773823057e-68
TRINITY_DN825159_c5_g1_i13	diff_cells	neoblasts	1216.39142116905	75.8837842759007	646.137602722476	4.01839750170905	0.227252376208527	17.6825323842676	5.71697061541697e-70	4.6721857783924e-68
TRINITY_DN819376_c7_g1_i1	diff_cells	neoblasts	1696.85955225146	49.3954843812833	873.12751831637	5.07942289613112	0.287430137229701	17.6718521762799	6.90907328216982e-70	5.62977378387543e-68
TRINITY_DN805768_c10_g1_i1	diff_cells	neoblasts	8012.94249557406	86.3589471646239	4049.65072136934	6.54773781031433	0.37135963950459	17.6317970877215	1.40431643548451e-69	1.14092449698202e-67
TRINITY_DN612082_c0_g1_i1	diff_cells	neoblasts	3230.41470982799	47.1421893052074	1638.7784495666	6.10681019358798	0.346604242511129	17.6189712778599	1.76179568825929e-69	1.42715783861544e-67
TRINITY_DN821103_c5_g2_i4	diff_cells	neoblasts	1424.47564009372	56.1580230930603	740.316831593389	4.6736547114554	0.265472571953669	17.605037978353	2.25356409735105e-69	1.82018131757685e-67
TRINITY_DN829106_c4_g1_i11	diff_cells	neoblasts	3809.54016890202	266.959060863837	2038.24961488293	3.84189353180623	0.218415381184916	17.5898488053531	2.94662744735887e-69	2.37302303144006e-67
TRINITY_DN383746_c0_g1_i1	diff_cells	neoblasts	1263.8132468363	57.4247864006873	660.619016618494	4.45419625622484	0.254319309785636	17.5141882068619	1.11667500574032e-68	8.96683537312933e-67
TRINITY_DN830232_c3_g1_i7	diff_cells	neoblasts	5575.19725830152	766.28330957041	3170.74028393596	2.86041105708304	0.163341490069589	17.5118462300326	1.16358234541086e-68	9.31641597892296e-67
TRINITY_DN726138_c0_g1_i1	diff_cells	neoblasts	108613.317788683	964182.406809663	536397.862299173	-3.1501067691554	0.179909697841273	-17.5093772428799	1.21516156708736e-68	9.70127397909083e-67
TRINITY_DN804605_c10_g1_i2	diff_cells	neoblasts	7595.31872149511	275.290498521645	3935.30461000838	4.78909345268207	0.27352342743693	17.5088967609049	1.22546104360677e-68	9.75530559295383e-67
TRINITY_DN828504_c6_g1_i1	diff_cells	neoblasts	5546.58992324363	382.011140097383	2964.30053167051	3.8636817683027	0.220853458307059	17.4943231494746	1.58281696539665e-68	1.25638370790666e-66
TRINITY_DN825001_c1_g1_i3	diff_cells	neoblasts	1357.41088198813	5.32664646916965	681.368764228649	7.93786915228203	0.454920361247757	17.4489203572028	3.50800840059393e-68	2.77655346847009e-66
TRINITY_DN813294_c3_g1_i1	diff_cells	neoblasts	1440.65691566668	34.7992227245072	737.728069195592	5.4074911779238	0.310004903412384	17.4432440209841	3.87444163505774e-68	3.05782003672e-66
TRINITY_DN812285_c16_g1_i2	diff_cells	neoblasts	290.334533142206	3441.98823554404	1866.16138434312	-3.56889038430881	0.204704014205185	-17.4343937424282	4.52331070905094e-68	3.55975531954741e-66
TRINITY_DN814856_c1_g1_i1	diff_cells	neoblasts	1503.51694585741	43.8445911686314	773.680768513021	5.10613121841514	0.293666595034739	17.3875112278641	1.02593413494312e-67	8.05095983225394e-66
TRINITY_DN808673_c6_g1_i2	diff_cells	neoblasts	111667.959017099	3401.09217595186	57534.5255965255	5.03753077159111	0.289731416294954	17.3868986525879	1.03695602530508e-67	8.11440121444823e-66
TRINITY_DN814322_c10_g1_i5	diff_cells	neoblasts	4371.38753564166	367.955711375598	2369.67162350863	3.57284118388723	0.205585416033009	17.3788649643979	1.19291193975589e-67	9.30841991860927e-66
TRINITY_DN821120_c4_g1_i6	diff_cells	neoblasts	111.867208714372	1058.1768380737	585.022023394034	-3.2387969711444	0.186397303722599	-17.3757715721277	1.25901420976202e-67	9.7965491595088e-66
TRINITY_DN828086_c3_g3_i8	diff_cells	neoblasts	6518.39367106781	728.949680751749	3623.67167590978	3.16309897744739	0.18237106812364	17.344302525568	2.17805820968524e-67	1.69001409904874e-65
TRINITY_DN824653_c2_g1_i6	diff_cells	neoblasts	1409.77822885883	86.506513084273	748.142370971553	4.01970411620689	0.231845230722873	17.3378770987603	2.43567947128831e-67	1.8846155191988e-65
TRINITY_DN813610_c3_g2_i3	diff_cells	neoblasts	2823.44675921916	200.314887357125	1511.88082328814	3.81960440990075	0.220426940700979	17.3282104163585	2.88156295755063e-67	2.22339144068216e-65
TRINITY_DN831665_c4_g1_i2	diff_cells	neoblasts	203.081300010291	2307.89677401061	1255.48903701045	-3.50651954468362	0.202377976837995	-17.3265866151563	2.96406663876707e-67	2.28068002124409e-65
TRINITY_DN805263_c6_g1_i2	diff_cells	neoblasts	15098.7882410097	149203.503699714	82151.1459703618	-3.30479094881953	0.19081675347107	-17.3191865426039	3.37089130407592e-67	2.58650362479137e-65
TRINITY_DN824479_c3_g1_i5	diff_cells	neoblasts	1.5960460289172	7529.45680049028	3765.5264232596	-12.1269402807988	0.700451816400306	-17.3130256740861	3.75171435977949e-67	2.87073700166728e-65
TRINITY_DN817476_c13_g1_i4	diff_cells	neoblasts	2.49855961923696	3931.83487233543	1967.16671597733	-10.5987235930175	0.612297031989127	-17.3097745690293	3.96966078742677e-67	3.02911436273728e-65
TRINITY_DN813498_c6_g9_i1	diff_cells	neoblasts	936.197731295533	14.466610619822	475.332170957678	5.99163320353888	0.346562614096888	17.2887465635973	5.71821757978984e-67	4.35135879356845e-65
TRINITY_DN812186_c8_g2_i2	diff_cells	neoblasts	1141.39608719701	101.305660985964	621.350874091489	3.50667029953405	0.20291943323311	17.2810964611046	6.52948608718923e-67	4.95505478534143e-65
TRINITY_DN815027_c15_g1_i2	diff_cells	neoblasts	55.5526124189868	826.150911052419	440.851761735703	-3.90158383388321	0.22580038664544	-17.2789067895159	6.78213297626181e-67	5.13268107406246e-65
TRINITY_DN807119_c10_g1_i3	diff_cells	neoblasts	2011.40887498155	243.964098063876	1127.68648652271	3.03983397949229	0.175973208795648	17.2744135331552	7.33148785158728e-67	5.53327018919113e-65
TRINITY_DN831473_c4_g1_i2	diff_cells	neoblasts	5042.22792162485	415.772157559399	2729.00003959212	3.60281924518322	0.208670306761849	17.2656057351515	8.54029776427356e-67	6.42802847799805e-65
TRINITY_DN810293_c3_g2_i1	diff_cells	neoblasts	1132.21294527336	17.9788034228789	575.095874348117	6.02860822815108	0.349225318627423	17.2628040024292	8.96498807082131e-67	6.72934417066025e-65
TRINITY_DN812396_c6_g2_i4	diff_cells	neoblasts	1964.12664412456	116.092340840603	1040.10949248258	4.08819459126484	0.23734397714829	17.2247665198202	1.73124904440118e-66	1.29599708275051e-64
TRINITY_DN796241_c0_g1_i1	diff_cells	neoblasts	132.61293732407	1058.55345311717	595.58319522062	-2.9959028787781	0.17411947261041	-17.2060185679599	2.39331224788788e-66	1.78676930333532e-64
TRINITY_DN822864_c0_g1_i2	diff_cells	neoblasts	4551.40754776023	930.727628784718	2741.06758827247	2.2906046268827	0.133235004416593	17.1922133895124	3.03712844951422e-66	2.26130995042941e-64
TRINITY_DN829360_c3_g1_i3	diff_cells	neoblasts	3829.06961714237	227.238564332116	2028.15409073724	4.07863826685501	0.237467401682823	17.1755712066227	4.04649867712816e-66	3.00474282145998e-64
TRINITY_DN817851_c3_g1_i1	diff_cells	neoblasts	560.963869033777	24.4566167921921	292.710242912984	4.51555693218318	0.263428926926917	17.1414619679787	7.27970638870519e-66	5.39108122185532e-64
TRINITY_DN812119_c4_g2_i2	diff_cells	neoblasts	704.77803822704	22.2221574093861	363.500097818213	4.95495024564355	0.289113752803038	17.1384107383476	7.67190717848041e-66	5.66633935805252e-64
TRINITY_DN825874_c2_g1_i25	diff_cells	neoblasts	1050.11564693412	15.6684041280085	532.892025531063	6.03165467312771	0.352138389494109	17.1286484322057	9.07382559167526e-66	6.68390091516922e-64
TRINITY_DN829009_c9_g1_i5	diff_cells	neoblasts	4647.48443680613	467.604699006476	2557.5445679063	3.31700633813485	0.193781421381628	17.1172567240201	1.10354681790369e-65	8.10725365716848e-64
TRINITY_DN825763_c3_g1_i9	diff_cells	neoblasts	2193.91062513981	69.7954124933137	1131.85301881656	4.98809405890849	0.291937018718421	17.0861992110689	1.8803733444041e-65	1.37776002367306e-63
TRINITY_DN828750_c4_g2_i3	diff_cells	neoblasts	4550.48888556936	232.694014866177	2391.59145021777	4.29282951604691	0.251269231104025	17.0845809380843	1.93327073214403e-65	1.41277083158769e-63
TRINITY_DN829260_c2_g1_i19	diff_cells	neoblasts	485.63147518739	2724.57817915363	1605.10482717051	-2.48904975420392	0.145699170020233	-17.0834861575277	1.96989485158404e-65	1.43573629248829e-63
TRINITY_DN824201_c17_g1_i2	diff_cells	neoblasts	3.40441513509407	2921.90375090306	1462.65408301908	-9.74837347132477	0.571062310410694	-17.0705950885009	2.45682843172513e-65	1.78592030972483e-63
TRINITY_DN815901_c22_g1_i1	diff_cells	neoblasts	1202.26605476287	138.358557297877	670.312306030376	3.1204212364771	0.182962882701189	17.0549413652019	3.21195035069565e-65	2.32870615583375e-63
TRINITY_DN809342_c10_g1_i3	diff_cells	neoblasts	1136.55716010892	52.8841503766741	594.720655242794	4.44248230262194	0.260525493808852	17.0520060730847	3.37740014104195e-65	2.44224932188487e-63
TRINITY_DN820708_c9_g1_i4	diff_cells	neoblasts	1511.45320471178	116.262966408598	813.85808556019	3.70998275806617	0.217596111663613	17.0498577833115	3.50384769992087e-65	2.52707010482805e-63
TRINITY_DN806361_c6_g2_i2	diff_cells	neoblasts	1254.66867444901	80.2920445437251	667.480359496366	3.97067546787961	0.232996078884874	17.0418124068155	4.02075887283545e-65	2.89232870688369e-63
TRINITY_DN815865_c5_g4_i4	diff_cells	neoblasts	38.7142173740528	574.215804545304	306.465010959678	-3.88891694226008	0.228447047364433	-17.0232751402396	5.5195063708525e-65	3.96013829823529e-63
TRINITY_DN825869_c4_g1_i3	diff_cells	neoblasts	130.787840897474	2071.91179228027	1101.34981658887	-3.98032609835291	0.23385472016756	-17.0205078413681	5.78665590874408e-65	4.1410568955243e-63
TRINITY_DN813177_c7_g1_i3	diff_cells	neoblasts	900.26739374229	82.130783341577	491.199088541933	3.46459938079192	0.203766237819638	17.0028137039001	7.82711726588776e-65	5.58678191823301e-63
TRINITY_DN822334_c4_g2_i1	diff_cells	neoblasts	209.680445134861	1894.84682859136	1052.26363686311	-3.17590963041451	0.186824108142956	-16.9994636237436	8.28747355095422e-65	5.90012582211362e-63
TRINITY_DN824410_c5_g1_i6	diff_cells	neoblasts	2361.02768565059	27032.6871895417	14696.8574375962	-3.5173386854558	0.206961060158366	-16.9951713755445	8.91693855097009e-65	6.31571430159002e-63
TRINITY_DN831475_c4_g1_i2	diff_cells	neoblasts	3778.19984652309	201.575661529865	1989.88775402648	4.23506525090276	0.249192266026129	16.995171312655	8.91694811432542e-65	6.31571430159002e-63
TRINITY_DN814340_c3_g1_i16	diff_cells	neoblasts	1568.51638210423	128.402398384844	848.459390244535	3.61362230221518	0.212681662573353	16.9907563185842	9.61414668548758e-65	6.79211186427682e-63
TRINITY_DN827193_c5_g1_i6	diff_cells	neoblasts	708.505379972098	7.10810114942106	357.80674056076	6.5840535955231	0.387938551667818	16.9718981710301	1.32576527591703e-64	9.34224852465717e-63
TRINITY_DN830008_c2_g1_i6	diff_cells	neoblasts	773.608300147417	61.1152005041766	417.361750325797	3.6768104964318	0.216658854067539	16.9705065239827	1.35756034355106e-64	9.54195658267454e-63
TRINITY_DN826047_c2_g1_i5	diff_cells	neoblasts	1677.00101749528	140.491763464597	908.746390479938	3.57645916888112	0.210792217420946	16.9667514894017	1.44719441251139e-64	1.01461551413203e-62
TRINITY_DN822029_c1_g1_i1	diff_cells	neoblasts	766.453327119999	10.8812026239354	388.667264871967	6.17938779731141	0.364266176880154	16.9639351373116	1.51827078605433e-64	1.0617517448906e-62
TRINITY_DN792108_c0_g1_i1	diff_cells	neoblasts	1198.4470900208	51.8147326246763	625.13091132274	4.54189894583566	0.267887480393887	16.9545024618452	1.78263971023172e-64	1.24348123019523e-62
TRINITY_DN801313_c16_g3_i1	diff_cells	neoblasts	2179.24469860601	97.9955961037489	1138.62014735488	4.4901517295142	0.265063493996211	16.9399099884286	2.28473961995399e-64	1.58970686453373e-62
TRINITY_DN820968_c2_g1_i3	diff_cells	neoblasts	430.373477144925	4233.67007723342	2332.02177718917	-3.29829596393855	0.194731922415331	-16.9376233902926	2.37528703099855e-64	1.6485566245546e-62
TRINITY_DN821360_c6_g2_i1	diff_cells	neoblasts	32213.1033362019	325739.415610691	178976.259473446	-3.3380076534281	0.197731092060908	-16.8815517005281	6.15066746552077e-64	4.25814254135539e-62
TRINITY_DN825040_c4_g1_i4	diff_cells	neoblasts	841.917855523481	54.0606305808392	447.98924305216	3.97285191020868	0.235382059327764	16.8783123129897	6.49759320332382e-64	4.48707542638535e-62
TRINITY_DN817843_c6_g1_i1	diff_cells	neoblasts	1269.92767081192	122.273521833362	696.100596322643	3.3790015748064	0.20057569908943	16.8465152565656	1.1128168487108e-63	7.66567077604447e-62
TRINITY_DN814579_c8_g1_i2	diff_cells	neoblasts	56.4672906629272	832.686858114222	444.577074388574	-3.87708762196586	0.230222593194573	-16.8406044262091	1.22973957710588e-63	8.45002396477504e-62
TRINITY_DN810719_c1_g1_i2	diff_cells	neoblasts	603.444694521999	21.0165210602797	312.230607791139	4.86656856817496	0.289079091194147	16.8347304126072	1.35805503012093e-63	9.30857421762544e-62
TRINITY_DN822866_c0_g1_i1	diff_cells	neoblasts	14000.8781706725	1880.11723684462	7940.49770375858	2.89757350942579	0.172304265838892	16.8166092424843	1.84416000993035e-63	1.26092158302738e-61
TRINITY_DN822432_c6_g1_i4	diff_cells	neoblasts	6384.82231390684	27691.5628381025	17038.1925760047	-2.1167185390802	0.125904100539006	-16.8121493264981	1.98829604626232e-63	1.35611609100998e-61
TRINITY_DN812359_c10_g1_i3	diff_cells	neoblasts	831.953168426415	54.6899801380678	443.321574282242	3.94586524328344	0.234734423655233	16.8099130150546	2.06474104459179e-63	1.40478674568372e-61
TRINITY_DN815779_c1_g1_i1	diff_cells	neoblasts	10510.6455748538	1076.4454738922	5793.54552437298	3.28872388441705	0.195842061005388	16.7927352660293	2.75833995065217e-63	1.87207922498439e-61
TRINITY_DN813019_c6_g1_i3	diff_cells	neoblasts	1043.68798444244	129.447531005103	586.56775772377	3.00984009674671	0.17932091713679	16.7846570539829	3.16049763201936e-63	2.13976534532526e-61
TRINITY_DN807377_c5_g1_i4	diff_cells	neoblasts	869.340734312851	90.4388015534261	479.889767933139	3.26640992535545	0.194912854537995	16.7583094152403	4.92428200046084e-63	3.32575652075134e-61
TRINITY_DN813305_c5_g1_i5	diff_cells	neoblasts	4722.34565546204	617.184300777841	2669.76497811994	2.93664688436666	0.175248775147564	16.7570180270529	5.03239316599183e-63	3.39048283961445e-61
TRINITY_DN818277_c10_g1_i1	diff_cells	neoblasts	2989.42516907759	232.251149415074	1610.83815924633	3.69068104710592	0.220330697197163	16.7506438914561	5.60166925388798e-63	3.76483965450481e-61
TRINITY_DN796508_c0_g1_i1	diff_cells	neoblasts	811.112565495166	51.2350714526114	431.173818473889	3.99506712033953	0.2385771615397	16.7453879263072	6.11902793442716e-63	4.10257059788062e-61
TRINITY_DN806010_c9_g1_i1	diff_cells	neoblasts	904.856674832628	59.4709026439131	482.16378873827	3.92561394071769	0.234489639320565	16.7410976113579	6.57642628270177e-63	4.39856230525596e-61
TRINITY_DN822385_c7_g2_i2	diff_cells	neoblasts	597.211983320165	36.6108617219823	316.911422521074	4.01486863977279	0.239824539542632	16.7408583267981	6.60291706098813e-63	4.40561299458152e-61
TRINITY_DN805120_c9_g4_i1	diff_cells	neoblasts	1095.12675901293	29.920889843496	562.523824428211	5.22675664130865	0.312524462713309	16.7243120616237	8.71769829431956e-63	5.80262602371058e-61
TRINITY_DN818845_c3_g1_i12	diff_cells	neoblasts	233.270109133899	2180.48866431174	1206.87938672282	-3.22364405858022	0.192754653897171	-16.7240789957784	8.75186589437281e-63	5.81136518269856e-61
TRINITY_DN830051_c3_g1_i2	diff_cells	neoblasts	7.20676791573004	2418.75004600242	1212.97840695907	-8.37709692473101	0.501115747090441	-16.7168902062443	9.87388985198497e-63	6.5406824791698e-61
TRINITY_DN819018_c8_g1_i7	diff_cells	neoblasts	73.1288938676623	771.939878566748	422.534386217205	-3.39754469580768	0.203371828171182	-16.7060734338676	1.18378365717012e-62	7.82288420143787e-61
TRINITY_DN807989_c8_g1_i2	diff_cells	neoblasts	1124.59807096872	80.3288863705064	602.463478669614	3.79654205307615	0.227745323685894	16.6701207806679	2.16157333918815e-62	1.42503914912635e-60
TRINITY_DN812396_c6_g1_i1	diff_cells	neoblasts	795.061178425178	73.6044175717302	434.332797998454	3.43738834597795	0.206414695288842	16.6528276543873	2.88635914534681e-62	1.89833092075988e-60
TRINITY_DN819814_c10_g1_i5	diff_cells	neoblasts	5967.3690593695	864.558130357599	3415.96359486355	2.7879239120834	0.167556938796548	16.6386658297009	3.65675004870454e-62	2.39929706877353e-60
TRINITY_DN808065_c7_g1_i3	diff_cells	neoblasts	6970.28073495697	572.648963245251	3771.46484910111	3.60707488136254	0.217193725301688	16.6076385326151	6.13616227241077e-62	4.0165689680285e-60
TRINITY_DN813022_c13_g1_i1	diff_cells	neoblasts	1962.71423413813	158.636411391672	1060.6753227649	3.63206813847008	0.21878096815334	16.6013898243856	6.80957641847482e-62	4.44683048244751e-60
TRINITY_DN824559_c6_g2_i5	diff_cells	neoblasts	854.195033204923	49.2500821679061	451.722557686415	4.11657878309661	0.247994734506484	16.5994604332577	7.03202016551378e-62	4.5812616281129e-60
TRINITY_DN827117_c0_g1_i20	diff_cells	neoblasts	817.140999445661	26.7202323199395	421.9306158828	4.93219948578001	0.297197245647259	16.5957106198555	7.48526327332806e-62	4.86506887997979e-60
TRINITY_DN821919_c8_g1_i12	diff_cells	neoblasts	24913.0981052881	4017.12693360204	14465.1125194451	2.63306969525991	0.158678031852999	16.5937884690882	7.72876284445955e-62	5.01154028292268e-60
TRINITY_DN826373_c2_g4_i2	diff_cells	neoblasts	593.326126989149	13.50228892483	303.41420795699	5.41177693429682	0.326640643076538	16.5679839573079	1.18740534516637e-61	7.68142806780574e-60
TRINITY_DN805065_c4_g3_i5	diff_cells	neoblasts	263.395315111731	1972.10658752384	1117.75095131779	-2.90460170854923	0.175328588626455	-16.5666177507286	1.21468741691186e-61	7.83955853209257e-60
TRINITY_DN394113_c0_g1_i1	diff_cells	neoblasts	2007.53173481805	247.258701633008	1127.39521822553	3.0222219184561	0.182473997212921	16.5624799402492	1.30118546896604e-61	8.37823920961513e-60
TRINITY_DN826196_c6_g1_i8	diff_cells	neoblasts	49864.5976495991	1553.59562227864	25709.0966359389	5.0049562154483	0.302830442967857	16.5272558676656	2.3353624435785e-61	1.50022597160393e-59
TRINITY_DN825874_c2_g1_i8	diff_cells	neoblasts	2477.77844806624	35.6473883004665	1256.71291818335	6.14035045485004	0.3717232701282	16.5186065772325	2.6955396825472e-61	1.72758451626453e-59
TRINITY_DN813581_c7_g1_i12	diff_cells	neoblasts	32.85489259097	59002.5382448073	29517.6965686991	-10.8037759672599	0.654600754649202	-16.50437444584	3.41250929015276e-61	2.18203111393263e-59
TRINITY_DN829240_c4_g3_i3	diff_cells	neoblasts	1470.5063645711	104.232093517534	787.369229044317	3.81305796911276	0.231140845159332	16.4966861070544	3.87587767242839e-61	2.47259512576188e-59
TRINITY_DN805600_c7_g2_i2	diff_cells	neoblasts	628.735188884962	8.40261391837728	318.56890140167	6.2549093304512	0.379281795398115	16.4914567647142	4.22635548462711e-61	2.6899681463561e-59
TRINITY_DN826577_c10_g4_i3	diff_cells	neoblasts	150.523686728399	1474.71261610599	812.618151417194	-3.28831958687452	0.199507825889047	-16.48215839264	4.92931689930737e-61	3.13017288987512e-59
TRINITY_DN819897_c4_g2_i1	diff_cells	neoblasts	732.950423006194	21.6750267624497	377.312724884322	5.09544992434482	0.309178714784206	16.480597404324	5.05825561732899e-61	3.20468336966694e-59
TRINITY_DN827385_c2_g1_i7	diff_cells	neoblasts	96.7505868270144	1469.72453478242	783.237560804719	-3.92992518742163	0.23857032522105	-16.472816490401	5.75284401210251e-61	3.63640297817638e-59
TRINITY_DN818592_c0_g6_i2	diff_cells	neoblasts	763.948110545008	28.4228424700859	396.185476507547	4.7519437430459	0.289253984880497	16.4282740824094	1.20026714925074e-60	7.56963001455551e-59
TRINITY_DN822300_c6_g1_i10	diff_cells	neoblasts	290.021311298162	2972.1946876754	1631.10799948678	-3.35621702079498	0.204551518757485	-16.407685658761	1.68507380147028e-60	1.06029142637844e-58
TRINITY_DN820828_c6_g2_i2	diff_cells	neoblasts	1569.8998396649	117.940731715456	843.920285690176	3.73439742451947	0.227840463426421	16.3904047962291	2.23948311219518e-60	1.40593731836744e-58
TRINITY_DN816590_c0_g1_i3	diff_cells	neoblasts	2283.75995713537	134.675090567285	1209.21752385133	4.09604628856787	0.249947878348958	16.3876017497107	2.34516088222296e-60	1.46894283559285e-58
TRINITY_DN813151_c3_g2_i1	diff_cells	neoblasts	2079.20452444825	92.7687049162365	1085.98661468224	4.50246617217132	0.274814009399724	16.3836850312182	2.50119656597919e-60	1.56313467742179e-58
TRINITY_DN822310_c8_g1_i1	diff_cells	neoblasts	835.585617444744	7.33601083501719	421.460814139881	6.92862516523545	0.423938902717836	16.3434521361843	4.84314178178301e-60	3.01991208664091e-58
TRINITY_DN799915_c1_g1_i3	diff_cells	neoblasts	4040.20175018508	176.242659938238	2108.22220506166	4.52118036303911	0.276773018651421	16.3353363888886	5.53262882876084e-60	3.44206770578515e-58
TRINITY_DN814535_c8_g1_i1	diff_cells	neoblasts	563.149455623841	19.7454451495864	291.447450386714	4.81739022224771	0.294970656194925	16.3317608754419	5.86663488608518e-60	3.64166416760294e-58
TRINITY_DN825763_c3_g1_i14	diff_cells	neoblasts	933.708173469041	5.91296515079219	469.810569309916	7.29309937783559	0.446585405618544	16.3308054541869	5.95923741927168e-60	3.69085235947403e-58
TRINITY_DN828030_c3_g1_i1	diff_cells	neoblasts	4124.53714267853	325.56341328695	2225.05027798274	3.66735101465073	0.224574771709115	16.3302003459273	6.01863823152856e-60	3.7193029948437e-58
TRINITY_DN816258_c6_g1_i1	diff_cells	neoblasts	1433.71961337145	59.7728757958151	746.746244583633	4.59167170326343	0.281181570359323	16.3299169906324	6.04665640496628e-60	3.72827655969606e-58
TRINITY_DN823815_c5_g1_i8	diff_cells	neoblasts	144.382856541039	2444.63554241327	1294.50919947716	-4.07996721554477	0.249948071147625	-16.3232594547011	6.7436753173221e-60	4.14878715568794e-58
TRINITY_DN825238_c7_g1_i1	diff_cells	neoblasts	64113.9727276373	10037.6662142823	37075.8194709598	2.67537074197282	0.163935840041037	16.3196207815394	7.15788650666982e-60	4.39382886608312e-58
TRINITY_DN821790_c10_g1_i1	diff_cells	neoblasts	929.964139480753	68.8966203093115	499.430379895032	3.77324960168742	0.231216066321992	16.3191497100932	7.21333218505418e-60	4.41804600771068e-58
TRINITY_DN803895_c0_g1_i3	diff_cells	neoblasts	605.616893984016	9840.38229083396	5222.99959240899	-4.02277223291534	0.246661142424581	-16.308901326626	8.53134438565399e-60	5.21374614966638e-58
TRINITY_DN829915_c7_g2_i1	diff_cells	neoblasts	132.183247140852	1871.48928666367	1001.83626690226	-3.81814165231177	0.234179775521102	-16.3043185254386	9.19588288606341e-60	5.60745856427659e-58
TRINITY_DN809245_c16_g1_i1	diff_cells	neoblasts	2.85403264932693	2496.65991756666	1249.75697510799	-9.68222054302436	0.594092522012631	-16.297496070517	1.02818840487445e-59	6.25586967133195e-58
TRINITY_DN828938_c3_g1_i2	diff_cells	neoblasts	4.02804356004504	1589.30187008884	796.664956824441	-8.63933927536992	0.530699134520239	-16.2791659405664	1.38747101082034e-59	8.42332125975611e-58
TRINITY_DN814235_c9_g1_i2	diff_cells	neoblasts	514.559508610326	4259.46245637948	2387.0109824949	-3.04905862423182	0.18772904125276	-16.2418057636939	2.55297117405236e-59	1.54650707765018e-57
TRINITY_DN806381_c8_g1_i1	diff_cells	neoblasts	182.481109757749	1294.28208108877	738.38159542326	-2.82416404965325	0.173884349820521	-16.2416229670369	2.56059063655321e-59	1.54772855915775e-57
TRINITY_DN822779_c1_g1_i1	diff_cells	neoblasts	246.773342854132	1734.44833921053	990.610841032333	-2.81173368431212	0.173222975943247	-16.231874951931	3.00149326642747e-59	1.81026743446563e-57
TRINITY_DN808293_c11_g2_i1	diff_cells	neoblasts	230.490525472285	1408.87058143077	819.680553451528	-2.61241324560956	0.161023849687322	-16.2237659246277	3.4253297123766e-59	2.06139177875771e-57
TRINITY_DN809215_c18_g1_i14	diff_cells	neoblasts	382.699750127304	2957.17744465161	1669.93859738946	-2.95056432835082	0.181916481519325	-16.2193348492032	3.68160120921708e-59	2.21080152613486e-57
TRINITY_DN825001_c1_g1_i8	diff_cells	neoblasts	1348.1895808108	30.0795171265854	689.134548968693	5.51005121982811	0.33989507170056	16.2110359301777	4.2140503244109e-59	2.52504798505862e-57
TRINITY_DN805951_c10_g1_i2	diff_cells	neoblasts	2628.1501739743	158.141132836172	1393.14565340524	4.0531318240602	0.250042615488192	16.2097641481901	4.30216429681391e-59	2.56757789941077e-57
TRINITY_DN829241_c6_g1_i8	diff_cells	neoblasts	9964.06403160315	485.642500506212	5224.85326605468	4.36179048885583	0.269084487501238	16.2097433759936	4.30361860560832e-59	2.56757789941077e-57
TRINITY_DN810496_c3_g6_i4	diff_cells	neoblasts	5201.11659497531	395.676746118286	2798.3966705468	3.718096734029	0.229562401295377	16.1964533958893	5.3420482132796e-59	3.18024564214272e-57
TRINITY_DN814356_c8_g1_i5	diff_cells	neoblasts	5025.54272152288	26083.413266034	15554.4779937785	-2.37578346709982	0.146687966436576	-16.1961715389043	5.36658333783454e-59	3.18798132346244e-57
TRINITY_DN826938_c3_g1_i21	diff_cells	neoblasts	758.046355511219	25.3496896895159	391.698022600368	4.92260790692196	0.303973290246286	16.1942120076851	5.54028824443114e-59	3.28410691364638e-57
TRINITY_DN820673_c11_g1_i2	diff_cells	neoblasts	434.966759566642	1947.95697087619	1191.46186522142	-2.16262766401415	0.133580694607138	-16.1896722454877	5.96454257895944e-59	3.52802054943462e-57
TRINITY_DN808109_c12_g1_i1	diff_cells	neoblasts	1373.07499716913	82.5288488330225	727.801923001076	4.05177759282233	0.250329646889337	16.1857680189734	6.35519299011291e-59	3.75105760610873e-57
TRINITY_DN803285_c17_g1_i1	diff_cells	neoblasts	1159.93525952768	8180.7173666812	4670.32631310444	-2.81823975349414	0.174121226367711	-16.1855036992592	6.38254335696031e-59	3.75916834007067e-57
TRINITY_DN822913_c6_g1_i12	diff_cells	neoblasts	2915.79319652495	222.176290863994	1568.98474369447	3.71801653035104	0.229799282447641	16.1794087899216	7.04678215464082e-59	4.14155879697114e-57
TRINITY_DN827117_c0_g1_i6	diff_cells	neoblasts	1041.98626070075	5.44946009776	523.717860399255	7.62918737049206	0.471561388435607	16.1785666884256	7.14381601331508e-59	4.18967366742681e-57
TRINITY_DN823032_c4_g1_i3	diff_cells	neoblasts	730.681823430239	73.3755696632548	402.028696546747	3.30985263676651	0.205653373790459	16.0943269529773	2.79595333233984e-58	1.63628429871236e-56
TRINITY_DN799791_c0_g1_i1	diff_cells	neoblasts	801.798348787915	60.0591877206972	430.928768254306	3.72290874113579	0.231338043955906	16.0929377523629	2.85941221127202e-58	1.66988464084497e-56
TRINITY_DN819654_c4_g1_i3	diff_cells	neoblasts	10116.1720690531	742.713907821733	5429.4429884374	3.76933825076872	0.234242799160341	16.0915864405658	2.92251656721138e-58	1.70313660624641e-56
TRINITY_DN811912_c19_g2_i1	diff_cells	neoblasts	3.40775706063142	1475.35763571507	739.382696387853	-8.76059424635746	0.544811047008326	-16.0800598564654	3.52038658867826e-58	2.04723449976967e-56
TRINITY_DN820536_c8_g3_i1	diff_cells	neoblasts	1513.61147860256	185.869747200405	849.740612901483	3.0325848566502	0.188729437794968	16.0684252127362	4.24740073680562e-58	2.464830893966e-56
TRINITY_DN829587_c5_g2_i1	diff_cells	neoblasts	821.061674529699	4918.6200215604	2869.84084804505	-2.5827499806836	0.160820599424218	-16.0598206319996	4.87960275383307e-58	2.82577079390212e-56
TRINITY_DN810562_c9_g1_i1	diff_cells	neoblasts	63634.3048497536	2842.61485865686	33238.4598542052	4.48488549235904	0.27946098700051	16.0483419904005	5.87116108377912e-58	3.39286783718056e-56
TRINITY_DN830795_c3_g1_i3	diff_cells	neoblasts	160626.579801367	7248.46865971469	83937.5242305406	4.47004157845037	0.278621596016592	16.0434138715657	6.35621575542235e-58	3.66550621737018e-56
TRINITY_DN815858_c11_g2_i2	diff_cells	neoblasts	3196.20838952479	455.53003561432	1825.86921256955	2.81001787275044	0.175244351265653	16.0348556313278	7.29529395566931e-58	4.19828968619695e-56
TRINITY_DN802032_c0_g1_i2	diff_cells	neoblasts	821.706281133764	33.2280501076704	427.467165620717	4.64204913700797	0.289570642103079	16.0308003024545	7.7873363943488e-58	4.47213291519952e-56
TRINITY_DN821438_c8_g5_i3	diff_cells	neoblasts	1838.21420587087	192.824380641866	1015.51929325637	3.25623803708428	0.203191528018426	16.0254616363188	8.48583457044429e-58	4.86315784936478e-56
TRINITY_DN825836_c7_g1_i2	diff_cells	neoblasts	3486.71985828229	722.370035741083	2104.54494701168	2.27316407521133	0.141961945038707	16.0124889426637	1.04542767386647e-57	5.97885064911251e-56
TRINITY_DN811539_c3_g1_i3	diff_cells	neoblasts	141.476805658959	1186.95585150202	664.216328580487	-3.07143368872188	0.191905871134409	-16.0048969349702	1.18108651584394e-57	6.74073405519778e-56
TRINITY_DN832093_c5_g8_i2	diff_cells	neoblasts	37.137019849831	944.05540927037	490.596214560101	-4.65237316395438	0.290911527222809	-15.9923988174973	1.44363318573049e-57	8.22216071947077e-56
TRINITY_DN818823_c8_g1_i1	diff_cells	neoblasts	2941.82023535925	82.7540351007973	1512.28713523002	5.16169509924806	0.322784089116541	15.9911695566395	1.47240531842277e-57	8.36877615448398e-56
TRINITY_DN807307_c7_g2_i1	diff_cells	neoblasts	13395.4666722993	1789.4575803402	7592.46212631977	2.90523860700021	0.181703662231516	15.9888830600372	1.52745106159192e-57	8.66381533354283e-56
TRINITY_DN803526_c0_g1_i1	diff_cells	neoblasts	4784.70194582878	315.580624335686	2550.14128508223	3.92639837182241	0.245759430270788	15.9765929124109	1.86040394811721e-57	1.05307250530414e-55
TRINITY_DN830051_c3_g1_i1	diff_cells	neoblasts	3.11550419311323	1832.69740186728	917.906453030198	-9.20200026289295	0.576209682292397	-15.9698813568763	2.0717959769104e-57	1.17033170286699e-55
TRINITY_DN818151_c3_g1_i1	diff_cells	neoblasts	864.261805137015	92.5194147169419	478.390609926979	3.22648404493203	0.202044566771313	15.9691700523874	2.09555670176382e-57	1.18133801577188e-55
TRINITY_DN802803_c2_g3_i1	diff_cells	neoblasts	684.258231518889	10.0086619668339	347.133446742862	6.16641404354033	0.386300857145401	15.9627242070015	2.32363760488019e-57	1.30724728227303e-55
TRINITY_DN826509_c5_g1_i3	diff_cells	neoblasts	3954.00695096103	239.651950150726	2096.82945055588	4.04986152626807	0.25370994083483	15.9625654120688	2.32955799838166e-57	1.30791423961985e-55
TRINITY_DN807994_c12_g1_i1	diff_cells	neoblasts	484.479173345004	16.1768165024052	250.327994923704	4.9138129389191	0.308066303129551	15.9505044498576	2.82604936877485e-57	1.58344749926304e-55
TRINITY_DN827622_c1_g1_i4	diff_cells	neoblasts	1582.0373249863	167.910627744272	874.973976365288	3.23863735724533	0.203441397870672	15.9192641770194	4.65822855407944e-57	2.60474184917685e-55
TRINITY_DN826459_c0_g3_i1	diff_cells	neoblasts	2981.35488774132	305.416437014914	1643.38566237812	3.29051874189818	0.206859774661669	15.9070014809792	5.6663081233017e-57	3.1620288745447e-55
TRINITY_DN829297_c3_g1_i2	diff_cells	neoblasts	2910.13967366897	439.65210774697	1674.89589070797	2.72849300222586	0.171536238481342	15.9062191545178	5.73754113217693e-57	3.19532457044604e-55
TRINITY_DN817589_c8_g1_i2	diff_cells	neoblasts	1262.47229999992	163.347961545608	712.910130772766	2.95254240773853	0.185691301411814	15.9002731161358	6.30891078757684e-57	3.50645961137294e-55
TRINITY_DN811443_c8_g3_i1	diff_cells	neoblasts	2864.07882686953	111.381547709327	1487.73018728943	4.68783671296378	0.294830936393103	15.900084198469	6.32796474218813e-57	3.50998735087275e-55
TRINITY_DN814383_c3_g1_i2	diff_cells	neoblasts	681.547831609184	5132.12578111486	2906.83680636202	-2.91115382908734	0.183169611584005	-15.8932139666204	7.06124336481671e-57	3.90887225383431e-55
TRINITY_DN818311_c4_g1_i1	diff_cells	neoblasts	576.784502890478	28.1303414963791	302.457422193429	4.3521238361401	0.274060140855812	15.8801780607339	8.69312776826833e-57	4.80260536685752e-55
TRINITY_DN684770_c0_g1_i1	diff_cells	neoblasts	735.724714132512	22.1920630415655	378.958388587039	5.03385454924237	0.316997498084402	15.8797926786857	8.74670224249619e-57	4.82255800487968e-55
TRINITY_DN815216_c8_g2_i3	diff_cells	neoblasts	281.998171274133	2000.28944066149	1141.14380596781	-2.82454665076706	0.177914905434122	-15.8758291997796	9.31714073092865e-57	5.12684020737933e-55
TRINITY_DN813266_c0_g2_i3	diff_cells	neoblasts	953.165989277112	67.3321052020323	510.249047239572	3.82969990147316	0.24126528757178	15.8733978684512	9.68525092049477e-57	5.31880091802837e-55
TRINITY_DN805691_c13_g1_i1	diff_cells	neoblasts	99.510145830726	1327.78066073948	713.645403285101	-3.7365699004617	0.23563024796568	-15.8577684007952	1.24230331893777e-56	6.80875884504327e-55
TRINITY_DN828223_c3_g2_i2	diff_cells	neoblasts	198.544839525298	1542.81848961983	870.681664572565	-2.95786567920025	0.186807682773409	-15.8337474952143	1.82048091777707e-56	9.95785037460513e-55
TRINITY_DN815426_c5_g1_i5	diff_cells	neoblasts	313.762778424315	3614.21186439553	1963.98732140992	-3.52682902760015	0.22280250752578	-15.8293955789167	1.95086159460332e-56	1.06499307959936e-54
TRINITY_DN816673_c9_g1_i4	diff_cells	neoblasts	760.824932881698	35.978607546713	398.401770214205	4.40489442960024	0.278573878986328	15.8123024514313	2.55939489137008e-56	1.39444112592338e-54
TRINITY_DN821141_c3_g3_i2	diff_cells	neoblasts	549.845980363755	29.4501675693568	289.648073966556	4.24301084475354	0.268425428979511	15.8070375853899	2.78246453245168e-56	1.51299247598254e-54
TRINITY_DN824657_c8_g1_i1	diff_cells	neoblasts	457.506785586472	1954.12905820209	1205.81792189428	-2.09499222297405	0.132547784128329	-15.8055620224155	2.84838699745441e-56	1.54579556052423e-54
TRINITY_DN816105_c7_g6_i1	diff_cells	neoblasts	2811.5534568816	205.518340384961	1508.53589863328	3.77058927111534	0.238606093411974	15.8025690676939	2.98691658457851e-56	1.61779601599632e-54
TRINITY_DN809686_c11_g1_i3	diff_cells	neoblasts	5847.65099105364	90.9791860428152	2969.31508854823	6.02064987701893	0.381011897770177	15.8017371957516	3.02659798050776e-56	1.63608054824982e-54
TRINITY_DN822157_c4_g5_i2	diff_cells	neoblasts	1093.63068481663	120.384156427467	607.007420622048	3.18172620825649	0.201357757443387	15.8013589774462	3.04481271125436e-56	1.64271213912069e-54
TRINITY_DN811852_c6_g2_i9	diff_cells	neoblasts	808.183299178266	56.2229029430977	432.203101060682	3.86565410600899	0.244723008104225	15.7960386967892	3.31291018349983e-56	1.78386974656561e-54
TRINITY_DN810591_c8_g4_i4	diff_cells	neoblasts	266.711726310433	4930.67102319694	2598.69137475369	-4.20988868246798	0.266654731144087	-15.7877891924338	3.77583199919516e-56	2.02917913061805e-54
TRINITY_DN821185_c12_g1_i2	diff_cells	neoblasts	1108.5669329218	101.85372985578	605.210331388788	3.45130998184732	0.218788942136083	15.7746088451796	4.65271562935579e-56	2.49557211319796e-54
TRINITY_DN819564_c8_g1_i2	diff_cells	neoblasts	1222.78602959993	85.4495633793277	654.11779648963	3.84770512052381	0.244177060517658	15.757848474245	6.06632851862683e-56	3.24748435407033e-54
TRINITY_DN820352_c5_g1_i13	diff_cells	neoblasts	1779.40191430135	245.267614550294	1012.33476442582	2.86043008171832	0.181629842481161	15.748678976116	7.01310511474025e-56	3.74706001130503e-54
TRINITY_DN827374_c2_g3_i6	diff_cells	neoblasts	2998.51943831249	210.457151864954	1604.48829508872	3.83573397307791	0.243709699482796	15.7389467108538	8.1793836155375e-56	4.36175895003846e-54
TRINITY_DN825908_c1_g1_i1	diff_cells	neoblasts	469.355503028545	3105.94877184361	1787.65213743608	-2.7268008678721	0.17338561197209	-15.7268001471255	9.90939283972577e-56	5.27412636631493e-54
TRINITY_DN822676_c3_g1_i7	diff_cells	neoblasts	929.958614090154	47.7557876860129	488.857200888083	4.28324773935463	0.272382358106085	15.7251290764082	1.01743281269779e-55	5.40472049714445e-54
TRINITY_DN818192_c4_g1_i2	diff_cells	neoblasts	653.487919882358	41.8614783296845	347.674699106022	3.97128918481519	0.252654194179079	15.7182792778036	1.13360786358459e-55	6.01029750783052e-54
TRINITY_DN787435_c0_g1_i1	diff_cells	neoblasts	143.222908123777	1442.42564944757	792.824278785673	-3.33594349377317	0.21242476276907	-15.7041177793368	1.417356708406e-55	7.50031501078522e-54
TRINITY_DN827910_c5_g4_i1	diff_cells	neoblasts	22861.213685723	204532.390530744	113696.802108234	-3.16136419662428	0.201627723769766	-15.6792138378459	2.09835233700382e-55	1.10827507849056e-53
TRINITY_DN827305_c6_g1_i3	diff_cells	neoblasts	1050.26001864893	123.851910369893	587.055964509411	3.07313291730634	0.196305090896625	15.6548814056212	3.07686278565076e-55	1.62198818183265e-53
TRINITY_DN828328_c5_g1_i2	diff_cells	neoblasts	1622.95045033135	227.310840000653	925.130645166002	2.83107217260613	0.180886989338764	15.6510547439325	3.26758646340185e-55	1.71924839768665e-53
TRINITY_DN822786_c1_g2_i3	diff_cells	neoblasts	148.187365891416	1462.29513891479	805.241252403104	-3.30307367200057	0.211180875859402	-15.6409696595806	3.8285356660097e-55	2.0105635114484e-53
TRINITY_DN830974_c2_g1_i4	diff_cells	neoblasts	22219.3346256234	2533.83369960348	12376.5841626134	3.13298484187264	0.200405074278548	15.633261049658	4.32110793903185e-55	2.26493291460867e-53
TRINITY_DN819661_c1_g1_i21	diff_cells	neoblasts	2367.03521290535	125.50005237249	1246.26763263892	4.24444665450764	0.271543946797271	15.6307909072135	4.49192759476288e-55	2.35000977178286e-53
TRINITY_DN813128_c7_g1_i8	diff_cells	neoblasts	574.484952436994	20.7828920880051	297.6339222625	4.78664811065637	0.306284069711347	15.6281327826403	4.68326577285333e-55	2.44547921443342e-53
TRINITY_DN778264_c0_g1_i2	diff_cells	neoblasts	2937.89371275731	126.911189721211	1532.40245123926	4.53566633711246	0.290246251403902	15.6269592291847	4.77030352202782e-55	2.4862281922448e-53
TRINITY_DN828627_c8_g1_i8	diff_cells	neoblasts	121.066293586865	1388.77088000455	754.918586795707	-3.52426849639151	0.225895832458318	-15.6012993158774	7.13275320090141e-55	3.71050925929378e-53
TRINITY_DN826353_c3_g1_i10	diff_cells	neoblasts	1351.25885774454	13563.1132318407	7457.18604479261	-3.32729801897289	0.21356390278606	-15.5798708281991	9.97561216152201e-55	5.17963035221283e-53
TRINITY_DN827117_c0_g1_i5	diff_cells	neoblasts	591.429994983753	6.01618476203952	298.723089872896	6.55833321111377	0.421906825944202	15.5445060563707	1.73354001939532e-54	8.98416059207449e-53
TRINITY_DN825747_c1_g2_i2	diff_cells	neoblasts	1241.12418058674	41.9623530344404	641.543266810591	4.91715306072143	0.316381429244962	15.5418510892252	1.80688004685083e-54	9.34671302137838e-53
TRINITY_DN808568_c4_g2_i1	diff_cells	neoblasts	741.287597161893	67.1811636007829	404.234380381338	3.45597976856576	0.222548961460343	15.5290761452581	2.20534053688882e-54	1.13865647944822e-52
TRINITY_DN824909_c1_g1_i3	diff_cells	neoblasts	117.80164189101	1992.1153174568	1054.95847967391	-4.07893936224869	0.262976151962503	-15.5106816029093	2.93744038949188e-54	1.5138230574428e-52
TRINITY_DN830231_c10_g1_i5	diff_cells	neoblasts	1.723439875273	3205.58659512833	1603.6550175018	-10.8791421642681	0.701501728376693	-15.5083611688926	3.04553261958983e-54	1.56653461897594e-52
TRINITY_DN805107_c17_g2_i2	diff_cells	neoblasts	9.90096787986129	16798.5167096091	8404.20883874448	-10.7095861586852	0.690573718495802	-15.5082446259505	3.05106478300349e-54	1.56653461897594e-52
TRINITY_DN823201_c4_g1_i3	diff_cells	neoblasts	18395.6129386241	1539.81835003775	9967.71564433094	3.57943218215841	0.230874365217238	15.503809523376	3.26919949672034e-54	1.67541925228026e-52
TRINITY_DN811548_c8_g1_i3	diff_cells	neoblasts	281.524554697029	3026.55384815772	1654.03920142738	-3.42430817176351	0.221070444479068	-15.4896697287264	4.07377814562608e-54	2.0838884021598e-52
TRINITY_DN822018_c5_g2_i1	diff_cells	neoblasts	556.569577372635	17.2706093355452	286.92009335409	5.05365646539465	0.326304681762548	15.4875389408976	4.21104248158278e-54	2.15012248555935e-52
TRINITY_DN816802_c16_g1_i5	diff_cells	neoblasts	6746.74149695783	269.238608768227	3507.99005286303	4.65218092929044	0.300389741865379	15.4871497954658	4.23660392864312e-54	2.15918284724924e-52
TRINITY_DN816622_c7_g2_i1	diff_cells	neoblasts	3325.0665613569	26376.1663828416	14850.6164720993	-2.98787527107848	0.193085876302771	-15.4743336399878	5.17058941686614e-54	2.63033501771811e-52
TRINITY_DN810491_c1_g2_i4	diff_cells	neoblasts	877.218362875045	81.0772067154054	479.147784795225	3.43714975078831	0.222392459530505	15.4553340434497	6.94506124693158e-54	3.52653358132337e-52
TRINITY_DN829590_c2_g1_i6	diff_cells	neoblasts	1197.64537824346	5052.94237848384	3125.29387836365	-2.0769857593884	0.134425254705257	-15.4508597654691	7.44438018213321e-54	3.77313970222139e-52
TRINITY_DN814083_c9_g1_i2	diff_cells	neoblasts	101.26959830496	1770.31982295827	935.794710631616	-4.12270765343016	0.26697000907046	-15.4425872321189	8.46359563993967e-54	4.28186634362735e-52
TRINITY_DN826016_c1_g1_i2	diff_cells	neoblasts	4160.22094082194	1092.65833516846	2626.4396379952	1.92815690357102	0.124862335883144	15.4422619914426	8.50638870003995e-54	4.29564853859604e-52
TRINITY_DN821632_c6_g1_i4	diff_cells	neoblasts	1953.83546483928	134.569993208866	1044.20272902407	3.85884914273897	0.250003642973911	15.4351716512454	9.49474729494478e-54	4.78601103153758e-52
TRINITY_DN828031_c3_g3_i3	diff_cells	neoblasts	64.444401513971	672.177280938679	368.310841226325	-3.38635161403917	0.21943719543871	-15.4319854811716	9.97535430509536e-54	5.01911132913751e-52
TRINITY_DN824932_c12_g1_i2	diff_cells	neoblasts	1952.04094448888	357.213343404885	1154.62714394688	2.45109106136349	0.158915433532488	15.4238704629177	1.13116940721505e-53	5.68114409736386e-52
TRINITY_DN813417_c8_g1_i3	diff_cells	neoblasts	573.969762484863	5203.81842092784	2888.89409170635	-3.17998446285823	0.206325027503026	-15.4124998859462	1.34891023466492e-53	6.7624223978492e-52
TRINITY_DN816656_c4_g1_i2	diff_cells	neoblasts	42460.6879650003	362008.456560721	202234.572262861	-3.09182880056756	0.200744858871182	-15.4017832284889	1.59217326301595e-53	7.96750037034234e-52
TRINITY_DN814153_c9_g1_i1	diff_cells	neoblasts	1597.29620314046	76.7306331176508	837.013418129053	4.39039703300429	0.285065770065861	15.4013476679082	1.6029349242167e-53	8.00684835653489e-52
TRINITY_DN800891_c1_g1_i1	diff_cells	neoblasts	1102.76829621776	105.078292698332	603.923294458048	3.39099564520868	0.220273383018679	15.3944866090386	1.78233480731857e-53	8.88690151309765e-52
TRINITY_DN823589_c5_g1_i7	diff_cells	neoblasts	715.596134015233	33.0570460283449	374.326590021789	4.46266599046269	0.290176423090189	15.3791474267213	2.25902666465204e-53	1.12434402806637e-51
TRINITY_DN825496_c7_g1_i5	diff_cells	neoblasts	55.1210328860763	549.584069683244	302.35255128466	-3.31292818263561	0.21555323458789	-15.3694199438459	2.62508844807053e-53	1.30418737771677e-51
TRINITY_DN815476_c4_g3_i2	diff_cells	neoblasts	4465.00628589482	433.068928472441	2449.03760718363	3.3690780767139	0.219219434191841	15.368519169544	2.66183753428397e-53	1.32007070394122e-51
TRINITY_DN830123_c1_g2_i2	diff_cells	neoblasts	860.413974295506	8099.0291651494	4479.72156972245	-3.23509415894558	0.210525479277242	-15.3667583137777	2.73516158231637e-53	1.35400301771192e-51
TRINITY_DN812841_c7_g1_i2	diff_cells	neoblasts	2012.99524211915	79.5086688684002	1046.25195549377	4.67794306341872	0.304464189737863	15.3645099196931	2.83171809042617e-53	1.39929425423689e-51
TRINITY_DN817694_c3_g1_i1	diff_cells	neoblasts	839.886886302952	36.3848284821446	438.135857392548	4.51528517986906	0.29389289227942	15.3637100402419	2.86688103634444e-53	1.41414026548111e-51
TRINITY_DN826754_c3_g1_i2	diff_cells	neoblasts	1470.46637824853	96.2981455287316	783.382261888629	3.94308067969251	0.256729013678125	15.3589211565942	3.08668409588941e-53	1.51984803530755e-51
TRINITY_DN819854_c10_g1_i7	diff_cells	neoblasts	730.275847736474	65.7155568030981	397.995702269786	3.4874253413011	0.227139314133804	15.3536843879291	3.34629243304737e-53	1.64474441064177e-51
TRINITY_DN811257_c5_g2_i4	diff_cells	neoblasts	1912.32142224997	137.740087903869	1025.03075507692	3.803357813416	0.247855702740739	15.3450486366028	3.82272777119275e-53	1.87558098088201e-51
TRINITY_DN811822_c3_g2_i2	diff_cells	neoblasts	1288.38715367706	139.659727576391	714.023440626724	3.20747641129944	0.209127156703679	15.337445704597	4.29776089978466e-53	2.10491222224737e-51
TRINITY_DN811613_c16_g1_i2	diff_cells	neoblasts	1.30713508693636	3567.01978182294	1784.16345845494	-11.3121541767408	0.737930511656746	-15.329565586526	4.85220691066887e-53	2.37225684059126e-51
TRINITY_DN818704_c12_g1_i1	diff_cells	neoblasts	1849.59720959501	116.850783024649	983.22399630983	3.99510768796627	0.260639914332227	15.3280732085948	4.96496661022297e-53	2.4230966903567e-51
TRINITY_DN829995_c3_g1_i6	diff_cells	neoblasts	337.504789905601	2596.70875824938	1467.10677407749	-2.94395811729318	0.192142705793895	-15.3217271773568	5.47432791813321e-53	2.66697284096285e-51
TRINITY_DN828367_c2_g2_i4	diff_cells	neoblasts	2147.05261194126	298.905244846996	1222.97892839413	2.8470270491568	0.1858720696115	15.317132128068	5.8753198056542e-53	2.85728801041524e-51
TRINITY_DN822767_c10_g1_i17	diff_cells	neoblasts	194.631579893998	2079.47009489128	1137.05083739264	-3.41444318180836	0.222973393599161	-15.3132314429698	6.23858105881108e-53	3.02861730382317e-51
TRINITY_DN784857_c0_g1_i1	diff_cells	neoblasts	1097.38544857542	93.3674903434981	595.376469459461	3.56560527216505	0.233006872716129	15.3025755446665	7.34898722409432e-53	3.56142235247645e-51
TRINITY_DN812575_c7_g2_i1	diff_cells	neoblasts	1033.1880547234	57.4218817826465	545.304968253023	4.17474988321948	0.272981457206716	15.2931628614545	8.49235759041906e-53	4.10830812119345e-51
TRINITY_DN811171_c0_g1_i3	diff_cells	neoblasts	135.099368387597	2125.30791683376	1130.20364261068	-3.97093731443186	0.260014992694269	-15.2719551795268	1.17593700200186e-52	5.67883003606596e-51
TRINITY_DN813006_c8_g1_i3	diff_cells	neoblasts	2120.37901722213	295.167957026981	1207.77348712455	2.84614276571101	0.186415956089025	15.2676993183556	1.25524141012653e-52	6.05122748201136e-51
TRINITY_DN823049_c3_g2_i1	diff_cells	neoblasts	79.7619127141851	797.561067227602	438.661489970894	-3.31511070161113	0.217316848020481	-15.2547339601516	1.53117815064446e-52	7.36859478314492e-51
TRINITY_DN831623_c4_g1_i2	diff_cells	neoblasts	225.745137626212	1416.00002566646	820.872581646334	-2.64654407547636	0.17362404062709	-15.2429586704563	1.83374946778153e-52	8.80933244322249e-51
TRINITY_DN825160_c17_g1_i7	diff_cells	neoblasts	942.098978072101	46.3294588724173	494.214218472259	4.362572864886	0.286298888418169	15.2378267655514	1.98359111799052e-52	9.5126280299049e-51
TRINITY_DN817060_c2_g2_i6	diff_cells	neoblasts	1906.6039303412	95.9899846294182	1001.29695748531	4.32715214037084	0.284001357029429	15.2363783949189	2.02804469322584e-52	9.70895642304633e-51
TRINITY_DN800012_c0_g1_i1	diff_cells	neoblasts	2009.63170618432	69.529722758057	1039.58071447119	4.87137158445017	0.319734735614826	15.235665824931	2.05027766412904e-52	9.79841175021391e-51
TRINITY_DN821744_c4_g9_i1	diff_cells	neoblasts	27.7766582064413	541.938599928422	284.857629067432	-4.29140928867979	0.281698418227593	-15.2340553265465	2.10142517172448e-52	1.00255038892133e-50
TRINITY_DN820114_c4_g4_i1	diff_cells	neoblasts	55.702900689471	631.968904272784	343.835902481127	-3.49936105589731	0.22972630446242	-15.2327399515094	2.1441410261895e-52	1.02116564769711e-50
TRINITY_DN805738_c6_g1_i1	diff_cells	neoblasts	1616.01268548357	267.331523187921	941.672104335747	2.59566512372124	0.170671952046043	15.2085043418323	3.10557506656349e-52	1.47651118870367e-50
TRINITY_DN97734_c0_g1_i1	diff_cells	neoblasts	125.982333777194	1266.32323475041	696.152784263801	-3.32790255606779	0.218878560179187	-15.2043331852301	3.30983797643077e-52	1.5709218973015e-50
TRINITY_DN825059_c9_g1_i15	diff_cells	neoblasts	474.519307644642	28.2269035980688	251.373105621355	4.05882853676517	0.266979046327719	15.2027980944352	3.38833349441366e-52	1.60541914436001e-50
TRINITY_DN808572_c14_g1_i2	diff_cells	neoblasts	11.0549272373553	18730.972276648	9371.01360194266	-10.7208093817382	0.705667303796986	-15.1924417130462	3.96857157232618e-52	1.87712076271175e-50
TRINITY_DN817844_c3_g6_i4	diff_cells	neoblasts	1062.52844508566	67.4228580676405	564.975651576652	3.99980758095613	0.263318111842712	15.1900207432193	4.11789351997581e-52	1.94442004619302e-50
TRINITY_DN826797_c3_g1_i2	diff_cells	neoblasts	1364.19791330143	66.3224077249429	715.260160513187	4.37773939234183	0.288330184105225	15.1830770195887	4.57792709456536e-52	2.15795358589043e-50
TRINITY_DN829667_c3_g1_i2	diff_cells	neoblasts	3575.64841479689	307.645177111042	1941.64679595397	3.54197775376513	0.233287213375234	15.1829056660211	4.58990417063846e-52	2.15991350776058e-50
TRINITY_DN803474_c8_g2_i1	diff_cells	neoblasts	538.252933364676	7195.59458806933	3866.92376071701	-3.7393294342292	0.246313969168607	-15.1811504919948	4.71439632006463e-52	2.21472397192424e-50
TRINITY_DN814509_c5_g4_i5	diff_cells	neoblasts	1630.7576145652	246.356626319635	938.557120442417	2.72962414117163	0.179875922198657	15.1750390369479	5.17469471646632e-52	2.42683518086501e-50
TRINITY_DN815807_c4_g1_i1	diff_cells	neoblasts	3757.75781628941	14784.4473792741	9271.10259778173	-1.97606133556101	0.130315055030458	-15.1637225269111	6.14835433339025e-52	2.87857613137693e-50
TRINITY_DN820394_c16_g1_i1	diff_cells	neoblasts	612.699868708833	8.28073851266615	310.490303610749	6.2194074450396	0.410410219168948	15.1541242263252	7.11576072766594e-52	3.32586562741652e-50
TRINITY_DN810719_c1_g2_i1	diff_cells	neoblasts	694.757465021729	67.5647959514277	381.161130486579	3.37142924034306	0.222530509464299	15.1504135251348	7.52913749421587e-52	3.51313116558657e-50
TRINITY_DN822826_c10_g1_i2	diff_cells	neoblasts	766.902087727462	12.2029950920746	389.552541409768	5.94369919091174	0.393078541355918	15.1208945937599	1.17929565575693e-51	5.49336996610013e-50
TRINITY_DN810521_c8_g1_i1	diff_cells	neoblasts	1388.47652978371	180.653067801443	784.564798792575	2.94543075121484	0.194846436346766	15.1166775561288	1.25727965923765e-51	5.84677374193967e-50
TRINITY_DN813581_c7_g1_i15	diff_cells	neoblasts	1.01822414495552	5614.12065814474	2807.56944114485	-12.2913685422276	0.813217952718836	-15.1144825334141	1.29988188106494e-51	6.03472894128687e-50
TRINITY_DN823571_c6_g1_i10	diff_cells	neoblasts	1016.8211731682	94.3897458170431	555.605459492621	3.43919462795361	0.227577515350209	15.1121898956546	1.34591381827331e-51	6.23794922855093e-50
TRINITY_DN818271_c4_g1_i11	diff_cells	neoblasts	187.257038602826	1709.98884510148	948.622941852155	-3.18889744265972	0.211177613266911	-15.1005468492971	1.60595962415701e-51	7.43072407003165e-50
TRINITY_DN817410_c3_g4_i1	diff_cells	neoblasts	26.3113479494172	506.464272051845	266.387810000631	-4.27926801666571	0.283391102398872	-15.1002200861008	1.61393803638906e-51	7.45515223732022e-50
TRINITY_DN807711_c4_g1_i1	diff_cells	neoblasts	428.965514774579	22.9800398818835	225.972777328231	4.21868605712638	0.279486201519904	15.0944341229881	1.76192984002923e-51	8.12517328399458e-50
TRINITY_DN823724_c11_g1_i4	diff_cells	neoblasts	532.24580566924	31.3348418608556	281.790323765048	4.09496032246435	0.271875003453921	15.0619228338084	2.88278934419988e-51	1.32718816758056e-49
TRINITY_DN811565_c15_g1_i1	diff_cells	neoblasts	985.621322805343	70.7224225993781	528.17187270236	3.81476862812013	0.253275076338768	15.0617608462101	2.8898622636532e-51	1.32823070397491e-49
TRINITY_DN829260_c2_g1_i15	diff_cells	neoblasts	918.337583646022	4837.64711254767	2877.99234809684	-2.39776266978963	0.159238804936538	-15.0576530057809	3.07511448212874e-51	1.41102802890103e-49
TRINITY_DN813831_c4_g3_i5	diff_cells	neoblasts	921.960471981797	4721.21934721946	2821.58990960063	-2.3554423729813	0.156574429200909	-15.0435954644862	3.80320011990067e-51	1.74221885426229e-49
TRINITY_DN807458_c12_g1_i8	diff_cells	neoblasts	36.0906523127852	557.294689136313	296.692670724549	-3.93888913851304	0.261883298692359	-15.0406274786547	3.97761831918305e-51	1.81910183494691e-49
TRINITY_DN812344_c2_g2_i9	diff_cells	neoblasts	586.26283821881	26.3365100198917	306.299674119351	4.48394940813145	0.298135572319919	15.0399678013595	4.01745433461648e-51	1.83428332372084e-49
TRINITY_DN803328_c7_g1_i1	diff_cells	neoblasts	898.295502427641	66.4127807778079	482.354141602724	3.7533340389922	0.249798874121725	15.0254241624933	5.00400024629287e-51	2.28094882513776e-49
TRINITY_DN826311_c9_g2_i24	diff_cells	neoblasts	2152.17163400024	260.939213159684	1206.55542357996	3.04966739843386	0.203183347368412	15.0094357531388	6.36871598747967e-51	2.89823791964005e-49
TRINITY_DN816400_c4_g1_i3	diff_cells	neoblasts	735.46959622652	46.093393742835	390.781494984677	3.98568756495372	0.265579894726872	15.0074898141393	6.55830352265475e-51	2.97960556260349e-49
TRINITY_DN823158_c2_g3_i3	diff_cells	neoblasts	2167.92780005779	204.448094374618	1186.1879472162	3.41391963798193	0.227668109498923	14.9951596009457	7.89726333352129e-51	3.58203784994842e-49
TRINITY_DN820926_c2_g1_i9	diff_cells	neoblasts	1357.22852865942	119.935842839309	738.582185749364	3.50089934343013	0.233580857921978	14.9879548117746	8.8022176921317e-51	3.98596162802875e-49
TRINITY_DN821995_c6_g4_i3	diff_cells	neoblasts	171.571194927594	1377.8196166389	774.695405783249	-3.00152157118544	0.200311230869652	-14.984289987907	9.30142501894627e-51	4.20512705889284e-49
TRINITY_DN827910_c5_g5_i2	diff_cells	neoblasts	44572.7326899489	381618.13030439	213095.431497169	-3.09790000612724	0.206955770749062	-14.9688988855668	1.17246401778201e-50	5.2919891443125e-49
TRINITY_DN818834_c15_g1_i1	diff_cells	neoblasts	537.994981386197	21.7342772752117	279.864629330704	4.60780272172652	0.307910906151567	14.964727230085	1.24834692038956e-50	5.62529967078643e-49
TRINITY_DN810358_c4_g2_i1	diff_cells	neoblasts	42730.0374157375	3521.8067158438	23125.9220657907	3.60130651262576	0.240667248208449	14.9638413179784	1.26508072889604e-50	5.69142100558553e-49
TRINITY_DN815668_c5_g1_i1	diff_cells	neoblasts	1368.65637833808	184.9124615263	776.784419932192	2.8926393049866	0.19361563231828	14.9401123780721	1.80670296518351e-50	8.1148871556527e-49
TRINITY_DN816076_c11_g1_i11	diff_cells	neoblasts	318.047516719496	3356.12032788531	1837.0839223024	-3.4007869350664	0.227647333978193	-14.9388392810793	1.84154978151915e-50	8.25797558683498e-49
TRINITY_DN817496_c9_g3_i1	diff_cells	neoblasts	514.872035663064	46.6195236888162	280.74577967594	3.4658484964583	0.232262953369366	14.922089150165	2.36743419214046e-50	1.05989683451371e-48
TRINITY_DN798881_c0_g1_i1	diff_cells	neoblasts	1705.39042320754	131.761213429344	918.575818318444	3.69197870176718	0.247539379198695	14.9147126154974	2.64413231092859e-50	1.18185868648512e-48
TRINITY_DN815884_c3_g6_i3	diff_cells	neoblasts	5045.82187054875	577.234036828482	2811.52795368862	3.12878509843423	0.209798471478923	14.9132883398941	2.70115448576167e-50	1.20539564394499e-48
TRINITY_DN803523_c3_g5_i2	diff_cells	neoblasts	1334.07688741137	233.848373644874	783.96263052812	2.50865189457139	0.168264007966635	14.9090225823507	2.8793662095755e-50	1.28285052914684e-48
TRINITY_DN817920_c0_g1_i1	diff_cells	neoblasts	1041.64618738098	26.1987934883544	533.922490434666	5.32883065839975	0.357469005737798	14.907112428954	2.96291594663427e-50	1.31794890811398e-48
TRINITY_DN826938_c3_g1_i8	diff_cells	neoblasts	735.41943022483	25.3984398518004	380.408935038315	4.87509363171221	0.327146316585216	14.9018753522855	3.20457077824379e-50	1.42314885220946e-48
TRINITY_DN815905_c11_g1_i1	diff_cells	neoblasts	521.37438101848	16.5557577386539	268.965069378567	5.00427659559189	0.335885236765758	14.8987691265568	3.35706994452578e-50	1.48848062724937e-48
TRINITY_DN810199_c3_g1_i9	diff_cells	neoblasts	3859.26070868959	858.661853304696	2358.96128099714	2.16880830458155	0.145583074136018	14.8973932406128	3.4269071638206e-50	1.51701052221501e-48
TRINITY_DN818605_c10_g1_i2	diff_cells	neoblasts	2676.59883522252	365.988439662477	1521.2936374425	2.87294348963688	0.192944866306589	14.8899711333691	3.82934819079674e-50	1.69244936119006e-48
TRINITY_DN817885_c8_g1_i2	diff_cells	neoblasts	497.960234327737	19.0023756306329	258.481304979185	4.72786610000265	0.317651541144177	14.8838128817916	4.1987289456793e-50	1.85273945154152e-48
TRINITY_DN827840_c3_g1_i1	diff_cells	neoblasts	729.07481579623	61.7542021384066	395.414508967319	3.54594893371352	0.238258851751212	14.8827584270245	4.26544205015441e-50	1.8791755303256e-48
TRINITY_DN827419_c2_g2_i5	diff_cells	neoblasts	4494.4382151018	570.95468973931	2532.69645242056	2.97910483015393	0.200255918416865	14.8764883140804	4.68450571584307e-50	2.0605111686104e-48
TRINITY_DN810381_c4_g1_i10	diff_cells	neoblasts	5447.67037846	1068.72833809953	3258.19935827977	2.3507376828996	0.158118514663781	14.8669350195842	5.4030896438789e-50	2.37280676045893e-48
TRINITY_DN813945_c6_g3_i3	diff_cells	neoblasts	3613.62898956064	431.447129247562	2022.5380594041	3.0691009992631	0.206611436777645	14.8544584323571	6.50918240630059e-50	2.85401818427367e-48
TRINITY_DN815907_c3_g2_i1	diff_cells	neoblasts	9984.31690898979	1398.39187077012	5691.35438987996	2.8371142457279	0.191076682406588	14.8480401166421	7.16323865678437e-50	3.13581840596442e-48
TRINITY_DN819591_c2_g1_i6	diff_cells	neoblasts	2007.25624638958	316.158316509763	1161.70728144967	2.66618779583182	0.17956625695634	14.8479332421574	7.17466600001284e-50	3.13585124870814e-48
TRINITY_DN802137_c2_g1_i2	diff_cells	neoblasts	3261.1152230705	646.141807149224	1953.62851510986	2.3368100556171	0.157423027143544	14.8441438207532	7.59178763633137e-50	3.31292179902656e-48
TRINITY_DN830893_c3_g1_i1	diff_cells	neoblasts	1306.5509256777	103.45948934231	705.005207510006	3.66074766896112	0.24662142772667	14.8435912593058	7.65459508524643e-50	3.33506119936533e-48
TRINITY_DN810137_c8_g1_i1	diff_cells	neoblasts	1275.2169707221	123.218159561608	699.217565141852	3.37793781568302	0.227639597214993	14.8389729072168	8.20018584235631e-50	3.56714540981745e-48
TRINITY_DN829769_c5_g1_i1	diff_cells	neoblasts	58489.0449063606	1587.02652929733	30038.035717829	5.20429046607563	0.350821408962256	14.8345862969713	8.75419503289815e-50	3.80215612254317e-48
TRINITY_DN825256_c6_g1_i5	diff_cells	neoblasts	1444.3740015337	5137.47484847666	3290.92442500518	-1.83055937669018	0.123424647813063	-14.8313923444425	9.18087296994873e-50	3.98121277941749e-48
TRINITY_DN814797_c2_g1_i1	diff_cells	neoblasts	583.322271901669	22.9059764155776	303.114124158623	4.65235940913358	0.313812173422385	14.8252993451328	1.00530758536479e-49	4.35260367249711e-48
TRINITY_DN821934_c15_g1_i2	diff_cells	neoblasts	670.567262046098	27.9970275173112	349.282144781704	4.59091402705592	0.309721126378184	14.8227345055248	1.04444563802605e-49	4.51497994666567e-48
TRINITY_DN808080_c10_g1_i7	diff_cells	neoblasts	480.381912072475	9.07255819390411	244.72723513319	5.65962217147977	0.381901173107788	14.819598812498	1.09436093118451e-49	4.72336437532965e-48
TRINITY_DN828636_c12_g1_i1	diff_cells	neoblasts	1849.44347324259	228.345293673041	1038.89438345782	3.02449780436658	0.204169095018182	14.8136906033562	1.19495150897374e-49	5.14947668211883e-48
TRINITY_DN815766_c7_g1_i2	diff_cells	neoblasts	1579.31038286537	6406.25564861371	3992.78301573954	-2.02023412117882	0.136433709752252	-14.8074410997644	1.31138324300443e-49	5.64242045506409e-48
TRINITY_DN797306_c0_g1_i2	diff_cells	neoblasts	1466.28087947186	85.2178108528116	775.749345162335	4.11229169580223	0.277754046704414	14.8055149676308	1.34949527275359e-49	5.79737292679197e-48
TRINITY_DN825187_c2_g1_i11	diff_cells	neoblasts	535.606143261828	18.1900237091727	276.8980834855	4.87670881303941	0.329499286202919	14.800362298922	1.45695736779234e-49	6.24930642399498e-48
TRINITY_DN813067_c3_g1_i1	diff_cells	neoblasts	851.223060927125	23.7340795134609	437.478570220293	5.20930959633686	0.352048303189283	14.7971444518965	1.52834567094595e-49	6.54534766954108e-48
TRINITY_DN817520_c1_g2_i15	diff_cells	neoblasts	5550.23924091186	1003.43110787848	3276.83517439517	2.46839993936373	0.166857238805679	14.7934842805256	1.61378839056778e-49	6.9005691505656e-48
TRINITY_DN809830_c0_g1_i1	diff_cells	neoblasts	805.164701623147	84.326054689697	444.745378156422	3.25922753944217	0.220461851845176	14.7836349561784	1.86806255465747e-49	7.97550107377175e-48
TRINITY_DN829265_c6_g1_i28	diff_cells	neoblasts	872.535811187621	128.635179083643	500.585495135632	2.75836967246429	0.186596622222375	14.7825273555971	1.8990425328193e-49	8.0952549203808e-48
TRINITY_DN816092_c0_g1_i1	diff_cells	neoblasts	907.016087757984	125.479898643597	516.24799320079	2.86091317065442	0.193569970973657	14.7797365276444	1.97938966128302e-49	8.42475818391691e-48
TRINITY_DN824195_c7_g2_i9	diff_cells	neoblasts	1451.85557361818	150.993375191332	801.424474404756	3.26701630348056	0.221062126167032	14.7787246966585	2.00934837673919e-49	8.53911234010255e-48
TRINITY_DN821781_c2_g1_i2	diff_cells	neoblasts	39358.0990669101	3049.1299623289	21203.6145146195	3.69071166091883	0.249770190938049	14.7764296734442	2.07898392156281e-49	8.82147048622573e-48
TRINITY_DN801902_c10_g1_i2	diff_cells	neoblasts	668.949793286521	2714.12322873778	1691.53651101215	-2.02037816132492	0.136735072117111	-14.77585911239	2.09666552058e-49	8.88285148389285e-48
TRINITY_DN824682_c9_g1_i1	diff_cells	neoblasts	771.144059514123	4365.5379571913	2568.34100835271	-2.50089757742311	0.169261109583482	-14.775382151147	2.11156129674753e-49	8.9322599846948e-48
TRINITY_DN825713_c1_g2_i2	diff_cells	neoblasts	2400.7883338632	320.87998980426	1360.83416183373	2.90629015652024	0.196703385608312	14.7749879725376	2.12395119713573e-49	8.97093332086854e-48
TRINITY_DN824406_c3_g1_i5	diff_cells	neoblasts	842.618312850327	98.2741310959746	470.446221973151	3.09934201318393	0.209832168996489	14.7705760656546	2.267664029331e-49	9.56331045529926e-48
TRINITY_DN819713_c5_g4_i6	diff_cells	neoblasts	566.138198481118	49.2395818174285	307.688890149274	3.53777453259028	0.239697016438869	14.7593599000534	2.67810484870789e-49	1.12770259505881e-47
TRINITY_DN817795_c5_g1_i4	diff_cells	neoblasts	84.8718996363905	824.772394178228	454.822146907309	-3.27880990741374	0.222256082123842	-14.7523967671974	2.96929392884281e-49	1.24841409735807e-47
TRINITY_DN824367_c7_g1_i1	diff_cells	neoblasts	1656.64992919364	11745.2617241863	6700.95582668995	-2.82617768074805	0.191642896590249	-14.747103759294	3.21153932700376e-49	1.34821201869035e-47
TRINITY_DN794475_c0_g1_i1	diff_cells	neoblasts	870.202966040336	41.3549424010463	455.778954220691	4.39853178868045	0.298278825058499	14.7463762733335	3.24633704621155e-49	1.3607521734067e-47
TRINITY_DN813981_c7_g6_i1	diff_cells	neoblasts	697.627993156892	41.1380028280741	369.382997992483	4.11057893796434	0.278920525805063	14.7374558616644	3.70480608524374e-49	1.55057361352557e-47
TRINITY_DN821347_c5_g1_i1	diff_cells	neoblasts	3093.95298720026	452.519147929087	1773.23606756467	2.7759761664778	0.188414622433491	14.7333372040044	3.93770459360138e-49	1.64555543099926e-47
TRINITY_DN828583_c0_g1_i2	diff_cells	neoblasts	758.606836990139	7.41579358800151	383.01131528907	6.77134614601395	0.45984524090356	14.7252717734097	4.43682392356866e-49	1.85133515469391e-47
TRINITY_DN623727_c0_g2_i1	diff_cells	neoblasts	4849.65339753423	206.938590114266	2528.29599382425	4.55254655776317	0.309396279038708	14.7142899452699	5.21911693490371e-49	2.174474616785e-47
TRINITY_DN818277_c10_g1_i6	diff_cells	neoblasts	1471.27519162906	154.720722372419	812.997957000741	3.25719900216415	0.221468203533004	14.7072986108308	5.78719234030336e-49	2.40752430747289e-47
TRINITY_DN824592_c3_g1_i1	diff_cells	neoblasts	883.954258705878	23.7059515408018	453.83010512334	5.22818786906316	0.355707361750854	14.6980029969836	6.63888445152318e-49	2.75768278502895e-47
TRINITY_DN807149_c21_g1_i1	diff_cells	neoblasts	1371.46053193994	136.771075094481	754.115803517211	3.33155177354985	0.226816629354289	14.6883047465887	7.6606428637017e-49	3.17732639375423e-47
TRINITY_DN824598_c8_g1_i7	diff_cells	neoblasts	24602.0485479467	692.461202926473	12647.2548754366	5.15266315317561	0.351040010455967	14.6782788277689	8.8816381456556e-49	3.67822324583875e-47
TRINITY_DN781220_c0_g1_i1	diff_cells	neoblasts	365.083873829402	1821.55186863802	1093.31787123371	-2.31955840143622	0.158081552892165	-14.6731757058238	9.57564226931086e-49	3.95970009588584e-47
TRINITY_DN820685_c4_g1_i4	diff_cells	neoblasts	2106.69644433105	444.35802856363	1275.52723644734	2.24641446210746	0.153121136428016	14.6708319603121	9.91222006136098e-49	4.0927541816887e-47
TRINITY_DN802400_c9_g4_i1	diff_cells	neoblasts	5069.90322064929	26849.6160182361	15959.7596194427	-2.40481512172921	0.163926442716272	-14.6700866674178	1.00216973295339e-48	4.13178127363754e-47
TRINITY_DN827075_c2_g1_i3	diff_cells	neoblasts	75919.2238746681	4602.54761314019	40260.8857439042	4.04420022333616	0.275850615792854	14.6608344944682	1.14852660436529e-48	4.72812971570527e-47
TRINITY_DN817248_c6_g1_i1	diff_cells	neoblasts	540.341987405635	52.0221100700502	296.182048737842	3.3883543907313	0.231193577403347	14.6559192032393	1.23474240643469e-48	5.07548950787878e-47
TRINITY_DN796807_c0_g1_i1	diff_cells	neoblasts	411.262712314796	15.6148729019249	213.43879260836	4.71756255672467	0.321994351737407	14.6510723907727	1.32606096422239e-48	5.44276107202306e-47
TRINITY_DN831736_c4_g2_i8	diff_cells	neoblasts	265.565591571756	1214.64123377529	740.103412673524	-2.19366680418636	0.149848374700438	-14.6392432255052	1.57814990590461e-48	6.46783899863545e-47
TRINITY_DN810621_c8_g4_i1	diff_cells	neoblasts	789.314587869939	53.1254650307886	421.220026450364	3.89452994875551	0.266142612747265	14.6332445922662	1.72367179901414e-48	7.05377571913596e-47
TRINITY_DN808228_c14_g3_i2	diff_cells	neoblasts	484.655537613945	35.7411357335185	260.198336673732	3.77500919522071	0.258374107361644	14.6106327517442	2.40275986745301e-48	9.81825973648737e-47
TRINITY_DN816323_c9_g1_i1	diff_cells	neoblasts	1037.26038925536	34.4322797731647	535.846334514261	4.94503457989014	0.33856260137319	14.6059681720113	2.57300889195902e-48	1.04984083637495e-46
TRINITY_DN825814_c6_g1_i1	diff_cells	neoblasts	4189.31726721746	593.146440299578	2391.23185375852	2.816738780241	0.192870806763888	14.6042774824354	2.63763693871856e-48	1.07462308492954e-46
TRINITY_DN829439_c3_g1_i5	diff_cells	neoblasts	1624.83428493968	279.945430329823	952.389857634754	2.53713430565249	0.173741483638078	14.6029275940662	2.69039558023426e-48	1.09450363936393e-46
TRINITY_DN819272_c5_g1_i1	diff_cells	neoblasts	1070.13245585563	185.9294661739	628.030961014764	2.52477216712219	0.172901007984866	14.6024143904539	2.71072792139046e-48	1.10115349077307e-46
TRINITY_DN1123841_c0_g1_i1	diff_cells	neoblasts	1295.4274402296	22.2699693487914	658.848704789198	5.83687857941718	0.399724109483945	14.6022680166897	2.71655500762755e-48	1.1019001318017e-46
TRINITY_DN812683_c0_g2_i1	diff_cells	neoblasts	2169.36918280012	20407.9079954315	11288.6385891158	-3.23369228591654	0.221611453572808	-14.5917200297327	3.17100769920423e-48	1.28435110960584e-46
TRINITY_DN796734_c0_g1_i1	diff_cells	neoblasts	1273.16513304107	5178.33853144274	3225.75183224191	-2.02396832792538	0.138825506019049	-14.5792252876619	3.80813637245752e-48	1.54014862395892e-46
TRINITY_DN808697_c3_g1_i5	diff_cells	neoblasts	1491.90124027188	57.470631944931	774.685936108406	4.70244222564891	0.322658568307203	14.5740503663666	4.10795209657633e-48	1.65897603455743e-46
TRINITY_DN823070_c5_g2_i2	diff_cells	neoblasts	1303.98147344642	78.9287191344084	691.455096290413	4.0577719919814	0.278448176874902	14.5728086192658	4.18332157828366e-48	1.68694732783839e-46
TRINITY_DN827324_c10_g1_i5	diff_cells	neoblasts	72.9854943875154	1102.38048399507	587.682989191291	-3.91429559273276	0.268684695099875	-14.5683608486808	4.46475629537973e-48	1.79781287386697e-46
TRINITY_DN822701_c9_g1_i2	diff_cells	neoblasts	1951.46959343076	273.828082301101	1112.64883786593	2.83125988726307	0.194392734844739	14.5646383828304	4.71472752290731e-48	1.89570477969823e-46
TRINITY_DN820278_c11_g1_i7	diff_cells	neoblasts	3052.52489453508	706.381742277064	1879.45331840607	2.11253946176363	0.145169760975561	14.552200455295	5.65541876385924e-48	2.27063419351866e-46
TRINITY_DN813129_c2_g3_i3	diff_cells	neoblasts	2576.98419743899	375.267148516949	1476.12567297797	2.78093001638992	0.191232462425237	14.5421440540051	6.55082681140507e-48	2.62632059523138e-46
TRINITY_DN821918_c1_g2_i4	diff_cells	neoblasts	1981.235964527	160.02214548697	1070.62905500698	3.63197312001754	0.249779219806506	14.5407337040731	6.68720421501812e-48	2.67711075407892e-46
TRINITY_DN811841_c6_g1_i2	diff_cells	neoblasts	417.682000096268	21.7099021940695	219.695951145169	4.24152348240664	0.291733118760377	14.53905370919	6.85334808545114e-48	2.73965317169923e-46
TRINITY_DN791539_c0_g1_i2	diff_cells	neoblasts	723.938512859115	42.6193608021819	383.278936830648	4.10124656407701	0.282109925844545	14.5377605973956	6.98402370262643e-48	2.78785674476372e-46
TRINITY_DN825886_c4_g1_i2	diff_cells	neoblasts	1915.6806750028	366.661198606642	1141.17093680472	2.38880452618111	0.164384260010716	14.5318324639196	7.61555991405521e-48	3.0355643795952e-46
TRINITY_DN812945_c6_g4_i1	diff_cells	neoblasts	729.080268682735	20.813924678705	374.94709668072	5.12902663496829	0.35300296669562	14.5296983846338	7.85655978213268e-48	3.12711456573272e-46
TRINITY_DN811725_c6_g6_i1	diff_cells	neoblasts	588.671825562655	29.7794204204418	309.225622991548	4.31986508561385	0.297437336271058	14.5236140821175	8.58613208439917e-48	3.41258599377494e-46
TRINITY_DN830750_c8_g1_i2	diff_cells	neoblasts	638.204754563409	54.3918498270857	346.298302195247	3.54475573556807	0.244132687588682	14.5197915550757	9.0785886398354e-48	3.60313008618065e-46
TRINITY_DN820017_c8_g1_i1	diff_cells	neoblasts	611.662235744482	59.9727474581552	335.817491601319	3.33414695615476	0.22967073220755	14.5170737433873	9.44572796584825e-48	3.74346260546092e-46
TRINITY_DN816238_c11_g1_i9	diff_cells	neoblasts	567.276037154112	4.60701380847914	285.941525481296	6.98280606303434	0.481244829448791	14.5098827784442	1.04899678456447e-47	4.15135217478859e-46
TRINITY_DN1007563_c0_g1_i1	diff_cells	neoblasts	1429.98441633765	41.8404776287293	735.91244698319	5.11856513463121	0.352989171941116	14.5006293152955	1.20044236982351e-47	4.74389407462585e-46
TRINITY_DN823971_c14_g1_i5	diff_cells	neoblasts	489.618435224453	23.4612625065003	256.539848865477	4.37180874652844	0.30152242575735	14.4991163942368	1.22719449270214e-47	4.84268478170158e-46
TRINITY_DN822900_c5_g1_i1	diff_cells	neoblasts	6839.76139593547	434.5376223898	3637.14950916264	3.97914095336703	0.274587194571437	14.4913565964993	1.37402051300958e-47	5.41434645233433e-46
TRINITY_DN823582_c7_g1_i1	diff_cells	neoblasts	41.7440883423665	594.329200803384	318.036644572875	-3.8341432224362	0.264696023723224	-14.4850805407086	1.50546096778885e-47	5.92383879105862e-46
TRINITY_DN830123_c1_g2_i1	diff_cells	neoblasts	91.7231676267092	865.229304020759	478.476235823734	-3.23824732016409	0.223813024624181	-14.4685383060331	1.91498528650241e-47	7.52455740669362e-46
TRINITY_DN816872_c0_g1_i5	diff_cells	neoblasts	277.044211442418	1400.43009621192	838.737153827168	-2.3375443528448	0.161576744389528	-14.4670841195405	1.95589601590445e-47	7.67439142717735e-46
TRINITY_DN828251_c4_g1_i1	diff_cells	neoblasts	1670.68326027867	93.1682683421105	881.925764310389	4.17627188979335	0.288788575662078	14.4613473030185	2.12595237321802e-47	8.32981310714915e-46
TRINITY_DN800048_c0_g1_i4	diff_cells	neoblasts	15001.9061523852	1853.29024674533	8427.59819956526	3.01759554618529	0.20878624824761	14.4530378389987	2.39868528585783e-47	9.38511099876076e-46
TRINITY_DN816117_c6_g1_i1	diff_cells	neoblasts	502.311517018295	5.78537045840265	254.048443738349	6.47908444139393	0.448301296529822	14.4525222022483	2.41671339980611e-47	9.44227358456071e-46
TRINITY_DN828367_c2_g2_i15	diff_cells	neoblasts	3471.88911641113	82.6013257169101	1777.24522106402	5.40907172328648	0.374377890388199	14.4481601669311	2.57471913897402e-47	1.00454049118474e-45
TRINITY_DN807930_c3_g2_i2	diff_cells	neoblasts	579.163582458284	33.5339560498954	306.34876925409	4.08280044116219	0.282705971083111	14.4418613640174	2.82118977743182e-47	1.09914986208744e-45
TRINITY_DN824693_c2_g1_i1	diff_cells	neoblasts	1136.91004899801	129.897631089617	633.403840043811	3.1332556234766	0.21704858747002	14.4357337681794	3.08346580557909e-47	1.19964191475368e-45
TRINITY_DN816541_c8_g1_i7	diff_cells	neoblasts	1281.92201334165	50.9067568244057	666.414385083028	4.66267556233026	0.323110323564189	14.4305991554119	3.32182842368607e-47	1.29056071093503e-45
TRINITY_DN804788_c10_g1_i3	diff_cells	neoblasts	523.279977465068	48.3531664296624	285.816571947365	3.43945715636997	0.23836317548747	14.4294820260555	3.37606987436774e-47	1.30979182780421e-45
TRINITY_DN805057_c9_g2_i3	diff_cells	neoblasts	401.976114070401	1664.60162913168	1033.28887160104	-2.04881182282418	0.142052872248314	-14.4228820607215	3.71499666268125e-47	1.43926161028393e-45
TRINITY_DN802217_c0_g1_i2	diff_cells	neoblasts	439.987815926564	13.4496959216256	226.718755924095	5.05994927961576	0.351117815221103	14.4109727853867	4.41448524952539e-47	1.7078617093507e-45
TRINITY_DN816541_c8_g1_i3	diff_cells	neoblasts	3015.7543510587	1.73364274084618	1508.74399689977	10.9674085275466	0.761090428774121	14.4101254107369	4.46898189728743e-47	1.7265270901926e-45
TRINITY_DN819206_c16_g1_i4	diff_cells	neoblasts	683.757015904827	84.8325906183352	384.294803261581	3.01636620926908	0.209332203618025	14.4094704834481	4.51156009000844e-47	1.74054223975284e-45
TRINITY_DN829514_c5_g1_i1	diff_cells	neoblasts	2540.70366414383	448.430001260895	1494.56683270236	2.50553441649305	0.173932651655405	14.4051987516238	4.79935238069588e-47	1.84898899319334e-45
TRINITY_DN824977_c8_g1_i3	diff_cells	neoblasts	1479.87525411476	150.448770651106	815.162012382932	3.30070735518557	0.229145618431607	14.4044096403734	4.85448124581948e-47	1.86762305645225e-45
TRINITY_DN821063_c7_g1_i12	diff_cells	neoblasts	623.683903334138	46.0303003891529	334.857101861646	3.77555425772481	0.262131557855586	14.4032801262519	4.9344897428384e-47	1.89576370189743e-45
TRINITY_DN809150_c8_g7_i1	diff_cells	neoblasts	563.305892592856	4.53295034217324	283.919421467515	6.87955359133339	0.47773838631063	14.4002529176298	5.1554512041514e-47	1.97790317517047e-45
TRINITY_DN800085_c0_g1_i1	diff_cells	neoblasts	391.133999762349	16.0239085059942	203.578954134172	4.60941614242701	0.320158157557807	14.3973096846509	5.37971872733754e-47	2.0610814203224e-45
TRINITY_DN805631_c6_g1_i13	diff_cells	neoblasts	1513.18308064398	102.895669296071	808.039374970025	3.87821432138922	0.269420603388955	14.394646410135	5.59100910557471e-47	2.13906432857743e-45
TRINITY_DN819071_c4_g2_i1	diff_cells	neoblasts	568.436047543886	5177.35859843987	2872.89732299188	-3.18626152547018	0.221417913376448	-14.390260827962	5.95708292531797e-47	2.27596821087218e-45
TRINITY_DN826938_c3_g1_i22	diff_cells	neoblasts	609.043571032718	27.0212672489623	318.03241914084	4.5170709749469	0.313936717181692	14.3884761728353	6.11279328815623e-47	2.33223327346325e-45
TRINITY_DN815670_c2_g8_i1	diff_cells	neoblasts	11251.6807585376	1294.48460883749	6273.08268368753	3.12057869382585	0.21691219345588	14.3863682539386	6.30193345026152e-47	2.40108010615964e-45
TRINITY_DN817050_c1_g1_i27	diff_cells	neoblasts	747.557871204784	21.6224337592452	384.590152482015	5.15535712243004	0.358380475084566	14.3851506453122	6.41382969570252e-47	2.44034735102466e-45
TRINITY_DN818277_c9_g1_i1	diff_cells	neoblasts	958.114459103693	75.0169629054776	516.565711004585	3.68636016737694	0.256646188114439	14.3635882319561	8.7573077573822e-47	3.32741557334482e-45
TRINITY_DN817304_c7_g1_i1	diff_cells	neoblasts	2203.70496401892	8882.33982668807	5543.0223953535	-2.01096107038895	0.14001600130517	-14.3623660984718	8.91313724154325e-47	3.38197239042788e-45
TRINITY_DN815778_c5_g2_i2	diff_cells	neoblasts	4847.3350781087	317.983381792301	2582.6592299505	3.93483318639312	0.273979087781852	14.3618011807023	8.98609731942404e-47	3.4049789609664e-45
TRINITY_DN824348_c2_g1_i1	diff_cells	neoblasts	1547.04302398954	131.707213742527	839.375118866033	3.559361473044	0.2479675976706	14.3541394378965	1.00363578415672e-46	3.79773031037824e-45
TRINITY_DN827952_c2_g1_i4	diff_cells	neoblasts	426.65984078472	4735.27081946892	2580.96533012682	-3.4727585299845	0.241967563599664	-14.3521655478178	1.03261761817846e-46	3.90205150026588e-45
TRINITY_DN816674_c2_g2_i1	diff_cells	neoblasts	586.726215589897	34.4232760557023	310.5747458228	4.05594342435039	0.282606071036275	14.3519330971123	1.03608495361497e-46	3.90980528329322e-45
TRINITY_DN820474_c6_g1_i2	diff_cells	neoblasts	1213.36753814389	57.6913244094202	635.529431276654	4.39776267288114	0.306620220662397	14.3427027199334	1.18354899292059e-46	4.4601874258452e-45
TRINITY_DN816840_c1_g4_i1	diff_cells	neoblasts	18.6057344187718	359.676469495947	189.14110195736	-4.26810342495979	0.297768129307584	-14.3336475763361	1.34847904221217e-46	5.07480062439057e-45
TRINITY_DN809709_c15_g2_i4	diff_cells	neoblasts	620.109094584693	37.095837238116	328.602465911405	4.07115504703668	0.284109067182554	14.3295498711442	1.43044729741932e-46	5.37595179545767e-45
TRINITY_DN829360_c3_g1_i6	diff_cells	neoblasts	514.60505642141	21.3232752759809	267.964165848695	4.63438230126494	0.323456340549133	14.3276903875099	1.46926101723804e-46	5.51432025532153e-45
TRINITY_DN824510_c2_g4_i2	diff_cells	neoblasts	588.118173347171	36.4617965664913	312.289984956831	3.98135772924881	0.278189230651592	14.3116889173727	1.84966113924062e-46	6.93259018307241e-45
TRINITY_DN829265_c6_g1_i21	diff_cells	neoblasts	428.984549813359	24.3055852415396	226.645067527449	4.15573702506576	0.290390558083254	14.3108545005596	1.87198949988449e-46	7.00677045464895e-45
TRINITY_DN808337_c16_g1_i2	diff_cells	neoblasts	6.21264124343171	10299.6305416607	5152.92159145208	-10.6766300324668	0.746132136590836	-14.3093019438214	1.91425102537805e-46	7.1552579261188e-45
TRINITY_DN827421_c12_g1_i2	diff_cells	neoblasts	5868.75659352684	26400.5293931717	16134.6429933493	-2.16931851724428	0.151692472492588	-14.3007657637743	2.16415029786307e-46	8.0784221186313e-45
TRINITY_DN805868_c12_g1_i5	diff_cells	neoblasts	6375.47294863745	1583.66139803604	3979.56717333675	2.00906985483418	0.140564317351049	14.2928866492957	2.42351747489677e-46	9.03438909704094e-45
TRINITY_DN808387_c4_g1_i1	diff_cells	neoblasts	334.635981566333	3064.90845338053	1699.77221747343	-3.19558433376118	0.223811706278067	-14.2780035365574	3.00075446514125e-46	1.11711375459025e-44
TRINITY_DN815672_c17_g1_i5	diff_cells	neoblasts	1745.34387748018	138.109845523849	941.726861502014	3.66877627671198	0.257070118055065	14.2715003379977	3.29414450384092e-46	1.22468578236336e-44
TRINITY_DN807935_c9_g1_i3	diff_cells	neoblasts	544.116677443635	22.9848209456827	283.550749194659	4.53885629018586	0.318070987493959	14.2699474917437	3.36832136807144e-46	1.25057985416986e-44
TRINITY_DN831019_c7_g3_i6	diff_cells	neoblasts	1355.26026529971	241.684083000166	798.472174149936	2.49069179144182	0.174558454425424	14.2685256903779	3.43769509214867e-46	1.27462351047547e-44
TRINITY_DN823229_c6_g2_i2	diff_cells	neoblasts	431.023404912773	23.8459230294274	227.4346639711	4.16543434926556	0.292027001911244	14.2638671150402	3.67511630501022e-46	1.36082758302007e-44
TRINITY_DN820315_c13_g1_i1	diff_cells	neoblasts	4.48681296383361	12339.9195381915	6172.20317557766	-11.4541142106433	0.803477481018627	-14.2556754622694	4.13283998192259e-46	1.52826557992835e-44
TRINITY_DN802948_c14_g2_i1	diff_cells	neoblasts	1701.92538196591	321.799402876474	1011.86239242119	2.40132510210757	0.168544125861219	14.2474565033779	4.64907843688665e-46	1.71686488853101e-44
TRINITY_DN830369_c3_g1_i3	diff_cells	neoblasts	7719.65064852336	977.550708394532	4348.60067845895	2.98269299268911	0.209381691370392	14.2452426148988	4.79878494285748e-46	1.76978419861885e-44
TRINITY_DN820002_c7_g2_i1	diff_cells	neoblasts	2073.06881826311	222.262639875719	1147.66572906941	3.22150780314772	0.226179352060678	14.2431560343469	4.94427081417548e-46	1.82100790266626e-44
TRINITY_DN805124_c10_g1_i4	diff_cells	neoblasts	1.92407966081263	1361.2960384526	681.610059056709	-9.43154043275173	0.662244793789296	-14.2417736178573	5.04306807537183e-46	1.85492236279622e-44
TRINITY_DN819328_c7_g2_i2	diff_cells	neoblasts	28.084667180434	443.189034127368	235.636850653901	-3.97587362545889	0.279238194398877	-14.2382872587249	5.30103970963988e-46	1.94721569015136e-44
TRINITY_DN814079_c8_g1_i1	diff_cells	neoblasts	695.9502706465	4290.49500040048	2493.22263552349	-2.62409295670351	0.184305706064542	-14.2377195624349	5.34427194344943e-46	1.9604890291355e-44
TRINITY_DN821729_c3_g1_i1	diff_cells	neoblasts	753.311136408509	41.8180689427486	397.564602675629	4.18140942571932	0.293793989047263	14.2324539698007	5.76236412601751e-46	2.11105814659127e-44
TRINITY_DN797236_c0_g1_i1	diff_cells	neoblasts	877.751635057189	84.1100533396039	480.930844198397	3.39662755701006	0.238655564212798	14.2323417776316	5.77161766739971e-46	2.11164761359711e-44
TRINITY_DN808167_c8_g1_i4	diff_cells	neoblasts	3927.61379409497	702.267769479302	2314.94078178714	2.48489285607517	0.174597547142282	14.2321177859973	5.79013661663299e-46	2.11562094922293e-44
TRINITY_DN809253_c2_g2_i7	diff_cells	neoblasts	158.605101264997	938.5801887244	548.592644994698	-2.56216317951774	0.180084240550109	-14.2275813346632	6.17818556894865e-46	2.2544256270947e-44
TRINITY_DN827307_c4_g1_i12	diff_cells	neoblasts	715.998964540854	52.9094636806956	384.454214110775	3.77818759464524	0.265639779312499	14.2229736992838	6.59881642163169e-46	2.4047375463685e-44
TRINITY_DN818089_c3_g1_i2	diff_cells	neoblasts	383.110333788367	24.7371194809927	203.92372663468	3.94610110683048	0.277538791968707	14.2181965945698	7.06502258608181e-46	2.57124003814674e-44
TRINITY_DN816338_c9_g1_i11	diff_cells	neoblasts	536.519770318305	32.8200426758833	284.669906497094	4.00401764653715	0.281909999166408	14.2031771075052	8.75513283464995e-46	3.18214518804652e-44
TRINITY_DN825487_c2_g1_i12	diff_cells	neoblasts	224.078197964526	1242.89849898656	733.488348475545	-2.47449531488894	0.174241322302979	-14.2015411854266	8.96195291764986e-46	3.25303581398478e-44
TRINITY_DN822035_c9_g2_i2	diff_cells	neoblasts	459.037186950582	14.6768027338336	236.856994842208	4.9962145521562	0.351878670590588	14.1986854269133	9.33470727253792e-46	3.38389263765505e-44
TRINITY_DN795370_c0_g1_i1	diff_cells	neoblasts	524.555903657015	43.5980256885715	284.076964672793	3.57794401598768	0.252129045992397	14.1909235483149	1.04276327858481e-45	3.7751310674113e-44
TRINITY_DN831358_c4_g1_i2	diff_cells	neoblasts	444.878189996962	8.5058335296246	226.692011763293	5.70356609551294	0.402071671356337	14.1854462819345	1.12746185139441e-45	4.07642391637013e-44
TRINITY_DN816615_c10_g1_i1	diff_cells	neoblasts	571.47785163951	31.1341219250393	301.305986782275	4.20925944663478	0.296973260536776	14.1738668290424	1.32972255933146e-45	4.80142826881214e-44
TRINITY_DN807119_c10_g2_i2	diff_cells	neoblasts	373.923422059639	9.12224657906779	191.522834319353	5.33476386523004	0.376406144646906	14.1728926084201	1.34830248851024e-45	4.86216183291361e-44
TRINITY_DN806623_c2_g4_i1	diff_cells	neoblasts	37229.6782682286	979.385739821837	19104.5320040252	5.24945316665335	0.370501359991704	14.1685125441129	1.43508066806796e-45	5.16834853898843e-44
TRINITY_DN824810_c3_g1_i1	diff_cells	neoblasts	539.033898797486	66.8528489725771	302.943373885031	3.00666686123308	0.212666888492774	14.137917202542	2.21750827443746e-45	7.97581133656068e-44
TRINITY_DN818805_c4_g1_i1	diff_cells	neoblasts	786.319150225833	36.5047374926942	411.411943859264	4.44322494515049	0.314400721470849	14.1323624334064	2.39957284967284e-45	8.61942793582743e-44
TRINITY_DN816735_c8_g2_i1	diff_cells	neoblasts	1598.27752313775	184.224691016068	891.251107076909	3.1137723835542	0.220389307333026	14.128509323953	2.53452660113804e-45	9.09236731210859e-44
TRINITY_DN813340_c6_g1_i5	diff_cells	neoblasts	109.739379177067	1308.53981372596	709.139596451515	-3.56957268953208	0.252743963725799	-14.1232757329259	2.73000350057109e-45	9.78091915645593e-44
TRINITY_DN815974_c9_g1_i4	diff_cells	neoblasts	1286.79560803415	190.950296650247	738.872952342199	2.7512807905863	0.195164333666179	14.0972519870985	3.94848139331712e-45	1.41280960527978e-43
TRINITY_DN829767_c7_g2_i5	diff_cells	neoblasts	2655.75555835762	9743.35800957563	6199.55678396663	-1.87512259452211	0.133157662587853	-14.0819728889802	4.90218675268527e-45	1.75178660633151e-43
TRINITY_DN820208_c4_g1_i6	diff_cells	neoblasts	1165.01745167625	233.44206276004	699.229757218145	2.32050910523291	0.164845818418105	14.0768454274485	5.27107120760214e-45	1.8811731261963e-43
TRINITY_DN819605_c3_g2_i5	diff_cells	neoblasts	3310.72806314806	822.411348260184	2066.56970570412	2.00821970940733	0.142896239016666	14.0536918482026	7.31205850805223e-45	2.60620635055389e-43
TRINITY_DN814121_c12_g1_i7	diff_cells	neoblasts	4914.04840869946	549.073782164502	2731.56109543198	3.16307662165732	0.225180601808176	14.0468432727249	8.05450667168637e-45	2.86713450762877e-43
TRINITY_DN811994_c5_g1_i3	diff_cells	neoblasts	709.888061247155	82.7649139626048	396.32648760488	3.10911073369369	0.221370374896019	14.0448365557229	8.28593295046817e-45	2.94571847993285e-43
TRINITY_DN825083_c2_g1_i7	diff_cells	neoblasts	646.083649167364	38.0496585826304	342.066653874997	4.11319265427869	0.292914789208435	14.0422839877565	8.58989365981927e-45	3.0498538890127e-43
TRINITY_DN807161_c4_g2_i6	diff_cells	neoblasts	1439.76607718621	267.749272646112	853.75767491616	2.4228119539182	0.172640041954607	14.0338934495581	9.66939029760679e-45	3.42872359680093e-43
TRINITY_DN802239_c0_g1_i2	diff_cells	neoblasts	4018.43003732563	22873.6050247045	13446.0175310151	-2.50902951029678	0.178787630561414	-14.0335743721091	9.71300409282323e-45	3.4397732314879e-43
TRINITY_DN808039_c8_g2_i1	diff_cells	neoblasts	1593.50768920056	33.1276451650607	813.317667182811	5.61002506631958	0.400080106719644	14.0222544737792	1.13936836434945e-44	4.02980439544491e-43
TRINITY_DN820652_c6_g5_i4	diff_cells	neoblasts	7766.54665111351	916.829820490284	4341.6882358019	3.08370418618279	0.219985909641797	14.0177350049555	1.2142858556752e-44	4.28928621372327e-43
TRINITY_DN814619_c4_g2_i3	diff_cells	neoblasts	4195.17874398734	1029.84007606854	2612.50941002794	2.0273059546863	0.144691578369692	14.0112228889125	1.33093286554954e-44	4.69532037612706e-43
TRINITY_DN399197_c0_g1_i1	diff_cells	neoblasts	587.490105796275	10.2996650061121	298.894885401193	5.79151159289972	0.413521356871764	14.0053506225453	1.44564490370956e-44	5.09350117030219e-43
TRINITY_DN810073_c4_g2_i4	diff_cells	neoblasts	749.301549879812	57.772605096833	403.537077488322	3.71438069539204	0.265321099119822	13.9995677227109	1.56821687194353e-44	5.51832543359185e-43
TRINITY_DN805934_c13_g1_i11	diff_cells	neoblasts	3593.07262915235	1041.26894903583	2317.17078909409	1.7865820603816	0.127697102141189	13.9907799818845	1.77454995185271e-44	6.234578637158e-43
TRINITY_DN821238_c4_g2_i5	diff_cells	neoblasts	2344.04398541208	261.448653706363	1302.74631955922	3.16822085487146	0.22645174435545	13.9907107533624	1.77627824184316e-44	6.234578637158e-43
TRINITY_DN818500_c9_g1_i1	diff_cells	neoblasts	1112.97579360045	183.515757318379	648.245775459415	2.60150765374867	0.185985523955165	13.9876889255951	1.85337279339258e-44	6.49691835937604e-43
TRINITY_DN799253_c1_g1_i2	diff_cells	neoblasts	757.263501036991	21.9206540196304	389.592077528311	5.15043736809139	0.368257658307815	13.9859613287018	1.89893459757922e-44	6.64819650049821e-43
TRINITY_DN832093_c5_g3_i1	diff_cells	neoblasts	36766.3653790239	1011.99136903146	18889.1783740277	5.18406938546662	0.370914493954606	13.9764540614071	2.1703518273408e-44	7.58881373754871e-43
TRINITY_DN817640_c4_g3_i1	diff_cells	neoblasts	631.52758740345	43.6992789046573	337.613433154054	3.86279525323238	0.2764176542845	13.9744882186745	2.23111648063691e-44	7.79141979072484e-43
TRINITY_DN818502_c5_g1_i1	diff_cells	neoblasts	1.06068876040745	3013.83686174786	1507.44877525413	-11.3888678993328	0.815024688846245	-13.9736477375366	2.25760972474144e-44	7.87398401850161e-43
TRINITY_DN822812_c6_g1_i3	diff_cells	neoblasts	1007.96259838933	165.440013282481	586.701305835903	2.60824808911626	0.186772829489936	13.9648154190264	2.55566703910406e-44	8.902293899265e-43
TRINITY_DN800650_c1_g1_i1	diff_cells	neoblasts	3363.32507483006	17403.2603045072	10383.2926896686	-2.37150603264026	0.169916645968837	-13.9568787926475	2.85673136399736e-44	9.93847486998729e-43
TRINITY_DN823700_c4_g1_i2	diff_cells	neoblasts	2631.60946892651	283.118249744061	1457.36385933528	3.22074207833683	0.230806955282468	13.9542678616214	2.96329061753949e-44	1.02962234878356e-42
TRINITY_DN808612_c10_g1_i4	diff_cells	neoblasts	919.76594618805	105.955705670049	512.86082592905	3.12967105458122	0.224355217196515	13.9496245894737	3.16265700654615e-44	1.09751349864101e-42
TRINITY_DN791924_c0_g1_i1	diff_cells	neoblasts	729.172159208071	101.741976289216	415.457067748644	2.84746671359023	0.20415080131028	13.9478595984666	3.24189219170134e-44	1.12359834393182e-42
TRINITY_DN830423_c7_g1_i3	diff_cells	neoblasts	4807.8150469773	622.911286409262	2715.36316669328	2.94961268965983	0.211549899445552	13.9428697313988	3.4767463926383e-44	1.20348578450937e-42
TRINITY_DN822022_c0_g1_i1	diff_cells	neoblasts	1349.02542451935	53.0189622901706	701.02219340476	4.68634738479202	0.336285894529228	13.9356049749054	3.84924882370027e-44	1.33076095440641e-42
TRINITY_DN819538_c9_g1_i11	diff_cells	neoblasts	21.6904572881531	440.741030868321	231.215744078237	-4.34748612106265	0.311983751116383	-13.934976118166	3.88330266387565e-44	1.34085586855296e-42
TRINITY_DN803797_c14_g2_i4	diff_cells	neoblasts	467.16585211387	13.4683517160894	240.31710191498	5.16954989354157	0.371013283717013	13.9335978532903	3.9589904271228e-44	1.36528330297644e-42
TRINITY_DN813195_c8_g1_i1	diff_cells	neoblasts	717.30256196558	88.3166554487329	402.809608707156	3.0271778292688	0.217350632109458	13.9276237657515	4.30439362662107e-44	1.48254694698446e-42
TRINITY_DN788924_c0_g1_i1	diff_cells	neoblasts	1056.86348540312	6780.329776743	3918.59663107306	-2.68193266923612	0.192692394448331	-13.9182071867152	4.91067811304096e-44	1.68926104005642e-42
TRINITY_DN815234_c0_g1_i6	diff_cells	neoblasts	593.152499030546	62.265429181441	327.708964105994	3.25185456355131	0.233863872619919	13.9049034257476	5.91466417558333e-44	2.03209911097187e-42
TRINITY_DN794734_c0_g1_i3	diff_cells	neoblasts	482.273133813334	10.8200756654149	246.546604739374	5.54415243294973	0.399484029469917	13.8782830450228	8.57740269757961e-44	2.94327446851232e-42
TRINITY_DN812782_c4_g1_i1	diff_cells	neoblasts	1393.57360377862	316.229475358028	854.901539568322	2.14097100726755	0.154375812558547	13.8685651060498	9.82220476842072e-44	3.36623774588196e-42
TRINITY_DN822971_c3_g1_i6	diff_cells	neoblasts	2624.25681413106	551.904879379189	1588.08084675512	2.25131433198146	0.16238318789994	13.8642082416113	1.04371400072089e-43	3.57255413158776e-42
TRINITY_DN817512_c8_g2_i2	diff_cells	neoblasts	917.355853461928	3963.83739054828	2440.5966220051	-2.11148662584198	0.152305084097168	-13.8635334359219	1.05357496005963e-43	3.60184419823358e-42
TRINITY_DN822647_c3_g1_i1	diff_cells	neoblasts	338.598345076106	1498.80510331406	918.701724195084	-2.14660970886861	0.154854939614818	-13.8620680374035	1.07530922079068e-43	3.67160279430173e-42
TRINITY_DN801762_c16_g1_i3	diff_cells	neoblasts	1098.50453508098	136.291908814429	617.398221947704	3.00813698472287	0.217031772826517	13.8603530052137	1.10131306450944e-43	3.75574947912894e-42
TRINITY_DN819887_c7_g1_i2	diff_cells	neoblasts	10595.0721476423	1427.87036362325	6011.47125563279	2.89239784036246	0.208690408055114	13.8597545872764	1.11053291666866e-43	3.78252167165702e-42
TRINITY_DN816706_c5_g1_i4	diff_cells	neoblasts	587.265512217274	51.4009159568078	319.333214087041	3.53349784780442	0.255091158372014	13.851902474218	1.23886852465287e-43	4.21444153405004e-42
TRINITY_DN829180_c0_g1_i3	diff_cells	neoblasts	652.964309611246	43.8848073755997	348.424558493423	3.89600804440429	0.281300944551298	13.8499643171081	1.27275300592409e-43	4.32438576662251e-42
TRINITY_DN815179_c8_g1_i9	diff_cells	neoblasts	183.704741294305	1171.90884140119	677.806791347746	-2.67413376690383	0.193108713702901	-13.8478151276903	1.31140590767702e-43	4.45024144812805e-42
TRINITY_DN816449_c10_g1_i1	diff_cells	neoblasts	2021.12185042039	156.950219491206	1089.0360349558	3.69138759094022	0.266777122347968	13.8369720703614	1.52496123930547e-43	5.16858948629878e-42
TRINITY_DN819541_c9_g2_i3	diff_cells	neoblasts	68.9822699867558	770.061122174452	419.521696080604	-3.49058832285198	0.25236806057168	-13.8313394925843	1.64920598960027e-43	5.58284522680492e-42
TRINITY_DN796897_c0_g1_i2	diff_cells	neoblasts	704.149293577569	44.3884386861972	374.268866131883	4.00488716191556	0.289699637355211	13.8242739910821	1.81938784624462e-43	6.15036695694776e-42
TRINITY_DN805868_c11_g1_i5	diff_cells	neoblasts	556.244066313397	4825.2914213424	2690.7677438279	-3.11620397570412	0.225416618080735	-13.8241980659475	1.82130839184132e-43	6.15036695694776e-42
TRINITY_DN816607_c6_g1_i5	diff_cells	neoblasts	1637.9117208019	208.94007018575	923.425895493826	2.97345821887638	0.215153660545196	13.820160955392	1.92638636969819e-43	6.49726137853151e-42
TRINITY_DN823815_c5_g1_i3	diff_cells	neoblasts	37.8708780268718	489.630987478117	263.750932752494	-3.69149308291606	0.267310306299408	-13.8097671355077	2.22549824945721e-43	7.4969436761898e-42
TRINITY_DN827382_c5_g1_i3	diff_cells	neoblasts	112.794827089204	1646.01820244286	879.406514766032	-3.86358131576629	0.279973289995037	-13.799821103773	2.55485852376802e-43	8.59596309403704e-42
TRINITY_DN817555_c4_g2_i3	diff_cells	neoblasts	4617.1896905274	541.136172534999	2579.1629315312	3.09544752537597	0.224319794532956	13.7992615935693	2.57476421905345e-43	8.6523980563155e-42
TRINITY_DN813342_c6_g2_i3	diff_cells	neoblasts	1473.84290596755	22.3851872449449	748.114046606248	6.02274810827121	0.437140370348952	13.7776067295351	3.47605850481615e-43	1.16669701188987e-41
TRINITY_DN812907_c8_g1_i9	diff_cells	neoblasts	2524.04399314368	422.451607770863	1473.24780045727	2.57422788113983	0.186915804570137	13.7721253002653	3.75016123092383e-43	1.25716873400253e-41
TRINITY_DN822444_c6_g1_i4	diff_cells	neoblasts	895.93601994648	71.1735508561742	483.554785401327	3.66703287352088	0.266326160136519	13.7689548470986	3.91840841278345e-43	1.31153938418461e-41
TRINITY_DN826753_c8_g1_i6	diff_cells	neoblasts	6508.3225385584	912.455318833807	3710.38892869611	2.83656023054764	0.206012243808112	13.76889148972	3.92184603894034e-43	1.31153938418461e-41
TRINITY_DN825001_c1_g1_i10	diff_cells	neoblasts	526.973277667541	26.4951373029811	276.734207485261	4.3149551276476	0.313432202445618	13.7667894172305	4.03761665002053e-43	1.34862254804737e-41
TRINITY_DN806224_c2_g1_i1	diff_cells	neoblasts	435.069752622381	2133.47474796247	1284.27225029243	-2.29426171031973	0.166668824294592	-13.7653920583525	4.116450290963e-43	1.37329355540182e-41
TRINITY_DN819489_c2_g3_i1	diff_cells	neoblasts	332.306220018851	2245.55604705463	1288.93113353674	-2.75442034974012	0.200105274486078	-13.7648563078319	4.1470797218162e-43	1.38184298137188e-41
TRINITY_DN821624_c10_g1_i2	diff_cells	neoblasts	1047.72401083517	78.8268162573702	563.275413546271	3.74313611934993	0.272165032055994	13.753185304789	4.87356396123316e-43	1.62195731688125e-41
TRINITY_DN810590_c3_g1_i2	diff_cells	neoblasts	12165.8187244873	38990.5440982408	25578.1814113641	-1.6802809042134	0.12221804630478	-13.7482225826391	5.21961476066411e-43	1.73503512074398e-41
TRINITY_DN825664_c6_g1_i4	diff_cells	neoblasts	582.274265254693	55.5277353129525	318.901000283823	3.39088742511935	0.246647621466593	13.7479023919095	5.24276300505518e-43	1.74063512606538e-41
TRINITY_DN799915_c1_g1_i1	diff_cells	neoblasts	581.830673237501	33.8894604278811	307.860066832691	4.08864459245079	0.297410209073741	13.7474924118595	5.27255173871391e-43	1.74842372963378e-41
TRINITY_DN813581_c7_g1_i18	diff_cells	neoblasts	9.29141115095545	37519.0488336724	18764.1701224117	-11.9587241065203	0.87045307976228	-13.7385051354936	5.96956332010681e-43	1.97718522291739e-41
TRINITY_DN815079_c3_g1_i1	diff_cells	neoblasts	1342.28936762486	239.959912437515	791.124640031189	2.48800799875266	0.181157566908602	13.733944660495	6.35756894790417e-43	2.10317517422703e-41
TRINITY_DN827382_c5_g1_i1	diff_cells	neoblasts	187.410133646304	3339.73440464636	1763.57226914633	-4.15502967600175	0.302562481300321	-13.7327987863687	6.4589408788554e-43	2.13415459206486e-41
TRINITY_DN815439_c11_g1_i5	diff_cells	neoblasts	1.23723107328989	2665.32245475944	1333.27984291636	-11.1844581623692	0.814453044520839	-13.7324775659095	6.48764570339979e-43	2.14107810352464e-41
TRINITY_DN825165_c5_g1_i1	diff_cells	neoblasts	101.825755708644	704.011911269213	402.918833488928	-2.78828687810443	0.203119995357644	-13.7272890007454	6.96928124015712e-43	2.29728467418687e-41
TRINITY_DN814101_c7_g1_i5	diff_cells	neoblasts	322.710480522865	1571.93446729487	947.322473908867	-2.28493926725106	0.166631932121994	-13.712493386791	8.54694194909141e-43	2.81397112586117e-41
TRINITY_DN822376_c0_g1_i1	diff_cells	neoblasts	344.823881862375	8.43364650907715	176.628764185726	5.38435046587881	0.392766795121677	13.7087720569932	8.99675488301356e-43	2.95854000158909e-41
TRINITY_DN824989_c6_g1_i3	diff_cells	neoblasts	159.583097029486	97864.6081458978	49012.0956214636	-9.26007485567135	0.675645369657313	-13.7055255190575	9.40836432701335e-43	3.09021697746837e-41
TRINITY_DN805356_c0_g2_i1	diff_cells	neoblasts	2125.49808386916	215.008939201811	1170.25351153548	3.31005377847021	0.241600598447211	13.7005197824187	1.00800109470482e-42	3.30689005214149e-41
TRINITY_DN826511_c3_g1_i2	diff_cells	neoblasts	730.906061633803	3383.13018646492	2057.01812404936	-2.21041042313894	0.161354156263887	-13.6991229375209	1.02758016457224e-42	3.36712299952303e-41
TRINITY_DN827117_c0_g1_i12	diff_cells	neoblasts	731.364376879287	3.77028680587669	367.567331842582	7.50720570140106	0.548085493593118	13.6971435828115	1.0559735582495e-42	3.45606132695806e-41
TRINITY_DN820885_c7_g1_i3	diff_cells	neoblasts	308.511798119021	2350.7142051693	1329.61300164416	-2.93101266592329	0.214020651879559	-13.6949992450856	1.08761484987411e-42	3.55540650864765e-41
TRINITY_DN805291_c15_g1_i2	diff_cells	neoblasts	2513.94870475133	9326.45944521563	5920.20407498348	-1.8913181417076	0.138164156868017	-13.6889203725558	1.18253226311054e-42	3.86112159620598e-41
TRINITY_DN825224_c11_g1_i4	diff_cells	neoblasts	38.7595248604091	25740.8045660893	12889.7820454749	-9.37165999587596	0.68471422352265	-13.6869655601158	1.21477249630182e-42	3.96170728044218e-41
TRINITY_DN829768_c5_g2_i8	diff_cells	neoblasts	2282.42259570732	402.506402224884	1342.4644989661	2.50730058653393	0.183244735126886	13.6827974064181	1.28646598767752e-42	4.19057193132266e-41
TRINITY_DN805631_c6_g1_i8	diff_cells	neoblasts	7826.14338501805	1190.88938677111	4508.51638589458	2.71750157735719	0.198714793787131	13.6753863442511	1.42448686365965e-42	4.63469972142174e-41
TRINITY_DN817964_c3_g2_i3	diff_cells	neoblasts	2795.68057236159	266.160293809701	1530.92043308565	3.39439156551037	0.248530225479955	13.657862173324	1.81226382632132e-42	5.88943102052632e-41
TRINITY_DN811865_c1_g5_i1	diff_cells	neoblasts	674.559649807509	3494.58040072405	2084.57002526578	-2.37358492947727	0.173862372069143	-13.65209102596	1.96167735958376e-42	6.36749867259485e-41
TRINITY_DN801957_c1_g1_i1	diff_cells	neoblasts	370.150148499573	24.7136826227297	197.431915561151	3.90874443340697	0.286534388533966	13.6414496473034	2.27002755115862e-42	7.3597383856402e-41
TRINITY_DN796208_c0_g1_i1	diff_cells	neoblasts	433.93607594025	7.94576637490273	220.940921157576	5.83561935543072	0.427903710025935	13.6376928236426	2.39003015626946e-42	7.73971899257107e-41
TRINITY_DN810695_c0_g3_i1	diff_cells	neoblasts	491.061538379231	22.7043182568821	256.882928318057	4.41210479601651	0.32383699999035	13.6244616771647	2.86515155100197e-42	9.26745682591657e-41
TRINITY_DN829564_c7_g1_i3	diff_cells	neoblasts	586.001732986215	23.8047685995798	304.903250792897	4.61954740462332	0.339122133175036	13.6220758031118	2.96032169589531e-42	9.56408961470364e-41
TRINITY_DN812814_c9_g1_i1	diff_cells	neoblasts	453.37255819377	18.7079982111678	236.040278202469	4.57213971692073	0.335849300079701	13.6136645687089	3.32161866778389e-42	1.07188168761909e-40
TRINITY_DN819064_c9_g2_i5	diff_cells	neoblasts	1055.91074557177	103.337902498525	579.624324035146	3.35925831947945	0.246908222656358	13.6052914047937	3.72480826770925e-42	1.20058785039595e-40
TRINITY_DN805472_c0_g1_i4	diff_cells	neoblasts	351.133367463015	14.1392342144955	182.636300838755	4.65809606091653	0.342474807967452	13.601280890007	3.93481267136198e-42	1.26679872285585e-40
TRINITY_DN822426_c11_g1_i1	diff_cells	neoblasts	580.07851943213	23.7398887495424	301.909204090836	4.58131097606528	0.337314783682292	13.5817082371945	5.1413195101095e-42	1.65330231464208e-40
TRINITY_DN804077_c7_g1_i1	diff_cells	neoblasts	620.964893413311	34.2673734918475	327.616133452579	4.20796336801692	0.309920408292297	13.5775613848838	5.44079205086413e-42	1.74756975373279e-40
TRINITY_DN819986_c2_g2_i4	diff_cells	neoblasts	526.656499447834	22.5251587335705	274.590829090702	4.5007112633181	0.331639176100203	13.5711085651661	5.94165508461202e-42	1.90622924973563e-40
TRINITY_DN807613_c17_g1_i2	diff_cells	neoblasts	5.37095941135863	9922.04527594528	4963.70811767832	-10.8523682644332	0.799899809514096	-13.5671594559142	6.27053500288889e-42	2.00940821792111e-40
TRINITY_DN814868_c1_g1_i3	diff_cells	neoblasts	431.883694212369	14.2142359036806	223.048965058025	4.99559398736113	0.368358841359361	13.561759421671	6.74974084862435e-42	2.16046455923002e-40
TRINITY_DN823536_c11_g3_i3	diff_cells	neoblasts	960.318332863033	7873.1698812212	4416.74410704211	-3.03570495055509	0.224094163718417	-13.5465596255759	8.30314281680604e-42	2.6546031716277e-40
TRINITY_DN823078_c4_g2_i11	diff_cells	neoblasts	877.190522088469	53.0791510258119	465.13483655714	4.06145589148309	0.299886960982897	13.5432893720068	8.68127413817957e-42	2.77228711582583e-40
TRINITY_DN766297_c0_g2_i1	diff_cells	neoblasts	1065.77952383183	192.775810378387	629.277667105109	2.46328347787368	0.181934014910591	13.5394333988849	9.14918829448206e-42	2.9183375087584e-40
TRINITY_DN763459_c0_g1_i1	diff_cells	neoblasts	836.01877421097	32.5356971461628	434.277235678566	4.6800541795135	0.345973575354357	13.5272012457022	1.08059944170085e-41	3.44283718317216e-40
TRINITY_DN818690_c7_g1_i2	diff_cells	neoblasts	926.923413776188	50.1427765539	488.533095165044	4.22179157306444	0.312150191066804	13.5248726218493	1.11536678290267e-41	3.54951343826271e-40
TRINITY_DN822104_c5_g1_i2	diff_cells	neoblasts	592.173148048189	64.4372636712979	328.305205859743	3.19649949312238	0.236650482300685	13.5072595755835	1.41698536164037e-41	4.50418718579883e-40
TRINITY_DN831416_c2_g1_i2	diff_cells	neoblasts	1.0640306859448	2428.1971764033	1214.63060354462	-11.0753455652614	0.820048255248597	-13.5057241990033	1.44683967736346e-41	4.59379912733457e-40
TRINITY_DN798207_c1_g1_i2	diff_cells	neoblasts	4357.55274156307	671.431038254889	2514.49188990898	2.69995928375365	0.199925888224404	13.5048007425787	1.46509606520138e-41	4.64642349128102e-40
TRINITY_DN828195_c5_g1_i7	diff_cells	neoblasts	1122.41777793467	185.857369102755	654.137573518714	2.59047747794642	0.191875840677077	13.500800667793	1.54685850449109e-41	4.90010005384834e-40
TRINITY_DN800750_c0_g1_i1	diff_cells	neoblasts	2202.10647508259	12943.3939395139	7572.75020729825	-2.55532751517904	0.189273562096633	-13.500710225311	1.54875870140554e-41	4.90049961156073e-40
TRINITY_DN819202_c6_g3_i1	diff_cells	neoblasts	827.734511569888	2778.01810409709	1802.87630783349	-1.74621138159171	0.129359565894482	-13.4988964249933	1.58736060776902e-41	5.01689497350155e-40
TRINITY_DN815615_c7_g2_i7	diff_cells	neoblasts	179.987050524524	1185.37681330453	682.681931914528	-2.71579092013986	0.201472496103056	-13.4797104948296	2.05913205813618e-41	6.50050341050236e-40
TRINITY_DN821823_c3_g1_i3	diff_cells	neoblasts	707.697642632908	34.6377807727801	371.167711702844	4.37355728043112	0.324704127976604	13.4693615005297	2.36905765887969e-41	7.47037439625956e-40
TRINITY_DN821487_c6_g1_i2	diff_cells	neoblasts	3893.19183027243	838.78141764422	2365.98662395832	2.21628355864573	0.164590431706147	13.4654459294608	2.49805508562321e-41	7.86816141735118e-40
TRINITY_DN820500_c3_g1_i5	diff_cells	neoblasts	788.081125580999	44.4815364582968	416.281331019648	4.16199630915949	0.309116170588497	13.4641817710017	2.54117608514087e-41	7.99486412298933e-40
TRINITY_DN829782_c2_g1_i1	diff_cells	neoblasts	4162.35033758163	960.595258551753	2561.47279806669	2.11593216278018	0.15722167628953	13.4582725023463	2.75276889166658e-41	8.65070933953425e-40
TRINITY_DN816990_c7_g1_i3	diff_cells	neoblasts	372.509621778145	25.6292541554372	199.069437966791	3.8695438598673	0.288108191067215	13.4308706931714	3.98696002120293e-41	1.25149768938283e-39
TRINITY_DN827867_c3_g1_i6	diff_cells	neoblasts	3651.26241283042	428.516294163522	2039.88935349697	3.0942469819343	0.23046383120351	13.4261717588212	4.24811317308158e-41	1.33195947990956e-39
TRINITY_DN823880_c13_g1_i3	diff_cells	neoblasts	837.788538703591	74.493737577537	456.141138140564	3.49086069265709	0.260044146957127	13.4241079197703	4.36812703868174e-41	1.36803597720528e-39
TRINITY_DN812571_c6_g2_i4	diff_cells	neoblasts	486.684883684112	3181.39379138826	1834.03933753619	-2.70802469173958	0.201916172078997	-13.4116285181957	5.1691139468293e-41	1.61706041396677e-39
TRINITY_DN830586_c7_g2_i1	diff_cells	neoblasts	497.905355531348	27.078641315966	262.491998423657	4.18115832371263	0.311792368691466	13.4100726751593	5.27870724012678e-41	1.649476584774e-39
TRINITY_DN824281_c4_g2_i1	diff_cells	neoblasts	483.42315483268	33.7317713676709	258.577463100176	3.83773006215036	0.28664970164549	13.3882227684877	7.08559867646607e-41	2.21158748293811e-39
TRINITY_DN819937_c8_g1_i1	diff_cells	neoblasts	731.560061503961	3340.81070764547	2036.18538457471	-2.19131791478704	0.163731544872528	-13.3836025091749	7.54022607724342e-41	2.35083143263764e-39
TRINITY_DN810039_c4_g4_i4	diff_cells	neoblasts	478.849852480812	39.7073614114122	259.278606946112	3.60677666117831	0.269598068342829	13.378347565131	8.09265523297258e-41	2.52021888951975e-39
TRINITY_DN828444_c4_g1_i1	diff_cells	neoblasts	2600.74676024058	555.569690315317	1578.15822527795	2.22694084245697	0.166488714467731	13.375926708165	8.36051498281763e-41	2.60070388930599e-39
TRINITY_DN829749_c3_g1_i2	diff_cells	neoblasts	225.645547756077	2158.0910602403	1191.86830399819	-3.25866371095071	0.243687368750551	-13.3723127614645	8.77687709992705e-41	2.72715046266912e-39
TRINITY_DN1264696_c0_g1_i1	diff_cells	neoblasts	49.5596820977852	502.384594959023	275.972138528404	-3.35320869275193	0.25076147647517	-13.372104598706	8.80147793225489e-41	2.73172162834468e-39
TRINITY_DN822477_c3_g2_i1	diff_cells	neoblasts	474.463172009081	10.0096001897131	242.236386099397	5.66458733780155	0.423664837712821	13.3704448270528	9.00010006291543e-41	2.79023304195189e-39
TRINITY_DN817373_c15_g1_i2	diff_cells	neoblasts	1972.13335952958	6470.64089018364	4221.38712485661	-1.71428297957201	0.12821899520544	-13.3699611108736	9.05881995383721e-41	2.80528905364176e-39
TRINITY_DN828219_c6_g5_i3	diff_cells	neoblasts	3639.94584449548	658.280300902591	2149.11307269904	2.4677293611627	0.184598328102501	13.3681024445273	9.28801581318625e-41	2.87304435394898e-39
TRINITY_DN829749_c3_g1_i3	diff_cells	neoblasts	66.8785917127502	1141.58331720468	604.230954458714	-4.08524522386337	0.305623788759681	-13.3669085133804	9.43827444122939e-41	2.91625788467651e-39
TRINITY_DN819499_c7_g1_i8	diff_cells	neoblasts	1798.1907220023	212.061233518249	1005.12597776027	3.08910015865025	0.231259239968091	13.3577372263114	1.06760374907799e-40	3.29501881126047e-39
TRINITY_DN810634_c4_g7_i2	diff_cells	neoblasts	3987.78238527342	232.278411701953	2110.03039848769	4.10291858156552	0.307221855077985	13.3549046519625	1.10900052981521e-40	3.41896446820152e-39
TRINITY_DN824031_c4_g2_i22	diff_cells	neoblasts	75.9108836263342	522.43735403586	299.174118831097	-2.78853005517136	0.208804010220737	-13.3547725075944	1.11097025787692e-40	3.42121866592355e-39
TRINITY_DN824529_c6_g2_i5	diff_cells	neoblasts	389.761256108516	27.7155866056314	208.738421357074	3.81728024147507	0.285888004813018	13.3523623839053	1.14751186703226e-40	3.52981295133989e-39
TRINITY_DN826455_c7_g1_i9	diff_cells	neoblasts	301.781257508441	135804.619375262	68053.200316385	-8.81367278193556	0.660319326554751	-13.3475917294763	1.22340454464662e-40	3.75907716760553e-39
TRINITY_DN823005_c8_g1_i4	diff_cells	neoblasts	6606.47105745541	20945.7079264983	13776.0894919768	-1.66462176262515	0.124745565105371	-13.3441358113137	1.28148032906354e-40	3.93314790330245e-39
TRINITY_DN825059_c9_g1_i10	diff_cells	neoblasts	597.112990883359	29.6341081564677	313.373549519914	4.34899299821572	0.325953268711588	13.3423819169116	1.31199462184909e-40	4.02233378904966e-39
TRINITY_DN819514_c0_g1_i2	diff_cells	neoblasts	632.55466117181	63.8007881437787	348.177724657794	3.32703563081699	0.249500809553214	13.3347688802084	1.45304327306403e-40	4.44982420530463e-39
TRINITY_DN808312_c4_g1_i1	diff_cells	neoblasts	3178.72118129687	597.297116356991	1888.00914882693	2.41403878561116	0.181129567664679	13.3276903198942	1.59767786508537e-40	4.88733728319527e-39
TRINITY_DN819357_c3_g1_i19	diff_cells	neoblasts	346.586408329653	1616.96067952908	981.773543929365	-2.22418595807717	0.166902649840151	-13.3262471279357	1.62887846454085e-40	4.97726878606327e-39
TRINITY_DN825087_c3_g2_i1	diff_cells	neoblasts	466.119172056276	11.8474907140889	238.983331385183	5.21988558960048	0.391920937533788	13.318720919702	1.8016776167605e-40	5.49919787931219e-39
TRINITY_DN814747_c3_g1_i2	diff_cells	neoblasts	13350.660479434	104859.200790682	59104.9306350579	-2.9734929672239	0.223300466463105	-13.3161072805695	1.86585474945025e-40	5.68879754349497e-39
TRINITY_DN821998_c10_g2_i1	diff_cells	neoblasts	1.39874816891493	1568.45335854044	784.926053354677	-10.113180178868	0.759818505654683	-13.3099945626544	2.02496475432444e-40	6.16710048607542e-39
TRINITY_DN800731_c0_g1_i4	diff_cells	neoblasts	2963.56221080481	725.19548620619	1844.3788485055	2.03145998917254	0.152678817239624	13.3054475132869	2.15200742070675e-40	6.5467952623549e-39
TRINITY_DN811237_c5_g4_i1	diff_cells	neoblasts	163815.079153119	1043000.57655749	603407.827855306	-2.67060159852256	0.200792467768737	-13.3003076669113	2.30517814695472e-40	7.00505346021235e-39
TRINITY_DN814101_c7_g1_i4	diff_cells	neoblasts	199.474560679228	979.774534844369	589.624547761799	-2.29878440647302	0.172882292057809	-13.2968181941059	2.41529743795543e-40	7.33162210204866e-39
TRINITY_DN828451_c2_g4_i1	diff_cells	neoblasts	1496.37474421543	317.465585887699	906.920165051564	2.24099224903358	0.168538506768106	13.2966186304059	2.42175098943476e-40	7.34314243481409e-39
TRINITY_DN803903_c3_g1_i1	diff_cells	neoblasts	822.31135516939	104.293780187604	463.302567678497	2.97620186737982	0.223902357829572	13.2924096746012	2.56192763776101e-40	7.7596630633632e-39
TRINITY_DN824901_c10_g2_i1	diff_cells	neoblasts	111.9631172431	621.042056018542	366.502586630821	-2.47043889936326	0.185931022595143	-13.2868569477109	2.75927201973265e-40	8.34823340647042e-39
TRINITY_DN800421_c1_g1_i1	diff_cells	neoblasts	480.465085717849	13.9901690590044	247.227627388427	5.05305717423139	0.380351286305293	13.2852375058763	2.81962363027031e-40	8.52149491673489e-39
TRINITY_DN807848_c1_g1_i5	diff_cells	neoblasts	1974.83494693451	393.71021401552	1184.27258047502	2.32737204452125	0.175206757157265	13.2835746878884	2.88295771551883e-40	8.70338152740728e-39
TRINITY_DN820069_c3_g2_i6	diff_cells	neoblasts	3438.09926330503	753.891254346358	2095.99525882569	2.1908142712638	0.164972289258384	13.2798925268746	3.0282848729958e-40	9.13213024527981e-39
TRINITY_DN811891_c8_g1_i1	diff_cells	neoblasts	324.447715671545	20.813924678705	172.630820175125	3.96043870825759	0.298319279717205	13.2758389334137	3.19670758679631e-40	9.62951512214551e-39
TRINITY_DN800041_c1_g1_i1	diff_cells	neoblasts	23.8151767345054	306.881285488526	165.348231111516	-3.68909298790693	0.277977860987144	-13.27117553465	3.40201706472255e-40	1.0236810171986e-38
TRINITY_DN826178_c7_g2_i7	diff_cells	neoblasts	1487.39114558935	211.28281880553	849.336982197438	2.81977806380415	0.212582956505052	13.2643656394774	3.725601183962e-40	1.11982896087685e-38
TRINITY_DN816602_c6_g1_i1	diff_cells	neoblasts	851.527711303567	2716.76339926361	1784.14555528359	-1.67435694854984	0.126245400053042	-13.2627164858788	3.80845962436984e-40	1.14349000221704e-38
TRINITY_DN820501_c6_g1_i4	diff_cells	neoblasts	274.028928917515	2670.33537340286	1472.18215116019	-3.28570410326053	0.247815172388561	-13.2586882053723	4.01863805600072e-40	1.20528598285459e-38
TRINITY_DN812003_c23_g1_i1	diff_cells	neoblasts	1.88495697089805	919.975219035381	460.93008800314	-8.8695871649503	0.669169340685669	-13.2546227474529	4.24244904049817e-40	1.2710322109076e-38
TRINITY_DN831196_c2_g1_i5	diff_cells	neoblasts	94413.3418609911	14951.9605191255	54682.6511900583	2.6587709149477	0.200594367303074	13.2544644732253	4.25140861966125e-40	1.272336514636e-38
TRINITY_DN818076_c6_g3_i1	diff_cells	neoblasts	496.782810008106	2815.64345448621	1656.21313224716	-2.50298174742176	0.188844415474813	-13.2542005074839	4.26639305532655e-40	1.27425496350515e-38
TRINITY_DN818429_c6_g2_i1	diff_cells	neoblasts	1678.21677133482	299.183022816562	988.699897075692	2.48768365727749	0.187690370876205	13.2541890437112	4.26704500323016e-40	1.27425496350515e-38
TRINITY_DN802312_c18_g2_i6	diff_cells	neoblasts	6096.84947986309	418.677140944412	3257.76331040375	3.86787869832066	0.292141318105426	13.2397523342619	5.17190942966276e-40	1.54167927222459e-38
TRINITY_DN830471_c4_g1_i1	diff_cells	neoblasts	472.860335568523	14.0173588087843	243.438847188654	5.08709426529553	0.384229571511581	13.2397260452459	5.17372003530463e-40	1.54167927222459e-38
TRINITY_DN813387_c7_g1_i1	diff_cells	neoblasts	132.899718591631	1067.80034843891	600.350033515272	-3.0026670294392	0.226840623955277	-13.236901649641	5.37196191903169e-40	1.59902698372212e-38
TRINITY_DN817925_c1_g1_i5	diff_cells	neoblasts	975.271146916692	64.453014847721	519.862080882206	3.92645350819425	0.296646704858597	13.2361271636774	5.42762984578434e-40	1.6138581187309e-38
TRINITY_DN813223_c7_g1_i1	diff_cells	neoblasts	5798.17263335254	517.508481893382	3157.84055762296	3.48354665777785	0.263191371174525	13.2357935681253	5.45178417987052e-40	1.61929714409208e-38
TRINITY_DN824909_c2_g1_i6	diff_cells	neoblasts	70.8598483152723	691.862915863955	381.361382089613	-3.27812679599571	0.247774075718055	-13.2303058199112	5.86482513133266e-40	1.74010810529326e-38
TRINITY_DN811860_c12_g1_i6	diff_cells	neoblasts	2319.9396298031	252.901106035341	1286.42036791922	3.2004295291843	0.241938562109848	13.2282737455107	6.02554218255011e-40	1.78587501833242e-38
TRINITY_DN827163_c7_g1_i10	diff_cells	neoblasts	12977.8083354209	1426.4120491866	7202.11019230374	3.18653471450202	0.24092309731688	13.2263562522229	6.18121036898185e-40	1.83004902489159e-38
TRINITY_DN805738_c6_g1_i8	diff_cells	neoblasts	1189.62764855932	214.315087004461	701.971367781892	2.4689739191393	0.186677083279776	13.225907946285	6.21817824380811e-40	1.83902288681704e-38
TRINITY_DN823040_c6_g1_i2	diff_cells	neoblasts	525.636484331883	18.1580528955936	271.897268613738	4.84042500140698	0.366114377300448	13.2210732533859	6.63109560442837e-40	1.95904549605481e-38
TRINITY_DN818587_c3_g2_i5	diff_cells	neoblasts	802.511682539975	123.578534952796	463.045108746386	2.69932928308643	0.204266670188503	13.2147319021523	7.21429025454437e-40	2.129063458347e-38
TRINITY_DN809836_c0_g2_i1	diff_cells	neoblasts	1552.31428808681	94.1155221264703	823.214905106641	4.05200072750693	0.306678443241984	13.2125384643019	7.42766284695771e-40	2.18969403224667e-38
TRINITY_DN806508_c11_g1_i1	diff_cells	neoblasts	1691.85311225099	9198.21489861487	5445.03400543293	-2.44274047694645	0.184930357299073	-13.2089750575456	7.78776009062247e-40	2.29340401901135e-38
TRINITY_DN822375_c7_g2_i3	diff_cells	neoblasts	74.5316879560103	711.550611038034	393.041149497022	-3.25057101302958	0.246091189353202	-13.2088069531177	7.80517004055292e-40	2.29608319520973e-38
TRINITY_DN818325_c2_g1_i1	diff_cells	neoblasts	335.661548968205	5.65683754313387	170.65919325567	5.90519920407732	0.447088527365826	13.2081206352348	7.87665188531351e-40	2.31464633008527e-38
TRINITY_DN816971_c8_g1_i2	diff_cells	neoblasts	24958.4569949002	3091.8911136229	14025.1740542616	3.01342531746155	0.228201813778529	13.2050892478274	8.20024668945397e-40	2.40717762277138e-38
TRINITY_DN826539_c10_g1_i1	diff_cells	neoblasts	467.797821905004	49.7117107751799	258.754766340092	3.22285568021136	0.244201796183569	13.1975101353829	9.06831150420232e-40	2.65917164204438e-38
TRINITY_DN806734_c5_g1_i3	diff_cells	neoblasts	613.188190513222	91.3357172916699	352.261953902446	2.74687496883167	0.208145487076006	13.1968989931961	9.14216514227204e-40	2.67798544777286e-38
TRINITY_DN820755_c13_g1_i1	diff_cells	neoblasts	466.865008352853	51.3880693984255	259.126538875639	3.16707821203686	0.240153238850137	13.1877389087108	1.03235386173498e-39	3.02083800028659e-38
TRINITY_DN811852_c6_g4_i5	diff_cells	neoblasts	519.030654643793	23.6619824423165	271.346318543055	4.44161591022976	0.336888283127804	13.1842397989982	1.08138553153795e-39	3.16096428970083e-38
TRINITY_DN827965_c14_g2_i1	diff_cells	neoblasts	410.779649701676	8.51342926206147	209.646539481869	5.62693169649054	0.42682976926663	13.1830816443722	1.09811898335292e-39	3.20648421534437e-38
TRINITY_DN803455_c0_g1_i4	diff_cells	neoblasts	7586.99489934718	576.97797655227	4081.98643794973	3.71490909521776	0.281837104673648	13.1810504494056	1.12809053384465e-39	3.29052215590187e-38
TRINITY_DN801874_c9_g1_i14	diff_cells	neoblasts	900.578120621443	75.8245337631386	488.201327192291	3.58563952508162	0.272058724079405	13.1796528018528	1.14918471754756e-39	3.34851576506501e-38
TRINITY_DN826509_c5_g1_i18	diff_cells	neoblasts	1104.75252306882	144.137270246722	624.444896657773	2.93953996918535	0.223265559225174	13.1661147352364	1.37493207836575e-39	4.00208101166461e-38
TRINITY_DN822538_c7_g3_i12	diff_cells	neoblasts	2674.67315224142	739.578090117952	1707.12562117968	1.85305309304188	0.140797111583771	13.1611584371129	1.46817411283026e-39	4.26898668618003e-38
TRINITY_DN818761_c3_g1_i4	diff_cells	neoblasts	54.521252406466	702.236625622655	378.37893901456	-3.67815959557916	0.279594210168826	-13.1553496524774	1.58548362983138e-39	4.6052380974587e-38
TRINITY_DN819055_c6_g1_i11	diff_cells	neoblasts	894.555834657033	82.2078413753267	488.38183801618	3.43575994991271	0.261205756582433	13.1534618335582	1.62557975684341e-39	4.71674260748798e-38
TRINITY_DN825414_c3_g3_i9	diff_cells	neoblasts	1033.68732831374	5112.6340903204	3073.16070931707	-2.30652107671294	0.175397503303769	-13.1502503357662	1.69611971770581e-39	4.91625550495149e-38
TRINITY_DN821939_c3_g1_i1	diff_cells	neoblasts	4249.85835983114	1227.49515755082	2738.67675869098	1.79238081842066	0.136357762677519	13.1446921922559	1.82546847621461e-39	5.28393806328769e-38
TRINITY_DN825755_c3_g1_i4	diff_cells	neoblasts	3.05562595607881	692.967071781855	348.011348868967	-7.90184639085138	0.601146025525869	-13.1446371685466	1.82679681802836e-39	5.28393806328769e-38
TRINITY_DN810375_c7_g3_i1	diff_cells	neoblasts	612.058836885608	87.8178052019346	349.938321043771	2.79496809761869	0.21263686922108	13.1443249134408	1.834353273861e-39	5.30024482048768e-38
TRINITY_DN809473_c8_g2_i1	diff_cells	neoblasts	338.730738363107	1524.06877987009	931.3997591166	-2.17184034156809	0.165239046596948	-13.1436266808393	1.85136287391272e-39	5.34380320439824e-38
TRINITY_DN811274_c11_g1_i1	diff_cells	neoblasts	1.81839488278892	1183.23217608788	592.525285485335	-9.42094929805767	0.717110388097049	-13.1373766918333	2.01077520021244e-39	5.7978750892973e-38
TRINITY_DN819236_c4_g2_i9	diff_cells	neoblasts	130.062787043339	1413.6488704682	771.855828755769	-3.44489211284201	0.262329194192954	-13.1319433334139	2.16040269780882e-39	6.22281582081055e-38
TRINITY_DN825247_c1_g1_i1	diff_cells	neoblasts	1319.6434253007	102.735634027956	711.189529664328	3.67403995116017	0.27979576786309	13.1311491207328	2.18318250809225e-39	6.28188025219087e-38
TRINITY_DN827193_c5_g1_i12	diff_cells	neoblasts	1161.4730054777	64.3215773144115	612.897291396054	4.18697581550517	0.318883933122192	13.1300933681747	2.21383401849055e-39	6.36344818863315e-38
TRINITY_DN821251_c4_g5_i1	diff_cells	neoblasts	397.931645795451	8.14742453359819	203.039535164524	5.69796711562095	0.434019086507073	13.1283791260827	2.26451735030547e-39	6.50236619204656e-38
TRINITY_DN824295_c6_g1_i1	diff_cells	neoblasts	5120.4484148253	950.539831531513	3035.49412317841	2.43023991566188	0.185220621644092	13.1207847921581	2.50329085172424e-39	7.18051954280152e-38
TRINITY_DN826938_c3_g1_i12	diff_cells	neoblasts	427.95746684241	15.2808389870407	221.619152914725	4.84604068152208	0.369377199450773	13.1194905606726	2.54640925800608e-39	7.29662478567446e-38
TRINITY_DN826732_c4_g3_i2	diff_cells	neoblasts	1000.69857145475	4000.95304901886	2500.8258102368	-1.99963866480545	0.152492575247814	-13.1130231196887	2.77319577088326e-39	7.93823697192832e-38
TRINITY_DN801088_c0_g1_i1	diff_cells	neoblasts	2687.08479624385	150.343765844917	1418.71428104439	4.1650137395016	0.317959598981867	13.0991916986885	3.32782803455102e-39	9.51600349879946e-38
TRINITY_DN811515_c13_g2_i1	diff_cells	neoblasts	1365.03664468131	124.673176059412	744.854910370363	3.45926796926143	0.264108438615948	13.0979077661797	3.38459554053271e-39	9.66832291790434e-38
TRINITY_DN823815_c5_g1_i7	diff_cells	neoblasts	78.8539006285869	1204.08901285282	641.471456740703	-3.92282022715857	0.299584316234455	-13.0942109268783	3.55348043309943e-39	1.01402675623456e-37
TRINITY_DN801183_c1_g1_i1	diff_cells	neoblasts	503.76561614291	28.2250271523104	265.99532164761	4.13319845978237	0.315653042477978	13.0941188696786	3.55779115326978e-39	1.01420913340321e-37
TRINITY_DN820651_c11_g1_i1	diff_cells	neoblasts	433.099510332697	8.15408204315583	220.626796187926	5.81423969035721	0.444209436454688	13.0889603263759	3.80784240393937e-39	1.08437145076306e-37
TRINITY_DN822246_c9_g3_i1	diff_cells	neoblasts	3728.75022512366	862.060977108394	2295.40560111603	2.11424501111134	0.161638726785016	13.0800647416837	4.28075440286716e-39	1.21778865983934e-37
TRINITY_DN810461_c6_g3_i3	diff_cells	neoblasts	226.936972037038	2382.03909626498	1304.48803415101	-3.38903010418068	0.25910728858637	-13.0796401856175	4.30473025373706e-39	1.22334942180019e-37
TRINITY_DN805394_c6_g1_i1	diff_cells	neoblasts	24.2064305289726	340.720119308364	182.463274918668	-3.81245659599775	0.291512321331378	-13.0782005322647	4.38702978725956e-39	1.24545656540052e-37
TRINITY_DN805663_c3_g8_i2	diff_cells	neoblasts	51.5644224380735	595.669977658176	323.617200048125	-3.52797729462585	0.269801833139963	-13.0761798523277	4.50518966375253e-39	1.27768844026526e-37
TRINITY_DN810604_c9_g7_i1	diff_cells	neoblasts	446.428188447717	42.03978957952	244.233989013618	3.3870896043414	0.25905127438929	13.0749775785756	4.57698881797354e-39	1.29671961147572e-37
TRINITY_DN390609_c0_g1_i1	diff_cells	neoblasts	1074.90476319447	31.5947223600308	553.249742777252	5.10874751977439	0.391083305219997	13.0630672585232	5.3526861889849e-39	1.51493084629437e-37
TRINITY_DN828432_c9_g1_i9	diff_cells	neoblasts	4028.08281392091	888.930942958494	2458.5068784397	2.18202184316179	0.167063517614812	13.06103136289	5.49778664553362e-39	1.55440491821469e-37
TRINITY_DN830385_c4_g1_i1	diff_cells	neoblasts	557.795882938743	30.0064818325618	293.901182385652	4.19402332452348	0.321398953989286	13.0492749664123	6.41550288908574e-39	1.81201877612695e-37
TRINITY_DN804363_c6_g1_i1	diff_cells	neoblasts	380.540961222325	25.3740647706581	202.957512996492	3.92839576546534	0.301065224862546	13.0483212309189	6.49631273981607e-39	1.83296881319652e-37
TRINITY_DN818743_c1_g1_i1	diff_cells	neoblasts	1114.62678990913	6641.72209274869	3878.17444132891	-2.57508600809859	0.197380444780184	-13.0463076571054	6.6702613519421e-39	1.88012887066017e-37
TRINITY_DN826845_c1_g1_i1	diff_cells	neoblasts	1119.95530168533	123.37781501698	621.666558351153	3.18270099490475	0.243987127233522	13.0445447306675	6.82635436537919e-39	1.92216500137482e-37
TRINITY_DN823085_c9_g1_i1	diff_cells	neoblasts	3314.89407099448	138.202457422912	1726.5482642087	4.59050190761774	0.352155501883795	13.035439977685	7.69220062257495e-39	2.16376433602228e-37
TRINITY_DN810309_c12_g1_i1	diff_cells	neoblasts	3427.58838794047	430.518513845361	1929.05345089291	2.99527389537888	0.229875425024151	13.0299874162895	8.26212789376667e-39	2.32171677324025e-37
TRINITY_DN807747_c0_g1_i2	diff_cells	neoblasts	1195.42386853882	112.013423373266	653.718645956042	3.42014762378746	0.262648209576778	13.0217816039887	9.19990242650908e-39	2.58061141849041e-37
TRINITY_DN821862_c5_g1_i5	diff_cells	neoblasts	528.045924409142	27.4594589979731	277.752691703558	4.27029256663182	0.327935050457789	13.0217631835042	9.20212231550902e-39	2.58061141849041e-37
TRINITY_DN814346_c4_g1_i1	diff_cells	neoblasts	4848.90066738681	417.799313335343	2633.34999036107	3.53898722785842	0.271819155508726	13.0196388155021	9.46173894836974e-39	2.65072631816245e-37
TRINITY_DN809055_c13_g1_i2	diff_cells	neoblasts	207.819799066027	2990.88259220307	1599.35119563455	-3.84945254582269	0.295715883269657	-13.017402052471	9.74296393029043e-39	2.72674663268909e-37
TRINITY_DN815906_c9_g1_i2	diff_cells	neoblasts	7395.61708680667	1114.9983852741	4255.30773604038	2.73074561014863	0.20978237783581	13.0170400312933	9.78925521926875e-39	2.73692911864232e-37
TRINITY_DN795857_c0_g1_i1	diff_cells	neoblasts	502.018256838921	32.7502918126437	267.384274325783	3.9513277990119	0.303697170820693	13.0107494526013	1.06294466376831e-38	2.96882916554822e-37
TRINITY_DN823356_c0_g3_i1	diff_cells	neoblasts	2650.91854004511	819.97449240974	1735.44651622742	1.69357583426016	0.130225491257356	13.0049487078782	1.14675827830986e-38	3.19968726482355e-37
TRINITY_DN806573_c13_g1_i1	diff_cells	neoblasts	20.8840840611456	30419.1664713851	15220.0252777231	-10.4986007920515	0.807430804866408	-13.0024773996436	1.18443174422016e-38	3.30146902831418e-37
TRINITY_DN810160_c6_g1_i1	diff_cells	neoblasts	964.16461275	205.2166570964	584.6906349232	2.23665611969661	0.172045278446925	13.0003923379194	1.21717237228803e-38	3.38930972174518e-37
TRINITY_DN815532_c3_g2_i2	diff_cells	neoblasts	739.423867897426	96.6576726464434	418.040770271935	2.92715204855768	0.22521764742654	12.9969923849437	1.27250059464737e-38	3.53980704188764e-37
TRINITY_DN820850_c10_g1_i1	diff_cells	neoblasts	3268.50751597424	555.752982542888	1912.13024925856	2.55755703902015	0.196798470244216	12.995817680119	1.29219228728934e-38	3.59096856657883e-37
TRINITY_DN793451_c0_g1_i1	diff_cells	neoblasts	1134.04679334883	4514.65823551668	2824.35251443275	-1.99287649747965	0.153362541312968	-12.9945453460684	1.31386242724794e-38	3.64751978169545e-37
TRINITY_DN815476_c4_g6_i2	diff_cells	neoblasts	442.782192970852	34.4213096605408	238.601751315696	3.68055997438018	0.283360764143984	12.9889541535467	1.41345350072097e-38	3.92006285646739e-37
TRINITY_DN814128_c8_g1_i5	diff_cells	neoblasts	1548.83160098484	281.078970909199	914.95528594702	2.46454478848177	0.189744807778872	12.9887337489305	1.41752951112693e-38	3.92742404070803e-37
TRINITY_DN819229_c3_g1_i2	diff_cells	neoblasts	2137.31366696864	97.9793764665928	1117.64652171762	4.45918198801969	0.343576068031547	12.9787328132827	1.61530928244461e-38	4.47091065220114e-37
TRINITY_DN824410_c5_g1_i9	diff_cells	neoblasts	580.909880659775	3605.37495018679	2093.14241542328	-2.63452860683396	0.203051383207929	-12.9746892890464	1.70285472584034e-38	4.70850411330206e-37
TRINITY_DN808202_c1_g1_i7	diff_cells	neoblasts	53.7699983005751	443.735896227508	248.752947264042	-3.05148381941588	0.235199849115233	-12.9740041538923	1.71814886776864e-38	4.74604261743731e-37
TRINITY_DN828850_c17_g1_i2	diff_cells	neoblasts	475.757269607149	61.8085816379664	268.782925622557	2.94688344413214	0.227173239060011	12.971965607946	1.76446728077565e-38	4.86911885083574e-37
TRINITY_DN807085_c8_g3_i4	diff_cells	neoblasts	18802.8531871355	69902.0338778119	44352.4435324737	-1.89438757854394	0.146166184453801	-12.9605050964623	2.04893914439925e-38	5.64848762332741e-37
TRINITY_DN797831_c0_g1_i1	diff_cells	neoblasts	430.80961085449	33.6352092659812	232.222410060236	3.68041217763986	0.284026131419279	12.9580055160729	2.11680000679655e-38	5.82974741652453e-37
TRINITY_DN820709_c0_g1_i12	diff_cells	neoblasts	1728.00474818308	5471.27016537024	3599.63745677666	-1.66247919088511	0.128339438837041	-12.953767025552	2.23701475838771e-38	6.15468711861989e-37
TRINITY_DN821151_c5_g1_i1	diff_cells	neoblasts	2562.1200838462	595.615218345873	1578.86765109604	2.10668878729023	0.162723392551507	12.9464409158222	2.46101859433539e-38	6.76425041107726e-37
TRINITY_DN376925_c0_g1_i1	diff_cells	neoblasts	506.653904784949	14.5922389170501	260.623071850999	5.17665920724038	0.399880782795951	12.9455063357768	2.49115318442256e-38	6.84027081643184e-37
TRINITY_DN813131_c7_g3_i1	diff_cells	neoblasts	3213.53556657695	486.873521395025	1850.20454398599	2.72484609520628	0.210507286572577	12.9441889616815	2.53425453511077e-38	6.95170933697762e-37
TRINITY_DN817480_c11_g1_i1	diff_cells	neoblasts	7584.0088117532	326.370138473961	3955.18947511358	4.54213310054089	0.350905163855332	12.9440474760681	2.53892746774881e-38	6.95761839698664e-37
TRINITY_DN826938_c3_g1_i7	diff_cells	neoblasts	340.05118736155	12.149463865991	176.100325613771	4.82387545684545	0.372851193054598	12.9378034634291	2.7539106086072e-38	7.53927380986687e-37
TRINITY_DN828458_c4_g1_i5	diff_cells	neoblasts	729.484981492796	20.2342635066401	374.859622499718	5.16521233442955	0.399267633750689	12.9367168731108	2.79312895588334e-38	7.63906942063024e-37
TRINITY_DN829497_c3_g2_i11	diff_cells	neoblasts	1587.99794031779	83.1155473273882	835.55674382259	4.27017213186328	0.330150246055061	12.9340268041209	2.89262688877134e-38	7.90336622636307e-37
TRINITY_DN810180_c8_g1_i4	diff_cells	neoblasts	364.274194774767	15.5154961315975	189.894845453182	4.51032949636841	0.348798207032038	12.9310569992526	3.0065677446833e-38	8.20656332128327e-37
TRINITY_DN816910_c4_g1_i2	diff_cells	neoblasts	396.070474489107	18.0897087159661	207.080091602536	4.40240223397582	0.340611287275029	12.9250039515604	3.25279913483665e-38	8.86989837133195e-37
TRINITY_DN816374_c0_g1_i2	diff_cells	neoblasts	528.729930838206	71.1267670890513	299.928348963628	2.89847347143882	0.224269259013971	12.9240783341521	3.29217968076639e-38	8.9684299133935e-37
TRINITY_DN793568_c1_g1_i1	diff_cells	neoblasts	2452.64941966625	352.558157859389	1402.60378876282	2.8022598190717	0.216854453362892	12.9223069926182	3.36886779753439e-38	9.16829903165443e-37
TRINITY_DN811314_c8_g1_i1	diff_cells	neoblasts	456.688987085204	26.2729469040634	241.480966994634	4.08844845359147	0.316647877650616	12.911655950218	3.86890304721555e-38	1.05187705583893e-36
TRINITY_DN824695_c19_g1_i1	diff_cells	neoblasts	1760.77570751508	206.276422771396	983.526065143237	3.09943443511913	0.240073783225604	12.9103411187823	3.93553745044506e-38	1.06894150436228e-36
TRINITY_DN555675_c0_g1_i1	diff_cells	neoblasts	4009.39648039101	273.186069988536	2141.29127518977	3.87826156013017	0.300475132784113	12.9070965846503	4.10488877664559e-38	1.11384423062162e-36
TRINITY_DN810180_c8_g1_i19	diff_cells	neoblasts	529.720537541025	30.1114879401645	279.916012740595	4.16959371990218	0.323083234298574	12.9056332153989	4.18362245301111e-38	1.13409423964206e-36
TRINITY_DN810188_c9_g2_i1	diff_cells	neoblasts	975.758522361019	7945.52419005999	4460.64135621051	-3.02601681583545	0.234580668320049	-12.8996853726537	4.51938568710978e-38	1.22391167485327e-36
TRINITY_DN799750_c1_g1_i1	diff_cells	neoblasts	1340.48827909064	5483.99709159236	3412.2426853415	-2.03267937390521	0.157645513898296	-12.893988059924	4.86608634231807e-38	1.31651227261364e-36
TRINITY_DN800756_c0_g1_i1	diff_cells	neoblasts	584.000797528187	29.1037568582366	306.552277193212	4.36290261440196	0.338390241455103	12.8931100248079	4.92181950469922e-38	1.33028786867227e-36
TRINITY_DN828396_c1_g1_i27	diff_cells	neoblasts	34.6053173978584	856.084199008695	445.344758203277	-4.61650547298204	0.358246391348379	-12.8863976985401	5.36938391479161e-38	1.4498386302863e-36
TRINITY_DN821120_c4_g1_i7	diff_cells	neoblasts	67.262181239609	704.831280497843	386.046730868726	-3.37974180617816	0.262392364504941	-12.8804883958981	5.79675712980578e-38	1.56370920113892e-36
TRINITY_DN806741_c9_g1_i2	diff_cells	neoblasts	2542.63460467894	7733.70046632399	5138.16753550147	-1.60475078776519	0.124592102218962	-12.8800362076318	5.8308200169286e-38	1.57136333002555e-36
TRINITY_DN829106_c4_g1_i25	diff_cells	neoblasts	30056.9275600488	4513.45269195717	17285.190126003	2.73584191305266	0.21261233900202	12.8677475912001	6.83668740423955e-38	1.84064148311217e-36
TRINITY_DN824447_c6_g1_i4	diff_cells	neoblasts	712.508711954143	113.326681886089	412.917696920116	2.6544489359364	0.206429083445438	12.8588902863487	7.66694432332183e-38	2.06216166546367e-36
TRINITY_DN823017_c1_g1_i1	diff_cells	neoblasts	701.212889655461	28.6426866610988	364.92778815828	4.5653281190237	0.35520187410315	12.8527703592519	8.2984216673504e-38	2.22983756534261e-36
TRINITY_DN824851_c7_g1_i20	diff_cells	neoblasts	8755.95436286317	2145.63459102411	5450.79447694364	2.02937988673108	0.157925624360659	12.8502255092975	8.5759876256635e-38	2.30218178992909e-36
TRINITY_DN815213_c13_g1_i1	diff_cells	neoblasts	456.189945733615	40.1756475282436	248.182796630929	3.50419145366662	0.272799084527828	12.8453196964785	9.13736707807619e-38	2.45049991065727e-36
TRINITY_DN805709_c8_g2_i1	diff_cells	neoblasts	17023.8271617078	3028.51245617323	10026.1698089405	2.49135586947067	0.194010756817053	12.8413285445814	9.62091172371027e-38	2.57767647472404e-36
TRINITY_DN823155_c1_g2_i1	diff_cells	neoblasts	1133.40770079544	55.5172349624749	594.462467878957	4.35793809782883	0.339455954079797	12.8380075395714	1.00425919272539e-37	2.68804764347417e-36
TRINITY_DN805816_c7_g1_i1	diff_cells	neoblasts	161.274445971932	814.376257019829	487.825351495881	-2.33483396638622	0.181919036806617	-12.8344675047295	1.05123263139072e-37	2.81105508004898e-36
TRINITY_DN818430_c10_g1_i2	diff_cells	neoblasts	2963.61146431111	94.3967831393439	1529.00412372523	4.98540390767411	0.388543454719643	12.8310073097779	1.0992560601968e-37	2.93662960839616e-36
TRINITY_DN810965_c13_g2_i1	diff_cells	neoblasts	35905.4764884591	1668.97088727676	18787.223687868	4.42791910145179	0.345166970948179	12.8283395403918	1.13776491432267e-37	3.03656813800338e-36
TRINITY_DN828996_c3_g3_i2	diff_cells	neoblasts	1056.22536762591	3645.6524418481	2350.938904737	-1.78682619107422	0.139398526303074	-12.8181139246005	1.29820058317255e-37	3.4614087556926e-36
TRINITY_DN804928_c18_g1_i3	diff_cells	neoblasts	2.56846363288343	6943.34890286739	3472.95868325014	-11.3367519374554	0.884562220702683	-12.8162289459407	1.3301404815275e-37	3.54315048420773e-36
TRINITY_DN816674_c1_g3_i1	diff_cells	neoblasts	504.152886298731	20.6863299863154	262.419608142523	4.61236433540328	0.359918238781856	12.8150336337882	1.35079783784506e-37	3.59470989159865e-36
TRINITY_DN829064_c3_g1_i1	diff_cells	neoblasts	2085.00313425696	306.685168019116	1195.84415113804	2.7699680270865	0.216165454935436	12.8141105058338	1.3669692789518e-37	3.63424373363672e-36
TRINITY_DN824271_c4_g2_i2	diff_cells	neoblasts	466.157412708354	33.9530235437094	250.055218126032	3.79251695547197	0.296065441185161	12.8097252428058	1.44645819624154e-37	3.84187641872886e-36
TRINITY_DN817262_c10_g1_i2	diff_cells	neoblasts	368.451990740308	11.7958359337637	190.123913337036	4.98193263493218	0.389245172517831	12.7989580518278	1.66165763610572e-37	4.40921891279043e-36
TRINITY_DN819860_c5_g1_i4	diff_cells	neoblasts	827.358165496359	103.166050145724	465.262107821041	3.00314232327617	0.234698439432469	12.7957490068454	1.73174704044618e-37	4.59079160251869e-36
TRINITY_DN820672_c1_g1_i18	diff_cells	neoblasts	80.0276528093996	891.460098226702	485.743875518051	-3.47864125154931	0.271887959504167	-12.7943924324313	1.7622527819995e-37	4.66718203232716e-36
TRINITY_DN820005_c10_g1_i5	diff_cells	neoblasts	2930.53980530146	783.324732516412	1856.93226890894	1.90514520974747	0.149254687782015	12.7643911093092	2.5916930998344e-37	6.8573121165446e-36
TRINITY_DN822902_c4_g1_i1	diff_cells	neoblasts	380.146089079682	33.0871403961655	206.616614737924	3.54330017381877	0.277619516967973	12.7631522902892	2.63325117962578e-37	6.96060261577061e-36
TRINITY_DN829570_c3_g1_i12	diff_cells	neoblasts	6085.48605206653	838.260162615681	3461.8731073411	2.86180776266484	0.224255378290284	12.7613784984029	2.69391144490142e-37	7.11414109393039e-36
TRINITY_DN826714_c8_g3_i2	diff_cells	neoblasts	3770.95327779815	413.631085812032	2092.29218180509	3.19182059409238	0.250119787373272	12.7611678692537	2.70120619169944e-37	7.12659203756576e-36
TRINITY_DN807529_c6_g3_i4	diff_cells	neoblasts	1819.10319867458	423.644040366802	1121.37361952069	2.104198860239	0.164939280360153	12.757415065983	2.83451865943798e-37	7.47117451618848e-36
TRINITY_DN814829_c12_g1_i1	diff_cells	neoblasts	1597.49996578176	195.553177754467	896.526571768115	3.02330902374706	0.237146404272894	12.7487027813756	3.1697585431834e-37	8.34682938401859e-36
TRINITY_DN811171_c0_g1_i7	diff_cells	neoblasts	161.259856816076	2279.75017935388	1220.50501808498	-3.82571137898856	0.300363196532899	-12.7369512082334	3.68516339785555e-37	9.69478747990132e-36
TRINITY_DN826252_c4_g1_i2	diff_cells	neoblasts	31.496719687815	368.488678729943	199.992699208879	-3.55308342001722	0.278972398796744	-12.7363260141228	3.71480518392574e-37	9.76346941917989e-36
TRINITY_DN803649_c17_g1_i1	diff_cells	neoblasts	1024.41277824737	122.179684450907	573.296231349139	3.07782864259751	0.241700244660457	12.7340733432905	3.82358788118875e-37	1.0039825859513e-35
TRINITY_DN815665_c10_g1_i2	diff_cells	neoblasts	63.6513959891129	642.308155840043	352.979775914578	-3.32628568296477	0.26125597795778	-12.7319026686628	3.93140483845837e-37	1.03131240126055e-35
TRINITY_DN827606_c2_g4_i2	diff_cells	neoblasts	33382.7556927114	4410.56134226516	18896.6585174883	2.92035393276217	0.229378087221165	12.7316169043924	3.94582195238464e-37	1.03411233198027e-35
TRINITY_DN814820_c10_g1_i2	diff_cells	neoblasts	252.963481146783	1984.62967316728	1118.79657715703	-2.97342564683475	0.233645791840227	-12.7262110026277	4.22867265672791e-37	1.10719075636773e-35
TRINITY_DN818986_c9_g1_i2	diff_cells	neoblasts	2567.02515363302	6963.31259348579	4765.16887355941	-1.43955587227257	0.11313222158618	-12.7245434774387	4.31992269281993e-37	1.13001159605838e-35
TRINITY_DN795874_c0_g1_i2	diff_cells	neoblasts	632.874352725078	29.9715164515389	331.422934588308	4.44064779905895	0.349051788235853	12.7220313681889	4.46109775669606e-37	1.16583636076836e-35
TRINITY_DN821251_c4_g3_i13	diff_cells	neoblasts	2082.9875756825	561.701472786253	1322.34452423438	1.89269702099167	0.148775254311149	12.7218537098466	4.47125364146962e-37	1.16738600508805e-35
TRINITY_DN822133_c8_g2_i1	diff_cells	neoblasts	1437.68201440403	376.732105653682	907.207060028854	1.93356451133672	0.15201021936902	12.7199639561258	4.58071447094635e-37	1.19483546582579e-35
TRINITY_DN816090_c12_g1_i1	diff_cells	neoblasts	338.777507627898	24.7567134983357	181.767110563117	3.79187839861048	0.298128285269182	12.7189488081843	4.64061066832792e-37	1.2093168725587e-35
TRINITY_DN813511_c5_g1_i7	diff_cells	neoblasts	1741.01034640218	280.351092855119	1010.68071962865	2.63736745607515	0.207395301902125	12.7166210222052	4.78091086613415e-37	1.24470406084094e-35
TRINITY_DN828431_c2_g1_i1	diff_cells	neoblasts	916.030181678399	118.414268658233	517.222225168316	2.955382650854	0.23257412969871	12.7072716758419	5.38817166878381e-37	1.40148273076097e-35
TRINITY_DN815260_c0_g1_i1	diff_cells	neoblasts	821.735413432532	106.39774025998	464.066576846256	2.95415982422829	0.232516755254914	12.7051481558375	5.53644792247591e-37	1.43869521131281e-35
TRINITY_DN816299_c12_g1_i4	diff_cells	neoblasts	203.852079719452	1167.9133483124	685.882714015928	-2.51570729990981	0.198063130792186	-12.7015426336433	5.79755183462155e-37	1.50512945796759e-35
TRINITY_DN818102_c6_g1_i4	diff_cells	neoblasts	1168.97812086056	190.477789181166	679.727955020863	2.62037412329704	0.2063476680101	12.6988308061169	6.00196793339558e-37	1.55673577675292e-35
TRINITY_DN829856_c0_g1_i3	diff_cells	neoblasts	2014.90994179934	233.328722611058	1124.1193322052	3.11544695300423	0.245348002478524	12.6980734366359	6.0603269410679e-37	1.5703978526559e-35
TRINITY_DN811684_c17_g1_i1	diff_cells	neoblasts	0.817584359415892	2620.99765172616	1310.90761804279	-11.5962565367614	0.913510848011863	-12.6941640178649	6.37065575984914e-37	1.64926545505448e-35
TRINITY_DN829739_c3_g1_i10	diff_cells	neoblasts	5729.12807970744	1239.45103135552	3484.28955553148	2.20986828212986	0.174109536184212	12.6924023264973	6.51561220240722e-37	1.68521306991662e-35
TRINITY_DN809667_c14_g1_i1	diff_cells	neoblasts	41.3003441558353	380.860043131512	211.080193643674	-3.20878938577616	0.252828711344021	-12.6915545656126	6.58653179850232e-37	1.7019622812912e-35
TRINITY_DN810977_c6_g1_i4	diff_cells	neoblasts	5376.11258507134	997.474643391347	3186.79361423134	2.43095416623598	0.191564073873128	12.6900316801886	6.7158614200589e-37	1.73375925239521e-35
TRINITY_DN827696_c13_g1_i1	diff_cells	neoblasts	49.2767510129834	578.901013222936	314.08888211796	-3.56470773271536	0.280979348272137	-12.6867250373961	7.00542957780973e-37	1.80682522154844e-35
TRINITY_DN790968_c0_g1_i1	diff_cells	neoblasts	1682.21986227969	229.06718129082	955.643521785256	2.88123701146381	0.227129495780789	12.68543744862	7.12151319713477e-37	1.83505185675796e-35
TRINITY_DN827666_c4_g1_i5	diff_cells	neoblasts	130.624211820162	850.719931072126	490.672071446144	-2.69739762268845	0.212686991438796	-12.6824758037196	7.39582968266315e-37	1.9039608883896e-35
TRINITY_DN821120_c4_g2_i2	diff_cells	neoblasts	81.0762038115078	491.283458194671	286.179831003089	-2.60234669500224	0.20538476781123	-12.6705924822725	8.60619008621347e-37	2.21348965317947e-35
TRINITY_DN821437_c10_g1_i2	diff_cells	neoblasts	325.664895191611	20.2266677742032	172.945781482907	3.9854234421879	0.314609018849874	12.667861387946	8.9110808239149e-37	2.28911523350091e-35
TRINITY_DN816175_c6_g1_i1	diff_cells	neoblasts	340.189578198463	10.4956038781291	175.342591038296	5.02320238555022	0.396532784541582	12.667811039527	8.91680118469023e-37	2.28911523350091e-35
TRINITY_DN811245_c11_g2_i4	diff_cells	neoblasts	10.5787442119842	246.488063852945	128.533404032464	-4.5265524234088	0.357356784926359	-12.6667594245947	9.0371186596641e-37	2.31784892048191e-35
TRINITY_DN827641_c1_g1_i1	diff_cells	neoblasts	931.509103105398	3529.68181522812	2230.59545916676	-1.92173337697574	0.151859057526397	-12.6547168689078	1.05354703742228e-36	2.69964098466751e-35
TRINITY_DN814268_c2_g1_i1	diff_cells	neoblasts	1412.91829490622	358.073416014934	885.495855460575	1.97869348666195	0.156369765367235	12.6539390911982	1.06403211619162e-36	2.72398138513077e-35
TRINITY_DN812771_c8_g1_i12	diff_cells	neoblasts	5884.21000186887	1195.2071614187	3539.70858164379	2.29988272607385	0.181804282281944	12.650322078262	1.11417131289909e-36	2.84969946076033e-35
TRINITY_DN820007_c2_g1_i1	diff_cells	neoblasts	375.780681614882	1809.26041074709	1092.52054618098	-2.26575180336274	0.17917351378613	-12.6455733075997	1.18358032504645e-36	3.02442546889528e-35
TRINITY_DN807140_c15_g1_i2	diff_cells	neoblasts	819.731671913955	157.266337221982	488.499004567968	2.38015417600116	0.188319154584917	12.6389383026244	1.28781103535126e-36	3.28772682342956e-35
TRINITY_DN822124_c4_g1_i17	diff_cells	neoblasts	2736.24633749	305.065155290592	1520.6557463903	3.1688675249637	0.250739801947682	12.6380714204476	1.30208621283684e-36	3.32110133492078e-35
TRINITY_DN822095_c2_g3_i2	diff_cells	neoblasts	7456.65463139475	44249.1687503994	25852.9116908971	-2.5690944435517	0.203339121169667	-12.6345310669855	1.3620371714901e-36	3.47080745277409e-35
TRINITY_DN813249_c12_g2_i1	diff_cells	neoblasts	3.38270606676198	6216.77789203668	3110.08029905172	-10.7983741077658	0.85485459979781	-12.6318254710448	1.40969495569725e-36	3.5889404388226e-35
TRINITY_DN813138_c5_g2_i4	diff_cells	neoblasts	4422.83609033194	666.505470558327	2544.67078044514	2.73209492729041	0.216304645675399	12.630773226158	1.4286741541684e-36	3.63391032786315e-35
TRINITY_DN822300_c6_g1_i15	diff_cells	neoblasts	196.715919811264	1461.23125664643	828.973588228846	-2.89022564594435	0.228953246674761	-12.6236499718654	1.56400672822691e-36	3.97447634349696e-35
TRINITY_DN824532_c3_g1_i8	diff_cells	neoblasts	6324.19161655547	842.28302144881	3583.23731900214	2.90998276424428	0.230526496388052	12.6232030150054	1.57291100677243e-36	3.99343021508042e-35
TRINITY_DN803200_c17_g1_i3	diff_cells	neoblasts	401.253467025768	27.2520815525992	214.252774289184	3.89219679896071	0.308363560430017	12.6221035764829	1.5950290004906e-36	4.04586649040879e-35
TRINITY_DN823974_c3_g1_i4	diff_cells	neoblasts	2808.75392905625	458.630578058607	1633.69225355743	2.61656414932693	0.207465692692676	12.6120329359848	1.8125638341061e-36	4.59343585224889e-35
TRINITY_DN595343_c0_g1_i1	diff_cells	neoblasts	958.649923645214	2992.33526746125	1975.49259555323	-1.64237484764111	0.130224393683677	-12.6118832361818	1.81601049345229e-36	4.5979521412129e-35
TRINITY_DN826353_c3_g1_i16	diff_cells	neoblasts	1249.11166450386	9503.40927627457	5376.26047038922	-2.92704304964232	0.232162371671249	-12.6077409899444	1.91400803603591e-36	4.84163406404946e-35
TRINITY_DN808167_c8_g1_i3	diff_cells	neoblasts	3991.6918536162	786.471767563069	2389.08181058964	2.34433746125834	0.186028822192148	12.6020120626087	2.05825979292145e-36	5.20176672093953e-35
TRINITY_DN808295_c16_g1_i2	diff_cells	neoblasts	0.775119743963959	2740.26883984474	1370.52197979435	-11.6675098287286	0.926759807216197	-12.5895725493054	2.40974735317306e-36	6.08450193205662e-35
TRINITY_DN811029_c2_g1_i1	diff_cells	neoblasts	1.52614201527073	934.355767903991	467.940954959631	-9.34940735465934	0.742825687620591	-12.586273617714	2.51257335643675e-36	6.33833916208697e-35
TRINITY_DN827702_c4_g1_i5	diff_cells	neoblasts	2620.71187808046	474.288951598284	1547.50041483937	2.46926669763681	0.196205005611685	12.5851360924186	2.54903104028013e-36	6.42444200964032e-35
TRINITY_DN817277_c2_g1_i3	diff_cells	neoblasts	2494.43088400731	16144.0244849566	9319.22768448197	-2.69429374052718	0.214276292796781	-12.5739236261775	2.93774199712899e-36	7.39737895958926e-35
TRINITY_DN807447_c11_g1_i3	diff_cells	neoblasts	185035.179162512	27532.1987464996	106283.688954506	2.74866389663931	0.218747594341787	12.5654588564051	3.26972525301218e-36	8.22583066156244e-35
TRINITY_DN824623_c12_g1_i2	diff_cells	neoblasts	431.116006901429	24.5139009097927	227.814953905611	4.15255646968593	0.330539866514835	12.5629519775327	3.37501569977456e-36	8.48298987032509e-35
TRINITY_DN809999_c2_g3_i2	diff_cells	neoblasts	783.799372815199	145.500127195306	464.649750005252	2.43427203565717	0.193792612517125	12.5612220406083	3.44963218648259e-36	8.66265362610987e-35
TRINITY_DN827928_c5_g2_i1	diff_cells	neoblasts	1438.22141616708	192.885977362532	815.553696764805	2.90423437951799	0.231238860788049	12.5594563544403	3.52748121029794e-36	8.85010113279383e-35
TRINITY_DN823309_c4_g1_i1	diff_cells	neoblasts	752.300210932416	2962.23536548641	1857.26778820941	-1.97773028966997	0.157470363808811	-12.5593809643521	3.53084374152748e-36	8.85049879058199e-35
TRINITY_DN822179_c4_g1_i2	diff_cells	neoblasts	1434.56904976386	368.761404486087	901.665227124972	1.96022154340323	0.15611265009227	12.5564554970058	3.66381419831241e-36	9.17547956482174e-35
TRINITY_DN792520_c0_g1_i1	diff_cells	neoblasts	836.439658954666	22.8127886940749	429.626223824371	5.23660855485865	0.417127883132962	12.553964303531	3.78096084972412e-36	9.46027912608055e-35
TRINITY_DN818661_c17_g1_i3	diff_cells	neoblasts	4020.81340629565	1168.6638349664	2594.73862063103	1.78393510546732	0.142226169118996	12.5429456232823	4.34537846892082e-36	1.08626596784615e-34
TRINITY_DN817373_c15_g1_i3	diff_cells	neoblasts	3275.98932959595	10412.8928320498	6844.44108082288	-1.66839351755607	0.133072034483072	-12.5375216816747	4.65321111647078e-36	1.16216682342018e-34
TRINITY_DN1315856_c0_g1_i1	diff_cells	neoblasts	31.7453048913525	419.032713955256	225.389009423304	-3.70438284985489	0.295482819278364	-12.5367114707442	4.70101799765586e-36	1.1730462524774e-34
TRINITY_DN809849_c3_g1_i6	diff_cells	neoblasts	1245.64251425367	295.108326701476	770.375420477572	2.07535136820389	0.165786378652026	12.5182260754963	5.93467133532858e-36	1.47954355862618e-34
TRINITY_DN814879_c10_g2_i1	diff_cells	neoblasts	380.516819161614	44.2809064718837	212.398862816749	3.09220597356953	0.247084578120739	12.5147671986979	6.19893556406076e-36	1.54403243540172e-34
TRINITY_DN826938_c3_g1_i18	diff_cells	neoblasts	1152.43941787315	66.8232243669027	609.631321120025	4.12209005814245	0.329401731212065	12.5138688341887	6.2694642936506e-36	1.56019290255415e-34
TRINITY_DN821061_c10_g2_i2	diff_cells	neoblasts	1067.2079932427	232.850204690545	650.029098966622	2.19170074177612	0.175159762141277	12.5125811715158	6.37194878170851e-36	1.58426949772398e-34
TRINITY_DN820455_c2_g1_i2	diff_cells	neoblasts	969.497670212705	6057.66067738866	3513.57917380068	-2.64340662175257	0.211310622786633	-12.5095775446259	6.61752260993298e-36	1.64384736559513e-34
TRINITY_DN824423_c3_g2_i4	diff_cells	neoblasts	1146.27481366943	185.802809704389	666.03881168691	2.62542491655268	0.209936482986493	12.505805942846	6.93924451823497e-36	1.72221699305665e-34
TRINITY_DN823027_c9_g1_i2	diff_cells	neoblasts	9054.9984074705	1473.66891148589	5264.33365947819	2.62019001816279	0.209631657753345	12.4990187371686	7.557840426066e-36	1.87405948015459e-34
TRINITY_DN827391_c1_g1_i8	diff_cells	neoblasts	3177.54407021023	459.723632582804	1818.63385139652	2.79320008717975	0.223476353630701	12.4988619234211	7.57276219225273e-36	1.8760754263372e-34
TRINITY_DN813040_c7_g1_i2	diff_cells	neoblasts	3326.19072082791	695.198206703615	2010.69446376576	2.26003382773874	0.181007078693601	12.4858864307976	8.91449288080175e-36	2.20649674593537e-34
TRINITY_DN823593_c4_g1_i3	diff_cells	neoblasts	831.169830857122	69.8911263215272	450.530478589325	3.57136962879346	0.286067416858549	12.4843635392401	9.08670464107186e-36	2.24710870456874e-34
TRINITY_DN824737_c6_g2_i2	diff_cells	neoblasts	12194.2460350553	2527.58666441178	7360.91634973355	2.27093568638785	0.181987278379255	12.4785408442414	9.77617896034948e-36	2.41545072828027e-34
TRINITY_DN809686_c11_g1_i8	diff_cells	neoblasts	6651.40155409604	204.411794847082	3427.90667447156	5.0273624431891	0.402899395850333	12.4779597462009	9.84777739167038e-36	2.43096653163638e-34
TRINITY_DN822795_c10_g1_i3	diff_cells	neoblasts	552.032948046289	64.9174581236324	308.475203084961	3.09844607744615	0.248360011923238	12.4756238069589	1.01408893650343e-35	2.50108738330663e-34
TRINITY_DN810250_c12_g1_i1	diff_cells	neoblasts	2.56512170734608	6670.02994863167	3336.29753516951	-11.2836206715955	0.904545502350176	-12.474353852049	1.03038633576472e-35	2.53901532139419e-34
TRINITY_DN810521_c7_g1_i1	diff_cells	neoblasts	1236.2466203525	235.757711579442	736.00216596597	2.3891266476949	0.191656102265831	12.4656956885262	1.14864959948982e-35	2.82790979382418e-34
TRINITY_DN802623_c2_g1_i2	diff_cells	neoblasts	49.7667831024044	449.607888148672	249.687335625538	-3.17036568273827	0.254424480089437	-12.4609301810258	1.21939958410261e-35	2.99941894137724e-34
TRINITY_DN812499_c0_g1_i2	diff_cells	neoblasts	1753.92061766221	433.495283121635	1093.70795039192	2.01590078360533	0.161810433580722	12.458410369438	1.25854252733622e-35	3.09294663991177e-34
TRINITY_DN817122_c6_g1_i1	diff_cells	neoblasts	69.9585377734813	525.981787500705	297.970162637093	-2.9081464359788	0.233464070643134	-12.4565053113638	1.2889623600854e-35	3.16488953534569e-34
TRINITY_DN823766_c2_g2_i7	diff_cells	neoblasts	14234.0397728918	3966.9185552851	9100.47916408846	1.84360884023866	0.148006613869952	12.4562598388919	1.29293481150936e-35	3.17182400517967e-34
TRINITY_DN826971_c2_g1_i2	diff_cells	neoblasts	313.684283517169	21.2970237490802	167.490653633125	3.89575014896069	0.31289606278738	12.450620548741	1.38762050698973e-35	3.4010861814177e-34
TRINITY_DN810206_c13_g1_i2	diff_cells	neoblasts	2.60758632279802	8804.0497090081	4403.32864766545	-11.6749907206069	0.937970354753501	-12.4470785898933	1.45058176017669e-35	3.55225354267383e-34
TRINITY_DN803969_c1_g4_i2	diff_cells	neoblasts	747.091750149833	12408.1028549389	6577.59730254436	-4.05313540491873	0.325722847906673	-12.4435096615637	1.51689310497091e-35	3.7113497111259e-34
TRINITY_DN824724_c7_g4_i5	diff_cells	neoblasts	7280.81586061286	996.086115943956	4138.45098827841	2.87118700522141	0.230856760298683	12.4370930333885	1.64377981449725e-35	4.01824157662456e-34
TRINITY_DN812533_c11_g4_i1	diff_cells	neoblasts	1288.41791730806	119.788942691503	704.103429999779	3.42933777723069	0.275745459987648	12.4366064898559	1.65382048124599e-35	4.03921159623855e-34
TRINITY_DN808722_c8_g1_i9	diff_cells	neoblasts	561.711521771779	49.793929685472	305.752725728626	3.5046445397864	0.281854940261729	12.4342136296493	1.70409514606711e-35	4.15832334097278e-34
TRINITY_DN806517_c19_g1_i1	diff_cells	neoblasts	1.72678180081035	748.341250738857	375.034016269834	-8.77697221189275	0.706571150923718	-12.4219226901897	1.987273211228e-35	4.84505277261705e-34
TRINITY_DN818623_c2_g1_i7	diff_cells	neoblasts	804.718846167374	63.0754348949965	433.897140531185	3.65225773558372	0.294064318232588	12.4199282576508	2.03744119553506e-35	4.96298396333907e-34
TRINITY_DN821931_c6_g1_i11	diff_cells	neoblasts	1579.57560478833	295.289832432692	937.432718610512	2.42059146540618	0.194912960771118	12.4188327745359	2.06553035814608e-35	5.02697313507217e-34
TRINITY_DN810674_c11_g3_i1	diff_cells	neoblasts	2499.62224520965	631.353428144806	1565.48783667723	1.98274648814488	0.159687918430967	12.4163838293253	2.12972274504462e-35	5.17863832626476e-34
TRINITY_DN822465_c8_g1_i2	diff_cells	neoblasts	3214.73184113444	558.816104735127	1886.77397293478	2.52628070640627	0.203559342329845	12.4105367874137	2.29111575361843e-35	5.5661820986985e-34
TRINITY_DN821594_c6_g1_i1	diff_cells	neoblasts	129.724282370841	858.905226906202	494.314754638521	-2.72431984375504	0.219526078034586	-12.4100055362253	2.30636840310425e-35	5.59831409481096e-34
TRINITY_DN808465_c4_g1_i9	diff_cells	neoblasts	1904.26741447999	368.988285999401	1136.6278502397	2.3687839524002	0.190896211007873	12.4087531119332	2.34272698997352e-35	5.68157573696564e-34
TRINITY_DN808164_c18_g1_i2	diff_cells	neoblasts	1105.36319336188	150.847016041357	628.105104701618	2.86465910830674	0.230900769416315	12.4064511155515	2.41104697326193e-35	5.84213601249249e-34
TRINITY_DN829543_c4_g1_i1	diff_cells	neoblasts	370301.428324809	17857.6220259716	194079.52517539	4.37415885209752	0.352623300764816	12.4046222771163	2.46673242250033e-35	5.97182731873153e-34
TRINITY_DN826938_c3_g1_i14	diff_cells	neoblasts	317.725436049458	10.4459154929654	164.085675771212	4.89559909992138	0.394667773115262	12.4043548356598	2.47498202150969e-35	5.98655239756237e-34
TRINITY_DN813173_c6_g1_i3	diff_cells	neoblasts	822.327743786386	3243.82217424898	2033.07495901768	-1.98023027673248	0.159707587630685	-12.3990995425443	2.64276643108771e-35	6.38680114837583e-34
TRINITY_DN827166_c9_g3_i1	diff_cells	neoblasts	331.928119784682	9.83428350732143	170.881201646002	4.99338267088675	0.402820263406216	12.396056317185	2.7450444201186e-35	6.62817849798392e-34
TRINITY_DN812623_c0_g2_i2	diff_cells	neoblasts	511.406476249175	34.1875907388632	272.797033494019	3.92903985582334	0.316993632238	12.3946964741342	2.79200882432667e-35	6.73569080824241e-34
TRINITY_DN805109_c11_g1_i2	diff_cells	neoblasts	886.974442601004	5372.26440096321	3129.61942178211	-2.59865246097646	0.209813702892822	-12.3855230861824	3.13037142404291e-35	7.5453970197502e-34
TRINITY_DN831570_c7_g12_i3	diff_cells	neoblasts	170.309011239132	2254.42134919536	1212.36518021725	-3.72476287973286	0.300740324461998	-12.3853124332302	3.13860201129196e-35	7.55864022300941e-34
TRINITY_DN819914_c2_g1_i6	diff_cells	neoblasts	445.197712708877	44.2245605771624	244.71113664302	3.31693508481014	0.267828415443573	12.3845525476327	3.16847117952089e-35	7.62392677629839e-34
TRINITY_DN808753_c5_g1_i3	diff_cells	neoblasts	614.790082943431	50.2068081304613	332.498445536946	3.61351212488557	0.292019264255177	12.3742251529267	3.60355090377422e-35	8.66326254264188e-34
TRINITY_DN810778_c14_g1_i1	diff_cells	neoblasts	321.414502777694	24.3094280824596	172.861965430077	3.70498370988533	0.299514319713047	12.3699718712445	3.79954441897483e-35	9.12650569437753e-34
TRINITY_DN818072_c7_g1_i1	diff_cells	neoblasts	2517.08861075578	629.174468986072	1573.13153987092	1.99995739672668	0.161751603972989	12.3643744334099	4.0737034463916e-35	9.77653434402042e-34
TRINITY_DN814869_c1_g1_i2	diff_cells	neoblasts	395.43012723388	27.1865520416094	211.308339637745	3.87874928530641	0.313796628232912	12.3607105249947	4.26371293341989e-35	1.02236581909599e-33
TRINITY_DN818214_c8_g1_i2	diff_cells	neoblasts	550.098253665678	60.858134673639	305.478194169659	3.18471807055301	0.257746027076484	12.3560316590563	4.5192105381763e-35	1.08268996267167e-33
TRINITY_DN821772_c6_g1_i3	diff_cells	neoblasts	464.411185990238	3980.56756547529	2222.48937573276	-3.10009303502074	0.250931144349585	-12.3543573798151	4.61428606332452e-35	1.10450973940393e-33
TRINITY_DN829502_c6_g1_i1	diff_cells	neoblasts	344.133985464686	23.5362641956854	183.835124830186	3.88325218385609	0.31442014305319	12.3505197413486	4.83977428296492e-35	1.15748125557004e-33
TRINITY_DN802624_c11_g1_i3	diff_cells	neoblasts	390.341252967397	2.7271205807796	196.534186774088	7.04768382848965	0.570692460304672	12.3493550707278	4.91034793100018e-35	1.17334377939462e-33
TRINITY_DN813893_c14_g1_i1	diff_cells	neoblasts	1.30379316139901	920.063157232352	460.683475196875	-9.36144372838374	0.758066658036508	-12.3491036429845	4.92571696665393e-35	1.17599896084599e-33
TRINITY_DN831115_c9_g2_i2	diff_cells	neoblasts	6598.49767944398	359.235178420612	3478.86642893229	4.20202826401444	0.34032672164677	12.3470418181731	5.05356663074728e-35	1.20548075165054e-33
TRINITY_DN814324_c7_g1_i4	diff_cells	neoblasts	2139.54903626891	330.448872138251	1234.99895420358	2.69780382580239	0.218523655909683	12.345591668654	5.14545718804297e-35	1.22634136242719e-33
TRINITY_DN809529_c13_g2_i1	diff_cells	neoblasts	1528.64168289353	231.77095496274	880.206318928136	2.72458186475499	0.220758819232583	12.3418936295563	5.38737173784759e-35	1.28289111650486e-33
TRINITY_DN811948_c4_g1_i1	diff_cells	neoblasts	111.361197886482	836.368089902856	473.864643894669	-2.90734082869486	0.235618860499776	-12.3391685306008	5.57284018774696e-35	1.32591356163768e-33
TRINITY_DN819724_c6_g1_i3	diff_cells	neoblasts	338.476672357024	18.1150220199876	178.295847188506	4.18740589756046	0.339365586696514	12.3389231604828	5.58984801338348e-35	1.32881559099563e-33
TRINITY_DN821883_c4_g1_i1	diff_cells	neoblasts	700.277161344859	41.6765995196944	370.976880432277	4.06967399612562	0.330137839386359	12.3271964331325	6.46573861542178e-35	1.5357102130163e-33
TRINITY_DN817209_c14_g1_i1	diff_cells	neoblasts	217.445651277314	1410.39525884241	813.920455059864	-2.70086396841091	0.219187613993237	-12.3221559795539	6.88291992141192e-35	1.63339258581754e-33
TRINITY_DN812026_c6_g2_i1	diff_cells	neoblasts	882.903961320829	145.670103102349	514.287032211589	2.60649840290693	0.211588793374073	12.3186977974719	7.18450305864437e-35	1.70349809432561e-33
TRINITY_DN828275_c1_g1_i2	diff_cells	neoblasts	383.162137879268	32.3077874605667	207.734962669917	3.54436930243695	0.28791081658254	12.3106500287419	7.93812549854893e-35	1.88057324739637e-33
TRINITY_DN821076_c14_g1_i2	diff_cells	neoblasts	604.880478561297	20.7020811627385	312.791279862018	4.92418160136992	0.400065320584802	12.3084440165219	8.15808202791135e-35	1.93102570571547e-33
TRINITY_DN816485_c0_g2_i3	diff_cells	neoblasts	430.399739677467	24.6291188059462	227.514429241706	4.14640062978329	0.336942232654304	12.3059688811329	8.41208732477809e-35	1.9894442480509e-33
TRINITY_DN823701_c7_g1_i3	diff_cells	neoblasts	1490.15298399121	204.868838400254	847.510911195731	2.86223261567632	0.232641447418112	12.3031929496734	8.70631850696024e-35	2.05726805917676e-33
TRINITY_DN823796_c1_g1_i2	diff_cells	neoblasts	207.340292520296	1091.12067002848	649.23048127439	-2.39296805984199	0.194510987815543	-12.3024826860232	8.78323050124968e-35	2.07366817210274e-33
TRINITY_DN822626_c15_g2_i1	diff_cells	neoblasts	412.883373276181	49.2424864354693	231.062929855825	3.06566218909283	0.249308675212353	12.2966526795812	9.44059274893366e-35	2.22696407774376e-33
TRINITY_DN819381_c16_g2_i1	diff_cells	neoblasts	3.25960766715578	3322.89724027903	1663.07842397309	-10.0190295405238	0.814921300417626	-12.294474982295	9.69848442716585e-35	2.28584671784644e-33
TRINITY_DN825571_c4_g2_i7	diff_cells	neoblasts	3785.47414987821	1012.13324137915	2398.80369562868	1.90377647944131	0.154851258453242	12.294226720903	9.72832541170467e-35	2.29092525871712e-33
TRINITY_DN597222_c0_g1_i1	diff_cells	neoblasts	320.319967190655	15.7629998345367	168.041483512596	4.39019059400412	0.357115064792324	12.2934903251902	9.8173777217797e-35	2.30992695748484e-33
TRINITY_DN823229_c6_g1_i6	diff_cells	neoblasts	31.424908631744	355.749233240216	193.58707093598	-3.49054039315512	0.284105862572734	-12.2860554919436	1.07631005428246e-34	2.53029043654845e-33
TRINITY_DN829211_c2_g1_i1	diff_cells	neoblasts	4615.5464869184	1359.17564870288	2987.36106781064	1.7637514888629	0.143607376777977	12.2817610657268	1.13500382732532e-34	2.66600431311287e-33
TRINITY_DN803455_c0_g1_i3	diff_cells	neoblasts	17057.6852199397	2050.57132562106	9554.1282727804	3.05616507106507	0.248869897503933	12.2801716949989	1.15752347436542e-34	2.71659056350008e-33
TRINITY_DN521794_c0_g2_i1	diff_cells	neoblasts	146.712261692364	908.243067372272	527.477664532318	-2.62683848465582	0.213932709558781	-12.2788071542377	1.17721131263671e-34	2.76045060177961e-33
TRINITY_DN819627_c5_g1_i2	diff_cells	neoblasts	1427.56930145434	276.369026051399	851.969163752868	2.37254312072603	0.193337077623376	12.2715370993027	1.28785000784116e-34	3.01732661294287e-33
TRINITY_DN820475_c4_g1_i6	diff_cells	neoblasts	1097.23780468529	94.386281487453	595.812043086369	3.54570066971058	0.288970289027351	12.2701218926177	1.31055901459593e-34	3.06792980171047e-33
TRINITY_DN827840_c3_g1_i3	diff_cells	neoblasts	1023.59149485381	154.814559754874	589.203027304344	2.72659474370347	0.222215539602786	12.2700453288609	1.31179886964404e-34	3.06823202169156e-33
TRINITY_DN830159_c3_g3_i1	diff_cells	neoblasts	544.448774687696	40.5808402913929	292.514807489545	3.75767766709012	0.306331273611012	12.2667125128782	1.36691420079641e-34	3.19443916824021e-33
TRINITY_DN821689_c2_g2_i2	diff_cells	neoblasts	641.262831917044	55.5787404323253	348.420786174685	3.52786322055189	0.287631287956648	12.2652276308814	1.39220498182049e-34	3.25079274833705e-33
TRINITY_DN812418_c1_g1_i2	diff_cells	neoblasts	1465.0155241241	349.028895844286	907.022209984193	2.07007118630404	0.168783767508894	12.2646343120345	1.40243999793591e-34	3.27192568099523e-33
TRINITY_DN822375_c7_g2_i11	diff_cells	neoblasts	126.432930656152	1224.70777960154	675.570355128845	-3.27891320410397	0.267397550644818	-12.2623157773772	1.44315760306111e-34	3.36407953327908e-33
TRINITY_DN821995_c6_g4_i5	diff_cells	neoblasts	11.3247670426457	347.588422451817	179.456594747231	-4.9190178345386	0.40119568874705	-12.2608940537245	1.46870426883768e-34	3.42074350911494e-33
TRINITY_DN822593_c5_g1_i19	diff_cells	neoblasts	265.682977334232	1271.20203218791	768.442504761072	-2.26057519591333	0.184423207986804	-12.2575418820124	1.53073112919353e-34	3.56220606417127e-33
TRINITY_DN824400_c7_g1_i7	diff_cells	neoblasts	722.158002232247	99.8606750764913	411.009338654369	2.84397424153876	0.232092123512799	12.2536439345471	1.60613567933746e-34	3.7345358476716e-33
TRINITY_DN803455_c0_g1_i2	diff_cells	neoblasts	16513.1781334882	2042.15399130137	9277.66606239481	3.01537977288999	0.246135856092308	12.2508756780204	1.66191660356535e-34	3.86098589909888e-33
TRINITY_DN830838_c3_g1_i6	diff_cells	neoblasts	90.5078951490679	645.044929799237	367.776412474152	-2.83737325339102	0.231637802576019	-12.2491804957433	1.69702063100121e-34	3.93922696555853e-33
TRINITY_DN807325_c13_g1_i2	diff_cells	neoblasts	432.898041279243	29.85451205903	231.376276669137	3.83845510537139	0.31362519542545	12.2389883254256	1.92416017790863e-34	4.46272683412008e-33
TRINITY_DN812364_c15_g1_i1	diff_cells	neoblasts	0	5504.45405316224	2752.22702658112	-15.092249297234	1.23369528230285	-12.2333687367779	2.06205944089723e-34	4.7773099715702e-33
TRINITY_DN825229_c9_g1_i3	diff_cells	neoblasts	437.012048277369	30.2496729324347	233.630860604902	3.81269061004978	0.3116643803369	12.2333216453172	2.06325554649504e-34	4.7773099715702e-33
TRINITY_DN817517_c6_g3_i2	diff_cells	neoblasts	1363.01625724073	299.021400966029	831.018829103379	2.19148947935875	0.17920900601291	12.2286793957268	2.18461386072153e-34	5.05406940324211e-33
TRINITY_DN810690_c7_g2_i3	diff_cells	neoblasts	272.365153849871	14.6213950619915	143.493274455931	4.24831848451043	0.347496077202212	12.2255149431177	2.2713778151064e-34	5.2503991118564e-33
TRINITY_DN821076_c14_g1_i1	diff_cells	neoblasts	529.553129764329	20.6432991107094	275.098214437519	4.67351426955535	0.382310567434719	12.2243920719073	2.3029808912831e-34	5.3190000969827e-33
TRINITY_DN822440_c1_g2_i3	diff_cells	neoblasts	2389.62181245329	17117.7597421048	9753.69077727904	-2.84072491968129	0.232418390364039	-12.2224618939656	2.35832960613486e-34	5.44228393569451e-33
TRINITY_DN818072_c6_g1_i2	diff_cells	neoblasts	309.481631581988	24.6338998697454	167.057765725867	3.652026967721	0.298869007213199	12.2194904107799	2.44613198082634e-34	5.64019229602387e-33
TRINITY_DN824642_c5_g1_i15	diff_cells	neoblasts	2145.64343843642	486.836008590747	1316.23972351358	2.13836024701892	0.175057686122243	12.2151748625633	2.57946272590681e-34	5.9426604568577e-33
TRINITY_DN805918_c13_g2_i6	diff_cells	neoblasts	1938.79472793936	515.694987766693	1227.24485785303	1.91222599444522	0.156573145260403	12.2129883209852	2.64974768835058e-34	6.09949836627566e-33
TRINITY_DN825202_c10_g3_i1	diff_cells	neoblasts	3321.36706960101	13302.5163604478	8311.9417150244	-2.00185261517262	0.163934066985881	-12.2113277122871	2.70439507202418e-34	6.22010866565562e-33
TRINITY_DN820295_c3_g1_i1	diff_cells	neoblasts	605.785015977916	59.7587125032237	332.77186424057	3.33100763438804	0.272867756000677	12.2074065591678	2.83791617133662e-34	6.52177690522724e-33
TRINITY_DN808003_c13_g1_i1	diff_cells	neoblasts	13.8929811482126	31296.624208082	15655.2585946151	-11.1238529366702	0.911468844659305	-12.2043150480125	2.94778660318885e-34	6.76863751786247e-33
TRINITY_DN808222_c3_g2_i1	diff_cells	neoblasts	1294.84670491618	253.281635155421	774.064170035803	2.35818662071082	0.193252930657391	12.202591767633	3.01085452352624e-34	6.90771050692404e-33
TRINITY_DN812589_c6_g1_i7	diff_cells	neoblasts	402.783618862562	44.2761254080845	223.529872135323	3.18522228805253	0.261160415392817	12.1964206683527	3.2478965310952e-34	7.44536480319026e-33
TRINITY_DN815832_c14_g1_i1	diff_cells	neoblasts	2.29791983369733	3633.12153841507	1817.70972912439	-10.639715554298	0.872419536382023	-12.1956410999478	3.27913049368238e-34	7.51073147819141e-33
TRINITY_DN804993_c12_g2_i3	diff_cells	neoblasts	1543.64110453178	295.738904344924	919.690004438352	2.38787348755758	0.195894703906255	12.1895765426118	3.53252173399467e-34	8.08441158725225e-33
TRINITY_DN829675_c8_g1_i6	diff_cells	neoblasts	389.788766990086	17.3532967065703	203.571031848328	4.46772113538927	0.366614228792015	12.186436817006	3.67125378867888e-34	8.39495392422819e-33
TRINITY_DN802951_c18_g1_i1	diff_cells	neoblasts	1081.88981823318	72.039344054315	576.964581143749	3.92595309446747	0.322238194005937	12.1833884607581	3.81112378721289e-34	8.70758249579667e-33
TRINITY_DN820966_c8_g2_i4	diff_cells	neoblasts	3867.63652132352	739.391176279941	2303.51384880173	2.38876446528245	0.196084784759105	12.1823040386183	3.86214721603627e-34	8.81686715277437e-33
TRINITY_DN825522_c6_g1_i1	diff_cells	neoblasts	678.781542741453	116.243462340658	397.512502541056	2.54520335906072	0.208963403445361	12.1801392832225	3.96603978598986e-34	9.04656622695277e-33
TRINITY_DN813687_c6_g3_i1	diff_cells	neoblasts	1146.2204789199	3360.72108637755	2253.47078264873	-1.5516633595433	0.127405112611709	-12.1789724739876	4.02318481134372e-34	9.16934274288346e-33
TRINITY_DN809288_c15_g1_i1	diff_cells	neoblasts	1042.80929967984	200.385486493841	621.597393086838	2.38328551653658	0.195695801143964	12.1785214736586	4.04549128470589e-34	9.21258085386899e-33
TRINITY_DN826979_c2_g1_i8	diff_cells	neoblasts	1204.71702474372	8609.11795418765	4906.91748946569	-2.83703768522821	0.233017217622349	-12.1752277113968	4.21216888633982e-34	9.58424556403335e-33
TRINITY_DN825963_c1_g1_i1	diff_cells	neoblasts	1.23723107328989	1158.63557039476	579.936400734024	-9.98128928516121	0.81986139205981	-12.1743618882752	4.25710391144903e-34	9.67851698320629e-33
TRINITY_DN639471_c0_g1_i1	diff_cells	neoblasts	149.348490461885	672.383251700441	410.865871081163	-2.16919977703742	0.178179652121041	-12.1742283768959	4.26407521593504e-34	9.68639388896165e-33
TRINITY_DN822796_c7_g2_i7	diff_cells	neoblasts	6692.98899132754	1158.39803593334	3925.69351363044	2.53144302636442	0.20810568641832	12.1642184311864	4.82036862338944e-34	1.09410881252166e-32
TRINITY_DN811281_c2_g1_i2	diff_cells	neoblasts	385.716512123373	50.8193783389845	218.267945231179	2.93475344401844	0.24133283278205	12.1606057915412	5.03836669796207e-34	1.142650273381e-32
TRINITY_DN809261_c3_g3_i5	diff_cells	neoblasts	21.1739485243387	493.147980058691	257.160964291515	-4.51492948967592	0.371579092092403	-12.1506553672109	5.6907582929846e-34	1.28954730374991e-32
TRINITY_DN809617_c2_g1_i1	diff_cells	neoblasts	723.12581258136	146.266073860973	434.695943221167	2.30586823167183	0.189900541565976	12.1425047693754	6.28714840205587e-34	1.4235237730327e-32
TRINITY_DN811860_c12_g3_i4	diff_cells	neoblasts	1574.46735535475	148.924670363319	861.696012859036	3.40610436944847	0.280799183701771	12.1300365782616	7.32167265398927e-34	1.6564010132772e-32
TRINITY_DN821994_c5_g6_i1	diff_cells	neoblasts	8204.11988006837	342.464737367487	4273.29230871793	4.58591501748262	0.378132579662006	12.1277966092785	7.524688798314e-34	1.70093681404114e-32
TRINITY_DN819591_c2_g1_i3	diff_cells	neoblasts	1336.37353302143	173.266628970907	754.82008099617	2.95210423207817	0.243459054456087	12.1256703254413	7.72257117708538e-34	1.74424025858242e-32
TRINITY_DN821469_c6_g2_i5	diff_cells	neoblasts	826.925964080407	102.370477572969	464.648220826688	3.01270432688156	0.248540618699604	12.1215773206183	8.11815226063498e-34	1.83208921483268e-32
TRINITY_DN829320_c12_g1_i9	diff_cells	neoblasts	835.28740241278	54.5725072848259	444.929954848803	3.94638735862003	0.325600794511009	12.1203247201738	8.24318883320166e-34	1.85878861338391e-32
TRINITY_DN814268_c8_g1_i1	diff_cells	neoblasts	2.90318111585356	3566.30784265257	1784.60551188421	-10.2160362364045	0.843069123315237	-12.1176733364775	8.51419930584702e-34	1.91833382891853e-32
TRINITY_DN815634_c5_g1_i1	diff_cells	neoblasts	309.424177847189	5.34624048651268	157.385209166851	5.96603776127397	0.492409048920972	12.1160197489211	8.68768246978212e-34	1.95582602170164e-32
TRINITY_DN802935_c11_g1_i1	diff_cells	neoblasts	5975.30757032253	1020.88407252013	3498.09582142133	2.55035759148364	0.21067743157526	12.1055092252375	9.87546213063005e-34	2.22141604588269e-32
TRINITY_DN813915_c11_g1_i10	diff_cells	neoblasts	44.1715140041068	25908.470071087	12976.3207925455	-9.1955788825989	0.759781904396166	-12.1029190474167	1.01921349377315e-33	2.2907839168833e-32
TRINITY_DN802879_c17_g1_i1	diff_cells	neoblasts	565.517492900591	48.7211375532872	307.119315226939	3.51900124408914	0.290947901206215	12.0949531840581	1.12306258924765e-33	2.52214291892583e-32
TRINITY_DN820094_c15_g3_i1	diff_cells	neoblasts	453.564811312628	44.3530934924311	248.958952402529	3.34112270835224	0.276252563148978	12.0944496234427	1.12996980096533e-33	2.53559348595168e-32
TRINITY_DN800988_c0_g1_i1	diff_cells	neoblasts	42100.5908876881	8826.34889851833	25463.4698931032	2.25410028174269	0.186447883909857	12.0897069705146	1.19712932258404e-33	2.68411552579051e-32
TRINITY_DN827303_c9_g1_i1	diff_cells	neoblasts	628.027504064356	53.6195342137877	340.823519139072	3.57426962514023	0.295669764740629	12.0887221196787	1.21156500863058e-33	2.71427901325242e-32
TRINITY_DN827475_c1_g1_i2	diff_cells	neoblasts	1015.35837699369	4802.38566485589	2908.87202092479	-2.24117671402295	0.185407956905128	-12.0878130120906	1.22504388178971e-33	2.74225179470642e-32
TRINITY_DN813639_c12_g1_i1	diff_cells	neoblasts	2.76337308856061	2960.12385255206	1481.44361282031	-10.1218449225318	0.837775392034639	-12.0818121644152	1.3178291077122e-33	2.94756222205134e-32
TRINITY_DN816529_c5_g1_i6	diff_cells	neoblasts	2063.96484168409	658.863804915576	1361.41432329983	1.64843086828755	0.136455126440084	12.0803879729015	1.34085556394887e-33	2.99663861188993e-32
TRINITY_DN812832_c13_g1_i2	diff_cells	neoblasts	578.6280294531	83.6451403015462	331.136584877323	2.78533062842983	0.230593578959924	12.0789600516756	1.36434349236617e-33	3.04666615114234e-32
TRINITY_DN829497_c3_g2_i19	diff_cells	neoblasts	350.705860032414	4.00297755527201	177.354418793843	6.42423496991555	0.532312366540882	12.0685435351842	1.54850675142356e-33	3.45512132427891e-32
TRINITY_DN816877_c8_g1_i9	diff_cells	neoblasts	3.11550419311323	7416.09118539936	3709.60334479624	-11.2195549607631	0.929996152484864	-12.0640875027122	1.63464125176733e-33	3.64436604500154e-32
TRINITY_DN813395_c9_g1_i2	diff_cells	neoblasts	5653.22417652985	591.238751595648	3122.23146406275	3.25959463697703	0.270374182985243	12.055864953478	1.80626259674713e-33	4.02374126693114e-32
TRINITY_DN804310_c14_g1_i1	diff_cells	neoblasts	3.48100299981525	5204.86300289876	2604.17200294929	-10.5146310875379	0.872255981655185	-12.0545244844127	1.83588963110471e-33	4.08644474456127e-32
TRINITY_DN813874_c7_g2_i2	diff_cells	neoblasts	658.343537480521	59.2124301297634	358.777983805142	3.49123703464383	0.289656844893023	12.0530106441407	1.86992920876178e-33	4.15886107356092e-32
TRINITY_DN172036_c0_g1_i1	diff_cells	neoblasts	711.837983742847	37.115431255459	374.476707499153	4.27595434570738	0.354858584535959	12.049741874778	1.94558240035079e-33	4.32363818542959e-32
TRINITY_DN818005_c3_g1_i1	diff_cells	neoblasts	389.458888288278	13.9170438155778	201.687966051928	4.75624425851514	0.394759011852938	12.0484754386988	1.97570342312975e-33	4.38704627468755e-32
TRINITY_DN822704_c8_g2_i1	diff_cells	neoblasts	35.9050377445029	367.328616775458	201.61682725998	-3.34841056240948	0.277975487362093	-12.0457044402905	2.04323413701991e-33	4.53335394111655e-32
TRINITY_DN827428_c3_g1_i13	diff_cells	neoblasts	421.360995747392	2080.50010728235	1250.93055151487	-2.30433712682514	0.191311413158746	-12.044953768195	2.06191981109981e-33	4.57114052504093e-32
TRINITY_DN815086_c11_g1_i1	diff_cells	neoblasts	437.667162019947	42.0893880152807	239.878275017614	3.39639209094784	0.28215736700637	12.037226342813	2.26441696147616e-33	5.01603766855301e-32
TRINITY_DN810826_c4_g1_i2	diff_cells	neoblasts	2544.74644658346	8850.57043990943	5697.65844324645	-1.79826846853833	0.149546173308443	-12.0248377391065	2.63104462341521e-33	5.8235052590223e-32
TRINITY_DN830672_c4_g1_i1	diff_cells	neoblasts	473.744518826404	21.5101204811325	247.627319653768	4.458069347875	0.370886117206721	12.020049123031	2.78805663047719e-33	6.166091937844e-32
TRINITY_DN805182_c6_g5_i1	diff_cells	neoblasts	1323.39481174849	205.084280038797	764.239545893645	2.68665786512152	0.223558018962986	12.0177208475189	2.86772549436332e-33	6.33721450646385e-32
TRINITY_DN814487_c1_g2_i9	diff_cells	neoblasts	68.6108274207851	959.837046185653	514.223936803219	-3.7981344215081	0.316094191501857	-12.0158311149662	2.93404744180027e-33	6.4785925247681e-32
TRINITY_DN804552_c16_g1_i1	diff_cells	neoblasts	9500.24112679338	2004.01921411101	5752.13017045219	2.24568157566879	0.186894887976207	12.015746390852	2.93705633428476e-33	6.48005647938882e-32
TRINITY_DN828325_c4_g1_i7	diff_cells	neoblasts	0	4553.01356549268	2276.50678274634	-14.8184248856162	1.2337998620267	-12.0103959659022	3.13341130046493e-33	6.90775900660357e-32
TRINITY_DN828658_c5_g1_i1	diff_cells	neoblasts	1758.99532287467	6866.59589908049	4312.79561097758	-1.96496610307584	0.163655297179123	-12.0067369461628	3.27514610227035e-33	7.21446258237751e-32
TRINITY_DN805616_c0_g1_i1	diff_cells	neoblasts	272.398020259968	15.4141529661087	143.906086613038	4.15144061937537	0.345951453416734	12.0000669989224	3.5500892720793e-33	7.81387378188417e-32
TRINITY_DN825927_c5_g1_i3	diff_cells	neoblasts	426.157279463652	36.4411743768659	231.299226920259	3.5401848069501	0.295095716243578	11.9967339818242	3.69595020509476e-33	8.12844207924622e-32
TRINITY_DN814946_c4_g1_i1	diff_cells	neoblasts	480.950056085838	1793.37653117228	1137.16329362906	-1.89822810579175	0.1582444858919	-11.9955402875047	3.74962401076047e-33	8.23992554090983e-32
TRINITY_DN828325_c4_g1_i8	diff_cells	neoblasts	1.64185256990649	631.26874447461	316.455298522258	-8.54294416467716	0.712199879749805	-11.9951496870209	3.76735469871238e-33	8.27230833406454e-32
TRINITY_DN718467_c0_g1_i1	diff_cells	neoblasts	366.999817063295	15.6363433650264	191.31808021416	4.62342637475568	0.3856810404513	11.9876942080058	4.12220515273061e-33	9.0442949113485e-32
TRINITY_DN814910_c5_g1_i2	diff_cells	neoblasts	3115.09414897975	805.79101924855	1960.44258411415	1.95181163697283	0.162846748489403	11.9855732771959	4.22908489223732e-33	9.27142952208504e-32
TRINITY_DN831664_c4_g1_i4	diff_cells	neoblasts	771.032867750677	2668.94864832535	1719.99075803801	-1.7907677120904	0.149447344040102	-11.9825997818326	4.38357691060782e-33	9.60250158617922e-32
TRINITY_DN814412_c16_g1_i14	diff_cells	neoblasts	1062.32778689495	114.588014468965	588.457900681955	3.21386016534569	0.268228880615075	11.9817827147323	4.42700181322417e-33	9.68994224141768e-32
TRINITY_DN820195_c7_g2_i6	diff_cells	neoblasts	7249.58749001514	1373.71270117857	4311.65009559686	2.4007815229031	0.200378705479412	11.9812208445961	4.45711133961819e-33	9.74812244926946e-32
TRINITY_DN821181_c6_g1_i3	diff_cells	neoblasts	417.749462627392	18.0643054625416	217.906884044967	4.56483869954569	0.381187607571513	11.9753071948681	4.78661354498251e-33	1.04604925595769e-31
TRINITY_DN813569_c3_g1_i4	diff_cells	neoblasts	290.399982070339	6.97956823415229	148.689775152246	5.31549249042194	0.443904807055779	11.9743972264622	4.83942000312966e-33	1.05675334977431e-31
TRINITY_DN831307_c4_g1_i16	diff_cells	neoblasts	636.46082707351	126.321406709999	381.391116891755	2.33870187226214	0.19535943777852	11.9712766317107	5.02494433045109e-33	1.09639839842062e-31
TRINITY_DN830145_c7_g1_i2	diff_cells	neoblasts	366.213263554927	25.0759344596761	195.644599007302	3.82484624721304	0.319706814854158	11.9636056208493	5.51156759396175e-33	1.20162613771117e-31
TRINITY_DN825670_c4_g1_i7	diff_cells	neoblasts	67.7498426174375	507.433934522186	287.591888569812	-2.90318904740123	0.242713273056139	-11.9613938325067	5.66037415564195e-33	1.2330955465402e-31
TRINITY_DN814643_c5_g2_i3	diff_cells	neoblasts	560.326935187463	48.417757717773	304.372346452618	3.53000549466945	0.295266254922216	11.9553299295898	6.08912607310246e-33	1.325452557268e-31
TRINITY_DN816684_c3_g1_i8	diff_cells	neoblasts	1066.52944143331	283.322054196724	674.925747815015	1.91503118390142	0.160257554489703	11.9497092664325	6.51527579002617e-33	1.41709813502278e-31
TRINITY_DN809038_c9_g1_i7	diff_cells	neoblasts	333.719538225999	17.5783917235287	175.648964974764	4.21884147331503	0.353057783017174	11.9494362573217	6.53671287681018e-33	1.42064216991446e-31
TRINITY_DN806511_c5_g1_i5	diff_cells	neoblasts	296.02139762975	27.184675595851	161.6030366128	3.4443712146749	0.288317955355475	11.9464332716575	6.77718506128339e-33	1.47174672128798e-31
TRINITY_DN810527_c9_g7_i2	diff_cells	neoblasts	481.685812102715	43.4122086557021	262.549010379208	3.45337876360884	0.289097821979861	11.9453641675979	6.86490035975259e-33	1.48962405842455e-31
TRINITY_DN807630_c8_g2_i1	diff_cells	neoblasts	1972.16248293404	482.138892879026	1227.15068790653	2.03099473944218	0.17010886087028	11.9393823993152	7.37688992847894e-33	1.59946491753825e-31
TRINITY_DN832121_c6_g11_i1	diff_cells	neoblasts	471.608711788496	34.8872508708808	253.247981329688	3.77746262599962	0.316644429304365	11.9296670852486	8.29043789038112e-33	1.79613149683135e-31
TRINITY_DN797150_c0_g1_i1	diff_cells	neoblasts	499.91032770622	57.4080070519819	278.659167379101	3.11894950000838	0.261515250934749	11.9264535772202	8.61667650347016e-33	1.86534839385075e-31
TRINITY_DN819362_c7_g1_i3	diff_cells	neoblasts	913.562055476881	4001.97379666909	2457.76792607299	-2.13157747562705	0.178730453814702	-11.92621307747	8.64159891626772e-33	1.86927867552125e-31
TRINITY_DN826682_c2_g4_i2	diff_cells	neoblasts	64.5729807161231	809.319772772658	436.94637674439	-3.64299961360614	0.305504844525757	-11.9245232240466	8.81874461421406e-33	1.90610471422876e-31
TRINITY_DN828975_c0_g1_i1	diff_cells	neoblasts	66318.2702482323	4171.78689576686	35245.0285719996	3.99087102489663	0.33492044397094	11.9158776262786	9.78305890528115e-33	2.11288065786225e-31
TRINITY_DN811823_c18_g1_i1	diff_cells	neoblasts	2.1213775208149	4046.78234268642	2024.45186010362	-10.8527865454139	0.911469813038889	-11.906907272365	1.08943514886237e-32	2.3504274153702e-31
TRINITY_DN827491_c12_g1_i9	diff_cells	neoblasts	926.324383611692	67.8549507172297	497.089667164461	3.75908885921425	0.315707709748663	11.9068643024489	1.08999656774761e-32	2.3504274153702e-31
TRINITY_DN824860_c7_g1_i3	diff_cells	neoblasts	1.35294162792564	797.941876322143	399.647408975035	-9.14644852256546	0.768362730423738	-11.9038159457856	1.13056649260736e-32	2.43600922194173e-31
TRINITY_DN819457_c4_g1_i3	diff_cells	neoblasts	1617.65451013744	407.506790410412	1012.58065027393	1.99121997993129	0.167283653234558	11.9032549889336	1.1381938685075e-32	2.45053228603138e-31
TRINITY_DN810591_c8_g4_i3	diff_cells	neoblasts	353.761654829845	3922.25883258835	2138.0102437091	-3.47193568194	0.29200366315431	-11.8900415304217	1.33340266236996e-32	2.86858113260478e-31
TRINITY_DN826191_c7_g1_i1	diff_cells	neoblasts	18.1004275847768	277.331651199439	147.716039392108	-3.95847579143806	0.333116483359984	-11.8831579617762	1.44791917640815e-32	3.11251917586945e-31
TRINITY_DN829260_c2_g1_i12	diff_cells	neoblasts	122.301590722409	1043.07445642705	582.688023574728	-3.09498422174206	0.260478926747619	-11.8818987024652	1.46990119547331e-32	3.1573157638071e-31
TRINITY_DN827622_c1_g1_i10	diff_cells	neoblasts	982.02133778801	171.400230661129	576.71078422457	2.5166955880113	0.211878970816463	11.8779866558411	1.5403272030422e-32	3.30601851823114e-31
TRINITY_DN814275_c2_g3_i1	diff_cells	neoblasts	640.106769068007	62.6582451483543	351.382507108181	3.36170373299102	0.28304540023872	11.8769064261626	1.56035745944056e-32	3.34640947997877e-31
TRINITY_DN814557_c11_g1_i1	diff_cells	neoblasts	1775.48860057114	508.389071299496	1141.93883593532	1.8053686736129	0.152150052861248	11.8657117737533	1.7837897679466e-32	3.82262410861046e-31
TRINITY_DN1012452_c0_g1_i1	diff_cells	neoblasts	235.593837746004	902.683149125614	569.138493435809	-1.93645912251393	0.163200672611384	-11.8655094463064	1.78810739698397e-32	3.82890625014637e-31
TRINITY_DN810211_c2_g1_i1	diff_cells	neoblasts	302.327390156232	25.7324737666845	164.029931961458	3.5556382331953	0.299912887600913	11.8555700011355	2.01349383426477e-32	4.30819056420571e-31
TRINITY_DN808065_c6_g1_i5	diff_cells	neoblasts	1277.35266097613	177.061472058145	727.207066517137	2.85772809076487	0.241111545186672	11.852307149176	2.09346493157667e-32	4.47583450502649e-31
TRINITY_DN817050_c1_g1_i16	diff_cells	neoblasts	318.685965422442	13.3211630063568	166.003564214399	4.59661581796407	0.387880472414967	11.8505986891922	2.13658863486591e-32	4.56450022126072e-31
TRINITY_DN815862_c4_g2_i1	diff_cells	neoblasts	293.2635407292	13.8577933028157	153.560667016008	4.40700284790341	0.371968930379578	11.8477713808147	2.20989960163471e-32	4.71746960556071e-31
TRINITY_DN829291_c1_g1_i1	diff_cells	neoblasts	927.55872447214	112.500275335158	520.029499903649	3.0521446079705	0.257629052355846	11.8470513323737	2.22896585470715e-32	4.75449604668538e-31
TRINITY_DN827614_c6_g1_i4	diff_cells	neoblasts	3441.84694192027	968.288290412902	2205.06761616658	1.83138653729911	0.154586943112776	11.8469677996223	2.23118827615308e-32	4.75556433272966e-31
TRINITY_DN807326_c10_g1_i4	diff_cells	neoblasts	699.140874030579	104.693253664075	401.917063847327	2.74172517887052	0.231456560158932	11.8455280636154	2.26984065790449e-32	4.83421807966813e-31
TRINITY_DN806501_c20_g1_i1	diff_cells	neoblasts	3726.62449151258	846.653590314963	2286.63904091377	2.13969203378137	0.18064027813787	11.8450439505429	2.28298637369433e-32	4.85846938371021e-31
TRINITY_DN645796_c0_g1_i1	diff_cells	neoblasts	1901.96580646812	42.4879232688724	972.226864868498	5.49717586032908	0.464361735877584	11.8381327219826	2.47911073305732e-32	5.271784124653e-31
TRINITY_DN827809_c9_g2_i4	diff_cells	neoblasts	915.602399250051	221.693010593399	568.647704921725	2.04949623518533	0.173149032074666	11.8366023224521	2.52475322412461e-32	5.36471217769185e-31
TRINITY_DN830898_c5_g3_i8	diff_cells	neoblasts	2353.07885022263	435.443609176951	1394.26122969979	2.43136720734847	0.205587792715775	11.8264181702162	2.85047632306418e-32	6.05216813774033e-31
TRINITY_DN826639_c2_g1_i2	diff_cells	neoblasts	4397.40553770193	25198.199537208	14797.802537455	-2.5186501259356	0.213043085877615	-11.8222570592245	2.99527348210344e-32	6.35471884763006e-31
TRINITY_DN824657_c8_g1_i8	diff_cells	neoblasts	268.7018421094	1397.15323283233	832.927537470864	-2.37987530968518	0.201324576784845	-11.8210868622788	3.03729356340901e-32	6.43892249440116e-31
TRINITY_DN804460_c12_g1_i4	diff_cells	neoblasts	964.661043065269	3186.95063110271	2075.80583708399	-1.72402838497041	0.14587913251726	-11.8181974023354	3.14357380777659e-32	6.65912111136601e-31
TRINITY_DN825191_c9_g5_i1	diff_cells	neoblasts	1955.96707205525	244.518737096673	1100.24290457596	3.00628796293003	0.254649256076812	11.8056027700439	3.65164718249309e-32	7.72945977946411e-31
TRINITY_DN807326_c10_g1_i9	diff_cells	neoblasts	556.001495640058	53.8533430848684	304.927419362463	3.35784876620596	0.284473655161583	11.8037248978246	3.73408523832053e-32	7.89790478852434e-31
TRINITY_DN784865_c0_g1_i1	diff_cells	neoblasts	9405.42932804921	504.82474304873	4955.12703554897	4.22176331440629	0.358254975717479	11.7842419521218	4.70635352649032e-32	9.94671793896268e-31
TRINITY_DN408441_c0_g1_i1	diff_cells	neoblasts	557.031234947827	61.556206921825	309.293720934826	3.19035100428957	0.270907882703585	11.7765159597822	5.15813579984892e-32	1.08932098776167e-30
TRINITY_DN827481_c0_g1_i3	diff_cells	neoblasts	10933.9629395895	1998.34094223079	6466.15194091013	2.45254428539941	0.208444751730866	11.765920058117	5.8485250989988e-32	1.23417730183074e-30
TRINITY_DN829497_c3_g3_i4	diff_cells	neoblasts	951.230314479968	44.8886056672046	498.059460073586	4.4280654229307	0.376395950092451	11.7643811572443	5.95614754316304e-32	1.2559287296549e-30
TRINITY_DN407953_c0_g1_i1	diff_cells	neoblasts	1659.44633997926	381.019519989491	1020.23292998438	2.12499108858823	0.180765255391004	11.7555283729263	6.61456812230062e-32	1.39370110787422e-30
TRINITY_DN820103_c0_g2_i1	diff_cells	neoblasts	1.39206431784023	486.194016293313	243.793040305577	-8.42489862915535	0.716687955913687	-11.7553233030331	6.63064704285646e-32	1.39602411025018e-30
TRINITY_DN828865_c4_g1_i4	diff_cells	neoblasts	1778.21703136582	412.699564490378	1095.4582979281	2.11166969799587	0.179683259653291	11.7521782611828	6.88215801626308e-32	1.44787395950674e-30
TRINITY_DN808647_c5_g1_i3	diff_cells	neoblasts	80.0145615298881	458.381197909909	269.197879719899	-2.51696344199582	0.21421285612551	-11.7498243920575	7.07657545480404e-32	1.48764264678883e-30
TRINITY_DN823303_c8_g1_i3	diff_cells	neoblasts	441.005844026572	20.9415193710945	230.973681698833	4.38953300049673	0.373673986197874	11.7469590140864	7.32061370178389e-32	1.537774237904e-30
TRINITY_DN826007_c8_g1_i1	diff_cells	neoblasts	997.857407761214	180.061408344472	588.959408052843	2.4714383904392	0.210407785512123	11.7459455429552	7.40891440945135e-32	1.55514014234251e-30
TRINITY_DN811081_c9_g1_i9	diff_cells	neoblasts	1952.50762697515	462.459736865916	1207.48368192053	2.08053384198768	0.177148391228749	11.7445821977639	7.52936888875157e-32	1.57922366601355e-30
TRINITY_DN822817_c2_g2_i2	diff_cells	neoblasts	762.961657342907	88.8350997128742	425.898378527891	3.11725865635552	0.265493520106291	11.7413737823338	7.82056631623103e-32	1.63905541239188e-30
TRINITY_DN800002_c0_g1_i1	diff_cells	neoblasts	875.8759106929	2563.57085736127	1719.72338402708	-1.54939325677351	0.131979673143986	-11.7396355049551	7.98297547428827e-32	1.67182510634014e-30
TRINITY_DN826678_c2_g1_i4	diff_cells	neoblasts	277.52714059965	2648.58272889511	1463.05493474738	-3.25570174629781	0.277336304625346	-11.7391834101776	8.02576109775365e-32	1.67951211214583e-30
TRINITY_DN827478_c2_g4_i2	diff_cells	neoblasts	299.915693705645	15.3654028038242	157.640548254735	4.29104052033675	0.365551634203657	11.7385346387102	8.08755802669596e-32	1.69116287185028e-30
TRINITY_DN806511_c5_g1_i4	diff_cells	neoblasts	1235.566651661	161.779045187273	698.672848424135	2.94076412401447	0.25061715474955	11.7340894997921	8.52386446099996e-32	1.78104922848867e-30
TRINITY_DN812308_c5_g3_i4	diff_cells	neoblasts	23668.3981521257	1279.25763515943	12473.8278936426	4.21028126979373	0.358836241582811	11.7331550771526	8.61851240479347e-32	1.79946461192449e-30
TRINITY_DN812221_c3_g1_i1	diff_cells	neoblasts	6562.71699836314	305.038329242664	3433.8776638029	4.43066310084542	0.377672007393636	11.7315104485027	8.78763867695536e-32	1.83339080946781e-30
TRINITY_DN804039_c8_g2_i1	diff_cells	neoblasts	259.493738772151	17.4273601728762	138.460549472513	3.89247608860139	0.332425112449667	11.7093322460431	1.14175265131236e-31	2.38027422544916e-30
TRINITY_DN822905_c17_g1_i4	diff_cells	neoblasts	621.427146688668	92.2980725915004	356.862609640084	2.75896297809216	0.235738198994265	11.7035040984566	1.22296968995644e-31	2.54766906075918e-30
TRINITY_DN819420_c0_g1_i10	diff_cells	neoblasts	5058.00886656499	754.175799790015	2906.0923331775	2.74699176835157	0.234814609614816	11.6985556088595	1.29641329117458e-31	2.69863031967712e-30
TRINITY_DN831134_c8_g1_i5	diff_cells	neoblasts	272.144480203839	12.8690965266815	142.50678836526	4.39026147412285	0.375360589816085	11.6961172622676	1.33419633849995e-31	2.77518866403494e-30
TRINITY_DN827262_c4_g1_i11	diff_cells	neoblasts	440.796978233833	2339.7882186966	1390.29259846522	-2.40863499882552	0.205938992402559	-11.6958666774345	1.33814065248914e-31	2.78129866393585e-30
TRINITY_DN824260_c1_g2_i3	diff_cells	neoblasts	2314.38962400728	7742.2972279348	5028.34342597104	-1.7421350056803	0.149028330270781	-11.689958563683	1.43456587028184e-31	2.97947466427032e-30
TRINITY_DN812232_c4_g1_i5	diff_cells	neoblasts	638.562197629155	75.1059292747304	356.834063451943	3.09630237425284	0.264884797694078	11.6892415163397	1.44672841929904e-31	3.0024777705708e-30
TRINITY_DN806701_c14_g3_i4	diff_cells	neoblasts	1648.23299551392	349.927129618153	999.080062566039	2.23906683519456	0.191564382193026	11.6883254055987	1.46241654103837e-31	3.03275766614887e-30
TRINITY_DN830911_c5_g1_i8	diff_cells	neoblasts	363.341790388696	35.8706968210695	199.606243604883	3.31843061376948	0.284222620268028	11.6754627433951	1.70137371279734e-31	3.52565987011261e-30
TRINITY_DN829769_c8_g1_i3	diff_cells	neoblasts	1901.06913304277	121.996393524749	1011.53276328376	3.96547949221282	0.339791695148358	11.6703249338729	1.80731624868513e-31	3.74239105977731e-30
TRINITY_DN1181334_c0_g1_i1	diff_cells	neoblasts	1033.58638393819	46.0288924041274	539.807638171157	4.47230060128631	0.38335897388957	11.6660908075536	1.89952794970303e-31	3.93038655840052e-30
TRINITY_DN807014_c8_g1_i1	diff_cells	neoblasts	669.132261665939	2175.08286473541	1422.10756320067	-1.70062489109193	0.145793897772142	-11.6645821058285	1.93350113391021e-31	3.99768726212588e-30
TRINITY_DN1245760_c0_g1_i1	diff_cells	neoblasts	348.151859568923	8.09773614843451	178.124797858679	5.45607532901729	0.467769458682541	11.6640264295667	1.94616536823684e-31	4.02086207679928e-30
TRINITY_DN816706_c5_g1_i2	diff_cells	neoblasts	852.387019474183	109.053142280945	480.720080877564	2.96168434211476	0.253974645169324	11.6613386353595	2.00859413063441e-31	4.14674108150331e-30
TRINITY_DN822477_c3_g6_i1	diff_cells	neoblasts	281.677756609347	11.4665830826787	146.572169846013	4.63851272923312	0.397890130256719	11.6577727782299	2.09449576352204e-31	4.32085559938531e-30
TRINITY_DN818666_c7_g2_i6	diff_cells	neoblasts	1864.6014015932	305.736036487585	1085.16871904039	2.60997775350143	0.223907554878807	11.6564970526078	2.12610576557307e-31	4.38279250465858e-30
TRINITY_DN809713_c11_g1_i2	diff_cells	neoblasts	1397.6557244749	3775.06849910295	2586.36211178893	-1.43327801067277	0.123000648735269	-11.6526052944451	2.22549175106354e-31	4.5842474749909e-30
TRINITY_DN818238_c6_g1_i6	diff_cells	neoblasts	4057.86733740155	709.781641817139	2383.82448960934	2.51705679284476	0.216151490518039	11.6448736338216	2.43682581293398e-31	5.01583006189832e-30
TRINITY_DN808527_c3_g1_i2	diff_cells	neoblasts	4811.49376630169	1779.04301590387	3295.26839110278	1.43564313829829	0.123298241487174	11.6436627236702	2.47168219715339e-31	5.08378833447269e-30
TRINITY_DN800853_c0_g1_i1	diff_cells	neoblasts	279.871607066143	9.60346920368456	144.737538134914	4.824736478234	0.414455694751639	11.6411393047095	2.54591797774362e-31	5.23258127226279e-30
TRINITY_DN814469_c6_g2_i1	diff_cells	neoblasts	2568.02473421254	810.136814507101	1689.08077435982	1.66249811872326	0.142840328726231	11.6388567118858	2.61497350407214e-31	5.37051398535202e-30
TRINITY_DN826782_c2_g2_i1	diff_cells	neoblasts	1476.60480060567	181.895457329341	829.250128967503	3.02736228206206	0.260265155436179	11.6318386031679	2.83915556865987e-31	5.82659689993251e-30
TRINITY_DN830059_c5_g2_i9	diff_cells	neoblasts	69.0366766238332	448.519524738871	258.778100681352	-2.69537040918402	0.231822581906622	-11.6268673526797	3.00939925014146e-31	6.17139090472588e-30
TRINITY_DN811212_c9_g1_i1	diff_cells	neoblasts	902.769749753643	231.810701407562	567.290225580603	1.96121972534956	0.168700320315523	11.6254653321432	3.05921842985328e-31	6.26890138633806e-30
TRINITY_DN824548_c13_g1_i4	diff_cells	neoblasts	608.928467826446	110.941101003228	359.934784414837	2.46670944661156	0.212195543454895	11.6246995881697	3.08677307974363e-31	6.3206770038368e-30
TRINITY_DN817307_c1_g1_i15	diff_cells	neoblasts	5.43847502068001	2887.54324481451	1446.49085991759	-9.08202073480187	0.782025885945466	-11.6134528255695	3.5210433328179e-31	7.20457629499474e-30
TRINITY_DN829398_c18_g1_i3	diff_cells	neoblasts	15.7438148698414	13515.7004185018	6765.72211668582	-9.73479586813239	0.838323754299671	-11.612215230934	3.57238833866755e-31	7.30422524641108e-30
TRINITY_DN806547_c3_g1_i1	diff_cells	neoblasts	3047.14325771896	681.274414127663	1864.20883592331	2.16229784419022	0.186213960425342	11.6118997697659	3.58559455567807e-31	7.32580461623485e-30
TRINITY_DN809550_c14_g1_i3	diff_cells	neoblasts	298.38162869286	13.5080082115084	155.944818452184	4.40696754125082	0.379538869740392	11.6113734128608	3.60773752737367e-31	7.36559746627072e-30
TRINITY_DN822677_c4_g2_i6	diff_cells	neoblasts	3118.95273434975	410.845635529066	1764.89918493941	2.9276641604939	0.252224425284794	11.6073776645072	3.78031844414261e-31	7.71224050092698e-30
TRINITY_DN801694_c17_g2_i2	diff_cells	neoblasts	3417.6685199026	750.299947164986	2083.9842335338	2.18930366314786	0.188745506740981	11.5992359285791	4.15773696797894e-31	8.47595337760017e-30
TRINITY_DN828379_c10_g1_i1	diff_cells	neoblasts	1717.25782849483	404.13568851908	1060.69675850695	2.08910217166373	0.180162661554636	11.5956444783659	4.33589388546913e-31	8.83262513261901e-30
TRINITY_DN814412_c12_g1_i1	diff_cells	neoblasts	546.469022319588	66.6254090491272	306.547215684358	3.04988720149379	0.26306756130627	11.5935510495839	4.44321501265682e-31	9.04457835627261e-30
TRINITY_DN812309_c10_g1_i1	diff_cells	neoblasts	476.012289134444	1481.70762693951	978.859958036975	-1.63788553523771	0.141285650077441	-11.592723920228	4.48634151797091e-31	9.12564151332182e-30
TRINITY_DN801145_c0_g1_i2	diff_cells	neoblasts	49.3318616439565	509.243697073903	279.28777935893	-3.3547845575829	0.289395779548921	-11.592375544702	4.50462994160787e-31	9.15609954945064e-30
TRINITY_DN821490_c9_g1_i2	diff_cells	neoblasts	826.483030756612	169.585956893822	498.034493825217	2.27844016677657	0.196623898309592	11.5878089406461	4.75131516295514e-31	9.65041020193454e-30
TRINITY_DN815548_c7_g2_i1	diff_cells	neoblasts	720.936170156829	156.204136691091	438.57015342396	2.20596808475222	0.190417703689511	11.58488965054	4.91599271242875e-31	9.97755082258776e-30
TRINITY_DN830125_c3_g1_i4	diff_cells	neoblasts	160.503140312817	782.270106401414	471.386623357116	-2.28961277269913	0.197743328142744	-11.5787106154416	5.28347432736677e-31	1.07155221251727e-29
TRINITY_DN821873_c5_g1_i6	diff_cells	neoblasts	397.293937184311	1365.17599364051	881.234965412411	-1.77934124095245	0.153714836386019	-11.5755985745192	5.47875242998957e-31	1.11034173421572e-29
TRINITY_DN816114_c2_g7_i1	diff_cells	neoblasts	147.436530866639	1920.51048089284	1033.97350587974	-3.70041304407626	0.319811992628447	-11.5705887501703	5.80827272389086e-31	1.17626039187711e-29
TRINITY_DN828343_c4_g1_i1	diff_cells	neoblasts	387.224269303117	21.7070875254318	204.465678414274	4.11069013932067	0.355316719315736	11.56908728426	5.91080986060271e-31	1.19614872365882e-29
TRINITY_DN820765_c21_g1_i1	diff_cells	neoblasts	1.14895991684867	821.948952741371	411.54895632911	-9.50026189872532	0.821867988404625	-11.5593526366282	6.62060071382257e-31	1.33880566264949e-29
TRINITY_DN827117_c0_g1_i15	diff_cells	neoblasts	356.720856530549	5.71036876921752	181.215612649883	5.8663279832055	0.507590170924914	11.5572135144305	6.78757061108831e-31	1.37156593262686e-29
TRINITY_DN815037_c11_g1_i5	diff_cells	neoblasts	606.880318552082	2168.67755815399	1387.77893835304	-1.83631882073734	0.158953305021552	-11.5525677209943	7.16473429898046e-31	1.44672116623346e-29
TRINITY_DN825763_c3_g1_i8	diff_cells	neoblasts	2536.27724535606	227.725704855935	1382.001475106	3.48121675608906	0.301570492337068	11.5436252702007	7.95024246905963e-31	1.6041603193779e-29
TRINITY_DN818754_c5_g2_i1	diff_cells	neoblasts	177.189099720115	729.295584273288	453.242341996702	-2.03942565715806	0.176728654050321	-11.5398697971035	8.30508369068773e-31	1.67453523202823e-29
TRINITY_DN820887_c5_g1_i1	diff_cells	neoblasts	338.646789548737	2.26933481442583	170.458062181581	7.04132973375019	0.610294161728551	11.5375996942308	8.52715538731053e-31	1.71805698952355e-29
TRINITY_DN814535_c11_g1_i1	diff_cells	neoblasts	1312.72049740293	344.741572759294	828.731035081112	1.93045131134144	0.167366819763087	11.534253408615	8.86529484663006e-31	1.7848836701783e-29
TRINITY_DN826938_c3_g1_i13	diff_cells	neoblasts	249.662166648714	12.6072496323447	131.134708140529	4.32940409298999	0.375358033840925	11.5340653527207	8.88468788907663e-31	1.78748531361955e-29
TRINITY_DN812513_c2_g1_i3	diff_cells	neoblasts	570.227653540007	87.1186148320633	328.673134186035	2.72311230724963	0.236112320823769	11.5331224467618	8.9825606788737e-31	1.80586079790777e-29
TRINITY_DN828459_c5_g1_i22	diff_cells	neoblasts	4647.61689227802	1012.5633876487	2830.09013996336	2.19953391326694	0.190718749230325	11.532866706307	9.00929031029725e-31	1.80991728175521e-29
TRINITY_DN820253_c4_g1_i1	diff_cells	neoblasts	295.145851278313	24.6357763155038	159.890813796908	3.60539158059931	0.312658449422406	11.5314061950342	9.16346083054137e-31	1.83955144274741e-29
TRINITY_DN821681_c7_g1_i10	diff_cells	neoblasts	318.955110436426	24.7672138488133	171.861162142619	3.67102346182905	0.318352430304141	11.5313191054389	9.17273623696506e-31	1.84007620242328e-29
TRINITY_DN815016_c12_g1_i4	diff_cells	neoblasts	0	3045.11354029727	1522.55677014864	-14.2379648265517	1.23512526415894	-11.5275472372813	9.58352557327815e-31	1.92108655232701e-29
TRINITY_DN98065_c0_g1_i1	diff_cells	neoblasts	328.915866664768	4.88845472015891	166.902160692464	6.16536736996023	0.535241705557086	11.5188471039327	1.06020028831503e-30	2.12370649486048e-29
TRINITY_DN830944_c13_g3_i2	diff_cells	neoblasts	279.745362477673	3.79560010989814	141.770481293786	6.22542543726825	0.540499093941517	11.5179202093942	1.07166495259028e-30	2.14511601343488e-29
TRINITY_DN827117_c0_g1_i14	diff_cells	neoblasts	260.321090178273	5.63246246199165	132.976776320133	5.53727739839744	0.480783210374606	11.5172020963108	1.08063175006996e-30	2.161498249977e-29
TRINITY_DN808167_c8_g1_i1	diff_cells	neoblasts	3872.51844817962	942.631089485025	2407.57476883232	2.03990007425653	0.177143051533236	11.5155522985546	1.10151520460735e-30	2.20167543392684e-29
TRINITY_DN814932_c3_g1_i3	diff_cells	neoblasts	4661.86594358138	1104.78757797412	2883.32676077775	2.07832770098711	0.180504058562932	11.5140219978074	1.12124395585789e-30	2.2394881990356e-29
TRINITY_DN809045_c6_g1_i1	diff_cells	neoblasts	3127.92347566824	1020.336613281	2074.13004447462	1.61571178565248	0.14033076766391	11.5135961453733	1.12679618986811e-30	2.24895167288489e-29
TRINITY_DN821528_c5_g1_i8	diff_cells	neoblasts	657.227470869092	2797.18481148801	1727.20614117855	-2.09060615844084	0.181607139609379	-11.5116958669001	1.15190635219673e-30	2.29740860409605e-29
TRINITY_DN809142_c14_g1_i6	diff_cells	neoblasts	0	3047.41179363021	1523.70589681511	-14.2390791809388	1.23776087546116	-11.5039014911775	1.26084461234431e-30	2.5128651318028e-29
TRINITY_DN803474_c8_g1_i1	diff_cells	neoblasts	452.361089383264	62.806840541699	257.583964962482	2.8416109066069	0.247081170979619	11.500718145946	1.30822384011278e-30	2.60541219433563e-29
TRINITY_DN815554_c12_g1_i5	diff_cells	neoblasts	581.561580993441	96.1482320997644	338.854906546603	2.59314058497827	0.225521492714646	11.4984188591701	1.34354038159756e-30	2.67381959372257e-29
TRINITY_DN825763_c3_g4_i1	diff_cells	neoblasts	354.173539918133	4.00297755527201	179.088258736703	6.4397838466105	0.560125233416654	11.4970429154371	1.36512549440326e-30	2.71482084462932e-29
TRINITY_DN828073_c6_g1_i24	diff_cells	neoblasts	4012.49551497289	1143.27196267476	2577.88373882382	1.81244602621514	0.157712779616821	11.4920682434148	1.446077147443e-30	2.87374021897972e-29
TRINITY_DN817247_c8_g5_i1	diff_cells	neoblasts	679.286234449386	116.900939870546	398.093587159966	2.54473374857339	0.221435525517122	11.4919850490594	1.4474706877299e-30	2.87444161086721e-29
TRINITY_DN810180_c8_g1_i9	diff_cells	neoblasts	458.371860897306	84.1450187206268	271.258439808967	2.44146464660307	0.212456625504551	11.4915910050109	1.45408922029447e-30	2.88551052673808e-29
TRINITY_DN806126_c6_g1_i5	diff_cells	neoblasts	10677.7955999615	1768.17340445092	6222.98450220623	2.59509511852082	0.22586503658926	11.4895831497818	1.48828337992426e-30	2.95124564276007e-29
TRINITY_DN830301_c10_g2_i1	diff_cells	neoblasts	237.076552422022	11.0021398067673	124.039346114395	4.44666079154635	0.387272159537014	11.48200479183	1.6246899198668e-30	3.21942680462558e-29
TRINITY_DN820599_c9_g1_i12	diff_cells	neoblasts	616.192707169707	2623.16800936077	1619.68035826524	-2.08984451024877	0.182247545381363	-11.4670653361923	1.93097139067371e-30	3.82360019531039e-29
TRINITY_DN817970_c9_g1_i2	diff_cells	neoblasts	245.784670089059	11.5679262481676	128.676298168613	4.35654852741401	0.379950345996272	11.4660996451804	1.95263422612189e-30	3.86372601920952e-29
TRINITY_DN793220_c1_g1_i1	diff_cells	neoblasts	311.108673076489	1175.7433196673	743.425996371894	-1.91615665733988	0.167138746927989	-11.4644670524271	1.98980728175255e-30	3.93446288789195e-29
TRINITY_DN817321_c1_g1_i1	diff_cells	neoblasts	389.89012022345	18.6430284117273	204.266574317589	4.41149107095386	0.384841396171774	11.463140698577	2.02052393812697e-30	3.99234139791712e-29
TRINITY_DN829119_c5_g1_i10	diff_cells	neoblasts	2503.93624885531	9796.86957614364	6150.40291249948	-1.96825123683642	0.171741018503351	-11.4605774088734	2.08122627035785e-30	4.1074519913581e-29
TRINITY_DN803455_c0_g1_i1	diff_cells	neoblasts	6552.63148338642	286.374182356968	3419.50283287169	4.5107766690045	0.393591454637941	11.4605553953246	2.08175534442361e-30	4.1074519913581e-29
TRINITY_DN801306_c0_g1_i1	diff_cells	neoblasts	3692.67406380041	818.912870304116	2255.79346705226	2.17396598618202	0.189763665338068	11.4561761984785	2.1897041960217e-30	4.31735895836599e-29
TRINITY_DN806224_c6_g3_i1	diff_cells	neoblasts	36.0538911318743	537.634837277205	286.84436420454	-3.89233474811091	0.340244844400381	-11.4398052231194	2.64478621119584e-30	5.21090795377053e-29
TRINITY_DN805670_c6_g1_i2	diff_cells	neoblasts	1873.48621312591	631.936195150263	1252.71120413809	1.56930097801608	0.137184635684603	11.4393348073177	2.659164844079e-30	5.23550324219488e-29
TRINITY_DN810905_c12_g1_i4	diff_cells	neoblasts	155.461417581883	1115.82405221467	635.642734898278	-2.84650576604585	0.248869462482436	-11.4377462692786	2.70829555846889e-30	5.3284364823067e-29
TRINITY_DN825306_c2_g1_i4	diff_cells	neoblasts	345.423180980085	1138.31813832728	741.870659653684	-1.72181464930995	0.150553666347334	-11.4365507734475	2.74586334861623e-30	5.39850414795916e-29
TRINITY_DN797394_c0_g1_i1	diff_cells	neoblasts	323.759931255543	23.6169851715489	173.688458213546	3.80052757597195	0.332363719698098	11.4348448724312	2.80036757519393e-30	5.50174633923057e-29
TRINITY_DN806642_c13_g5_i1	diff_cells	neoblasts	27.1253677513006	354.454810420663	190.790089085982	-3.69161568537547	0.32293459691043	-11.4314654443772	2.91153208842344e-30	5.71608037516138e-29
TRINITY_DN805108_c1_g1_i2	diff_cells	neoblasts	477.779851140277	1574.91782544784	1026.34883829406	-1.72033510951035	0.15052583736465	-11.4288360033688	3.00104628916966e-30	5.8876350600663e-29
TRINITY_DN805426_c7_g3_i8	diff_cells	neoblasts	960.099843394509	190.769820392727	575.434831893618	2.32993260485831	0.203921673403018	11.4256251725317	3.11406432056961e-30	6.10502474997122e-29
TRINITY_DN826373_c2_g1_i3	diff_cells	neoblasts	224.434152356516	12.4055914736493	118.419871915083	4.18606323798629	0.366436734898135	11.4236997531101	3.18385280906824e-30	6.23741603864483e-29
TRINITY_DN825203_c8_g1_i2	diff_cells	neoblasts	23.3363826728141	493.58804825346	258.462215463137	-4.38771559809136	0.384134485362253	-11.4223423443839	3.23398402928416e-30	6.33113684202099e-29
TRINITY_DN796258_c0_g1_i1	diff_cells	neoblasts	47.7742074157368	429.186866783457	238.480537099597	-3.16383766408206	0.277045938029277	-11.4199027301664	3.32605994895232e-30	6.50678144262818e-29
TRINITY_DN828348_c7_g3_i3	diff_cells	neoblasts	154.999823712368	1000.08856239028	577.544193051322	-2.68707743210598	0.235412989450404	-11.4143125168209	3.54697407753639e-30	6.93404564358016e-29
TRINITY_DN813151_c3_g5_i2	diff_cells	neoblasts	452.438095616654	26.4874516211412	239.462773618898	4.13886091981495	0.36280626992521	11.407909021716	3.81796942409832e-30	7.45854097608684e-29
TRINITY_DN823347_c12_g2_i10	diff_cells	neoblasts	6872.92736573664	2006.76471413097	4439.84603993381	1.77636799791692	0.155741622231205	11.4058655128161	3.90870175181492e-30	7.63039353288929e-29
TRINITY_DN826467_c3_g1_i1	diff_cells	neoblasts	7988.31095995945	729.259020103196	4358.78499003132	3.45498661533335	0.303164548690907	11.396407100541	4.35732892062256e-30	8.50017632587268e-29
TRINITY_DN827952_c2_g1_i6	diff_cells	neoblasts	140.775716534039	1525.83646510099	833.306090817514	-3.43650064279169	0.301579973918068	-11.3949895218351	4.42883285729164e-30	8.63356739710424e-29
TRINITY_DN821586_c9_g1_i2	diff_cells	neoblasts	418.642920942599	47.2001230837603	232.921522013179	3.15481245976137	0.276894416332967	11.3935575211011	4.50224655127813e-30	8.77049058434102e-29
TRINITY_DN829722_c9_g1_i2	diff_cells	neoblasts	2678.15743172793	446.378003244489	1562.26771748621	2.58801046203352	0.227238567751633	11.3889578148643	4.74632550523733e-30	9.23944675342993e-29
TRINITY_DN822796_c7_g2_i1	diff_cells	neoblasts	1506.18879544427	266.793866020593	886.491330732432	2.5024926086625	0.219780077569967	11.3863487370271	4.89056444208749e-30	9.51352546364666e-29
TRINITY_DN821681_c7_g2_i1	diff_cells	neoblasts	320.762089247543	10.0378181117753	165.399953679659	4.99554252974715	0.438738993779408	11.3861375455012	4.90242840392791e-30	9.52989301912039e-29
TRINITY_DN817027_c1_g5_i4	diff_cells	neoblasts	343.74936173065	36.9353335092681	190.342347619959	3.2187875005854	0.282807150474048	11.3815633557709	5.16651513470349e-30	1.0036191811949e-28
TRINITY_DN809570_c17_g1_i2	diff_cells	neoblasts	342.702290199709	25.8251930274543	184.263741613582	3.7506141962202	0.329554638765349	11.3808569355042	5.20853939090146e-30	1.01107156426473e-28
TRINITY_DN820019_c9_g1_i14	diff_cells	neoblasts	618.625738195566	65.6969010086343	342.1613196021	3.24105530211926	0.28478575362304	11.3806791979114	5.21916613336547e-30	1.01242293610923e-28
TRINITY_DN823505_c6_g1_i1	diff_cells	neoblasts	719.69098172128	138.596967333951	429.143974527615	2.37732143036534	0.208960221874803	11.3769090070631	5.44972023241606e-30	1.05640436477213e-28
TRINITY_DN759475_c0_g2_i1	diff_cells	neoblasts	753.427496453952	60.469631309792	406.948563881872	3.65038513366356	0.320882170237298	11.3760921367617	5.50099031670963e-30	1.06559505973682e-28
TRINITY_DN829748_c6_g1_i1	diff_cells	neoblasts	96.5821901436409	653.422610226336	375.002400184989	-2.75605102151027	0.242335375955511	-11.372879467735	5.70731582881275e-30	1.10478756229359e-28
TRINITY_DN818539_c9_g1_i2	diff_cells	neoblasts	298.287644899289	12.3267469435442	155.307195921417	4.62265083568911	0.406664932036429	11.3672226728294	6.08944521371698e-30	1.1779323889251e-28
TRINITY_DN822007_c5_g1_i10	diff_cells	neoblasts	3010.60661476135	685.050420220218	1847.82851749079	2.13676389265122	0.188015663823965	11.3648184900798	6.25944384959543e-30	1.2099693314022e-28
TRINITY_DN809651_c1_g1_i9	diff_cells	neoblasts	229.699453885172	851.08940013018	540.394427007676	-1.88774118734741	0.16610683940612	-11.3646204701542	6.27365390152239e-30	1.21186812392834e-28
TRINITY_DN817812_c7_g1_i8	diff_cells	neoblasts	499.520231659782	12.7788134232195	256.149522541501	5.33201534189723	0.469203185848343	11.3639794074643	6.31987697296089e-30	1.21994382686302e-28
TRINITY_DN824574_c8_g1_i6	diff_cells	neoblasts	182.906763224123	988.197592354979	585.552177789551	-2.43216540133042	0.214118337319134	-11.3589776185558	6.69232353811622e-30	1.2909361249538e-28
TRINITY_DN829392_c1_g1_i3	diff_cells	neoblasts	998.188480713133	3071.19494153452	2034.69171112383	-1.62134995086808	0.142744554827698	-11.3584013962925	6.73660595668497e-30	1.29857129338108e-28
TRINITY_DN812555_c8_g1_i1	diff_cells	neoblasts	17.9787640682835	222.058636810532	120.018700439408	-3.61866877707401	0.318607595559603	-11.3577605415156	6.78619696705938e-30	1.30721840182065e-28
TRINITY_DN814621_c4_g1_i6	diff_cells	neoblasts	2045.79085492713	535.025769276348	1290.40831210174	1.93696377522332	0.170606162330966	11.3534221083159	7.13157787163317e-30	1.37279146723431e-28
TRINITY_DN819998_c10_g1_i1	diff_cells	neoblasts	1163.19560657419	265.522320347754	714.358963460973	2.13470863327869	0.188095269347375	11.3490819874704	7.49454143219323e-30	1.44165541769829e-28
TRINITY_DN808888_c2_g1_i2	diff_cells	neoblasts	1001.14553402597	224.36059209949	612.753063062728	2.16009402801299	0.190404803601846	11.3447454431347	7.87550886809892e-30	1.51388435256435e-28
TRINITY_DN810943_c10_g3_i1	diff_cells	neoblasts	450.449646535384	72.8829084652812	261.666277500333	2.6291659692188	0.231816012680511	11.3416063835173	8.16320856672499e-30	1.56809673323119e-28
TRINITY_DN829725_c3_g2_i7	diff_cells	neoblasts	275.81652478384	4.41013671358288	140.113330748711	5.78505670854317	0.510151345891748	11.33988326235	8.32554451352539e-30	1.59816897913212e-28
TRINITY_DN820189_c5_g1_i11	diff_cells	neoblasts	1649.16654915788	5189.73413089274	3419.45034002531	-1.65416004292523	0.145896216147372	-11.3379228509555	8.51413443832292e-30	1.63323566381801e-28
TRINITY_DN812410_c3_g1_i8	diff_cells	neoblasts	1111.38000558899	133.923487093016	622.651746341005	3.06344885459717	0.270197144216804	11.3378283973982	8.52332707339852e-30	1.63386442573551e-28
TRINITY_DN830121_c3_g3_i1	diff_cells	neoblasts	328.455466641193	16.6824142081642	172.568940424679	4.2960024946592	0.378965974654847	11.3361166489205	8.69163906680268e-30	1.66497327283142e-28
TRINITY_DN824451_c8_g1_i3	diff_cells	neoblasts	1118.16889188724	228.661608714927	673.415250301086	2.28889650566597	0.202001775024948	11.3310712511476	9.20716994410699e-30	1.76250627419312e-28
TRINITY_DN823509_c5_g1_i1	diff_cells	neoblasts	541.367250777102	64.1095087546415	302.738379765872	3.08471321439177	0.272424091902106	11.3232027052154	1.00723581397844e-29	1.92679188985641e-28
TRINITY_DN812060_c7_g1_i1	diff_cells	neoblasts	827.920426298074	79.0481583828118	453.484292340443	3.3919060092452	0.29959437044112	11.3216613658361	1.02510552398304e-29	1.95961867743831e-28
TRINITY_DN809141_c5_g1_i1	diff_cells	neoblasts	2381.00932862551	516.465626848169	1448.73747773684	2.20687543214861	0.194946104082301	11.3204387568419	1.03950344919726e-29	1.98576789607026e-28
TRINITY_DN828604_c8_g1_i3	diff_cells	neoblasts	2372.42075155753	452.255046077662	1412.33789881759	2.39322770013025	0.211421146159772	11.3197177463113	1.04808823677801e-29	2.00078378469379e-28
TRINITY_DN822070_c6_g2_i11	diff_cells	neoblasts	2356.87129503125	369.026068651888	1362.94868184157	2.67898913012007	0.236724282170478	11.316917324902	1.08210426622536e-29	2.06429324212314e-28
TRINITY_DN831470_c7_g5_i1	diff_cells	neoblasts	37.587670519432	394.629538439745	216.108604479588	-3.39129842668543	0.299671781830225	-11.3167092542825	1.08467493815905e-29	2.06776920750637e-28
TRINITY_DN815365_c1_g1_i1	diff_cells	neoblasts	443.237370921787	40.5387476386661	241.888059280226	3.46178174416304	0.306398687211915	11.2982916985175	1.33795338624234e-29	2.54884733711531e-28
TRINITY_DN821354_c6_g1_i9	diff_cells	neoblasts	1078.60013323619	224.930509943737	651.765321589964	2.26247377273667	0.200268567894937	11.2971985395311	1.35470897600637e-29	2.57898870049785e-28
TRINITY_DN806282_c13_g1_i1	diff_cells	neoblasts	679.112740659116	56.600057682991	367.856399171054	3.58150210567189	0.31706836642928	11.2956777934223	1.37836533588391e-29	2.62221664415435e-28
TRINITY_DN821695_c8_g2_i2	diff_cells	neoblasts	1152.67360290052	177.277473408238	664.975538154381	2.70539719519197	0.23953004351413	11.2946048666851	1.39530171240496e-29	2.65260971794647e-28
TRINITY_DN815878_c17_g1_i2	diff_cells	neoblasts	0	2536.54512176718	1268.27256088359	-13.9742866409525	1.23843706246319	-11.2838084909687	1.57764792710884e-29	2.99720554955485e-28
TRINITY_DN819011_c8_g1_i1	diff_cells	neoblasts	55.4161463172312	447.493626338343	251.454886327787	-3.02110152036877	0.26776144004928	-11.2828102500971	1.59565718108648e-29	3.02933596653964e-28
TRINITY_DN831062_c8_g2_i2	diff_cells	neoblasts	7777.61979084201	2386.32526742003	5081.97252913102	1.70484523848739	0.151124335417386	11.2810768284197	1.62741580939766e-29	3.08750734223844e-28
TRINITY_DN828041_c5_g2_i1	diff_cells	neoblasts	261.061391881661	15.5107150677983	138.28605347473	4.0677153695682	0.36064310693269	11.2790603546109	1.66515029313101e-29	3.15692838346999e-28
TRINITY_DN808493_c6_g1_i1	diff_cells	neoblasts	550.202761578049	32.320634018949	291.261697798499	4.11718599720199	0.365266789656689	11.2717227894485	1.80993368884117e-29	3.42906709786416e-28
TRINITY_DN816066_c2_g1_i1	diff_cells	neoblasts	1020.56150812235	180.992731053603	600.777119587974	2.49874976661462	0.221717519361711	11.269969886945	1.84633034394106e-29	3.49562598291185e-28
TRINITY_DN804373_c2_g1_i1	diff_cells	neoblasts	0.863390900405177	1169.1384089063	585.000899903352	-10.4229473468036	0.924958379035425	-11.2685582216932	1.8761688789784e-29	3.54968581808358e-28
TRINITY_DN801105_c0_g1_i2	diff_cells	neoblasts	4144.62351201904	215.702881348563	2180.1631966838	4.26835705641789	0.378898122225458	11.2651839796611	1.94944352138387e-29	3.68579591999909e-28
TRINITY_DN813281_c3_g1_i1	diff_cells	neoblasts	552.483902033849	22.3048447804112	287.39437340713	4.58328267735351	0.406858876476792	11.2650428498515	1.95256938670621e-29	3.68918085971174e-28
TRINITY_DN828396_c1_g1_i1	diff_cells	neoblasts	123.878316087319	965.844507204691	544.861411646005	-2.96333754009737	0.263131928851573	-11.2617938576695	2.0259221405102e-29	3.82515702579037e-28
TRINITY_DN819116_c5_g1_i1	diff_cells	neoblasts	287.163072378193	11.0265148879096	149.094793633051	4.72017203383133	0.41921365899062	11.2595854944148	2.07733496011137e-29	3.91738714953038e-28
TRINITY_DN827117_c0_g2_i1	diff_cells	neoblasts	572.216004242581	1.80676798427286	287.011386113427	8.56649109908166	0.760818403499343	11.2595739793892	2.07760640555407e-29	3.91738714953038e-28
TRINITY_DN820296_c3_g1_i2	diff_cells	neoblasts	371.583687813742	43.5913681790138	207.587527996378	3.08199851476934	0.273730226736117	11.2592553314927	2.08513191964654e-29	3.92889488515665e-28
TRINITY_DN823122_c4_g1_i1	diff_cells	neoblasts	280.591517800437	25.0916856360991	152.841601718268	3.48636414670605	0.309762374204087	11.2549632784292	2.18917271439175e-29	4.12212119220472e-28
TRINITY_DN825176_c4_g1_i1	diff_cells	neoblasts	372.825535344474	28.8590678239351	200.842301584204	3.71570499248958	0.330239492150949	11.251546470981	2.27566640242775e-29	4.28206628298785e-28
TRINITY_DN815592_c5_g5_i1	diff_cells	neoblasts	676.800899873822	65.4363708485067	371.118635361164	3.37605350709859	0.300123264097789	11.2488897428443	2.34525528960391e-29	4.4100059131878e-28
TRINITY_DN803142_c8_g1_i1	diff_cells	neoblasts	962.921650634402	166.808968029073	564.865309331738	2.52990634228941	0.224996873822642	11.2441844160184	2.47372449078655e-29	4.64841439516985e-28
TRINITY_DN827251_c3_g1_i3	diff_cells	neoblasts	5002.31863853729	1500.24406396262	3251.28135124996	1.73824328559947	0.154598910701307	11.2435674851412	2.49107820996527e-29	4.67784183506938e-28
TRINITY_DN822146_c4_g1_i3	diff_cells	neoblasts	294.180179806208	7.76942152022873	150.974800663218	5.32431460949992	0.473674773349289	11.2404436737309	2.58081999228641e-29	4.84307001677497e-28
TRINITY_DN822055_c2_g2_i2	diff_cells	neoblasts	74.2654488061627	1106.72994479856	590.49769680236	-3.88873565479124	0.346169680446819	-11.2336113601048	2.78843587173835e-29	5.22912179803316e-28
TRINITY_DN827783_c12_g1_i3	diff_cells	neoblasts	1773.48163614413	93.9201416645893	933.70088890436	4.23457888992675	0.377053997306196	11.2306961872306	2.88198723151796e-29	5.40089099702989e-28
TRINITY_DN814462_c8_g1_i5	diff_cells	neoblasts	2003.66182214831	418.364086413939	1211.01295428113	2.26023878162298	0.201298798820284	11.228277540001	2.96196331347718e-29	5.54700424462239e-28
TRINITY_DN826469_c3_g1_i1	diff_cells	neoblasts	280.766011124864	1199.57406994557	740.170040535217	-2.09356693581979	0.18645820686702	-11.2280760981087	2.96872278629177e-29	5.55488407945238e-28
TRINITY_DN827117_c0_g1_i17	diff_cells	neoblasts	265.731226070189	4.05172771755646	134.891476893873	6.02199591274552	0.536335817918618	11.2280323475604	2.97019287743951e-29	5.55488407945238e-28
TRINITY_DN804172_c7_g1_i2	diff_cells	neoblasts	283.842356530153	22.3684078962395	153.105382213196	3.64310523698934	0.324489102756596	11.2272036442533	2.99817550606135e-29	5.60342368091561e-28
TRINITY_DN827129_c7_g1_i2	diff_cells	neoblasts	296.285810423137	25.8610066819533	161.073408552545	3.52174692722859	0.313866686944929	11.2205183720135	3.23369366781863e-29	6.03950778811048e-28
TRINITY_DN819103_c1_g3_i6	diff_cells	neoblasts	1386.65235957883	267.74469149625	827.19852553754	2.37719974868233	0.211889210688645	11.2190693474027	3.28711396605269e-29	6.13513169488334e-28
TRINITY_DN825869_c4_g1_i4	diff_cells	neoblasts	181.187778434363	1711.49282440459	946.340301419475	-3.24264125073808	0.289058707564291	-11.2179331252869	3.32961408569509e-29	6.21025860156351e-28
TRINITY_DN813157_c3_g1_i1	diff_cells	neoblasts	2371.36072393613	530.814764614749	1451.08774427544	2.16129108473191	0.192670303550899	11.2175620471836	3.3436119376883e-29	6.23215874188691e-28
TRINITY_DN807161_c4_g2_i2	diff_cells	neoblasts	5326.25195910067	1066.84124766586	3196.54660338326	2.32091075595951	0.206939970811411	11.2153816725654	3.42704772154936e-29	6.38336744520284e-28
TRINITY_DN809492_c0_g1_i1	diff_cells	neoblasts	441.941615808611	51.7163840266313	246.828999917621	3.07819864436621	0.27454896026438	11.2118386512993	3.56705508067437e-29	6.6396740224709e-28
TRINITY_DN812624_c3_g1_i9	diff_cells	neoblasts	802.238341882829	2595.19392140101	1698.71613164192	-1.69318409913263	0.151024399045959	-11.2113281683536	3.58768986830309e-29	6.6735863455984e-28
TRINITY_DN809683_c0_g1_i1	diff_cells	neoblasts	0.817584359415892	1256.60926370069	628.713424030055	-10.537072582687	0.939917882066543	-11.2106310388731	3.61606073833315e-29	6.72183349764312e-28
TRINITY_DN820932_c6_g2_i2	diff_cells	neoblasts	727.834911405834	2410.48021211396	1569.15756175989	-1.72811501528384	0.154176946057489	-11.2086473333015	3.69801473210372e-29	6.86955352689315e-28
TRINITY_DN830542_c3_g3_i4	diff_cells	neoblasts	281.911103166221	1029.51484335435	655.712973260288	-1.86743823405057	0.166671338064699	-11.2043153654029	3.88344586451996e-29	7.20707554345267e-28
TRINITY_DN818965_c5_g1_i3	diff_cells	neoblasts	955.366075846925	202.894729278769	579.130402562847	2.24001344605698	0.199924772459142	11.2042815830378	3.88492759084858e-29	7.20707554345267e-28
TRINITY_DN813760_c20_g1_i1	diff_cells	neoblasts	0.486208801983116	2633.84818240779	1317.16719560488	-12.1954597113647	1.08905457245742	-11.1982080786328	4.16064060780031e-29	7.71338090666227e-28
TRINITY_DN806012_c4_g1_i1	diff_cells	neoblasts	788.715875962251	2747.35578745821	1768.03583171023	-1.80115166564213	0.160872488796603	-11.1961447175681	4.25865898668443e-29	7.88980128700093e-28
TRINITY_DN822836_c4_g1_i13	diff_cells	neoblasts	416.048203267317	47.818412578962	231.933307923139	3.13260530428958	0.279901864478947	11.1917986331427	4.47267450884558e-29	8.28074316071323e-28
TRINITY_DN818656_c6_g1_i4	diff_cells	neoblasts	873.251810479089	2453.1602901579	1663.2060503185	-1.49038575102422	0.133179268301535	-11.1908239925887	4.5221150259631e-29	8.36667001756054e-28
TRINITY_DN820239_c9_g1_i1	diff_cells	neoblasts	639.269711875245	105.263731219872	372.266721547558	2.60679799457452	0.232978640184085	11.1889999551667	4.61610432918045e-29	8.53484938988966e-28
TRINITY_DN805893_c9_g1_i5	diff_cells	neoblasts	312.354557324064	21.5579324205377	166.956244872301	3.84307301721325	0.343471785395207	11.1889045348843	4.62107416149686e-29	8.53832318147344e-28
TRINITY_DN763276_c0_g1_i1	diff_cells	neoblasts	139.49641303109	2556.79430641574	1348.14535972341	-4.19159259667482	0.374696907211501	-11.1866218161999	4.74156190144971e-29	8.75509120345892e-28
TRINITY_DN811053_c9_g1_i10	diff_cells	neoblasts	1205.36042962825	234.002508426092	719.681469027172	2.36415915290334	0.211364052588068	11.185247084143	4.81562224402239e-29	8.88590068447766e-28
TRINITY_DN830367_c7_g1_i2	diff_cells	neoblasts	1554.30681029111	5516.47805152175	3535.39243090643	-1.82800671611461	0.163455803048243	-11.1834923081629	4.91182622288414e-29	9.05736820792581e-28
TRINITY_DN815101_c2_g2_i1	diff_cells	neoblasts	1294.40664135862	240.982257860463	767.694449609539	2.42578826084484	0.216993073096438	11.1791045964253	5.16080462029134e-29	9.51013382430339e-28
TRINITY_DN817021_c7_g1_i8	diff_cells	neoblasts	37.6101104769812	341.779125357874	189.694617917428	-3.17871932551684	0.284358489806939	-11.1785631147323	5.19238603016385e-29	9.56195195408107e-28
TRINITY_DN814067_c3_g2_i2	diff_cells	neoblasts	841.900788787193	3185.3256251898	2013.6132069885	-1.92012156053628	0.171800057987083	-11.1764895951353	5.31510516540815e-29	9.78142238401527e-28
TRINITY_DN825405_c4_g1_i4	diff_cells	neoblasts	300.478570037594	14.1392342144955	157.308902126045	4.42850859963671	0.396265860074602	11.1755996310229	5.36865537421575e-29	9.87339330239425e-28
TRINITY_DN805398_c15_g1_i5	diff_cells	neoblasts	1637.02346544171	282.454204654018	959.738835047865	2.53691317291183	0.227083169300851	11.1717358037698	5.60742196410153e-29	1.03056431746092e-27
TRINITY_DN816925_c4_g3_i1	diff_cells	neoblasts	0.729313202974674	6996.93287667007	3498.83109493652	-13.0735291154327	1.17031726396009	-11.1709273357165	5.65869890115068e-29	1.03929680682503e-27
TRINITY_DN74004_c0_g1_i1	diff_cells	neoblasts	848.681928706979	49.6596774835248	449.170803095252	4.10222736223919	0.36733041509894	11.1676768207018	5.86960010969255e-29	1.07731537428596e-27
TRINITY_DN827831_c3_g1_i8	diff_cells	neoblasts	8775.19652851139	1745.35846686005	5260.27749768572	2.33074163826108	0.208715968425012	11.1670499188397	5.91116312776772e-29	1.08422349985609e-27
TRINITY_DN828850_c21_g1_i3	diff_cells	neoblasts	251.531902665681	14.5172372278649	133.024569946773	4.13580620992498	0.37050013319506	11.1627657843447	6.20311991025896e-29	1.13701911931707e-27
TRINITY_DN821622_c6_g1_i15	diff_cells	neoblasts	1424.12409793235	251.992751723741	838.058424828046	2.50280619888209	0.224260844373473	11.1602460334718	6.38147242218268e-29	1.16893509759915e-27
TRINITY_DN826071_c5_g2_i15	diff_cells	neoblasts	2150.89313144499	286.446320759787	1218.66972610239	2.911499537771	0.260958866295189	11.1569289792882	6.62403809633405e-29	1.21256331567287e-27
TRINITY_DN828396_c1_g1_i22	diff_cells	neoblasts	104.118676101696	864.537999246664	484.32833767418	-3.05107927482951	0.273502539901872	-11.1555793080539	6.72533374835928e-29	1.2302906896088e-27
TRINITY_DN823348_c11_g2_i5	diff_cells	neoblasts	19.1785299667667	276.034793523991	147.606661745379	-3.85411938903626	0.345526777997844	-11.1543290837514	6.82053621046832e-29	1.24688068657688e-27
TRINITY_DN810003_c7_g1_i2	diff_cells	neoblasts	10528.9295330371	1968.56623424129	6248.74788363918	2.42000669641642	0.216983584200119	11.1529482994644	6.9272349961449e-29	1.2655490231383e-27
TRINITY_DN807240_c5_g2_i4	diff_cells	neoblasts	24.6752257093732	303.952146951439	164.313686330406	-3.62150378523248	0.324834608706097	-11.1487621336221	7.26094274740712e-29	1.3256379478627e-27
TRINITY_DN808186_c16_g1_i2	diff_cells	neoblasts	371.034972045672	1538.28285458869	954.658913317179	-2.05204338378214	0.184134151189607	-11.144284591016	7.63554399922276e-29	1.39310853296255e-27
TRINITY_DN800765_c0_g1_i3	diff_cells	neoblasts	307.247876229486	14.5238947374226	160.885885483454	4.41911019630033	0.39654308279301	11.144085946916	7.65260002218962e-29	1.39529881460689e-27
TRINITY_DN809301_c21_g1_i3	diff_cells	neoblasts	817.056195892947	182.599337512195	499.827766702571	2.15901168994412	0.193804771264177	11.1401369319291	7.99962573385341e-29	1.45760990531816e-27
TRINITY_DN807581_c11_g3_i1	diff_cells	neoblasts	232.09901257746	941.532153187647	586.815582882553	-2.01860088907161	0.18123376817638	-11.1381058253288	8.18414718524436e-29	1.49024850163484e-27
TRINITY_DN152588_c0_g1_i1	diff_cells	neoblasts	335.923082792778	11.9673997246386	173.945241258708	4.86046978469138	0.436460436707681	11.1361062215742	8.36993042031389e-29	1.52307370224197e-27
TRINITY_DN811539_c3_g1_i9	diff_cells	neoblasts	240.501500472241	1296.32854333649	768.415021904365	-2.42907025355725	0.218134778763174	-11.1356394763371	8.4138945341132e-29	1.53006589016332e-27
TRINITY_DN808710_c12_g1_i5	diff_cells	neoblasts	6866.58910698727	2721.60227426172	4794.0956906245	1.33499838852789	0.11998585721575	11.1262978779857	9.34360079701138e-29	1.69801503168319e-27
TRINITY_DN815319_c5_g1_i1	diff_cells	neoblasts	1893.51585962084	394.885666047403	1144.20076283412	2.26247014115266	0.203345627770934	11.1262295922158	9.35075893675827e-29	1.69819864635157e-27
TRINITY_DN816009_c11_g1_i3	diff_cells	neoblasts	144.963084522058	683.87318169198	414.418133107019	-2.24087302674291	0.201408679967071	-11.1260002652779	9.37483825461645e-29	1.70145306903594e-27
TRINITY_DN824679_c7_g1_i1	diff_cells	neoblasts	54.3010601223353	334.081152549251	194.191106335793	-2.62315702793544	0.23580819946064	-11.1241128762076	9.57536490240281e-29	1.73670587458354e-27
TRINITY_DN813342_c6_g1_i11	diff_cells	neoblasts	374.550410102859	38.4119104195767	206.481160261218	3.28572243273466	0.295399259835283	11.1229880351318	9.69689199283126e-29	1.75759348765077e-27
TRINITY_DN826292_c1_g2_i5	diff_cells	neoblasts	265.453712794702	8.9645575188576	137.20913515678	4.92708438194001	0.443027515154058	11.1213958804041	9.87152743355907e-29	1.78807345768657e-27
TRINITY_DN831073_c0_g1_i17	diff_cells	neoblasts	120.00397420667	767.668703883226	443.836339044948	-2.67977949235845	0.240993852473734	-11.1197006265981	1.00609019781307e-28	1.82118148978968e-27
TRINITY_DN829265_c6_g1_i4	diff_cells	neoblasts	432.849276104195	16.5576341844123	224.703455144304	4.75258398033566	0.4276253269733	11.1138973315124	1.07368826327246e-28	1.9422718334234e-27
TRINITY_DN817032_c11_g1_i7	diff_cells	neoblasts	598.308007580959	144.729308215023	371.518657897991	2.04924526965483	0.184413170938046	11.1122500590984	1.09368406744864e-28	1.97714888711609e-27
TRINITY_DN801010_c14_g1_i1	diff_cells	neoblasts	4064.3129079498	12640.7489223284	8352.53091513911	-1.63699575557829	0.147376058155533	-11.1076098524137	1.15201824662147e-28	2.08124264397808e-27
TRINITY_DN822538_c5_g1_i1	diff_cells	neoblasts	216.110186264203	9.3492180417847	112.729702152994	4.57319549065025	0.41181112366154	11.1050800424927	1.18511115468547e-28	2.1396291128024e-27
TRINITY_DN821229_c1_g1_i13	diff_cells	neoblasts	641.495812875173	106.317487744849	373.906650310011	2.58760438952873	0.233101041603453	11.100784328243	1.24347820639348e-28	2.24354007153541e-27
TRINITY_DN819328_c6_g1_i1	diff_cells	neoblasts	16.1911505092264	247.083944662166	131.637547585696	-3.90982953751637	0.352643138444501	-11.0872128542257	1.44726934719509e-28	2.60952488104243e-27
TRINITY_DN825763_c3_g1_i11	diff_cells	neoblasts	1137.98792976872	46.2246513773383	592.106290573029	4.63606649846693	0.4184981924025	11.0778650484781	1.60657768975349e-28	2.89487902961908e-27
TRINITY_DN813517_c18_g4_i1	diff_cells	neoblasts	163.124548804344	924.739681959871	543.932115382108	-2.50324146738435	0.226103749192061	-11.0712072503407	1.73053401259774e-28	3.11620215319344e-27
TRINITY_DN815932_c9_g1_i2	diff_cells	neoblasts	3353.83944185359	700.3067928753	2027.07311736444	2.26017760285106	0.204284722930711	11.0638601380763	1.87835777924588e-28	3.38018742254782e-27
TRINITY_DN824866_c2_g2_i3	diff_cells	neoblasts	3841.09877829253	13018.8460029071	8429.97239059982	-1.76105678421274	0.15917341502576	-11.0637620228713	1.88041431019533e-28	3.38168518818526e-27
TRINITY_DN825185_c6_g1_i1	diff_cells	neoblasts	1644.35477726764	5606.68118439165	3625.51798082965	-1.76959749709599	0.160013116448294	-11.059077757965	1.9812413128032e-28	3.56069152788307e-27
TRINITY_DN822834_c3_g2_i1	diff_cells	neoblasts	6905.69970606521	1777.53739411457	4341.61855008989	1.95839966878148	0.177104914136716	11.0578505307295	2.00853189289949e-28	3.6073911883981e-27
TRINITY_DN810567_c1_g2_i2	diff_cells	neoblasts	307.37696368886	34.0357109147345	170.706337301797	3.1635679844619	0.286140051551394	11.0560124921683	2.05010444312208e-28	3.67966439456538e-27
TRINITY_DN813541_c5_g5_i1	diff_cells	neoblasts	3943.90228761187	698.595832572884	2321.24906009238	2.49872402765242	0.226018778799198	11.0553823931257	2.06455151886717e-28	3.70318874062778e-27
TRINITY_DN823111_c6_g1_i4	diff_cells	neoblasts	1474.89264161301	191.686998522983	833.289820067997	2.94910155030612	0.266838835947332	11.0519952608705	2.14396073698541e-28	3.8431296195813e-27
TRINITY_DN814097_c4_g1_i7	diff_cells	neoblasts	5307.40254217758	944.767957292445	3126.08524973501	2.4905776300586	0.22535959438724	11.0515713201852	2.15411073470923e-28	3.85881976815e-27
TRINITY_DN806941_c10_g1_i2	diff_cells	neoblasts	1858.64733594446	138.943199447678	998.795267696067	3.75182545448172	0.339601179499695	11.0477397634748	2.24803536918494e-28	4.02446409611119e-27
TRINITY_DN821983_c6_g1_i12	diff_cells	neoblasts	3379.92239952361	708.01012517299	2043.9662623483	2.25557515759397	0.204172484621372	11.0474002497291	2.25655139230838e-28	4.03709320658901e-27
TRINITY_DN810461_c6_g2_i2	diff_cells	neoblasts	264.489601171453	18.1346160373306	141.312108604392	3.86279079832513	0.349749775818746	11.0444410987328	2.33214381384719e-28	4.1696316226473e-27
TRINITY_DN830835_c2_g1_i3	diff_cells	neoblasts	387.047299418977	1386.50983789983	886.778568659402	-1.84035654977841	0.166708165031904	-11.0393905986921	2.467006108567e-28	4.40789843059161e-27
TRINITY_DN809911_c11_g1_i1	diff_cells	neoblasts	2025.89305593918	624.701346280515	1325.29720110985	1.69734622343371	0.153921713484619	11.0273345131603	2.82102392734143e-28	5.03717801841967e-27
TRINITY_DN822319_c14_g1_i6	diff_cells	neoblasts	0	1999.00153441891	999.500767209455	-13.6305986743242	1.23699757994088	-11.0190989015319	3.09138169369231e-28	5.51635894863454e-27
TRINITY_DN814473_c0_g1_i7	diff_cells	neoblasts	1100.47631943089	36.4618865158943	568.469102973392	4.88464484318916	0.443578283356181	11.0119115981765	3.34823069025376e-28	5.97083126900449e-27
TRINITY_DN828815_c12_g1_i21	diff_cells	neoblasts	733.541969392633	74.947301991641	404.244635692137	3.29897413361331	0.29959573997582	11.0114187000108	3.36660135534743e-28	5.99971801540401e-27
TRINITY_DN827805_c2_g1_i6	diff_cells	neoblasts	71.8680466836158	679.267595883657	375.567821283636	-3.23210280415328	0.293802562826072	-11.0009346857422	3.78191347452269e-28	6.73551230862285e-27
TRINITY_DN817526_c7_g1_i1	diff_cells	neoblasts	574.230101751051	60.1906252540067	317.210363502529	3.23510414420525	0.294085270538069	11.0005650343732	3.79744929302699e-28	6.75882357095905e-27
TRINITY_DN819874_c5_g1_i12	diff_cells	neoblasts	2083.06181052836	611.093853936972	1347.07783223267	1.76943999594236	0.160879882232334	10.9985162308052	3.88471182386667e-28	6.90968414106046e-27
TRINITY_DN812847_c10_g2_i2	diff_cells	neoblasts	1271.94381802129	272.432407566875	772.188112794085	2.22236133648448	0.202359596258355	10.9822384387799	4.65250325805621e-28	8.27001914396954e-27
TRINITY_DN814232_c11_g1_i4	diff_cells	neoblasts	816.926209011277	100.573560278221	458.749884644749	3.01956400984585	0.275003909143119	10.9800766805624	4.76519157396798e-28	8.46488018313296e-27
TRINITY_DN806854_c1_g2_i4	diff_cells	neoblasts	224.000157523959	7.38954206110083	115.69484979253	4.91375671608792	0.447903047175271	10.9705811270471	5.29310978291465e-28	9.3966305612758e-27
TRINITY_DN824828_c0_g2_i1	diff_cells	neoblasts	817.039352096927	172.482296358985	494.760824227956	2.24208809565854	0.204403482265888	10.9689329692634	5.39047588086611e-28	9.56333431324114e-27
TRINITY_DN827149_c0_g8_i3	diff_cells	neoblasts	8346.61556537092	2329.67985527149	5338.14771032121	1.84166499651374	0.167951510160129	10.9654566056468	5.60170794724939e-28	9.93170594524197e-27
TRINITY_DN821301_c6_g1_i2	diff_cells	neoblasts	7266.59848943898	1976.6778924367	4621.63819093784	1.87870177201299	0.171417116327955	10.9598260212163	5.96138611001886e-28	1.05626278715235e-26
TRINITY_DN817112_c8_g2_i8	diff_cells	neoblasts	662.622145482349	155.291848287754	408.956996885051	2.08733955028145	0.190487304163394	10.9578932803364	6.0900555333933e-28	1.07836925640335e-26
TRINITY_DN809766_c5_g1_i3	diff_cells	neoblasts	1448.81332212123	253.011921379025	850.912621750127	2.52077122778588	0.230222904621992	10.9492634189669	6.69901368138847e-28	1.18543789187056e-26
TRINITY_DN827642_c9_g1_i6	diff_cells	neoblasts	348.536528603457	49.1263303164366	198.831429459947	2.81789031292986	0.257431410569935	10.9461790489795	6.93100168753297e-28	1.22570460700847e-26
TRINITY_DN822022_c0_g1_i2	diff_cells	neoblasts	334.961546820385	12.7544383420773	173.857992581231	4.76364714721892	0.435419584894535	10.9403603156085	7.39055994209871e-28	1.30613843429682e-26
TRINITY_DN826938_c3_g1_i16	diff_cells	neoblasts	257.921477695343	8.94590172439379	133.433689709868	4.84789187230536	0.443147127741428	10.9396892562825	7.44546604948359e-28	1.31500069491615e-26
TRINITY_DN809203_c6_g1_i9	diff_cells	neoblasts	1972.74372640878	585.338230572538	1279.04097849066	1.75175315383981	0.160139359378633	10.9389294464328	7.50812224006401e-28	1.32521955678778e-26
TRINITY_DN812768_c7_g5_i1	diff_cells	neoblasts	754.862089805367	2234.32851976474	1494.59530478505	-1.56566622725132	0.143149790867172	-10.9372582227808	7.64778250223283e-28	1.34900827623996e-26
TRINITY_DN797636_c0_g1_i1	diff_cells	neoblasts	1209.16464343837	155.663952115639	682.414297777004	2.9600744899734	0.270647399316606	10.9370143494735	7.66837671398918e-28	1.35177772795484e-26
TRINITY_DN820890_c5_g1_i2	diff_cells	neoblasts	271.451847495811	1153.86861855362	712.660233024716	-2.09029716765246	0.191138864530533	-10.9360133156935	7.75348820399533e-28	1.36590946848829e-26
TRINITY_DN829769_c8_g1_i4	diff_cells	neoblasts	4966.8071494816	271.444093206311	2619.12562134396	4.19727082138863	0.383829725614665	10.9352417003845	7.81973257784883e-28	1.3767015487439e-26
TRINITY_DN809061_c10_g2_i6	diff_cells	neoblasts	1645.20269911169	465.471850034541	1055.33727457312	1.81940690496978	0.166470357801742	10.9293145578302	8.34765767591429e-28	1.46870922281389e-26
TRINITY_DN805127_c4_g2_i2	diff_cells	neoblasts	334.849008637488	35.3650991153105	185.107053876399	3.22487446210154	0.295326586424329	10.9196889489252	9.28131169480845e-28	1.63193935675171e-26
TRINITY_DN820681_c7_g1_i3	diff_cells	neoblasts	214.010740443715	8.25064414484551	111.13069229428	4.74853221032651	0.434923169243917	10.9180943810869	9.44567987811837e-28	1.65978381217089e-26
TRINITY_DN828750_c4_g2_i2	diff_cells	neoblasts	251.821009344336	13.3942882497835	132.60764879706	4.2546057549521	0.389695227318678	10.9177774237221	9.47869420289504e-28	1.6645261917773e-26
TRINITY_DN815456_c3_g1_i1	diff_cells	neoblasts	236.092238096929	6.16815453557129	121.13019631625	5.17655330159947	0.474328444714358	10.9134363736436	9.94254517036863e-28	1.74487246023566e-26
TRINITY_DN809686_c11_g1_i5	diff_cells	neoblasts	1809.6047137226	0	904.802356861298	13.0679911102666	1.19778985474841	10.9100866554021	1.03157968774796e-27	1.80922702950234e-26
TRINITY_DN813968_c3_g1_i1	diff_cells	neoblasts	761.141007511681	218.223938615351	489.682473063516	1.80083502763697	0.165104018270315	10.9072755860404	1.06397287334587e-27	1.86485550002747e-26
TRINITY_DN650210_c0_g1_i1	diff_cells	neoblasts	302.577560679057	22.7736006593889	162.675580669223	3.74232873435533	0.343251972341044	10.9025702280221	1.12046746979638e-27	1.96262986164777e-26
TRINITY_DN814138_c3_g5_i1	diff_cells	neoblasts	3108.59960450588	1203.61583570765	2156.10772010677	1.36818154612763	0.125518010172357	10.9002807186705	1.14902243284328e-27	2.01137177835424e-26
TRINITY_DN827694_c7_g1_i13	diff_cells	neoblasts	4049.19762430002	1510.4339553054	2779.81578980271	1.42240555141565	0.130530950706909	10.8970749367288	1.19022182212137e-27	2.08217209578585e-26
TRINITY_DN806128_c8_g1_i1	diff_cells	neoblasts	344.010602152298	1193.38415508356	768.697378617928	-1.79231787704177	0.1644781183792	-10.8969989120962	1.1912164381098e-27	2.08259314366499e-26
TRINITY_DN821014_c3_g2_i1	diff_cells	neoblasts	590.925070420517	87.7264939261904	339.325782173353	2.75896048078213	0.253359614493437	10.88950378417	1.29343080962637e-27	2.25986333044333e-26
TRINITY_DN831579_c2_g1_i11	diff_cells	neoblasts	32.1759309030508	275.707795629994	153.941863266523	-3.09108881161005	0.283921623978841	-10.88712007311	1.32772665443148e-27	2.31831816531989e-26
TRINITY_DN814529_c13_g1_i2	diff_cells	neoblasts	817.135028791071	142.937263234891	480.036146012981	2.52223762135004	0.231724670886513	10.8846313674788	1.36449561885821e-27	2.38101468602151e-26
TRINITY_DN818313_c5_g1_i3	diff_cells	neoblasts	8776.91834309897	1870.55558914404	5323.7369661215	2.23088390792331	0.205033256114606	10.8805954224144	1.42628238471222e-27	2.48704148603562e-26
TRINITY_DN820422_c1_g1_i2	diff_cells	neoblasts	1500.23509539427	302.612348349788	901.423721872029	2.31350467541917	0.212627628769582	10.8805459046258	1.42705743596512e-27	2.48704148603562e-26
TRINITY_DN826753_c8_g1_i7	diff_cells	neoblasts	8320.60421035138	1569.33482155307	4944.96951595222	2.40744893599843	0.221267997216705	10.8802400992523	1.43185315793189e-27	2.49382596352791e-26
TRINITY_DN826694_c5_g1_i5	diff_cells	neoblasts	6001.38734743894	27036.3628377706	16518.8750926048	-2.1715781136793	0.199820683001074	-10.8676343262606	1.64408556438158e-27	2.86166197510474e-26
TRINITY_DN814674_c6_g2_i2	diff_cells	neoblasts	5238.9257929543	20221.1483344396	12730.0370636969	-1.9485653371296	0.179344958436148	-10.8649016628106	1.69405588677412e-27	2.94678247861219e-26
TRINITY_DN821873_c5_g1_i13	diff_cells	neoblasts	91.2097512611156	624.163869011993	357.686810136554	-2.76968340987873	0.254971945785978	-10.8626986445151	1.73543520952336e-27	3.01686134629728e-26
TRINITY_DN810877_c3_g3_i1	diff_cells	neoblasts	489.090109713031	69.6482237835811	279.369166748306	2.82590268553689	0.2601810758289	10.8612921848139	1.76237540165556e-27	3.06176702641079e-26
TRINITY_DN804408_c0_g1_i3	diff_cells	neoblasts	337.975964287738	26.4746050627588	182.225284675248	3.65024535551243	0.336168812020176	10.8583700361036	1.81968115888767e-27	3.15933706171931e-26
TRINITY_DN823350_c3_g3_i2	diff_cells	neoblasts	320.377198293459	29.0750691740281	174.726133733744	3.44611437571726	0.317376878618684	10.8581141471797	1.82478648329796e-27	3.16621086860172e-26
TRINITY_DN819888_c5_g2_i1	diff_cells	neoblasts	209.631269773013	8.97027680553602	109.300773289275	4.5484285629558	0.418997010857696	10.8555155408987	1.8774435272486e-27	3.25553186146818e-26
TRINITY_DN815121_c8_g1_i6	diff_cells	neoblasts	1398.35114412586	177.648639013244	787.99989156955	2.98442489580689	0.274943802340211	10.8546723745168	1.89485076760314e-27	3.28365512882695e-26
TRINITY_DN827117_c0_g1_i16	diff_cells	neoblasts	354.224310514303	1.57979652155596	177.902053517929	7.58894720698348	0.699728069670428	10.8455663505937	2.09335302668378e-27	3.62537245492703e-26
TRINITY_DN817401_c2_g1_i6	diff_cells	neoblasts	597.908046821564	96.0788597478547	346.993453284709	2.64041764391034	0.243716831776171	10.8339568698123	2.37658507076641e-27	4.11330886026194e-26
TRINITY_DN827195_c10_g1_i5	diff_cells	neoblasts	601.616015132692	1700.82716325748	1151.22158919509	-1.49864471922591	0.138340257478335	-10.833034046222	2.40066506012698e-27	4.15238390456403e-26
TRINITY_DN826266_c9_g1_i3	diff_cells	neoblasts	2616.60568680684	583.027941242201	1599.81681402452	2.16706363364818	0.200060385249032	10.8320476887548	2.42667044440736e-27	4.1947382782143e-26
TRINITY_DN171973_c0_g1_i1	diff_cells	neoblasts	1538.12247882201	111.051736448106	824.587107635058	3.80216646959012	0.351043108644007	10.8310528706202	2.45318184592247e-27	4.23791382926307e-26
TRINITY_DN832171_c0_g1_i3	diff_cells	neoblasts	2.80822610833764	3935.07922780785	1968.94372695809	-10.3983260878733	0.960061463158162	-10.8308962362343	2.4573821648063e-27	4.24251672115278e-26
TRINITY_DN796191_c0_g1_i1	diff_cells	neoblasts	218.188813544339	11.1062976408939	114.647555592616	4.3192236189958	0.39886856759872	10.8286888711199	2.51733906275226e-27	4.34308330087867e-26
TRINITY_DN824334_c6_g1_i8	diff_cells	neoblasts	138.814349742361	666.204308252465	402.509328997413	-2.25952851557603	0.208662328332788	-10.8286365518379	2.51877763023843e-27	4.34308330087867e-26
TRINITY_DN830993_c4_g1_i1	diff_cells	neoblasts	1441.78103903978	375.899022879476	908.840030959629	1.93771094556988	0.179011554989694	10.8245020589952	2.63507519724377e-27	4.54077867582437e-26
TRINITY_DN809374_c15_g1_i1	diff_cells	neoblasts	881.249204717941	2675.99653213653	1778.62286842724	-1.60214726552725	0.148014029515851	-10.8242932833314	2.64108696544344e-27	4.54639996094952e-26
TRINITY_DN829270_c5_g3_i1	diff_cells	neoblasts	1239.54282884936	309.336257437015	774.439543143185	2.00506385850179	0.185237713810342	10.8242744809229	2.64162905452846e-27	4.54639996094952e-26
TRINITY_DN823182_c3_g1_i6	diff_cells	neoblasts	6551.82971510764	2277.41651398966	4414.62311454865	1.52469880779904	0.140879454212888	10.8227194399476	2.68684620863681e-27	4.62134201875309e-26
TRINITY_DN826071_c5_g2_i11	diff_cells	neoblasts	632.649124902391	57.878639376718	345.263882139555	3.4664722521541	0.320372430728432	10.8201328193951	2.76376567648538e-27	4.75068446058218e-26
TRINITY_DN818543_c8_g1_i2	diff_cells	neoblasts	2079.36395645751	464.796206487467	1272.08008147249	2.16351632833616	0.199997058442711	10.8177407467015	2.83684149371174e-27	4.87326322019897e-26
TRINITY_DN817578_c8_g3_i2	diff_cells	neoblasts	723.585810504108	54.9555799239214	389.270695214015	3.73254286359622	0.345080309927924	10.8164469435414	2.87716121412517e-27	4.93945458158979e-26
TRINITY_DN814829_c13_g4_i1	diff_cells	neoblasts	276.050566132021	31.4915926981865	153.771079415104	3.12160280252044	0.288604798511099	10.8161846879354	2.88540308134202e-27	4.95052728670252e-26
TRINITY_DN825943_c4_g3_i4	diff_cells	neoblasts	8355.88339895464	761.119125939197	4558.50126244692	3.45865263016139	0.31988708010461	10.8121047871966	3.01667830060327e-27	5.17254529469673e-26
TRINITY_DN822317_c2_g1_i2	diff_cells	neoblasts	3099.70619932579	12069.3000066477	7584.50310298674	-1.9611420137599	0.181432192397493	-10.8092284387068	3.11277081290613e-27	5.33399926581303e-26
TRINITY_DN829964_c4_g3_i1	diff_cells	neoblasts	583.235008057083	73.0744447848289	328.154726420956	2.9990662405249	0.277478484285601	10.8082839224321	3.14498229632792e-27	5.38585529891296e-26
TRINITY_DN802042_c17_g2_i2	diff_cells	neoblasts	834.641415428689	190.946363859924	512.793889644307	2.13181024510192	0.19738304988897	10.8003713910647	3.42814106048589e-27	5.86713386083034e-26
TRINITY_DN827411_c5_g1_i4	diff_cells	neoblasts	3304.68028829932	607.845693051068	1956.26299067519	2.44451328917545	0.226410891179793	10.7968007918588	3.56406156784177e-27	6.09597973303364e-26
TRINITY_DN827763_c4_g2_i1	diff_cells	neoblasts	493.123152001276	39.2065447694524	266.164848385364	3.6564696638122	0.3388453233825	10.79096983636	3.79760558796419e-27	6.49141455175339e-26
TRINITY_DN803612_c3_g1_i2	diff_cells	neoblasts	214.151733826805	16.4076308060421	115.279682316423	3.68955524782849	0.341963366159859	10.7893289543293	3.8660205156289e-27	6.60427239970421e-26
TRINITY_DN814414_c6_g3_i3	diff_cells	neoblasts	204.929977162179	13.5032271477093	109.216602154944	3.90695495775614	0.362182047421247	10.7872684070727	3.95366633956053e-27	6.74982232989373e-26
TRINITY_DN817101_c6_g1_i1	diff_cells	neoblasts	1513.27494929781	119.120677550624	816.197813424216	3.67439541257788	0.34065683434606	10.7862078259237	3.99954357248508e-27	6.82392786304851e-26
TRINITY_DN822071_c4_g1_i1	diff_cells	neoblasts	12302.978407052	3428.71648717039	7865.84744711119	1.84369867353008	0.17095076859172	10.7849686124159	4.05381695052999e-27	6.9122583718821e-26
TRINITY_DN826415_c7_g2_i2	diff_cells	neoblasts	8516.66387093678	42818.360802884	25667.5123369104	-2.32988894741904	0.21605997528171	-10.7835287141046	4.11779749197235e-27	7.01702159905936e-26
TRINITY_DN810695_c0_g2_i2	diff_cells	neoblasts	411.88358704495	26.1319472431555	219.007767144053	4.00733892258247	0.371814950812743	10.7777778000129	4.38347452897596e-27	7.46514900825543e-26
TRINITY_DN820921_c7_g1_i1	diff_cells	neoblasts	451.621652024981	26.6337021079945	239.127677066488	4.12758553677042	0.382975944166473	10.7776626695285	4.38896322300549e-27	7.46989101103392e-26
TRINITY_DN803584_c0_g1_i4	diff_cells	neoblasts	1781.76178866003	7288.48374786687	4535.12276826345	-2.03207164569632	0.188563779085789	-10.776574671702	4.4411697522295e-27	7.5539996206952e-26
TRINITY_DN822400_c3_g7_i4	diff_cells	neoblasts	2087.63059911286	304.703931625928	1196.16726536939	2.77978907964897	0.257948697898469	10.7765191384805	4.44385091540734e-27	7.5539996206952e-26
TRINITY_DN822077_c2_g2_i4	diff_cells	neoblasts	350.503874539869	5.37633485433333	177.940104697101	6.05208493662364	0.561614741100723	10.7762216582172	4.45824071657659e-27	7.57379971180782e-26
TRINITY_DN813620_c12_g1_i1	diff_cells	neoblasts	1971.37389812994	482.191685796167	1226.78279196306	2.03298498068417	0.188702611846919	10.773486179054	4.59274690074855e-27	7.79750753776135e-26
TRINITY_DN811720_c4_g2_i3	diff_cells	neoblasts	845.592065163367	120.094091611068	482.843078387218	2.81736218899041	0.26164414970115	10.7679158590337	4.87920925469446e-27	8.27877132938729e-26
TRINITY_DN825372_c7_g1_i1	diff_cells	neoblasts	205.952247226568	756.967110529618	481.459678878093	-1.87717850804835	0.174335008900861	-10.7676508572977	4.89327030195175e-27	8.2975325691107e-26
TRINITY_DN806661_c8_g1_i4	diff_cells	neoblasts	4107.63380981246	1348.67030149694	2728.1520556547	1.60671955333101	0.149250918869892	10.7652238625857	5.02393067662599e-27	8.51386730554846e-26
TRINITY_DN804980_c2_g1_i2	diff_cells	neoblasts	0.972417603966232	3203.65923364794	1602.31582562596	-11.5416953702181	1.07235592745426	-10.7629333458507	5.15041452379493e-27	8.72286329802497e-26
TRINITY_DN829769_c8_g1_i1	diff_cells	neoblasts	23208.5866572554	1297.98826198564	12253.2874596205	4.16112191222554	0.386624961025025	10.7626830435198	5.16442633416797e-27	8.74123459734815e-26
TRINITY_DN805084_c20_g1_i5	diff_cells	neoblasts	338.319254971475	26.2050724865822	182.262163729028	3.72562600444381	0.346204129734171	10.761356334208	5.23932846671487e-27	8.8625823782036e-26
TRINITY_DN814100_c4_g1_i13	diff_cells	neoblasts	510.763776687533	35.8920773347679	273.327927011151	3.86085978760274	0.358837762098567	10.7593464105436	5.35485975577583e-27	9.05246579154198e-26
TRINITY_DN828886_c5_g1_i1	diff_cells	neoblasts	1308.32774718547	4288.96345515404	2798.64560116975	-1.71322614452078	0.159340485820011	-10.7519826847775	5.80012552955802e-27	9.79653355369404e-26
TRINITY_DN814516_c2_g1_i3	diff_cells	neoblasts	2428.7910923234	360.668270804059	1394.72968156373	2.75404008669859	0.256143279787608	10.7519513648073	5.80209567890651e-27	9.79653355369404e-26
TRINITY_DN819875_c4_g1_i1	diff_cells	neoblasts	9743.52392979831	2763.41001286392	6253.46697133111	1.81851017020176	0.169157609292622	10.7503894019687	5.90119561143859e-27	9.95777192271034e-26
TRINITY_DN809051_c14_g1_i3	diff_cells	neoblasts	0.574479958424334	1810.79849076179	905.686485360107	-11.641193567423	1.08294368632553	-10.7495834865819	5.95298205777812e-27	1.0039024626496e-25
TRINITY_DN827952_c2_g1_i13	diff_cells	neoblasts	28.2793271087946	325.131697847277	176.705512478036	-3.51139512871973	0.326737324355238	-10.7468442292257	6.13239287450347e-27	1.03352707975845e-25
TRINITY_DN821109_c5_g1_i1	diff_cells	neoblasts	126.281742655098	755.135517717187	440.708630186143	-2.58333271160467	0.240415922740893	-10.7452646320304	6.23827696622819e-27	1.05073124779342e-25
TRINITY_DN818009_c13_g1_i3	diff_cells	neoblasts	581.805274337619	87.9067715711874	334.856022954403	2.71992216713651	0.253165429587056	10.7436555282174	6.3480027835298e-27	1.06856112668765e-25
TRINITY_DN810633_c2_g1_i1	diff_cells	neoblasts	1069.25481592768	213.41113524533	641.332975586506	2.32335974001479	0.216275420320506	10.7425972705161	6.42120699540045e-27	1.08022534003622e-25
TRINITY_DN812582_c4_g1_i6	diff_cells	neoblasts	608.379234598565	141.317520354576	374.84837747657	2.10037273096664	0.195577318436408	10.7393472195988	6.65130027077193e-27	1.11825238818949e-25
TRINITY_DN820162_c1_g3_i7	diff_cells	neoblasts	278.022840738148	22.0692494129751	150.046045075561	3.62555413668554	0.337658036152017	10.7373548042946	6.79637971179631e-27	1.14194888551673e-25
TRINITY_DN822360_c6_g3_i1	diff_cells	neoblasts	217.359332463797	15.999533424852	116.679432944324	3.76438019771132	0.350842679740711	10.7295389503163	7.39642799929409e-27	1.24201538373557e-25
TRINITY_DN818689_c5_g1_i7	diff_cells	neoblasts	0	1549.39433104085	774.697165520427	-13.2628291111438	1.23633022960009	-10.7275781127133	7.55503224615399e-27	1.26787761686216e-25
TRINITY_DN806412_c10_g1_i1	diff_cells	neoblasts	0.577821883961685	1845.83453693995	923.206179411957	-11.66618539425	1.08836926892919	-10.7189588380495	8.29315970688313e-27	1.38975667832985e-25
TRINITY_DN820153_c6_g6_i1	diff_cells	neoblasts	633.752912521936	123.304779722956	378.528846122446	2.35613261471432	0.219810250409828	10.7189387679665	8.29495927996355e-27	1.38975667832985e-25
TRINITY_DN823429_c10_g1_i11	diff_cells	neoblasts	12624.689203401	3100.63134824199	7862.66027582151	2.02602311483547	0.189013684175028	10.7189229376607	8.29637896885179e-27	1.38975667832985e-25
TRINITY_DN828150_c5_g5_i2	diff_cells	neoblasts	2792.16334240859	901.328537570419	1846.7459399895	1.63029877532544	0.152109688258629	10.7179154331937	8.38723103220234e-27	1.40412413819712e-25
TRINITY_DN807323_c16_g1_i6	diff_cells	neoblasts	1918.13026552844	443.44911454048	1180.78969003446	2.11339317484238	0.197359362411796	10.7083502349016	9.30043897461642e-27	1.55606314836965e-25
TRINITY_DN828401_c6_g1_i1	diff_cells	neoblasts	753.691064424029	3058.52246084199	1906.10676263301	-2.01987779939588	0.188660947818993	-10.706390605722	9.49935623172151e-27	1.58838206530777e-25
TRINITY_DN817232_c11_g1_i6	diff_cells	neoblasts	503.507754457156	105.245165374811	304.376459915983	2.25381762734568	0.210550698055463	10.7043939923295	9.70636586542882e-27	1.62201418209764e-25
TRINITY_DN801895_c2_g1_i4	diff_cells	neoblasts	231.494704816516	16.5323208803909	124.013512848454	3.8490765779678	0.359793297589649	10.6980219024473	1.03974073995529e-26	1.73644247036184e-25
TRINITY_DN828573_c6_g1_i1	diff_cells	neoblasts	367.08954999817	57.6245681136243	212.357059055897	2.66175317965206	0.248845967170865	10.6963886532443	1.05822472531629e-26	1.76624420467746e-25
TRINITY_DN831002_c5_g1_i2	diff_cells	neoblasts	499.907618291203	1584.0274578893	1041.96753809025	-1.66461326590301	0.155636407507238	-10.6955261468985	1.06811705280576e-26	1.78167858391628e-25
TRINITY_DN824281_c5_g2_i1	diff_cells	neoblasts	3348.09916964657	571.888989603581	1959.99407962508	2.55092846102293	0.238542845414642	10.6937957270897	1.08824104963199e-26	1.81415102679447e-25
TRINITY_DN830270_c9_g1_i1	diff_cells	neoblasts	626.009325559262	54.9514485210746	340.480387040168	3.5225987550499	0.329456422955821	10.6921538315927	1.10768294603068e-26	1.84544789012096e-25
TRINITY_DN795506_c1_g1_i1	diff_cells	neoblasts	250.71592203073	12.3998721869709	131.557897108851	4.36929263034343	0.408649012750726	10.6920425450989	1.10901309628822e-26	1.84655025670702e-25
TRINITY_DN803489_c11_g1_i7	diff_cells	neoblasts	1997.84937105325	323.912546565118	1160.88095880918	2.62437608974102	0.245473199057207	10.6910901060503	1.12046207964162e-26	1.86448939915304e-25
TRINITY_DN830565_c4_g2_i11	diff_cells	neoblasts	211.248161237603	1970.55454436786	1090.90135280273	-3.21908349143656	0.30112166371093	-10.6903085343165	1.12994459512951e-26	1.87913663764374e-25
TRINITY_DN152608_c0_g1_i1	diff_cells	neoblasts	579.777976543461	1.75801782198841	290.767997182725	8.57073549711679	0.802109434120098	10.6852445969779	1.19334069837688e-26	1.98337244953458e-25
TRINITY_DN808687_c16_g1_i4	diff_cells	neoblasts	1856.13419637195	471.048545027079	1163.59137069952	1.97875215887353	0.185205637338397	10.6840816905485	1.20839007557106e-26	2.00717733358385e-25
TRINITY_DN824559_c6_g4_i2	diff_cells	neoblasts	486.025910556185	84.3241782439385	285.175044400062	2.52682908995735	0.2365110885612	10.6837658450991	1.21250988014159e-26	2.01281012134322e-25
TRINITY_DN826862_c6_g1_i14	diff_cells	neoblasts	28.0348147200116	376.055973630744	202.045394175378	-3.74329240749846	0.350443351677306	-10.6815905896978	1.24126404158352e-26	2.05930550274243e-25
TRINITY_DN827669_c3_g1_i1	diff_cells	neoblasts	145.468872717953	623.134667466964	384.301770092458	-2.09710865704091	0.19636147595065	-10.6798375133825	1.26492866757208e-26	2.09730639761966e-25
TRINITY_DN808828_c5_g2_i1	diff_cells	neoblasts	583.921589424557	2624.85272334193	1604.38715638325	-2.16868705972757	0.203089443431767	-10.6784824611339	1.2835264195228e-26	2.12686564405989e-25
TRINITY_DN824965_c0_g2_i1	diff_cells	neoblasts	311.99381763328	1036.92058764031	674.457202636793	-1.73358194559606	0.162384873560918	-10.6757600482148	1.32171419334489e-26	2.18883160448237e-25
TRINITY_DN700538_c0_g1_i1	diff_cells	neoblasts	244.759547951177	8.12304945245596	126.441298701816	4.98879138909768	0.467386500737489	10.6738029045038	1.34986132426332e-26	2.2341054140279e-25
TRINITY_DN827969_c7_g2_i3	diff_cells	neoblasts	302.75107358695	21.5182759251187	162.134674756035	3.85557360660199	0.361285075831653	10.6718319258739	1.37880795276922e-26	2.28064742990084e-25
TRINITY_DN801674_c18_g1_i1	diff_cells	neoblasts	13387.1671652914	34586.1827647863	23986.6749650389	-1.36933827514546	0.128319798139496	-10.6712938689075	1.38681645896555e-26	2.29252130736118e-25
TRINITY_DN813944_c3_g1_i15	diff_cells	neoblasts	324.917188662965	16.7932295518484	170.855209107407	4.27574267884611	0.4006803280909	10.6712068925832	1.38811534814892e-26	2.29329606829652e-25
TRINITY_DN799749_c0_g1_i1	diff_cells	neoblasts	346.405392526079	26.4836987296243	186.444545627852	3.72597597710546	0.349192942492615	10.6702499498089	1.40248604461881e-26	2.31565283983894e-25
TRINITY_DN825904_c2_g2_i2	diff_cells	neoblasts	2788.59568291255	958.688284237394	1873.64198357497	1.54162742659925	0.144550756109252	10.6649558127118	1.48469606310412e-26	2.44992588716399e-25
TRINITY_DN811029_c16_g2_i5	diff_cells	neoblasts	2300.37481050122	812.172341751859	1556.27357612654	1.50149045560569	0.140796343392798	10.6642716666071	1.49566257630308e-26	2.46654849822208e-25
TRINITY_DN806734_c5_g1_i1	diff_cells	neoblasts	217.473830767315	3.56862864718124	110.521229707248	5.76988197192943	0.541077676350601	10.6636851308401	1.50512835836237e-26	2.4806778426637e-25
TRINITY_DN809257_c2_g1_i3	diff_cells	neoblasts	469.987668556352	96.7756152618315	283.381641909092	2.28723445413707	0.21449414291255	10.6633888603177	1.5099322605075e-26	2.48711143899813e-25
TRINITY_DN828504_c5_g1_i4	diff_cells	neoblasts	3146.43266802704	1086.20342026241	2116.31804414473	1.53578830551023	0.144075065038943	10.6596398557593	1.57205009862068e-26	2.58788676246716e-25
TRINITY_DN814796_c0_g1_i1	diff_cells	neoblasts	480.942730521654	25.7004130037024	253.321571762678	4.26439097957979	0.400124038124609	10.6576725546585	1.60565344906816e-26	2.64162985250803e-25
TRINITY_DN827573_c5_g6_i1	diff_cells	neoblasts	664.10800634723	2428.43194327501	1546.26997481112	-1.87025817515889	0.175537532243444	-10.6544631866257	1.6620073902853e-26	2.73271607987208e-25
TRINITY_DN818076_c7_g2_i1	diff_cells	neoblasts	473.693952457051	60.5589761903747	267.126464323713	2.97284041743901	0.279161701241204	10.6491700122947	1.75926585732771e-26	2.89091021873666e-25
TRINITY_DN822886_c6_g1_i1	diff_cells	neoblasts	3955.97519048758	678.833336924969	2317.40426370628	2.54452176559117	0.238966297722448	10.648036103177	1.7808233750255e-26	2.92459477338462e-25
TRINITY_DN788617_c0_g1_i1	diff_cells	neoblasts	1164.93285021302	189.142880306436	677.037865259726	2.62915159124258	0.246933728164677	10.6471951433432	1.79698038106211e-26	2.94937546441347e-25
TRINITY_DN829899_c3_g3_i8	diff_cells	neoblasts	238.51731073981	19.1309085459017	128.824109642856	3.6586142942551	0.343638947777264	10.6466811108574	1.8069277466146e-26	2.96394092308403e-25
TRINITY_DN831468_c4_g1_i5	diff_cells	neoblasts	221.184374729299	1015.90683132952	618.545603029411	-2.19635492339554	0.206374220302334	-10.642583749937	1.88819498184079e-26	3.09540712067585e-25
TRINITY_DN806920_c19_g1_i1	diff_cells	neoblasts	0	1474.56760383161	737.283801915803	-13.1914293768578	1.23966810607323	-10.6410976552772	1.91855711674817e-26	3.14331573166873e-25
TRINITY_DN825913_c2_g5_i1	diff_cells	neoblasts	312.101123828501	28.3592793542576	170.230201591379	3.43061104929318	0.322472423049818	10.6384633354003	1.97357256659987e-26	3.23153497375153e-25
TRINITY_DN826969_c3_g2_i1	diff_cells	neoblasts	15116.9679667031	4059.92768756807	9588.44782713561	1.89684146964186	0.178344799084248	10.6358104042374	2.0305570316149e-26	3.32287185333522e-25
TRINITY_DN820529_c7_g1_i1	diff_cells	neoblasts	448.480401334246	73.5246348187459	261.002518076496	2.61043552572008	0.245526303815199	10.6319994442831	2.1152813805778e-26	3.45946818091774e-25
TRINITY_DN816464_c9_g2_i2	diff_cells	neoblasts	346.832953034878	23.1224475278169	184.977700281348	3.9348549676843	0.370144571490797	10.6305894257378	2.14750895776236e-26	3.51009703788579e-25
TRINITY_DN807989_c8_g1_i1	diff_cells	neoblasts	1480.59807991578	146.596933309607	813.597506612692	3.34354593417985	0.31464686107975	10.6263444761726	2.24749995989673e-26	3.67135963289339e-25
TRINITY_DN824031_c4_g2_i16	diff_cells	neoblasts	3362.05181550652	790.220026797121	2076.13592115182	2.09065068278361	0.196744259352613	10.6262347357067	2.25014521795547e-26	3.67350835434893e-25
TRINITY_DN808573_c5_g1_i1	diff_cells	neoblasts	227.199432487501	12.3754971058286	119.787464796665	4.22960718243893	0.398098822413932	10.6245156837995	2.29198755150579e-26	3.73960851359979e-25
TRINITY_DN828737_c7_g1_i8	diff_cells	neoblasts	1391.64388194333	0	695.821940971665	12.6891116227091	1.19463464724628	10.6217508858951	2.3609073741182e-26	3.84978420279026e-25
TRINITY_DN829690_c4_g1_i7	diff_cells	neoblasts	0.972417603966232	576.346164837963	288.659291220965	-9.02159673348602	0.849995066135433	-10.6137048236096	2.57338418689614e-26	4.19378120322313e-25
TRINITY_DN815827_c12_g1_i1	diff_cells	neoblasts	2196.41460368498	8069.90263358556	5133.15861863527	-1.877369096088	0.176889039732435	-10.6132584524611	2.58571154773174e-26	4.2113862077237e-25
TRINITY_DN821501_c7_g1_i3	diff_cells	neoblasts	4388.21927902623	1714.34325567729	3051.28126735176	1.35630861606188	0.127814896333461	10.611506600321	2.63466047675008e-26	4.28858139948542e-25
TRINITY_DN812308_c5_g3_i3	diff_cells	neoblasts	8990.22339466903	472.207656552034	4731.21552561053	4.25234631375772	0.400799947942394	10.6096478694376	2.68760033046285e-26	4.37217808765461e-25
TRINITY_DN807746_c4_g1_i5	diff_cells	neoblasts	222.07134564255	13.8821683839579	117.976757013254	4.00474404815037	0.377554335687025	10.6070667705697	2.76286755220505e-26	4.49197706854385e-25
TRINITY_DN819113_c7_g2_i7	diff_cells	neoblasts	501.788137156875	41.0113463585637	271.39974175772	3.63713448174295	0.34303340680094	10.6028579422107	2.89010746158764e-26	4.69608461243738e-25
TRINITY_DN829514_c5_g2_i1	diff_cells	neoblasts	282.164419877909	31.1575587833023	156.660989330606	3.182431208593	0.300274713044914	10.5983989671384	3.031250022125e-26	4.92252906297231e-25
TRINITY_DN829539_c5_g1_i6	diff_cells	neoblasts	254.405710445594	19.6216932981169	137.013701871855	3.65419998862387	0.344934318418284	10.5939009066434	3.18055102680695e-26	5.16194835566911e-25
TRINITY_DN802559_c1_g1_i1	diff_cells	neoblasts	317.707122697306	1215.50731553536	766.607219116333	-1.93772174495484	0.182917479233665	-10.59342033945	3.1969269345952e-26	5.18547931381815e-25
TRINITY_DN828990_c2_g1_i2	diff_cells	neoblasts	2188.85597300136	5761.74744166316	3975.30170733226	-1.39598303732014	0.131805293244636	-10.5912517089062	3.27187141011702e-26	5.30392628882995e-25
TRINITY_DN805030_c0_g1_i2	diff_cells	neoblasts	248.84430586666	14.270671747805	131.557488807233	4.07274248574543	0.384636404528007	10.5885517798118	3.36761472982415e-26	5.45593089043592e-25
TRINITY_DN829422_c2_g1_i1	diff_cells	neoblasts	31.1083087642521	418.200748001322	224.654528382787	-3.73670339491651	0.353037417924164	-10.584440076885	3.51878224082487e-26	5.69749834925589e-25
TRINITY_DN808664_c8_g1_i1	diff_cells	neoblasts	1151.11078959289	207.340029985899	679.225409789397	2.47592256935524	0.233951484655855	10.5830598724233	3.57101865089815e-26	5.77617284156004e-25
TRINITY_DN820333_c6_g2_i2	diff_cells	neoblasts	301.415777415191	1028.02112990055	664.718453657873	-1.76879687064027	0.167135797307103	-10.5829923878617	3.57359234851354e-26	5.77617284156004e-25
TRINITY_DN819091_c8_g3_i5	diff_cells	neoblasts	81.8437130785062	515.536810230619	298.690261654562	-2.65351390084242	0.250733833036234	-10.5829910096694	3.57364492858347e-26	5.77617284156004e-25
TRINITY_DN811870_c9_g1_i4	diff_cells	neoblasts	486.033280708423	70.8887355643074	278.461008136365	2.77715007044511	0.262520768658485	10.578782336486	3.73784226879701e-26	6.03803608134385e-25
TRINITY_DN831570_c7_g12_i2	diff_cells	neoblasts	201.199817708373	2351.37668239064	1276.28825004951	-3.54960635470951	0.335604691221852	-10.5767483219209	3.81985643239708e-26	6.16691374822352e-25
TRINITY_DN826231_c1_g3_i3	diff_cells	neoblasts	866.364806312447	49.7796764434775	458.072241377962	4.12546371560108	0.390109986284925	10.5751297342795	3.88639248500215e-26	6.27066703348215e-25
TRINITY_DN828348_c7_g1_i7	diff_cells	neoblasts	4366.04111496385	827.928995256723	2596.98505511029	2.40044799197161	0.227059906038155	10.5718708065009	4.02386367269125e-26	6.48868571107709e-25
TRINITY_DN1232453_c0_g1_i1	diff_cells	neoblasts	1889.37767690971	6592.59445818975	4240.98606754973	-1.80293928907326	0.170631873269474	-10.5662515128456	4.27231470852824e-26	6.88530625400675e-25
TRINITY_DN823695_c4_g5_i1	diff_cells	neoblasts	978.377062819485	257.690363883979	618.033713351732	1.92479529118596	0.182175393452712	10.5656162158123	4.3013432952284e-26	6.92804698799383e-25
TRINITY_DN821937_c10_g1_i2	diff_cells	neoblasts	1117.40394057837	2990.66473288356	2054.03433673096	-1.42088921160435	0.134522538974021	-10.5624620412402	4.448387373452e-26	7.16071121310399e-25
TRINITY_DN806928_c5_g1_i5	diff_cells	neoblasts	610.481362938748	1742.49441927723	1176.48789110799	-1.51243080565349	0.143233191235418	-10.5592201961602	4.60471117950797e-26	7.40803359997371e-25
TRINITY_DN828410_c0_g1_i1	diff_cells	neoblasts	237.043204650024	7.76754507447028	122.405374862247	4.92589531105638	0.466523053317602	10.5587393292286	4.62835804617557e-26	7.44174239287007e-25
TRINITY_DN798112_c0_g1_i1	diff_cells	neoblasts	196.04579854416	9.1174655152686	102.581632029715	4.48427991619979	0.42470663092134	10.558535209285	4.63843210076249e-26	7.45360150781631e-25
TRINITY_DN827307_c4_g1_i17	diff_cells	neoblasts	547.800717835904	85.4599737804022	316.630345808153	2.69386015774312	0.255155272365942	10.5577287616444	4.67844621478008e-26	7.51353022039942e-25
TRINITY_DN813138_c5_g2_i1	diff_cells	neoblasts	846.465321489175	103.769058226648	475.117189857912	3.03301929803485	0.287311675211446	10.5565473307087	4.73768473365776e-26	7.60424551992029e-25
TRINITY_DN806136_c4_g1_i1	diff_cells	neoblasts	0	1298.30411918698	649.152059593489	-13.0076812893881	1.23233746017145	-10.5552916386867	4.80146201715994e-26	7.70213619628392e-25
TRINITY_DN826136_c6_g1_i3	diff_cells	neoblasts	2322.09648374961	11868.0850930357	7095.09078839266	-2.35373027412202	0.223028612182182	-10.5534902051014	4.89444671222073e-26	7.8467383361389e-25
TRINITY_DN825489_c7_g1_i1	diff_cells	neoblasts	261.602657523975	14.3351730865125	137.968915305244	4.2388335003633	0.401789656979004	10.5498820756971	5.08608892934134e-26	8.1492479405566e-25
TRINITY_DN820286_c3_g3_i6	diff_cells	neoblasts	61.2618538708481	707.45331022727	384.357582049059	-3.53780129014648	0.335459218942176	-10.5461441820036	5.2924684980138e-26	8.4750062214861e-25
TRINITY_DN831557_c0_g1_i4	diff_cells	neoblasts	259.022305660109	859.313792748125	559.168049204117	-1.72879827288315	0.164012184767107	-10.5406697394952	5.60979585126908e-26	8.97794848201657e-25
TRINITY_DN820239_c9_g1_i5	diff_cells	neoblasts	1085.91612257144	191.790218134231	638.853170352833	2.50784635692249	0.238015072519334	10.536502291126	5.86394138129307e-26	9.37925030546951e-25
TRINITY_DN810865_c10_g2_i1	diff_cells	neoblasts	1681.40052416381	4121.11159933554	2901.25606174968	-1.29331936441269	0.122858065331528	-10.5269390407762	6.49109872489811e-26	1.0376366902654e-24
TRINITY_DN814125_c16_g1_i1	diff_cells	neoblasts	0.288910941980843	2601.81041599926	1301.04966347062	-13.0491652012235	1.24012521341387	-10.5224577809375	6.80742646001638e-26	1.08757397978619e-24
TRINITY_DN804716_c19_g1_i3	diff_cells	neoblasts	797.838853311203	83.7384192738653	440.788636292534	3.25544196229178	0.309445657449848	10.5202379930615	6.96973101636789e-26	1.11286057725509e-24
TRINITY_DN822188_c4_g1_i2	diff_cells	neoblasts	391.285214658724	57.7679139824369	224.526564320581	2.76308504364169	0.262726207878024	10.5169753179877	7.21527452157241e-26	1.15140108670939e-24
TRINITY_DN813852_c6_g3_i1	diff_cells	neoblasts	887.471693694043	265.599378381503	576.535536037773	1.74176343031872	0.165696307948932	10.5117817764264	7.62393386735706e-26	1.21591180841804e-24
TRINITY_DN810007_c0_g1_i2	diff_cells	neoblasts	456.030763251672	75.4103372825269	265.7205502671	2.58509514261971	0.246073348947983	10.5053844866644	8.15896362679598e-26	1.30049078051348e-24
TRINITY_DN825864_c4_g2_i24	diff_cells	neoblasts	4205.20287326004	1468.13149187461	2836.66718256733	1.51894217212682	0.144628595787562	10.5023640992679	8.42434293178058e-26	1.34201629068382e-24
TRINITY_DN808295_c20_g1_i3	diff_cells	neoblasts	0	1343.32876615531	671.664383077656	-13.0569016217859	1.24354009587417	-10.4997833725717	8.65785823413626e-26	1.37842085303485e-24
TRINITY_DN812352_c6_g2_i12	diff_cells	neoblasts	262.997172526926	20.3795757706142	141.68837414877	3.67422849228839	0.349961417277693	10.4989530585107	8.73434413927861e-26	1.3897971668162e-24
TRINITY_DN826598_c0_g5_i2	diff_cells	neoblasts	581.541636309057	61.2877025179306	321.414669413494	3.25798540139404	0.310445774782409	10.4945393561164	9.15230303756852e-26	1.45546382732732e-24
TRINITY_DN825246_c7_g1_i2	diff_cells	neoblasts	2130.61859246455	269.627020881258	1200.12280667291	2.98542739672181	0.284497933139562	10.4936698969173	9.236944536335e-26	1.46807893513914e-24
TRINITY_DN817979_c2_g2_i6	diff_cells	neoblasts	1559.28163294296	512.8485165855	1036.06507476423	1.60330957939648	0.152870220327375	10.4880438843024	9.80369929911935e-26	1.55726041253349e-24
TRINITY_DN808642_c15_g1_i1	diff_cells	neoblasts	0.972417603966232	549.848212866344	275.410315235155	-8.95458301518217	0.854119967305672	-10.4839874466692	1.02335932944081e-25	1.62461234236458e-24
TRINITY_DN816147_c10_g2_i1	diff_cells	neoblasts	3530.35664743251	937.739640197422	2234.04814381496	1.91409068025855	0.182603359853185	10.4822314430441	1.04254375356755e-25	1.65411752468676e-24
TRINITY_DN828938_c3_g1_i5	diff_cells	neoblasts	1.90332411369279	433.711795565549	217.807559839621	-7.94971599504904	0.758407538247183	-10.4821162688101	1.04381442117833e-25	1.65518287923129e-24
TRINITY_DN811886_c15_g1_i1	diff_cells	neoblasts	266.096189724348	7.08560251403729	136.590896119193	5.27545523881355	0.50332475932113	10.4812154401642	1.05380597271015e-25	1.67006783615447e-24
TRINITY_DN830102_c6_g3_i3	diff_cells	neoblasts	308.630859801783	1012.42712902133	660.528994411558	-1.7150993246703	0.163641191739536	-10.4808533012897	1.05784930152698e-25	1.6755144068853e-24
TRINITY_DN821803_c2_g1_i11	diff_cells	neoblasts	649.467878985072	126.088715960603	387.778297472838	2.3689424809966	0.226126521402382	10.4761815036334	1.1114099897623e-25	1.7593397219028e-24
TRINITY_DN830172_c9_g1_i3	diff_cells	neoblasts	5239.70839678459	24349.7842740613	14794.7463354229	-2.21642530971793	0.211615597148626	-10.4738277309553	1.13940481388664e-25	1.80262194581848e-24
TRINITY_DN811255_c4_g2_i6	diff_cells	neoblasts	48.4570100838264	354.686183134436	201.571596609131	-2.86995569928579	0.274020396896418	-10.4735112122718	1.14322228166715e-25	1.8076261640808e-24
TRINITY_DN829260_c2_g1_i7	diff_cells	neoblasts	84.9658834299617	870.919479030822	477.942681230392	-3.34931195082609	0.319852867233301	-10.4714144969134	1.16883243181473e-25	1.84706282974932e-24
TRINITY_DN810649_c4_g1_i1	diff_cells	neoblasts	6447.33200018941	18230.2326879267	12338.782344058	-1.4995917858528	0.143233637132991	-10.4695504203418	1.19207803575613e-25	1.88271993034257e-24
TRINITY_DN822593_c5_g1_i8	diff_cells	neoblasts	134.309641795044	605.155972707205	369.732807251125	-2.17063990687093	0.207335334754017	-10.4692232486381	1.19620497468782e-25	1.88815828661724e-24
TRINITY_DN820834_c8_g1_i14	diff_cells	neoblasts	666.849456938052	167.569376608281	417.209416773167	1.99510134397528	0.190596474461957	10.4676718161096	1.21596831474951e-25	1.91825772463312e-24
TRINITY_DN805415_c9_g1_i4	diff_cells	neoblasts	1031.61144512164	3808.87010529862	2420.24077521013	-1.88480305707697	0.180083455618619	-10.4662754865645	1.23403235296044e-25	1.94564358937365e-24
TRINITY_DN812848_c9_g1_i2	diff_cells	neoblasts	6729.82236349314	1907.00295126832	4318.41265738073	1.82006604463017	0.173946375053826	10.4633743822886	1.27241805396804e-25	2.0050201885202e-24
TRINITY_DN809525_c14_g2_i4	diff_cells	neoblasts	1526.902556662	266.857897597154	896.880227129575	2.51989843977061	0.240845552951743	10.4627152500321	1.28130295614453e-25	2.0178695300787e-24
TRINITY_DN826311_c9_g2_i4	diff_cells	neoblasts	2015.79920989937	230.936213069016	1123.36771148419	3.13041744418568	0.299237532688741	10.4613128442075	1.30041206465147e-25	2.04679672147394e-24
TRINITY_DN817157_c6_g1_i2	diff_cells	neoblasts	1352.12955682467	453.642546654183	902.886051739429	1.57426753242615	0.150486063447163	10.4612181112631	1.30171302777876e-25	2.04767761767271e-24
TRINITY_DN803001_c8_g1_i3	diff_cells	neoblasts	912.324361446868	281.816789602207	597.070575524538	1.69452798746212	0.161993367808703	10.4604775515451	1.31192765537543e-25	2.0625712933657e-24
TRINITY_DN826353_c2_g1_i4	diff_cells	neoblasts	275.39400830374	16.5003500668118	145.947179185276	4.08132720786461	0.390233257284535	10.4586862643764	1.3369647389963e-25	2.10073816753668e-24
TRINITY_DN806040_c9_g1_i3	diff_cells	neoblasts	317.14247277882	30.6405225041865	173.891497641503	3.39335081285202	0.324499923302533	10.4571698455792	1.35852966619635e-25	2.1334090374839e-24
TRINITY_DN818984_c9_g1_i1	diff_cells	neoblasts	218.738002184166	6.64647254214732	112.692237363157	5.14491634723204	0.492028455957139	10.4565422689297	1.36755494128394e-25	2.14636193994808e-24
TRINITY_DN818051_c6_g1_i5	diff_cells	neoblasts	333.055379123342	30.6405225041865	181.847950813764	3.46243017520393	0.331139794794143	10.4560980879884	1.37397866361062e-25	2.15521934269825e-24
TRINITY_DN824234_c10_g1_i3	diff_cells	neoblasts	238.161810814398	21.448993522612	129.805402168505	3.47894182200759	0.332823811846425	10.452803249585	1.42257133319533e-25	2.23017525180787e-24
TRINITY_DN816782_c2_g2_i9	diff_cells	neoblasts	96.6897819640891	660.587815594552	378.63879877932	-2.7725312423091	0.265266331372177	-10.4518776580777	1.43652590352081e-25	2.25077453391693e-24
TRINITY_DN816269_c6_g3_i1	diff_cells	neoblasts	223.270408259583	2030.23732762688	1126.75386794323	-3.182982072483	0.30456523711955	-10.450904057818	1.45135068705813e-25	2.27271315354913e-24
TRINITY_DN816607_c6_g1_i4	diff_cells	neoblasts	2801.73956438728	592.655968028661	1697.19776620797	2.24303918733027	0.21463623428213	10.4504218257104	1.45874957218034e-25	2.28300506698797e-24
TRINITY_DN807538_c3_g1_i1	diff_cells	neoblasts	320.126982470135	32.5853855313265	176.356184000731	3.29804541395466	0.315809885810607	10.443135449954	1.57520277335083e-25	2.46386331870159e-24
TRINITY_DN802688_c10_g1_i1	diff_cells	neoblasts	47.8240598761591	537.864062395597	292.844061135878	-3.48789964247825	0.334041256350518	-10.4415235428833	1.60218404565355e-25	2.50464798489462e-24
TRINITY_DN808759_c15_g1_i1	diff_cells	neoblasts	4.07289657982207	7054.30528138066	3529.18908898024	-10.7205379455541	1.02678509159928	-10.4408780700704	1.6131164200945e-25	2.52031192716462e-24
TRINITY_DN828626_c4_g1_i11	diff_cells	neoblasts	340.424885588404	1078.63583679968	709.530361194043	-1.66294214771658	0.15927954582011	-10.4403998589668	1.62126352797511e-25	2.53083444394475e-24
TRINITY_DN809194_c16_g1_i15	diff_cells	neoblasts	295.354877018089	44.380283242211	169.86758013015	2.73488366162092	0.261952620836994	10.4403752590159	1.62168372942193e-25	2.53083444394475e-24
TRINITY_DN816736_c8_g1_i9	diff_cells	neoblasts	348.336129142645	48.7799196053163	198.558024373981	2.83904444035404	0.271960064224965	10.4391960946354	1.64195259057406e-25	2.56101956010318e-24
TRINITY_DN1259607_c0_g1_i1	diff_cells	neoblasts	3047.24646123785	526.80801415283	1787.02723769534	2.5313229670066	0.242535980086481	10.4368966868504	1.68220239447318e-25	2.6223181005944e-24
TRINITY_DN829265_c6_g1_i14	diff_cells	neoblasts	444.737569682042	19.4816318600882	232.109600771065	4.56255590416902	0.437281636860934	10.4339069367782	1.73600169504001e-25	2.70336969467294e-24
TRINITY_DN828189_c12_g1_i3	diff_cells	neoblasts	348.183256731162	43.6119004192361	195.897578575199	3.00084708238569	0.287605543650317	10.4338986109192	1.73615387117612e-25	2.70336969467294e-24
TRINITY_DN811146_c6_g2_i2	diff_cells	neoblasts	559.898331268898	36.088016206785	297.993173737842	3.98815915822855	0.382279952904393	10.4325616028994	1.7607633840388e-25	2.74014461731289e-24
TRINITY_DN830388_c3_g1_i6	diff_cells	neoblasts	2607.49343042998	878.165605288838	1742.82951785941	1.57072681163981	0.150575591777924	10.43148356977	1.78085759530651e-25	2.76985525648377e-24
TRINITY_DN1063090_c0_g1_i1	diff_cells	neoblasts	1974.95557379822	296.219568559405	1135.58757117881	2.74108188838152	0.262771573977807	10.4314247043062	1.78196134982549e-25	2.77001228847661e-24
TRINITY_DN817292_c7_g1_i6	diff_cells	neoblasts	6340.50799785591	16797.7841385701	11569.146068213	-1.40553081468942	0.13476817657484	-10.4292485838368	1.8232438909154e-25	2.83259088856896e-24
TRINITY_DN830096_c9_g4_i1	diff_cells	neoblasts	470.55976931304	113.319464664982	291.939616989011	2.0518544799297	0.196758434633741	10.4282923563056	1.84168263169049e-25	2.85962896768894e-24
TRINITY_DN812255_c13_g2_i1	diff_cells	neoblasts	860.170932887746	193.588252249251	526.879592568498	2.14598069096173	0.205938424795931	10.4204967727039	1.99906289498549e-25	3.10225361506653e-24
TRINITY_DN824288_c3_g1_i7	diff_cells	neoblasts	204.754129640603	850.776187017445	527.765158329024	-2.05642596299004	0.197407304949487	-10.4171725738125	2.07016068315756e-25	3.21078318646049e-24
TRINITY_DN805513_c2_g1_i2	diff_cells	neoblasts	206.774599192045	13.5820716778143	110.17833543493	3.89390878049481	0.373829180658222	10.4162782949116	2.08971151010192e-25	3.239287376181e-24
TRINITY_DN828458_c4_g1_i3	diff_cells	neoblasts	315.493116292514	8.15032915163893	161.821722722077	5.20679980924921	0.4998803118961	10.4160929833369	2.09378564247179e-25	3.2437824342119e-24
TRINITY_DN810861_c7_g1_i6	diff_cells	neoblasts	194.799530600936	1968.6148195993	1081.70717510012	-3.34010848902495	0.320691944423611	-10.4153177125426	2.11091573678147e-25	3.26848797069028e-24
TRINITY_DN810952_c4_g1_i1	diff_cells	neoblasts	521.436317446558	62.210869783075	291.823593614817	3.08279702156896	0.29613977593274	10.4099390629279	2.23364586047902e-25	3.45658261086902e-24
TRINITY_DN826209_c3_g3_i1	diff_cells	neoblasts	63.6447121380382	505.847550425344	284.746131281691	-2.98491060545928	0.286841315130432	-10.4061390323147	2.32459234597104e-25	3.59530875547357e-24
TRINITY_DN819735_c3_g1_i12	diff_cells	neoblasts	4861.07545926497	1236.33982477284	3048.70764201891	1.97574473468774	0.189889855073781	10.4046882015896	2.36027502596402e-25	3.64845422731976e-24
TRINITY_DN796070_c0_g1_i1	diff_cells	neoblasts	247.819683495857	18.0165834725395	132.918133484198	3.7318537611031	0.358730126345843	10.4029561138818	2.40358656462278e-25	3.71332615629615e-24
TRINITY_DN810843_c14_g1_i5	diff_cells	neoblasts	1724.93004117528	585.832949416489	1155.38149529588	1.5572598554181	0.149717046287695	10.401353045836	2.44437329617136e-25	3.7742271414277e-24
TRINITY_DN818802_c2_g2_i3	diff_cells	neoblasts	654.581234015691	45.2973527093471	349.939293362519	3.86520567395806	0.371667708990015	10.3996273565479	2.48904666800327e-25	3.84105788325444e-24
TRINITY_DN825478_c6_g1_i12	diff_cells	neoblasts	773.129104697344	147.818212172016	460.47365843468	2.38953561624087	0.229863436949378	10.39545761585	2.60035705081616e-25	4.01058977189809e-24
TRINITY_DN815128_c11_g1_i6	diff_cells	neoblasts	1998.46500815537	568.855509429321	1283.66025879234	1.81363265010138	0.174501012240286	10.3932500265616	2.66127105660729e-25	4.10224834802808e-24
TRINITY_DN825164_c11_g1_i3	diff_cells	neoblasts	310.063616169257	18.0175216954187	164.040568932338	4.0733593528794	0.392137276955411	10.3875851449404	2.82412865376612e-25	4.35085921935201e-24
TRINITY_DN810790_c3_g1_i16	diff_cells	neoblasts	189.480563239453	1050.23868744636	619.859625342907	-2.46585261997647	0.237388009507432	-10.3874354273115	2.82856418267504e-25	4.3552635684522e-24
TRINITY_DN767981_c0_g1_i1	diff_cells	neoblasts	1951.43574477506	8159.33468491302	5055.38521484404	-2.06398421352825	0.198808850117901	-10.3817521820796	3.00213885973857e-25	4.61954282504321e-24
TRINITY_DN813934_c5_g6_i1	diff_cells	neoblasts	321.37705529562	26.6695157624936	174.023285529057	3.6253836652976	0.349208807622011	10.3817074087712	3.00354737493306e-25	4.61954282504321e-24
TRINITY_DN829297_c3_g1_i6	diff_cells	neoblasts	854.737146520328	184.638237835728	519.687692178028	2.21618594920497	0.213478330059774	10.3813157456517	3.01589658554613e-25	4.63595500181083e-24
TRINITY_DN825414_c3_g3_i1	diff_cells	neoblasts	179.073824856429	776.330262680726	477.702043768578	-2.11567816531264	0.203819115792346	-10.3801753681835	3.05214015308932e-25	4.68905825632849e-24
TRINITY_DN827117_c0_g1_i7	diff_cells	neoblasts	395.687678132251	1.58073474443519	198.634206438343	8.04518969671397	0.775074260012344	10.3798953362041	3.06110595806757e-25	4.70021844801003e-24
TRINITY_DN804716_c13_g1_i1	diff_cells	neoblasts	195.319372800144	12.3812163925071	103.850294596326	3.98502489454068	0.384022917544636	10.3770496823995	3.15370872426564e-25	4.8397164494661e-24
TRINITY_DN800242_c0_g4_i2	diff_cells	neoblasts	4978.15548773868	369.459463226209	2673.80747548244	3.75446636745249	0.36198001448709	10.3720266788	3.32399055955355e-25	5.09820051230138e-24
TRINITY_DN809739_c3_g3_i3	diff_cells	neoblasts	75.9979517342466	447.951482038969	261.974716886608	-2.55940892211308	0.246844556369944	-10.3685046158252	3.44879314004698e-25	5.28668218132729e-24
TRINITY_DN825290_c2_g1_i6	diff_cells	neoblasts	723.745695246782	61.7378925518475	392.741793899315	3.55985791929759	0.343438501077599	10.3653431637044	3.56476601164987e-25	5.46142715140346e-24
TRINITY_DN828206_c3_g1_i2	diff_cells	neoblasts	543.249508556292	1732.04491207783	1137.64721031706	-1.67322366652761	0.161429422868878	-10.36504768952	3.5758004863476e-25	5.47529583339134e-24
TRINITY_DN823158_c2_g3_i4	diff_cells	neoblasts	309.957760816716	21.0427725871803	165.500266701948	3.91561315611632	0.377937541842499	10.3604768582321	3.75087342849622e-25	5.74018707564271e-24
TRINITY_DN800413_c1_g1_i1	diff_cells	neoblasts	6.18354433012918	200.812798079631	103.49817120488	-4.97670167605531	0.480484071593727	-10.3576829499217	3.86204156107996e-25	5.90704175203277e-24
TRINITY_DN831816_c8_g1_i12	diff_cells	neoblasts	266.982698393322	1468.74820467627	867.865451534798	-2.45782313123171	0.23731524746271	-10.3567855732402	3.89843575277628e-25	5.95940734913886e-24
TRINITY_DN822487_c5_g1_i6	diff_cells	neoblasts	3.84815932162525	164.389161375544	84.1186603485844	-5.38475786532867	0.51998288651408	-10.3556443971216	3.94520878215357e-25	6.02757202375155e-24
TRINITY_DN826938_c3_g1_i17	diff_cells	neoblasts	191.099003925421	7.18216461572696	99.1405842705738	4.74773708629435	0.458521515372028	10.3544477786221	3.99485152585981e-25	6.10004332221258e-24
TRINITY_DN820200_c12_g1_i3	diff_cells	neoblasts	78.9729439061711	433.516302536307	256.244623221239	-2.45664915397065	0.237277410342258	-10.3534894047735	4.03505646689106e-25	6.15803120358738e-24
TRINITY_DN823579_c7_g1_i1	diff_cells	neoblasts	18938.7988229831	3090.17717746675	11014.4880002249	2.61605820593455	0.252693400173036	10.3526970001716	4.06860141130927e-25	6.20579661980099e-24
TRINITY_DN816368_c7_g1_i1	diff_cells	neoblasts	25.6960877859703	257.783263043555	141.739675414763	-3.33129375577174	0.321852859425432	-10.3503624659999	4.16904422461141e-25	6.35549164549895e-24
TRINITY_DN830835_c2_g1_i4	diff_cells	neoblasts	711.843526422008	4660.36640096092	2686.10496369146	-2.71158107753738	0.262048366904038	-10.3476358565912	4.28947027574489e-25	6.53546814268622e-24
TRINITY_DN822820_c7_g1_i1	diff_cells	neoblasts	954.194043462006	51.9757061156705	503.084874788838	4.22182135854167	0.408034153247101	10.3467352547447	4.32999949082944e-25	6.59358191483913e-24
TRINITY_DN825668_c6_g1_i4	diff_cells	neoblasts	537.733892825614	1618.86114372585	1078.29751827573	-1.58991997893802	0.153666474922378	-10.3465637494525	4.33776053581161e-25	6.60176084191318e-24
TRINITY_DN791581_c0_g1_i3	diff_cells	neoblasts	112.290241941837	811.858571530401	462.074406736119	-2.85649027689907	0.276104695757963	-10.3456780010837	4.37806283338177e-25	6.65942894529211e-24
TRINITY_DN820151_c6_g2_i2	diff_cells	neoblasts	1623.21879297274	520.428658044682	1071.82372550871	1.64200592709796	0.158791404861984	10.3406473953999	4.61409800167113e-25	7.01459708861649e-24
TRINITY_DN816205_c1_g1_i2	diff_cells	neoblasts	1695.56686427845	199.297233048573	947.43204866351	3.09257781457995	0.299193257685299	10.3363887224786	4.82373883507026e-25	7.32927050831386e-24
TRINITY_DN820019_c8_g1_i3	diff_cells	neoblasts	510.851620272717	68.4475483970799	289.649584334898	2.89000476275017	0.279794407575	10.3290297608093	5.20847327130479e-25	7.90949187318594e-24
TRINITY_DN827056_c6_g1_i16	diff_cells	neoblasts	1116.04317433163	272.658549469834	694.35086190073	2.03704884848632	0.197240610589516	10.327735461769	5.2792173565851e-25	8.01251763961264e-24
TRINITY_DN800870_c0_g1_i2	diff_cells	neoblasts	253.980261206037	5.6812126242761	129.830736915157	5.49600371120992	0.532204162176419	10.3268709675894	5.32699857832533e-25	8.08059756886769e-24
TRINITY_DN829645_c6_g1_i4	diff_cells	neoblasts	5977.26909467483	2412.96196539688	4195.11553003586	1.30932270844468	0.126871554673624	10.3200651384221	5.71843490897243e-25	8.669611827143e-24
TRINITY_DN810770_c9_g1_i1	diff_cells	neoblasts	1926.39565205706	508.453842486413	1217.42474727174	1.92086340746674	0.186156161980108	10.3185593591686	5.80881769548679e-25	8.80180862328205e-24
TRINITY_DN813121_c3_g1_i3	diff_cells	neoblasts	650.049516687047	125.678272371509	387.863894529278	2.36607702050763	0.229368015922646	10.315636253773	5.98833407966069e-25	9.06884606811772e-24
TRINITY_DN815290_c3_g2_i4	diff_cells	neoblasts	77.9380101335289	436.998850718559	257.468430426044	-2.49009647896936	0.241473928656195	-10.312071753778	6.2146933303974e-25	9.40649171866122e-24
TRINITY_DN806853_c9_g1_i3	diff_cells	neoblasts	303.892101303696	16.611165410496	160.251633357096	4.21344221807058	0.408596011787683	10.3120003536892	6.21931305938316e-25	9.40832884114683e-24
TRINITY_DN831285_c7_g3_i1	diff_cells	neoblasts	136.585656823736	649.572989113077	393.079322968407	-2.24546146553851	0.21775477518478	-10.3118816275468	6.22700241338531e-25	9.41480501723823e-24
TRINITY_DN811153_c10_g1_i2	diff_cells	neoblasts	394.151742174953	23.4172034586119	208.784472816782	4.10176987202634	0.397913025941723	10.3082070819845	6.46970029418786e-25	9.77639667540215e-24
TRINITY_DN1384187_c0_g1_i1	diff_cells	neoblasts	353.280972130907	1201.59091747649	777.435944803701	-1.76646683077393	0.171376732118341	-10.3075067947621	6.51700529812605e-25	9.84249520777124e-24
TRINITY_DN820908_c9_g1_i4	diff_cells	neoblasts	105.19390871746	538.692925118967	321.943416918213	-2.36030423962399	0.229000522086893	-10.3069819147766	6.55268594524873e-25	9.89097507462327e-24
TRINITY_DN816207_c5_g1_i5	diff_cells	neoblasts	118.669372826218	638.782648017871	378.726010422044	-2.43261592736041	0.236143960368608	-10.3014107308238	6.94354563621321e-25	1.04752354510714e-23
TRINITY_DN803668_c7_g1_i1	diff_cells	neoblasts	2215.02833298881	5354.02975435299	3784.5290436709	-1.27300354645227	0.123617547498209	-10.2979194476473	7.20016866825893e-25	1.08564551923208e-23
TRINITY_DN805409_c11_g1_i1	diff_cells	neoblasts	207.735814866192	5.55746077280652	106.646637819499	5.09487421549449	0.494823792436397	10.2963404213215	7.31929837205542e-25	1.10300588614996e-23
TRINITY_DN826972_c4_g1_i3	diff_cells	neoblasts	704.277338647897	106.169740624981	405.223539636439	2.73739312611674	0.265998219715773	10.2910204776623	7.73521875583888e-25	1.16504878785462e-23
TRINITY_DN818024_c9_g1_i1	diff_cells	neoblasts	583.705568025603	93.2007975658256	338.453182795714	2.64348750926061	0.256965659704655	10.2873182054712	8.03840270976865e-25	1.21005339537842e-23
TRINITY_DN800995_c0_g2_i1	diff_cells	neoblasts	32256.9351211547	7145.64915652945	19701.2921388421	2.17465227632895	0.211512990793892	10.281412352814	8.5465886801613e-25	1.28585195594823e-23
TRINITY_DN813541_c5_g7_i1	diff_cells	neoblasts	1917.63410181668	531.61780424169	1224.62595302918	1.84853580193673	0.179801304792463	10.2809921433575	8.58393651437134e-25	1.29053610573787e-23
TRINITY_DN825160_c17_g1_i2	diff_cells	neoblasts	339.194373751654	27.2138317407924	183.204102746223	3.62500459803336	0.35259408189922	10.2809570101335	8.58706643864244e-25	1.29053610573787e-23
TRINITY_DN815367_c7_g1_i1	diff_cells	neoblasts	0	1141.57084187157	570.785420935786	-12.8219860865345	1.24738066348645	-10.2791284664433	8.75153691144154e-25	1.31453890214655e-23
TRINITY_DN822469_c10_g1_i3	diff_cells	neoblasts	0	1114.08588706794	557.042943533972	-12.7868432209812	1.24435338613366	-10.2758937802318	9.05016413924345e-25	1.35865589140392e-23
TRINITY_DN811117_c11_g1_i1	diff_cells	neoblasts	216.055048737908	14.5172372278649	115.286142982887	3.91441916758158	0.380961011928185	10.2751175186386	9.12331798585599e-25	1.36889414841553e-23
TRINITY_DN824941_c10_g5_i1	diff_cells	neoblasts	386.477978539961	1395.49374220578	890.985860372869	-1.85300163702419	0.180345383002965	-10.2747384278406	9.15925560524911e-25	1.37354026918456e-23
TRINITY_DN819340_c5_g1_i1	diff_cells	neoblasts	15.6882320795566	222.85870188516	119.273466982358	-3.81041465319342	0.370884673647966	-10.2738530975539	9.24373166511474e-25	1.38545632005135e-23
TRINITY_DN808203_c2_g1_i1	diff_cells	neoblasts	0.243104400991558	2015.11900915774	1007.68105677936	-12.6803930554388	1.23501585415734	-10.2673929348791	9.88395916679619e-25	1.48061065110852e-23
TRINITY_DN807677_c5_g1_i4	diff_cells	neoblasts	212.995136537669	740.544847970251	476.76999225396	-1.79687622861203	0.175014784114011	-10.2669968009187	9.92461688087029e-25	1.48589535013702e-23
TRINITY_DN817226_c0_g1_i4	diff_cells	neoblasts	2665.74711350653	624.886136442515	1645.31662497452	2.09406880272804	0.204034858811685	10.2632893953712	1.0313254233028e-24	1.54324497117515e-23
TRINITY_DN831661_c9_g4_i3	diff_cells	neoblasts	1302.0949393381	399.338833636592	850.716886487346	1.70654678778053	0.166375645253797	10.2571911001594	1.09855792164582e-24	1.64295968974674e-23
TRINITY_DN827784_c7_g2_i1	diff_cells	neoblasts	509.012836153999	91.6075960757513	300.310216114875	2.4810149445615	0.241895551716648	10.2565546449887	1.10582017951313e-24	1.65292591010233e-23
TRINITY_DN820740_c4_g2_i4	diff_cells	neoblasts	260.672713025604	20.3504196256728	140.511566325638	3.68594896067834	0.359377486974221	10.2564826520219	1.10664464224395e-24	1.65326365347239e-23
TRINITY_DN812978_c6_g1_i1	diff_cells	neoblasts	572.810036699597	1956.33565815903	1264.57284742931	-1.77286508976923	0.172891018058566	-10.2542347756243	1.13269593998301e-24	1.69126810541355e-23
TRINITY_DN813581_c7_g1_i22	diff_cells	neoblasts	0	2875.41020310244	1437.70510155122	-14.1554997210164	1.380506320975	-10.2538463648749	1.13725850814616e-24	1.69716325070347e-23
TRINITY_DN819755_c2_g1_i3	diff_cells	neoblasts	814.476102354815	75.7752238893048	445.12566312206	3.43244175058466	0.334772709837242	10.2530512485723	1.14665541450036e-24	1.71026255479176e-23
TRINITY_DN806498_c18_g1_i1	diff_cells	neoblasts	0	1121.95665305508	560.978326527538	-12.7969971293236	1.24845982474257	-10.2502274207841	1.18065418210369e-24	1.76002215176742e-23
TRINITY_DN830299_c13_g1_i3	diff_cells	neoblasts	1127.722675025	3227.46340096693	2177.59303799596	-1.51675603176849	0.148048151567692	-10.2450183653593	1.24601216138046e-24	1.85645058974178e-23
TRINITY_DN350890_c0_g1_i1	diff_cells	neoblasts	1070.13925475741	243.583101784476	656.861178270944	2.14101825425008	0.209017266329879	10.2432602427737	1.26887049481272e-24	1.88948839235643e-23
TRINITY_DN818533_c3_g4_i1	diff_cells	neoblasts	3142.94617995001	459.070179094056	1801.00817952203	2.77787155513936	0.271243986709965	10.2412281607912	1.2958087253334e-24	1.92856273814033e-23
TRINITY_DN828655_c4_g1_i14	diff_cells	neoblasts	3348.36695975096	1315.8935621477	2332.13026094933	1.34798569928388	0.131636588151923	10.2402053882478	1.30958065582167e-24	1.948010040698e-23
TRINITY_DN821995_c6_g4_i1	diff_cells	neoblasts	90.1003592981718	1083.1285896486	586.614474473388	-3.58965812108159	0.350571696259893	-10.2394407745354	1.31997103725589e-24	1.96240903994184e-23
TRINITY_DN816066_c2_g1_i3	diff_cells	neoblasts	934.145839419696	163.73112543552	548.938482427608	2.52024081482259	0.246332314241046	10.2310605191507	1.43934426713148e-24	2.1387308601922e-23
TRINITY_DN815915_c5_g2_i1	diff_cells	neoblasts	202.717744343924	5.9870286170981	104.352386480511	5.14949352600461	0.503371537622156	10.230005356143	1.45511331240894e-24	2.1609997327243e-23
TRINITY_DN830511_c8_g4_i2	diff_cells	neoblasts	963.685113981968	4086.2656669198	2524.97539045088	-2.08432535607884	0.203763099877311	-10.2291600261963	1.46786986016236e-24	2.17877319437211e-23
TRINITY_DN827674_c1_g1_i13	diff_cells	neoblasts	1280.621590426	4498.07586877128	2889.34872959864	-1.81272004969849	0.177264236739596	-10.2260900621562	1.51513629354043e-24	2.24772340689942e-23
TRINITY_DN809657_c13_g1_i3	diff_cells	neoblasts	577.598985649084	88.2114694423241	332.905227545704	2.72155359464471	0.266165171751696	10.2250552795226	1.53140557351101e-24	2.27063962195891e-23
TRINITY_DN816199_c5_g1_i1	diff_cells	neoblasts	0	1082.19482089329	541.097410446643	-12.7449318285463	1.24658513223952	-10.2238760104974	1.55015761811793e-24	2.29721050886651e-23
TRINITY_DN828024_c8_g1_i7	diff_cells	neoblasts	5114.904348265	1658.96319754993	3386.93377290747	1.62517371162401	0.158968211605174	10.2232622183637	1.56000761198802e-24	2.31056784267801e-23
TRINITY_DN805510_c15_g1_i1	diff_cells	neoblasts	555.200327813678	68.6342137034254	311.917270758552	3.02410605937849	0.295819974452391	10.2227919699357	1.56759597730748e-24	2.32056289824033e-23
TRINITY_DN819018_c8_g1_i3	diff_cells	neoblasts	74.9427614691175	458.459392779062	266.70107712409	-2.61819583552877	0.256164214886284	-10.2207712216597	1.60062302546024e-24	2.36818477944767e-23
TRINITY_DN821054_c2_g1_i17	diff_cells	neoblasts	655.408782179206	49.2863655845515	352.347573881879	3.75060448312394	0.367016540504907	10.2191701713612	1.62727921188644e-24	2.40633477890466e-23
TRINITY_DN812999_c5_g1_i1	diff_cells	neoblasts	2859.85909050533	642.870100741936	1751.36459562363	2.15512766767607	0.210899386627563	10.2187479164267	1.63438239948063e-24	2.41554547998145e-23
TRINITY_DN807231_c10_g1_i2	diff_cells	neoblasts	5.22854034774544	7858.32738315129	3931.77796174952	-10.5303703969838	1.03092399801164	-10.214497302705	1.70761958629837e-24	2.52243721028449e-23
TRINITY_DN825063_c5_g2_i5	diff_cells	neoblasts	458.863425940263	38.7439779392994	248.803701939781	3.57838441372688	0.350484344811572	10.2098266775673	1.79184624053207e-24	2.64543926788976e-23
TRINITY_DN807399_c16_g1_i10	diff_cells	neoblasts	1488.41559983124	4200.47188024796	2844.4437400396	-1.49661895785655	0.14665281551064	-10.2051839417155	1.87964655218943e-24	2.77358315764576e-23
TRINITY_DN814067_c3_g2_i4	diff_cells	neoblasts	998.183881235978	3983.88560590269	2491.03474356933	-1.99716180766133	0.195712849300879	-10.2045512841673	1.89193629625951e-24	2.79022724567947e-23
TRINITY_DN811982_c12_g1_i2	diff_cells	neoblasts	2058.12995912162	504.950473502012	1281.54021631182	2.02791975743819	0.19880265408134	10.200667424734	1.96914608242352e-24	2.902546544012e-23
TRINITY_DN814542_c9_g2_i1	diff_cells	neoblasts	191.247207109539	9.70762703781111	100.477417073675	4.26872807315474	0.418561978600176	10.1985567046269	2.01240727735885e-24	2.96473206519912e-23
TRINITY_DN825962_c18_g1_i1	diff_cells	neoblasts	0	1049.88337049061	524.941685245303	-12.7011647586633	1.24587280488733	-10.1945918626997	2.09623139362488e-24	3.086577813758e-23
TRINITY_DN820731_c13_g1_i2	diff_cells	neoblasts	0.577821883961685	3618.46958312736	1809.52370250566	-12.631866858302	1.23927858181741	-10.1929195288579	2.1326163513449e-24	3.13847956703251e-23
TRINITY_DN827385_c2_g1_i8	diff_cells	neoblasts	123.363064162676	652.207877607538	387.785470885107	-2.40139784360109	0.235819638948003	-10.1831970157947	2.35688264867075e-24	3.46667568712631e-23
TRINITY_DN814535_c9_g1_i2	diff_cells	neoblasts	332.11443834686	52.3767661745597	192.24560226071	2.65350571941548	0.260633907358104	10.180968954932	2.41148062373131e-24	3.54509469235391e-23
TRINITY_DN819661_c1_g1_i20	diff_cells	neoblasts	657.012331816249	35.7698234177269	346.391077616988	4.22895245250204	0.415404489856532	10.180324372427	2.42750829944484e-24	3.5667586040194e-23
TRINITY_DN812141_c14_g1_i1	diff_cells	neoblasts	3.53753931131232	7177.18116683964	3590.35935307548	-10.9455871109763	1.07522503151607	-10.1798105421179	2.44036034627343e-24	3.58373598325949e-23
TRINITY_DN821588_c12_g3_i3	diff_cells	neoblasts	3610.35398197079	10089.7972796463	6850.07563080853	-1.4825499466879	0.145704772591377	-10.1750266674219	2.56329768556877e-24	3.76227268695357e-23
TRINITY_DN810215_c18_g1_i2	diff_cells	neoblasts	0.905855515857109	713.806889491261	357.356372503559	-9.70150353712096	0.95378338081285	-10.171600525114	2.6550948292452e-24	3.89493810240255e-23
TRINITY_DN807413_c2_g1_i3	diff_cells	neoblasts	238.199730455784	6.36409340758832	122.281911931686	5.23279577408101	0.514622443752135	10.1682230101129	2.74877505375396e-24	4.03022363640369e-23
TRINITY_DN815401_c4_g1_i2	diff_cells	neoblasts	728.441420324573	1999.40139007358	1363.92140519908	-1.45669933658195	0.143262112213282	-10.1680710557533	2.75306583518179e-24	4.03437334563536e-23
TRINITY_DN831239_c2_g1_i1	diff_cells	neoblasts	209.872707456308	4.17932240994601	107.026014933127	5.57746002466793	0.548612344452631	10.1664865566099	2.79820502335866e-24	4.0983466256753e-23
TRINITY_DN770058_c0_g1_i2	diff_cells	neoblasts	1609.81859649213	57.0430317972142	833.430814144672	4.83258169324849	0.475388463062452	10.1655426429935	2.82544287558978e-24	4.13604708809838e-23
TRINITY_DN817812_c4_g1_i1	diff_cells	neoblasts	1963.87919866805	519.803441191714	1241.84131992988	1.91975242176964	0.188920471895242	10.1616960963032	2.93918233421873e-24	4.30026661112945e-23
TRINITY_DN821897_c1_g1_i7	diff_cells	neoblasts	4769.28797498773	1174.66147389851	2971.97472444312	2.02257051656505	0.199092029066842	10.1589728430866	3.02243760190666e-24	4.41973498557267e-23
TRINITY_DN827117_c0_g1_i23	diff_cells	neoblasts	1433.74735608761	192.233660709187	812.990508398396	2.90495443639033	0.286016840971063	10.156585278432	3.09734939271375e-24	4.52688266004931e-23
TRINITY_DN819739_c8_g1_i9	diff_cells	neoblasts	1394.63217739928	213.539776823719	804.0859771115	2.70969523034455	0.266866205293225	10.1537593618016	3.18839451367278e-24	4.65748395828573e-23
TRINITY_DN821681_c7_g3_i3	diff_cells	neoblasts	250.383869374723	18.579465295899	134.481667335311	3.72377984807463	0.366814966669444	10.1516573379906	3.25783199879948e-24	4.75640028027685e-23
TRINITY_DN818251_c8_g1_i6	diff_cells	neoblasts	4274.98745205329	761.109722393861	2518.04858722358	2.49155984687281	0.245551832676471	10.1467776465574	3.42485411170132e-24	4.99760935697442e-23
TRINITY_DN800644_c1_g2_i1	diff_cells	neoblasts	204.852221634394	6.82759846062051	105.839910047507	4.87303565413948	0.480257134519767	10.1467220450817	3.42680530110706e-24	4.99781641142979e-23
TRINITY_DN800328_c0_g1_i1	diff_cells	neoblasts	1752.31454443179	8852.9908426379	5302.65269353485	-2.337112724121	0.230356090611133	-10.1456519683098	3.46457211399252e-24	5.05023089735174e-23
TRINITY_DN801408_c17_g1_i2	diff_cells	neoblasts	273.040087311089	997.1279441183	635.084015714694	-1.86823796382207	0.184171154569254	-10.1440313397154	3.52255628359003e-24	5.13204494839702e-23
TRINITY_DN811164_c2_g1_i2	diff_cells	neoblasts	39.4475764964606	336.348322355991	187.897949426226	-3.08828602617729	0.304462001679579	-10.1434202269597	3.54466987215882e-24	5.16154010957529e-23
TRINITY_DN815234_c0_g2_i3	diff_cells	neoblasts	843.956629224486	177.394386549931	510.675507887208	2.25368623901993	0.222328495325488	10.1367403927263	3.79553588968461e-24	5.52392454587766e-23
TRINITY_DN831188_c3_g3_i14	diff_cells	neoblasts	202.662384185634	903.235931727783	552.949157956709	-2.15414815537534	0.212625855533961	-10.1311674912051	4.01822731394875e-24	5.84494434403404e-23
TRINITY_DN818155_c1_g3_i2	diff_cells	neoblasts	265.55055715191	21.3720254382653	143.461291295088	3.67061254940092	0.362429043936636	10.1278101487988	4.15858252514021e-24	6.04592237326043e-23
TRINITY_DN828183_c1_g1_i1	diff_cells	neoblasts	926.194901925086	136.153255361426	531.174078643256	2.77454993023382	0.274211377302914	10.1182888818244	4.58358556937157e-24	6.66030427052871e-23
TRINITY_DN821144_c7_g2_i2	diff_cells	neoblasts	308.01598262154	1783.4561297726	1045.73605619707	-2.53296133747619	0.250362249706924	-10.1171855598889	4.63553539473716e-24	6.73224995840298e-23
TRINITY_DN804780_c2_g1_i2	diff_cells	neoblasts	450.063284600277	60.0620023893349	255.062643494806	2.90040652472342	0.286793292096226	10.1132299975491	4.82662176059513e-24	7.00608370430475e-23
TRINITY_DN815665_c9_g1_i2	diff_cells	neoblasts	15.0013834920338	199.503473658544	107.252428575289	-3.71986527887176	0.367882525844286	-10.1115574063615	4.90974992150342e-24	7.12264620678569e-23
TRINITY_DN823692_c12_g1_i4	diff_cells	neoblasts	8172.51862879012	3706.28617848204	5939.40240363608	1.14094975806001	0.11283672322294	10.1115109112638	4.91208088329535e-24	7.12264620678569e-23
TRINITY_DN718001_c0_g2_i1	diff_cells	neoblasts	242.461297904199	7.71401384838664	125.087655876293	5.04542522256061	0.499186509011635	10.1072948316458	5.12806790426178e-24	7.43193177961296e-23
TRINITY_DN817479_c5_g2_i1	diff_cells	neoblasts	4185.91753085729	945.643115307074	2565.78032308218	2.14701536040596	0.212543511888363	10.1015332876106	5.43851219450325e-24	7.87771485835151e-23
TRINITY_DN821756_c10_g1_i16	diff_cells	neoblasts	702.716885116108	115.371769957033	409.04432753657	2.61276477668732	0.258677079067913	10.1004881688855	5.49678742280733e-24	7.95795382495843e-23
TRINITY_DN814043_c6_g2_i1	diff_cells	neoblasts	841.778938024169	70.2253588489352	456.002148436552	3.59336805771132	0.355770684033573	10.1002365258747	5.51091102838598e-24	7.9742218615561e-23
TRINITY_DN815205_c16_g1_i4	diff_cells	neoblasts	1233.25022202603	201.38805800064	717.319140013335	2.61743130411175	0.25933783401209	10.0927476088573	5.94808661232148e-24	8.60230348126472e-23
TRINITY_DN810952_c4_g2_i1	diff_cells	neoblasts	192.646187113038	12.7601576287557	102.703172370897	3.94778793976132	0.391221330016646	10.0909322597348	6.05913054356185e-24	8.75831308240759e-23
TRINITY_DN822738_c4_g1_i1	diff_cells	neoblasts	3.27033743766357	2431.25448805804	1217.26241274785	-9.52161561575297	0.94366960662943	-10.0899886452442	6.11765946251089e-24	8.83829013247586e-23
TRINITY_DN814017_c7_g1_i4	diff_cells	neoblasts	763.323564696756	209.667478477684	486.49552158722	1.86172562878485	0.184557709286897	10.0874985714673	6.27481177185515e-24	9.06059203209382e-23
TRINITY_DN809591_c13_g1_i6	diff_cells	neoblasts	0.243104400991558	1702.4862516907	851.364678045846	-12.4370641442753	1.23293127762805	-10.0873944638683	6.28146852594721e-24	9.06546526082758e-23
TRINITY_DN812658_c12_g1_i1	diff_cells	neoblasts	0.972417603966232	2355.51666440565	1178.24454100481	-11.1026992473851	1.10115055126892	-10.0828167725029	6.58119069664543e-24	9.49306687276433e-23
TRINITY_DN811919_c10_g1_i1	diff_cells	neoblasts	0.486208801983116	1204.56454372931	602.525376265648	-11.0681180110405	1.09855819838314	-10.0751312286692	7.11657301774113e-24	1.02599737196797e-22
TRINITY_DN829119_c5_g1_i4	diff_cells	neoblasts	229.666284157115	768.594398556495	499.130341356805	-1.74139475490932	0.172892907820335	-10.0721005671263	7.33935678102535e-24	1.05756417507701e-22
TRINITY_DN810228_c13_g1_i3	diff_cells	neoblasts	0	855.978383356465	427.989191678232	-12.406307193872	1.2318436238239	-10.0713328818152	7.39687714698386e-24	1.06487406185706e-22
TRINITY_DN809832_c3_g2_i14	diff_cells	neoblasts	263.232372335582	20.3834186115342	141.807895473558	3.64487175018546	0.361906037274229	10.0713206600187	7.39779649098105e-24	1.06487406185706e-22
TRINITY_DN811502_c12_g1_i4	diff_cells	neoblasts	250.261992428824	3.56478580626127	126.913389117542	6.3269589443675	0.628662496369337	10.0641584012202	7.95649006612655e-24	1.14469856821153e-22
TRINITY_DN829555_c4_g2_i1	diff_cells	neoblasts	466.840830194231	1486.1631407366	976.501985465415	-1.67097631675248	0.166053352667506	-10.0628881616039	8.05984952036012e-24	1.15894686533759e-22
TRINITY_DN816087_c15_g1_i1	diff_cells	neoblasts	227.703358229026	20.7847685337636	124.244063381395	3.47586593137539	0.345416050451683	10.0628385010777	8.06391729782732e-24	1.15894686533759e-22
TRINITY_DN814797_c2_g1_i5	diff_cells	neoblasts	176.408971332917	6.80322337947829	91.6060973561976	4.65695483279008	0.462805670628343	10.0624411677312	8.09653684232995e-24	1.16302983461092e-22
TRINITY_DN816884_c6_g1_i1	diff_cells	neoblasts	351.752967661265	68.5124282471174	210.132697954191	2.35452611083082	0.234056934224635	10.0596298017433	8.33110280865794e-24	1.19610214596444e-22
TRINITY_DN825200_c7_g1_i4	diff_cells	neoblasts	814.331267683281	2400.23783484463	1607.28455126396	-1.55955383372563	0.155093560412165	-10.0555679396429	8.68193699969979e-24	1.24582413372835e-22
TRINITY_DN828886_c5_g1_i3	diff_cells	neoblasts	701.476474201654	2185.07400774318	1443.27524097242	-1.63868578653213	0.1629965546343	-10.0534995368994	8.86617364793629e-24	1.2716008030994e-22
TRINITY_DN816092_c0_g1_i5	diff_cells	neoblasts	421.343394879279	46.3839283213802	233.86366160033	3.19358620701396	0.317680990270865	10.0528086502469	8.92857080734412e-24	1.2798853731773e-22
TRINITY_DN830565_c4_g2_i9	diff_cells	neoblasts	352.964621078286	2324.18094543135	1338.57278325482	-2.72062312370849	0.270641173275608	-10.0525100847754	8.95567002981446e-24	1.28310411428197e-22
TRINITY_DN826768_c4_g1_i1	diff_cells	neoblasts	459.191584133731	103.68214820196	281.436866167845	2.14244851348799	0.213349431245751	10.041969650344	9.96638958793388e-24	1.42717252248573e-22
TRINITY_DN808291_c4_g1_i5	diff_cells	neoblasts	485.428491585579	1592.52762957481	1038.9780605802	-1.71466613333459	0.170815816170178	-10.0380993503923	1.03652050445152e-23	1.48351325878054e-22
TRINITY_DN829535_c5_g1_i9	diff_cells	neoblasts	14633.5953646094	5897.81216270499	10265.7037636572	1.31117666279007	0.130631669324755	10.0372036089537	1.04597359780392e-23	1.49626766919408e-22
TRINITY_DN813213_c3_g1_i3	diff_cells	neoblasts	14065.7899572624	2668.63797665123	8367.2139669568	2.39848608723165	0.238992418683773	10.0358249874246	1.06068978655232e-23	1.51653384958254e-22
TRINITY_DN810417_c18_g1_i1	diff_cells	neoblasts	0	931.107679555186	465.553839777593	-12.5278300769684	1.24840256524385	-10.0350883807431	1.06863660304368e-23	1.52710547780008e-22
TRINITY_DN815554_c12_g1_i3	diff_cells	neoblasts	331.188202085218	18.2602443345586	174.724223209888	4.22663520471527	0.421282699276526	10.032776593897	1.09396201089944e-23	1.5624877263224e-22
TRINITY_DN821528_c5_g1_i7	diff_cells	neoblasts	795.70712255438	3886.43261673858	2341.06986964648	-2.28779791760103	0.22807492148551	-10.0309052073767	1.11489746328625e-23	1.59156654410108e-22
TRINITY_DN807176_c5_g1_i1	diff_cells	neoblasts	274.879201643088	28.4060631213805	151.642632382234	3.28236183898218	0.327256150926072	10.0299469687391	1.12577051503033e-23	1.6062582095394e-22
TRINITY_DN824793_c0_g1_i6	diff_cells	neoblasts	4632.2299669162	1235.90087600117	2934.06542145869	1.90676366504624	0.190116207294003	10.0294640429974	1.13128996441251e-23	1.61330008709173e-22
TRINITY_DN828163_c3_g1_i3	diff_cells	neoblasts	4762.12856252609	1424.31145698734	3093.22000975672	1.74186199398706	0.173677212353568	10.0293064955523	1.13309639495473e-23	1.61504240030105e-22
TRINITY_DN816706_c5_g1_i10	diff_cells	neoblasts	879.576706013355	91.664681580828	485.620693797091	3.25934352522083	0.325053181388238	10.0271085220604	1.15859818644169e-23	1.65053933491897e-22
TRINITY_DN809270_c5_g1_i7	diff_cells	neoblasts	244.279978412215	31.4323421854245	137.85616029882	2.96826444707244	0.296250889260669	10.0194279736345	1.25225601563269e-23	1.78304473813514e-22
TRINITY_DN822650_c3_g2_i1	diff_cells	neoblasts	108.258580033617	543.560018039145	325.909299036381	-2.33164429904965	0.232782722817335	-10.0163975695021	1.29123846944691e-23	1.83760330971313e-22
TRINITY_DN819756_c3_g1_i2	diff_cells	neoblasts	12747.4078196511	796.891495763821	6772.14965770745	4.00074240303308	0.399453537257677	10.0155388045852	1.30250232990609e-23	1.85267877749722e-22
TRINITY_DN813032_c3_g1_i1	diff_cells	neoblasts	4346.54336254097	14084.684268048	9215.61381529449	-1.69623528796914	0.169386737153354	-10.0139793497141	1.32320603096952e-23	1.88115904238143e-22
TRINITY_DN831392_c8_g1_i2	diff_cells	neoblasts	245.743853786126	19.0587215253543	132.40128765574	3.71461960003471	0.371249086673824	10.0057339758477	1.43821198096389e-23	2.04360748714843e-22
TRINITY_DN801737_c19_g1_i2	diff_cells	neoblasts	0.972417603966232	2662.50431146484	1331.7383645344	-11.2836604207613	1.12791034783316	-10.0040401636872	1.46303513127432e-23	2.07781076767046e-22
TRINITY_DN804299_c1_g2_i1	diff_cells	neoblasts	492.110159843995	97.020862706269	294.565511275132	2.32962196914694	0.23296129128464	10.000038874701	1.52337247065984e-23	2.1623904294469e-22
TRINITY_DN818148_c18_g1_i1	diff_cells	neoblasts	0.817584359415892	584.220592465794	292.519088412605	-9.43156400001995	0.943308308391334	-9.99838962099679	1.548953655203e-23	2.1975730260746e-22
TRINITY_DN799044_c1_g1_i2	diff_cells	neoblasts	1282.62730198023	261.655941202333	772.141621591284	2.29816738165903	0.22999454932313	9.99226889690426	1.64766472332896e-23	2.33641902733654e-22
TRINITY_DN809851_c6_g1_i1	diff_cells	neoblasts	34.8102257348262	248.700583010503	141.755404372665	-2.83826543896763	0.284071689967393	-9.99137027450154	1.66267218381452e-23	2.35649018642937e-22
TRINITY_DN828923_c3_g5_i2	diff_cells	neoblasts	44.6427244841539	361.676920093736	203.159822288945	-3.00670349181036	0.300939693209954	-9.99104990019613	1.66805526780162e-23	2.36290721346073e-22
TRINITY_DN817894_c9_g11_i1	diff_cells	neoblasts	180.682490005546	4.02735263641424	92.3549213209801	5.46822472657876	0.547691682801617	9.98412957196474	1.78863987799326e-23	2.53242436441865e-22
TRINITY_DN826682_c2_g2_i3	diff_cells	neoblasts	176.344548121816	3.74591172473446	90.0452299232754	5.45525935251708	0.546622293113154	9.97994304522045	1.8657384562162e-23	2.64023019344571e-22
TRINITY_DN803520_c12_g1_i4	diff_cells	neoblasts	361.372136021478	1083.08093889429	722.226537457883	-1.58280402738479	0.15861613407209	-9.97883372107286	1.88671333649053e-23	2.6685449305621e-22
TRINITY_DN810666_c13_g2_i2	diff_cells	neoblasts	1549.58682103665	4289.63733742554	2919.61207923109	-1.46878430387905	0.147227384158681	-9.97629831075449	1.93553313154953e-23	2.7361940477376e-22
TRINITY_DN814094_c13_g1_i2	diff_cells	neoblasts	0.243104400991558	1622.62705942205	811.435081911521	-12.3677442318312	1.24000967859902	-9.9739094341622	1.98267510618264e-23	2.80140329708865e-22
TRINITY_DN829240_c4_g3_i6	diff_cells	neoblasts	336.134906815404	46.9788709077219	191.556888861563	2.83475210343847	0.284256257637982	9.97252312752498	2.0105519199071e-23	2.8393392476275e-22
TRINITY_DN807230_c0_g1_i1	diff_cells	neoblasts	425.590391577016	49.324145634212	237.457268605614	3.11164193584532	0.312190306494072	9.9671318138906	2.12270268983963e-23	2.9961888810138e-22
TRINITY_DN825990_c2_g1_i1	diff_cells	neoblasts	187.251602388334	13.5529155328729	100.402258960603	3.79632505785276	0.381021003562576	9.96355849771224	2.20042638104067e-23	3.10430939343649e-22
TRINITY_DN801491_c7_g1_i3	diff_cells	neoblasts	683.501773745536	172.568646672124	428.03521020883	1.98805206931275	0.199635405739144	9.95841424997757	2.31729243743387e-23	3.26751245529535e-22
TRINITY_DN813642_c5_g2_i6	diff_cells	neoblasts	131.342286995407	553.815986397808	342.579136696607	-2.07427569920386	0.208389855726023	-9.95382280954682	2.42677854621248e-23	3.42014815214426e-22
TRINITY_DN824912_c2_g1_i2	diff_cells	neoblasts	3869.67383293782	14322.3434121885	9096.00862256315	-1.8879985469586	0.189678761387748	-9.95366341041781	2.43067014846702e-23	3.42388584962287e-22
TRINITY_DN827705_c2_g1_i14	diff_cells	neoblasts	635.042204682867	108.103255028167	371.572729855517	2.55503436255451	0.256694528343764	9.953598851678	2.43224805609284e-23	3.42436228610869e-22
TRINITY_DN827324_c7_g1_i1	diff_cells	neoblasts	1960.99378441188	209.709121383395	1085.35145289764	3.22953236293562	0.324497063460578	9.95242400191387	2.46114088628348e-23	3.46327532867083e-22
TRINITY_DN803294_c10_g1_i8	diff_cells	neoblasts	2111.87854460657	822.152515948422	1467.0155302775	1.36199808083809	0.13689314394479	9.94935203904284	2.53830502764475e-23	3.57004072192622e-22
TRINITY_DN817822_c7_g2_i3	diff_cells	neoblasts	939.829967596902	249.159685511066	594.494826553984	1.91218560732934	0.192405348373534	9.93831836533484	2.83573678636088e-23	3.98633879133062e-22
TRINITY_DN822158_c7_g1_i5	diff_cells	neoblasts	679.255533811618	171.35288848387	425.304211147744	1.99227743362976	0.20058970575868	9.93210207918933	3.01824490649937e-23	4.24074155911658e-22
TRINITY_DN814813_c5_g1_i1	diff_cells	neoblasts	1284.47832294839	4045.3169927705	2664.89765785945	-1.65527181208097	0.166679777412559	-9.93084966740689	3.05639914202508e-23	4.29216642095367e-22
TRINITY_DN808175_c10_g1_i1	diff_cells	neoblasts	1696.75608703641	4102.48763045039	2899.6218587434	-1.27390061410018	0.128330302543436	-9.9267327268164	3.18521677328072e-23	4.47079486424457e-22
TRINITY_DN814097_c4_g1_i2	diff_cells	neoblasts	3631.01002071288	699.685238964445	2165.34762983866	2.37666113097081	0.239430588266567	9.92630535712834	3.19889315691272e-23	4.48706022047202e-22
TRINITY_DN827000_c4_g1_i5	diff_cells	neoblasts	641.507130163976	3044.33885923992	1842.92299470195	-2.24684526277115	0.226353449008535	-9.9262691715664	3.20005380817792e-23	4.48706022047202e-22
TRINITY_DN809158_c0_g1_i4	diff_cells	neoblasts	146.643801051973	1084.10464108171	615.37422106684	-2.88985739161218	0.29117000501821	-9.92498314320338	3.24157499733405e-23	4.54297443690302e-22
TRINITY_DN817957_c9_g1_i1	diff_cells	neoblasts	157.224737931609	894.636910476656	525.930824204132	-2.50934590132333	0.25283708672204	-9.92475405351434	3.2490272469984e-23	4.55110951540755e-22
TRINITY_DN816875_c1_g1_i1	diff_cells	neoblasts	41557.1196766332	11504.5342813409	26530.8269789871	1.85305297129553	0.186765225050895	9.92183084827784	3.34562105651431e-23	4.68403904937125e-22
TRINITY_DN821736_c7_g1_i6	diff_cells	neoblasts	1342.07857709697	372.570302202797	857.324439649882	1.84810618461158	0.186286556415427	9.92077056000878	3.38135522538332e-23	4.73167048585428e-22
TRINITY_DN822457_c6_g1_i2	diff_cells	neoblasts	12.7666838209083	200.751671121111	106.759177471009	-3.9490319905947	0.398065463268297	-9.92055919187606	3.38852386723921e-23	4.73930100175942e-22
TRINITY_DN813198_c2_g1_i6	diff_cells	neoblasts	464.115706960337	1631.65892152059	1047.88731424046	-1.81280338966194	0.182764594353448	-9.91878868046049	3.44916548676074e-23	4.82167501218583e-22
TRINITY_DN823969_c4_g5_i2	diff_cells	neoblasts	2718.13782878973	6390.47552863163	4554.30667871068	-1.23306772312675	0.124370701829449	-9.91445497202122	3.60217060338894e-23	5.03301763163444e-22
TRINITY_DN821804_c4_g1_i3	diff_cells	neoblasts	362.487783551794	12.9890954866342	187.738439519214	4.77039850091511	0.481382870768039	9.90978032372448	3.77475219659664e-23	5.27148533501461e-22
TRINITY_DN790807_c0_g1_i1	diff_cells	neoblasts	333.298947193502	962.792874806364	648.045910999933	-1.53118814229192	0.154552068529214	-9.90726398464534	3.87101585646831e-23	5.40318701380617e-22
TRINITY_DN825943_c4_g2_i2	diff_cells	neoblasts	1064.59444404301	197.507244413006	631.050844228008	2.43538320581474	0.245825880094452	9.90694391037677	3.88343339246286e-23	5.41778184848493e-22
TRINITY_DN804853_c12_g1_i1	diff_cells	neoblasts	17769.0943944978	43001.2674249051	30385.1809097015	-1.27499434029616	0.128733665947887	-9.9041251634385	3.9945058928924e-23	5.56992611203264e-22
TRINITY_DN806868_c6_g1_i6	diff_cells	neoblasts	1036.77345947919	310.120571335219	673.447015407205	1.74158233485537	0.175865224512954	9.9029375459449	4.04224037531875e-23	5.63364308211049e-22
TRINITY_DN826753_c8_g3_i1	diff_cells	neoblasts	827.641489787673	129.887419301066	478.764454544369	2.6785525897156	0.270501539545596	9.90217133039314	4.07333653132305e-23	5.67411875969423e-22
TRINITY_DN816480_c3_g2_i2	diff_cells	neoblasts	336.222410984718	26.5477303061855	181.385070645452	3.64326929261195	0.367944203975276	9.9016895856763	4.09300884772064e-23	5.69864835688444e-22
TRINITY_DN823142_c7_g1_i2	diff_cells	neoblasts	2325.65156195653	563.823528941543	1444.73754544903	2.04533437158183	0.206669480211029	9.89664448516224	4.30476433122629e-23	5.99045365851202e-22
TRINITY_DN803602_c22_g1_i1	diff_cells	neoblasts	0.972417603966232	1706.07081401594	853.521615809952	-10.6329208398651	1.07449890471905	-9.89570188779789	4.34551333718394e-23	6.04411454748399e-22
TRINITY_DN816877_c8_g1_i17	diff_cells	neoblasts	0.243104400991558	1566.51082561031	783.376965005652	-12.3169194076629	1.24499859849522	-9.89311909471213	4.45913618819536e-23	6.19902963897938e-22
TRINITY_DN827173_c5_g1_i6	diff_cells	neoblasts	2793.82225957745	543.594806124188	1668.70853285082	2.36394439221476	0.238958366435103	9.89270401987272	4.47766858728204e-23	6.22166194097041e-22
TRINITY_DN819954_c5_g2_i8	diff_cells	neoblasts	214.965040432203	21.3204606073432	118.142750519773	3.33644116032956	0.33731596168784	9.89114521481547	4.54795010180693e-23	6.31614005340437e-22
TRINITY_DN798976_c0_g1_i1	diff_cells	neoblasts	1563.60097584931	3565.16600628592	2564.38349106762	-1.18889731951072	0.12025637554796	-9.88635583014527	4.77079294493566e-23	6.62229213658079e-22
TRINITY_DN811029_c8_g1_i1	diff_cells	neoblasts	0.486208801983116	1116.79772753586	558.641968168922	-10.9607216638469	1.10875738022415	-9.88559071564513	4.80738036936374e-23	6.66972716940907e-22
TRINITY_DN812798_c12_g1_i1	diff_cells	neoblasts	2.85498617053918	2317.33049606116	1160.09274111585	-9.72241728818275	0.983664272492698	-9.88387761969358	4.89031021858587e-23	6.78137746827296e-22
TRINITY_DN810265_c7_g3_i3	diff_cells	neoblasts	496.4607923313	125.950061206187	311.205426768744	1.98448827007657	0.200869103797562	9.8795097531602	5.10822024162849e-23	7.07999838105889e-22
TRINITY_DN829604_c1_g2_i3	diff_cells	neoblasts	3357.93575000907	10259.5741712463	6808.75496062769	-1.61133926895351	0.163113168879494	-9.87865835740059	5.15180204075589e-23	7.13682185415246e-22
TRINITY_DN828730_c3_g1_i4	diff_cells	neoblasts	23801.0040462999	4085.83108949517	13943.4175678976	2.54261047016768	0.257438316617843	9.87658132469098	5.25967309542307e-23	7.28260400575797e-22
TRINITY_DN822185_c5_g2_i8	diff_cells	neoblasts	426.230053243525	69.0140931625533	247.622073203039	2.64117690337492	0.26743442866679	9.87597938134471	5.29135097051992e-23	7.32279498289938e-22
TRINITY_DN820176_c3_g1_i1	diff_cells	neoblasts	221.986612860765	7.97586074272338	114.981236801744	4.81508844701493	0.487585794136023	9.87536656097009	5.3237952962966e-23	7.36400588230351e-22
TRINITY_DN808905_c4_g1_i1	diff_cells	neoblasts	165.447270104594	845.162471600733	505.304870852664	-2.35248984081446	0.238224383068564	-9.87510098887478	5.33791648035637e-23	7.37984319003424e-22
TRINITY_DN820362_c9_g2_i1	diff_cells	neoblasts	573.472136898764	98.2927868904384	335.882461894601	2.54427488091523	0.257663737507319	9.8744002766123	5.37535349037405e-23	7.42788341493759e-22
[truncated: 25,662 more rows]
