# Supplementary material for: Germline-related molecular phenotype in Metazoa: conservation and innovation highlighted by comparative transcriptomics
Source: EvoDevo. 2023 Jan 30;14:2. doi: 10.1186/s13227-022-00207-3 (PMC9885605; doi:10.1186/s13227-022-00207-3)
Supplement: Supplementary file 1 — Additional file 1: Zipped directory comprehending more detailed information on the species-specific transcriptomic analyses (transcriptomic statistics, read counts, fasta of upregulated transcripts, GO/IPR enrichment analyses, ratios bootstrap iterations) and extensive results of the comparative analyses (co-upregulated transcripts, co-enriched GO/IPR, comparisons of different cut-off iterations) [file 13227_2022_207_MOESM1_ESM.zip › SUPPLEMENTARY_MATERIAL/Schmidtea_mediterranea/topGO_tab_bio_process.txt]

GO.ID	Term	Annotated	Significant	Expected	classicFisher	genes
1	GO:0090304	nucleic acid metabolic process	2050	427	190.23	< 1e-30	c("Schmidtea_mediterranea_DN1384187_c0_g1_i1.p1", "Schmidtea_mediterranea_DN16429_c0_g1_i2.p1", "Schmidtea_mediterranea_DN184833_c0_g1_i1.p1", "Schmidtea_mediterranea_DN688345_c1_g1_i1.p2", "Schmidtea_mediterranea_DN699162_c0_g1_i1.p1", "Schmidtea_mediterranea_DN699335_c0_g1_i1.p1", "Schmidtea_mediterranea_DN703947_c0_g1_i1.p1", "Schmidtea_mediterranea_DN708778_c0_g1_i1.p1", "Schmidtea_mediterran…
2	GO:0006139	nucleobase-containing compound metabolic...	2384	457	221.23	< 1e-30	c("Schmidtea_mediterranea_DN1384187_c0_g1_i1.p1", "Schmidtea_mediterranea_DN16429_c0_g1_i2.p1", "Schmidtea_mediterranea_DN184833_c0_g1_i1.p1", "Schmidtea_mediterranea_DN189217_c0_g1_i2.p1", "Schmidtea_mediterranea_DN688345_c1_g1_i1.p2", "Schmidtea_mediterranea_DN699162_c0_g1_i1.p1", "Schmidtea_mediterranea_DN699335_c0_g1_i1.p1", "Schmidtea_mediterranea_DN703947_c0_g1_i1.p1", "Schmidtea_mediterran…
3	GO:1901360	organic cyclic compound metabolic proces...	2470	464	229.21	< 1e-30	c("Schmidtea_mediterranea_DN1384187_c0_g1_i1.p1", "Schmidtea_mediterranea_DN16429_c0_g1_i2.p1", "Schmidtea_mediterranea_DN184833_c0_g1_i1.p1", "Schmidtea_mediterranea_DN189217_c0_g1_i2.p1", "Schmidtea_mediterranea_DN688345_c1_g1_i1.p2", "Schmidtea_mediterranea_DN699162_c0_g1_i1.p1", "Schmidtea_mediterranea_DN699335_c0_g1_i1.p1", "Schmidtea_mediterranea_DN703947_c0_g1_i1.p1", "Schmidtea_mediterran…
4	GO:0046483	heterocycle metabolic process	2438	460	226.24	< 1e-30	c("Schmidtea_mediterranea_DN1384187_c0_g1_i1.p1", "Schmidtea_mediterranea_DN16429_c0_g1_i2.p1", "Schmidtea_mediterranea_DN184833_c0_g1_i1.p1", "Schmidtea_mediterranea_DN189217_c0_g1_i2.p1", "Schmidtea_mediterranea_DN688345_c1_g1_i1.p2", "Schmidtea_mediterranea_DN699162_c0_g1_i1.p1", "Schmidtea_mediterranea_DN699335_c0_g1_i1.p1", "Schmidtea_mediterranea_DN703947_c0_g1_i1.p1", "Schmidtea_mediterran…
5	GO:0006725	cellular aromatic compound metabolic pro...	2451	461	227.44	< 1e-30	c("Schmidtea_mediterranea_DN1384187_c0_g1_i1.p1", "Schmidtea_mediterranea_DN16429_c0_g1_i2.p1", "Schmidtea_mediterranea_DN184833_c0_g1_i1.p1", "Schmidtea_mediterranea_DN189217_c0_g1_i2.p1", "Schmidtea_mediterranea_DN688345_c1_g1_i1.p2", "Schmidtea_mediterranea_DN699162_c0_g1_i1.p1", "Schmidtea_mediterranea_DN699335_c0_g1_i1.p1", "Schmidtea_mediterranea_DN703947_c0_g1_i1.p1", "Schmidtea_mediterran…
6	GO:0034641	cellular nitrogen compound metabolic pro...	2828	503	262.43	< 1e-30	c("Schmidtea_mediterranea_DN1384187_c0_g1_i1.p1", "Schmidtea_mediterranea_DN1395809_c0_g1_i1.p1", "Schmidtea_mediterranea_DN16429_c0_g1_i2.p1", "Schmidtea_mediterranea_DN184833_c0_g1_i1.p1", "Schmidtea_mediterranea_DN189217_c0_g1_i2.p1", "Schmidtea_mediterranea_DN521794_c0_g2_i1.p1", "Schmidtea_mediterranea_DN688345_c1_g1_i1.p2", "Schmidtea_mediterranea_DN699162_c0_g1_i1.p1", "Schmidtea_mediterra…
7	GO:0043170	macromolecule metabolic process	4298	649	398.84	< 1e-30	c("Schmidtea_mediterranea_DN1384187_c0_g1_i1.p1", "Schmidtea_mediterranea_DN1395809_c0_g1_i1.p1", "Schmidtea_mediterranea_DN16429_c0_g1_i2.p1", "Schmidtea_mediterranea_DN184833_c0_g1_i1.p1", "Schmidtea_mediterranea_DN521794_c0_g2_i1.p1", "Schmidtea_mediterranea_DN688345_c1_g1_i1.p2", "Schmidtea_mediterranea_DN699162_c0_g1_i1.p1", "Schmidtea_mediterranea_DN699335_c0_g1_i1.p1", "Schmidtea_mediterra…
8	GO:0006807	nitrogen compound metabolic process	4797	682	445.14	< 1e-30	c("Schmidtea_mediterranea_DN1384187_c0_g1_i1.p1", "Schmidtea_mediterranea_DN1395809_c0_g1_i1.p1", "Schmidtea_mediterranea_DN16429_c0_g1_i2.p1", "Schmidtea_mediterranea_DN184833_c0_g1_i1.p1", "Schmidtea_mediterranea_DN189217_c0_g1_i2.p1", "Schmidtea_mediterranea_DN521794_c0_g2_i1.p1", "Schmidtea_mediterranea_DN688345_c1_g1_i1.p2", "Schmidtea_mediterranea_DN699162_c0_g1_i1.p1", "Schmidtea_mediterra…
9	GO:0044237	cellular metabolic process	4755	668	441.25	< 1e-30	c("Schmidtea_mediterranea_DN1384187_c0_g1_i1.p1", "Schmidtea_mediterranea_DN1395809_c0_g1_i1.p1", "Schmidtea_mediterranea_DN16429_c0_g1_i2.p1", "Schmidtea_mediterranea_DN184833_c0_g1_i1.p1", "Schmidtea_mediterranea_DN189217_c0_g1_i2.p1", "Schmidtea_mediterranea_DN521794_c0_g2_i1.p1", "Schmidtea_mediterranea_DN688345_c1_g1_i1.p2", "Schmidtea_mediterranea_DN699162_c0_g1_i1.p1", "Schmidtea_mediterra…
10	GO:0044238	primary metabolic process	5131	701	476.14	< 1e-30	c("Schmidtea_mediterranea_DN1384187_c0_g1_i1.p1", "Schmidtea_mediterranea_DN1395809_c0_g1_i1.p1", "Schmidtea_mediterranea_DN16429_c0_g1_i2.p1", "Schmidtea_mediterranea_DN184833_c0_g1_i1.p1", "Schmidtea_mediterranea_DN189217_c0_g1_i2.p1", "Schmidtea_mediterranea_DN521794_c0_g2_i1.p1", "Schmidtea_mediterranea_DN640850_c1_g1_i1.p1", "Schmidtea_mediterranea_DN688345_c1_g1_i1.p2", "Schmidtea_mediterra…
11	GO:0016070	RNA metabolic process	1361	297	126.3	< 1e-30	c("Schmidtea_mediterranea_DN16429_c0_g1_i2.p1", "Schmidtea_mediterranea_DN184833_c0_g1_i1.p1", "Schmidtea_mediterranea_DN688345_c1_g1_i1.p2", "Schmidtea_mediterranea_DN699162_c0_g1_i1.p1", "Schmidtea_mediterranea_DN699335_c0_g1_i1.p1", "Schmidtea_mediterranea_DN703947_c0_g1_i1.p1", "Schmidtea_mediterranea_DN708778_c0_g1_i1.p1", "Schmidtea_mediterranea_DN718538_c0_g1_i1.p1", "Schmidtea_mediterrane…
12	GO:0071704	organic substance metabolic process	5313	716	493.03	< 1e-30	c("Schmidtea_mediterranea_DN1384187_c0_g1_i1.p1", "Schmidtea_mediterranea_DN1395809_c0_g1_i1.p1", "Schmidtea_mediterranea_DN16429_c0_g1_i2.p1", "Schmidtea_mediterranea_DN184833_c0_g1_i1.p1", "Schmidtea_mediterranea_DN189217_c0_g1_i2.p1", "Schmidtea_mediterranea_DN521794_c0_g2_i1.p1", "Schmidtea_mediterranea_DN640850_c1_g1_i1.p1", "Schmidtea_mediterranea_DN688345_c1_g1_i1.p2", "Schmidtea_mediterra…
13	GO:0008152	metabolic process	5821	745	540.17	< 1e-30	c("Schmidtea_mediterranea_DN1384187_c0_g1_i1.p1", "Schmidtea_mediterranea_DN1395809_c0_g1_i1.p1", "Schmidtea_mediterranea_DN16429_c0_g1_i2.p1", "Schmidtea_mediterranea_DN184833_c0_g1_i1.p1", "Schmidtea_mediterranea_DN189217_c0_g1_i2.p1", "Schmidtea_mediterranea_DN521794_c0_g2_i1.p1", "Schmidtea_mediterranea_DN640850_c1_g1_i1.p1", "Schmidtea_mediterranea_DN688345_c1_g1_i1.p2", "Schmidtea_mediterra…
14	GO:0010467	gene expression	1720	330	159.61	< 1e-30	c("Schmidtea_mediterranea_DN1395809_c0_g1_i1.p1", "Schmidtea_mediterranea_DN184833_c0_g1_i1.p1", "Schmidtea_mediterranea_DN521794_c0_g2_i1.p1", "Schmidtea_mediterranea_DN688345_c1_g1_i1.p2", "Schmidtea_mediterranea_DN699162_c0_g1_i1.p1", "Schmidtea_mediterranea_DN699335_c0_g1_i1.p1", "Schmidtea_mediterranea_DN703947_c0_g1_i1.p1", "Schmidtea_mediterranea_DN708778_c0_g1_i1.p1", "Schmidtea_mediterra…
15	GO:0006396	RNA processing	366	123	33.96	< 1e-30	c("Schmidtea_mediterranea_DN184833_c0_g1_i1.p1", "Schmidtea_mediterranea_DN699162_c0_g1_i1.p1", "Schmidtea_mediterranea_DN699335_c0_g1_i1.p1", "Schmidtea_mediterranea_DN764599_c0_g1_i2.p1", "Schmidtea_mediterranea_DN765998_c0_g1_i1.p1", "Schmidtea_mediterranea_DN782453_c0_g1_i1.p1", "Schmidtea_mediterranea_DN789542_c0_g1_i1.p1", "Schmidtea_mediterranea_DN790807_c0_g1_i1.p1", "Schmidtea_mediterran…
16	GO:0044260	cellular macromolecule metabolic process	3560	488	330.35	1.0e-27	c("Schmidtea_mediterranea_DN1384187_c0_g1_i1.p1", "Schmidtea_mediterranea_DN1395809_c0_g1_i1.p1", "Schmidtea_mediterranea_DN521794_c0_g2_i1.p1", "Schmidtea_mediterranea_DN688345_c1_g1_i1.p2", "Schmidtea_mediterranea_DN703947_c0_g1_i1.p1", "Schmidtea_mediterranea_DN708778_c0_g1_i1.p1", "Schmidtea_mediterranea_DN718538_c0_g1_i1.p1", "Schmidtea_mediterranea_DN740943_c0_g1_i1.p1", "Schmidtea_mediterr…
17	GO:0022613	ribonucleoprotein complex biogenesis	87	46	8.07	3.3e-25	c("Schmidtea_mediterranea_DN154325_c0_g1_i1.p1", "Schmidtea_mediterranea_DN16429_c0_g1_i2.p1", "Schmidtea_mediterranea_DN764599_c0_g1_i2.p1", "Schmidtea_mediterranea_DN769111_c1_g1_i1.p1", "Schmidtea_mediterranea_DN782039_c0_g1_i1.p1", "Schmidtea_mediterranea_DN782453_c0_g1_i1.p1", "Schmidtea_mediterranea_DN790807_c0_g1_i1.p1", "Schmidtea_mediterranea_DN800328_c0_g1_i1.p1", "Schmidtea_mediterrane…
18	GO:0034470	ncRNA processing	106	50	9.84	2.5e-24	c("Schmidtea_mediterranea_DN699162_c0_g1_i1.p1", "Schmidtea_mediterranea_DN764599_c0_g1_i2.p1", "Schmidtea_mediterranea_DN782453_c0_g1_i1.p1", "Schmidtea_mediterranea_DN790807_c0_g1_i1.p1", "Schmidtea_mediterranea_DN800328_c0_g1_i1.p1", "Schmidtea_mediterranea_DN801622_c0_g1_i1.p1", "Schmidtea_mediterranea_DN805438_c7_g1_i1.p1", "Schmidtea_mediterranea_DN805899_c15_g1_i1.p1", "Schmidtea_mediterra…
19	GO:0009987	cellular process	7577	832	703.12	9.6e-24	c("Schmidtea_mediterranea_DN1384187_c0_g1_i1.p1", "Schmidtea_mediterranea_DN1395809_c0_g1_i1.p1", "Schmidtea_mediterranea_DN154325_c0_g1_i1.p1", "Schmidtea_mediterranea_DN16429_c0_g1_i2.p1", "Schmidtea_mediterranea_DN184833_c0_g1_i1.p1", "Schmidtea_mediterranea_DN189217_c0_g1_i2.p1", "Schmidtea_mediterranea_DN521794_c0_g2_i1.p1", "Schmidtea_mediterranea_DN676682_c0_g1_i1.p1", "Schmidtea_mediterra…
20	GO:0006974	cellular response to DNA damage stimulus	229	74	21.25	6.0e-23	c("Schmidtea_mediterranea_DN1384187_c0_g1_i1.p1", "Schmidtea_mediterranea_DN801350_c1_g1_i1.p1", "Schmidtea_mediterranea_DN802239_c0_g1_i2.p1", "Schmidtea_mediterranea_DN803520_c12_g1_i4.p1", "Schmidtea_mediterranea_DN805361_c1_g1_i4.p1", "Schmidtea_mediterranea_DN805361_c1_g1_i6.p1", "Schmidtea_mediterranea_DN805691_c13_g1_i1.p1", "Schmidtea_mediterranea_DN805732_c10_g1_i1.p1", "Schmidtea_medite…
21	GO:0042254	ribosome biogenesis	63	37	5.85	1.1e-22	c("Schmidtea_mediterranea_DN154325_c0_g1_i1.p1", "Schmidtea_mediterranea_DN16429_c0_g1_i2.p1", "Schmidtea_mediterranea_DN764599_c0_g1_i2.p1", "Schmidtea_mediterranea_DN769111_c1_g1_i1.p1", "Schmidtea_mediterranea_DN782039_c0_g1_i1.p1", "Schmidtea_mediterranea_DN782453_c0_g1_i1.p1", "Schmidtea_mediterranea_DN790807_c0_g1_i1.p1", "Schmidtea_mediterranea_DN800328_c0_g1_i1.p1", "Schmidtea_mediterrane…
22	GO:0006281	DNA repair	212	70	19.67	2.3e-22	c("Schmidtea_mediterranea_DN1384187_c0_g1_i1.p1", "Schmidtea_mediterranea_DN801350_c1_g1_i1.p1", "Schmidtea_mediterranea_DN802239_c0_g1_i2.p1", "Schmidtea_mediterranea_DN803520_c12_g1_i4.p1", "Schmidtea_mediterranea_DN805361_c1_g1_i4.p1", "Schmidtea_mediterranea_DN805361_c1_g1_i6.p1", "Schmidtea_mediterranea_DN805732_c10_g1_i1.p1", "Schmidtea_mediterranea_DN806508_c11_g1_i1.p1", "Schmidtea_medite…
23	GO:0009059	macromolecule biosynthetic process	1582	255	146.8	2.1e-21	c("Schmidtea_mediterranea_DN1395809_c0_g1_i1.p1", "Schmidtea_mediterranea_DN521794_c0_g2_i1.p1", "Schmidtea_mediterranea_DN688345_c1_g1_i1.p2", "Schmidtea_mediterranea_DN703947_c0_g1_i1.p1", "Schmidtea_mediterranea_DN708778_c0_g1_i1.p1", "Schmidtea_mediterranea_DN718538_c0_g1_i1.p1", "Schmidtea_mediterranea_DN740943_c0_g1_i1.p1", "Schmidtea_mediterranea_DN743654_c0_g1_i1.p1", "Schmidtea_mediterra…
24	GO:0034645	cellular macromolecule biosynthetic proc...	1576	254	146.25	2.6e-21	c("Schmidtea_mediterranea_DN1395809_c0_g1_i1.p1", "Schmidtea_mediterranea_DN521794_c0_g2_i1.p1", "Schmidtea_mediterranea_DN688345_c1_g1_i1.p2", "Schmidtea_mediterranea_DN703947_c0_g1_i1.p1", "Schmidtea_mediterranea_DN708778_c0_g1_i1.p1", "Schmidtea_mediterranea_DN718538_c0_g1_i1.p1", "Schmidtea_mediterranea_DN740943_c0_g1_i1.p1", "Schmidtea_mediterranea_DN743654_c0_g1_i1.p1", "Schmidtea_mediterra…
25	GO:0033554	cellular response to stress	252	75	23.38	8.0e-21	c("Schmidtea_mediterranea_DN1384187_c0_g1_i1.p1", "Schmidtea_mediterranea_DN801350_c1_g1_i1.p1", "Schmidtea_mediterranea_DN802239_c0_g1_i2.p1", "Schmidtea_mediterranea_DN803520_c12_g1_i4.p1", "Schmidtea_mediterranea_DN805361_c1_g1_i4.p1", "Schmidtea_mediterranea_DN805361_c1_g1_i6.p1", "Schmidtea_mediterranea_DN805691_c13_g1_i1.p1", "Schmidtea_mediterranea_DN805732_c10_g1_i1.p1", "Schmidtea_medite…
26	GO:0034660	ncRNA metabolic process	177	59	16.42	3.0e-19	c("Schmidtea_mediterranea_DN699162_c0_g1_i1.p1", "Schmidtea_mediterranea_DN764599_c0_g1_i2.p1", "Schmidtea_mediterranea_DN782453_c0_g1_i1.p1", "Schmidtea_mediterranea_DN790807_c0_g1_i1.p1", "Schmidtea_mediterranea_DN800328_c0_g1_i1.p1", "Schmidtea_mediterranea_DN801622_c0_g1_i1.p1", "Schmidtea_mediterranea_DN804719_c17_g1_i2.p1", "Schmidtea_mediterranea_DN805438_c7_g1_i1.p1", "Schmidtea_mediterra…
27	GO:0006259	DNA metabolic process	729	138	67.65	4.4e-17	c("Schmidtea_mediterranea_DN1384187_c0_g1_i1.p1", "Schmidtea_mediterranea_DN800726_c0_g1_i1.p1", "Schmidtea_mediterranea_DN801350_c1_g1_i1.p1", "Schmidtea_mediterranea_DN802239_c0_g1_i2.p1", "Schmidtea_mediterranea_DN803520_c12_g1_i4.p1", "Schmidtea_mediterranea_DN803847_c2_g1_i43.p1", "Schmidtea_mediterranea_DN805152_c9_g1_i9.p1", "Schmidtea_mediterranea_DN805346_c0_g1_i13.p1", "Schmidtea_medite…
28	GO:0006950	response to stress	299	76	27.75	1.0e-16	c("Schmidtea_mediterranea_DN1384187_c0_g1_i1.p1", "Schmidtea_mediterranea_DN801350_c1_g1_i1.p1", "Schmidtea_mediterranea_DN802239_c0_g1_i2.p1", "Schmidtea_mediterranea_DN803520_c12_g1_i4.p1", "Schmidtea_mediterranea_DN805361_c1_g1_i4.p1", "Schmidtea_mediterranea_DN805361_c1_g1_i6.p1", "Schmidtea_mediterranea_DN805691_c13_g1_i1.p1", "Schmidtea_mediterranea_DN805732_c10_g1_i1.p1", "Schmidtea_medite…
29	GO:0006260	DNA replication	146	49	13.55	2.5e-16	c("Schmidtea_mediterranea_DN800726_c0_g1_i1.p1", "Schmidtea_mediterranea_DN805152_c9_g1_i9.p1", "Schmidtea_mediterranea_DN805691_c13_g1_i1.p1", "Schmidtea_mediterranea_DN806224_c6_g3_i1.p1", "Schmidtea_mediterranea_DN806508_c11_g1_i1.p1", "Schmidtea_mediterranea_DN809180_c8_g4_i1.p1", "Schmidtea_mediterranea_DN810461_c6_g3_i1.p2", "Schmidtea_mediterranea_DN810461_c6_g3_i3.p1", "Schmidtea_mediterr…
30	GO:0009451	RNA modification	68	32	6.31	5.4e-16	c("Schmidtea_mediterranea_DN16429_c0_g1_i2.p1", "Schmidtea_mediterranea_DN699162_c0_g1_i1.p1", "Schmidtea_mediterranea_DN782453_c0_g1_i1.p1", "Schmidtea_mediterranea_DN802570_c13_g1_i1.p1", "Schmidtea_mediterranea_DN802752_c9_g1_i6.p1", "Schmidtea_mediterranea_DN807682_c14_g1_i2.p1", "Schmidtea_mediterranea_DN809651_c1_g1_i9.p2", "Schmidtea_mediterranea_DN810022_c15_g6_i1.p1", "Schmidtea_mediterr…
31	GO:0044249	cellular biosynthetic process	1988	282	184.48	1.2e-15	c("Schmidtea_mediterranea_DN1395809_c0_g1_i1.p1", "Schmidtea_mediterranea_DN189217_c0_g1_i2.p1", "Schmidtea_mediterranea_DN521794_c0_g2_i1.p1", "Schmidtea_mediterranea_DN688345_c1_g1_i1.p2", "Schmidtea_mediterranea_DN703947_c0_g1_i1.p1", "Schmidtea_mediterranea_DN708778_c0_g1_i1.p1", "Schmidtea_mediterranea_DN718538_c0_g1_i1.p1", "Schmidtea_mediterranea_DN740943_c0_g1_i1.p1", "Schmidtea_mediterra…
32	GO:1901576	organic substance biosynthetic process	2033	286	188.65	2.1e-15	c("Schmidtea_mediterranea_DN1395809_c0_g1_i1.p1", "Schmidtea_mediterranea_DN189217_c0_g1_i2.p1", "Schmidtea_mediterranea_DN521794_c0_g2_i1.p1", "Schmidtea_mediterranea_DN688345_c1_g1_i1.p2", "Schmidtea_mediterranea_DN703947_c0_g1_i1.p1", "Schmidtea_mediterranea_DN708778_c0_g1_i1.p1", "Schmidtea_mediterranea_DN718538_c0_g1_i1.p1", "Schmidtea_mediterranea_DN740943_c0_g1_i1.p1", "Schmidtea_mediterra…
33	GO:0051276	chromosome organization	250	65	23.2	5.7e-15	c("Schmidtea_mediterranea_DN800366_c0_g1_i1.p1", "Schmidtea_mediterranea_DN801674_c18_g1_i1.p1", "Schmidtea_mediterranea_DN804853_c12_g1_i1.p1", "Schmidtea_mediterranea_DN805238_c3_g2_i2.p1", "Schmidtea_mediterranea_DN805432_c8_g1_i1.p1", "Schmidtea_mediterranea_DN806881_c4_g2_i2.p1", "Schmidtea_mediterranea_DN806881_c4_g2_i4.p1", "Schmidtea_mediterranea_DN808013_c0_g1_i3.p1", "Schmidtea_mediterr…
34	GO:0032774	RNA biosynthetic process	870	150	80.73	8.2e-15	c("Schmidtea_mediterranea_DN688345_c1_g1_i1.p2", "Schmidtea_mediterranea_DN703947_c0_g1_i1.p1", "Schmidtea_mediterranea_DN708778_c0_g1_i1.p1", "Schmidtea_mediterranea_DN718538_c0_g1_i1.p1", "Schmidtea_mediterranea_DN740943_c0_g1_i1.p1", "Schmidtea_mediterranea_DN783905_c0_g1_i1.p1", "Schmidtea_mediterranea_DN790516_c0_g1_i1.p1", "Schmidtea_mediterranea_DN793146_c0_g1_i1.p1", "Schmidtea_mediterran…
35	GO:0006351	transcription, DNA-templated	865	148	80.27	2.5e-14	c("Schmidtea_mediterranea_DN688345_c1_g1_i1.p2", "Schmidtea_mediterranea_DN703947_c0_g1_i1.p1", "Schmidtea_mediterranea_DN708778_c0_g1_i1.p1", "Schmidtea_mediterranea_DN718538_c0_g1_i1.p1", "Schmidtea_mediterranea_DN740943_c0_g1_i1.p1", "Schmidtea_mediterranea_DN783905_c0_g1_i1.p1", "Schmidtea_mediterranea_DN790516_c0_g1_i1.p1", "Schmidtea_mediterranea_DN793146_c0_g1_i1.p1", "Schmidtea_mediterran…
36	GO:0097659	nucleic acid-templated transcription	865	148	80.27	2.5e-14	c("Schmidtea_mediterranea_DN688345_c1_g1_i1.p2", "Schmidtea_mediterranea_DN703947_c0_g1_i1.p1", "Schmidtea_mediterranea_DN708778_c0_g1_i1.p1", "Schmidtea_mediterranea_DN718538_c0_g1_i1.p1", "Schmidtea_mediterranea_DN740943_c0_g1_i1.p1", "Schmidtea_mediterranea_DN783905_c0_g1_i1.p1", "Schmidtea_mediterranea_DN790516_c0_g1_i1.p1", "Schmidtea_mediterranea_DN793146_c0_g1_i1.p1", "Schmidtea_mediterran…
37	GO:0006397	mRNA processing	185	53	17.17	2.8e-14	c("Schmidtea_mediterranea_DN184833_c0_g1_i1.p1", "Schmidtea_mediterranea_DN765998_c0_g1_i1.p1", "Schmidtea_mediterranea_DN789542_c0_g1_i1.p1", "Schmidtea_mediterranea_DN792116_c0_g1_i2.p1", "Schmidtea_mediterranea_DN797074_c0_g1_i1.p1", "Schmidtea_mediterranea_DN807994_c13_g1_i11.p1", "Schmidtea_mediterranea_DN809339_c1_g1_i1.p1", "Schmidtea_mediterranea_DN810022_c15_g6_i1.p1", "Schmidtea_mediter…
38	GO:0009058	biosynthetic process	2078	286	192.83	4.0e-14	c("Schmidtea_mediterranea_DN1395809_c0_g1_i1.p1", "Schmidtea_mediterranea_DN189217_c0_g1_i2.p1", "Schmidtea_mediterranea_DN521794_c0_g2_i1.p1", "Schmidtea_mediterranea_DN688345_c1_g1_i1.p2", "Schmidtea_mediterranea_DN703947_c0_g1_i1.p1", "Schmidtea_mediterranea_DN708778_c0_g1_i1.p1", "Schmidtea_mediterranea_DN718538_c0_g1_i1.p1", "Schmidtea_mediterranea_DN740943_c0_g1_i1.p1", "Schmidtea_mediterra…
39	GO:0006261	DNA-dependent DNA replication	43	23	3.99	2.2e-13	c("Schmidtea_mediterranea_DN800726_c0_g1_i1.p1", "Schmidtea_mediterranea_DN805152_c9_g1_i9.p1", "Schmidtea_mediterranea_DN805691_c13_g1_i1.p1", "Schmidtea_mediterranea_DN806224_c6_g3_i1.p1", "Schmidtea_mediterranea_DN809180_c8_g4_i1.p1", "Schmidtea_mediterranea_DN810861_c7_g1_i3.p1", "Schmidtea_mediterranea_DN810861_c7_g1_i6.p1", "Schmidtea_mediterranea_DN813047_c4_g2_i22.p1", "Schmidtea_mediterr…
40	GO:0071840	cellular component organization or bioge...	986	158	91.5	8.9e-13	c("Schmidtea_mediterranea_DN154325_c0_g1_i1.p1", "Schmidtea_mediterranea_DN16429_c0_g1_i2.p1", "Schmidtea_mediterranea_DN764599_c0_g1_i2.p1", "Schmidtea_mediterranea_DN764730_c1_g2_i1.p1", "Schmidtea_mediterranea_DN769111_c1_g1_i1.p1", "Schmidtea_mediterranea_DN782039_c0_g1_i1.p1", "Schmidtea_mediterranea_DN782453_c0_g1_i1.p1", "Schmidtea_mediterranea_DN790807_c0_g1_i1.p1", "Schmidtea_mediterrane…
41	GO:0016071	mRNA metabolic process	220	56	20.42	1.2e-12	c("Schmidtea_mediterranea_DN184833_c0_g1_i1.p1", "Schmidtea_mediterranea_DN765998_c0_g1_i1.p1", "Schmidtea_mediterranea_DN789542_c0_g1_i1.p1", "Schmidtea_mediterranea_DN792116_c0_g1_i2.p1", "Schmidtea_mediterranea_DN797074_c0_g1_i1.p1", "Schmidtea_mediterranea_DN806012_c4_g1_i1.p1", "Schmidtea_mediterranea_DN807994_c13_g1_i11.p1", "Schmidtea_mediterranea_DN809339_c1_g1_i1.p1", "Schmidtea_mediterr…
42	GO:0016072	rRNA metabolic process	35	20	3.25	1.6e-12	c("Schmidtea_mediterranea_DN764599_c0_g1_i2.p1", "Schmidtea_mediterranea_DN782453_c0_g1_i1.p1", "Schmidtea_mediterranea_DN790807_c0_g1_i1.p1", "Schmidtea_mediterranea_DN800328_c0_g1_i1.p1", "Schmidtea_mediterranea_DN805438_c7_g1_i1.p1", "Schmidtea_mediterranea_DN805899_c15_g1_i1.p1", "Schmidtea_mediterranea_DN813687_c6_g3_i1.p1", "Schmidtea_mediterranea_DN815270_c11_g6_i4.p1", "Schmidtea_mediterr…
43	GO:0008380	RNA splicing	148	43	13.73	4.7e-12	c("Schmidtea_mediterranea_DN699335_c0_g1_i1.p1", "Schmidtea_mediterranea_DN789542_c0_g1_i1.p1", "Schmidtea_mediterranea_DN809339_c1_g1_i1.p1", "Schmidtea_mediterranea_DN810022_c15_g6_i1.p1", "Schmidtea_mediterranea_DN810197_c5_g1_i1.p1", "Schmidtea_mediterranea_DN811825_c13_g4_i1.p1", "Schmidtea_mediterranea_DN812117_c7_g2_i2.p1", "Schmidtea_mediterranea_DN813249_c20_g1_i1.p1", "Schmidtea_mediter…
44	GO:0006364	rRNA processing	33	19	3.06	4.8e-12	c("Schmidtea_mediterranea_DN764599_c0_g1_i2.p1", "Schmidtea_mediterranea_DN782453_c0_g1_i1.p1", "Schmidtea_mediterranea_DN790807_c0_g1_i1.p1", "Schmidtea_mediterranea_DN800328_c0_g1_i1.p1", "Schmidtea_mediterranea_DN805438_c7_g1_i1.p1", "Schmidtea_mediterranea_DN805899_c15_g1_i1.p1", "Schmidtea_mediterranea_DN813687_c6_g3_i1.p1", "Schmidtea_mediterranea_DN815270_c11_g6_i4.p1", "Schmidtea_mediterr…
45	GO:0000375	RNA splicing, via transesterification re...	133	40	12.34	7.8e-12	c("Schmidtea_mediterranea_DN789542_c0_g1_i1.p1", "Schmidtea_mediterranea_DN809339_c1_g1_i1.p1", "Schmidtea_mediterranea_DN810022_c15_g6_i1.p1", "Schmidtea_mediterranea_DN810197_c5_g1_i1.p1", "Schmidtea_mediterranea_DN811825_c13_g4_i1.p1", "Schmidtea_mediterranea_DN812117_c7_g2_i2.p1", "Schmidtea_mediterranea_DN813249_c20_g1_i1.p1", "Schmidtea_mediterranea_DN814285_c6_g1_i12.p1", "Schmidtea_medite…
46	GO:0000377	RNA splicing, via transesterification re...	133	40	12.34	7.8e-12	c("Schmidtea_mediterranea_DN789542_c0_g1_i1.p1", "Schmidtea_mediterranea_DN809339_c1_g1_i1.p1", "Schmidtea_mediterranea_DN810022_c15_g6_i1.p1", "Schmidtea_mediterranea_DN810197_c5_g1_i1.p1", "Schmidtea_mediterranea_DN811825_c13_g4_i1.p1", "Schmidtea_mediterranea_DN812117_c7_g2_i2.p1", "Schmidtea_mediterranea_DN813249_c20_g1_i1.p1", "Schmidtea_mediterranea_DN814285_c6_g1_i12.p1", "Schmidtea_medite…
47	GO:0000398	mRNA splicing, via spliceosome	133	40	12.34	7.8e-12	c("Schmidtea_mediterranea_DN789542_c0_g1_i1.p1", "Schmidtea_mediterranea_DN809339_c1_g1_i1.p1", "Schmidtea_mediterranea_DN810022_c15_g6_i1.p1", "Schmidtea_mediterranea_DN810197_c5_g1_i1.p1", "Schmidtea_mediterranea_DN811825_c13_g4_i1.p1", "Schmidtea_mediterranea_DN812117_c7_g2_i2.p1", "Schmidtea_mediterranea_DN813249_c20_g1_i1.p1", "Schmidtea_mediterranea_DN814285_c6_g1_i12.p1", "Schmidtea_medite…
48	GO:0008033	tRNA processing	62	26	5.75	8.3e-12	c("Schmidtea_mediterranea_DN699162_c0_g1_i1.p1", "Schmidtea_mediterranea_DN801622_c0_g1_i1.p1", "Schmidtea_mediterranea_DN807682_c14_g1_i2.p1", "Schmidtea_mediterranea_DN811090_c7_g3_i2.p1", "Schmidtea_mediterranea_DN812211_c6_g1_i4.p1", "Schmidtea_mediterranea_DN812402_c2_g2_i4.p1", "Schmidtea_mediterranea_DN815705_c0_g1_i1.p1", "Schmidtea_mediterranea_DN816007_c6_g3_i1.p1", "Schmidtea_mediterra…
49	GO:1901362	organic cyclic compound biosynthetic pro...	1194	179	110.8	8.9e-12	c("Schmidtea_mediterranea_DN189217_c0_g1_i2.p1", "Schmidtea_mediterranea_DN688345_c1_g1_i1.p2", "Schmidtea_mediterranea_DN703947_c0_g1_i1.p1", "Schmidtea_mediterranea_DN708778_c0_g1_i1.p1", "Schmidtea_mediterranea_DN718538_c0_g1_i1.p1", "Schmidtea_mediterranea_DN740943_c0_g1_i1.p1", "Schmidtea_mediterranea_DN781603_c0_g1_i1.p1", "Schmidtea_mediterranea_DN783905_c0_g1_i1.p1", "Schmidtea_mediterran…
50	GO:0044271	cellular nitrogen compound biosynthetic ...	1611	225	149.49	1.5e-11	c("Schmidtea_mediterranea_DN1395809_c0_g1_i1.p1", "Schmidtea_mediterranea_DN189217_c0_g1_i2.p1", "Schmidtea_mediterranea_DN521794_c0_g2_i1.p1", "Schmidtea_mediterranea_DN688345_c1_g1_i1.p2", "Schmidtea_mediterranea_DN703947_c0_g1_i1.p1", "Schmidtea_mediterranea_DN708778_c0_g1_i1.p1", "Schmidtea_mediterranea_DN718538_c0_g1_i1.p1", "Schmidtea_mediterranea_DN740943_c0_g1_i1.p1", "Schmidtea_mediterra…
51	GO:0006298	mismatch repair	14	12	1.3	2.9e-11	c("Schmidtea_mediterranea_DN818211_c5_g1_i16.p1", "Schmidtea_mediterranea_DN818211_c5_g1_i8.p1", "Schmidtea_mediterranea_DN821046_c4_g1_i9.p1", "Schmidtea_mediterranea_DN821783_c5_g1_i11.p1", "Schmidtea_mediterranea_DN822300_c6_g1_i10.p1", "Schmidtea_mediterranea_DN822300_c6_g1_i15.p1", "Schmidtea_mediterranea_DN822300_c6_g1_i6.p1", "Schmidtea_mediterranea_DN822300_c6_g1_i9.p1", "Schmidtea_medite…
52	GO:0018130	heterocycle biosynthetic process	1188	176	110.24	3.9e-11	c("Schmidtea_mediterranea_DN189217_c0_g1_i2.p1", "Schmidtea_mediterranea_DN688345_c1_g1_i1.p2", "Schmidtea_mediterranea_DN703947_c0_g1_i1.p1", "Schmidtea_mediterranea_DN708778_c0_g1_i1.p1", "Schmidtea_mediterranea_DN718538_c0_g1_i1.p1", "Schmidtea_mediterranea_DN740943_c0_g1_i1.p1", "Schmidtea_mediterranea_DN781603_c0_g1_i1.p1", "Schmidtea_mediterranea_DN783905_c0_g1_i1.p1", "Schmidtea_mediterran…
53	GO:0022402	cell cycle process	112	35	10.39	4.9e-11	c("Schmidtea_mediterranea_DN800366_c0_g1_i1.p1", "Schmidtea_mediterranea_DN803474_c8_g2_i1.p1", "Schmidtea_mediterranea_DN810344_c15_g1_i7.p1", "Schmidtea_mediterranea_DN810344_c15_g1_i8.p1", "Schmidtea_mediterranea_DN810826_c4_g1_i2.p1", "Schmidtea_mediterranea_DN813642_c5_g2_i6.p1", "Schmidtea_mediterranea_DN817795_c5_g1_i1.p1", "Schmidtea_mediterranea_DN817795_c5_g1_i4.p1", "Schmidtea_mediterr…
54	GO:0007049	cell cycle	154	42	14.29	7.8e-11	c("Schmidtea_mediterranea_DN800366_c0_g1_i1.p1", "Schmidtea_mediterranea_DN803474_c8_g2_i1.p1", "Schmidtea_mediterranea_DN805691_c13_g1_i1.p1", "Schmidtea_mediterranea_DN810344_c15_g1_i7.p1", "Schmidtea_mediterranea_DN810344_c15_g1_i8.p1", "Schmidtea_mediterranea_DN810826_c4_g1_i2.p1", "Schmidtea_mediterranea_DN813642_c5_g2_i6.p1", "Schmidtea_mediterranea_DN817795_c5_g1_i1.p1", "Schmidtea_mediter…
55	GO:0034654	nucleobase-containing compound biosynthe...	1139	169	105.69	9.2e-11	c("Schmidtea_mediterranea_DN189217_c0_g1_i2.p1", "Schmidtea_mediterranea_DN688345_c1_g1_i1.p2", "Schmidtea_mediterranea_DN703947_c0_g1_i1.p1", "Schmidtea_mediterranea_DN708778_c0_g1_i1.p1", "Schmidtea_mediterranea_DN718538_c0_g1_i1.p1", "Schmidtea_mediterranea_DN740943_c0_g1_i1.p1", "Schmidtea_mediterranea_DN781603_c0_g1_i1.p1", "Schmidtea_mediterranea_DN783905_c0_g1_i1.p1", "Schmidtea_mediterran…
56	GO:0019438	aromatic compound biosynthetic process	1176	173	109.13	1.1e-10	c("Schmidtea_mediterranea_DN189217_c0_g1_i2.p1", "Schmidtea_mediterranea_DN688345_c1_g1_i1.p2", "Schmidtea_mediterranea_DN703947_c0_g1_i1.p1", "Schmidtea_mediterranea_DN708778_c0_g1_i1.p1", "Schmidtea_mediterranea_DN718538_c0_g1_i1.p1", "Schmidtea_mediterranea_DN740943_c0_g1_i1.p1", "Schmidtea_mediterranea_DN781603_c0_g1_i1.p1", "Schmidtea_mediterranea_DN783905_c0_g1_i1.p1", "Schmidtea_mediterran…
57	GO:0071103	DNA conformation change	44	20	4.08	3.8e-10	c("Schmidtea_mediterranea_DN801674_c18_g1_i1.p1", "Schmidtea_mediterranea_DN804853_c12_g1_i1.p1", "Schmidtea_mediterranea_DN810826_c4_g1_i2.p1", "Schmidtea_mediterranea_DN811237_c5_g4_i1.p1", "Schmidtea_mediterranea_DN820333_c6_g2_i2.p1", "Schmidtea_mediterranea_DN821605_c1_g1_i4.p1", "Schmidtea_mediterranea_DN821605_c1_g1_i7.p1", "Schmidtea_mediterranea_DN821605_c1_g1_i8.p1", "Schmidtea_mediterr…
58	GO:1903047	mitotic cell cycle process	63	24	5.85	5.8e-10	c("Schmidtea_mediterranea_DN800366_c0_g1_i1.p1", "Schmidtea_mediterranea_DN803474_c8_g2_i1.p1", "Schmidtea_mediterranea_DN810826_c4_g1_i2.p1", "Schmidtea_mediterranea_DN813642_c5_g2_i6.p1", "Schmidtea_mediterranea_DN817795_c5_g1_i1.p1", "Schmidtea_mediterranea_DN817795_c5_g1_i4.p1", "Schmidtea_mediterranea_DN821299_c2_g1_i13.p1", "Schmidtea_mediterranea_DN821605_c1_g1_i4.p1", "Schmidtea_mediterra…
59	GO:0000278	mitotic cell cycle	66	24	6.12	1.8e-09	c("Schmidtea_mediterranea_DN800366_c0_g1_i1.p1", "Schmidtea_mediterranea_DN803474_c8_g2_i1.p1", "Schmidtea_mediterranea_DN810826_c4_g1_i2.p1", "Schmidtea_mediterranea_DN813642_c5_g2_i6.p1", "Schmidtea_mediterranea_DN817795_c5_g1_i1.p1", "Schmidtea_mediterranea_DN817795_c5_g1_i4.p1", "Schmidtea_mediterranea_DN821299_c2_g1_i13.p1", "Schmidtea_mediterranea_DN821605_c1_g1_i4.p1", "Schmidtea_mediterra…
60	GO:0006270	DNA replication initiation	21	13	1.95	3.5e-09	c("Schmidtea_mediterranea_DN805152_c9_g1_i9.p1", "Schmidtea_mediterranea_DN809180_c8_g4_i1.p1", "Schmidtea_mediterranea_DN810861_c7_g1_i3.p1", "Schmidtea_mediterranea_DN810861_c7_g1_i6.p1", "Schmidtea_mediterranea_DN815884_c3_g8_i1.p1", "Schmidtea_mediterranea_DN816622_c7_g2_i1.p1", "Schmidtea_mediterranea_DN816622_c7_g2_i2.p1", "Schmidtea_mediterranea_DN819236_c4_g2_i9.p1", "Schmidtea_mediterran…
61	GO:0032259	methylation	70	24	6.5	6.9e-09	c("Schmidtea_mediterranea_DN797361_c0_g1_i1.p1", "Schmidtea_mediterranea_DN805238_c3_g2_i2.p1", "Schmidtea_mediterranea_DN810022_c15_g6_i1.p1", "Schmidtea_mediterranea_DN810398_c8_g1_i1.p1", "Schmidtea_mediterranea_DN813032_c3_g1_i1.p1", "Schmidtea_mediterranea_DN815705_c0_g1_i1.p1", "Schmidtea_mediterranea_DN816680_c3_g1_i3.p1", "Schmidtea_mediterranea_DN816688_c3_g1_i3.p1", "Schmidtea_mediterra…
62	GO:0043414	macromolecule methylation	60	22	5.57	7.0e-09	c("Schmidtea_mediterranea_DN805238_c3_g2_i2.p1", "Schmidtea_mediterranea_DN810022_c15_g6_i1.p1", "Schmidtea_mediterranea_DN813032_c3_g1_i1.p1", "Schmidtea_mediterranea_DN815705_c0_g1_i1.p1", "Schmidtea_mediterranea_DN816680_c3_g1_i3.p1", "Schmidtea_mediterranea_DN816688_c3_g1_i3.p1", "Schmidtea_mediterranea_DN818743_c0_g2_i9.p1", "Schmidtea_mediterranea_DN818781_c2_g1_i1.p1", "Schmidtea_mediterra…
63	GO:0048285	organelle fission	51	20	4.73	8.8e-09	c("Schmidtea_mediterranea_DN800366_c0_g1_i1.p1", "Schmidtea_mediterranea_DN810344_c15_g1_i7.p1", "Schmidtea_mediterranea_DN810344_c15_g1_i8.p1", "Schmidtea_mediterranea_DN810826_c4_g1_i2.p1", "Schmidtea_mediterranea_DN817795_c5_g1_i1.p1", "Schmidtea_mediterranea_DN817795_c5_g1_i4.p1", "Schmidtea_mediterranea_DN819239_c6_g2_i3.p1", "Schmidtea_mediterranea_DN821605_c1_g1_i4.p1", "Schmidtea_mediterr…
64	GO:0000280	nuclear division	47	19	4.36	1.1e-08	c("Schmidtea_mediterranea_DN800366_c0_g1_i1.p1", "Schmidtea_mediterranea_DN810344_c15_g1_i7.p1", "Schmidtea_mediterranea_DN810344_c15_g1_i8.p1", "Schmidtea_mediterranea_DN810826_c4_g1_i2.p1", "Schmidtea_mediterranea_DN817795_c5_g1_i1.p1", "Schmidtea_mediterranea_DN817795_c5_g1_i4.p1", "Schmidtea_mediterranea_DN819239_c6_g2_i3.p1", "Schmidtea_mediterranea_DN821605_c1_g1_i4.p1", "Schmidtea_mediterr…
65	GO:0007059	chromosome segregation	34	16	3.16	1.2e-08	c("Schmidtea_mediterranea_DN800366_c0_g1_i1.p1", "Schmidtea_mediterranea_DN810826_c4_g1_i2.p1", "Schmidtea_mediterranea_DN817795_c5_g1_i1.p1", "Schmidtea_mediterranea_DN817795_c5_g1_i4.p1", "Schmidtea_mediterranea_DN819239_c6_g2_i3.p1", "Schmidtea_mediterranea_DN821605_c1_g1_i4.p1", "Schmidtea_mediterranea_DN821605_c1_g1_i7.p1", "Schmidtea_mediterranea_DN821605_c1_g1_i8.p1", "Schmidtea_mediterran…
66	GO:0006996	organelle organization	667	106	61.89	1.3e-08	c("Schmidtea_mediterranea_DN154325_c0_g1_i1.p1", "Schmidtea_mediterranea_DN782039_c0_g1_i1.p1", "Schmidtea_mediterranea_DN791613_c0_g2_i1.p1", "Schmidtea_mediterranea_DN800366_c0_g1_i1.p1", "Schmidtea_mediterranea_DN801674_c18_g1_i1.p1", "Schmidtea_mediterranea_DN804311_c6_g3_i18.p1", "Schmidtea_mediterranea_DN804853_c12_g1_i1.p1", "Schmidtea_mediterranea_DN805238_c3_g2_i2.p1", "Schmidtea_mediter…
67	GO:0006325	chromatin organization	144	36	13.36	2.2e-08	c("Schmidtea_mediterranea_DN801674_c18_g1_i1.p1", "Schmidtea_mediterranea_DN804853_c12_g1_i1.p1", "Schmidtea_mediterranea_DN805238_c3_g2_i2.p1", "Schmidtea_mediterranea_DN805432_c8_g1_i1.p1", "Schmidtea_mediterranea_DN806881_c4_g2_i2.p1", "Schmidtea_mediterranea_DN806881_c4_g2_i4.p1", "Schmidtea_mediterranea_DN808013_c0_g1_i3.p1", "Schmidtea_mediterranea_DN808013_c0_g1_i7.p1", "Schmidtea_mediterr…
68	GO:0044085	cellular component biogenesis	426	75	39.53	3.0e-08	c("Schmidtea_mediterranea_DN154325_c0_g1_i1.p1", "Schmidtea_mediterranea_DN16429_c0_g1_i2.p1", "Schmidtea_mediterranea_DN764599_c0_g1_i2.p1", "Schmidtea_mediterranea_DN764730_c1_g2_i1.p1", "Schmidtea_mediterranea_DN769111_c1_g1_i1.p1", "Schmidtea_mediterranea_DN782039_c0_g1_i1.p1", "Schmidtea_mediterranea_DN782453_c0_g1_i1.p1", "Schmidtea_mediterranea_DN790807_c0_g1_i1.p1", "Schmidtea_mediterrane…
69	GO:0006399	tRNA metabolic process	130	33	12.06	5.7e-08	c("Schmidtea_mediterranea_DN699162_c0_g1_i1.p1", "Schmidtea_mediterranea_DN801622_c0_g1_i1.p1", "Schmidtea_mediterranea_DN804719_c17_g1_i2.p1", "Schmidtea_mediterranea_DN807020_c11_g1_i6.p1", "Schmidtea_mediterranea_DN807682_c14_g1_i2.p1", "Schmidtea_mediterranea_DN808322_c10_g1_i1.p1", "Schmidtea_mediterranea_DN808973_c11_g1_i5.p1", "Schmidtea_mediterranea_DN810666_c13_g2_i2.p1", "Schmidtea_medi…
70	GO:0098813	nuclear chromosome segregation	33	15	3.06	6.1e-08	c("Schmidtea_mediterranea_DN800366_c0_g1_i1.p1", "Schmidtea_mediterranea_DN810826_c4_g1_i2.p1", "Schmidtea_mediterranea_DN817795_c5_g1_i1.p1", "Schmidtea_mediterranea_DN817795_c5_g1_i4.p1", "Schmidtea_mediterranea_DN819239_c6_g2_i3.p1", "Schmidtea_mediterranea_DN821605_c1_g1_i4.p1", "Schmidtea_mediterranea_DN821605_c1_g1_i7.p1", "Schmidtea_mediterranea_DN821605_c1_g1_i8.p1", "Schmidtea_mediterran…
71	GO:0060255	regulation of macromolecule metabolic pr...	893	130	82.87	6.3e-08	c("Schmidtea_mediterranea_DN688345_c1_g1_i1.p2", "Schmidtea_mediterranea_DN703947_c0_g1_i1.p1", "Schmidtea_mediterranea_DN718538_c0_g1_i1.p1", "Schmidtea_mediterranea_DN783905_c0_g1_i1.p1", "Schmidtea_mediterranea_DN789542_c0_g1_i1.p1", "Schmidtea_mediterranea_DN790516_c0_g1_i1.p1", "Schmidtea_mediterranea_DN793146_c0_g1_i1.p1", "Schmidtea_mediterranea_DN794534_c0_g1_i1.p1", "Schmidtea_mediterran…
72	GO:0019222	regulation of metabolic process	908	131	84.26	9.6e-08	c("Schmidtea_mediterranea_DN688345_c1_g1_i1.p2", "Schmidtea_mediterranea_DN703947_c0_g1_i1.p1", "Schmidtea_mediterranea_DN718538_c0_g1_i1.p1", "Schmidtea_mediterranea_DN783905_c0_g1_i1.p1", "Schmidtea_mediterranea_DN789542_c0_g1_i1.p1", "Schmidtea_mediterranea_DN790516_c0_g1_i1.p1", "Schmidtea_mediterranea_DN793146_c0_g1_i1.p1", "Schmidtea_mediterranea_DN794534_c0_g1_i1.p1", "Schmidtea_mediterran…
73	GO:0022618	ribonucleoprotein complex assembly	30	14	2.78	1.1e-07	c("Schmidtea_mediterranea_DN154325_c0_g1_i1.p1", "Schmidtea_mediterranea_DN782039_c0_g1_i1.p1", "Schmidtea_mediterranea_DN810197_c5_g1_i1.p1", "Schmidtea_mediterranea_DN813249_c20_g1_i1.p1", "Schmidtea_mediterranea_DN813258_c0_g4_i3.p1", "Schmidtea_mediterranea_DN815270_c11_g6_i4.p1", "Schmidtea_mediterranea_DN816073_c8_g5_i1.p1", "Schmidtea_mediterranea_DN816602_c6_g1_i1.p1", "Schmidtea_mediterr…
74	GO:0071826	ribonucleoprotein complex subunit organi...	30	14	2.78	1.1e-07	c("Schmidtea_mediterranea_DN154325_c0_g1_i1.p1", "Schmidtea_mediterranea_DN782039_c0_g1_i1.p1", "Schmidtea_mediterranea_DN810197_c5_g1_i1.p1", "Schmidtea_mediterranea_DN813249_c20_g1_i1.p1", "Schmidtea_mediterranea_DN813258_c0_g4_i3.p1", "Schmidtea_mediterranea_DN815270_c11_g6_i4.p1", "Schmidtea_mediterranea_DN816073_c8_g5_i1.p1", "Schmidtea_mediterranea_DN816602_c6_g1_i1.p1", "Schmidtea_mediterr…
75	GO:0080090	regulation of primary metabolic process	845	123	78.41	1.5e-07	c("Schmidtea_mediterranea_DN688345_c1_g1_i1.p2", "Schmidtea_mediterranea_DN703947_c0_g1_i1.p1", "Schmidtea_mediterranea_DN718538_c0_g1_i1.p1", "Schmidtea_mediterranea_DN783905_c0_g1_i1.p1", "Schmidtea_mediterranea_DN790516_c0_g1_i1.p1", "Schmidtea_mediterranea_DN793146_c0_g1_i1.p1", "Schmidtea_mediterranea_DN794534_c0_g1_i1.p1", "Schmidtea_mediterranea_DN796133_c0_g1_i2.p1", "Schmidtea_mediterran…
76	GO:0051171	regulation of nitrogen compound metaboli...	840	122	77.95	1.9e-07	c("Schmidtea_mediterranea_DN688345_c1_g1_i1.p2", "Schmidtea_mediterranea_DN703947_c0_g1_i1.p1", "Schmidtea_mediterranea_DN718538_c0_g1_i1.p1", "Schmidtea_mediterranea_DN783905_c0_g1_i1.p1", "Schmidtea_mediterranea_DN790516_c0_g1_i1.p1", "Schmidtea_mediterranea_DN793146_c0_g1_i1.p1", "Schmidtea_mediterranea_DN794534_c0_g1_i1.p1", "Schmidtea_mediterranea_DN796133_c0_g1_i2.p1", "Schmidtea_mediterran…
77	GO:0000070	mitotic sister chromatid segregation	27	13	2.51	2.0e-07	c("Schmidtea_mediterranea_DN800366_c0_g1_i1.p1", "Schmidtea_mediterranea_DN810826_c4_g1_i2.p1", "Schmidtea_mediterranea_DN817795_c5_g1_i1.p1", "Schmidtea_mediterranea_DN817795_c5_g1_i4.p1", "Schmidtea_mediterranea_DN821605_c1_g1_i4.p1", "Schmidtea_mediterranea_DN821605_c1_g1_i7.p1", "Schmidtea_mediterranea_DN821605_c1_g1_i8.p1", "Schmidtea_mediterranea_DN826191_c7_g1_i1.p1", "Schmidtea_mediterran…
78	GO:0000819	sister chromatid segregation	27	13	2.51	2.0e-07	c("Schmidtea_mediterranea_DN800366_c0_g1_i1.p1", "Schmidtea_mediterranea_DN810826_c4_g1_i2.p1", "Schmidtea_mediterranea_DN817795_c5_g1_i1.p1", "Schmidtea_mediterranea_DN817795_c5_g1_i4.p1", "Schmidtea_mediterranea_DN821605_c1_g1_i4.p1", "Schmidtea_mediterranea_DN821605_c1_g1_i7.p1", "Schmidtea_mediterranea_DN821605_c1_g1_i8.p1", "Schmidtea_mediterranea_DN826191_c7_g1_i1.p1", "Schmidtea_mediterran…
79	GO:0006323	DNA packaging	27	13	2.51	2.0e-07	c("Schmidtea_mediterranea_DN801674_c18_g1_i1.p1", "Schmidtea_mediterranea_DN804853_c12_g1_i1.p1", "Schmidtea_mediterranea_DN810826_c4_g1_i2.p1", "Schmidtea_mediterranea_DN811237_c5_g4_i1.p1", "Schmidtea_mediterranea_DN821605_c1_g1_i4.p1", "Schmidtea_mediterranea_DN821605_c1_g1_i7.p1", "Schmidtea_mediterranea_DN821605_c1_g1_i8.p1", "Schmidtea_mediterranea_DN822811_c9_g2_i1.p1", "Schmidtea_mediterr…
80	GO:0006400	tRNA modification	32	14	2.97	3.1e-07	c("Schmidtea_mediterranea_DN699162_c0_g1_i1.p1", "Schmidtea_mediterranea_DN807682_c14_g1_i2.p1", "Schmidtea_mediterranea_DN812402_c2_g2_i4.p1", "Schmidtea_mediterranea_DN815705_c0_g1_i1.p1", "Schmidtea_mediterranea_DN816007_c6_g3_i1.p1", "Schmidtea_mediterranea_DN816007_c6_g3_i2.p1", "Schmidtea_mediterranea_DN818781_c2_g1_i1.p1", "Schmidtea_mediterranea_DN821088_c2_g2_i1.p1", "Schmidtea_mediterra…
81	GO:0001522	pseudouridine synthesis	17	10	1.58	4.8e-07	c("Schmidtea_mediterranea_DN16429_c0_g1_i2.p1", "Schmidtea_mediterranea_DN802570_c13_g1_i1.p1", "Schmidtea_mediterranea_DN802752_c9_g1_i6.p1", "Schmidtea_mediterranea_DN809651_c1_g1_i9.p2", "Schmidtea_mediterranea_DN812738_c11_g1_i1.p1", "Schmidtea_mediterranea_DN816693_c1_g1_i7.p1", "Schmidtea_mediterranea_DN816693_c1_g1_i9.p1", "Schmidtea_mediterranea_DN820170_c2_g1_i8.p1", "Schmidtea_mediterra…
82	GO:0018193	peptidyl-amino acid modification	106	27	9.84	8.5e-07	c("Schmidtea_mediterranea_DN805238_c3_g2_i2.p1", "Schmidtea_mediterranea_DN805427_c24_g1_i1.p1", "Schmidtea_mediterranea_DN805432_c8_g1_i1.p1", "Schmidtea_mediterranea_DN806857_c9_g2_i2.p1", "Schmidtea_mediterranea_DN810905_c12_g1_i4.p1", "Schmidtea_mediterranea_DN812575_c7_g3_i4.p1", "Schmidtea_mediterranea_DN814275_c2_g1_i2.p1", "Schmidtea_mediterranea_DN814316_c7_g3_i1.p1", "Schmidtea_mediterr…
83	GO:0006310	DNA recombination	47	16	4.36	2.5e-06	c("Schmidtea_mediterranea_DN805361_c1_g1_i4.p1", "Schmidtea_mediterranea_DN805361_c1_g1_i6.p1", "Schmidtea_mediterranea_DN806508_c11_g1_i1.p1", "Schmidtea_mediterranea_DN807472_c6_g1_i10.p1", "Schmidtea_mediterranea_DN807472_c6_g1_i7.p1", "Schmidtea_mediterranea_DN810344_c15_g1_i7.p1", "Schmidtea_mediterranea_DN810344_c15_g1_i8.p1", "Schmidtea_mediterranea_DN819239_c6_g2_i3.p1", "Schmidtea_medite…
84	GO:0016043	cellular component organization	930	127	86.3	3.1e-06	c("Schmidtea_mediterranea_DN154325_c0_g1_i1.p1", "Schmidtea_mediterranea_DN764730_c1_g2_i1.p1", "Schmidtea_mediterranea_DN782039_c0_g1_i1.p1", "Schmidtea_mediterranea_DN791613_c0_g2_i1.p1", "Schmidtea_mediterranea_DN800366_c0_g1_i1.p1", "Schmidtea_mediterranea_DN801674_c18_g1_i1.p1", "Schmidtea_mediterranea_DN801736_c0_g1_i2.p1", "Schmidtea_mediterranea_DN803736_c2_g2_i1.p1", "Schmidtea_mediterra…
85	GO:0140014	mitotic nuclear division	34	13	3.16	5.1e-06	c("Schmidtea_mediterranea_DN800366_c0_g1_i1.p1", "Schmidtea_mediterranea_DN810826_c4_g1_i2.p1", "Schmidtea_mediterranea_DN817795_c5_g1_i1.p1", "Schmidtea_mediterranea_DN817795_c5_g1_i4.p1", "Schmidtea_mediterranea_DN821605_c1_g1_i4.p1", "Schmidtea_mediterranea_DN821605_c1_g1_i7.p1", "Schmidtea_mediterranea_DN821605_c1_g1_i8.p1", "Schmidtea_mediterranea_DN826191_c7_g1_i1.p1", "Schmidtea_mediterran…
86	GO:0007076	mitotic chromosome condensation	10	7	0.93	5.4e-06	c("Schmidtea_mediterranea_DN810826_c4_g1_i2.p1", "Schmidtea_mediterranea_DN821605_c1_g1_i4.p1", "Schmidtea_mediterranea_DN821605_c1_g1_i7.p1", "Schmidtea_mediterranea_DN821605_c1_g1_i8.p1", "Schmidtea_mediterranea_DN828441_c1_g1_i10.p1", "Schmidtea_mediterranea_DN828441_c1_g1_i3.p1", "Schmidtea_mediterranea_DN828441_c1_g1_i4.p1")
87	GO:0030261	chromosome condensation	10	7	0.93	5.4e-06	c("Schmidtea_mediterranea_DN810826_c4_g1_i2.p1", "Schmidtea_mediterranea_DN821605_c1_g1_i4.p1", "Schmidtea_mediterranea_DN821605_c1_g1_i7.p1", "Schmidtea_mediterranea_DN821605_c1_g1_i8.p1", "Schmidtea_mediterranea_DN828441_c1_g1_i10.p1", "Schmidtea_mediterranea_DN828441_c1_g1_i3.p1", "Schmidtea_mediterranea_DN828441_c1_g1_i4.p1")
88	GO:0031323	regulation of cellular metabolic process	831	114	77.11	8.6e-06	c("Schmidtea_mediterranea_DN688345_c1_g1_i1.p2", "Schmidtea_mediterranea_DN703947_c0_g1_i1.p1", "Schmidtea_mediterranea_DN718538_c0_g1_i1.p1", "Schmidtea_mediterranea_DN783905_c0_g1_i1.p1", "Schmidtea_mediterranea_DN790516_c0_g1_i1.p1", "Schmidtea_mediterranea_DN793146_c0_g1_i1.p1", "Schmidtea_mediterranea_DN794534_c0_g1_i1.p1", "Schmidtea_mediterranea_DN796133_c0_g1_i2.p1", "Schmidtea_mediterran…
89	GO:0006352	DNA-templated transcription, initiation	66	18	6.12	2.1e-05	c("Schmidtea_mediterranea_DN803705_c7_g7_i1.p1", "Schmidtea_mediterranea_DN806224_c2_g1_i1.p1", "Schmidtea_mediterranea_DN810164_c2_g2_i3.p1", "Schmidtea_mediterranea_DN811518_c0_g1_i1.p1", "Schmidtea_mediterranea_DN812370_c3_g4_i1.p1", "Schmidtea_mediterranea_DN812938_c4_g1_i1.p1", "Schmidtea_mediterranea_DN814579_c8_g1_i2.p1", "Schmidtea_mediterranea_DN817008_c0_g2_i2.p1", "Schmidtea_mediterran…
90	GO:0006479	protein methylation	33	12	3.06	2.1e-05	c("Schmidtea_mediterranea_DN805238_c3_g2_i2.p1", "Schmidtea_mediterranea_DN813032_c3_g1_i1.p1", "Schmidtea_mediterranea_DN816680_c3_g1_i3.p1", "Schmidtea_mediterranea_DN818743_c0_g2_i9.p1", "Schmidtea_mediterranea_DN819822_c7_g1_i2.p1", "Schmidtea_mediterranea_DN820946_c8_g1_i1.p1", "Schmidtea_mediterranea_DN822200_c1_g3_i1.p1", "Schmidtea_mediterranea_DN822200_c1_g3_i4.p1", "Schmidtea_mediterran…
91	GO:0008213	protein alkylation	33	12	3.06	2.1e-05	c("Schmidtea_mediterranea_DN805238_c3_g2_i2.p1", "Schmidtea_mediterranea_DN813032_c3_g1_i1.p1", "Schmidtea_mediterranea_DN816680_c3_g1_i3.p1", "Schmidtea_mediterranea_DN818743_c0_g2_i9.p1", "Schmidtea_mediterranea_DN819822_c7_g1_i2.p1", "Schmidtea_mediterranea_DN820946_c8_g1_i1.p1", "Schmidtea_mediterranea_DN822200_c1_g3_i1.p1", "Schmidtea_mediterranea_DN822200_c1_g3_i4.p1", "Schmidtea_mediterran…
92	GO:0016569	covalent chromatin modification	61	17	5.66	2.6e-05	c("Schmidtea_mediterranea_DN805238_c3_g2_i2.p1", "Schmidtea_mediterranea_DN805432_c8_g1_i1.p1", "Schmidtea_mediterranea_DN806881_c4_g2_i2.p1", "Schmidtea_mediterranea_DN806881_c4_g2_i4.p1", "Schmidtea_mediterranea_DN810905_c12_g1_i4.p1", "Schmidtea_mediterranea_DN811006_c9_g1_i3.p1", "Schmidtea_mediterranea_DN818743_c0_g2_i9.p1", "Schmidtea_mediterranea_DN820469_c6_g2_i5.p1", "Schmidtea_mediterra…
93	GO:0016570	histone modification	61	17	5.66	2.6e-05	c("Schmidtea_mediterranea_DN805238_c3_g2_i2.p1", "Schmidtea_mediterranea_DN805432_c8_g1_i1.p1", "Schmidtea_mediterranea_DN806881_c4_g2_i2.p1", "Schmidtea_mediterranea_DN806881_c4_g2_i4.p1", "Schmidtea_mediterranea_DN810905_c12_g1_i4.p1", "Schmidtea_mediterranea_DN811006_c9_g1_i3.p1", "Schmidtea_mediterranea_DN818743_c0_g2_i9.p1", "Schmidtea_mediterranea_DN820469_c6_g2_i5.p1", "Schmidtea_mediterra…
94	GO:0051246	regulation of protein metabolic process	99	23	9.19	2.8e-05	c("Schmidtea_mediterranea_DN797850_c0_g1_i1.p1", "Schmidtea_mediterranea_DN803474_c8_g2_i1.p1", "Schmidtea_mediterranea_DN803736_c2_g2_i1.p1", "Schmidtea_mediterranea_DN813642_c5_g2_i6.p1", "Schmidtea_mediterranea_DN816094_c2_g2_i3.p1", "Schmidtea_mediterranea_DN816677_c3_g2_i1.p1", "Schmidtea_mediterranea_DN819914_c1_g1_i1.p1", "Schmidtea_mediterranea_DN822021_c1_g1_i1.p1", "Schmidtea_mediterran…
95	GO:0010468	regulation of gene expression	813	109	75.44	3.7e-05	c("Schmidtea_mediterranea_DN688345_c1_g1_i1.p2", "Schmidtea_mediterranea_DN703947_c0_g1_i1.p1", "Schmidtea_mediterranea_DN718538_c0_g1_i1.p1", "Schmidtea_mediterranea_DN783905_c0_g1_i1.p1", "Schmidtea_mediterranea_DN789542_c0_g1_i1.p1", "Schmidtea_mediterranea_DN790516_c0_g1_i1.p1", "Schmidtea_mediterranea_DN793146_c0_g1_i1.p1", "Schmidtea_mediterranea_DN794534_c0_g1_i1.p1", "Schmidtea_mediterran…
96	GO:0006284	base-excision repair	6	5	0.56	3.8e-05	c("Schmidtea_mediterranea_DN802239_c0_g1_i2.p1", "Schmidtea_mediterranea_DN813278_c7_g1_i1.p1", "Schmidtea_mediterranea_DN822375_c7_g2_i10.p2", "Schmidtea_mediterranea_DN822375_c7_g2_i11.p1", "Schmidtea_mediterranea_DN822375_c7_g2_i3.p1")
97	GO:0042255	ribosome assembly	6	5	0.56	3.8e-05	c("Schmidtea_mediterranea_DN154325_c0_g1_i1.p1", "Schmidtea_mediterranea_DN782039_c0_g1_i1.p1", "Schmidtea_mediterranea_DN813258_c0_g4_i3.p1", "Schmidtea_mediterranea_DN815270_c11_g6_i4.p1", "Schmidtea_mediterranea_DN830085_c2_g2_i2.p1")
98	GO:0006913	nucleocytoplasmic transport	57	16	5.29	4.0e-05	c("Schmidtea_mediterranea_DN764730_c1_g2_i1.p1", "Schmidtea_mediterranea_DN781220_c0_g1_i1.p1", "Schmidtea_mediterranea_DN796241_c0_g1_i1.p1", "Schmidtea_mediterranea_DN803356_c0_g1_i1.p1", "Schmidtea_mediterranea_DN805108_c1_g1_i2.p1", "Schmidtea_mediterranea_DN816289_c17_g1_i3.p1", "Schmidtea_mediterranea_DN818362_c3_g1_i3.p1", "Schmidtea_mediterranea_DN818362_c3_g1_i5.p1", "Schmidtea_mediterra…
99	GO:0018216	peptidyl-arginine methylation	9	6	0.84	4.1e-05	c("Schmidtea_mediterranea_DN816680_c3_g1_i3.p1", "Schmidtea_mediterranea_DN819822_c7_g1_i2.p1", "Schmidtea_mediterranea_DN822200_c1_g3_i1.p1", "Schmidtea_mediterranea_DN822200_c1_g3_i4.p1", "Schmidtea_mediterranea_DN827864_c6_g1_i1.p1", "Schmidtea_mediterranea_DN829900_c2_g1_i1.p1")
100	GO:0031326	regulation of cellular biosynthetic proc...	755	102	70.06	5.0e-05	c("Schmidtea_mediterranea_DN688345_c1_g1_i1.p2", "Schmidtea_mediterranea_DN703947_c0_g1_i1.p1", "Schmidtea_mediterranea_DN718538_c0_g1_i1.p1", "Schmidtea_mediterranea_DN783905_c0_g1_i1.p1", "Schmidtea_mediterranea_DN790516_c0_g1_i1.p1", "Schmidtea_mediterranea_DN793146_c0_g1_i1.p1", "Schmidtea_mediterranea_DN794534_c0_g1_i1.p1", "Schmidtea_mediterranea_DN796133_c0_g1_i2.p1", "Schmidtea_mediterran…
101	GO:0006366	transcription by RNA polymerase II	204	37	18.93	5.2e-05	c("Schmidtea_mediterranea_DN783905_c0_g1_i1.p1", "Schmidtea_mediterranea_DN794534_c0_g1_i1.p1", "Schmidtea_mediterranea_DN801902_c10_g1_i2.p1", "Schmidtea_mediterranea_DN802490_c0_g1_i1.p1", "Schmidtea_mediterranea_DN804129_c5_g1_i2.p1", "Schmidtea_mediterranea_DN804129_c5_g2_i1.p1", "Schmidtea_mediterranea_DN804129_c5_g2_i2.p1", "Schmidtea_mediterranea_DN806722_c2_g9_i1.p1", "Schmidtea_mediterra…
102	GO:0009889	regulation of biosynthetic process	756	102	70.15	5.3e-05	c("Schmidtea_mediterranea_DN688345_c1_g1_i1.p2", "Schmidtea_mediterranea_DN703947_c0_g1_i1.p1", "Schmidtea_mediterranea_DN718538_c0_g1_i1.p1", "Schmidtea_mediterranea_DN783905_c0_g1_i1.p1", "Schmidtea_mediterranea_DN790516_c0_g1_i1.p1", "Schmidtea_mediterranea_DN793146_c0_g1_i1.p1", "Schmidtea_mediterranea_DN794534_c0_g1_i1.p1", "Schmidtea_mediterranea_DN796133_c0_g1_i2.p1", "Schmidtea_mediterran…
103	GO:0001510	RNA methylation	26	10	2.41	6.0e-05	c("Schmidtea_mediterranea_DN810022_c15_g6_i1.p1", "Schmidtea_mediterranea_DN815705_c0_g1_i1.p1", "Schmidtea_mediterranea_DN816688_c3_g1_i3.p1", "Schmidtea_mediterranea_DN818781_c2_g1_i1.p1", "Schmidtea_mediterranea_DN821288_c5_g1_i5.p1", "Schmidtea_mediterranea_DN821288_c5_g1_i7.p1", "Schmidtea_mediterranea_DN823190_c7_g1_i2.p1", "Schmidtea_mediterranea_DN826162_c2_g1_i9.p1", "Schmidtea_mediterra…
104	GO:0051169	nuclear transport	59	16	5.47	6.4e-05	c("Schmidtea_mediterranea_DN764730_c1_g2_i1.p1", "Schmidtea_mediterranea_DN781220_c0_g1_i1.p1", "Schmidtea_mediterranea_DN796241_c0_g1_i1.p1", "Schmidtea_mediterranea_DN803356_c0_g1_i1.p1", "Schmidtea_mediterranea_DN805108_c1_g1_i2.p1", "Schmidtea_mediterranea_DN816289_c17_g1_i3.p1", "Schmidtea_mediterranea_DN818362_c3_g1_i3.p1", "Schmidtea_mediterranea_DN818362_c3_g1_i5.p1", "Schmidtea_mediterra…
105	GO:2000112	regulation of cellular macromolecule bio...	752	101	69.78	6.9e-05	c("Schmidtea_mediterranea_DN688345_c1_g1_i1.p2", "Schmidtea_mediterranea_DN703947_c0_g1_i1.p1", "Schmidtea_mediterranea_DN718538_c0_g1_i1.p1", "Schmidtea_mediterranea_DN783905_c0_g1_i1.p1", "Schmidtea_mediterranea_DN790516_c0_g1_i1.p1", "Schmidtea_mediterranea_DN793146_c0_g1_i1.p1", "Schmidtea_mediterranea_DN794534_c0_g1_i1.p1", "Schmidtea_mediterranea_DN796133_c0_g1_i2.p1", "Schmidtea_mediterran…
106	GO:0010556	regulation of macromolecule biosynthetic...	753	101	69.88	7.2e-05	c("Schmidtea_mediterranea_DN688345_c1_g1_i1.p2", "Schmidtea_mediterranea_DN703947_c0_g1_i1.p1", "Schmidtea_mediterranea_DN718538_c0_g1_i1.p1", "Schmidtea_mediterranea_DN783905_c0_g1_i1.p1", "Schmidtea_mediterranea_DN790516_c0_g1_i1.p1", "Schmidtea_mediterranea_DN793146_c0_g1_i1.p1", "Schmidtea_mediterranea_DN794534_c0_g1_i1.p1", "Schmidtea_mediterranea_DN796133_c0_g1_i2.p1", "Schmidtea_mediterran…
107	GO:0006302	double-strand break repair	27	10	2.51	8.8e-05	c("Schmidtea_mediterranea_DN805361_c1_g1_i4.p1", "Schmidtea_mediterranea_DN805361_c1_g1_i6.p1", "Schmidtea_mediterranea_DN818743_c1_g1_i1.p1", "Schmidtea_mediterranea_DN819239_c6_g2_i3.p1", "Schmidtea_mediterranea_DN822235_c0_g1_i2.p1", "Schmidtea_mediterranea_DN823815_c5_g1_i3.p1", "Schmidtea_mediterranea_DN823815_c5_g1_i7.p1", "Schmidtea_mediterranea_DN825200_c7_g1_i4.p1", "Schmidtea_mediterran…
108	GO:0018195	peptidyl-arginine modification	10	6	0.93	9.5e-05	c("Schmidtea_mediterranea_DN816680_c3_g1_i3.p1", "Schmidtea_mediterranea_DN819822_c7_g1_i2.p1", "Schmidtea_mediterranea_DN822200_c1_g3_i1.p1", "Schmidtea_mediterranea_DN822200_c1_g3_i4.p1", "Schmidtea_mediterranea_DN827864_c6_g1_i1.p1", "Schmidtea_mediterranea_DN829900_c2_g1_i1.p1")
109	GO:0019219	regulation of nucleobase-containing comp...	743	99	68.95	0.00011	c("Schmidtea_mediterranea_DN688345_c1_g1_i1.p2", "Schmidtea_mediterranea_DN703947_c0_g1_i1.p1", "Schmidtea_mediterranea_DN718538_c0_g1_i1.p1", "Schmidtea_mediterranea_DN783905_c0_g1_i1.p1", "Schmidtea_mediterranea_DN790516_c0_g1_i1.p1", "Schmidtea_mediterranea_DN793146_c0_g1_i1.p1", "Schmidtea_mediterranea_DN794534_c0_g1_i1.p1", "Schmidtea_mediterranea_DN796133_c0_g1_i2.p1", "Schmidtea_mediterran…
110	GO:0042176	regulation of protein catabolic process	23	9	2.13	0.00012	c("Schmidtea_mediterranea_DN822454_c0_g1_i14.p1", "Schmidtea_mediterranea_DN822454_c0_g1_i2.p2", "Schmidtea_mediterranea_DN822454_c0_g1_i4.p1", "Schmidtea_mediterranea_DN822454_c0_g1_i9.p1", "Schmidtea_mediterranea_DN823512_c9_g1_i2.p1", "Schmidtea_mediterranea_DN826161_c2_g1_i2.p1", "Schmidtea_mediterranea_DN826161_c2_g1_i8.p1", "Schmidtea_mediterranea_DN826161_c2_g1_i9.p1", "Schmidtea_mediterra…
111	GO:0043412	macromolecule modification	1481	177	137.43	0.00013	c("Schmidtea_mediterranea_DN16429_c0_g1_i2.p1", "Schmidtea_mediterranea_DN699162_c0_g1_i1.p1", "Schmidtea_mediterranea_DN782453_c0_g1_i1.p1", "Schmidtea_mediterranea_DN795329_c0_g1_i1.p1", "Schmidtea_mediterranea_DN797850_c0_g1_i1.p1", "Schmidtea_mediterranea_DN799304_c0_g1_i1.p1", "Schmidtea_mediterranea_DN801821_c0_g2_i1.p1", "Schmidtea_mediterranea_DN802188_c14_g1_i5.p1", "Schmidtea_mediterran…
112	GO:0000075	cell cycle checkpoint	24	9	2.23	0.00018	c("Schmidtea_mediterranea_DN805691_c13_g1_i1.p1", "Schmidtea_mediterranea_DN819328_c7_g2_i2.p1", "Schmidtea_mediterranea_DN821299_c2_g1_i13.p1", "Schmidtea_mediterranea_DN823815_c5_g1_i3.p1", "Schmidtea_mediterranea_DN823815_c5_g1_i7.p1", "Schmidtea_mediterranea_DN825496_c7_g1_i5.p1", "Schmidtea_mediterranea_DN829908_c1_g1_i10.p1", "Schmidtea_mediterranea_DN829995_c3_g1_i6.p1", "Schmidtea_mediter…
113	GO:0031570	DNA integrity checkpoint	15	7	1.39	0.00019	c("Schmidtea_mediterranea_DN805691_c13_g1_i1.p1", "Schmidtea_mediterranea_DN819328_c7_g2_i2.p1", "Schmidtea_mediterranea_DN823815_c5_g1_i3.p1", "Schmidtea_mediterranea_DN823815_c5_g1_i7.p1", "Schmidtea_mediterranea_DN825496_c7_g1_i5.p1", "Schmidtea_mediterranea_DN829995_c3_g1_i6.p1", "Schmidtea_mediterranea_DN829995_c3_g1_i8.p1")
114	GO:0006289	nucleotide-excision repair	20	8	1.86	0.00024	c("Schmidtea_mediterranea_DN1384187_c0_g1_i1.p1", "Schmidtea_mediterranea_DN801350_c1_g1_i1.p1", "Schmidtea_mediterranea_DN805732_c10_g1_i1.p1", "Schmidtea_mediterranea_DN812145_c2_g1_i3.p1", "Schmidtea_mediterranea_DN817917_c13_g1_i3.p1", "Schmidtea_mediterranea_DN817917_c13_g1_i4.p1", "Schmidtea_mediterranea_DN822926_c4_g2_i3.p1", "Schmidtea_mediterranea_DN827861_c11_g3_i5.p1")
115	GO:0034622	cellular protein-containing complex asse...	166	30	15.4	0.00027	c("Schmidtea_mediterranea_DN154325_c0_g1_i1.p1", "Schmidtea_mediterranea_DN764730_c1_g2_i1.p1", "Schmidtea_mediterranea_DN782039_c0_g1_i1.p1", "Schmidtea_mediterranea_DN801674_c18_g1_i1.p1", "Schmidtea_mediterranea_DN804853_c12_g1_i1.p1", "Schmidtea_mediterranea_DN810197_c5_g1_i1.p1", "Schmidtea_mediterranea_DN811237_c5_g4_i1.p1", "Schmidtea_mediterranea_DN813249_c20_g1_i1.p1", "Schmidtea_mediter…
116	GO:0042273	ribosomal large subunit biogenesis	8	5	0.74	0.00030	c("Schmidtea_mediterranea_DN801784_c0_g1_i2.p1", "Schmidtea_mediterranea_DN815270_c11_g6_i4.p1", "Schmidtea_mediterranea_DN816289_c17_g1_i3.p1", "Schmidtea_mediterranea_DN827024_c11_g2_i8.p1", "Schmidtea_mediterranea_DN830085_c2_g2_i2.p1")
117	GO:0002949	tRNA threonylcarbamoyladenosine modifica...	5	4	0.46	0.00034	c("Schmidtea_mediterranea_DN816007_c6_g3_i1.p1", "Schmidtea_mediterranea_DN816007_c6_g3_i2.p1", "Schmidtea_mediterranea_DN822036_c5_g1_i2.p1", "Schmidtea_mediterranea_DN822036_c5_g1_i5.p1")
118	GO:0070525	tRNA threonylcarbamoyladenosine metaboli...	5	4	0.46	0.00034	c("Schmidtea_mediterranea_DN816007_c6_g3_i1.p1", "Schmidtea_mediterranea_DN816007_c6_g3_i2.p1", "Schmidtea_mediterranea_DN822036_c5_g1_i2.p1", "Schmidtea_mediterranea_DN822036_c5_g1_i5.p1")
119	GO:0071824	protein-DNA complex subunit organization	26	9	2.41	0.00036	c("Schmidtea_mediterranea_DN801674_c18_g1_i1.p1", "Schmidtea_mediterranea_DN804853_c12_g1_i1.p1", "Schmidtea_mediterranea_DN810234_c4_g1_i3.p1", "Schmidtea_mediterranea_DN811237_c5_g4_i1.p1", "Schmidtea_mediterranea_DN814579_c8_g1_i2.p1", "Schmidtea_mediterranea_DN818656_c6_g1_i4.p1", "Schmidtea_mediterranea_DN822811_c9_g2_i1.p1", "Schmidtea_mediterranea_DN823665_c7_g1_i1.p1", "Schmidtea_mediterr…
120	GO:0045934	negative regulation of nucleobase-contai...	43	12	3.99	0.00039	c("Schmidtea_mediterranea_DN805361_c1_g1_i4.p1", "Schmidtea_mediterranea_DN805361_c1_g1_i6.p1", "Schmidtea_mediterranea_DN805691_c13_g1_i1.p1", "Schmidtea_mediterranea_DN809440_c7_g2_i2.p1", "Schmidtea_mediterranea_DN809718_c1_g1_i7.p1", "Schmidtea_mediterranea_DN809718_c1_g1_i8.p1", "Schmidtea_mediterranea_DN817621_c3_g1_i6.p1", "Schmidtea_mediterranea_DN818085_c0_g3_i5.p1", "Schmidtea_mediterra…
121	GO:0051252	regulation of RNA metabolic process	724	94	67.18	0.00041	c("Schmidtea_mediterranea_DN688345_c1_g1_i1.p2", "Schmidtea_mediterranea_DN703947_c0_g1_i1.p1", "Schmidtea_mediterranea_DN718538_c0_g1_i1.p1", "Schmidtea_mediterranea_DN783905_c0_g1_i1.p1", "Schmidtea_mediterranea_DN790516_c0_g1_i1.p1", "Schmidtea_mediterranea_DN793146_c0_g1_i1.p1", "Schmidtea_mediterranea_DN794534_c0_g1_i1.p1", "Schmidtea_mediterranea_DN796133_c0_g1_i2.p1", "Schmidtea_mediterran…
122	GO:0006355	regulation of transcription, DNA-templat...	706	92	65.51	0.00042	c("Schmidtea_mediterranea_DN688345_c1_g1_i1.p2", "Schmidtea_mediterranea_DN703947_c0_g1_i1.p1", "Schmidtea_mediterranea_DN718538_c0_g1_i1.p1", "Schmidtea_mediterranea_DN783905_c0_g1_i1.p1", "Schmidtea_mediterranea_DN790516_c0_g1_i1.p1", "Schmidtea_mediterranea_DN793146_c0_g1_i1.p1", "Schmidtea_mediterranea_DN794534_c0_g1_i1.p1", "Schmidtea_mediterranea_DN796133_c0_g1_i2.p1", "Schmidtea_mediterran…
123	GO:1903506	regulation of nucleic acid-templated tra...	706	92	65.51	0.00042	c("Schmidtea_mediterranea_DN688345_c1_g1_i1.p2", "Schmidtea_mediterranea_DN703947_c0_g1_i1.p1", "Schmidtea_mediterranea_DN718538_c0_g1_i1.p1", "Schmidtea_mediterranea_DN783905_c0_g1_i1.p1", "Schmidtea_mediterranea_DN790516_c0_g1_i1.p1", "Schmidtea_mediterranea_DN793146_c0_g1_i1.p1", "Schmidtea_mediterranea_DN794534_c0_g1_i1.p1", "Schmidtea_mediterranea_DN796133_c0_g1_i2.p1", "Schmidtea_mediterran…
124	GO:2001141	regulation of RNA biosynthetic process	706	92	65.51	0.00042	c("Schmidtea_mediterranea_DN688345_c1_g1_i1.p2", "Schmidtea_mediterranea_DN703947_c0_g1_i1.p1", "Schmidtea_mediterranea_DN718538_c0_g1_i1.p1", "Schmidtea_mediterranea_DN783905_c0_g1_i1.p1", "Schmidtea_mediterranea_DN790516_c0_g1_i1.p1", "Schmidtea_mediterranea_DN793146_c0_g1_i1.p1", "Schmidtea_mediterranea_DN794534_c0_g1_i1.p1", "Schmidtea_mediterranea_DN796133_c0_g1_i2.p1", "Schmidtea_mediterran…
125	GO:0051321	meiotic cell cycle	17	7	1.58	0.00049	c("Schmidtea_mediterranea_DN810344_c15_g1_i7.p1", "Schmidtea_mediterranea_DN810344_c15_g1_i8.p1", "Schmidtea_mediterranea_DN819239_c6_g2_i3.p1", "Schmidtea_mediterranea_DN823289_c5_g3_i2.p1", "Schmidtea_mediterranea_DN823969_c4_g1_i3.p1", "Schmidtea_mediterranea_DN826191_c7_g1_i1.p1", "Schmidtea_mediterranea_DN828031_c3_g3_i3.p1")
126	GO:0140013	meiotic nuclear division	17	7	1.58	0.00049	c("Schmidtea_mediterranea_DN810344_c15_g1_i7.p1", "Schmidtea_mediterranea_DN810344_c15_g1_i8.p1", "Schmidtea_mediterranea_DN819239_c6_g2_i3.p1", "Schmidtea_mediterranea_DN823289_c5_g3_i2.p1", "Schmidtea_mediterranea_DN823969_c4_g1_i3.p1", "Schmidtea_mediterranea_DN826191_c7_g1_i1.p1", "Schmidtea_mediterranea_DN828031_c3_g3_i3.p1")
127	GO:1903046	meiotic cell cycle process	17	7	1.58	0.00049	c("Schmidtea_mediterranea_DN810344_c15_g1_i7.p1", "Schmidtea_mediterranea_DN810344_c15_g1_i8.p1", "Schmidtea_mediterranea_DN819239_c6_g2_i3.p1", "Schmidtea_mediterranea_DN823289_c5_g3_i2.p1", "Schmidtea_mediterranea_DN823969_c4_g1_i3.p1", "Schmidtea_mediterranea_DN826191_c7_g1_i1.p1", "Schmidtea_mediterranea_DN828031_c3_g3_i3.p1")
128	GO:0007127	meiosis I	13	6	1.21	0.00061	c("Schmidtea_mediterranea_DN810344_c15_g1_i7.p1", "Schmidtea_mediterranea_DN810344_c15_g1_i8.p1", "Schmidtea_mediterranea_DN819239_c6_g2_i3.p1", "Schmidtea_mediterranea_DN823289_c5_g3_i2.p1", "Schmidtea_mediterranea_DN823969_c4_g1_i3.p1", "Schmidtea_mediterranea_DN828031_c3_g3_i3.p1")
129	GO:0046112	nucleobase biosynthetic process	13	6	1.21	0.00061	c("Schmidtea_mediterranea_DN823283_c7_g1_i8.p1", "Schmidtea_mediterranea_DN825198_c5_g1_i10.p1", "Schmidtea_mediterranea_DN825198_c5_g1_i6.p1", "Schmidtea_mediterranea_DN825198_c5_g1_i7.p1", "Schmidtea_mediterranea_DN826639_c2_g1_i2.p1", "Schmidtea_mediterranea_DN831600_c3_g5_i1.p1")
130	GO:0061982	meiosis I cell cycle process	13	6	1.21	0.00061	c("Schmidtea_mediterranea_DN810344_c15_g1_i7.p1", "Schmidtea_mediterranea_DN810344_c15_g1_i8.p1", "Schmidtea_mediterranea_DN819239_c6_g2_i3.p1", "Schmidtea_mediterranea_DN823289_c5_g3_i2.p1", "Schmidtea_mediterranea_DN823969_c4_g1_i3.p1", "Schmidtea_mediterranea_DN828031_c3_g3_i3.p1")
131	GO:0000003	reproduction	39	11	3.62	0.00061	c("Schmidtea_mediterranea_DN810344_c15_g1_i7.p1", "Schmidtea_mediterranea_DN810344_c15_g1_i8.p1", "Schmidtea_mediterranea_DN810790_c3_g1_i16.p1", "Schmidtea_mediterranea_DN819239_c6_g2_i3.p1", "Schmidtea_mediterranea_DN819328_c6_g1_i1.p1", "Schmidtea_mediterranea_DN819328_c6_g1_i6.p1", "Schmidtea_mediterranea_DN823289_c5_g3_i2.p1", "Schmidtea_mediterranea_DN823969_c4_g1_i3.p1", "Schmidtea_mediter…
132	GO:0022414	reproductive process	39	11	3.62	0.00061	c("Schmidtea_mediterranea_DN810344_c15_g1_i7.p1", "Schmidtea_mediterranea_DN810344_c15_g1_i8.p1", "Schmidtea_mediterranea_DN810790_c3_g1_i16.p1", "Schmidtea_mediterranea_DN819239_c6_g2_i3.p1", "Schmidtea_mediterranea_DN819328_c6_g1_i1.p1", "Schmidtea_mediterranea_DN819328_c6_g1_i6.p1", "Schmidtea_mediterranea_DN823289_c5_g3_i2.p1", "Schmidtea_mediterranea_DN823969_c4_g1_i3.p1", "Schmidtea_mediter…
133	GO:0006367	transcription initiation from RNA polyme...	28	9	2.6	0.00067	c("Schmidtea_mediterranea_DN810164_c2_g2_i3.p1", "Schmidtea_mediterranea_DN811518_c0_g1_i1.p1", "Schmidtea_mediterranea_DN812370_c3_g4_i1.p1", "Schmidtea_mediterranea_DN812938_c4_g1_i1.p1", "Schmidtea_mediterranea_DN817008_c0_g2_i2.p1", "Schmidtea_mediterranea_DN817815_c3_g1_i2.p1", "Schmidtea_mediterranea_DN821004_c0_g1_i8.p1", "Schmidtea_mediterranea_DN822926_c4_g2_i3.p1", "Schmidtea_mediterran…
134	GO:0000725	recombinational repair	18	7	1.67	0.00074	c("Schmidtea_mediterranea_DN805361_c1_g1_i4.p1", "Schmidtea_mediterranea_DN805361_c1_g1_i6.p1", "Schmidtea_mediterranea_DN819239_c6_g2_i3.p1", "Schmidtea_mediterranea_DN825200_c7_g1_i4.p1", "Schmidtea_mediterranea_DN825995_c4_g1_i6.p1", "Schmidtea_mediterranea_DN831570_c7_g12_i2.p1", "Schmidtea_mediterranea_DN831570_c7_g12_i3.p1")
135	GO:0034728	nucleosome organization	18	7	1.67	0.00074	c("Schmidtea_mediterranea_DN801674_c18_g1_i1.p1", "Schmidtea_mediterranea_DN804853_c12_g1_i1.p1", "Schmidtea_mediterranea_DN810234_c4_g1_i3.p1", "Schmidtea_mediterranea_DN811237_c5_g4_i1.p1", "Schmidtea_mediterranea_DN822811_c9_g2_i1.p1", "Schmidtea_mediterranea_DN823665_c7_g1_i1.p1", "Schmidtea_mediterranea_DN824124_c1_g1_i5.p1")
136	GO:0007062	sister chromatid cohesion	6	4	0.56	0.00095	c("Schmidtea_mediterranea_DN800366_c0_g1_i1.p1", "Schmidtea_mediterranea_DN826191_c7_g1_i1.p1", "Schmidtea_mediterranea_DN826630_c9_g3_i6.p1", "Schmidtea_mediterranea_DN829666_c8_g1_i1.p1")
137	GO:0007131	reciprocal meiotic recombination	6	4	0.56	0.00095	c("Schmidtea_mediterranea_DN810344_c15_g1_i7.p1", "Schmidtea_mediterranea_DN810344_c15_g1_i8.p1", "Schmidtea_mediterranea_DN823289_c5_g3_i2.p1", "Schmidtea_mediterranea_DN828031_c3_g3_i3.p1")
138	GO:0035825	homologous recombination	6	4	0.56	0.00095	c("Schmidtea_mediterranea_DN810344_c15_g1_i7.p1", "Schmidtea_mediterranea_DN810344_c15_g1_i8.p1", "Schmidtea_mediterranea_DN823289_c5_g3_i2.p1", "Schmidtea_mediterranea_DN828031_c3_g3_i3.p1")
139	GO:0000077	DNA damage checkpoint	14	6	1.3	0.00098	c("Schmidtea_mediterranea_DN819328_c7_g2_i2.p1", "Schmidtea_mediterranea_DN823815_c5_g1_i3.p1", "Schmidtea_mediterranea_DN823815_c5_g1_i7.p1", "Schmidtea_mediterranea_DN825496_c7_g1_i5.p1", "Schmidtea_mediterranea_DN829995_c3_g1_i6.p1", "Schmidtea_mediterranea_DN829995_c3_g1_i8.p1")
140	GO:0006333	chromatin assembly or disassembly	19	7	1.76	0.00108	c("Schmidtea_mediterranea_DN801674_c18_g1_i1.p1", "Schmidtea_mediterranea_DN804853_c12_g1_i1.p1", "Schmidtea_mediterranea_DN811237_c5_g4_i1.p1", "Schmidtea_mediterranea_DN822811_c9_g2_i1.p1", "Schmidtea_mediterranea_DN823665_c7_g1_i1.p1", "Schmidtea_mediterranea_DN824124_c1_g1_i5.p1", "Schmidtea_mediterranea_DN827438_c4_g1_i2.p1")
141	GO:0016073	snRNA metabolic process	10	5	0.93	0.00115	c("Schmidtea_mediterranea_DN810022_c15_g8_i1.p1", "Schmidtea_mediterranea_DN810865_c10_g2_i1.p1", "Schmidtea_mediterranea_DN816689_c9_g2_i2.p1", "Schmidtea_mediterranea_DN824993_c7_g1_i7.p1", "Schmidtea_mediterranea_DN829693_c5_g1_i5.p1")
142	GO:0016180	snRNA processing	10	5	0.93	0.00115	c("Schmidtea_mediterranea_DN810022_c15_g8_i1.p1", "Schmidtea_mediterranea_DN810865_c10_g2_i1.p1", "Schmidtea_mediterranea_DN816689_c9_g2_i2.p1", "Schmidtea_mediterranea_DN824993_c7_g1_i7.p1", "Schmidtea_mediterranea_DN829693_c5_g1_i5.p1")
143	GO:0051168	nuclear export	25	8	2.32	0.00137	c("Schmidtea_mediterranea_DN764730_c1_g2_i1.p1", "Schmidtea_mediterranea_DN796241_c0_g1_i1.p1", "Schmidtea_mediterranea_DN805108_c1_g1_i2.p1", "Schmidtea_mediterranea_DN816289_c17_g1_i3.p1", "Schmidtea_mediterranea_DN820720_c8_g1_i2.p1", "Schmidtea_mediterranea_DN821417_c5_g3_i2.p2", "Schmidtea_mediterranea_DN823660_c7_g2_i3.p2", "Schmidtea_mediterranea_DN831985_c5_g4_i3.p2")
144	GO:0065004	protein-DNA complex assembly	25	8	2.32	0.00137	c("Schmidtea_mediterranea_DN801674_c18_g1_i1.p1", "Schmidtea_mediterranea_DN804853_c12_g1_i1.p1", "Schmidtea_mediterranea_DN811237_c5_g4_i1.p1", "Schmidtea_mediterranea_DN814579_c8_g1_i2.p1", "Schmidtea_mediterranea_DN818656_c6_g1_i4.p1", "Schmidtea_mediterranea_DN822811_c9_g2_i1.p1", "Schmidtea_mediterranea_DN823665_c7_g1_i1.p1", "Schmidtea_mediterranea_DN824124_c1_g1_i5.p1")
145	GO:0009112	nucleobase metabolic process	15	6	1.39	0.00151	c("Schmidtea_mediterranea_DN823283_c7_g1_i8.p1", "Schmidtea_mediterranea_DN825198_c5_g1_i10.p1", "Schmidtea_mediterranea_DN825198_c5_g1_i6.p1", "Schmidtea_mediterranea_DN825198_c5_g1_i7.p1", "Schmidtea_mediterranea_DN826639_c2_g1_i2.p1", "Schmidtea_mediterranea_DN831600_c3_g5_i1.p1")
146	GO:0009894	regulation of catabolic process	31	9	2.88	0.00151	c("Schmidtea_mediterranea_DN822454_c0_g1_i14.p1", "Schmidtea_mediterranea_DN822454_c0_g1_i2.p2", "Schmidtea_mediterranea_DN822454_c0_g1_i4.p1", "Schmidtea_mediterranea_DN822454_c0_g1_i9.p1", "Schmidtea_mediterranea_DN823512_c9_g1_i2.p1", "Schmidtea_mediterranea_DN826161_c2_g1_i2.p1", "Schmidtea_mediterranea_DN826161_c2_g1_i8.p1", "Schmidtea_mediterranea_DN826161_c2_g1_i9.p1", "Schmidtea_mediterra…
147	GO:0000387	spliceosomal snRNP assembly	7	4	0.65	0.00205	c("Schmidtea_mediterranea_DN813249_c20_g1_i1.p1", "Schmidtea_mediterranea_DN816073_c8_g5_i1.p1", "Schmidtea_mediterranea_DN816618_c5_g3_i1.p1", "Schmidtea_mediterranea_DN818949_c5_g3_i1.p1")
148	GO:0006265	DNA topological change	16	6	1.48	0.00223	c("Schmidtea_mediterranea_DN820333_c6_g2_i2.p1", "Schmidtea_mediterranea_DN821862_c4_g1_i3.p1", "Schmidtea_mediterranea_DN821862_c4_g1_i6.p1", "Schmidtea_mediterranea_DN826979_c2_g1_i5.p1", "Schmidtea_mediterranea_DN826979_c2_g1_i7.p1", "Schmidtea_mediterranea_DN826979_c2_g1_i8.p1")
149	GO:0032309	icosanoid secretion	27	8	2.51	0.00239	c("Schmidtea_mediterranea_DN809137_c11_g3_i1.p1", "Schmidtea_mediterranea_DN812576_c6_g3_i1.p3", "Schmidtea_mediterranea_DN812576_c6_g3_i2.p1", "Schmidtea_mediterranea_DN812931_c6_g1_i2.p1", "Schmidtea_mediterranea_DN829483_c5_g1_i7.p1", "Schmidtea_mediterranea_DN829733_c8_g1_i1.p1", "Schmidtea_mediterranea_DN829752_c8_g4_i1.p1", "Schmidtea_mediterranea_DN831104_c15_g5_i1.p1")
150	GO:0050482	arachidonic acid secretion	27	8	2.51	0.00239	c("Schmidtea_mediterranea_DN809137_c11_g3_i1.p1", "Schmidtea_mediterranea_DN812576_c6_g3_i1.p3", "Schmidtea_mediterranea_DN812576_c6_g3_i2.p1", "Schmidtea_mediterranea_DN812931_c6_g1_i2.p1", "Schmidtea_mediterranea_DN829483_c5_g1_i7.p1", "Schmidtea_mediterranea_DN829733_c8_g1_i1.p1", "Schmidtea_mediterranea_DN829752_c8_g4_i1.p1", "Schmidtea_mediterranea_DN831104_c15_g5_i1.p1")
151	GO:0071715	icosanoid transport	27	8	2.51	0.00239	c("Schmidtea_mediterranea_DN809137_c11_g3_i1.p1", "Schmidtea_mediterranea_DN812576_c6_g3_i1.p3", "Schmidtea_mediterranea_DN812576_c6_g3_i2.p1", "Schmidtea_mediterranea_DN812931_c6_g1_i2.p1", "Schmidtea_mediterranea_DN829483_c5_g1_i7.p1", "Schmidtea_mediterranea_DN829733_c8_g1_i1.p1", "Schmidtea_mediterranea_DN829752_c8_g4_i1.p1", "Schmidtea_mediterranea_DN831104_c15_g5_i1.p1")
152	GO:1901571	fatty acid derivative transport	27	8	2.51	0.00239	c("Schmidtea_mediterranea_DN809137_c11_g3_i1.p1", "Schmidtea_mediterranea_DN812576_c6_g3_i1.p3", "Schmidtea_mediterranea_DN812576_c6_g3_i2.p1", "Schmidtea_mediterranea_DN812931_c6_g1_i2.p1", "Schmidtea_mediterranea_DN829483_c5_g1_i7.p1", "Schmidtea_mediterranea_DN829733_c8_g1_i1.p1", "Schmidtea_mediterranea_DN829752_c8_g4_i1.p1", "Schmidtea_mediterranea_DN831104_c15_g5_i1.p1")
153	GO:1903963	arachidonate transport	27	8	2.51	0.00239	c("Schmidtea_mediterranea_DN809137_c11_g3_i1.p1", "Schmidtea_mediterranea_DN812576_c6_g3_i1.p3", "Schmidtea_mediterranea_DN812576_c6_g3_i2.p1", "Schmidtea_mediterranea_DN812931_c6_g1_i2.p1", "Schmidtea_mediterranea_DN829483_c5_g1_i7.p1", "Schmidtea_mediterranea_DN829733_c8_g1_i1.p1", "Schmidtea_mediterranea_DN829752_c8_g4_i1.p1", "Schmidtea_mediterranea_DN831104_c15_g5_i1.p1")
154	GO:0009892	negative regulation of metabolic process	102	19	9.47	0.00240	c("Schmidtea_mediterranea_DN789542_c0_g1_i1.p1", "Schmidtea_mediterranea_DN805361_c1_g1_i4.p1", "Schmidtea_mediterranea_DN805361_c1_g1_i6.p1", "Schmidtea_mediterranea_DN805691_c13_g1_i1.p1", "Schmidtea_mediterranea_DN806012_c4_g1_i1.p1", "Schmidtea_mediterranea_DN809440_c7_g2_i2.p1", "Schmidtea_mediterranea_DN809718_c1_g1_i7.p1", "Schmidtea_mediterranea_DN809718_c1_g1_i8.p1", "Schmidtea_mediterra…
155	GO:0051726	regulation of cell cycle	80	16	7.42	0.00245	c("Schmidtea_mediterranea_DN803474_c8_g2_i1.p1", "Schmidtea_mediterranea_DN805691_c13_g1_i1.p1", "Schmidtea_mediterranea_DN813642_c5_g2_i6.p1", "Schmidtea_mediterranea_DN819328_c7_g2_i2.p1", "Schmidtea_mediterranea_DN820673_c11_g1_i2.p1", "Schmidtea_mediterranea_DN820968_c2_g1_i3.p1", "Schmidtea_mediterranea_DN821299_c2_g1_i13.p1", "Schmidtea_mediterranea_DN822021_c2_g1_i6.p1", "Schmidtea_mediter…
156	GO:0031324	negative regulation of cellular metaboli...	59	13	5.47	0.00249	c("Schmidtea_mediterranea_DN805361_c1_g1_i4.p1", "Schmidtea_mediterranea_DN805361_c1_g1_i6.p1", "Schmidtea_mediterranea_DN805691_c13_g1_i1.p1", "Schmidtea_mediterranea_DN809440_c7_g2_i2.p1", "Schmidtea_mediterranea_DN809718_c1_g1_i7.p1", "Schmidtea_mediterranea_DN809718_c1_g1_i8.p1", "Schmidtea_mediterranea_DN817621_c3_g1_i6.p1", "Schmidtea_mediterranea_DN818085_c0_g3_i5.p1", "Schmidtea_mediterra…
157	GO:0006144	purine nucleobase metabolic process	4	3	0.37	0.00297	c("Schmidtea_mediterranea_DN825198_c5_g1_i10.p1", "Schmidtea_mediterranea_DN825198_c5_g1_i6.p1", "Schmidtea_mediterranea_DN825198_c5_g1_i7.p1")
158	GO:0009113	purine nucleobase biosynthetic process	4	3	0.37	0.00297	c("Schmidtea_mediterranea_DN825198_c5_g1_i10.p1", "Schmidtea_mediterranea_DN825198_c5_g1_i6.p1", "Schmidtea_mediterranea_DN825198_c5_g1_i7.p1")
159	GO:0016925	protein sumoylation	4	3	0.37	0.00297	c("Schmidtea_mediterranea_DN831736_c4_g2_i1.p1", "Schmidtea_mediterranea_DN831736_c4_g2_i7.p1", "Schmidtea_mediterranea_DN831736_c4_g2_i8.p2")
160	GO:0033260	nuclear DNA replication	4	3	0.37	0.00297	c("Schmidtea_mediterranea_DN827218_c4_g4_i1.p1", "Schmidtea_mediterranea_DN831570_c7_g12_i2.p1", "Schmidtea_mediterranea_DN831570_c7_g12_i3.p1")
161	GO:0044786	cell cycle DNA replication	4	3	0.37	0.00297	c("Schmidtea_mediterranea_DN827218_c4_g4_i1.p1", "Schmidtea_mediterranea_DN831570_c7_g12_i2.p1", "Schmidtea_mediterranea_DN831570_c7_g12_i3.p1")
162	GO:0051053	negative regulation of DNA metabolic pro...	4	3	0.37	0.00297	c("Schmidtea_mediterranea_DN805361_c1_g1_i4.p1", "Schmidtea_mediterranea_DN805361_c1_g1_i6.p1", "Schmidtea_mediterranea_DN805691_c13_g1_i1.p1")
163	GO:1902969	mitotic DNA replication	4	3	0.37	0.00297	c("Schmidtea_mediterranea_DN827218_c4_g4_i1.p1", "Schmidtea_mediterranea_DN831570_c7_g12_i2.p1", "Schmidtea_mediterranea_DN831570_c7_g12_i3.p1")
164	GO:0045786	negative regulation of cell cycle	34	9	3.16	0.00306	c("Schmidtea_mediterranea_DN805691_c13_g1_i1.p1", "Schmidtea_mediterranea_DN819328_c7_g2_i2.p1", "Schmidtea_mediterranea_DN821299_c2_g1_i13.p1", "Schmidtea_mediterranea_DN823815_c5_g1_i3.p1", "Schmidtea_mediterranea_DN823815_c5_g1_i7.p1", "Schmidtea_mediterranea_DN825496_c7_g1_i5.p1", "Schmidtea_mediterranea_DN829908_c1_g1_i10.p1", "Schmidtea_mediterranea_DN829995_c3_g1_i6.p1", "Schmidtea_mediter…
165	GO:0006403	RNA localization	28	8	2.6	0.00308	c("Schmidtea_mediterranea_DN764730_c1_g2_i1.p1", "Schmidtea_mediterranea_DN796241_c0_g1_i1.p1", "Schmidtea_mediterranea_DN805108_c1_g1_i2.p1", "Schmidtea_mediterranea_DN816289_c17_g1_i3.p1", "Schmidtea_mediterranea_DN820720_c8_g1_i2.p1", "Schmidtea_mediterranea_DN821417_c5_g3_i2.p2", "Schmidtea_mediterranea_DN824546_c3_g1_i3.p1", "Schmidtea_mediterranea_DN831985_c5_g4_i3.p2")
166	GO:0046717	acid secretion	28	8	2.6	0.00308	c("Schmidtea_mediterranea_DN809137_c11_g3_i1.p1", "Schmidtea_mediterranea_DN812576_c6_g3_i1.p3", "Schmidtea_mediterranea_DN812576_c6_g3_i2.p1", "Schmidtea_mediterranea_DN812931_c6_g1_i2.p1", "Schmidtea_mediterranea_DN829483_c5_g1_i7.p1", "Schmidtea_mediterranea_DN829733_c8_g1_i1.p1", "Schmidtea_mediterranea_DN829752_c8_g4_i1.p1", "Schmidtea_mediterranea_DN831104_c15_g5_i1.p1")
167	GO:0050657	nucleic acid transport	28	8	2.6	0.00308	c("Schmidtea_mediterranea_DN764730_c1_g2_i1.p1", "Schmidtea_mediterranea_DN796241_c0_g1_i1.p1", "Schmidtea_mediterranea_DN805108_c1_g1_i2.p1", "Schmidtea_mediterranea_DN816289_c17_g1_i3.p1", "Schmidtea_mediterranea_DN820720_c8_g1_i2.p1", "Schmidtea_mediterranea_DN821417_c5_g3_i2.p2", "Schmidtea_mediterranea_DN824546_c3_g1_i3.p1", "Schmidtea_mediterranea_DN831985_c5_g4_i3.p2")
168	GO:0050658	RNA transport	28	8	2.6	0.00308	c("Schmidtea_mediterranea_DN764730_c1_g2_i1.p1", "Schmidtea_mediterranea_DN796241_c0_g1_i1.p1", "Schmidtea_mediterranea_DN805108_c1_g1_i2.p1", "Schmidtea_mediterranea_DN816289_c17_g1_i3.p1", "Schmidtea_mediterranea_DN820720_c8_g1_i2.p1", "Schmidtea_mediterranea_DN821417_c5_g3_i2.p2", "Schmidtea_mediterranea_DN824546_c3_g1_i3.p1", "Schmidtea_mediterranea_DN831985_c5_g4_i3.p2")
169	GO:0051236	establishment of RNA localization	28	8	2.6	0.00308	c("Schmidtea_mediterranea_DN764730_c1_g2_i1.p1", "Schmidtea_mediterranea_DN796241_c0_g1_i1.p1", "Schmidtea_mediterranea_DN805108_c1_g1_i2.p1", "Schmidtea_mediterranea_DN816289_c17_g1_i3.p1", "Schmidtea_mediterranea_DN820720_c8_g1_i2.p1", "Schmidtea_mediterranea_DN821417_c5_g3_i2.p2", "Schmidtea_mediterranea_DN824546_c3_g1_i3.p1", "Schmidtea_mediterranea_DN831985_c5_g4_i3.p2")
170	GO:0000724	double-strand break repair via homologou...	17	6	1.58	0.00318	c("Schmidtea_mediterranea_DN805361_c1_g1_i4.p1", "Schmidtea_mediterranea_DN805361_c1_g1_i6.p1", "Schmidtea_mediterranea_DN819239_c6_g2_i3.p1", "Schmidtea_mediterranea_DN825200_c7_g1_i4.p1", "Schmidtea_mediterranea_DN831570_c7_g12_i2.p1", "Schmidtea_mediterranea_DN831570_c7_g12_i3.p1")
171	GO:0006334	nucleosome assembly	17	6	1.58	0.00318	c("Schmidtea_mediterranea_DN801674_c18_g1_i1.p1", "Schmidtea_mediterranea_DN804853_c12_g1_i1.p1", "Schmidtea_mediterranea_DN811237_c5_g4_i1.p1", "Schmidtea_mediterranea_DN822811_c9_g2_i1.p1", "Schmidtea_mediterranea_DN823665_c7_g1_i1.p1", "Schmidtea_mediterranea_DN824124_c1_g1_i5.p1")
172	GO:0006354	DNA-templated transcription, elongation	17	6	1.58	0.00318	c("Schmidtea_mediterranea_DN790516_c0_g1_i1.p1", "Schmidtea_mediterranea_DN806881_c4_g2_i2.p1", "Schmidtea_mediterranea_DN806881_c4_g2_i4.p1", "Schmidtea_mediterranea_DN807986_c12_g2_i1.p1", "Schmidtea_mediterranea_DN811006_c9_g1_i3.p1", "Schmidtea_mediterranea_DN822242_c1_g1_i3.p1")
173	GO:0031497	chromatin assembly	17	6	1.58	0.00318	c("Schmidtea_mediterranea_DN801674_c18_g1_i1.p1", "Schmidtea_mediterranea_DN804853_c12_g1_i1.p1", "Schmidtea_mediterranea_DN811237_c5_g4_i1.p1", "Schmidtea_mediterranea_DN822811_c9_g2_i1.p1", "Schmidtea_mediterranea_DN823665_c7_g1_i1.p1", "Schmidtea_mediterranea_DN824124_c1_g1_i5.p1")
174	GO:0032270	positive regulation of cellular protein ...	17	6	1.58	0.00318	c("Schmidtea_mediterranea_DN803736_c2_g2_i1.p1", "Schmidtea_mediterranea_DN813642_c5_g2_i6.p1", "Schmidtea_mediterranea_DN816094_c2_g2_i3.p1", "Schmidtea_mediterranea_DN816677_c3_g2_i1.p1", "Schmidtea_mediterranea_DN822112_c3_g1_i12.p1", "Schmidtea_mediterranea_DN827861_c11_g3_i5.p1")
175	GO:0051247	positive regulation of protein metabolic...	17	6	1.58	0.00318	c("Schmidtea_mediterranea_DN803736_c2_g2_i1.p1", "Schmidtea_mediterranea_DN813642_c5_g2_i6.p1", "Schmidtea_mediterranea_DN816094_c2_g2_i3.p1", "Schmidtea_mediterranea_DN816677_c3_g2_i1.p1", "Schmidtea_mediterranea_DN822112_c3_g1_i12.p1", "Schmidtea_mediterranea_DN827861_c11_g3_i5.p1")
176	GO:0006405	RNA export from nucleus	23	7	2.13	0.00376	c("Schmidtea_mediterranea_DN764730_c1_g2_i1.p1", "Schmidtea_mediterranea_DN796241_c0_g1_i1.p1", "Schmidtea_mediterranea_DN805108_c1_g1_i2.p1", "Schmidtea_mediterranea_DN816289_c17_g1_i3.p1", "Schmidtea_mediterranea_DN820720_c8_g1_i2.p1", "Schmidtea_mediterranea_DN821417_c5_g3_i2.p2", "Schmidtea_mediterranea_DN831985_c5_g4_i3.p2")
177	GO:0010605	negative regulation of macromolecule met...	99	18	9.19	0.00405	c("Schmidtea_mediterranea_DN789542_c0_g1_i1.p1", "Schmidtea_mediterranea_DN805361_c1_g1_i4.p1", "Schmidtea_mediterranea_DN805361_c1_g1_i6.p1", "Schmidtea_mediterranea_DN805691_c13_g1_i1.p1", "Schmidtea_mediterranea_DN806012_c4_g1_i1.p1", "Schmidtea_mediterranea_DN809440_c7_g2_i2.p1", "Schmidtea_mediterranea_DN809718_c1_g1_i7.p1", "Schmidtea_mediterranea_DN809718_c1_g1_i8.p1", "Schmidtea_mediterra…
178	GO:0031401	positive regulation of protein modificat...	13	5	1.21	0.00465	c("Schmidtea_mediterranea_DN813642_c5_g2_i6.p1", "Schmidtea_mediterranea_DN816094_c2_g2_i3.p1", "Schmidtea_mediterranea_DN816677_c3_g2_i1.p1", "Schmidtea_mediterranea_DN822112_c3_g1_i12.p1", "Schmidtea_mediterranea_DN827861_c11_g3_i5.p1")
179	GO:0015908	fatty acid transport	30	8	2.78	0.00490	c("Schmidtea_mediterranea_DN809137_c11_g3_i1.p1", "Schmidtea_mediterranea_DN812576_c6_g3_i1.p3", "Schmidtea_mediterranea_DN812576_c6_g3_i2.p1", "Schmidtea_mediterranea_DN812931_c6_g1_i2.p1", "Schmidtea_mediterranea_DN829483_c5_g1_i7.p1", "Schmidtea_mediterranea_DN829733_c8_g1_i1.p1", "Schmidtea_mediterranea_DN829752_c8_g4_i1.p1", "Schmidtea_mediterranea_DN831104_c15_g5_i1.p1")
180	GO:0015909	long-chain fatty acid transport	30	8	2.78	0.00490	c("Schmidtea_mediterranea_DN809137_c11_g3_i1.p1", "Schmidtea_mediterranea_DN812576_c6_g3_i1.p3", "Schmidtea_mediterranea_DN812576_c6_g3_i2.p1", "Schmidtea_mediterranea_DN812931_c6_g1_i2.p1", "Schmidtea_mediterranea_DN829483_c5_g1_i7.p1", "Schmidtea_mediterranea_DN829733_c8_g1_i1.p1", "Schmidtea_mediterranea_DN829752_c8_g4_i1.p1", "Schmidtea_mediterranea_DN831104_c15_g5_i1.p1")
181	GO:0015718	monocarboxylic acid transport	43	10	3.99	0.00508	c("Schmidtea_mediterranea_DN805875_c7_g1_i1.p1", "Schmidtea_mediterranea_DN809137_c11_g3_i1.p1", "Schmidtea_mediterranea_DN812576_c6_g3_i1.p3", "Schmidtea_mediterranea_DN812576_c6_g3_i2.p1", "Schmidtea_mediterranea_DN812931_c6_g1_i2.p1", "Schmidtea_mediterranea_DN828606_c0_g2_i1.p1", "Schmidtea_mediterranea_DN829483_c5_g1_i7.p1", "Schmidtea_mediterranea_DN829733_c8_g1_i1.p1", "Schmidtea_mediterra…
182	GO:0051172	negative regulation of nitrogen compound...	58	12	5.38	0.00616	c("Schmidtea_mediterranea_DN805361_c1_g1_i4.p1", "Schmidtea_mediterranea_DN805361_c1_g1_i6.p1", "Schmidtea_mediterranea_DN805691_c13_g1_i1.p1", "Schmidtea_mediterranea_DN809440_c7_g2_i2.p1", "Schmidtea_mediterranea_DN809718_c1_g1_i7.p1", "Schmidtea_mediterranea_DN809718_c1_g1_i8.p1", "Schmidtea_mediterranea_DN817621_c3_g1_i6.p1", "Schmidtea_mediterranea_DN818085_c0_g3_i5.p1", "Schmidtea_mediterra…
183	GO:0044839	cell cycle G2/M phase transition	9	4	0.84	0.00634	c("Schmidtea_mediterranea_DN803474_c8_g2_i1.p1", "Schmidtea_mediterranea_DN820673_c11_g1_i2.p1", "Schmidtea_mediterranea_DN823815_c5_g1_i3.p1", "Schmidtea_mediterranea_DN823815_c5_g1_i7.p1")
184	GO:1902749	regulation of cell cycle G2/M phase tran...	9	4	0.84	0.00634	c("Schmidtea_mediterranea_DN803474_c8_g2_i1.p1", "Schmidtea_mediterranea_DN820673_c11_g1_i2.p1", "Schmidtea_mediterranea_DN823815_c5_g1_i3.p1", "Schmidtea_mediterranea_DN823815_c5_g1_i7.p1")
185	GO:0045892	negative regulation of transcription, DN...	38	9	3.53	0.00679	c("Schmidtea_mediterranea_DN809440_c7_g2_i2.p1", "Schmidtea_mediterranea_DN809718_c1_g1_i7.p1", "Schmidtea_mediterranea_DN809718_c1_g1_i8.p1", "Schmidtea_mediterranea_DN817621_c3_g1_i6.p1", "Schmidtea_mediterranea_DN818085_c0_g3_i5.p1", "Schmidtea_mediterranea_DN820491_c9_g1_i2.p1", "Schmidtea_mediterranea_DN823561_c7_g1_i1.p1", "Schmidtea_mediterranea_DN824041_c1_g5_i1.p1", "Schmidtea_mediterran…
186	GO:1902679	negative regulation of RNA biosynthetic ...	38	9	3.53	0.00679	c("Schmidtea_mediterranea_DN809440_c7_g2_i2.p1", "Schmidtea_mediterranea_DN809718_c1_g1_i7.p1", "Schmidtea_mediterranea_DN809718_c1_g1_i8.p1", "Schmidtea_mediterranea_DN817621_c3_g1_i6.p1", "Schmidtea_mediterranea_DN818085_c0_g3_i5.p1", "Schmidtea_mediterranea_DN820491_c9_g1_i2.p1", "Schmidtea_mediterranea_DN823561_c7_g1_i1.p1", "Schmidtea_mediterranea_DN824041_c1_g5_i1.p1", "Schmidtea_mediterran…
187	GO:1903507	negative regulation of nucleic acid-temp...	38	9	3.53	0.00679	c("Schmidtea_mediterranea_DN809440_c7_g2_i2.p1", "Schmidtea_mediterranea_DN809718_c1_g1_i7.p1", "Schmidtea_mediterranea_DN809718_c1_g1_i8.p1", "Schmidtea_mediterranea_DN817621_c3_g1_i6.p1", "Schmidtea_mediterranea_DN818085_c0_g3_i5.p1", "Schmidtea_mediterranea_DN820491_c9_g1_i2.p1", "Schmidtea_mediterranea_DN823561_c7_g1_i1.p1", "Schmidtea_mediterranea_DN824041_c1_g5_i1.p1", "Schmidtea_mediterran…
188	GO:0006471	protein ADP-ribosylation	5	3	0.46	0.00690	c("Schmidtea_mediterranea_DN803285_c17_g1_i1.p1", "Schmidtea_mediterranea_DN821528_c5_g1_i8.p1", "Schmidtea_mediterranea_DN821528_c5_g1_i9.p1")
189	GO:0006694	steroid biosynthetic process	5	3	0.46	0.00690	c("Schmidtea_mediterranea_DN817373_c15_g1_i2.p1", "Schmidtea_mediterranea_DN817373_c15_g1_i3.p1", "Schmidtea_mediterranea_DN817373_c15_g1_i4.p1")
190	GO:0007064	mitotic sister chromatid cohesion	5	3	0.46	0.00690	c("Schmidtea_mediterranea_DN800366_c0_g1_i1.p1", "Schmidtea_mediterranea_DN826630_c9_g3_i6.p1", "Schmidtea_mediterranea_DN829666_c8_g1_i1.p1")
191	GO:0016126	sterol biosynthetic process	5	3	0.46	0.00690	c("Schmidtea_mediterranea_DN817373_c15_g1_i2.p1", "Schmidtea_mediterranea_DN817373_c15_g1_i3.p1", "Schmidtea_mediterranea_DN817373_c15_g1_i4.p1")
192	GO:0018205	peptidyl-lysine modification	59	12	5.47	0.00710	c("Schmidtea_mediterranea_DN805238_c3_g2_i2.p1", "Schmidtea_mediterranea_DN805432_c8_g1_i1.p1", "Schmidtea_mediterranea_DN810905_c12_g1_i4.p1", "Schmidtea_mediterranea_DN818743_c0_g2_i9.p1", "Schmidtea_mediterranea_DN820491_c9_g1_i2.p1", "Schmidtea_mediterranea_DN820946_c8_g1_i1.p1", "Schmidtea_mediterranea_DN824775_c10_g1_i1.p1", "Schmidtea_mediterranea_DN828865_c3_g1_i7.p1", "Schmidtea_mediterr…
193	GO:0051253	negative regulation of RNA metabolic pro...	39	9	3.62	0.00812	c("Schmidtea_mediterranea_DN809440_c7_g2_i2.p1", "Schmidtea_mediterranea_DN809718_c1_g1_i7.p1", "Schmidtea_mediterranea_DN809718_c1_g1_i8.p1", "Schmidtea_mediterranea_DN817621_c3_g1_i6.p1", "Schmidtea_mediterranea_DN818085_c0_g3_i5.p1", "Schmidtea_mediterranea_DN820491_c9_g1_i2.p1", "Schmidtea_mediterranea_DN823561_c7_g1_i1.p1", "Schmidtea_mediterranea_DN824041_c1_g5_i1.p1", "Schmidtea_mediterran…
194	GO:0031327	negative regulation of cellular biosynth...	53	11	4.92	0.00835	c("Schmidtea_mediterranea_DN805691_c13_g1_i1.p1", "Schmidtea_mediterranea_DN809440_c7_g2_i2.p1", "Schmidtea_mediterranea_DN809718_c1_g1_i7.p1", "Schmidtea_mediterranea_DN809718_c1_g1_i8.p1", "Schmidtea_mediterranea_DN817621_c3_g1_i6.p1", "Schmidtea_mediterranea_DN818085_c0_g3_i5.p1", "Schmidtea_mediterranea_DN820491_c9_g1_i2.p1", "Schmidtea_mediterranea_DN823561_c7_g1_i1.p1", "Schmidtea_mediterra…
195	GO:0000027	ribosomal large subunit assembly	2	2	0.19	0.00860	c("Schmidtea_mediterranea_DN815270_c11_g6_i4.p1", "Schmidtea_mediterranea_DN830085_c2_g2_i2.p1")
196	GO:0007095	mitotic G2 DNA damage checkpoint	2	2	0.19	0.00860	c("Schmidtea_mediterranea_DN823815_c5_g1_i3.p1", "Schmidtea_mediterranea_DN823815_c5_g1_i7.p1")
197	GO:0016572	histone phosphorylation	2	2	0.19	0.00860	c("Schmidtea_mediterranea_DN829995_c3_g1_i6.p1", "Schmidtea_mediterranea_DN829995_c3_g1_i8.p1")
198	GO:0031572	G2 DNA damage checkpoint	2	2	0.19	0.00860	c("Schmidtea_mediterranea_DN823815_c5_g1_i3.p1", "Schmidtea_mediterranea_DN823815_c5_g1_i7.p1")
199	GO:0044773	mitotic DNA damage checkpoint	2	2	0.19	0.00860	c("Schmidtea_mediterranea_DN823815_c5_g1_i3.p1", "Schmidtea_mediterranea_DN823815_c5_g1_i7.p1")
200	GO:0044774	mitotic DNA integrity checkpoint	2	2	0.19	0.00860	c("Schmidtea_mediterranea_DN823815_c5_g1_i3.p1", "Schmidtea_mediterranea_DN823815_c5_g1_i7.p1")
201	GO:0044818	mitotic G2/M transition checkpoint	2	2	0.19	0.00860	c("Schmidtea_mediterranea_DN823815_c5_g1_i3.p1", "Schmidtea_mediterranea_DN823815_c5_g1_i7.p1")
202	GO:1902298	cell cycle DNA replication maintenance o...	2	2	0.19	0.00860	c("Schmidtea_mediterranea_DN831570_c7_g12_i2.p1", "Schmidtea_mediterranea_DN831570_c7_g12_i3.p1")
203	GO:1990426	mitotic recombination-dependent replicat...	2	2	0.19	0.00860	c("Schmidtea_mediterranea_DN831570_c7_g12_i2.p1", "Schmidtea_mediterranea_DN831570_c7_g12_i3.p1")
204	GO:1990505	mitotic DNA replication maintenance of f...	2	2	0.19	0.00860	c("Schmidtea_mediterranea_DN831570_c7_g12_i2.p1", "Schmidtea_mediterranea_DN831570_c7_g12_i3.p1")
205	GO:0032268	regulation of cellular protein metabolic...	76	14	7.05	0.00940	c("Schmidtea_mediterranea_DN797850_c0_g1_i1.p1", "Schmidtea_mediterranea_DN803474_c8_g2_i1.p1", "Schmidtea_mediterranea_DN803736_c2_g2_i1.p1", "Schmidtea_mediterranea_DN813642_c5_g2_i6.p1", "Schmidtea_mediterranea_DN816094_c2_g2_i3.p1", "Schmidtea_mediterranea_DN816677_c3_g2_i1.p1", "Schmidtea_mediterranea_DN819914_c1_g1_i1.p1", "Schmidtea_mediterranea_DN822021_c1_g1_i1.p1", "Schmidtea_mediterran…
206	GO:0009890	negative regulation of biosynthetic proc...	54	11	5.01	0.00963	c("Schmidtea_mediterranea_DN805691_c13_g1_i1.p1", "Schmidtea_mediterranea_DN809440_c7_g2_i2.p1", "Schmidtea_mediterranea_DN809718_c1_g1_i7.p1", "Schmidtea_mediterranea_DN809718_c1_g1_i8.p1", "Schmidtea_mediterranea_DN817621_c3_g1_i6.p1", "Schmidtea_mediterranea_DN818085_c0_g3_i5.p1", "Schmidtea_mediterranea_DN820491_c9_g1_i2.p1", "Schmidtea_mediterranea_DN823561_c7_g1_i1.p1", "Schmidtea_mediterra…
207	GO:0071166	ribonucleoprotein complex localization	21	6	1.95	0.01009	c("Schmidtea_mediterranea_DN764730_c1_g2_i1.p1", "Schmidtea_mediterranea_DN796241_c0_g1_i1.p1", "Schmidtea_mediterranea_DN816289_c17_g1_i3.p1", "Schmidtea_mediterranea_DN820720_c8_g1_i2.p1", "Schmidtea_mediterranea_DN821417_c5_g3_i2.p2", "Schmidtea_mediterranea_DN831985_c5_g4_i3.p2")
208	GO:0071426	ribonucleoprotein complex export from nu...	21	6	1.95	0.01009	c("Schmidtea_mediterranea_DN764730_c1_g2_i1.p1", "Schmidtea_mediterranea_DN796241_c0_g1_i1.p1", "Schmidtea_mediterranea_DN816289_c17_g1_i3.p1", "Schmidtea_mediterranea_DN820720_c8_g1_i2.p1", "Schmidtea_mediterranea_DN821417_c5_g3_i2.p2", "Schmidtea_mediterranea_DN831985_c5_g4_i3.p2")
209	GO:0072527	pyrimidine-containing compound metabolic...	34	8	3.16	0.01092	c("Schmidtea_mediterranea_DN189217_c0_g1_i2.p1", "Schmidtea_mediterranea_DN718905_c0_g1_i1.p1", "Schmidtea_mediterranea_DN781603_c0_g1_i1.p1", "Schmidtea_mediterranea_DN817304_c7_g1_i1.p1", "Schmidtea_mediterranea_DN823283_c7_g1_i8.p1", "Schmidtea_mediterranea_DN826136_c6_g1_i3.p1", "Schmidtea_mediterranea_DN826639_c2_g1_i2.p1", "Schmidtea_mediterranea_DN831600_c3_g5_i1.p1")
210	GO:0000413	protein peptidyl-prolyl isomerization	22	6	2.04	0.01281	c("Schmidtea_mediterranea_DN806857_c9_g2_i2.p1", "Schmidtea_mediterranea_DN814275_c2_g1_i2.p1", "Schmidtea_mediterranea_DN814316_c7_g3_i1.p1", "Schmidtea_mediterranea_DN814316_c7_g3_i3.p1", "Schmidtea_mediterranea_DN814704_c3_g1_i11.p1", "Schmidtea_mediterranea_DN818532_c8_g1_i1.p1")
211	GO:0006220	pyrimidine nucleotide metabolic process	22	6	2.04	0.01281	c("Schmidtea_mediterranea_DN189217_c0_g1_i2.p1", "Schmidtea_mediterranea_DN718905_c0_g1_i1.p1", "Schmidtea_mediterranea_DN781603_c0_g1_i1.p1", "Schmidtea_mediterranea_DN817304_c7_g1_i1.p1", "Schmidtea_mediterranea_DN826136_c6_g1_i3.p1", "Schmidtea_mediterranea_DN831600_c3_g5_i1.p1")
212	GO:0006606	protein import into nucleus	22	6	2.04	0.01281	c("Schmidtea_mediterranea_DN803356_c0_g1_i1.p1", "Schmidtea_mediterranea_DN818362_c3_g1_i3.p1", "Schmidtea_mediterranea_DN818362_c3_g1_i5.p1", "Schmidtea_mediterranea_DN824953_c0_g1_i3.p1", "Schmidtea_mediterranea_DN828279_c4_g1_i1.p1", "Schmidtea_mediterranea_DN830235_c4_g5_i1.p1")
213	GO:0006611	protein export from nucleus	22	6	2.04	0.01281	c("Schmidtea_mediterranea_DN764730_c1_g2_i1.p1", "Schmidtea_mediterranea_DN796241_c0_g1_i1.p1", "Schmidtea_mediterranea_DN816289_c17_g1_i3.p1", "Schmidtea_mediterranea_DN820720_c8_g1_i2.p1", "Schmidtea_mediterranea_DN821417_c5_g3_i2.p2", "Schmidtea_mediterranea_DN831985_c5_g4_i3.p2")
214	GO:0018208	peptidyl-proline modification	22	6	2.04	0.01281	c("Schmidtea_mediterranea_DN806857_c9_g2_i2.p1", "Schmidtea_mediterranea_DN814275_c2_g1_i2.p1", "Schmidtea_mediterranea_DN814316_c7_g3_i1.p1", "Schmidtea_mediterranea_DN814316_c7_g3_i3.p1", "Schmidtea_mediterranea_DN814704_c3_g1_i11.p1", "Schmidtea_mediterranea_DN818532_c8_g1_i1.p1")
215	GO:0034504	protein localization to nucleus	22	6	2.04	0.01281	c("Schmidtea_mediterranea_DN803356_c0_g1_i1.p1", "Schmidtea_mediterranea_DN818362_c3_g1_i3.p1", "Schmidtea_mediterranea_DN818362_c3_g1_i5.p1", "Schmidtea_mediterranea_DN824953_c0_g1_i3.p1", "Schmidtea_mediterranea_DN828279_c4_g1_i1.p1", "Schmidtea_mediterranea_DN830235_c4_g5_i1.p1")
216	GO:0000154	rRNA modification	6	3	0.56	0.01286	c("Schmidtea_mediterranea_DN782453_c0_g1_i1.p1", "Schmidtea_mediterranea_DN826162_c2_g1_i9.p1", "Schmidtea_mediterranea_DN828990_c2_g1_i2.p1")
217	GO:0016556	mRNA modification	6	3	0.56	0.01286	c("Schmidtea_mediterranea_DN810022_c15_g6_i1.p1", "Schmidtea_mediterranea_DN821288_c5_g1_i5.p1", "Schmidtea_mediterranea_DN821288_c5_g1_i7.p1")
218	GO:0045005	DNA-dependent DNA replication maintenanc...	6	3	0.56	0.01286	c("Schmidtea_mediterranea_DN805691_c13_g1_i1.p1", "Schmidtea_mediterranea_DN831570_c7_g12_i2.p1", "Schmidtea_mediterranea_DN831570_c7_g12_i3.p1")
219	GO:0080009	mRNA methylation	6	3	0.56	0.01286	c("Schmidtea_mediterranea_DN810022_c15_g6_i1.p1", "Schmidtea_mediterranea_DN821288_c5_g1_i5.p1", "Schmidtea_mediterranea_DN821288_c5_g1_i7.p1")
220	GO:0015849	organic acid transport	49	10	4.55	0.01311	c("Schmidtea_mediterranea_DN805875_c7_g1_i1.p1", "Schmidtea_mediterranea_DN809137_c11_g3_i1.p1", "Schmidtea_mediterranea_DN812576_c6_g3_i1.p3", "Schmidtea_mediterranea_DN812576_c6_g3_i2.p1", "Schmidtea_mediterranea_DN812931_c6_g1_i2.p1", "Schmidtea_mediterranea_DN828606_c0_g2_i1.p1", "Schmidtea_mediterranea_DN829483_c5_g1_i7.p1", "Schmidtea_mediterranea_DN829733_c8_g1_i1.p1", "Schmidtea_mediterra…
221	GO:0046942	carboxylic acid transport	49	10	4.55	0.01311	c("Schmidtea_mediterranea_DN805875_c7_g1_i1.p1", "Schmidtea_mediterranea_DN809137_c11_g3_i1.p1", "Schmidtea_mediterranea_DN812576_c6_g3_i1.p3", "Schmidtea_mediterranea_DN812576_c6_g3_i2.p1", "Schmidtea_mediterranea_DN812931_c6_g1_i2.p1", "Schmidtea_mediterranea_DN828606_c0_g2_i1.p1", "Schmidtea_mediterranea_DN829483_c5_g1_i7.p1", "Schmidtea_mediterranea_DN829733_c8_g1_i1.p1", "Schmidtea_mediterra…
222	GO:0007093	mitotic cell cycle checkpoint	11	4	1.02	0.01429	c("Schmidtea_mediterranea_DN821299_c2_g1_i13.p1", "Schmidtea_mediterranea_DN823815_c5_g1_i3.p1", "Schmidtea_mediterranea_DN823815_c5_g1_i7.p1", "Schmidtea_mediterranea_DN829908_c1_g1_i10.p1")
223	GO:0072528	pyrimidine-containing compound biosynthe...	29	7	2.69	0.01468	c("Schmidtea_mediterranea_DN189217_c0_g1_i2.p1", "Schmidtea_mediterranea_DN781603_c0_g1_i1.p1", "Schmidtea_mediterranea_DN817304_c7_g1_i1.p1", "Schmidtea_mediterranea_DN823283_c7_g1_i8.p1", "Schmidtea_mediterranea_DN826136_c6_g1_i3.p1", "Schmidtea_mediterranea_DN826639_c2_g1_i2.p1", "Schmidtea_mediterranea_DN831600_c3_g5_i1.p1")
224	GO:0065003	protein-containing complex assembly	241	33	22.36	0.01478	c("Schmidtea_mediterranea_DN154325_c0_g1_i1.p1", "Schmidtea_mediterranea_DN764730_c1_g2_i1.p1", "Schmidtea_mediterranea_DN782039_c0_g1_i1.p1", "Schmidtea_mediterranea_DN801674_c18_g1_i1.p1", "Schmidtea_mediterranea_DN801736_c0_g1_i2.p1", "Schmidtea_mediterranea_DN804853_c12_g1_i1.p1", "Schmidtea_mediterranea_DN810197_c5_g1_i1.p1", "Schmidtea_mediterranea_DN811237_c5_g4_i1.p1", "Schmidtea_mediterr…
225	GO:0031503	protein-containing complex localization	36	8	3.34	0.01543	c("Schmidtea_mediterranea_DN764730_c1_g2_i1.p1", "Schmidtea_mediterranea_DN796241_c0_g1_i1.p1", "Schmidtea_mediterranea_DN807970_c4_g3_i1.p1", "Schmidtea_mediterranea_DN807970_c4_g3_i2.p1", "Schmidtea_mediterranea_DN816289_c17_g1_i3.p1", "Schmidtea_mediterranea_DN820720_c8_g1_i2.p1", "Schmidtea_mediterranea_DN821417_c5_g3_i2.p2", "Schmidtea_mediterranea_DN831985_c5_g4_i3.p2")
226	GO:0009263	deoxyribonucleotide biosynthetic process	23	6	2.13	0.01601	c("Schmidtea_mediterranea_DN189217_c0_g1_i2.p1", "Schmidtea_mediterranea_DN812121_c7_g1_i1.p1", "Schmidtea_mediterranea_DN812121_c7_g1_i2.p1", "Schmidtea_mediterranea_DN814487_c1_g2_i1.p1", "Schmidtea_mediterranea_DN814487_c1_g2_i9.p1", "Schmidtea_mediterranea_DN826136_c6_g1_i3.p1")
227	GO:0051170	import into nucleus	23	6	2.13	0.01601	c("Schmidtea_mediterranea_DN803356_c0_g1_i1.p1", "Schmidtea_mediterranea_DN818362_c3_g1_i3.p1", "Schmidtea_mediterranea_DN818362_c3_g1_i5.p1", "Schmidtea_mediterranea_DN824953_c0_g1_i3.p1", "Schmidtea_mediterranea_DN828279_c4_g1_i1.p1", "Schmidtea_mediterranea_DN830235_c4_g5_i1.p1")
228	GO:0010558	negative regulation of macromolecule bio...	51	10	4.73	0.01723	c("Schmidtea_mediterranea_DN805691_c13_g1_i1.p1", "Schmidtea_mediterranea_DN809440_c7_g2_i2.p1", "Schmidtea_mediterranea_DN809718_c1_g1_i7.p1", "Schmidtea_mediterranea_DN809718_c1_g1_i8.p1", "Schmidtea_mediterranea_DN817621_c3_g1_i6.p1", "Schmidtea_mediterranea_DN818085_c0_g3_i5.p1", "Schmidtea_mediterranea_DN820491_c9_g1_i2.p1", "Schmidtea_mediterranea_DN823561_c7_g1_i1.p1", "Schmidtea_mediterra…
229	GO:2000113	negative regulation of cellular macromol...	51	10	4.73	0.01723	c("Schmidtea_mediterranea_DN805691_c13_g1_i1.p1", "Schmidtea_mediterranea_DN809440_c7_g2_i2.p1", "Schmidtea_mediterranea_DN809718_c1_g1_i7.p1", "Schmidtea_mediterranea_DN809718_c1_g1_i8.p1", "Schmidtea_mediterranea_DN817621_c3_g1_i6.p1", "Schmidtea_mediterranea_DN818085_c0_g3_i5.p1", "Schmidtea_mediterranea_DN820491_c9_g1_i2.p1", "Schmidtea_mediterranea_DN823561_c7_g1_i1.p1", "Schmidtea_mediterra…
230	GO:0043933	protein-containing complex subunit organ...	263	35	24.41	0.01848	c("Schmidtea_mediterranea_DN154325_c0_g1_i1.p1", "Schmidtea_mediterranea_DN764730_c1_g2_i1.p1", "Schmidtea_mediterranea_DN782039_c0_g1_i1.p1", "Schmidtea_mediterranea_DN801674_c18_g1_i1.p1", "Schmidtea_mediterranea_DN801736_c0_g1_i2.p1", "Schmidtea_mediterranea_DN803736_c2_g2_i1.p1", "Schmidtea_mediterranea_DN804853_c12_g1_i1.p1", "Schmidtea_mediterranea_DN810197_c5_g1_i1.p1", "Schmidtea_mediterr…
231	GO:0009262	deoxyribonucleotide metabolic process	24	6	2.23	0.01971	c("Schmidtea_mediterranea_DN189217_c0_g1_i2.p1", "Schmidtea_mediterranea_DN812121_c7_g1_i1.p1", "Schmidtea_mediterranea_DN812121_c7_g1_i2.p1", "Schmidtea_mediterranea_DN814487_c1_g2_i1.p1", "Schmidtea_mediterranea_DN814487_c1_g2_i9.p1", "Schmidtea_mediterranea_DN826136_c6_g1_i3.p1")
232	GO:0000086	G2/M transition of mitotic cell cycle	7	3	0.65	0.02096	c("Schmidtea_mediterranea_DN803474_c8_g2_i1.p1", "Schmidtea_mediterranea_DN823815_c5_g1_i3.p1", "Schmidtea_mediterranea_DN823815_c5_g1_i7.p1")
233	GO:0006370	7-methylguanosine mRNA capping	7	3	0.65	0.02096	c("Schmidtea_mediterranea_DN807994_c13_g1_i11.p1", "Schmidtea_mediterranea_DN821288_c5_g1_i5.p1", "Schmidtea_mediterranea_DN821288_c5_g1_i7.p1")
234	GO:0010389	regulation of G2/M transition of mitotic...	7	3	0.65	0.02096	c("Schmidtea_mediterranea_DN803474_c8_g2_i1.p1", "Schmidtea_mediterranea_DN823815_c5_g1_i3.p1", "Schmidtea_mediterranea_DN823815_c5_g1_i7.p1")
235	GO:0045132	meiotic chromosome segregation	7	3	0.65	0.02096	c("Schmidtea_mediterranea_DN819239_c6_g2_i3.p1", "Schmidtea_mediterranea_DN823969_c4_g1_i3.p1", "Schmidtea_mediterranea_DN826191_c7_g1_i1.p1")
236	GO:0010608	posttranscriptional regulation of gene e...	46	9	4.27	0.02356	c("Schmidtea_mediterranea_DN803736_c2_g2_i1.p1", "Schmidtea_mediterranea_DN819914_c1_g1_i1.p1", "Schmidtea_mediterranea_DN822021_c1_g1_i1.p1", "Schmidtea_mediterranea_DN823769_c6_g2_i1.p1", "Schmidtea_mediterranea_DN823977_c13_g1_i2.p1", "Schmidtea_mediterranea_DN823977_c13_g1_i3.p1", "Schmidtea_mediterranea_DN824410_c5_g1_i3.p1", "Schmidtea_mediterranea_DN824410_c5_g1_i6.p1", "Schmidtea_mediterr…
237	GO:0010629	negative regulation of gene expression	93	15	8.63	0.02367	c("Schmidtea_mediterranea_DN789542_c0_g1_i1.p1", "Schmidtea_mediterranea_DN806012_c4_g1_i1.p1", "Schmidtea_mediterranea_DN809440_c7_g2_i2.p1", "Schmidtea_mediterranea_DN809718_c1_g1_i7.p1", "Schmidtea_mediterranea_DN809718_c1_g1_i8.p1", "Schmidtea_mediterranea_DN812117_c7_g2_i2.p1", "Schmidtea_mediterranea_DN813422_c12_g1_i1.p1", "Schmidtea_mediterranea_DN817621_c3_g1_i6.p1", "Schmidtea_mediterra…
238	GO:0032446	protein modification by small protein co...	93	15	8.63	0.02367	c("Schmidtea_mediterranea_DN811412_c7_g1_i3.p1", "Schmidtea_mediterranea_DN815179_c8_g1_i11.p1", "Schmidtea_mediterranea_DN815179_c8_g1_i9.p1", "Schmidtea_mediterranea_DN816094_c2_g2_i3.p1", "Schmidtea_mediterranea_DN816440_c6_g1_i4.p1", "Schmidtea_mediterranea_DN816677_c3_g2_i1.p1", "Schmidtea_mediterranea_DN820469_c6_g2_i5.p1", "Schmidtea_mediterranea_DN821193_c2_g1_i2.p1", "Schmidtea_mediterra…
239	GO:0048519	negative regulation of biological proces...	205	28	19.02	0.02408	c("Schmidtea_mediterranea_DN789542_c0_g1_i1.p1", "Schmidtea_mediterranea_DN805361_c1_g1_i4.p1", "Schmidtea_mediterranea_DN805361_c1_g1_i6.p1", "Schmidtea_mediterranea_DN805691_c13_g1_i1.p1", "Schmidtea_mediterranea_DN806012_c4_g1_i1.p1", "Schmidtea_mediterranea_DN809440_c7_g2_i2.p1", "Schmidtea_mediterranea_DN809718_c1_g1_i7.p1", "Schmidtea_mediterranea_DN809718_c1_g1_i8.p1", "Schmidtea_mediterra…
240	GO:0000054	ribosomal subunit export from nucleus	3	2	0.28	0.02422	c("Schmidtea_mediterranea_DN816289_c17_g1_i3.p1", "Schmidtea_mediterranea_DN820720_c8_g1_i2.p1")
241	GO:0000055	ribosomal large subunit export from nucl...	3	2	0.28	0.02422	c("Schmidtea_mediterranea_DN816289_c17_g1_i3.p1", "Schmidtea_mediterranea_DN820720_c8_g1_i2.p1")
242	GO:0000470	maturation of LSU-rRNA	3	2	0.28	0.02422	c("Schmidtea_mediterranea_DN815270_c11_g6_i4.p1", "Schmidtea_mediterranea_DN827024_c11_g2_i8.p1")
243	GO:0000966	RNA 5'-end processing	3	2	0.28	0.02422	c("Schmidtea_mediterranea_DN817273_c2_g3_i5.p2", "Schmidtea_mediterranea_DN817273_c2_g3_i6.p1")
244	GO:0001682	tRNA 5'-leader removal	3	2	0.28	0.02422	c("Schmidtea_mediterranea_DN817273_c2_g3_i5.p2", "Schmidtea_mediterranea_DN817273_c2_g3_i6.p1")
245	GO:0006269	DNA replication, synthesis of RNA primer	3	2	0.28	0.02422	c("Schmidtea_mediterranea_DN800726_c0_g1_i1.p1", "Schmidtea_mediterranea_DN816114_c2_g7_i1.p1")
246	GO:0008216	spermidine metabolic process	3	2	0.28	0.02422	c("Schmidtea_mediterranea_DN806128_c8_g1_i1.p1", "Schmidtea_mediterranea_DN818592_c0_g5_i2.p1")
247	GO:0008295	spermidine biosynthetic process	3	2	0.28	0.02422	c("Schmidtea_mediterranea_DN806128_c8_g1_i1.p1", "Schmidtea_mediterranea_DN818592_c0_g5_i2.p1")
248	GO:0010212	response to ionizing radiation	3	2	0.28	0.02422	c("Schmidtea_mediterranea_DN829995_c3_g1_i6.p1", "Schmidtea_mediterranea_DN829995_c3_g1_i8.p1")
249	GO:0033750	ribosome localization	3	2	0.28	0.02422	c("Schmidtea_mediterranea_DN816289_c17_g1_i3.p1", "Schmidtea_mediterranea_DN820720_c8_g1_i2.p1")
250	GO:0034471	ncRNA 5'-end processing	3	2	0.28	0.02422	c("Schmidtea_mediterranea_DN817273_c2_g3_i5.p2", "Schmidtea_mediterranea_DN817273_c2_g3_i6.p1")
251	GO:0042256	mature ribosome assembly	3	2	0.28	0.02422	c("Schmidtea_mediterranea_DN154325_c0_g1_i1.p1", "Schmidtea_mediterranea_DN813258_c0_g4_i3.p1")
252	GO:0045738	negative regulation of DNA repair	3	2	0.28	0.02422	c("Schmidtea_mediterranea_DN805361_c1_g1_i4.p1", "Schmidtea_mediterranea_DN805361_c1_g1_i6.p1")
253	GO:0045910	negative regulation of DNA recombination	3	2	0.28	0.02422	c("Schmidtea_mediterranea_DN805361_c1_g1_i4.p1", "Schmidtea_mediterranea_DN805361_c1_g1_i6.p1")
254	GO:0071428	rRNA-containing ribonucleoprotein comple...	3	2	0.28	0.02422	c("Schmidtea_mediterranea_DN816289_c17_g1_i3.p1", "Schmidtea_mediterranea_DN820720_c8_g1_i2.p1")
255	GO:0099116	tRNA 5'-end processing	3	2	0.28	0.02422	c("Schmidtea_mediterranea_DN817273_c2_g3_i5.p2", "Schmidtea_mediterranea_DN817273_c2_g3_i6.p1")
256	GO:2000042	negative regulation of double-strand bre...	3	2	0.28	0.02422	c("Schmidtea_mediterranea_DN805361_c1_g1_i4.p1", "Schmidtea_mediterranea_DN805361_c1_g1_i6.p1")
257	GO:2000780	negative regulation of double-strand bre...	3	2	0.28	0.02422	c("Schmidtea_mediterranea_DN805361_c1_g1_i4.p1", "Schmidtea_mediterranea_DN805361_c1_g1_i6.p1")
258	GO:2001021	negative regulation of response to DNA d...	3	2	0.28	0.02422	c("Schmidtea_mediterranea_DN805361_c1_g1_i4.p1", "Schmidtea_mediterranea_DN805361_c1_g1_i6.p1")
259	GO:0031109	microtubule polymerization or depolymeri...	19	5	1.76	0.02632	c("Schmidtea_mediterranea_DN814079_c8_g1_i1.p1", "Schmidtea_mediterranea_DN814079_c8_g1_i2.p1", "Schmidtea_mediterranea_DN818536_c4_g2_i12.p1", "Schmidtea_mediterranea_DN819396_c9_g2_i3.p1", "Schmidtea_mediterranea_DN821453_c4_g1_i2.p1")
260	GO:0051052	regulation of DNA metabolic process	19	5	1.76	0.02632	c("Schmidtea_mediterranea_DN805361_c1_g1_i4.p1", "Schmidtea_mediterranea_DN805361_c1_g1_i6.p1", "Schmidtea_mediterranea_DN805691_c13_g1_i1.p1", "Schmidtea_mediterranea_DN819239_c6_g2_i3.p1", "Schmidtea_mediterranea_DN830092_c3_g1_i1.p1")
261	GO:0000245	spliceosomal complex assembly	13	4	1.21	0.02666	c("Schmidtea_mediterranea_DN816602_c6_g1_i1.p1", "Schmidtea_mediterranea_DN816602_c6_g1_i2.p1", "Schmidtea_mediterranea_DN828555_c5_g1_i4.p1", "Schmidtea_mediterranea_DN832116_c8_g14_i1.p1")
262	GO:0009452	7-methylguanosine RNA capping	13	4	1.21	0.02666	c("Schmidtea_mediterranea_DN807994_c13_g1_i11.p1", "Schmidtea_mediterranea_DN821288_c5_g1_i5.p1", "Schmidtea_mediterranea_DN821288_c5_g1_i7.p1", "Schmidtea_mediterranea_DN827020_c5_g1_i2.p1")
263	GO:0036260	RNA capping	13	4	1.21	0.02666	c("Schmidtea_mediterranea_DN807994_c13_g1_i11.p1", "Schmidtea_mediterranea_DN821288_c5_g1_i5.p1", "Schmidtea_mediterranea_DN821288_c5_g1_i7.p1", "Schmidtea_mediterranea_DN827020_c5_g1_i2.p1")
264	GO:0051347	positive regulation of transferase activ...	13	4	1.21	0.02666	c("Schmidtea_mediterranea_DN813642_c5_g2_i6.p1", "Schmidtea_mediterranea_DN816094_c2_g2_i3.p1", "Schmidtea_mediterranea_DN816677_c3_g2_i1.p1", "Schmidtea_mediterranea_DN827861_c11_g3_i5.p1")
265	GO:0007346	regulation of mitotic cell cycle	26	6	2.41	0.02877	c("Schmidtea_mediterranea_DN803474_c8_g2_i1.p1", "Schmidtea_mediterranea_DN813642_c5_g2_i6.p1", "Schmidtea_mediterranea_DN821299_c2_g1_i13.p1", "Schmidtea_mediterranea_DN823815_c5_g1_i3.p1", "Schmidtea_mediterranea_DN823815_c5_g1_i7.p1", "Schmidtea_mediterranea_DN829908_c1_g1_i10.p1")
266	GO:0000018	regulation of DNA recombination	8	3	0.74	0.03126	c("Schmidtea_mediterranea_DN805361_c1_g1_i4.p1", "Schmidtea_mediterranea_DN805361_c1_g1_i6.p1", "Schmidtea_mediterranea_DN819239_c6_g2_i3.p1")
267	GO:0006282	regulation of DNA repair	8	3	0.74	0.03126	c("Schmidtea_mediterranea_DN805361_c1_g1_i4.p1", "Schmidtea_mediterranea_DN805361_c1_g1_i6.p1", "Schmidtea_mediterranea_DN819239_c6_g2_i3.p1")
268	GO:0009129	pyrimidine nucleoside monophosphate meta...	8	3	0.74	0.03126	c("Schmidtea_mediterranea_DN189217_c0_g1_i2.p1", "Schmidtea_mediterranea_DN826136_c6_g1_i3.p1", "Schmidtea_mediterranea_DN831600_c3_g5_i1.p1")
269	GO:0009130	pyrimidine nucleoside monophosphate bios...	8	3	0.74	0.03126	c("Schmidtea_mediterranea_DN189217_c0_g1_i2.p1", "Schmidtea_mediterranea_DN826136_c6_g1_i3.p1", "Schmidtea_mediterranea_DN831600_c3_g5_i1.p1")
270	GO:0010569	regulation of double-strand break repair...	8	3	0.74	0.03126	c("Schmidtea_mediterranea_DN805361_c1_g1_i4.p1", "Schmidtea_mediterranea_DN805361_c1_g1_i6.p1", "Schmidtea_mediterranea_DN819239_c6_g2_i3.p1")
271	GO:0030488	tRNA methylation	8	3	0.74	0.03126	c("Schmidtea_mediterranea_DN815705_c0_g1_i1.p1", "Schmidtea_mediterranea_DN818781_c2_g1_i1.p1", "Schmidtea_mediterranea_DN823190_c7_g1_i2.p1")
272	GO:2000779	regulation of double-strand break repair	8	3	0.74	0.03126	c("Schmidtea_mediterranea_DN805361_c1_g1_i4.p1", "Schmidtea_mediterranea_DN805361_c1_g1_i6.p1", "Schmidtea_mediterranea_DN819239_c6_g2_i3.p1")
273	GO:0006368	transcription elongation from RNA polyme...	14	4	1.3	0.03465	c("Schmidtea_mediterranea_DN806881_c4_g2_i2.p1", "Schmidtea_mediterranea_DN806881_c4_g2_i4.p1", "Schmidtea_mediterranea_DN811006_c9_g1_i3.p1", "Schmidtea_mediterranea_DN822242_c1_g1_i3.p1")
274	GO:0032886	regulation of microtubule-based process	14	4	1.3	0.03465	c("Schmidtea_mediterranea_DN801040_c0_g1_i3.p1", "Schmidtea_mediterranea_DN813642_c5_g2_i6.p1", "Schmidtea_mediterranea_DN814079_c8_g1_i1.p1", "Schmidtea_mediterranea_DN814079_c8_g1_i2.p1")
275	GO:0045930	negative regulation of mitotic cell cycl...	14	4	1.3	0.03465	c("Schmidtea_mediterranea_DN821299_c2_g1_i13.p1", "Schmidtea_mediterranea_DN823815_c5_g1_i3.p1", "Schmidtea_mediterranea_DN823815_c5_g1_i7.p1", "Schmidtea_mediterranea_DN829908_c1_g1_i10.p1")
276	GO:0048523	negative regulation of cellular process	158	22	14.66	0.03486	c("Schmidtea_mediterranea_DN805361_c1_g1_i4.p1", "Schmidtea_mediterranea_DN805361_c1_g1_i6.p1", "Schmidtea_mediterranea_DN805691_c13_g1_i1.p1", "Schmidtea_mediterranea_DN809440_c7_g2_i2.p1", "Schmidtea_mediterranea_DN809718_c1_g1_i7.p1", "Schmidtea_mediterranea_DN809718_c1_g1_i8.p1", "Schmidtea_mediterranea_DN817621_c3_g1_i6.p1", "Schmidtea_mediterranea_DN818085_c0_g3_i5.p1", "Schmidtea_mediterra…
277	GO:0010564	regulation of cell cycle process	35	7	3.25	0.03898	c("Schmidtea_mediterranea_DN803474_c8_g2_i1.p1", "Schmidtea_mediterranea_DN813642_c5_g2_i6.p1", "Schmidtea_mediterranea_DN820673_c11_g1_i2.p1", "Schmidtea_mediterranea_DN820968_c2_g1_i3.p1", "Schmidtea_mediterranea_DN823815_c5_g1_i3.p1", "Schmidtea_mediterranea_DN823815_c5_g1_i7.p1", "Schmidtea_mediterranea_DN829749_c3_g1_i3.p1")
278	GO:0006221	pyrimidine nucleotide biosynthetic proce...	21	5	1.95	0.03949	c("Schmidtea_mediterranea_DN189217_c0_g1_i2.p1", "Schmidtea_mediterranea_DN781603_c0_g1_i1.p1", "Schmidtea_mediterranea_DN817304_c7_g1_i1.p1", "Schmidtea_mediterranea_DN826136_c6_g1_i3.p1", "Schmidtea_mediterranea_DN831600_c3_g5_i1.p1")
279	GO:0044267	cellular protein metabolic process	1930	200	179.1	0.03971	c("Schmidtea_mediterranea_DN1395809_c0_g1_i1.p1", "Schmidtea_mediterranea_DN521794_c0_g2_i1.p1", "Schmidtea_mediterranea_DN743654_c0_g1_i1.p1", "Schmidtea_mediterranea_DN795329_c0_g1_i1.p1", "Schmidtea_mediterranea_DN797850_c0_g1_i1.p1", "Schmidtea_mediterranea_DN798663_c0_g1_i3.p1", "Schmidtea_mediterranea_DN798739_c0_g2_i1.p1", "Schmidtea_mediterranea_DN799304_c0_g1_i1.p1", "Schmidtea_mediterra…
280	GO:0006412	translation	403	48	37.4	0.04203	c("Schmidtea_mediterranea_DN1395809_c0_g1_i1.p1", "Schmidtea_mediterranea_DN521794_c0_g2_i1.p1", "Schmidtea_mediterranea_DN743654_c0_g1_i1.p1", "Schmidtea_mediterranea_DN798663_c0_g1_i3.p1", "Schmidtea_mediterranea_DN798739_c0_g2_i1.p1", "Schmidtea_mediterranea_DN802591_c15_g2_i1.p1", "Schmidtea_mediterranea_DN803536_c9_g1_i3.p1", "Schmidtea_mediterranea_DN803736_c2_g2_i1.p1", "Schmidtea_mediterr…
281	GO:0006207	'de novo' pyrimidine nucleobase biosynth...	9	3	0.84	0.04372	c("Schmidtea_mediterranea_DN823283_c7_g1_i8.p1", "Schmidtea_mediterranea_DN826639_c2_g1_i2.p1", "Schmidtea_mediterranea_DN831600_c3_g5_i1.p1")
282	GO:0006383	transcription by RNA polymerase III	9	3	0.84	0.04372	c("Schmidtea_mediterranea_DN818656_c6_g1_i4.p1", "Schmidtea_mediterranea_DN830766_c4_g1_i13.p1", "Schmidtea_mediterranea_DN830766_c4_g1_i4.p1")
283	GO:0019856	pyrimidine nucleobase biosynthetic proce...	9	3	0.84	0.04372	c("Schmidtea_mediterranea_DN823283_c7_g1_i8.p1", "Schmidtea_mediterranea_DN826639_c2_g1_i2.p1", "Schmidtea_mediterranea_DN831600_c3_g5_i1.p1")
284	GO:0009119	ribonucleoside metabolic process	15	4	1.39	0.04388	c("Schmidtea_mediterranea_DN781603_c0_g1_i1.p1", "Schmidtea_mediterranea_DN817304_c7_g1_i1.p1", "Schmidtea_mediterranea_DN830299_c13_g1_i3.p1", "Schmidtea_mediterranea_DN831600_c3_g5_i1.p1")
285	GO:0006384	transcription initiation from RNA polyme...	4	2	0.37	0.04547	c("Schmidtea_mediterranea_DN830766_c4_g1_i13.p1", "Schmidtea_mediterranea_DN830766_c4_g1_i4.p1")
286	GO:0006513	protein monoubiquitination	4	2	0.37	0.04547	c("Schmidtea_mediterranea_DN820469_c6_g2_i5.p1", "Schmidtea_mediterranea_DN829500_c4_g2_i2.p1")
287	GO:0006597	spermine biosynthetic process	4	2	0.37	0.04547	c("Schmidtea_mediterranea_DN806128_c8_g1_i1.p1", "Schmidtea_mediterranea_DN818592_c0_g5_i2.p1")
288	GO:0007080	mitotic metaphase plate congression	4	2	0.37	0.04547	c("Schmidtea_mediterranea_DN817795_c5_g1_i1.p1", "Schmidtea_mediterranea_DN817795_c5_g1_i4.p1")
289	GO:0008215	spermine metabolic process	4	2	0.37	0.04547	c("Schmidtea_mediterranea_DN806128_c8_g1_i1.p1", "Schmidtea_mediterranea_DN818592_c0_g5_i2.p1")
290	GO:0010390	histone monoubiquitination	4	2	0.37	0.04547	c("Schmidtea_mediterranea_DN820469_c6_g2_i5.p1", "Schmidtea_mediterranea_DN829500_c4_g2_i2.p1")
291	GO:0010972	negative regulation of G2/M transition o...	4	2	0.37	0.04547	c("Schmidtea_mediterranea_DN823815_c5_g1_i3.p1", "Schmidtea_mediterranea_DN823815_c5_g1_i7.p1")
292	GO:0016574	histone ubiquitination	4	2	0.37	0.04547	c("Schmidtea_mediterranea_DN820469_c6_g2_i5.p1", "Schmidtea_mediterranea_DN829500_c4_g2_i2.p1")
293	GO:0031110	regulation of microtubule polymerization...	4	2	0.37	0.04547	c("Schmidtea_mediterranea_DN814079_c8_g1_i1.p1", "Schmidtea_mediterranea_DN814079_c8_g1_i2.p1")
294	GO:0031167	rRNA methylation	4	2	0.37	0.04547	c("Schmidtea_mediterranea_DN826162_c2_g1_i9.p1", "Schmidtea_mediterranea_DN828990_c2_g1_i2.p1")
295	GO:0031396	regulation of protein ubiquitination	4	2	0.37	0.04547	c("Schmidtea_mediterranea_DN816094_c2_g2_i3.p1", "Schmidtea_mediterranea_DN816677_c3_g2_i1.p1")
296	GO:0031398	positive regulation of protein ubiquitin...	4	2	0.37	0.04547	c("Schmidtea_mediterranea_DN816094_c2_g2_i3.p1", "Schmidtea_mediterranea_DN816677_c3_g2_i1.p1")
297	GO:0035735	intraciliary transport involved in ciliu...	4	2	0.37	0.04547	c("Schmidtea_mediterranea_DN807970_c4_g3_i1.p1", "Schmidtea_mediterranea_DN807970_c4_g3_i2.p1")
298	GO:0050000	chromosome localization	4	2	0.37	0.04547	c("Schmidtea_mediterranea_DN817795_c5_g1_i1.p1", "Schmidtea_mediterranea_DN817795_c5_g1_i4.p1")
299	GO:0051303	establishment of chromosome localization	4	2	0.37	0.04547	c("Schmidtea_mediterranea_DN817795_c5_g1_i1.p1", "Schmidtea_mediterranea_DN817795_c5_g1_i4.p1")
300	GO:0051310	metaphase plate congression	4	2	0.37	0.04547	c("Schmidtea_mediterranea_DN817795_c5_g1_i1.p1", "Schmidtea_mediterranea_DN817795_c5_g1_i4.p1")
301	GO:0051315	attachment of mitotic spindle microtubul...	4	2	0.37	0.04547	c("Schmidtea_mediterranea_DN817795_c5_g1_i1.p1", "Schmidtea_mediterranea_DN817795_c5_g1_i4.p1")
302	GO:0051438	regulation of ubiquitin-protein transfer...	4	2	0.37	0.04547	c("Schmidtea_mediterranea_DN816094_c2_g2_i3.p1", "Schmidtea_mediterranea_DN816677_c3_g2_i1.p1")
303	GO:0051443	positive regulation of ubiquitin-protein...	4	2	0.37	0.04547	c("Schmidtea_mediterranea_DN816094_c2_g2_i3.p1", "Schmidtea_mediterranea_DN816677_c3_g2_i1.p1")
304	GO:1902750	negative regulation of cell cycle G2/M p...	4	2	0.37	0.04547	c("Schmidtea_mediterranea_DN823815_c5_g1_i3.p1", "Schmidtea_mediterranea_DN823815_c5_g1_i7.p1")
305	GO:1903320	regulation of protein modification by sm...	4	2	0.37	0.04547	c("Schmidtea_mediterranea_DN816094_c2_g2_i3.p1", "Schmidtea_mediterranea_DN816677_c3_g2_i1.p1")
306	GO:1903322	positive regulation of protein modificat...	4	2	0.37	0.04547	c("Schmidtea_mediterranea_DN816094_c2_g2_i3.p1", "Schmidtea_mediterranea_DN816677_c3_g2_i1.p1")
307	GO:1904666	regulation of ubiquitin protein ligase a...	4	2	0.37	0.04547	c("Schmidtea_mediterranea_DN816094_c2_g2_i3.p1", "Schmidtea_mediterranea_DN816677_c3_g2_i1.p1")
308	GO:1904668	positive regulation of ubiquitin protein...	4	2	0.37	0.04547	c("Schmidtea_mediterranea_DN816094_c2_g2_i3.p1", "Schmidtea_mediterranea_DN816677_c3_g2_i1.p1")
309	GO:0031399	regulation of protein modification proce...	37	7	3.43	0.05086	c("Schmidtea_mediterranea_DN797850_c0_g1_i1.p1", "Schmidtea_mediterranea_DN803474_c8_g2_i1.p1", "Schmidtea_mediterranea_DN813642_c5_g2_i6.p1", "Schmidtea_mediterranea_DN816094_c2_g2_i3.p1", "Schmidtea_mediterranea_DN816677_c3_g2_i1.p1", "Schmidtea_mediterranea_DN822112_c3_g1_i12.p1", "Schmidtea_mediterranea_DN827861_c11_g3_i5.p1")
310	GO:0043043	peptide biosynthetic process	410	48	38.05	0.05383	c("Schmidtea_mediterranea_DN1395809_c0_g1_i1.p1", "Schmidtea_mediterranea_DN521794_c0_g2_i1.p1", "Schmidtea_mediterranea_DN743654_c0_g1_i1.p1", "Schmidtea_mediterranea_DN798663_c0_g1_i3.p1", "Schmidtea_mediterranea_DN798739_c0_g2_i1.p1", "Schmidtea_mediterranea_DN802591_c15_g2_i1.p1", "Schmidtea_mediterranea_DN803536_c9_g1_i3.p1", "Schmidtea_mediterranea_DN803736_c2_g2_i1.p1", "Schmidtea_mediterr…
311	GO:0017038	protein import	30	6	2.78	0.05417	c("Schmidtea_mediterranea_DN803356_c0_g1_i1.p1", "Schmidtea_mediterranea_DN818362_c3_g1_i3.p1", "Schmidtea_mediterranea_DN818362_c3_g1_i5.p1", "Schmidtea_mediterranea_DN824953_c0_g1_i3.p1", "Schmidtea_mediterranea_DN828279_c4_g1_i1.p1", "Schmidtea_mediterranea_DN830235_c4_g5_i1.p1")
312	GO:0006417	regulation of translation	38	7	3.53	0.05757	c("Schmidtea_mediterranea_DN803736_c2_g2_i1.p1", "Schmidtea_mediterranea_DN819914_c1_g1_i1.p1", "Schmidtea_mediterranea_DN822021_c1_g1_i1.p1", "Schmidtea_mediterranea_DN823769_c6_g2_i1.p1", "Schmidtea_mediterranea_DN823977_c13_g1_i2.p1", "Schmidtea_mediterranea_DN823977_c13_g1_i3.p1", "Schmidtea_mediterranea_DN831594_c1_g1_i2.p1")
313	GO:0034248	regulation of cellular amide metabolic p...	38	7	3.53	0.05757	c("Schmidtea_mediterranea_DN803736_c2_g2_i1.p1", "Schmidtea_mediterranea_DN819914_c1_g1_i1.p1", "Schmidtea_mediterranea_DN822021_c1_g1_i1.p1", "Schmidtea_mediterranea_DN823769_c6_g2_i1.p1", "Schmidtea_mediterranea_DN823977_c13_g1_i2.p1", "Schmidtea_mediterranea_DN823977_c13_g1_i3.p1", "Schmidtea_mediterranea_DN831594_c1_g1_i2.p1")
314	GO:0008202	steroid metabolic process	10	3	0.93	0.05825	c("Schmidtea_mediterranea_DN817373_c15_g1_i2.p1", "Schmidtea_mediterranea_DN817373_c15_g1_i3.p1", "Schmidtea_mediterranea_DN817373_c15_g1_i4.p1")
315	GO:0016125	sterol metabolic process	10	3	0.93	0.05825	c("Schmidtea_mediterranea_DN817373_c15_g1_i2.p1", "Schmidtea_mediterranea_DN817373_c15_g1_i3.p1", "Schmidtea_mediterranea_DN817373_c15_g1_i4.p1")
316	GO:2001020	regulation of response to DNA damage sti...	10	3	0.93	0.05825	c("Schmidtea_mediterranea_DN805361_c1_g1_i4.p1", "Schmidtea_mediterranea_DN805361_c1_g1_i6.p1", "Schmidtea_mediterranea_DN819239_c6_g2_i3.p1")
317	GO:0019538	protein metabolic process	2319	235	215.19	0.06011	c("Schmidtea_mediterranea_DN1395809_c0_g1_i1.p1", "Schmidtea_mediterranea_DN521794_c0_g2_i1.p1", "Schmidtea_mediterranea_DN743654_c0_g1_i1.p1", "Schmidtea_mediterranea_DN795329_c0_g1_i1.p1", "Schmidtea_mediterranea_DN797850_c0_g1_i1.p1", "Schmidtea_mediterranea_DN798663_c0_g1_i3.p1", "Schmidtea_mediterranea_DN798739_c0_g2_i1.p1", "Schmidtea_mediterranea_DN799304_c0_g1_i1.p1", "Schmidtea_mediterra…
318	GO:0016571	histone methylation	17	4	1.58	0.06604	c("Schmidtea_mediterranea_DN805238_c3_g2_i2.p1", "Schmidtea_mediterranea_DN818743_c0_g2_i9.p1", "Schmidtea_mediterranea_DN828865_c3_g1_i7.p1", "Schmidtea_mediterranea_DN831664_c5_g2_i1.p2")
319	GO:0018022	peptidyl-lysine methylation	17	4	1.58	0.06604	c("Schmidtea_mediterranea_DN805238_c3_g2_i2.p1", "Schmidtea_mediterranea_DN818743_c0_g2_i9.p1", "Schmidtea_mediterranea_DN820946_c8_g1_i1.p1", "Schmidtea_mediterranea_DN828865_c3_g1_i7.p1")
320	GO:0022607	cellular component assembly	368	43	34.15	0.06678	c("Schmidtea_mediterranea_DN154325_c0_g1_i1.p1", "Schmidtea_mediterranea_DN764730_c1_g2_i1.p1", "Schmidtea_mediterranea_DN782039_c0_g1_i1.p1", "Schmidtea_mediterranea_DN791613_c0_g2_i1.p1", "Schmidtea_mediterranea_DN801674_c18_g1_i1.p1", "Schmidtea_mediterranea_DN801736_c0_g1_i2.p1", "Schmidtea_mediterranea_DN804853_c12_g1_i1.p1", "Schmidtea_mediterranea_DN807970_c4_g3_i1.p1", "Schmidtea_mediterr…
321	GO:0006275	regulation of DNA replication	5	2	0.46	0.07117	c("Schmidtea_mediterranea_DN805691_c13_g1_i1.p1", "Schmidtea_mediterranea_DN830092_c3_g1_i1.p1")
322	GO:0031122	cytoplasmic microtubule organization	5	2	0.46	0.07117	c("Schmidtea_mediterranea_DN819396_c9_g2_i3.p1", "Schmidtea_mediterranea_DN821453_c4_g1_i2.p1")
323	GO:0031297	replication fork processing	5	2	0.46	0.07117	c("Schmidtea_mediterranea_DN831570_c7_g12_i2.p1", "Schmidtea_mediterranea_DN831570_c7_g12_i3.p1")
324	GO:0034472	snRNA 3'-end processing	5	2	0.46	0.07117	c("Schmidtea_mediterranea_DN810022_c15_g8_i1.p1", "Schmidtea_mediterranea_DN824993_c7_g1_i7.p1")
325	GO:0035721	intraciliary retrograde transport	5	2	0.46	0.07117	c("Schmidtea_mediterranea_DN807970_c4_g3_i1.p1", "Schmidtea_mediterranea_DN807970_c4_g3_i2.p1")
326	GO:0045787	positive regulation of cell cycle	5	2	0.46	0.07117	c("Schmidtea_mediterranea_DN820673_c11_g1_i2.p1", "Schmidtea_mediterranea_DN827861_c11_g3_i5.p1")
327	GO:0097164	ammonium ion metabolic process	5	2	0.46	0.07117	c("Schmidtea_mediterranea_DN806128_c8_g1_i1.p1", "Schmidtea_mediterranea_DN818592_c0_g5_i2.p1")
328	GO:0015931	nucleobase-containing compound transport	48	8	4.45	0.07244	c("Schmidtea_mediterranea_DN764730_c1_g2_i1.p1", "Schmidtea_mediterranea_DN796241_c0_g1_i1.p1", "Schmidtea_mediterranea_DN805108_c1_g1_i2.p1", "Schmidtea_mediterranea_DN816289_c17_g1_i3.p1", "Schmidtea_mediterranea_DN820720_c8_g1_i2.p1", "Schmidtea_mediterranea_DN821417_c5_g3_i2.p2", "Schmidtea_mediterranea_DN824546_c3_g1_i3.p1", "Schmidtea_mediterranea_DN831985_c5_g4_i3.p2")
329	GO:0043604	amide biosynthetic process	429	49	39.81	0.07295	c("Schmidtea_mediterranea_DN1395809_c0_g1_i1.p1", "Schmidtea_mediterranea_DN521794_c0_g2_i1.p1", "Schmidtea_mediterranea_DN743654_c0_g1_i1.p1", "Schmidtea_mediterranea_DN798663_c0_g1_i3.p1", "Schmidtea_mediterranea_DN798739_c0_g2_i1.p1", "Schmidtea_mediterranea_DN802591_c15_g2_i1.p1", "Schmidtea_mediterranea_DN803536_c9_g1_i3.p1", "Schmidtea_mediterranea_DN803736_c2_g2_i1.p1", "Schmidtea_mediterr…
330	GO:0002097	tRNA wobble base modification	11	3	1.02	0.07474	c("Schmidtea_mediterranea_DN807682_c14_g1_i2.p1", "Schmidtea_mediterranea_DN825256_c6_g1_i5.p1", "Schmidtea_mediterranea_DN829555_c4_g2_i1.p1")
331	GO:0006206	pyrimidine nucleobase metabolic process	11	3	1.02	0.07474	c("Schmidtea_mediterranea_DN823283_c7_g1_i8.p1", "Schmidtea_mediterranea_DN826639_c2_g1_i2.p1", "Schmidtea_mediterranea_DN831600_c3_g5_i1.p1")
332	GO:0008053	mitochondrial fusion	11	3	1.02	0.07474	c("Schmidtea_mediterranea_DN809270_c5_g3_i1.p1", "Schmidtea_mediterranea_DN817038_c7_g1_i14.p1", "Schmidtea_mediterranea_DN826366_c6_g1_i2.p1")
333	GO:0009218	pyrimidine ribonucleotide metabolic proc...	11	3	1.02	0.07474	c("Schmidtea_mediterranea_DN781603_c0_g1_i1.p1", "Schmidtea_mediterranea_DN817304_c7_g1_i1.p1", "Schmidtea_mediterranea_DN831600_c3_g5_i1.p1")
334	GO:0009220	pyrimidine ribonucleotide biosynthetic p...	11	3	1.02	0.07474	c("Schmidtea_mediterranea_DN781603_c0_g1_i1.p1", "Schmidtea_mediterranea_DN817304_c7_g1_i1.p1", "Schmidtea_mediterranea_DN831600_c3_g5_i1.p1")
335	GO:0032784	regulation of DNA-templated transcriptio...	11	3	1.02	0.07474	c("Schmidtea_mediterranea_DN790516_c0_g1_i1.p1", "Schmidtea_mediterranea_DN807986_c12_g2_i1.p1", "Schmidtea_mediterranea_DN822242_c1_g1_i3.p1")
336	GO:0046131	pyrimidine ribonucleoside metabolic proc...	11	3	1.02	0.07474	c("Schmidtea_mediterranea_DN781603_c0_g1_i1.p1", "Schmidtea_mediterranea_DN817304_c7_g1_i1.p1", "Schmidtea_mediterranea_DN831600_c3_g5_i1.p1")
337	GO:0046132	pyrimidine ribonucleoside biosynthetic p...	11	3	1.02	0.07474	c("Schmidtea_mediterranea_DN781603_c0_g1_i1.p1", "Schmidtea_mediterranea_DN817304_c7_g1_i1.p1", "Schmidtea_mediterranea_DN831600_c3_g5_i1.p1")
338	GO:0046134	pyrimidine nucleoside biosynthetic proce...	11	3	1.02	0.07474	c("Schmidtea_mediterranea_DN781603_c0_g1_i1.p1", "Schmidtea_mediterranea_DN817304_c7_g1_i1.p1", "Schmidtea_mediterranea_DN831600_c3_g5_i1.p1")
339	GO:0046148	pigment biosynthetic process	11	3	1.02	0.07474	c("Schmidtea_mediterranea_DN825198_c5_g1_i10.p1", "Schmidtea_mediterranea_DN825198_c5_g1_i6.p1", "Schmidtea_mediterranea_DN825198_c5_g1_i7.p1")
340	GO:0070507	regulation of microtubule cytoskeleton o...	11	3	1.02	0.07474	c("Schmidtea_mediterranea_DN813642_c5_g2_i6.p1", "Schmidtea_mediterranea_DN814079_c8_g1_i1.p1", "Schmidtea_mediterranea_DN814079_c8_g1_i2.p1")
341	GO:0043044	ATP-dependent chromatin remodeling	25	5	2.32	0.07600	c("Schmidtea_mediterranea_DN810234_c4_g1_i3.p1", "Schmidtea_mediterranea_DN817116_c8_g1_i1.p1", "Schmidtea_mediterranea_DN817116_c8_g1_i9.p1", "Schmidtea_mediterranea_DN822528_c6_g1_i1.p1", "Schmidtea_mediterranea_DN828064_c3_g1_i9.p1")
342	GO:0051338	regulation of transferase activity	25	5	2.32	0.07600	c("Schmidtea_mediterranea_DN803474_c8_g2_i1.p1", "Schmidtea_mediterranea_DN813642_c5_g2_i6.p1", "Schmidtea_mediterranea_DN816094_c2_g2_i3.p1", "Schmidtea_mediterranea_DN816677_c3_g2_i1.p1", "Schmidtea_mediterranea_DN827861_c11_g3_i5.p1")
343	GO:0071897	DNA biosynthetic process	25	5	2.32	0.07600	c("Schmidtea_mediterranea_DN805346_c0_g1_i13.p1", "Schmidtea_mediterranea_DN805346_c0_g1_i5.p1", "Schmidtea_mediterranea_DN807472_c6_g1_i7.p1", "Schmidtea_mediterranea_DN813841_c3_g1_i7.p1", "Schmidtea_mediterranea_DN824968_c5_g1_i1.p1")
344	GO:0051028	mRNA transport	18	4	1.67	0.07892	c("Schmidtea_mediterranea_DN764730_c1_g2_i1.p1", "Schmidtea_mediterranea_DN796241_c0_g1_i1.p1", "Schmidtea_mediterranea_DN821417_c5_g3_i2.p2", "Schmidtea_mediterranea_DN824546_c3_g1_i3.p1")
345	GO:0007005	mitochondrion organization	49	8	4.55	0.07989	c("Schmidtea_mediterranea_DN809270_c5_g3_i1.p1", "Schmidtea_mediterranea_DN811280_c5_g2_i1.p1", "Schmidtea_mediterranea_DN817038_c7_g1_i14.p1", "Schmidtea_mediterranea_DN823823_c12_g1_i4.p1", "Schmidtea_mediterranea_DN826366_c6_g1_i2.p1", "Schmidtea_mediterranea_DN826531_c6_g2_i1.p1", "Schmidtea_mediterranea_DN826847_c3_g1_i8.p1", "Schmidtea_mediterranea_DN831985_c5_g10_i2.p1")
346	GO:0009116	nucleoside metabolic process	33	6	3.06	0.07999	c("Schmidtea_mediterranea_DN781603_c0_g1_i1.p1", "Schmidtea_mediterranea_DN808905_c4_g1_i1.p1", "Schmidtea_mediterranea_DN817304_c7_g1_i1.p1", "Schmidtea_mediterranea_DN824140_c4_g1_i2.p1", "Schmidtea_mediterranea_DN830299_c13_g1_i3.p1", "Schmidtea_mediterranea_DN831600_c3_g5_i1.p1")
347	GO:1901657	glycosyl compound metabolic process	33	6	3.06	0.07999	c("Schmidtea_mediterranea_DN781603_c0_g1_i1.p1", "Schmidtea_mediterranea_DN808905_c4_g1_i1.p1", "Schmidtea_mediterranea_DN817304_c7_g1_i1.p1", "Schmidtea_mediterranea_DN824140_c4_g1_i2.p1", "Schmidtea_mediterranea_DN830299_c13_g1_i3.p1", "Schmidtea_mediterranea_DN831600_c3_g5_i1.p1")
348	GO:0006464	cellular protein modification process	1405	145	130.38	0.08303	c("Schmidtea_mediterranea_DN795329_c0_g1_i1.p1", "Schmidtea_mediterranea_DN797850_c0_g1_i1.p1", "Schmidtea_mediterranea_DN799304_c0_g1_i1.p1", "Schmidtea_mediterranea_DN801821_c0_g2_i1.p1", "Schmidtea_mediterranea_DN802188_c14_g1_i5.p1", "Schmidtea_mediterranea_DN802372_c1_g1_i3.p1", "Schmidtea_mediterranea_DN803285_c17_g1_i1.p1", "Schmidtea_mediterranea_DN803474_c8_g2_i1.p1", "Schmidtea_mediterr…
349	GO:0036211	protein modification process	1405	145	130.38	0.08303	c("Schmidtea_mediterranea_DN795329_c0_g1_i1.p1", "Schmidtea_mediterranea_DN797850_c0_g1_i1.p1", "Schmidtea_mediterranea_DN799304_c0_g1_i1.p1", "Schmidtea_mediterranea_DN801821_c0_g2_i1.p1", "Schmidtea_mediterranea_DN802188_c14_g1_i5.p1", "Schmidtea_mediterranea_DN802372_c1_g1_i3.p1", "Schmidtea_mediterranea_DN803285_c17_g1_i1.p1", "Schmidtea_mediterranea_DN803474_c8_g2_i1.p1", "Schmidtea_mediterr…
350	GO:0006401	RNA catabolic process	42	7	3.9	0.08962	c("Schmidtea_mediterranea_DN789542_c0_g1_i1.p1", "Schmidtea_mediterranea_DN806012_c4_g1_i1.p1", "Schmidtea_mediterranea_DN812117_c7_g2_i2.p1", "Schmidtea_mediterranea_DN813422_c12_g1_i1.p1", "Schmidtea_mediterranea_DN816345_c0_g1_i4.p1", "Schmidtea_mediterranea_DN819949_c9_g1_i1.p1", "Schmidtea_mediterranea_DN830074_c5_g1_i3.p1")
351	GO:0000056	ribosomal small subunit export from nucl...	1	1	0.09	0.09280	Schmidtea_mediterranea_DN820720_c8_g1_i2.p1
352	GO:0000076	DNA replication checkpoint	1	1	0.09	0.09280	Schmidtea_mediterranea_DN805691_c13_g1_i1.p1
353	GO:0000244	spliceosomal tri-snRNP complex assembly	1	1	0.09	0.09280	Schmidtea_mediterranea_DN818949_c5_g3_i1.p1
354	GO:0000350	generation of catalytic spliceosome for ...	1	1	0.09	0.09280	Schmidtea_mediterranea_DN810197_c5_g1_i1.p1
355	GO:0000393	spliceosomal conformational changes to g...	1	1	0.09	0.09280	Schmidtea_mediterranea_DN810197_c5_g1_i1.p1
356	GO:0000912	assembly of actomyosin apparatus involve...	1	1	0.09	0.09280	Schmidtea_mediterranea_DN829749_c3_g1_i3.p1
357	GO:0000915	actomyosin contractile ring assembly	1	1	0.09	0.09280	Schmidtea_mediterranea_DN829749_c3_g1_i3.p1
358	GO:0000959	mitochondrial RNA metabolic process	1	1	0.09	0.09280	Schmidtea_mediterranea_DN703947_c0_g1_i1.p1
359	GO:0002100	tRNA wobble adenosine to inosine editing	1	1	0.09	0.09280	Schmidtea_mediterranea_DN829555_c4_g2_i1.p1
360	GO:0006071	glycerol metabolic process	1	1	0.09	0.09280	Schmidtea_mediterranea_DN815615_c7_g2_i7.p1
361	GO:0006109	regulation of carbohydrate metabolic pro...	1	1	0.09	0.09280	Schmidtea_mediterranea_DN826136_c7_g1_i7.p1
362	GO:0006111	regulation of gluconeogenesis	1	1	0.09	0.09280	Schmidtea_mediterranea_DN826136_c7_g1_i7.p1
363	GO:0006222	UMP biosynthetic process	1	1	0.09	0.09280	Schmidtea_mediterranea_DN831600_c3_g5_i1.p1
364	GO:0006231	dTMP biosynthetic process	1	1	0.09	0.09280	Schmidtea_mediterranea_DN826136_c6_g1_i3.p1
365	GO:0006348	chromatin silencing at telomere	1	1	0.09	0.09280	Schmidtea_mediterranea_DN820491_c9_g1_i2.p1
366	GO:0006382	adenosine to inosine editing	1	1	0.09	0.09280	Schmidtea_mediterranea_DN829555_c4_g2_i1.p1
367	GO:0006390	mitochondrial transcription	1	1	0.09	0.09280	Schmidtea_mediterranea_DN703947_c0_g1_i1.p1
368	GO:0006515	protein quality control for misfolded or...	1	1	0.09	0.09280	Schmidtea_mediterranea_DN816454_c6_g2_i2.p1
369	GO:0007130	synaptonemal complex assembly	1	1	0.09	0.09280	Schmidtea_mediterranea_DN823969_c4_g1_i3.p1
370	GO:0007292	female gamete generation	1	1	0.09	0.09280	Schmidtea_mediterranea_DN827808_c5_g1_i14.p1
371	GO:0008156	negative regulation of DNA replication	1	1	0.09	0.09280	Schmidtea_mediterranea_DN805691_c13_g1_i1.p1
372	GO:0009173	pyrimidine ribonucleoside monophosphate ...	1	1	0.09	0.09280	Schmidtea_mediterranea_DN831600_c3_g5_i1.p1
373	GO:0009174	pyrimidine ribonucleoside monophosphate ...	1	1	0.09	0.09280	Schmidtea_mediterranea_DN831600_c3_g5_i1.p1
374	GO:0010675	regulation of cellular carbohydrate meta...	1	1	0.09	0.09280	Schmidtea_mediterranea_DN826136_c7_g1_i7.p1
375	GO:0010677	negative regulation of cellular carbohyd...	1	1	0.09	0.09280	Schmidtea_mediterranea_DN826136_c7_g1_i7.p1
376	GO:0010906	regulation of glucose metabolic process	1	1	0.09	0.09280	Schmidtea_mediterranea_DN826136_c7_g1_i7.p1
377	GO:0016553	base conversion or substitution editing	1	1	0.09	0.09280	Schmidtea_mediterranea_DN829555_c4_g2_i1.p1
378	GO:0016973	poly(A)+ mRNA export from nucleus	1	1	0.09	0.09280	Schmidtea_mediterranea_DN821417_c5_g3_i2.p2
379	GO:0018026	peptidyl-lysine monomethylation	1	1	0.09	0.09280	Schmidtea_mediterranea_DN820946_c8_g1_i1.p1
380	GO:0019400	alditol metabolic process	1	1	0.09	0.09280	Schmidtea_mediterranea_DN815615_c7_g2_i7.p1
381	GO:0030865	cortical cytoskeleton organization	1	1	0.09	0.09280	Schmidtea_mediterranea_DN829749_c3_g1_i3.p1
382	GO:0030866	cortical actin cytoskeleton organization	1	1	0.09	0.09280	Schmidtea_mediterranea_DN829749_c3_g1_i3.p1
383	GO:0032324	molybdopterin cofactor biosynthetic proc...	1	1	0.09	0.09280	Schmidtea_mediterranea_DN830299_c13_g1_i3.p1
384	GO:0032392	DNA geometric change	1	1	0.09	0.09280	Schmidtea_mediterranea_DN825887_c8_g1_i6.p1
385	GO:0032506	cytokinetic process	1	1	0.09	0.09280	Schmidtea_mediterranea_DN829749_c3_g1_i3.p1
386	GO:0032508	DNA duplex unwinding	1	1	0.09	0.09280	Schmidtea_mediterranea_DN825887_c8_g1_i6.p1
387	GO:0032954	regulation of cytokinetic process	1	1	0.09	0.09280	Schmidtea_mediterranea_DN829749_c3_g1_i3.p1
388	GO:0034587	piRNA metabolic process	1	1	0.09	0.09280	Schmidtea_mediterranea_DN810417_c14_g1_i1.p1
389	GO:0035246	peptidyl-arginine N-methylation	1	1	0.09	0.09280	Schmidtea_mediterranea_DN816680_c3_g1_i3.p1
390	GO:0036159	inner dynein arm assembly	1	1	0.09	0.09280	Schmidtea_mediterranea_DN815400_c4_g1_i2.p1
391	GO:0043255	regulation of carbohydrate biosynthetic ...	1	1	0.09	0.09280	Schmidtea_mediterranea_DN826136_c7_g1_i7.p1
392	GO:0043486	histone exchange	1	1	0.09	0.09280	Schmidtea_mediterranea_DN810234_c4_g1_i3.p1
393	GO:0044205	'de novo' UMP biosynthetic process	1	1	0.09	0.09280	Schmidtea_mediterranea_DN831600_c3_g5_i1.p1
394	GO:0044837	actomyosin contractile ring organization	1	1	0.09	0.09280	Schmidtea_mediterranea_DN829749_c3_g1_i3.p1
395	GO:0045721	negative regulation of gluconeogenesis	1	1	0.09	0.09280	Schmidtea_mediterranea_DN826136_c7_g1_i7.p1
396	GO:0045737	positive regulation of cyclin-dependent ...	1	1	0.09	0.09280	Schmidtea_mediterranea_DN827861_c11_g3_i5.p1
397	GO:0045912	negative regulation of carbohydrate meta...	1	1	0.09	0.09280	Schmidtea_mediterranea_DN826136_c7_g1_i7.p1
398	GO:0046049	UMP metabolic process	1	1	0.09	0.09280	Schmidtea_mediterranea_DN831600_c3_g5_i1.p1
399	GO:0046073	dTMP metabolic process	1	1	0.09	0.09280	Schmidtea_mediterranea_DN826136_c6_g1_i3.p1
400	GO:0048478	replication fork protection	1	1	0.09	0.09280	Schmidtea_mediterranea_DN805691_c13_g1_i1.p1
401	GO:0051095	regulation of helicase activity	1	1	0.09	0.09280	Schmidtea_mediterranea_DN825887_c8_g1_i6.p1
402	GO:0051097	negative regulation of helicase activity	1	1	0.09	0.09280	Schmidtea_mediterranea_DN825887_c8_g1_i6.p1
403	GO:0060236	regulation of mitotic spindle organizati...	1	1	0.09	0.09280	Schmidtea_mediterranea_DN813642_c5_g2_i6.p1
404	GO:0062014	negative regulation of small molecule me...	1	1	0.09	0.09280	Schmidtea_mediterranea_DN826136_c7_g1_i7.p1
405	GO:0070193	synaptonemal complex organization	1	1	0.09	0.09280	Schmidtea_mediterranea_DN823969_c4_g1_i3.p1
406	GO:0072321	chaperone-mediated protein transport	1	1	0.09	0.09280	Schmidtea_mediterranea_DN818054_c4_g1_i1.p1
407	GO:0090224	regulation of spindle organization	1	1	0.09	0.09280	Schmidtea_mediterranea_DN813642_c5_g2_i6.p1
408	GO:0090329	regulation of DNA-dependent DNA replicat...	1	1	0.09	0.09280	Schmidtea_mediterranea_DN805691_c13_g1_i1.p1
409	GO:0090503	RNA phosphodiester bond hydrolysis, exon...	1	1	0.09	0.09280	Schmidtea_mediterranea_DN830074_c5_g1_i3.p1
410	GO:1903108	regulation of mitochondrial transcriptio...	1	1	0.09	0.09280	Schmidtea_mediterranea_DN703947_c0_g1_i1.p1
411	GO:1904031	positive regulation of cyclin-dependent ...	1	1	0.09	0.09280	Schmidtea_mediterranea_DN827861_c11_g3_i5.p1
412	GO:1905462	regulation of DNA duplex unwinding	1	1	0.09	0.09280	Schmidtea_mediterranea_DN825887_c8_g1_i6.p1
413	GO:1905463	negative regulation of DNA duplex unwind...	1	1	0.09	0.09280	Schmidtea_mediterranea_DN825887_c8_g1_i6.p1
414	GO:1905774	regulation of DNA helicase activity	1	1	0.09	0.09280	Schmidtea_mediterranea_DN825887_c8_g1_i6.p1
415	GO:1905775	negative regulation of DNA helicase acti...	1	1	0.09	0.09280	Schmidtea_mediterranea_DN825887_c8_g1_i6.p1
416	GO:2000104	negative regulation of DNA-dependent DNA...	1	1	0.09	0.09280	Schmidtea_mediterranea_DN805691_c13_g1_i1.p1
417	GO:2000431	regulation of cytokinesis, actomyosin co...	1	1	0.09	0.09280	Schmidtea_mediterranea_DN829749_c3_g1_i3.p1
418	GO:0006414	translational elongation	19	4	1.76	0.09295	c("Schmidtea_mediterranea_DN798663_c0_g1_i3.p1", "Schmidtea_mediterranea_DN803736_c2_g2_i1.p1", "Schmidtea_mediterranea_DN823769_c6_g2_i1.p1", "Schmidtea_mediterranea_DN830919_c3_g1_i5.p1")
419	GO:0010562	positive regulation of phosphorus metabo...	12	3	1.11	0.09302	c("Schmidtea_mediterranea_DN813642_c5_g2_i6.p1", "Schmidtea_mediterranea_DN822112_c3_g1_i12.p1", "Schmidtea_mediterranea_DN827861_c11_g3_i5.p1")
420	GO:0042440	pigment metabolic process	12	3	1.11	0.09302	c("Schmidtea_mediterranea_DN825198_c5_g1_i10.p1", "Schmidtea_mediterranea_DN825198_c5_g1_i6.p1", "Schmidtea_mediterranea_DN825198_c5_g1_i7.p1")
421	GO:0045937	positive regulation of phosphate metabol...	12	3	1.11	0.09302	c("Schmidtea_mediterranea_DN813642_c5_g2_i6.p1", "Schmidtea_mediterranea_DN822112_c3_g1_i12.p1", "Schmidtea_mediterranea_DN827861_c11_g3_i5.p1")
422	GO:0080135	regulation of cellular response to stres...	12	3	1.11	0.09302	c("Schmidtea_mediterranea_DN805361_c1_g1_i4.p1", "Schmidtea_mediterranea_DN805361_c1_g1_i6.p1", "Schmidtea_mediterranea_DN819239_c6_g2_i3.p1")
423	GO:0016573	histone acetylation	27	5	2.51	0.09931	c("Schmidtea_mediterranea_DN805432_c8_g1_i1.p1", "Schmidtea_mediterranea_DN810905_c12_g1_i4.p1", "Schmidtea_mediterranea_DN820491_c9_g1_i2.p1", "Schmidtea_mediterranea_DN824775_c10_g1_i1.p1", "Schmidtea_mediterranea_DN831540_c4_g1_i21.p1")
424	GO:0001934	positive regulation of protein phosphory...	6	2	0.56	0.10033	c("Schmidtea_mediterranea_DN813642_c5_g2_i6.p1", "Schmidtea_mediterranea_DN827861_c11_g3_i5.p1")
425	GO:0006189	'de novo' IMP biosynthetic process	6	2	0.56	0.10033	c("Schmidtea_mediterranea_DN823097_c4_g1_i1.p1", "Schmidtea_mediterranea_DN825198_c5_g1_i7.p1")
426	GO:0007129	synapsis	6	2	0.56	0.10033	c("Schmidtea_mediterranea_DN819239_c6_g2_i3.p1", "Schmidtea_mediterranea_DN823969_c4_g1_i3.p1")
427	GO:0009314	response to radiation	6	2	0.56	0.10033	c("Schmidtea_mediterranea_DN829995_c3_g1_i6.p1", "Schmidtea_mediterranea_DN829995_c3_g1_i8.p1")
428	GO:0043628	ncRNA 3'-end processing	6	2	0.56	0.10033	c("Schmidtea_mediterranea_DN810022_c15_g8_i1.p1", "Schmidtea_mediterranea_DN824993_c7_g1_i7.p1")
429	GO:0045143	homologous chromosome segregation	6	2	0.56	0.10033	c("Schmidtea_mediterranea_DN819239_c6_g2_i3.p1", "Schmidtea_mediterranea_DN823969_c4_g1_i3.p1")
430	GO:0045292	mRNA cis splicing, via spliceosome	6	2	0.56	0.10033	c("Schmidtea_mediterranea_DN824546_c3_g1_i3.p1", "Schmidtea_mediterranea_DN827924_c4_g1_i1.p1")
431	GO:0045860	positive regulation of protein kinase ac...	6	2	0.56	0.10033	c("Schmidtea_mediterranea_DN813642_c5_g2_i6.p1", "Schmidtea_mediterranea_DN827861_c11_g3_i5.p1")
432	GO:0070192	chromosome organization involved in meio...	6	2	0.56	0.10033	c("Schmidtea_mediterranea_DN819239_c6_g2_i3.p1", "Schmidtea_mediterranea_DN823969_c4_g1_i3.p1")
433	GO:0090305	nucleic acid phosphodiester bond hydroly...	6	2	0.56	0.10033	c("Schmidtea_mediterranea_DN820007_c2_g1_i1.p1", "Schmidtea_mediterranea_DN830074_c5_g1_i3.p1")
434	GO:0090501	RNA phosphodiester bond hydrolysis	6	2	0.56	0.10033	c("Schmidtea_mediterranea_DN820007_c2_g1_i1.p1", "Schmidtea_mediterranea_DN830074_c5_g1_i3.p1")
435	GO:0097064	ncRNA export from nucleus	6	2	0.56	0.10033	c("Schmidtea_mediterranea_DN805108_c1_g1_i2.p1", "Schmidtea_mediterranea_DN831985_c5_g4_i3.p2")
436	GO:0097428	protein maturation by iron-sulfur cluste...	6	2	0.56	0.10033	c("Schmidtea_mediterranea_DN828886_c5_g1_i1.p2", "Schmidtea_mediterranea_DN828886_c5_g1_i3.p1")
437	GO:0010604	positive regulation of macromolecule met...	52	8	4.83	0.10485	c("Schmidtea_mediterranea_DN790516_c0_g1_i1.p1", "Schmidtea_mediterranea_DN803736_c2_g2_i1.p1", "Schmidtea_mediterranea_DN813642_c5_g2_i6.p1", "Schmidtea_mediterranea_DN816094_c2_g2_i3.p1", "Schmidtea_mediterranea_DN816677_c3_g2_i1.p1", "Schmidtea_mediterranea_DN822112_c3_g1_i12.p1", "Schmidtea_mediterranea_DN822242_c1_g1_i3.p1", "Schmidtea_mediterranea_DN827861_c11_g3_i5.p1")
438	GO:0051173	positive regulation of nitrogen compound...	52	8	4.83	0.10485	c("Schmidtea_mediterranea_DN790516_c0_g1_i1.p1", "Schmidtea_mediterranea_DN803736_c2_g2_i1.p1", "Schmidtea_mediterranea_DN813642_c5_g2_i6.p1", "Schmidtea_mediterranea_DN816094_c2_g2_i3.p1", "Schmidtea_mediterranea_DN816677_c3_g2_i1.p1", "Schmidtea_mediterranea_DN822112_c3_g1_i12.p1", "Schmidtea_mediterranea_DN822242_c1_g1_i3.p1", "Schmidtea_mediterranea_DN827861_c11_g3_i5.p1")
439	GO:0031123	RNA 3'-end processing	20	4	1.86	0.10807	c("Schmidtea_mediterranea_DN797074_c0_g1_i1.p1", "Schmidtea_mediterranea_DN810022_c15_g8_i1.p1", "Schmidtea_mediterranea_DN814090_c11_g1_i3.p1", "Schmidtea_mediterranea_DN824993_c7_g1_i7.p1")
440	GO:0070647	protein modification by small protein co...	171	21	15.87	0.11184	c("Schmidtea_mediterranea_DN795329_c0_g1_i1.p1", "Schmidtea_mediterranea_DN811412_c7_g1_i3.p1", "Schmidtea_mediterranea_DN815179_c8_g1_i11.p1", "Schmidtea_mediterranea_DN815179_c8_g1_i9.p1", "Schmidtea_mediterranea_DN816094_c2_g2_i3.p1", "Schmidtea_mediterranea_DN816440_c6_g1_i4.p1", "Schmidtea_mediterranea_DN816602_c6_g1_i1.p1", "Schmidtea_mediterranea_DN816602_c6_g1_i2.p1", "Schmidtea_mediterra…
441	GO:0006213	pyrimidine nucleoside metabolic process	13	3	1.21	0.11293	c("Schmidtea_mediterranea_DN781603_c0_g1_i1.p1", "Schmidtea_mediterranea_DN817304_c7_g1_i1.p1", "Schmidtea_mediterranea_DN831600_c3_g5_i1.p1")
442	GO:0040029	regulation of gene expression, epigeneti...	13	3	1.21	0.11293	c("Schmidtea_mediterranea_DN820491_c9_g1_i2.p1", "Schmidtea_mediterranea_DN824410_c5_g1_i3.p1", "Schmidtea_mediterranea_DN824410_c5_g1_i6.p1")
443	GO:0006357	regulation of transcription by RNA polym...	163	20	15.13	0.11923	c("Schmidtea_mediterranea_DN783905_c0_g1_i1.p1", "Schmidtea_mediterranea_DN794534_c0_g1_i1.p1", "Schmidtea_mediterranea_DN801902_c10_g1_i2.p1", "Schmidtea_mediterranea_DN802490_c0_g1_i1.p1", "Schmidtea_mediterranea_DN806722_c2_g9_i1.p1", "Schmidtea_mediterranea_DN807986_c12_g2_i1.p1", "Schmidtea_mediterranea_DN810408_c12_g1_i1.p1", "Schmidtea_mediterranea_DN811037_c15_g1_i14.p1", "Schmidtea_medit…
444	GO:0001932	regulation of protein phosphorylation	21	4	1.95	0.12421	c("Schmidtea_mediterranea_DN797850_c0_g1_i1.p1", "Schmidtea_mediterranea_DN803474_c8_g2_i1.p1", "Schmidtea_mediterranea_DN813642_c5_g2_i6.p1", "Schmidtea_mediterranea_DN827861_c11_g3_i5.p1")
445	GO:1901987	regulation of cell cycle phase transitio...	21	4	1.95	0.12421	c("Schmidtea_mediterranea_DN803474_c8_g2_i1.p1", "Schmidtea_mediterranea_DN820673_c11_g1_i2.p1", "Schmidtea_mediterranea_DN823815_c5_g1_i3.p1", "Schmidtea_mediterranea_DN823815_c5_g1_i7.p1")
446	GO:0006518	peptide metabolic process	438	48	40.64	0.12565	c("Schmidtea_mediterranea_DN1395809_c0_g1_i1.p1", "Schmidtea_mediterranea_DN521794_c0_g2_i1.p1", "Schmidtea_mediterranea_DN743654_c0_g1_i1.p1", "Schmidtea_mediterranea_DN798663_c0_g1_i3.p1", "Schmidtea_mediterranea_DN798739_c0_g2_i1.p1", "Schmidtea_mediterranea_DN802591_c15_g2_i1.p1", "Schmidtea_mediterranea_DN803536_c9_g1_i3.p1", "Schmidtea_mediterranea_DN803736_c2_g2_i1.p1", "Schmidtea_mediterr…
447	GO:0070925	organelle assembly	90	12	8.35	0.12737	c("Schmidtea_mediterranea_DN154325_c0_g1_i1.p1", "Schmidtea_mediterranea_DN782039_c0_g1_i1.p1", "Schmidtea_mediterranea_DN807970_c4_g3_i1.p1", "Schmidtea_mediterranea_DN807970_c4_g3_i2.p1", "Schmidtea_mediterranea_DN813258_c0_g4_i3.p1", "Schmidtea_mediterranea_DN815270_c11_g6_i4.p1", "Schmidtea_mediterranea_DN815400_c4_g1_i2.p1", "Schmidtea_mediterranea_DN820179_c10_g1_i2.p1", "Schmidtea_mediterr…
448	GO:0000079	regulation of cyclin-dependent protein s...	7	2	0.65	0.13208	c("Schmidtea_mediterranea_DN803474_c8_g2_i1.p1", "Schmidtea_mediterranea_DN827861_c11_g3_i5.p1")
449	GO:0006448	regulation of translational elongation	7	2	0.65	0.13208	c("Schmidtea_mediterranea_DN803736_c2_g2_i1.p1", "Schmidtea_mediterranea_DN823769_c6_g2_i1.p1")
450	GO:0006545	glycine biosynthetic process	7	2	0.65	0.13208	c("Schmidtea_mediterranea_DN810744_c3_g1_i4.p1", "Schmidtea_mediterranea_DN813387_c7_g1_i1.p1")
451	GO:0008608	attachment of spindle microtubules to ki...	7	2	0.65	0.13208	c("Schmidtea_mediterranea_DN817795_c5_g1_i1.p1", "Schmidtea_mediterranea_DN817795_c5_g1_i4.p1")
452	GO:0009157	deoxyribonucleoside monophosphate biosyn...	7	2	0.65	0.13208	c("Schmidtea_mediterranea_DN189217_c0_g1_i2.p1", "Schmidtea_mediterranea_DN826136_c6_g1_i3.p1")
453	GO:0009162	deoxyribonucleoside monophosphate metabo...	7	2	0.65	0.13208	c("Schmidtea_mediterranea_DN189217_c0_g1_i2.p1", "Schmidtea_mediterranea_DN826136_c6_g1_i3.p1")
454	GO:0009176	pyrimidine deoxyribonucleoside monophosp...	7	2	0.65	0.13208	c("Schmidtea_mediterranea_DN189217_c0_g1_i2.p1", "Schmidtea_mediterranea_DN826136_c6_g1_i3.p1")
455	GO:0009177	pyrimidine deoxyribonucleoside monophosp...	7	2	0.65	0.13208	c("Schmidtea_mediterranea_DN189217_c0_g1_i2.p1", "Schmidtea_mediterranea_DN826136_c6_g1_i3.p1")
456	GO:0009219	pyrimidine deoxyribonucleotide metabolic...	7	2	0.65	0.13208	c("Schmidtea_mediterranea_DN189217_c0_g1_i2.p1", "Schmidtea_mediterranea_DN826136_c6_g1_i3.p1")
457	GO:0009221	pyrimidine deoxyribonucleotide biosynthe...	7	2	0.65	0.13208	c("Schmidtea_mediterranea_DN189217_c0_g1_i2.p1", "Schmidtea_mediterranea_DN826136_c6_g1_i3.p1")
458	GO:0009265	2'-deoxyribonucleotide biosynthetic proc...	7	2	0.65	0.13208	c("Schmidtea_mediterranea_DN189217_c0_g1_i2.p1", "Schmidtea_mediterranea_DN826136_c6_g1_i3.p1")
459	GO:0009394	2'-deoxyribonucleotide metabolic process	7	2	0.65	0.13208	c("Schmidtea_mediterranea_DN189217_c0_g1_i2.p1", "Schmidtea_mediterranea_DN826136_c6_g1_i3.p1")
460	GO:0019692	deoxyribose phosphate metabolic process	7	2	0.65	0.13208	c("Schmidtea_mediterranea_DN189217_c0_g1_i2.p1", "Schmidtea_mediterranea_DN826136_c6_g1_i3.p1")
461	GO:0042136	neurotransmitter biosynthetic process	7	2	0.65	0.13208	c("Schmidtea_mediterranea_DN810744_c3_g1_i4.p1", "Schmidtea_mediterranea_DN813387_c7_g1_i1.p1")
462	GO:0046385	deoxyribose phosphate biosynthetic proce...	7	2	0.65	0.13208	c("Schmidtea_mediterranea_DN189217_c0_g1_i2.p1", "Schmidtea_mediterranea_DN826136_c6_g1_i3.p1")
463	GO:1904029	regulation of cyclin-dependent protein k...	7	2	0.65	0.13208	c("Schmidtea_mediterranea_DN803474_c8_g2_i1.p1", "Schmidtea_mediterranea_DN827861_c11_g3_i5.p1")
464	GO:0006338	chromatin remodeling	55	8	5.1	0.13363	c("Schmidtea_mediterranea_DN810234_c4_g1_i3.p1", "Schmidtea_mediterranea_DN811717_c12_g1_i3.p1", "Schmidtea_mediterranea_DN817116_c8_g1_i1.p1", "Schmidtea_mediterranea_DN817116_c8_g1_i9.p1", "Schmidtea_mediterranea_DN822528_c6_g1_i1.p1", "Schmidtea_mediterranea_DN828064_c3_g1_i3.p1", "Schmidtea_mediterranea_DN828064_c3_g1_i9.p1", "Schmidtea_mediterranea_DN829915_c7_g2_i1.p1")
465	GO:0006406	mRNA export from nucleus	14	3	1.3	0.13428	c("Schmidtea_mediterranea_DN764730_c1_g2_i1.p1", "Schmidtea_mediterranea_DN796241_c0_g1_i1.p1", "Schmidtea_mediterranea_DN821417_c5_g3_i2.p2")
466	GO:0006544	glycine metabolic process	14	3	1.3	0.13428	c("Schmidtea_mediterranea_DN810744_c3_g1_i4.p1", "Schmidtea_mediterranea_DN813387_c7_g1_i1.p1", "Schmidtea_mediterranea_DN822009_c4_g1_i12.p1")
467	GO:0009163	nucleoside biosynthetic process	14	3	1.3	0.13428	c("Schmidtea_mediterranea_DN781603_c0_g1_i1.p1", "Schmidtea_mediterranea_DN817304_c7_g1_i1.p1", "Schmidtea_mediterranea_DN831600_c3_g5_i1.p1")
468	GO:0016458	gene silencing	14	3	1.3	0.13428	c("Schmidtea_mediterranea_DN820491_c9_g1_i2.p1", "Schmidtea_mediterranea_DN824410_c5_g1_i3.p1", "Schmidtea_mediterranea_DN824410_c5_g1_i6.p1")
469	GO:0042455	ribonucleoside biosynthetic process	14	3	1.3	0.13428	c("Schmidtea_mediterranea_DN781603_c0_g1_i1.p1", "Schmidtea_mediterranea_DN817304_c7_g1_i1.p1", "Schmidtea_mediterranea_DN831600_c3_g5_i1.p1")
470	GO:0048284	organelle fusion	14	3	1.3	0.13428	c("Schmidtea_mediterranea_DN809270_c5_g3_i1.p1", "Schmidtea_mediterranea_DN817038_c7_g1_i14.p1", "Schmidtea_mediterranea_DN826366_c6_g1_i2.p1")
471	GO:0071427	mRNA-containing ribonucleoprotein comple...	14	3	1.3	0.13428	c("Schmidtea_mediterranea_DN764730_c1_g2_i1.p1", "Schmidtea_mediterranea_DN796241_c0_g1_i1.p1", "Schmidtea_mediterranea_DN821417_c5_g3_i2.p2")
472	GO:1901659	glycosyl compound biosynthetic process	14	3	1.3	0.13428	c("Schmidtea_mediterranea_DN781603_c0_g1_i1.p1", "Schmidtea_mediterranea_DN817304_c7_g1_i1.p1", "Schmidtea_mediterranea_DN831600_c3_g5_i1.p1")
473	GO:0043603	cellular amide metabolic process	471	51	43.71	0.13566	c("Schmidtea_mediterranea_DN1395809_c0_g1_i1.p1", "Schmidtea_mediterranea_DN521794_c0_g2_i1.p1", "Schmidtea_mediterranea_DN743654_c0_g1_i1.p1", "Schmidtea_mediterranea_DN798663_c0_g1_i3.p1", "Schmidtea_mediterranea_DN798739_c0_g2_i1.p1", "Schmidtea_mediterranea_DN802591_c15_g2_i1.p1", "Schmidtea_mediterranea_DN803536_c9_g1_i3.p1", "Schmidtea_mediterranea_DN803736_c2_g2_i1.p1", "Schmidtea_mediterr…
474	GO:0006475	internal protein amino acid acetylation	30	5	2.78	0.14007	c("Schmidtea_mediterranea_DN805432_c8_g1_i1.p1", "Schmidtea_mediterranea_DN810905_c12_g1_i4.p1", "Schmidtea_mediterranea_DN820491_c9_g1_i2.p1", "Schmidtea_mediterranea_DN824775_c10_g1_i1.p1", "Schmidtea_mediterranea_DN831540_c4_g1_i21.p1")
475	GO:0018393	internal peptidyl-lysine acetylation	30	5	2.78	0.14007	c("Schmidtea_mediterranea_DN805432_c8_g1_i1.p1", "Schmidtea_mediterranea_DN810905_c12_g1_i4.p1", "Schmidtea_mediterranea_DN820491_c9_g1_i2.p1", "Schmidtea_mediterranea_DN824775_c10_g1_i1.p1", "Schmidtea_mediterranea_DN831540_c4_g1_i21.p1")
476	GO:0018394	peptidyl-lysine acetylation	30	5	2.78	0.14007	c("Schmidtea_mediterranea_DN805432_c8_g1_i1.p1", "Schmidtea_mediterranea_DN810905_c12_g1_i4.p1", "Schmidtea_mediterranea_DN820491_c9_g1_i2.p1", "Schmidtea_mediterranea_DN824775_c10_g1_i1.p1", "Schmidtea_mediterranea_DN831540_c4_g1_i21.p1")
477	GO:0006278	RNA-dependent DNA biosynthetic process	22	4	2.04	0.14129	c("Schmidtea_mediterranea_DN805346_c0_g1_i13.p1", "Schmidtea_mediterranea_DN805346_c0_g1_i5.p1", "Schmidtea_mediterranea_DN813841_c3_g1_i7.p1", "Schmidtea_mediterranea_DN824968_c5_g1_i1.p1")
478	GO:0016567	protein ubiquitination	84	11	7.79	0.15313	c("Schmidtea_mediterranea_DN811412_c7_g1_i3.p1", "Schmidtea_mediterranea_DN815179_c8_g1_i11.p1", "Schmidtea_mediterranea_DN815179_c8_g1_i9.p1", "Schmidtea_mediterranea_DN816094_c2_g2_i3.p1", "Schmidtea_mediterranea_DN816677_c3_g2_i1.p1", "Schmidtea_mediterranea_DN820469_c6_g2_i5.p1", "Schmidtea_mediterranea_DN821193_c2_g1_i2.p1", "Schmidtea_mediterranea_DN821654_c4_g2_i2.p1", "Schmidtea_mediterra…
479	GO:0009893	positive regulation of metabolic process	57	8	5.29	0.15482	c("Schmidtea_mediterranea_DN790516_c0_g1_i1.p1", "Schmidtea_mediterranea_DN803736_c2_g2_i1.p1", "Schmidtea_mediterranea_DN813642_c5_g2_i6.p1", "Schmidtea_mediterranea_DN816094_c2_g2_i3.p1", "Schmidtea_mediterranea_DN816677_c3_g2_i1.p1", "Schmidtea_mediterranea_DN822112_c3_g1_i12.p1", "Schmidtea_mediterranea_DN822242_c1_g1_i3.p1", "Schmidtea_mediterranea_DN827861_c11_g3_i5.p1")
480	GO:0031325	positive regulation of cellular metaboli...	57	8	5.29	0.15482	c("Schmidtea_mediterranea_DN790516_c0_g1_i1.p1", "Schmidtea_mediterranea_DN803736_c2_g2_i1.p1", "Schmidtea_mediterranea_DN813642_c5_g2_i6.p1", "Schmidtea_mediterranea_DN816094_c2_g2_i3.p1", "Schmidtea_mediterranea_DN816677_c3_g2_i1.p1", "Schmidtea_mediterranea_DN822112_c3_g1_i12.p1", "Schmidtea_mediterranea_DN822242_c1_g1_i3.p1", "Schmidtea_mediterranea_DN827861_c11_g3_i5.p1")
481	GO:0006473	protein acetylation	31	5	2.88	0.15506	c("Schmidtea_mediterranea_DN805432_c8_g1_i1.p1", "Schmidtea_mediterranea_DN810905_c12_g1_i4.p1", "Schmidtea_mediterranea_DN820491_c9_g1_i2.p1", "Schmidtea_mediterranea_DN824775_c10_g1_i1.p1", "Schmidtea_mediterranea_DN831540_c4_g1_i21.p1")
482	GO:0019953	sexual reproduction	31	5	2.88	0.15506	c("Schmidtea_mediterranea_DN810790_c3_g1_i16.p1", "Schmidtea_mediterranea_DN819239_c6_g2_i3.p1", "Schmidtea_mediterranea_DN819328_c6_g1_i1.p1", "Schmidtea_mediterranea_DN819328_c6_g1_i6.p1", "Schmidtea_mediterranea_DN827808_c5_g1_i14.p1")
483	GO:0044703	multi-organism reproductive process	31	5	2.88	0.15506	c("Schmidtea_mediterranea_DN810790_c3_g1_i16.p1", "Schmidtea_mediterranea_DN819239_c6_g2_i3.p1", "Schmidtea_mediterranea_DN819328_c6_g1_i1.p1", "Schmidtea_mediterranea_DN819328_c6_g1_i6.p1", "Schmidtea_mediterranea_DN827808_c5_g1_i14.p1")
484	GO:0007020	microtubule nucleation	15	3	1.39	0.15688	c("Schmidtea_mediterranea_DN818536_c4_g2_i12.p1", "Schmidtea_mediterranea_DN819396_c9_g2_i3.p1", "Schmidtea_mediterranea_DN821453_c4_g1_i2.p1")
485	GO:0042133	neurotransmitter metabolic process	15	3	1.39	0.15688	c("Schmidtea_mediterranea_DN810744_c3_g1_i4.p1", "Schmidtea_mediterranea_DN813387_c7_g1_i1.p1", "Schmidtea_mediterranea_DN822009_c4_g1_i12.p1")
486	GO:0045859	regulation of protein kinase activity	15	3	1.39	0.15688	c("Schmidtea_mediterranea_DN803474_c8_g2_i1.p1", "Schmidtea_mediterranea_DN813642_c5_g2_i6.p1", "Schmidtea_mediterranea_DN827861_c11_g3_i5.p1")
487	GO:0046785	microtubule polymerization	15	3	1.39	0.15688	c("Schmidtea_mediterranea_DN818536_c4_g2_i12.p1", "Schmidtea_mediterranea_DN819396_c9_g2_i3.p1", "Schmidtea_mediterranea_DN821453_c4_g1_i2.p1")
488	GO:0044770	cell cycle phase transition	23	4	2.13	0.15924	c("Schmidtea_mediterranea_DN803474_c8_g2_i1.p1", "Schmidtea_mediterranea_DN820673_c11_g1_i2.p1", "Schmidtea_mediterranea_DN823815_c5_g1_i3.p1", "Schmidtea_mediterranea_DN823815_c5_g1_i7.p1")
489	GO:0017004	cytochrome complex assembly	8	2	0.74	0.16568	c("Schmidtea_mediterranea_DN826531_c6_g2_i1.p1", "Schmidtea_mediterranea_DN831985_c5_g10_i2.p1")
490	GO:0018095	protein polyglutamylation	8	2	0.74	0.16568	c("Schmidtea_mediterranea_DN805427_c24_g1_i1.p1", "Schmidtea_mediterranea_DN812575_c7_g3_i4.p1")
491	GO:0018200	peptidyl-glutamic acid modification	8	2	0.74	0.16568	c("Schmidtea_mediterranea_DN805427_c24_g1_i1.p1", "Schmidtea_mediterranea_DN812575_c7_g3_i4.p1")
492	GO:0031124	mRNA 3'-end processing	8	2	0.74	0.16568	c("Schmidtea_mediterranea_DN797074_c0_g1_i1.p1", "Schmidtea_mediterranea_DN814090_c11_g1_i3.p1")
493	GO:0032465	regulation of cytokinesis	8	2	0.74	0.16568	c("Schmidtea_mediterranea_DN820968_c2_g1_i3.p1", "Schmidtea_mediterranea_DN829749_c3_g1_i3.p1")
494	GO:0033108	mitochondrial respiratory chain complex ...	8	2	0.74	0.16568	c("Schmidtea_mediterranea_DN826531_c6_g2_i1.p1", "Schmidtea_mediterranea_DN831985_c5_g10_i2.p1")
495	GO:0070897	transcription preinitiation complex asse...	8	2	0.74	0.16568	c("Schmidtea_mediterranea_DN814579_c8_g1_i2.p1", "Schmidtea_mediterranea_DN818656_c6_g1_i4.p1")
496	GO:0000226	microtubule cytoskeleton organization	86	11	7.98	0.17138	c("Schmidtea_mediterranea_DN813642_c5_g2_i6.p1", "Schmidtea_mediterranea_DN814079_c8_g1_i1.p1", "Schmidtea_mediterranea_DN814079_c8_g1_i2.p1", "Schmidtea_mediterranea_DN815400_c4_g1_i2.p1", "Schmidtea_mediterranea_DN818536_c4_g2_i12.p1", "Schmidtea_mediterranea_DN819396_c9_g2_i3.p1", "Schmidtea_mediterranea_DN820179_c10_g1_i2.p1", "Schmidtea_mediterranea_DN820968_c2_g1_i3.p1", "Schmidtea_mediterr…
497	GO:0006413	translational initiation	41	6	3.8	0.17584	c("Schmidtea_mediterranea_DN521794_c0_g2_i1.p1", "Schmidtea_mediterranea_DN805300_c19_g1_i1.p1", "Schmidtea_mediterranea_DN806381_c8_g1_i1.p1", "Schmidtea_mediterranea_DN808202_c1_g1_i2.p1", "Schmidtea_mediterranea_DN808202_c1_g1_i7.p1", "Schmidtea_mediterranea_DN831919_c7_g1_i3.p1")
498	GO:0000012	single strand break repair	2	1	0.19	0.17699	Schmidtea_mediterranea_DN811877_c6_g1_i4.p1
499	GO:0000266	mitochondrial fission	2	1	0.19	0.17699	Schmidtea_mediterranea_DN823823_c12_g1_i4.p1
500	GO:0000463	maturation of LSU-rRNA from tricistronic...	2	1	0.19	0.17699	Schmidtea_mediterranea_DN827024_c11_g2_i8.p1
501	GO:0002182	cytoplasmic translational elongation	2	1	0.19	0.17699	Schmidtea_mediterranea_DN823769_c6_g2_i1.p1
502	GO:0006089	lactate metabolic process	2	1	0.19	0.17699	Schmidtea_mediterranea_DN803694_c12_g2_i2.p1
503	GO:0006274	DNA replication termination	2	1	0.19	0.17699	Schmidtea_mediterranea_DN827218_c4_g4_i1.p1
504	GO:0006342	chromatin silencing	2	1	0.19	0.17699	Schmidtea_mediterranea_DN820491_c9_g1_i2.p1
505	GO:0006408	snRNA export from nucleus	2	1	0.19	0.17699	Schmidtea_mediterranea_DN805108_c1_g1_i2.p1
506	GO:0006480	N-terminal protein amino acid methylatio...	2	1	0.19	0.17699	Schmidtea_mediterranea_DN813032_c3_g1_i1.p1
507	GO:0006998	nuclear envelope organization	2	1	0.19	0.17699	Schmidtea_mediterranea_DN822112_c3_g1_i12.p1
508	GO:0007084	mitotic nuclear envelope reassembly	2	1	0.19	0.17699	Schmidtea_mediterranea_DN822112_c3_g1_i12.p1
509	GO:0009438	methylglyoxal metabolic process	2	1	0.19	0.17699	Schmidtea_mediterranea_DN803694_c12_g2_i2.p1
510	GO:0016075	rRNA catabolic process	2	1	0.19	0.17699	Schmidtea_mediterranea_DN830074_c5_g1_i3.p1
511	GO:0017182	peptidyl-diphthamide metabolic process	2	1	0.19	0.17699	Schmidtea_mediterranea_DN823769_c6_g2_i1.p1
512	GO:0017183	peptidyl-diphthamide biosynthetic proces...	2	1	0.19	0.17699	Schmidtea_mediterranea_DN823769_c6_g2_i1.p1
513	GO:0018202	peptidyl-histidine modification	2	1	0.19	0.17699	Schmidtea_mediterranea_DN823769_c6_g2_i1.p1
514	GO:0018343	protein farnesylation	2	1	0.19	0.17699	Schmidtea_mediterranea_DN812945_c6_g5_i1.p1
515	GO:0019243	methylglyoxal catabolic process to D-lac...	2	1	0.19	0.17699	Schmidtea_mediterranea_DN803694_c12_g2_i2.p1
516	GO:0031468	nuclear envelope reassembly	2	1	0.19	0.17699	Schmidtea_mediterranea_DN822112_c3_g1_i12.p1
517	GO:0034661	ncRNA catabolic process	2	1	0.19	0.17699	Schmidtea_mediterranea_DN830074_c5_g1_i3.p1
518	GO:0036265	RNA (guanine-N7)-methylation	2	1	0.19	0.17699	Schmidtea_mediterranea_DN816688_c3_g1_i3.p1
519	GO:0042026	protein refolding	2	1	0.19	0.17699	Schmidtea_mediterranea_DN813941_c8_g1_i1.p1
520	GO:0042182	ketone catabolic process	2	1	0.19	0.17699	Schmidtea_mediterranea_DN803694_c12_g2_i2.p1
521	GO:0042744	hydrogen peroxide catabolic process	2	1	0.19	0.17699	Schmidtea_mediterranea_DN819011_c8_g1_i1.p1
522	GO:0045814	negative regulation of gene expression, ...	2	1	0.19	0.17699	Schmidtea_mediterranea_DN820491_c9_g1_i2.p1
523	GO:0051596	methylglyoxal catabolic process	2	1	0.19	0.17699	Schmidtea_mediterranea_DN803694_c12_g2_i2.p1
524	GO:0061727	methylglyoxal catabolic process to lacta...	2	1	0.19	0.17699	Schmidtea_mediterranea_DN803694_c12_g2_i2.p1
525	GO:0062012	regulation of small molecule metabolic p...	2	1	0.19	0.17699	Schmidtea_mediterranea_DN826136_c7_g1_i7.p1
526	GO:1900247	regulation of cytoplasmic translational ...	2	1	0.19	0.17699	Schmidtea_mediterranea_DN823769_c6_g2_i1.p1
527	GO:1901989	positive regulation of cell cycle phase ...	2	1	0.19	0.17699	Schmidtea_mediterranea_DN820673_c11_g1_i2.p1
528	GO:1902294	cell cycle DNA replication termination	2	1	0.19	0.17699	Schmidtea_mediterranea_DN827218_c4_g4_i1.p1
529	GO:1902317	nuclear DNA replication termination	2	1	0.19	0.17699	Schmidtea_mediterranea_DN827218_c4_g4_i1.p1
530	GO:1902751	positive regulation of cell cycle G2/M p...	2	1	0.19	0.17699	Schmidtea_mediterranea_DN820673_c11_g1_i2.p1
531	GO:1902979	mitotic DNA replication termination	2	1	0.19	0.17699	Schmidtea_mediterranea_DN827218_c4_g4_i1.p1
532	GO:2000765	regulation of cytoplasmic translation	2	1	0.19	0.17699	Schmidtea_mediterranea_DN823769_c6_g2_i1.p1
533	GO:0009147	pyrimidine nucleoside triphosphate metab...	16	3	1.48	0.18054	c("Schmidtea_mediterranea_DN189217_c0_g1_i2.p1", "Schmidtea_mediterranea_DN781603_c0_g1_i1.p1", "Schmidtea_mediterranea_DN817304_c7_g1_i1.p1")
534	GO:0034968	histone lysine methylation	16	3	1.48	0.18054	c("Schmidtea_mediterranea_DN805238_c3_g2_i2.p1", "Schmidtea_mediterranea_DN818743_c0_g2_i9.p1", "Schmidtea_mediterranea_DN828865_c3_g1_i7.p1")
535	GO:0007276	gamete generation	25	4	2.32	0.19739	c("Schmidtea_mediterranea_DN819239_c6_g2_i3.p1", "Schmidtea_mediterranea_DN819328_c6_g1_i1.p1", "Schmidtea_mediterranea_DN819328_c6_g1_i6.p1", "Schmidtea_mediterranea_DN827808_c5_g1_i14.p1")
536	GO:0032504	multicellular organism reproduction	25	4	2.32	0.19739	c("Schmidtea_mediterranea_DN819239_c6_g2_i3.p1", "Schmidtea_mediterranea_DN819328_c6_g1_i1.p1", "Schmidtea_mediterranea_DN819328_c6_g1_i6.p1", "Schmidtea_mediterranea_DN827808_c5_g1_i14.p1")
537	GO:0048609	multicellular organismal reproductive pr...	25	4	2.32	0.19739	c("Schmidtea_mediterranea_DN819239_c6_g2_i3.p1", "Schmidtea_mediterranea_DN819328_c6_g1_i1.p1", "Schmidtea_mediterranea_DN819328_c6_g1_i6.p1", "Schmidtea_mediterranea_DN827808_c5_g1_i14.p1")
538	GO:0009057	macromolecule catabolic process	255	28	23.66	0.19846	c("Schmidtea_mediterranea_DN789542_c0_g1_i1.p1", "Schmidtea_mediterranea_DN795329_c0_g1_i1.p1", "Schmidtea_mediterranea_DN800741_c0_g1_i2.p1", "Schmidtea_mediterranea_DN806012_c4_g1_i1.p1", "Schmidtea_mediterranea_DN806276_c8_g1_i2.p1", "Schmidtea_mediterranea_DN811570_c7_g1_i3.p1", "Schmidtea_mediterranea_DN812117_c7_g2_i2.p1", "Schmidtea_mediterranea_DN813422_c12_g1_i1.p1", "Schmidtea_mediterra…
539	GO:0000380	alternative mRNA splicing, via spliceoso...	9	2	0.84	0.20053	c("Schmidtea_mediterranea_DN810022_c15_g6_i1.p1", "Schmidtea_mediterranea_DN824956_c15_g1_i2.p1")
540	GO:0000381	regulation of alternative mRNA splicing,...	9	2	0.84	0.20053	c("Schmidtea_mediterranea_DN810022_c15_g6_i1.p1", "Schmidtea_mediterranea_DN824956_c15_g1_i2.p1")
541	GO:0007051	spindle organization	9	2	0.84	0.20053	c("Schmidtea_mediterranea_DN813642_c5_g2_i6.p1", "Schmidtea_mediterranea_DN823386_c13_g1_i2.p1")
542	GO:0032786	positive regulation of DNA-templated tra...	9	2	0.84	0.20053	c("Schmidtea_mediterranea_DN790516_c0_g1_i1.p1", "Schmidtea_mediterranea_DN822242_c1_g1_i3.p1")
543	GO:0033674	positive regulation of kinase activity	9	2	0.84	0.20053	c("Schmidtea_mediterranea_DN813642_c5_g2_i6.p1", "Schmidtea_mediterranea_DN827861_c11_g3_i5.p1")
544	GO:0042327	positive regulation of phosphorylation	9	2	0.84	0.20053	c("Schmidtea_mediterranea_DN813642_c5_g2_i6.p1", "Schmidtea_mediterranea_DN827861_c11_g3_i5.p1")
545	GO:0048024	regulation of mRNA splicing, via spliceo...	9	2	0.84	0.20053	c("Schmidtea_mediterranea_DN810022_c15_g6_i1.p1", "Schmidtea_mediterranea_DN824956_c15_g1_i2.p1")
546	GO:0015711	organic anion transport	99	12	9.19	0.20541	c("Schmidtea_mediterranea_DN805875_c7_g1_i1.p1", "Schmidtea_mediterranea_DN809137_c11_g3_i1.p1", "Schmidtea_mediterranea_DN809446_c9_g1_i2.p1", "Schmidtea_mediterranea_DN812576_c6_g3_i1.p3", "Schmidtea_mediterranea_DN812576_c6_g3_i2.p1", "Schmidtea_mediterranea_DN812931_c6_g1_i2.p1", "Schmidtea_mediterranea_DN822057_c5_g1_i3.p1", "Schmidtea_mediterranea_DN828606_c0_g2_i1.p1", "Schmidtea_mediterra…
547	GO:0043543	protein acylation	35	5	3.25	0.22078	c("Schmidtea_mediterranea_DN805432_c8_g1_i1.p1", "Schmidtea_mediterranea_DN810905_c12_g1_i4.p1", "Schmidtea_mediterranea_DN820491_c9_g1_i2.p1", "Schmidtea_mediterranea_DN824775_c10_g1_i1.p1", "Schmidtea_mediterranea_DN831540_c4_g1_i21.p1")
548	GO:0000910	cytokinesis	18	3	1.67	0.23030	c("Schmidtea_mediterranea_DN820968_c2_g1_i3.p1", "Schmidtea_mediterranea_DN829749_c3_g1_i3.p1", "Schmidtea_mediterranea_DN830516_c4_g1_i2.p1")
549	GO:0002098	tRNA wobble uridine modification	10	2	0.93	0.23610	c("Schmidtea_mediterranea_DN807682_c14_g1_i2.p1", "Schmidtea_mediterranea_DN825256_c6_g1_i5.p1")
550	GO:0006241	CTP biosynthetic process	10	2	0.93	0.23610	c("Schmidtea_mediterranea_DN781603_c0_g1_i1.p1", "Schmidtea_mediterranea_DN817304_c7_g1_i1.p1")
551	GO:0009148	pyrimidine nucleoside triphosphate biosy...	10	2	0.93	0.23610	c("Schmidtea_mediterranea_DN781603_c0_g1_i1.p1", "Schmidtea_mediterranea_DN817304_c7_g1_i1.p1")
552	GO:0009208	pyrimidine ribonucleoside triphosphate m...	10	2	0.93	0.23610	c("Schmidtea_mediterranea_DN781603_c0_g1_i1.p1", "Schmidtea_mediterranea_DN817304_c7_g1_i1.p1")
553	GO:0009209	pyrimidine ribonucleoside triphosphate b...	10	2	0.93	0.23610	c("Schmidtea_mediterranea_DN781603_c0_g1_i1.p1", "Schmidtea_mediterranea_DN817304_c7_g1_i1.p1")
554	GO:0046036	CTP metabolic process	10	2	0.93	0.23610	c("Schmidtea_mediterranea_DN781603_c0_g1_i1.p1", "Schmidtea_mediterranea_DN817304_c7_g1_i1.p1")
555	GO:0046039	GTP metabolic process	10	2	0.93	0.23610	c("Schmidtea_mediterranea_DN781603_c0_g1_i1.p1", "Schmidtea_mediterranea_DN830299_c13_g1_i3.p1")
556	GO:0046653	tetrahydrofolate metabolic process	10	2	0.93	0.23610	c("Schmidtea_mediterranea_DN810744_c3_g1_i4.p1", "Schmidtea_mediterranea_DN813387_c7_g1_i1.p1")
557	GO:0050684	regulation of mRNA processing	10	2	0.93	0.23610	c("Schmidtea_mediterranea_DN810022_c15_g6_i1.p1", "Schmidtea_mediterranea_DN824956_c15_g1_i2.p1")
558	GO:0051302	regulation of cell division	10	2	0.93	0.23610	c("Schmidtea_mediterranea_DN820968_c2_g1_i3.p1", "Schmidtea_mediterranea_DN829749_c3_g1_i3.p1")
559	GO:0051656	establishment of organelle localization	27	4	2.51	0.23795	c("Schmidtea_mediterranea_DN816289_c17_g1_i3.p1", "Schmidtea_mediterranea_DN817795_c5_g1_i1.p1", "Schmidtea_mediterranea_DN817795_c5_g1_i4.p1", "Schmidtea_mediterranea_DN820720_c8_g1_i2.p1")
560	GO:0003352	regulation of cilium movement	3	1	0.28	0.25338	Schmidtea_mediterranea_DN801040_c0_g1_i3.p1
561	GO:0006378	mRNA polyadenylation	3	1	0.28	0.25338	Schmidtea_mediterranea_DN814090_c11_g1_i3.p1
562	GO:0006379	mRNA cleavage	3	1	0.28	0.25338	Schmidtea_mediterranea_DN820007_c2_g1_i1.p1
563	GO:0006424	glutamyl-tRNA aminoacylation	3	1	0.28	0.25338	Schmidtea_mediterranea_DN808973_c11_g1_i5.p1
564	GO:0006429	leucyl-tRNA aminoacylation	3	1	0.28	0.25338	Schmidtea_mediterranea_DN810666_c13_g2_i2.p1
565	GO:0006433	prolyl-tRNA aminoacylation	3	1	0.28	0.25338	Schmidtea_mediterranea_DN819431_c7_g1_i5.p1
566	GO:0006438	valyl-tRNA aminoacylation	3	1	0.28	0.25338	Schmidtea_mediterranea_DN807020_c11_g1_i6.p1
567	GO:0006997	nucleus organization	3	1	0.28	0.25338	Schmidtea_mediterranea_DN822112_c3_g1_i12.p1
568	GO:0017062	respiratory chain complex III assembly	3	1	0.28	0.25338	Schmidtea_mediterranea_DN826531_c6_g2_i1.p1
569	GO:0018142	protein-DNA covalent cross-linking	3	1	0.28	0.25338	Schmidtea_mediterranea_DN828768_c3_g1_i3.p1
570	GO:0018143	nucleic acid-protein covalent cross-link...	3	1	0.28	0.25338	Schmidtea_mediterranea_DN828768_c3_g1_i3.p1
571	GO:0019464	glycine decarboxylation via glycine clea...	3	1	0.28	0.25338	Schmidtea_mediterranea_DN822009_c4_g1_i12.p1
572	GO:0033522	histone H2A ubiquitination	3	1	0.28	0.25338	Schmidtea_mediterranea_DN820469_c6_g2_i5.p1
573	GO:0033617	mitochondrial respiratory chain complex ...	3	1	0.28	0.25338	Schmidtea_mediterranea_DN831985_c5_g10_i2.p1
574	GO:0034551	mitochondrial respiratory chain complex ...	3	1	0.28	0.25338	Schmidtea_mediterranea_DN826531_c6_g2_i1.p1
575	GO:0035306	positive regulation of dephosphorylation	3	1	0.28	0.25338	Schmidtea_mediterranea_DN822112_c3_g1_i12.p1
576	GO:0035307	positive regulation of protein dephospho...	3	1	0.28	0.25338	Schmidtea_mediterranea_DN822112_c3_g1_i12.p1
577	GO:0035518	histone H2A monoubiquitination	3	1	0.28	0.25338	Schmidtea_mediterranea_DN820469_c6_g2_i5.p1
578	GO:0036297	interstrand cross-link repair	3	1	0.28	0.25338	Schmidtea_mediterranea_DN829831_c9_g2_i8.p1
579	GO:0042743	hydrogen peroxide metabolic process	3	1	0.28	0.25338	Schmidtea_mediterranea_DN819011_c8_g1_i1.p1
580	GO:0043545	molybdopterin cofactor metabolic process	3	1	0.28	0.25338	Schmidtea_mediterranea_DN830299_c13_g1_i3.p1
581	GO:0051030	snRNA transport	3	1	0.28	0.25338	Schmidtea_mediterranea_DN805108_c1_g1_i2.p1
582	GO:0051189	prosthetic group metabolic process	3	1	0.28	0.25338	Schmidtea_mediterranea_DN830299_c13_g1_i3.p1
583	GO:0051568	histone H3-K4 methylation	3	1	0.28	0.25338	Schmidtea_mediterranea_DN828865_c3_g1_i7.p1
584	GO:0060632	regulation of microtubule-based movement	3	1	0.28	0.25338	Schmidtea_mediterranea_DN801040_c0_g1_i3.p1
585	GO:0071205	protein localization to juxtaparanode re...	3	1	0.28	0.25338	Schmidtea_mediterranea_DN814274_c12_g1_i1.p1
586	GO:0099612	protein localization to axon	3	1	0.28	0.25338	Schmidtea_mediterranea_DN814274_c12_g1_i1.p1
587	GO:1901990	regulation of mitotic cell cycle phase t...	19	3	1.76	0.25605	c("Schmidtea_mediterranea_DN803474_c8_g2_i1.p1", "Schmidtea_mediterranea_DN823815_c5_g1_i3.p1", "Schmidtea_mediterranea_DN823815_c5_g1_i7.p1")
588	GO:0016441	posttranscriptional gene silencing	11	2	1.02	0.27196	c("Schmidtea_mediterranea_DN824410_c5_g1_i3.p1", "Schmidtea_mediterranea_DN824410_c5_g1_i6.p1")
589	GO:0018342	protein prenylation	11	2	1.02	0.27196	c("Schmidtea_mediterranea_DN811405_c10_g4_i2.p1", "Schmidtea_mediterranea_DN812945_c6_g5_i1.p1")
590	GO:0035194	posttranscriptional gene silencing by RN...	11	2	1.02	0.27196	c("Schmidtea_mediterranea_DN824410_c5_g1_i3.p1", "Schmidtea_mediterranea_DN824410_c5_g1_i6.p1")
591	GO:0097354	prenylation	11	2	1.02	0.27196	c("Schmidtea_mediterranea_DN811405_c10_g4_i2.p1", "Schmidtea_mediterranea_DN812945_c6_g5_i1.p1")
592	GO:1901068	guanosine-containing compound metabolic ...	11	2	1.02	0.27196	c("Schmidtea_mediterranea_DN781603_c0_g1_i1.p1", "Schmidtea_mediterranea_DN830299_c13_g1_i3.p1")
593	GO:1901988	negative regulation of cell cycle phase ...	11	2	1.02	0.27196	c("Schmidtea_mediterranea_DN823815_c5_g1_i3.p1", "Schmidtea_mediterranea_DN823815_c5_g1_i7.p1")
594	GO:1901991	negative regulation of mitotic cell cycl...	11	2	1.02	0.27196	c("Schmidtea_mediterranea_DN823815_c5_g1_i3.p1", "Schmidtea_mediterranea_DN823815_c5_g1_i7.p1")
595	GO:0006869	lipid transport	97	11	9	0.28754	c("Schmidtea_mediterranea_DN809137_c11_g3_i1.p1", "Schmidtea_mediterranea_DN809446_c9_g1_i2.p1", "Schmidtea_mediterranea_DN812576_c6_g3_i1.p3", "Schmidtea_mediterranea_DN812576_c6_g3_i2.p1", "Schmidtea_mediterranea_DN812931_c6_g1_i2.p1", "Schmidtea_mediterranea_DN822057_c5_g1_i3.p1", "Schmidtea_mediterranea_DN828606_c0_g2_i1.p1", "Schmidtea_mediterranea_DN829483_c5_g1_i7.p1", "Schmidtea_mediterra…
596	GO:1901564	organonitrogen compound metabolic proces...	2763	264	256.4	0.29294	c("Schmidtea_mediterranea_DN1395809_c0_g1_i1.p1", "Schmidtea_mediterranea_DN189217_c0_g1_i2.p1", "Schmidtea_mediterranea_DN521794_c0_g2_i1.p1", "Schmidtea_mediterranea_DN718905_c0_g1_i1.p1", "Schmidtea_mediterranea_DN743654_c0_g1_i1.p1", "Schmidtea_mediterranea_DN781603_c0_g1_i1.p1", "Schmidtea_mediterranea_DN795329_c0_g1_i1.p1", "Schmidtea_mediterranea_DN797850_c0_g1_i1.p1", "Schmidtea_mediterra…
597	GO:0042325	regulation of phosphorylation	30	4	2.78	0.30179	c("Schmidtea_mediterranea_DN797850_c0_g1_i1.p1", "Schmidtea_mediterranea_DN803474_c8_g2_i1.p1", "Schmidtea_mediterranea_DN813642_c5_g2_i6.p1", "Schmidtea_mediterranea_DN827861_c11_g3_i5.p1")
598	GO:0006541	glutamine metabolic process	12	2	1.11	0.30775	c("Schmidtea_mediterranea_DN812040_c18_g1_i8.p1", "Schmidtea_mediterranea_DN826639_c2_g1_i2.p1")
599	GO:0031047	gene silencing by RNA	12	2	1.11	0.30775	c("Schmidtea_mediterranea_DN824410_c5_g1_i3.p1", "Schmidtea_mediterranea_DN824410_c5_g1_i6.p1")
600	GO:0042073	intraciliary transport	12	2	1.11	0.30775	c("Schmidtea_mediterranea_DN807970_c4_g3_i1.p1", "Schmidtea_mediterranea_DN807970_c4_g3_i2.p1")
601	GO:0042737	drug catabolic process	12	2	1.11	0.30775	c("Schmidtea_mediterranea_DN819011_c8_g1_i1.p1", "Schmidtea_mediterranea_DN822009_c4_g1_i12.p1")
602	GO:1903311	regulation of mRNA metabolic process	12	2	1.11	0.30775	c("Schmidtea_mediterranea_DN810022_c15_g6_i1.p1", "Schmidtea_mediterranea_DN824956_c15_g1_i2.p1")
603	GO:0009069	serine family amino acid metabolic proce...	21	3	1.95	0.30849	c("Schmidtea_mediterranea_DN810744_c3_g1_i4.p1", "Schmidtea_mediterranea_DN813387_c7_g1_i1.p1", "Schmidtea_mediterranea_DN822009_c4_g1_i12.p1")
604	GO:0043549	regulation of kinase activity	21	3	1.95	0.30849	c("Schmidtea_mediterranea_DN803474_c8_g2_i1.p1", "Schmidtea_mediterranea_DN813642_c5_g2_i6.p1", "Schmidtea_mediterranea_DN827861_c11_g3_i5.p1")
605	GO:0044772	mitotic cell cycle phase transition	21	3	1.95	0.30849	c("Schmidtea_mediterranea_DN803474_c8_g2_i1.p1", "Schmidtea_mediterranea_DN823815_c5_g1_i3.p1", "Schmidtea_mediterranea_DN823815_c5_g1_i7.p1")
606	GO:1901615	organic hydroxy compound metabolic proce...	40	5	3.71	0.31198	c("Schmidtea_mediterranea_DN803694_c12_g2_i2.p1", "Schmidtea_mediterranea_DN815615_c7_g2_i7.p1", "Schmidtea_mediterranea_DN817373_c15_g1_i2.p1", "Schmidtea_mediterranea_DN817373_c15_g1_i3.p1", "Schmidtea_mediterranea_DN817373_c15_g1_i4.p1")
607	GO:0010876	lipid localization	100	11	9.28	0.32267	c("Schmidtea_mediterranea_DN809137_c11_g3_i1.p1", "Schmidtea_mediterranea_DN809446_c9_g1_i2.p1", "Schmidtea_mediterranea_DN812576_c6_g3_i1.p3", "Schmidtea_mediterranea_DN812576_c6_g3_i2.p1", "Schmidtea_mediterranea_DN812931_c6_g1_i2.p1", "Schmidtea_mediterranea_DN822057_c5_g1_i3.p1", "Schmidtea_mediterranea_DN828606_c0_g2_i1.p1", "Schmidtea_mediterranea_DN829483_c5_g1_i7.p1", "Schmidtea_mediterra…
608	GO:0002181	cytoplasmic translation	4	1	0.37	0.32268	Schmidtea_mediterranea_DN823769_c6_g2_i1.p1
609	GO:0006266	DNA ligation	4	1	0.37	0.32268	Schmidtea_mediterranea_DN807472_c6_g1_i7.p1
610	GO:0006409	tRNA export from nucleus	4	1	0.37	0.32268	Schmidtea_mediterranea_DN831985_c5_g4_i3.p2
611	GO:0006434	seryl-tRNA aminoacylation	4	1	0.37	0.32268	Schmidtea_mediterranea_DN808322_c10_g1_i1.p1
612	GO:0006435	threonyl-tRNA aminoacylation	4	1	0.37	0.32268	Schmidtea_mediterranea_DN804719_c17_g1_i2.p1
613	GO:0006449	regulation of translational termination	4	1	0.37	0.32268	Schmidtea_mediterranea_DN803736_c2_g2_i1.p1
614	GO:0007052	mitotic spindle organization	4	1	0.37	0.32268	Schmidtea_mediterranea_DN813642_c5_g2_i6.p1
615	GO:0015721	bile acid and bile salt transport	4	1	0.37	0.32268	Schmidtea_mediterranea_DN828606_c0_g2_i1.p1
616	GO:0016266	O-glycan processing	4	1	0.37	0.32268	Schmidtea_mediterranea_DN817121_c6_g1_i3.p1
617	GO:0034227	tRNA thio-modification	4	1	0.37	0.32268	Schmidtea_mediterranea_DN699162_c0_g1_i1.p1
618	GO:0034250	positive regulation of cellular amide me...	4	1	0.37	0.32268	Schmidtea_mediterranea_DN803736_c2_g2_i1.p1
619	GO:0034474	U2 snRNA 3'-end processing	4	1	0.37	0.32268	Schmidtea_mediterranea_DN810022_c15_g8_i1.p1
620	GO:0045116	protein neddylation	4	1	0.37	0.32268	Schmidtea_mediterranea_DN816440_c6_g1_i4.p1
621	GO:0045727	positive regulation of translation	4	1	0.37	0.32268	Schmidtea_mediterranea_DN803736_c2_g2_i1.p1
622	GO:0045901	positive regulation of translational elo...	4	1	0.37	0.32268	Schmidtea_mediterranea_DN803736_c2_g2_i1.p1
623	GO:0045905	positive regulation of translational ter...	4	1	0.37	0.32268	Schmidtea_mediterranea_DN803736_c2_g2_i1.p1
624	GO:0051031	tRNA transport	4	1	0.37	0.32268	Schmidtea_mediterranea_DN831985_c5_g4_i3.p2
625	GO:0051103	DNA ligation involved in DNA repair	4	1	0.37	0.32268	Schmidtea_mediterranea_DN807472_c6_g1_i7.p1
626	GO:0051346	negative regulation of hydrolase activit...	4	1	0.37	0.32268	Schmidtea_mediterranea_DN825887_c8_g1_i6.p1
627	GO:0071431	tRNA-containing ribonucleoprotein comple...	4	1	0.37	0.32268	Schmidtea_mediterranea_DN831985_c5_g4_i3.p2
628	GO:0071528	tRNA re-export from nucleus	4	1	0.37	0.32268	Schmidtea_mediterranea_DN831985_c5_g4_i3.p2
629	GO:0071902	positive regulation of protein serine/th...	4	1	0.37	0.32268	Schmidtea_mediterranea_DN827861_c11_g3_i5.p1
630	GO:0090068	positive regulation of cell cycle proces...	4	1	0.37	0.32268	Schmidtea_mediterranea_DN820673_c11_g1_i2.p1
631	GO:1902850	microtubule cytoskeleton organization in...	4	1	0.37	0.32268	Schmidtea_mediterranea_DN813642_c5_g2_i6.p1
632	GO:1901617	organic hydroxy compound biosynthetic pr...	22	3	2.04	0.33489	c("Schmidtea_mediterranea_DN817373_c15_g1_i2.p1", "Schmidtea_mediterranea_DN817373_c15_g1_i3.p1", "Schmidtea_mediterranea_DN817373_c15_g1_i4.p1")
633	GO:0006595	polyamine metabolic process	13	2	1.21	0.34317	c("Schmidtea_mediterranea_DN806128_c8_g1_i1.p1", "Schmidtea_mediterranea_DN818592_c0_g5_i2.p1")
634	GO:0006596	polyamine biosynthetic process	13	2	1.21	0.34317	c("Schmidtea_mediterranea_DN806128_c8_g1_i1.p1", "Schmidtea_mediterranea_DN818592_c0_g5_i2.p1")
635	GO:0006760	folic acid-containing compound metabolic...	13	2	1.21	0.34317	c("Schmidtea_mediterranea_DN810744_c3_g1_i4.p1", "Schmidtea_mediterranea_DN813387_c7_g1_i1.p1")
636	GO:0009070	serine family amino acid biosynthetic pr...	13	2	1.21	0.34317	c("Schmidtea_mediterranea_DN810744_c3_g1_i4.p1", "Schmidtea_mediterranea_DN813387_c7_g1_i1.p1")
637	GO:0009309	amine biosynthetic process	13	2	1.21	0.34317	c("Schmidtea_mediterranea_DN806128_c8_g1_i1.p1", "Schmidtea_mediterranea_DN818592_c0_g5_i2.p1")
638	GO:0042278	purine nucleoside metabolic process	13	2	1.21	0.34317	c("Schmidtea_mediterranea_DN781603_c0_g1_i1.p1", "Schmidtea_mediterranea_DN830299_c13_g1_i3.p1")
639	GO:0042401	cellular biogenic amine biosynthetic pro...	13	2	1.21	0.34317	c("Schmidtea_mediterranea_DN806128_c8_g1_i1.p1", "Schmidtea_mediterranea_DN818592_c0_g5_i2.p1")
640	GO:0046128	purine ribonucleoside metabolic process	13	2	1.21	0.34317	c("Schmidtea_mediterranea_DN781603_c0_g1_i1.p1", "Schmidtea_mediterranea_DN830299_c13_g1_i3.p1")
641	GO:0061640	cytoskeleton-dependent cytokinesis	13	2	1.21	0.34317	c("Schmidtea_mediterranea_DN829749_c3_g1_i3.p1", "Schmidtea_mediterranea_DN830516_c4_g1_i2.p1")
642	GO:0071900	regulation of protein serine/threonine k...	13	2	1.21	0.34317	c("Schmidtea_mediterranea_DN803474_c8_g2_i1.p1", "Schmidtea_mediterranea_DN827861_c11_g3_i5.p1")
643	GO:0048232	male gamete generation	23	3	2.13	0.36124	c("Schmidtea_mediterranea_DN819239_c6_g2_i3.p1", "Schmidtea_mediterranea_DN819328_c6_g1_i1.p1", "Schmidtea_mediterranea_DN819328_c6_g1_i6.p1")
644	GO:0051301	cell division	23	3	2.13	0.36124	c("Schmidtea_mediterranea_DN820968_c2_g1_i3.p1", "Schmidtea_mediterranea_DN829749_c3_g1_i3.p1", "Schmidtea_mediterranea_DN830516_c4_g1_i2.p1")
645	GO:0080134	regulation of response to stress	23	3	2.13	0.36124	c("Schmidtea_mediterranea_DN805361_c1_g1_i4.p1", "Schmidtea_mediterranea_DN805361_c1_g1_i6.p1", "Schmidtea_mediterranea_DN819239_c6_g2_i3.p1")
646	GO:0006418	tRNA aminoacylation for protein translat...	63	7	5.85	0.36752	c("Schmidtea_mediterranea_DN804719_c17_g1_i2.p1", "Schmidtea_mediterranea_DN807020_c11_g1_i6.p1", "Schmidtea_mediterranea_DN808322_c10_g1_i1.p1", "Schmidtea_mediterranea_DN808973_c11_g1_i5.p1", "Schmidtea_mediterranea_DN810666_c13_g2_i2.p1", "Schmidtea_mediterranea_DN819431_c7_g1_i5.p1", "Schmidtea_mediterranea_DN828626_c4_g1_i11.p2")
647	GO:0072594	establishment of protein localization to...	53	6	4.92	0.36875	c("Schmidtea_mediterranea_DN803356_c0_g1_i1.p1", "Schmidtea_mediterranea_DN818362_c3_g1_i3.p1", "Schmidtea_mediterranea_DN818362_c3_g1_i5.p1", "Schmidtea_mediterranea_DN824953_c0_g1_i3.p1", "Schmidtea_mediterranea_DN828279_c4_g1_i1.p1", "Schmidtea_mediterranea_DN830235_c4_g5_i1.p1")
648	GO:0019220	regulation of phosphate metabolic proces...	43	5	3.99	0.36896	c("Schmidtea_mediterranea_DN797850_c0_g1_i1.p1", "Schmidtea_mediterranea_DN803474_c8_g2_i1.p1", "Schmidtea_mediterranea_DN813642_c5_g2_i6.p1", "Schmidtea_mediterranea_DN822112_c3_g1_i12.p1", "Schmidtea_mediterranea_DN827861_c11_g3_i5.p1")
649	GO:0051174	regulation of phosphorus metabolic proce...	43	5	3.99	0.36896	c("Schmidtea_mediterranea_DN797850_c0_g1_i1.p1", "Schmidtea_mediterranea_DN803474_c8_g2_i1.p1", "Schmidtea_mediterranea_DN813642_c5_g2_i6.p1", "Schmidtea_mediterranea_DN822112_c3_g1_i12.p1", "Schmidtea_mediterranea_DN827861_c11_g3_i5.p1")
650	GO:0006188	IMP biosynthetic process	14	2	1.3	0.37798	c("Schmidtea_mediterranea_DN823097_c4_g1_i1.p1", "Schmidtea_mediterranea_DN825198_c5_g1_i7.p1")
651	GO:0046040	IMP metabolic process	14	2	1.3	0.37798	c("Schmidtea_mediterranea_DN823097_c4_g1_i1.p1", "Schmidtea_mediterranea_DN825198_c5_g1_i7.p1")
652	GO:0006122	mitochondrial electron transport, ubiqui...	5	1	0.46	0.38556	Schmidtea_mediterranea_DN811594_c7_g1_i1.p1
653	GO:0006542	glutamine biosynthetic process	5	1	0.46	0.38556	Schmidtea_mediterranea_DN812040_c18_g1_i8.p1
654	GO:0006730	one-carbon metabolic process	5	1	0.46	0.38556	Schmidtea_mediterranea_DN810744_c3_g1_i4.p1
655	GO:0006848	pyruvate transport	5	1	0.46	0.38556	Schmidtea_mediterranea_DN805875_c7_g1_i1.p1
656	GO:0006850	mitochondrial pyruvate transmembrane tra...	5	1	0.46	0.38556	Schmidtea_mediterranea_DN805875_c7_g1_i1.p1
657	GO:0007040	lysosome organization	5	1	0.46	0.38556	Schmidtea_mediterranea_DN818514_c4_g1_i4.p1
658	GO:0007340	acrosome reaction	5	1	0.46	0.38556	Schmidtea_mediterranea_DN810790_c3_g1_i16.p1
659	GO:0008535	respiratory chain complex IV assembly	5	1	0.46	0.38556	Schmidtea_mediterranea_DN831985_c5_g10_i2.p1
660	GO:0016226	iron-sulfur cluster assembly	5	1	0.46	0.38556	Schmidtea_mediterranea_DN810521_c6_g1_i8.p1
661	GO:0017001	antibiotic catabolic process	5	1	0.46	0.38556	Schmidtea_mediterranea_DN819011_c8_g1_i1.p1
662	GO:0019264	glycine biosynthetic process from serine	5	1	0.46	0.38556	Schmidtea_mediterranea_DN810744_c3_g1_i4.p1
663	GO:0031163	metallo-sulfur cluster assembly	5	1	0.46	0.38556	Schmidtea_mediterranea_DN810521_c6_g1_i8.p1
664	GO:0032147	activation of protein kinase activity	5	1	0.46	0.38556	Schmidtea_mediterranea_DN813642_c5_g2_i6.p1
665	GO:0035999	tetrahydrofolate interconversion	5	1	0.46	0.38556	Schmidtea_mediterranea_DN810744_c3_g1_i4.p1
666	GO:0043243	positive regulation of protein complex d...	5	1	0.46	0.38556	Schmidtea_mediterranea_DN803736_c2_g2_i1.p1
667	GO:0046185	aldehyde catabolic process	5	1	0.46	0.38556	Schmidtea_mediterranea_DN803694_c12_g2_i2.p1
668	GO:0046654	tetrahydrofolate biosynthetic process	5	1	0.46	0.38556	Schmidtea_mediterranea_DN813387_c7_g1_i1.p1
669	GO:0080171	lytic vacuole organization	5	1	0.46	0.38556	Schmidtea_mediterranea_DN818514_c4_g1_i4.p1
670	GO:0110020	regulation of actomyosin structure organ...	5	1	0.46	0.38556	Schmidtea_mediterranea_DN829749_c3_g1_i3.p1
671	GO:1901475	pyruvate transmembrane transport	5	1	0.46	0.38556	Schmidtea_mediterranea_DN805875_c7_g1_i1.p1
672	GO:0006470	protein dephosphorylation	137	14	12.71	0.39350	c("Schmidtea_mediterranea_DN801821_c0_g2_i1.p1", "Schmidtea_mediterranea_DN806369_c5_g2_i1.p1", "Schmidtea_mediterranea_DN808175_c10_g1_i1.p1", "Schmidtea_mediterranea_DN809273_c4_g3_i1.p1", "Schmidtea_mediterranea_DN809667_c14_g1_i1.p2", "Schmidtea_mediterranea_DN816760_c9_g2_i3.p1", "Schmidtea_mediterranea_DN820673_c11_g1_i2.p1", "Schmidtea_mediterranea_DN820711_c12_g1_i12.p1", "Schmidtea_medit…
673	GO:0043085	positive regulation of catalytic activit...	45	5	4.18	0.40707	c("Schmidtea_mediterranea_DN813642_c5_g2_i6.p1", "Schmidtea_mediterranea_DN816094_c2_g2_i3.p1", "Schmidtea_mediterranea_DN816677_c3_g2_i1.p1", "Schmidtea_mediterranea_DN827861_c11_g3_i5.p1", "Schmidtea_mediterranea_DN829749_c3_g1_i3.p1")
674	GO:0007283	spermatogenesis	15	2	1.39	0.41200	c("Schmidtea_mediterranea_DN819328_c6_g1_i1.p1", "Schmidtea_mediterranea_DN819328_c6_g1_i6.p1")
675	GO:0042558	pteridine-containing compound metabolic ...	15	2	1.39	0.41200	c("Schmidtea_mediterranea_DN810744_c3_g1_i4.p1", "Schmidtea_mediterranea_DN813387_c7_g1_i1.p1")
676	GO:0043484	regulation of RNA splicing	15	2	1.39	0.41200	c("Schmidtea_mediterranea_DN810022_c15_g6_i1.p1", "Schmidtea_mediterranea_DN824956_c15_g1_i2.p1")
677	GO:0000041	transition metal ion transport	25	3	2.32	0.41334	c("Schmidtea_mediterranea_DN799352_c0_g1_i1.p1", "Schmidtea_mediterranea_DN811634_c9_g1_i1.p1", "Schmidtea_mediterranea_DN831570_c7_g10_i1.p1")
678	GO:0043038	amino acid activation	66	7	6.12	0.41458	c("Schmidtea_mediterranea_DN804719_c17_g1_i2.p1", "Schmidtea_mediterranea_DN807020_c11_g1_i6.p1", "Schmidtea_mediterranea_DN808322_c10_g1_i1.p1", "Schmidtea_mediterranea_DN808973_c11_g1_i5.p1", "Schmidtea_mediterranea_DN810666_c13_g2_i2.p1", "Schmidtea_mediterranea_DN819431_c7_g1_i5.p1", "Schmidtea_mediterranea_DN828626_c4_g1_i11.p2")
679	GO:0043039	tRNA aminoacylation	66	7	6.12	0.41458	c("Schmidtea_mediterranea_DN804719_c17_g1_i2.p1", "Schmidtea_mediterranea_DN807020_c11_g1_i6.p1", "Schmidtea_mediterranea_DN808322_c10_g1_i1.p1", "Schmidtea_mediterranea_DN808973_c11_g1_i5.p1", "Schmidtea_mediterranea_DN810666_c13_g2_i2.p1", "Schmidtea_mediterranea_DN819431_c7_g1_i5.p1", "Schmidtea_mediterranea_DN828626_c4_g1_i11.p2")
680	GO:0030163	protein catabolic process	202	20	18.74	0.41460	c("Schmidtea_mediterranea_DN795329_c0_g1_i1.p1", "Schmidtea_mediterranea_DN800741_c0_g1_i2.p1", "Schmidtea_mediterranea_DN806276_c8_g1_i2.p1", "Schmidtea_mediterranea_DN811570_c7_g1_i3.p1", "Schmidtea_mediterranea_DN814946_c4_g1_i1.p1", "Schmidtea_mediterranea_DN816454_c6_g2_i2.p1", "Schmidtea_mediterranea_DN816699_c5_g1_i7.p1", "Schmidtea_mediterranea_DN817410_c3_g4_i1.p1", "Schmidtea_mediterran…
681	GO:0006029	proteoglycan metabolic process	6	1	0.56	0.44260	Schmidtea_mediterranea_DN828138_c4_g1_i8.p2
682	GO:0006102	isocitrate metabolic process	6	1	0.56	0.44260	Schmidtea_mediterranea_DN828160_c4_g2_i9.p1
683	GO:0006226	dUMP biosynthetic process	6	1	0.56	0.44260	Schmidtea_mediterranea_DN189217_c0_g1_i2.p1
684	GO:0006244	pyrimidine nucleotide catabolic process	6	1	0.56	0.44260	Schmidtea_mediterranea_DN189217_c0_g1_i2.p1
685	GO:0006303	double-strand break repair via nonhomolo...	6	1	0.56	0.44260	Schmidtea_mediterranea_DN822235_c0_g1_i2.p1
686	GO:0006825	copper ion transport	6	1	0.56	0.44260	Schmidtea_mediterranea_DN831570_c7_g10_i1.p1
687	GO:0007338	single fertilization	6	1	0.56	0.44260	Schmidtea_mediterranea_DN810790_c3_g1_i16.p1
688	GO:0009149	pyrimidine nucleoside triphosphate catab...	6	1	0.56	0.44260	Schmidtea_mediterranea_DN189217_c0_g1_i2.p1
689	GO:0009200	deoxyribonucleoside triphosphate metabol...	6	1	0.56	0.44260	Schmidtea_mediterranea_DN189217_c0_g1_i2.p1
690	GO:0009204	deoxyribonucleoside triphosphate catabol...	6	1	0.56	0.44260	Schmidtea_mediterranea_DN189217_c0_g1_i2.p1
691	GO:0009211	pyrimidine deoxyribonucleoside triphosph...	6	1	0.56	0.44260	Schmidtea_mediterranea_DN189217_c0_g1_i2.p1
692	GO:0009213	pyrimidine deoxyribonucleoside triphosph...	6	1	0.56	0.44260	Schmidtea_mediterranea_DN189217_c0_g1_i2.p1
693	GO:0009223	pyrimidine deoxyribonucleotide catabolic...	6	1	0.56	0.44260	Schmidtea_mediterranea_DN189217_c0_g1_i2.p1
694	GO:0009566	fertilization	6	1	0.56	0.44260	Schmidtea_mediterranea_DN810790_c3_g1_i16.p1
695	GO:0030166	proteoglycan biosynthetic process	6	1	0.56	0.44260	Schmidtea_mediterranea_DN828138_c4_g1_i8.p2
696	GO:0031365	N-terminal protein amino acid modificati...	6	1	0.56	0.44260	Schmidtea_mediterranea_DN813032_c3_g1_i1.p1
697	GO:0043086	negative regulation of catalytic activit...	6	1	0.56	0.44260	Schmidtea_mediterranea_DN825887_c8_g1_i6.p1
698	GO:0046078	dUMP metabolic process	6	1	0.56	0.44260	Schmidtea_mediterranea_DN189217_c0_g1_i2.p1
699	GO:0046080	dUTP metabolic process	6	1	0.56	0.44260	Schmidtea_mediterranea_DN189217_c0_g1_i2.p1
700	GO:0046081	dUTP catabolic process	6	1	0.56	0.44260	Schmidtea_mediterranea_DN189217_c0_g1_i2.p1
701	GO:0046386	deoxyribose phosphate catabolic process	6	1	0.56	0.44260	Schmidtea_mediterranea_DN189217_c0_g1_i2.p1
702	GO:0070070	proton-transporting V-type ATPase comple...	6	1	0.56	0.44260	Schmidtea_mediterranea_DN826868_c9_g2_i2.p1
703	GO:0070072	vacuolar proton-transporting V-type ATPa...	6	1	0.56	0.44260	Schmidtea_mediterranea_DN826868_c9_g2_i2.p1
704	GO:0140053	mitochondrial gene expression	6	1	0.56	0.44260	Schmidtea_mediterranea_DN703947_c0_g1_i1.p1
705	GO:0010948	negative regulation of cell cycle proces...	16	2	1.48	0.44507	c("Schmidtea_mediterranea_DN823815_c5_g1_i3.p1", "Schmidtea_mediterranea_DN823815_c5_g1_i7.p1")
706	GO:0006402	mRNA catabolic process	37	4	3.43	0.45363	c("Schmidtea_mediterranea_DN789542_c0_g1_i1.p1", "Schmidtea_mediterranea_DN806012_c4_g1_i1.p1", "Schmidtea_mediterranea_DN812117_c7_g2_i2.p1", "Schmidtea_mediterranea_DN813422_c12_g1_i1.p1")
707	GO:0006457	protein folding	122	12	11.32	0.46099	c("Schmidtea_mediterranea_DN676682_c0_g1_i1.p1", "Schmidtea_mediterranea_DN802115_c1_g2_i2.p1", "Schmidtea_mediterranea_DN806857_c9_g2_i2.p1", "Schmidtea_mediterranea_DN813423_c9_g2_i1.p1", "Schmidtea_mediterranea_DN813941_c8_g1_i1.p1", "Schmidtea_mediterranea_DN818532_c8_g1_i1.p1", "Schmidtea_mediterranea_DN823769_c2_g1_i1.p1", "Schmidtea_mediterranea_DN825730_c3_g1_i2.p1", "Schmidtea_mediterran…
708	GO:0001578	microtubule bundle formation	17	2	1.58	0.47706	c("Schmidtea_mediterranea_DN815400_c4_g1_i2.p1", "Schmidtea_mediterranea_DN820968_c2_g1_i3.p1")
709	GO:0006879	cellular iron ion homeostasis	17	2	1.58	0.47706	c("Schmidtea_mediterranea_DN799352_c0_g1_i1.p1", "Schmidtea_mediterranea_DN811634_c9_g1_i1.p1")
710	GO:0010970	transport along microtubule	17	2	1.58	0.47706	c("Schmidtea_mediterranea_DN807970_c4_g3_i1.p1", "Schmidtea_mediterranea_DN807970_c4_g3_i2.p1")
711	GO:0030705	cytoskeleton-dependent intracellular tra...	17	2	1.58	0.47706	c("Schmidtea_mediterranea_DN807970_c4_g3_i1.p1", "Schmidtea_mediterranea_DN807970_c4_g3_i2.p1")
712	GO:0043631	RNA polyadenylation	17	2	1.58	0.47706	c("Schmidtea_mediterranea_DN814090_c11_g1_i3.p1", "Schmidtea_mediterranea_DN816715_c6_g1_i2.p1")
713	GO:0046916	cellular transition metal ion homeostasi...	17	2	1.58	0.47706	c("Schmidtea_mediterranea_DN799352_c0_g1_i1.p1", "Schmidtea_mediterranea_DN811634_c9_g1_i1.p1")
714	GO:0099111	microtubule-based transport	17	2	1.58	0.47706	c("Schmidtea_mediterranea_DN807970_c4_g3_i1.p1", "Schmidtea_mediterranea_DN807970_c4_g3_i2.p1")
715	GO:0000726	non-recombinational repair	7	1	0.65	0.49435	Schmidtea_mediterranea_DN822235_c0_g1_i2.p1
716	GO:0006108	malate metabolic process	7	1	0.65	0.49435	Schmidtea_mediterranea_DN815665_c9_g1_i2.p1
717	GO:0006376	mRNA splice site selection	7	1	0.65	0.49435	Schmidtea_mediterranea_DN828555_c5_g1_i4.p1
718	GO:0006546	glycine catabolic process	7	1	0.65	0.49435	Schmidtea_mediterranea_DN822009_c4_g1_i12.p1
719	GO:0006637	acyl-CoA metabolic process	7	1	0.65	0.49435	Schmidtea_mediterranea_DN811007_c7_g2_i2.p1
720	GO:0009071	serine family amino acid catabolic proce...	7	1	0.65	0.49435	Schmidtea_mediterranea_DN822009_c4_g1_i12.p1
721	GO:0009264	deoxyribonucleotide catabolic process	7	1	0.65	0.49435	Schmidtea_mediterranea_DN189217_c0_g1_i2.p1
722	GO:0010265	SCF complex assembly	7	1	0.65	0.49435	Schmidtea_mediterranea_DN828730_c4_g2_i10.p1
723	GO:0010457	centriole-centriole cohesion	7	1	0.65	0.49435	Schmidtea_mediterranea_DN820179_c10_g1_i2.p1
724	GO:0035383	thioester metabolic process	7	1	0.65	0.49435	Schmidtea_mediterranea_DN811007_c7_g2_i2.p1
725	GO:0042135	neurotransmitter catabolic process	7	1	0.65	0.49435	Schmidtea_mediterranea_DN822009_c4_g1_i12.p1
726	GO:0044092	negative regulation of molecular functio...	7	1	0.65	0.49435	Schmidtea_mediterranea_DN825887_c8_g1_i6.p1
727	GO:0070071	proton-transporting two-sector ATPase co...	7	1	0.65	0.49435	Schmidtea_mediterranea_DN826868_c9_g2_i2.p1
728	GO:0006576	cellular biogenic amine metabolic proces...	18	2	1.67	0.50791	c("Schmidtea_mediterranea_DN806128_c8_g1_i1.p1", "Schmidtea_mediterranea_DN818592_c0_g5_i2.p1")
729	GO:0044106	cellular amine metabolic process	18	2	1.67	0.50791	c("Schmidtea_mediterranea_DN806128_c8_g1_i1.p1", "Schmidtea_mediterranea_DN818592_c0_g5_i2.p1")
730	GO:0006006	glucose metabolic process	29	3	2.69	0.51267	c("Schmidtea_mediterranea_DN640850_c1_g1_i1.p1", "Schmidtea_mediterranea_DN806958_c1_g1_i8.p1", "Schmidtea_mediterranea_DN826136_c7_g1_i7.p1")
731	GO:0016311	dephosphorylation	170	16	15.78	0.51521	c("Schmidtea_mediterranea_DN801821_c0_g2_i1.p1", "Schmidtea_mediterranea_DN806369_c5_g2_i1.p1", "Schmidtea_mediterranea_DN807994_c13_g1_i15.p1", "Schmidtea_mediterranea_DN808175_c10_g1_i1.p1", "Schmidtea_mediterranea_DN809273_c4_g3_i1.p1", "Schmidtea_mediterranea_DN809667_c14_g1_i1.p2", "Schmidtea_mediterranea_DN816760_c9_g2_i3.p1", "Schmidtea_mediterranea_DN819867_c4_g1_i4.p1", "Schmidtea_medite…
732	GO:0030031	cell projection assembly	62	6	5.75	0.52040	c("Schmidtea_mediterranea_DN807970_c4_g3_i1.p1", "Schmidtea_mediterranea_DN807970_c4_g3_i2.p1", "Schmidtea_mediterranea_DN815400_c4_g1_i2.p1", "Schmidtea_mediterranea_DN826847_c3_g1_i8.p1", "Schmidtea_mediterranea_DN829163_c6_g1_i1.p1", "Schmidtea_mediterranea_DN831865_c4_g1_i3.p1")
733	GO:0060271	cilium assembly	62	6	5.75	0.52040	c("Schmidtea_mediterranea_DN807970_c4_g3_i1.p1", "Schmidtea_mediterranea_DN807970_c4_g3_i2.p1", "Schmidtea_mediterranea_DN815400_c4_g1_i2.p1", "Schmidtea_mediterranea_DN826847_c3_g1_i8.p1", "Schmidtea_mediterranea_DN829163_c6_g1_i1.p1", "Schmidtea_mediterranea_DN831865_c4_g1_i3.p1")
734	GO:0120031	plasma membrane bounded cell projection ...	62	6	5.75	0.52040	c("Schmidtea_mediterranea_DN807970_c4_g3_i1.p1", "Schmidtea_mediterranea_DN807970_c4_g3_i2.p1", "Schmidtea_mediterranea_DN815400_c4_g1_i2.p1", "Schmidtea_mediterranea_DN826847_c3_g1_i8.p1", "Schmidtea_mediterranea_DN829163_c6_g1_i1.p1", "Schmidtea_mediterranea_DN831865_c4_g1_i3.p1")
735	GO:0000723	telomere maintenance	52	5	4.83	0.53601	c("Schmidtea_mediterranea_DN822235_c0_g1_i2.p1", "Schmidtea_mediterranea_DN824574_c8_g1_i6.p1", "Schmidtea_mediterranea_DN829995_c3_g1_i6.p1", "Schmidtea_mediterranea_DN829995_c3_g1_i8.p1", "Schmidtea_mediterranea_DN830177_c10_g1_i5.p1")
736	GO:0032200	telomere organization	52	5	4.83	0.53601	c("Schmidtea_mediterranea_DN822235_c0_g1_i2.p1", "Schmidtea_mediterranea_DN824574_c8_g1_i6.p1", "Schmidtea_mediterranea_DN829995_c3_g1_i6.p1", "Schmidtea_mediterranea_DN829995_c3_g1_i8.p1", "Schmidtea_mediterranea_DN830177_c10_g1_i5.p1")
737	GO:0045454	cell redox homeostasis	30	3	2.78	0.53610	c("Schmidtea_mediterranea_DN816874_c4_g1_i12.p1", "Schmidtea_mediterranea_DN816874_c4_g1_i24.p1", "Schmidtea_mediterranea_DN816874_c4_g1_i4.p1")
738	GO:0033365	protein localization to organelle	63	6	5.85	0.53650	c("Schmidtea_mediterranea_DN803356_c0_g1_i1.p1", "Schmidtea_mediterranea_DN818362_c3_g1_i3.p1", "Schmidtea_mediterranea_DN818362_c3_g1_i5.p1", "Schmidtea_mediterranea_DN824953_c0_g1_i3.p1", "Schmidtea_mediterranea_DN828279_c4_g1_i1.p1", "Schmidtea_mediterranea_DN830235_c4_g5_i1.p1")
739	GO:0006081	cellular aldehyde metabolic process	19	2	1.76	0.53754	c("Schmidtea_mediterranea_DN803694_c12_g2_i2.p1", "Schmidtea_mediterranea_DN815639_c3_g3_i3.p1")
740	GO:0006826	iron ion transport	19	2	1.76	0.53754	c("Schmidtea_mediterranea_DN799352_c0_g1_i1.p1", "Schmidtea_mediterranea_DN811634_c9_g1_i1.p1")
741	GO:0000290	deadenylation-dependent decapping of nuc...	8	1	0.74	0.54131	Schmidtea_mediterranea_DN806012_c4_g1_i1.p1
742	GO:0006493	protein O-linked glycosylation	8	1	0.74	0.54131	Schmidtea_mediterranea_DN817121_c6_g1_i3.p1
743	GO:0006743	ubiquinone metabolic process	8	1	0.74	0.54131	Schmidtea_mediterranea_DN825471_c12_g1_i1.p1
744	GO:0006744	ubiquinone biosynthetic process	8	1	0.74	0.54131	Schmidtea_mediterranea_DN825471_c12_g1_i1.p1
745	GO:0006885	regulation of pH	8	1	0.74	0.54131	Schmidtea_mediterranea_DN800562_c0_g1_i2.p1
746	GO:0007140	male meiotic nuclear division	8	1	0.74	0.54131	Schmidtea_mediterranea_DN819239_c6_g2_i3.p1
747	GO:0009143	nucleoside triphosphate catabolic proces...	8	1	0.74	0.54131	Schmidtea_mediterranea_DN189217_c0_g1_i2.p1
748	GO:0009396	folic acid-containing compound biosynthe...	8	1	0.74	0.54131	Schmidtea_mediterranea_DN813387_c7_g1_i1.p1
749	GO:0031032	actomyosin structure organization	8	1	0.74	0.54131	Schmidtea_mediterranea_DN829749_c3_g1_i3.p1
750	GO:0032968	positive regulation of transcription elo...	8	1	0.74	0.54131	Schmidtea_mediterranea_DN822242_c1_g1_i3.p1
751	GO:0034243	regulation of transcription elongation f...	8	1	0.74	0.54131	Schmidtea_mediterranea_DN822242_c1_g1_i3.p1
752	GO:0042181	ketone biosynthetic process	8	1	0.74	0.54131	Schmidtea_mediterranea_DN825471_c12_g1_i1.p1
753	GO:0043248	proteasome assembly	8	1	0.74	0.54131	Schmidtea_mediterranea_DN764730_c1_g2_i1.p1
754	GO:0051304	chromosome separation	8	1	0.74	0.54131	Schmidtea_mediterranea_DN829908_c1_g1_i10.p1
755	GO:0055067	monovalent inorganic cation homeostasis	8	1	0.74	0.54131	Schmidtea_mediterranea_DN800562_c0_g1_i2.p1
756	GO:0060828	regulation of canonical Wnt signaling pa...	8	1	0.74	0.54131	Schmidtea_mediterranea_DN813781_c2_g1_i1.p1
757	GO:0070940	dephosphorylation of RNA polymerase II C...	8	1	0.74	0.54131	Schmidtea_mediterranea_DN822266_c5_g2_i2.p1
758	GO:0072529	pyrimidine-containing compound catabolic...	8	1	0.74	0.54131	Schmidtea_mediterranea_DN189217_c0_g1_i2.p1
759	GO:1901661	quinone metabolic process	8	1	0.74	0.54131	Schmidtea_mediterranea_DN825471_c12_g1_i1.p1
760	GO:1901663	quinone biosynthetic process	8	1	0.74	0.54131	Schmidtea_mediterranea_DN825471_c12_g1_i1.p1
761	GO:2001251	negative regulation of chromosome organi...	8	1	0.74	0.54131	Schmidtea_mediterranea_DN825887_c8_g1_i6.p1
762	GO:0060249	anatomical structure homeostasis	53	5	4.92	0.55343	c("Schmidtea_mediterranea_DN822235_c0_g1_i2.p1", "Schmidtea_mediterranea_DN824574_c8_g1_i6.p1", "Schmidtea_mediterranea_DN829995_c3_g1_i6.p1", "Schmidtea_mediterranea_DN829995_c3_g1_i8.p1", "Schmidtea_mediterranea_DN830177_c10_g1_i5.p1")
763	GO:0051649	establishment of localization in cell	338	31	31.37	0.55607	c("Schmidtea_mediterranea_DN595343_c0_g1_i1.p1", "Schmidtea_mediterranea_DN688497_c1_g1_i1.p1", "Schmidtea_mediterranea_DN764730_c1_g2_i1.p1", "Schmidtea_mediterranea_DN781220_c0_g1_i1.p1", "Schmidtea_mediterranea_DN793451_c0_g1_i1.p1", "Schmidtea_mediterranea_DN796241_c0_g1_i1.p1", "Schmidtea_mediterranea_DN803356_c0_g1_i1.p1", "Schmidtea_mediterranea_DN805108_c1_g1_i2.p1", "Schmidtea_mediterran…
764	GO:0008652	cellular amino acid biosynthetic process	31	3	2.88	0.55888	c("Schmidtea_mediterranea_DN810744_c3_g1_i4.p1", "Schmidtea_mediterranea_DN812040_c18_g1_i8.p1", "Schmidtea_mediterranea_DN813387_c7_g1_i1.p1")
765	GO:1901607	alpha-amino acid biosynthetic process	31	3	2.88	0.55888	c("Schmidtea_mediterranea_DN810744_c3_g1_i4.p1", "Schmidtea_mediterranea_DN812040_c18_g1_i8.p1", "Schmidtea_mediterranea_DN813387_c7_g1_i1.p1")
766	GO:0009308	amine metabolic process	20	2	1.86	0.56592	c("Schmidtea_mediterranea_DN806128_c8_g1_i1.p1", "Schmidtea_mediterranea_DN818592_c0_g5_i2.p1")
767	GO:0009628	response to abiotic stimulus	20	2	1.86	0.56592	c("Schmidtea_mediterranea_DN829995_c3_g1_i6.p1", "Schmidtea_mediterranea_DN829995_c3_g1_i8.p1")
768	GO:0042180	cellular ketone metabolic process	20	2	1.86	0.56592	c("Schmidtea_mediterranea_DN803694_c12_g2_i2.p1", "Schmidtea_mediterranea_DN825471_c12_g1_i1.p1")
769	GO:0046907	intracellular transport	319	29	29.6	0.57604	c("Schmidtea_mediterranea_DN595343_c0_g1_i1.p1", "Schmidtea_mediterranea_DN688497_c1_g1_i1.p1", "Schmidtea_mediterranea_DN764730_c1_g2_i1.p1", "Schmidtea_mediterranea_DN781220_c0_g1_i1.p1", "Schmidtea_mediterranea_DN793451_c0_g1_i1.p1", "Schmidtea_mediterranea_DN796241_c0_g1_i1.p1", "Schmidtea_mediterranea_DN803356_c0_g1_i1.p1", "Schmidtea_mediterranea_DN805108_c1_g1_i2.p1", "Schmidtea_mediterran…
770	GO:0033036	macromolecule localization	374	34	34.71	0.57797	c("Schmidtea_mediterranea_DN688497_c1_g1_i1.p1", "Schmidtea_mediterranea_DN764730_c1_g2_i1.p1", "Schmidtea_mediterranea_DN796241_c0_g1_i1.p1", "Schmidtea_mediterranea_DN803356_c0_g1_i1.p1", "Schmidtea_mediterranea_DN805108_c1_g1_i2.p1", "Schmidtea_mediterranea_DN808102_c1_g1_i2.p1", "Schmidtea_mediterranea_DN809137_c11_g3_i1.p1", "Schmidtea_mediterranea_DN809446_c9_g1_i2.p1", "Schmidtea_mediterra…
771	GO:0000956	nuclear-transcribed mRNA catabolic proce...	32	3	2.97	0.58096	c("Schmidtea_mediterranea_DN789542_c0_g1_i1.p1", "Schmidtea_mediterranea_DN806012_c4_g1_i1.p1", "Schmidtea_mediterranea_DN812117_c7_g2_i2.p1")
772	GO:0000270	peptidoglycan metabolic process	9	1	0.84	0.58390	Schmidtea_mediterranea_DN823296_c0_g1_i4.p1
773	GO:0000281	mitotic cytokinesis	9	1	0.84	0.58390	Schmidtea_mediterranea_DN830516_c4_g1_i2.p1
774	GO:0000288	nuclear-transcribed mRNA catabolic proce...	9	1	0.84	0.58390	Schmidtea_mediterranea_DN806012_c4_g1_i1.p1
775	GO:0006026	aminoglycan catabolic process	9	1	0.84	0.58390	Schmidtea_mediterranea_DN823296_c0_g1_i4.p1
776	GO:0006027	glycosaminoglycan catabolic process	9	1	0.84	0.58390	Schmidtea_mediterranea_DN823296_c0_g1_i4.p1
777	GO:0006183	GTP biosynthetic process	9	1	0.84	0.58390	Schmidtea_mediterranea_DN781603_c0_g1_i1.p1
778	GO:0006228	UTP biosynthetic process	9	1	0.84	0.58390	Schmidtea_mediterranea_DN781603_c0_g1_i1.p1
779	GO:0006556	S-adenosylmethionine biosynthetic proces...	9	1	0.84	0.58390	Schmidtea_mediterranea_DN819431_c5_g1_i5.p1
780	GO:0009253	peptidoglycan catabolic process	9	1	0.84	0.58390	Schmidtea_mediterranea_DN823296_c0_g1_i4.p1
781	GO:0030433	ubiquitin-dependent ERAD pathway	9	1	0.84	0.58390	Schmidtea_mediterranea_DN829748_c6_g1_i1.p1
782	GO:0034976	response to endoplasmic reticulum stress	9	1	0.84	0.58390	Schmidtea_mediterranea_DN829748_c6_g1_i1.p1
783	GO:0036503	ERAD pathway	9	1	0.84	0.58390	Schmidtea_mediterranea_DN829748_c6_g1_i1.p1
784	GO:0042559	pteridine-containing compound biosynthet...	9	1	0.84	0.58390	Schmidtea_mediterranea_DN813387_c7_g1_i1.p1
785	GO:0042775	mitochondrial ATP synthesis coupled elec...	9	1	0.84	0.58390	Schmidtea_mediterranea_DN811594_c7_g1_i1.p1
786	GO:0046051	UTP metabolic process	9	1	0.84	0.58390	Schmidtea_mediterranea_DN781603_c0_g1_i1.p1
787	GO:0046500	S-adenosylmethionine metabolic process	9	1	0.84	0.58390	Schmidtea_mediterranea_DN819431_c5_g1_i5.p1
788	GO:0070286	axonemal dynein complex assembly	9	1	0.84	0.58390	Schmidtea_mediterranea_DN815400_c4_g1_i2.p1
789	GO:0009064	glutamine family amino acid metabolic pr...	21	2	1.95	0.59301	c("Schmidtea_mediterranea_DN812040_c18_g1_i8.p1", "Schmidtea_mediterranea_DN826639_c2_g1_i2.p1")
790	GO:0010628	positive regulation of gene expression	33	3	3.06	0.60234	c("Schmidtea_mediterranea_DN790516_c0_g1_i1.p1", "Schmidtea_mediterranea_DN803736_c2_g2_i1.p1", "Schmidtea_mediterranea_DN822242_c1_g1_i3.p1")
791	GO:0007018	microtubule-based movement	247	22	22.92	0.61366	c("Schmidtea_mediterranea_DN799004_c0_g1_i1.p1", "Schmidtea_mediterranea_DN801040_c0_g1_i3.p1", "Schmidtea_mediterranea_DN804013_c1_g1_i1.p1", "Schmidtea_mediterranea_DN807970_c4_g3_i1.p1", "Schmidtea_mediterranea_DN807970_c4_g3_i2.p1", "Schmidtea_mediterranea_DN811171_c0_g1_i3.p1", "Schmidtea_mediterranea_DN811171_c0_g1_i7.p1", "Schmidtea_mediterranea_DN812178_c8_g2_i7.p2", "Schmidtea_mediterran…
792	GO:1901565	organonitrogen compound catabolic proces...	259	23	24.03	0.62068	c("Schmidtea_mediterranea_DN189217_c0_g1_i2.p1", "Schmidtea_mediterranea_DN795329_c0_g1_i1.p1", "Schmidtea_mediterranea_DN800741_c0_g1_i2.p1", "Schmidtea_mediterranea_DN806276_c8_g1_i2.p1", "Schmidtea_mediterranea_DN811570_c7_g1_i3.p1", "Schmidtea_mediterranea_DN814946_c4_g1_i1.p1", "Schmidtea_mediterranea_DN816454_c6_g2_i2.p1", "Schmidtea_mediterranea_DN816699_c5_g1_i7.p1", "Schmidtea_mediterran…
793	GO:0000122	negative regulation of transcription by ...	10	1	0.93	0.62255	Schmidtea_mediterranea_DN824041_c1_g5_i1.p1
794	GO:0006072	glycerol-3-phosphate metabolic process	10	1	0.93	0.62255	Schmidtea_mediterranea_DN820768_c7_g1_i6.p1
795	GO:0006098	pentose-phosphate shunt	10	1	0.93	0.62255	Schmidtea_mediterranea_DN815639_c3_g3_i3.p1
796	GO:0007033	vacuole organization	10	1	0.93	0.62255	Schmidtea_mediterranea_DN818514_c4_g1_i4.p1
797	GO:0009084	glutamine family amino acid biosynthetic...	10	1	0.93	0.62255	Schmidtea_mediterranea_DN812040_c18_g1_i8.p1
798	GO:0019682	glyceraldehyde-3-phosphate metabolic pro...	10	1	0.93	0.62255	Schmidtea_mediterranea_DN815639_c3_g3_i3.p1
799	GO:0022412	cellular process involved in reproductio...	10	1	0.93	0.62255	Schmidtea_mediterranea_DN819239_c6_g2_i3.p1
800	GO:0043648	dicarboxylic acid metabolic process	10	1	0.93	0.62255	Schmidtea_mediterranea_DN815665_c9_g1_i2.p1
801	GO:0051156	glucose 6-phosphate metabolic process	10	1	0.93	0.62255	Schmidtea_mediterranea_DN815639_c3_g3_i3.p1
802	GO:0051270	regulation of cellular component movemen...	10	1	0.93	0.62255	Schmidtea_mediterranea_DN801040_c0_g1_i3.p1
803	GO:0052646	alditol phosphate metabolic process	10	1	0.93	0.62255	Schmidtea_mediterranea_DN820768_c7_g1_i6.p1
804	GO:0060070	canonical Wnt signaling pathway	10	1	0.93	0.62255	Schmidtea_mediterranea_DN813781_c2_g1_i1.p1
805	GO:1901070	guanosine-containing compound biosynthet...	10	1	0.93	0.62255	Schmidtea_mediterranea_DN781603_c0_g1_i1.p1
806	GO:1903825	organic acid transmembrane transport	10	1	0.93	0.62255	Schmidtea_mediterranea_DN805875_c7_g1_i1.p1
807	GO:1905039	carboxylic acid transmembrane transport	10	1	0.93	0.62255	Schmidtea_mediterranea_DN805875_c7_g1_i1.p1
808	GO:0006886	intracellular protein transport	204	18	18.93	0.62549	c("Schmidtea_mediterranea_DN688497_c1_g1_i1.p1", "Schmidtea_mediterranea_DN764730_c1_g2_i1.p1", "Schmidtea_mediterranea_DN796241_c0_g1_i1.p1", "Schmidtea_mediterranea_DN803356_c0_g1_i1.p1", "Schmidtea_mediterranea_DN808102_c1_g1_i2.p1", "Schmidtea_mediterranea_DN810271_c8_g3_i4.p1", "Schmidtea_mediterranea_DN810790_c3_g1_i18.p1", "Schmidtea_mediterranea_DN815827_c12_g1_i1.p1", "Schmidtea_mediterr…
809	GO:0051640	organelle localization	46	4	4.27	0.62891	c("Schmidtea_mediterranea_DN816289_c17_g1_i3.p1", "Schmidtea_mediterranea_DN817795_c5_g1_i1.p1", "Schmidtea_mediterranea_DN817795_c5_g1_i4.p1", "Schmidtea_mediterranea_DN820720_c8_g1_i2.p1")
810	GO:0006094	gluconeogenesis	23	2	2.13	0.64336	c("Schmidtea_mediterranea_DN806958_c1_g1_i8.p1", "Schmidtea_mediterranea_DN826136_c7_g1_i7.p1")
811	GO:0019319	hexose biosynthetic process	23	2	2.13	0.64336	c("Schmidtea_mediterranea_DN806958_c1_g1_i8.p1", "Schmidtea_mediterranea_DN826136_c7_g1_i7.p1")
812	GO:0046364	monosaccharide biosynthetic process	23	2	2.13	0.64336	c("Schmidtea_mediterranea_DN806958_c1_g1_i8.p1", "Schmidtea_mediterranea_DN826136_c7_g1_i7.p1")
813	GO:1901566	organonitrogen compound biosynthetic pro...	804	72	74.61	0.64820	c("Schmidtea_mediterranea_DN1395809_c0_g1_i1.p1", "Schmidtea_mediterranea_DN189217_c0_g1_i2.p1", "Schmidtea_mediterranea_DN521794_c0_g2_i1.p1", "Schmidtea_mediterranea_DN743654_c0_g1_i1.p1", "Schmidtea_mediterranea_DN781603_c0_g1_i1.p1", "Schmidtea_mediterranea_DN798663_c0_g1_i3.p1", "Schmidtea_mediterranea_DN798739_c0_g2_i1.p1", "Schmidtea_mediterranea_DN802591_c15_g2_i1.p1", "Schmidtea_mediterr…
814	GO:0044782	cilium organization	71	6	6.59	0.65551	c("Schmidtea_mediterranea_DN807970_c4_g3_i1.p1", "Schmidtea_mediterranea_DN807970_c4_g3_i2.p1", "Schmidtea_mediterranea_DN815400_c4_g1_i2.p1", "Schmidtea_mediterranea_DN826847_c3_g1_i8.p1", "Schmidtea_mediterranea_DN829163_c6_g1_i1.p1", "Schmidtea_mediterranea_DN831865_c4_g1_i3.p1")
815	GO:0006563	L-serine metabolic process	11	1	1.02	0.65761	Schmidtea_mediterranea_DN810744_c3_g1_i4.p1
816	GO:0033044	regulation of chromosome organization	11	1	1.02	0.65761	Schmidtea_mediterranea_DN825887_c8_g1_i6.p1
817	GO:0072593	reactive oxygen species metabolic proces...	11	1	1.02	0.65761	Schmidtea_mediterranea_DN819011_c8_g1_i1.p1
818	GO:0009891	positive regulation of biosynthetic proc...	36	3	3.34	0.66202	c("Schmidtea_mediterranea_DN790516_c0_g1_i1.p1", "Schmidtea_mediterranea_DN803736_c2_g2_i1.p1", "Schmidtea_mediterranea_DN822242_c1_g1_i3.p1")
819	GO:0010557	positive regulation of macromolecule bio...	36	3	3.34	0.66202	c("Schmidtea_mediterranea_DN790516_c0_g1_i1.p1", "Schmidtea_mediterranea_DN803736_c2_g2_i1.p1", "Schmidtea_mediterranea_DN822242_c1_g1_i3.p1")
820	GO:0031328	positive regulation of cellular biosynth...	36	3	3.34	0.66202	c("Schmidtea_mediterranea_DN790516_c0_g1_i1.p1", "Schmidtea_mediterranea_DN803736_c2_g2_i1.p1", "Schmidtea_mediterranea_DN822242_c1_g1_i3.p1")
821	GO:0055072	iron ion homeostasis	24	2	2.23	0.66662	c("Schmidtea_mediterranea_DN799352_c0_g1_i1.p1", "Schmidtea_mediterranea_DN811634_c9_g1_i1.p1")
822	GO:0034613	cellular protein localization	222	19	20.6	0.67991	c("Schmidtea_mediterranea_DN688497_c1_g1_i1.p1", "Schmidtea_mediterranea_DN764730_c1_g2_i1.p1", "Schmidtea_mediterranea_DN796241_c0_g1_i1.p1", "Schmidtea_mediterranea_DN803356_c0_g1_i1.p1", "Schmidtea_mediterranea_DN808102_c1_g1_i2.p1", "Schmidtea_mediterranea_DN810271_c8_g3_i4.p1", "Schmidtea_mediterranea_DN810790_c3_g1_i18.p1", "Schmidtea_mediterranea_DN814274_c12_g1_i1.p1", "Schmidtea_mediterr…
823	GO:0070727	cellular macromolecule localization	222	19	20.6	0.67991	c("Schmidtea_mediterranea_DN688497_c1_g1_i1.p1", "Schmidtea_mediterranea_DN764730_c1_g2_i1.p1", "Schmidtea_mediterranea_DN796241_c0_g1_i1.p1", "Schmidtea_mediterranea_DN803356_c0_g1_i1.p1", "Schmidtea_mediterranea_DN808102_c1_g1_i2.p1", "Schmidtea_mediterranea_DN810271_c8_g3_i4.p1", "Schmidtea_mediterranea_DN810790_c3_g1_i18.p1", "Schmidtea_mediterranea_DN814274_c12_g1_i1.p1", "Schmidtea_mediterr…
824	GO:0055076	transition metal ion homeostasis	25	2	2.32	0.68865	c("Schmidtea_mediterranea_DN799352_c0_g1_i1.p1", "Schmidtea_mediterranea_DN811634_c9_g1_i1.p1")
825	GO:0006022	aminoglycan metabolic process	12	1	1.11	0.68941	Schmidtea_mediterranea_DN823296_c0_g1_i4.p1
826	GO:0006415	translational termination	12	1	1.11	0.68941	Schmidtea_mediterranea_DN803736_c2_g2_i1.p1
827	GO:0007099	centriole replication	12	1	1.11	0.68941	Schmidtea_mediterranea_DN820179_c10_g1_i2.p1
828	GO:0015850	organic hydroxy compound transport	12	1	1.11	0.68941	Schmidtea_mediterranea_DN828606_c0_g2_i1.p1
829	GO:0030203	glycosaminoglycan metabolic process	12	1	1.11	0.68941	Schmidtea_mediterranea_DN823296_c0_g1_i4.p1
830	GO:0035304	regulation of protein dephosphorylation	12	1	1.11	0.68941	Schmidtea_mediterranea_DN822112_c3_g1_i12.p1
831	GO:0042451	purine nucleoside biosynthetic process	12	1	1.11	0.68941	Schmidtea_mediterranea_DN781603_c0_g1_i1.p1
832	GO:0046129	purine ribonucleoside biosynthetic proce...	12	1	1.11	0.68941	Schmidtea_mediterranea_DN781603_c0_g1_i1.p1
833	GO:0098534	centriole assembly	12	1	1.11	0.68941	Schmidtea_mediterranea_DN820179_c10_g1_i2.p1
834	GO:0051704	multi-organism process	86	7	7.98	0.69709	c("Schmidtea_mediterranea_DN810790_c3_g1_i16.p1", "Schmidtea_mediterranea_DN814179_c0_g1_i7.p2", "Schmidtea_mediterranea_DN819239_c6_g2_i3.p1", "Schmidtea_mediterranea_DN819328_c6_g1_i1.p1", "Schmidtea_mediterranea_DN819328_c6_g1_i6.p1", "Schmidtea_mediterranea_DN827808_c5_g1_i14.p1", "Schmidtea_mediterranea_DN830870_c0_g1_i3.p2")
835	GO:0001505	regulation of neurotransmitter levels	38	3	3.53	0.69804	c("Schmidtea_mediterranea_DN810744_c3_g1_i4.p1", "Schmidtea_mediterranea_DN813387_c7_g1_i1.p1", "Schmidtea_mediterranea_DN822009_c4_g1_i12.p1")
836	GO:0006520	cellular amino acid metabolic process	168	14	15.59	0.70375	c("Schmidtea_mediterranea_DN804719_c17_g1_i2.p1", "Schmidtea_mediterranea_DN807020_c11_g1_i6.p1", "Schmidtea_mediterranea_DN808322_c10_g1_i1.p1", "Schmidtea_mediterranea_DN808973_c11_g1_i5.p1", "Schmidtea_mediterranea_DN809158_c0_g1_i4.p1", "Schmidtea_mediterranea_DN810666_c13_g2_i2.p1", "Schmidtea_mediterranea_DN810744_c3_g1_i4.p1", "Schmidtea_mediterranea_DN812040_c18_g1_i8.p1", "Schmidtea_medi…
837	GO:0044093	positive regulation of molecular functio...	63	5	5.85	0.70725	c("Schmidtea_mediterranea_DN813642_c5_g2_i6.p1", "Schmidtea_mediterranea_DN816094_c2_g2_i3.p1", "Schmidtea_mediterranea_DN816677_c3_g2_i1.p1", "Schmidtea_mediterranea_DN827861_c11_g3_i5.p1", "Schmidtea_mediterranea_DN829749_c3_g1_i3.p1")
838	GO:0016051	carbohydrate biosynthetic process	39	3	3.62	0.71492	c("Schmidtea_mediterranea_DN805699_c17_g1_i4.p1", "Schmidtea_mediterranea_DN806958_c1_g1_i8.p1", "Schmidtea_mediterranea_DN826136_c7_g1_i7.p1")
839	GO:0044265	cellular macromolecule catabolic process	204	17	18.93	0.71600	c("Schmidtea_mediterranea_DN789542_c0_g1_i1.p1", "Schmidtea_mediterranea_DN795329_c0_g1_i1.p1", "Schmidtea_mediterranea_DN800741_c0_g1_i2.p1", "Schmidtea_mediterranea_DN806012_c4_g1_i1.p1", "Schmidtea_mediterranea_DN806276_c8_g1_i2.p1", "Schmidtea_mediterranea_DN811570_c7_g1_i3.p1", "Schmidtea_mediterranea_DN812117_c7_g2_i2.p1", "Schmidtea_mediterranea_DN813422_c12_g1_i1.p1", "Schmidtea_mediterra…
840	GO:0006739	NADP metabolic process	13	1	1.21	0.71827	Schmidtea_mediterranea_DN815639_c3_g3_i3.p1
841	GO:0030111	regulation of Wnt signaling pathway	13	1	1.21	0.71827	Schmidtea_mediterranea_DN813781_c2_g1_i1.p1
842	GO:0035303	regulation of dephosphorylation	13	1	1.21	0.71827	Schmidtea_mediterranea_DN822112_c3_g1_i12.p1
843	GO:0016579	protein deubiquitination	76	6	7.05	0.71945	c("Schmidtea_mediterranea_DN795329_c0_g1_i1.p1", "Schmidtea_mediterranea_DN816602_c6_g1_i1.p1", "Schmidtea_mediterranea_DN816602_c6_g1_i2.p1", "Schmidtea_mediterranea_DN816699_c5_g1_i7.p1", "Schmidtea_mediterranea_DN821011_c4_g2_i5.p1", "Schmidtea_mediterranea_DN821585_c1_g1_i4.p1")
844	GO:0050790	regulation of catalytic activity	100	8	9.28	0.72120	c("Schmidtea_mediterranea_DN803474_c8_g2_i1.p1", "Schmidtea_mediterranea_DN813642_c5_g2_i6.p1", "Schmidtea_mediterranea_DN816094_c2_g2_i3.p1", "Schmidtea_mediterranea_DN816677_c3_g2_i1.p1", "Schmidtea_mediterranea_DN825887_c8_g1_i6.p1", "Schmidtea_mediterranea_DN827861_c11_g3_i5.p1", "Schmidtea_mediterranea_DN828409_c5_g1_i4.p1", "Schmidtea_mediterranea_DN829749_c3_g1_i3.p1")
845	GO:0003341	cilium movement	27	2	2.51	0.72909	c("Schmidtea_mediterranea_DN801040_c0_g1_i3.p1", "Schmidtea_mediterranea_DN815400_c4_g1_i2.p1")
846	GO:0051641	cellular localization	377	32	34.98	0.73097	c("Schmidtea_mediterranea_DN595343_c0_g1_i1.p1", "Schmidtea_mediterranea_DN688497_c1_g1_i1.p1", "Schmidtea_mediterranea_DN764730_c1_g2_i1.p1", "Schmidtea_mediterranea_DN781220_c0_g1_i1.p1", "Schmidtea_mediterranea_DN793451_c0_g1_i1.p1", "Schmidtea_mediterranea_DN796241_c0_g1_i1.p1", "Schmidtea_mediterranea_DN803356_c0_g1_i1.p1", "Schmidtea_mediterranea_DN805108_c1_g1_i2.p1", "Schmidtea_mediterran…
847	GO:0016055	Wnt signaling pathway	53	4	4.92	0.73749	c("Schmidtea_mediterranea_DN789370_c0_g1_i2.p1", "Schmidtea_mediterranea_DN789370_c0_g1_i4.p1", "Schmidtea_mediterranea_DN808251_c14_g1_i2.p2", "Schmidtea_mediterranea_DN813781_c2_g1_i1.p1")
848	GO:0198738	cell-cell signaling by wnt	53	4	4.92	0.73749	c("Schmidtea_mediterranea_DN789370_c0_g1_i2.p1", "Schmidtea_mediterranea_DN789370_c0_g1_i4.p1", "Schmidtea_mediterranea_DN808251_c14_g1_i2.p2", "Schmidtea_mediterranea_DN813781_c2_g1_i1.p1")
849	GO:1905114	cell surface receptor signaling pathway ...	53	4	4.92	0.73749	c("Schmidtea_mediterranea_DN789370_c0_g1_i2.p1", "Schmidtea_mediterranea_DN789370_c0_g1_i4.p1", "Schmidtea_mediterranea_DN808251_c14_g1_i2.p2", "Schmidtea_mediterranea_DN813781_c2_g1_i1.p1")
850	GO:0034655	nucleobase-containing compound catabolic...	114	9	10.58	0.74228	c("Schmidtea_mediterranea_DN189217_c0_g1_i2.p1", "Schmidtea_mediterranea_DN789542_c0_g1_i1.p1", "Schmidtea_mediterranea_DN806012_c4_g1_i1.p1", "Schmidtea_mediterranea_DN806958_c1_g1_i8.p1", "Schmidtea_mediterranea_DN812117_c7_g2_i2.p1", "Schmidtea_mediterranea_DN813422_c12_g1_i1.p1", "Schmidtea_mediterranea_DN816345_c0_g1_i4.p1", "Schmidtea_mediterranea_DN819949_c9_g1_i1.p1", "Schmidtea_mediterra…
851	GO:0000271	polysaccharide biosynthetic process	14	1	1.3	0.74444	Schmidtea_mediterranea_DN805699_c17_g1_i4.p1
852	GO:0006119	oxidative phosphorylation	14	1	1.3	0.74444	Schmidtea_mediterranea_DN811594_c7_g1_i1.p1
853	GO:0042773	ATP synthesis coupled electron transport	14	1	1.3	0.74444	Schmidtea_mediterranea_DN811594_c7_g1_i1.p1
854	GO:0046903	secretion	103	8	9.56	0.75129	c("Schmidtea_mediterranea_DN809137_c11_g3_i1.p1", "Schmidtea_mediterranea_DN812576_c6_g3_i1.p3", "Schmidtea_mediterranea_DN812576_c6_g3_i2.p1", "Schmidtea_mediterranea_DN812931_c6_g1_i2.p1", "Schmidtea_mediterranea_DN829483_c5_g1_i7.p1", "Schmidtea_mediterranea_DN829733_c8_g1_i1.p1", "Schmidtea_mediterranea_DN829752_c8_g4_i1.p1", "Schmidtea_mediterranea_DN831104_c15_g5_i1.p1")
855	GO:0070646	protein modification by small protein re...	79	6	7.33	0.75363	c("Schmidtea_mediterranea_DN795329_c0_g1_i1.p1", "Schmidtea_mediterranea_DN816602_c6_g1_i1.p1", "Schmidtea_mediterranea_DN816602_c6_g1_i2.p1", "Schmidtea_mediterranea_DN816699_c5_g1_i7.p1", "Schmidtea_mediterranea_DN821011_c4_g2_i5.p1", "Schmidtea_mediterranea_DN821585_c1_g1_i4.p1")
856	GO:0007017	microtubule-based process	530	45	49.18	0.76113	c("Schmidtea_mediterranea_DN799004_c0_g1_i1.p1", "Schmidtea_mediterranea_DN801040_c0_g1_i3.p1", "Schmidtea_mediterranea_DN801097_c1_g1_i1.p1", "Schmidtea_mediterranea_DN804013_c1_g1_i1.p1", "Schmidtea_mediterranea_DN804599_c1_g4_i1.p1", "Schmidtea_mediterranea_DN805612_c13_g3_i3.p1", "Schmidtea_mediterranea_DN807739_c5_g1_i1.p1", "Schmidtea_mediterranea_DN807970_c4_g3_i1.p1", "Schmidtea_mediterra…
857	GO:0006875	cellular metal ion homeostasis	29	2	2.69	0.76499	c("Schmidtea_mediterranea_DN799352_c0_g1_i1.p1", "Schmidtea_mediterranea_DN811634_c9_g1_i1.p1")
858	GO:0045893	positive regulation of transcription, DN...	29	2	2.69	0.76499	c("Schmidtea_mediterranea_DN790516_c0_g1_i1.p1", "Schmidtea_mediterranea_DN822242_c1_g1_i3.p1")
859	GO:0051254	positive regulation of RNA metabolic pro...	29	2	2.69	0.76499	c("Schmidtea_mediterranea_DN790516_c0_g1_i1.p1", "Schmidtea_mediterranea_DN822242_c1_g1_i3.p1")
860	GO:1901136	carbohydrate derivative catabolic proces...	29	2	2.69	0.76499	c("Schmidtea_mediterranea_DN189217_c0_g1_i2.p1", "Schmidtea_mediterranea_DN823296_c0_g1_i4.p1")
861	GO:1902680	positive regulation of RNA biosynthetic ...	29	2	2.69	0.76499	c("Schmidtea_mediterranea_DN790516_c0_g1_i1.p1", "Schmidtea_mediterranea_DN822242_c1_g1_i3.p1")
862	GO:1903508	positive regulation of nucleic acid-temp...	29	2	2.69	0.76499	c("Schmidtea_mediterranea_DN790516_c0_g1_i1.p1", "Schmidtea_mediterranea_DN822242_c1_g1_i3.p1")
863	GO:0006468	protein phosphorylation	792	68	73.49	0.77545	c("Schmidtea_mediterranea_DN797850_c0_g1_i1.p1", "Schmidtea_mediterranea_DN799304_c0_g1_i1.p1", "Schmidtea_mediterranea_DN802188_c14_g1_i5.p1", "Schmidtea_mediterranea_DN802372_c1_g1_i3.p1", "Schmidtea_mediterranea_DN803474_c8_g2_i1.p1", "Schmidtea_mediterranea_DN804538_c14_g1_i1.p1", "Schmidtea_mediterranea_DN807458_c12_g1_i8.p1", "Schmidtea_mediterranea_DN809185_c4_g1_i11.p2", "Schmidtea_medite…
864	GO:1901605	alpha-amino acid metabolic process	69	5	6.4	0.77966	c("Schmidtea_mediterranea_DN810744_c3_g1_i4.p1", "Schmidtea_mediterranea_DN812040_c18_g1_i8.p1", "Schmidtea_mediterranea_DN813387_c7_g1_i1.p1", "Schmidtea_mediterranea_DN822009_c4_g1_i12.p1", "Schmidtea_mediterranea_DN826639_c2_g1_i2.p1")
865	GO:0006873	cellular ion homeostasis	30	2	2.78	0.78134	c("Schmidtea_mediterranea_DN799352_c0_g1_i1.p1", "Schmidtea_mediterranea_DN811634_c9_g1_i1.p1")
866	GO:0030003	cellular cation homeostasis	30	2	2.78	0.78134	c("Schmidtea_mediterranea_DN799352_c0_g1_i1.p1", "Schmidtea_mediterranea_DN811634_c9_g1_i1.p1")
867	GO:0006979	response to oxidative stress	16	1	1.48	0.78973	Schmidtea_mediterranea_DN819011_c8_g1_i1.p1
868	GO:0033014	tetrapyrrole biosynthetic process	16	1	1.48	0.78973	Schmidtea_mediterranea_DN813425_c10_g1_i3.p1
869	GO:0035082	axoneme assembly	16	1	1.48	0.78973	Schmidtea_mediterranea_DN815400_c4_g1_i2.p1
870	GO:0051187	cofactor catabolic process	16	1	1.48	0.78973	Schmidtea_mediterranea_DN819011_c8_g1_i1.p1
871	GO:1990542	mitochondrial transmembrane transport	16	1	1.48	0.78973	Schmidtea_mediterranea_DN805875_c7_g1_i1.p1
872	GO:0044262	cellular carbohydrate metabolic process	31	2	2.88	0.79669	c("Schmidtea_mediterranea_DN815615_c7_g2_i7.p1", "Schmidtea_mediterranea_DN826136_c7_g1_i7.p1")
873	GO:0006928	movement of cell or subcellular componen...	298	24	27.65	0.79778	c("Schmidtea_mediterranea_DN799004_c0_g1_i1.p1", "Schmidtea_mediterranea_DN801040_c0_g1_i3.p1", "Schmidtea_mediterranea_DN804013_c1_g1_i1.p1", "Schmidtea_mediterranea_DN807970_c4_g3_i1.p1", "Schmidtea_mediterranea_DN807970_c4_g3_i2.p1", "Schmidtea_mediterranea_DN811171_c0_g1_i3.p1", "Schmidtea_mediterranea_DN811171_c0_g1_i7.p1", "Schmidtea_mediterranea_DN812178_c8_g2_i7.p2", "Schmidtea_mediterran…
874	GO:0071702	organic substance transport	414	34	38.42	0.80062	c("Schmidtea_mediterranea_DN688497_c1_g1_i1.p1", "Schmidtea_mediterranea_DN764730_c1_g2_i1.p1", "Schmidtea_mediterranea_DN796241_c0_g1_i1.p1", "Schmidtea_mediterranea_DN803356_c0_g1_i1.p1", "Schmidtea_mediterranea_DN805108_c1_g1_i2.p1", "Schmidtea_mediterranea_DN805875_c7_g1_i1.p1", "Schmidtea_mediterranea_DN808102_c1_g1_i2.p1", "Schmidtea_mediterranea_DN809137_c11_g3_i1.p1", "Schmidtea_mediterra…
875	GO:0050801	ion homeostasis	45	3	4.18	0.80117	c("Schmidtea_mediterranea_DN799352_c0_g1_i1.p1", "Schmidtea_mediterranea_DN800562_c0_g1_i2.p1", "Schmidtea_mediterranea_DN811634_c9_g1_i1.p1")
876	GO:0055080	cation homeostasis	45	3	4.18	0.80117	c("Schmidtea_mediterranea_DN799352_c0_g1_i1.p1", "Schmidtea_mediterranea_DN800562_c0_g1_i2.p1", "Schmidtea_mediterranea_DN811634_c9_g1_i1.p1")
877	GO:0098771	inorganic ion homeostasis	45	3	4.18	0.80117	c("Schmidtea_mediterranea_DN799352_c0_g1_i1.p1", "Schmidtea_mediterranea_DN800562_c0_g1_i2.p1", "Schmidtea_mediterranea_DN811634_c9_g1_i1.p1")
878	GO:0015031	protein transport	252	20	23.38	0.80128	c("Schmidtea_mediterranea_DN688497_c1_g1_i1.p1", "Schmidtea_mediterranea_DN764730_c1_g2_i1.p1", "Schmidtea_mediterranea_DN796241_c0_g1_i1.p1", "Schmidtea_mediterranea_DN803356_c0_g1_i1.p1", "Schmidtea_mediterranea_DN808102_c1_g1_i2.p1", "Schmidtea_mediterranea_DN810271_c8_g3_i4.p1", "Schmidtea_mediterranea_DN810790_c3_g1_i18.p1", "Schmidtea_mediterranea_DN813828_c3_g1_i1.p1", "Schmidtea_mediterra…
879	GO:0022904	respiratory electron transport chain	17	1	1.58	0.80927	Schmidtea_mediterranea_DN811594_c7_g1_i1.p1
880	GO:0043244	regulation of protein complex disassembl...	17	1	1.58	0.80927	Schmidtea_mediterranea_DN803736_c2_g2_i1.p1
881	GO:0051298	centrosome duplication	17	1	1.58	0.80927	Schmidtea_mediterranea_DN820179_c10_g1_i2.p1
882	GO:0044270	cellular nitrogen compound catabolic pro...	122	9	11.32	0.80985	c("Schmidtea_mediterranea_DN189217_c0_g1_i2.p1", "Schmidtea_mediterranea_DN789542_c0_g1_i1.p1", "Schmidtea_mediterranea_DN806012_c4_g1_i1.p1", "Schmidtea_mediterranea_DN806958_c1_g1_i8.p1", "Schmidtea_mediterranea_DN812117_c7_g2_i2.p1", "Schmidtea_mediterranea_DN813422_c12_g1_i1.p1", "Schmidtea_mediterranea_DN816345_c0_g1_i4.p1", "Schmidtea_mediterranea_DN819949_c9_g1_i1.p1", "Schmidtea_mediterra…
883	GO:0015833	peptide transport	254	20	23.57	0.81208	c("Schmidtea_mediterranea_DN688497_c1_g1_i1.p1", "Schmidtea_mediterranea_DN764730_c1_g2_i1.p1", "Schmidtea_mediterranea_DN796241_c0_g1_i1.p1", "Schmidtea_mediterranea_DN803356_c0_g1_i1.p1", "Schmidtea_mediterranea_DN808102_c1_g1_i2.p1", "Schmidtea_mediterranea_DN810271_c8_g3_i4.p1", "Schmidtea_mediterranea_DN810790_c3_g1_i18.p1", "Schmidtea_mediterranea_DN813828_c3_g1_i1.p1", "Schmidtea_mediterra…
884	GO:0045184	establishment of protein localization	254	20	23.57	0.81208	c("Schmidtea_mediterranea_DN688497_c1_g1_i1.p1", "Schmidtea_mediterranea_DN764730_c1_g2_i1.p1", "Schmidtea_mediterranea_DN796241_c0_g1_i1.p1", "Schmidtea_mediterranea_DN803356_c0_g1_i1.p1", "Schmidtea_mediterranea_DN808102_c1_g1_i2.p1", "Schmidtea_mediterranea_DN810271_c8_g3_i4.p1", "Schmidtea_mediterranea_DN810790_c3_g1_i18.p1", "Schmidtea_mediterranea_DN813828_c3_g1_i1.p1", "Schmidtea_mediterra…
885	GO:0008104	protein localization	267	21	24.78	0.81849	c("Schmidtea_mediterranea_DN688497_c1_g1_i1.p1", "Schmidtea_mediterranea_DN764730_c1_g2_i1.p1", "Schmidtea_mediterranea_DN796241_c0_g1_i1.p1", "Schmidtea_mediterranea_DN803356_c0_g1_i1.p1", "Schmidtea_mediterranea_DN808102_c1_g1_i2.p1", "Schmidtea_mediterranea_DN810271_c8_g3_i4.p1", "Schmidtea_mediterranea_DN810790_c3_g1_i18.p1", "Schmidtea_mediterranea_DN813828_c3_g1_i1.p1", "Schmidtea_mediterra…
886	GO:0019439	aromatic compound catabolic process	124	9	11.51	0.82447	c("Schmidtea_mediterranea_DN189217_c0_g1_i2.p1", "Schmidtea_mediterranea_DN789542_c0_g1_i1.p1", "Schmidtea_mediterranea_DN806012_c4_g1_i1.p1", "Schmidtea_mediterranea_DN806958_c1_g1_i8.p1", "Schmidtea_mediterranea_DN812117_c7_g2_i2.p1", "Schmidtea_mediterranea_DN813422_c12_g1_i1.p1", "Schmidtea_mediterranea_DN816345_c0_g1_i4.p1", "Schmidtea_mediterranea_DN819949_c9_g1_i1.p1", "Schmidtea_mediterra…
887	GO:0007034	vacuolar transport	18	1	1.67	0.82700	Schmidtea_mediterranea_DN798344_c0_g1_i1.p1
888	GO:0033013	tetrapyrrole metabolic process	18	1	1.67	0.82700	Schmidtea_mediterranea_DN813425_c10_g1_i3.p1
889	GO:1901606	alpha-amino acid catabolic process	18	1	1.67	0.82700	Schmidtea_mediterranea_DN822009_c4_g1_i12.p1
890	GO:0055086	nucleobase-containing small molecule met...	304	24	28.21	0.82704	c("Schmidtea_mediterranea_DN189217_c0_g1_i2.p1", "Schmidtea_mediterranea_DN718905_c0_g1_i1.p1", "Schmidtea_mediterranea_DN781603_c0_g1_i1.p1", "Schmidtea_mediterranea_DN806958_c1_g1_i8.p1", "Schmidtea_mediterranea_DN808905_c4_g1_i1.p1", "Schmidtea_mediterranea_DN811007_c7_g2_i2.p1", "Schmidtea_mediterranea_DN811594_c7_g1_i1.p1", "Schmidtea_mediterranea_DN812121_c7_g1_i1.p1", "Schmidtea_mediterran…
891	GO:0042592	homeostatic process	149	11	13.83	0.82726	c("Schmidtea_mediterranea_DN799352_c0_g1_i1.p1", "Schmidtea_mediterranea_DN800562_c0_g1_i2.p1", "Schmidtea_mediterranea_DN811634_c9_g1_i1.p1", "Schmidtea_mediterranea_DN816874_c4_g1_i12.p1", "Schmidtea_mediterranea_DN816874_c4_g1_i24.p1", "Schmidtea_mediterranea_DN816874_c4_g1_i4.p1", "Schmidtea_mediterranea_DN822235_c0_g1_i2.p1", "Schmidtea_mediterranea_DN824574_c8_g1_i6.p1", "Schmidtea_mediterr…
892	GO:0042886	amide transport	257	20	23.85	0.82749	c("Schmidtea_mediterranea_DN688497_c1_g1_i1.p1", "Schmidtea_mediterranea_DN764730_c1_g2_i1.p1", "Schmidtea_mediterranea_DN796241_c0_g1_i1.p1", "Schmidtea_mediterranea_DN803356_c0_g1_i1.p1", "Schmidtea_mediterranea_DN808102_c1_g1_i2.p1", "Schmidtea_mediterranea_DN810271_c8_g3_i4.p1", "Schmidtea_mediterranea_DN810790_c3_g1_i18.p1", "Schmidtea_mediterranea_DN813828_c3_g1_i1.p1", "Schmidtea_mediterra…
893	GO:0046700	heterocycle catabolic process	125	9	11.6	0.83144	c("Schmidtea_mediterranea_DN189217_c0_g1_i2.p1", "Schmidtea_mediterranea_DN789542_c0_g1_i1.p1", "Schmidtea_mediterranea_DN806012_c4_g1_i1.p1", "Schmidtea_mediterranea_DN806958_c1_g1_i8.p1", "Schmidtea_mediterranea_DN812117_c7_g2_i2.p1", "Schmidtea_mediterranea_DN813422_c12_g1_i1.p1", "Schmidtea_mediterranea_DN816345_c0_g1_i4.p1", "Schmidtea_mediterranea_DN819949_c9_g1_i1.p1", "Schmidtea_mediterra…
894	GO:0009124	nucleoside monophosphate biosynthetic pr...	100	7	9.28	0.83184	c("Schmidtea_mediterranea_DN189217_c0_g1_i2.p1", "Schmidtea_mediterranea_DN806958_c1_g1_i8.p1", "Schmidtea_mediterranea_DN823097_c4_g1_i1.p1", "Schmidtea_mediterranea_DN824140_c4_g1_i2.p1", "Schmidtea_mediterranea_DN825198_c5_g1_i7.p1", "Schmidtea_mediterranea_DN826136_c6_g1_i3.p1", "Schmidtea_mediterranea_DN831600_c3_g5_i1.p1")
895	GO:0005996	monosaccharide metabolic process	48	3	4.45	0.83539	c("Schmidtea_mediterranea_DN640850_c1_g1_i1.p1", "Schmidtea_mediterranea_DN806958_c1_g1_i8.p1", "Schmidtea_mediterranea_DN826136_c7_g1_i7.p1")
896	GO:0019318	hexose metabolic process	48	3	4.45	0.83539	c("Schmidtea_mediterranea_DN640850_c1_g1_i1.p1", "Schmidtea_mediterranea_DN806958_c1_g1_i8.p1", "Schmidtea_mediterranea_DN826136_c7_g1_i7.p1")
897	GO:0048585	negative regulation of response to stimu...	34	2	3.16	0.83713	c("Schmidtea_mediterranea_DN805361_c1_g1_i4.p1", "Schmidtea_mediterranea_DN805361_c1_g1_i6.p1")
898	GO:1901575	organic substance catabolic process	412	33	38.23	0.83965	c("Schmidtea_mediterranea_DN189217_c0_g1_i2.p1", "Schmidtea_mediterranea_DN789542_c0_g1_i1.p1", "Schmidtea_mediterranea_DN795329_c0_g1_i1.p1", "Schmidtea_mediterranea_DN800741_c0_g1_i2.p1", "Schmidtea_mediterranea_DN803694_c12_g2_i2.p1", "Schmidtea_mediterranea_DN806012_c4_g1_i1.p1", "Schmidtea_mediterranea_DN806276_c8_g1_i2.p1", "Schmidtea_mediterranea_DN806958_c1_g1_i8.p1", "Schmidtea_mediterra…
899	GO:0019751	polyol metabolic process	19	1	1.76	0.84308	Schmidtea_mediterranea_DN815615_c7_g2_i7.p1
900	GO:0051017	actin filament bundle assembly	19	1	1.76	0.84308	Schmidtea_mediterranea_DN791613_c0_g2_i1.p1
901	GO:0061572	actin filament bundle organization	19	1	1.76	0.84308	Schmidtea_mediterranea_DN791613_c0_g2_i1.p1
902	GO:0045935	positive regulation of nucleobase-contai...	35	2	3.25	0.84890	c("Schmidtea_mediterranea_DN790516_c0_g1_i1.p1", "Schmidtea_mediterranea_DN822242_c1_g1_i3.p1")
903	GO:1901361	organic cyclic compound catabolic proces...	128	9	11.88	0.85109	c("Schmidtea_mediterranea_DN189217_c0_g1_i2.p1", "Schmidtea_mediterranea_DN789542_c0_g1_i1.p1", "Schmidtea_mediterranea_DN806012_c4_g1_i1.p1", "Schmidtea_mediterranea_DN806958_c1_g1_i8.p1", "Schmidtea_mediterranea_DN812117_c7_g2_i2.p1", "Schmidtea_mediterranea_DN813422_c12_g1_i1.p1", "Schmidtea_mediterranea_DN816345_c0_g1_i4.p1", "Schmidtea_mediterranea_DN819949_c9_g1_i1.p1", "Schmidtea_mediterra…
904	GO:0019725	cellular homeostasis	77	5	7.15	0.85371	c("Schmidtea_mediterranea_DN799352_c0_g1_i1.p1", "Schmidtea_mediterranea_DN811634_c9_g1_i1.p1", "Schmidtea_mediterranea_DN816874_c4_g1_i12.p1", "Schmidtea_mediterranea_DN816874_c4_g1_i24.p1", "Schmidtea_mediterranea_DN816874_c4_g1_i4.p1")
905	GO:0045944	positive regulation of transcription by ...	20	1	1.86	0.85767	Schmidtea_mediterranea_DN822242_c1_g1_i3.p1
906	GO:0097435	supramolecular fiber organization	105	7	9.74	0.86659	c("Schmidtea_mediterranea_DN791613_c0_g2_i1.p1", "Schmidtea_mediterranea_DN804311_c6_g3_i18.p1", "Schmidtea_mediterranea_DN818536_c4_g2_i12.p1", "Schmidtea_mediterranea_DN819396_c9_g2_i3.p1", "Schmidtea_mediterranea_DN821453_c4_g1_i2.p1", "Schmidtea_mediterranea_DN827808_c5_g1_i14.p1", "Schmidtea_mediterranea_DN828647_c4_g4_i4.p1")
907	GO:0051604	protein maturation	37	2	3.43	0.87015	c("Schmidtea_mediterranea_DN828886_c5_g1_i1.p2", "Schmidtea_mediterranea_DN828886_c5_g1_i3.p1")
908	GO:0055065	metal ion homeostasis	37	2	3.43	0.87015	c("Schmidtea_mediterranea_DN799352_c0_g1_i1.p1", "Schmidtea_mediterranea_DN811634_c9_g1_i1.p1")
909	GO:0007098	centrosome cycle	21	1	1.95	0.87090	Schmidtea_mediterranea_DN820179_c10_g1_i2.p1
910	GO:0009063	cellular amino acid catabolic process	21	1	1.95	0.87090	Schmidtea_mediterranea_DN822009_c4_g1_i12.p1
911	GO:0009072	aromatic amino acid family metabolic pro...	21	1	1.95	0.87090	Schmidtea_mediterranea_DN809158_c0_g1_i4.p1
912	GO:0016477	cell migration	21	1	1.95	0.87090	Schmidtea_mediterranea_DN828647_c4_g4_i4.p1
913	GO:0031023	microtubule organizing center organizati...	21	1	1.95	0.87090	Schmidtea_mediterranea_DN820179_c10_g1_i2.p1
914	GO:0009123	nucleoside monophosphate metabolic proce...	119	8	11.04	0.87324	c("Schmidtea_mediterranea_DN189217_c0_g1_i2.p1", "Schmidtea_mediterranea_DN806958_c1_g1_i8.p1", "Schmidtea_mediterranea_DN811594_c7_g1_i1.p1", "Schmidtea_mediterranea_DN823097_c4_g1_i1.p1", "Schmidtea_mediterranea_DN824140_c4_g1_i2.p1", "Schmidtea_mediterranea_DN825198_c5_g1_i7.p1", "Schmidtea_mediterranea_DN826136_c6_g1_i3.p1", "Schmidtea_mediterranea_DN831600_c3_g5_i1.p1")
915	GO:0009056	catabolic process	434	34	40.27	0.87533	c("Schmidtea_mediterranea_DN189217_c0_g1_i2.p1", "Schmidtea_mediterranea_DN789542_c0_g1_i1.p1", "Schmidtea_mediterranea_DN795329_c0_g1_i1.p1", "Schmidtea_mediterranea_DN800741_c0_g1_i2.p1", "Schmidtea_mediterranea_DN803694_c12_g2_i2.p1", "Schmidtea_mediterranea_DN806012_c4_g1_i1.p1", "Schmidtea_mediterranea_DN806276_c8_g1_i2.p1", "Schmidtea_mediterranea_DN806958_c1_g1_i8.p1", "Schmidtea_mediterra…
916	GO:0005976	polysaccharide metabolic process	22	1	2.04	0.88290	Schmidtea_mediterranea_DN805699_c17_g1_i4.p1
917	GO:0006839	mitochondrial transport	22	1	2.04	0.88290	Schmidtea_mediterranea_DN805875_c7_g1_i1.p1
918	GO:0010243	response to organonitrogen compound	22	1	2.04	0.88290	Schmidtea_mediterranea_DN829748_c6_g1_i1.p1
919	GO:0007411	axon guidance	23	1	2.13	0.89379	Schmidtea_mediterranea_DN829408_c1_g1_i2.p1
920	GO:1901698	response to nitrogen compound	23	1	2.13	0.89379	Schmidtea_mediterranea_DN829748_c6_g1_i1.p1
921	GO:0030030	cell projection organization	110	7	10.21	0.89521	c("Schmidtea_mediterranea_DN807970_c4_g3_i1.p1", "Schmidtea_mediterranea_DN807970_c4_g3_i2.p1", "Schmidtea_mediterranea_DN815400_c4_g1_i2.p1", "Schmidtea_mediterranea_DN826847_c3_g1_i8.p1", "Schmidtea_mediterranea_DN829163_c6_g1_i1.p1", "Schmidtea_mediterranea_DN829408_c1_g1_i2.p1", "Schmidtea_mediterranea_DN831865_c4_g1_i3.p1")
922	GO:0120036	plasma membrane bounded cell projection ...	110	7	10.21	0.89521	c("Schmidtea_mediterranea_DN807970_c4_g3_i1.p1", "Schmidtea_mediterranea_DN807970_c4_g3_i2.p1", "Schmidtea_mediterranea_DN815400_c4_g1_i2.p1", "Schmidtea_mediterranea_DN826847_c3_g1_i8.p1", "Schmidtea_mediterranea_DN829163_c6_g1_i1.p1", "Schmidtea_mediterranea_DN829408_c1_g1_i2.p1", "Schmidtea_mediterranea_DN831865_c4_g1_i3.p1")
923	GO:0044282	small molecule catabolic process	40	2	3.71	0.89692	c("Schmidtea_mediterranea_DN803694_c12_g2_i2.p1", "Schmidtea_mediterranea_DN822009_c4_g1_i12.p1")
924	GO:0071705	nitrogen compound transport	299	22	27.75	0.89995	c("Schmidtea_mediterranea_DN688497_c1_g1_i1.p1", "Schmidtea_mediterranea_DN764730_c1_g2_i1.p1", "Schmidtea_mediterranea_DN796241_c0_g1_i1.p1", "Schmidtea_mediterranea_DN803356_c0_g1_i1.p1", "Schmidtea_mediterranea_DN805108_c1_g1_i2.p1", "Schmidtea_mediterranea_DN808102_c1_g1_i2.p1", "Schmidtea_mediterranea_DN810271_c8_g3_i4.p1", "Schmidtea_mediterranea_DN810790_c3_g1_i18.p1", "Schmidtea_mediterra…
925	GO:0006790	sulfur compound metabolic process	56	3	5.2	0.90283	c("Schmidtea_mediterranea_DN810521_c6_g1_i8.p1", "Schmidtea_mediterranea_DN811007_c7_g2_i2.p1", "Schmidtea_mediterranea_DN819431_c5_g1_i5.p1")
926	GO:0042398	cellular modified amino acid biosyntheti...	24	1	2.23	0.90367	Schmidtea_mediterranea_DN813387_c7_g1_i1.p1
927	GO:0097485	neuron projection guidance	24	1	2.23	0.90367	Schmidtea_mediterranea_DN829408_c1_g1_i2.p1
928	GO:0065009	regulation of molecular function	125	8	11.6	0.90403	c("Schmidtea_mediterranea_DN803474_c8_g2_i1.p1", "Schmidtea_mediterranea_DN813642_c5_g2_i6.p1", "Schmidtea_mediterranea_DN816094_c2_g2_i3.p1", "Schmidtea_mediterranea_DN816677_c3_g2_i1.p1", "Schmidtea_mediterranea_DN825887_c8_g1_i6.p1", "Schmidtea_mediterranea_DN827861_c11_g3_i5.p1", "Schmidtea_mediterranea_DN828409_c5_g1_i4.p1", "Schmidtea_mediterranea_DN829749_c3_g1_i3.p1")
929	GO:0034404	nucleobase-containing small molecule bio...	86	5	7.98	0.91099	c("Schmidtea_mediterranea_DN189217_c0_g1_i2.p1", "Schmidtea_mediterranea_DN781603_c0_g1_i1.p1", "Schmidtea_mediterranea_DN806958_c1_g1_i8.p1", "Schmidtea_mediterranea_DN817304_c7_g1_i1.p1", "Schmidtea_mediterranea_DN831600_c3_g5_i1.p1")
930	GO:0010256	endomembrane system organization	42	2	3.9	0.91180	c("Schmidtea_mediterranea_DN808186_c16_g1_i2.p1", "Schmidtea_mediterranea_DN822112_c3_g1_i12.p1")
931	GO:0015748	organophosphate ester transport	42	2	3.9	0.91180	c("Schmidtea_mediterranea_DN809446_c9_g1_i2.p1", "Schmidtea_mediterranea_DN822057_c5_g1_i3.p1")
932	GO:0015914	phospholipid transport	42	2	3.9	0.91180	c("Schmidtea_mediterranea_DN809446_c9_g1_i2.p1", "Schmidtea_mediterranea_DN822057_c5_g1_i3.p1")
933	GO:0048522	positive regulation of cellular process	140	9	12.99	0.91213	c("Schmidtea_mediterranea_DN790516_c0_g1_i1.p1", "Schmidtea_mediterranea_DN803736_c2_g2_i1.p1", "Schmidtea_mediterranea_DN813642_c5_g2_i6.p1", "Schmidtea_mediterranea_DN816094_c2_g2_i3.p1", "Schmidtea_mediterranea_DN816677_c3_g2_i1.p1", "Schmidtea_mediterranea_DN820673_c11_g1_i2.p1", "Schmidtea_mediterranea_DN822112_c3_g1_i12.p1", "Schmidtea_mediterranea_DN822242_c1_g1_i3.p1", "Schmidtea_mediterr…
934	GO:0009117	nucleotide metabolic process	267	19	24.78	0.91422	c("Schmidtea_mediterranea_DN189217_c0_g1_i2.p1", "Schmidtea_mediterranea_DN718905_c0_g1_i1.p1", "Schmidtea_mediterranea_DN781603_c0_g1_i1.p1", "Schmidtea_mediterranea_DN806958_c1_g1_i8.p1", "Schmidtea_mediterranea_DN811007_c7_g2_i2.p1", "Schmidtea_mediterranea_DN811594_c7_g1_i1.p1", "Schmidtea_mediterranea_DN812121_c7_g1_i1.p1", "Schmidtea_mediterranea_DN812121_c7_g1_i2.p1", "Schmidtea_mediterran…
935	GO:0006935	chemotaxis	26	1	2.41	0.92076	Schmidtea_mediterranea_DN829408_c1_g1_i2.p1
936	GO:0016054	organic acid catabolic process	26	1	2.41	0.92076	Schmidtea_mediterranea_DN822009_c4_g1_i12.p1
937	GO:0032011	ARF protein signal transduction	26	1	2.41	0.92076	Schmidtea_mediterranea_DN810592_c11_g5_i2.p1
938	GO:0032012	regulation of ARF protein signal transdu...	26	1	2.41	0.92076	Schmidtea_mediterranea_DN810592_c11_g5_i2.p1
939	GO:0042330	taxis	26	1	2.41	0.92076	Schmidtea_mediterranea_DN829408_c1_g1_i2.p1
940	GO:0046395	carboxylic acid catabolic process	26	1	2.41	0.92076	Schmidtea_mediterranea_DN822009_c4_g1_i12.p1
941	GO:0006753	nucleoside phosphate metabolic process	270	19	25.05	0.92271	c("Schmidtea_mediterranea_DN189217_c0_g1_i2.p1", "Schmidtea_mediterranea_DN718905_c0_g1_i1.p1", "Schmidtea_mediterranea_DN781603_c0_g1_i1.p1", "Schmidtea_mediterranea_DN806958_c1_g1_i8.p1", "Schmidtea_mediterranea_DN811007_c7_g2_i2.p1", "Schmidtea_mediterranea_DN811594_c7_g1_i1.p1", "Schmidtea_mediterranea_DN812121_c7_g1_i1.p1", "Schmidtea_mediterranea_DN812121_c7_g1_i2.p1", "Schmidtea_mediterran…
942	GO:0006066	alcohol metabolic process	27	1	2.51	0.92813	Schmidtea_mediterranea_DN815615_c7_g2_i7.p1
943	GO:0016042	lipid catabolic process	27	1	2.51	0.92813	Schmidtea_mediterranea_DN829483_c5_g1_i7.p1
944	GO:0022900	electron transport chain	27	1	2.51	0.92813	Schmidtea_mediterranea_DN811594_c7_g1_i1.p1
945	GO:0043547	positive regulation of GTPase activity	27	1	2.51	0.92813	Schmidtea_mediterranea_DN829749_c3_g1_i3.p1
946	GO:0051345	positive regulation of hydrolase activit...	27	1	2.51	0.92813	Schmidtea_mediterranea_DN829749_c3_g1_i3.p1
947	GO:0070588	calcium ion transmembrane transport	104	6	9.65	0.92926	c("Schmidtea_mediterranea_DN809334_c11_g1_i5.p1", "Schmidtea_mediterranea_DN810796_c13_g2_i2.p1", "Schmidtea_mediterranea_DN817260_c3_g1_i11.p1", "Schmidtea_mediterranea_DN826690_c5_g1_i13.p1", "Schmidtea_mediterranea_DN826690_c5_g1_i9.p1", "Schmidtea_mediterranea_DN831672_c12_g6_i3.p1")
948	GO:0051603	proteolysis involved in cellular protein...	158	10	14.66	0.92974	c("Schmidtea_mediterranea_DN795329_c0_g1_i1.p1", "Schmidtea_mediterranea_DN800741_c0_g1_i2.p1", "Schmidtea_mediterranea_DN806276_c8_g1_i2.p1", "Schmidtea_mediterranea_DN811570_c7_g1_i3.p1", "Schmidtea_mediterranea_DN814946_c4_g1_i1.p1", "Schmidtea_mediterranea_DN816454_c6_g2_i2.p1", "Schmidtea_mediterranea_DN816699_c5_g1_i7.p1", "Schmidtea_mediterranea_DN818194_c4_g1_i1.p1", "Schmidtea_mediterran…
949	GO:0016032	viral process	46	2	4.27	0.93572	c("Schmidtea_mediterranea_DN814179_c0_g1_i7.p2", "Schmidtea_mediterranea_DN830870_c0_g1_i3.p2")
950	GO:0044403	symbiont process	46	2	4.27	0.93572	c("Schmidtea_mediterranea_DN814179_c0_g1_i7.p2", "Schmidtea_mediterranea_DN830870_c0_g1_i3.p2")
951	GO:0044419	interspecies interaction between organis...	46	2	4.27	0.93572	c("Schmidtea_mediterranea_DN814179_c0_g1_i7.p2", "Schmidtea_mediterranea_DN830870_c0_g1_i3.p2")
952	GO:0048666	neuron development	46	2	4.27	0.93572	c("Schmidtea_mediterranea_DN808025_c3_g2_i1.p1", "Schmidtea_mediterranea_DN829408_c1_g1_i2.p1")
953	GO:0044257	cellular protein catabolic process	160	10	14.85	0.93591	c("Schmidtea_mediterranea_DN795329_c0_g1_i1.p1", "Schmidtea_mediterranea_DN800741_c0_g1_i2.p1", "Schmidtea_mediterranea_DN806276_c8_g1_i2.p1", "Schmidtea_mediterranea_DN811570_c7_g1_i3.p1", "Schmidtea_mediterranea_DN814946_c4_g1_i1.p1", "Schmidtea_mediterranea_DN816454_c6_g2_i2.p1", "Schmidtea_mediterranea_DN816699_c5_g1_i7.p1", "Schmidtea_mediterranea_DN818194_c4_g1_i1.p1", "Schmidtea_mediterran…
954	GO:0007010	cytoskeleton organization	264	18	24.5	0.93885	c("Schmidtea_mediterranea_DN791613_c0_g2_i1.p1", "Schmidtea_mediterranea_DN804311_c6_g3_i18.p1", "Schmidtea_mediterranea_DN813642_c5_g2_i6.p1", "Schmidtea_mediterranea_DN814079_c8_g1_i1.p1", "Schmidtea_mediterranea_DN814079_c8_g1_i2.p1", "Schmidtea_mediterranea_DN815400_c4_g1_i2.p1", "Schmidtea_mediterranea_DN816289_c17_g1_i3.p1", "Schmidtea_mediterranea_DN818536_c4_g2_i12.p1", "Schmidtea_mediter…
955	GO:0051493	regulation of cytoskeleton organization	78	4	7.24	0.93947	c("Schmidtea_mediterranea_DN813642_c5_g2_i6.p1", "Schmidtea_mediterranea_DN814079_c8_g1_i1.p1", "Schmidtea_mediterranea_DN814079_c8_g1_i2.p1", "Schmidtea_mediterranea_DN829749_c3_g1_i3.p1")
956	GO:0006575	cellular modified amino acid metabolic p...	47	2	4.36	0.94066	c("Schmidtea_mediterranea_DN810744_c3_g1_i4.p1", "Schmidtea_mediterranea_DN813387_c7_g1_i1.p1")
957	GO:0055082	cellular chemical homeostasis	47	2	4.36	0.94066	c("Schmidtea_mediterranea_DN799352_c0_g1_i1.p1", "Schmidtea_mediterranea_DN811634_c9_g1_i1.p1")
958	GO:0043624	cellular protein complex disassembly	29	1	2.69	0.94088	Schmidtea_mediterranea_DN803736_c2_g2_i1.p1
959	GO:0044272	sulfur compound biosynthetic process	29	1	2.69	0.94088	Schmidtea_mediterranea_DN819431_c5_g1_i5.p1
960	GO:0009156	ribonucleoside monophosphate biosyntheti...	93	5	8.63	0.94089	c("Schmidtea_mediterranea_DN806958_c1_g1_i8.p1", "Schmidtea_mediterranea_DN823097_c4_g1_i1.p1", "Schmidtea_mediterranea_DN824140_c4_g1_i2.p1", "Schmidtea_mediterranea_DN825198_c5_g1_i7.p1", "Schmidtea_mediterranea_DN831600_c3_g5_i1.p1")
961	GO:0051336	regulation of hydrolase activity	64	3	5.94	0.94427	c("Schmidtea_mediterranea_DN825887_c8_g1_i6.p1", "Schmidtea_mediterranea_DN828409_c5_g1_i4.p1", "Schmidtea_mediterranea_DN829749_c3_g1_i3.p1")
962	GO:0007409	axonogenesis	30	1	2.78	0.94638	Schmidtea_mediterranea_DN829408_c1_g1_i2.p1
963	GO:0033865	nucleoside bisphosphate metabolic proces...	30	1	2.78	0.94638	Schmidtea_mediterranea_DN811007_c7_g2_i2.p1
964	GO:0033875	ribonucleoside bisphosphate metabolic pr...	30	1	2.78	0.94638	Schmidtea_mediterranea_DN811007_c7_g2_i2.p1
965	GO:0034032	purine nucleoside bisphosphate metabolic...	30	1	2.78	0.94638	Schmidtea_mediterranea_DN811007_c7_g2_i2.p1
966	GO:0061564	axon development	30	1	2.78	0.94638	Schmidtea_mediterranea_DN829408_c1_g1_i2.p1
967	GO:0006820	anion transport	204	13	18.93	0.94784	c("Schmidtea_mediterranea_DN805875_c7_g1_i1.p1", "Schmidtea_mediterranea_DN809137_c11_g3_i1.p1", "Schmidtea_mediterranea_DN809446_c9_g1_i2.p1", "Schmidtea_mediterranea_DN812576_c6_g3_i1.p3", "Schmidtea_mediterranea_DN812576_c6_g3_i2.p1", "Schmidtea_mediterranea_DN812931_c6_g1_i2.p1", "Schmidtea_mediterranea_DN815561_c6_g1_i10.p1", "Schmidtea_mediterranea_DN822057_c5_g1_i3.p1", "Schmidtea_mediterr…
968	GO:0048878	chemical homeostasis	65	3	6.03	0.94810	c("Schmidtea_mediterranea_DN799352_c0_g1_i1.p1", "Schmidtea_mediterranea_DN800562_c0_g1_i2.p1", "Schmidtea_mediterranea_DN811634_c9_g1_i1.p1")
969	GO:0016310	phosphorylation	906	71	84.07	0.95044	c("Schmidtea_mediterranea_DN781603_c0_g1_i1.p1", "Schmidtea_mediterranea_DN797850_c0_g1_i1.p1", "Schmidtea_mediterranea_DN799304_c0_g1_i1.p1", "Schmidtea_mediterranea_DN802188_c14_g1_i5.p1", "Schmidtea_mediterranea_DN802372_c1_g1_i3.p1", "Schmidtea_mediterranea_DN803474_c8_g2_i1.p1", "Schmidtea_mediterranea_DN804538_c14_g1_i1.p1", "Schmidtea_mediterranea_DN806958_c1_g1_i8.p1", "Schmidtea_mediterr…
970	GO:0007009	plasma membrane organization	31	1	2.88	0.95137	Schmidtea_mediterranea_DN808186_c16_g1_i2.p1
971	GO:0032984	protein-containing complex disassembly	31	1	2.88	0.95137	Schmidtea_mediterranea_DN803736_c2_g2_i1.p1
972	GO:0072350	tricarboxylic acid metabolic process	31	1	2.88	0.95137	Schmidtea_mediterranea_DN828160_c4_g2_i9.p1
973	GO:0043087	regulation of GTPase activity	50	2	4.64	0.95341	c("Schmidtea_mediterranea_DN828409_c5_g1_i4.p1", "Schmidtea_mediterranea_DN829749_c3_g1_i3.p1")
974	GO:0009161	ribonucleoside monophosphate metabolic p...	112	6	10.39	0.95494	c("Schmidtea_mediterranea_DN806958_c1_g1_i8.p1", "Schmidtea_mediterranea_DN811594_c7_g1_i1.p1", "Schmidtea_mediterranea_DN823097_c4_g1_i1.p1", "Schmidtea_mediterranea_DN824140_c4_g1_i2.p1", "Schmidtea_mediterranea_DN825198_c5_g1_i7.p1", "Schmidtea_mediterranea_DN831600_c3_g5_i1.p1")
975	GO:0051258	protein polymerization	67	3	6.22	0.95503	c("Schmidtea_mediterranea_DN818536_c4_g2_i12.p1", "Schmidtea_mediterranea_DN819396_c9_g2_i3.p1", "Schmidtea_mediterranea_DN821453_c4_g1_i2.p1")
976	GO:0022411	cellular component disassembly	32	1	2.97	0.95590	Schmidtea_mediterranea_DN803736_c2_g2_i1.p1
977	GO:0009141	nucleoside triphosphate metabolic proces...	113	6	10.49	0.95747	c("Schmidtea_mediterranea_DN189217_c0_g1_i2.p1", "Schmidtea_mediterranea_DN781603_c0_g1_i1.p1", "Schmidtea_mediterranea_DN806958_c1_g1_i8.p1", "Schmidtea_mediterranea_DN811594_c7_g1_i1.p1", "Schmidtea_mediterranea_DN817304_c7_g1_i1.p1", "Schmidtea_mediterranea_DN830299_c13_g1_i3.p1")
978	GO:0006644	phospholipid metabolic process	156	9	14.48	0.95950	c("Schmidtea_mediterranea_DN809137_c11_g3_i1.p1", "Schmidtea_mediterranea_DN812576_c6_g3_i1.p3", "Schmidtea_mediterranea_DN812576_c6_g3_i2.p1", "Schmidtea_mediterranea_DN812931_c6_g1_i2.p1", "Schmidtea_mediterranea_DN813730_c19_g1_i6.p1", "Schmidtea_mediterranea_DN829483_c5_g1_i7.p1", "Schmidtea_mediterranea_DN829733_c8_g1_i1.p1", "Schmidtea_mediterranea_DN829752_c8_g4_i1.p1", "Schmidtea_mediterr…
979	GO:0000904	cell morphogenesis involved in different...	33	1	3.06	0.96000	Schmidtea_mediterranea_DN829408_c1_g1_i2.p1
980	GO:0006605	protein targeting	33	1	3.06	0.96000	Schmidtea_mediterranea_DN821019_c5_g1_i1.p1
981	GO:0048667	cell morphogenesis involved in neuron di...	33	1	3.06	0.96000	Schmidtea_mediterranea_DN829408_c1_g1_i2.p1
982	GO:0030182	neuron differentiation	52	2	4.83	0.96040	c("Schmidtea_mediterranea_DN808025_c3_g2_i1.p1", "Schmidtea_mediterranea_DN829408_c1_g1_i2.p1")
983	GO:0061024	membrane organization	52	2	4.83	0.96040	c("Schmidtea_mediterranea_DN808186_c16_g1_i2.p1", "Schmidtea_mediterranea_DN822112_c3_g1_i12.p1")
984	GO:0009165	nucleotide biosynthetic process	224	14	20.79	0.96131	c("Schmidtea_mediterranea_DN189217_c0_g1_i2.p1", "Schmidtea_mediterranea_DN781603_c0_g1_i1.p1", "Schmidtea_mediterranea_DN806958_c1_g1_i8.p1", "Schmidtea_mediterranea_DN812121_c7_g1_i1.p1", "Schmidtea_mediterranea_DN812121_c7_g1_i2.p1", "Schmidtea_mediterranea_DN814487_c1_g2_i1.p1", "Schmidtea_mediterranea_DN814487_c1_g2_i9.p1", "Schmidtea_mediterranea_DN817304_c7_g1_i1.p1", "Schmidtea_mediterran…
985	GO:1901293	nucleoside phosphate biosynthetic proces...	224	14	20.79	0.96131	c("Schmidtea_mediterranea_DN189217_c0_g1_i2.p1", "Schmidtea_mediterranea_DN781603_c0_g1_i1.p1", "Schmidtea_mediterranea_DN806958_c1_g1_i8.p1", "Schmidtea_mediterranea_DN812121_c7_g1_i1.p1", "Schmidtea_mediterranea_DN812121_c7_g1_i2.p1", "Schmidtea_mediterranea_DN814487_c1_g2_i1.p1", "Schmidtea_mediterranea_DN814487_c1_g2_i9.p1", "Schmidtea_mediterranea_DN817304_c7_g1_i1.p1", "Schmidtea_mediterran…
986	GO:0019693	ribose phosphate metabolic process	171	10	15.87	0.96209	c("Schmidtea_mediterranea_DN781603_c0_g1_i1.p1", "Schmidtea_mediterranea_DN806958_c1_g1_i8.p1", "Schmidtea_mediterranea_DN811007_c7_g2_i2.p1", "Schmidtea_mediterranea_DN811594_c7_g1_i1.p1", "Schmidtea_mediterranea_DN815639_c3_g3_i3.p1", "Schmidtea_mediterranea_DN817304_c7_g1_i1.p1", "Schmidtea_mediterranea_DN823097_c4_g1_i1.p1", "Schmidtea_mediterranea_DN825198_c5_g1_i7.p1", "Schmidtea_mediterran…
987	GO:0072521	purine-containing compound metabolic pro...	171	10	15.87	0.96209	c("Schmidtea_mediterranea_DN781603_c0_g1_i1.p1", "Schmidtea_mediterranea_DN806958_c1_g1_i8.p1", "Schmidtea_mediterranea_DN811007_c7_g2_i2.p1", "Schmidtea_mediterranea_DN811594_c7_g1_i1.p1", "Schmidtea_mediterranea_DN823097_c4_g1_i1.p1", "Schmidtea_mediterranea_DN825198_c5_g1_i10.p1", "Schmidtea_mediterranea_DN825198_c5_g1_i6.p1", "Schmidtea_mediterranea_DN825198_c5_g1_i7.p1", "Schmidtea_mediterra…
988	GO:0010639	negative regulation of organelle organiz...	34	1	3.16	0.96372	Schmidtea_mediterranea_DN825887_c8_g1_i6.p1
989	GO:0051129	negative regulation of cellular componen...	34	1	3.16	0.96372	Schmidtea_mediterranea_DN825887_c8_g1_i6.p1
990	GO:0033043	regulation of organelle organization	101	5	9.37	0.96376	c("Schmidtea_mediterranea_DN813642_c5_g2_i6.p1", "Schmidtea_mediterranea_DN814079_c8_g1_i1.p1", "Schmidtea_mediterranea_DN814079_c8_g1_i2.p1", "Schmidtea_mediterranea_DN825887_c8_g1_i6.p1", "Schmidtea_mediterranea_DN829749_c3_g1_i3.p1")
991	GO:0007015	actin filament organization	86	4	7.98	0.96421	c("Schmidtea_mediterranea_DN791613_c0_g2_i1.p1", "Schmidtea_mediterranea_DN804311_c6_g3_i18.p1", "Schmidtea_mediterranea_DN827808_c5_g1_i14.p1", "Schmidtea_mediterranea_DN828647_c4_g4_i4.p1")
992	GO:0048518	positive regulation of biological proces...	160	9	14.85	0.96701	c("Schmidtea_mediterranea_DN790516_c0_g1_i1.p1", "Schmidtea_mediterranea_DN803736_c2_g2_i1.p1", "Schmidtea_mediterranea_DN813642_c5_g2_i6.p1", "Schmidtea_mediterranea_DN816094_c2_g2_i3.p1", "Schmidtea_mediterranea_DN816677_c3_g2_i1.p1", "Schmidtea_mediterranea_DN820673_c11_g1_i2.p1", "Schmidtea_mediterranea_DN822112_c3_g1_i12.p1", "Schmidtea_mediterranea_DN822242_c1_g1_i3.p1", "Schmidtea_mediterr…
993	GO:0016999	antibiotic metabolic process	35	1	3.25	0.96710	Schmidtea_mediterranea_DN819011_c8_g1_i1.p1
994	GO:0048870	cell motility	35	1	3.25	0.96710	Schmidtea_mediterranea_DN828647_c4_g4_i4.p1
995	GO:0051674	localization of cell	35	1	3.25	0.96710	Schmidtea_mediterranea_DN828647_c4_g4_i4.p1
996	GO:0009259	ribonucleotide metabolic process	161	9	14.94	0.96868	c("Schmidtea_mediterranea_DN781603_c0_g1_i1.p1", "Schmidtea_mediterranea_DN806958_c1_g1_i8.p1", "Schmidtea_mediterranea_DN811007_c7_g2_i2.p1", "Schmidtea_mediterranea_DN811594_c7_g1_i1.p1", "Schmidtea_mediterranea_DN817304_c7_g1_i1.p1", "Schmidtea_mediterranea_DN823097_c4_g1_i1.p1", "Schmidtea_mediterranea_DN825198_c5_g1_i7.p1", "Schmidtea_mediterranea_DN830299_c13_g1_i3.p1", "Schmidtea_mediterra…
997	GO:0000902	cell morphogenesis	55	2	5.1	0.96904	c("Schmidtea_mediterranea_DN806928_c5_g1_i5.p1", "Schmidtea_mediterranea_DN829408_c1_g1_i2.p1")
998	GO:0048699	generation of neurons	55	2	5.1	0.96904	c("Schmidtea_mediterranea_DN808025_c3_g2_i1.p1", "Schmidtea_mediterranea_DN829408_c1_g1_i2.p1")
999	GO:0006816	calcium ion transport	119	6	11.04	0.97014	c("Schmidtea_mediterranea_DN809334_c11_g1_i5.p1", "Schmidtea_mediterranea_DN810796_c13_g2_i2.p1", "Schmidtea_mediterranea_DN817260_c3_g1_i11.p1", "Schmidtea_mediterranea_DN826690_c5_g1_i13.p1", "Schmidtea_mediterranea_DN826690_c5_g1_i9.p1", "Schmidtea_mediterranea_DN831672_c12_g6_i3.p1")
1000	GO:0007169	transmembrane receptor protein tyrosine ...	36	1	3.34	0.97016	Schmidtea_mediterranea_DN813536_c14_g1_i5.p1
1001	GO:0032990	cell part morphogenesis	36	1	3.34	0.97016	Schmidtea_mediterranea_DN829408_c1_g1_i2.p1
1002	GO:0048812	neuron projection morphogenesis	36	1	3.34	0.97016	Schmidtea_mediterranea_DN829408_c1_g1_i2.p1
1003	GO:0048858	cell projection morphogenesis	36	1	3.34	0.97016	Schmidtea_mediterranea_DN829408_c1_g1_i2.p1
1004	GO:0051130	positive regulation of cellular componen...	36	1	3.34	0.97016	Schmidtea_mediterranea_DN803736_c2_g2_i1.p1
1005	GO:0120039	plasma membrane bounded cell projection ...	36	1	3.34	0.97016	Schmidtea_mediterranea_DN829408_c1_g1_i2.p1
1006	GO:0006796	phosphate-containing compound metabolic ...	1418	113	131.58	0.97147	c("Schmidtea_mediterranea_DN189217_c0_g1_i2.p1", "Schmidtea_mediterranea_DN718905_c0_g1_i1.p1", "Schmidtea_mediterranea_DN781603_c0_g1_i1.p1", "Schmidtea_mediterranea_DN797850_c0_g1_i1.p1", "Schmidtea_mediterranea_DN799304_c0_g1_i1.p1", "Schmidtea_mediterranea_DN801821_c0_g2_i1.p1", "Schmidtea_mediterranea_DN802188_c14_g1_i5.p1", "Schmidtea_mediterranea_DN802372_c1_g1_i3.p1", "Schmidtea_mediterra…
1007	GO:0032989	cellular component morphogenesis	56	2	5.2	0.97149	c("Schmidtea_mediterranea_DN806928_c5_g1_i5.p1", "Schmidtea_mediterranea_DN829408_c1_g1_i2.p1")
1008	GO:0009199	ribonucleoside triphosphate metabolic pr...	105	5	9.74	0.97184	c("Schmidtea_mediterranea_DN781603_c0_g1_i1.p1", "Schmidtea_mediterranea_DN806958_c1_g1_i8.p1", "Schmidtea_mediterranea_DN811594_c7_g1_i1.p1", "Schmidtea_mediterranea_DN817304_c7_g1_i1.p1", "Schmidtea_mediterranea_DN830299_c13_g1_i3.p1")
1009	GO:0006511	ubiquitin-dependent protein catabolic pr...	149	8	13.83	0.97195	c("Schmidtea_mediterranea_DN795329_c0_g1_i1.p1", "Schmidtea_mediterranea_DN800741_c0_g1_i2.p1", "Schmidtea_mediterranea_DN806276_c8_g1_i2.p1", "Schmidtea_mediterranea_DN814946_c4_g1_i1.p1", "Schmidtea_mediterranea_DN816699_c5_g1_i7.p1", "Schmidtea_mediterranea_DN818194_c4_g1_i1.p1", "Schmidtea_mediterranea_DN821011_c4_g2_i5.p1", "Schmidtea_mediterranea_DN829748_c6_g1_i1.p1")
1010	GO:0019941	modification-dependent protein catabolic...	149	8	13.83	0.97195	c("Schmidtea_mediterranea_DN795329_c0_g1_i1.p1", "Schmidtea_mediterranea_DN800741_c0_g1_i2.p1", "Schmidtea_mediterranea_DN806276_c8_g1_i2.p1", "Schmidtea_mediterranea_DN814946_c4_g1_i1.p1", "Schmidtea_mediterranea_DN816699_c5_g1_i7.p1", "Schmidtea_mediterranea_DN818194_c4_g1_i1.p1", "Schmidtea_mediterranea_DN821011_c4_g2_i5.p1", "Schmidtea_mediterranea_DN829748_c6_g1_i1.p1")
1011	GO:0043632	modification-dependent macromolecule cat...	149	8	13.83	0.97195	c("Schmidtea_mediterranea_DN795329_c0_g1_i1.p1", "Schmidtea_mediterranea_DN800741_c0_g1_i2.p1", "Schmidtea_mediterranea_DN806276_c8_g1_i2.p1", "Schmidtea_mediterranea_DN814946_c4_g1_i1.p1", "Schmidtea_mediterranea_DN816699_c5_g1_i7.p1", "Schmidtea_mediterranea_DN818194_c4_g1_i1.p1", "Schmidtea_mediterranea_DN821011_c4_g2_i5.p1", "Schmidtea_mediterranea_DN829748_c6_g1_i1.p1")
1012	GO:0006793	phosphorus metabolic process	1419	113	131.68	0.97205	c("Schmidtea_mediterranea_DN189217_c0_g1_i2.p1", "Schmidtea_mediterranea_DN718905_c0_g1_i1.p1", "Schmidtea_mediterranea_DN781603_c0_g1_i1.p1", "Schmidtea_mediterranea_DN797850_c0_g1_i1.p1", "Schmidtea_mediterranea_DN799304_c0_g1_i1.p1", "Schmidtea_mediterranea_DN801821_c0_g2_i1.p1", "Schmidtea_mediterranea_DN802188_c14_g1_i5.p1", "Schmidtea_mediterranea_DN802372_c1_g1_i3.p1", "Schmidtea_mediterra…
1013	GO:0030036	actin cytoskeleton organization	135	7	12.53	0.97249	c("Schmidtea_mediterranea_DN791613_c0_g2_i1.p1", "Schmidtea_mediterranea_DN804311_c6_g3_i18.p1", "Schmidtea_mediterranea_DN816289_c17_g1_i3.p1", "Schmidtea_mediterranea_DN825165_c5_g1_i1.p1", "Schmidtea_mediterranea_DN827808_c5_g1_i14.p1", "Schmidtea_mediterranea_DN828647_c4_g4_i4.p1", "Schmidtea_mediterranea_DN829749_c3_g1_i3.p1")
1014	GO:0098656	anion transmembrane transport	37	1	3.43	0.97294	Schmidtea_mediterranea_DN805875_c7_g1_i1.p1
1015	GO:0030029	actin filament-based process	136	7	12.62	0.97402	c("Schmidtea_mediterranea_DN791613_c0_g2_i1.p1", "Schmidtea_mediterranea_DN804311_c6_g3_i18.p1", "Schmidtea_mediterranea_DN816289_c17_g1_i3.p1", "Schmidtea_mediterranea_DN825165_c5_g1_i1.p1", "Schmidtea_mediterranea_DN827808_c5_g1_i14.p1", "Schmidtea_mediterranea_DN828647_c4_g4_i4.p1", "Schmidtea_mediterranea_DN829749_c3_g1_i3.p1")
1016	GO:0040011	locomotion	58	2	5.38	0.97584	c("Schmidtea_mediterranea_DN828647_c4_g4_i4.p1", "Schmidtea_mediterranea_DN829408_c1_g1_i2.p1")
1017	GO:0048468	cell development	58	2	5.38	0.97584	c("Schmidtea_mediterranea_DN808025_c3_g2_i1.p1", "Schmidtea_mediterranea_DN829408_c1_g1_i2.p1")
1018	GO:0044283	small molecule biosynthetic process	180	10	16.7	0.97591	c("Schmidtea_mediterranea_DN189217_c0_g1_i2.p1", "Schmidtea_mediterranea_DN781603_c0_g1_i1.p1", "Schmidtea_mediterranea_DN806958_c1_g1_i8.p1", "Schmidtea_mediterranea_DN810744_c3_g1_i4.p1", "Schmidtea_mediterranea_DN812040_c18_g1_i8.p1", "Schmidtea_mediterranea_DN813387_c7_g1_i1.p1", "Schmidtea_mediterranea_DN817304_c7_g1_i1.p1", "Schmidtea_mediterranea_DN825471_c12_g1_i1.p1", "Schmidtea_mediterr…
1019	GO:0006505	GPI anchor metabolic process	39	1	3.62	0.97775	Schmidtea_mediterranea_DN813730_c19_g1_i6.p1
1020	GO:0006506	GPI anchor biosynthetic process	39	1	3.62	0.97775	Schmidtea_mediterranea_DN813730_c19_g1_i6.p1
1021	GO:0010498	proteasomal protein catabolic process	39	1	3.62	0.97775	Schmidtea_mediterranea_DN829748_c6_g1_i1.p1
1022	GO:0031175	neuron projection development	39	1	3.62	0.97775	Schmidtea_mediterranea_DN829408_c1_g1_i2.p1
1023	GO:0043161	proteasome-mediated ubiquitin-dependent ...	39	1	3.62	0.97775	Schmidtea_mediterranea_DN829748_c6_g1_i1.p1
1024	GO:0007267	cell-cell signaling	124	6	11.51	0.97794	c("Schmidtea_mediterranea_DN789370_c0_g1_i2.p1", "Schmidtea_mediterranea_DN789370_c0_g1_i4.p1", "Schmidtea_mediterranea_DN808251_c14_g1_i2.p2", "Schmidtea_mediterranea_DN813781_c2_g1_i1.p1", "Schmidtea_mediterranea_DN824031_c4_g2_i22.p2", "Schmidtea_mediterranea_DN826847_c3_g1_i8.p1")
1025	GO:0051128	regulation of cellular component organiz...	124	6	11.51	0.97794	c("Schmidtea_mediterranea_DN803736_c2_g2_i1.p1", "Schmidtea_mediterranea_DN813642_c5_g2_i6.p1", "Schmidtea_mediterranea_DN814079_c8_g1_i1.p1", "Schmidtea_mediterranea_DN814079_c8_g1_i2.p1", "Schmidtea_mediterranea_DN825887_c8_g1_i6.p1", "Schmidtea_mediterranea_DN829749_c3_g1_i3.p1")
1026	GO:0006732	coenzyme metabolic process	154	8	14.29	0.97874	c("Schmidtea_mediterranea_DN806958_c1_g1_i8.p1", "Schmidtea_mediterranea_DN810744_c3_g1_i4.p1", "Schmidtea_mediterranea_DN811007_c7_g2_i2.p1", "Schmidtea_mediterranea_DN813387_c7_g1_i1.p1", "Schmidtea_mediterranea_DN815639_c3_g3_i3.p1", "Schmidtea_mediterranea_DN819431_c5_g1_i5.p1", "Schmidtea_mediterranea_DN825471_c12_g1_i1.p1", "Schmidtea_mediterranea_DN830299_c13_g1_i3.p1")
1027	GO:0009247	glycolipid biosynthetic process	40	1	3.71	0.97982	Schmidtea_mediterranea_DN813730_c19_g1_i6.p1
1028	GO:0017144	drug metabolic process	171	9	15.87	0.98162	c("Schmidtea_mediterranea_DN806128_c8_g1_i1.p1", "Schmidtea_mediterranea_DN806958_c1_g1_i8.p1", "Schmidtea_mediterranea_DN810744_c3_g1_i4.p1", "Schmidtea_mediterranea_DN811594_c7_g1_i1.p1", "Schmidtea_mediterranea_DN813387_c7_g1_i1.p1", "Schmidtea_mediterranea_DN818592_c0_g5_i2.p1", "Schmidtea_mediterranea_DN819011_c8_g1_i1.p1", "Schmidtea_mediterranea_DN819431_c5_g1_i5.p1", "Schmidtea_mediterran…
1029	GO:0006661	phosphatidylinositol biosynthetic proces...	41	1	3.8	0.98170	Schmidtea_mediterranea_DN813730_c19_g1_i6.p1
1030	GO:0032879	regulation of localization	41	1	3.8	0.98170	Schmidtea_mediterranea_DN801040_c0_g1_i3.p1
1031	GO:0046467	membrane lipid biosynthetic process	41	1	3.8	0.98170	Schmidtea_mediterranea_DN813730_c19_g1_i6.p1
1032	GO:0008610	lipid biosynthetic process	96	4	8.91	0.98197	c("Schmidtea_mediterranea_DN813730_c19_g1_i6.p1", "Schmidtea_mediterranea_DN817373_c15_g1_i2.p1", "Schmidtea_mediterranea_DN817373_c15_g1_i3.p1", "Schmidtea_mediterranea_DN817373_c15_g1_i4.p1")
1033	GO:0007268	chemical synaptic transmission	62	2	5.75	0.98270	c("Schmidtea_mediterranea_DN824031_c4_g2_i22.p2", "Schmidtea_mediterranea_DN826847_c3_g1_i8.p1")
1034	GO:0051260	protein homooligomerization	62	2	5.75	0.98270	c("Schmidtea_mediterranea_DN801736_c0_g1_i2.p1", "Schmidtea_mediterranea_DN818816_c6_g1_i8.p1")
1035	GO:0098916	anterograde trans-synaptic signaling	62	2	5.75	0.98270	c("Schmidtea_mediterranea_DN824031_c4_g2_i22.p2", "Schmidtea_mediterranea_DN826847_c3_g1_i8.p1")
1036	GO:0099536	synaptic signaling	62	2	5.75	0.98270	c("Schmidtea_mediterranea_DN824031_c4_g2_i22.p2", "Schmidtea_mediterranea_DN826847_c3_g1_i8.p1")
1037	GO:0099537	trans-synaptic signaling	62	2	5.75	0.98270	c("Schmidtea_mediterranea_DN824031_c4_g2_i22.p2", "Schmidtea_mediterranea_DN826847_c3_g1_i8.p1")
1038	GO:0070838	divalent metal ion transport	128	6	11.88	0.98277	c("Schmidtea_mediterranea_DN809334_c11_g1_i5.p1", "Schmidtea_mediterranea_DN810796_c13_g2_i2.p1", "Schmidtea_mediterranea_DN817260_c3_g1_i11.p1", "Schmidtea_mediterranea_DN826690_c5_g1_i13.p1", "Schmidtea_mediterranea_DN826690_c5_g1_i9.p1", "Schmidtea_mediterranea_DN831672_c12_g6_i3.p1")
1039	GO:0072511	divalent inorganic cation transport	128	6	11.88	0.98277	c("Schmidtea_mediterranea_DN809334_c11_g1_i5.p1", "Schmidtea_mediterranea_DN810796_c13_g2_i2.p1", "Schmidtea_mediterranea_DN817260_c3_g1_i11.p1", "Schmidtea_mediterranea_DN826690_c5_g1_i13.p1", "Schmidtea_mediterranea_DN826690_c5_g1_i9.p1", "Schmidtea_mediterranea_DN831672_c12_g6_i3.p1")
1040	GO:0009101	glycoprotein biosynthetic process	81	3	7.52	0.98408	c("Schmidtea_mediterranea_DN817121_c6_g1_i3.p1", "Schmidtea_mediterranea_DN820200_c12_g1_i3.p1", "Schmidtea_mediterranea_DN828138_c4_g1_i8.p2")
1041	GO:0006497	protein lipidation	43	1	3.99	0.98495	Schmidtea_mediterranea_DN813730_c19_g1_i6.p1
1042	GO:0006664	glycolipid metabolic process	43	1	3.99	0.98495	Schmidtea_mediterranea_DN813730_c19_g1_i6.p1
1043	GO:0042158	lipoprotein biosynthetic process	43	1	3.99	0.98495	Schmidtea_mediterranea_DN813730_c19_g1_i6.p1
1044	GO:1903509	liposaccharide metabolic process	43	1	3.99	0.98495	Schmidtea_mediterranea_DN813730_c19_g1_i6.p1
1045	GO:0051259	protein complex oligomerization	64	2	5.94	0.98538	c("Schmidtea_mediterranea_DN801736_c0_g1_i2.p1", "Schmidtea_mediterranea_DN818816_c6_g1_i8.p1")
1046	GO:0072522	purine-containing compound biosynthetic ...	146	7	13.55	0.98558	c("Schmidtea_mediterranea_DN781603_c0_g1_i1.p1", "Schmidtea_mediterranea_DN806958_c1_g1_i8.p1", "Schmidtea_mediterranea_DN823097_c4_g1_i1.p1", "Schmidtea_mediterranea_DN825198_c5_g1_i10.p1", "Schmidtea_mediterranea_DN825198_c5_g1_i6.p1", "Schmidtea_mediterranea_DN825198_c5_g1_i7.p1", "Schmidtea_mediterranea_DN826615_c5_g1_i5.p1")
1047	GO:0042157	lipoprotein metabolic process	45	1	4.18	0.98762	Schmidtea_mediterranea_DN813730_c19_g1_i6.p1
1048	GO:0006165	nucleoside diphosphate phosphorylation	66	2	6.12	0.98766	c("Schmidtea_mediterranea_DN781603_c0_g1_i1.p1", "Schmidtea_mediterranea_DN806958_c1_g1_i8.p1")
1049	GO:0022008	neurogenesis	66	2	6.12	0.98766	c("Schmidtea_mediterranea_DN808025_c3_g2_i1.p1", "Schmidtea_mediterranea_DN829408_c1_g1_i2.p1")
1050	GO:0046939	nucleotide phosphorylation	66	2	6.12	0.98766	c("Schmidtea_mediterranea_DN781603_c0_g1_i1.p1", "Schmidtea_mediterranea_DN806958_c1_g1_i8.p1")
1051	GO:0009142	nucleoside triphosphate biosynthetic pro...	85	3	7.89	0.98828	c("Schmidtea_mediterranea_DN781603_c0_g1_i1.p1", "Schmidtea_mediterranea_DN806958_c1_g1_i8.p1", "Schmidtea_mediterranea_DN817304_c7_g1_i1.p1")
1052	GO:0009201	ribonucleoside triphosphate biosynthetic...	85	3	7.89	0.98828	c("Schmidtea_mediterranea_DN781603_c0_g1_i1.p1", "Schmidtea_mediterranea_DN806958_c1_g1_i8.p1", "Schmidtea_mediterranea_DN817304_c7_g1_i1.p1")
1053	GO:0009132	nucleoside diphosphate metabolic process	67	2	6.22	0.98866	c("Schmidtea_mediterranea_DN781603_c0_g1_i1.p1", "Schmidtea_mediterranea_DN806958_c1_g1_i8.p1")
1054	GO:0009605	response to external stimulus	46	1	4.27	0.98878	Schmidtea_mediterranea_DN829408_c1_g1_i2.p1
1055	GO:0045333	cellular respiration	46	1	4.27	0.98878	Schmidtea_mediterranea_DN811594_c7_g1_i1.p1
1056	GO:0046578	regulation of Ras protein signal transdu...	46	1	4.27	0.98878	Schmidtea_mediterranea_DN810592_c11_g5_i2.p1
1057	GO:0044248	cellular catabolic process	359	22	33.31	0.98910	c("Schmidtea_mediterranea_DN189217_c0_g1_i2.p1", "Schmidtea_mediterranea_DN789542_c0_g1_i1.p1", "Schmidtea_mediterranea_DN795329_c0_g1_i1.p1", "Schmidtea_mediterranea_DN800741_c0_g1_i2.p1", "Schmidtea_mediterranea_DN803694_c12_g2_i2.p1", "Schmidtea_mediterranea_DN806012_c4_g1_i1.p1", "Schmidtea_mediterranea_DN806276_c8_g1_i2.p1", "Schmidtea_mediterranea_DN806958_c1_g1_i8.p1", "Schmidtea_mediterra…
1058	GO:0009100	glycoprotein metabolic process	86	3	7.98	0.98915	c("Schmidtea_mediterranea_DN817121_c6_g1_i3.p1", "Schmidtea_mediterranea_DN820200_c12_g1_i3.p1", "Schmidtea_mediterranea_DN828138_c4_g1_i8.p2")
1059	GO:0006163	purine nucleotide metabolic process	166	8	15.4	0.98933	c("Schmidtea_mediterranea_DN781603_c0_g1_i1.p1", "Schmidtea_mediterranea_DN806958_c1_g1_i8.p1", "Schmidtea_mediterranea_DN811007_c7_g2_i2.p1", "Schmidtea_mediterranea_DN811594_c7_g1_i1.p1", "Schmidtea_mediterranea_DN823097_c4_g1_i1.p1", "Schmidtea_mediterranea_DN825198_c5_g1_i7.p1", "Schmidtea_mediterranea_DN826615_c5_g1_i5.p1", "Schmidtea_mediterranea_DN830299_c13_g1_i3.p1")
1060	GO:0009260	ribonucleotide biosynthetic process	136	6	12.62	0.98962	c("Schmidtea_mediterranea_DN781603_c0_g1_i1.p1", "Schmidtea_mediterranea_DN806958_c1_g1_i8.p1", "Schmidtea_mediterranea_DN817304_c7_g1_i1.p1", "Schmidtea_mediterranea_DN823097_c4_g1_i1.p1", "Schmidtea_mediterranea_DN825198_c5_g1_i7.p1", "Schmidtea_mediterranea_DN831600_c3_g5_i1.p1")
1061	GO:0046390	ribose phosphate biosynthetic process	136	6	12.62	0.98962	c("Schmidtea_mediterranea_DN781603_c0_g1_i1.p1", "Schmidtea_mediterranea_DN806958_c1_g1_i8.p1", "Schmidtea_mediterranea_DN817304_c7_g1_i1.p1", "Schmidtea_mediterranea_DN823097_c4_g1_i1.p1", "Schmidtea_mediterranea_DN825198_c5_g1_i7.p1", "Schmidtea_mediterranea_DN831600_c3_g5_i1.p1")
1062	GO:0009144	purine nucleoside triphosphate metabolic...	104	4	9.65	0.98978	c("Schmidtea_mediterranea_DN781603_c0_g1_i1.p1", "Schmidtea_mediterranea_DN806958_c1_g1_i8.p1", "Schmidtea_mediterranea_DN811594_c7_g1_i1.p1", "Schmidtea_mediterranea_DN830299_c13_g1_i3.p1")
1063	GO:0009205	purine ribonucleoside triphosphate metab...	104	4	9.65	0.98978	c("Schmidtea_mediterranea_DN781603_c0_g1_i1.p1", "Schmidtea_mediterranea_DN806958_c1_g1_i8.p1", "Schmidtea_mediterranea_DN811594_c7_g1_i1.p1", "Schmidtea_mediterranea_DN830299_c13_g1_i3.p1")
1064	GO:1901135	carbohydrate derivative metabolic proces...	387	24	35.91	0.98987	c("Schmidtea_mediterranea_DN189217_c0_g1_i2.p1", "Schmidtea_mediterranea_DN781603_c0_g1_i1.p1", "Schmidtea_mediterranea_DN806958_c1_g1_i8.p1", "Schmidtea_mediterranea_DN808905_c4_g1_i1.p1", "Schmidtea_mediterranea_DN811007_c7_g2_i2.p1", "Schmidtea_mediterranea_DN811594_c7_g1_i1.p1", "Schmidtea_mediterranea_DN812121_c7_g1_i1.p1", "Schmidtea_mediterranea_DN812121_c7_g1_i2.p1", "Schmidtea_mediterran…
1065	GO:0044281	small molecule metabolic process	642	44	59.58	0.99022	c("Schmidtea_mediterranea_DN189217_c0_g1_i2.p1", "Schmidtea_mediterranea_DN640850_c1_g1_i1.p1", "Schmidtea_mediterranea_DN718905_c0_g1_i1.p1", "Schmidtea_mediterranea_DN781603_c0_g1_i1.p1", "Schmidtea_mediterranea_DN803694_c12_g2_i2.p1", "Schmidtea_mediterranea_DN804719_c17_g1_i2.p1", "Schmidtea_mediterranea_DN806958_c1_g1_i8.p1", "Schmidtea_mediterranea_DN807020_c11_g1_i6.p1", "Schmidtea_mediter…
1066	GO:0051186	cofactor metabolic process	197	10	18.28	0.99028	c("Schmidtea_mediterranea_DN806958_c1_g1_i8.p1", "Schmidtea_mediterranea_DN810521_c6_g1_i8.p1", "Schmidtea_mediterranea_DN810744_c3_g1_i4.p1", "Schmidtea_mediterranea_DN811007_c7_g2_i2.p1", "Schmidtea_mediterranea_DN813387_c7_g1_i1.p1", "Schmidtea_mediterranea_DN815639_c3_g3_i3.p1", "Schmidtea_mediterranea_DN819011_c8_g1_i1.p1", "Schmidtea_mediterranea_DN819431_c5_g1_i5.p1", "Schmidtea_mediterran…
1067	GO:0009166	nucleotide catabolic process	70	2	6.5	0.99122	c("Schmidtea_mediterranea_DN189217_c0_g1_i2.p1", "Schmidtea_mediterranea_DN806958_c1_g1_i8.p1")
1068	GO:0016053	organic acid biosynthetic process	107	4	9.93	0.99177	c("Schmidtea_mediterranea_DN806958_c1_g1_i8.p1", "Schmidtea_mediterranea_DN810744_c3_g1_i4.p1", "Schmidtea_mediterranea_DN812040_c18_g1_i8.p1", "Schmidtea_mediterranea_DN813387_c7_g1_i1.p1")
1069	GO:0046394	carboxylic acid biosynthetic process	107	4	9.93	0.99177	c("Schmidtea_mediterranea_DN806958_c1_g1_i8.p1", "Schmidtea_mediterranea_DN810744_c3_g1_i4.p1", "Schmidtea_mediterranea_DN812040_c18_g1_i8.p1", "Schmidtea_mediterranea_DN813387_c7_g1_i1.p1")
1070	GO:0006082	organic acid metabolic process	312	18	28.95	0.99178	c("Schmidtea_mediterranea_DN803694_c12_g2_i2.p1", "Schmidtea_mediterranea_DN804719_c17_g1_i2.p1", "Schmidtea_mediterranea_DN806958_c1_g1_i8.p1", "Schmidtea_mediterranea_DN807020_c11_g1_i6.p1", "Schmidtea_mediterranea_DN808322_c10_g1_i1.p1", "Schmidtea_mediterranea_DN808973_c11_g1_i5.p1", "Schmidtea_mediterranea_DN809158_c0_g1_i4.p1", "Schmidtea_mediterranea_DN810666_c13_g2_i2.p1", "Schmidtea_medi…
1071	GO:0019752	carboxylic acid metabolic process	312	18	28.95	0.99178	c("Schmidtea_mediterranea_DN803694_c12_g2_i2.p1", "Schmidtea_mediterranea_DN804719_c17_g1_i2.p1", "Schmidtea_mediterranea_DN806958_c1_g1_i8.p1", "Schmidtea_mediterranea_DN807020_c11_g1_i6.p1", "Schmidtea_mediterranea_DN808322_c10_g1_i1.p1", "Schmidtea_mediterranea_DN808973_c11_g1_i5.p1", "Schmidtea_mediterranea_DN809158_c0_g1_i4.p1", "Schmidtea_mediterranea_DN810666_c13_g2_i2.p1", "Schmidtea_medi…
1072	GO:0043436	oxoacid metabolic process	312	18	28.95	0.99178	c("Schmidtea_mediterranea_DN803694_c12_g2_i2.p1", "Schmidtea_mediterranea_DN804719_c17_g1_i2.p1", "Schmidtea_mediterranea_DN806958_c1_g1_i8.p1", "Schmidtea_mediterranea_DN807020_c11_g1_i6.p1", "Schmidtea_mediterranea_DN808322_c10_g1_i1.p1", "Schmidtea_mediterranea_DN808973_c11_g1_i5.p1", "Schmidtea_mediterranea_DN809158_c0_g1_i4.p1", "Schmidtea_mediterranea_DN810666_c13_g2_i2.p1", "Schmidtea_medi…
1073	GO:0006733	oxidoreduction coenzyme metabolic proces...	90	3	8.35	0.99205	c("Schmidtea_mediterranea_DN806958_c1_g1_i8.p1", "Schmidtea_mediterranea_DN815639_c3_g3_i3.p1", "Schmidtea_mediterranea_DN825471_c12_g1_i1.p1")
1074	GO:0009127	purine nucleoside monophosphate biosynth...	90	3	8.35	0.99205	c("Schmidtea_mediterranea_DN806958_c1_g1_i8.p1", "Schmidtea_mediterranea_DN823097_c4_g1_i1.p1", "Schmidtea_mediterranea_DN825198_c5_g1_i7.p1")
1075	GO:0009168	purine ribonucleoside monophosphate bios...	90	3	8.35	0.99205	c("Schmidtea_mediterranea_DN806958_c1_g1_i8.p1", "Schmidtea_mediterranea_DN823097_c4_g1_i1.p1", "Schmidtea_mediterranea_DN825198_c5_g1_i7.p1")
1076	GO:0030154	cell differentiation	108	4	10.02	0.99235	c("Schmidtea_mediterranea_DN808025_c3_g2_i1.p1", "Schmidtea_mediterranea_DN810790_c3_g1_i16.p1", "Schmidtea_mediterranea_DN828067_c3_g1_i1.p1", "Schmidtea_mediterranea_DN829408_c1_g1_i2.p1")
1077	GO:0046474	glycerophospholipid biosynthetic process	50	1	4.64	0.99241	Schmidtea_mediterranea_DN813730_c19_g1_i6.p1
1078	GO:1901292	nucleoside phosphate catabolic process	72	2	6.68	0.99260	c("Schmidtea_mediterranea_DN189217_c0_g1_i2.p1", "Schmidtea_mediterranea_DN806958_c1_g1_i8.p1")
1079	GO:0009126	purine nucleoside monophosphate metaboli...	109	4	10.11	0.99289	c("Schmidtea_mediterranea_DN806958_c1_g1_i8.p1", "Schmidtea_mediterranea_DN811594_c7_g1_i1.p1", "Schmidtea_mediterranea_DN823097_c4_g1_i1.p1", "Schmidtea_mediterranea_DN825198_c5_g1_i7.p1")
1080	GO:0009167	purine ribonucleoside monophosphate meta...	109	4	10.11	0.99289	c("Schmidtea_mediterranea_DN806958_c1_g1_i8.p1", "Schmidtea_mediterranea_DN811594_c7_g1_i1.p1", "Schmidtea_mediterranea_DN823097_c4_g1_i1.p1", "Schmidtea_mediterranea_DN825198_c5_g1_i7.p1")
1081	GO:0007265	Ras protein signal transduction	51	1	4.73	0.99312	Schmidtea_mediterranea_DN810592_c11_g5_i2.p1
1082	GO:0009150	purine ribonucleotide metabolic process	159	7	14.75	0.99353	c("Schmidtea_mediterranea_DN781603_c0_g1_i1.p1", "Schmidtea_mediterranea_DN806958_c1_g1_i8.p1", "Schmidtea_mediterranea_DN811007_c7_g2_i2.p1", "Schmidtea_mediterranea_DN811594_c7_g1_i1.p1", "Schmidtea_mediterranea_DN823097_c4_g1_i1.p1", "Schmidtea_mediterranea_DN825198_c5_g1_i7.p1", "Schmidtea_mediterranea_DN830299_c13_g1_i3.p1")
1083	GO:0006508	proteolysis	541	35	50.2	0.99364	c("Schmidtea_mediterranea_DN795329_c0_g1_i1.p1", "Schmidtea_mediterranea_DN800741_c0_g1_i2.p1", "Schmidtea_mediterranea_DN801224_c1_g1_i1.p1", "Schmidtea_mediterranea_DN802633_c13_g1_i1.p1", "Schmidtea_mediterranea_DN803044_c8_g1_i2.p1", "Schmidtea_mediterranea_DN806276_c8_g1_i2.p1", "Schmidtea_mediterranea_DN807424_c4_g1_i1.p1", "Schmidtea_mediterranea_DN808526_c2_g1_i15.p1", "Schmidtea_mediterr…
1084	GO:0048869	cellular developmental process	128	5	11.88	0.99393	c("Schmidtea_mediterranea_DN806928_c5_g1_i5.p1", "Schmidtea_mediterranea_DN808025_c3_g2_i1.p1", "Schmidtea_mediterranea_DN810790_c3_g1_i16.p1", "Schmidtea_mediterranea_DN828067_c3_g1_i1.p1", "Schmidtea_mediterranea_DN829408_c1_g1_i2.p1")
1085	GO:0005975	carbohydrate metabolic process	264	14	24.5	0.99424	c("Schmidtea_mediterranea_DN640850_c1_g1_i1.p1", "Schmidtea_mediterranea_DN805699_c17_g1_i4.p1", "Schmidtea_mediterranea_DN806958_c1_g1_i8.p1", "Schmidtea_mediterranea_DN807648_c5_g2_i5.p1", "Schmidtea_mediterranea_DN810585_c4_g2_i3.p1", "Schmidtea_mediterranea_DN812212_c6_g1_i8.p1", "Schmidtea_mediterranea_DN815615_c7_g2_i7.p1", "Schmidtea_mediterranea_DN815665_c9_g1_i2.p1", "Schmidtea_mediterra…
1086	GO:0045017	glycerolipid biosynthetic process	53	1	4.92	0.99434	Schmidtea_mediterranea_DN813730_c19_g1_i6.p1
1087	GO:0019637	organophosphate metabolic process	467	29	43.34	0.99442	c("Schmidtea_mediterranea_DN189217_c0_g1_i2.p1", "Schmidtea_mediterranea_DN718905_c0_g1_i1.p1", "Schmidtea_mediterranea_DN781603_c0_g1_i1.p1", "Schmidtea_mediterranea_DN806958_c1_g1_i8.p1", "Schmidtea_mediterranea_DN809137_c11_g3_i1.p1", "Schmidtea_mediterranea_DN811007_c7_g2_i2.p1", "Schmidtea_mediterranea_DN811594_c7_g1_i1.p1", "Schmidtea_mediterranea_DN812121_c7_g1_i1.p1", "Schmidtea_mediterra…
1088	GO:0051056	regulation of small GTPase mediated sign...	54	1	5.01	0.99487	Schmidtea_mediterranea_DN810592_c11_g5_i2.p1
1089	GO:0006486	protein glycosylation	77	2	7.15	0.99519	c("Schmidtea_mediterranea_DN817121_c6_g1_i3.p1", "Schmidtea_mediterranea_DN820200_c12_g1_i3.p1")
1090	GO:0043413	macromolecule glycosylation	77	2	7.15	0.99519	c("Schmidtea_mediterranea_DN817121_c6_g1_i3.p1", "Schmidtea_mediterranea_DN820200_c12_g1_i3.p1")
1091	GO:0070085	glycosylation	77	2	7.15	0.99519	c("Schmidtea_mediterranea_DN817121_c6_g1_i3.p1", "Schmidtea_mediterranea_DN820200_c12_g1_i3.p1")
1092	GO:0010941	regulation of cell death	55	1	5.1	0.99535	Schmidtea_mediterranea_DN803929_c6_g1_i3.p1
1093	GO:0042981	regulation of apoptotic process	55	1	5.1	0.99535	Schmidtea_mediterranea_DN803929_c6_g1_i3.p1
1094	GO:0043067	regulation of programmed cell death	55	1	5.1	0.99535	Schmidtea_mediterranea_DN803929_c6_g1_i3.p1
1095	GO:1901137	carbohydrate derivative biosynthetic pro...	298	16	27.65	0.99572	c("Schmidtea_mediterranea_DN189217_c0_g1_i2.p1", "Schmidtea_mediterranea_DN781603_c0_g1_i1.p1", "Schmidtea_mediterranea_DN806958_c1_g1_i8.p1", "Schmidtea_mediterranea_DN812121_c7_g1_i1.p1", "Schmidtea_mediterranea_DN812121_c7_g1_i2.p1", "Schmidtea_mediterranea_DN813730_c19_g1_i6.p1", "Schmidtea_mediterranea_DN814487_c1_g2_i1.p1", "Schmidtea_mediterranea_DN814487_c1_g2_i9.p1", "Schmidtea_mediterra…
1096	GO:0006643	membrane lipid metabolic process	56	1	5.2	0.99578	Schmidtea_mediterranea_DN813730_c19_g1_i6.p1
1097	GO:0006096	glycolytic process	57	1	5.29	0.99618	Schmidtea_mediterranea_DN806958_c1_g1_i8.p1
1098	GO:0006757	ATP generation from ADP	57	1	5.29	0.99618	Schmidtea_mediterranea_DN806958_c1_g1_i8.p1
1099	GO:0009135	purine nucleoside diphosphate metabolic ...	57	1	5.29	0.99618	Schmidtea_mediterranea_DN806958_c1_g1_i8.p1
1100	GO:0009179	purine ribonucleoside diphosphate metabo...	57	1	5.29	0.99618	Schmidtea_mediterranea_DN806958_c1_g1_i8.p1
1101	GO:0009185	ribonucleoside diphosphate metabolic pro...	57	1	5.29	0.99618	Schmidtea_mediterranea_DN806958_c1_g1_i8.p1
1102	GO:0042866	pyruvate biosynthetic process	57	1	5.29	0.99618	Schmidtea_mediterranea_DN806958_c1_g1_i8.p1
1103	GO:0046031	ADP metabolic process	57	1	5.29	0.99618	Schmidtea_mediterranea_DN806958_c1_g1_i8.p1
1104	GO:0009653	anatomical structure morphogenesis	81	2	7.52	0.99660	c("Schmidtea_mediterranea_DN806928_c5_g1_i5.p1", "Schmidtea_mediterranea_DN829408_c1_g1_i2.p1")
1105	GO:0008654	phospholipid biosynthetic process	59	1	5.47	0.99686	Schmidtea_mediterranea_DN813730_c19_g1_i6.p1
1106	GO:0019362	pyridine nucleotide metabolic process	82	2	7.61	0.99688	c("Schmidtea_mediterranea_DN806958_c1_g1_i8.p1", "Schmidtea_mediterranea_DN815639_c3_g3_i3.p1")
1107	GO:0046496	nicotinamide nucleotide metabolic proces...	82	2	7.61	0.99688	c("Schmidtea_mediterranea_DN806958_c1_g1_i8.p1", "Schmidtea_mediterranea_DN815639_c3_g3_i3.p1")
1108	GO:0055114	oxidation-reduction process	561	35	52.06	0.99705	c("Schmidtea_mediterranea_DN640850_c1_g1_i1.p1", "Schmidtea_mediterranea_DN801622_c0_g1_i1.p1", "Schmidtea_mediterranea_DN805648_c12_g1_i2.p1", "Schmidtea_mediterranea_DN805699_c17_g1_i4.p1", "Schmidtea_mediterranea_DN806292_c8_g1_i7.p1", "Schmidtea_mediterranea_DN809055_c13_g1_i1.p1", "Schmidtea_mediterranea_DN809055_c13_g1_i2.p2", "Schmidtea_mediterranea_DN809158_c0_g1_i4.p1", "Schmidtea_medite…
1109	GO:0008219	cell death	83	2	7.7	0.99714	c("Schmidtea_mediterranea_DN803929_c6_g1_i3.p1", "Schmidtea_mediterranea_DN813873_c3_g1_i1.p1")
1110	GO:0090407	organophosphate biosynthetic process	306	16	28.4	0.99715	c("Schmidtea_mediterranea_DN189217_c0_g1_i2.p1", "Schmidtea_mediterranea_DN781603_c0_g1_i1.p1", "Schmidtea_mediterranea_DN806958_c1_g1_i8.p1", "Schmidtea_mediterranea_DN812121_c7_g1_i1.p1", "Schmidtea_mediterranea_DN812121_c7_g1_i2.p1", "Schmidtea_mediterranea_DN813730_c19_g1_i6.p1", "Schmidtea_mediterranea_DN814487_c1_g2_i1.p1", "Schmidtea_mediterranea_DN814487_c1_g2_i9.p1", "Schmidtea_mediterra…
1111	GO:0048583	regulation of response to stimulus	173	7	16.05	0.99738	c("Schmidtea_mediterranea_DN805361_c1_g1_i4.p1", "Schmidtea_mediterranea_DN805361_c1_g1_i6.p1", "Schmidtea_mediterranea_DN810592_c11_g5_i2.p1", "Schmidtea_mediterranea_DN813781_c2_g1_i1.p1", "Schmidtea_mediterranea_DN817465_c3_g1_i4.p1", "Schmidtea_mediterranea_DN817465_c3_g1_i5.p1", "Schmidtea_mediterranea_DN819239_c6_g2_i3.p1")
1112	GO:0009145	purine nucleoside triphosphate biosynthe...	84	2	7.79	0.99738	c("Schmidtea_mediterranea_DN781603_c0_g1_i1.p1", "Schmidtea_mediterranea_DN806958_c1_g1_i8.p1")
1113	GO:0009206	purine ribonucleoside triphosphate biosy...	84	2	7.79	0.99738	c("Schmidtea_mediterranea_DN781603_c0_g1_i1.p1", "Schmidtea_mediterranea_DN806958_c1_g1_i8.p1")
1114	GO:0006090	pyruvate metabolic process	61	1	5.66	0.99742	Schmidtea_mediterranea_DN806958_c1_g1_i8.p1
1115	GO:0006164	purine nucleotide biosynthetic process	141	5	13.08	0.99758	c("Schmidtea_mediterranea_DN781603_c0_g1_i1.p1", "Schmidtea_mediterranea_DN806958_c1_g1_i8.p1", "Schmidtea_mediterranea_DN823097_c4_g1_i1.p1", "Schmidtea_mediterranea_DN825198_c5_g1_i7.p1", "Schmidtea_mediterranea_DN826615_c5_g1_i5.p1")
1116	GO:0016052	carbohydrate catabolic process	62	1	5.75	0.99766	Schmidtea_mediterranea_DN806958_c1_g1_i8.p1
1117	GO:0032956	regulation of actin cytoskeleton organiz...	63	1	5.85	0.99788	Schmidtea_mediterranea_DN829749_c3_g1_i3.p1
1118	GO:0032970	regulation of actin filament-based proce...	63	1	5.85	0.99788	Schmidtea_mediterranea_DN829749_c3_g1_i3.p1
1119	GO:0044255	cellular lipid metabolic process	225	10	20.88	0.99808	c("Schmidtea_mediterranea_DN809137_c11_g3_i1.p1", "Schmidtea_mediterranea_DN812576_c6_g3_i1.p3", "Schmidtea_mediterranea_DN812576_c6_g3_i2.p1", "Schmidtea_mediterranea_DN812931_c6_g1_i2.p1", "Schmidtea_mediterranea_DN813730_c19_g1_i6.p1", "Schmidtea_mediterranea_DN829084_c5_g1_i2.p1", "Schmidtea_mediterranea_DN829483_c5_g1_i7.p1", "Schmidtea_mediterranea_DN829733_c8_g1_i1.p1", "Schmidtea_mediterr…
1120	GO:0072524	pyridine-containing compound metabolic p...	88	2	8.17	0.99816	c("Schmidtea_mediterranea_DN806958_c1_g1_i8.p1", "Schmidtea_mediterranea_DN815639_c3_g3_i3.p1")
1121	GO:0046434	organophosphate catabolic process	90	2	8.35	0.99845	c("Schmidtea_mediterranea_DN189217_c0_g1_i2.p1", "Schmidtea_mediterranea_DN806958_c1_g1_i8.p1")
1122	GO:0065008	regulation of biological quality	289	14	26.82	0.99849	c("Schmidtea_mediterranea_DN799352_c0_g1_i1.p1", "Schmidtea_mediterranea_DN800562_c0_g1_i2.p1", "Schmidtea_mediterranea_DN810744_c3_g1_i4.p1", "Schmidtea_mediterranea_DN811634_c9_g1_i1.p1", "Schmidtea_mediterranea_DN813387_c7_g1_i1.p1", "Schmidtea_mediterranea_DN816874_c4_g1_i12.p1", "Schmidtea_mediterranea_DN816874_c4_g1_i24.p1", "Schmidtea_mediterranea_DN816874_c4_g1_i4.p1", "Schmidtea_mediterr…
1123	GO:0015980	energy derivation by oxidation of organi...	67	1	6.22	0.99856	Schmidtea_mediterranea_DN811594_c7_g1_i1.p1
1124	GO:0032787	monocarboxylic acid metabolic process	92	2	8.54	0.99870	c("Schmidtea_mediterranea_DN803694_c12_g2_i2.p1", "Schmidtea_mediterranea_DN806958_c1_g1_i8.p1")
1125	GO:0009108	coenzyme biosynthetic process	133	4	12.34	0.99884	c("Schmidtea_mediterranea_DN806958_c1_g1_i8.p1", "Schmidtea_mediterranea_DN813387_c7_g1_i1.p1", "Schmidtea_mediterranea_DN819431_c5_g1_i5.p1", "Schmidtea_mediterranea_DN825471_c12_g1_i1.p1")
1126	GO:0007399	nervous system development	94	2	8.72	0.99891	c("Schmidtea_mediterranea_DN808025_c3_g2_i1.p1", "Schmidtea_mediterranea_DN829408_c1_g1_i2.p1")
1127	GO:0046034	ATP metabolic process	94	2	8.72	0.99891	c("Schmidtea_mediterranea_DN806958_c1_g1_i8.p1", "Schmidtea_mediterranea_DN811594_c7_g1_i1.p1")
1128	GO:0009152	purine ribonucleotide biosynthetic proce...	134	4	12.43	0.99892	c("Schmidtea_mediterranea_DN781603_c0_g1_i1.p1", "Schmidtea_mediterranea_DN806958_c1_g1_i8.p1", "Schmidtea_mediterranea_DN823097_c4_g1_i1.p1", "Schmidtea_mediterranea_DN825198_c5_g1_i7.p1")
1129	GO:0051188	cofactor biosynthetic process	153	5	14.2	0.99899	c("Schmidtea_mediterranea_DN806958_c1_g1_i8.p1", "Schmidtea_mediterranea_DN813387_c7_g1_i1.p1", "Schmidtea_mediterranea_DN819431_c5_g1_i5.p1", "Schmidtea_mediterranea_DN825471_c12_g1_i1.p1", "Schmidtea_mediterranea_DN830299_c13_g1_i3.p1")
1130	GO:0019359	nicotinamide nucleotide biosynthetic pro...	71	1	6.59	0.99903	Schmidtea_mediterranea_DN806958_c1_g1_i8.p1
1131	GO:0019363	pyridine nucleotide biosynthetic process	71	1	6.59	0.99903	Schmidtea_mediterranea_DN806958_c1_g1_i8.p1
1132	GO:0044087	regulation of cellular component biogene...	71	1	6.59	0.99903	Schmidtea_mediterranea_DN829749_c3_g1_i3.p1
1133	GO:0006629	lipid metabolic process	299	14	27.75	0.99914	c("Schmidtea_mediterranea_DN807953_c6_g2_i1.p1", "Schmidtea_mediterranea_DN809137_c11_g3_i1.p1", "Schmidtea_mediterranea_DN812576_c6_g3_i1.p3", "Schmidtea_mediterranea_DN812576_c6_g3_i2.p1", "Schmidtea_mediterranea_DN812931_c6_g1_i2.p1", "Schmidtea_mediterranea_DN813730_c19_g1_i6.p1", "Schmidtea_mediterranea_DN817373_c15_g1_i2.p1", "Schmidtea_mediterranea_DN817373_c15_g1_i3.p1", "Schmidtea_medite…
1134	GO:0010033	response to organic substance	73	1	6.77	0.99920	Schmidtea_mediterranea_DN829748_c6_g1_i1.p1
1135	GO:0072330	monocarboxylic acid biosynthetic process	73	1	6.77	0.99920	Schmidtea_mediterranea_DN806958_c1_g1_i8.p1
1136	GO:0006754	ATP biosynthetic process	75	1	6.96	0.99935	Schmidtea_mediterranea_DN806958_c1_g1_i8.p1
1137	GO:0072525	pyridine-containing compound biosyntheti...	77	1	7.15	0.99946	Schmidtea_mediterranea_DN806958_c1_g1_i8.p1
1138	GO:0006915	apoptotic process	80	1	7.42	0.99960	Schmidtea_mediterranea_DN803929_c6_g1_i3.p1
1139	GO:0012501	programmed cell death	81	1	7.52	0.99964	Schmidtea_mediterranea_DN803929_c6_g1_i3.p1
1140	GO:0046488	phosphatidylinositol metabolic process	81	1	7.52	0.99964	Schmidtea_mediterranea_DN813730_c19_g1_i6.p1
1141	GO:0042221	response to chemical	107	2	9.93	0.99966	c("Schmidtea_mediterranea_DN829408_c1_g1_i2.p1", "Schmidtea_mediterranea_DN829748_c6_g1_i1.p1")
1142	GO:1902531	regulation of intracellular signal trans...	82	1	7.61	0.99967	Schmidtea_mediterranea_DN810592_c11_g5_i2.p1
1143	GO:0009966	regulation of signal transduction	152	4	14.11	0.99974	c("Schmidtea_mediterranea_DN810592_c11_g5_i2.p1", "Schmidtea_mediterranea_DN813781_c2_g1_i1.p1", "Schmidtea_mediterranea_DN817465_c3_g1_i4.p1", "Schmidtea_mediterranea_DN817465_c3_g1_i5.p1")
1144	GO:0007167	enzyme linked receptor protein signaling...	86	1	7.98	0.99978	Schmidtea_mediterranea_DN813536_c14_g1_i5.p1
1145	GO:0007275	multicellular organism development	154	4	14.29	0.99978	c("Schmidtea_mediterranea_DN789370_c0_g1_i2.p1", "Schmidtea_mediterranea_DN789370_c0_g1_i4.p1", "Schmidtea_mediterranea_DN808025_c3_g2_i1.p1", "Schmidtea_mediterranea_DN829408_c1_g1_i2.p1")
1146	GO:0098662	inorganic cation transmembrane transport	198	6	18.37	0.99987	c("Schmidtea_mediterranea_DN809334_c11_g1_i5.p1", "Schmidtea_mediterranea_DN810796_c13_g2_i2.p1", "Schmidtea_mediterranea_DN817260_c3_g1_i11.p1", "Schmidtea_mediterranea_DN826690_c5_g1_i13.p1", "Schmidtea_mediterranea_DN826690_c5_g1_i9.p1", "Schmidtea_mediterranea_DN831672_c12_g6_i3.p1")
1147	GO:0032502	developmental process	216	7	20.04	0.99987	c("Schmidtea_mediterranea_DN789370_c0_g1_i2.p1", "Schmidtea_mediterranea_DN789370_c0_g1_i4.p1", "Schmidtea_mediterranea_DN806928_c5_g1_i5.p1", "Schmidtea_mediterranea_DN808025_c3_g2_i1.p1", "Schmidtea_mediterranea_DN810790_c3_g1_i16.p1", "Schmidtea_mediterranea_DN828067_c3_g1_i1.p1", "Schmidtea_mediterranea_DN829408_c1_g1_i2.p1")
1148	GO:0032501	multicellular organismal process	237	8	21.99	0.99990	c("Schmidtea_mediterranea_DN789370_c0_g1_i2.p1", "Schmidtea_mediterranea_DN789370_c0_g1_i4.p1", "Schmidtea_mediterranea_DN808025_c3_g2_i1.p1", "Schmidtea_mediterranea_DN819239_c6_g2_i3.p1", "Schmidtea_mediterranea_DN819328_c6_g1_i1.p1", "Schmidtea_mediterranea_DN819328_c6_g1_i6.p1", "Schmidtea_mediterranea_DN827808_c5_g1_i14.p1", "Schmidtea_mediterranea_DN829408_c1_g1_i2.p1")
1149	GO:0023051	regulation of signaling	185	5	17.17	0.99991	c("Schmidtea_mediterranea_DN803527_c1_g1_i1.p1", "Schmidtea_mediterranea_DN810592_c11_g5_i2.p1", "Schmidtea_mediterranea_DN813781_c2_g1_i1.p1", "Schmidtea_mediterranea_DN817465_c3_g1_i4.p1", "Schmidtea_mediterranea_DN817465_c3_g1_i5.p1")
1150	GO:0048856	anatomical structure development	186	5	17.26	0.99992	c("Schmidtea_mediterranea_DN789370_c0_g1_i2.p1", "Schmidtea_mediterranea_DN789370_c0_g1_i4.p1", "Schmidtea_mediterranea_DN806928_c5_g1_i5.p1", "Schmidtea_mediterranea_DN808025_c3_g2_i1.p1", "Schmidtea_mediterranea_DN829408_c1_g1_i2.p1")
1151	GO:0048731	system development	124	2	11.51	0.99993	c("Schmidtea_mediterranea_DN808025_c3_g2_i1.p1", "Schmidtea_mediterranea_DN829408_c1_g1_i2.p1")
1152	GO:0098655	cation transmembrane transport	207	6	19.21	0.99993	c("Schmidtea_mediterranea_DN809334_c11_g1_i5.p1", "Schmidtea_mediterranea_DN810796_c13_g2_i2.p1", "Schmidtea_mediterranea_DN817260_c3_g1_i11.p1", "Schmidtea_mediterranea_DN826690_c5_g1_i13.p1", "Schmidtea_mediterranea_DN826690_c5_g1_i9.p1", "Schmidtea_mediterranea_DN831672_c12_g6_i3.p1")
1153	GO:0006650	glycerophospholipid metabolic process	99	1	9.19	0.99994	Schmidtea_mediterranea_DN813730_c19_g1_i6.p1
1154	GO:0098660	inorganic ion transmembrane transport	212	6	19.67	0.99995	c("Schmidtea_mediterranea_DN809334_c11_g1_i5.p1", "Schmidtea_mediterranea_DN810796_c13_g2_i2.p1", "Schmidtea_mediterranea_DN817260_c3_g1_i11.p1", "Schmidtea_mediterranea_DN826690_c5_g1_i13.p1", "Schmidtea_mediterranea_DN826690_c5_g1_i9.p1", "Schmidtea_mediterranea_DN831672_c12_g6_i3.p1")
1155	GO:0046486	glycerolipid metabolic process	102	1	9.47	0.99995	Schmidtea_mediterranea_DN813730_c19_g1_i6.p1
1156	GO:0006091	generation of precursor metabolites and ...	135	2	12.53	0.99997	c("Schmidtea_mediterranea_DN806958_c1_g1_i8.p1", "Schmidtea_mediterranea_DN811594_c7_g1_i1.p1")
1157	GO:0006814	sodium ion transport	135	2	12.53	0.99997	c("Schmidtea_mediterranea_DN800562_c0_g1_i2.p1", "Schmidtea_mediterranea_DN826472_c5_g1_i1.p1")
1158	GO:0010646	regulation of cell communication	180	4	16.7	0.99997	c("Schmidtea_mediterranea_DN810592_c11_g5_i2.p1", "Schmidtea_mediterranea_DN813781_c2_g1_i1.p1", "Schmidtea_mediterranea_DN817465_c3_g1_i4.p1", "Schmidtea_mediterranea_DN817465_c3_g1_i5.p1")
1159	GO:0007156	homophilic cell adhesion via plasma memb...	110	1	10.21	0.99998	Schmidtea_mediterranea_DN828873_c0_g2_i3.p1
1160	GO:0098742	cell-cell adhesion via plasma-membrane a...	110	1	10.21	0.99998	Schmidtea_mediterranea_DN828873_c0_g2_i3.p1
1161	GO:0007264	small GTPase mediated signal transductio...	144	2	13.36	0.99999	c("Schmidtea_mediterranea_DN810592_c11_g5_i2.p1", "Schmidtea_mediterranea_DN824162_c6_g1_i3.p1")
1162	GO:0098609	cell-cell adhesion	127	1	11.79	1.00000	Schmidtea_mediterranea_DN828873_c0_g2_i3.p1
1163	GO:0050789	regulation of biological process	2620	187	243.13	1.00000	c("Schmidtea_mediterranea_DN688345_c1_g1_i1.p2", "Schmidtea_mediterranea_DN697155_c0_g1_i1.p1", "Schmidtea_mediterranea_DN703947_c0_g1_i1.p1", "Schmidtea_mediterranea_DN718538_c0_g1_i1.p1", "Schmidtea_mediterranea_DN783905_c0_g1_i1.p1", "Schmidtea_mediterranea_DN789370_c0_g1_i2.p1", "Schmidtea_mediterranea_DN789370_c0_g1_i4.p1", "Schmidtea_mediterranea_DN789542_c0_g1_i1.p1", "Schmidtea_mediterran…
1164	GO:0007166	cell surface receptor signaling pathway	267	7	24.78	1.00000	c("Schmidtea_mediterranea_DN789370_c0_g1_i2.p1", "Schmidtea_mediterranea_DN789370_c0_g1_i4.p1", "Schmidtea_mediterranea_DN803527_c1_g1_i1.p1", "Schmidtea_mediterranea_DN808251_c14_g1_i2.p2", "Schmidtea_mediterranea_DN809180_c8_g3_i19.p1", "Schmidtea_mediterranea_DN813536_c14_g1_i5.p1", "Schmidtea_mediterranea_DN813781_c2_g1_i1.p1")
1165	GO:0051716	cellular response to stimulus	1738	112	161.28	1.00000	c("Schmidtea_mediterranea_DN1384187_c0_g1_i1.p1", "Schmidtea_mediterranea_DN697155_c0_g1_i1.p1", "Schmidtea_mediterranea_DN789370_c0_g1_i2.p1", "Schmidtea_mediterranea_DN789370_c0_g1_i4.p1", "Schmidtea_mediterranea_DN794262_c0_g1_i1.p1", "Schmidtea_mediterranea_DN800493_c0_g1_i1.p1", "Schmidtea_mediterranea_DN801350_c1_g1_i1.p1", "Schmidtea_mediterranea_DN801965_c21_g1_i1.p1", "Schmidtea_mediterr…
1166	GO:0006813	potassium ion transport	202	3	18.74	1.00000	c("Schmidtea_mediterranea_DN818857_c12_g2_i1.p1", "Schmidtea_mediterranea_DN823738_c7_g1_i5.p1", "Schmidtea_mediterranea_DN826254_c4_g1_i18.p1")
1167	GO:0015074	DNA integration	315	8	29.23	1.00000	c("Schmidtea_mediterranea_DN803847_c2_g1_i43.p1", "Schmidtea_mediterranea_DN807896_c4_g2_i6.p2", "Schmidtea_mediterranea_DN808630_c13_g3_i1.p2", "Schmidtea_mediterranea_DN810039_c4_g4_i3.p3", "Schmidtea_mediterranea_DN816998_c4_g2_i15.p1", "Schmidtea_mediterranea_DN821782_c2_g1_i27.p1", "Schmidtea_mediterranea_DN822845_c18_g1_i3.p1", "Schmidtea_mediterranea_DN828986_c9_g1_i4.p1")
1168	GO:0065007	biological regulation	2804	196	260.2	1.00000	c("Schmidtea_mediterranea_DN688345_c1_g1_i1.p2", "Schmidtea_mediterranea_DN697155_c0_g1_i1.p1", "Schmidtea_mediterranea_DN703947_c0_g1_i1.p1", "Schmidtea_mediterranea_DN718538_c0_g1_i1.p1", "Schmidtea_mediterranea_DN783905_c0_g1_i1.p1", "Schmidtea_mediterranea_DN789370_c0_g1_i2.p1", "Schmidtea_mediterranea_DN789370_c0_g1_i4.p1", "Schmidtea_mediterranea_DN789542_c0_g1_i1.p1", "Schmidtea_mediterran…
1169	GO:0050896	response to stimulus	1827	114	169.54	1.00000	c("Schmidtea_mediterranea_DN1384187_c0_g1_i1.p1", "Schmidtea_mediterranea_DN697155_c0_g1_i1.p1", "Schmidtea_mediterranea_DN789370_c0_g1_i2.p1", "Schmidtea_mediterranea_DN789370_c0_g1_i4.p1", "Schmidtea_mediterranea_DN794262_c0_g1_i1.p1", "Schmidtea_mediterranea_DN800493_c0_g1_i1.p1", "Schmidtea_mediterranea_DN801350_c1_g1_i1.p1", "Schmidtea_mediterranea_DN801965_c21_g1_i1.p1", "Schmidtea_mediterr…
1170	GO:0050794	regulation of cellular process	2520	170	233.85	1.00000	c("Schmidtea_mediterranea_DN688345_c1_g1_i1.p2", "Schmidtea_mediterranea_DN697155_c0_g1_i1.p1", "Schmidtea_mediterranea_DN703947_c0_g1_i1.p1", "Schmidtea_mediterranea_DN718538_c0_g1_i1.p1", "Schmidtea_mediterranea_DN783905_c0_g1_i1.p1", "Schmidtea_mediterranea_DN789370_c0_g1_i2.p1", "Schmidtea_mediterranea_DN789370_c0_g1_i4.p1", "Schmidtea_mediterranea_DN790516_c0_g1_i1.p1", "Schmidtea_mediterran…
1171	GO:0007155	cell adhesion	209	2	19.39	1.00000	c("Schmidtea_mediterranea_DN828873_c0_g2_i3.p1", "Schmidtea_mediterranea_DN829408_c1_g1_i2.p1")
1172	GO:0022610	biological adhesion	209	2	19.39	1.00000	c("Schmidtea_mediterranea_DN828873_c0_g2_i3.p1", "Schmidtea_mediterranea_DN829408_c1_g1_i2.p1")
1173	GO:0034220	ion transmembrane transport	340	7	31.55	1.00000	c("Schmidtea_mediterranea_DN805875_c7_g1_i1.p1", "Schmidtea_mediterranea_DN809334_c11_g1_i5.p1", "Schmidtea_mediterranea_DN810796_c13_g2_i2.p1", "Schmidtea_mediterranea_DN817260_c3_g1_i11.p1", "Schmidtea_mediterranea_DN826690_c5_g1_i13.p1", "Schmidtea_mediterranea_DN826690_c5_g1_i9.p1", "Schmidtea_mediterranea_DN831672_c12_g6_i3.p1")
1174	GO:0030001	metal ion transport	494	15	45.84	1.00000	c("Schmidtea_mediterranea_DN799352_c0_g1_i1.p1", "Schmidtea_mediterranea_DN800562_c0_g1_i2.p1", "Schmidtea_mediterranea_DN809334_c11_g1_i5.p1", "Schmidtea_mediterranea_DN810796_c13_g2_i2.p1", "Schmidtea_mediterranea_DN811634_c9_g1_i1.p1", "Schmidtea_mediterranea_DN817260_c3_g1_i11.p1", "Schmidtea_mediterranea_DN818857_c12_g2_i1.p1", "Schmidtea_mediterranea_DN823738_c7_g1_i5.p1", "Schmidtea_medite…
1175	GO:0007186	G protein-coupled receptor signaling pat...	581	20	53.91	1.00000	c("Schmidtea_mediterranea_DN697155_c0_g1_i1.p1", "Schmidtea_mediterranea_DN794262_c0_g1_i1.p1", "Schmidtea_mediterranea_DN801965_c21_g1_i1.p1", "Schmidtea_mediterranea_DN805965_c16_g1_i3.p1", "Schmidtea_mediterranea_DN805988_c11_g5_i1.p1", "Schmidtea_mediterranea_DN809180_c8_g3_i19.p1", "Schmidtea_mediterranea_DN810565_c13_g1_i1.p1", "Schmidtea_mediterranea_DN811460_c4_g2_i1.p1", "Schmidtea_medit…
1176	GO:0016192	vesicle-mediated transport	270	3	25.05	1.00000	c("Schmidtea_mediterranea_DN810790_c3_g1_i16.p1", "Schmidtea_mediterranea_DN810790_c3_g1_i18.p1", "Schmidtea_mediterranea_DN826725_c3_g6_i1.p1")
1177	GO:0015672	monovalent inorganic cation transport	382	7	35.45	1.00000	c("Schmidtea_mediterranea_DN800562_c0_g1_i2.p1", "Schmidtea_mediterranea_DN816184_c6_g2_i3.p1", "Schmidtea_mediterranea_DN816184_c6_g2_i4.p1", "Schmidtea_mediterranea_DN818857_c12_g2_i1.p1", "Schmidtea_mediterranea_DN823738_c7_g1_i5.p1", "Schmidtea_mediterranea_DN826254_c4_g1_i18.p1", "Schmidtea_mediterranea_DN826472_c5_g1_i1.p1")
1178	GO:0006812	cation transport	617	17	57.26	1.00000	c("Schmidtea_mediterranea_DN799352_c0_g1_i1.p1", "Schmidtea_mediterranea_DN800562_c0_g1_i2.p1", "Schmidtea_mediterranea_DN809334_c11_g1_i5.p1", "Schmidtea_mediterranea_DN810796_c13_g2_i2.p1", "Schmidtea_mediterranea_DN811634_c9_g1_i1.p1", "Schmidtea_mediterranea_DN816184_c6_g2_i3.p1", "Schmidtea_mediterranea_DN816184_c6_g2_i4.p1", "Schmidtea_mediterranea_DN817260_c3_g1_i11.p1", "Schmidtea_mediter…
1179	GO:0035556	intracellular signal transduction	392	4	36.38	1.00000	c("Schmidtea_mediterranea_DN800493_c0_g1_i1.p1", "Schmidtea_mediterranea_DN810592_c11_g5_i2.p1", "Schmidtea_mediterranea_DN815255_c5_g1_i1.p1", "Schmidtea_mediterranea_DN824162_c6_g1_i3.p1")
1180	GO:0006811	ion transport	1028	34	95.39	1.00000	c("Schmidtea_mediterranea_DN799352_c0_g1_i1.p1", "Schmidtea_mediterranea_DN800562_c0_g1_i2.p1", "Schmidtea_mediterranea_DN805875_c7_g1_i1.p1", "Schmidtea_mediterranea_DN809137_c11_g3_i1.p1", "Schmidtea_mediterranea_DN809334_c11_g1_i5.p1", "Schmidtea_mediterranea_DN809446_c9_g1_i2.p1", "Schmidtea_mediterranea_DN810796_c13_g2_i2.p1", "Schmidtea_mediterranea_DN811634_c9_g1_i1.p1", "Schmidtea_mediter…
1181	GO:0006810	transport	2079	88	192.92	1.00000	c("Schmidtea_mediterranea_DN595343_c0_g1_i1.p1", "Schmidtea_mediterranea_DN647793_c0_g1_i2.p1", "Schmidtea_mediterranea_DN688497_c1_g1_i1.p1", "Schmidtea_mediterranea_DN764730_c1_g2_i1.p1", "Schmidtea_mediterranea_DN781220_c0_g1_i1.p1", "Schmidtea_mediterranea_DN793451_c0_g1_i1.p1", "Schmidtea_mediterranea_DN796241_c0_g1_i1.p1", "Schmidtea_mediterranea_DN798344_c0_g1_i1.p1", "Schmidtea_mediterran…
1182	GO:0007154	cell communication	1561	39	144.85	1.00000	c("Schmidtea_mediterranea_DN697155_c0_g1_i1.p1", "Schmidtea_mediterranea_DN789370_c0_g1_i2.p1", "Schmidtea_mediterranea_DN789370_c0_g1_i4.p1", "Schmidtea_mediterranea_DN794262_c0_g1_i1.p1", "Schmidtea_mediterranea_DN800493_c0_g1_i1.p1", "Schmidtea_mediterranea_DN801965_c21_g1_i1.p1", "Schmidtea_mediterranea_DN803527_c1_g1_i1.p1", "Schmidtea_mediterranea_DN805965_c16_g1_i3.p1", "Schmidtea_mediterr…
1183	GO:0007165	signal transduction	1490	37	138.27	1.00000	c("Schmidtea_mediterranea_DN697155_c0_g1_i1.p1", "Schmidtea_mediterranea_DN789370_c0_g1_i2.p1", "Schmidtea_mediterranea_DN789370_c0_g1_i4.p1", "Schmidtea_mediterranea_DN794262_c0_g1_i1.p1", "Schmidtea_mediterranea_DN800493_c0_g1_i1.p1", "Schmidtea_mediterranea_DN801965_c21_g1_i1.p1", "Schmidtea_mediterranea_DN803527_c1_g1_i1.p1", "Schmidtea_mediterranea_DN805965_c16_g1_i3.p1", "Schmidtea_mediterr…
1184	GO:0008150	biological_process	10647	988	988	1.00000	c("Schmidtea_mediterranea_DN1384187_c0_g1_i1.p1", "Schmidtea_mediterranea_DN1395809_c0_g1_i1.p1", "Schmidtea_mediterranea_DN154325_c0_g1_i1.p1", "Schmidtea_mediterranea_DN16429_c0_g1_i2.p1", "Schmidtea_mediterranea_DN184833_c0_g1_i1.p1", "Schmidtea_mediterranea_DN189217_c0_g1_i2.p1", "Schmidtea_mediterranea_DN521794_c0_g2_i1.p1", "Schmidtea_mediterranea_DN595343_c0_g1_i1.p1", "Schmidtea_mediterra…
1185	GO:0023052	signaling	1558	40	144.58	1.00000	c("Schmidtea_mediterranea_DN697155_c0_g1_i1.p1", "Schmidtea_mediterranea_DN789370_c0_g1_i2.p1", "Schmidtea_mediterranea_DN789370_c0_g1_i4.p1", "Schmidtea_mediterranea_DN794262_c0_g1_i1.p1", "Schmidtea_mediterranea_DN800493_c0_g1_i1.p1", "Schmidtea_mediterranea_DN801965_c21_g1_i1.p1", "Schmidtea_mediterranea_DN803527_c1_g1_i1.p1", "Schmidtea_mediterranea_DN805965_c16_g1_i3.p1", "Schmidtea_mediterr…
1186	GO:0051179	localization	2139	93	198.49	1.00000	c("Schmidtea_mediterranea_DN595343_c0_g1_i1.p1", "Schmidtea_mediterranea_DN647793_c0_g1_i2.p1", "Schmidtea_mediterranea_DN688497_c1_g1_i1.p1", "Schmidtea_mediterranea_DN764730_c1_g2_i1.p1", "Schmidtea_mediterranea_DN781220_c0_g1_i1.p1", "Schmidtea_mediterranea_DN793451_c0_g1_i1.p1", "Schmidtea_mediterranea_DN796241_c0_g1_i1.p1", "Schmidtea_mediterranea_DN798344_c0_g1_i1.p1", "Schmidtea_mediterran…
1187	GO:0051234	establishment of localization	2085	90	193.48	1.00000	c("Schmidtea_mediterranea_DN595343_c0_g1_i1.p1", "Schmidtea_mediterranea_DN647793_c0_g1_i2.p1", "Schmidtea_mediterranea_DN688497_c1_g1_i1.p1", "Schmidtea_mediterranea_DN764730_c1_g2_i1.p1", "Schmidtea_mediterranea_DN781220_c0_g1_i1.p1", "Schmidtea_mediterranea_DN793451_c0_g1_i1.p1", "Schmidtea_mediterranea_DN796241_c0_g1_i1.p1", "Schmidtea_mediterranea_DN798344_c0_g1_i1.p1", "Schmidtea_mediterran…
1188	GO:0055085	transmembrane transport	1077	34	99.94	1.00000	c("Schmidtea_mediterranea_DN647793_c0_g1_i2.p1", "Schmidtea_mediterranea_DN800562_c0_g1_i2.p1", "Schmidtea_mediterranea_DN805875_c7_g1_i1.p1", "Schmidtea_mediterranea_DN808188_c10_g1_i1.p1", "Schmidtea_mediterranea_DN808188_c10_g2_i1.p1", "Schmidtea_mediterranea_DN808230_c1_g1_i2.p1", "Schmidtea_mediterranea_DN808400_c10_g1_i3.p1", "Schmidtea_mediterranea_DN808400_c10_g1_i7.p1", "Schmidtea_medite…
1189	GO:0000038	very long-chain fatty acid metabolic pro...	1	0	0.09	1.00000	character(0)
1190	GO:0000045	autophagosome assembly	3	0	0.28	1.00000	character(0)
1191	GO:0000096	sulfur amino acid metabolic process	7	0	0.65	1.00000	character(0)
1192	GO:0000097	sulfur amino acid biosynthetic process	4	0	0.37	1.00000	character(0)
1193	GO:0000103	sulfate assimilation	1	0	0.09	1.00000	character(0)
1194	GO:0000160	phosphorelay signal transduction system	1	0	0.09	1.00000	character(0)
1195	GO:0000165	MAPK cascade	5	0	0.46	1.00000	character(0)
1196	GO:0000183	chromatin silencing at rDNA	1	0	0.09	1.00000	character(0)
1197	GO:0000184	nuclear-transcribed mRNA catabolic proce...	16	0	1.48	1.00000	character(0)
1198	GO:0000186	activation of MAPKK activity	2	0	0.19	1.00000	character(0)
1199	GO:0000187	activation of MAPK activity	1	0	0.09	1.00000	character(0)
1200	GO:0000209	protein polyubiquitination	6	0	0.56	1.00000	character(0)
1201	GO:0000272	polysaccharide catabolic process	2	0	0.19	1.00000	character(0)
1202	GO:0000289	nuclear-transcribed mRNA poly(A) tail sh...	1	0	0.09	1.00000	character(0)
1203	GO:0000302	response to reactive oxygen species	2	0	0.19	1.00000	character(0)
1204	GO:0000338	protein deneddylation	3	0	0.28	1.00000	character(0)
1205	GO:0000394	RNA splicing, via endonucleolytic cleava...	2	0	0.19	1.00000	character(0)
1206	GO:0000422	autophagy of mitochondrion	1	0	0.09	1.00000	character(0)
1207	GO:0000469	cleavage involved in rRNA processing	1	0	0.09	1.00000	character(0)
1208	GO:0000729	DNA double-strand break processing	1	0	0.09	1.00000	character(0)
1209	GO:0000731	DNA synthesis involved in DNA repair	1	0	0.09	1.00000	character(0)
1210	GO:0000768	syncytium formation by plasma membrane f...	4	0	0.37	1.00000	character(0)
1211	GO:0001501	skeletal system development	1	0	0.09	1.00000	character(0)
1212	GO:0001503	ossification	3	0	0.28	1.00000	character(0)
1213	GO:0001508	action potential	1	0	0.09	1.00000	character(0)
1214	GO:0001516	prostaglandin biosynthetic process	1	0	0.09	1.00000	character(0)
1215	GO:0001523	retinoid metabolic process	1	0	0.09	1.00000	character(0)
1216	GO:0001525	angiogenesis	13	0	1.21	1.00000	character(0)
1217	GO:0001539	cilium or flagellum-dependent cell motil...	8	0	0.74	1.00000	character(0)
1218	GO:0001558	regulation of cell growth	3	0	0.28	1.00000	character(0)
1219	GO:0001568	blood vessel development	15	0	1.39	1.00000	character(0)
1220	GO:0001654	eye development	4	0	0.37	1.00000	character(0)
1221	GO:0001667	ameboidal-type cell migration	2	0	0.19	1.00000	character(0)
1222	GO:0001676	long-chain fatty acid metabolic process	1	0	0.09	1.00000	character(0)
1223	GO:0001678	cellular glucose homeostasis	16	0	1.48	1.00000	character(0)
1224	GO:0001696	gastric acid secretion	1	0	0.09	1.00000	character(0)
1225	GO:0001708	cell fate specification	1	0	0.09	1.00000	character(0)
1226	GO:0001709	cell fate determination	1	0	0.09	1.00000	character(0)
1227	GO:0001731	formation of translation preinitiation c...	2	0	0.19	1.00000	character(0)
1228	GO:0001754	eye photoreceptor cell differentiation	2	0	0.19	1.00000	character(0)
1229	GO:0001755	neural crest cell migration	1	0	0.09	1.00000	character(0)
1230	GO:0001763	morphogenesis of a branching structure	2	0	0.19	1.00000	character(0)
1231	GO:0001764	neuron migration	2	0	0.19	1.00000	character(0)
1232	GO:0001765	membrane raft assembly	7	0	0.65	1.00000	character(0)
1233	GO:0001775	cell activation	5	0	0.46	1.00000	character(0)
1234	GO:0001776	leukocyte homeostasis	1	0	0.09	1.00000	character(0)
1235	GO:0001816	cytokine production	5	0	0.46	1.00000	character(0)
1236	GO:0001817	regulation of cytokine production	5	0	0.46	1.00000	character(0)
1237	GO:0001818	negative regulation of cytokine producti...	1	0	0.09	1.00000	character(0)
1238	GO:0001819	positive regulation of cytokine producti...	1	0	0.09	1.00000	character(0)
1239	GO:0001889	liver development	4	0	0.37	1.00000	character(0)
1240	GO:0001894	tissue homeostasis	1	0	0.09	1.00000	character(0)
1241	GO:0001944	vasculature development	15	0	1.39	1.00000	character(0)
1242	GO:0001959	regulation of cytokine-mediated signalin...	1	0	0.09	1.00000	character(0)
1243	GO:0001990	regulation of systemic arterial blood pr...	1	0	0.09	1.00000	character(0)
1244	GO:0002009	morphogenesis of an epithelium	3	0	0.28	1.00000	character(0)
1245	GO:0002028	regulation of sodium ion transport	5	0	0.46	1.00000	character(0)
1246	GO:0002064	epithelial cell development	3	0	0.28	1.00000	character(0)
1247	GO:0002065	columnar/cuboidal epithelial cell differ...	3	0	0.28	1.00000	character(0)
1248	GO:0002066	columnar/cuboidal epithelial cell develo...	3	0	0.28	1.00000	character(0)
1249	GO:0002067	glandular epithelial cell differentiatio...	3	0	0.28	1.00000	character(0)
1250	GO:0002068	glandular epithelial cell development	3	0	0.28	1.00000	character(0)
1251	GO:0002084	protein depalmitoylation	2	0	0.19	1.00000	character(0)
1252	GO:0002115	store-operated calcium entry	1	0	0.09	1.00000	character(0)
1253	GO:0002138	retinoic acid biosynthetic process	1	0	0.09	1.00000	character(0)
1254	GO:0002143	tRNA wobble position uridine thiolation	1	0	0.09	1.00000	character(0)
1255	GO:0002159	desmosome assembly	2	0	0.19	1.00000	character(0)
1256	GO:0002183	cytoplasmic translational initiation	2	0	0.19	1.00000	character(0)
1257	GO:0002200	somatic diversification of immune recept...	2	0	0.19	1.00000	character(0)
1258	GO:0002218	activation of innate immune response	6	0	0.56	1.00000	character(0)
1259	GO:0002221	pattern recognition receptor signaling p...	6	0	0.56	1.00000	character(0)
1260	GO:0002224	toll-like receptor signaling pathway	5	0	0.46	1.00000	character(0)
1261	GO:0002250	adaptive immune response	3	0	0.28	1.00000	character(0)
1262	GO:0002252	immune effector process	4	0	0.37	1.00000	character(0)
1263	GO:0002253	activation of immune response	8	0	0.74	1.00000	character(0)
1264	GO:0002260	lymphocyte homeostasis	1	0	0.09	1.00000	character(0)
1265	GO:0002367	cytokine production involved in immune r...	2	0	0.19	1.00000	character(0)
1266	GO:0002369	T cell cytokine production	2	0	0.19	1.00000	character(0)
1267	GO:0002376	immune system process	29	0	2.69	1.00000	character(0)
1268	GO:0002429	immune response-activating cell surface ...	1	0	0.09	1.00000	character(0)
1269	GO:0002440	production of molecular mediator of immu...	2	0	0.19	1.00000	character(0)
1270	GO:0002443	leukocyte mediated immunity	3	0	0.28	1.00000	character(0)
1271	GO:0002449	lymphocyte mediated immunity	3	0	0.28	1.00000	character(0)
1272	GO:0002455	humoral immune response mediated by circ...	1	0	0.09	1.00000	character(0)
1273	GO:0002456	T cell mediated immunity	2	0	0.19	1.00000	character(0)
1274	GO:0002460	adaptive immune response based on somati...	3	0	0.28	1.00000	character(0)
1275	GO:0002474	antigen processing and presentation of p...	1	0	0.09	1.00000	character(0)
1276	GO:0002483	antigen processing and presentation of e...	1	0	0.09	1.00000	character(0)
1277	GO:0002520	immune system development	5	0	0.46	1.00000	character(0)
1278	GO:0002521	leukocyte differentiation	3	0	0.28	1.00000	character(0)
1279	GO:0002562	somatic diversification of immune recept...	2	0	0.19	1.00000	character(0)
1280	GO:0002568	somatic diversification of T cell recept...	1	0	0.09	1.00000	character(0)
1281	GO:0002681	somatic recombination of T cell receptor...	1	0	0.09	1.00000	character(0)
1282	GO:0002682	regulation of immune system process	13	0	1.21	1.00000	character(0)
1283	GO:0002683	negative regulation of immune system pro...	3	0	0.28	1.00000	character(0)
1284	GO:0002684	positive regulation of immune system pro...	10	0	0.93	1.00000	character(0)
1285	GO:0002685	regulation of leukocyte migration	1	0	0.09	1.00000	character(0)
1286	GO:0002688	regulation of leukocyte chemotaxis	1	0	0.09	1.00000	character(0)
1287	GO:0002697	regulation of immune effector process	3	0	0.28	1.00000	character(0)
1288	GO:0002698	negative regulation of immune effector p...	1	0	0.09	1.00000	character(0)
1289	GO:0002700	regulation of production of molecular me...	2	0	0.19	1.00000	character(0)
1290	GO:0002703	regulation of leukocyte mediated immunit...	2	0	0.19	1.00000	character(0)
1291	GO:0002706	regulation of lymphocyte mediated immuni...	2	0	0.19	1.00000	character(0)
1292	GO:0002709	regulation of T cell mediated immunity	2	0	0.19	1.00000	character(0)
1293	GO:0002718	regulation of cytokine production involv...	2	0	0.19	1.00000	character(0)
1294	GO:0002724	regulation of T cell cytokine production	2	0	0.19	1.00000	character(0)
1295	GO:0002753	cytoplasmic pattern recognition receptor...	1	0	0.09	1.00000	character(0)
1296	GO:0002755	MyD88-dependent toll-like receptor signa...	2	0	0.19	1.00000	character(0)
1297	GO:0002756	MyD88-independent toll-like receptor sig...	2	0	0.19	1.00000	character(0)
1298	GO:0002757	immune response-activating signal transd...	7	0	0.65	1.00000	character(0)
1299	GO:0002758	innate immune response-activating signal...	6	0	0.56	1.00000	character(0)
1300	GO:0002764	immune response-regulating signaling pat...	7	0	0.65	1.00000	character(0)
1301	GO:0002768	immune response-regulating cell surface ...	1	0	0.09	1.00000	character(0)
1302	GO:0002790	peptide secretion	9	0	0.84	1.00000	character(0)
1303	GO:0002791	regulation of peptide secretion	7	0	0.65	1.00000	character(0)
1304	GO:0002793	positive regulation of peptide secretion	3	0	0.28	1.00000	character(0)
1305	GO:0002819	regulation of adaptive immune response	2	0	0.19	1.00000	character(0)
1306	GO:0002822	regulation of adaptive immune response b...	2	0	0.19	1.00000	character(0)
1307	GO:0002831	regulation of response to biotic stimulu...	1	0	0.09	1.00000	character(0)
1308	GO:0002832	negative regulation of response to bioti...	1	0	0.09	1.00000	character(0)
1309	GO:0002934	desmosome organization	2	0	0.19	1.00000	character(0)
1310	GO:0003006	developmental process involved in reprod...	2	0	0.19	1.00000	character(0)
1311	GO:0003008	system process	44	0	4.08	1.00000	character(0)
1312	GO:0003012	muscle system process	4	0	0.37	1.00000	character(0)
1313	GO:0003013	circulatory system process	5	0	0.46	1.00000	character(0)
1314	GO:0003015	heart process	2	0	0.19	1.00000	character(0)
1315	GO:0003018	vascular process in circulatory system	3	0	0.28	1.00000	character(0)
1316	GO:0003044	regulation of systemic arterial blood pr...	1	0	0.09	1.00000	character(0)
1317	GO:0003073	regulation of systemic arterial blood pr...	1	0	0.09	1.00000	character(0)
1318	GO:0003081	regulation of systemic arterial blood pr...	1	0	0.09	1.00000	character(0)
1319	GO:0003309	type B pancreatic cell differentiation	3	0	0.28	1.00000	character(0)
1320	GO:0003323	type B pancreatic cell development	3	0	0.28	1.00000	character(0)
1321	GO:0005977	glycogen metabolic process	21	0	1.95	1.00000	character(0)
1322	GO:0005978	glycogen biosynthetic process	13	0	1.21	1.00000	character(0)
1323	GO:0005980	glycogen catabolic process	2	0	0.19	1.00000	character(0)
1324	GO:0006000	fructose metabolic process	3	0	0.28	1.00000	character(0)
1325	GO:0006002	fructose 6-phosphate metabolic process	9	0	0.84	1.00000	character(0)
1326	GO:0006003	fructose 2,6-bisphosphate metabolic proc...	4	0	0.37	1.00000	character(0)
1327	GO:0006004	fucose metabolic process	2	0	0.19	1.00000	character(0)
1328	GO:0006012	galactose metabolic process	5	0	0.46	1.00000	character(0)
1329	GO:0006013	mannose metabolic process	9	0	0.84	1.00000	character(0)
1330	GO:0006020	inositol metabolic process	1	0	0.09	1.00000	character(0)
1331	GO:0006023	aminoglycan biosynthetic process	3	0	0.28	1.00000	character(0)
1332	GO:0006024	glycosaminoglycan biosynthetic process	3	0	0.28	1.00000	character(0)
1333	GO:0006040	amino sugar metabolic process	4	0	0.37	1.00000	character(0)
1334	GO:0006044	N-acetylglucosamine metabolic process	3	0	0.28	1.00000	character(0)
1335	GO:0006047	UDP-N-acetylglucosamine metabolic proces...	1	0	0.09	1.00000	character(0)
1336	GO:0006048	UDP-N-acetylglucosamine biosynthetic pro...	1	0	0.09	1.00000	character(0)
1337	GO:0006067	ethanol metabolic process	1	0	0.09	1.00000	character(0)
1338	GO:0006069	ethanol oxidation	1	0	0.09	1.00000	character(0)
1339	GO:0006073	cellular glucan metabolic process	21	0	1.95	1.00000	character(0)
1340	GO:0006083	acetate metabolic process	3	0	0.28	1.00000	character(0)
1341	GO:0006084	acetyl-CoA metabolic process	6	0	0.56	1.00000	character(0)
1342	GO:0006085	acetyl-CoA biosynthetic process	6	0	0.56	1.00000	character(0)
1343	GO:0006086	acetyl-CoA biosynthetic process from pyr...	3	0	0.28	1.00000	character(0)
1344	GO:0006099	tricarboxylic acid cycle	24	0	2.23	1.00000	character(0)
1345	GO:0006101	citrate metabolic process	25	0	2.32	1.00000	character(0)
1346	GO:0006106	fumarate metabolic process	1	0	0.09	1.00000	character(0)
1347	GO:0006112	energy reserve metabolic process	21	0	1.95	1.00000	character(0)
1348	GO:0006120	mitochondrial electron transport, NADH t...	4	0	0.37	1.00000	character(0)
1349	GO:0006166	purine ribonucleoside salvage	2	0	0.19	1.00000	character(0)
1350	GO:0006177	GMP biosynthetic process	1	0	0.09	1.00000	character(0)
1351	GO:0006182	cGMP biosynthetic process	9	0	0.84	1.00000	character(0)
1352	GO:0006195	purine nucleotide catabolic process	1	0	0.09	1.00000	character(0)
1353	GO:0006198	cAMP catabolic process	1	0	0.09	1.00000	character(0)
1354	GO:0006211	5-methylcytosine catabolic process	2	0	0.19	1.00000	character(0)
1355	GO:0006283	transcription-coupled nucleotide-excisio...	2	0	0.19	1.00000	character(0)
1356	GO:0006301	postreplication repair	1	0	0.09	1.00000	character(0)
1357	GO:0006304	DNA modification	8	0	0.74	1.00000	character(0)
1358	GO:0006305	DNA alkylation	1	0	0.09	1.00000	character(0)
1359	GO:0006306	DNA methylation	1	0	0.09	1.00000	character(0)
1360	GO:0006307	DNA dealkylation involved in DNA repair	2	0	0.19	1.00000	character(0)
1361	GO:0006313	transposition, DNA-mediated	9	0	0.84	1.00000	character(0)
1362	GO:0006336	DNA replication-independent nucleosome a...	2	0	0.19	1.00000	character(0)
1363	GO:0006388	tRNA splicing, via endonucleolytic cleav...	2	0	0.19	1.00000	character(0)
1364	GO:0006404	RNA import into nucleus	1	0	0.09	1.00000	character(0)
1365	GO:0006419	alanyl-tRNA aminoacylation	5	0	0.46	1.00000	character(0)
1366	GO:0006420	arginyl-tRNA aminoacylation	4	0	0.37	1.00000	character(0)
1367	GO:0006421	asparaginyl-tRNA aminoacylation	2	0	0.19	1.00000	character(0)
1368	GO:0006422	aspartyl-tRNA aminoacylation	1	0	0.09	1.00000	character(0)
1369	GO:0006423	cysteinyl-tRNA aminoacylation	1	0	0.09	1.00000	character(0)
1370	GO:0006425	glutaminyl-tRNA aminoacylation	1	0	0.09	1.00000	character(0)
1371	GO:0006426	glycyl-tRNA aminoacylation	4	0	0.37	1.00000	character(0)
1372	GO:0006428	isoleucyl-tRNA aminoacylation	1	0	0.09	1.00000	character(0)
1373	GO:0006430	lysyl-tRNA aminoacylation	1	0	0.09	1.00000	character(0)
1374	GO:0006431	methionyl-tRNA aminoacylation	2	0	0.19	1.00000	character(0)
1375	GO:0006432	phenylalanyl-tRNA aminoacylation	4	0	0.37	1.00000	character(0)
1376	GO:0006436	tryptophanyl-tRNA aminoacylation	1	0	0.09	1.00000	character(0)
1377	GO:0006437	tyrosyl-tRNA aminoacylation	5	0	0.46	1.00000	character(0)
1378	GO:0006446	regulation of translational initiation	5	0	0.46	1.00000	character(0)
1379	GO:0006450	regulation of translational fidelity	1	0	0.09	1.00000	character(0)
1380	GO:0006465	signal peptide processing	6	0	0.56	1.00000	character(0)
1381	GO:0006474	N-terminal protein amino acid acetylatio...	1	0	0.09	1.00000	character(0)
1382	GO:0006476	protein deacetylation	2	0	0.19	1.00000	character(0)
1383	GO:0006477	protein sulfation	1	0	0.09	1.00000	character(0)
1384	GO:0006478	peptidyl-tyrosine sulfation	1	0	0.09	1.00000	character(0)
1385	GO:0006481	C-terminal protein methylation	1	0	0.09	1.00000	character(0)
1386	GO:0006482	protein demethylation	4	0	0.37	1.00000	character(0)
1387	GO:0006487	protein N-linked glycosylation	15	0	1.39	1.00000	character(0)
1388	GO:0006488	dolichol-linked oligosaccharide biosynth...	8	0	0.74	1.00000	character(0)
1389	GO:0006490	oligosaccharide-lipid intermediate biosy...	12	0	1.11	1.00000	character(0)
1390	GO:0006491	N-glycan processing	3	0	0.28	1.00000	character(0)
1391	GO:0006498	N-terminal protein lipidation	3	0	0.28	1.00000	character(0)
1392	GO:0006499	N-terminal protein myristoylation	3	0	0.28	1.00000	character(0)
1393	GO:0006509	membrane protein ectodomain proteolysis	1	0	0.09	1.00000	character(0)
1394	GO:0006516	glycoprotein catabolic process	2	0	0.19	1.00000	character(0)
1395	GO:0006525	arginine metabolic process	5	0	0.46	1.00000	character(0)
1396	GO:0006526	arginine biosynthetic process	4	0	0.37	1.00000	character(0)
1397	GO:0006528	asparagine metabolic process	5	0	0.46	1.00000	character(0)
1398	GO:0006529	asparagine biosynthetic process	5	0	0.46	1.00000	character(0)
1399	GO:0006534	cysteine metabolic process	3	0	0.28	1.00000	character(0)
1400	GO:0006535	cysteine biosynthetic process from serin...	2	0	0.19	1.00000	character(0)
1401	GO:0006536	glutamate metabolic process	1	0	0.09	1.00000	character(0)
1402	GO:0006537	glutamate biosynthetic process	1	0	0.09	1.00000	character(0)
1403	GO:0006553	lysine metabolic process	1	0	0.09	1.00000	character(0)
1404	GO:0006555	methionine metabolic process	4	0	0.37	1.00000	character(0)
1405	GO:0006558	L-phenylalanine metabolic process	2	0	0.19	1.00000	character(0)
1406	GO:0006559	L-phenylalanine catabolic process	2	0	0.19	1.00000	character(0)
1407	GO:0006560	proline metabolic process	3	0	0.28	1.00000	character(0)
1408	GO:0006562	proline catabolic process	3	0	0.28	1.00000	character(0)
1409	GO:0006564	L-serine biosynthetic process	4	0	0.37	1.00000	character(0)
1410	GO:0006566	threonine metabolic process	1	0	0.09	1.00000	character(0)
1411	GO:0006567	threonine catabolic process	1	0	0.09	1.00000	character(0)
1412	GO:0006568	tryptophan metabolic process	5	0	0.46	1.00000	character(0)
1413	GO:0006569	tryptophan catabolic process	5	0	0.46	1.00000	character(0)
1414	GO:0006570	tyrosine metabolic process	2	0	0.19	1.00000	character(0)
1415	GO:0006582	melanin metabolic process	1	0	0.09	1.00000	character(0)
1416	GO:0006586	indolalkylamine metabolic process	5	0	0.46	1.00000	character(0)
1417	GO:0006591	ornithine metabolic process	1	0	0.09	1.00000	character(0)
1418	GO:0006599	phosphagen metabolic process	6	0	0.56	1.00000	character(0)
1419	GO:0006603	phosphocreatine metabolic process	6	0	0.56	1.00000	character(0)
1420	GO:0006612	protein targeting to membrane	15	0	1.39	1.00000	character(0)
1421	GO:0006613	cotranslational protein targeting to mem...	13	0	1.21	1.00000	character(0)
1422	GO:0006614	SRP-dependent cotranslational protein ta...	13	0	1.21	1.00000	character(0)
1423	GO:0006616	SRP-dependent cotranslational protein ta...	1	0	0.09	1.00000	character(0)
1424	GO:0006620	posttranslational protein targeting to e...	1	0	0.09	1.00000	character(0)
1425	GO:0006621	protein retention in ER lumen	4	0	0.37	1.00000	character(0)
1426	GO:0006622	protein targeting to lysosome	1	0	0.09	1.00000	character(0)
1427	GO:0006623	protein targeting to vacuole	3	0	0.28	1.00000	character(0)
1428	GO:0006625	protein targeting to peroxisome	4	0	0.37	1.00000	character(0)
1429	GO:0006626	protein targeting to mitochondrion	10	0	0.93	1.00000	character(0)
1430	GO:0006627	protein processing involved in protein t...	3	0	0.28	1.00000	character(0)
1431	GO:0006631	fatty acid metabolic process	20	0	1.86	1.00000	character(0)
1432	GO:0006633	fatty acid biosynthetic process	10	0	0.93	1.00000	character(0)
1433	GO:0006635	fatty acid beta-oxidation	5	0	0.46	1.00000	character(0)
1434	GO:0006636	unsaturated fatty acid biosynthetic proc...	1	0	0.09	1.00000	character(0)
1435	GO:0006638	neutral lipid metabolic process	1	0	0.09	1.00000	character(0)
1436	GO:0006639	acylglycerol metabolic process	1	0	0.09	1.00000	character(0)
1437	GO:0006641	triglyceride metabolic process	1	0	0.09	1.00000	character(0)
1438	GO:0006655	phosphatidylglycerol biosynthetic proces...	5	0	0.46	1.00000	character(0)
1439	GO:0006658	phosphatidylserine metabolic process	6	0	0.56	1.00000	character(0)
1440	GO:0006659	phosphatidylserine biosynthetic process	4	0	0.37	1.00000	character(0)
1441	GO:0006662	glycerol ether metabolic process	2	0	0.19	1.00000	character(0)
1442	GO:0006665	sphingolipid metabolic process	16	0	1.48	1.00000	character(0)
1443	GO:0006672	ceramide metabolic process	8	0	0.74	1.00000	character(0)
1444	GO:0006677	glycosylceramide metabolic process	3	0	0.28	1.00000	character(0)
1445	GO:0006681	galactosylceramide metabolic process	3	0	0.28	1.00000	character(0)
1446	GO:0006683	galactosylceramide catabolic process	3	0	0.28	1.00000	character(0)
1447	GO:0006687	glycosphingolipid metabolic process	3	0	0.28	1.00000	character(0)
1448	GO:0006690	icosanoid metabolic process	1	0	0.09	1.00000	character(0)
1449	GO:0006692	prostanoid metabolic process	1	0	0.09	1.00000	character(0)
1450	GO:0006693	prostaglandin metabolic process	1	0	0.09	1.00000	character(0)
1451	GO:0006695	cholesterol biosynthetic process	1	0	0.09	1.00000	character(0)
1452	GO:0006706	steroid catabolic process	1	0	0.09	1.00000	character(0)
1453	GO:0006707	cholesterol catabolic process	1	0	0.09	1.00000	character(0)
1454	GO:0006720	isoprenoid metabolic process	13	0	1.21	1.00000	character(0)
1455	GO:0006721	terpenoid metabolic process	1	0	0.09	1.00000	character(0)
1456	GO:0006729	tetrahydrobiopterin biosynthetic process	1	0	0.09	1.00000	character(0)
1457	GO:0006741	NADP biosynthetic process	3	0	0.28	1.00000	character(0)
1458	GO:0006749	glutathione metabolic process	21	0	1.95	1.00000	character(0)
1459	GO:0006750	glutathione biosynthetic process	6	0	0.56	1.00000	character(0)
1460	GO:0006751	glutathione catabolic process	13	0	1.21	1.00000	character(0)
1461	GO:0006766	vitamin metabolic process	11	0	1.02	1.00000	character(0)
1462	GO:0006767	water-soluble vitamin metabolic process	10	0	0.93	1.00000	character(0)
1463	GO:0006771	riboflavin metabolic process	2	0	0.19	1.00000	character(0)
1464	GO:0006772	thiamine metabolic process	1	0	0.09	1.00000	character(0)
1465	GO:0006775	fat-soluble vitamin metabolic process	1	0	0.09	1.00000	character(0)
1466	GO:0006777	Mo-molybdopterin cofactor biosynthetic p...	2	0	0.19	1.00000	character(0)
1467	GO:0006778	porphyrin-containing compound metabolic ...	11	0	1.02	1.00000	character(0)
1468	GO:0006779	porphyrin-containing compound biosynthet...	10	0	0.93	1.00000	character(0)
1469	GO:0006783	heme biosynthetic process	6	0	0.56	1.00000	character(0)
1470	GO:0006784	heme a biosynthetic process	2	0	0.19	1.00000	character(0)
1471	GO:0006787	porphyrin-containing compound catabolic ...	1	0	0.09	1.00000	character(0)
1472	GO:0006788	heme oxidation	1	0	0.09	1.00000	character(0)
1473	GO:0006801	superoxide metabolic process	8	0	0.74	1.00000	character(0)
1474	GO:0006805	xenobiotic metabolic process	2	0	0.19	1.00000	character(0)
1475	GO:0006817	phosphate ion transport	7	0	0.65	1.00000	character(0)
1476	GO:0006821	chloride transport	24	0	2.23	1.00000	character(0)
1477	GO:0006835	dicarboxylic acid transport	1	0	0.09	1.00000	character(0)
1478	GO:0006836	neurotransmitter transport	27	0	2.51	1.00000	character(0)
1479	GO:0006851	mitochondrial calcium ion transmembrane ...	13	0	1.21	1.00000	character(0)
1480	GO:0006857	oligopeptide transport	2	0	0.19	1.00000	character(0)
1481	GO:0006865	amino acid transport	1	0	0.09	1.00000	character(0)
1482	GO:0006874	cellular calcium ion homeostasis	11	0	1.02	1.00000	character(0)
1483	GO:0006887	exocytosis	56	0	5.2	1.00000	character(0)
1484	GO:0006888	ER to Golgi vesicle-mediated transport	21	0	1.95	1.00000	character(0)
1485	GO:0006890	retrograde vesicle-mediated transport, G...	6	0	0.56	1.00000	character(0)
1486	GO:0006891	intra-Golgi vesicle-mediated transport	7	0	0.65	1.00000	character(0)
1487	GO:0006892	post-Golgi vesicle-mediated transport	12	0	1.11	1.00000	character(0)
1488	GO:0006893	Golgi to plasma membrane transport	4	0	0.37	1.00000	character(0)
1489	GO:0006895	Golgi to endosome transport	8	0	0.74	1.00000	character(0)
1490	GO:0006897	endocytosis	23	0	2.13	1.00000	character(0)
1491	GO:0006898	receptor-mediated endocytosis	4	0	0.37	1.00000	character(0)
1492	GO:0006900	vesicle budding from membrane	2	0	0.19	1.00000	character(0)
1493	GO:0006901	vesicle coating	1	0	0.09	1.00000	character(0)
1494	GO:0006903	vesicle targeting	3	0	0.28	1.00000	character(0)
1495	GO:0006904	vesicle docking involved in exocytosis	16	0	1.48	1.00000	character(0)
1496	GO:0006906	vesicle fusion	3	0	0.28	1.00000	character(0)
1497	GO:0006907	pinocytosis	1	0	0.09	1.00000	character(0)
1498	GO:0006909	phagocytosis	1	0	0.09	1.00000	character(0)
1499	GO:0006914	autophagy	20	0	1.86	1.00000	character(0)
1500	GO:0006936	muscle contraction	3	0	0.28	1.00000	character(0)
1501	GO:0006937	regulation of muscle contraction	2	0	0.19	1.00000	character(0)
1502	GO:0006941	striated muscle contraction	1	0	0.09	1.00000	character(0)
1503	GO:0006942	regulation of striated muscle contractio...	1	0	0.09	1.00000	character(0)
1504	GO:0006949	syncytium formation	4	0	0.37	1.00000	character(0)
1505	GO:0006952	defense response	25	0	2.32	1.00000	character(0)
1506	GO:0006954	inflammatory response	7	0	0.65	1.00000	character(0)
1507	GO:0006955	immune response	21	0	1.95	1.00000	character(0)
1508	GO:0006956	complement activation	1	0	0.09	1.00000	character(0)
1509	GO:0006958	complement activation, classical pathway	1	0	0.09	1.00000	character(0)
1510	GO:0006959	humoral immune response	1	0	0.09	1.00000	character(0)
1511	GO:0006970	response to osmotic stress	6	0	0.56	1.00000	character(0)
1512	GO:0006971	hypotonic response	6	0	0.56	1.00000	character(0)
1513	GO:0006984	ER-nucleus signaling pathway	3	0	0.28	1.00000	character(0)
1514	GO:0006986	response to unfolded protein	2	0	0.19	1.00000	character(0)
1515	GO:0006991	response to sterol depletion	3	0	0.28	1.00000	character(0)
1516	GO:0007004	telomere maintenance via telomerase	3	0	0.28	1.00000	character(0)
1517	GO:0007006	mitochondrial membrane organization	4	0	0.37	1.00000	character(0)
1518	GO:0007007	inner mitochondrial membrane organizatio...	3	0	0.28	1.00000	character(0)
1519	GO:0007019	microtubule depolymerization	1	0	0.09	1.00000	character(0)
1520	GO:0007021	tubulin complex assembly	4	0	0.37	1.00000	character(0)
1521	GO:0007023	post-chaperonin tubulin folding pathway	5	0	0.46	1.00000	character(0)
1522	GO:0007026	negative regulation of microtubule depol...	1	0	0.09	1.00000	character(0)
1523	GO:0007029	endoplasmic reticulum organization	6	0	0.56	1.00000	character(0)
1524	GO:0007030	Golgi organization	3	0	0.28	1.00000	character(0)
1525	GO:0007031	peroxisome organization	8	0	0.74	1.00000	character(0)
1526	GO:0007041	lysosomal transport	1	0	0.09	1.00000	character(0)
1527	GO:0007043	cell-cell junction assembly	7	0	0.65	1.00000	character(0)
1528	GO:0007044	cell-substrate junction assembly	1	0	0.09	1.00000	character(0)
1529	GO:0007050	cell cycle arrest	2	0	0.19	1.00000	character(0)
1530	GO:0007088	regulation of mitotic nuclear division	12	0	1.11	1.00000	character(0)
1531	GO:0007091	metaphase/anaphase transition of mitotic...	7	0	0.65	1.00000	character(0)
1532	GO:0007094	mitotic spindle assembly checkpoint	7	0	0.65	1.00000	character(0)
1533	GO:0007096	regulation of exit from mitosis	5	0	0.46	1.00000	character(0)
1534	GO:0007100	mitotic centrosome separation	1	0	0.09	1.00000	character(0)
1535	GO:0007160	cell-matrix adhesion	10	0	0.93	1.00000	character(0)
1536	GO:0007163	establishment or maintenance of cell pol...	4	0	0.37	1.00000	character(0)
1537	GO:0007173	epidermal growth factor receptor signali...	3	0	0.28	1.00000	character(0)
1538	GO:0007178	transmembrane receptor protein serine/th...	50	0	4.64	1.00000	character(0)
1539	GO:0007179	transforming growth factor beta receptor...	11	0	1.02	1.00000	character(0)
1540	GO:0007187	G protein-coupled receptor signaling pat...	9	0	0.84	1.00000	character(0)
1541	GO:0007188	adenylate cyclase-modulating G protein-c...	9	0	0.84	1.00000	character(0)
1542	GO:0007194	negative regulation of adenylate cyclase...	2	0	0.19	1.00000	character(0)
1543	GO:0007200	phospholipase C-activating G protein-cou...	1	0	0.09	1.00000	character(0)
1544	GO:0007205	protein kinase C-activating G protein-co...	14	0	1.3	1.00000	character(0)
1545	GO:0007213	G protein-coupled acetylcholine receptor...	1	0	0.09	1.00000	character(0)
1546	GO:0007215	glutamate receptor signaling pathway	7	0	0.65	1.00000	character(0)
1547	GO:0007216	G protein-coupled glutamate receptor sig...	1	0	0.09	1.00000	character(0)
1548	GO:0007217	tachykinin receptor signaling pathway	1	0	0.09	1.00000	character(0)
1549	GO:0007218	neuropeptide signaling pathway	8	0	0.74	1.00000	character(0)
1550	GO:0007219	Notch signaling pathway	5	0	0.46	1.00000	character(0)
1551	GO:0007224	smoothened signaling pathway	15	0	1.39	1.00000	character(0)
1552	GO:0007229	integrin-mediated signaling pathway	14	0	1.3	1.00000	character(0)
1553	GO:0007249	I-kappaB kinase/NF-kappaB signaling	16	0	1.48	1.00000	character(0)
1554	GO:0007250	activation of NF-kappaB-inducing kinase ...	1	0	0.09	1.00000	character(0)
1555	GO:0007254	JNK cascade	2	0	0.19	1.00000	character(0)
1556	GO:0007259	JAK-STAT cascade	2	0	0.19	1.00000	character(0)
1557	GO:0007266	Rho protein signal transduction	17	0	1.58	1.00000	character(0)
1558	GO:0007269	neurotransmitter secretion	23	0	2.13	1.00000	character(0)
1559	GO:0007271	synaptic transmission, cholinergic	6	0	0.56	1.00000	character(0)
1560	GO:0007272	ensheathment of neurons	1	0	0.09	1.00000	character(0)
1561	GO:0007281	germ cell development	2	0	0.19	1.00000	character(0)
1562	GO:0007286	spermatid development	2	0	0.19	1.00000	character(0)
1563	GO:0007343	egg activation	1	0	0.09	1.00000	character(0)
1564	GO:0007416	synapse assembly	13	0	1.21	1.00000	character(0)
1565	GO:0007417	central nervous system development	9	0	0.84	1.00000	character(0)
1566	GO:0007420	brain development	2	0	0.19	1.00000	character(0)
1567	GO:0007423	sensory organ development	5	0	0.46	1.00000	character(0)
1568	GO:0007507	heart development	2	0	0.19	1.00000	character(0)
1569	GO:0007517	muscle organ development	2	0	0.19	1.00000	character(0)
1570	GO:0007520	myoblast fusion	4	0	0.37	1.00000	character(0)
1571	GO:0007528	neuromuscular junction development	1	0	0.09	1.00000	character(0)
1572	GO:0007568	aging	2	0	0.19	1.00000	character(0)
1573	GO:0007584	response to nutrient	7	0	0.65	1.00000	character(0)
1574	GO:0007586	digestion	2	0	0.19	1.00000	character(0)
1575	GO:0007596	blood coagulation	2	0	0.19	1.00000	character(0)
1576	GO:0007599	hemostasis	2	0	0.19	1.00000	character(0)
1577	GO:0007600	sensory perception	32	0	2.97	1.00000	character(0)
1578	GO:0007601	visual perception	9	0	0.84	1.00000	character(0)
1579	GO:0007605	sensory perception of sound	9	0	0.84	1.00000	character(0)
1580	GO:0007606	sensory perception of chemical stimulus	2	0	0.19	1.00000	character(0)
1581	GO:0007610	behavior	2	0	0.19	1.00000	character(0)
1582	GO:0007623	circadian rhythm	1	0	0.09	1.00000	character(0)
1583	GO:0007624	ultradian rhythm	1	0	0.09	1.00000	character(0)
1584	GO:0007626	locomotory behavior	1	0	0.09	1.00000	character(0)
1585	GO:0008015	blood circulation	5	0	0.46	1.00000	character(0)
1586	GO:0008016	regulation of heart contraction	2	0	0.19	1.00000	character(0)
1587	GO:0008037	cell recognition	1	0	0.09	1.00000	character(0)
1588	GO:0008038	neuron recognition	1	0	0.09	1.00000	character(0)
1589	GO:0008063	Toll signaling pathway	4	0	0.37	1.00000	character(0)
1590	GO:0008064	regulation of actin polymerization or de...	53	0	4.92	1.00000	character(0)
1591	GO:0008154	actin polymerization or depolymerization	59	0	5.47	1.00000	character(0)
1592	GO:0008203	cholesterol metabolic process	6	0	0.56	1.00000	character(0)
1593	GO:0008214	protein dealkylation	4	0	0.37	1.00000	character(0)
1594	GO:0008217	regulation of blood pressure	2	0	0.19	1.00000	character(0)
1595	GO:0008272	sulfate transport	32	0	2.97	1.00000	character(0)
1596	GO:0008277	regulation of G protein-coupled receptor...	1	0	0.09	1.00000	character(0)
1597	GO:0008283	cell proliferation	19	0	1.76	1.00000	character(0)
1598	GO:0008284	positive regulation of cell proliferatio...	3	0	0.28	1.00000	character(0)
1599	GO:0008285	negative regulation of cell proliferatio...	7	0	0.65	1.00000	character(0)
1600	GO:0008286	insulin receptor signaling pathway	4	0	0.37	1.00000	character(0)
1601	GO:0008299	isoprenoid biosynthetic process	13	0	1.21	1.00000	character(0)
1602	GO:0008356	asymmetric cell division	3	0	0.28	1.00000	character(0)
1603	GO:0008360	regulation of cell shape	1	0	0.09	1.00000	character(0)
1604	GO:0008366	axon ensheathment	1	0	0.09	1.00000	character(0)
1605	GO:0008543	fibroblast growth factor receptor signal...	3	0	0.28	1.00000	character(0)
1606	GO:0008544	epidermis development	3	0	0.28	1.00000	character(0)
1607	GO:0008589	regulation of smoothened signaling pathw...	1	0	0.09	1.00000	character(0)
1608	GO:0008592	regulation of Toll signaling pathway	4	0	0.37	1.00000	character(0)
1609	GO:0008593	regulation of Notch signaling pathway	1	0	0.09	1.00000	character(0)
1610	GO:0008612	peptidyl-lysine modification to peptidyl...	7	0	0.65	1.00000	character(0)
1611	GO:0008614	pyridoxine metabolic process	2	0	0.19	1.00000	character(0)
1612	GO:0008615	pyridoxine biosynthetic process	2	0	0.19	1.00000	character(0)
1613	GO:0008643	carbohydrate transport	15	0	1.39	1.00000	character(0)
1614	GO:0009052	pentose-phosphate shunt, non-oxidative b...	2	0	0.19	1.00000	character(0)
1615	GO:0009060	aerobic respiration	29	0	2.69	1.00000	character(0)
1616	GO:0009062	fatty acid catabolic process	5	0	0.46	1.00000	character(0)
1617	GO:0009065	glutamine family amino acid catabolic pr...	3	0	0.28	1.00000	character(0)
1618	GO:0009066	aspartate family amino acid metabolic pr...	11	0	1.02	1.00000	character(0)
1619	GO:0009067	aspartate family amino acid biosynthetic...	8	0	0.74	1.00000	character(0)
1620	GO:0009068	aspartate family amino acid catabolic pr...	1	0	0.09	1.00000	character(0)
1621	GO:0009074	aromatic amino acid family catabolic pro...	7	0	0.65	1.00000	character(0)
1622	GO:0009081	branched-chain amino acid metabolic proc...	4	0	0.37	1.00000	character(0)
1623	GO:0009083	branched-chain amino acid catabolic proc...	3	0	0.28	1.00000	character(0)
1624	GO:0009085	lysine biosynthetic process	1	0	0.09	1.00000	character(0)
1625	GO:0009086	methionine biosynthetic process	2	0	0.19	1.00000	character(0)
1626	GO:0009089	lysine biosynthetic process via diaminop...	1	0	0.09	1.00000	character(0)
1627	GO:0009092	homoserine metabolic process	1	0	0.09	1.00000	character(0)
1628	GO:0009106	lipoate metabolic process	2	0	0.19	1.00000	character(0)
1629	GO:0009107	lipoate biosynthetic process	2	0	0.19	1.00000	character(0)
1630	GO:0009110	vitamin biosynthetic process	8	0	0.74	1.00000	character(0)
1631	GO:0009154	purine ribonucleotide catabolic process	1	0	0.09	1.00000	character(0)
1632	GO:0009187	cyclic nucleotide metabolic process	47	0	4.36	1.00000	character(0)
1633	GO:0009190	cyclic nucleotide biosynthetic process	42	0	3.9	1.00000	character(0)
1634	GO:0009214	cyclic nucleotide catabolic process	5	0	0.46	1.00000	character(0)
1635	GO:0009225	nucleotide-sugar metabolic process	10	0	0.93	1.00000	character(0)
1636	GO:0009226	nucleotide-sugar biosynthetic process	9	0	0.84	1.00000	character(0)
1637	GO:0009229	thiamine diphosphate biosynthetic proces...	2	0	0.19	1.00000	character(0)
1638	GO:0009231	riboflavin biosynthetic process	2	0	0.19	1.00000	character(0)
1639	GO:0009235	cobalamin metabolic process	1	0	0.09	1.00000	character(0)
1640	GO:0009249	protein lipoylation	1	0	0.09	1.00000	character(0)
1641	GO:0009250	glucan biosynthetic process	13	0	1.21	1.00000	character(0)
1642	GO:0009251	glucan catabolic process	2	0	0.19	1.00000	character(0)
1643	GO:0009261	ribonucleotide catabolic process	1	0	0.09	1.00000	character(0)
1644	GO:0009266	response to temperature stimulus	8	0	0.74	1.00000	character(0)
1645	GO:0009267	cellular response to starvation	1	0	0.09	1.00000	character(0)
1646	GO:0009298	GDP-mannose biosynthetic process	5	0	0.46	1.00000	character(0)
1647	GO:0009306	protein secretion	9	0	0.84	1.00000	character(0)
1648	GO:0009310	amine catabolic process	5	0	0.46	1.00000	character(0)
1649	GO:0009311	oligosaccharide metabolic process	3	0	0.28	1.00000	character(0)
1650	GO:0009312	oligosaccharide biosynthetic process	2	0	0.19	1.00000	character(0)
1651	GO:0009395	phospholipid catabolic process	6	0	0.56	1.00000	character(0)
1652	GO:0009399	nitrogen fixation	1	0	0.09	1.00000	character(0)
1653	GO:0009408	response to heat	4	0	0.37	1.00000	character(0)
1654	GO:0009410	response to xenobiotic stimulus	2	0	0.19	1.00000	character(0)
1655	GO:0009411	response to UV	2	0	0.19	1.00000	character(0)
1656	GO:0009416	response to light stimulus	3	0	0.28	1.00000	character(0)
1657	GO:0009435	NAD biosynthetic process	11	0	1.02	1.00000	character(0)
1658	GO:0009443	pyridoxal 5'-phosphate salvage	2	0	0.19	1.00000	character(0)
1659	GO:0009448	gamma-aminobutyric acid metabolic proces...	1	0	0.09	1.00000	character(0)
1660	GO:0009581	detection of external stimulus	2	0	0.19	1.00000	character(0)
1661	GO:0009582	detection of abiotic stimulus	2	0	0.19	1.00000	character(0)
1662	GO:0009607	response to biotic stimulus	9	0	0.84	1.00000	character(0)
1663	GO:0009611	response to wounding	4	0	0.37	1.00000	character(0)
1664	GO:0009615	response to virus	1	0	0.09	1.00000	character(0)
1665	GO:0009617	response to bacterium	8	0	0.74	1.00000	character(0)
1666	GO:0009636	response to toxic substance	3	0	0.28	1.00000	character(0)
1667	GO:0009651	response to salt stress	6	0	0.56	1.00000	character(0)
1668	GO:0009719	response to endogenous stimulus	39	0	3.62	1.00000	character(0)
1669	GO:0009725	response to hormone	7	0	0.65	1.00000	character(0)
1670	GO:0009743	response to carbohydrate	9	0	0.84	1.00000	character(0)
1671	GO:0009746	response to hexose	9	0	0.84	1.00000	character(0)
1672	GO:0009749	response to glucose	9	0	0.84	1.00000	character(0)
1673	GO:0009790	embryo development	5	0	0.46	1.00000	character(0)
1674	GO:0009887	animal organ morphogenesis	3	0	0.28	1.00000	character(0)
1675	GO:0009888	tissue development	14	0	1.3	1.00000	character(0)
1676	GO:0009896	positive regulation of catabolic process	2	0	0.19	1.00000	character(0)
1677	GO:0009914	hormone transport	8	0	0.74	1.00000	character(0)
1678	GO:0009967	positive regulation of signal transducti...	29	0	2.69	1.00000	character(0)
1679	GO:0009968	negative regulation of signal transducti...	31	0	2.88	1.00000	character(0)
1680	GO:0009991	response to extracellular stimulus	8	0	0.74	1.00000	character(0)
1681	GO:0010035	response to inorganic substance	3	0	0.28	1.00000	character(0)
1682	GO:0010038	response to metal ion	3	0	0.28	1.00000	character(0)
1683	GO:0010039	response to iron ion	1	0	0.09	1.00000	character(0)
1684	GO:0010040	response to iron(II) ion	1	0	0.09	1.00000	character(0)
1685	GO:0010165	response to X-ray	1	0	0.09	1.00000	character(0)
1686	GO:0010171	body morphogenesis	2	0	0.19	1.00000	character(0)
1687	GO:0010172	embryonic body morphogenesis	2	0	0.19	1.00000	character(0)
1688	GO:0010257	NADH dehydrogenase complex assembly	1	0	0.09	1.00000	character(0)
1689	GO:0010387	COP9 signalosome assembly	1	0	0.09	1.00000	character(0)
1690	GO:0010452	histone H3-K36 methylation	5	0	0.46	1.00000	character(0)
1691	GO:0010458	exit from mitosis	5	0	0.46	1.00000	character(0)
1692	GO:0010466	negative regulation of peptidase activit...	1	0	0.09	1.00000	character(0)
1693	GO:0010469	regulation of signaling receptor activit...	5	0	0.46	1.00000	character(0)
1694	GO:0010506	regulation of autophagy	5	0	0.46	1.00000	character(0)
1695	GO:0010508	positive regulation of autophagy	2	0	0.19	1.00000	character(0)
1696	GO:0010563	negative regulation of phosphorus metabo...	1	0	0.09	1.00000	character(0)
1697	GO:0010565	regulation of cellular ketone metabolic ...	1	0	0.09	1.00000	character(0)
1698	GO:0010631	epithelial cell migration	1	0	0.09	1.00000	character(0)
1699	GO:0010638	positive regulation of organelle organiz...	32	0	2.97	1.00000	character(0)
1700	GO:0010647	positive regulation of cell communicatio...	34	0	3.16	1.00000	character(0)
1701	GO:0010648	negative regulation of cell communicatio...	31	0	2.88	1.00000	character(0)
1702	GO:0010669	epithelial structure maintenance	1	0	0.09	1.00000	character(0)
1703	GO:0010720	positive regulation of cell development	2	0	0.19	1.00000	character(0)
1704	GO:0010735	positive regulation of transcription via...	1	0	0.09	1.00000	character(0)
1705	GO:0010737	protein kinase A signaling	6	0	0.56	1.00000	character(0)
1706	GO:0010769	regulation of cell morphogenesis involve...	3	0	0.28	1.00000	character(0)
1707	GO:0010792	DNA double-strand break processing invol...	1	0	0.09	1.00000	character(0)
1708	GO:0010817	regulation of hormone levels	9	0	0.84	1.00000	character(0)
1709	GO:0010824	regulation of centrosome duplication	5	0	0.46	1.00000	character(0)
1710	GO:0010826	negative regulation of centrosome duplic...	5	0	0.46	1.00000	character(0)
1711	GO:0010833	telomere maintenance via telomere length...	3	0	0.28	1.00000	character(0)
1712	GO:0010921	regulation of phosphatase activity	9	0	0.84	1.00000	character(0)
1713	GO:0010923	negative regulation of phosphatase activ...	1	0	0.09	1.00000	character(0)
1714	GO:0010927	cellular component assembly involved in ...	1	0	0.09	1.00000	character(0)
1715	GO:0010942	positive regulation of cell death	3	0	0.28	1.00000	character(0)
1716	GO:0010951	negative regulation of endopeptidase act...	1	0	0.09	1.00000	character(0)
1717	GO:0010959	regulation of metal ion transport	14	0	1.3	1.00000	character(0)
1718	GO:0010960	magnesium ion homeostasis	1	0	0.09	1.00000	character(0)
1719	GO:0010961	cellular magnesium ion homeostasis	1	0	0.09	1.00000	character(0)
1720	GO:0010965	regulation of mitotic sister chromatid s...	7	0	0.65	1.00000	character(0)
1721	GO:0010975	regulation of neuron projection developm...	3	0	0.28	1.00000	character(0)
1722	GO:0014031	mesenchymal cell development	1	0	0.09	1.00000	character(0)
1723	GO:0014032	neural crest cell development	1	0	0.09	1.00000	character(0)
1724	GO:0014033	neural crest cell differentiation	1	0	0.09	1.00000	character(0)
1725	GO:0014065	phosphatidylinositol 3-kinase signaling	2	0	0.19	1.00000	character(0)
1726	GO:0014070	response to organic cyclic compound	7	0	0.65	1.00000	character(0)
1727	GO:0014074	response to purine-containing compound	7	0	0.65	1.00000	character(0)
1728	GO:0014706	striated muscle tissue development	2	0	0.19	1.00000	character(0)
1729	GO:0014902	myotube differentiation	4	0	0.37	1.00000	character(0)
1730	GO:0015012	heparan sulfate proteoglycan biosyntheti...	4	0	0.37	1.00000	character(0)
1731	GO:0015669	gas transport	1	0	0.09	1.00000	character(0)
1732	GO:0015671	oxygen transport	1	0	0.09	1.00000	character(0)
1733	GO:0015689	molybdate ion transport	2	0	0.19	1.00000	character(0)
1734	GO:0015693	magnesium ion transport	9	0	0.84	1.00000	character(0)
1735	GO:0015696	ammonium transport	7	0	0.65	1.00000	character(0)
1736	GO:0015698	inorganic anion transport	64	0	5.94	1.00000	character(0)
1737	GO:0015749	monosaccharide transmembrane transport	5	0	0.46	1.00000	character(0)
1738	GO:0015780	nucleotide-sugar transmembrane transport	11	0	1.02	1.00000	character(0)
1739	GO:0015783	GDP-fucose transmembrane transport	3	0	0.28	1.00000	character(0)
1740	GO:0015840	urea transport	3	0	0.28	1.00000	character(0)
1741	GO:0015858	nucleoside transport	9	0	0.84	1.00000	character(0)
1742	GO:0015882	L-ascorbic acid transmembrane transport	4	0	0.37	1.00000	character(0)
1743	GO:0015893	drug transport	8	0	0.74	1.00000	character(0)
1744	GO:0015910	peroxisomal long-chain fatty acid import	3	0	0.28	1.00000	character(0)
1745	GO:0015918	sterol transport	8	0	0.74	1.00000	character(0)
1746	GO:0015919	peroxisomal membrane transport	1	0	0.09	1.00000	character(0)
1747	GO:0015936	coenzyme A metabolic process	23	0	2.13	1.00000	character(0)
1748	GO:0015937	coenzyme A biosynthetic process	20	0	1.86	1.00000	character(0)
1749	GO:0015985	energy coupled proton transport, down el...	18	0	1.67	1.00000	character(0)
1750	GO:0015986	ATP synthesis coupled proton transport	18	0	1.67	1.00000	character(0)
1751	GO:0016048	detection of temperature stimulus	2	0	0.19	1.00000	character(0)
1752	GO:0016049	cell growth	3	0	0.28	1.00000	character(0)
1753	GO:0016050	vesicle organization	5	0	0.46	1.00000	character(0)
1754	GO:0016064	immunoglobulin mediated immune response	1	0	0.09	1.00000	character(0)
1755	GO:0016079	synaptic vesicle exocytosis	12	0	1.11	1.00000	character(0)
1756	GO:0016093	polyprenol metabolic process	1	0	0.09	1.00000	character(0)
1757	GO:0016094	polyprenol biosynthetic process	1	0	0.09	1.00000	character(0)
1758	GO:0016101	diterpenoid metabolic process	1	0	0.09	1.00000	character(0)
1759	GO:0016102	diterpenoid biosynthetic process	1	0	0.09	1.00000	character(0)
1760	GO:0016114	terpenoid biosynthetic process	1	0	0.09	1.00000	character(0)
1761	GO:0016127	sterol catabolic process	1	0	0.09	1.00000	character(0)
1762	GO:0016197	endosomal transport	40	0	3.71	1.00000	character(0)
1763	GO:0016198	axon choice point recognition	1	0	0.09	1.00000	character(0)
1764	GO:0016199	axon midline choice point recognition	1	0	0.09	1.00000	character(0)
1765	GO:0016236	macroautophagy	5	0	0.46	1.00000	character(0)
1766	GO:0016239	positive regulation of macroautophagy	2	0	0.19	1.00000	character(0)
1767	GO:0016241	regulation of macroautophagy	2	0	0.19	1.00000	character(0)
1768	GO:0016255	attachment of GPI anchor to protein	8	0	0.74	1.00000	character(0)
1769	GO:0016358	dendrite development	4	0	0.37	1.00000	character(0)
1770	GO:0016444	somatic cell DNA recombination	2	0	0.19	1.00000	character(0)
1771	GO:0016482	cytosolic transport	26	0	2.41	1.00000	character(0)
1772	GO:0016485	protein processing	22	0	2.04	1.00000	character(0)
1773	GO:0016525	negative regulation of angiogenesis	4	0	0.37	1.00000	character(0)
1774	GO:0016540	protein autoprocessing	1	0	0.09	1.00000	character(0)
1775	GO:0016559	peroxisome fission	3	0	0.28	1.00000	character(0)
1776	GO:0016575	histone deacetylation	2	0	0.19	1.00000	character(0)
1777	GO:0016577	histone demethylation	1	0	0.09	1.00000	character(0)
1778	GO:0016578	histone deubiquitination	2	0	0.19	1.00000	character(0)
1779	GO:0016598	protein arginylation	1	0	0.09	1.00000	character(0)
1780	GO:0017000	antibiotic biosynthetic process	1	0	0.09	1.00000	character(0)
1781	GO:0017015	regulation of transforming growth factor...	2	0	0.19	1.00000	character(0)
1782	GO:0017121	phospholipid scrambling	16	0	1.48	1.00000	character(0)
1783	GO:0017148	negative regulation of translation	12	0	1.11	1.00000	character(0)
1784	GO:0017156	calcium ion regulated exocytosis	13	0	1.21	1.00000	character(0)
1785	GO:0017157	regulation of exocytosis	6	0	0.56	1.00000	character(0)
1786	GO:0017158	regulation of calcium ion-dependent exoc...	1	0	0.09	1.00000	character(0)
1787	GO:0017196	N-terminal peptidyl-methionine acetylati...	1	0	0.09	1.00000	character(0)
1788	GO:0018023	peptidyl-lysine trimethylation	5	0	0.46	1.00000	character(0)
1789	GO:0018065	protein-cofactor linkage	3	0	0.28	1.00000	character(0)
1790	GO:0018101	protein citrullination	1	0	0.09	1.00000	character(0)
1791	GO:0018149	peptide cross-linking	1	0	0.09	1.00000	character(0)
1792	GO:0018160	peptidyl-pyrromethane cofactor linkage	2	0	0.19	1.00000	character(0)
1793	GO:0018196	peptidyl-asparagine modification	1	0	0.09	1.00000	character(0)
1794	GO:0018198	peptidyl-cysteine modification	2	0	0.19	1.00000	character(0)
1795	GO:0018206	peptidyl-methionine modification	1	0	0.09	1.00000	character(0)
1796	GO:0018212	peptidyl-tyrosine modification	1	0	0.09	1.00000	character(0)
1797	GO:0018279	protein N-linked glycosylation via aspar...	1	0	0.09	1.00000	character(0)
1798	GO:0018344	protein geranylgeranylation	5	0	0.46	1.00000	character(0)
1799	GO:0018345	protein palmitoylation	1	0	0.09	1.00000	character(0)
1800	GO:0018377	protein myristoylation	3	0	0.28	1.00000	character(0)
1801	GO:0018410	C-terminal protein amino acid modificati...	1	0	0.09	1.00000	character(0)
1802	GO:0018904	ether metabolic process	2	0	0.19	1.00000	character(0)
1803	GO:0018958	phenol-containing compound metabolic pro...	1	0	0.09	1.00000	character(0)
1804	GO:0019058	viral life cycle	23	0	2.13	1.00000	character(0)
1805	GO:0019068	virion assembly	22	0	2.04	1.00000	character(0)
1806	GO:0019184	nonribosomal peptide biosynthetic proces...	6	0	0.56	1.00000	character(0)
1807	GO:0019216	regulation of lipid metabolic process	5	0	0.46	1.00000	character(0)
1808	GO:0019217	regulation of fatty acid metabolic proce...	1	0	0.09	1.00000	character(0)
1809	GO:0019221	cytokine-mediated signaling pathway	2	0	0.19	1.00000	character(0)
1810	GO:0019226	transmission of nerve impulse	1	0	0.09	1.00000	character(0)
1811	GO:0019228	neuronal action potential	1	0	0.09	1.00000	character(0)
1812	GO:0019229	regulation of vasoconstriction	1	0	0.09	1.00000	character(0)
1813	GO:0019233	sensory perception of pain	6	0	0.56	1.00000	character(0)
1814	GO:0019310	inositol catabolic process	1	0	0.09	1.00000	character(0)
1815	GO:0019320	hexose catabolic process	1	0	0.09	1.00000	character(0)
1816	GO:0019343	cysteine biosynthetic process via cystat...	2	0	0.19	1.00000	character(0)
1817	GO:0019344	cysteine biosynthetic process	2	0	0.19	1.00000	character(0)
1818	GO:0019346	transsulfuration	1	0	0.09	1.00000	character(0)
1819	GO:0019348	dolichol metabolic process	1	0	0.09	1.00000	character(0)
1820	GO:0019367	fatty acid elongation, saturated fatty a...	1	0	0.09	1.00000	character(0)
1821	GO:0019369	arachidonic acid metabolic process	1	0	0.09	1.00000	character(0)
1822	GO:0019371	cyclooxygenase pathway	1	0	0.09	1.00000	character(0)
1823	GO:0019374	galactolipid metabolic process	3	0	0.28	1.00000	character(0)
1824	GO:0019376	galactolipid catabolic process	3	0	0.28	1.00000	character(0)
1825	GO:0019377	glycolipid catabolic process	3	0	0.28	1.00000	character(0)
1826	GO:0019388	galactose catabolic process	1	0	0.09	1.00000	character(0)
1827	GO:0019395	fatty acid oxidation	5	0	0.46	1.00000	character(0)
1828	GO:0019408	dolichol biosynthetic process	1	0	0.09	1.00000	character(0)
1829	GO:0019417	sulfur oxidation	1	0	0.09	1.00000	character(0)
1830	GO:0019427	acetyl-CoA biosynthetic process from ace...	2	0	0.19	1.00000	character(0)
1831	GO:0019432	triglyceride biosynthetic process	1	0	0.09	1.00000	character(0)
1832	GO:0019441	tryptophan catabolic process to kynureni...	4	0	0.37	1.00000	character(0)
1833	GO:0019532	oxalate transport	1	0	0.09	1.00000	character(0)
1834	GO:0019541	propionate metabolic process	1	0	0.09	1.00000	character(0)
1835	GO:0019673	GDP-mannose metabolic process	6	0	0.56	1.00000	character(0)
1836	GO:0019674	NAD metabolic process	15	0	1.39	1.00000	character(0)
1837	GO:0019679	propionate metabolic process, methylcitr...	1	0	0.09	1.00000	character(0)
1838	GO:0019720	Mo-molybdopterin cofactor metabolic proc...	2	0	0.19	1.00000	character(0)
1839	GO:0019722	calcium-mediated signaling	16	0	1.48	1.00000	character(0)
1840	GO:0019724	B cell mediated immunity	1	0	0.09	1.00000	character(0)
1841	GO:0019748	secondary metabolic process	2	0	0.19	1.00000	character(0)
1842	GO:0019755	one-carbon compound transport	3	0	0.28	1.00000	character(0)
1843	GO:0019857	5-methylcytosine metabolic process	2	0	0.19	1.00000	character(0)
1844	GO:0019882	antigen processing and presentation	1	0	0.09	1.00000	character(0)
1845	GO:0019883	antigen processing and presentation of e...	1	0	0.09	1.00000	character(0)
1846	GO:0019885	antigen processing and presentation of e...	1	0	0.09	1.00000	character(0)
1847	GO:0019915	lipid storage	3	0	0.28	1.00000	character(0)
1848	GO:0019932	second-messenger-mediated signaling	16	0	1.48	1.00000	character(0)
1849	GO:0019985	translesion synthesis	1	0	0.09	1.00000	character(0)
1850	GO:0021510	spinal cord development	1	0	0.09	1.00000	character(0)
1851	GO:0021515	cell differentiation in spinal cord	1	0	0.09	1.00000	character(0)
1852	GO:0021517	ventral spinal cord development	1	0	0.09	1.00000	character(0)
1853	GO:0021520	spinal cord motor neuron cell fate speci...	1	0	0.09	1.00000	character(0)
1854	GO:0021522	spinal cord motor neuron differentiation	1	0	0.09	1.00000	character(0)
1855	GO:0021700	developmental maturation	2	0	0.19	1.00000	character(0)
1856	GO:0021953	central nervous system neuron differenti...	1	0	0.09	1.00000	character(0)
1857	GO:0022406	membrane docking	18	0	1.67	1.00000	character(0)
1858	GO:0022600	digestive system process	2	0	0.19	1.00000	character(0)
1859	GO:0022603	regulation of anatomical structure morph...	16	0	1.48	1.00000	character(0)
1860	GO:0022604	regulation of cell morphogenesis	8	0	0.74	1.00000	character(0)
1861	GO:0022898	regulation of transmembrane transporter ...	13	0	1.21	1.00000	character(0)
1862	GO:0023014	signal transduction by protein phosphory...	5	0	0.46	1.00000	character(0)
1863	GO:0023041	neuronal signal transduction	5	0	0.46	1.00000	character(0)
1864	GO:0023056	positive regulation of signaling	34	0	3.16	1.00000	character(0)
1865	GO:0023057	negative regulation of signaling	31	0	2.88	1.00000	character(0)
1866	GO:0023061	signal release	30	0	2.78	1.00000	character(0)
1867	GO:0030004	cellular monovalent inorganic cation hom...	1	0	0.09	1.00000	character(0)
1868	GO:0030010	establishment of cell polarity	4	0	0.37	1.00000	character(0)
1869	GO:0030038	contractile actin filament bundle assemb...	4	0	0.37	1.00000	character(0)
1870	GO:0030041	actin filament polymerization	52	0	4.83	1.00000	character(0)
1871	GO:0030042	actin filament depolymerization	14	0	1.3	1.00000	character(0)
1872	GO:0030048	actin filament-based movement	1	0	0.09	1.00000	character(0)
1873	GO:0030071	regulation of mitotic metaphase/anaphase...	7	0	0.65	1.00000	character(0)
1874	GO:0030072	peptide hormone secretion	8	0	0.74	1.00000	character(0)
1875	GO:0030073	insulin secretion	8	0	0.74	1.00000	character(0)
1876	GO:0030091	protein repair	2	0	0.19	1.00000	character(0)
1877	GO:0030097	hemopoiesis	4	0	0.37	1.00000	character(0)
1878	GO:0030098	lymphocyte differentiation	3	0	0.28	1.00000	character(0)
1879	GO:0030100	regulation of endocytosis	1	0	0.09	1.00000	character(0)
1880	GO:0030148	sphingolipid biosynthetic process	1	0	0.09	1.00000	character(0)
1881	GO:0030149	sphingolipid catabolic process	4	0	0.37	1.00000	character(0)
1882	GO:0030150	protein import into mitochondrial matrix	5	0	0.46	1.00000	character(0)
1883	GO:0030155	regulation of cell adhesion	2	0	0.19	1.00000	character(0)
1884	GO:0030162	regulation of proteolysis	1	0	0.09	1.00000	character(0)
1885	GO:0030168	platelet activation	1	0	0.09	1.00000	character(0)
1886	GO:0030177	positive regulation of Wnt signaling pat...	1	0	0.09	1.00000	character(0)
1887	GO:0030178	negative regulation of Wnt signaling pat...	9	0	0.84	1.00000	character(0)
1888	GO:0030183	B cell differentiation	2	0	0.19	1.00000	character(0)
1889	GO:0030198	extracellular matrix organization	2	0	0.19	1.00000	character(0)
1890	GO:0030201	heparan sulfate proteoglycan metabolic p...	4	0	0.37	1.00000	character(0)
1891	GO:0030212	hyaluronan metabolic process	2	0	0.19	1.00000	character(0)
1892	GO:0030213	hyaluronan biosynthetic process	2	0	0.19	1.00000	character(0)
1893	GO:0030217	T cell differentiation	1	0	0.09	1.00000	character(0)
1894	GO:0030258	lipid modification	37	0	3.43	1.00000	character(0)
1895	GO:0030260	entry into host cell	1	0	0.09	1.00000	character(0)
1896	GO:0030277	maintenance of gastrointestinal epitheli...	1	0	0.09	1.00000	character(0)
1897	GO:0030278	regulation of ossification	1	0	0.09	1.00000	character(0)
1898	GO:0030282	bone mineralization	1	0	0.09	1.00000	character(0)
1899	GO:0030301	cholesterol transport	7	0	0.65	1.00000	character(0)
1900	GO:0030317	flagellated sperm motility	3	0	0.28	1.00000	character(0)
1901	GO:0030330	DNA damage response, signal transduction...	1	0	0.09	1.00000	character(0)
1902	GO:0030334	regulation of cell migration	7	0	0.65	1.00000	character(0)
1903	GO:0030335	positive regulation of cell migration	3	0	0.28	1.00000	character(0)
1904	GO:0030336	negative regulation of cell migration	2	0	0.19	1.00000	character(0)
1905	GO:0030431	sleep	6	0	0.56	1.00000	character(0)
1906	GO:0030497	fatty acid elongation	1	0	0.09	1.00000	character(0)
1907	GO:0030500	regulation of bone mineralization	1	0	0.09	1.00000	character(0)
1908	GO:0030509	BMP signaling pathway	19	0	1.76	1.00000	character(0)
1909	GO:0030510	regulation of BMP signaling pathway	18	0	1.67	1.00000	character(0)
1910	GO:0030512	negative regulation of transforming grow...	2	0	0.19	1.00000	character(0)
1911	GO:0030513	positive regulation of BMP signaling pat...	7	0	0.65	1.00000	character(0)
1912	GO:0030514	negative regulation of BMP signaling pat...	10	0	0.93	1.00000	character(0)
1913	GO:0030522	intracellular receptor signaling pathway	1	0	0.09	1.00000	character(0)
1914	GO:0030595	leukocyte chemotaxis	1	0	0.09	1.00000	character(0)
1915	GO:0030641	regulation of cellular pH	1	0	0.09	1.00000	character(0)
1916	GO:0030832	regulation of actin filament length	53	0	4.92	1.00000	character(0)
1917	GO:0030833	regulation of actin filament polymerizat...	52	0	4.83	1.00000	character(0)
1918	GO:0030834	regulation of actin filament depolymeriz...	11	0	1.02	1.00000	character(0)
1919	GO:0030835	negative regulation of actin filament de...	11	0	1.02	1.00000	character(0)
1920	GO:0030837	negative regulation of actin filament po...	18	0	1.67	1.00000	character(0)
1921	GO:0030838	positive regulation of actin filament po...	27	0	2.51	1.00000	character(0)
1922	GO:0030855	epithelial cell differentiation	4	0	0.37	1.00000	character(0)
1923	GO:0030913	paranodal junction assembly	1	0	0.09	1.00000	character(0)
1924	GO:0030947	regulation of vascular endothelial growt...	1	0	0.09	1.00000	character(0)
1925	GO:0030948	negative regulation of vascular endothel...	1	0	0.09	1.00000	character(0)
1926	GO:0031016	pancreas development	4	0	0.37	1.00000	character(0)
1927	GO:0031018	endocrine pancreas development	3	0	0.28	1.00000	character(0)
1928	GO:0031050	dsRNA processing	1	0	0.09	1.00000	character(0)
1929	GO:0031053	primary miRNA processing	1	0	0.09	1.00000	character(0)
1930	GO:0031098	stress-activated protein kinase signalin...	2	0	0.19	1.00000	character(0)
1931	GO:0031111	negative regulation of microtubule polym...	1	0	0.09	1.00000	character(0)
1932	GO:0031114	regulation of microtubule depolymerizati...	1	0	0.09	1.00000	character(0)
1933	GO:0031119	tRNA pseudouridine synthesis	1	0	0.09	1.00000	character(0)
1934	GO:0031145	anaphase-promoting complex-dependent cat...	1	0	0.09	1.00000	character(0)
1935	GO:0031146	SCF-dependent proteasomal ubiquitin-depe...	7	0	0.65	1.00000	character(0)
1936	GO:0031204	posttranslational protein targeting to m...	1	0	0.09	1.00000	character(0)
1937	GO:0031214	biomineral tissue development	1	0	0.09	1.00000	character(0)
1938	GO:0031279	regulation of cyclase activity	2	0	0.19	1.00000	character(0)
1939	GO:0031280	negative regulation of cyclase activity	2	0	0.19	1.00000	character(0)
1940	GO:0031329	regulation of cellular catabolic process	8	0	0.74	1.00000	character(0)
1941	GO:0031331	positive regulation of cellular cataboli...	2	0	0.19	1.00000	character(0)
1942	GO:0031333	negative regulation of protein complex a...	18	0	1.67	1.00000	character(0)
1943	GO:0031334	positive regulation of protein complex a...	27	0	2.51	1.00000	character(0)
1944	GO:0031338	regulation of vesicle fusion	1	0	0.09	1.00000	character(0)
1945	GO:0031340	positive regulation of vesicle fusion	1	0	0.09	1.00000	character(0)
1946	GO:0031344	regulation of cell projection organizati...	8	0	0.74	1.00000	character(0)
1947	GO:0031345	negative regulation of cell projection o...	1	0	0.09	1.00000	character(0)
1948	GO:0031347	regulation of defense response	9	0	0.84	1.00000	character(0)
1949	GO:0031348	negative regulation of defense response	1	0	0.09	1.00000	character(0)
1950	GO:0031349	positive regulation of defense response	8	0	0.74	1.00000	character(0)
1951	GO:0031400	negative regulation of protein modificat...	1	0	0.09	1.00000	character(0)
1952	GO:0031440	regulation of mRNA 3'-end processing	1	0	0.09	1.00000	character(0)
1953	GO:0031441	negative regulation of mRNA 3'-end proce...	1	0	0.09	1.00000	character(0)
1954	GO:0031532	actin cytoskeleton reorganization	11	0	1.02	1.00000	character(0)
1955	GO:0031577	spindle checkpoint	7	0	0.65	1.00000	character(0)
1956	GO:0031579	membrane raft organization	7	0	0.65	1.00000	character(0)
1957	GO:0031581	hemidesmosome assembly	1	0	0.09	1.00000	character(0)
1958	GO:0031589	cell-substrate adhesion	10	0	0.93	1.00000	character(0)
1959	GO:0031667	response to nutrient levels	8	0	0.74	1.00000	character(0)
1960	GO:0031668	cellular response to extracellular stimu...	1	0	0.09	1.00000	character(0)
1961	GO:0031669	cellular response to nutrient levels	1	0	0.09	1.00000	character(0)
1962	GO:0031929	TOR signaling	18	0	1.67	1.00000	character(0)
1963	GO:0032006	regulation of TOR signaling	11	0	1.02	1.00000	character(0)
1964	GO:0032007	negative regulation of TOR signaling	3	0	0.28	1.00000	character(0)
1965	GO:0032008	positive regulation of TOR signaling	7	0	0.65	1.00000	character(0)
1966	GO:0032024	positive regulation of insulin secretion	3	0	0.28	1.00000	character(0)
1967	GO:0032048	cardiolipin metabolic process	5	0	0.46	1.00000	character(0)
1968	GO:0032049	cardiolipin biosynthetic process	5	0	0.46	1.00000	character(0)
1969	GO:0032088	negative regulation of NF-kappaB transcr...	1	0	0.09	1.00000	character(0)
1970	GO:0032101	regulation of response to external stimu...	3	0	0.28	1.00000	character(0)
1971	GO:0032102	negative regulation of response to exter...	1	0	0.09	1.00000	character(0)
1972	GO:0032196	transposition	9	0	0.84	1.00000	character(0)
1973	GO:0032204	regulation of telomere maintenance	3	0	0.28	1.00000	character(0)
1974	GO:0032206	positive regulation of telomere maintena...	3	0	0.28	1.00000	character(0)
1975	GO:0032210	regulation of telomere maintenance via t...	3	0	0.28	1.00000	character(0)
1976	GO:0032212	positive regulation of telomere maintena...	3	0	0.28	1.00000	character(0)
1977	GO:0032218	riboflavin transport	7	0	0.65	1.00000	character(0)
1978	GO:0032222	regulation of synaptic transmission, cho...	6	0	0.56	1.00000	character(0)
1979	GO:0032228	regulation of synaptic transmission, GAB...	9	0	0.84	1.00000	character(0)
1980	GO:0032231	regulation of actin filament bundle asse...	4	0	0.37	1.00000	character(0)
1981	GO:0032237	activation of store-operated calcium cha...	2	0	0.19	1.00000	character(0)
1982	GO:0032261	purine nucleotide salvage	8	0	0.74	1.00000	character(0)
1983	GO:0032264	IMP salvage	8	0	0.74	1.00000	character(0)
1984	GO:0032269	negative regulation of cellular protein ...	14	0	1.3	1.00000	character(0)
1985	GO:0032271	regulation of protein polymerization	52	0	4.83	1.00000	character(0)
1986	GO:0032272	negative regulation of protein polymeriz...	18	0	1.67	1.00000	character(0)
1987	GO:0032273	positive regulation of protein polymeriz...	27	0	2.51	1.00000	character(0)
1988	GO:0032288	myelin assembly	1	0	0.09	1.00000	character(0)
1989	GO:0032365	intracellular lipid transport	7	0	0.65	1.00000	character(0)
1990	GO:0032366	intracellular sterol transport	7	0	0.65	1.00000	character(0)
1991	GO:0032367	intracellular cholesterol transport	6	0	0.56	1.00000	character(0)
1992	GO:0032409	regulation of transporter activity	13	0	1.21	1.00000	character(0)
1993	GO:0032411	positive regulation of transporter activ...	8	0	0.74	1.00000	character(0)
1994	GO:0032412	regulation of ion transmembrane transpor...	13	0	1.21	1.00000	character(0)
1995	GO:0032414	positive regulation of ion transmembrane...	8	0	0.74	1.00000	character(0)
1996	GO:0032418	lysosome localization	1	0	0.09	1.00000	character(0)
1997	GO:0032456	endocytic recycling	15	0	1.39	1.00000	character(0)
1998	GO:0032467	positive regulation of cytokinesis	2	0	0.19	1.00000	character(0)
1999	GO:0032469	endoplasmic reticulum calcium ion homeos...	2	0	0.19	1.00000	character(0)
[truncated: 941 more rows]
