# Supplementary material for: Germline-related molecular phenotype in Metazoa: conservation and innovation highlighted by comparative transcriptomics
Source: EvoDevo. 2023 Jan 30;14:2. doi: 10.1186/s13227-022-00207-3 (PMC9885605; doi:10.1186/s13227-022-00207-3)
Supplement: Supplementary file 1 — Additional file 1: Zipped directory comprehending more detailed information on the species-specific transcriptomic analyses (transcriptomic statistics, read counts, fasta of upregulated transcripts, GO/IPR enrichment analyses, ratios bootstrap iterations) and extensive results of the comparative analyses (co-upregulated transcripts, co-enriched GO/IPR, comparisons of different cut-off iterations) [file 13227_2022_207_MOESM1_ESM.zip › SUPPLEMENTARY_MATERIAL/Schmidtea_mediterranea/IPR_counts_odds.txt]

IPR_code	N_full_transcriptome	N_germline-related_subset	Odds_ratio	Pvalue
IPR000001	40	1	0.4005819	0.5161
IPR000008	116	1	0.135661	0.01042
IPR000009	2	1	15.6280	0.1167
IPR000014	16	2	2.23334	0.2498
IPR000031	2	1	15.6280	0.1167
IPR000040	5	1	3.908426	0.2666
IPR000043	12	2	3.12695	0.1601
IPR000047	13	1	1.302514	0.5535
IPR000048	43	3	1.17234	0.7431
IPR000056	1	1	Inf	0.06014
IPR000061	7	1	2.605210	0.3522
IPR000079	6	1	3.126339	0.3107
IPR000086	22	3	2.46897	0.1431
IPR000089	11	2	3.47443	0.1387
IPR000114	1	1	Inf	0.06014
IPR000115	2	2	Inf	0.003615
IPR000152	55	1	0.2892302	0.2605
IPR000156	6	5	78.2849	4.47e-06
IPR000159	20	1	0.822538	1
IPR000163	5	1	3.908426	0.2666
IPR000164	15	7	13.6964	1.183e-05
IPR000169	23	1	0.710330	1
IPR000175	69	2	0.466243	0.442
IPR000182	23	7	6.8488	0.0002942
IPR000197	6	1	3.126339	0.3107
IPR000198	58	1	0.2739925	0.2634
IPR000203	6	1	3.126339	0.3107
IPR000206	1	1	Inf	0.06014
IPR000210	76	2	0.422085	0.3291
IPR000217	157	11	1.17810	0.6116
IPR000219	41	1	0.39056	0.5162
IPR000222	8	3	9.3845	0.009677
IPR000225	32	3	1.61732	0.4395
IPR000228	3	1	7.81425	0.1698
IPR000235	3	1	7.81425	0.1698
IPR000241	2	1	15.6280	0.1167
IPR000242	64	1	0.2478708	0.185
IPR000246	5	2	10.42409	0.032
IPR000253	25	10	10.4457	8.639e-07
IPR000262	2	1	15.6280	0.1167
IPR000268	4	3	46.9003	0.00083
IPR000276	330	17	0.84813	0.6413
IPR000289	1	1	Inf	0.06014
IPR000299	52	1	0.3062605	0.3735
IPR000301	31	3	1.67511	0.4315
IPR000308	14	1	1.202301	0.5804
IPR000313	15	4	5.6886	0.01043
IPR000315	13	1	1.302514	0.5535
IPR000327	14	3	4.26523	0.04803
IPR000328	2	1	15.6280	0.1167
IPR000330	45	12	5.6993	9.765e-06
IPR000357	15	4	5.6886	0.01043
IPR000358	16	4	5.2142	0.01325
IPR000380	5	1	3.908426	0.2666
IPR000387	71	6	1.44343	0.3221
IPR000398	1	1	Inf	0.06014
IPR000403	21	3	2.60613	0.1291
IPR000408	23	3	2.3455	0.1576
IPR000409	10	1	1.736766	0.4622
IPR000418	21	1	0.781395	1
IPR000421	22	1	0.74417	1
IPR000432	6	6	Inf	4.71e-08
IPR000433	18	2	1.95420	0.2954
IPR000435	18	1	0.919343	1
IPR000445	2	2	Inf	0.003615
IPR000456	1	1	Inf	0.06014
IPR000467	18	4	4.4693	0.02025
IPR000473	2	1	15.6280	0.1167
IPR000477	536	66	2.2177	4.159e-08
IPR000483	19	1	0.868252	1
IPR000494	11	1	1.563049	0.4945
IPR000504	272	58	4.2905	2.2e-16
IPR000529	1	1	Inf	0.06014
IPR000533	12	1	1.420934	0.5249
IPR000536	25	1	0.651110	1
IPR000542	16	1	1.041974	1
IPR000555	18	4	4.4693	0.02025
IPR000558	15	8	17.8965	7.448e-07
IPR000562	10	2	3.90926	0.118
IPR000569	34	1	0.473466	0.7211
IPR000571	40	10	5.2215	9.756e-05
IPR000577	2	1	15.6280	0.1167
IPR000593	2	1	15.6280	0.1167
IPR000594	18	3	3.12756	0.09023
IPR000595	72	3	0.67925	0.8016
IPR000597	6	2	7.81620	0.04611
IPR000608	48	5	1.81848	0.2111
IPR000611	19	2	1.83912	0.3181
IPR000615	37	1	0.433987	0.7251
IPR000626	87	10	2.03270	0.04048
IPR000629	51	16	7.1721	2.687e-08
IPR000630	3	1	7.81425	0.1698
IPR000640	6	2	7.81620	0.04611
IPR000642	4	1	5.210580	0.2197
IPR000644	16	2	2.23334	0.2498
IPR000648	19	1	0.868252	1
IPR000649	5	3	23.4572	0.001982
IPR000679	8	2	5.21179	0.07946
IPR000683	6	1	3.126339	0.3107
IPR000684	3	3	Inf	0.0002173
IPR000687	1	1	Inf	0.06014
IPR000690	6	1	3.126339	0.3107
IPR000692	3	3	Inf	0.0002173
IPR000697	13	1	1.302514	0.5535
IPR000702	4	1	5.210580	0.2197
IPR000704	3	1	7.81425	0.1698
IPR000716	5	1	3.908426	0.2666
IPR000717	25	6	4.9420	0.003091
IPR000718	15	2	2.40508	0.227
IPR000719	723	61	1.4480	0.009107
IPR000722	6	5	78.2849	4.47e-06
IPR000725	53	3	0.93770	1
IPR000727	29	4	2.50233	0.09368
IPR000730	3	1	7.81425	0.1698
IPR000740	2	1	15.6280	0.1167
IPR000742	142	2	0.222832	0.01285
IPR000751	2	1	15.6280	0.1167
IPR000754	2	1	15.6280	0.1167
IPR000772	17	1	0.976820	1
IPR000783	1	1	Inf	0.06014
IPR000788	1	1	Inf	0.06014
IPR000789	2	1	15.6280	0.1167
IPR000794	1	1	Inf	0.06014
IPR000795	30	5	3.12878	0.03177
IPR000798	13	1	1.302514	0.5535
IPR000808	1	1	Inf	0.06014
IPR000812	8	2	5.21179	0.07946
IPR000814	10	2	3.90926	0.118
IPR000818	4	2	15.632	0.01999
IPR000832	45	1	0.3550290	0.523
IPR000836	10	1	1.736766	0.4622
IPR000842	2	1	15.6280	0.1167
IPR000845	6	1	3.126339	0.3107
IPR000851	3	1	7.81425	0.1698
IPR000859	24	1	0.679432	1
IPR000863	11	1	1.563049	0.4945
IPR000866	5	1	3.908426	0.2666
IPR000868	6	1	3.126339	0.3107
IPR000873	37	1	0.433987	0.7251
IPR000876	7	2	6.25428	0.06202
IPR000891	3	1	7.81425	0.1698
IPR000904	25	1	0.651110	1
IPR000905	5	4	62.456	6.214e-05
IPR000915	2	1	15.6280	0.1167
IPR000938	17	1	0.976820	1
IPR000949	8	2	5.21179	0.07946
IPR000953	21	6	6.2603	0.001165
IPR000956	3	2	31.2859	0.01041
IPR000959	4	2	15.632	0.01999
IPR000961	50	2	0.651009	0.7688
IPR000967	12	1	1.420934	0.5249
IPR000969	1	1	Inf	0.06014
IPR000977	2	1	15.6280	0.1167
IPR000980	79	3	0.61660	0.6321
IPR000988	2	1	15.6280	0.1167
IPR000990	100	10	1.73867	0.09319
IPR000994	10	3	6.7027	0.01894
IPR000998	9	1	1.953922	0.4278
IPR001005	21	5	4.8892	0.007089
IPR001012	13	2	2.84265	0.182
IPR001019	72	1	0.2199095	0.1313
IPR001024	21	1	0.781395	1
IPR001025	6	1	3.126339	0.3107
IPR001037	5	3	23.4572	0.001982
IPR001040	12	2	3.12695	0.1601
IPR001063	7	1	2.605210	0.3522
IPR001067	4	1	5.210580	0.2197
IPR001078	5	1	3.908426	0.2666
IPR001085	5	1	3.908426	0.2666
IPR001094	5	1	3.908426	0.2666
IPR001098	4	3	46.9003	0.00083
IPR001107	34	4	2.0851	0.1453
IPR001126	7	5	39.1607	1.486e-05
IPR001128	81	1	0.1951376	0.09466
IPR001154	7	5	39.1607	1.486e-05
IPR001161	1	1	Inf	0.06014
IPR001163	17	11	28.7361	3.231e-10
IPR001164	21	1	0.781395	1
IPR001171	4	3	46.9003	0.00083
IPR001173	22	1	0.74417	1
IPR001179	11	1	1.563049	0.4945
IPR001190	16	1	1.041974	1
IPR001194	15	1	1.116403	0.6056
IPR001202	33	3	1.56337	0.448
IPR001206	17	1	0.976820	1
IPR001208	12	10	78.396	3.605e-11
IPR001211	6	1	3.126339	0.3107
IPR001214	29	9	7.0479	3.383e-05
IPR001222	4	1	5.210580	0.2197
IPR001227	4	2	15.632	0.01999
IPR001236	11	1	1.563049	0.4945
IPR001241	5	4	62.456	6.214e-05
IPR001245	150	6	0.65061	0.3888
IPR001247	11	4	8.9401	0.003059
IPR001252	4	1	5.210580	0.2197
IPR001269	5	1	3.908426	0.2666
IPR001270	2	1	15.6280	0.1167
IPR001275	6	3	15.636	0.003786
IPR001279	18	5	6.0180	0.003469
IPR001283	68	5	1.24075	0.6052
IPR001285	6	2	7.81620	0.04611
IPR001289	3	1	7.81425	0.1698
IPR001293	109	5	0.75104	0.6871
IPR001295	4	1	5.210580	0.2197
IPR001298	13	2	2.84265	0.182
IPR001300	26	1	0.625053	1
IPR001304	61	5	1.39601	0.416
IPR001305	6	2	7.81620	0.04611
IPR001309	22	1	0.74417	1
IPR001313	5	1	3.908426	0.2666
IPR001330	9	1	1.953922	0.4278
IPR001339	4	1	5.210580	0.2197
IPR001352	1	1	Inf	0.06014
IPR001353	19	1	0.868252	1
IPR001356	128	13	1.76962	0.05982
IPR001357	21	10	14.244	1.165e-07
IPR001365	15	2	2.40508	0.227
IPR001370	43	2	0.762261	1
IPR001372	41	4	1.6904	0.31
IPR001373	17	2	2.08448	0.2726
IPR001394	58	6	1.80473	0.1618
IPR001404	50	3	0.99761	1
IPR001406	7	3	11.7299	0.00633
IPR001412	9	1	1.953922	0.4278
IPR001431	4	2	15.632	0.01999
IPR001436	12	1	1.420934	0.5249
IPR001452	122	1	0.1289196	0.01113
IPR001453	4	2	15.632	0.01999
IPR001487	29	4	2.50233	0.09368
IPR001494	13	6	13.4217	5.591e-05
IPR001506	16	1	1.041974	1
IPR001509	7	1	2.605210	0.3522
IPR001510	1	1	Inf	0.06014
IPR001519	16	2	2.23334	0.2498
IPR001523	17	1	0.976820	1
IPR001529	2	1	15.6280	0.1167
IPR001537	3	2	31.2859	0.01041
IPR001555	1	1	Inf	0.06014
IPR001557	8	1	2.232984	0.3912
IPR001564	9	1	1.953922	0.4278
IPR001567	3	1	7.81425	0.1698
IPR001580	10	1	1.736766	0.4622
IPR001584	311	8	0.41131	0.007957
IPR001589	23	1	0.710330	1
IPR001593	3	1	7.81425	0.1698
IPR001606	9	2	4.46729	0.0982
IPR001607	9	2	4.46729	0.0982
IPR001610	5	1	3.908426	0.2666
IPR001611	162	12	1.25119	0.4086
IPR001623	47	2	0.694450	1
IPR001628	35	7	3.9134	0.004282
IPR001632	8	1	2.232984	0.3912
IPR001648	3	1	7.81425	0.1698
IPR001650	150	50	7.9112	2.2e-16
IPR001656	1	1	Inf	0.06014
IPR001660	42	6	2.60751	0.03849
IPR001672	7	1	2.605210	0.3522
IPR001678	4	4	Inf	1.306e-05
IPR001680	272	68	5.2929	2.2e-16
IPR001714	4	1	5.210580	0.2197
IPR001715	67	3	0.73238	0.7984
IPR001719	2	2	Inf	0.003615
IPR001723	15	2	2.40508	0.227
IPR001731	1	1	Inf	0.06014
IPR001732	1	1	Inf	0.06014
IPR001734	23	1	0.710330	1
IPR001737	2	1	15.6280	0.1167
IPR001739	8	2	5.21179	0.07946
IPR001748	1	1	Inf	0.06014
IPR001752	86	16	3.5841	4.874e-05
IPR001754	1	1	Inf	0.06014
IPR001762	18	2	1.95420	0.2954
IPR001763	20	3	2.75964	0.1155
IPR001766	33	4	2.1569	0.1342
IPR001781	74	6	1.3797	0.4559
IPR001790	4	2	15.632	0.01999
IPR001791	23	1	0.710330	1
IPR001796	3	1	7.81425	0.1698
IPR001806	149	6	0.65517	0.3884
IPR001810	29	1	0.558050	1
IPR001816	1	1	Inf	0.06014
IPR001841	401	35	1.4996	0.02649
IPR001844	2	1	15.6280	0.1167
IPR001846	15	4	5.6886	0.01043
IPR001849	108	2	0.294490	0.06791
IPR001865	5	2	10.42409	0.032
IPR001870	21	1	0.781395	1
IPR001873	96	1	0.1642812	0.031
IPR001876	23	3	2.3455	0.1576
IPR001878	56	7	2.2351	0.08078
IPR001879	20	1	0.822538	1
IPR001881	64	1	0.2478708	0.185
IPR001884	4	1	5.210580	0.2197
IPR001888	133	5	0.60995	0.3601
IPR001900	7	2	6.25428	0.06202
IPR001911	1	1	Inf	0.06014
IPR001926	10	1	1.736766	0.4622
IPR001930	11	1	1.563049	0.4945
IPR001932	23	6	5.5229	0.001953
IPR001936	13	1	1.302514	0.5535
IPR001940	2	1	15.6280	0.1167
IPR001945	3	1	7.81425	0.1698
IPR001950	6	2	7.81620	0.04611
IPR001951	9	1	1.953922	0.4278
IPR001958	4	1	5.210580	0.2197
IPR001965	52	14	5.7769	1.586e-06
IPR001969	20	4	3.91092	0.02915
IPR001985	3	2	31.2859	0.01041
IPR001995	20	4	3.91092	0.02915
IPR002004	2	1	15.6280	0.1167
IPR002015	14	5	8.6941	0.000992
IPR002017	25	1	0.651110	1
IPR002018	19	1	0.868252	1
IPR002035	38	2	0.86821	1
IPR002043	2	1	15.6280	0.1167
IPR002048	218	6	0.44138	0.04403
IPR002052	10	3	6.7027	0.01894
IPR002056	1	1	Inf	0.06014
IPR002058	13	2	2.84265	0.182
IPR002059	31	5	3.00839	0.03606
IPR002067	29	3	1.80404	0.2521
IPR002068	11	1	1.563049	0.4945
IPR002073	41	3	1.23408	0.7359
IPR002075	7	1	2.605210	0.3522
IPR002076	12	2	3.12695	0.1601
IPR002077	14	3	4.26523	0.04803
IPR002082	1	1	Inf	0.06014
IPR002083	208	1	0.0752639	5.726e-05
IPR002087	2	1	15.6280	0.1167
IPR002088	5	1	3.908426	0.2666
IPR002092	5	1	3.908426	0.2666
IPR002093	1	1	Inf	0.06014
IPR002099	1	1	Inf	0.06014
IPR002110	261	17	1.0893	0.695
IPR002113	2	1	15.6280	0.1167
IPR002119	52	7	2.43396	0.03526
IPR002121	2	1	15.6280	0.1167
IPR002123	26	1	0.625053	1
IPR002125	4	2	15.632	0.01999
IPR002126	109	1	0.1444722	0.01501
IPR002130	21	6	6.2603	0.001165
IPR002133	7	1	2.605210	0.3522
IPR002140	1	1	Inf	0.06014
IPR002155	4	1	5.210580	0.2197
IPR002156	43	2	0.762261	1
IPR002164	10	4	10.4295	0.002044
IPR002172	55	3	0.9016	1
IPR002195	1	1	Inf	0.06014
IPR002205	7	4	20.8514	0.0003943
IPR002219	43	2	0.762261	1
IPR002223	25	1	0.651110	1
IPR002226	2	1	15.6280	0.1167
IPR002227	6	1	3.126339	0.3107
IPR002293	19	2	1.83912	0.3181
IPR002297	8	3	9.3845	0.009677
IPR002298	8	2	5.21179	0.07946
IPR002300	7	2	6.25428	0.06202
IPR002302	1	1	Inf	0.06014
IPR002303	3	1	7.81425	0.1698
IPR002314	10	2	3.90926	0.118
IPR002316	2	1	15.6280	0.1167
IPR002317	4	1	5.210580	0.2197
IPR002320	4	1	5.210580	0.2197
IPR002343	7	1	2.605210	0.3522
IPR002344	3	2	31.2859	0.01041
IPR002347	41	3	1.23408	0.7359
IPR002359	1	1	Inf	0.06014
IPR002376	1	1	Inf	0.06014
IPR002402	3	1	7.81425	0.1698
IPR002413	38	2	0.86821	1
IPR002415	2	2	Inf	0.003615
IPR002423	28	2	1.20236	0.6844
IPR002452	71	6	1.44343	0.3221
IPR002453	35	2	0.94720	1
IPR002454	4	2	15.632	0.01999
IPR002464	24	4	3.12817	0.05293
IPR002466	6	3	15.636	0.003786
IPR002468	2	1	15.6280	0.1167
IPR002474	2	1	15.6280	0.1167
IPR002478	4	2	15.632	0.01999
IPR002494	2	1	15.6280	0.1167
IPR002501	1	1	Inf	0.06014
IPR002502	8	1	2.232984	0.3912
IPR002550	3	1	7.81425	0.1698
IPR002562	5	2	10.42409	0.032
IPR002591	14	3	4.26523	0.04803
IPR002616	3	2	31.2859	0.01041
IPR002634	3	2	31.2859	0.01041
IPR002652	2	1	15.6280	0.1167
IPR002659	22	1	0.74417	1
IPR002687	4	3	46.9003	0.00083
IPR002695	3	1	7.81425	0.1698
IPR002706	2	1	15.6280	0.1167
IPR002713	2	1	15.6280	0.1167
IPR002716	2	1	15.6280	0.1167
IPR002717	9	1	1.953922	0.4278
IPR002719	2	1	15.6280	0.1167
IPR002720	2	1	15.6280	0.1167
IPR002738	1	1	Inf	0.06014
IPR002755	1	1	Inf	0.06014
IPR002769	2	1	15.6280	0.1167
IPR002777	2	1	15.6280	0.1167
IPR002804	2	1	15.6280	0.1167
IPR002853	2	1	15.6280	0.1167
IPR002877	4	3	46.9003	0.00083
IPR002885	1	1	Inf	0.06014
IPR002893	11	2	3.47443	0.1387
IPR002905	4	1	5.210580	0.2197
IPR002919	14	3	4.26523	0.04803
IPR002930	3	1	7.81425	0.1698
IPR002933	3	2	31.2859	0.01041
IPR002937	14	4	6.2573	0.008026
IPR002938	9	2	4.46729	0.0982
IPR002939	8	2	5.21179	0.07946
IPR002942	6	2	7.81620	0.04611
IPR002999	13	8	25.0567	1.661e-07
IPR003008	96	11	2.02581	0.0478
IPR003010	10	3	6.7027	0.01894
IPR003016	5	1	3.908426	0.2666
IPR003018	6	3	15.636	0.003786
IPR003020	28	1	0.578730	1
IPR003024	3	1	7.81425	0.1698
IPR003029	8	2	5.21179	0.07946
IPR003034	8	4	15.6405	0.000751
IPR003100	8	2	5.21179	0.07946
IPR003107	6	4	31.3033	0.0001775
IPR003108	10	2	3.90926	0.118
IPR003111	1	1	Inf	0.06014
IPR003121	3	1	7.81425	0.1698
IPR003126	8	1	2.232984	0.3912
IPR003131	62	2	0.520689	0.5881
IPR003150	6	2	7.81620	0.04611
IPR003151	4	1	5.210580	0.2197
IPR003152	5	3	23.4572	0.001982
IPR003153	2	1	15.6280	0.1167
IPR003162	2	1	15.6280	0.1167
IPR003165	9	2	4.46729	0.0982
IPR003166	3	2	31.2859	0.01041
IPR003173	1	1	Inf	0.06014
IPR003180	1	1	Inf	0.06014
IPR003185	2	2	Inf	0.003615
IPR003186	4	2	15.632	0.01999
IPR003194	4	1	5.210580	0.2197
IPR003195	1	1	Inf	0.06014
IPR003265	3	3	Inf	0.0002173
IPR003308	15	2	2.40508	0.227
IPR003322	5	1	3.908426	0.2666
IPR003323	14	1	1.202301	0.5804
IPR003347	24	6	5.2166	0.002473
IPR003350	5	1	3.908426	0.2666
IPR003358	1	1	Inf	0.06014
IPR003378	7	1	2.605210	0.3522
IPR003380	12	1	1.420934	0.5249
IPR003388	4	2	15.632	0.01999
IPR003392	13	1	1.302514	0.5535
IPR003395	4	3	46.9003	0.00083
IPR003406	24	2	1.42105	0.6533
IPR003409	18	1	0.919343	1
IPR003417	3	2	31.2859	0.01041
IPR003422	2	1	15.6280	0.1167
IPR003428	1	1	Inf	0.06014
IPR003439	79	7	1.52052	0.3357
IPR003545	3	1	7.81425	0.1698
IPR003578	13	1	1.302514	0.5535
IPR003591	61	2	0.529524	0.5864
IPR003593	151	37	5.1160	1.549e-13
IPR003594	10	4	10.4295	0.002044
IPR003595	48	2	0.679340	1
IPR003601	3	1	7.81425	0.1698
IPR003602	4	1	5.210580	0.2197
IPR003603	7	1	2.605210	0.3522
IPR003604	20	3	2.75964	0.1155
IPR003607	31	4	2.31690	0.1132
IPR003613	15	3	3.91009	0.05743
IPR003616	14	4	6.2573	0.008026
IPR003653	6	4	31.3033	0.0001775
IPR003663	13	1	1.302514	0.5535
IPR003697	2	1	15.6280	0.1167
IPR003701	1	1	Inf	0.06014
IPR003703	1	1	Inf	0.06014
IPR003732	3	1	7.81425	0.1698
IPR003738	3	1	7.81425	0.1698
IPR003750	1	1	Inf	0.06014
IPR003789	2	1	15.6280	0.1167
IPR003874	4	1	5.210580	0.2197
IPR003877	18	1	0.919343	1
IPR003888	3	1	7.81425	0.1698
IPR003889	5	1	3.908426	0.2666
IPR003890	33	3	1.56337	0.448
IPR003891	8	2	5.21179	0.07946
IPR003893	2	1	15.6280	0.1167
IPR003902	2	1	15.6280	0.1167
IPR003903	13	2	2.84265	0.182
IPR003915	17	1	0.976820	1
IPR003937	8	1	2.232984	0.3912
IPR003938	21	1	0.781395	1
IPR003954	17	5	6.5197	0.002635
IPR003958	6	3	15.636	0.003786
IPR003959	81	20	5.1478	4.838e-08
IPR003960	49	10	4.0163	0.0005765
IPR003961	95	1	0.1660319	0.04688
IPR003967	6	1	3.126339	0.3107
IPR004000	162	3	0.294288	0.01956
IPR004006	1	1	Inf	0.06014
IPR004007	1	1	Inf	0.06014
IPR004012	18	1	0.919343	1
IPR004023	1	1	Inf	0.06014
IPR004036	2	2	Inf	0.003615
IPR004037	2	1	15.6280	0.1167
IPR004038	12	2	3.12695	0.1601
IPR004044	1	1	Inf	0.06014
IPR004087	49	9	3.5229	0.002337
IPR004088	58	12	4.0879	0.0001461
IPR004099	8	3	9.3845	0.009677
IPR004102	5	3	23.4572	0.001982
IPR004108	2	2	Inf	0.003615
IPR004122	3	1	7.81425	0.1698
IPR004123	3	1	7.81425	0.1698
IPR004130	6	2	7.81620	0.04611
IPR004147	7	2	6.25428	0.06202
IPR004154	7	1	2.605210	0.3522
IPR004160	11	2	3.47443	0.1387
IPR004161	14	4	6.2573	0.008026
IPR004166	5	1	3.908426	0.2666
IPR004167	4	1	5.210580	0.2197
IPR004177	7	1	2.605210	0.3522
IPR004179	9	3	7.8181	0.01387
IPR004181	8	1	2.232984	0.3912
IPR004217	2	1	15.6280	0.1167
IPR004244	70	3	0.69955	0.7998
IPR004274	16	1	1.041974	1
IPR004344	25	3	2.13219	0.1879
IPR004345	4	1	5.210580	0.2197
IPR004365	5	1	3.908426	0.2666
IPR004367	8	3	9.3845	0.009677
IPR004394	1	1	Inf	0.06014
IPR004413	1	1	Inf	0.06014
IPR004468	2	1	15.6280	0.1167
IPR004506	3	1	7.81425	0.1698
IPR004521	3	1	7.81425	0.1698
IPR004527	2	1	15.6280	0.1167
IPR004536	2	1	15.6280	0.1167
IPR004539	3	1	7.81425	0.1698
IPR004575	1	1	Inf	0.06014
IPR004582	1	1	Inf	0.06014
IPR004584	1	1	Inf	0.06014
IPR004589	4	1	5.210580	0.2197
IPR004591	1	1	Inf	0.06014
IPR004598	2	2	Inf	0.003615
IPR004607	1	1	Inf	0.06014
IPR004709	6	1	3.126339	0.3107
IPR004733	3	1	7.81425	0.1698
IPR004752	5	3	23.4572	0.001982
IPR004790	6	1	3.126339	0.3107
IPR004802	2	1	15.6280	0.1167
IPR004806	2	1	15.6280	0.1167
IPR004808	5	3	23.4572	0.001982
IPR004815	1	1	Inf	0.06014
IPR004823	8	1	2.232984	0.3912
IPR004827	22	2	1.56321	0.3848
IPR004837	20	1	0.822538	1
IPR004843	62	10	3.0113	0.003709
IPR004870	2	1	15.6280	0.1167
IPR004871	5	2	10.42409	0.032
IPR004875	502	9	0.28348	7.23e-06
IPR004882	7	1	2.605210	0.3522
IPR004910	7	1	2.605210	0.3522
IPR004942	4	1	5.210580	0.2197
IPR004947	7	2	6.25428	0.06202
IPR004963	2	1	15.6280	0.1167
IPR004971	2	1	15.6280	0.1167
IPR005012	1	1	Inf	0.06014
IPR005024	15	1	1.116403	0.6056
IPR005026	5	1	3.908426	0.2666
IPR005033	4	2	15.632	0.01999
IPR005037	7	2	6.25428	0.06202
IPR005043	2	1	15.6280	0.1167
IPR005045	12	2	3.12695	0.1601
IPR005100	2	1	15.6280	0.1167
IPR005110	1	1	Inf	0.06014
IPR005111	1	1	Inf	0.06014
IPR005122	5	1	3.908426	0.2666
IPR005135	17	5	6.5197	0.002635
IPR005144	1	1	Inf	0.06014
IPR005155	1	1	Inf	0.06014
IPR005160	1	1	Inf	0.06014
IPR005161	4	1	5.210580	0.2197
IPR005172	9	3	7.8181	0.01387
IPR005225	128	8	1.04206	0.8518
IPR005302	1	1	Inf	0.06014
IPR005303	1	1	Inf	0.06014
IPR005304	3	1	7.81425	0.1698
IPR005314	1	1	Inf	0.06014
IPR005324	2	1	15.6280	0.1167
IPR005336	5	1	3.908426	0.2666
IPR005343	1	1	Inf	0.06014
IPR005345	1	1	Inf	0.06014
IPR005373	3	1	7.81425	0.1698
IPR005446	3	1	7.81425	0.1698
IPR005449	3	1	7.81425	0.1698
IPR005455	4	1	5.210580	0.2197
IPR005467	3	1	7.81425	0.1698
IPR005479	9	1	1.953922	0.4278
IPR005480	2	1	15.6280	0.1167
IPR005483	2	1	15.6280	0.1167
IPR005491	1	1	Inf	0.06014
IPR005517	4	2	15.632	0.01999
IPR005550	2	2	Inf	0.003615
IPR005554	1	1	Inf	0.06014
IPR005570	1	1	Inf	0.06014
IPR005571	2	1	15.6280	0.1167
IPR005574	1	1	Inf	0.06014
IPR005576	1	1	Inf	0.06014
IPR005607	2	1	15.6280	0.1167
IPR005612	2	2	Inf	0.003615
IPR005636	3	1	7.81425	0.1698
IPR005647	1	1	Inf	0.06014
IPR005683	1	1	Inf	0.06014
IPR005706	2	1	15.6280	0.1167
IPR005707	18	3	3.12756	0.09023
IPR005716	3	1	7.81425	0.1698
IPR005719	2	1	15.6280	0.1167
IPR005720	4	1	5.210580	0.2197
IPR005721	8	1	2.232984	0.3912
IPR005817	15	2	2.40508	0.227
IPR005818	4	2	15.632	0.01999
IPR005819	4	2	15.632	0.01999
IPR005821	177	10	0.93570	1
IPR005822	2	1	15.6280	0.1167
IPR005824	8	3	9.3845	0.009677
IPR005827	6	1	3.126339	0.3107
IPR005828	62	2	0.520689	0.5881
IPR005829	29	1	0.558050	1
IPR005843	3	1	7.81425	0.1698
IPR005844	6	1	3.126339	0.3107
IPR005846	6	1	3.126339	0.3107
IPR005873	1	1	Inf	0.06014
IPR005874	3	1	7.81425	0.1698
IPR005937	18	2	1.95420	0.2954
IPR005946	8	1	2.232984	0.3912
IPR005956	3	1	7.81425	0.1698
IPR005998	2	1	15.6280	0.1167
IPR005999	1	1	Inf	0.06014
IPR006011	7	2	6.25428	0.06202
IPR006012	3	1	7.81425	0.1698
IPR006016	13	1	1.302514	0.5535
IPR006026	19	1	0.868252	1
IPR006050	2	1	15.6280	0.1167
IPR006068	25	1	0.651110	1
IPR006070	1	1	Inf	0.06014
IPR006073	23	4	3.29286	0.04623
IPR006075	3	1	7.81425	0.1698
IPR006084	6	3	15.636	0.003786
IPR006085	4	2	15.632	0.01999
IPR006086	6	4	31.3033	0.0001775
IPR006091	16	1	1.041974	1
IPR006110	2	2	Inf	0.003615
IPR006111	2	2	Inf	0.003615
IPR006113	2	1	15.6280	0.1167
IPR006114	6	1	3.126339	0.3107
IPR006115	8	1	2.232984	0.3912
IPR006121	5	1	3.908426	0.2666
IPR006130	2	1	15.6280	0.1167
IPR006131	2	1	15.6280	0.1167
IPR006132	2	1	15.6280	0.1167
IPR006133	8	3	9.3845	0.009677
IPR006134	6	3	15.636	0.003786
IPR006139	9	1	1.953922	0.4278
IPR006140	15	1	1.116403	0.6056
IPR006145	4	3	46.9003	0.00083
IPR006153	10	1	1.736766	0.4622
IPR006164	3	1	7.81425	0.1698
IPR006166	3	2	31.2859	0.01041
IPR006169	3	1	7.81425	0.1698
IPR006171	8	5	26.0796	3.766e-05
IPR006172	5	3	23.4572	0.001982
IPR006183	9	1	1.953922	0.4278
IPR006184	4	1	5.210580	0.2197
IPR006186	60	7	2.06634	0.09184
IPR006195	17	2	2.08448	0.2726
IPR006211	13	1	1.302514	0.5535
IPR006212	20	1	0.822538	1
IPR006224	3	2	31.2859	0.01041
IPR006274	2	1	15.6280	0.1167
IPR006275	2	1	15.6280	0.1167
IPR006342	6	1	3.126339	0.3107
IPR006424	2	1	15.6280	0.1167
IPR006461	16	1	1.041974	1
IPR006515	2	1	15.6280	0.1167
IPR006529	3	1	7.81425	0.1698
IPR006536	4	1	5.210580	0.2197
IPR006539	33	2	1.00834	1
IPR006554	6	5	78.2849	4.47e-06
IPR006555	7	5	39.1607	1.486e-05
IPR006560	7	1	2.605210	0.3522
IPR006568	6	1	3.126339	0.3107
IPR006569	9	1	1.953922	0.4278
IPR006575	6	2	7.81620	0.04611
IPR006590	1	1	Inf	0.06014
IPR006591	3	1	7.81425	0.1698
IPR006592	6	5	78.2849	4.47e-06
IPR006594	16	2	2.23334	0.2498
IPR006595	3	1	7.81425	0.1698
IPR006597	10	2	3.90926	0.118
IPR006600	215	3	0.220501	0.001427
IPR006607	5	1	3.908426	0.2666
IPR006616	15	2	2.40508	0.227
IPR006619	8	1	2.232984	0.3912
IPR006630	11	3	5.8648	0.0249
IPR006638	3	1	7.81425	0.1698
IPR006640	4	4	Inf	1.306e-05
IPR006641	1	1	Inf	0.06014
IPR006642	2	2	Inf	0.003615
IPR006645	1	1	Inf	0.06014
IPR006652	24	1	0.679432	1
IPR006671	31	5	3.00839	0.03606
IPR006674	8	1	2.232984	0.3912
IPR006680	5	1	3.908426	0.2666
IPR006689	32	2	1.0420	0.7186
IPR006693	6	1	3.126339	0.3107
IPR006735	2	1	15.6280	0.1167
IPR006751	2	1	15.6280	0.1167
IPR006760	2	1	15.6280	0.1167
IPR006767	4	2	15.632	0.01999
IPR006768	4	2	15.632	0.01999
IPR006811	2	1	15.6280	0.1167
IPR006818	2	1	15.6280	0.1167
IPR006849	2	1	15.6280	0.1167
IPR006861	1	1	Inf	0.06014
IPR006879	1	1	Inf	0.06014
IPR006884	3	2	31.2859	0.01041
IPR006886	1	1	Inf	0.06014
IPR006887	1	1	Inf	0.06014
IPR006906	2	2	Inf	0.003615
IPR006935	12	2	3.12695	0.1601
IPR006941	7	3	11.7299	0.00633
IPR006942	3	2	31.2859	0.01041
IPR006958	1	1	Inf	0.06014
IPR006984	2	2	Inf	0.003615
IPR006989	2	1	15.6280	0.1167
IPR007012	9	1	1.953922	0.4278
IPR007018	1	1	Inf	0.06014
IPR007019	1	1	Inf	0.06014
IPR007023	1	1	Inf	0.06014
IPR007034	4	1	5.210580	0.2197
IPR007042	2	2	Inf	0.003615
IPR007052	7	1	2.605210	0.3522
IPR007066	6	5	78.2849	4.47e-06
IPR007070	2	1	15.6280	0.1167
IPR007073	5	3	23.4572	0.001982
IPR007075	4	3	46.9003	0.00083
IPR007080	6	5	78.2849	4.47e-06
IPR007081	8	5	26.0796	3.766e-05
IPR007083	6	5	78.2849	4.47e-06
IPR007109	5	4	62.456	6.214e-05
IPR007110	204	1	0.0767529	8.471e-05
IPR007120	8	4	15.6405	0.000751
IPR007121	3	3	Inf	0.0002173
IPR007125	54	21	9.9994	1.632e-12
IPR007133	2	2	Inf	0.003615
IPR007145	3	1	7.81425	0.1698
IPR007146	1	1	Inf	0.06014
IPR007149	1	1	Inf	0.06014
IPR007150	2	1	15.6280	0.1167
IPR007174	2	1	15.6280	0.1167
IPR007180	1	1	Inf	0.06014
IPR007185	4	3	46.9003	0.00083
IPR007187	2	2	Inf	0.003615
IPR007197	8	2	5.21179	0.07946
IPR007198	1	1	Inf	0.06014
IPR007199	1	1	Inf	0.06014
IPR007216	1	1	Inf	0.06014
IPR007220	4	2	15.632	0.01999
IPR007231	1	1	Inf	0.06014
IPR007238	1	1	Inf	0.06014
IPR007252	2	2	Inf	0.003615
IPR007259	10	1	1.736766	0.4622
IPR007264	2	1	15.6280	0.1167
IPR007268	4	1	5.210580	0.2197
IPR007281	1	1	Inf	0.06014
IPR007287	1	1	Inf	0.06014
IPR007308	2	1	15.6280	0.1167
IPR007319	1	1	Inf	0.06014
IPR007320	1	1	Inf	0.06014
IPR007327	4	1	5.210580	0.2197
IPR007330	3	1	7.81425	0.1698
IPR007356	6	3	15.636	0.003786
IPR007502	29	8	5.9650	0.0002324
IPR007504	1	1	Inf	0.06014
IPR007512	4	2	15.632	0.01999
IPR007526	2	1	15.6280	0.1167
IPR007529	2	2	Inf	0.003615
IPR007577	50	4	1.35946	0.5431
IPR007582	1	1	Inf	0.06014
IPR007588	32	1	0.504016	1
IPR007641	5	3	23.4572	0.001982
IPR007642	4	3	46.9003	0.00083
IPR007644	5	4	62.456	6.214e-05
IPR007645	5	4	62.456	6.214e-05
IPR007646	6	3	15.636	0.003786
IPR007647	2	2	Inf	0.003615
IPR007667	5	1	3.908426	0.2666
IPR007673	1	1	Inf	0.06014
IPR007681	2	1	15.6280	0.1167
IPR007695	1	1	Inf	0.06014
IPR007696	8	8	Inf	1.697e-10
IPR007701	3	1	7.81425	0.1698
IPR007716	3	1	7.81425	0.1698
IPR007717	4	1	5.210580	0.2197
IPR007722	4	1	5.210580	0.2197
IPR007725	2	2	Inf	0.003615
IPR007728	3	2	31.2859	0.01041
IPR007745	3	1	7.81425	0.1698
IPR007758	2	1	15.6280	0.1167
IPR007807	7	5	39.1607	1.486e-05
IPR007808	1	1	Inf	0.06014
IPR007823	2	1	15.6280	0.1167
IPR007834	2	1	15.6280	0.1167
IPR007846	1	1	Inf	0.06014
IPR007853	1	1	Inf	0.06014
IPR007854	4	1	5.210580	0.2197
IPR007857	1	1	Inf	0.06014
IPR007858	7	1	2.605210	0.3522
IPR007860	1	1	Inf	0.06014
IPR007861	7	7	Inf	2.828e-09
IPR007863	8	3	9.3845	0.009677
IPR007866	8	2	5.21179	0.07946
IPR007889	78	2	0.410962	0.3331
IPR007946	2	2	Inf	0.003615
IPR007949	1	1	Inf	0.06014
IPR007967	1	1	Inf	0.06014
IPR008040	2	1	15.6280	0.1167
IPR008042	66	3	0.74402	0.7984
IPR008045	1	1	Inf	0.06014
IPR008046	1	1	Inf	0.06014
IPR008047	3	3	Inf	0.0002173
IPR008048	1	1	Inf	0.06014
IPR008049	2	2	Inf	0.003615
IPR008050	1	1	Inf	0.06014
IPR008072	2	1	15.6280	0.1167
IPR008146	15	1	1.116403	0.6056
IPR008147	4	1	5.210580	0.2197
IPR008148	1	1	Inf	0.06014
IPR008166	5	1	3.908426	0.2666
IPR008181	6	1	3.126339	0.3107
IPR008251	5	1	3.908426	0.2666
IPR008253	13	2	2.84265	0.182
IPR008254	6	1	3.126339	0.3107
IPR008259	1	1	Inf	0.06014
IPR008266	73	8	1.92573	0.08219
IPR008268	1	1	Inf	0.06014
IPR008269	2	1	15.6280	0.1167
IPR008271	364	41	1.9956	0.0001357
IPR008280	99	10	1.75824	0.08998
IPR008288	1	1	Inf	0.06014
IPR008331	14	2	2.60567	0.2044
IPR008409	1	1	Inf	0.06014
IPR008422	12	1	1.420934	0.5249
IPR008465	4	1	5.210580	0.2197
IPR008476	1	1	Inf	0.06014
IPR008554	1	1	Inf	0.06014
IPR008555	5	1	3.908426	0.2666
IPR008576	2	1	15.6280	0.1167
IPR008591	1	1	Inf	0.06014
IPR008594	2	1	15.6280	0.1167
IPR008610	2	1	15.6280	0.1167
IPR008676	6	2	7.81620	0.04611
IPR008705	1	1	Inf	0.06014
IPR008753	11	2	3.47443	0.1387
IPR008795	5	1	3.908426	0.2666
IPR008827	1	1	Inf	0.06014
IPR008833	2	1	15.6280	0.1167
IPR008847	1	1	Inf	0.06014
IPR008854	2	1	15.6280	0.1167
IPR008883	4	1	5.210580	0.2197
IPR008893	5	4	62.456	6.214e-05
IPR008895	1	1	Inf	0.06014
IPR008905	4	2	15.632	0.01999
IPR008906	362	4	0.173684	3.947e-06
IPR008914	1	1	Inf	0.06014
IPR008918	6	3	15.636	0.003786
IPR008919	26	2	1.30260	0.6683
IPR008921	6	5	78.2849	4.47e-06
IPR008922	8	2	5.21179	0.07946
IPR008925	1	1	Inf	0.06014
IPR008926	2	1	15.6280	0.1167
IPR008927	17	2	2.08448	0.2726
IPR008930	15	1	1.116403	0.6056
IPR008932	1	1	Inf	0.06014
IPR008936	76	2	0.422085	0.3291
IPR008942	31	1	0.520826	1
IPR008952	46	5	1.90733	0.1986
IPR008964	1	1	Inf	0.06014
IPR008967	25	1	0.651110	1
IPR008971	9	2	4.46729	0.0982
IPR008974	503	13	0.41247	0.0004532
IPR008978	19	2	1.83912	0.3181
IPR008979	87	4	0.75293	0.8201
IPR008984	39	10	5.4013	7.732e-05
IPR008991	26	4	2.84371	0.0678
IPR008999	3	1	7.81425	0.1698
IPR009000	42	8	3.6834	0.003183
IPR009001	16	2	2.23334	0.2498
IPR009003	45	1	0.3550290	0.523
IPR009008	7	2	6.25428	0.06202
IPR009012	1	1	Inf	0.06014
IPR009016	2	2	Inf	0.003615
IPR009019	2	1	15.6280	0.1167
IPR009022	2	1	15.6280	0.1167
IPR009025	1	1	Inf	0.06014
IPR009027	2	2	Inf	0.003615
IPR009030	58	2	0.557923	0.5835
IPR009033	7	1	2.605210	0.3522
IPR009040	14	2	2.60567	0.2044
IPR009044	1	1	Inf	0.06014
IPR009053	3	1	7.81425	0.1698
IPR009057	429	32	1.26218	0.2198
IPR009060	19	3	2.93204	0.1026
IPR009069	6	1	3.126339	0.3107
IPR009071	45	12	5.6993	9.765e-06
IPR009072	118	30	5.3650	1.083e-11
IPR009077	4	2	15.632	0.01999
IPR009078	23	7	6.8488	0.0002942
IPR009080	14	2	2.60567	0.2044
IPR009083	3	1	7.81425	0.1698
IPR009088	5	1	3.908426	0.2666
IPR009091	26	4	2.84371	0.0678
IPR009100	23	1	0.710330	1
IPR009145	7	2	6.25428	0.06202
IPR009210	1	1	Inf	0.06014
IPR009269	1	1	Inf	0.06014
IPR009287	1	1	Inf	0.06014
IPR009288	5	1	3.908426	0.2666
IPR009311	2	2	Inf	0.003615
IPR009332	1	1	Inf	0.06014
IPR009360	1	1	Inf	0.06014
IPR009462	2	1	15.6280	0.1167
IPR009464	3	1	7.81425	0.1698
IPR009548	5	1	3.908426	0.2666
IPR009551	2	1	15.6280	0.1167
IPR009563	1	1	Inf	0.06014
IPR009668	1	1	Inf	0.06014
IPR009674	1	1	Inf	0.06014
IPR009675	1	1	Inf	0.06014
IPR009723	2	2	Inf	0.003615
IPR009772	1	1	Inf	0.06014
IPR010014	1	1	Inf	0.06014
IPR010036	3	1	7.81425	0.1698
IPR010159	1	1	Inf	0.06014
IPR010280	1	1	Inf	0.06014
IPR010285	42	1	0.3810275	0.517
IPR010286	2	1	15.6280	0.1167
IPR010301	1	1	Inf	0.06014
IPR010339	2	2	Inf	0.003615
IPR010405	2	1	15.6280	0.1167
IPR010431	2	1	15.6280	0.1167
IPR010472	6	2	7.81620	0.04611
IPR010473	6	2	7.81620	0.04611
IPR010516	2	2	Inf	0.003615
IPR010561	3	3	Inf	0.0002173
IPR010569	17	1	0.976820	1
IPR010582	2	1	15.6280	0.1167
IPR010613	1	1	Inf	0.06014
IPR010614	6	5	78.2849	4.47e-06
IPR010643	1	1	Inf	0.06014
IPR010655	2	1	15.6280	0.1167
IPR010661	19	4	4.1714	0.02446
IPR010666	4	2	15.632	0.01999
IPR010674	3	1	7.81425	0.1698
IPR010678	3	1	7.81425	0.1698
IPR010750	2	2	Inf	0.003615
IPR010760	2	1	15.6280	0.1167
IPR010776	1	1	Inf	0.06014
IPR010793	1	1	Inf	0.06014
IPR010912	7	1	2.605210	0.3522
IPR010918	5	2	10.42409	0.032
IPR010920	21	13	25.4835	1.696e-11
IPR010935	4	4	Inf	1.306e-05
IPR010945	6	1	3.126339	0.3107
IPR010982	20	4	3.91092	0.02915
IPR010989	20	3	2.75964	0.1155
IPR010994	8	3	9.3845	0.009677
IPR010995	2	2	Inf	0.003615
IPR010997	3	2	31.2859	0.01041
IPR010999	23	4	3.29286	0.04623
IPR011009	848	73	1.4822	0.002187
IPR011011	113	14	2.2150	0.008859
IPR011016	11	3	5.8648	0.0249
IPR011017	2	1	15.6280	0.1167
IPR011023	1	1	Inf	0.06014
IPR011025	68	1	0.2330555	0.1923
IPR011034	3	1	7.81425	0.1698
IPR011035	4	1	5.210580	0.2197
IPR011037	10	1	1.736766	0.4622
IPR011039	6	2	7.81620	0.04611
IPR011047	23	3	2.3455	0.1576
IPR011053	13	3	4.69170	0.03946
IPR011054	6	2	7.81620	0.04611
IPR011059	8	2	5.21179	0.07946
IPR011060	2	2	Inf	0.003615
IPR011082	3	1	7.81425	0.1698
IPR011108	5	4	62.456	6.214e-05
IPR011124	4	3	46.9003	0.00083
IPR011129	12	4	7.8201	0.004371
IPR011145	1	1	Inf	0.06014
IPR011184	3	3	Inf	0.0002173
IPR011236	2	1	15.6280	0.1167
IPR011249	12	3	5.21299	0.03174
IPR011257	3	3	Inf	0.0002173
IPR011263	9	3	7.8181	0.01387
IPR011274	3	1	7.81425	0.1698
IPR011320	1	1	Inf	0.06014
IPR011330	10	1	1.736766	0.4622
IPR011333	108	3	0.446078	0.2199
IPR011335	4	3	46.9003	0.00083
IPR011381	1	1	Inf	0.06014
IPR011383	1	1	Inf	0.06014
IPR011430	3	1	7.81425	0.1698
IPR011442	1	1	Inf	0.06014
IPR011494	2	2	Inf	0.003615
IPR011501	1	1	Inf	0.06014
IPR011502	4	2	15.632	0.01999
IPR011524	4	1	5.210580	0.2197
IPR011527	48	3	1.04200	0.7647
IPR011530	1	1	Inf	0.06014
IPR011531	24	1	0.679432	1
IPR011545	106	35	7.7702	2.2e-16
IPR011566	1	1	Inf	0.06014
IPR011598	49	14	6.2724	7.18e-07
IPR011604	2	2	Inf	0.003615
IPR011607	4	2	15.632	0.01999
IPR011614	3	1	7.81425	0.1698
IPR011650	7	2	6.25428	0.06202
IPR011671	1	1	Inf	0.06014
IPR011677	4	1	5.210580	0.2197
IPR011685	5	1	3.908426	0.2666
IPR011701	159	4	0.40265	0.06492
IPR011704	5	1	3.908426	0.2666
IPR011705	29	1	0.558050	1
IPR011709	19	4	4.1714	0.02446
IPR011760	1	1	Inf	0.06014
IPR011761	8	4	15.6405	0.000751
IPR011765	8	2	5.21179	0.07946
IPR011941	2	2	Inf	0.003615
IPR011948	6	1	3.126339	0.3107
IPR011989	277	39	2.5786	7.815e-07
IPR011990	227	25	1.9411	0.004515
IPR011992	270	10	0.59997	0.1229
IPR011993	261	15	0.95280	1
IPR012099	1	1	Inf	0.06014
IPR012133	1	1	Inf	0.06014
IPR012156	3	1	7.81425	0.1698
IPR012164	2	1	15.6280	0.1167
IPR012173	1	1	Inf	0.06014
IPR012198	5	1	3.908426	0.2666
IPR012259	2	1	15.6280	0.1167
IPR012293	2	2	Inf	0.003615
IPR012295	10	1	1.736766	0.4622
IPR012308	4	2	15.632	0.01999
IPR012309	2	1	15.6280	0.1167
IPR012310	4	1	5.210580	0.2197
IPR012317	9	3	7.8181	0.01387
IPR012337	935	46	0.80615	0.1655
IPR012340	97	31	7.3965	5.343e-15
IPR012346	4	1	5.210580	0.2197
IPR012347	17	2	2.08448	0.2726
IPR012348	5	4	62.456	6.214e-05
IPR012459	1	1	Inf	0.06014
IPR012476	1	1	Inf	0.06014
IPR012479	1	1	Inf	0.06014
IPR012502	3	1	7.81425	0.1698
IPR012541	1	1	Inf	0.06014
IPR012548	1	1	Inf	0.06014
IPR012588	1	1	Inf	0.06014
IPR012591	5	5	Inf	7.843e-07
IPR012592	7	6	93.932	3.127e-07
IPR012675	17	3	3.35100	0.07857
IPR012676	9	1	1.953922	0.4278
IPR012677	319	65	4.0566	2.2e-16
IPR012816	1	1	Inf	0.06014
IPR012890	2	1	15.6280	0.1167
IPR012901	1	1	Inf	0.06014
IPR012920	2	1	15.6280	0.1167
IPR012921	8	1	2.232984	0.3912
IPR012923	1	1	Inf	0.06014
IPR012929	3	1	7.81425	0.1698
IPR012945	3	1	7.81425	0.1698
IPR012947	4	1	5.210580	0.2197
IPR012953	1	1	Inf	0.06014
IPR012957	2	1	15.6280	0.1167
IPR012959	2	1	15.6280	0.1167
IPR012960	1	1	Inf	0.06014
IPR012961	2	1	15.6280	0.1167
IPR012971	1	1	Inf	0.06014
IPR012972	2	1	15.6280	0.1167
IPR012974	2	2	Inf	0.003615
IPR012976	3	3	Inf	0.0002173
IPR012978	1	1	Inf	0.06014
IPR012982	1	1	Inf	0.06014
IPR012984	6	4	31.3033	0.0001775
IPR012988	3	1	7.81425	0.1698
IPR012989	2	1	15.6280	0.1167
IPR012993	1	1	Inf	0.06014
IPR013020	4	3	46.9003	0.00083
IPR013022	2	2	Inf	0.003615
IPR013024	9	1	1.953922	0.4278
IPR013026	100	14	2.5504	0.002644
IPR013029	5	1	3.908426	0.2666
IPR013078	9	1	1.953922	0.4278
IPR013083	738	65	1.5191	0.002283
IPR013085	5	1	3.908426	0.2666
IPR013087	321	41	2.3038	5.401e-06
IPR013088	40	8	3.9143	0.002307
IPR013099	48	3	1.04200	0.7647
IPR013105	5	1	3.908426	0.2666
IPR013108	1	1	Inf	0.06014
IPR013122	28	1	0.578730	1
IPR013123	2	2	Inf	0.003615
IPR013126	60	7	2.06634	0.09184
IPR013134	1	1	Inf	0.06014
IPR013136	2	1	15.6280	0.1167
IPR013137	5	2	10.42409	0.032
IPR013150	4	1	5.210580	0.2197
IPR013155	7	1	2.605210	0.3522
IPR013178	6	1	3.126339	0.3107
IPR013185	4	1	5.210580	0.2197
IPR013194	4	2	15.632	0.01999
IPR013235	3	1	7.81425	0.1698
IPR013320	91	3	0.53240	0.3769
IPR013328	15	1	1.116403	0.6056
IPR013346	1	1	Inf	0.06014
IPR013497	4	1	5.210580	0.2197
IPR013498	1	1	Inf	0.06014
IPR013506	5	4	62.456	6.214e-05
IPR013507	2	2	Inf	0.003615
IPR013509	2	1	15.6280	0.1167
IPR013520	7	2	6.25428	0.06202
IPR013523	2	1	15.6280	0.1167
IPR013524	4	1	5.210580	0.2197
IPR013544	13	2	2.84265	0.182
IPR013562	3	2	31.2859	0.01041
IPR013586	2	1	15.6280	0.1167
IPR013598	6	4	31.3033	0.0001775
IPR013602	36	1	0.446395	0.7233
IPR013606	7	1	2.605210	0.3522
IPR013632	6	2	7.81620	0.04611
IPR013655	2	1	15.6280	0.1167
IPR013697	2	1	15.6280	0.1167
IPR013706	5	1	3.908426	0.2666
IPR013713	2	1	15.6280	0.1167
IPR013719	1	1	Inf	0.06014
IPR013721	2	1	15.6280	0.1167
IPR013748	3	3	Inf	0.0002173
IPR013757	7	4	20.8514	0.0003943
IPR013758	7	4	20.8514	0.0003943
IPR013759	7	5	39.1607	1.486e-05
IPR013760	10	5	15.6446	0.000153
IPR013761	63	8	2.27631	0.05458
IPR013763	32	4	2.2340	0.1235
IPR013766	46	4	1.48903	0.3564
IPR013767	5	2	10.42409	0.032
IPR013769	6	1	3.126339	0.3107
IPR013783	393	7	0.28200	7.007e-05
IPR013785	46	8	3.2955	0.005688
IPR013786	12	1	1.420934	0.5249
IPR013791	3	1	7.81425	0.1698
IPR013792	3	1	7.81425	0.1698
IPR013805	2	1	15.6280	0.1167
IPR013806	54	4	1.25062	0.566
IPR013810	3	1	7.81425	0.1698
IPR013815	27	5	3.5556	0.02087
IPR013821	9	1	1.953922	0.4278
IPR013823	1	1	Inf	0.06014
IPR013824	4	1	5.210580	0.2197
IPR013825	2	1	15.6280	0.1167
IPR013826	3	1	7.81425	0.1698
IPR013830	1	1	Inf	0.06014
IPR013838	6	2	7.81620	0.04611
IPR013845	5	2	10.42409	0.032
IPR013846	4	1	5.210580	0.2197
IPR013847	12	2	3.12695	0.1601
IPR013876	2	2	Inf	0.003615
IPR013877	1	1	Inf	0.06014
IPR013886	2	1	15.6280	0.1167
IPR013907	3	1	7.81425	0.1698
IPR013915	27	2	1.25047	0.6762
IPR013917	1	1	Inf	0.06014
IPR013921	1	1	Inf	0.06014
IPR013924	1	1	Inf	0.06014
IPR013929	1	1	Inf	0.06014
IPR013932	2	1	15.6280	0.1167
IPR013934	1	1	Inf	0.06014
IPR013947	1	1	Inf	0.06014
IPR013953	1	1	Inf	0.06014
IPR013955	2	1	15.6280	0.1167
IPR013956	1	1	Inf	0.06014
IPR013957	1	1	Inf	0.06014
IPR014001	151	51	8.0718	2.2e-16
IPR014009	5	2	10.42409	0.032
IPR014013	6	5	78.2849	4.47e-06
IPR014014	51	17	7.8456	3.483e-09
IPR014026	1	1	Inf	0.06014
IPR014027	1	1	Inf	0.06014
IPR014030	1	1	Inf	0.06014
IPR014031	1	1	Inf	0.06014
IPR014034	7	1	2.605210	0.3522
IPR014039	1	1	Inf	0.06014
IPR014043	1	1	Inf	0.06014
IPR014044	84	5	0.98918	1
IPR014052	2	1	15.6280	0.1167
IPR014352	44	1	0.3632921	0.5205
IPR014381	1	1	Inf	0.06014
IPR014710	90	3	0.53853	0.3765
IPR014717	3	1	7.81425	0.1698
IPR014719	3	1	7.81425	0.1698
IPR014720	19	2	1.83912	0.3181
IPR014721	21	11	17.2407	7.351e-09
IPR014722	24	5	4.1174	0.01275
IPR014724	4	3	46.9003	0.00083
IPR014729	77	6	1.32132	0.4682
IPR014732	1	1	Inf	0.06014
IPR014741	3	1	7.81425	0.1698
IPR014742	2	1	15.6280	0.1167
IPR014746	29	2	1.15781	0.6928
IPR014756	66	4	1.00835	1
IPR014762	1	1	Inf	0.06014
IPR014768	8	2	5.21179	0.07946
IPR014782	13	2	2.84265	0.182
IPR014786	2	1	15.6280	0.1167
IPR014808	1	1	Inf	0.06014
IPR014810	1	1	Inf	0.06014
IPR014811	2	1	15.6280	0.1167
IPR014816	1	1	Inf	0.06014
IPR014851	1	1	Inf	0.06014
IPR014853	12	3	5.21299	0.03174
IPR014873	10	2	3.90926	0.118
IPR014876	5	1	3.908426	0.2666
IPR014877	3	2	31.2859	0.01041
IPR014886	1	1	Inf	0.06014
IPR014892	1	1	Inf	0.06014
IPR014893	1	1	Inf	0.06014
IPR014898	2	1	15.6280	0.1167
IPR014906	2	1	15.6280	0.1167
IPR014939	3	3	Inf	0.0002173
IPR015007	1	1	Inf	0.06014
IPR015016	1	1	Inf	0.06014
IPR015088	2	2	Inf	0.003615
IPR015125	1	1	Inf	0.06014
IPR015163	1	1	Inf	0.06014
IPR015172	1	1	Inf	0.06014
IPR015174	2	1	15.6280	0.1167
IPR015194	5	2	10.42409	0.032
IPR015195	5	2	10.42409	0.032
IPR015211	3	1	7.81425	0.1698
IPR015221	1	1	Inf	0.06014
IPR015252	2	1	15.6280	0.1167
IPR015411	1	1	Inf	0.06014
IPR015415	9	1	1.953922	0.4278
IPR015418	3	2	31.2859	0.01041
IPR015419	1	1	Inf	0.06014
IPR015421	65	2	0.495866	0.438
IPR015422	44	2	0.744097	1
IPR015424	70	2	0.45938	0.4441
IPR015425	11	3	5.8648	0.0249
IPR015452	3	1	7.81425	0.1698
IPR015507	2	1	15.6280	0.1167
IPR015510	9	1	1.953922	0.4278
IPR015517	2	1	15.6280	0.1167
IPR015519	2	2	Inf	0.003615
IPR015525	2	1	15.6280	0.1167
IPR015526	29	1	0.558050	1
IPR015655	20	6	6.7076	0.0008763
IPR015676	2	1	15.6280	0.1167
IPR015699	2	1	15.6280	0.1167
IPR015712	16	4	5.2142	0.01325
IPR015789	1	1	Inf	0.06014
IPR015797	25	4	2.97916	0.06012
IPR015871	3	1	7.81425	0.1698
IPR015872	3	1	7.81425	0.1698
IPR015878	11	2	3.47443	0.1387
IPR015883	6	1	3.126339	0.3107
IPR015915	43	1	0.3719487	0.5185
IPR015919	127	1	0.1237898	0.007487
IPR015940	17	1	0.976820	1
IPR015943	400	87	4.4295	2.2e-16
IPR015947	10	4	10.4295	0.002044
IPR015955	12	2	3.12695	0.1601
IPR015985	2	1	15.6280	0.1167
IPR016009	4	2	15.632	0.01999
IPR016021	49	4	1.38969	0.5382
IPR016024	377	70	3.616	2.2e-16
IPR016035	8	2	5.21179	0.07946
IPR016039	14	2	2.60567	0.2044
IPR016055	11	1	1.563049	0.4945
IPR016059	4	1	5.210580	0.2197
IPR016064	22	1	0.74417	1
IPR016066	4	1	5.210580	0.2197
IPR016067	3	2	31.2859	0.01041
IPR016082	2	1	15.6280	0.1167
IPR016090	8	1	2.232984	0.3912
IPR016098	7	1	2.605210	0.3522
IPR016123	4	1	5.210580	0.2197
IPR016130	62	4	1.07794	0.7881
IPR016135	64	8	2.23546	0.0563
IPR016149	2	1	15.6280	0.1167
IPR016151	1	1	Inf	0.06014
IPR016152	10	1	1.736766	0.4622
IPR016155	1	1	Inf	0.06014
IPR016156	7	2	6.25428	0.06202
IPR016157	5	1	3.908426	0.2666
IPR016158	14	1	1.202301	0.5804
IPR016159	23	1	0.710330	1
IPR016177	8	2	5.21179	0.07946
IPR016180	6	1	3.126339	0.3107
IPR016181	41	8	3.7949	0.002718
IPR016185	12	3	5.21299	0.03174
IPR016186	70	6	1.46601	0.3154
IPR016187	87	6	1.15799	0.6509
IPR016188	1	1	Inf	0.06014
IPR016192	2	2	Inf	0.003615
IPR016193	7	3	11.7299	0.00633
IPR016194	10	2	3.90926	0.118
IPR016195	1	1	Inf	0.06014
IPR016197	32	6	3.6111	0.01104
IPR016266	2	1	15.6280	0.1167
IPR016278	2	1	15.6280	0.1167
IPR016435	1	1	Inf	0.06014
IPR016438	1	1	Inf	0.06014
IPR016443	1	1	Inf	0.06014
IPR016467	3	2	31.2859	0.01041
IPR016473	1	1	Inf	0.06014
IPR016487	2	1	15.6280	0.1167
IPR016527	2	2	Inf	0.003615
IPR016543	1	1	Inf	0.06014
IPR016558	1	1	Inf	0.06014
IPR016561	4	1	5.210580	0.2197
IPR016563	2	1	15.6280	0.1167
IPR016574	2	2	Inf	0.003615
IPR016580	1	1	Inf	0.06014
IPR016642	3	1	7.81425	0.1698
IPR016643	18	7	9.9633	4.985e-05
IPR016654	1	1	Inf	0.06014
IPR016656	4	2	15.632	0.01999
IPR016657	1	1	Inf	0.06014
IPR016686	1	1	Inf	0.06014
IPR016706	1	1	Inf	0.06014
IPR016722	1	1	Inf	0.06014
IPR016903	1	1	Inf	0.06014
IPR017071	1	1	Inf	0.06014
IPR017072	6	1	3.126339	0.3107
IPR017182	1	1	Inf	0.06014
IPR017261	2	2	Inf	0.003615
IPR017266	1	1	Inf	0.06014
IPR017334	1	1	Inf	0.06014
IPR017340	3	1	7.81425	0.1698
IPR017351	4	1	5.210580	0.2197
IPR017380	1	1	Inf	0.06014
IPR017389	1	1	Inf	0.06014
IPR017407	1	1	Inf	0.06014
IPR017408	1	1	Inf	0.06014
IPR017423	1	1	Inf	0.06014
IPR017438	17	1	0.976820	1
IPR017441	325	29	1.5357	0.03426
IPR017448	12	1	1.420934	0.5249
IPR017452	480	22	0.74916	0.2098
IPR017456	1	1	Inf	0.06014
IPR017476	1	1	Inf	0.06014
IPR017782	2	1	15.6280	0.1167
IPR017850	29	3	1.80404	0.2521
IPR017852	1	1	Inf	0.06014
IPR017853	52	1	0.3062605	0.3735
IPR017856	14	2	2.60567	0.2044
IPR017860	1	1	Inf	0.06014
IPR017861	3	3	Inf	0.0002173
IPR017868	23	3	2.3455	0.1576
IPR017871	48	4	1.42130	0.5338
IPR017884	17	5	6.5197	0.002635
IPR017892	14	1	1.202301	0.5804
IPR017901	7	1	2.605210	0.3522
IPR017905	3	1	7.81425	0.1698
IPR017907	80	18	4.5556	9.858e-07
IPR017916	6	1	3.126339	0.3107
IPR017923	11	1	1.563049	0.4945
IPR017925	2	1	15.6280	0.1167
IPR017926	4	2	15.632	0.01999
IPR017945	1	1	Inf	0.06014
IPR017956	3	2	31.2859	0.01041
IPR017959	4	1	5.210580	0.2197
IPR017961	4	3	46.9003	0.00083
IPR017964	31	2	1.07789	0.71
IPR017970	83	9	1.9032	0.09795
IPR017975	60	10	3.1318	0.002899
IPR017981	54	1	0.2946927	0.3798
IPR017983	13	1	1.302514	0.5535
IPR017984	3	1	7.81425	0.1698
IPR017986	225	54	4.9969	2.2e-16
IPR018022	1	1	Inf	0.06014
IPR018027	2	1	15.6280	0.1167
IPR018028	3	1	7.81425	0.1698
IPR018034	3	2	31.2859	0.01041
IPR018038	2	1	15.6280	0.1167
IPR018056	31	1	0.520826	1
IPR018061	20	3	2.75964	0.1155
IPR018085	1	1	Inf	0.06014
IPR018089	1	1	Inf	0.06014
IPR018097	50	1	0.3187725	0.3693
IPR018101	1	1	Inf	0.06014
IPR018108	65	7	1.88812	0.1125
IPR018122	11	3	5.8648	0.0249
IPR018130	2	1	15.6280	0.1167
IPR018154	22	2	1.56321	0.3848
IPR018161	6	1	3.126339	0.3107
IPR018163	4	1	5.210580	0.2197
IPR018166	1	1	Inf	0.06014
IPR018170	4	1	5.210580	0.2197
IPR018177	1	1	Inf	0.06014
IPR018181	19	5	5.5889	0.004478
IPR018189	5	1	3.908426	0.2666
IPR018200	48	3	1.04200	0.7647
IPR018222	17	4	4.8133	0.01652
IPR018236	1	1	Inf	0.06014
IPR018244	35	2	0.94720	1
IPR018246	2	2	Inf	0.003615
IPR018247	163	4	0.39250	0.06644
IPR018281	1	1	Inf	0.06014
IPR018289	24	4	3.12817	0.05293
IPR018303	40	1	0.4005819	0.5161
IPR018314	1	1	Inf	0.06014
IPR018316	82	10	2.17405	0.03127
IPR018349	3	1	7.81425	0.1698
IPR018359	9	1	1.953922	0.4278
IPR018378	38	3	1.33993	0.497
IPR018422	16	1	1.041974	1
IPR018483	2	1	15.6280	0.1167
IPR018484	7	3	11.7299	0.00633
IPR018485	6	2	7.81620	0.04611
IPR018488	42	1	0.3810275	0.517
IPR018490	81	3	0.60077	0.6355
IPR018492	3	2	31.2859	0.01041
IPR018494	8	1	2.232984	0.3912
IPR018497	6	1	3.126339	0.3107
IPR018499	59	5	1.44776	0.4037
IPR018517	4	1	5.210580	0.2197
IPR018522	6	4	31.3033	0.0001775
IPR018525	8	8	Inf	1.697e-10
IPR018544	2	1	15.6280	0.1167
IPR018586	13	1	1.302514	0.5535
IPR018607	1	1	Inf	0.06014
IPR018609	1	1	Inf	0.06014
IPR018617	1	1	Inf	0.06014
IPR018619	3	1	7.81425	0.1698
IPR018629	7	1	2.605210	0.3522
IPR018630	1	1	Inf	0.06014
IPR018693	2	1	15.6280	0.1167
IPR018732	3	1	7.81425	0.1698
IPR018784	1	1	Inf	0.06014
IPR018799	2	1	15.6280	0.1167
IPR018816	2	2	Inf	0.003615
IPR018834	4	1	5.210580	0.2197
IPR018935	3	1	7.81425	0.1698
IPR018936	15	3	3.91009	0.05743
IPR018957	35	6	3.2374	0.01697
IPR018974	1	1	Inf	0.06014
IPR018978	1	1	Inf	0.06014
IPR018979	24	1	0.679432	1
IPR018980	25	1	0.651110	1
IPR019012	6	1	3.126339	0.3107
IPR019024	1	1	Inf	0.06014
IPR019034	1	1	Inf	0.06014
IPR019050	3	2	31.2859	0.01041
IPR019095	1	1	Inf	0.06014
IPR019128	1	1	Inf	0.06014
IPR019129	1	1	Inf	0.06014
IPR019134	2	2	Inf	0.003615
IPR019135	3	1	7.81425	0.1698
IPR019136	3	2	31.2859	0.01041
IPR019142	5	1	3.908426	0.2666
IPR019145	1	1	Inf	0.06014
IPR019163	3	1	7.81425	0.1698
IPR019171	2	1	15.6280	0.1167
IPR019175	1	1	Inf	0.06014
IPR019186	1	1	Inf	0.06014
IPR019312	2	1	15.6280	0.1167
IPR019313	2	2	Inf	0.003615
IPR019321	3	1	7.81425	0.1698
IPR019333	6	1	3.126339	0.3107
IPR019340	1	1	Inf	0.06014
IPR019356	3	1	7.81425	0.1698
IPR019364	1	1	Inf	0.06014
IPR019367	4	1	5.210580	0.2197
IPR019369	1	1	Inf	0.06014
IPR019385	2	1	15.6280	0.1167
IPR019398	1	1	Inf	0.06014
IPR019438	3	2	31.2859	0.01041
IPR019442	3	2	31.2859	0.01041
IPR019458	4	1	5.210580	0.2197
IPR019467	1	1	Inf	0.06014
IPR019473	1	1	Inf	0.06014
IPR019479	4	2	15.632	0.01999
IPR019489	2	1	15.6280	0.1167
IPR019510	1	1	Inf	0.06014
IPR019516	1	1	Inf	0.06014
IPR019559	7	1	2.605210	0.3522
IPR019580	3	3	Inf	0.0002173
IPR019581	2	2	Inf	0.003615
IPR019582	2	2	Inf	0.003615
IPR019585	3	1	7.81425	0.1698
IPR019591	3	1	7.81425	0.1698
IPR019601	1	1	Inf	0.06014
IPR019734	93	11	2.100	0.02694
IPR019747	11	1	1.563049	0.4945
IPR019748	44	1	0.3632921	0.5205
IPR019749	33	1	0.488256	0.7207
IPR019761	2	1	15.6280	0.1167
IPR019763	12	3	5.21299	0.03174
IPR019769	4	1	5.210580	0.2197
IPR019775	147	36	5.1110	3.337e-13
IPR019783	1	1	Inf	0.06014
IPR019786	47	9	3.7084	0.001727
IPR019787	46	10	4.3509	0.0003372
IPR019798	3	1	7.81425	0.1698
IPR019809	9	1	1.953922	0.4278
IPR019821	28	6	4.2680	0.005633
IPR019926	2	1	15.6280	0.1167
IPR019927	2	1	15.6280	0.1167
IPR019954	21	2	1.64552	0.3628
IPR019956	38	3	1.33993	0.497
IPR019974	4	2	15.632	0.01999
IPR020040	3	1	7.81425	0.1698
IPR020056	4	1	5.210580	0.2197
IPR020058	6	1	3.126339	0.3107
IPR020059	4	1	5.210580	0.2197
IPR020067	20	1	0.822538	1
IPR020070	1	1	Inf	0.06014
IPR020082	9	2	4.46729	0.0982
IPR020084	7	1	2.605210	0.3522
IPR020095	7	3	11.7299	0.00633
IPR020097	7	3	11.7299	0.00633
IPR020103	14	8	20.8741	3.671e-07
IPR020189	4	1	5.210580	0.2197
IPR020422	23	3	2.3455	0.1576
IPR020471	9	1	1.953922	0.4278
IPR020472	51	16	7.1721	2.687e-08
IPR020479	35	4	2.01781	0.1568
IPR020559	3	3	Inf	0.0002173
IPR020560	2	2	Inf	0.003615
IPR020561	3	3	Inf	0.0002173
IPR020562	2	2	Inf	0.003615
IPR020568	44	18	10.8702	2.298e-11
IPR020575	31	2	1.07789	0.71
IPR020587	2	2	Inf	0.003615
IPR020588	7	2	6.25428	0.06202
IPR020596	2	1	15.6280	0.1167
IPR020598	2	1	15.6280	0.1167
IPR020608	1	1	Inf	0.06014
IPR020609	1	1	Inf	0.06014
IPR020610	2	1	15.6280	0.1167
IPR020613	3	1	7.81425	0.1698
IPR020615	6	1	3.126339	0.3107
IPR020616	9	1	1.953922	0.4278
IPR020617	4	1	5.210580	0.2197
IPR020635	58	5	1.47511	0.3981
IPR020683	278	18	1.08242	0.7042
IPR020708	2	2	Inf	0.003615
IPR020789	4	3	46.9003	0.00083
IPR020793	1	1	Inf	0.06014
IPR020795	2	2	Inf	0.003615
IPR020796	2	2	Inf	0.003615
IPR020813	2	2	Inf	0.003615
IPR020828	4	1	5.210580	0.2197
IPR020829	6	1	3.126339	0.3107
IPR020830	4	1	5.210580	0.2197
IPR020831	10	1	1.736766	0.4622
IPR020835	3	1	7.81425	0.1698
IPR020839	1	1	Inf	0.06014
IPR020841	1	1	Inf	0.06014
IPR020845	21	1	0.781395	1
IPR020846	171	3	0.278477	0.01441
IPR020847	2	2	Inf	0.003615
IPR020848	3	2	31.2859	0.01041
IPR020849	35	1	0.459533	0.722
IPR020860	2	1	15.6280	0.1167
IPR020892	9	2	4.46729	0.0982
IPR020894	93	1	0.1696475	0.04549
IPR020901	20	1	0.822538	1
IPR020904	8	2	5.21179	0.07946
IPR020984	1	1	Inf	0.06014
IPR021013	3	1	7.81425	0.1698
IPR021109	66	4	1.00835	1
IPR021133	21	10	14.244	1.165e-07
IPR021134	37	1	0.433987	0.7251
IPR021148	1	1	Inf	0.06014
IPR021149	3	1	7.81425	0.1698
IPR021298	3	1	7.81425	0.1698
IPR021475	1	1	Inf	0.06014
IPR021622	1	1	Inf	0.06014
IPR021625	1	1	Inf	0.06014
IPR021627	1	1	Inf	0.06014
IPR021714	2	2	Inf	0.003615
IPR021717	2	1	15.6280	0.1167
IPR021718	4	3	46.9003	0.00083
IPR021790	3	1	7.81425	0.1698
IPR021827	5	3	23.4572	0.001982
IPR021869	8	1	2.232984	0.3912
IPR021891	1	1	Inf	0.06014
IPR021900	3	2	31.2859	0.01041
IPR021911	2	1	15.6280	0.1167
IPR021933	1	1	Inf	0.06014
IPR021983	8	5	26.0796	3.766e-05
IPR022030	1	1	Inf	0.06014
IPR022035	7	1	2.605210	0.3522
IPR022042	2	1	15.6280	0.1167
IPR022043	1	1	Inf	0.06014
IPR022047	1	1	Inf	0.06014
IPR022052	9	6	31.3207	3.377e-06
IPR022097	1	1	Inf	0.06014
IPR022100	3	3	Inf	0.0002173
IPR022136	1	1	Inf	0.06014
IPR022157	2	1	15.6280	0.1167
IPR022188	10	2	3.90926	0.118
IPR022284	6	1	3.126339	0.3107
IPR022383	11	2	3.47443	0.1387
IPR022422	1	1	Inf	0.06014
IPR022450	3	2	31.2859	0.01041
IPR022495	1	1	Inf	0.06014
IPR022575	2	1	15.6280	0.1167
IPR022581	1	1	Inf	0.06014
IPR022591	3	1	7.81425	0.1698
IPR022617	3	2	31.2859	0.01041
IPR022628	5	1	3.908426	0.2666
IPR022629	5	1	3.908426	0.2666
IPR022630	5	1	3.908426	0.2666
IPR022631	4	1	5.210580	0.2197
IPR022636	9	1	1.953922	0.4278
IPR022648	1	1	Inf	0.06014
IPR022649	3	1	7.81425	0.1698
IPR022659	1	1	Inf	0.06014
IPR022684	20	1	0.822538	1
IPR022709	5	2	10.42409	0.032
IPR022712	6	5	78.2849	4.47e-06
IPR022742	16	1	1.041974	1
IPR022750	1	1	Inf	0.06014
IPR022755	10	1	1.736766	0.4622
IPR022765	1	1	Inf	0.06014
IPR022768	2	1	15.6280	0.1167
IPR022771	3	1	7.81425	0.1698
IPR022783	2	1	15.6280	0.1167
IPR022800	1	1	Inf	0.06014
IPR022812	69	3	0.71016	0.7992
IPR022816	5	3	23.4572	0.001982
IPR022880	1	1	Inf	0.06014
IPR022966	6	2	7.81620	0.04611
IPR023005	2	1	15.6280	0.1167
IPR023082	4	1	5.210580	0.2197
IPR023088	31	3	1.67511	0.4315
IPR023096	4	1	5.210580	0.2197
IPR023106	3	2	31.2859	0.01041
IPR023123	74	8	1.89655	0.08618
IPR023139	1	1	Inf	0.06014
IPR023170	2	2	Inf	0.003615
IPR023174	27	2	1.25047	0.6762
IPR023179	2	2	Inf	0.003615
IPR023184	2	1	15.6280	0.1167
IPR023192	3	1	7.81425	0.1698
IPR023210	10	1	1.736766	0.4622
IPR023211	5	2	10.42409	0.032
IPR023213	5	1	3.908426	0.2666
IPR023214	90	3	0.53853	0.3765
IPR023231	1	1	Inf	0.06014
IPR023267	4	4	Inf	1.306e-05
IPR023270	1	1	Inf	0.06014
IPR023271	7	1	2.605210	0.3522
IPR023273	1	1	Inf	0.06014
IPR023298	70	4	0.94717	1
IPR023299	51	1	0.3123914	0.3711
IPR023313	22	3	2.46897	0.1431
IPR023318	5	2	10.42409	0.032
IPR023319	2	2	Inf	0.003615
IPR023321	4	1	5.210580	0.2197
IPR023323	2	2	Inf	0.003615
IPR023362	6	1	3.126339	0.3107
IPR023382	2	1	15.6280	0.1167
IPR023392	1	1	Inf	0.06014
IPR023394	21	1	0.781395	1
IPR023395	69	7	1.76610	0.1951
IPR023398	12	2	3.12695	0.1601
IPR023404	5	1	3.908426	0.2666
IPR023405	5	1	3.908426	0.2666
IPR023406	2	1	15.6280	0.1167
IPR023409	8	1	2.232984	0.3912
IPR023410	14	1	1.202301	0.5804
IPR023415	29	2	1.15781	0.6928
IPR023426	1	1	Inf	0.06014
IPR023442	1	1	Inf	0.06014
IPR023451	1	1	Inf	0.06014
IPR023509	4	1	5.210580	0.2197
IPR023572	2	1	15.6280	0.1167
IPR023580	4	3	46.9003	0.00083
IPR023584	1	1	Inf	0.06014
IPR023591	16	4	5.2142	0.01325
IPR023674	6	1	3.126339	0.3107
IPR023753	12	4	7.8201	0.004371
IPR023779	10	4	10.4295	0.002044
IPR023780	17	4	4.8133	0.01652
IPR023797	3	1	7.81425	0.1698
IPR023798	3	1	7.81425	0.1698
IPR023993	1	1	Inf	0.06014
IPR024051	3	1	7.81425	0.1698
IPR024072	3	1	7.81425	0.1698
IPR024077	3	1	7.81425	0.1698
IPR024079	57	4	1.17977	0.7765
IPR024084	12	1	1.420934	0.5249
IPR024111	3	1	7.81425	0.1698
IPR024129	2	1	15.6280	0.1167
IPR024130	2	1	15.6280	0.1167
IPR024158	1	1	Inf	0.06014
IPR024159	5	1	3.908426	0.2666
IPR024161	1	1	Inf	0.06014
IPR024162	4	1	5.210580	0.2197
IPR024166	2	2	Inf	0.003615
IPR024193	1	1	Inf	0.06014
IPR024371	4	2	15.632	0.01999
IPR024395	12	1	1.420934	0.5249
IPR024445	44	2	0.744097	1
IPR024518	15	2	2.40508	0.227
IPR024550	2	1	15.6280	0.1167
IPR024567	1	1	Inf	0.06014
IPR024576	1	1	Inf	0.06014
IPR024586	2	1	15.6280	0.1167
IPR024599	2	1	15.6280	0.1167
IPR024626	3	2	31.2859	0.01041
IPR024639	1	1	Inf	0.06014
IPR024647	1	1	Inf	0.06014
IPR024675	1	1	Inf	0.06014
IPR024704	2	2	Inf	0.003615
IPR024706	3	1	7.81425	0.1698
IPR024708	2	1	15.6280	0.1167
IPR024711	2	1	15.6280	0.1167
IPR024728	2	2	Inf	0.003615
IPR024729	3	1	7.81425	0.1698
IPR024768	2	1	15.6280	0.1167
IPR024826	2	1	15.6280	0.1167
IPR024862	11	1	1.563049	0.4945
IPR024929	2	1	15.6280	0.1167
IPR024931	2	1	15.6280	0.1167
IPR024936	7	2	6.25428	0.06202
IPR024954	1	1	Inf	0.06014
IPR024964	3	1	7.81425	0.1698
IPR024974	1	1	Inf	0.06014
IPR024975	1	1	Inf	0.06014
IPR024977	10	1	1.736766	0.4622
IPR025224	6	2	7.81620	0.04611
IPR025313	4	3	46.9003	0.00083
IPR025398	156	5	0.51682	0.1751
IPR025605	6	4	31.3033	0.0001775
IPR025609	2	2	Inf	0.003615
IPR025687	5	1	3.908426	0.2666
IPR025696	4	2	15.632	0.01999
IPR025697	2	1	15.6280	0.1167
IPR025714	11	1	1.563049	0.4945
IPR025715	3	2	31.2859	0.01041
IPR025761	3	2	31.2859	0.01041
IPR025762	4	3	46.9003	0.00083
IPR025763	1	1	Inf	0.06014
IPR025766	2	1	15.6280	0.1167
IPR025768	1	1	Inf	0.06014
IPR025792	2	1	15.6280	0.1167
IPR025799	9	6	31.3207	3.377e-06
IPR025812	4	3	46.9003	0.00083
IPR025816	2	2	Inf	0.003615
IPR025875	18	2	1.95420	0.2954
IPR025883	3	1	7.81425	0.1698
IPR025884	4	1	5.210580	0.2197
IPR025954	4	2	15.632	0.01999
IPR025958	8	1	2.232984	0.3912
IPR025977	2	1	15.6280	0.1167
IPR025986	2	1	15.6280	0.1167
IPR025995	6	1	3.126339	0.3107
IPR025999	1	1	Inf	0.06014
IPR026010	2	1	15.6280	0.1167
IPR026054	5	1	3.908426	0.2666
IPR026082	30	4	2.40589	0.1032
IPR026096	3	1	7.81425	0.1698
IPR026122	6	2	7.81620	0.04611
IPR026236	1	1	Inf	0.06014
IPR026261	17	2	2.08448	0.2726
IPR026300	3	1	7.81425	0.1698
IPR026319	6	1	3.126339	0.3107
IPR026321	2	2	Inf	0.003615
IPR026480	1	1	Inf	0.06014
IPR026502	3	1	7.81425	0.1698
IPR026507	2	1	15.6280	0.1167
IPR026532	1	1	Inf	0.06014
IPR026541	4	2	15.632	0.01999
IPR026607	7	3	11.7299	0.00633
IPR026616	5	1	3.908426	0.2666
IPR026620	2	1	15.6280	0.1167
IPR026630	532	14	0.42009	0.0004481
IPR026699	2	2	Inf	0.003615
IPR026704	2	1	15.6280	0.1167
IPR026732	7	1	2.605210	0.3522
IPR026741	10	2	3.90926	0.118
IPR026755	4	1	5.210580	0.2197
IPR026817	1	1	Inf	0.06014
IPR026832	2	1	15.6280	0.1167
IPR026842	4	1	5.210580	0.2197
IPR026872	2	1	15.6280	0.1167
IPR026910	3	1	7.81425	0.1698
IPR026937	5	2	10.42409	0.032
IPR026960	4	2	15.632	0.01999
IPR026971	1	1	Inf	0.06014
IPR026983	95	1	0.1660319	0.04688
IPR027065	2	1	15.6280	0.1167
IPR027074	2	1	15.6280	0.1167
IPR027078	5	1	3.908426	0.2666
IPR027079	2	2	Inf	0.003615
IPR027080	15	1	1.116403	0.6056
IPR027084	1	1	Inf	0.06014
IPR027088	7	3	11.7299	0.00633
IPR027094	26	3	2.03946	0.2036
IPR027105	1	1	Inf	0.06014
IPR027112	2	1	15.6280	0.1167
IPR027120	1	1	Inf	0.06014
IPR027124	2	2	Inf	0.003615
IPR027141	4	2	15.632	0.01999
IPR027145	2	2	Inf	0.003615
IPR027159	2	1	15.6280	0.1167
IPR027165	3	3	Inf	0.0002173
IPR027193	1	1	Inf	0.06014
IPR027238	3	2	31.2859	0.01041
IPR027248	1	1	Inf	0.06014
IPR027267	74	1	0.2138768	0.1342
IPR027268	2	1	15.6280	0.1167
IPR027272	17	1	0.976820	1
IPR027303	6	1	3.126339	0.3107
IPR027309	14	1	1.202301	0.5804
IPR027312	2	1	15.6280	0.1167
IPR027326	1	1	Inf	0.06014
IPR027329	1	1	Inf	0.06014
IPR027353	9	1	1.953922	0.4278
IPR027359	113	6	0.87619	1
IPR027377	2	1	15.6280	0.1167
IPR027408	14	5	8.6941	0.000992
IPR027409	19	1	0.868252	1
IPR027410	17	1	0.976820	1
IPR027413	26	2	1.30260	0.6683
IPR027415	1	1	Inf	0.06014
IPR027417	1261	188	2.8373	2.2e-16
IPR027421	2	1	15.6280	0.1167
IPR027498	1	1	Inf	0.06014
IPR027500	2	1	15.6280	0.1167
IPR027503	1	1	Inf	0.06014
IPR027512	6	1	3.126339	0.3107
IPR027516	4	2	15.632	0.01999
IPR027640	78	11	2.5708	0.006858
IPR027644	1	1	Inf	0.06014
IPR027652	17	11	28.7361	3.231e-10
IPR027664	1	1	Inf	0.06014
IPR027705	12	3	5.21299	0.03174
IPR027714	1	1	Inf	0.06014
IPR027748	3	1	7.81425	0.1698
IPR027750	1	1	Inf	0.06014
IPR027752	6	1	3.126339	0.3107
IPR027799	3	1	7.81425	0.1698
IPR027859	2	1	15.6280	0.1167
IPR027884	2	1	15.6280	0.1167
IPR027905	1	1	Inf	0.06014
IPR027925	6	6	Inf	4.71e-08
IPR027992	4	3	46.9003	0.00083
IPR028002	3	1	7.81425	0.1698
IPR028005	1	1	Inf	0.06014
IPR028009	1	1	Inf	0.06014
IPR028022	2	1	15.6280	0.1167
IPR028045	1	1	Inf	0.06014
IPR028061	1	1	Inf	0.06014
IPR028077	2	2	Inf	0.003615
IPR028088	1	1	Inf	0.06014
IPR028226	1	1	Inf	0.06014
IPR028231	2	1	15.6280	0.1167
IPR028233	1	1	Inf	0.06014
IPR028260	1	1	Inf	0.06014
IPR028307	10	3	6.7027	0.01894
IPR028309	3	1	7.81425	0.1698
IPR028325	87	2	0.367388	0.1768
IPR028331	4	2	15.632	0.01999
IPR028356	1	1	Inf	0.06014
IPR028357	1	1	Inf	0.06014
IPR028363	2	2	Inf	0.003615
IPR028364	5	1	3.908426	0.2666
IPR028564	6	3	15.636	0.003786
IPR028589	1	1	Inf	0.06014
IPR028598	1	1	Inf	0.06014
IPR028608	1	1	Inf	0.06014
IPR028626	1	1	Inf	0.06014
IPR028651	6	1	3.126339	0.3107
IPR028671	2	1	15.6280	0.1167
IPR028790	1	1	Inf	0.06014
IPR028798	5	1	3.908426	0.2666
IPR028851	1	1	Inf	0.06014
IPR028883	1	1	Inf	0.06014
IPR028884	1	1	Inf	0.06014
IPR028889	59	6	1.77065	0.1682
IPR028909	1	1	Inf	0.06014
IPR028923	1	1	Inf	0.06014
IPR028941	3	1	7.81425	0.1698
IPR029000	24	6	5.2166	0.002473
IPR029001	4	1	5.210580	0.2197
IPR029004	2	1	15.6280	0.1167
IPR029005	6	2	7.81620	0.04611
IPR029012	5	4	62.456	6.214e-05
IPR029016	11	3	5.8648	0.0249
IPR029021	136	8	0.97677	1
IPR029026	7	4	20.8514	0.0003943
IPR029028	7	4	20.8514	0.0003943
IPR029030	23	1	0.710330	1
IPR029033	31	1	0.520826	1
IPR029039	8	1	2.232984	0.3912
IPR029040	4	2	15.632	0.01999
IPR029044	150	7	0.76459	0.6064
IPR029047	17	4	4.8133	0.01652
IPR029048	21	4	3.68037	0.03434
IPR029052	105	12	2.0202	0.03539
IPR029054	7	2	6.25428	0.06202
IPR029055	48	3	1.04200	0.7647
IPR029057	22	2	1.56321	0.3848
IPR029058	136	4	0.47301	0.1493
IPR029060	14	6	11.7391	9.285e-05
IPR029062	10	2	3.90926	0.118
IPR029063	137	38	6.0537	9.352e-16
IPR029064	16	4	5.2142	0.01325
IPR029068	5	1	3.908426	0.2666
IPR029069	3	1	7.81425	0.1698
IPR029071	193	14	1.22329	0.4468
IPR029099	4	1	5.210580	0.2197
IPR029144	2	1	15.6280	0.1167
IPR029148	1	1	Inf	0.06014
IPR029149	2	1	15.6280	0.1167
IPR029168	1	1	Inf	0.06014
IPR029190	1	1	Inf	0.06014
IPR029240	2	2	Inf	0.003615
IPR029262	1	1	Inf	0.06014
IPR029281	1	1	Inf	0.06014
IPR029321	2	1	15.6280	0.1167
IPR029334	1	1	Inf	0.06014
IPR029344	3	1	7.81425	0.1698
IPR029417	4	1	5.210580	0.2197
IPR029445	1	1	Inf	0.06014
IPR029448	1	1	Inf	0.06014
IPR029485	3	1	7.81425	0.1698
IPR029526	418	15	0.57991	0.03802
IPR029529	2	1	15.6280	0.1167
IPR029703	6	3	15.636	0.003786
IPR029732	2	1	15.6280	0.1167
IPR029831	3	1	7.81425	0.1698
IPR029955	2	1	15.6280	0.1167
IPR029982	1	1	Inf	0.06014
IPR030054	2	1	15.6280	0.1167
IPR030087	2	1	15.6280	0.1167
IPR030127	5	1	3.908426	0.2666
IPR030146	2	1	15.6280	0.1167
IPR030174	5	2	10.42409	0.032
IPR030217	9	3	7.8181	0.01387
IPR030228	2	1	15.6280	0.1167
IPR030230	3	1	7.81425	0.1698
IPR030278	4	1	5.210580	0.2197
IPR030376	2	2	Inf	0.003615
IPR030378	3	1	7.81425	0.1698
IPR030381	29	3	1.80404	0.2521
IPR030382	6	3	15.636	0.003786
IPR030397	1	1	Inf	0.06014
IPR030456	29	4	2.50233	0.09368
IPR030457	3	1	7.81425	0.1698
IPR030464	4	1	5.210580	0.2197
IPR030475	2	2	Inf	0.003615
IPR030564	17	1	0.976820	1
IPR030616	10	6	23.4765	8.01e-06
IPR030656	1	1	Inf	0.06014
IPR030661	4	3	46.9003	0.00083
IPR030667	1	1	Inf	0.06014
IPR030670	2	1	15.6280	0.1167
IPR031053	1	1	Inf	0.06014
IPR031101	2	1	15.6280	0.1167
IPR031120	2	2	Inf	0.003615
IPR031127	13	1	1.302514	0.5535
IPR031145	2	1	15.6280	0.1167
IPR031150	3	2	31.2859	0.01041
IPR031157	9	3	7.8181	0.01387
IPR031161	22	1	0.74417	1
IPR031162	6	1	3.126339	0.3107
IPR031167	11	1	1.563049	0.4945
IPR031192	1	1	Inf	0.06014
IPR031297	2	1	15.6280	0.1167
IPR031327	15	11	43.074	3.99e-11
IPR031341	1	1	Inf	0.06014
IPR031468	5	1	3.908426	0.2666
IPR031478	5	1	3.908426	0.2666
IPR031595	1	1	Inf	0.06014
IPR031633	1	1	Inf	0.06014
IPR031643	1	1	Inf	0.06014
[truncated: 757 more rows]
