# Supplementary material for: Germline-related molecular phenotype in Metazoa: conservation and innovation highlighted by comparative transcriptomics
Source: EvoDevo. 2023 Jan 30;14:2. doi: 10.1186/s13227-022-00207-3 (PMC9885605; doi:10.1186/s13227-022-00207-3)
Supplement: Supplementary file 1 — Additional file 1: Zipped directory comprehending more detailed information on the species-specific transcriptomic analyses (transcriptomic statistics, read counts, fasta of upregulated transcripts, GO/IPR enrichment analyses, ratios bootstrap iterations) and extensive results of the comparative analyses (co-upregulated transcripts, co-enriched GO/IPR, comparisons of different cut-off iterations) [file 13227_2022_207_MOESM1_ESM.zip › SUPPLEMENTARY_MATERIAL/Schmidtea_mediterranea/topGO_tab_mol_function_elim.txt]

GO.ID	Term	Annotated	Significant	Expected	classicFisher	genes
1	GO:0003677	DNA binding	966	187	82.75	3.2e-20	c("Schmidtea_mediterranea_DN396867_c0_g1_i1.p1", "Schmidtea_mediterranea_DN688345_c1_g1_i1.p2", "Schmidtea_mediterranea_DN708778_c0_g1_i1.p1", "Schmidtea_mediterranea_DN718538_c0_g1_i1.p1", "Schmidtea_mediterranea_DN726138_c0_g1_i1.p1", "Schmidtea_mediterranea_DN793146_c0_g1_i1.p1", "Schmidtea_mediterranea_DN796133_c0_g1_i2.p1", "Schmidtea_mediterranea_DN796133_c0_g1_i4.p1", "Schmidtea_mediterran…
2	GO:0003723	RNA binding	481	104	41.21	1.2e-16	c("Schmidtea_mediterranea_DN1165354_c0_g1_i1.p1", "Schmidtea_mediterranea_DN1395809_c0_g1_i1.p1", "Schmidtea_mediterranea_DN16429_c0_g1_i2.p1", "Schmidtea_mediterranea_DN521794_c0_g2_i1.p1", "Schmidtea_mediterranea_DN703947_c0_g1_i1.p1", "Schmidtea_mediterranea_DN782039_c0_g1_i1.p1", "Schmidtea_mediterranea_DN798663_c0_g1_i3.p1", "Schmidtea_mediterranea_DN798976_c0_g1_i1.p1", "Schmidtea_mediterra…
3	GO:0030983	mismatched DNA binding	12	12	1.03	1.5e-13	c("Schmidtea_mediterranea_DN818211_c5_g1_i16.p1", "Schmidtea_mediterranea_DN818211_c5_g1_i8.p1", "Schmidtea_mediterranea_DN821046_c4_g1_i9.p1", "Schmidtea_mediterranea_DN821783_c5_g1_i11.p1", "Schmidtea_mediterranea_DN822300_c6_g1_i10.p1", "Schmidtea_mediterranea_DN822300_c6_g1_i15.p1", "Schmidtea_mediterranea_DN822300_c6_g1_i6.p1", "Schmidtea_mediterranea_DN822300_c6_g1_i9.p1", "Schmidtea_medite…
4	GO:0005524	ATP binding	1792	231	153.52	3.2e-11	c("Schmidtea_mediterranea_DN769616_c0_g1_i1.p1", "Schmidtea_mediterranea_DN799304_c0_g1_i1.p1", "Schmidtea_mediterranea_DN801011_c0_g1_i1.p1", "Schmidtea_mediterranea_DN801479_c0_g1_i5.p1", "Schmidtea_mediterranea_DN802188_c14_g1_i5.p1", "Schmidtea_mediterranea_DN802372_c1_g1_i3.p1", "Schmidtea_mediterranea_DN803895_c0_g1_i3.p1", "Schmidtea_mediterranea_DN804538_c14_g1_i1.p1", "Schmidtea_mediterr…
5	GO:0003899	DNA-directed 5'-3' RNA polymerase activi...	57	21	4.88	3.5e-09	c("Schmidtea_mediterranea_DN708778_c0_g1_i1.p1", "Schmidtea_mediterranea_DN800451_c0_g1_i5.p1", "Schmidtea_mediterranea_DN800726_c0_g1_i1.p1", "Schmidtea_mediterranea_DN804129_c5_g1_i2.p1", "Schmidtea_mediterranea_DN804129_c5_g2_i1.p1", "Schmidtea_mediterranea_DN804129_c5_g2_i2.p1", "Schmidtea_mediterranea_DN805058_c5_g3_i1.p1", "Schmidtea_mediterranea_DN811586_c7_g1_i2.p1", "Schmidtea_mediterran…
6	GO:0046982	protein heterodimerization activity	119	30	10.19	4.9e-08	c("Schmidtea_mediterranea_DN726138_c0_g1_i1.p1", "Schmidtea_mediterranea_DN796258_c0_g1_i1.p1", "Schmidtea_mediterranea_DN802400_c9_g4_i1.p1", "Schmidtea_mediterranea_DN803705_c7_g7_i1.p1", "Schmidtea_mediterranea_DN805263_c6_g2_i1.p1", "Schmidtea_mediterranea_DN807018_c17_g1_i1.p1", "Schmidtea_mediterranea_DN807085_c8_g3_i4.p1", "Schmidtea_mediterranea_DN811280_c5_g4_i1.p1", "Schmidtea_mediterra…
7	GO:0017056	structural constituent of nuclear pore	10	8	0.86	1.1e-07	c("Schmidtea_mediterranea_DN781220_c0_g1_i1.p1", "Schmidtea_mediterranea_DN812634_c9_g1_i1.p1", "Schmidtea_mediterranea_DN812978_c6_g1_i1.p1", "Schmidtea_mediterranea_DN820720_c8_g1_i2.p1", "Schmidtea_mediterranea_DN824912_c2_g1_i2.p1", "Schmidtea_mediterranea_DN827674_c1_g1_i13.p1", "Schmidtea_mediterranea_DN827674_c1_g1_i2.p1", "Schmidtea_mediterranea_DN829767_c7_g2_i5.p1")
8	GO:0016274	protein-arginine N-methyltransferase act...	10	7	0.86	3.2e-06	c("Schmidtea_mediterranea_DN1127987_c0_g1_i1.p1", "Schmidtea_mediterranea_DN816680_c3_g1_i3.p1", "Schmidtea_mediterranea_DN819822_c7_g1_i2.p1", "Schmidtea_mediterranea_DN822200_c1_g3_i1.p1", "Schmidtea_mediterranea_DN822200_c1_g3_i4.p1", "Schmidtea_mediterranea_DN827864_c6_g1_i1.p1", "Schmidtea_mediterranea_DN829900_c2_g1_i1.p1")
9	GO:0009982	pseudouridine synthase activity	14	8	1.2	5.3e-06	c("Schmidtea_mediterranea_DN802752_c9_g1_i6.p1", "Schmidtea_mediterranea_DN809651_c1_g1_i9.p2", "Schmidtea_mediterranea_DN812738_c11_g1_i1.p1", "Schmidtea_mediterranea_DN816693_c1_g1_i7.p1", "Schmidtea_mediterranea_DN816693_c1_g1_i9.p1", "Schmidtea_mediterranea_DN820170_c2_g1_i8.p1", "Schmidtea_mediterranea_DN820301_c5_g1_i1.p1", "Schmidtea_mediterranea_DN821144_c7_g2_i2.p1")
10	GO:0003712	transcription coregulator activity	73	19	6.25	8.3e-06	c("Schmidtea_mediterranea_DN794534_c0_g1_i1.p1", "Schmidtea_mediterranea_DN802490_c0_g1_i1.p1", "Schmidtea_mediterranea_DN806722_c2_g9_i1.p1", "Schmidtea_mediterranea_DN808291_c4_g1_i5.p1", "Schmidtea_mediterranea_DN809440_c7_g2_i2.p1", "Schmidtea_mediterranea_DN810408_c12_g1_i1.p1", "Schmidtea_mediterranea_DN811037_c15_g1_i14.p1", "Schmidtea_mediterranea_DN813996_c1_g1_i1.p1", "Schmidtea_mediter…
11	GO:0008757	S-adenosylmethionine-dependent methyltra...	79	26	6.77	3.3e-05	c("Schmidtea_mediterranea_DN1127987_c0_g1_i1.p1", "Schmidtea_mediterranea_DN782453_c0_g1_i1.p1", "Schmidtea_mediterranea_DN797361_c0_g1_i1.p1", "Schmidtea_mediterranea_DN805238_c3_g2_i2.p1", "Schmidtea_mediterranea_DN813687_c6_g3_i1.p1", "Schmidtea_mediterranea_DN816680_c3_g1_i3.p1", "Schmidtea_mediterranea_DN817746_c9_g1_i1.p1", "Schmidtea_mediterranea_DN818743_c0_g2_i9.p1", "Schmidtea_mediterra…
12	GO:0003678	DNA helicase activity	67	17	5.74	3.5e-05	c("Schmidtea_mediterranea_DN810861_c7_g1_i3.p1", "Schmidtea_mediterranea_DN810861_c7_g1_i6.p1", "Schmidtea_mediterranea_DN811131_c2_g3_i1.p1", "Schmidtea_mediterranea_DN812145_c2_g1_i3.p1", "Schmidtea_mediterranea_DN816622_c7_g2_i1.p1", "Schmidtea_mediterranea_DN816622_c7_g2_i2.p1", "Schmidtea_mediterranea_DN817213_c3_g1_i3.p1", "Schmidtea_mediterranea_DN817213_c3_g1_i6.p1", "Schmidtea_mediterran…
13	GO:0008173	RNA methyltransferase activity	30	14	2.57	6.5e-05	c("Schmidtea_mediterranea_DN782453_c0_g1_i1.p1", "Schmidtea_mediterranea_DN810752_c9_g2_i2.p1", "Schmidtea_mediterranea_DN811262_c1_g1_i5.p1", "Schmidtea_mediterranea_DN817746_c9_g1_i1.p1", "Schmidtea_mediterranea_DN818781_c2_g1_i1.p1", "Schmidtea_mediterranea_DN821004_c0_g2_i1.p1", "Schmidtea_mediterranea_DN821288_c5_g1_i5.p1", "Schmidtea_mediterranea_DN821288_c5_g1_i7.p1", "Schmidtea_mediterran…
14	GO:0140097	catalytic activity, acting on DNA	224	50	19.19	0.00019	c("Schmidtea_mediterranea_DN802239_c0_g1_i2.p1", "Schmidtea_mediterranea_DN805346_c0_g1_i13.p1", "Schmidtea_mediterranea_DN805346_c0_g1_i5.p1", "Schmidtea_mediterranea_DN807472_c6_g1_i10.p1", "Schmidtea_mediterranea_DN807472_c6_g1_i7.p1", "Schmidtea_mediterranea_DN810617_c1_g1_i2.p1", "Schmidtea_mediterranea_DN810861_c7_g1_i3.p1", "Schmidtea_mediterranea_DN810861_c7_g1_i6.p1", "Schmidtea_mediterr…
15	GO:0008408	3'-5' exonuclease activity	13	6	1.11	0.00040	c("Schmidtea_mediterranea_DN799696_c0_g1_i1.p1", "Schmidtea_mediterranea_DN818743_c1_g1_i1.p1", "Schmidtea_mediterranea_DN826866_c8_g5_i1.p1", "Schmidtea_mediterranea_DN828973_c2_g1_i1.p1", "Schmidtea_mediterranea_DN829422_c2_g1_i1.p1", "Schmidtea_mediterranea_DN830074_c5_g1_i3.p1")
16	GO:0008536	Ran GTPase binding	18	7	1.54	0.00046	c("Schmidtea_mediterranea_DN803356_c0_g1_i1.p1", "Schmidtea_mediterranea_DN808102_c1_g1_i2.p1", "Schmidtea_mediterranea_DN810271_c8_g3_i4.p1", "Schmidtea_mediterranea_DN815827_c12_g1_i1.p1", "Schmidtea_mediterranea_DN818362_c3_g1_i3.p1", "Schmidtea_mediterranea_DN818362_c3_g1_i5.p1", "Schmidtea_mediterranea_DN831985_c5_g4_i3.p2")
17	GO:0004637	phosphoribosylamine-glycine ligase activ...	3	3	0.26	0.00063	c("Schmidtea_mediterranea_DN825198_c5_g1_i10.p1", "Schmidtea_mediterranea_DN825198_c5_g1_i6.p1", "Schmidtea_mediterranea_DN825198_c5_g1_i7.p1")
18	GO:0017070	U6 snRNA binding	3	3	0.26	0.00063	c("Schmidtea_mediterranea_DN830435_c2_g1_i12.p1", "Schmidtea_mediterranea_DN830435_c2_g1_i2.p1", "Schmidtea_mediterranea_DN830435_c2_g1_i3.p1")
19	GO:0004386	helicase activity	119	32	10.19	0.00071	c("Schmidtea_mediterranea_DN801563_c15_g2_i1.p1", "Schmidtea_mediterranea_DN802905_c1_g1_i1.p1", "Schmidtea_mediterranea_DN810861_c7_g1_i3.p1", "Schmidtea_mediterranea_DN810861_c7_g1_i6.p1", "Schmidtea_mediterranea_DN811131_c2_g3_i1.p1", "Schmidtea_mediterranea_DN811360_c5_g1_i1.p1", "Schmidtea_mediterranea_DN812145_c2_g1_i3.p1", "Schmidtea_mediterranea_DN814356_c8_g1_i5.p1", "Schmidtea_mediterra…
20	GO:0003918	DNA topoisomerase type II (ATP-hydrolyzi...	10	5	0.86	0.00080	c("Schmidtea_mediterranea_DN821862_c4_g1_i3.p1", "Schmidtea_mediterranea_DN821862_c4_g1_i6.p1", "Schmidtea_mediterranea_DN826979_c2_g1_i5.p1", "Schmidtea_mediterranea_DN826979_c2_g1_i7.p1", "Schmidtea_mediterranea_DN826979_c2_g1_i8.p1")
21	GO:0008080	N-acetyltransferase activity	50	12	4.28	0.00084	c("Schmidtea_mediterranea_DN806109_c6_g1_i14.p1", "Schmidtea_mediterranea_DN806109_c6_g1_i7.p1", "Schmidtea_mediterranea_DN806679_c0_g1_i1.p1", "Schmidtea_mediterranea_DN809473_c8_g2_i1.p1", "Schmidtea_mediterranea_DN810905_c12_g1_i4.p1", "Schmidtea_mediterranea_DN811387_c13_g1_i2.p1", "Schmidtea_mediterranea_DN813699_c2_g1_i1.p1", "Schmidtea_mediterranea_DN813699_c2_g1_i8.p1", "Schmidtea_mediter…
22	GO:0004623	phospholipase A2 activity	27	8	2.31	0.00144	c("Schmidtea_mediterranea_DN809137_c11_g3_i1.p1", "Schmidtea_mediterranea_DN812576_c6_g3_i1.p3", "Schmidtea_mediterranea_DN812576_c6_g3_i2.p1", "Schmidtea_mediterranea_DN812931_c6_g1_i2.p1", "Schmidtea_mediterranea_DN829483_c5_g1_i7.p1", "Schmidtea_mediterranea_DN829733_c8_g1_i1.p1", "Schmidtea_mediterranea_DN829752_c8_g4_i1.p1", "Schmidtea_mediterranea_DN831104_c15_g5_i1.p1")
23	GO:0004000	adenosine deaminase activity	7	4	0.6	0.00152	c("Schmidtea_mediterranea_DN806373_c4_g2_i12.p1", "Schmidtea_mediterranea_DN812322_c3_g1_i8.p1", "Schmidtea_mediterranea_DN822317_c2_g1_i2.p1", "Schmidtea_mediterranea_DN829555_c4_g2_i1.p1")
24	GO:0003676	nucleic acid binding	3115	445	266.85	0.00192	c("Schmidtea_mediterranea_DN1165354_c0_g1_i1.p1", "Schmidtea_mediterranea_DN1395809_c0_g1_i1.p1", "Schmidtea_mediterranea_DN16429_c0_g1_i2.p1", "Schmidtea_mediterranea_DN396867_c0_g1_i1.p1", "Schmidtea_mediterranea_DN521794_c0_g2_i1.p1", "Schmidtea_mediterranea_DN688345_c1_g1_i1.p2", "Schmidtea_mediterranea_DN703947_c0_g1_i1.p1", "Schmidtea_mediterranea_DN708778_c0_g1_i1.p1", "Schmidtea_mediterra…
25	GO:0008270	zinc ion binding	521	64	44.63	0.00209	c("Schmidtea_mediterranea_DN718905_c0_g1_i1.p1", "Schmidtea_mediterranea_DN787435_c0_g1_i1.p1", "Schmidtea_mediterranea_DN790516_c0_g1_i1.p1", "Schmidtea_mediterranea_DN800002_c0_g1_i1.p1", "Schmidtea_mediterranea_DN800941_c1_g1_i1.p1", "Schmidtea_mediterranea_DN801145_c0_g1_i1.p1", "Schmidtea_mediterranea_DN801145_c0_g1_i2.p1", "Schmidtea_mediterranea_DN801896_c0_g1_i2.p1", "Schmidtea_mediterran…
26	GO:0019948	SUMO activating enzyme activity	4	3	0.34	0.00235	c("Schmidtea_mediterranea_DN831736_c4_g2_i1.p1", "Schmidtea_mediterranea_DN831736_c4_g2_i7.p1", "Schmidtea_mediterranea_DN831736_c4_g2_i8.p2")
27	GO:0008168	methyltransferase activity	153	42	13.11	0.00267	c("Schmidtea_mediterranea_DN1127987_c0_g1_i1.p1", "Schmidtea_mediterranea_DN782453_c0_g1_i1.p1", "Schmidtea_mediterranea_DN797361_c0_g1_i1.p1", "Schmidtea_mediterranea_DN804270_c6_g1_i8.p2", "Schmidtea_mediterranea_DN805238_c3_g2_i2.p1", "Schmidtea_mediterranea_DN805899_c15_g1_i1.p1", "Schmidtea_mediterranea_DN806257_c3_g1_i1.p1", "Schmidtea_mediterranea_DN808222_c2_g1_i2.p1", "Schmidtea_mediterr…
28	GO:0008017	microtubule binding	141	22	12.08	0.00427	c("Schmidtea_mediterranea_DN811171_c0_g1_i3.p1", "Schmidtea_mediterranea_DN811171_c0_g1_i7.p1", "Schmidtea_mediterranea_DN812178_c8_g2_i7.p2", "Schmidtea_mediterranea_DN813340_c6_g1_i1.p1", "Schmidtea_mediterranea_DN813340_c6_g1_i5.p1", "Schmidtea_mediterranea_DN813938_c13_g1_i2.p1", "Schmidtea_mediterranea_DN816076_c11_g1_i11.p1", "Schmidtea_mediterranea_DN816076_c11_g1_i12.p1", "Schmidtea_medit…
29	GO:0003684	damaged DNA binding	14	5	1.2	0.00475	c("Schmidtea_mediterranea_DN811877_c6_g1_i4.p1", "Schmidtea_mediterranea_DN822235_c0_g1_i2.p1", "Schmidtea_mediterranea_DN825065_c7_g1_i9.p1", "Schmidtea_mediterranea_DN826862_c6_g1_i14.p1", "Schmidtea_mediterranea_DN827073_c1_g1_i5.p1")
30	GO:0008175	tRNA methyltransferase activity	14	5	1.2	0.00475	c("Schmidtea_mediterranea_DN818781_c2_g1_i1.p1", "Schmidtea_mediterranea_DN823190_c7_g1_i2.p1", "Schmidtea_mediterranea_DN823421_c11_g1_i1.p1", "Schmidtea_mediterranea_DN824041_c1_g1_i2.p1", "Schmidtea_mediterranea_DN831570_c7_g13_i2.p1")
31	GO:0140104	molecular carrier activity	9	4	0.77	0.00475	c("Schmidtea_mediterranea_DN810271_c8_g3_i1.p1", "Schmidtea_mediterranea_DN810271_c8_g3_i4.p1", "Schmidtea_mediterranea_DN828279_c4_g1_i1.p1", "Schmidtea_mediterranea_DN831570_c7_g10_i1.p1")
32	GO:0003724	RNA helicase activity	9	4	0.77	0.00475	c("Schmidtea_mediterranea_DN816345_c0_g1_i4.p1", "Schmidtea_mediterranea_DN818134_c10_g2_i4.p1", "Schmidtea_mediterranea_DN824410_c5_g1_i3.p1", "Schmidtea_mediterranea_DN824410_c5_g1_i6.p1")
33	GO:0016628	oxidoreductase activity, acting on the C...	5	3	0.43	0.00550	c("Schmidtea_mediterranea_DN817373_c15_g1_i2.p1", "Schmidtea_mediterranea_DN817373_c15_g1_i3.p1", "Schmidtea_mediterranea_DN817373_c15_g1_i4.p1")
34	GO:0000150	recombinase activity	2	2	0.17	0.00733	c("Schmidtea_mediterranea_DN831570_c7_g12_i2.p1", "Schmidtea_mediterranea_DN831570_c7_g12_i3.p1")
35	GO:0004483	mRNA (nucleoside-2'-O-)-methyltransferas...	2	2	0.17	0.00733	c("Schmidtea_mediterranea_DN821288_c5_g1_i5.p1", "Schmidtea_mediterranea_DN821288_c5_g1_i7.p1")
36	GO:0030623	U5 snRNA binding	2	2	0.17	0.00733	c("Schmidtea_mediterranea_DN830435_c2_g1_i12.p1", "Schmidtea_mediterranea_DN830435_c2_g1_i3.p1")
37	GO:0016796	exonuclease activity, active with either...	10	4	0.86	0.00739	c("Schmidtea_mediterranea_DN799696_c0_g1_i1.p1", "Schmidtea_mediterranea_DN819658_c3_g3_i15.p1", "Schmidtea_mediterranea_DN819658_c3_g3_i8.p1", "Schmidtea_mediterranea_DN830074_c5_g1_i3.p1")
38	GO:0043565	sequence-specific DNA binding	148	22	12.68	0.00761	c("Schmidtea_mediterranea_DN688345_c1_g1_i1.p2", "Schmidtea_mediterranea_DN718538_c0_g1_i1.p1", "Schmidtea_mediterranea_DN793146_c0_g1_i1.p1", "Schmidtea_mediterranea_DN801145_c0_g1_i1.p1", "Schmidtea_mediterranea_DN801145_c0_g1_i2.p1", "Schmidtea_mediterranea_DN806187_c11_g3_i1.p1", "Schmidtea_mediterranea_DN806187_c11_g3_i3.p1", "Schmidtea_mediterranea_DN808523_c12_g1_i4.p1", "Schmidtea_mediter…
39	GO:0003729	mRNA binding	50	10	4.28	0.00890	c("Schmidtea_mediterranea_DN803829_c13_g1_i4.p1", "Schmidtea_mediterranea_DN814090_c11_g1_i3.p1", "Schmidtea_mediterranea_DN819914_c1_g1_i1.p1", "Schmidtea_mediterranea_DN820516_c4_g2_i1.p1", "Schmidtea_mediterranea_DN822021_c1_g1_i1.p1", "Schmidtea_mediterranea_DN823977_c13_g1_i2.p1", "Schmidtea_mediterranea_DN823977_c13_g1_i3.p1", "Schmidtea_mediterranea_DN828555_c5_g1_i4.p1", "Schmidtea_medite…
40	GO:0003697	single-stranded DNA binding	16	5	1.37	0.00897	c("Schmidtea_mediterranea_DN810572_c6_g2_i1.p1", "Schmidtea_mediterranea_DN820501_c6_g1_i4.p1", "Schmidtea_mediterranea_DN828768_c3_g1_i3.p1", "Schmidtea_mediterranea_DN831570_c7_g12_i2.p1", "Schmidtea_mediterranea_DN831570_c7_g12_i3.p1")
41	GO:0140142	nucleocytoplasmic carrier activity	6	3	0.51	0.01030	c("Schmidtea_mediterranea_DN810271_c8_g3_i1.p1", "Schmidtea_mediterranea_DN810271_c8_g3_i4.p1", "Schmidtea_mediterranea_DN828279_c4_g1_i1.p1")
42	GO:0140102	catalytic activity, acting on a rRNA	6	3	0.51	0.01030	c("Schmidtea_mediterranea_DN782453_c0_g1_i1.p1", "Schmidtea_mediterranea_DN826162_c2_g1_i9.p1", "Schmidtea_mediterranea_DN828990_c2_g1_i2.p1")
43	GO:0008649	rRNA methyltransferase activity	6	3	0.51	0.01030	c("Schmidtea_mediterranea_DN782453_c0_g1_i1.p1", "Schmidtea_mediterranea_DN826162_c2_g1_i9.p1", "Schmidtea_mediterranea_DN828990_c2_g1_i2.p1")
44	GO:0034061	DNA polymerase activity	100	16	8.57	0.01073	c("Schmidtea_mediterranea_DN805346_c0_g1_i13.p1", "Schmidtea_mediterranea_DN805346_c0_g1_i5.p1", "Schmidtea_mediterranea_DN810617_c1_g1_i2.p1", "Schmidtea_mediterranea_DN813047_c4_g2_i22.p1", "Schmidtea_mediterranea_DN813047_c4_g2_i8.p1", "Schmidtea_mediterranea_DN813841_c3_g1_i7.p1", "Schmidtea_mediterranea_DN820672_c1_g1_i13.p1", "Schmidtea_mediterranea_DN823207_c1_g1_i22.p1", "Schmidtea_medite…
45	GO:0008170	N-methyltransferase activity	55	16	4.71	0.01243	c("Schmidtea_mediterranea_DN1127987_c0_g1_i1.p1", "Schmidtea_mediterranea_DN782453_c0_g1_i1.p1", "Schmidtea_mediterranea_DN797361_c0_g1_i1.p1", "Schmidtea_mediterranea_DN805238_c3_g2_i2.p1", "Schmidtea_mediterranea_DN816680_c3_g1_i3.p1", "Schmidtea_mediterranea_DN818743_c0_g2_i9.p1", "Schmidtea_mediterranea_DN819822_c7_g1_i2.p1", "Schmidtea_mediterranea_DN820946_c8_g1_i1.p1", "Schmidtea_mediterra…
46	GO:0004536	deoxyribonuclease activity	12	4	1.03	0.01517	c("Schmidtea_mediterranea_DN819658_c3_g3_i15.p1", "Schmidtea_mediterranea_DN819658_c3_g3_i8.p1", "Schmidtea_mediterranea_DN828762_c11_g1_i2.p1", "Schmidtea_mediterranea_DN828762_c11_g1_i8.p1")
47	GO:0016423	tRNA (guanine) methyltransferase activit...	7	3	0.6	0.01688	c("Schmidtea_mediterranea_DN823190_c7_g1_i2.p1", "Schmidtea_mediterranea_DN823421_c11_g1_i1.p1", "Schmidtea_mediterranea_DN831570_c7_g13_i2.p1")
48	GO:0003755	peptidyl-prolyl cis-trans isomerase acti...	33	7	2.83	0.01969	c("Schmidtea_mediterranea_DN806857_c9_g2_i2.p1", "Schmidtea_mediterranea_DN810417_c14_g1_i1.p1", "Schmidtea_mediterranea_DN814275_c2_g1_i2.p1", "Schmidtea_mediterranea_DN814316_c7_g3_i1.p1", "Schmidtea_mediterranea_DN814316_c7_g3_i3.p1", "Schmidtea_mediterranea_DN814704_c3_g1_i11.p1", "Schmidtea_mediterranea_DN818532_c8_g1_i1.p1")
49	GO:0016859	cis-trans isomerase activity	33	7	2.83	0.01969	c("Schmidtea_mediterranea_DN806857_c9_g2_i2.p1", "Schmidtea_mediterranea_DN810417_c14_g1_i1.p1", "Schmidtea_mediterranea_DN814275_c2_g1_i2.p1", "Schmidtea_mediterranea_DN814316_c7_g3_i1.p1", "Schmidtea_mediterranea_DN814316_c7_g3_i3.p1", "Schmidtea_mediterranea_DN814704_c3_g1_i11.p1", "Schmidtea_mediterranea_DN818532_c8_g1_i1.p1")
50	GO:0004529	exodeoxyribonuclease activity	3	2	0.26	0.02075	c("Schmidtea_mediterranea_DN819658_c3_g3_i15.p1", "Schmidtea_mediterranea_DN819658_c3_g3_i8.p1")
51	GO:0043139	5'-3' DNA helicase activity	3	2	0.26	0.02075	c("Schmidtea_mediterranea_DN811131_c2_g3_i1.p1", "Schmidtea_mediterranea_DN819349_c6_g1_i1.p1")
52	GO:0004014	adenosylmethionine decarboxylase activit...	3	2	0.26	0.02075	c("Schmidtea_mediterranea_DN806128_c8_g1_i1.p1", "Schmidtea_mediterranea_DN818592_c0_g5_i2.p1")
53	GO:0016895	exodeoxyribonuclease activity, producing...	3	2	0.26	0.02075	c("Schmidtea_mediterranea_DN819658_c3_g3_i15.p1", "Schmidtea_mediterranea_DN819658_c3_g3_i8.p1")
54	GO:0140223	general transcription initiation factor ...	3	2	0.26	0.02075	c("Schmidtea_mediterranea_DN818656_c6_g1_i4.p1", "Schmidtea_mediterranea_DN821004_c0_g1_i8.p1")
55	GO:0045131	pre-mRNA branch point binding	3	2	0.26	0.02075	c("Schmidtea_mediterranea_DN827535_c3_g1_i1.p1", "Schmidtea_mediterranea_DN827535_c4_g2_i3.p1")
56	GO:0035312	5'-3' exodeoxyribonuclease activity	3	2	0.26	0.02075	c("Schmidtea_mediterranea_DN819658_c3_g3_i15.p1", "Schmidtea_mediterranea_DN819658_c3_g3_i8.p1")
57	GO:0019843	rRNA binding	14	4	1.2	0.02673	c("Schmidtea_mediterranea_DN1395809_c0_g1_i1.p1", "Schmidtea_mediterranea_DN811591_c8_g3_i1.p1", "Schmidtea_mediterranea_DN815270_c11_g6_i4.p1", "Schmidtea_mediterranea_DN823163_c7_g2_i6.p1")
58	GO:0004518	nuclease activity	120	23	10.28	0.02798	c("Schmidtea_mediterranea_DN764599_c0_g1_i2.p1", "Schmidtea_mediterranea_DN799696_c0_g1_i1.p1", "Schmidtea_mediterranea_DN803498_c8_g2_i1.p1", "Schmidtea_mediterranea_DN803520_c12_g1_i4.p1", "Schmidtea_mediterranea_DN809373_c11_g1_i4.p1", "Schmidtea_mediterranea_DN817512_c8_g2_i2.p1", "Schmidtea_mediterranea_DN818743_c1_g1_i1.p1", "Schmidtea_mediterranea_DN819071_c4_g2_i1.p1", "Schmidtea_mediterr…
59	GO:0003964	RNA-directed DNA polymerase activity	22	5	1.88	0.03525	c("Schmidtea_mediterranea_DN805346_c0_g1_i13.p1", "Schmidtea_mediterranea_DN805346_c0_g1_i5.p1", "Schmidtea_mediterranea_DN813841_c3_g1_i7.p1", "Schmidtea_mediterranea_DN820672_c1_g1_i13.p1", "Schmidtea_mediterranea_DN824968_c5_g1_i1.p1")
60	GO:0060590	ATPase regulator activity	9	3	0.77	0.03558	c("Schmidtea_mediterranea_DN676682_c0_g1_i1.p1", "Schmidtea_mediterranea_DN817917_c13_g1_i3.p1", "Schmidtea_mediterranea_DN817917_c13_g1_i4.p1")
61	GO:0055106	ubiquitin-protein transferase regulator ...	4	2	0.34	0.03914	c("Schmidtea_mediterranea_DN816094_c2_g2_i3.p1", "Schmidtea_mediterranea_DN816677_c3_g2_i1.p1")
62	GO:0008521	acetyl-CoA transmembrane transporter act...	4	2	0.34	0.03914	c("Schmidtea_mediterranea_DN818761_c3_g1_i4.p1", "Schmidtea_mediterranea_DN818761_c3_g1_i5.p1")
63	GO:0051920	peroxiredoxin activity	4	2	0.34	0.03914	c("Schmidtea_mediterranea_DN809055_c13_g1_i1.p1", "Schmidtea_mediterranea_DN809055_c13_g1_i2.p2")
64	GO:0097027	ubiquitin-protein transferase activator ...	4	2	0.34	0.03914	c("Schmidtea_mediterranea_DN816094_c2_g2_i3.p1", "Schmidtea_mediterranea_DN816677_c3_g2_i1.p1")
65	GO:0005049	nuclear export signal receptor activity	4	2	0.34	0.03914	c("Schmidtea_mediterranea_DN810271_c8_g3_i1.p1", "Schmidtea_mediterranea_DN810271_c8_g3_i4.p1")
66	GO:0016433	rRNA (adenine) methyltransferase activit...	4	2	0.34	0.03914	c("Schmidtea_mediterranea_DN782453_c0_g1_i1.p1", "Schmidtea_mediterranea_DN826162_c2_g1_i9.p1")
67	GO:0010997	anaphase-promoting complex binding	4	2	0.34	0.03914	c("Schmidtea_mediterranea_DN816094_c2_g2_i3.p1", "Schmidtea_mediterranea_DN816677_c3_g2_i1.p1")
68	GO:0071077	adenosine 3',5'-bisphosphate transmembra...	4	2	0.34	0.03914	c("Schmidtea_mediterranea_DN818761_c3_g1_i4.p1", "Schmidtea_mediterranea_DN818761_c3_g1_i5.p1")
69	GO:0004402	histone acetyltransferase activity	23	5	1.97	0.04197	c("Schmidtea_mediterranea_DN809473_c8_g2_i1.p1", "Schmidtea_mediterranea_DN810905_c12_g1_i4.p1", "Schmidtea_mediterranea_DN811387_c13_g1_i2.p1", "Schmidtea_mediterranea_DN820491_c9_g1_i2.p1", "Schmidtea_mediterranea_DN831540_c4_g1_i21.p1")
70	GO:0002161	aminoacyl-tRNA editing activity	10	3	0.86	0.04766	c("Schmidtea_mediterranea_DN807020_c11_g1_i6.p1", "Schmidtea_mediterranea_DN810666_c13_g2_i2.p1", "Schmidtea_mediterranea_DN819113_c8_g1_i5.p1")
71	GO:0003714	transcription corepressor activity	24	5	2.06	0.04941	c("Schmidtea_mediterranea_DN808291_c4_g1_i5.p1", "Schmidtea_mediterranea_DN809440_c7_g2_i2.p1", "Schmidtea_mediterranea_DN819806_c3_g1_i4.p1", "Schmidtea_mediterranea_DN819806_c3_g1_i7.p1", "Schmidtea_mediterranea_DN823513_c13_g1_i3.p1")
72	GO:0140110	transcription regulator activity	455	61	38.98	0.04950	c("Schmidtea_mediterranea_DN688345_c1_g1_i1.p2", "Schmidtea_mediterranea_DN718538_c0_g1_i1.p1", "Schmidtea_mediterranea_DN793146_c0_g1_i1.p1", "Schmidtea_mediterranea_DN794534_c0_g1_i1.p1", "Schmidtea_mediterranea_DN796133_c0_g1_i2.p1", "Schmidtea_mediterranea_DN796133_c0_g1_i4.p1", "Schmidtea_mediterranea_DN801145_c0_g1_i1.p1", "Schmidtea_mediterranea_DN801145_c0_g1_i2.p1", "Schmidtea_mediterran…
73	GO:0003690	double-stranded DNA binding	62	20	5.31	0.05842	c("Schmidtea_mediterranea_DN815884_c3_g8_i1.p1", "Schmidtea_mediterranea_DN816241_c11_g1_i2.p1", "Schmidtea_mediterranea_DN817565_c8_g3_i2.p2", "Schmidtea_mediterranea_DN818211_c5_g1_i16.p1", "Schmidtea_mediterranea_DN818211_c5_g1_i8.p1", "Schmidtea_mediterranea_DN820501_c6_g1_i4.p1", "Schmidtea_mediterranea_DN821046_c4_g1_i9.p1", "Schmidtea_mediterranea_DN821783_c5_g1_i11.p1", "Schmidtea_mediter…
74	GO:0031491	nucleosome binding	11	3	0.94	0.06147	c("Schmidtea_mediterranea_DN809962_c2_g1_i2.p2", "Schmidtea_mediterranea_DN817116_c8_g1_i1.p1", "Schmidtea_mediterranea_DN828064_c3_g1_i9.p1")
75	GO:0043175	RNA polymerase core enzyme binding	5	2	0.43	0.06158	c("Schmidtea_mediterranea_DN817746_c9_g1_i1.p1", "Schmidtea_mediterranea_DN822266_c5_g2_i2.p1")
76	GO:0036002	pre-mRNA binding	5	2	0.43	0.06158	c("Schmidtea_mediterranea_DN827535_c3_g1_i1.p1", "Schmidtea_mediterranea_DN827535_c4_g2_i3.p1")
77	GO:0008409	5'-3' exonuclease activity	5	2	0.43	0.06158	c("Schmidtea_mediterranea_DN819658_c3_g3_i15.p1", "Schmidtea_mediterranea_DN819658_c3_g3_i8.p1")
78	GO:0070063	RNA polymerase binding	5	2	0.43	0.06158	c("Schmidtea_mediterranea_DN817746_c9_g1_i1.p1", "Schmidtea_mediterranea_DN822266_c5_g2_i2.p1")
79	GO:0030515	snoRNA binding	5	2	0.43	0.06158	c("Schmidtea_mediterranea_DN16429_c0_g1_i2.p1", "Schmidtea_mediterranea_DN819027_c11_g1_i2.p1")
80	GO:0070122	isopeptidase activity	18	4	1.54	0.06223	c("Schmidtea_mediterranea_DN830435_c2_g1_i10.p1", "Schmidtea_mediterranea_DN830435_c2_g1_i12.p1", "Schmidtea_mediterranea_DN830435_c2_g1_i3.p1", "Schmidtea_mediterranea_DN830435_c2_g1_i4.p1")
81	GO:0016763	transferase activity, transferring pento...	34	6	2.91	0.06625	c("Schmidtea_mediterranea_DN803285_c17_g1_i1.p1", "Schmidtea_mediterranea_DN812402_c2_g2_i4.p1", "Schmidtea_mediterranea_DN821088_c2_g2_i1.p1", "Schmidtea_mediterranea_DN821528_c5_g1_i8.p1", "Schmidtea_mediterranea_DN821528_c5_g1_i9.p1", "Schmidtea_mediterranea_DN828138_c4_g1_i8.p2")
82	GO:0034212	peptide N-acetyltransferase activity	26	5	2.23	0.06646	c("Schmidtea_mediterranea_DN809473_c8_g2_i1.p1", "Schmidtea_mediterranea_DN810905_c12_g1_i4.p1", "Schmidtea_mediterranea_DN811387_c13_g1_i2.p1", "Schmidtea_mediterranea_DN820491_c9_g1_i2.p1", "Schmidtea_mediterranea_DN831540_c4_g1_i21.p1")
83	GO:0003682	chromatin binding	26	5	2.23	0.06646	c("Schmidtea_mediterranea_DN809753_c7_g2_i1.p1", "Schmidtea_mediterranea_DN809962_c2_g1_i2.p2", "Schmidtea_mediterranea_DN817116_c8_g1_i1.p1", "Schmidtea_mediterranea_DN819888_c6_g2_i4.p1", "Schmidtea_mediterranea_DN828064_c3_g1_i9.p1")
84	GO:0061733	peptide-lysine-N-acetyltransferase activ...	26	5	2.23	0.06646	c("Schmidtea_mediterranea_DN809473_c8_g2_i1.p1", "Schmidtea_mediterranea_DN810905_c12_g1_i4.p1", "Schmidtea_mediterranea_DN811387_c13_g1_i2.p1", "Schmidtea_mediterranea_DN820491_c9_g1_i2.p1", "Schmidtea_mediterranea_DN831540_c4_g1_i21.p1")
85	GO:0003887	DNA-directed DNA polymerase activity	78	11	6.68	0.06795	c("Schmidtea_mediterranea_DN810617_c1_g1_i2.p1", "Schmidtea_mediterranea_DN813047_c4_g2_i22.p1", "Schmidtea_mediterranea_DN813047_c4_g2_i8.p1", "Schmidtea_mediterranea_DN823207_c1_g1_i22.p1", "Schmidtea_mediterranea_DN823207_c1_g1_i6.p1", "Schmidtea_mediterranea_DN826862_c6_g1_i14.p1", "Schmidtea_mediterranea_DN830123_c1_g2_i1.p1", "Schmidtea_mediterranea_DN830123_c1_g2_i2.p1", "Schmidtea_mediter…
86	GO:0016278	lysine N-methyltransferase activity	35	6	3	0.07442	c("Schmidtea_mediterranea_DN797361_c0_g1_i1.p1", "Schmidtea_mediterranea_DN805238_c3_g2_i2.p1", "Schmidtea_mediterranea_DN818743_c0_g2_i9.p1", "Schmidtea_mediterranea_DN820946_c8_g1_i1.p1", "Schmidtea_mediterranea_DN824682_c9_g1_i1.p1", "Schmidtea_mediterranea_DN829712_c2_g1_i3.p1")
87	GO:0016279	protein-lysine N-methyltransferase activ...	35	6	3	0.07442	c("Schmidtea_mediterranea_DN797361_c0_g1_i1.p1", "Schmidtea_mediterranea_DN805238_c3_g2_i2.p1", "Schmidtea_mediterranea_DN818743_c0_g2_i9.p1", "Schmidtea_mediterranea_DN820946_c8_g1_i1.p1", "Schmidtea_mediterranea_DN824682_c9_g1_i1.p1", "Schmidtea_mediterranea_DN829712_c2_g1_i3.p1")
88	GO:0016779	nucleotidyltransferase activity	205	39	17.56	0.07522	c("Schmidtea_mediterranea_DN708778_c0_g1_i1.p1", "Schmidtea_mediterranea_DN800451_c0_g1_i5.p1", "Schmidtea_mediterranea_DN800726_c0_g1_i1.p1", "Schmidtea_mediterranea_DN804129_c5_g1_i2.p1", "Schmidtea_mediterranea_DN804129_c5_g2_i1.p1", "Schmidtea_mediterranea_DN804129_c5_g2_i2.p1", "Schmidtea_mediterranea_DN805058_c5_g3_i1.p1", "Schmidtea_mediterranea_DN805346_c0_g1_i13.p1", "Schmidtea_mediterra…
89	GO:0016742	hydroxymethyl-, formyl- and related tran...	12	3	1.03	0.07691	c("Schmidtea_mediterranea_DN810744_c3_g1_i4.p1", "Schmidtea_mediterranea_DN825198_c5_g1_i7.p1", "Schmidtea_mediterranea_DN826615_c5_g1_i5.p1")
90	GO:0003746	translation elongation factor activity	12	3	1.03	0.07691	c("Schmidtea_mediterranea_DN798663_c0_g1_i3.p1", "Schmidtea_mediterranea_DN803736_c2_g2_i1.p1", "Schmidtea_mediterranea_DN830919_c3_g1_i5.p1")
91	GO:0043022	ribosome binding	12	3	1.03	0.07691	c("Schmidtea_mediterranea_DN154325_c0_g1_i1.p1", "Schmidtea_mediterranea_DN803736_c2_g2_i1.p1", "Schmidtea_mediterranea_DN815674_c6_g1_i3.p1")
92	GO:0016741	transferase activity, transferring one-c...	173	46	14.82	0.08084	c("Schmidtea_mediterranea_DN1127987_c0_g1_i1.p1", "Schmidtea_mediterranea_DN782453_c0_g1_i1.p1", "Schmidtea_mediterranea_DN797361_c0_g1_i1.p1", "Schmidtea_mediterranea_DN804270_c6_g1_i8.p2", "Schmidtea_mediterranea_DN805238_c3_g2_i2.p1", "Schmidtea_mediterranea_DN805899_c15_g1_i1.p1", "Schmidtea_mediterranea_DN806257_c3_g1_i1.p1", "Schmidtea_mediterranea_DN808222_c2_g1_i2.p1", "Schmidtea_mediterr…
93	GO:0004799	thymidylate synthase activity	1	1	0.09	0.08567	Schmidtea_mediterranea_DN826136_c6_g1_i3.p1
94	GO:0003904	deoxyribodipyrimidine photo-lyase activi...	1	1	0.09	0.08567	Schmidtea_mediterranea_DN821143_c8_g1_i8.p1
95	GO:0003905	alkylbase DNA N-glycosylase activity	1	1	0.09	0.08567	Schmidtea_mediterranea_DN813278_c7_g1_i1.p1
96	GO:0010485	H4 histone acetyltransferase activity	1	1	0.09	0.08567	Schmidtea_mediterranea_DN809473_c8_g2_i1.p1
97	GO:0004070	aspartate carbamoyltransferase activity	1	1	0.09	0.08567	Schmidtea_mediterranea_DN826639_c2_g1_i2.p1
98	GO:0004046	aminoacylase activity	1	1	0.09	0.08567	Schmidtea_mediterranea_DN826053_c6_g1_i5.p1
99	GO:0002151	G-quadruplex RNA binding	1	1	0.09	0.08567	Schmidtea_mediterranea_DN816617_c12_g1_i1.p1
100	GO:0043998	H2A histone acetyltransferase activity	1	1	0.09	0.08567	Schmidtea_mediterranea_DN809473_c8_g2_i1.p1
101	GO:0003696	satellite DNA binding	1	1	0.09	0.08567	Schmidtea_mediterranea_DN816241_c11_g1_i2.p1
102	GO:0004132	dCMP deaminase activity	1	1	0.09	0.08567	Schmidtea_mediterranea_DN718905_c0_g1_i1.p1
103	GO:0004655	porphobilinogen synthase activity	1	1	0.09	0.08567	Schmidtea_mediterranea_DN813425_c10_g1_i3.p1
104	GO:0004370	glycerol kinase activity	1	1	0.09	0.08567	Schmidtea_mediterranea_DN820768_c7_g1_i6.p1
105	GO:0004371	glycerone kinase activity	1	1	0.09	0.08567	Schmidtea_mediterranea_DN815615_c7_g2_i7.p1
106	GO:0016812	hydrolase activity, acting on carbon-nit...	1	1	0.09	0.08567	Schmidtea_mediterranea_DN826639_c2_g1_i2.p1
107	GO:0016251	RNA polymerase II general transcription ...	1	1	0.09	0.08567	Schmidtea_mediterranea_DN821004_c0_g1_i8.p1
108	GO:0003688	DNA replication origin binding	1	1	0.09	0.08567	Schmidtea_mediterranea_DN815884_c3_g8_i1.p1
109	GO:0004610	phosphoacetylglucosamine mutase activity	1	1	0.09	0.08567	Schmidtea_mediterranea_DN820189_c5_g1_i11.p1
110	GO:0008176	tRNA (guanine-N7-)-methyltransferase act...	1	1	0.09	0.08567	Schmidtea_mediterranea_DN823421_c11_g1_i1.p1
111	GO:0004644	phosphoribosylglycinamide formyltransfer...	1	1	0.09	0.08567	Schmidtea_mediterranea_DN825198_c5_g1_i7.p1
112	GO:0004639	phosphoribosylaminoimidazolesuccinocarbo...	1	1	0.09	0.08567	Schmidtea_mediterranea_DN823097_c4_g1_i1.p1
113	GO:0016426	tRNA (adenine) methyltransferase activit...	1	1	0.09	0.08567	Schmidtea_mediterranea_DN818781_c2_g1_i1.p1
114	GO:0016427	tRNA (cytosine) methyltransferase activi...	1	1	0.09	0.08567	Schmidtea_mediterranea_DN824041_c1_g1_i2.p1
115	GO:0016428	tRNA (cytosine-5-)-methyltransferase act...	1	1	0.09	0.08567	Schmidtea_mediterranea_DN824041_c1_g1_i2.p1
116	GO:0016429	tRNA (adenine-N1-)-methyltransferase act...	1	1	0.09	0.08567	Schmidtea_mediterranea_DN818781_c2_g1_i1.p1
117	GO:0004457	lactate dehydrogenase activity	1	1	0.09	0.08567	Schmidtea_mediterranea_DN831836_c9_g1_i1.p1
118	GO:0004459	L-lactate dehydrogenase activity	1	1	0.09	0.08567	Schmidtea_mediterranea_DN831836_c9_g1_i1.p1
119	GO:0003979	UDP-glucose 6-dehydrogenase activity	1	1	0.09	0.08567	Schmidtea_mediterranea_DN805699_c17_g1_i4.p1
120	GO:0004590	orotidine-5'-phosphate decarboxylase act...	1	1	0.09	0.08567	Schmidtea_mediterranea_DN831600_c3_g5_i1.p1
121	GO:0003913	DNA photolyase activity	1	1	0.09	0.08567	Schmidtea_mediterranea_DN821143_c8_g1_i8.p1
122	GO:0008251	tRNA-specific adenosine deaminase activi...	1	1	0.09	0.08567	Schmidtea_mediterranea_DN829555_c4_g2_i1.p1
123	GO:0042083	5,10-methylenetetrahydrofolate-dependent...	1	1	0.09	0.08567	Schmidtea_mediterranea_DN826136_c6_g1_i3.p1
124	GO:0019207	kinase regulator activity	28	5	2.4	0.08637	c("Schmidtea_mediterranea_DN783905_c0_g1_i1.p1", "Schmidtea_mediterranea_DN797850_c0_g1_i1.p1", "Schmidtea_mediterranea_DN812555_c8_g1_i1.p1", "Schmidtea_mediterranea_DN827861_c11_g3_i5.p1", "Schmidtea_mediterranea_DN97734_c0_g1_i1.p1")
125	GO:0019887	protein kinase regulator activity	28	5	2.4	0.08637	c("Schmidtea_mediterranea_DN783905_c0_g1_i1.p1", "Schmidtea_mediterranea_DN797850_c0_g1_i1.p1", "Schmidtea_mediterranea_DN812555_c8_g1_i1.p1", "Schmidtea_mediterranea_DN827861_c11_g3_i5.p1", "Schmidtea_mediterranea_DN97734_c0_g1_i1.p1")
126	GO:0000175	3'-5'-exoribonuclease activity	6	2	0.51	0.08722	c("Schmidtea_mediterranea_DN799696_c0_g1_i1.p1", "Schmidtea_mediterranea_DN830074_c5_g1_i3.p1")
127	GO:0030274	LIM domain binding	6	2	0.51	0.08722	c("Schmidtea_mediterranea_DN802490_c0_g1_i1.p1", "Schmidtea_mediterranea_DN811037_c15_g1_i14.p1")
128	GO:0001671	ATPase activator activity	6	2	0.51	0.08722	c("Schmidtea_mediterranea_DN817917_c13_g1_i3.p1", "Schmidtea_mediterranea_DN817917_c13_g1_i4.p1")
129	GO:0032574	5'-3' RNA helicase activity	6	2	0.51	0.08722	c("Schmidtea_mediterranea_DN824410_c5_g1_i3.p1", "Schmidtea_mediterranea_DN824410_c5_g1_i6.p1")
130	GO:0003910	DNA ligase (ATP) activity	6	2	0.51	0.08722	c("Schmidtea_mediterranea_DN807472_c6_g1_i10.p1", "Schmidtea_mediterranea_DN807472_c6_g1_i7.p1")
131	GO:0032027	myosin light chain binding	6	2	0.51	0.08722	c("Schmidtea_mediterranea_DN819328_c6_g1_i1.p1", "Schmidtea_mediterranea_DN819328_c6_g1_i6.p1")
132	GO:0017022	myosin binding	6	2	0.51	0.08722	c("Schmidtea_mediterranea_DN819328_c6_g1_i1.p1", "Schmidtea_mediterranea_DN819328_c6_g1_i6.p1")
133	GO:0030234	enzyme regulator activity	220	25	18.85	0.08884	c("Schmidtea_mediterranea_DN676682_c0_g1_i1.p1", "Schmidtea_mediterranea_DN766804_c0_g1_i1.p1", "Schmidtea_mediterranea_DN783905_c0_g1_i1.p1", "Schmidtea_mediterranea_DN797850_c0_g1_i1.p1", "Schmidtea_mediterranea_DN799239_c1_g1_i1.p1", "Schmidtea_mediterranea_DN802431_c1_g1_i3.p1", "Schmidtea_mediterranea_DN812555_c8_g1_i1.p1", "Schmidtea_mediterranea_DN816094_c2_g2_i3.p1", "Schmidtea_mediterran…
134	GO:0008135	translation factor activity, RNA binding	73	10	6.25	0.09241	c("Schmidtea_mediterranea_DN521794_c0_g2_i1.p1", "Schmidtea_mediterranea_DN798663_c0_g1_i3.p1", "Schmidtea_mediterranea_DN803736_c2_g2_i1.p1", "Schmidtea_mediterranea_DN805300_c19_g1_i1.p1", "Schmidtea_mediterranea_DN806381_c8_g1_i1.p1", "Schmidtea_mediterranea_DN808202_c1_g1_i2.p1", "Schmidtea_mediterranea_DN808202_c1_g1_i7.p1", "Schmidtea_mediterranea_DN824288_c3_g1_i7.p1", "Schmidtea_mediterra…
135	GO:0003700	DNA-binding transcription factor activit...	379	40	32.47	0.09822	c("Schmidtea_mediterranea_DN688345_c1_g1_i1.p2", "Schmidtea_mediterranea_DN718538_c0_g1_i1.p1", "Schmidtea_mediterranea_DN793146_c0_g1_i1.p1", "Schmidtea_mediterranea_DN796133_c0_g1_i2.p1", "Schmidtea_mediterranea_DN796133_c0_g1_i4.p1", "Schmidtea_mediterranea_DN801145_c0_g1_i1.p1", "Schmidtea_mediterranea_DN801145_c0_g1_i2.p1", "Schmidtea_mediterranea_DN801902_c10_g1_i2.p1", "Schmidtea_mediterra…
136	GO:0004519	endonuclease activity	84	11	7.2	0.10271	c("Schmidtea_mediterranea_DN764599_c0_g1_i2.p1", "Schmidtea_mediterranea_DN803498_c8_g2_i1.p1", "Schmidtea_mediterranea_DN803520_c12_g1_i4.p1", "Schmidtea_mediterranea_DN818743_c1_g1_i1.p1", "Schmidtea_mediterranea_DN825881_c2_g2_i5.p2", "Schmidtea_mediterranea_DN826278_c3_g1_i6.p1", "Schmidtea_mediterranea_DN826577_c10_g4_i1.p1", "Schmidtea_mediterranea_DN826577_c10_g4_i3.p1", "Schmidtea_mediter…
137	GO:0005245	voltage-gated calcium channel activity	30	5	2.57	0.10905	c("Schmidtea_mediterranea_DN809334_c11_g1_i5.p1", "Schmidtea_mediterranea_DN810796_c13_g2_i2.p1", "Schmidtea_mediterranea_DN817260_c3_g1_i11.p1", "Schmidtea_mediterranea_DN825319_c3_g2_i14.p1", "Schmidtea_mediterranea_DN831672_c12_g6_i3.p1")
138	GO:0003950	NAD+ ADP-ribosyltransferase activity	14	3	1.2	0.11215	c("Schmidtea_mediterranea_DN803285_c17_g1_i1.p1", "Schmidtea_mediterranea_DN821528_c5_g1_i8.p1", "Schmidtea_mediterranea_DN821528_c5_g1_i9.p1")
139	GO:0004722	protein serine/threonine phosphatase act...	48	7	4.11	0.11289	c("Schmidtea_mediterranea_DN801821_c0_g2_i1.p1", "Schmidtea_mediterranea_DN809273_c4_g3_i1.p1", "Schmidtea_mediterranea_DN809667_c14_g1_i1.p2", "Schmidtea_mediterranea_DN820711_c12_g1_i12.p1", "Schmidtea_mediterranea_DN820711_c12_g1_i2.p1", "Schmidtea_mediterranea_DN820711_c12_g1_i4.p1", "Schmidtea_mediterranea_DN822266_c5_g2_i2.p1")
140	GO:0003909	DNA ligase activity	7	2	0.6	0.11535	c("Schmidtea_mediterranea_DN807472_c6_g1_i10.p1", "Schmidtea_mediterranea_DN807472_c6_g1_i7.p1")
141	GO:0004531	deoxyribonuclease II activity	7	2	0.6	0.11535	c("Schmidtea_mediterranea_DN828762_c11_g1_i2.p1", "Schmidtea_mediterranea_DN828762_c11_g1_i8.p1")
142	GO:0004532	exoribonuclease activity	7	2	0.6	0.11535	c("Schmidtea_mediterranea_DN799696_c0_g1_i1.p1", "Schmidtea_mediterranea_DN830074_c5_g1_i3.p1")
143	GO:0016896	exoribonuclease activity, producing 5'-p...	7	2	0.6	0.11535	c("Schmidtea_mediterranea_DN799696_c0_g1_i1.p1", "Schmidtea_mediterranea_DN830074_c5_g1_i3.p1")
144	GO:0003725	double-stranded RNA binding	7	2	0.6	0.11535	c("Schmidtea_mediterranea_DN818481_c2_g1_i1.p1", "Schmidtea_mediterranea_DN831188_c3_g3_i14.p1")
145	GO:0016889	endodeoxyribonuclease activity, producin...	7	2	0.6	0.11535	c("Schmidtea_mediterranea_DN828762_c11_g1_i2.p1", "Schmidtea_mediterranea_DN828762_c11_g1_i8.p1")
146	GO:0003735	structural constituent of ribosome	253	27	21.67	0.13807	c("Schmidtea_mediterranea_DN1395809_c0_g1_i1.p1", "Schmidtea_mediterranea_DN743654_c0_g1_i1.p1", "Schmidtea_mediterranea_DN798739_c0_g2_i1.p1", "Schmidtea_mediterranea_DN802591_c15_g2_i1.p1", "Schmidtea_mediterranea_DN803536_c9_g1_i3.p1", "Schmidtea_mediterranea_DN804205_c0_g1_i2.p1", "Schmidtea_mediterranea_DN807781_c8_g1_i1.p1", "Schmidtea_mediterranea_DN810450_c2_g1_i1.p1", "Schmidtea_mediterr…
147	GO:0016853	isomerase activity	114	24	9.77	0.14054	c("Schmidtea_mediterranea_DN802752_c9_g1_i6.p1", "Schmidtea_mediterranea_DN806857_c9_g2_i2.p1", "Schmidtea_mediterranea_DN806958_c1_g1_i8.p1", "Schmidtea_mediterranea_DN809651_c1_g1_i9.p2", "Schmidtea_mediterranea_DN810417_c14_g1_i1.p1", "Schmidtea_mediterranea_DN812212_c6_g1_i8.p1", "Schmidtea_mediterranea_DN812738_c11_g1_i1.p1", "Schmidtea_mediterranea_DN814275_c2_g1_i2.p1", "Schmidtea_mediterr…
148	GO:0008094	DNA-dependent ATPase activity	18	7	1.54	0.14463	c("Schmidtea_mediterranea_DN821862_c4_g1_i3.p1", "Schmidtea_mediterranea_DN821862_c4_g1_i6.p1", "Schmidtea_mediterranea_DN826979_c2_g1_i5.p1", "Schmidtea_mediterranea_DN826979_c2_g1_i7.p1", "Schmidtea_mediterranea_DN826979_c2_g1_i8.p1", "Schmidtea_mediterranea_DN831570_c7_g12_i2.p1", "Schmidtea_mediterranea_DN831570_c7_g12_i3.p1")
149	GO:0051184	cofactor transmembrane transporter activ...	8	2	0.69	0.14537	c("Schmidtea_mediterranea_DN818761_c3_g1_i4.p1", "Schmidtea_mediterranea_DN818761_c3_g1_i5.p1")
150	GO:0051185	coenzyme transmembrane transporter activ...	8	2	0.69	0.14537	c("Schmidtea_mediterranea_DN818761_c3_g1_i4.p1", "Schmidtea_mediterranea_DN818761_c3_g1_i5.p1")
151	GO:0000295	adenine nucleotide transmembrane transpo...	33	5	2.83	0.14780	c("Schmidtea_mediterranea_DN647793_c0_g1_i2.p1", "Schmidtea_mediterranea_DN809696_c4_g1_i3.p1", "Schmidtea_mediterranea_DN818761_c3_g1_i4.p1", "Schmidtea_mediterranea_DN818761_c3_g1_i5.p1", "Schmidtea_mediterranea_DN823805_c8_g1_i9.p1")
152	GO:0015605	organophosphate ester transmembrane tran...	33	5	2.83	0.14780	c("Schmidtea_mediterranea_DN647793_c0_g1_i2.p1", "Schmidtea_mediterranea_DN809696_c4_g1_i3.p1", "Schmidtea_mediterranea_DN818761_c3_g1_i4.p1", "Schmidtea_mediterranea_DN818761_c3_g1_i5.p1", "Schmidtea_mediterranea_DN823805_c8_g1_i9.p1")
153	GO:0015215	nucleotide transmembrane transporter act...	33	5	2.83	0.14780	c("Schmidtea_mediterranea_DN647793_c0_g1_i2.p1", "Schmidtea_mediterranea_DN809696_c4_g1_i3.p1", "Schmidtea_mediterranea_DN818761_c3_g1_i4.p1", "Schmidtea_mediterranea_DN818761_c3_g1_i5.p1", "Schmidtea_mediterranea_DN823805_c8_g1_i9.p1")
154	GO:0015216	purine nucleotide transmembrane transpor...	33	5	2.83	0.14780	c("Schmidtea_mediterranea_DN647793_c0_g1_i2.p1", "Schmidtea_mediterranea_DN809696_c4_g1_i3.p1", "Schmidtea_mediterranea_DN818761_c3_g1_i4.p1", "Schmidtea_mediterranea_DN818761_c3_g1_i5.p1", "Schmidtea_mediterranea_DN823805_c8_g1_i9.p1")
155	GO:0005346	purine ribonucleotide transmembrane tran...	33	5	2.83	0.14780	c("Schmidtea_mediterranea_DN647793_c0_g1_i2.p1", "Schmidtea_mediterranea_DN809696_c4_g1_i3.p1", "Schmidtea_mediterranea_DN818761_c3_g1_i4.p1", "Schmidtea_mediterranea_DN818761_c3_g1_i5.p1", "Schmidtea_mediterranea_DN823805_c8_g1_i9.p1")
156	GO:0140101	catalytic activity, acting on a tRNA	95	15	8.14	0.15150	c("Schmidtea_mediterranea_DN801622_c0_g1_i1.p1", "Schmidtea_mediterranea_DN804719_c17_g1_i2.p1", "Schmidtea_mediterranea_DN807020_c11_g1_i6.p1", "Schmidtea_mediterranea_DN808322_c10_g1_i1.p1", "Schmidtea_mediterranea_DN808973_c11_g1_i5.p1", "Schmidtea_mediterranea_DN810666_c13_g2_i2.p1", "Schmidtea_mediterranea_DN818781_c2_g1_i1.p1", "Schmidtea_mediterranea_DN819113_c8_g1_i5.p1", "Schmidtea_medit…
157	GO:0016538	cyclin-dependent protein serine/threonin...	16	3	1.37	0.15228	c("Schmidtea_mediterranea_DN783905_c0_g1_i1.p1", "Schmidtea_mediterranea_DN827861_c11_g3_i5.p1", "Schmidtea_mediterranea_DN97734_c0_g1_i1.p1")
158	GO:0016407	acetyltransferase activity	52	13	4.45	0.16310	c("Schmidtea_mediterranea_DN806109_c6_g1_i14.p1", "Schmidtea_mediterranea_DN806109_c6_g1_i7.p1", "Schmidtea_mediterranea_DN806679_c0_g1_i1.p1", "Schmidtea_mediterranea_DN809473_c8_g2_i1.p1", "Schmidtea_mediterranea_DN810905_c12_g1_i4.p1", "Schmidtea_mediterranea_DN811387_c13_g1_i2.p1", "Schmidtea_mediterranea_DN813699_c2_g1_i1.p1", "Schmidtea_mediterranea_DN813699_c2_g1_i8.p1", "Schmidtea_mediter…
159	GO:0008988	rRNA (adenine-N6-)-methyltransferase act...	2	1	0.17	0.16400	Schmidtea_mediterranea_DN826162_c2_g1_i9.p1
160	GO:0016725	oxidoreductase activity, acting on CH or...	2	1	0.17	0.16400	Schmidtea_mediterranea_DN824603_c15_g1_i1.p1
161	GO:0016728	oxidoreductase activity, acting on CH or...	2	1	0.17	0.16400	Schmidtea_mediterranea_DN824603_c15_g1_i1.p1
162	GO:0016712	oxidoreductase activity, acting on paire...	2	1	0.17	0.16400	Schmidtea_mediterranea_DN822014_c1_g1_i16.p1
163	GO:0016743	carboxyl- or carbamoyltransferase activi...	2	1	0.17	0.16400	Schmidtea_mediterranea_DN826639_c2_g1_i2.p1
164	GO:0000179	rRNA (adenine-N6,N6-)-dimethyltransferas...	2	1	0.17	0.16400	Schmidtea_mediterranea_DN782453_c0_g1_i1.p1
165	GO:0004088	carbamoyl-phosphate synthase (glutamine-...	2	1	0.17	0.16400	Schmidtea_mediterranea_DN826639_c2_g1_i2.p1
166	GO:0017147	Wnt-protein binding	2	1	0.17	0.16400	Schmidtea_mediterranea_DN808251_c14_g1_i2.p2
167	GO:0004748	ribonucleoside-diphosphate reductase act...	2	1	0.17	0.16400	Schmidtea_mediterranea_DN824603_c15_g1_i1.p1
168	GO:0004176	ATP-dependent peptidase activity	2	1	0.17	0.16400	Schmidtea_mediterranea_DN816454_c6_g2_i2.p1
169	GO:0061608	nuclear import signal receptor activity	2	1	0.17	0.16400	Schmidtea_mediterranea_DN828279_c4_g1_i1.p1
170	GO:0000995	RNA polymerase III general transcription...	2	1	0.17	0.16400	Schmidtea_mediterranea_DN818656_c6_g1_i4.p1
171	GO:0003896	DNA primase activity	2	1	0.17	0.16400	Schmidtea_mediterranea_DN800726_c0_g1_i1.p1
172	GO:0047617	acyl-CoA hydrolase activity	2	1	0.17	0.16400	Schmidtea_mediterranea_DN811007_c7_g2_i2.p1
173	GO:0016833	oxo-acid-lyase activity	2	1	0.17	0.16400	Schmidtea_mediterranea_DN824529_c6_g3_i3.p1
174	GO:0042285	xylosyltransferase activity	2	1	0.17	0.16400	Schmidtea_mediterranea_DN828138_c4_g1_i8.p2
175	GO:0097506	deaminated base DNA N-glycosylase activi...	2	1	0.17	0.16400	Schmidtea_mediterranea_DN802239_c0_g1_i2.p1
176	GO:0008353	RNA polymerase II CTD heptapeptide repea...	2	1	0.17	0.16400	Schmidtea_mediterranea_DN799304_c0_g1_i1.p1
177	GO:0030151	molybdenum ion binding	2	1	0.17	0.16400	Schmidtea_mediterranea_DN826538_c15_g1_i1.p1
178	GO:0003883	CTP synthase activity	2	1	0.17	0.16400	Schmidtea_mediterranea_DN817304_c7_g1_i1.p1
179	GO:0030158	protein xylosyltransferase activity	2	1	0.17	0.16400	Schmidtea_mediterranea_DN828138_c4_g1_i8.p2
180	GO:0016597	amino acid binding	2	1	0.17	0.16400	Schmidtea_mediterranea_DN826639_c2_g1_i2.p1
181	GO:0061575	cyclin-dependent protein serine/threonin...	2	1	0.17	0.16400	Schmidtea_mediterranea_DN827861_c11_g3_i5.p1
182	GO:0004844	uracil DNA N-glycosylase activity	2	1	0.17	0.16400	Schmidtea_mediterranea_DN802239_c0_g1_i2.p1
183	GO:0035252	UDP-xylosyltransferase activity	2	1	0.17	0.16400	Schmidtea_mediterranea_DN828138_c4_g1_i8.p2
184	GO:0050290	sphingomyelin phosphodiesterase D activi...	2	1	0.17	0.16400	Schmidtea_mediterranea_DN823047_c2_g1_i4.p1
185	GO:0051721	protein phosphatase 2A binding	2	1	0.17	0.16400	Schmidtea_mediterranea_DN822112_c3_g1_i12.p1
186	GO:0009019	tRNA (guanine-N1-)-methyltransferase act...	2	1	0.17	0.16400	Schmidtea_mediterranea_DN823190_c7_g1_i2.p1
187	GO:0061731	ribonucleoside-diphosphate reductase act...	2	1	0.17	0.16400	Schmidtea_mediterranea_DN824603_c15_g1_i1.p1
188	GO:0004416	hydroxyacylglutathione hydrolase activit...	2	1	0.17	0.16400	Schmidtea_mediterranea_DN803694_c12_g2_i2.p1
189	GO:0004419	hydroxymethylglutaryl-CoA lyase activity	2	1	0.17	0.16400	Schmidtea_mediterranea_DN824529_c6_g3_i3.p1
190	GO:0000774	adenyl-nucleotide exchange factor activi...	2	1	0.17	0.16400	Schmidtea_mediterranea_DN676682_c0_g1_i1.p1
191	GO:0003743	translation initiation factor activity	53	7	4.54	0.16509	c("Schmidtea_mediterranea_DN521794_c0_g2_i1.p1", "Schmidtea_mediterranea_DN805300_c19_g1_i1.p1", "Schmidtea_mediterranea_DN806381_c8_g1_i1.p1", "Schmidtea_mediterranea_DN808202_c1_g1_i2.p1", "Schmidtea_mediterranea_DN808202_c1_g1_i7.p1", "Schmidtea_mediterranea_DN824288_c3_g1_i7.p1", "Schmidtea_mediterranea_DN831919_c7_g1_i3.p1")
192	GO:0004520	endodeoxyribonuclease activity	9	2	0.77	0.17674	c("Schmidtea_mediterranea_DN828762_c11_g1_i2.p1", "Schmidtea_mediterranea_DN828762_c11_g1_i8.p1")
193	GO:0004013	adenosylhomocysteinase activity	9	2	0.77	0.17674	c("Schmidtea_mediterranea_DN814067_c3_g2_i2.p1", "Schmidtea_mediterranea_DN814067_c3_g2_i4.p1")
194	GO:0019104	DNA N-glycosylase activity	9	2	0.77	0.17674	c("Schmidtea_mediterranea_DN802239_c0_g1_i2.p1", "Schmidtea_mediterranea_DN813278_c7_g1_i1.p1")
195	GO:0016801	hydrolase activity, acting on ether bond...	9	2	0.77	0.17674	c("Schmidtea_mediterranea_DN814067_c3_g2_i2.p1", "Schmidtea_mediterranea_DN814067_c3_g2_i4.p1")
196	GO:0016802	trialkylsulfonium hydrolase activity	9	2	0.77	0.17674	c("Schmidtea_mediterranea_DN814067_c3_g2_i2.p1", "Schmidtea_mediterranea_DN814067_c3_g2_i4.p1")
197	GO:0016799	hydrolase activity, hydrolyzing N-glycos...	9	2	0.77	0.17674	c("Schmidtea_mediterranea_DN802239_c0_g1_i2.p1", "Schmidtea_mediterranea_DN813278_c7_g1_i1.p1")
198	GO:0031072	heat shock protein binding	9	2	0.77	0.17674	c("Schmidtea_mediterranea_DN802115_c1_g2_i2.p1", "Schmidtea_mediterranea_DN825730_c3_g1_i2.p1")
199	GO:0052689	carboxylic ester hydrolase activity	53	12	4.54	0.17683	c("Schmidtea_mediterranea_DN807020_c11_g1_i6.p1", "Schmidtea_mediterranea_DN807953_c6_g2_i1.p1", "Schmidtea_mediterranea_DN809137_c11_g3_i1.p1", "Schmidtea_mediterranea_DN810666_c13_g2_i2.p1", "Schmidtea_mediterranea_DN812576_c6_g3_i1.p3", "Schmidtea_mediterranea_DN812576_c6_g3_i2.p1", "Schmidtea_mediterranea_DN812931_c6_g1_i2.p1", "Schmidtea_mediterranea_DN819113_c8_g1_i5.p1", "Schmidtea_mediter…
200	GO:0008138	protein tyrosine/serine/threonine phosph...	36	5	3.08	0.19149	c("Schmidtea_mediterranea_DN807994_c13_g1_i15.p1", "Schmidtea_mediterranea_DN816760_c9_g2_i3.p1", "Schmidtea_mediterranea_DN819867_c4_g1_i4.p1", "Schmidtea_mediterranea_DN824941_c10_g5_i1.p1", "Schmidtea_mediterranea_DN830239_c1_g1_i2.p1")
201	GO:0042887	amide transmembrane transporter activity	10	2	0.86	0.20901	c("Schmidtea_mediterranea_DN818761_c3_g1_i4.p1", "Schmidtea_mediterranea_DN818761_c3_g1_i5.p1")
202	GO:0047429	nucleoside-triphosphate diphosphatase ac...	10	2	0.86	0.20901	c("Schmidtea_mediterranea_DN189217_c0_g1_i2.p1", "Schmidtea_mediterranea_DN802446_c0_g1_i1.p1")
203	GO:0019239	deaminase activity	26	7	2.23	0.21799	c("Schmidtea_mediterranea_DN718905_c0_g1_i1.p1", "Schmidtea_mediterranea_DN806373_c4_g2_i12.p1", "Schmidtea_mediterranea_DN812322_c3_g1_i8.p1", "Schmidtea_mediterranea_DN818991_c12_g1_i2.p1", "Schmidtea_mediterranea_DN822317_c2_g1_i2.p1", "Schmidtea_mediterranea_DN828817_c9_g1_i9.p3", "Schmidtea_mediterranea_DN829555_c4_g2_i1.p1")
204	GO:0044389	ubiquitin-like protein ligase binding	19	3	1.63	0.21909	c("Schmidtea_mediterranea_DN806276_c8_g1_i2.p1", "Schmidtea_mediterranea_DN814946_c4_g1_i1.p1", "Schmidtea_mediterranea_DN818194_c4_g1_i1.p1")
205	GO:0031625	ubiquitin protein ligase binding	19	3	1.63	0.21909	c("Schmidtea_mediterranea_DN806276_c8_g1_i2.p1", "Schmidtea_mediterranea_DN814946_c4_g1_i1.p1", "Schmidtea_mediterranea_DN818194_c4_g1_i1.p1")
206	GO:0043021	ribonucleoprotein complex binding	19	3	1.63	0.21909	c("Schmidtea_mediterranea_DN154325_c0_g1_i1.p1", "Schmidtea_mediterranea_DN803736_c2_g2_i1.p1", "Schmidtea_mediterranea_DN815674_c6_g1_i3.p1")
207	GO:0008276	protein methyltransferase activity	58	13	4.97	0.22265	c("Schmidtea_mediterranea_DN1127987_c0_g1_i1.p1", "Schmidtea_mediterranea_DN797361_c0_g1_i1.p1", "Schmidtea_mediterranea_DN805238_c3_g2_i2.p1", "Schmidtea_mediterranea_DN816680_c3_g1_i3.p1", "Schmidtea_mediterranea_DN818743_c0_g2_i9.p1", "Schmidtea_mediterranea_DN819822_c7_g1_i2.p1", "Schmidtea_mediterranea_DN820946_c8_g1_i1.p1", "Schmidtea_mediterranea_DN822200_c1_g3_i1.p1", "Schmidtea_mediterra…
208	GO:0018024	histone-lysine N-methyltransferase activ...	29	4	2.48	0.23376	c("Schmidtea_mediterranea_DN805238_c3_g2_i2.p1", "Schmidtea_mediterranea_DN818743_c0_g2_i9.p1", "Schmidtea_mediterranea_DN824682_c9_g1_i1.p1", "Schmidtea_mediterranea_DN829712_c2_g1_i3.p1")
209	GO:0042054	histone methyltransferase activity	29	4	2.48	0.23376	c("Schmidtea_mediterranea_DN805238_c3_g2_i2.p1", "Schmidtea_mediterranea_DN818743_c0_g2_i9.p1", "Schmidtea_mediterranea_DN824682_c9_g1_i1.p1", "Schmidtea_mediterranea_DN829712_c2_g1_i3.p1")
210	GO:0019209	kinase activator activity	3	1	0.26	0.23563	Schmidtea_mediterranea_DN827861_c11_g3_i5.p1
211	GO:0099122	RNA polymerase II C-terminal domain bind...	3	1	0.26	0.23563	Schmidtea_mediterranea_DN817746_c9_g1_i1.p1
212	GO:0004526	ribonuclease P activity	3	1	0.26	0.23563	Schmidtea_mediterranea_DN825881_c2_g2_i5.p2
213	GO:0001098	basal transcription machinery binding	3	1	0.26	0.23563	Schmidtea_mediterranea_DN817746_c9_g1_i1.p1
214	GO:0001099	basal RNA polymerase II transcription ma...	3	1	0.26	0.23563	Schmidtea_mediterranea_DN817746_c9_g1_i1.p1
215	GO:0003720	telomerase activity	3	1	0.26	0.23563	Schmidtea_mediterranea_DN820672_c1_g1_i13.p1
216	GO:0003721	telomerase RNA reverse transcriptase act...	3	1	0.26	0.23563	Schmidtea_mediterranea_DN820672_c1_g1_i13.p1
217	GO:0016670	oxidoreductase activity, acting on a sul...	3	1	0.26	0.23563	Schmidtea_mediterranea_DN805648_c12_g1_i2.p1
218	GO:0051499	D-aminoacyl-tRNA deacylase activity	3	1	0.26	0.23563	Schmidtea_mediterranea_DN819113_c8_g1_i5.p1
219	GO:0016882	cyclo-ligase activity	3	1	0.26	0.23563	Schmidtea_mediterranea_DN825198_c5_g1_i7.p1
220	GO:0000993	RNA polymerase II complex binding	3	1	0.26	0.23563	Schmidtea_mediterranea_DN817746_c9_g1_i1.p1
221	GO:0004146	dihydrofolate reductase activity	3	1	0.26	0.23563	Schmidtea_mediterranea_DN813387_c7_g1_i1.p1
222	GO:0004641	phosphoribosylformylglycinamidine cyclo-...	3	1	0.26	0.23563	Schmidtea_mediterranea_DN825198_c5_g1_i7.p1
223	GO:0004643	phosphoribosylaminoimidazolecarboxamide ...	3	1	0.26	0.23563	Schmidtea_mediterranea_DN826615_c5_g1_i5.p1
224	GO:0016971	flavin-linked sulfhydryl oxidase activit...	3	1	0.26	0.23563	Schmidtea_mediterranea_DN805648_c12_g1_i2.p1
225	GO:0016972	thiol oxidase activity	3	1	0.26	0.23563	Schmidtea_mediterranea_DN805648_c12_g1_i2.p1
226	GO:0003868	4-hydroxyphenylpyruvate dioxygenase acti...	3	1	0.26	0.23563	Schmidtea_mediterranea_DN809158_c0_g1_i4.p1
227	GO:0004823	leucine-tRNA ligase activity	3	1	0.26	0.23563	Schmidtea_mediterranea_DN810666_c13_g2_i2.p1
228	GO:0004827	proline-tRNA ligase activity	3	1	0.26	0.23563	Schmidtea_mediterranea_DN819431_c7_g1_i5.p1
229	GO:0004818	glutamate-tRNA ligase activity	3	1	0.26	0.23563	Schmidtea_mediterranea_DN808973_c11_g1_i5.p1
230	GO:0016422	mRNA (2'-O-methyladenosine-N6-)-methyltr...	3	1	0.26	0.23563	Schmidtea_mediterranea_DN817746_c9_g1_i1.p1
231	GO:0034511	U3 snoRNA binding	3	1	0.26	0.23563	Schmidtea_mediterranea_DN819027_c11_g1_i2.p1
232	GO:0004832	valine-tRNA ligase activity	3	1	0.26	0.23563	Schmidtea_mediterranea_DN807020_c11_g1_i6.p1
233	GO:0030337	DNA polymerase processivity factor activ...	3	1	0.26	0.23563	Schmidtea_mediterranea_DN830092_c3_g1_i1.p1
234	GO:0016530	metallochaperone activity	3	1	0.26	0.23563	Schmidtea_mediterranea_DN831570_c7_g10_i1.p1
235	GO:0016531	copper chaperone activity	3	1	0.26	0.23563	Schmidtea_mediterranea_DN831570_c7_g10_i1.p1
236	GO:0003937	IMP cyclohydrolase activity	3	1	0.26	0.23563	Schmidtea_mediterranea_DN826615_c5_g1_i5.p1
237	GO:0030295	protein kinase activator activity	3	1	0.26	0.23563	Schmidtea_mediterranea_DN827861_c11_g3_i5.p1
238	GO:0008641	ubiquitin-like modifier activating enzym...	24	6	2.06	0.24163	c("Schmidtea_mediterranea_DN816440_c6_g1_i4.p1", "Schmidtea_mediterranea_DN829590_c2_g1_i3.p1", "Schmidtea_mediterranea_DN829590_c2_g1_i6.p1", "Schmidtea_mediterranea_DN831736_c4_g2_i1.p1", "Schmidtea_mediterranea_DN831736_c4_g2_i7.p1", "Schmidtea_mediterranea_DN831736_c4_g2_i8.p2")
239	GO:0031369	translation initiation factor binding	11	2	0.94	0.24179	c("Schmidtea_mediterranea_DN808202_c1_g1_i2.p1", "Schmidtea_mediterranea_DN808202_c1_g1_i7.p1")
240	GO:0010181	FMN binding	11	2	0.94	0.24179	c("Schmidtea_mediterranea_DN824878_c15_g1_i1.p1", "Schmidtea_mediterranea_DN828183_c5_g1_i6.p1")
241	GO:0016874	ligase activity	175	23	14.99	0.26590	c("Schmidtea_mediterranea_DN804719_c17_g1_i2.p1", "Schmidtea_mediterranea_DN807020_c11_g1_i6.p1", "Schmidtea_mediterranea_DN807472_c6_g1_i10.p1", "Schmidtea_mediterranea_DN807472_c6_g1_i7.p1", "Schmidtea_mediterranea_DN808322_c10_g1_i1.p1", "Schmidtea_mediterranea_DN808973_c11_g1_i5.p1", "Schmidtea_mediterranea_DN809970_c8_g1_i1.p1", "Schmidtea_mediterranea_DN810666_c13_g2_i2.p1", "Schmidtea_medi…
242	GO:0000049	tRNA binding	12	2	1.03	0.27477	c("Schmidtea_mediterranea_DN808973_c11_g1_i5.p1", "Schmidtea_mediterranea_DN831985_c5_g4_i3.p2")
243	GO:0043177	organic acid binding	12	2	1.03	0.27477	c("Schmidtea_mediterranea_DN826639_c2_g1_i2.p1", "Schmidtea_mediterranea_DN828021_c4_g1_i10.p1")
244	GO:0016894	endonuclease activity, active with eithe...	12	2	1.03	0.27477	c("Schmidtea_mediterranea_DN828762_c11_g1_i2.p1", "Schmidtea_mediterranea_DN828762_c11_g1_i8.p1")
245	GO:0016790	thiolester hydrolase activity	12	2	1.03	0.27477	c("Schmidtea_mediterranea_DN803694_c12_g2_i2.p1", "Schmidtea_mediterranea_DN811007_c7_g2_i2.p1")
246	GO:0031406	carboxylic acid binding	12	2	1.03	0.27477	c("Schmidtea_mediterranea_DN826639_c2_g1_i2.p1", "Schmidtea_mediterranea_DN828021_c4_g1_i10.p1")
247	GO:0016810	hydrolase activity, acting on carbon-nit...	59	10	5.05	0.28282	c("Schmidtea_mediterranea_DN718905_c0_g1_i1.p1", "Schmidtea_mediterranea_DN806373_c4_g2_i12.p1", "Schmidtea_mediterranea_DN812322_c3_g1_i8.p1", "Schmidtea_mediterranea_DN820900_c10_g2_i2.p1", "Schmidtea_mediterranea_DN822317_c2_g1_i2.p1", "Schmidtea_mediterranea_DN823296_c0_g1_i4.p1", "Schmidtea_mediterranea_DN826053_c6_g1_i5.p1", "Schmidtea_mediterranea_DN826615_c5_g1_i5.p1", "Schmidtea_mediterr…
248	GO:0140098	catalytic activity, acting on RNA	259	55	22.19	0.28923	c("Schmidtea_mediterranea_DN708778_c0_g1_i1.p1", "Schmidtea_mediterranea_DN782453_c0_g1_i1.p1", "Schmidtea_mediterranea_DN799696_c0_g1_i1.p1", "Schmidtea_mediterranea_DN800451_c0_g1_i5.p1", "Schmidtea_mediterranea_DN800726_c0_g1_i1.p1", "Schmidtea_mediterranea_DN801622_c0_g1_i1.p1", "Schmidtea_mediterranea_DN803498_c8_g2_i1.p1", "Schmidtea_mediterranea_DN804129_c5_g1_i2.p1", "Schmidtea_mediterran…
249	GO:0016877	ligase activity, forming carbon-sulfur b...	26	6	2.23	0.28944	c("Schmidtea_mediterranea_DN816440_c6_g1_i4.p1", "Schmidtea_mediterranea_DN829590_c2_g1_i3.p1", "Schmidtea_mediterranea_DN829590_c2_g1_i6.p1", "Schmidtea_mediterranea_DN831736_c4_g2_i1.p1", "Schmidtea_mediterranea_DN831736_c4_g2_i7.p1", "Schmidtea_mediterranea_DN831736_c4_g2_i8.p2")
250	GO:1990837	sequence-specific double-stranded DNA bi...	22	3	1.88	0.29049	c("Schmidtea_mediterranea_DN815884_c3_g8_i1.p1", "Schmidtea_mediterranea_DN816241_c11_g1_i2.p1", "Schmidtea_mediterranea_DN817565_c8_g3_i2.p2")
251	GO:0008174	mRNA methyltransferase activity	6	3	0.51	0.30077	c("Schmidtea_mediterranea_DN817746_c9_g1_i1.p1", "Schmidtea_mediterranea_DN821288_c5_g1_i5.p1", "Schmidtea_mediterranea_DN821288_c5_g1_i7.p1")
252	GO:0048531	beta-1,3-galactosyltransferase activity	4	1	0.34	0.30112	Schmidtea_mediterranea_DN817121_c6_g1_i3.p1
253	GO:0019781	NEDD8 activating enzyme activity	4	1	0.34	0.30112	Schmidtea_mediterranea_DN816440_c6_g1_i4.p1
254	GO:0005484	SNAP receptor activity	4	1	0.34	0.30112	Schmidtea_mediterranea_DN810790_c3_g1_i18.p1
255	GO:0004152	dihydroorotate dehydrogenase activity	4	1	0.34	0.30112	Schmidtea_mediterranea_DN823283_c7_g1_i8.p1
256	GO:0016635	oxidoreductase activity, acting on the C...	4	1	0.34	0.30112	Schmidtea_mediterranea_DN823283_c7_g1_i8.p1
257	GO:0061929	gamma-glutamylaminecyclotransferase acti...	4	1	0.34	0.30112	Schmidtea_mediterranea_DN816755_c4_g1_i2.p1
258	GO:0016263	glycoprotein-N-acetylgalactosamine 3-bet...	4	1	0.34	0.30112	Schmidtea_mediterranea_DN817121_c6_g1_i3.p1
259	GO:0004828	serine-tRNA ligase activity	4	1	0.34	0.30112	Schmidtea_mediterranea_DN808322_c10_g1_i1.p1
260	GO:0004829	threonine-tRNA ligase activity	4	1	0.34	0.30112	Schmidtea_mediterranea_DN804719_c17_g1_i2.p1
261	GO:0008378	galactosyltransferase activity	4	1	0.34	0.30112	Schmidtea_mediterranea_DN817121_c6_g1_i3.p1
262	GO:0008327	methyl-CpG binding	4	1	0.34	0.30112	Schmidtea_mediterranea_DN824470_c5_g1_i20.p1
263	GO:0004806	triglyceride lipase activity	4	1	0.34	0.30112	Schmidtea_mediterranea_DN807953_c6_g2_i1.p1
264	GO:0004809	tRNA (guanine-N2-)-methyltransferase act...	4	1	0.34	0.30112	Schmidtea_mediterranea_DN831570_c7_g13_i2.p1
265	GO:0002953	5'-deoxynucleotidase activity	4	1	0.34	0.30112	Schmidtea_mediterranea_DN808101_c8_g2_i4.p1
266	GO:0004484	mRNA guanylyltransferase activity	4	1	0.34	0.30112	Schmidtea_mediterranea_DN807994_c13_g1_i11.p1
267	GO:0017025	TBP-class protein binding	4	1	0.34	0.30112	Schmidtea_mediterranea_DN814579_c8_g1_i2.p1
268	GO:0004190	aspartic-type endopeptidase activity	43	5	3.68	0.30659	c("Schmidtea_mediterranea_DN808526_c2_g1_i15.p1", "Schmidtea_mediterranea_DN817507_c7_g1_i1.p1", "Schmidtea_mediterranea_DN820555_c4_g1_i2.p1", "Schmidtea_mediterranea_DN824356_c2_g1_i5.p1", "Schmidtea_mediterranea_DN829792_c2_g1_i17.p1")
269	GO:0070001	aspartic-type peptidase activity	43	5	3.68	0.30659	c("Schmidtea_mediterranea_DN808526_c2_g1_i15.p1", "Schmidtea_mediterranea_DN817507_c7_g1_i1.p1", "Schmidtea_mediterranea_DN820555_c4_g1_i2.p1", "Schmidtea_mediterranea_DN824356_c2_g1_i5.p1", "Schmidtea_mediterranea_DN829792_c2_g1_i17.p1")
270	GO:0016684	oxidoreductase activity, acting on perox...	23	3	1.97	0.31472	c("Schmidtea_mediterranea_DN809055_c13_g1_i1.p1", "Schmidtea_mediterranea_DN809055_c13_g1_i2.p2", "Schmidtea_mediterranea_DN819011_c8_g1_i1.p1")
271	GO:0016887	ATPase activity	273	30	23.39	0.31665	c("Schmidtea_mediterranea_DN808188_c10_g1_i1.p1", "Schmidtea_mediterranea_DN808188_c10_g2_i1.p1", "Schmidtea_mediterranea_DN812380_c7_g1_i1.p3", "Schmidtea_mediterranea_DN816454_c6_g2_i2.p1", "Schmidtea_mediterranea_DN817116_c8_g1_i1.p1", "Schmidtea_mediterranea_DN817116_c8_g1_i9.p1", "Schmidtea_mediterranea_DN817410_c3_g4_i1.p1", "Schmidtea_mediterranea_DN821862_c4_g1_i3.p1", "Schmidtea_mediterr…
272	GO:0016875	ligase activity, forming carbon-oxygen b...	66	7	5.65	0.33553	c("Schmidtea_mediterranea_DN804719_c17_g1_i2.p1", "Schmidtea_mediterranea_DN807020_c11_g1_i6.p1", "Schmidtea_mediterranea_DN808322_c10_g1_i1.p1", "Schmidtea_mediterranea_DN808973_c11_g1_i5.p1", "Schmidtea_mediterranea_DN810666_c13_g2_i2.p1", "Schmidtea_mediterranea_DN819431_c7_g1_i5.p1", "Schmidtea_mediterranea_DN828626_c4_g1_i11.p2")
273	GO:0004812	aminoacyl-tRNA ligase activity	66	7	5.65	0.33553	c("Schmidtea_mediterranea_DN804719_c17_g1_i2.p1", "Schmidtea_mediterranea_DN807020_c11_g1_i6.p1", "Schmidtea_mediterranea_DN808322_c10_g1_i1.p1", "Schmidtea_mediterranea_DN808973_c11_g1_i5.p1", "Schmidtea_mediterranea_DN810666_c13_g2_i2.p1", "Schmidtea_mediterranea_DN819431_c7_g1_i5.p1", "Schmidtea_mediterranea_DN828626_c4_g1_i11.p2")
274	GO:0050661	NADP binding	24	3	2.06	0.33899	c("Schmidtea_mediterranea_DN640850_c1_g1_i1.p1", "Schmidtea_mediterranea_DN813387_c7_g1_i1.p1", "Schmidtea_mediterranea_DN815639_c3_g3_i3.p1")
275	GO:0016814	hydrolase activity, acting on carbon-nit...	21	6	1.8	0.33910	c("Schmidtea_mediterranea_DN718905_c0_g1_i1.p1", "Schmidtea_mediterranea_DN806373_c4_g2_i12.p1", "Schmidtea_mediterranea_DN812322_c3_g1_i8.p1", "Schmidtea_mediterranea_DN822317_c2_g1_i2.p1", "Schmidtea_mediterranea_DN826615_c5_g1_i5.p1", "Schmidtea_mediterranea_DN829555_c4_g2_i1.p1")
276	GO:0016830	carbon-carbon lyase activity	45	5	3.86	0.34137	c("Schmidtea_mediterranea_DN806128_c8_g1_i1.p1", "Schmidtea_mediterranea_DN818592_c0_g5_i2.p1", "Schmidtea_mediterranea_DN821143_c8_g1_i8.p1", "Schmidtea_mediterranea_DN824529_c6_g3_i3.p1", "Schmidtea_mediterranea_DN831600_c3_g5_i1.p1")
277	GO:0017150	tRNA dihydrouridine synthase activity	5	1	0.43	0.36101	Schmidtea_mediterranea_DN801622_c0_g1_i1.p1
278	GO:0051377	mannose-ethanolamine phosphotransferase ...	5	1	0.43	0.36101	Schmidtea_mediterranea_DN813730_c19_g1_i6.p1
279	GO:0042162	telomeric DNA binding	5	1	0.43	0.36101	Schmidtea_mediterranea_DN822235_c0_g1_i2.p1
280	GO:0004549	tRNA-specific ribonuclease activity	5	1	0.43	0.36101	Schmidtea_mediterranea_DN825881_c2_g2_i5.p2
281	GO:0004535	poly(A)-specific ribonuclease activity	5	1	0.43	0.36101	Schmidtea_mediterranea_DN799696_c0_g1_i1.p1
282	GO:0072345	NAADP-sensitive calcium-release channel ...	5	1	0.43	0.36101	Schmidtea_mediterranea_DN825319_c3_g2_i14.p1
283	GO:0070568	guanylyltransferase activity	5	1	0.43	0.36101	Schmidtea_mediterranea_DN807994_c13_g1_i11.p1
284	GO:0001784	phosphotyrosine residue binding	5	1	0.43	0.36101	Schmidtea_mediterranea_DN803527_c1_g1_i1.p1
285	GO:0003730	mRNA 3'-UTR binding	5	1	0.43	0.36101	Schmidtea_mediterranea_DN822021_c1_g1_i1.p1
286	GO:0016854	racemase and epimerase activity	5	1	0.43	0.36101	Schmidtea_mediterranea_DN812212_c6_g1_i8.p1
287	GO:0016857	racemase and epimerase activity, acting ...	5	1	0.43	0.36101	Schmidtea_mediterranea_DN812212_c6_g1_i8.p1
288	GO:0051219	phosphoprotein binding	5	1	0.43	0.36101	Schmidtea_mediterranea_DN803527_c1_g1_i1.p1
289	GO:0008192	RNA guanylyltransferase activity	5	1	0.43	0.36101	Schmidtea_mediterranea_DN807994_c13_g1_i11.p1
290	GO:0030060	L-malate dehydrogenase activity	5	1	0.43	0.36101	Schmidtea_mediterranea_DN815665_c9_g1_i2.p1
291	GO:0004372	glycine hydroxymethyltransferase activit...	5	1	0.43	0.36101	Schmidtea_mediterranea_DN810744_c3_g1_i4.p1
292	GO:0016289	CoA hydrolase activity	5	1	0.43	0.36101	Schmidtea_mediterranea_DN811007_c7_g2_i2.p1
293	GO:0031418	L-ascorbic acid binding	5	1	0.43	0.36101	Schmidtea_mediterranea_DN828021_c4_g1_i10.p1
294	GO:0045309	protein phosphorylated amino acid bindin...	5	1	0.43	0.36101	Schmidtea_mediterranea_DN803527_c1_g1_i1.p1
295	GO:0008603	cAMP-dependent protein kinase regulator ...	5	1	0.43	0.36101	Schmidtea_mediterranea_DN797850_c0_g1_i1.p1
296	GO:0019238	cyclohydrolase activity	5	1	0.43	0.36101	Schmidtea_mediterranea_DN826615_c5_g1_i5.p1
297	GO:0016884	carbon-nitrogen ligase activity, with gl...	15	2	1.29	0.37233	c("Schmidtea_mediterranea_DN809970_c8_g1_i1.p1", "Schmidtea_mediterranea_DN826639_c2_g1_i2.p1")
298	GO:0016886	ligase activity, forming phosphoric este...	15	2	1.29	0.37233	c("Schmidtea_mediterranea_DN807472_c6_g1_i10.p1", "Schmidtea_mediterranea_DN807472_c6_g1_i7.p1")
299	GO:0030145	manganese ion binding	15	2	1.29	0.37233	c("Schmidtea_mediterranea_DN807774_c9_g2_i2.p1", "Schmidtea_mediterranea_DN818743_c1_g1_i1.p1")
300	GO:0016788	hydrolase activity, acting on ester bond...	536	60	45.92	0.38032	c("Schmidtea_mediterranea_DN764599_c0_g1_i2.p1", "Schmidtea_mediterranea_DN792116_c0_g1_i2.p1", "Schmidtea_mediterranea_DN799696_c0_g1_i1.p1", "Schmidtea_mediterranea_DN801821_c0_g2_i1.p1", "Schmidtea_mediterranea_DN803498_c8_g2_i1.p1", "Schmidtea_mediterranea_DN803520_c12_g1_i4.p1", "Schmidtea_mediterranea_DN803694_c12_g2_i2.p1", "Schmidtea_mediterranea_DN806369_c5_g2_i1.p1", "Schmidtea_mediterr…
301	GO:0004721	phosphoprotein phosphatase activity	171	16	14.65	0.39405	c("Schmidtea_mediterranea_DN792116_c0_g1_i2.p1", "Schmidtea_mediterranea_DN801821_c0_g2_i1.p1", "Schmidtea_mediterranea_DN806369_c5_g2_i1.p1", "Schmidtea_mediterranea_DN807994_c13_g1_i15.p1", "Schmidtea_mediterranea_DN808175_c10_g1_i1.p1", "Schmidtea_mediterranea_DN809273_c4_g3_i1.p1", "Schmidtea_mediterranea_DN809667_c14_g1_i1.p2", "Schmidtea_mediterranea_DN816760_c9_g2_i3.p1", "Schmidtea_medite…
302	GO:0017112	Rab guanyl-nucleotide exchange factor ac...	6	1	0.51	0.41577	Schmidtea_mediterranea_DN816777_c2_g1_i1.p1
303	GO:0004170	dUTP diphosphatase activity	6	1	0.51	0.41577	Schmidtea_mediterranea_DN189217_c0_g1_i2.p1
304	GO:0031490	chromatin DNA binding	6	1	0.51	0.41577	Schmidtea_mediterranea_DN809962_c2_g1_i2.p2
305	GO:0031492	nucleosomal DNA binding	6	1	0.51	0.41577	Schmidtea_mediterranea_DN809962_c2_g1_i2.p2
306	GO:0004450	isocitrate dehydrogenase (NADP+) activit...	6	1	0.51	0.41577	Schmidtea_mediterranea_DN828160_c4_g2_i9.p1
307	GO:0004448	isocitrate dehydrogenase activity	6	1	0.51	0.41577	Schmidtea_mediterranea_DN828160_c4_g2_i9.p1
308	GO:0008199	ferric iron binding	17	2	1.46	0.43443	c("Schmidtea_mediterranea_DN799352_c0_g1_i1.p1", "Schmidtea_mediterranea_DN811634_c9_g1_i1.p1")
309	GO:0071949	FAD binding	17	2	1.46	0.43443	c("Schmidtea_mediterranea_DN813704_c6_g1_i3.p1", "Schmidtea_mediterranea_DN813704_c6_g1_i4.p1")
310	GO:0050660	flavin adenine dinucleotide binding	62	6	5.31	0.44095	c("Schmidtea_mediterranea_DN801622_c0_g1_i1.p1", "Schmidtea_mediterranea_DN813704_c6_g1_i3.p1", "Schmidtea_mediterranea_DN813704_c6_g1_i4.p1", "Schmidtea_mediterranea_DN816874_c4_g1_i12.p1", "Schmidtea_mediterranea_DN816874_c4_g1_i24.p1", "Schmidtea_mediterranea_DN820029_c4_g1_i2.p1")
311	GO:0005347	ATP transmembrane transporter activity	29	3	2.48	0.45781	c("Schmidtea_mediterranea_DN647793_c0_g1_i2.p1", "Schmidtea_mediterranea_DN809696_c4_g1_i3.p1", "Schmidtea_mediterranea_DN823805_c8_g1_i9.p1")
312	GO:0003713	transcription coactivator activity	18	2	1.54	0.46422	c("Schmidtea_mediterranea_DN829188_c4_g2_i18.p1", "Schmidtea_mediterranea_DN829188_c4_g2_i9.p1")
313	GO:0003916	DNA topoisomerase activity	17	6	1.46	0.46476	c("Schmidtea_mediterranea_DN820333_c6_g2_i2.p1", "Schmidtea_mediterranea_DN821862_c4_g1_i3.p1", "Schmidtea_mediterranea_DN821862_c4_g1_i6.p1", "Schmidtea_mediterranea_DN826979_c2_g1_i5.p1", "Schmidtea_mediterranea_DN826979_c2_g1_i7.p1", "Schmidtea_mediterranea_DN826979_c2_g1_i8.p1")
314	GO:0042393	histone binding	7	1	0.6	0.46583	Schmidtea_mediterranea_DN820491_c9_g1_i2.p1
315	GO:0005451	monovalent cation:proton antiporter acti...	7	1	0.6	0.46583	Schmidtea_mediterranea_DN800562_c0_g1_i2.p1
316	GO:0015385	sodium:proton antiporter activity	7	1	0.6	0.46583	Schmidtea_mediterranea_DN800562_c0_g1_i2.p1
317	GO:0004347	glucose-6-phosphate isomerase activity	7	1	0.6	0.46583	Schmidtea_mediterranea_DN806958_c1_g1_i8.p1
318	GO:0015929	hexosaminidase activity	7	1	0.6	0.46583	Schmidtea_mediterranea_DN810585_c4_g2_i3.p1
319	GO:0008318	protein prenyltransferase activity	7	1	0.6	0.46583	Schmidtea_mediterranea_DN811405_c10_g4_i2.p1
320	GO:0003917	DNA topoisomerase type I activity	7	1	0.6	0.46583	Schmidtea_mediterranea_DN820333_c6_g2_i2.p1
321	GO:0016783	sulfurtransferase activity	7	1	0.6	0.46583	Schmidtea_mediterranea_DN811090_c7_g3_i2.p1
322	GO:0001228	DNA-binding transcription activator acti...	7	1	0.6	0.46583	Schmidtea_mediterranea_DN816840_c1_g4_i1.p1
323	GO:0008514	organic anion transmembrane transporter ...	53	5	4.54	0.48024	c("Schmidtea_mediterranea_DN647793_c0_g1_i2.p1", "Schmidtea_mediterranea_DN809696_c4_g1_i3.p1", "Schmidtea_mediterranea_DN818761_c3_g1_i4.p1", "Schmidtea_mediterranea_DN818761_c3_g1_i5.p1", "Schmidtea_mediterranea_DN823805_c8_g1_i9.p1")
324	GO:1901505	carbohydrate derivative transmembrane tr...	53	5	4.54	0.48024	c("Schmidtea_mediterranea_DN647793_c0_g1_i2.p1", "Schmidtea_mediterranea_DN809696_c4_g1_i3.p1", "Schmidtea_mediterranea_DN818761_c3_g1_i4.p1", "Schmidtea_mediterranea_DN818761_c3_g1_i5.p1", "Schmidtea_mediterranea_DN823805_c8_g1_i9.p1")
325	GO:0015932	nucleobase-containing compound transmemb...	53	5	4.54	0.48024	c("Schmidtea_mediterranea_DN647793_c0_g1_i2.p1", "Schmidtea_mediterranea_DN809696_c4_g1_i3.p1", "Schmidtea_mediterranea_DN818761_c3_g1_i4.p1", "Schmidtea_mediterranea_DN818761_c3_g1_i5.p1", "Schmidtea_mediterranea_DN823805_c8_g1_i9.p1")
326	GO:0016209	antioxidant activity	30	3	2.57	0.48058	c("Schmidtea_mediterranea_DN809055_c13_g1_i1.p1", "Schmidtea_mediterranea_DN809055_c13_g1_i2.p2", "Schmidtea_mediterranea_DN819011_c8_g1_i1.p1")
327	GO:0004540	ribonuclease activity	77	7	6.6	0.49296	c("Schmidtea_mediterranea_DN799696_c0_g1_i1.p1", "Schmidtea_mediterranea_DN803498_c8_g2_i1.p1", "Schmidtea_mediterranea_DN809373_c11_g1_i4.p1", "Schmidtea_mediterranea_DN825881_c2_g2_i5.p2", "Schmidtea_mediterranea_DN826278_c3_g1_i6.p1", "Schmidtea_mediterranea_DN828206_c3_g1_i2.p1", "Schmidtea_mediterranea_DN830074_c5_g1_i3.p1")
328	GO:0004983	neuropeptide Y receptor activity	19	2	1.63	0.49306	c("Schmidtea_mediterranea_DN810565_c13_g1_i1.p1", "Schmidtea_mediterranea_DN820933_c9_g1_i1.p1")
329	GO:0008420	RNA polymerase II CTD heptapeptide repea...	8	1	0.69	0.51161	Schmidtea_mediterranea_DN822266_c5_g2_i2.p1
330	GO:0140103	catalytic activity, acting on a glycopro...	8	1	0.69	0.51161	Schmidtea_mediterranea_DN817121_c6_g1_i3.p1
331	GO:0004712	protein serine/threonine/tyrosine kinase...	8	1	0.69	0.51161	Schmidtea_mediterranea_DN829908_c1_g1_i10.p1
332	GO:0016681	oxidoreductase activity, acting on diphe...	8	1	0.69	0.51161	Schmidtea_mediterranea_DN811594_c7_g1_i1.p1
333	GO:0004749	ribose phosphate diphosphokinase activit...	8	1	0.69	0.51161	Schmidtea_mediterranea_DN824140_c4_g1_i2.p1
334	GO:0016679	oxidoreductase activity, acting on diphe...	8	1	0.69	0.51161	Schmidtea_mediterranea_DN811594_c7_g1_i1.p1
335	GO:0016646	oxidoreductase activity, acting on the C...	8	1	0.69	0.51161	Schmidtea_mediterranea_DN813387_c7_g1_i1.p1
336	GO:0045182	translation regulator activity	8	1	0.69	0.51161	Schmidtea_mediterranea_DN822021_c1_g1_i1.p1
337	GO:0016881	acid-amino acid ligase activity	8	1	0.69	0.51161	Schmidtea_mediterranea_DN823097_c4_g1_i1.p1
338	GO:0008121	ubiquinol-cytochrome-c reductase activit...	8	1	0.69	0.51161	Schmidtea_mediterranea_DN811594_c7_g1_i1.p1
339	GO:0051087	chaperone binding	8	1	0.69	0.51161	Schmidtea_mediterranea_DN676682_c0_g1_i1.p1
340	GO:0000981	DNA-binding transcription factor activit...	127	11	10.88	0.53086	c("Schmidtea_mediterranea_DN796133_c0_g1_i2.p1", "Schmidtea_mediterranea_DN796133_c0_g1_i4.p1", "Schmidtea_mediterranea_DN802251_c6_g1_i2.p1", "Schmidtea_mediterranea_DN804394_c10_g2_i1.p1", "Schmidtea_mediterranea_DN816840_c1_g4_i1.p1", "Schmidtea_mediterranea_DN817957_c9_g1_i1.p1", "Schmidtea_mediterranea_DN821673_c3_g1_i1.p1", "Schmidtea_mediterranea_DN824833_c2_g1_i1.p1", "Schmidtea_mediterra…
341	GO:0016879	ligase activity, forming carbon-nitrogen...	60	8	5.14	0.54427	c("Schmidtea_mediterranea_DN809970_c8_g1_i1.p1", "Schmidtea_mediterranea_DN812040_c18_g1_i8.p1", "Schmidtea_mediterranea_DN817304_c7_g1_i1.p1", "Schmidtea_mediterranea_DN823097_c4_g1_i1.p1", "Schmidtea_mediterranea_DN825198_c5_g1_i10.p1", "Schmidtea_mediterranea_DN825198_c5_g1_i6.p1", "Schmidtea_mediterranea_DN825198_c5_g1_i7.p1", "Schmidtea_mediterranea_DN826639_c2_g1_i2.p1")
342	GO:0016778	diphosphotransferase activity	9	1	0.77	0.55347	Schmidtea_mediterranea_DN824140_c4_g1_i2.p1
343	GO:0019902	phosphatase binding	9	1	0.77	0.55347	Schmidtea_mediterranea_DN822112_c3_g1_i12.p1
344	GO:0019903	protein phosphatase binding	9	1	0.77	0.55347	Schmidtea_mediterranea_DN822112_c3_g1_i12.p1
345	GO:0000339	RNA cap binding	9	1	0.77	0.55347	Schmidtea_mediterranea_DN824546_c3_g1_i3.p1
346	GO:0008745	N-acetylmuramoyl-L-alanine amidase activ...	9	1	0.77	0.55347	Schmidtea_mediterranea_DN823296_c0_g1_i4.p1
347	GO:0004616	phosphogluconate dehydrogenase (decarbox...	9	1	0.77	0.55347	Schmidtea_mediterranea_DN815639_c3_g3_i3.p1
348	GO:0042803	protein homodimerization activity	9	1	0.77	0.55347	Schmidtea_mediterranea_DN676682_c0_g1_i1.p1
349	GO:0061783	peptidoglycan muralytic activity	9	1	0.77	0.55347	Schmidtea_mediterranea_DN823296_c0_g1_i4.p1
350	GO:0030674	protein binding, bridging	9	1	0.77	0.55347	Schmidtea_mediterranea_DN828647_c4_g4_i4.p1
351	GO:0004478	methionine adenosyltransferase activity	9	1	0.77	0.55347	Schmidtea_mediterranea_DN819431_c5_g1_i5.p1
352	GO:0008237	metallopeptidase activity	165	14	14.14	0.55578	c("Schmidtea_mediterranea_DN802633_c13_g1_i1.p1", "Schmidtea_mediterranea_DN803044_c8_g1_i2.p1", "Schmidtea_mediterranea_DN808569_c2_g1_i1.p1", "Schmidtea_mediterranea_DN814228_c14_g1_i13.p1", "Schmidtea_mediterranea_DN816388_c7_g1_i2.p1", "Schmidtea_mediterranea_DN816601_c9_g1_i9.p1", "Schmidtea_mediterranea_DN817539_c8_g1_i1.p1", "Schmidtea_mediterranea_DN823243_c8_g2_i6.p1", "Schmidtea_mediter…
353	GO:0004096	catalase activity	10	1	0.86	0.59175	Schmidtea_mediterranea_DN819011_c8_g1_i1.p1
354	GO:0004550	nucleoside diphosphate kinase activity	10	1	0.86	0.59175	Schmidtea_mediterranea_DN781603_c0_g1_i1.p1
355	GO:0016706	oxidoreductase activity, acting on paire...	10	1	0.86	0.59175	Schmidtea_mediterranea_DN828021_c4_g1_i10.p1
356	GO:0004659	prenyltransferase activity	10	1	0.86	0.59175	Schmidtea_mediterranea_DN811405_c10_g4_i2.p1
357	GO:0016842	amidine-lyase activity	10	1	0.86	0.59175	Schmidtea_mediterranea_DN816755_c4_g1_i2.p1
358	GO:0019904	protein domain specific binding	23	2	1.97	0.59803	c("Schmidtea_mediterranea_DN802490_c0_g1_i1.p1", "Schmidtea_mediterranea_DN811037_c15_g1_i14.p1")
359	GO:0051082	unfolded protein binding	98	8	8.4	0.60959	c("Schmidtea_mediterranea_DN802115_c1_g2_i2.p1", "Schmidtea_mediterranea_DN813423_c9_g2_i1.p1", "Schmidtea_mediterranea_DN823769_c2_g1_i1.p1", "Schmidtea_mediterranea_DN825730_c3_g1_i2.p1", "Schmidtea_mediterranea_DN825932_c5_g2_i1.p1", "Schmidtea_mediterranea_DN827619_c3_g5_i1.p1", "Schmidtea_mediterranea_DN830260_c8_g1_i4.p1", "Schmidtea_mediterranea_DN831865_c4_g1_i3.p1")
360	GO:0005488	binding	10621	1004	909.87	0.61162	c("Schmidtea_mediterranea_DN1127987_c0_g1_i1.p1", "Schmidtea_mediterranea_DN1165354_c0_g1_i1.p1", "Schmidtea_mediterranea_DN1264696_c0_g1_i1.p1", "Schmidtea_mediterranea_DN1358204_c0_g1_i1.p1", "Schmidtea_mediterranea_DN1384187_c0_g1_i1.p1", "Schmidtea_mediterranea_DN1395809_c0_g1_i1.p1", "Schmidtea_mediterranea_DN154325_c0_g1_i1.p1", "Schmidtea_mediterranea_DN16429_c0_g1_i2.p1", "Schmidtea_medit…
361	GO:0016831	carboxy-lyase activity	37	3	3.17	0.62509	c("Schmidtea_mediterranea_DN806128_c8_g1_i1.p1", "Schmidtea_mediterranea_DN818592_c0_g5_i2.p1", "Schmidtea_mediterranea_DN831600_c3_g5_i1.p1")
362	GO:0004177	aminopeptidase activity	11	1	0.94	0.62675	Schmidtea_mediterranea_DN803044_c8_g1_i2.p1
363	GO:0015491	cation:cation antiporter activity	11	1	0.94	0.62675	Schmidtea_mediterranea_DN800562_c0_g1_i2.p1
364	GO:0042800	histone methyltransferase activity (H3-K...	11	1	0.94	0.62675	Schmidtea_mediterranea_DN829712_c2_g1_i3.p1
365	GO:0042802	identical protein binding	11	1	0.94	0.62675	Schmidtea_mediterranea_DN676682_c0_g1_i1.p1
366	GO:0043015	gamma-tubulin binding	11	1	0.94	0.62675	Schmidtea_mediterranea_DN818536_c4_g2_i12.p1
367	GO:0005198	structural molecule activity	462	45	39.58	0.62732	c("Schmidtea_mediterranea_DN1395809_c0_g1_i1.p1", "Schmidtea_mediterranea_DN743654_c0_g1_i1.p1", "Schmidtea_mediterranea_DN781220_c0_g1_i1.p1", "Schmidtea_mediterranea_DN798739_c0_g2_i1.p1", "Schmidtea_mediterranea_DN801097_c1_g1_i1.p1", "Schmidtea_mediterranea_DN802591_c15_g2_i1.p1", "Schmidtea_mediterranea_DN803536_c9_g1_i3.p1", "Schmidtea_mediterranea_DN804205_c0_g1_i2.p1", "Schmidtea_mediterr…
368	GO:0004842	ubiquitin-protein transferase activity	174	14	14.91	0.63710	c("Schmidtea_mediterranea_DN803527_c1_g1_i1.p1", "Schmidtea_mediterranea_DN811412_c7_g1_i3.p1", "Schmidtea_mediterranea_DN814781_c12_g1_i1.p1", "Schmidtea_mediterranea_DN815179_c8_g1_i11.p1", "Schmidtea_mediterranea_DN815179_c8_g1_i9.p1", "Schmidtea_mediterranea_DN821654_c4_g2_i2.p1", "Schmidtea_mediterranea_DN823289_c5_g3_i2.p1", "Schmidtea_mediterranea_DN824648_c6_g3_i1.p1", "Schmidtea_mediterr…
369	GO:0019787	ubiquitin-like protein transferase activ...	176	14	15.08	0.65412	c("Schmidtea_mediterranea_DN803527_c1_g1_i1.p1", "Schmidtea_mediterranea_DN811412_c7_g1_i3.p1", "Schmidtea_mediterranea_DN814781_c12_g1_i1.p1", "Schmidtea_mediterranea_DN815179_c8_g1_i11.p1", "Schmidtea_mediterranea_DN815179_c8_g1_i9.p1", "Schmidtea_mediterranea_DN821654_c4_g2_i2.p1", "Schmidtea_mediterranea_DN823289_c5_g3_i2.p1", "Schmidtea_mediterranea_DN824648_c6_g3_i1.p1", "Schmidtea_mediterr…
370	GO:0050662	coenzyme binding	213	17	18.25	0.65652	c("Schmidtea_mediterranea_DN640850_c1_g1_i1.p1", "Schmidtea_mediterranea_DN801622_c0_g1_i1.p1", "Schmidtea_mediterranea_DN803285_c17_g1_i1.p1", "Schmidtea_mediterranea_DN805699_c17_g1_i4.p1", "Schmidtea_mediterranea_DN806292_c8_g1_i7.p1", "Schmidtea_mediterranea_DN810744_c3_g1_i4.p1", "Schmidtea_mediterranea_DN813387_c7_g1_i1.p1", "Schmidtea_mediterranea_DN813704_c6_g1_i3.p1", "Schmidtea_mediterr…
371	GO:0099516	ion antiporter activity	12	1	1.03	0.65874	Schmidtea_mediterranea_DN800562_c0_g1_i2.p1
372	GO:0008188	neuropeptide receptor activity	26	2	2.23	0.66545	c("Schmidtea_mediterranea_DN810565_c13_g1_i1.p1", "Schmidtea_mediterranea_DN820933_c9_g1_i1.p1")
373	GO:0016616	oxidoreductase activity, acting on the C...	78	6	6.68	0.66795	c("Schmidtea_mediterranea_DN805699_c17_g1_i4.p1", "Schmidtea_mediterranea_DN806292_c8_g1_i7.p1", "Schmidtea_mediterranea_DN815639_c3_g3_i3.p1", "Schmidtea_mediterranea_DN815665_c9_g1_i2.p1", "Schmidtea_mediterranea_DN828160_c4_g2_i9.p1", "Schmidtea_mediterranea_DN831836_c9_g1_i1.p1")
374	GO:0016791	phosphatase activity	239	19	20.47	0.66810	c("Schmidtea_mediterranea_DN792116_c0_g1_i2.p1", "Schmidtea_mediterranea_DN801821_c0_g2_i1.p1", "Schmidtea_mediterranea_DN806369_c5_g2_i1.p1", "Schmidtea_mediterranea_DN807994_c13_g1_i15.p1", "Schmidtea_mediterranea_DN808101_c8_g2_i4.p1", "Schmidtea_mediterranea_DN808175_c10_g1_i1.p1", "Schmidtea_mediterranea_DN809273_c4_g3_i1.p1", "Schmidtea_mediterranea_DN809427_c4_g1_i5.p1", "Schmidtea_mediter…
375	GO:0008234	cysteine-type peptidase activity	166	13	14.22	0.67358	c("Schmidtea_mediterranea_DN795329_c0_g1_i1.p1", "Schmidtea_mediterranea_DN807424_c4_g1_i1.p1", "Schmidtea_mediterranea_DN809031_c4_g1_i12.p1", "Schmidtea_mediterranea_DN816602_c6_g1_i1.p1", "Schmidtea_mediterranea_DN816602_c6_g1_i2.p1", "Schmidtea_mediterranea_DN816699_c5_g1_i7.p1", "Schmidtea_mediterranea_DN821011_c4_g2_i5.p1", "Schmidtea_mediterranea_DN821378_c9_g1_i4.p2", "Schmidtea_mediterra…
376	GO:0016891	endoribonuclease activity, producing 5'-...	53	4	4.54	0.67639	c("Schmidtea_mediterranea_DN803498_c8_g2_i1.p1", "Schmidtea_mediterranea_DN825881_c2_g2_i5.p2", "Schmidtea_mediterranea_DN826278_c3_g1_i6.p1", "Schmidtea_mediterranea_DN828206_c3_g1_i2.p1")
377	GO:0004672	protein kinase activity	822	67	70.42	0.68780	c("Schmidtea_mediterranea_DN799304_c0_g1_i1.p1", "Schmidtea_mediterranea_DN801011_c0_g1_i1.p1", "Schmidtea_mediterranea_DN802188_c14_g1_i5.p1", "Schmidtea_mediterranea_DN802372_c1_g1_i3.p1", "Schmidtea_mediterranea_DN804538_c14_g1_i1.p1", "Schmidtea_mediterranea_DN807458_c12_g1_i8.p1", "Schmidtea_mediterranea_DN809185_c4_g1_i11.p2", "Schmidtea_mediterranea_DN809185_c4_g1_i7.p1", "Schmidtea_medite…
378	GO:0048029	monosaccharide binding	13	1	1.11	0.68800	Schmidtea_mediterranea_DN828021_c4_g1_i10.p1
379	GO:0016645	oxidoreductase activity, acting on the C...	13	1	1.11	0.68800	Schmidtea_mediterranea_DN813387_c7_g1_i1.p1
380	GO:0008134	transcription factor binding	13	1	1.11	0.68800	Schmidtea_mediterranea_DN814579_c8_g1_i2.p1
381	GO:0051287	NAD binding	54	4	4.63	0.69074	c("Schmidtea_mediterranea_DN640850_c1_g1_i1.p1", "Schmidtea_mediterranea_DN803285_c17_g1_i1.p1", "Schmidtea_mediterranea_DN805699_c17_g1_i4.p1", "Schmidtea_mediterranea_DN806292_c8_g1_i7.p1")
382	GO:0003777	microtubule motor activity	218	17	18.68	0.69357	c("Schmidtea_mediterranea_DN804013_c1_g1_i1.p1", "Schmidtea_mediterranea_DN811171_c0_g1_i3.p1", "Schmidtea_mediterranea_DN811171_c0_g1_i7.p1", "Schmidtea_mediterranea_DN812178_c8_g2_i7.p2", "Schmidtea_mediterranea_DN813340_c6_g1_i1.p1", "Schmidtea_mediterranea_DN813340_c6_g1_i5.p1", "Schmidtea_mediterranea_DN813938_c13_g1_i2.p1", "Schmidtea_mediterranea_DN816076_c11_g1_i11.p1", "Schmidtea_mediter…
383	GO:0015238	drug transmembrane transporter activity	41	3	3.51	0.69423	c("Schmidtea_mediterranea_DN647793_c0_g1_i2.p1", "Schmidtea_mediterranea_DN809696_c4_g1_i3.p1", "Schmidtea_mediterranea_DN823805_c8_g1_i9.p1")
384	GO:0016893	endonuclease activity, active with eithe...	55	4	4.71	0.70463	c("Schmidtea_mediterranea_DN803498_c8_g2_i1.p1", "Schmidtea_mediterranea_DN825881_c2_g2_i5.p2", "Schmidtea_mediterranea_DN826278_c3_g1_i6.p1", "Schmidtea_mediterranea_DN828206_c3_g1_i2.p1")
385	GO:0051539	4 iron, 4 sulfur cluster binding	14	1	1.2	0.71475	Schmidtea_mediterranea_DN824878_c15_g1_i1.p1
386	GO:0004222	metalloendopeptidase activity	95	7	8.14	0.71530	c("Schmidtea_mediterranea_DN802633_c13_g1_i1.p1", "Schmidtea_mediterranea_DN816388_c7_g1_i2.p1", "Schmidtea_mediterranea_DN816601_c9_g1_i9.p1", "Schmidtea_mediterranea_DN817539_c8_g1_i1.p1", "Schmidtea_mediterranea_DN823243_c8_g2_i6.p1", "Schmidtea_mediterranea_DN829027_c0_g2_i13.p1", "Schmidtea_mediterranea_DN829027_c0_g2_i2.p1")
387	GO:0140096	catalytic activity, acting on a protein	1806	154	154.71	0.72286	c("Schmidtea_mediterranea_DN1127987_c0_g1_i1.p1", "Schmidtea_mediterranea_DN792116_c0_g1_i2.p1", "Schmidtea_mediterranea_DN795329_c0_g1_i1.p1", "Schmidtea_mediterranea_DN797361_c0_g1_i1.p1", "Schmidtea_mediterranea_DN799304_c0_g1_i1.p1", "Schmidtea_mediterranea_DN801011_c0_g1_i1.p1", "Schmidtea_mediterranea_DN801224_c1_g1_i1.p1", "Schmidtea_mediterranea_DN801821_c0_g2_i1.p1", "Schmidtea_mediterra…
388	GO:0016811	hydrolase activity, acting on carbon-nit...	29	2	2.48	0.72343	c("Schmidtea_mediterranea_DN823296_c0_g1_i4.p1", "Schmidtea_mediterranea_DN826053_c6_g1_i5.p1")
389	GO:0004114	3',5'-cyclic-nucleotide phosphodiesteras...	43	3	3.68	0.72499	c("Schmidtea_mediterranea_DN814040_c6_g1_i14.p1", "Schmidtea_mediterranea_DN825567_c5_g1_i2.p1", "Schmidtea_mediterranea_DN825567_c5_g1_i4.p1")
390	GO:0019783	ubiquitin-like protein-specific protease...	84	6	7.2	0.73618	c("Schmidtea_mediterranea_DN795329_c0_g1_i1.p1", "Schmidtea_mediterranea_DN816602_c6_g1_i1.p1", "Schmidtea_mediterranea_DN816602_c6_g1_i2.p1", "Schmidtea_mediterranea_DN816699_c5_g1_i7.p1", "Schmidtea_mediterranea_DN821011_c4_g2_i5.p1", "Schmidtea_mediterranea_DN821585_c1_g1_i4.p1")
391	GO:0036459	thiol-dependent ubiquitinyl hydrolase ac...	84	6	7.2	0.73618	c("Schmidtea_mediterranea_DN795329_c0_g1_i1.p1", "Schmidtea_mediterranea_DN816602_c6_g1_i1.p1", "Schmidtea_mediterranea_DN816602_c6_g1_i2.p1", "Schmidtea_mediterranea_DN816699_c5_g1_i7.p1", "Schmidtea_mediterranea_DN821011_c4_g2_i5.p1", "Schmidtea_mediterranea_DN821585_c1_g1_i4.p1")
392	GO:0036402	proteasome-activating ATPase activity	15	1	1.29	0.73921	Schmidtea_mediterranea_DN817410_c3_g4_i1.p1
393	GO:0016840	carbon-nitrogen lyase activity	15	1	1.29	0.73921	Schmidtea_mediterranea_DN816755_c4_g1_i2.p1
394	GO:0019992	diacylglycerol binding	15	1	1.29	0.73921	Schmidtea_mediterranea_DN824031_c4_g2_i22.p2
395	GO:0004523	RNA-DNA hybrid ribonuclease activity	44	3	3.77	0.73944	c("Schmidtea_mediterranea_DN803498_c8_g2_i1.p1", "Schmidtea_mediterranea_DN826278_c3_g1_i6.p1", "Schmidtea_mediterranea_DN828206_c3_g1_i2.p1")
396	GO:0005200	structural constituent of cytoskeleton	111	8	9.51	0.74482	c("Schmidtea_mediterranea_DN801097_c1_g1_i1.p1", "Schmidtea_mediterranea_DN804599_c1_g4_i1.p1", "Schmidtea_mediterranea_DN805612_c13_g3_i3.p1", "Schmidtea_mediterranea_DN807739_c5_g1_i1.p1", "Schmidtea_mediterranea_DN815987_c0_g1_i8.p1", "Schmidtea_mediterranea_DN818103_c4_g1_i2.p1", "Schmidtea_mediterranea_DN830753_c5_g3_i1.p1", "Schmidtea_mediterranea_DN830753_c5_g3_i2.p1")
397	GO:0061659	ubiquitin-like protein ligase activity	98	7	8.4	0.74510	c("Schmidtea_mediterranea_DN811412_c7_g1_i3.p1", "Schmidtea_mediterranea_DN814781_c12_g1_i1.p1", "Schmidtea_mediterranea_DN821654_c4_g2_i2.p1", "Schmidtea_mediterranea_DN823289_c5_g3_i2.p1", "Schmidtea_mediterranea_DN824740_c1_g1_i2.p1", "Schmidtea_mediterranea_DN825363_c3_g1_i2.p1", "Schmidtea_mediterranea_DN826510_c8_g1_i4.p1")
398	GO:0061630	ubiquitin protein ligase activity	98	7	8.4	0.74510	c("Schmidtea_mediterranea_DN811412_c7_g1_i3.p1", "Schmidtea_mediterranea_DN814781_c12_g1_i1.p1", "Schmidtea_mediterranea_DN821654_c4_g2_i2.p1", "Schmidtea_mediterranea_DN823289_c5_g3_i2.p1", "Schmidtea_mediterranea_DN824740_c1_g1_i2.p1", "Schmidtea_mediterranea_DN825363_c3_g1_i2.p1", "Schmidtea_mediterranea_DN826510_c8_g1_i4.p1")
399	GO:0101005	ubiquitinyl hydrolase activity	85	6	7.28	0.74652	c("Schmidtea_mediterranea_DN795329_c0_g1_i1.p1", "Schmidtea_mediterranea_DN816602_c6_g1_i1.p1", "Schmidtea_mediterranea_DN816602_c6_g1_i2.p1", "Schmidtea_mediterranea_DN816699_c5_g1_i7.p1", "Schmidtea_mediterranea_DN821011_c4_g2_i5.p1", "Schmidtea_mediterranea_DN821585_c1_g1_i4.p1")
400	GO:0051213	dioxygenase activity	31	2	2.66	0.75719	c("Schmidtea_mediterranea_DN809158_c0_g1_i4.p1", "Schmidtea_mediterranea_DN828021_c4_g1_i10.p1")
401	GO:0005388	calcium-transporting ATPase activity	31	2	2.66	0.75719	c("Schmidtea_mediterranea_DN826690_c5_g1_i13.p1", "Schmidtea_mediterranea_DN826690_c5_g1_i9.p1")
402	GO:0017048	Rho GTPase binding	31	2	2.66	0.75719	c("Schmidtea_mediterranea_DN825165_c5_g1_i1.p1", "Schmidtea_mediterranea_DN827808_c5_g1_i14.p1")
403	GO:0030554	adenyl nucleotide binding	1809	232	154.97	0.75840	c("Schmidtea_mediterranea_DN676682_c0_g1_i1.p1", "Schmidtea_mediterranea_DN769616_c0_g1_i1.p1", "Schmidtea_mediterranea_DN799304_c0_g1_i1.p1", "Schmidtea_mediterranea_DN801011_c0_g1_i1.p1", "Schmidtea_mediterranea_DN801479_c0_g1_i5.p1", "Schmidtea_mediterranea_DN802188_c14_g1_i5.p1", "Schmidtea_mediterranea_DN802372_c1_g1_i3.p1", "Schmidtea_mediterranea_DN803895_c0_g1_i3.p1", "Schmidtea_mediterra…
404	GO:0016868	intramolecular transferase activity, pho...	16	1	1.37	0.76157	Schmidtea_mediterranea_DN820189_c5_g1_i11.p1
405	GO:0001012	RNA polymerase II regulatory region DNA ...	16	1	1.37	0.76157	Schmidtea_mediterranea_DN817565_c8_g3_i2.p2
406	GO:0015299	solute:proton antiporter activity	16	1	1.37	0.76157	Schmidtea_mediterranea_DN800562_c0_g1_i2.p1
407	GO:0000977	RNA polymerase II regulatory region sequ...	16	1	1.37	0.76157	Schmidtea_mediterranea_DN817565_c8_g3_i2.p2
408	GO:0016614	oxidoreductase activity, acting on CH-OH...	88	6	7.54	0.77576	c("Schmidtea_mediterranea_DN805699_c17_g1_i4.p1", "Schmidtea_mediterranea_DN806292_c8_g1_i7.p1", "Schmidtea_mediterranea_DN815639_c3_g3_i3.p1", "Schmidtea_mediterranea_DN815665_c9_g1_i2.p1", "Schmidtea_mediterranea_DN828160_c4_g2_i9.p1", "Schmidtea_mediterranea_DN831836_c9_g1_i1.p1")
409	GO:0004112	cyclic-nucleotide phosphodiesterase acti...	47	3	4.03	0.77917	c("Schmidtea_mediterranea_DN814040_c6_g1_i14.p1", "Schmidtea_mediterranea_DN825567_c5_g1_i2.p1", "Schmidtea_mediterranea_DN825567_c5_g1_i4.p1")
410	GO:0005262	calcium channel activity	75	5	6.43	0.78091	c("Schmidtea_mediterranea_DN809334_c11_g1_i5.p1", "Schmidtea_mediterranea_DN810796_c13_g2_i2.p1", "Schmidtea_mediterranea_DN817260_c3_g1_i11.p1", "Schmidtea_mediterranea_DN825319_c3_g2_i14.p1", "Schmidtea_mediterranea_DN831672_c12_g6_i3.p1")
411	GO:0019901	protein kinase binding	17	1	1.46	0.78202	Schmidtea_mediterranea_DN803474_c8_g2_i1.p1
412	GO:0016861	intramolecular oxidoreductase activity, ...	17	1	1.46	0.78202	Schmidtea_mediterranea_DN806958_c1_g1_i8.p1
413	GO:0004652	polynucleotide adenylyltransferase activ...	17	1	1.46	0.78202	Schmidtea_mediterranea_DN816715_c6_g1_i2.p1
414	GO:0008381	mechanosensitive ion channel activity	17	1	1.46	0.78202	Schmidtea_mediterranea_DN801642_c14_g1_i2.p4
415	GO:0097367	carbohydrate derivative binding	2321	269	198.83	0.78504	c("Schmidtea_mediterranea_DN769616_c0_g1_i1.p1", "Schmidtea_mediterranea_DN799304_c0_g1_i1.p1", "Schmidtea_mediterranea_DN800451_c0_g1_i5.p1", "Schmidtea_mediterranea_DN801011_c0_g1_i1.p1", "Schmidtea_mediterranea_DN801097_c1_g1_i1.p1", "Schmidtea_mediterranea_DN801479_c0_g1_i5.p1", "Schmidtea_mediterranea_DN801706_c7_g1_i1.p1", "Schmidtea_mediterranea_DN802188_c14_g1_i5.p1", "Schmidtea_mediterra…
416	GO:0004521	endoribonuclease activity	62	4	5.31	0.78921	c("Schmidtea_mediterranea_DN803498_c8_g2_i1.p1", "Schmidtea_mediterranea_DN825881_c2_g2_i5.p2", "Schmidtea_mediterranea_DN826278_c3_g1_i6.p1", "Schmidtea_mediterranea_DN828206_c3_g1_i2.p1")
417	GO:0016866	intramolecular transferase activity	32	9	2.74	0.79901	c("Schmidtea_mediterranea_DN802752_c9_g1_i6.p1", "Schmidtea_mediterranea_DN809651_c1_g1_i9.p2", "Schmidtea_mediterranea_DN812738_c11_g1_i1.p1", "Schmidtea_mediterranea_DN816693_c1_g1_i7.p1", "Schmidtea_mediterranea_DN816693_c1_g1_i9.p1", "Schmidtea_mediterranea_DN820170_c2_g1_i8.p1", "Schmidtea_mediterranea_DN820189_c5_g1_i11.p1", "Schmidtea_mediterranea_DN820301_c5_g1_i1.p1", "Schmidtea_mediterr…
418	GO:0042623	ATPase activity, coupled	194	18	16.62	0.80057	c("Schmidtea_mediterranea_DN808188_c10_g1_i1.p1", "Schmidtea_mediterranea_DN808188_c10_g2_i1.p1", "Schmidtea_mediterranea_DN816454_c6_g2_i2.p1", "Schmidtea_mediterranea_DN817410_c3_g4_i1.p1", "Schmidtea_mediterranea_DN821862_c4_g1_i3.p1", "Schmidtea_mediterranea_DN821862_c4_g1_i6.p1", "Schmidtea_mediterranea_DN826690_c5_g1_i13.p1", "Schmidtea_mediterranea_DN826690_c5_g1_i9.p1", "Schmidtea_mediter…
419	GO:0070566	adenylyltransferase activity	18	1	1.54	0.80071	Schmidtea_mediterranea_DN816715_c6_g1_i2.p1
420	GO:0016615	malate dehydrogenase activity	18	1	1.54	0.80071	Schmidtea_mediterranea_DN815665_c9_g1_i2.p1
421	GO:0016880	acid-ammonia (or amide) ligase activity	18	1	1.54	0.80071	Schmidtea_mediterranea_DN812040_c18_g1_i8.p1
422	GO:0004356	glutamate-ammonia ligase activity	18	1	1.54	0.80071	Schmidtea_mediterranea_DN812040_c18_g1_i8.p1
423	GO:0016211	ammonia ligase activity	18	1	1.54	0.80071	Schmidtea_mediterranea_DN812040_c18_g1_i8.p1
424	GO:0005044	scavenger receptor activity	18	1	1.54	0.80071	Schmidtea_mediterranea_DN829596_c0_g1_i5.p1
425	GO:0005507	copper ion binding	18	1	1.54	0.80071	Schmidtea_mediterranea_DN831570_c7_g10_i1.p1
426	GO:0051540	metal cluster binding	34	2	2.91	0.80111	c("Schmidtea_mediterranea_DN819089_c4_g1_i4.p1", "Schmidtea_mediterranea_DN824878_c15_g1_i1.p1")
427	GO:0051536	iron-sulfur cluster binding	34	2	2.91	0.80111	c("Schmidtea_mediterranea_DN819089_c4_g1_i4.p1", "Schmidtea_mediterranea_DN824878_c15_g1_i1.p1")
428	GO:0016298	lipase activity	62	10	5.31	0.81218	c("Schmidtea_mediterranea_DN807953_c6_g2_i1.p1", "Schmidtea_mediterranea_DN809137_c11_g3_i1.p1", "Schmidtea_mediterranea_DN812576_c6_g3_i1.p3", "Schmidtea_mediterranea_DN812576_c6_g3_i2.p1", "Schmidtea_mediterranea_DN812931_c6_g1_i2.p1", "Schmidtea_mediterranea_DN823047_c2_g1_i4.p1", "Schmidtea_mediterranea_DN829483_c5_g1_i7.p1", "Schmidtea_mediterranea_DN829733_c8_g1_i1.p1", "Schmidtea_mediterra…
429	GO:0015662	ATPase activity, coupled to transmembran...	35	2	3	0.81410	c("Schmidtea_mediterranea_DN826690_c5_g1_i13.p1", "Schmidtea_mediterranea_DN826690_c5_g1_i9.p1")
430	GO:0016765	transferase activity, transferring alkyl...	35	2	3	0.81410	c("Schmidtea_mediterranea_DN811405_c10_g4_i2.p1", "Schmidtea_mediterranea_DN819431_c5_g1_i5.p1")
431	GO:0004601	peroxidase activity	19	1	1.63	0.81780	Schmidtea_mediterranea_DN819011_c8_g1_i1.p1
432	GO:0019888	protein phosphatase regulator activity	19	1	1.63	0.81780	Schmidtea_mediterranea_DN766804_c0_g1_i1.p1
433	GO:0004497	monooxygenase activity	36	2	3.08	0.82633	c("Schmidtea_mediterranea_DN822014_c1_g1_i16.p1", "Schmidtea_mediterranea_DN825471_c12_g1_i1.p1")
434	GO:1901682	sulfur compound transmembrane transporte...	36	2	3.08	0.82633	c("Schmidtea_mediterranea_DN818761_c3_g1_i4.p1", "Schmidtea_mediterranea_DN818761_c3_g1_i5.p1")
435	GO:0016787	hydrolase activity	2470	236	211.6	0.82831	c("Schmidtea_mediterranea_DN189217_c0_g1_i2.p1", "Schmidtea_mediterranea_DN718905_c0_g1_i1.p1", "Schmidtea_mediterranea_DN764599_c0_g1_i2.p1", "Schmidtea_mediterranea_DN792116_c0_g1_i2.p1", "Schmidtea_mediterranea_DN795329_c0_g1_i1.p1", "Schmidtea_mediterranea_DN799696_c0_g1_i1.p1", "Schmidtea_mediterranea_DN801097_c1_g1_i1.p1", "Schmidtea_mediterranea_DN801224_c1_g1_i1.p1", "Schmidtea_mediterran…
436	GO:0016829	lyase activity	122	8	10.45	0.83072	c("Schmidtea_mediterranea_DN806128_c8_g1_i1.p1", "Schmidtea_mediterranea_DN813425_c10_g1_i3.p1", "Schmidtea_mediterranea_DN816755_c4_g1_i2.p1", "Schmidtea_mediterranea_DN818592_c0_g5_i2.p1", "Schmidtea_mediterranea_DN821143_c8_g1_i8.p1", "Schmidtea_mediterranea_DN824529_c6_g3_i3.p1", "Schmidtea_mediterranea_DN824878_c15_g1_i1.p1", "Schmidtea_mediterranea_DN831600_c3_g5_i1.p1")
437	GO:0019208	phosphatase regulator activity	20	1	1.71	0.83343	Schmidtea_mediterranea_DN766804_c0_g1_i1.p1
438	GO:0001067	regulatory region nucleic acid binding	20	1	1.71	0.83343	Schmidtea_mediterranea_DN817565_c8_g3_i2.p2
439	GO:0099604	ligand-gated calcium channel activity	20	1	1.71	0.83343	Schmidtea_mediterranea_DN825319_c3_g2_i14.p1
440	GO:0015298	solute:cation antiporter activity	20	1	1.71	0.83343	Schmidtea_mediterranea_DN800562_c0_g1_i2.p1
441	GO:0044212	transcription regulatory region DNA bind...	20	1	1.71	0.83343	Schmidtea_mediterranea_DN817565_c8_g3_i2.p2
442	GO:0000976	transcription regulatory region sequence...	20	1	1.71	0.83343	Schmidtea_mediterranea_DN817565_c8_g3_i2.p2
443	GO:0015278	calcium-release channel activity	20	1	1.71	0.83343	Schmidtea_mediterranea_DN825319_c3_g2_i14.p1
444	GO:0008146	sulfotransferase activity	20	1	1.71	0.83343	Schmidtea_mediterranea_DN809045_c8_g1_i1.p1
445	GO:0003951	NAD+ kinase activity	20	1	1.71	0.83343	Schmidtea_mediterranea_DN813427_c10_g1_i2.p1
446	GO:0015085	calcium ion transmembrane transporter ac...	110	7	9.42	0.84195	c("Schmidtea_mediterranea_DN809334_c11_g1_i5.p1", "Schmidtea_mediterranea_DN810796_c13_g2_i2.p1", "Schmidtea_mediterranea_DN817260_c3_g1_i11.p1", "Schmidtea_mediterranea_DN825319_c3_g2_i14.p1", "Schmidtea_mediterranea_DN826690_c5_g1_i13.p1", "Schmidtea_mediterranea_DN826690_c5_g1_i9.p1", "Schmidtea_mediterranea_DN831672_c12_g6_i3.p1")
447	GO:0004984	olfactory receptor activity	53	3	4.54	0.84367	c("Schmidtea_mediterranea_DN823415_c4_g1_i9.p1", "Schmidtea_mediterranea_DN826103_c1_g1_i6.p1", "Schmidtea_mediterranea_DN826751_c12_g1_i3.p1")
448	GO:0038024	cargo receptor activity	21	1	1.8	0.84772	Schmidtea_mediterranea_DN829596_c0_g1_i5.p1
449	GO:0005217	intracellular ligand-gated ion channel a...	21	1	1.8	0.84772	Schmidtea_mediterranea_DN825319_c3_g2_i14.p1
450	GO:0008374	O-acyltransferase activity	21	1	1.8	0.84772	Schmidtea_mediterranea_DN829084_c5_g1_i2.p1
451	GO:0001227	DNA-binding transcription repressor acti...	21	1	1.8	0.84772	Schmidtea_mediterranea_DN824833_c2_g1_i1.p1
452	GO:0001882	nucleoside binding	488	36	41.81	0.85047	c("Schmidtea_mediterranea_DN800451_c0_g1_i5.p1", "Schmidtea_mediterranea_DN801097_c1_g1_i1.p1", "Schmidtea_mediterranea_DN801706_c7_g1_i1.p1", "Schmidtea_mediterranea_DN804599_c1_g4_i1.p1", "Schmidtea_mediterranea_DN805612_c13_g3_i3.p1", "Schmidtea_mediterranea_DN807739_c5_g1_i1.p1", "Schmidtea_mediterranea_DN809270_c5_g3_i1.p1", "Schmidtea_mediterranea_DN809643_c6_g1_i4.p4", "Schmidtea_mediterra…
453	GO:0032549	ribonucleoside binding	488	36	41.81	0.85047	c("Schmidtea_mediterranea_DN800451_c0_g1_i5.p1", "Schmidtea_mediterranea_DN801097_c1_g1_i1.p1", "Schmidtea_mediterranea_DN801706_c7_g1_i1.p1", "Schmidtea_mediterranea_DN804599_c1_g4_i1.p1", "Schmidtea_mediterranea_DN805612_c13_g3_i3.p1", "Schmidtea_mediterranea_DN807739_c5_g1_i1.p1", "Schmidtea_mediterranea_DN809270_c5_g3_i1.p1", "Schmidtea_mediterranea_DN809643_c6_g1_i4.p4", "Schmidtea_mediterra…
454	GO:0016627	oxidoreductase activity, acting on the C...	59	6	5.05	0.85174	c("Schmidtea_mediterranea_DN801622_c0_g1_i1.p1", "Schmidtea_mediterranea_DN817373_c15_g1_i2.p1", "Schmidtea_mediterranea_DN817373_c15_g1_i3.p1", "Schmidtea_mediterranea_DN817373_c15_g1_i4.p1", "Schmidtea_mediterranea_DN820029_c4_g1_i2.p1", "Schmidtea_mediterranea_DN823283_c7_g1_i8.p1")
455	GO:0004713	protein tyrosine kinase activity	84	5	7.2	0.85664	c("Schmidtea_mediterranea_DN812601_c8_g1_i1.p1", "Schmidtea_mediterranea_DN813536_c14_g1_i5.p1", "Schmidtea_mediterranea_DN814300_c7_g1_i11.p2", "Schmidtea_mediterranea_DN827234_c3_g1_i3.p1", "Schmidtea_mediterranea_DN830511_c8_g4_i2.p1")
456	GO:0032553	ribonucleotide binding	2290	265	196.18	0.85988	c("Schmidtea_mediterranea_DN769616_c0_g1_i1.p1", "Schmidtea_mediterranea_DN799304_c0_g1_i1.p1", "Schmidtea_mediterranea_DN801011_c0_g1_i1.p1", "Schmidtea_mediterranea_DN801097_c1_g1_i1.p1", "Schmidtea_mediterranea_DN801479_c0_g1_i5.p1", "Schmidtea_mediterranea_DN801706_c7_g1_i1.p1", "Schmidtea_mediterranea_DN802188_c14_g1_i5.p1", "Schmidtea_mediterranea_DN802372_c1_g1_i3.p1", "Schmidtea_mediterra…
457	GO:0016702	oxidoreductase activity, acting on singl...	22	1	1.88	0.86078	Schmidtea_mediterranea_DN809158_c0_g1_i4.p1
458	GO:0016780	phosphotransferase activity, for other s...	22	1	1.88	0.86078	Schmidtea_mediterranea_DN813730_c19_g1_i6.p1
459	GO:0035639	purine ribonucleoside triphosphate bindi...	2264	263	193.95	0.86314	c("Schmidtea_mediterranea_DN769616_c0_g1_i1.p1", "Schmidtea_mediterranea_DN799304_c0_g1_i1.p1", "Schmidtea_mediterranea_DN801011_c0_g1_i1.p1", "Schmidtea_mediterranea_DN801097_c1_g1_i1.p1", "Schmidtea_mediterranea_DN801479_c0_g1_i5.p1", "Schmidtea_mediterranea_DN801706_c7_g1_i1.p1", "Schmidtea_mediterranea_DN802188_c14_g1_i5.p1", "Schmidtea_mediterranea_DN802372_c1_g1_i3.p1", "Schmidtea_mediterra…
460	GO:0016772	transferase activity, transferring phosp...	1270	114	108.8	0.86318	c("Schmidtea_mediterranea_DN708778_c0_g1_i1.p1", "Schmidtea_mediterranea_DN781603_c0_g1_i1.p1", "Schmidtea_mediterranea_DN799304_c0_g1_i1.p1", "Schmidtea_mediterranea_DN800451_c0_g1_i5.p1", "Schmidtea_mediterranea_DN800726_c0_g1_i1.p1", "Schmidtea_mediterranea_DN801011_c0_g1_i1.p1", "Schmidtea_mediterranea_DN802188_c14_g1_i5.p1", "Schmidtea_mediterranea_DN802372_c1_g1_i3.p1", "Schmidtea_mediterra…
461	GO:0016782	transferase activity, transferring sulfu...	40	2	3.43	0.86830	c("Schmidtea_mediterranea_DN809045_c8_g1_i1.p1", "Schmidtea_mediterranea_DN811090_c7_g3_i2.p1")
462	GO:0015631	tubulin binding	164	23	14.05	0.87067	c("Schmidtea_mediterranea_DN811171_c0_g1_i3.p1", "Schmidtea_mediterranea_DN811171_c0_g1_i7.p1", "Schmidtea_mediterranea_DN812178_c8_g2_i7.p2", "Schmidtea_mediterranea_DN813340_c6_g1_i1.p1", "Schmidtea_mediterranea_DN813340_c6_g1_i5.p1", "Schmidtea_mediterranea_DN813938_c13_g1_i2.p1", "Schmidtea_mediterranea_DN816076_c11_g1_i11.p1", "Schmidtea_mediterranea_DN816076_c11_g1_i12.p1", "Schmidtea_medit…
463	GO:0016701	oxidoreductase activity, acting on singl...	23	1	1.97	0.87272	Schmidtea_mediterranea_DN809158_c0_g1_i4.p1
464	GO:0004197	cysteine-type endopeptidase activity	59	3	5.05	0.89116	c("Schmidtea_mediterranea_DN807424_c4_g1_i1.p1", "Schmidtea_mediterranea_DN821378_c9_g1_i4.p2", "Schmidtea_mediterranea_DN829950_c7_g2_i5.p1")
465	GO:0008235	metalloexopeptidase activity	25	1	2.14	0.89363	Schmidtea_mediterranea_DN803044_c8_g1_i2.p1
466	GO:0005088	Ras guanyl-nucleotide exchange factor ac...	25	1	2.14	0.89363	Schmidtea_mediterranea_DN816777_c2_g1_i1.p1
467	GO:0004867	serine-type endopeptidase inhibitor acti...	25	1	2.14	0.89363	Schmidtea_mediterranea_DN799239_c1_g1_i1.p1
468	GO:0008047	enzyme activator activity	90	5	7.71	0.89390	c("Schmidtea_mediterranea_DN802431_c1_g1_i3.p1", "Schmidtea_mediterranea_DN817917_c13_g1_i3.p1", "Schmidtea_mediterranea_DN817917_c13_g1_i4.p1", "Schmidtea_mediterranea_DN827861_c11_g3_i5.p1", "Schmidtea_mediterranea_DN829749_c3_g1_i3.p1")
469	GO:0016773	phosphotransferase activity, alcohol gro...	956	72	81.9	0.89406	c("Schmidtea_mediterranea_DN799304_c0_g1_i1.p1", "Schmidtea_mediterranea_DN801011_c0_g1_i1.p1", "Schmidtea_mediterranea_DN802188_c14_g1_i5.p1", "Schmidtea_mediterranea_DN802372_c1_g1_i3.p1", "Schmidtea_mediterranea_DN804538_c14_g1_i1.p1", "Schmidtea_mediterranea_DN807458_c12_g1_i8.p1", "Schmidtea_mediterranea_DN807648_c5_g2_i5.p1", "Schmidtea_mediterranea_DN809185_c4_g1_i11.p2", "Schmidtea_medite…
470	GO:0032555	purine ribonucleotide binding	2279	263	195.24	0.90204	c("Schmidtea_mediterranea_DN769616_c0_g1_i1.p1", "Schmidtea_mediterranea_DN799304_c0_g1_i1.p1", "Schmidtea_mediterranea_DN801011_c0_g1_i1.p1", "Schmidtea_mediterranea_DN801097_c1_g1_i1.p1", "Schmidtea_mediterranea_DN801479_c0_g1_i5.p1", "Schmidtea_mediterranea_DN801706_c7_g1_i1.p1", "Schmidtea_mediterranea_DN802188_c14_g1_i5.p1", "Schmidtea_mediterranea_DN802372_c1_g1_i3.p1", "Schmidtea_mediterra…
471	GO:0016667	oxidoreductase activity, acting on a sul...	26	1	2.23	0.90275	Schmidtea_mediterranea_DN805648_c12_g1_i2.p1
472	GO:0005086	ARF guanyl-nucleotide exchange factor ac...	26	1	2.23	0.90275	Schmidtea_mediterranea_DN810592_c11_g5_i2.p1
473	GO:0004674	protein serine/threonine kinase activity	150	9	12.85	0.90453	c("Schmidtea_mediterranea_DN799304_c0_g1_i1.p1", "Schmidtea_mediterranea_DN801011_c0_g1_i1.p1", "Schmidtea_mediterranea_DN815536_c4_g1_i1.p1", "Schmidtea_mediterranea_DN816007_c6_g2_i2.p1", "Schmidtea_mediterranea_DN817277_c2_g1_i3.p1", "Schmidtea_mediterranea_DN824836_c7_g3_i2.p1", "Schmidtea_mediterranea_DN827475_c1_g1_i2.p1", "Schmidtea_mediterranea_DN829995_c3_g1_i6.p1", "Schmidtea_mediterran…
474	GO:0042578	phosphoric ester hydrolase activity	340	23	29.13	0.90647	c("Schmidtea_mediterranea_DN792116_c0_g1_i2.p1", "Schmidtea_mediterranea_DN801821_c0_g2_i1.p1", "Schmidtea_mediterranea_DN806369_c5_g2_i1.p1", "Schmidtea_mediterranea_DN807994_c13_g1_i15.p1", "Schmidtea_mediterranea_DN808101_c8_g2_i4.p1", "Schmidtea_mediterranea_DN808175_c10_g1_i1.p1", "Schmidtea_mediterranea_DN809273_c4_g3_i1.p1", "Schmidtea_mediterranea_DN809427_c4_g1_i5.p1", "Schmidtea_mediter…
475	GO:0004620	phospholipase activity	54	9	4.63	0.91014	c("Schmidtea_mediterranea_DN809137_c11_g3_i1.p1", "Schmidtea_mediterranea_DN812576_c6_g3_i1.p3", "Schmidtea_mediterranea_DN812576_c6_g3_i2.p1", "Schmidtea_mediterranea_DN812931_c6_g1_i2.p1", "Schmidtea_mediterranea_DN823047_c2_g1_i4.p1", "Schmidtea_mediterranea_DN829483_c5_g1_i7.p1", "Schmidtea_mediterranea_DN829733_c8_g1_i1.p1", "Schmidtea_mediterranea_DN829752_c8_g4_i1.p1", "Schmidtea_mediterra…
476	GO:0016776	phosphotransferase activity, phosphate g...	27	1	2.31	0.91110	Schmidtea_mediterranea_DN781603_c0_g1_i1.p1
477	GO:0016860	intramolecular oxidoreductase activity	27	1	2.31	0.91110	Schmidtea_mediterranea_DN806958_c1_g1_i8.p1
478	GO:0060589	nucleoside-triphosphatase regulator acti...	94	5	8.05	0.91381	c("Schmidtea_mediterranea_DN676682_c0_g1_i1.p1", "Schmidtea_mediterranea_DN802431_c1_g1_i3.p1", "Schmidtea_mediterranea_DN817917_c13_g1_i3.p1", "Schmidtea_mediterranea_DN817917_c13_g1_i4.p1", "Schmidtea_mediterranea_DN829749_c3_g1_i3.p1")
479	GO:0000166	nucleotide binding	2586	285	221.54	0.91574	c("Schmidtea_mediterranea_DN640850_c1_g1_i1.p1", "Schmidtea_mediterranea_DN676682_c0_g1_i1.p1", "Schmidtea_mediterranea_DN769616_c0_g1_i1.p1", "Schmidtea_mediterranea_DN799304_c0_g1_i1.p1", "Schmidtea_mediterranea_DN801011_c0_g1_i1.p1", "Schmidtea_mediterranea_DN801097_c1_g1_i1.p1", "Schmidtea_mediterranea_DN801479_c0_g1_i5.p1", "Schmidtea_mediterranea_DN801622_c0_g1_i1.p1", "Schmidtea_mediterran…
480	GO:1901265	nucleoside phosphate binding	2586	285	221.54	0.91574	c("Schmidtea_mediterranea_DN640850_c1_g1_i1.p1", "Schmidtea_mediterranea_DN676682_c0_g1_i1.p1", "Schmidtea_mediterranea_DN769616_c0_g1_i1.p1", "Schmidtea_mediterranea_DN799304_c0_g1_i1.p1", "Schmidtea_mediterranea_DN801011_c0_g1_i1.p1", "Schmidtea_mediterranea_DN801097_c1_g1_i1.p1", "Schmidtea_mediterranea_DN801479_c0_g1_i5.p1", "Schmidtea_mediterranea_DN801622_c0_g1_i1.p1", "Schmidtea_mediterran…
481	GO:0017137	Rab GTPase binding	28	1	2.4	0.91873	Schmidtea_mediterranea_DN816777_c2_g1_i1.p1
482	GO:0005452	inorganic anion exchanger activity	28	1	2.4	0.91873	Schmidtea_mediterranea_DN815561_c6_g1_i10.p1
483	GO:0004714	transmembrane receptor protein tyrosine ...	28	1	2.4	0.91873	Schmidtea_mediterranea_DN813536_c14_g1_i5.p1
484	GO:0042626	ATPase activity, coupled to transmembran...	154	9	13.19	0.91935	c("Schmidtea_mediterranea_DN808188_c10_g1_i1.p1", "Schmidtea_mediterranea_DN808188_c10_g2_i1.p1", "Schmidtea_mediterranea_DN826690_c5_g1_i13.p1", "Schmidtea_mediterranea_DN826690_c5_g1_i9.p1", "Schmidtea_mediterranea_DN827061_c0_g1_i1.p1", "Schmidtea_mediterranea_DN828606_c0_g2_i1.p1", "Schmidtea_mediterranea_DN829177_c5_g2_i16.p1", "Schmidtea_mediterranea_DN831450_c2_g1_i3.p1", "Schmidtea_medite…
485	GO:0043492	ATPase activity, coupled to movement of ...	154	9	13.19	0.91935	c("Schmidtea_mediterranea_DN808188_c10_g1_i1.p1", "Schmidtea_mediterranea_DN808188_c10_g2_i1.p1", "Schmidtea_mediterranea_DN826690_c5_g1_i13.p1", "Schmidtea_mediterranea_DN826690_c5_g1_i9.p1", "Schmidtea_mediterranea_DN827061_c0_g1_i1.p1", "Schmidtea_mediterranea_DN828606_c0_g2_i1.p1", "Schmidtea_mediterranea_DN829177_c5_g2_i16.p1", "Schmidtea_mediterranea_DN831450_c2_g1_i3.p1", "Schmidtea_medite…
486	GO:0015399	primary active transmembrane transporter...	155	9	13.28	0.92273	c("Schmidtea_mediterranea_DN808188_c10_g1_i1.p1", "Schmidtea_mediterranea_DN808188_c10_g2_i1.p1", "Schmidtea_mediterranea_DN826690_c5_g1_i13.p1", "Schmidtea_mediterranea_DN826690_c5_g1_i9.p1", "Schmidtea_mediterranea_DN827061_c0_g1_i1.p1", "Schmidtea_mediterranea_DN828606_c0_g2_i1.p1", "Schmidtea_mediterranea_DN829177_c5_g2_i16.p1", "Schmidtea_mediterranea_DN831450_c2_g1_i3.p1", "Schmidtea_medite…
487	GO:0015405	P-P-bond-hydrolysis-driven transmembrane...	155	9	13.28	0.92273	c("Schmidtea_mediterranea_DN808188_c10_g1_i1.p1", "Schmidtea_mediterranea_DN808188_c10_g2_i1.p1", "Schmidtea_mediterranea_DN826690_c5_g1_i13.p1", "Schmidtea_mediterranea_DN826690_c5_g1_i9.p1", "Schmidtea_mediterranea_DN827061_c0_g1_i1.p1", "Schmidtea_mediterranea_DN828606_c0_g2_i1.p1", "Schmidtea_mediterranea_DN829177_c5_g2_i16.p1", "Schmidtea_mediterranea_DN831450_c2_g1_i3.p1", "Schmidtea_medite…
488	GO:0016747	transferase activity, transferring acyl ...	115	15	9.85	0.92345	c("Schmidtea_mediterranea_DN806109_c6_g1_i14.p1", "Schmidtea_mediterranea_DN806109_c6_g1_i7.p1", "Schmidtea_mediterranea_DN806679_c0_g1_i1.p1", "Schmidtea_mediterranea_DN809473_c8_g2_i1.p1", "Schmidtea_mediterranea_DN810905_c12_g1_i4.p1", "Schmidtea_mediterranea_DN811387_c13_g1_i2.p1", "Schmidtea_mediterranea_DN813699_c2_g1_i1.p1", "Schmidtea_mediterranea_DN813699_c2_g1_i8.p1", "Schmidtea_mediter…
489	GO:0044877	protein-containing complex binding	184	11	15.76	0.92466	c("Schmidtea_mediterranea_DN154325_c0_g1_i1.p1", "Schmidtea_mediterranea_DN791613_c0_g2_i1.p1", "Schmidtea_mediterranea_DN803736_c2_g2_i1.p1", "Schmidtea_mediterranea_DN809962_c2_g1_i2.p2", "Schmidtea_mediterranea_DN815674_c6_g1_i3.p1", "Schmidtea_mediterranea_DN816094_c2_g2_i3.p1", "Schmidtea_mediterranea_DN816677_c3_g2_i1.p1", "Schmidtea_mediterranea_DN817116_c8_g1_i1.p1", "Schmidtea_mediterran…
490	GO:0004198	calcium-dependent cysteine-type endopept...	29	1	2.48	0.92570	Schmidtea_mediterranea_DN807424_c4_g1_i1.p1
491	GO:0016620	oxidoreductase activity, acting on the a...	29	1	2.48	0.92570	Schmidtea_mediterranea_DN640850_c1_g1_i1.p1
492	GO:0098772	molecular function regulator	414	28	35.47	0.92578	c("Schmidtea_mediterranea_DN676682_c0_g1_i1.p1", "Schmidtea_mediterranea_DN766804_c0_g1_i1.p1", "Schmidtea_mediterranea_DN783905_c0_g1_i1.p1", "Schmidtea_mediterranea_DN797850_c0_g1_i1.p1", "Schmidtea_mediterranea_DN799239_c1_g1_i1.p1", "Schmidtea_mediterranea_DN802431_c1_g1_i3.p1", "Schmidtea_mediterranea_DN810592_c11_g5_i2.p1", "Schmidtea_mediterranea_DN812555_c8_g1_i1.p1", "Schmidtea_mediterra…
493	GO:0070011	peptidase activity, acting on L-amino ac...	497	34	42.58	0.93408	c("Schmidtea_mediterranea_DN795329_c0_g1_i1.p1", "Schmidtea_mediterranea_DN801224_c1_g1_i1.p1", "Schmidtea_mediterranea_DN802633_c13_g1_i1.p1", "Schmidtea_mediterranea_DN803044_c8_g1_i2.p1", "Schmidtea_mediterranea_DN807424_c4_g1_i1.p1", "Schmidtea_mediterranea_DN808526_c2_g1_i15.p1", "Schmidtea_mediterranea_DN808569_c2_g1_i1.p1", "Schmidtea_mediterranea_DN809031_c4_g1_i12.p1", "Schmidtea_mediter…
494	GO:0008233	peptidase activity	498	34	42.66	0.93578	c("Schmidtea_mediterranea_DN795329_c0_g1_i1.p1", "Schmidtea_mediterranea_DN801224_c1_g1_i1.p1", "Schmidtea_mediterranea_DN802633_c13_g1_i1.p1", "Schmidtea_mediterranea_DN803044_c8_g1_i2.p1", "Schmidtea_mediterranea_DN807424_c4_g1_i1.p1", "Schmidtea_mediterranea_DN808526_c2_g1_i15.p1", "Schmidtea_mediterranea_DN808569_c2_g1_i1.p1", "Schmidtea_mediterranea_DN809031_c4_g1_i12.p1", "Schmidtea_mediter…
495	GO:0016818	hydrolase activity, acting on acid anhyd...	1132	109	96.98	0.93584	c("Schmidtea_mediterranea_DN189217_c0_g1_i2.p1", "Schmidtea_mediterranea_DN801097_c1_g1_i1.p1", "Schmidtea_mediterranea_DN801563_c15_g2_i1.p1", "Schmidtea_mediterranea_DN802446_c0_g1_i1.p1", "Schmidtea_mediterranea_DN802905_c1_g1_i1.p1", "Schmidtea_mediterranea_DN804013_c1_g1_i1.p1", "Schmidtea_mediterranea_DN804599_c1_g4_i1.p1", "Schmidtea_mediterranea_DN805612_c13_g3_i3.p1", "Schmidtea_mediterr…
496	GO:0005525	GTP binding	472	32	40.43	0.93607	c("Schmidtea_mediterranea_DN801097_c1_g1_i1.p1", "Schmidtea_mediterranea_DN801706_c7_g1_i1.p1", "Schmidtea_mediterranea_DN804599_c1_g4_i1.p1", "Schmidtea_mediterranea_DN805612_c13_g3_i3.p1", "Schmidtea_mediterranea_DN807739_c5_g1_i1.p1", "Schmidtea_mediterranea_DN809270_c5_g3_i1.p1", "Schmidtea_mediterranea_DN809643_c6_g1_i4.p4", "Schmidtea_mediterranea_DN811711_c2_g1_i2.p1", "Schmidtea_mediterra…
497	GO:0032561	guanyl ribonucleotide binding	472	32	40.43	0.93607	c("Schmidtea_mediterranea_DN801097_c1_g1_i1.p1", "Schmidtea_mediterranea_DN801706_c7_g1_i1.p1", "Schmidtea_mediterranea_DN804599_c1_g4_i1.p1", "Schmidtea_mediterranea_DN805612_c13_g3_i3.p1", "Schmidtea_mediterranea_DN807739_c5_g1_i1.p1", "Schmidtea_mediterranea_DN809270_c5_g3_i1.p1", "Schmidtea_mediterranea_DN809643_c6_g1_i4.p4", "Schmidtea_mediterranea_DN811711_c2_g1_i2.p1", "Schmidtea_mediterra…
498	GO:0032550	purine ribonucleoside binding	472	32	40.43	0.93607	c("Schmidtea_mediterranea_DN801097_c1_g1_i1.p1", "Schmidtea_mediterranea_DN801706_c7_g1_i1.p1", "Schmidtea_mediterranea_DN804599_c1_g4_i1.p1", "Schmidtea_mediterranea_DN805612_c13_g3_i3.p1", "Schmidtea_mediterranea_DN807739_c5_g1_i1.p1", "Schmidtea_mediterranea_DN809270_c5_g3_i1.p1", "Schmidtea_mediterranea_DN809643_c6_g1_i4.p4", "Schmidtea_mediterranea_DN811711_c2_g1_i2.p1", "Schmidtea_mediterra…
499	GO:0001883	purine nucleoside binding	472	32	40.43	0.93607	c("Schmidtea_mediterranea_DN801097_c1_g1_i1.p1", "Schmidtea_mediterranea_DN801706_c7_g1_i1.p1", "Schmidtea_mediterranea_DN804599_c1_g4_i1.p1", "Schmidtea_mediterranea_DN805612_c13_g3_i3.p1", "Schmidtea_mediterranea_DN807739_c5_g1_i1.p1", "Schmidtea_mediterranea_DN809270_c5_g3_i1.p1", "Schmidtea_mediterranea_DN809643_c6_g1_i4.p4", "Schmidtea_mediterranea_DN811711_c2_g1_i2.p1", "Schmidtea_mediterra…
500	GO:0016817	hydrolase activity, acting on acid anhyd...	1133	109	97.06	0.93704	c("Schmidtea_mediterranea_DN189217_c0_g1_i2.p1", "Schmidtea_mediterranea_DN801097_c1_g1_i1.p1", "Schmidtea_mediterranea_DN801563_c15_g2_i1.p1", "Schmidtea_mediterranea_DN802446_c0_g1_i1.p1", "Schmidtea_mediterranea_DN802905_c1_g1_i1.p1", "Schmidtea_mediterranea_DN804013_c1_g1_i1.p1", "Schmidtea_mediterranea_DN804599_c1_g4_i1.p1", "Schmidtea_mediterranea_DN805612_c13_g3_i3.p1", "Schmidtea_mediterr…
501	GO:0031267	small GTPase binding	87	10	7.45	0.94118	c("Schmidtea_mediterranea_DN803356_c0_g1_i1.p1", "Schmidtea_mediterranea_DN808102_c1_g1_i2.p1", "Schmidtea_mediterranea_DN810271_c8_g3_i4.p1", "Schmidtea_mediterranea_DN815827_c12_g1_i1.p1", "Schmidtea_mediterranea_DN816777_c2_g1_i1.p1", "Schmidtea_mediterranea_DN818362_c3_g1_i3.p1", "Schmidtea_mediterranea_DN818362_c3_g1_i5.p1", "Schmidtea_mediterranea_DN825165_c5_g1_i1.p1", "Schmidtea_mediterra…
502	GO:0017016	Ras GTPase binding	87	10	7.45	0.94118	c("Schmidtea_mediterranea_DN803356_c0_g1_i1.p1", "Schmidtea_mediterranea_DN808102_c1_g1_i2.p1", "Schmidtea_mediterranea_DN810271_c8_g3_i4.p1", "Schmidtea_mediterranea_DN815827_c12_g1_i1.p1", "Schmidtea_mediterranea_DN816777_c2_g1_i1.p1", "Schmidtea_mediterranea_DN818362_c3_g1_i3.p1", "Schmidtea_mediterranea_DN818362_c3_g1_i5.p1", "Schmidtea_mediterranea_DN825165_c5_g1_i1.p1", "Schmidtea_mediterra…
503	GO:1901363	heterocyclic compound binding	5605	646	480.16	0.94156	c("Schmidtea_mediterranea_DN1165354_c0_g1_i1.p1", "Schmidtea_mediterranea_DN1395809_c0_g1_i1.p1", "Schmidtea_mediterranea_DN16429_c0_g1_i2.p1", "Schmidtea_mediterranea_DN396867_c0_g1_i1.p1", "Schmidtea_mediterranea_DN521794_c0_g2_i1.p1", "Schmidtea_mediterranea_DN640850_c1_g1_i1.p1", "Schmidtea_mediterranea_DN676682_c0_g1_i1.p1", "Schmidtea_mediterranea_DN688345_c1_g1_i1.p2", "Schmidtea_mediterra…
504	GO:0097159	organic cyclic compound binding	5608	646	480.42	0.94467	c("Schmidtea_mediterranea_DN1165354_c0_g1_i1.p1", "Schmidtea_mediterranea_DN1395809_c0_g1_i1.p1", "Schmidtea_mediterranea_DN16429_c0_g1_i2.p1", "Schmidtea_mediterranea_DN396867_c0_g1_i1.p1", "Schmidtea_mediterranea_DN521794_c0_g2_i1.p1", "Schmidtea_mediterranea_DN640850_c1_g1_i1.p1", "Schmidtea_mediterranea_DN676682_c0_g1_i1.p1", "Schmidtea_mediterranea_DN688345_c1_g1_i1.p2", "Schmidtea_mediterra…
505	GO:0000287	magnesium ion binding	103	5	8.82	0.94703	c("Schmidtea_mediterranea_DN189217_c0_g1_i2.p1", "Schmidtea_mediterranea_DN809446_c9_g1_i2.p1", "Schmidtea_mediterranea_DN820189_c5_g1_i11.p1", "Schmidtea_mediterranea_DN822057_c5_g1_i3.p1", "Schmidtea_mediterranea_DN824140_c4_g1_i2.p1")
506	GO:0016462	pyrophosphatase activity	1130	108	96.8	0.94792	c("Schmidtea_mediterranea_DN189217_c0_g1_i2.p1", "Schmidtea_mediterranea_DN801097_c1_g1_i1.p1", "Schmidtea_mediterranea_DN801563_c15_g2_i1.p1", "Schmidtea_mediterranea_DN802446_c0_g1_i1.p1", "Schmidtea_mediterranea_DN802905_c1_g1_i1.p1", "Schmidtea_mediterranea_DN804013_c1_g1_i1.p1", "Schmidtea_mediterranea_DN804599_c1_g4_i1.p1", "Schmidtea_mediterranea_DN805612_c13_g3_i3.p1", "Schmidtea_mediterr…
507	GO:0019900	kinase binding	33	1	2.83	0.94811	Schmidtea_mediterranea_DN803474_c8_g2_i1.p1
508	GO:0061135	endopeptidase regulator activity	33	1	2.83	0.94811	Schmidtea_mediterranea_DN799239_c1_g1_i1.p1
509	GO:0004866	endopeptidase inhibitor activity	33	1	2.83	0.94811	Schmidtea_mediterranea_DN799239_c1_g1_i1.p1
510	GO:0017111	nucleoside-triphosphatase activity	1108	106	94.92	0.95174	c("Schmidtea_mediterranea_DN801097_c1_g1_i1.p1", "Schmidtea_mediterranea_DN801563_c15_g2_i1.p1", "Schmidtea_mediterranea_DN802905_c1_g1_i1.p1", "Schmidtea_mediterranea_DN804013_c1_g1_i1.p1", "Schmidtea_mediterranea_DN804599_c1_g4_i1.p1", "Schmidtea_mediterranea_DN805612_c13_g3_i3.p1", "Schmidtea_mediterranea_DN807739_c5_g1_i1.p1", "Schmidtea_mediterranea_DN808188_c10_g1_i1.p1", "Schmidtea_mediter…
511	GO:0016835	carbon-oxygen lyase activity	34	1	2.91	0.95257	Schmidtea_mediterranea_DN813425_c10_g1_i3.p1
512	GO:0016836	hydro-lyase activity	34	1	2.91	0.95257	Schmidtea_mediterranea_DN813425_c10_g1_i3.p1
513	GO:0003824	catalytic activity	5710	545	489.16	0.95386	c("Schmidtea_mediterranea_DN1127987_c0_g1_i1.p1", "Schmidtea_mediterranea_DN189217_c0_g1_i2.p1", "Schmidtea_mediterranea_DN640850_c1_g1_i1.p1", "Schmidtea_mediterranea_DN708778_c0_g1_i1.p1", "Schmidtea_mediterranea_DN718905_c0_g1_i1.p1", "Schmidtea_mediterranea_DN764599_c0_g1_i2.p1", "Schmidtea_mediterranea_DN781603_c0_g1_i1.p1", "Schmidtea_mediterranea_DN782453_c0_g1_i1.p1", "Schmidtea_mediterra…
514	GO:0036094	small molecule binding	2713	292	232.41	0.95533	c("Schmidtea_mediterranea_DN640850_c1_g1_i1.p1", "Schmidtea_mediterranea_DN676682_c0_g1_i1.p1", "Schmidtea_mediterranea_DN769616_c0_g1_i1.p1", "Schmidtea_mediterranea_DN799304_c0_g1_i1.p1", "Schmidtea_mediterranea_DN800451_c0_g1_i5.p1", "Schmidtea_mediterranea_DN801011_c0_g1_i1.p1", "Schmidtea_mediterranea_DN801097_c1_g1_i1.p1", "Schmidtea_mediterranea_DN801479_c0_g1_i5.p1", "Schmidtea_mediterran…
515	GO:0070279	vitamin B6 binding	55	2	4.71	0.95560	c("Schmidtea_mediterranea_DN810744_c3_g1_i4.p1", "Schmidtea_mediterranea_DN826538_c15_g1_i1.p1")
516	GO:0022853	active ion transmembrane transporter act...	55	2	4.71	0.95560	c("Schmidtea_mediterranea_DN826690_c5_g1_i13.p1", "Schmidtea_mediterranea_DN826690_c5_g1_i9.p1")
517	GO:0042625	ATPase coupled ion transmembrane transpo...	55	2	4.71	0.95560	c("Schmidtea_mediterranea_DN826690_c5_g1_i13.p1", "Schmidtea_mediterranea_DN826690_c5_g1_i9.p1")
518	GO:0030170	pyridoxal phosphate binding	55	2	4.71	0.95560	c("Schmidtea_mediterranea_DN810744_c3_g1_i4.p1", "Schmidtea_mediterranea_DN826538_c15_g1_i1.p1")
519	GO:0019829	cation-transporting ATPase activity	55	2	4.71	0.95560	c("Schmidtea_mediterranea_DN826690_c5_g1_i13.p1", "Schmidtea_mediterranea_DN826690_c5_g1_i9.p1")
520	GO:0030246	carbohydrate binding	35	1	3	0.95664	Schmidtea_mediterranea_DN828021_c4_g1_i10.p1
521	GO:0015297	antiporter activity	35	1	3	0.95664	Schmidtea_mediterranea_DN800562_c0_g1_i2.p1
522	GO:0004725	protein tyrosine phosphatase activity	107	5	9.17	0.95766	c("Schmidtea_mediterranea_DN807994_c13_g1_i15.p1", "Schmidtea_mediterranea_DN808175_c10_g1_i1.p1", "Schmidtea_mediterranea_DN820673_c11_g1_i2.p1", "Schmidtea_mediterranea_DN824941_c10_g5_i1.p1", "Schmidtea_mediterranea_DN830239_c1_g1_i2.p1")
523	GO:0016740	transferase activity	2075	206	177.76	0.95818	c("Schmidtea_mediterranea_DN1127987_c0_g1_i1.p1", "Schmidtea_mediterranea_DN708778_c0_g1_i1.p1", "Schmidtea_mediterranea_DN781603_c0_g1_i1.p1", "Schmidtea_mediterranea_DN782453_c0_g1_i1.p1", "Schmidtea_mediterranea_DN797361_c0_g1_i1.p1", "Schmidtea_mediterranea_DN799304_c0_g1_i1.p1", "Schmidtea_mediterranea_DN800451_c0_g1_i5.p1", "Schmidtea_mediterranea_DN800726_c0_g1_i1.p1", "Schmidtea_mediterra…
524	GO:0017076	purine nucleotide binding	2342	265	200.63	0.95883	c("Schmidtea_mediterranea_DN676682_c0_g1_i1.p1", "Schmidtea_mediterranea_DN769616_c0_g1_i1.p1", "Schmidtea_mediterranea_DN799304_c0_g1_i1.p1", "Schmidtea_mediterranea_DN801011_c0_g1_i1.p1", "Schmidtea_mediterranea_DN801097_c1_g1_i1.p1", "Schmidtea_mediterranea_DN801479_c0_g1_i5.p1", "Schmidtea_mediterranea_DN801706_c7_g1_i1.p1", "Schmidtea_mediterranea_DN802188_c14_g1_i5.p1", "Schmidtea_mediterra…
525	GO:0019205	nucleobase-containing compound kinase ac...	36	1	3.08	0.96036	Schmidtea_mediterranea_DN781603_c0_g1_i1.p1
526	GO:0060090	molecular adaptor activity	36	1	3.08	0.96036	Schmidtea_mediterranea_DN828647_c4_g4_i4.p1
527	GO:0030414	peptidase inhibitor activity	36	1	3.08	0.96036	Schmidtea_mediterranea_DN799239_c1_g1_i1.p1
528	GO:0008194	UDP-glycosyltransferase activity	36	1	3.08	0.96036	Schmidtea_mediterranea_DN828138_c4_g1_i8.p2
529	GO:0016746	transferase activity, transferring acyl ...	175	18	14.99	0.96080	c("Schmidtea_mediterranea_DN806109_c6_g1_i14.p1", "Schmidtea_mediterranea_DN806109_c6_g1_i7.p1", "Schmidtea_mediterranea_DN806679_c0_g1_i1.p1", "Schmidtea_mediterranea_DN809473_c8_g2_i1.p1", "Schmidtea_mediterranea_DN810905_c12_g1_i4.p1", "Schmidtea_mediterranea_DN811387_c13_g1_i2.p1", "Schmidtea_mediterranea_DN813699_c2_g1_i1.p1", "Schmidtea_mediterranea_DN813699_c2_g1_i8.p1", "Schmidtea_mediter…
530	GO:0004175	endopeptidase activity	288	17	24.67	0.96454	c("Schmidtea_mediterranea_DN801224_c1_g1_i1.p1", "Schmidtea_mediterranea_DN802633_c13_g1_i1.p1", "Schmidtea_mediterranea_DN807424_c4_g1_i1.p1", "Schmidtea_mediterranea_DN808526_c2_g1_i15.p1", "Schmidtea_mediterranea_DN816388_c7_g1_i2.p1", "Schmidtea_mediterranea_DN816454_c6_g2_i2.p1", "Schmidtea_mediterranea_DN816601_c9_g1_i9.p1", "Schmidtea_mediterranea_DN817507_c7_g1_i1.p1", "Schmidtea_mediterr…
531	GO:0003924	GTPase activity	426	27	36.49	0.96484	c("Schmidtea_mediterranea_DN801097_c1_g1_i1.p1", "Schmidtea_mediterranea_DN804599_c1_g4_i1.p1", "Schmidtea_mediterranea_DN805612_c13_g3_i3.p1", "Schmidtea_mediterranea_DN807739_c5_g1_i1.p1", "Schmidtea_mediterranea_DN809270_c5_g3_i1.p1", "Schmidtea_mediterranea_DN809643_c6_g1_i4.p4", "Schmidtea_mediterranea_DN812604_c9_g1_i5.p1", "Schmidtea_mediterranea_DN813014_c8_g1_i1.p1", "Schmidtea_mediterra…
532	GO:0061134	peptidase regulator activity	38	1	3.26	0.96688	Schmidtea_mediterranea_DN799239_c1_g1_i1.p1
533	GO:0051015	actin filament binding	59	2	5.05	0.96712	c("Schmidtea_mediterranea_DN791613_c0_g2_i1.p1", "Schmidtea_mediterranea_DN828647_c4_g4_i4.p1")
534	GO:0016301	kinase activity	1005	71	86.1	0.96801	c("Schmidtea_mediterranea_DN781603_c0_g1_i1.p1", "Schmidtea_mediterranea_DN799304_c0_g1_i1.p1", "Schmidtea_mediterranea_DN801011_c0_g1_i1.p1", "Schmidtea_mediterranea_DN802188_c14_g1_i5.p1", "Schmidtea_mediterranea_DN802372_c1_g1_i3.p1", "Schmidtea_mediterranea_DN804538_c14_g1_i1.p1", "Schmidtea_mediterranea_DN807458_c12_g1_i8.p1", "Schmidtea_mediterranea_DN809185_c4_g1_i11.p2", "Schmidtea_medite…
535	GO:0008092	cytoskeletal protein binding	332	32	28.44	0.96818	c("Schmidtea_mediterranea_DN791613_c0_g2_i1.p1", "Schmidtea_mediterranea_DN804311_c6_g3_i18.p1", "Schmidtea_mediterranea_DN808186_c16_g1_i2.p1", "Schmidtea_mediterranea_DN811171_c0_g1_i3.p1", "Schmidtea_mediterranea_DN811171_c0_g1_i7.p1", "Schmidtea_mediterranea_DN812178_c8_g2_i7.p2", "Schmidtea_mediterranea_DN813340_c6_g1_i1.p1", "Schmidtea_mediterranea_DN813340_c6_g1_i5.p1", "Schmidtea_mediterr…
536	GO:0019842	vitamin binding	79	3	6.77	0.97031	c("Schmidtea_mediterranea_DN810744_c3_g1_i4.p1", "Schmidtea_mediterranea_DN826538_c15_g1_i1.p1", "Schmidtea_mediterranea_DN828021_c4_g1_i10.p1")
537	GO:0022843	voltage-gated cation channel activity	161	8	13.79	0.97071	c("Schmidtea_mediterranea_DN809334_c11_g1_i5.p1", "Schmidtea_mediterranea_DN810796_c13_g2_i2.p1", "Schmidtea_mediterranea_DN817260_c3_g1_i11.p1", "Schmidtea_mediterranea_DN818857_c12_g2_i1.p1", "Schmidtea_mediterranea_DN823738_c7_g1_i5.p1", "Schmidtea_mediterranea_DN825319_c3_g2_i14.p1", "Schmidtea_mediterranea_DN826254_c4_g1_i18.p1", "Schmidtea_mediterranea_DN831672_c12_g6_i3.p1")
538	GO:0008081	phosphoric diester hydrolase activity	97	4	8.31	0.97129	c("Schmidtea_mediterranea_DN814040_c6_g1_i14.p1", "Schmidtea_mediterranea_DN823047_c2_g1_i4.p1", "Schmidtea_mediterranea_DN825567_c5_g1_i2.p1", "Schmidtea_mediterranea_DN825567_c5_g1_i4.p1")
539	GO:0046914	transition metal ion binding	685	72	58.68	0.97148	c("Schmidtea_mediterranea_DN718905_c0_g1_i1.p1", "Schmidtea_mediterranea_DN787435_c0_g1_i1.p1", "Schmidtea_mediterranea_DN790516_c0_g1_i1.p1", "Schmidtea_mediterranea_DN799352_c0_g1_i1.p1", "Schmidtea_mediterranea_DN800002_c0_g1_i1.p1", "Schmidtea_mediterranea_DN800941_c1_g1_i1.p1", "Schmidtea_mediterranea_DN801145_c0_g1_i1.p1", "Schmidtea_mediterranea_DN801145_c0_g1_i2.p1", "Schmidtea_mediterran…
540	GO:0004857	enzyme inhibitor activity	40	1	3.43	0.97232	Schmidtea_mediterranea_DN799239_c1_g1_i1.p1
541	GO:0003774	motor activity	298	17	25.53	0.97581	c("Schmidtea_mediterranea_DN804013_c1_g1_i1.p1", "Schmidtea_mediterranea_DN811171_c0_g1_i3.p1", "Schmidtea_mediterranea_DN811171_c0_g1_i7.p1", "Schmidtea_mediterranea_DN812178_c8_g2_i7.p2", "Schmidtea_mediterranea_DN813340_c6_g1_i1.p1", "Schmidtea_mediterranea_DN813340_c6_g1_i5.p1", "Schmidtea_mediterranea_DN813938_c13_g1_i2.p1", "Schmidtea_mediterranea_DN816076_c11_g1_i11.p1", "Schmidtea_mediter…
542	GO:0008528	G protein-coupled peptide receptor activ...	64	2	5.48	0.97751	c("Schmidtea_mediterranea_DN810565_c13_g1_i1.p1", "Schmidtea_mediterranea_DN820933_c9_g1_i1.p1")
543	GO:0001653	peptide receptor activity	64	2	5.48	0.97751	c("Schmidtea_mediterranea_DN810565_c13_g1_i1.p1", "Schmidtea_mediterranea_DN820933_c9_g1_i1.p1")
544	GO:0005515	protein binding	4431	375	379.59	0.97917	c("Schmidtea_mediterranea_DN1127987_c0_g1_i1.p1", "Schmidtea_mediterranea_DN1358204_c0_g1_i1.p1", "Schmidtea_mediterranea_DN1384187_c0_g1_i1.p1", "Schmidtea_mediterranea_DN661204_c0_g1_i1.p1", "Schmidtea_mediterranea_DN676682_c0_g1_i1.p1", "Schmidtea_mediterranea_DN726138_c0_g1_i1.p1", "Schmidtea_mediterranea_DN740943_c0_g1_i1.p1", "Schmidtea_mediterranea_DN766804_c0_g1_i1.p1", "Schmidtea_mediter…
545	GO:0003779	actin binding	136	6	11.65	0.97946	c("Schmidtea_mediterranea_DN791613_c0_g2_i1.p1", "Schmidtea_mediterranea_DN804311_c6_g3_i18.p1", "Schmidtea_mediterranea_DN808186_c16_g1_i2.p1", "Schmidtea_mediterranea_DN825165_c5_g1_i1.p1", "Schmidtea_mediterranea_DN827808_c5_g1_i14.p1", "Schmidtea_mediterranea_DN828647_c4_g4_i4.p1")
546	GO:0016491	oxidoreductase activity	613	42	52.51	0.98028	c("Schmidtea_mediterranea_DN640850_c1_g1_i1.p1", "Schmidtea_mediterranea_DN801622_c0_g1_i1.p1", "Schmidtea_mediterranea_DN805648_c12_g1_i2.p1", "Schmidtea_mediterranea_DN805699_c17_g1_i4.p1", "Schmidtea_mediterranea_DN806292_c8_g1_i7.p1", "Schmidtea_mediterranea_DN808155_c3_g1_i1.p1", "Schmidtea_mediterranea_DN809055_c13_g1_i1.p1", "Schmidtea_mediterranea_DN809055_c13_g1_i2.p2", "Schmidtea_medite…
547	GO:0016798	hydrolase activity, acting on glycosyl b...	87	3	7.45	0.98287	c("Schmidtea_mediterranea_DN802239_c0_g1_i2.p1", "Schmidtea_mediterranea_DN810585_c4_g2_i3.p1", "Schmidtea_mediterranea_DN813278_c7_g1_i1.p1")
548	GO:0016757	transferase activity, transferring glyco...	172	8	14.73	0.98332	c("Schmidtea_mediterranea_DN803285_c17_g1_i1.p1", "Schmidtea_mediterranea_DN812402_c2_g2_i4.p1", "Schmidtea_mediterranea_DN817121_c6_g1_i3.p1", "Schmidtea_mediterranea_DN817121_c6_g1_i5.p7", "Schmidtea_mediterranea_DN821088_c2_g2_i1.p1", "Schmidtea_mediterranea_DN821528_c5_g1_i8.p1", "Schmidtea_mediterranea_DN821528_c5_g1_i9.p1", "Schmidtea_mediterranea_DN828138_c4_g1_i8.p2")
549	GO:0019001	guanyl nucleotide binding	533	33	45.66	0.98424	c("Schmidtea_mediterranea_DN801097_c1_g1_i1.p1", "Schmidtea_mediterranea_DN801706_c7_g1_i1.p1", "Schmidtea_mediterranea_DN804599_c1_g4_i1.p1", "Schmidtea_mediterranea_DN805612_c13_g3_i3.p1", "Schmidtea_mediterranea_DN807739_c5_g1_i1.p1", "Schmidtea_mediterranea_DN809270_c5_g3_i1.p1", "Schmidtea_mediterranea_DN809643_c6_g1_i4.p4", "Schmidtea_mediterranea_DN811711_c2_g1_i2.p1", "Schmidtea_mediterra…
550	GO:0008238	exopeptidase activity	47	1	4.03	0.98524	Schmidtea_mediterranea_DN803044_c8_g1_i2.p1
551	GO:0009055	electron transfer activity	47	1	4.03	0.98524	Schmidtea_mediterranea_DN811594_c7_g1_i1.p1
552	GO:0008144	drug binding	1867	233	159.94	0.98582	c("Schmidtea_mediterranea_DN769616_c0_g1_i1.p1", "Schmidtea_mediterranea_DN799304_c0_g1_i1.p1", "Schmidtea_mediterranea_DN801011_c0_g1_i1.p1", "Schmidtea_mediterranea_DN801479_c0_g1_i5.p1", "Schmidtea_mediterranea_DN802188_c14_g1_i5.p1", "Schmidtea_mediterranea_DN802372_c1_g1_i3.p1", "Schmidtea_mediterranea_DN803895_c0_g1_i3.p1", "Schmidtea_mediterranea_DN804538_c14_g1_i1.p1", "Schmidtea_mediterr…
553	GO:0016903	oxidoreductase activity, acting on the a...	48	1	4.11	0.98651	Schmidtea_mediterranea_DN640850_c1_g1_i1.p1
554	GO:0019199	transmembrane receptor protein kinase ac...	49	1	4.2	0.98767	Schmidtea_mediterranea_DN813536_c14_g1_i5.p1
555	GO:0005096	GTPase activator activity	75	2	6.43	0.99040	c("Schmidtea_mediterranea_DN802431_c1_g1_i3.p1", "Schmidtea_mediterranea_DN829749_c3_g1_i3.p1")
556	GO:0008509	anion transmembrane transporter activity	150	6	12.85	0.99087	c("Schmidtea_mediterranea_DN647793_c0_g1_i2.p1", "Schmidtea_mediterranea_DN809696_c4_g1_i3.p1", "Schmidtea_mediterranea_DN815561_c6_g1_i10.p1", "Schmidtea_mediterranea_DN818761_c3_g1_i4.p1", "Schmidtea_mediterranea_DN818761_c3_g1_i5.p1", "Schmidtea_mediterranea_DN823805_c8_g1_i9.p1")
557	GO:0005244	voltage-gated ion channel activity	184	8	15.76	0.99122	c("Schmidtea_mediterranea_DN809334_c11_g1_i5.p1", "Schmidtea_mediterranea_DN810796_c13_g2_i2.p1", "Schmidtea_mediterranea_DN817260_c3_g1_i11.p1", "Schmidtea_mediterranea_DN818857_c12_g2_i1.p1", "Schmidtea_mediterranea_DN823738_c7_g1_i5.p1", "Schmidtea_mediterranea_DN825319_c3_g2_i14.p1", "Schmidtea_mediterranea_DN826254_c4_g1_i18.p1", "Schmidtea_mediterranea_DN831672_c12_g6_i3.p1")
558	GO:0022832	voltage-gated channel activity	184	8	15.76	0.99122	c("Schmidtea_mediterranea_DN809334_c11_g1_i5.p1", "Schmidtea_mediterranea_DN810796_c13_g2_i2.p1", "Schmidtea_mediterranea_DN817260_c3_g1_i11.p1", "Schmidtea_mediterranea_DN818857_c12_g2_i1.p1", "Schmidtea_mediterranea_DN823738_c7_g1_i5.p1", "Schmidtea_mediterranea_DN825319_c3_g2_i14.p1", "Schmidtea_mediterranea_DN826254_c4_g1_i18.p1", "Schmidtea_mediterranea_DN831672_c12_g6_i3.p1")
559	GO:0004252	serine-type endopeptidase activity	79	2	6.77	0.99299	c("Schmidtea_mediterranea_DN801224_c1_g1_i1.p1", "Schmidtea_mediterranea_DN816454_c6_g2_i2.p1")
560	GO:0043168	anion binding	2551	275	218.54	0.99330	c("Schmidtea_mediterranea_DN769616_c0_g1_i1.p1", "Schmidtea_mediterranea_DN799304_c0_g1_i1.p1", "Schmidtea_mediterranea_DN801011_c0_g1_i1.p1", "Schmidtea_mediterranea_DN801097_c1_g1_i1.p1", "Schmidtea_mediterranea_DN801479_c0_g1_i5.p1", "Schmidtea_mediterranea_DN801622_c0_g1_i1.p1", "Schmidtea_mediterranea_DN801706_c7_g1_i1.p1", "Schmidtea_mediterranea_DN802188_c14_g1_i5.p1", "Schmidtea_mediterra…
561	GO:0035091	phosphatidylinositol binding	59	1	5.05	0.99498	Schmidtea_mediterranea_DN822400_c3_g5_i2.p1
562	GO:0019899	enzyme binding	294	20	25.19	0.99510	c("Schmidtea_mediterranea_DN803356_c0_g1_i1.p1", "Schmidtea_mediterranea_DN803474_c8_g2_i1.p1", "Schmidtea_mediterranea_DN806276_c8_g1_i2.p1", "Schmidtea_mediterranea_DN808102_c1_g1_i2.p1", "Schmidtea_mediterranea_DN810271_c8_g3_i4.p1", "Schmidtea_mediterranea_DN810592_c11_g5_i2.p1", "Schmidtea_mediterranea_DN814946_c4_g1_i1.p1", "Schmidtea_mediterranea_DN815827_c12_g1_i1.p1", "Schmidtea_mediterr…
563	GO:0030695	GTPase regulator activity	85	2	7.28	0.99564	c("Schmidtea_mediterranea_DN802431_c1_g1_i3.p1", "Schmidtea_mediterranea_DN829749_c3_g1_i3.p1")
564	GO:0099094	ligand-gated cation channel activity	61	1	5.23	0.99581	Schmidtea_mediterranea_DN825319_c3_g2_i14.p1
565	GO:0048037	cofactor binding	385	20	32.98	0.99589	c("Schmidtea_mediterranea_DN640850_c1_g1_i1.p1", "Schmidtea_mediterranea_DN801622_c0_g1_i1.p1", "Schmidtea_mediterranea_DN803285_c17_g1_i1.p1", "Schmidtea_mediterranea_DN805699_c17_g1_i4.p1", "Schmidtea_mediterranea_DN806292_c8_g1_i7.p1", "Schmidtea_mediterranea_DN810744_c3_g1_i4.p1", "Schmidtea_mediterranea_DN813387_c7_g1_i1.p1", "Schmidtea_mediterranea_DN813704_c6_g1_i3.p1", "Schmidtea_mediterr…
566	GO:0005506	iron ion binding	128	4	10.97	0.99626	c("Schmidtea_mediterranea_DN799352_c0_g1_i1.p1", "Schmidtea_mediterranea_DN811634_c9_g1_i1.p1", "Schmidtea_mediterranea_DN822014_c1_g1_i16.p1", "Schmidtea_mediterranea_DN828021_c4_g1_i10.p1")
567	GO:0046983	protein dimerization activity	578	53	49.52	0.99843	c("Schmidtea_mediterranea_DN661204_c0_g1_i1.p1", "Schmidtea_mediterranea_DN676682_c0_g1_i1.p1", "Schmidtea_mediterranea_DN726138_c0_g1_i1.p1", "Schmidtea_mediterranea_DN740943_c0_g1_i1.p1", "Schmidtea_mediterranea_DN796258_c0_g1_i1.p1", "Schmidtea_mediterranea_DN798831_c0_g1_i1.p1", "Schmidtea_mediterranea_DN802400_c9_g4_i1.p1", "Schmidtea_mediterranea_DN803705_c7_g7_i1.p1", "Schmidtea_mediterran…
568	GO:0031683	G-protein beta/gamma-subunit complex bin...	72	1	6.17	0.99844	Schmidtea_mediterranea_DN824061_c4_g1_i3.p1
569	GO:0017171	serine hydrolase activity	98	2	8.4	0.99846	c("Schmidtea_mediterranea_DN801224_c1_g1_i1.p1", "Schmidtea_mediterranea_DN816454_c6_g2_i2.p1")
570	GO:0008236	serine-type peptidase activity	98	2	8.4	0.99846	c("Schmidtea_mediterranea_DN801224_c1_g1_i1.p1", "Schmidtea_mediterranea_DN816454_c6_g2_i2.p1")
571	GO:0004553	hydrolase activity, hydrolyzing O-glycos...	74	1	6.34	0.99870	Schmidtea_mediterranea_DN810585_c4_g2_i3.p1
572	GO:0008289	lipid binding	123	3	10.54	0.99875	c("Schmidtea_mediterranea_DN819314_c1_g2_i5.p1", "Schmidtea_mediterranea_DN822400_c3_g5_i2.p1", "Schmidtea_mediterranea_DN824031_c4_g2_i22.p2")
573	GO:0005249	voltage-gated potassium channel activity	126	3	10.79	0.99900	c("Schmidtea_mediterranea_DN818857_c12_g2_i1.p1", "Schmidtea_mediterranea_DN823738_c7_g1_i5.p1", "Schmidtea_mediterranea_DN826254_c4_g1_i18.p1")
574	GO:0015078	proton transmembrane transporter activit...	78	1	6.68	0.99909	Schmidtea_mediterranea_DN800562_c0_g1_i2.p1
575	GO:0022804	active transmembrane transporter activit...	286	11	24.5	0.99951	c("Schmidtea_mediterranea_DN800562_c0_g1_i2.p1", "Schmidtea_mediterranea_DN808188_c10_g1_i1.p1", "Schmidtea_mediterranea_DN808188_c10_g2_i1.p1", "Schmidtea_mediterranea_DN815561_c6_g1_i10.p1", "Schmidtea_mediterranea_DN826690_c5_g1_i13.p1", "Schmidtea_mediterranea_DN826690_c5_g1_i9.p1", "Schmidtea_mediterranea_DN827061_c0_g1_i1.p1", "Schmidtea_mediterranea_DN828606_c0_g2_i1.p1", "Schmidtea_medite…
576	GO:0005543	phospholipid binding	87	1	7.45	0.99960	Schmidtea_mediterranea_DN822400_c3_g5_i2.p1
577	GO:0005085	guanyl-nucleotide exchange factor activi...	162	4	13.88	0.99967	c("Schmidtea_mediterranea_DN810592_c11_g5_i2.p1", "Schmidtea_mediterranea_DN816777_c2_g1_i1.p1", "Schmidtea_mediterranea_DN822787_c5_g1_i1.p1", "Schmidtea_mediterranea_DN829749_c3_g1_i3.p1")
578	GO:0005102	signaling receptor binding	117	2	10.02	0.99967	c("Schmidtea_mediterranea_DN789370_c0_g1_i2.p1", "Schmidtea_mediterranea_DN789370_c0_g1_i4.p1")
579	GO:0051020	GTPase binding	224	13	19.19	0.99973	c("Schmidtea_mediterranea_DN803356_c0_g1_i1.p1", "Schmidtea_mediterranea_DN808102_c1_g1_i2.p1", "Schmidtea_mediterranea_DN810271_c8_g3_i4.p1", "Schmidtea_mediterranea_DN810592_c11_g5_i2.p1", "Schmidtea_mediterranea_DN815827_c12_g1_i1.p1", "Schmidtea_mediterranea_DN816777_c2_g1_i1.p1", "Schmidtea_mediterranea_DN818362_c3_g1_i3.p1", "Schmidtea_mediterranea_DN818362_c3_g1_i5.p1", "Schmidtea_mediterr…
580	GO:0043169	cation binding	1447	115	123.96	0.99981	c("Schmidtea_mediterranea_DN1264696_c0_g1_i1.p1", "Schmidtea_mediterranea_DN189217_c0_g1_i2.p1", "Schmidtea_mediterranea_DN718905_c0_g1_i1.p1", "Schmidtea_mediterranea_DN787435_c0_g1_i1.p1", "Schmidtea_mediterranea_DN790516_c0_g1_i1.p1", "Schmidtea_mediterranea_DN799352_c0_g1_i1.p1", "Schmidtea_mediterranea_DN800002_c0_g1_i1.p1", "Schmidtea_mediterranea_DN800941_c1_g1_i1.p1", "Schmidtea_mediterra…
581	GO:0015081	sodium ion transmembrane transporter act...	124	2	10.62	0.99982	c("Schmidtea_mediterranea_DN800562_c0_g1_i2.p1", "Schmidtea_mediterranea_DN826472_c5_g1_i1.p1")
582	GO:0015103	inorganic anion transmembrane transporte...	98	1	8.4	0.99985	Schmidtea_mediterranea_DN815561_c6_g1_i10.p1
583	GO:0015291	secondary active transmembrane transport...	129	2	11.05	0.99988	c("Schmidtea_mediterranea_DN800562_c0_g1_i2.p1", "Schmidtea_mediterranea_DN815561_c6_g1_i10.p1")
584	GO:0016705	oxidoreductase activity, acting on paire...	130	2	11.14	0.99989	c("Schmidtea_mediterranea_DN822014_c1_g1_i16.p1", "Schmidtea_mediterranea_DN828021_c4_g1_i10.p1")
585	GO:0016758	transferase activity, transferring hexos...	103	1	8.82	0.99990	Schmidtea_mediterranea_DN817121_c6_g1_i3.p1
586	GO:0046872	metal ion binding	1426	112	122.16	0.99992	c("Schmidtea_mediterranea_DN1264696_c0_g1_i1.p1", "Schmidtea_mediterranea_DN189217_c0_g1_i2.p1", "Schmidtea_mediterranea_DN718905_c0_g1_i1.p1", "Schmidtea_mediterranea_DN787435_c0_g1_i1.p1", "Schmidtea_mediterranea_DN790516_c0_g1_i1.p1", "Schmidtea_mediterranea_DN799352_c0_g1_i1.p1", "Schmidtea_mediterranea_DN800002_c0_g1_i1.p1", "Schmidtea_mediterranea_DN800941_c1_g1_i1.p1", "Schmidtea_mediterra…
587	GO:0020037	heme binding	136	2	11.65	0.99993	c("Schmidtea_mediterranea_DN819011_c8_g1_i1.p1", "Schmidtea_mediterranea_DN822014_c1_g1_i16.p1")
588	GO:0005267	potassium channel activity	161	3	13.79	0.99993	c("Schmidtea_mediterranea_DN818857_c12_g2_i1.p1", "Schmidtea_mediterranea_DN823738_c7_g1_i5.p1", "Schmidtea_mediterranea_DN826254_c4_g1_i18.p1")
589	GO:0005272	sodium channel activity	108	1	9.25	0.99994	Schmidtea_mediterranea_DN826472_c5_g1_i1.p1
590	GO:0046906	tetrapyrrole binding	139	2	11.91	0.99995	c("Schmidtea_mediterranea_DN819011_c8_g1_i1.p1", "Schmidtea_mediterranea_DN822014_c1_g1_i16.p1")
591	GO:0004930	G protein-coupled receptor activity	448	18	38.38	0.99996	c("Schmidtea_mediterranea_DN697155_c0_g1_i1.p1", "Schmidtea_mediterranea_DN794262_c0_g1_i1.p1", "Schmidtea_mediterranea_DN801965_c21_g1_i1.p1", "Schmidtea_mediterranea_DN805965_c16_g1_i3.p1", "Schmidtea_mediterranea_DN805988_c11_g5_i1.p1", "Schmidtea_mediterranea_DN809180_c8_g3_i19.p1", "Schmidtea_mediterranea_DN810565_c13_g1_i1.p1", "Schmidtea_mediterranea_DN811460_c4_g2_i1.p1", "Schmidtea_medit…
592	GO:0015079	potassium ion transmembrane transporter ...	174	3	14.91	0.99998	c("Schmidtea_mediterranea_DN818857_c12_g2_i1.p1", "Schmidtea_mediterranea_DN823738_c7_g1_i5.p1", "Schmidtea_mediterranea_DN826254_c4_g1_i18.p1")
593	GO:0043167	ion binding	3885	378	332.82	0.99999	c("Schmidtea_mediterranea_DN1264696_c0_g1_i1.p1", "Schmidtea_mediterranea_DN189217_c0_g1_i2.p1", "Schmidtea_mediterranea_DN718905_c0_g1_i1.p1", "Schmidtea_mediterranea_DN769616_c0_g1_i1.p1", "Schmidtea_mediterranea_DN787435_c0_g1_i1.p1", "Schmidtea_mediterranea_DN790516_c0_g1_i1.p1", "Schmidtea_mediterranea_DN799304_c0_g1_i1.p1", "Schmidtea_mediterranea_DN799352_c0_g1_i1.p1", "Schmidtea_mediterra…
594	GO:0046873	metal ion transmembrane transporter acti...	437	12	37.44	1.00000	c("Schmidtea_mediterranea_DN800562_c0_g1_i2.p1", "Schmidtea_mediterranea_DN809334_c11_g1_i5.p1", "Schmidtea_mediterranea_DN810796_c13_g2_i2.p1", "Schmidtea_mediterranea_DN817260_c3_g1_i11.p1", "Schmidtea_mediterranea_DN818857_c12_g2_i1.p1", "Schmidtea_mediterranea_DN823738_c7_g1_i5.p1", "Schmidtea_mediterranea_DN825319_c3_g2_i14.p1", "Schmidtea_mediterranea_DN826254_c4_g1_i18.p1", "Schmidtea_medi…
595	GO:0022834	ligand-gated channel activity	187	1	16.02	1.00000	Schmidtea_mediterranea_DN825319_c3_g2_i14.p1
596	GO:0015276	ligand-gated ion channel activity	187	1	16.02	1.00000	Schmidtea_mediterranea_DN825319_c3_g2_i14.p1
597	GO:0005261	cation channel activity	434	11	37.18	1.00000	c("Schmidtea_mediterranea_DN809334_c11_g1_i5.p1", "Schmidtea_mediterranea_DN810796_c13_g2_i2.p1", "Schmidtea_mediterranea_DN816184_c6_g2_i3.p1", "Schmidtea_mediterranea_DN816184_c6_g2_i4.p1", "Schmidtea_mediterranea_DN817260_c3_g1_i11.p1", "Schmidtea_mediterranea_DN818857_c12_g2_i1.p1", "Schmidtea_mediterranea_DN823738_c7_g1_i5.p1", "Schmidtea_mediterranea_DN825319_c3_g2_i14.p1", "Schmidtea_medit…
598	GO:0022836	gated channel activity	404	9	34.61	1.00000	c("Schmidtea_mediterranea_DN801642_c14_g1_i2.p4", "Schmidtea_mediterranea_DN809334_c11_g1_i5.p1", "Schmidtea_mediterranea_DN810796_c13_g2_i2.p1", "Schmidtea_mediterranea_DN817260_c3_g1_i11.p1", "Schmidtea_mediterranea_DN818857_c12_g2_i1.p1", "Schmidtea_mediterranea_DN823738_c7_g1_i5.p1", "Schmidtea_mediterranea_DN825319_c3_g2_i14.p1", "Schmidtea_mediterranea_DN826254_c4_g1_i18.p1", "Schmidtea_med…
599	GO:0022839	ion gated channel activity	387	8	33.15	1.00000	c("Schmidtea_mediterranea_DN809334_c11_g1_i5.p1", "Schmidtea_mediterranea_DN810796_c13_g2_i2.p1", "Schmidtea_mediterranea_DN817260_c3_g1_i11.p1", "Schmidtea_mediterranea_DN818857_c12_g2_i1.p1", "Schmidtea_mediterranea_DN823738_c7_g1_i5.p1", "Schmidtea_mediterranea_DN825319_c3_g2_i14.p1", "Schmidtea_mediterranea_DN826254_c4_g1_i18.p1", "Schmidtea_mediterranea_DN831672_c12_g6_i3.p1")
600	GO:0005509	calcium ion binding	485	12	41.55	1.00000	c("Schmidtea_mediterranea_DN803527_c1_g1_i1.p1", "Schmidtea_mediterranea_DN817541_c7_g1_i4.p1", "Schmidtea_mediterranea_DN820266_c5_g1_i3.p1", "Schmidtea_mediterranea_DN820266_c5_g1_i9.p3", "Schmidtea_mediterranea_DN823400_c3_g2_i1.p1", "Schmidtea_mediterranea_DN823805_c8_g1_i9.p1", "Schmidtea_mediterranea_DN826003_c5_g1_i6.p1", "Schmidtea_mediterranea_DN827262_c4_g1_i11.p1", "Schmidtea_mediterra…
601	GO:0015077	monovalent inorganic cation transmembran...	367	5	31.44	1.00000	c("Schmidtea_mediterranea_DN800562_c0_g1_i2.p1", "Schmidtea_mediterranea_DN818857_c12_g2_i1.p1", "Schmidtea_mediterranea_DN823738_c7_g1_i5.p1", "Schmidtea_mediterranea_DN826254_c4_g1_i18.p1", "Schmidtea_mediterranea_DN826472_c5_g1_i1.p1")
602	GO:0022890	inorganic cation transmembrane transport...	596	14	51.06	1.00000	c("Schmidtea_mediterranea_DN800562_c0_g1_i2.p1", "Schmidtea_mediterranea_DN809334_c11_g1_i5.p1", "Schmidtea_mediterranea_DN810796_c13_g2_i2.p1", "Schmidtea_mediterranea_DN816184_c6_g2_i3.p1", "Schmidtea_mediterranea_DN816184_c6_g2_i4.p1", "Schmidtea_mediterranea_DN817260_c3_g1_i11.p1", "Schmidtea_mediterranea_DN818857_c12_g2_i1.p1", "Schmidtea_mediterranea_DN823738_c7_g1_i5.p1", "Schmidtea_medite…
603	GO:0004888	transmembrane signaling receptor activit...	740	20	63.39	1.00000	c("Schmidtea_mediterranea_DN697155_c0_g1_i1.p1", "Schmidtea_mediterranea_DN794262_c0_g1_i1.p1", "Schmidtea_mediterranea_DN801965_c21_g1_i1.p1", "Schmidtea_mediterranea_DN805965_c16_g1_i3.p1", "Schmidtea_mediterranea_DN805988_c11_g5_i1.p1", "Schmidtea_mediterranea_DN809180_c8_g3_i19.p1", "Schmidtea_mediterranea_DN810565_c13_g1_i1.p1", "Schmidtea_mediterranea_DN811460_c4_g2_i1.p1", "Schmidtea_medit…
604	GO:0008324	cation transmembrane transporter activit...	623	14	53.37	1.00000	c("Schmidtea_mediterranea_DN800562_c0_g1_i2.p1", "Schmidtea_mediterranea_DN809334_c11_g1_i5.p1", "Schmidtea_mediterranea_DN810796_c13_g2_i2.p1", "Schmidtea_mediterranea_DN816184_c6_g2_i3.p1", "Schmidtea_mediterranea_DN816184_c6_g2_i4.p1", "Schmidtea_mediterranea_DN817260_c3_g1_i11.p1", "Schmidtea_mediterranea_DN818857_c12_g2_i1.p1", "Schmidtea_mediterranea_DN823738_c7_g1_i5.p1", "Schmidtea_medite…
605	GO:0005216	ion channel activity	646	14	55.34	1.00000	c("Schmidtea_mediterranea_DN809334_c11_g1_i5.p1", "Schmidtea_mediterranea_DN810796_c13_g2_i2.p1", "Schmidtea_mediterranea_DN816184_c6_g2_i3.p1", "Schmidtea_mediterranea_DN816184_c6_g2_i4.p1", "Schmidtea_mediterranea_DN817260_c3_g1_i11.p1", "Schmidtea_mediterranea_DN818857_c12_g2_i1.p1", "Schmidtea_mediterranea_DN819091_c8_g3_i5.p1", "Schmidtea_mediterranea_DN823738_c7_g1_i5.p1", "Schmidtea_medite…
606	GO:0022838	substrate-specific channel activity	646	14	55.34	1.00000	c("Schmidtea_mediterranea_DN809334_c11_g1_i5.p1", "Schmidtea_mediterranea_DN810796_c13_g2_i2.p1", "Schmidtea_mediterranea_DN816184_c6_g2_i3.p1", "Schmidtea_mediterranea_DN816184_c6_g2_i4.p1", "Schmidtea_mediterranea_DN817260_c3_g1_i11.p1", "Schmidtea_mediterranea_DN818857_c12_g2_i1.p1", "Schmidtea_mediterranea_DN819091_c8_g3_i5.p1", "Schmidtea_mediterranea_DN823738_c7_g1_i5.p1", "Schmidtea_medite…
607	GO:0022803	passive transmembrane transporter activi...	668	15	57.23	1.00000	c("Schmidtea_mediterranea_DN801642_c14_g1_i2.p4", "Schmidtea_mediterranea_DN809334_c11_g1_i5.p1", "Schmidtea_mediterranea_DN810796_c13_g2_i2.p1", "Schmidtea_mediterranea_DN816184_c6_g2_i3.p1", "Schmidtea_mediterranea_DN816184_c6_g2_i4.p1", "Schmidtea_mediterranea_DN817260_c3_g1_i11.p1", "Schmidtea_mediterranea_DN818857_c12_g2_i1.p1", "Schmidtea_mediterranea_DN819091_c8_g3_i5.p1", "Schmidtea_medit…
608	GO:0015267	channel activity	668	15	57.23	1.00000	c("Schmidtea_mediterranea_DN801642_c14_g1_i2.p4", "Schmidtea_mediterranea_DN809334_c11_g1_i5.p1", "Schmidtea_mediterranea_DN810796_c13_g2_i2.p1", "Schmidtea_mediterranea_DN816184_c6_g2_i3.p1", "Schmidtea_mediterranea_DN816184_c6_g2_i4.p1", "Schmidtea_mediterranea_DN817260_c3_g1_i11.p1", "Schmidtea_mediterranea_DN818857_c12_g2_i1.p1", "Schmidtea_mediterranea_DN819091_c8_g3_i5.p1", "Schmidtea_medit…
609	GO:0038023	signaling receptor activity	775	20	66.39	1.00000	c("Schmidtea_mediterranea_DN697155_c0_g1_i1.p1", "Schmidtea_mediterranea_DN794262_c0_g1_i1.p1", "Schmidtea_mediterranea_DN801965_c21_g1_i1.p1", "Schmidtea_mediterranea_DN805965_c16_g1_i3.p1", "Schmidtea_mediterranea_DN805988_c11_g5_i1.p1", "Schmidtea_mediterranea_DN809180_c8_g3_i19.p1", "Schmidtea_mediterranea_DN810565_c13_g1_i1.p1", "Schmidtea_mediterranea_DN811460_c4_g2_i1.p1", "Schmidtea_medit…
610	GO:0060089	molecular transducer activity	792	20	67.85	1.00000	c("Schmidtea_mediterranea_DN697155_c0_g1_i1.p1", "Schmidtea_mediterranea_DN794262_c0_g1_i1.p1", "Schmidtea_mediterranea_DN801965_c21_g1_i1.p1", "Schmidtea_mediterranea_DN805965_c16_g1_i3.p1", "Schmidtea_mediterranea_DN805988_c11_g5_i1.p1", "Schmidtea_mediterranea_DN809180_c8_g3_i19.p1", "Schmidtea_mediterranea_DN810565_c13_g1_i1.p1", "Schmidtea_mediterranea_DN811460_c4_g2_i1.p1", "Schmidtea_medit…
611	GO:0015075	ion transmembrane transporter activity	950	23	81.38	1.00000	c("Schmidtea_mediterranea_DN647793_c0_g1_i2.p1", "Schmidtea_mediterranea_DN800562_c0_g1_i2.p1", "Schmidtea_mediterranea_DN809334_c11_g1_i5.p1", "Schmidtea_mediterranea_DN809696_c4_g1_i3.p1", "Schmidtea_mediterranea_DN810796_c13_g2_i2.p1", "Schmidtea_mediterranea_DN815561_c6_g1_i10.p1", "Schmidtea_mediterranea_DN816184_c6_g2_i3.p1", "Schmidtea_mediterranea_DN816184_c6_g2_i4.p1", "Schmidtea_mediter…
612	GO:0004527	exonuclease activity	19	8	1.63	1.00000	c("Schmidtea_mediterranea_DN799696_c0_g1_i1.p1", "Schmidtea_mediterranea_DN818743_c1_g1_i1.p1", "Schmidtea_mediterranea_DN819658_c3_g3_i15.p1", "Schmidtea_mediterranea_DN819658_c3_g3_i8.p1", "Schmidtea_mediterranea_DN826866_c8_g5_i1.p1", "Schmidtea_mediterranea_DN828973_c2_g1_i1.p1", "Schmidtea_mediterranea_DN829422_c2_g1_i1.p1", "Schmidtea_mediterranea_DN830074_c5_g1_i3.p1")
613	GO:0005215	transporter activity	1487	41	127.39	1.00000	c("Schmidtea_mediterranea_DN647793_c0_g1_i2.p1", "Schmidtea_mediterranea_DN800562_c0_g1_i2.p1", "Schmidtea_mediterranea_DN801642_c14_g1_i2.p4", "Schmidtea_mediterranea_DN808188_c10_g1_i1.p1", "Schmidtea_mediterranea_DN808188_c10_g2_i1.p1", "Schmidtea_mediterranea_DN808230_c1_g1_i2.p1", "Schmidtea_mediterranea_DN808400_c10_g1_i3.p1", "Schmidtea_mediterranea_DN808400_c10_g1_i7.p1", "Schmidtea_medit…
614	GO:0022857	transmembrane transporter activity	1449	41	124.13	1.00000	c("Schmidtea_mediterranea_DN647793_c0_g1_i2.p1", "Schmidtea_mediterranea_DN800562_c0_g1_i2.p1", "Schmidtea_mediterranea_DN801642_c14_g1_i2.p4", "Schmidtea_mediterranea_DN808188_c10_g1_i1.p1", "Schmidtea_mediterranea_DN808188_c10_g2_i1.p1", "Schmidtea_mediterranea_DN808230_c1_g1_i2.p1", "Schmidtea_mediterranea_DN808400_c10_g1_i3.p1", "Schmidtea_mediterranea_DN808400_c10_g1_i7.p1", "Schmidtea_medit…
615	GO:0015318	inorganic molecular entity transmembrane...	881	18	75.47	1.00000	c("Schmidtea_mediterranea_DN800562_c0_g1_i2.p1", "Schmidtea_mediterranea_DN809334_c11_g1_i5.p1", "Schmidtea_mediterranea_DN810796_c13_g2_i2.p1", "Schmidtea_mediterranea_DN815561_c6_g1_i10.p1", "Schmidtea_mediterranea_DN816184_c6_g2_i3.p1", "Schmidtea_mediterranea_DN816184_c6_g2_i4.p1", "Schmidtea_mediterranea_DN817260_c3_g1_i11.p1", "Schmidtea_mediterranea_DN818857_c12_g2_i1.p1", "Schmidtea_medit…
616	GO:0008171	O-methyltransferase activity	16	2	1.37	1.00000	c("Schmidtea_mediterranea_DN821288_c5_g1_i5.p1", "Schmidtea_mediterranea_DN821288_c5_g1_i7.p1")
617	GO:0003674	molecular_function	15747	1349	1349	1.00000	c("Schmidtea_mediterranea_DN1127987_c0_g1_i1.p1", "Schmidtea_mediterranea_DN1165354_c0_g1_i1.p1", "Schmidtea_mediterranea_DN1264696_c0_g1_i1.p1", "Schmidtea_mediterranea_DN1358204_c0_g1_i1.p1", "Schmidtea_mediterranea_DN1384187_c0_g1_i1.p1", "Schmidtea_mediterranea_DN1395809_c0_g1_i1.p1", "Schmidtea_mediterranea_DN154325_c0_g1_i1.p1", "Schmidtea_mediterranea_DN16429_c0_g1_i2.p1", "Schmidtea_medit…
618	GO:0016273	arginine N-methyltransferase activity	10	7	0.86	1.00000	c("Schmidtea_mediterranea_DN1127987_c0_g1_i1.p1", "Schmidtea_mediterranea_DN816680_c3_g1_i3.p1", "Schmidtea_mediterranea_DN819822_c7_g1_i2.p1", "Schmidtea_mediterranea_DN822200_c1_g3_i1.p1", "Schmidtea_mediterranea_DN822200_c1_g3_i4.p1", "Schmidtea_mediterranea_DN827864_c6_g1_i1.p1", "Schmidtea_mediterranea_DN829900_c2_g1_i1.p1")
619	GO:0097747	RNA polymerase activity	57	21	4.88	1.00000	c("Schmidtea_mediterranea_DN708778_c0_g1_i1.p1", "Schmidtea_mediterranea_DN800451_c0_g1_i5.p1", "Schmidtea_mediterranea_DN800726_c0_g1_i1.p1", "Schmidtea_mediterranea_DN804129_c5_g1_i2.p1", "Schmidtea_mediterranea_DN804129_c5_g2_i1.p1", "Schmidtea_mediterranea_DN804129_c5_g2_i2.p1", "Schmidtea_mediterranea_DN805058_c5_g3_i1.p1", "Schmidtea_mediterranea_DN811586_c7_g1_i2.p1", "Schmidtea_mediterran…
620	GO:0034062	5'-3' RNA polymerase activity	57	21	4.88	1.00000	c("Schmidtea_mediterranea_DN708778_c0_g1_i1.p1", "Schmidtea_mediterranea_DN800451_c0_g1_i5.p1", "Schmidtea_mediterranea_DN800726_c0_g1_i1.p1", "Schmidtea_mediterranea_DN804129_c5_g1_i2.p1", "Schmidtea_mediterranea_DN804129_c5_g2_i1.p1", "Schmidtea_mediterranea_DN804129_c5_g2_i2.p1", "Schmidtea_mediterranea_DN805058_c5_g3_i1.p1", "Schmidtea_mediterranea_DN811586_c7_g1_i2.p1", "Schmidtea_mediterran…
621	GO:0016410	N-acyltransferase activity	54	12	4.63	1.00000	c("Schmidtea_mediterranea_DN806109_c6_g1_i14.p1", "Schmidtea_mediterranea_DN806109_c6_g1_i7.p1", "Schmidtea_mediterranea_DN806679_c0_g1_i1.p1", "Schmidtea_mediterranea_DN809473_c8_g2_i1.p1", "Schmidtea_mediterranea_DN810905_c12_g1_i4.p1", "Schmidtea_mediterranea_DN811387_c13_g1_i2.p1", "Schmidtea_mediterranea_DN813699_c2_g1_i1.p1", "Schmidtea_mediterranea_DN813699_c2_g1_i8.p1", "Schmidtea_mediter…
622	GO:0032559	adenyl ribonucleotide binding	1807	231	154.8	1.00000	c("Schmidtea_mediterranea_DN769616_c0_g1_i1.p1", "Schmidtea_mediterranea_DN799304_c0_g1_i1.p1", "Schmidtea_mediterranea_DN801011_c0_g1_i1.p1", "Schmidtea_mediterranea_DN801479_c0_g1_i5.p1", "Schmidtea_mediterranea_DN802188_c14_g1_i5.p1", "Schmidtea_mediterranea_DN802372_c1_g1_i3.p1", "Schmidtea_mediterranea_DN803895_c0_g1_i3.p1", "Schmidtea_mediterranea_DN804538_c14_g1_i1.p1", "Schmidtea_mediterr…
623	GO:0017069	snRNA binding	3	3	0.26	1.00000	c("Schmidtea_mediterranea_DN830435_c2_g1_i12.p1", "Schmidtea_mediterranea_DN830435_c2_g1_i2.p1", "Schmidtea_mediterranea_DN830435_c2_g1_i3.p1")
624	GO:0061505	DNA topoisomerase II activity	10	5	0.86	1.00000	c("Schmidtea_mediterranea_DN821862_c4_g1_i3.p1", "Schmidtea_mediterranea_DN821862_c4_g1_i6.p1", "Schmidtea_mediterranea_DN826979_c2_g1_i5.p1", "Schmidtea_mediterranea_DN826979_c2_g1_i7.p1", "Schmidtea_mediterranea_DN826979_c2_g1_i8.p1")
625	GO:0000009	alpha-1,6-mannosyltransferase activity	3	0	0.26	1.00000	character(0)
626	GO:0000026	alpha-1,2-mannosyltransferase activity	5	0	0.43	1.00000	character(0)
627	GO:0000030	mannosyltransferase activity	18	0	1.54	1.00000	character(0)
628	GO:0000062	fatty-acyl-CoA binding	4	0	0.34	1.00000	character(0)
629	GO:0000146	microfilament motor activity	1	0	0.09	1.00000	character(0)
630	GO:0000149	SNARE binding	9	0	0.77	1.00000	character(0)
631	GO:0000213	tRNA-intron endonuclease activity	2	0	0.17	1.00000	character(0)
632	GO:0000334	3-hydroxyanthranilate 3,4-dioxygenase ac...	2	0	0.17	1.00000	character(0)
633	GO:0000340	RNA 7-methylguanosine cap binding	3	0	0.26	1.00000	character(0)
634	GO:0000386	second spliceosomal transesterification ...	2	0	0.17	1.00000	character(0)
635	GO:0000829	inositol heptakisphosphate kinase activi...	5	0	0.43	1.00000	character(0)
636	GO:0000900	translation repressor activity, mRNA reg...	1	0	0.09	1.00000	character(0)
637	GO:0000978	RNA polymerase II proximal promoter sequ...	5	0	0.43	1.00000	character(0)
638	GO:0000987	proximal promoter sequence-specific DNA ...	8	0	0.69	1.00000	character(0)
639	GO:0001085	RNA polymerase II transcription factor b...	4	0	0.34	1.00000	character(0)
640	GO:0001103	RNA polymerase II repressing transcripti...	1	0	0.09	1.00000	character(0)
641	GO:0001540	amyloid-beta binding	1	0	0.09	1.00000	character(0)
642	GO:0001595	angiotensin receptor activity	1	0	0.09	1.00000	character(0)
643	GO:0001607	neuromedin U receptor activity	1	0	0.09	1.00000	character(0)
644	GO:0001608	G protein-coupled nucleotide receptor ac...	1	0	0.09	1.00000	character(0)
645	GO:0001614	purinergic nucleotide receptor activity	8	0	0.69	1.00000	character(0)
646	GO:0001664	G protein-coupled receptor binding	5	0	0.43	1.00000	character(0)
647	GO:0001733	galactosylceramide sulfotransferase acti...	1	0	0.09	1.00000	character(0)
648	GO:0001786	phosphatidylserine binding	1	0	0.09	1.00000	character(0)
649	GO:0001871	pattern binding	1	0	0.09	1.00000	character(0)
650	GO:0001965	G-protein alpha-subunit binding	2	0	0.17	1.00000	character(0)
651	GO:0002039	p53 binding	1	0	0.09	1.00000	character(0)
652	GO:0003689	DNA clamp loader activity	1	0	0.09	1.00000	character(0)
653	GO:0003691	double-stranded telomeric DNA binding	1	0	0.09	1.00000	character(0)
654	GO:0003707	steroid hormone receptor activity	4	0	0.34	1.00000	character(0)
655	GO:0003727	single-stranded RNA binding	2	0	0.17	1.00000	character(0)
656	GO:0003747	translation release factor activity	8	0	0.69	1.00000	character(0)
657	GO:0003756	protein disulfide isomerase activity	7	0	0.6	1.00000	character(0)
658	GO:0003785	actin monomer binding	6	0	0.51	1.00000	character(0)
659	GO:0003810	protein-glutamine gamma-glutamyltransfer...	1	0	0.09	1.00000	character(0)
660	GO:0003826	alpha-ketoacid dehydrogenase activity	3	0	0.26	1.00000	character(0)
661	GO:0003839	gamma-glutamylcyclotransferase activity	5	0	0.43	1.00000	character(0)
662	GO:0003844	1,4-alpha-glucan branching enzyme activi...	6	0	0.51	1.00000	character(0)
663	GO:0003857	3-hydroxyacyl-CoA dehydrogenase activity	5	0	0.43	1.00000	character(0)
664	GO:0003860	3-hydroxyisobutyryl-CoA hydrolase activi...	2	0	0.17	1.00000	character(0)
665	GO:0003863	3-methyl-2-oxobutanoate dehydrogenase (2...	3	0	0.26	1.00000	character(0)
666	GO:0003867	4-aminobutyrate transaminase activity	1	0	0.09	1.00000	character(0)
667	GO:0003870	5-aminolevulinate synthase activity	1	0	0.09	1.00000	character(0)
668	GO:0003872	6-phosphofructokinase activity	11	0	0.94	1.00000	character(0)
669	GO:0003873	6-phosphofructo-2-kinase activity	3	0	0.26	1.00000	character(0)
670	GO:0003876	AMP deaminase activity	8	0	0.69	1.00000	character(0)
671	GO:0003878	ATP citrate synthase activity	1	0	0.09	1.00000	character(0)
672	GO:0003880	protein C-terminal carboxyl O-methyltran...	1	0	0.09	1.00000	character(0)
673	GO:0003884	D-amino-acid oxidase activity	4	0	0.34	1.00000	character(0)
674	GO:0003922	GMP synthase (glutamine-hydrolyzing) act...	1	0	0.09	1.00000	character(0)
675	GO:0003923	GPI-anchor transamidase activity	1	0	0.09	1.00000	character(0)
676	GO:0003933	GTP cyclohydrolase activity	2	0	0.17	1.00000	character(0)
677	GO:0003934	GTP cyclohydrolase I activity	2	0	0.17	1.00000	character(0)
678	GO:0003952	NAD+ synthase (glutamine-hydrolyzing) ac...	1	0	0.09	1.00000	character(0)
679	GO:0003954	NADH dehydrogenase activity	16	0	1.37	1.00000	character(0)
680	GO:0003963	RNA-3'-phosphate cyclase activity	2	0	0.17	1.00000	character(0)
681	GO:0003975	UDP-N-acetylglucosamine-dolichyl-phospha...	2	0	0.17	1.00000	character(0)
682	GO:0003978	UDP-glucose 4-epimerase activity	2	0	0.17	1.00000	character(0)
683	GO:0003980	UDP-glucose:glycoprotein glucosyltransfe...	3	0	0.26	1.00000	character(0)
684	GO:0003986	acetyl-CoA hydrolase activity	1	0	0.09	1.00000	character(0)
685	GO:0003987	acetate-CoA ligase activity	2	0	0.17	1.00000	character(0)
686	GO:0003989	acetyl-CoA carboxylase activity	4	0	0.34	1.00000	character(0)
687	GO:0003993	acid phosphatase activity	4	0	0.34	1.00000	character(0)
688	GO:0003994	aconitate hydratase activity	2	0	0.17	1.00000	character(0)
689	GO:0003995	acyl-CoA dehydrogenase activity	13	0	1.11	1.00000	character(0)
690	GO:0003997	acyl-CoA oxidase activity	1	0	0.09	1.00000	character(0)
691	GO:0004001	adenosine kinase activity	1	0	0.09	1.00000	character(0)
692	GO:0004017	adenylate kinase activity	9	0	0.77	1.00000	character(0)
693	GO:0004019	adenylosuccinate synthase activity	4	0	0.34	1.00000	character(0)
694	GO:0004020	adenylylsulfate kinase activity	1	0	0.09	1.00000	character(0)
695	GO:0004033	aldo-keto reductase (NADP) activity	1	0	0.09	1.00000	character(0)
696	GO:0004044	amidophosphoribosyltransferase activity	1	0	0.09	1.00000	character(0)
697	GO:0004045	aminoacyl-tRNA hydrolase activity	1	0	0.09	1.00000	character(0)
698	GO:0004047	aminomethyltransferase activity	1	0	0.09	1.00000	character(0)
699	GO:0004055	argininosuccinate synthase activity	3	0	0.26	1.00000	character(0)
700	GO:0004056	argininosuccinate lyase activity	1	0	0.09	1.00000	character(0)
701	GO:0004057	arginyltransferase activity	1	0	0.09	1.00000	character(0)
702	GO:0004066	asparagine synthase (glutamine-hydrolyzi...	5	0	0.43	1.00000	character(0)
703	GO:0004067	asparaginase activity	1	0	0.09	1.00000	character(0)
704	GO:0004084	branched-chain-amino-acid transaminase a...	1	0	0.09	1.00000	character(0)
705	GO:0004089	carbonate dehydratase activity	8	0	0.69	1.00000	character(0)
706	GO:0004104	cholinesterase activity	5	0	0.43	1.00000	character(0)
707	GO:0004108	citrate (Si)-synthase activity	1	0	0.09	1.00000	character(0)
708	GO:0004109	coproporphyrinogen oxidase activity	2	0	0.17	1.00000	character(0)
709	GO:0004111	creatine kinase activity	6	0	0.51	1.00000	character(0)
710	GO:0004113	2',3'-cyclic-nucleotide 3'-phosphodieste...	4	0	0.34	1.00000	character(0)
711	GO:0004115	3',5'-cyclic-AMP phosphodiesterase activ...	1	0	0.09	1.00000	character(0)
712	GO:0004122	cystathionine beta-synthase activity	2	0	0.17	1.00000	character(0)
713	GO:0004127	cytidylate kinase activity	4	0	0.34	1.00000	character(0)
714	GO:0004129	cytochrome-c oxidase activity	13	0	1.11	1.00000	character(0)
715	GO:0004133	glycogen debranching enzyme activity	2	0	0.17	1.00000	character(0)
716	GO:0004134	4-alpha-glucanotransferase activity	2	0	0.17	1.00000	character(0)
717	GO:0004135	amylo-alpha-1,6-glucosidase activity	2	0	0.17	1.00000	character(0)
718	GO:0004139	deoxyribose-phosphate aldolase activity	1	0	0.09	1.00000	character(0)
719	GO:0004140	dephospho-CoA kinase activity	2	0	0.17	1.00000	character(0)
720	GO:0004143	diacylglycerol kinase activity	21	0	1.8	1.00000	character(0)
721	GO:0004144	diacylglycerol O-acyltransferase activit...	3	0	0.26	1.00000	character(0)
722	GO:0004148	dihydrolipoyl dehydrogenase activity	1	0	0.09	1.00000	character(0)
723	GO:0004164	diphthine synthase activity	1	0	0.09	1.00000	character(0)
724	GO:0004174	electron-transferring-flavoprotein dehyd...	2	0	0.17	1.00000	character(0)
725	GO:0004180	carboxypeptidase activity	19	0	1.63	1.00000	character(0)
726	GO:0004181	metallocarboxypeptidase activity	16	0	1.37	1.00000	character(0)
727	GO:0004185	serine-type carboxypeptidase activity	3	0	0.26	1.00000	character(0)
728	GO:0004298	threonine-type endopeptidase activity	11	0	0.94	1.00000	character(0)
729	GO:0004300	enoyl-CoA hydratase activity	1	0	0.09	1.00000	character(0)
730	GO:0004311	farnesyltranstransferase activity	2	0	0.17	1.00000	character(0)
731	GO:0004312	fatty acid synthase activity	1	0	0.09	1.00000	character(0)
732	GO:0004322	ferroxidase activity	1	0	0.09	1.00000	character(0)
733	GO:0004325	ferrochelatase activity	2	0	0.17	1.00000	character(0)
734	GO:0004326	tetrahydrofolylpolyglutamate synthase ac...	3	0	0.26	1.00000	character(0)
735	GO:0004329	formate-tetrahydrofolate ligase activity	3	0	0.26	1.00000	character(0)
736	GO:0004332	fructose-bisphosphate aldolase activity	4	0	0.34	1.00000	character(0)
737	GO:0004333	fumarate hydratase activity	1	0	0.09	1.00000	character(0)
738	GO:0004334	fumarylacetoacetase activity	3	0	0.26	1.00000	character(0)
739	GO:0004335	galactokinase activity	2	0	0.17	1.00000	character(0)
740	GO:0004336	galactosylceramidase activity	3	0	0.26	1.00000	character(0)
741	GO:0004342	glucosamine-6-phosphate deaminase activi...	3	0	0.26	1.00000	character(0)
742	GO:0004343	glucosamine 6-phosphate N-acetyltransfer...	1	0	0.09	1.00000	character(0)
743	GO:0004345	glucose-6-phosphate dehydrogenase activi...	3	0	0.26	1.00000	character(0)
744	GO:0004357	glutamate-cysteine ligase activity	3	0	0.26	1.00000	character(0)
745	GO:0004359	glutaminase activity	8	0	0.69	1.00000	character(0)
746	GO:0004360	glutamine-fructose-6-phosphate transamin...	1	0	0.09	1.00000	character(0)
747	GO:0004362	glutathione-disulfide reductase activity	2	0	0.17	1.00000	character(0)
748	GO:0004363	glutathione synthase activity	1	0	0.09	1.00000	character(0)
749	GO:0004364	glutathione transferase activity	2	0	0.17	1.00000	character(0)
750	GO:0004367	glycerol-3-phosphate dehydrogenase [NAD+...	7	0	0.6	1.00000	character(0)
751	GO:0004368	glycerol-3-phosphate dehydrogenase (quin...	2	0	0.17	1.00000	character(0)
752	GO:0004373	glycogen (starch) synthase activity	4	0	0.34	1.00000	character(0)
753	GO:0004375	glycine dehydrogenase (decarboxylating) ...	3	0	0.26	1.00000	character(0)
754	GO:0004376	glycolipid mannosyltransferase activity	8	0	0.69	1.00000	character(0)
755	GO:0004377	GDP-Man:Man3GlcNAc2-PP-Dol alpha-1,2-man...	2	0	0.17	1.00000	character(0)
756	GO:0004378	GDP-Man:Man1GlcNAc2-PP-Dol alpha-1,3-man...	1	0	0.09	1.00000	character(0)
757	GO:0004379	glycylpeptide N-tetradecanoyltransferase...	3	0	0.26	1.00000	character(0)
758	GO:0004383	guanylate cyclase activity	9	0	0.77	1.00000	character(0)
759	GO:0004392	heme oxygenase (decyclizing) activity	1	0	0.09	1.00000	character(0)
760	GO:0004396	hexokinase activity	8	0	0.69	1.00000	character(0)
761	GO:0004407	histone deacetylase activity	3	0	0.26	1.00000	character(0)
762	GO:0004408	holocytochrome-c synthase activity	2	0	0.17	1.00000	character(0)
763	GO:0004411	homogentisate 1,2-dioxygenase activity	2	0	0.17	1.00000	character(0)
764	GO:0004418	hydroxymethylbilane synthase activity	4	0	0.34	1.00000	character(0)
765	GO:0004420	hydroxymethylglutaryl-CoA reductase (NAD...	3	0	0.26	1.00000	character(0)
766	GO:0004421	hydroxymethylglutaryl-CoA synthase activ...	4	0	0.34	1.00000	character(0)
767	GO:0004422	hypoxanthine phosphoribosyltransferase a...	1	0	0.09	1.00000	character(0)
768	GO:0004427	inorganic diphosphatase activity	4	0	0.34	1.00000	character(0)
769	GO:0004430	1-phosphatidylinositol 4-kinase activity	4	0	0.34	1.00000	character(0)
770	GO:0004435	phosphatidylinositol phospholipase C act...	17	0	1.46	1.00000	character(0)
771	GO:0004438	phosphatidylinositol-3-phosphatase activ...	4	0	0.34	1.00000	character(0)
772	GO:0004445	inositol-polyphosphate 5-phosphatase act...	2	0	0.17	1.00000	character(0)
773	GO:0004452	isopentenyl-diphosphate delta-isomerase ...	1	0	0.09	1.00000	character(0)
774	GO:0004470	malic enzyme activity	10	0	0.86	1.00000	character(0)
775	GO:0004471	malate dehydrogenase (decarboxylating) (...	10	0	0.86	1.00000	character(0)
776	GO:0004476	mannose-6-phosphate isomerase activity	2	0	0.17	1.00000	character(0)
777	GO:0004482	mRNA (guanine-N7-)-methyltransferase act...	1	0	0.09	1.00000	character(0)
778	GO:0004488	methylenetetrahydrofolate dehydrogenase ...	3	0	0.26	1.00000	character(0)
779	GO:0004489	methylenetetrahydrofolate reductase (NAD...	2	0	0.17	1.00000	character(0)
780	GO:0004491	methylmalonate-semialdehyde dehydrogenas...	1	0	0.09	1.00000	character(0)
781	GO:0004494	methylmalonyl-CoA mutase activity	1	0	0.09	1.00000	character(0)
782	GO:0004499	N,N-dimethylaniline monooxygenase activi...	5	0	0.43	1.00000	character(0)
783	GO:0004500	dopamine beta-monooxygenase activity	1	0	0.09	1.00000	character(0)
784	GO:0004514	nicotinate-nucleotide diphosphorylase (c...	6	0	0.51	1.00000	character(0)
785	GO:0004516	nicotinate phosphoribosyltransferase act...	2	0	0.17	1.00000	character(0)
786	GO:0004525	ribonuclease III activity	6	0	0.51	1.00000	character(0)
787	GO:0004528	phosphodiesterase I activity	1	0	0.09	1.00000	character(0)
788	GO:0004534	5'-3' exoribonuclease activity	1	0	0.09	1.00000	character(0)
789	GO:0004551	nucleotide diphosphatase activity	1	0	0.09	1.00000	character(0)
790	GO:0004559	alpha-mannosidase activity	21	0	1.8	1.00000	character(0)
791	GO:0004560	alpha-L-fucosidase activity	3	0	0.26	1.00000	character(0)
792	GO:0004563	beta-N-acetylhexosaminidase activity	4	0	0.34	1.00000	character(0)
793	GO:0004565	beta-galactosidase activity	1	0	0.09	1.00000	character(0)
794	GO:0004571	mannosyl-oligosaccharide 1,2-alpha-manno...	12	0	1.03	1.00000	character(0)
795	GO:0004573	mannosyl-oligosaccharide glucosidase act...	1	0	0.09	1.00000	character(0)
796	GO:0004576	oligosaccharyl transferase activity	7	0	0.6	1.00000	character(0)
797	GO:0004582	dolichyl-phosphate beta-D-mannosyltransf...	2	0	0.17	1.00000	character(0)
798	GO:0004587	ornithine-oxo-acid transaminase activity	1	0	0.09	1.00000	character(0)
799	GO:0004591	oxoglutarate dehydrogenase (succinyl-tra...	11	0	0.94	1.00000	character(0)
800	GO:0004594	pantothenate kinase activity	18	0	1.54	1.00000	character(0)
801	GO:0004602	glutathione peroxidase activity	4	0	0.34	1.00000	character(0)
802	GO:0004605	phosphatidate cytidylyltransferase activ...	2	0	0.17	1.00000	character(0)
803	GO:0004609	phosphatidylserine decarboxylase activit...	2	0	0.17	1.00000	character(0)
804	GO:0004611	phosphoenolpyruvate carboxykinase activi...	14	0	1.2	1.00000	character(0)
805	GO:0004613	phosphoenolpyruvate carboxykinase (GTP) ...	8	0	0.69	1.00000	character(0)
806	GO:0004615	phosphomannomutase activity	3	0	0.26	1.00000	character(0)
807	GO:0004618	phosphoglycerate kinase activity	4	0	0.34	1.00000	character(0)
808	GO:0004619	phosphoglycerate mutase activity	1	0	0.09	1.00000	character(0)
809	GO:0004622	lysophospholipase activity	3	0	0.26	1.00000	character(0)
810	GO:0004629	phospholipase C activity	20	0	1.71	1.00000	character(0)
811	GO:0004631	phosphomevalonate kinase activity	1	0	0.09	1.00000	character(0)
812	GO:0004634	phosphopyruvate hydratase activity	11	0	0.94	1.00000	character(0)
813	GO:0004642	phosphoribosylformylglycinamidine syntha...	1	0	0.09	1.00000	character(0)
814	GO:0004645	phosphorylase activity	18	0	1.54	1.00000	character(0)
815	GO:0004647	phosphoserine phosphatase activity	3	0	0.26	1.00000	character(0)
816	GO:0004648	O-phospho-L-serine:2-oxoglutarate aminot...	1	0	0.09	1.00000	character(0)
817	GO:0004649	poly(ADP-ribose) glycohydrolase activity	3	0	0.26	1.00000	character(0)
818	GO:0004654	polyribonucleotide nucleotidyltransferas...	1	0	0.09	1.00000	character(0)
819	GO:0004656	procollagen-proline 4-dioxygenase activi...	3	0	0.26	1.00000	character(0)
820	GO:0004657	proline dehydrogenase activity	3	0	0.26	1.00000	character(0)
821	GO:0004661	protein geranylgeranyltransferase activi...	2	0	0.17	1.00000	character(0)
822	GO:0004663	Rab geranylgeranyltransferase activity	2	0	0.17	1.00000	character(0)
823	GO:0004666	prostaglandin-endoperoxide synthase acti...	1	0	0.09	1.00000	character(0)
824	GO:0004668	protein-arginine deiminase activity	1	0	0.09	1.00000	character(0)
825	GO:0004671	protein C-terminal S-isoprenylcysteine c...	1	0	0.09	1.00000	character(0)
826	GO:0004675	transmembrane receptor protein serine/th...	21	0	1.8	1.00000	character(0)
827	GO:0004677	DNA-dependent protein kinase activity	2	0	0.17	1.00000	character(0)
828	GO:0004683	calmodulin-dependent protein kinase acti...	7	0	0.6	1.00000	character(0)
829	GO:0004689	phosphorylase kinase activity	3	0	0.26	1.00000	character(0)
830	GO:0004690	cyclic nucleotide-dependent protein kina...	17	0	1.46	1.00000	character(0)
831	GO:0004691	cAMP-dependent protein kinase activity	11	0	0.94	1.00000	character(0)
832	GO:0004692	cGMP-dependent protein kinase activity	6	0	0.51	1.00000	character(0)
833	GO:0004697	protein kinase C activity	4	0	0.34	1.00000	character(0)
834	GO:0004703	G protein-coupled receptor kinase activi...	7	0	0.6	1.00000	character(0)
835	GO:0004707	MAP kinase activity	10	0	0.86	1.00000	character(0)
836	GO:0004709	MAP kinase kinase kinase activity	2	0	0.17	1.00000	character(0)
837	GO:0004715	non-membrane spanning protein tyrosine k...	4	0	0.34	1.00000	character(0)
838	GO:0004719	protein-L-isoaspartate (D-aspartate) O-m...	6	0	0.51	1.00000	character(0)
839	GO:0004723	calcium-dependent protein serine/threoni...	10	0	0.86	1.00000	character(0)
840	GO:0004729	oxygen-dependent protoporphyrinogen oxid...	1	0	0.09	1.00000	character(0)
841	GO:0004731	purine-nucleoside phosphorylase activity	5	0	0.43	1.00000	character(0)
842	GO:0004733	pyridoxamine-phosphate oxidase activity	2	0	0.17	1.00000	character(0)
843	GO:0004736	pyruvate carboxylase activity	1	0	0.09	1.00000	character(0)
844	GO:0004738	pyruvate dehydrogenase activity	3	0	0.26	1.00000	character(0)
845	GO:0004739	pyruvate dehydrogenase (acetyl-transferr...	3	0	0.26	1.00000	character(0)
846	GO:0004743	pyruvate kinase activity	15	0	1.29	1.00000	character(0)
847	GO:0004751	ribose-5-phosphate isomerase activity	2	0	0.17	1.00000	character(0)
848	GO:0004779	sulfate adenylyltransferase activity	1	0	0.09	1.00000	character(0)
849	GO:0004781	sulfate adenylyltransferase (ATP) activi...	1	0	0.09	1.00000	character(0)
850	GO:0004784	superoxide dismutase activity	2	0	0.17	1.00000	character(0)
851	GO:0004788	thiamine diphosphokinase activity	1	0	0.09	1.00000	character(0)
852	GO:0004791	thioredoxin-disulfide reductase activity	1	0	0.09	1.00000	character(0)
853	GO:0004792	thiosulfate sulfurtransferase activity	1	0	0.09	1.00000	character(0)
854	GO:0004801	sedoheptulose-7-phosphate:D-glyceraldehy...	2	0	0.17	1.00000	character(0)
855	GO:0004803	transposase activity	5	0	0.43	1.00000	character(0)
856	GO:0004807	triose-phosphate isomerase activity	3	0	0.26	1.00000	character(0)
857	GO:0004813	alanine-tRNA ligase activity	5	0	0.43	1.00000	character(0)
858	GO:0004814	arginine-tRNA ligase activity	4	0	0.34	1.00000	character(0)
859	GO:0004815	aspartate-tRNA ligase activity	1	0	0.09	1.00000	character(0)
860	GO:0004816	asparagine-tRNA ligase activity	2	0	0.17	1.00000	character(0)
861	GO:0004817	cysteine-tRNA ligase activity	1	0	0.09	1.00000	character(0)
862	GO:0004819	glutamine-tRNA ligase activity	1	0	0.09	1.00000	character(0)
863	GO:0004820	glycine-tRNA ligase activity	4	0	0.34	1.00000	character(0)
864	GO:0004822	isoleucine-tRNA ligase activity	1	0	0.09	1.00000	character(0)
865	GO:0004824	lysine-tRNA ligase activity	1	0	0.09	1.00000	character(0)
866	GO:0004825	methionine-tRNA ligase activity	2	0	0.17	1.00000	character(0)
867	GO:0004826	phenylalanine-tRNA ligase activity	4	0	0.34	1.00000	character(0)
868	GO:0004830	tryptophan-tRNA ligase activity	1	0	0.09	1.00000	character(0)
869	GO:0004831	tyrosine-tRNA ligase activity	5	0	0.43	1.00000	character(0)
870	GO:0004833	tryptophan 2,3-dioxygenase activity	2	0	0.17	1.00000	character(0)
871	GO:0004838	L-tyrosine:2-oxoglutarate aminotransfera...	1	0	0.09	1.00000	character(0)
872	GO:0004843	thiol-dependent ubiquitin-specific prote...	27	0	2.31	1.00000	character(0)
873	GO:0004849	uridine kinase activity	2	0	0.17	1.00000	character(0)
874	GO:0004853	uroporphyrinogen decarboxylase activity	1	0	0.09	1.00000	character(0)
875	GO:0004864	protein phosphatase inhibitor activity	3	0	0.26	1.00000	character(0)
876	GO:0004865	protein serine/threonine phosphatase inh...	1	0	0.09	1.00000	character(0)
877	GO:0004869	cysteine-type endopeptidase inhibitor ac...	2	0	0.17	1.00000	character(0)
878	GO:0004879	nuclear receptor activity	7	0	0.6	1.00000	character(0)
879	GO:0004890	GABA-A receptor activity	4	0	0.34	1.00000	character(0)
880	GO:0004896	cytokine receptor activity	2	0	0.17	1.00000	character(0)
881	GO:0004931	extracellularly ATP-gated cation channel...	7	0	0.6	1.00000	character(0)
882	GO:0004935	adrenergic receptor activity	1	0	0.09	1.00000	character(0)
883	GO:0004936	alpha-adrenergic receptor activity	1	0	0.09	1.00000	character(0)
884	GO:0004937	alpha1-adrenergic receptor activity	1	0	0.09	1.00000	character(0)
885	GO:0004945	angiotensin type II receptor activity	1	0	0.09	1.00000	character(0)
886	GO:0004963	follicle-stimulating hormone receptor ac...	1	0	0.09	1.00000	character(0)
887	GO:0004965	G protein-coupled GABA receptor activity	13	0	1.11	1.00000	character(0)
888	GO:0004970	ionotropic glutamate receptor activity	44	0	3.77	1.00000	character(0)
889	GO:0004977	melanocortin receptor activity	2	0	0.17	1.00000	character(0)
890	GO:0004979	beta-endorphin receptor activity	1	0	0.09	1.00000	character(0)
891	GO:0004985	opioid receptor activity	5	0	0.43	1.00000	character(0)
892	GO:0004991	parathyroid hormone receptor activity	1	0	0.09	1.00000	character(0)
893	GO:0004993	G protein-coupled serotonin receptor act...	1	0	0.09	1.00000	character(0)
894	GO:0004994	somatostatin receptor activity	1	0	0.09	1.00000	character(0)
895	GO:0004995	tachykinin receptor activity	2	0	0.17	1.00000	character(0)
896	GO:0004997	thyrotropin-releasing hormone receptor a...	7	0	0.6	1.00000	character(0)
897	GO:0004999	vasoactive intestinal polypeptide recept...	1	0	0.09	1.00000	character(0)
898	GO:0005000	vasopressin receptor activity	1	0	0.09	1.00000	character(0)
899	GO:0005003	ephrin receptor activity	2	0	0.17	1.00000	character(0)
900	GO:0005021	vascular endothelial growth factor-activ...	3	0	0.26	1.00000	character(0)
901	GO:0005042	netrin receptor activity	8	0	0.69	1.00000	character(0)
902	GO:0005047	signal recognition particle binding	5	0	0.43	1.00000	character(0)
903	GO:0005048	signal sequence binding	9	0	0.77	1.00000	character(0)
904	GO:0005078	MAP-kinase scaffold activity	15	0	1.29	1.00000	character(0)
905	GO:0005089	Rho guanyl-nucleotide exchange factor ac...	13	0	1.11	1.00000	character(0)
906	GO:0005092	GDP-dissociation inhibitor activity	9	0	0.77	1.00000	character(0)
907	GO:0005093	Rab GDP-dissociation inhibitor activity	1	0	0.09	1.00000	character(0)
908	GO:0005094	Rho GDP-dissociation inhibitor activity	1	0	0.09	1.00000	character(0)
909	GO:0005104	fibroblast growth factor receptor bindin...	2	0	0.17	1.00000	character(0)
910	GO:0005112	Notch binding	1	0	0.09	1.00000	character(0)
911	GO:0005125	cytokine activity	1	0	0.09	1.00000	character(0)
912	GO:0005126	cytokine receptor binding	14	0	1.2	1.00000	character(0)
913	GO:0005143	interleukin-12 receptor binding	1	0	0.09	1.00000	character(0)
914	GO:0005154	epidermal growth factor receptor binding	3	0	0.26	1.00000	character(0)
915	GO:0005158	insulin receptor binding	3	0	0.26	1.00000	character(0)
916	GO:0005164	tumor necrosis factor receptor binding	12	0	1.03	1.00000	character(0)
917	GO:0005176	ErbB-2 class receptor binding	1	0	0.09	1.00000	character(0)
918	GO:0005178	integrin binding	4	0	0.34	1.00000	character(0)
919	GO:0005179	hormone activity	12	0	1.03	1.00000	character(0)
920	GO:0005184	neuropeptide hormone activity	1	0	0.09	1.00000	character(0)
921	GO:0005201	extracellular matrix structural constitu...	33	0	2.83	1.00000	character(0)
922	GO:0005212	structural constituent of eye lens	2	0	0.17	1.00000	character(0)
923	GO:0005219	ryanodine-sensitive calcium-release chan...	2	0	0.17	1.00000	character(0)
924	GO:0005220	inositol 1,4,5-trisphosphate-sensitive c...	12	0	1.03	1.00000	character(0)
925	GO:0005221	intracellular cyclic nucleotide activate...	1	0	0.09	1.00000	character(0)
926	GO:0005227	calcium activated cation channel activit...	27	0	2.31	1.00000	character(0)
927	GO:0005230	extracellular ligand-gated ion channel a...	129	0	11.05	1.00000	character(0)
928	GO:0005231	excitatory extracellular ligand-gated io...	36	0	3.08	1.00000	character(0)
929	GO:0005237	inhibitory extracellular ligand-gated io...	2	0	0.17	1.00000	character(0)
930	GO:0005242	inward rectifier potassium channel activ...	6	0	0.51	1.00000	character(0)
931	GO:0005246	calcium channel regulator activity	6	0	0.51	1.00000	character(0)
932	GO:0005247	voltage-gated chloride channel activity	10	0	0.86	1.00000	character(0)
933	GO:0005248	voltage-gated sodium channel activity	12	0	1.03	1.00000	character(0)
934	GO:0005252	open rectifier potassium channel activit...	2	0	0.17	1.00000	character(0)
935	GO:0005253	anion channel activity	28	0	2.4	1.00000	character(0)
936	GO:0005254	chloride channel activity	15	0	1.29	1.00000	character(0)
937	GO:0005310	dicarboxylic acid transmembrane transpor...	1	0	0.09	1.00000	character(0)
938	GO:0005315	inorganic phosphate transmembrane transp...	6	0	0.51	1.00000	character(0)
939	GO:0005319	lipid transporter activity	33	0	2.83	1.00000	character(0)
940	GO:0005337	nucleoside transmembrane transporter act...	9	0	0.77	1.00000	character(0)
941	GO:0005338	nucleotide-sugar transmembrane transport...	11	0	0.94	1.00000	character(0)
942	GO:0005342	organic acid transmembrane transporter a...	9	0	0.77	1.00000	character(0)
943	GO:0005343	organic acid:sodium symporter activity	4	0	0.34	1.00000	character(0)
944	GO:0005351	carbohydrate:proton symporter activity	1	0	0.09	1.00000	character(0)
945	GO:0005375	copper ion transmembrane transporter act...	3	0	0.26	1.00000	character(0)
946	GO:0005381	iron ion transmembrane transporter activ...	3	0	0.26	1.00000	character(0)
947	GO:0005402	carbohydrate:cation symporter activity	5	0	0.43	1.00000	character(0)
948	GO:0005415	nucleoside:sodium symporter activity	1	0	0.09	1.00000	character(0)
949	GO:0005432	calcium:sodium antiporter activity	2	0	0.17	1.00000	character(0)
950	GO:0005457	GDP-fucose transmembrane transporter act...	3	0	0.26	1.00000	character(0)
951	GO:0005496	steroid binding	3	0	0.26	1.00000	character(0)
952	GO:0005516	calmodulin binding	27	0	2.31	1.00000	character(0)
953	GO:0005520	insulin-like growth factor binding	6	0	0.51	1.00000	character(0)
954	GO:0005523	tropomyosin binding	1	0	0.09	1.00000	character(0)
955	GO:0005527	macrolide binding	1	0	0.09	1.00000	character(0)
956	GO:0005528	FK506 binding	1	0	0.09	1.00000	character(0)
957	GO:0005536	glucose binding	8	0	0.69	1.00000	character(0)
958	GO:0005539	glycosaminoglycan binding	12	0	1.03	1.00000	character(0)
959	GO:0005540	hyaluronic acid binding	2	0	0.17	1.00000	character(0)
960	GO:0005542	folic acid binding	2	0	0.17	1.00000	character(0)
961	GO:0005544	calcium-dependent phospholipid binding	17	0	1.46	1.00000	character(0)
962	GO:0005545	1-phosphatidylinositol binding	3	0	0.26	1.00000	character(0)
963	GO:0005546	phosphatidylinositol-4,5-bisphosphate bi...	2	0	0.17	1.00000	character(0)
964	GO:0005548	phospholipid transporter activity	22	0	1.88	1.00000	character(0)
965	GO:0008009	chemokine activity	1	0	0.09	1.00000	character(0)
966	GO:0008013	beta-catenin binding	11	0	0.94	1.00000	character(0)
967	GO:0008022	protein C-terminus binding	1	0	0.09	1.00000	character(0)
968	GO:0008028	monocarboxylic acid transmembrane transp...	4	0	0.34	1.00000	character(0)
969	GO:0008036	diuretic hormone receptor activity	1	0	0.09	1.00000	character(0)
970	GO:0008046	axon guidance receptor activity	1	0	0.09	1.00000	character(0)
971	GO:0008061	chitin binding	2	0	0.17	1.00000	character(0)
972	GO:0008066	glutamate receptor activity	44	0	3.77	1.00000	character(0)
973	GO:0008079	translation termination factor activity	8	0	0.69	1.00000	character(0)
974	GO:0008083	growth factor activity	23	0	1.97	1.00000	character(0)
975	GO:0008093	cytoskeletal adaptor activity	3	0	0.26	1.00000	character(0)
976	GO:0008097	5S rRNA binding	2	0	0.17	1.00000	character(0)
977	GO:0008106	alcohol dehydrogenase (NADP+) activity	1	0	0.09	1.00000	character(0)
978	GO:0008108	UDP-glucose:hexose-1-phosphate uridylylt...	1	0	0.09	1.00000	character(0)
979	GO:0008113	peptide-methionine (S)-S-oxide reductase...	3	0	0.26	1.00000	character(0)
980	GO:0008124	4-alpha-hydroxytetrahydrobiopterin dehyd...	1	0	0.09	1.00000	character(0)
981	GO:0008131	primary amine oxidase activity	2	0	0.17	1.00000	character(0)
982	GO:0008137	NADH dehydrogenase (ubiquinone) activity	16	0	1.37	1.00000	character(0)
983	GO:0008143	poly(A) binding	1	0	0.09	1.00000	character(0)
984	GO:0008157	protein phosphatase 1 binding	2	0	0.17	1.00000	character(0)
985	GO:0008172	S-methyltransferase activity	2	0	0.17	1.00000	character(0)
986	GO:0008184	glycogen phosphorylase activity	15	0	1.29	1.00000	character(0)
987	GO:0008190	eukaryotic initiation factor 4E binding	4	0	0.34	1.00000	character(0)
988	GO:0008191	metalloendopeptidase inhibitor activity	2	0	0.17	1.00000	character(0)
989	GO:0008193	tRNA guanylyltransferase activity	1	0	0.09	1.00000	character(0)
990	GO:0008195	phosphatidate phosphatase activity	16	0	1.37	1.00000	character(0)
991	GO:0008201	heparin binding	7	0	0.6	1.00000	character(0)
992	GO:0008227	G protein-coupled amine receptor activit...	10	0	0.86	1.00000	character(0)
993	GO:0008239	dipeptidyl-peptidase activity	1	0	0.09	1.00000	character(0)
994	GO:0008241	peptidyl-dipeptidase activity	5	0	0.43	1.00000	character(0)
995	GO:0008242	omega peptidase activity	11	0	0.94	1.00000	character(0)
996	GO:0008252	nucleotidase activity	2	0	0.17	1.00000	character(0)
997	GO:0008253	5'-nucleotidase activity	2	0	0.17	1.00000	character(0)
998	GO:0008271	secondary active sulfate transmembrane t...	31	0	2.66	1.00000	character(0)
999	GO:0008273	calcium, potassium:sodium antiporter act...	2	0	0.17	1.00000	character(0)
1000	GO:0008281	sulfonylurea receptor activity	3	0	0.26	1.00000	character(0)
1001	GO:0008308	voltage-gated anion channel activity	23	0	1.97	1.00000	character(0)
1002	GO:0008312	7S RNA binding	9	0	0.77	1.00000	character(0)
1003	GO:0008320	protein transmembrane transporter activi...	2	0	0.17	1.00000	character(0)
1004	GO:0008321	Ral guanyl-nucleotide exchange factor ac...	2	0	0.17	1.00000	character(0)
1005	GO:0008331	high voltage-gated calcium channel activ...	1	0	0.09	1.00000	character(0)
1006	GO:0008332	low voltage-gated calcium channel activi...	1	0	0.09	1.00000	character(0)
1007	GO:0008349	MAP kinase kinase kinase kinase activity	4	0	0.34	1.00000	character(0)
1008	GO:0008373	sialyltransferase activity	2	0	0.17	1.00000	character(0)
1009	GO:0008375	acetylglucosaminyltransferase activity	18	0	1.54	1.00000	character(0)
1010	GO:0008376	acetylgalactosaminyltransferase activity	1	0	0.09	1.00000	character(0)
1011	GO:0008410	CoA-transferase activity	10	0	0.86	1.00000	character(0)
1012	GO:0008417	fucosyltransferase activity	7	0	0.6	1.00000	character(0)
1013	GO:0008418	protein-N-terminal asparagine amidohydro...	3	0	0.26	1.00000	character(0)
1014	GO:0008430	selenium binding	1	0	0.09	1.00000	character(0)
1015	GO:0008442	3-hydroxyisobutyrate dehydrogenase activ...	3	0	0.26	1.00000	character(0)
1016	GO:0008443	phosphofructokinase activity	14	0	1.2	1.00000	character(0)
1017	GO:0008444	CDP-diacylglycerol-glycerol-3-phosphate ...	4	0	0.34	1.00000	character(0)
1018	GO:0008446	GDP-mannose 4,6-dehydratase activity	1	0	0.09	1.00000	character(0)
1019	GO:0008452	RNA ligase activity	6	0	0.51	1.00000	character(0)
1020	GO:0008455	alpha-1,6-mannosylglycoprotein 2-beta-N-...	2	0	0.17	1.00000	character(0)
1021	GO:0008474	palmitoyl-(protein) hydrolase activity	2	0	0.17	1.00000	character(0)
1022	GO:0008476	protein-tyrosine sulfotransferase activi...	1	0	0.09	1.00000	character(0)
1023	GO:0008478	pyridoxal kinase activity	2	0	0.17	1.00000	character(0)
1024	GO:0008483	transaminase activity	19	0	1.63	1.00000	character(0)
1025	GO:0008484	sulfuric ester hydrolase activity	2	0	0.17	1.00000	character(0)
1026	GO:0008495	protoheme IX farnesyltransferase activit...	2	0	0.17	1.00000	character(0)
1027	GO:0008504	monoamine transmembrane transporter acti...	2	0	0.17	1.00000	character(0)
1028	GO:0008519	ammonium transmembrane transporter activ...	7	0	0.6	1.00000	character(0)
1029	GO:0008520	L-ascorbate:sodium symporter activity	4	0	0.34	1.00000	character(0)
1030	GO:0008531	riboflavin kinase activity	2	0	0.17	1.00000	character(0)
1031	GO:0008556	potassium-transporting ATPase activity	4	0	0.34	1.00000	character(0)
1032	GO:0008559	xenobiotic transmembrane transporting AT...	5	0	0.43	1.00000	character(0)
1033	GO:0008565	protein transporter activity	8	0	0.69	1.00000	character(0)
1034	GO:0008568	microtubule-severing ATPase activity	1	0	0.09	1.00000	character(0)
1035	GO:0008569	ATP-dependent microtubule motor activity...	4	0	0.34	1.00000	character(0)
1036	GO:0008609	alkylglycerone-phosphate synthase activi...	1	0	0.09	1.00000	character(0)
1037	GO:0008705	methionine synthase activity	1	0	0.09	1.00000	character(0)
1038	GO:0008746	NAD(P)+ transhydrogenase activity	1	0	0.09	1.00000	character(0)
1039	GO:0008775	acetate CoA-transferase activity	1	0	0.09	1.00000	character(0)
1040	GO:0008839	4-hydroxy-tetrahydrodipicolinate reducta...	1	0	0.09	1.00000	character(0)
1041	GO:0008887	glycerate kinase activity	3	0	0.26	1.00000	character(0)
1042	GO:0008890	glycine C-acetyltransferase activity	1	0	0.09	1.00000	character(0)
1043	GO:0008897	holo-[acyl-carrier-protein] synthase act...	4	0	0.34	1.00000	character(0)
1044	GO:0008934	inositol monophosphate 1-phosphatase act...	2	0	0.17	1.00000	character(0)
1045	GO:0008963	phospho-N-acetylmuramoyl-pentapeptide-tr...	2	0	0.17	1.00000	character(0)
1046	GO:0009008	DNA-methyltransferase activity	1	0	0.09	1.00000	character(0)
1047	GO:0009041	uridylate kinase activity	2	0	0.17	1.00000	character(0)
1048	GO:0009374	biotin binding	1	0	0.09	1.00000	character(0)
1049	GO:0009922	fatty acid elongase activity	1	0	0.09	1.00000	character(0)
1050	GO:0009975	cyclase activity	11	0	0.94	1.00000	character(0)
1051	GO:0010340	carboxyl-O-methyltransferase activity	10	0	0.86	1.00000	character(0)
1052	GO:0015002	heme-copper terminal oxidase activity	13	0	1.11	1.00000	character(0)
1053	GO:0015016	[heparan sulfate]-glucosamine N-sulfotra...	2	0	0.17	1.00000	character(0)
1054	GO:0015018	galactosylgalactosylxylosylprotein 3-bet...	3	0	0.26	1.00000	character(0)
1055	GO:0015020	glucuronosyltransferase activity	5	0	0.43	1.00000	character(0)
1056	GO:0015026	coreceptor activity	1	0	0.09	1.00000	character(0)
1057	GO:0015035	protein disulfide oxidoreductase activit...	11	0	0.94	1.00000	character(0)
1058	GO:0015036	disulfide oxidoreductase activity	14	0	1.2	1.00000	character(0)
1059	GO:0015037	peptide disulfide oxidoreductase activit...	2	0	0.17	1.00000	character(0)
1060	GO:0015038	glutathione disulfide oxidoreductase act...	2	0	0.17	1.00000	character(0)
1061	GO:0015067	amidinotransferase activity	6	0	0.51	1.00000	character(0)
1062	GO:0015095	magnesium ion transmembrane transporter ...	10	0	0.86	1.00000	character(0)
1063	GO:0015098	molybdate ion transmembrane transporter ...	2	0	0.17	1.00000	character(0)
1064	GO:0015108	chloride transmembrane transporter activ...	23	0	1.97	1.00000	character(0)
1065	GO:0015114	phosphate ion transmembrane transporter ...	1	0	0.09	1.00000	character(0)
1066	GO:0015116	sulfate transmembrane transporter activi...	32	0	2.74	1.00000	character(0)
1067	GO:0015129	lactate transmembrane transporter activi...	3	0	0.26	1.00000	character(0)
1068	GO:0015144	carbohydrate transmembrane transporter a...	7	0	0.6	1.00000	character(0)
1069	GO:0015145	monosaccharide transmembrane transporter...	5	0	0.43	1.00000	character(0)
1070	GO:0015165	pyrimidine nucleotide-sugar transmembran...	8	0	0.69	1.00000	character(0)
1071	GO:0015204	urea transmembrane transporter activity	3	0	0.26	1.00000	character(0)
1072	GO:0015229	L-ascorbic acid transmembrane transporte...	4	0	0.34	1.00000	character(0)
1073	GO:0015252	proton channel activity	5	0	0.43	1.00000	character(0)
1074	GO:0015269	calcium-activated potassium channel acti...	24	0	2.06	1.00000	character(0)
1075	GO:0015293	symporter activity	30	0	2.57	1.00000	character(0)
1076	GO:0015294	solute:cation symporter activity	13	0	1.11	1.00000	character(0)
1077	GO:0015295	solute:proton symporter activity	1	0	0.09	1.00000	character(0)
1078	GO:0015296	anion:cation symporter activity	7	0	0.6	1.00000	character(0)
1079	GO:0015301	anion:anion antiporter activity	1	0	0.09	1.00000	character(0)
1080	GO:0015355	secondary active monocarboxylate transme...	1	0	0.09	1.00000	character(0)
1081	GO:0015368	calcium:cation antiporter activity	4	0	0.34	1.00000	character(0)
1082	GO:0015370	solute:sodium symporter activity	5	0	0.43	1.00000	character(0)
1083	GO:0015377	cation:chloride symporter activity	7	0	0.6	1.00000	character(0)
1084	GO:0015379	potassium:chloride symporter activity	7	0	0.6	1.00000	character(0)
1085	GO:0015450	P-P-bond-hydrolysis-driven protein trans...	1	0	0.09	1.00000	character(0)
1086	GO:0015464	acetylcholine receptor activity	8	0	0.69	1.00000	character(0)
1087	GO:0015467	G-protein activated inward rectifier pot...	3	0	0.26	1.00000	character(0)
1088	GO:0015643	toxic substance binding	1	0	0.09	1.00000	character(0)
1089	GO:0015649	2-keto-3-deoxygluconate:proton symporter...	1	0	0.09	1.00000	character(0)
1090	GO:0015665	alcohol transmembrane transporter activi...	1	0	0.09	1.00000	character(0)
1091	GO:0015667	site-specific DNA-methyltransferase (cyt...	1	0	0.09	1.00000	character(0)
1092	GO:0015923	mannosidase activity	21	0	1.8	1.00000	character(0)
1093	GO:0015924	mannosyl-oligosaccharide mannosidase act...	12	0	1.03	1.00000	character(0)
1094	GO:0015925	galactosidase activity	1	0	0.09	1.00000	character(0)
1095	GO:0015926	glucosidase activity	3	0	0.26	1.00000	character(0)
1096	GO:0015928	fucosidase activity	3	0	0.26	1.00000	character(0)
1097	GO:0015930	glutamate synthase activity	1	0	0.09	1.00000	character(0)
1098	GO:0016040	glutamate synthase (NADH) activity	1	0	0.09	1.00000	character(0)
1099	GO:0016153	urocanate hydratase activity	2	0	0.17	1.00000	character(0)
1100	GO:0016154	pyrimidine-nucleoside phosphorylase acti...	1	0	0.09	1.00000	character(0)
1101	GO:0016174	NAD(P)H oxidase activity	1	0	0.09	1.00000	character(0)
1102	GO:0016175	superoxide-generating NADPH oxidase acti...	1	0	0.09	1.00000	character(0)
1103	GO:0016176	superoxide-generating NADPH oxidase acti...	1	0	0.09	1.00000	character(0)
1104	GO:0016208	AMP binding	2	0	0.17	1.00000	character(0)
1105	GO:0016212	kynurenine-oxoglutarate transaminase act...	1	0	0.09	1.00000	character(0)
1106	GO:0016247	channel regulator activity	6	0	0.51	1.00000	character(0)
1107	GO:0016286	small conductance calcium-activated pota...	13	0	1.11	1.00000	character(0)
1108	GO:0016300	tRNA (uracil) methyltransferase activity	1	0	0.09	1.00000	character(0)
1109	GO:0016303	1-phosphatidylinositol-3-kinase activity	2	0	0.17	1.00000	character(0)
1110	GO:0016307	phosphatidylinositol phosphate kinase ac...	7	0	0.6	1.00000	character(0)
1111	GO:0016316	phosphatidylinositol-3,4-bisphosphate 4-...	2	0	0.17	1.00000	character(0)
1112	GO:0016405	CoA-ligase activity	2	0	0.17	1.00000	character(0)
1113	GO:0016408	C-acyltransferase activity	1	0	0.09	1.00000	character(0)
1114	GO:0016409	palmitoyltransferase activity	24	0	2.06	1.00000	character(0)
1115	GO:0016411	acylglycerol O-acyltransferase activity	3	0	0.26	1.00000	character(0)
1116	GO:0016421	CoA carboxylase activity	4	0	0.34	1.00000	character(0)
1117	GO:0016435	rRNA (guanine) methyltransferase activit...	1	0	0.09	1.00000	character(0)
1118	GO:0016453	C-acetyltransferase activity	1	0	0.09	1.00000	character(0)
1119	GO:0016500	protein-hormone receptor activity	3	0	0.26	1.00000	character(0)
1120	GO:0016502	nucleotide receptor activity	8	0	0.69	1.00000	character(0)
1121	GO:0016503	pheromone receptor activity	6	0	0.51	1.00000	character(0)
1122	GO:0016504	peptidase activator activity	2	0	0.17	1.00000	character(0)
1123	GO:0016603	glutaminyl-peptide cyclotransferase acti...	3	0	0.26	1.00000	character(0)
1124	GO:0016624	oxidoreductase activity, acting on the a...	19	0	1.63	1.00000	character(0)
1125	GO:0016634	oxidoreductase activity, acting on the C...	4	0	0.34	1.00000	character(0)
1126	GO:0016638	oxidoreductase activity, acting on the C...	20	0	1.71	1.00000	character(0)
1127	GO:0016639	oxidoreductase activity, acting on the C...	2	0	0.17	1.00000	character(0)
1128	GO:0016641	oxidoreductase activity, acting on the C...	14	0	1.2	1.00000	character(0)
1129	GO:0016642	oxidoreductase activity, acting on the C...	3	0	0.26	1.00000	character(0)
1130	GO:0016649	oxidoreductase activity, acting on the C...	2	0	0.17	1.00000	character(0)
1131	GO:0016651	oxidoreductase activity, acting on NAD(P...	33	0	2.83	1.00000	character(0)
1132	GO:0016652	oxidoreductase activity, acting on NAD(P...	1	0	0.09	1.00000	character(0)
1133	GO:0016655	oxidoreductase activity, acting on NAD(P...	16	0	1.37	1.00000	character(0)
1134	GO:0016668	oxidoreductase activity, acting on a sul...	5	0	0.43	1.00000	character(0)
1135	GO:0016671	oxidoreductase activity, acting on a sul...	7	0	0.6	1.00000	character(0)
1136	GO:0016675	oxidoreductase activity, acting on a hem...	13	0	1.11	1.00000	character(0)
1137	GO:0016676	oxidoreductase activity, acting on a hem...	13	0	1.11	1.00000	character(0)
1138	GO:0016709	oxidoreductase activity, acting on paire...	9	0	0.77	1.00000	character(0)
1139	GO:0016714	oxidoreductase activity, acting on paire...	6	0	0.51	1.00000	character(0)
1140	GO:0016715	oxidoreductase activity, acting on paire...	4	0	0.34	1.00000	character(0)
1141	GO:0016716	oxidoreductase activity, acting on paire...	1	0	0.09	1.00000	character(0)
1142	GO:0016721	oxidoreductase activity, acting on super...	2	0	0.17	1.00000	character(0)
1143	GO:0016722	oxidoreductase activity, oxidizing metal...	1	0	0.09	1.00000	character(0)
1144	GO:0016724	oxidoreductase activity, oxidizing metal...	1	0	0.09	1.00000	character(0)
1145	GO:0016744	transferase activity, transferring aldeh...	2	0	0.17	1.00000	character(0)
1146	GO:0016748	succinyltransferase activity	1	0	0.09	1.00000	character(0)
1147	GO:0016749	N-succinyltransferase activity	1	0	0.09	1.00000	character(0)
1148	GO:0016755	transferase activity, transferring amino...	6	0	0.51	1.00000	character(0)
1149	GO:0016756	glutathione gamma-glutamylcysteinyltrans...	1	0	0.09	1.00000	character(0)
1150	GO:0016768	spermine synthase activity	1	0	0.09	1.00000	character(0)
1151	GO:0016769	transferase activity, transferring nitro...	25	0	2.14	1.00000	character(0)
1152	GO:0016774	phosphotransferase activity, carboxyl gr...	4	0	0.34	1.00000	character(0)
1153	GO:0016775	phosphotransferase activity, nitrogenous...	6	0	0.51	1.00000	character(0)
1154	GO:0016785	transferase activity, transferring selen...	2	0	0.17	1.00000	character(0)
1155	GO:0016805	dipeptidase activity	1	0	0.09	1.00000	character(0)
1156	GO:0016813	hydrolase activity, acting on carbon-nit...	1	0	0.09	1.00000	character(0)
1157	GO:0016822	hydrolase activity, acting on acid carbo...	4	0	0.34	1.00000	character(0)
1158	GO:0016823	hydrolase activity, acting on acid carbo...	4	0	0.34	1.00000	character(0)
1159	GO:0016832	aldehyde-lyase activity	5	0	0.43	1.00000	character(0)
1160	GO:0016841	ammonia-lyase activity	1	0	0.09	1.00000	character(0)
1161	GO:0016843	amine-lyase activity	4	0	0.34	1.00000	character(0)
1162	GO:0016844	strictosidine synthase activity	4	0	0.34	1.00000	character(0)
1163	GO:0016846	carbon-sulfur lyase activity	3	0	0.26	1.00000	character(0)
1164	GO:0016849	phosphorus-oxygen lyase activity	21	0	1.8	1.00000	character(0)
1165	GO:0016863	intramolecular oxidoreductase activity, ...	1	0	0.09	1.00000	character(0)
1166	GO:0016864	intramolecular oxidoreductase activity, ...	7	0	0.6	1.00000	character(0)
1167	GO:0016878	acid-thiol ligase activity	2	0	0.17	1.00000	character(0)
1168	GO:0016885	ligase activity, forming carbon-carbon b...	5	0	0.43	1.00000	character(0)
1169	GO:0016888	endodeoxyribonuclease activity, producin...	2	0	0.17	1.00000	character(0)
1170	GO:0016892	endoribonuclease activity, producing 3'-...	5	0	0.43	1.00000	character(0)
1171	GO:0016899	oxidoreductase activity, acting on the C...	1	0	0.09	1.00000	character(0)
1172	GO:0016900	oxidoreductase activity, acting on the C...	1	0	0.09	1.00000	character(0)
1173	GO:0016901	oxidoreductase activity, acting on the C...	2	0	0.17	1.00000	character(0)
1174	GO:0016907	G protein-coupled acetylcholine receptor...	8	0	0.69	1.00000	character(0)
1175	GO:0016917	GABA receptor activity	17	0	1.46	1.00000	character(0)
1176	GO:0016920	pyroglutamyl-peptidase activity	2	0	0.17	1.00000	character(0)
1177	GO:0016933	extracellularly glycine-gated ion channe...	2	0	0.17	1.00000	character(0)
1178	GO:0016934	extracellularly glycine-gated chloride c...	2	0	0.17	1.00000	character(0)
1179	GO:0016992	lipoate synthase activity	2	0	0.17	1.00000	character(0)
1180	GO:0017017	MAP kinase tyrosine/serine/threonine pho...	1	0	0.09	1.00000	character(0)
1181	GO:0017034	Rap guanyl-nucleotide exchange factor ac...	3	0	0.26	1.00000	character(0)
1182	GO:0017040	N-acylsphingosine amidohydrolase activit...	1	0	0.09	1.00000	character(0)
1183	GO:0017049	GTP-Rho binding	1	0	0.09	1.00000	character(0)
1184	GO:0017061	S-methyl-5-thioadenosine phosphorylase a...	2	0	0.17	1.00000	character(0)
1185	GO:0017075	syntaxin-1 binding	1	0	0.09	1.00000	character(0)
1186	GO:0017128	phospholipid scramblase activity	12	0	1.03	1.00000	character(0)
1187	GO:0017134	fibroblast growth factor binding	2	0	0.17	1.00000	character(0)
1188	GO:0017136	NAD-dependent histone deacetylase activi...	1	0	0.09	1.00000	character(0)
1189	GO:0017154	semaphorin receptor activity	20	0	1.71	1.00000	character(0)
1190	GO:0017160	Ral GTPase binding	4	0	0.34	1.00000	character(0)
1191	GO:0017169	CDP-alcohol phosphatidyltransferase acti...	4	0	0.34	1.00000	character(0)
1192	GO:0017174	glycine N-methyltransferase activity	1	0	0.09	1.00000	character(0)
1193	GO:0017176	phosphatidylinositol N-acetylglucosaminy...	8	0	0.69	1.00000	character(0)
1194	GO:0018738	S-formylglutathione hydrolase activity	3	0	0.26	1.00000	character(0)
1195	GO:0019107	myristoyltransferase activity	3	0	0.26	1.00000	character(0)
1196	GO:0019135	deoxyhypusine monooxygenase activity	5	0	0.43	1.00000	character(0)
1197	GO:0019200	carbohydrate kinase activity	27	0	2.31	1.00000	character(0)
1198	GO:0019203	carbohydrate phosphatase activity	1	0	0.09	1.00000	character(0)
1199	GO:0019206	nucleoside kinase activity	4	0	0.34	1.00000	character(0)
1200	GO:0019211	phosphatase activator activity	1	0	0.09	1.00000	character(0)
1201	GO:0019212	phosphatase inhibitor activity	3	0	0.26	1.00000	character(0)
1202	GO:0019213	deacetylase activity	3	0	0.26	1.00000	character(0)
1203	GO:0019215	intermediate filament binding	1	0	0.09	1.00000	character(0)
1204	GO:0019531	oxalate transmembrane transporter activi...	1	0	0.09	1.00000	character(0)
1205	GO:0019789	SUMO transferase activity	2	0	0.17	1.00000	character(0)
1206	GO:0019797	procollagen-proline 3-dioxygenase activi...	4	0	0.34	1.00000	character(0)
1207	GO:0019798	procollagen-proline dioxygenase activity	7	0	0.6	1.00000	character(0)
1208	GO:0019799	tubulin N-acetyltransferase activity	3	0	0.26	1.00000	character(0)
1209	GO:0019825	oxygen binding	9	0	0.77	1.00000	character(0)
1210	GO:0019838	growth factor binding	9	0	0.77	1.00000	character(0)
1211	GO:0019894	kinesin binding	3	0	0.26	1.00000	character(0)
1212	GO:0019905	syntaxin binding	7	0	0.6	1.00000	character(0)
1213	GO:0019955	cytokine binding	1	0	0.09	1.00000	character(0)
1214	GO:0022821	potassium ion antiporter activity	2	0	0.17	1.00000	character(0)
1215	GO:0022824	transmitter-gated ion channel activity	71	0	6.08	1.00000	character(0)
1216	GO:0022835	transmitter-gated channel activity	71	0	6.08	1.00000	character(0)
1217	GO:0022848	acetylcholine-gated cation-selective cha...	27	0	2.31	1.00000	character(0)
1218	GO:0022884	macromolecule transmembrane transporter ...	2	0	0.17	1.00000	character(0)
1219	GO:0030144	alpha-1,6-mannosylglycoprotein 6-beta-N-...	2	0	0.17	1.00000	character(0)
1220	GO:0030159	receptor signaling complex scaffold acti...	1	0	0.09	1.00000	character(0)
1221	GO:0030171	voltage-gated proton channel activity	5	0	0.43	1.00000	character(0)
1222	GO:0030215	semaphorin receptor binding	16	0	1.37	1.00000	character(0)
1223	GO:0030228	lipoprotein particle receptor activity	1	0	0.09	1.00000	character(0)
1224	GO:0030229	very-low-density lipoprotein particle re...	1	0	0.09	1.00000	character(0)
1225	GO:0030247	polysaccharide binding	1	0	0.09	1.00000	character(0)
1226	GO:0030273	melanin-concentrating hormone receptor a...	1	0	0.09	1.00000	character(0)
1227	GO:0030276	clathrin binding	15	0	1.29	1.00000	character(0)
1228	GO:0030368	interleukin-17 receptor activity	1	0	0.09	1.00000	character(0)
1229	GO:0030371	translation repressor activity	3	0	0.26	1.00000	character(0)
1230	GO:0030374	nuclear receptor transcription coactivat...	1	0	0.09	1.00000	character(0)
1231	GO:0030429	kynureninase activity	1	0	0.09	1.00000	character(0)
1232	GO:0030545	receptor regulator activity	37	0	3.17	1.00000	character(0)
1233	GO:0030548	acetylcholine receptor regulator activit...	1	0	0.09	1.00000	character(0)
1234	GO:0030551	cyclic nucleotide binding	1	0	0.09	1.00000	character(0)
1235	GO:0030552	cAMP binding	1	0	0.09	1.00000	character(0)
1236	GO:0030594	neurotransmitter receptor activity	94	0	8.05	1.00000	character(0)
1237	GO:0030628	pre-mRNA 3'-splice site binding	2	0	0.17	1.00000	character(0)
1238	GO:0030942	endoplasmic reticulum signal peptide bin...	5	0	0.43	1.00000	character(0)
1239	GO:0030955	potassium ion binding	15	0	1.29	1.00000	character(0)
1240	GO:0030971	receptor tyrosine kinase binding	7	0	0.6	1.00000	character(0)
1241	GO:0030975	thiamine binding	1	0	0.09	1.00000	character(0)
1242	GO:0030976	thiamine pyrophosphate binding	12	0	1.03	1.00000	character(0)
1243	GO:0031071	cysteine desulfurase activity	2	0	0.17	1.00000	character(0)
1244	GO:0031151	histone methyltransferase activity (H3-K...	4	0	0.34	1.00000	character(0)
1245	GO:0031419	cobalamin binding	3	0	0.26	1.00000	character(0)
1246	GO:0031420	alkali metal ion binding	15	0	1.29	1.00000	character(0)
1247	GO:0031543	peptidyl-proline dioxygenase activity	7	0	0.6	1.00000	character(0)
1248	GO:0031544	peptidyl-proline 3-dioxygenase activity	4	0	0.34	1.00000	character(0)
1249	GO:0031545	peptidyl-proline 4-dioxygenase activity	3	0	0.26	1.00000	character(0)
1250	GO:0031704	apelin receptor binding	1	0	0.09	1.00000	character(0)
1251	GO:0032051	clathrin light chain binding	1	0	0.09	1.00000	character(0)
1252	GO:0032182	ubiquitin-like protein binding	11	0	0.94	1.00000	character(0)
1253	GO:0032217	riboflavin transmembrane transporter act...	7	0	0.6	1.00000	character(0)
1254	GO:0032266	phosphatidylinositol-3-phosphate binding	11	0	0.94	1.00000	character(0)
1255	GO:0032296	double-stranded RNA-specific ribonucleas...	6	0	0.51	1.00000	character(0)
1256	GO:0032422	purine-rich negative regulatory element ...	2	0	0.17	1.00000	character(0)
1257	GO:0032451	demethylase activity	1	0	0.09	1.00000	character(0)
1258	GO:0032452	histone demethylase activity	1	0	0.09	1.00000	character(0)
1259	GO:0032813	tumor necrosis factor receptor superfami...	12	0	1.03	1.00000	character(0)
1260	GO:0032934	sterol binding	3	0	0.26	1.00000	character(0)
1261	GO:0032947	protein-containing complex scaffold acti...	16	0	1.37	1.00000	character(0)
1262	GO:0032977	membrane insertase activity	6	0	0.51	1.00000	character(0)
1263	GO:0033149	FFAT motif binding	3	0	0.26	1.00000	character(0)
1264	GO:0033170	protein-DNA loading ATPase activity	1	0	0.09	1.00000	character(0)
1265	GO:0033192	calmodulin-dependent protein phosphatase...	10	0	0.86	1.00000	character(0)
1266	GO:0033218	amide binding	17	0	1.46	1.00000	character(0)
1267	GO:0033293	monocarboxylic acid binding	1	0	0.09	1.00000	character(0)
1268	GO:0033549	MAP kinase phosphatase activity	1	0	0.09	1.00000	character(0)
1269	GO:0033558	protein deacetylase activity	3	0	0.26	1.00000	character(0)
1270	GO:0033592	RNA strand annealing activity	1	0	0.09	1.00000	character(0)
1271	GO:0033735	aspartate dehydrogenase activity	1	0	0.09	1.00000	character(0)
1272	GO:0033743	peptide-methionine (R)-S-oxide reductase...	2	0	0.17	1.00000	character(0)
1273	GO:0033781	cholesterol 24-hydroxylase activity	1	0	0.09	1.00000	character(0)
1274	GO:0033897	ribonuclease T2 activity	3	0	0.26	1.00000	character(0)
1275	GO:0034237	protein kinase A regulatory subunit bind...	10	0	0.86	1.00000	character(0)
1276	GO:0034450	ubiquitin-ubiquitin ligase activity	6	0	0.51	1.00000	character(0)
1277	GO:0034483	heparan sulfate sulfotransferase activit...	2	0	0.17	1.00000	character(0)
1278	GO:0034593	phosphatidylinositol bisphosphate phosph...	6	0	0.51	1.00000	character(0)
1279	GO:0034595	phosphatidylinositol phosphate 5-phospha...	1	0	0.09	1.00000	character(0)
1280	GO:0034596	phosphatidylinositol phosphate 4-phospha...	4	0	0.34	1.00000	character(0)
1281	GO:0034597	phosphatidylinositol-4,5-bisphosphate 4-...	2	0	0.17	1.00000	character(0)
1282	GO:0034632	retinol transmembrane transporter activi...	1	0	0.09	1.00000	character(0)
1283	GO:0034979	NAD-dependent protein deacetylase activi...	1	0	0.09	1.00000	character(0)
1284	GO:0035004	phosphatidylinositol 3-kinase activity	2	0	0.17	1.00000	character(0)
1285	GO:0035198	miRNA binding	2	0	0.17	1.00000	character(0)
1286	GO:0035226	glutamate-cysteine ligase catalytic subu...	2	0	0.17	1.00000	character(0)
1287	GO:0035251	UDP-glucosyltransferase activity	7	0	0.6	1.00000	character(0)
1288	GO:0035299	inositol pentakisphosphate 2-kinase acti...	1	0	0.09	1.00000	character(0)
1289	GO:0035368	selenocysteine insertion sequence bindin...	3	0	0.26	1.00000	character(0)
1290	GO:0035381	ATP-gated ion channel activity	7	0	0.6	1.00000	character(0)
1291	GO:0035586	purinergic receptor activity	8	0	0.69	1.00000	character(0)
1292	GO:0035591	signaling adaptor activity	22	0	1.88	1.00000	character(0)
1293	GO:0035596	methylthiotransferase activity	3	0	0.26	1.00000	character(0)
1294	GO:0035615	clathrin adaptor activity	2	0	0.17	1.00000	character(0)
1295	GO:0035673	oligopeptide transmembrane transporter a...	1	0	0.09	1.00000	character(0)
1296	GO:0036054	protein-malonyllysine demalonylase activ...	1	0	0.09	1.00000	character(0)
1297	GO:0036055	protein-succinyllysine desuccinylase act...	1	0	0.09	1.00000	character(0)
1298	GO:0036080	purine nucleotide-sugar transmembrane tr...	3	0	0.26	1.00000	character(0)
1299	GO:0036122	BMP binding	1	0	0.09	1.00000	character(0)
1300	GO:0036137	kynurenine aminotransferase activity	5	0	0.43	1.00000	character(0)
1301	GO:0036310	annealing helicase activity	3	0	0.26	1.00000	character(0)
1302	GO:0036374	glutathione hydrolase activity	9	0	0.77	1.00000	character(0)
1303	GO:0036440	citrate synthase activity	1	0	0.09	1.00000	character(0)
1304	GO:0036442	proton-exporting ATPase activity	11	0	0.94	1.00000	character(0)
1305	GO:0038062	protein tyrosine kinase collagen recepto...	5	0	0.43	1.00000	character(0)
1306	GO:0038064	collagen receptor activity	5	0	0.43	1.00000	character(0)
1307	GO:0042030	ATPase inhibitor activity	1	0	0.09	1.00000	character(0)
1308	GO:0042043	neurexin family protein binding	3	0	0.26	1.00000	character(0)
1309	GO:0042084	5-methyltetrahydrofolate-dependent methy...	1	0	0.09	1.00000	character(0)
1310	GO:0042132	fructose 1,6-bisphosphate 1-phosphatase ...	1	0	0.09	1.00000	character(0)
1311	GO:0042277	peptide binding	10	0	0.86	1.00000	character(0)
1312	GO:0042281	dolichyl pyrophosphate Man9GlcNAc2 alpha...	1	0	0.09	1.00000	character(0)
1313	GO:0042283	dolichyl pyrophosphate Glc1Man9GlcNAc2 a...	4	0	0.34	1.00000	character(0)
1314	GO:0042379	chemokine receptor binding	1	0	0.09	1.00000	character(0)
1315	GO:0042577	lipid phosphatase activity	1	0	0.09	1.00000	character(0)
1316	GO:0042813	Wnt-activated receptor activity	3	0	0.26	1.00000	character(0)
1317	GO:0042826	histone deacetylase binding	2	0	0.17	1.00000	character(0)
1318	GO:0042834	peptidoglycan binding	3	0	0.26	1.00000	character(0)
1319	GO:0042879	aldonate transmembrane transporter activ...	1	0	0.09	1.00000	character(0)
1320	GO:0042910	xenobiotic transmembrane transporter act...	19	0	1.63	1.00000	character(0)
1321	GO:0043014	alpha-tubulin binding	2	0	0.17	1.00000	character(0)
1322	GO:0043023	ribosomal large subunit binding	1	0	0.09	1.00000	character(0)
1323	GO:0043024	ribosomal small subunit binding	1	0	0.09	1.00000	character(0)
1324	GO:0043047	single-stranded telomeric DNA binding	1	0	0.09	1.00000	character(0)
1325	GO:0043130	ubiquitin binding	11	0	0.94	1.00000	character(0)
1326	GO:0043138	3'-5' DNA helicase activity	3	0	0.26	1.00000	character(0)
1327	GO:0043178	alcohol binding	21	0	1.8	1.00000	character(0)
1328	GO:0043236	laminin binding	1	0	0.09	1.00000	character(0)
1329	GO:0043515	kinetochore binding	4	0	0.34	1.00000	character(0)
1330	GO:0043531	ADP binding	5	0	0.43	1.00000	character(0)
1331	GO:0043539	protein serine/threonine kinase activato...	1	0	0.09	1.00000	character(0)
1332	GO:0043813	phosphatidylinositol-3,5-bisphosphate 5-...	1	0	0.09	1.00000	character(0)
1333	GO:0043855	cyclic nucleotide-gated ion channel acti...	1	0	0.09	1.00000	character(0)
1334	GO:0044769	ATPase activity, coupled to transmembran...	17	0	1.46	1.00000	character(0)
1335	GO:0045028	G protein-coupled purinergic nucleotide ...	1	0	0.09	1.00000	character(0)
1336	GO:0045127	N-acetylglucosamine kinase activity	3	0	0.26	1.00000	character(0)
1337	GO:0045181	glutamate synthase activity, NAD(P)H as ...	1	0	0.09	1.00000	character(0)
1338	GO:0045294	alpha-catenin binding	2	0	0.17	1.00000	character(0)
1339	GO:0045296	cadherin binding	15	0	1.29	1.00000	character(0)
1340	GO:0046030	inositol trisphosphate phosphatase activ...	2	0	0.17	1.00000	character(0)
1341	GO:0046332	SMAD binding	23	0	1.97	1.00000	character(0)
1342	GO:0046527	glucosyltransferase activity	13	0	1.11	1.00000	character(0)
1343	GO:0046912	transferase activity, transferring acyl ...	8	0	0.69	1.00000	character(0)
1344	GO:0046915	transition metal ion transmembrane trans...	6	0	0.51	1.00000	character(0)
1345	GO:0046923	ER retention sequence binding	4	0	0.34	1.00000	character(0)
1346	GO:0046933	proton-transporting ATP synthase activit...	6	0	0.51	1.00000	character(0)
1347	GO:0046943	carboxylic acid transmembrane transporte...	9	0	0.77	1.00000	character(0)
1348	GO:0046961	proton-transporting ATPase activity, rot...	11	0	0.94	1.00000	character(0)
1349	GO:0046975	histone methyltransferase activity (H3-K...	5	0	0.43	1.00000	character(0)
1350	GO:0047057	vitamin-K-epoxide reductase (warfarin-se...	1	0	0.09	1.00000	character(0)
1351	GO:0047150	betaine-homocysteine S-methyltransferase...	1	0	0.09	1.00000	character(0)
1352	GO:0047325	inositol tetrakisphosphate 1-kinase acti...	3	0	0.26	1.00000	character(0)
1353	GO:0047389	glycerophosphocholine phosphodiesterase ...	6	0	0.51	1.00000	character(0)
1354	GO:0047464	heparosan-N-sulfate-glucuronate 5-epimer...	2	0	0.17	1.00000	character(0)
1355	GO:0047555	3',5'-cyclic-GMP phosphodiesterase activ...	2	0	0.17	1.00000	character(0)
1356	GO:0047623	adenosine-phosphate deaminase activity	8	0	0.69	1.00000	character(0)
1357	GO:0047631	ADP-ribose diphosphatase activity	3	0	0.26	1.00000	character(0)
1358	GO:0047804	cysteine-S-conjugate beta-lyase activity	1	0	0.09	1.00000	character(0)
1359	GO:0048018	receptor ligand activity	36	0	3.08	1.00000	character(0)
1360	GO:0048038	quinone binding	7	0	0.6	1.00000	character(0)
1361	GO:0048365	Rac GTPase binding	9	0	0.77	1.00000	character(0)
1362	GO:0048487	beta-tubulin binding	5	0	0.43	1.00000	character(0)
1363	GO:0050023	L-fuconate dehydratase activity	1	0	0.09	1.00000	character(0)
1364	GO:0050080	malonyl-CoA decarboxylase activity	1	0	0.09	1.00000	character(0)
1365	GO:0050113	inositol oxygenase activity	1	0	0.09	1.00000	character(0)
1366	GO:0050136	NADH dehydrogenase (quinone) activity	16	0	1.37	1.00000	character(0)
1367	GO:0050145	nucleoside monophosphate kinase activity	11	0	0.94	1.00000	character(0)
1368	GO:0050220	prostaglandin-E synthase activity	2	0	0.17	1.00000	character(0)
1369	GO:0050262	ribosylnicotinamide kinase activity	1	0	0.09	1.00000	character(0)
1370	GO:0050308	sugar-phosphatase activity	1	0	0.09	1.00000	character(0)
1371	GO:0050429	calcium-dependent phospholipase C activi...	1	0	0.09	1.00000	character(0)
1372	GO:0050497	transferase activity, transferring alkyl...	3	0	0.26	1.00000	character(0)
1373	GO:0050501	hyaluronan synthase activity	2	0	0.17	1.00000	character(0)
1374	GO:0050567	glutaminyl-tRNA synthase (glutamine-hydr...	1	0	0.09	1.00000	character(0)
1375	GO:0050664	oxidoreductase activity, acting on NAD(P...	2	0	0.17	1.00000	character(0)
1376	GO:0050694	galactose 3-O-sulfotransferase activity	1	0	0.09	1.00000	character(0)
1377	GO:0050699	WW domain binding	1	0	0.09	1.00000	character(0)
1378	GO:0050811	GABA receptor binding	9	0	0.77	1.00000	character(0)
1379	GO:0050839	cell adhesion molecule binding	26	0	2.23	1.00000	character(0)
1380	GO:0050840	extracellular matrix binding	4	0	0.34	1.00000	character(0)
1381	GO:0051010	microtubule plus-end binding	4	0	0.34	1.00000	character(0)
1382	GO:0051018	protein kinase A binding	10	0	0.86	1.00000	character(0)
1383	GO:0051119	sugar transmembrane transporter activity	5	0	0.43	1.00000	character(0)
1384	GO:0051537	2 iron, 2 sulfur cluster binding	10	0	0.86	1.00000	character(0)
1385	GO:0051723	protein methylesterase activity	3	0	0.26	1.00000	character(0)
1386	GO:0051751	alpha-1,4-mannosyltransferase activity	1	0	0.09	1.00000	character(0)
1387	GO:0051765	inositol tetrakisphosphate kinase activi...	3	0	0.26	1.00000	character(0)
1388	GO:0051766	inositol trisphosphate kinase activity	3	0	0.26	1.00000	character(0)
1389	GO:0051879	Hsp90 protein binding	2	0	0.17	1.00000	character(0)
1390	GO:0051903	S-(hydroxymethyl)glutathione dehydrogena...	1	0	0.09	1.00000	character(0)
1391	GO:0051998	protein carboxyl O-methyltransferase act...	10	0	0.86	1.00000	character(0)
1392	GO:0052629	phosphatidylinositol-3,5-bisphosphate 3-...	1	0	0.09	1.00000	character(0)
1393	GO:0052650	NADP-retinol dehydrogenase activity	1	0	0.09	1.00000	character(0)
1394	GO:0052725	inositol-1,3,4-trisphosphate 6-kinase ac...	3	0	0.26	1.00000	character(0)
1395	GO:0052726	inositol-1,3,4-trisphosphate 5-kinase ac...	3	0	0.26	1.00000	character(0)
1396	GO:0052742	phosphatidylinositol kinase activity	6	0	0.51	1.00000	character(0)
1397	GO:0052744	phosphatidylinositol monophosphate phosp...	4	0	0.34	1.00000	character(0)
1398	GO:0052745	inositol phosphate phosphatase activity	4	0	0.34	1.00000	character(0)
1399	GO:0052824	dolichyl-pyrophosphate Man7GlcNAc2 alpha...	2	0	0.17	1.00000	character(0)
1400	GO:0052834	inositol monophosphate phosphatase activ...	2	0	0.17	1.00000	character(0)
1401	GO:0052855	ADP-dependent NAD(P)H-hydrate dehydratas...	2	0	0.17	1.00000	character(0)
1402	GO:0052866	phosphatidylinositol phosphate phosphata...	10	0	0.86	1.00000	character(0)
1403	GO:0060072	large conductance calcium-activated pota...	5	0	0.43	1.00000	character(0)
1404	GO:0061578	Lys63-specific deubiquitinase activity	1	0	0.09	1.00000	character(0)
1405	GO:0061980	regulatory RNA binding	2	0	0.17	1.00000	character(0)
1406	GO:0070003	threonine-type peptidase activity	11	0	0.94	1.00000	character(0)
1407	GO:0070004	cysteine-type exopeptidase activity	1	0	0.09	1.00000	character(0)
1408	GO:0070006	metalloaminopeptidase activity	3	0	0.26	1.00000	character(0)
1409	GO:0070008	serine-type exopeptidase activity	3	0	0.26	1.00000	character(0)
1410	GO:0070273	phosphatidylinositol-4-phosphate binding	2	0	0.17	1.00000	character(0)
1411	GO:0070325	lipoprotein particle receptor binding	2	0	0.17	1.00000	character(0)
1412	GO:0070403	NAD+ binding	11	0	0.94	1.00000	character(0)
1413	GO:0070491	repressing transcription factor binding	1	0	0.09	1.00000	character(0)
1414	GO:0070547	L-tyrosine aminotransferase activity	1	0	0.09	1.00000	character(0)
1415	GO:0070548	L-glutamine aminotransferase activity	2	0	0.17	1.00000	character(0)
1416	GO:0070567	cytidylyltransferase activity	2	0	0.17	1.00000	character(0)
1417	GO:0070569	uridylyltransferase activity	12	0	1.03	1.00000	character(0)
1418	GO:0070577	lysine-acetylated histone binding	2	0	0.17	1.00000	character(0)
1419	GO:0070579	methylcytosine dioxygenase activity	2	0	0.17	1.00000	character(0)
1420	GO:0070628	proteasome binding	2	0	0.17	1.00000	character(0)
1421	GO:0070679	inositol 1,4,5 trisphosphate binding	21	0	1.8	1.00000	character(0)
1422	GO:0070717	poly-purine tract binding	1	0	0.09	1.00000	character(0)
1423	GO:0070773	protein-N-terminal glutamine amidohydrol...	1	0	0.09	1.00000	character(0)
1424	GO:0070818	protoporphyrinogen oxidase activity	1	0	0.09	1.00000	character(0)
1425	GO:0070840	dynein complex binding	2	0	0.17	1.00000	character(0)
1426	GO:0070851	growth factor receptor binding	6	0	0.51	1.00000	character(0)
1427	GO:0070890	sodium-dependent L-ascorbate transmembra...	4	0	0.34	1.00000	character(0)
1428	GO:0070976	TIR domain binding	1	0	0.09	1.00000	character(0)
1429	GO:0071558	histone demethylase activity (H3-K27 spe...	1	0	0.09	1.00000	character(0)
1430	GO:0071855	neuropeptide receptor binding	1	0	0.09	1.00000	character(0)
1431	GO:0072341	modified amino acid binding	3	0	0.26	1.00000	character(0)
1432	GO:0080019	fatty-acyl-CoA reductase (alcohol-formin...	3	0	0.26	1.00000	character(0)
1433	GO:0080025	phosphatidylinositol-3,5-bisphosphate bi...	2	0	0.17	1.00000	character(0)
1434	GO:0080048	GDP-D-glucose phosphorylase activity	1	0	0.09	1.00000	character(0)
1435	GO:0090079	translation regulator activity, nucleic ...	1	0	0.09	1.00000	character(0)
1436	GO:0090482	vitamin transmembrane transporter activi...	13	0	1.11	1.00000	character(0)
1437	GO:0090599	alpha-glucosidase activity	2	0	0.17	1.00000	character(0)
1438	GO:0097020	COPII adaptor activity	2	0	0.17	1.00000	character(0)
1439	GO:0097153	cysteine-type endopeptidase activity inv...	1	0	0.09	1.00000	character(0)
1440	GO:0097200	cysteine-type endopeptidase activity inv...	1	0	0.09	1.00000	character(0)
1441	GO:0097617	annealing activity	4	0	0.34	1.00000	character(0)
1442	GO:0098531	transcription factor activity, direct li...	7	0	0.6	1.00000	character(0)
1443	GO:0098599	palmitoyl hydrolase activity	2	0	0.17	1.00000	character(0)
1444	GO:0098748	endocytic adaptor activity	2	0	0.17	1.00000	character(0)
1445	GO:0098847	sequence-specific single stranded DNA bi...	1	0	0.09	1.00000	character(0)
1446	GO:0098960	postsynaptic neurotransmitter receptor a...	27	0	2.31	1.00000	character(0)
1447	GO:0099095	ligand-gated anion channel activity	2	0	0.17	1.00000	character(0)
1448	GO:0099106	ion channel regulator activity	6	0	0.51	1.00000	character(0)
1449	GO:0099528	G protein-coupled neurotransmitter recep...	23	0	1.97	1.00000	character(0)
1450	GO:0099529	neurotransmitter receptor activity invol...	27	0	2.31	1.00000	character(0)
1451	GO:0099589	serotonin receptor activity	1	0	0.09	1.00000	character(0)
1452	GO:0099602	neurotransmitter receptor regulator acti...	1	0	0.09	1.00000	character(0)
1453	GO:0106017	phosphatidylinositol-3,4-bisphosphate ph...	2	0	0.17	1.00000	character(0)
1454	GO:0106018	phosphatidylinositol-3,5-bisphosphate ph...	2	0	0.17	1.00000	character(0)
1455	GO:0106019	phosphatidylinositol-4,5-bisphosphate ph...	2	0	0.17	1.00000	character(0)
1456	GO:0106050	tRNA 2'-O-methyltransferase activity	3	0	0.26	1.00000	character(0)
1457	GO:0106073	dolichyl pyrophosphate Glc2Man9GlcNAc2 a...	1	0	0.09	1.00000	character(0)
1458	GO:0106130	purine phosphoribosyltransferase activit...	1	0	0.09	1.00000	character(0)
1459	GO:0120013	intermembrane lipid transfer activity	7	0	0.6	1.00000	character(0)
1460	GO:0140030	modification-dependent protein binding	2	0	0.17	1.00000	character(0)
1461	GO:0140033	acetylation-dependent protein binding	2	0	0.17	1.00000	character(0)
1462	GO:1901567	fatty acid derivative binding	4	0	0.34	1.00000	character(0)
1463	GO:1901618	organic hydroxy compound transmembrane t...	4	0	0.34	1.00000	character(0)
1464	GO:1901681	sulfur compound binding	25	0	2.14	1.00000	character(0)
1465	GO:1901981	phosphatidylinositol phosphate binding	17	0	1.46	1.00000	character(0)
1466	GO:1902936	phosphatidylinositol bisphosphate bindin...	4	0	0.34	1.00000	character(0)
1467	GO:1904315	transmitter-gated ion channel activity i...	27	0	2.31	1.00000	character(0)
1468	GO:1904680	peptide transmembrane transporter activi...	3	0	0.26	1.00000	character(0)
1469	GO:1990380	Lys48-specific deubiquitinase activity	6	0	0.51	1.00000	character(0)
1470	GO:1990782	protein tyrosine kinase binding	7	0	0.6	1.00000	character(0)
1471	GO:1990817	RNA adenylyltransferase activity	5	0	0.43	1.00000	character(0)
1472	GO:1990939	ATP-dependent microtubule motor activity	4	0	0.34	1.00000	character(0)
1473	GO:2001070	starch binding	1	0	0.09	1.00000	character(0)
