# Supplementary material for: Germline-related molecular phenotype in Metazoa: conservation and innovation highlighted by comparative transcriptomics
Source: EvoDevo. 2023 Jan 30;14:2. doi: 10.1186/s13227-022-00207-3 (PMC9885605; doi:10.1186/s13227-022-00207-3)
Supplement: Supplementary file 1 — Additional file 1: Zipped directory comprehending more detailed information on the species-specific transcriptomic analyses (transcriptomic statistics, read counts, fasta of upregulated transcripts, GO/IPR enrichment analyses, ratios bootstrap iterations) and extensive results of the comparative analyses (co-upregulated transcripts, co-enriched GO/IPR, comparisons of different cut-off iterations) [file 13227_2022_207_MOESM1_ESM.zip › SUPPLEMENTARY_MATERIAL/Schmidtea_mediterranea/salmon.isoform.counts.matrix.diff_cells_vs_neoblasts.edgeR.DE_results]

sampleA	sampleB	logFC	logCPM	PValue	FDR
TRINITY_DN801154_c0_g1_i1	diff_cells	neoblasts	8.01364325981448	10.5322245212715	2.6451417120015e-207	7.31672648956734e-203
TRINITY_DN811263_c3_g3_i4	diff_cells	neoblasts	5.54022214787409	6.3863161135105	1.29451394319896e-187	1.79037750914132e-183
TRINITY_DN812200_c4_g2_i8	diff_cells	neoblasts	7.48120334713677	5.33392531518419	1.60780796670092e-186	1.48245253889714e-182
TRINITY_DN825062_c6_g1_i2	diff_cells	neoblasts	7.19017866724561	5.50163508102039	1.35492022864729e-185	9.36961211115314e-182
TRINITY_DN829936_c5_g1_i5	diff_cells	neoblasts	6.82214336090584	7.18732123799105	1.66231378536029e-182	9.19625232337017e-179
TRINITY_DN816554_c5_g1_i1	diff_cells	neoblasts	6.99726418573952	6.37054790720251	2.42527880087585e-181	1.11809394851712e-177
TRINITY_DN816982_c0_g1_i4	diff_cells	neoblasts	6.60363599146793	6.12795499021932	1.83178304453318e-177	7.23842154211891e-174
TRINITY_DN829725_c3_g2_i3	diff_cells	neoblasts	5.69708655905259	7.40508089573089	1.40049864543028e-169	4.84239912890588e-166
TRINITY_DN809686_c11_g1_i5	diff_cells	neoblasts	13.8871225502162	4.51444309616775	1.36654442476252e-168	4.19999837037289e-165
TRINITY_DN828583_c0_g1_i3	diff_cells	neoblasts	7.04360333382516	6.06598690296211	5.85988258032413e-168	1.62090212054346e-164
TRINITY_DN816274_c9_g1_i5	diff_cells	neoblasts	8.27608143991489	7.58452194663758	2.41266438776295e-160	6.06697360271917e-157
TRINITY_DN827117_c0_g1_i22	diff_cells	neoblasts	6.48679277049957	5.56568191401753	8.24156485021137e-159	1.89974937768081e-155
TRINITY_DN817315_c7_g2_i2	diff_cells	neoblasts	6.60509709284086	6.39630844511371	5.10769743058664e-155	1.08680014328813e-151
TRINITY_DN771224_c0_g1_i1	diff_cells	neoblasts	5.28466137772649	5.13743995193403	9.15714078753835e-155	1.80925479517213e-151
TRINITY_DN816541_c8_g1_i3	diff_cells	neoblasts	10.9054113731305	5.24606852509074	2.56009513596624e-154	4.72098610373082e-151
TRINITY_DN812200_c4_g2_i2	diff_cells	neoblasts	7.3858910576811	5.88370708392508	6.43008527971482e-153	1.1116411807637e-149
TRINITY_DN828737_c7_g1_i8	diff_cells	neoblasts	13.5134173286728	4.14224633667537	5.37648500417186e-152	8.74817362943517e-149
TRINITY_DN812907_c7_g1_i1	diff_cells	neoblasts	6.55999116230867	5.06734572712012	3.1750267639309e-151	4.87913418428292e-148
TRINITY_DN827702_c4_g3_i3	diff_cells	neoblasts	4.65421031660881	5.73526644672318	2.42479949947739e-150	3.53012520816021e-147
TRINITY_DN829405_c11_g1_i2	diff_cells	neoblasts	8.51925633544332	4.6782870531514	1.19367724850468e-149	1.6509153185444e-146
TRINITY_DN820955_c5_g1_i1	diff_cells	neoblasts	6.69008656044164	7.42757705033515	1.657223801309e-146	2.18287940800039e-143
TRINITY_DN824584_c3_g1_i7	diff_cells	neoblasts	4.78414837651881	6.83611639364702	5.90632895184636e-146	7.42613477895555e-143
TRINITY_DN803730_c12_g3_i2	diff_cells	neoblasts	6.89791905351004	5.91106249144457	2.63683583694542e-145	3.17119635155423e-142
TRINITY_DN806618_c1_g4_i2	diff_cells	neoblasts	4.84552184870768	5.53294890971986	1.66418620100824e-143	1.9180439377537e-140
TRINITY_DN823127_c2_g4_i14	diff_cells	neoblasts	6.31837873737881	5.55939774356625	1.69016271376454e-142	1.87006363301764e-139
TRINITY_DN825001_c1_g1_i4	diff_cells	neoblasts	7.52457014357649	5.98618925299344	2.0930940519067e-142	2.22681056037658e-139
TRINITY_DN808400_c10_g2_i1	diff_cells	neoblasts	5.34903227265297	6.54157793195605	2.09106857994187e-141	2.14226103665822e-138
TRINITY_DN808001_c1_g1_i4	diff_cells	neoblasts	5.26367339056004	5.13231246494284	3.91006984313239e-141	3.86273006896018e-138
TRINITY_DN582381_c0_g1_i1	diff_cells	neoblasts	7.38819719532887	4.22087730987039	1.01471485711102e-140	9.67863022846479e-138
TRINITY_DN825455_c10_g1_i1	diff_cells	neoblasts	6.03728014775622	6.52660261453002	2.94090316577032e-140	2.71161074894576e-137
TRINITY_DN804996_c19_g1_i2	diff_cells	neoblasts	4.94904890806332	5.88087165878925	1.58481394696701e-138	1.4141141479695e-135
TRINITY_DN814819_c6_g1_i1	diff_cells	neoblasts	-4.66445934957168	6.47715663462907	2.07019985310417e-137	1.78949369177233e-134
TRINITY_DN816541_c8_g1_i4	diff_cells	neoblasts	6.48520831892737	5.25173786755256	2.70879778246376e-135	2.27054713517364e-132
TRINITY_DN799025_c0_g2_i1	diff_cells	neoblasts	4.95232854634056	4.86451846347857	1.1973474814468e-133	9.74112608361762e-131
TRINITY_DN805971_c1_g1_i1	diff_cells	neoblasts	6.64175485015078	6.70459578593328	2.6600244974675e-131	2.10225536069853e-128
TRINITY_DN804494_c15_g4_i1	diff_cells	neoblasts	5.82321286705625	5.64294806038151	6.3280023019679e-131	4.86219087985372e-128
TRINITY_DN827027_c7_g1_i1	diff_cells	neoblasts	5.23314274698998	8.87638485181323	1.24910130140299e-130	9.3382138102995e-128
TRINITY_DN810475_c4_g2_i1	diff_cells	neoblasts	5.04375490372721	6.24902202798286	1.46966498031491e-130	1.0698000794866e-127
TRINITY_DN822269_c10_g1_i6	diff_cells	neoblasts	6.26757143963839	8.73930749952598	7.34258113925317e-130	5.20777274084313e-127
TRINITY_DN804996_c19_g1_i1	diff_cells	neoblasts	5.31341953128604	6.75915750419258	1.92105525746544e-129	1.32845773691879e-126
TRINITY_DN820113_c0_g1_i2	diff_cells	neoblasts	4.94676511872234	5.15804538630548	4.94793652316497e-129	3.33816761383576e-126
TRINITY_DN800833_c0_g1_i2	diff_cells	neoblasts	4.74186119149825	5.56247251148582	2.83398485461849e-128	1.86644893008576e-125
TRINITY_DN812200_c4_g2_i5	diff_cells	neoblasts	7.48593024961595	6.28002617715679	1.30057101727255e-126	8.3663011415758e-124
TRINITY_DN824879_c6_g1_i1	diff_cells	neoblasts	5.9374179258189	7.69684652943875	2.922212933376e-123	1.83707572613894e-120
TRINITY_DN828593_c6_g1_i6	diff_cells	neoblasts	5.37106534144103	6.21345723206769	1.95558820195123e-119	1.20207833898162e-116
TRINITY_DN628128_c0_g1_i1	diff_cells	neoblasts	5.11169554840595	6.11465930393837	2.9630080310534e-119	1.78173402493409e-116
TRINITY_DN715838_c0_g1_i1	diff_cells	neoblasts	5.3581754449082	5.65104903913725	3.81939029747187e-118	2.24783308549722e-115
TRINITY_DN820681_c7_g1_i2	diff_cells	neoblasts	6.42180629923642	7.47605297397777	1.36088417647377e-117	7.84237858446688e-115
TRINITY_DN816177_c2_g1_i5	diff_cells	neoblasts	4.67697668331395	4.58405677703541	1.92692495277375e-117	1.0877687983403e-114
TRINITY_DN803320_c14_g1_i4	diff_cells	neoblasts	4.50154459075139	4.62347193878952	9.09693400337193e-117	5.03260582934542e-114
TRINITY_DN828117_c3_g2_i1	diff_cells	neoblasts	6.14957482694697	4.82175238847595	1.31667419900999e-116	7.14127941545397e-114
TRINITY_DN824595_c5_g1_i1	diff_cells	neoblasts	4.95478154245332	4.73482256461812	1.76465507960412e-116	9.38694695325569e-114
TRINITY_DN822587_c5_g3_i5	diff_cells	neoblasts	6.23871375008466	6.24925815977486	1.44475963302932e-115	7.54028230362715e-113
TRINITY_DN805359_c10_g1_i3	diff_cells	neoblasts	4.47719238481204	6.20893826825955	3.28266635516121e-114	1.68151544537249e-111
TRINITY_DN811437_c2_g1_i1	diff_cells	neoblasts	5.82631710867886	5.54855219074071	1.09845070358877e-113	5.52440816581254e-111
TRINITY_DN829497_c3_g2_i2	diff_cells	neoblasts	4.963284326303	4.83129757622533	2.50414444212497e-113	1.23691320381462e-110
TRINITY_DN820221_c1_g4_i11	diff_cells	neoblasts	4.41306346401954	5.89594764647526	3.3230551143205e-113	1.61261451784595e-110
TRINITY_DN820737_c4_g1_i1	diff_cells	neoblasts	7.22194640843479	9.67363356312514	4.49205113746603e-112	2.14232114678358e-109
TRINITY_DN814747_c4_g5_i1	diff_cells	neoblasts	-3.79100813235029	5.43511721707466	4.78932940714125e-111	2.24538374120227e-108
TRINITY_DN801501_c2_g1_i1	diff_cells	neoblasts	4.49987675131521	4.55513089264258	1.53637998466783e-110	7.08296779264949e-108
TRINITY_DN818635_c2_g1_i2	diff_cells	neoblasts	3.94821325125456	5.57140502893222	2.64197616839408e-110	1.1980279146549e-107
TRINITY_DN817085_c3_g1_i1	diff_cells	neoblasts	5.20470163275983	5.28833122060705	4.3230186227144e-110	1.92869384069199e-107
TRINITY_DN811583_c22_g1_i3	diff_cells	neoblasts	4.78373979775932	5.04686413358259	9.73669672632205e-110	4.27502806582213e-107
TRINITY_DN822847_c5_g1_i13	diff_cells	neoblasts	4.39683283278462	5.17855501539453	1.27354297103913e-109	5.50429251904895e-107
TRINITY_DN795502_c1_g1_i2	diff_cells	neoblasts	4.13976727665038	6.05405619154492	1.61975144462573e-109	6.89291457073728e-107
TRINITY_DN817469_c2_g2_i3	diff_cells	neoblasts	4.67880755030785	5.92683617213154	2.73460636563716e-109	1.14609010121045e-106
TRINITY_DN1169506_c0_g1_i1	diff_cells	neoblasts	4.97917012732268	4.57044684036189	6.28562971128582e-109	2.59502691707279e-106
TRINITY_DN800726_c0_g1_i1	diff_cells	neoblasts	-4.56155690464811	5.18298891775816	1.62691885055154e-108	6.61797093016266e-106
TRINITY_DN824449_c6_g1_i4	diff_cells	neoblasts	6.57869396616647	8.78891837753738	1.60907182441338e-107	6.45051242537659e-105
TRINITY_DN827519_c5_g1_i2	diff_cells	neoblasts	4.68380331621053	4.44119214572221	1.66998519696271e-107	6.59906579045508e-105
TRINITY_DN827157_c9_g2_i4	diff_cells	neoblasts	3.95202565872331	6.54897201829548	7.51444150527554e-107	2.92756290813277e-104
TRINITY_DN387479_c0_g1_i1	diff_cells	neoblasts	4.30460765106133	6.45504621353993	5.57343440056486e-106	2.14120512436145e-103
TRINITY_DN822355_c9_g2_i1	diff_cells	neoblasts	6.84326661071041	7.24378890137423	8.58128089840234e-106	3.25160014973572e-103
TRINITY_DN803762_c10_g1_i5	diff_cells	neoblasts	6.18740932547782	4.85177638547676	1.4027726037028e-105	5.24352607986798e-103
TRINITY_DN827117_c0_g3_i1	diff_cells	neoblasts	6.62051599439167	5.33053736729178	1.90145108873068e-104	7.01280514205056e-102
TRINITY_DN828036_c0_g1_i5	diff_cells	neoblasts	4.8101723156526	5.74006650401875	1.73302110863422e-103	6.30751274814882e-101
TRINITY_DN829570_c3_g1_i6	diff_cells	neoblasts	5.90091120997286	6.29202537736755	2.35411934705642e-103	8.45679159206854e-101
TRINITY_DN810617_c1_g1_i2	diff_cells	neoblasts	-3.87632679740053	6.29097350849697	2.50596550642405e-103	8.88686049656354e-101
TRINITY_DN812589_c5_g2_i1	diff_cells	neoblasts	4.38399567840306	6.14468262295006	5.46596369503702e-101	1.91384837681543e-98
TRINITY_DN825001_c1_g1_i3	diff_cells	neoblasts	7.95426575849232	4.10390664814232	8.46567558697135e-101	2.92711315514018e-98
TRINITY_DN813944_c3_g1_i5	diff_cells	neoblasts	6.46303191602668	4.45106635978734	1.52456052253943e-100	5.20628007579793e-98
TRINITY_DN824449_c6_g1_i6	diff_cells	neoblasts	6.42657894607763	8.96455915619006	2.42039498555455e-100	8.16470069456396e-98
TRINITY_DN812200_c4_g2_i3	diff_cells	neoblasts	7.12703551562085	5.48003343306332	3.88691937874182e-100	1.29537442090816e-97
TRINITY_DN815670_c2_g1_i1	diff_cells	neoblasts	5.88098564094674	7.88525359828636	6.14570762082857e-99	2.02376688690165e-96
TRINITY_DN806947_c9_g1_i3	diff_cells	neoblasts	6.72841867738162	9.93506423034036	3.4737387995492e-98	1.13043634040389e-95
TRINITY_DN813711_c6_g1_i6	diff_cells	neoblasts	4.90619731527258	6.2326990409449	4.22709991117838e-98	1.35960244933843e-95
TRINITY_DN809221_c3_g4_i2	diff_cells	neoblasts	4.13832694404646	5.20876508982202	9.57982860058332e-98	3.04583493012339e-95
TRINITY_DN830918_c1_g2_i1	diff_cells	neoblasts	5.82563176710982	4.90216352142477	1.55516087511588e-97	4.88833010983867e-95
TRINITY_DN828583_c0_g1_i6	diff_cells	neoblasts	8.36313172566108	4.88545832797909	2.66176097099272e-97	8.27269328299209e-95
TRINITY_DN813847_c2_g1_i2	diff_cells	neoblasts	3.87186701611925	4.56318762959036	4.45378378121965e-97	1.36884570191463e-94
TRINITY_DN799799_c0_g2_i1	diff_cells	neoblasts	4.52847391189241	5.51537671763683	3.66881937673423e-96	1.11520014043786e-93
TRINITY_DN822345_c2_g2_i3	diff_cells	neoblasts	4.22668124315704	4.70037099233605	6.40504610386859e-96	1.92576065520771e-93
TRINITY_DN816895_c7_g1_i2	diff_cells	neoblasts	5.38088061432695	7.30098559668133	9.20407868229095e-96	2.73757011215968e-93
TRINITY_DN822269_c10_g1_i7	diff_cells	neoblasts	6.62299391833381	4.83975508603448	4.32055504751369e-95	1.27139226775826e-92
TRINITY_DN810604_c9_g2_i8	diff_cells	neoblasts	4.66528826637998	5.80211583084371	1.40090945089438e-94	4.07900592854625e-92
TRINITY_DN831405_c0_g1_i1	diff_cells	neoblasts	4.10085528197157	8.4504403662278	1.71499449166457e-94	4.9415065243681e-92
TRINITY_DN806935_c18_g1_i1	diff_cells	neoblasts	4.85658924439356	4.6715346455398	9.94809807394617e-94	2.8368488744683e-91
TRINITY_DN815235_c11_g1_i1	diff_cells	neoblasts	-3.26184559582797	8.65531753277368	1.20967526715246e-93	3.41437015966368e-91
TRINITY_DN813627_c10_g2_i1	diff_cells	neoblasts	-3.83427879561634	5.35069540045615	1.3287370464062e-93	3.71254499400424e-91
TRINITY_DN779608_c0_g1_i1	diff_cells	neoblasts	4.2597830553997	5.23714733805441	1.74891980934654e-93	4.83768708463346e-91
TRINITY_DN818380_c8_g1_i1	diff_cells	neoblasts	-3.43497474710142	6.22848065830797	1.92935349702372e-93	5.28394525556169e-91
TRINITY_DN816094_c2_g2_i3	diff_cells	neoblasts	-3.57295517381844	5.74063044953753	2.69756302314555e-92	7.31542066502246e-90
TRINITY_DN810621_c8_g1_i6	diff_cells	neoblasts	4.86723904086439	4.58254149703484	1.01932720745041e-91	2.73743785294036e-89
TRINITY_DN580223_c1_g1_i1	diff_cells	neoblasts	5.01244950359193	5.92238325546582	1.49579090008608e-91	3.97837231608473e-89
TRINITY_DN822472_c4_g2_i1	diff_cells	neoblasts	4.77959735126327	8.24210576860144	2.08948589625588e-91	5.50450184536514e-89
TRINITY_DN814879_c10_g2_i5	diff_cells	neoblasts	3.64137913200792	4.84551630838306	2.38705531184908e-91	6.22908839443937e-89
TRINITY_DN828528_c4_g1_i1	diff_cells	neoblasts	6.76199991455012	4.91026963087508	9.40412899044124e-91	2.43109917761304e-88
TRINITY_DN812200_c4_g2_i10	diff_cells	neoblasts	7.14603885777804	5.54382439910917	1.26553464242375e-90	3.24129201334106e-88
TRINITY_DN831475_c4_g1_i6	diff_cells	neoblasts	4.95976519700226	7.13071795727969	2.05422463491777e-90	5.21301904829913e-88
TRINITY_DN825306_c3_g1_i14	diff_cells	neoblasts	4.44962938122669	5.02018037134235	2.33581857086975e-90	5.8737343171662e-88
TRINITY_DN811730_c5_g1_i6	diff_cells	neoblasts	5.01942491705361	4.00500842449661	2.66377425707803e-90	6.63807745270588e-88
TRINITY_DN814640_c7_g1_i1	diff_cells	neoblasts	4.87994603687398	4.95509137728818	5.30649179057e-90	1.31056133409783e-87
TRINITY_DN828129_c2_g1_i3	diff_cells	neoblasts	3.21176596183221	6.14391080132755	6.08843267797763e-90	1.49037288765964e-87
TRINITY_DN826499_c3_g1_i2	diff_cells	neoblasts	5.91690382325493	5.83591286465025	6.68436924535909e-90	1.62189769908665e-87
TRINITY_DN825889_c6_g1_i1	diff_cells	neoblasts	5.1404928572676	3.73219824730208	9.35097228091805e-90	2.24919342836934e-87
TRINITY_DN821772_c5_g1_i1	diff_cells	neoblasts	4.27281328159321	7.33160954900117	9.4686693827233e-90	2.25786951547853e-87
TRINITY_DN820891_c4_g2_i7	diff_cells	neoblasts	3.9004724335083	6.87696215370798	1.16616582013705e-89	2.75703527784709e-87
TRINITY_DN791561_c0_g1_i2	diff_cells	neoblasts	4.60978364778153	5.09504168337962	1.57351164699555e-88	3.68855132775795e-86
TRINITY_DN809686_c11_g1_i2	diff_cells	neoblasts	4.99022737820874	4.74001247186471	1.95798677416084e-88	4.55124976134983e-86
TRINITY_DN818427_c12_g1_i1	diff_cells	neoblasts	6.70210046540102	7.45676156077155	2.06677765888641e-88	4.69979596117996e-86
TRINITY_DN812200_c4_g1_i8	diff_cells	neoblasts	5.83907720001289	4.38361996817544	2.07040741761889e-88	4.69979596117996e-86
TRINITY_DN814459_c3_g2_i6	diff_cells	neoblasts	5.1255669588502	4.1062100781026	2.07286470938851e-88	4.69979596117996e-86
TRINITY_DN826287_c10_g1_i2	diff_cells	neoblasts	8.91169077561122	5.12435985373674	2.32718381737057e-88	5.23351476197457e-86
TRINITY_DN800109_c0_g1_i4	diff_cells	neoblasts	5.76674404445536	7.77320520030624	3.40187534102451e-88	7.58865111355475e-86
TRINITY_DN816076_c11_g1_i12	diff_cells	neoblasts	-3.23582233100452	5.44530622134375	4.0368910843213e-88	8.93315554267292e-86
TRINITY_DN804137_c3_g2_i1	diff_cells	neoblasts	5.98795311870692	6.38500155779835	3.43625450845675e-87	7.54366952050969e-85
TRINITY_DN825676_c6_g2_i1	diff_cells	neoblasts	-3.6903970172664	6.17658605013668	3.70010742688664e-87	8.0589505145757e-85
TRINITY_DN799510_c1_g1_i3	diff_cells	neoblasts	4.64274335834954	4.02741581649491	4.1271032636703e-87	8.91873463878001e-85
TRINITY_DN827193_c5_g1_i6	diff_cells	neoblasts	6.61927118314539	3.18899092919317	4.84973456731075e-87	1.03991091369289e-84
TRINITY_DN827117_c0_g1_i13	diff_cells	neoblasts	7.48941801923941	4.19878814494704	5.69174551048704e-87	1.21107209665832e-84
TRINITY_DN809406_c1_g1_i1	diff_cells	neoblasts	4.7774992349812	3.96220472464781	1.00849847380768e-86	2.12947147206063e-84
TRINITY_DN804358_c16_g1_i2	diff_cells	neoblasts	-3.90568335969557	4.87815723667061	1.02070369126311e-86	2.13891551545674e-84
TRINITY_DN798778_c1_g1_i1	diff_cells	neoblasts	5.20469705264836	5.2145544378731	1.37993995498801e-86	2.86996384172355e-84
TRINITY_DN828670_c12_g3_i1	diff_cells	neoblasts	4.45637269217621	4.6034833867435	2.95578003861949e-86	6.10147997375027e-84
TRINITY_DN827475_c1_g5_i1	diff_cells	neoblasts	4.80016111794496	6.88531476870402	6.10320181085806e-86	1.25052344659366e-83
TRINITY_DN804137_c3_g1_i1	diff_cells	neoblasts	5.86601897956254	8.14576321333595	6.19366554782299e-86	1.25972781410538e-83
TRINITY_DN828424_c1_g1_i18	diff_cells	neoblasts	4.22484260660151	6.46237218840504	7.08005568736086e-86	1.42949941874517e-83
TRINITY_DN830718_c4_g1_i3	diff_cells	neoblasts	3.59176841185753	5.56453186658456	8.88056519853397e-86	1.78003850693223e-83
TRINITY_DN831124_c4_g1_i1	diff_cells	neoblasts	4.60166326703517	8.77122968517095	9.61799785632576e-86	1.91398157340883e-83
TRINITY_DN804826_c10_g1_i1	diff_cells	neoblasts	5.27810988432142	4.19709523278987	9.78612971371275e-86	1.93352952865006e-83
TRINITY_DN804886_c6_g1_i1	diff_cells	neoblasts	4.84000458542498	7.3197240907764	1.52466521025648e-85	2.99104711921309e-83
TRINITY_DN807119_c12_g1_i18	diff_cells	neoblasts	4.54708411815054	4.11059020046925	3.06597407191106e-85	5.97238794388253e-83
TRINITY_DN820057_c4_g1_i1	diff_cells	neoblasts	4.46972180018739	3.98295441926639	3.72943674145928e-85	7.21398249688848e-83
TRINITY_DN804137_c1_g1_i1	diff_cells	neoblasts	5.90036122520435	7.82217479134585	4.18433936194907e-85	8.03770910353286e-83
TRINITY_DN821521_c2_g2_i2	diff_cells	neoblasts	5.68713687644607	9.87915989659788	1.26330711074922e-84	2.40995434416787e-82
TRINITY_DN805783_c6_g3_i3	diff_cells	neoblasts	4.34493242227951	5.67166043863822	1.46643740406369e-84	2.77829623519217e-82
TRINITY_DN819388_c11_g4_i2	diff_cells	neoblasts	5.44987698846579	4.72263019771057	2.40044246358861e-84	4.51691421668875e-82
TRINITY_DN825001_c1_g1_i7	diff_cells	neoblasts	6.76818237337103	4.00650352770197	4.29491608119828e-84	8.02714011635307e-82
TRINITY_DN814417_c9_g4_i1	diff_cells	neoblasts	4.37912811254903	5.40191353546673	5.49080054953708e-84	1.01933579866272e-81
TRINITY_DN935147_c0_g1_i1	diff_cells	neoblasts	4.22441349174643	4.80003439743123	6.97088320511443e-84	1.2854773355778e-81
TRINITY_DN808469_c8_g3_i3	diff_cells	neoblasts	5.25371626685557	4.07101410462884	7.79866860400669e-84	1.42860246526774e-81
TRINITY_DN827117_c0_g1_i6	diff_cells	neoblasts	7.64493268566564	3.7238371474399	9.12031410970675e-84	1.6597171617671e-81
TRINITY_DN818246_c1_g2_i8	diff_cells	neoblasts	3.82226531378468	5.25911219276766	1.70640490918598e-83	3.08502393418258e-81
TRINITY_DN805727_c22_g3_i1	diff_cells	neoblasts	4.34821692398636	3.94960170345705	2.52377234103217e-83	4.53312121592797e-81
TRINITY_DN818451_c5_g1_i8	diff_cells	neoblasts	3.45721962612725	6.07265207584746	1.47632926154855e-82	2.6346286260448e-80
TRINITY_DN825763_c3_g1_i14	diff_cells	neoblasts	7.31443092949752	3.57099852941166	1.54849736706629e-82	2.74570420964235e-80
TRINITY_DN825532_c10_g2_i2	diff_cells	neoblasts	-3.65349739402057	5.34032178434458	2.40019905398749e-82	4.22878382371643e-80
TRINITY_DN812009_c1_g1_i1	diff_cells	neoblasts	5.49002737379748	7.17210305895552	4.76654047587373e-82	8.34476431032551e-80
TRINITY_DN817085_c4_g1_i6	diff_cells	neoblasts	3.72535705217165	5.78214424335781	1.73641005550089e-81	3.02080745567359e-79
TRINITY_DN825001_c1_g1_i2	diff_cells	neoblasts	6.50490444582002	4.03657429898872	2.21858130150865e-81	3.83551108631442e-79
TRINITY_DN799351_c0_g1_i2	diff_cells	neoblasts	6.3933901369711	7.70500500706274	3.98275325173649e-81	6.84266693765734e-79
TRINITY_DN828441_c1_g1_i10	diff_cells	neoblasts	-4.0001658526632	6.10022289575635	4.13711433911962e-81	7.06399504533258e-79
TRINITY_DN826696_c9_g1_i9	diff_cells	neoblasts	-3.74048217753759	6.14805583734403	6.65680675689327e-81	1.12965602271426e-78
TRINITY_DN830092_c3_g1_i1	diff_cells	neoblasts	-3.70636868719253	7.5138236512526	7.18851035545368e-81	1.21244746915978e-78
TRINITY_DN822310_c8_g1_i1	diff_cells	neoblasts	6.9593377202241	3.4164867785667	7.39765267514355e-81	1.24016042816452e-78
TRINITY_DN805497_c5_g1_i1	diff_cells	neoblasts	5.50342503200061	4.62939381162954	8.99543218080599e-81	1.49893162381491e-78
TRINITY_DN821238_c4_g2_i17	diff_cells	neoblasts	3.78157650954576	4.66280388252632	1.00506007300011e-80	1.66472854366802e-78
TRINITY_DN821772_c6_g1_i9	diff_cells	neoblasts	-3.4027621406107	5.30930450085089	1.32387659250208e-80	2.17974704911905e-78
TRINITY_DN821550_c9_g3_i1	diff_cells	neoblasts	4.31881913530275	3.95999058488594	2.88302188462762e-80	4.71877327518844e-78
TRINITY_DN822160_c5_g5_i1	diff_cells	neoblasts	4.80850075376481	3.53381497739434	3.2691145199205e-80	5.31923392561888e-78
TRINITY_DN825874_c2_g1_i1	diff_cells	neoblasts	5.64378149160824	6.63636677832406	1.44861305726709e-79	2.34327987000381e-77
TRINITY_DN810202_c3_g1_i3	diff_cells	neoblasts	4.2720770376371	5.2285402162645	1.59429119875407e-79	2.56393539818234e-77
TRINITY_DN809055_c13_g1_i1	diff_cells	neoblasts	-3.96692429216707	6.67727711637436	3.78105948122823e-79	6.04554256128636e-77
TRINITY_DN817196_c1_g1_i7	diff_cells	neoblasts	3.09401345981491	5.45546363429814	5.86291929939674e-79	9.3203569391157e-77
TRINITY_DN830512_c6_g1_i1	diff_cells	neoblasts	4.97786675990958	4.94783245070821	1.00859296915653e-78	1.5942108639908e-76
TRINITY_DN830049_c8_g1_i1	diff_cells	neoblasts	3.39343885115518	6.40367749835035	1.1083312495991e-78	1.74190628949776e-76
TRINITY_DN817894_c9_g5_i3	diff_cells	neoblasts	4.44609323923901	4.08722853068544	1.88391994301568e-78	2.94413048269813e-76
TRINITY_DN817082_c5_g1_i1	diff_cells	neoblasts	3.42730445414884	4.74308281747276	2.1500318917563e-78	3.34112540212759e-76
TRINITY_DN829497_c3_g2_i8	diff_cells	neoblasts	4.37517559556877	4.71165027234907	1.25212886511002e-77	1.93492382892784e-75
TRINITY_DN790976_c0_g1_i1	diff_cells	neoblasts	4.01863141873945	4.62885202397085	1.72196618614685e-77	2.64618370416712e-75
TRINITY_DN829324_c10_g1_i2	diff_cells	neoblasts	-3.54099188020508	5.50474412228191	2.01859501081617e-77	3.08488157978928e-75
TRINITY_DN814322_c10_g1_i5	diff_cells	neoblasts	3.62721697020832	5.89407003735909	2.22935579706165e-77	3.38825333530342e-75
TRINITY_DN799393_c0_g2_i1	diff_cells	neoblasts	4.79628730654167	5.71083639115834	4.61257198727219e-77	6.97204118797464e-75
TRINITY_DN1388173_c0_g1_i1	diff_cells	neoblasts	4.65268114322787	4.1690366506983	6.60033593991493e-77	9.92238545836885e-75
TRINITY_DN826231_c1_g1_i1	diff_cells	neoblasts	2.91038995368096	6.51834472602108	1.87484795546164e-76	2.8032523943797e-74
TRINITY_DN820891_c4_g2_i2	diff_cells	neoblasts	3.66024986137717	4.52460106042788	2.0893207480019e-76	3.10713447368174e-74
TRINITY_DN827117_c0_g1_i21	diff_cells	neoblasts	6.55015886797673	4.02147519090157	2.60637828130177e-76	3.85534917856087e-74
TRINITY_DN817213_c3_g1_i3	diff_cells	neoblasts	-3.61412763391069	4.83270131514927	1.15345916145077e-75	1.69711882260052e-73
TRINITY_DN821167_c9_g1_i1	diff_cells	neoblasts	6.33522566517122	4.93000132089794	1.67293782878744e-75	2.4484197503751e-73
TRINITY_DN828279_c4_g1_i1	diff_cells	neoblasts	-4.0096293952852	7.93725832447748	2.46284486719988e-75	3.58551325640084e-73
TRINITY_DN817246_c3_g2_i3	diff_cells	neoblasts	5.22361349647694	4.64178658254203	2.75839038772932e-75	3.99475583848067e-73
TRINITY_DN804605_c10_g2_i1	diff_cells	neoblasts	4.68542399462034	4.77658922548751	3.12271788394084e-75	4.49882809310873e-73
TRINITY_DN819224_c10_g3_i4	diff_cells	neoblasts	5.43081424968496	5.32139661772903	4.7337733879971e-75	6.78450288525325e-73
TRINITY_DN822024_c7_g1_i11	diff_cells	neoblasts	3.99504891319414	4.0165006840339	5.5740552113931e-75	7.94762583517239e-73
TRINITY_DN817309_c4_g1_i5	diff_cells	neoblasts	3.29630313214712	4.62473201774037	7.22960348283536e-75	1.02425678138924e-72
TRINITY_DN810861_c7_g1_i3	diff_cells	neoblasts	-3.97572978127798	7.62087577450606	7.25766708189479e-75	1.02425678138924e-72
TRINITY_DN815608_c1_g1_i1	diff_cells	neoblasts	5.04770329496156	3.49957715500726	8.53857891338625e-75	1.1989118341278e-72
TRINITY_DN830753_c5_g3_i1	diff_cells	neoblasts	-3.49040432526142	10.8080791985139	1.77182530441263e-74	2.47527574471504e-72
TRINITY_DN189217_c0_g1_i2	diff_cells	neoblasts	-3.5005744403841	5.4293105304313	1.82570098206366e-74	2.53772436506848e-72
TRINITY_DN816194_c10_g1_i5	diff_cells	neoblasts	3.92664462081984	4.40558433271901	2.08477342394497e-74	2.88334588398709e-72
TRINITY_DN829074_c3_g2_i2	diff_cells	neoblasts	3.91415041880805	5.5503219349404	2.59756120678633e-74	3.57468360900083e-72
TRINITY_DN824214_c5_g1_i3	diff_cells	neoblasts	3.83471470020489	8.52805198287295	2.74841002728258e-74	3.76355295864671e-72
TRINITY_DN820516_c4_g2_i1	diff_cells	neoblasts	-3.43872978868114	4.93265322355671	2.89208784991049e-74	3.94079024711203e-72
TRINITY_DN602963_c0_g1_i2	diff_cells	neoblasts	5.17887890159372	3.87932387452402	3.88648739783986e-74	5.26981019174747e-72
TRINITY_DN832831_c0_g1_i1	diff_cells	neoblasts	-10.4405092322292	8.24074399398141	4.92734282621907e-74	6.64854780078272e-72
TRINITY_DN831473_c4_g1_i2	diff_cells	neoblasts	3.65848110834096	6.09830367924874	6.09345097548692e-74	8.18208482684193e-72
TRINITY_DN809232_c9_g1_i3	diff_cells	neoblasts	3.51712120336537	5.10234458500528	1.07191466673731e-73	1.432378338001e-71
TRINITY_DN809088_c10_g2_i1	diff_cells	neoblasts	4.30633338306785	4.3587818768275	1.1737752039055e-73	1.56095172669375e-71
TRINITY_DN801831_c13_g1_i1	diff_cells	neoblasts	3.0953719259548	7.58907731734769	1.45678623045587e-73	1.92804612060477e-71
TRINITY_DN802372_c1_g1_i3	diff_cells	neoblasts	-3.37911409856419	5.3378701354136	1.48494471165811e-73	1.95595503186548e-71
TRINITY_DN821577_c8_g1_i2	diff_cells	neoblasts	2.97836269999314	5.06285441730849	2.95693881322745e-73	3.87639263093292e-71
TRINITY_DN757361_c0_g1_i1	diff_cells	neoblasts	3.84098618686909	4.34432258935626	4.02831457432826e-73	5.25600044530633e-71
TRINITY_DN823393_c9_g1_i3	diff_cells	neoblasts	3.93446520955868	6.57624327634649	4.08354394406242e-73	5.30304737261552e-71
TRINITY_DN813305_c5_g1_i5	diff_cells	neoblasts	2.99235776500388	6.06579353403773	1.23939661575303e-72	1.60200699945535e-70
TRINITY_DN813610_c3_g2_i3	diff_cells	neoblasts	3.87180799547313	5.24710464819275	1.39876580761448e-72	1.7995935350895e-70
TRINITY_DN819023_c10_g1_i6	diff_cells	neoblasts	3.78992694457572	4.01165601312906	1.42878969602442e-72	1.82971073063572e-70
TRINITY_DN810429_c23_g2_i3	diff_cells	neoblasts	-11.6535464212237	7.56190173886912	1.91077519431469e-72	2.4356660207345e-70
TRINITY_DN809180_c8_g4_i1	diff_cells	neoblasts	-3.20857056933143	4.74885806138274	2.24088998790338e-72	2.84336045666952e-70
TRINITY_DN811729_c10_g1_i1	diff_cells	neoblasts	-11.1846851082616	7.40351283453002	2.61720525910845e-72	3.30568560147026e-70
TRINITY_DN822029_c1_g1_i1	diff_cells	neoblasts	6.22026072715931	3.30396939654933	3.09140444338491e-72	3.88687901402136e-70
TRINITY_DN821340_c8_g2_i2	diff_cells	neoblasts	4.10599390674757	4.35795540625908	3.28526939072828e-72	4.1119383084586e-70
TRINITY_DN830179_c4_g2_i2	diff_cells	neoblasts	3.1829058317807	6.89821058946503	6.91357999168307e-72	8.61425838513268e-70
TRINITY_DN827117_c0_g2_i1	diff_cells	neoblasts	8.51083278263124	2.87606432942856	7.78752353250457e-72	9.65967212702282e-70
TRINITY_DN811198_c8_g4_i3	diff_cells	neoblasts	3.44193999974651	4.26256744242353	8.19832718236826e-72	1.01238360799772e-69
TRINITY_DN819052_c6_g1_i20	diff_cells	neoblasts	4.01453152583564	3.9486932510852	1.02825996340053e-71	1.2641199487832e-69
TRINITY_DN812364_c15_g1_i1	diff_cells	neoblasts	-15.4313297042588	6.05330925906879	1.13854774957102e-71	1.39351191596832e-69
TRINITY_DN821647_c6_g1_i1	diff_cells	neoblasts	-3.89931600973584	8.44076209495059	1.44930662859444e-71	1.76604716535466e-69
TRINITY_DN824923_c2_g1_i5	diff_cells	neoblasts	3.9034314447704	4.28961936100059	1.61225857885192e-71	1.95599493638697e-69
TRINITY_DN810162_c9_g1_i1	diff_cells	neoblasts	5.92512642090417	8.15589313132069	2.0758635193322e-71	2.50744370341694e-69
TRINITY_DN811228_c10_g1_i1	diff_cells	neoblasts	4.48379137488949	4.29685616595416	4.47038469482867e-71	5.3763178714633e-69
TRINITY_DN828504_c6_g1_i1	diff_cells	neoblasts	3.92142658739117	6.21928440675649	4.81562867801414e-71	5.7664547559545e-69
TRINITY_DN812121_c7_g1_i2	diff_cells	neoblasts	-2.9591929121764	5.93822845584649	5.35006772335728e-71	6.37880272826662e-69
TRINITY_DN822956_c5_g2_i2	diff_cells	neoblasts	3.01974790841656	4.81007761501596	1.08878722482837e-70	1.29257267922651e-68
TRINITY_DN825224_c11_g1_i2	diff_cells	neoblasts	-11.1077213682391	9.14881473842813	1.22016463387903e-70	1.44234931357811e-68
TRINITY_DN827588_c0_g1_i7	diff_cells	neoblasts	-3.35408494774244	5.94012686123689	1.35256462388052e-70	1.59205489621953e-68
TRINITY_DN827117_c0_g1_i5	diff_cells	neoblasts	6.59076933146812	2.93147298149118	1.53915651885386e-70	1.80400883339053e-68
TRINITY_DN821103_c5_g2_i8	diff_cells	neoblasts	4.90943628455588	3.90153691798486	1.58389571378752e-70	1.84861347422264e-68
TRINITY_DN808148_c11_g1_i2	diff_cells	neoblasts	4.58236189173805	5.39419798538905	3.25990428700286e-70	3.78874842364647e-68
TRINITY_DN814340_c3_g1_i16	diff_cells	neoblasts	3.66810402756048	4.41739907574958	3.9173181225283e-70	4.53376303712365e-68
TRINITY_DN827435_c5_g3_i1	diff_cells	neoblasts	-3.49355289724335	11.6257913377394	6.30261588137578e-70	7.26402741228065e-68
TRINITY_DN812699_c9_g3_i1	diff_cells	neoblasts	5.17376015989006	7.40339688320965	6.99968869214491e-70	8.03395804620002e-68
TRINITY_DN826047_c2_g1_i5	diff_cells	neoblasts	3.62836341870046	4.5153615860348	7.73633903500728e-70	8.8427633903858e-68
TRINITY_DN828325_c4_g1_i7	diff_cells	neoblasts	-15.1576299518958	5.77959897901283	8.39079772127814e-70	9.55135208922941e-68
TRINITY_DN805600_c7_g2_i2	diff_cells	neoblasts	6.29254402341137	3.02454908881367	9.02983314222984e-70	1.02366481371811e-67
TRINITY_DN823321_c13_g2_i2	diff_cells	neoblasts	2.90406098562853	4.7924273362661	1.09375499734925e-69	1.23487171353787e-67
TRINITY_DN809932_c3_g1_i1	diff_cells	neoblasts	4.40675799456557	3.66600901709541	1.42605429730655e-69	1.60349950885351e-67
TRINITY_DN812692_c0_g1_i1	diff_cells	neoblasts	-3.67895793196963	6.66195622789727	1.43594529123605e-69	1.60808431987369e-67
TRINITY_DN1039646_c0_g1_i1	diff_cells	neoblasts	3.57225977140567	4.41579405432048	1.52199716003222e-69	1.69757917111497e-67
TRINITY_DN818277_c10_g1_i1	diff_cells	neoblasts	3.74650047436354	5.33904575051773	1.53145245726747e-69	1.70126531809138e-67
TRINITY_DN824840_c1_g1_i1	diff_cells	neoblasts	-3.94252011492006	6.16074931542938	1.572630525846e-69	1.74002131901705e-67
TRINITY_DN827686_c3_g2_i3	diff_cells	neoblasts	4.09868347866347	3.87761492395774	1.65181148533558e-69	1.81911568714146e-67
TRINITY_DN808198_c9_g1_i2	diff_cells	neoblasts	-11.6457340663945	6.42403536483517	1.65726890987184e-69	1.81911568714146e-67
TRINITY_DN812396_c6_g2_i4	diff_cells	neoblasts	4.14380368239866	4.7108907857228	1.97217775221233e-69	2.15622169185554e-67
TRINITY_DN811613_c16_g1_i2	diff_cells	neoblasts	-11.1183916822419	5.42821335627657	2.14883140245426e-69	2.3401112371373e-67
TRINITY_DN819814_c10_g1_i5	diff_cells	neoblasts	2.84499948279116	6.42131230250731	2.47447404457331e-69	2.68417359007617e-67
TRINITY_DN817235_c7_g1_i2	diff_cells	neoblasts	4.08374220317782	3.95080120826496	4.22036709003464e-69	4.56013961240032e-67
TRINITY_DN822077_c2_g2_i6	diff_cells	neoblasts	4.59451345717857	6.17131856222489	5.01862334562968e-69	5.40156188184679e-67
TRINITY_DN805152_c9_g1_i9	diff_cells	neoblasts	-3.32865515783816	4.10333159623414	7.10535938126151e-69	7.61788162190212e-67
TRINITY_DN383746_c0_g1_i1	diff_cells	neoblasts	4.50311864226163	4.05883698089394	9.73954426494072e-69	1.04017580661207e-66
TRINITY_DN824468_c6_g3_i7	diff_cells	neoblasts	-3.34316551113501	9.01565587212924	1.04532664358619e-68	1.11210693416298e-66
TRINITY_DN805927_c21_g1_i1	diff_cells	neoblasts	-10.2915783708803	7.22594797632017	1.08764026220226e-68	1.1526903177309e-66
TRINITY_DN822195_c2_g1_i18	diff_cells	neoblasts	4.45968466726229	4.42905640569752	1.11861051585088e-68	1.18098799537982e-66
TRINITY_DN815884_c3_g8_i1	diff_cells	neoblasts	-3.70934478021121	7.59490818977207	1.34633759699734e-68	1.4148953566322e-66
TRINITY_DN822767_c10_g1_i7	diff_cells	neoblasts	-3.72992982004114	5.42663734066469	1.35039360164456e-68	1.4148953566322e-66
TRINITY_DN830838_c3_g1_i1	diff_cells	neoblasts	-3.49371505298112	7.12985171789697	1.80822647960393e-68	1.88744726989903e-66
TRINITY_DN820685_c3_g1_i2	diff_cells	neoblasts	4.67832632095202	6.50196106113762	2.00199132758811e-68	2.08184519219604e-66
TRINITY_DN802803_c2_g3_i1	diff_cells	neoblasts	6.20352646177981	3.13850643205251	2.3888524806772e-68	2.47483327595551e-66
TRINITY_DN820708_c9_g1_i4	diff_cells	neoblasts	3.76732904055566	4.35920537301027	2.50641805740959e-68	2.58694141365697e-66
TRINITY_DN812561_c1_g1_i2	diff_cells	neoblasts	-3.12270200488211	5.35309952306908	2.56915266592089e-68	2.64183389933226e-66
TRINITY_DN813015_c8_g1_i3	diff_cells	neoblasts	3.71562649747188	4.36147637451587	3.00925815327722e-68	3.08292925102967e-66
TRINITY_DN816782_c2_g2_i8	diff_cells	neoblasts	-3.06789474402803	5.38440345790166	3.29695603607441e-68	3.36520667578798e-66
TRINITY_DN827498_c4_g1_i1	diff_cells	neoblasts	3.23471580313991	4.59227445137666	3.50303920713094e-68	3.56241057016356e-66
TRINITY_DN813498_c6_g9_i1	diff_cells	neoblasts	6.03037905889216	3.5886841616033	4.5148273711841e-68	4.57452893459061e-66
TRINITY_DN808065_c7_g1_i3	diff_cells	neoblasts	3.6602077655587	6.5624307903654	4.93156933597562e-68	4.97854523366502e-66
TRINITY_DN825969_c3_g1_i3	diff_cells	neoblasts	4.61173607319823	3.3833900208534	5.41612139727034e-68	5.44783032617799e-66
TRINITY_DN816966_c7_g1_i2	diff_cells	neoblasts	-11.0271326212272	8.20782334307064	5.66097226417924e-68	5.67348383331384e-66
TRINITY_DN813040_c9_g1_i3	diff_cells	neoblasts	2.85577203046803	5.11934387786113	1.24810237805912e-67	1.24634512200337e-65
TRINITY_DN826083_c12_g2_i1	diff_cells	neoblasts	4.43301207963728	3.78399194392058	1.43371078798868e-67	1.42654223404874e-65
TRINITY_DN814747_c4_g2_i10	diff_cells	neoblasts	-3.74111850856353	10.8252895220466	1.46915284515769e-67	1.45656762902892e-65
TRINITY_DN830516_c4_g1_i2	diff_cells	neoblasts	-3.61996506988076	5.95464438849676	1.5593973389432e-67	1.54051749258957e-65
TRINITY_DN810293_c3_g2_i1	diff_cells	neoblasts	6.07390661259556	3.85943106375505	1.83349139604865e-67	1.80484717103564e-65
TRINITY_DN814856_c1_g1_i1	diff_cells	neoblasts	5.15145849974616	4.28129150464597	1.99404099441071e-67	1.95592794136151e-65
TRINITY_DN826459_c0_g3_i1	diff_cells	neoblasts	3.34649336047818	5.36699863872035	2.38922288985948e-67	2.33527541895417e-65
TRINITY_DN718905_c0_g1_i1	diff_cells	neoblasts	-2.73858433342451	5.30876816875131	2.55044338025434e-67	2.4840779697611e-65
TRINITY_DN814173_c12_g1_i3	diff_cells	neoblasts	3.98464066022248	3.64455385682806	3.69029558641037e-67	3.58165846370867e-65
TRINITY_DN826396_c7_g1_i1	diff_cells	neoblasts	4.05532429923828	4.43426640586483	4.59231201342309e-67	4.4415364546607e-65
TRINITY_DN806361_c6_g2_i2	diff_cells	neoblasts	4.02278858371827	4.07291532184337	5.88681783645642e-67	5.67370272384046e-65
TRINITY_DN813581_c7_g1_i15	diff_cells	neoblasts	-12.0687799405574	6.08236293181598	6.54320989394815e-67	6.28443503043402e-65
TRINITY_DN817006_c9_g2_i5	diff_cells	neoblasts	2.80749259845059	7.09365329512329	8.57019318072507e-67	8.2027720959182e-65
TRINITY_DN813151_c3_g2_i2	diff_cells	neoblasts	5.13105590827234	4.76480352873241	1.08128632401018e-66	1.03136072442916e-64
TRINITY_DN809342_c10_g1_i3	diff_cells	neoblasts	4.4957555240559	3.90776227718164	1.21676662916853e-66	1.15659731028971e-64
TRINITY_DN826373_c2_g4_i2	diff_cells	neoblasts	5.45656750382161	2.95123121145781	1.39839247063211e-66	1.3246895250053e-64
TRINITY_DN813026_c4_g2_i1	diff_cells	neoblasts	3.71809501212385	3.8784260954801	1.55825660950378e-66	1.47108996844656e-64
TRINITY_DN815858_c11_g2_i2	diff_cells	neoblasts	2.86493836578703	5.51857806065162	1.68051217040642e-66	1.58111044712966e-64
TRINITY_DN829360_c3_g1_i3	diff_cells	neoblasts	4.1325756310278	5.67098919022998	1.70443858962662e-66	1.59818562127667e-64
TRINITY_DN792108_c0_g1_i1	diff_cells	neoblasts	4.59131431753126	3.97711078673263	1.90607241447367e-66	1.78121179245798e-64
TRINITY_DN821378_c9_g1_i4	diff_cells	neoblasts	-3.43468167312918	7.4717729576623	2.28444420567659e-66	2.12760980381213e-64
TRINITY_DN819658_c3_g3_i15	diff_cells	neoblasts	-4.25728721792209	4.9949685301159	2.77315050879808e-66	2.5740978598612e-64
TRINITY_DN810592_c11_g5_i2	diff_cells	neoblasts	-3.18102838389628	5.4596593432813	3.37204898408194e-66	3.11954003172878e-64
TRINITY_DN825196_c2_g3_i2	diff_cells	neoblasts	-9.15296565468843	7.75428379869673	3.57165687442547e-66	3.29318669344943e-64
TRINITY_DN829297_c3_g1_i2	diff_cells	neoblasts	2.78633863133002	5.39474829508696	3.93885768257053e-66	3.61969243712902e-64
TRINITY_DN801852_c1_g1_i1	diff_cells	neoblasts	4.35966505778115	3.96036120199494	4.48332423178646e-66	4.10639839653792e-64
TRINITY_DN801224_c2_g1_i1	diff_cells	neoblasts	-3.50993051605802	5.54085572905873	4.87867895514613e-66	4.45376694977879e-64
TRINITY_DN824653_c2_g1_i6	diff_cells	neoblasts	4.0728377294911	4.23910970091644	5.15633988099085e-66	4.69176044237132e-64
TRINITY_DN828033_c9_g1_i3	diff_cells	neoblasts	4.11352606338908	3.83013453242328	8.51555138618594e-66	7.72290711125539e-64
TRINITY_DN824909_c2_g1_i8	diff_cells	neoblasts	-3.24868314401058	4.04933693492883	1.03400549465217e-65	9.33976190896308e-64
TRINITY_DN827738_c2_g1_i3	diff_cells	neoblasts	-3.79970243573115	7.85477753732023	1.03658830340612e-65	9.33976190896308e-64
TRINITY_DN815779_c1_g1_i1	diff_cells	neoblasts	3.34718029622975	7.18476806358979	1.0496140780829e-65	9.42642045904257e-64
TRINITY_DN824479_c3_g1_i5	diff_cells	neoblasts	-11.9532340593569	6.50531945289349	1.10358582858839e-65	9.87905747721149e-64
TRINITY_DN815953_c9_g2_i1	diff_cells	neoblasts	5.22537858773958	9.23741053374769	1.55967246923321e-65	1.39168065069226e-63
TRINITY_DN809150_c8_g7_i1	diff_cells	neoblasts	6.89860289546802	2.85592603161703	2.33834763505953e-65	2.07977601071966e-63
TRINITY_DN831475_c4_g1_i2	diff_cells	neoblasts	4.29161307438963	5.6440602050369	2.92629800025032e-65	2.59436951874757e-63
TRINITY_DN825887_c8_g1_i6	diff_cells	neoblasts	-3.88261904509497	7.67698992089134	5.23336386105007e-65	4.62492261215674e-63
TRINITY_DN824602_c12_g1_i2	diff_cells	neoblasts	-3.24794975685917	11.3503355640501	7.98195110874502e-65	7.0314888413693e-63
TRINITY_DN821103_c5_g2_i4	diff_cells	neoblasts	4.72517469268696	4.22401331002567	8.60576732653404e-65	7.55695650854788e-63
TRINITY_DN829240_c4_g3_i3	diff_cells	neoblasts	3.86260189832043	4.30881509307463	9.16352634142085e-65	8.02127538386209e-63
TRINITY_DN814512_c14_g1_i1	diff_cells	neoblasts	-10.6542373755024	6.04202352384529	1.86617128226151e-64	1.62839633560365e-62
TRINITY_DN812121_c7_g1_i1	diff_cells	neoblasts	-2.9742041067448	6.43889730451847	1.88184564450244e-64	1.63690982303717e-62
TRINITY_DN809755_c4_g1_i1	diff_cells	neoblasts	5.09620742631615	5.53463181786055	2.10716724467702e-64	1.8271584061132e-62
TRINITY_DN829106_c4_g1_i11	diff_cells	neoblasts	3.90678763340072	5.68636870809127	2.74773463712414e-64	2.37515899367159e-62
TRINITY_DN815016_c12_g1_i4	diff_cells	neoblasts	-14.5775404057629	5.19946089074553	3.82435983338347e-64	3.29550209816885e-62
TRINITY_DN820759_c2_g2_i1	diff_cells	neoblasts	-3.50615562212943	5.76882038731105	4.03307614894193e-64	3.46456271291561e-62
TRINITY_DN810806_c7_g2_i1	diff_cells	neoblasts	3.31303613499028	4.3211717815149	5.0457523420255e-64	4.32106983073583e-62
TRINITY_DN394113_c0_g1_i1	diff_cells	neoblasts	3.08046957052102	4.82729520706985	5.2524973512341e-64	4.48423855655822e-62
TRINITY_DN829241_c6_g1_i2	diff_cells	neoblasts	4.63981588799221	7.32763496346788	5.30730601116819e-64	4.5170889715361e-62
TRINITY_DN826875_c2_g2_i2	diff_cells	neoblasts	2.57945789695509	5.52274862464808	5.52658629508371e-64	4.68929151865983e-62
TRINITY_DN828922_c8_g1_i31	diff_cells	neoblasts	3.09561577849319	7.65854416275968	5.97655561928955e-64	5.05558119220698e-62
TRINITY_DN817843_c6_g1_i1	diff_cells	neoblasts	3.43431009223718	4.13430951345195	1.10960317414331e-63	9.35754067072506e-62
TRINITY_DN758501_c0_g1_i1	diff_cells	neoblasts	3.68380112547207	4.22680269883004	1.13982974105703e-63	9.58323114509982e-62
TRINITY_DN814003_c4_g1_i2	diff_cells	neoblasts	2.49365480952095	6.76209949186506	1.73321211983716e-63	1.45279940747926e-61
TRINITY_DN816117_c6_g1_i1	diff_cells	neoblasts	6.5051783076845	2.69773262912605	1.88392209813296e-63	1.57435556363915e-61
TRINITY_DN826979_c2_g1_i5	diff_cells	neoblasts	-4.06578797623683	8.45479883659599	2.016365714431e-63	1.67996060321916e-61
TRINITY_DN823901_c5_g2_i1	diff_cells	neoblasts	3.7038338069173	3.7153064237357	2.56010515136687e-63	2.12657863639516e-61
TRINITY_DN810904_c1_g1_i11	diff_cells	neoblasts	5.41662833966212	3.38108302732297	4.72361215700466e-63	3.91197113397922e-61
TRINITY_DN819897_c4_g2_i1	diff_cells	neoblasts	5.1403734759808	3.25640465602187	4.74922170871483e-63	3.92143945327644e-61
TRINITY_DN812285_c16_g1_i2	diff_cells	neoblasts	-3.50658730481281	5.50219102338378	5.0287162197442e-63	4.13986069506977e-61
TRINITY_DN812200_c4_g2_i7	diff_cells	neoblasts	6.74530865063864	5.30508116415146	5.06640048129163e-63	4.15850752857589e-61
TRINITY_DN811967_c9_g1_i2	diff_cells	neoblasts	-2.97792241317281	7.70381674048304	5.65812847846906e-63	4.6304583385483e-61
TRINITY_DN829009_c9_g1_i5	diff_cells	neoblasts	3.37983568421209	6.01095278933652	6.16639928350643e-63	5.03152715578381e-61
TRINITY_DN824231_c4_g4_i3	diff_cells	neoblasts	2.67087035640775	6.79163537909504	6.91399530637904e-63	5.6249418873456e-61
TRINITY_DN808959_c17_g1_i1	diff_cells	neoblasts	-10.7043808462059	6.6235819376913	8.47983245594578e-63	6.87861130685972e-61
TRINITY_DN813022_c13_g1_i1	diff_cells	neoblasts	3.6866726818373	4.73949804173764	9.57828742310166e-63	7.74693007047997e-61
TRINITY_DN827117_c0_g1_i20	diff_cells	neoblasts	4.97656542965169	3.41552741746103	1.18660821535635e-62	9.56932065451082e-61
TRINITY_DN814535_c8_g1_i1	diff_cells	neoblasts	4.86496044960257	2.89146316256867	1.21121668009758e-62	9.73937924074974e-61
TRINITY_DN809696_c4_g1_i3	diff_cells	neoblasts	-2.83568151769311	5.28630446250501	1.31027119585719e-62	1.05053366807553e-60
TRINITY_DN828030_c3_g1_i1	diff_cells	neoblasts	3.72354183415025	5.8051994646332	1.38383628796573e-62	1.10630912027225e-60
TRINITY_DN813002_c15_g1_i1	diff_cells	neoblasts	-11.1309871217757	6.73428433229895	1.39528534816367e-62	1.11224749324367e-60
TRINITY_DN825763_c3_g1_i9	diff_cells	neoblasts	5.03867947785765	4.82882534846581	1.45982617109791e-62	1.16035206088331e-60
TRINITY_DN807119_c10_g1_i3	diff_cells	neoblasts	3.09865570189524	4.83000374324217	1.46842933644935e-62	1.16384595631878e-60
TRINITY_DN815901_c22_g1_i1	diff_cells	neoblasts	3.17756068325074	4.08050612411766	1.50569674872013e-62	1.18997365046707e-60
TRINITY_DN821438_c8_g5_i3	diff_cells	neoblasts	3.31278500328393	4.67595290574418	1.51792969362945e-62	1.19622373947249e-60
TRINITY_DN807989_c8_g1_i2	diff_cells	neoblasts	3.84737659225419	3.9268363762722	3.71058961130871e-62	2.91586986472756e-60
TRINITY_DN827435_c5_g2_i1	diff_cells	neoblasts	-3.8286245563693	8.06467794008887	5.5509543120206e-62	4.34971521883292e-60
TRINITY_DN827666_c4_g1_i11	diff_cells	neoblasts	-3.22241147429264	4.28658750144635	6.00586168222939e-62	4.69288531051263e-60
TRINITY_DN812571_c6_g2_i5	diff_cells	neoblasts	-3.78556926380123	12.2572974063632	7.14750752175928e-62	5.5692170580108e-60
TRINITY_DN819538_c9_g1_i8	diff_cells	neoblasts	-3.38881567452539	4.57279245136972	8.1528726303706e-62	6.33473623114273e-60
TRINITY_DN813771_c11_g2_i2	diff_cells	neoblasts	4.10812881515855	3.34586556367586	8.25709684065067e-62	6.39774665852208e-60
TRINITY_DN813760_c20_g1_i1	diff_cells	neoblasts	-11.8424217364025	4.99013413316148	1.0254477319663e-61	7.92315913796643e-60
TRINITY_DN822866_c0_g1_i1	diff_cells	neoblasts	2.95798694909942	7.64034345016722	1.44820788361236e-61	1.11584619132595e-59
TRINITY_DN812119_c4_g2_i2	diff_cells	neoblasts	5.00746253123425	3.21014107201056	1.73691348820357e-61	1.33457677769997e-59
TRINITY_DN829826_c7_g3_i1	diff_cells	neoblasts	-2.68330223405458	4.84131855846902	2.10348395663474e-61	1.61175816411284e-59
TRINITY_DN809142_c14_g1_i6	diff_cells	neoblasts	-14.5780798979385	5.1999966491451	3.09092400881859e-61	2.36182455823013e-59
TRINITY_DN810496_c3_g6_i4	diff_cells	neoblasts	3.77411118360989	6.13489090453584	3.80262211996897e-61	2.89763995758847e-59
TRINITY_DN825040_c4_g1_i4	diff_cells	neoblasts	4.02827874844034	3.50464215094477	4.04621856447558e-61	3.07479262944942e-59
TRINITY_DN816238_c11_g1_i9	diff_cells	neoblasts	7.00347847651177	2.87249432809722	6.10394456023768e-61	4.62578658851327e-59
TRINITY_DN824559_c6_g2_i5	diff_cells	neoblasts	4.1688764863743	3.51503074027222	1.01525760360526e-60	7.67296190528008e-59
TRINITY_DN808109_c12_g1_i1	diff_cells	neoblasts	4.10062781680654	4.19535680747749	1.19709874657282e-60	9.02260175175773e-59
TRINITY_DN827117_c0_g1_i16	diff_cells	neoblasts	7.55513624297866	2.19472313479766	1.35193690569689e-60	1.01619366164352e-58
TRINITY_DN804314_c17_g2_i2	diff_cells	neoblasts	-11.0807639602098	7.21738831574537	1.45435780047734e-60	1.09021656149062e-58
TRINITY_DN828086_c3_g3_i8	diff_cells	neoblasts	3.22932967148729	6.5149731744129	1.48300711987874e-60	1.10868810656664e-58
TRINITY_DN823665_c7_g1_i1	diff_cells	neoblasts	-3.24682742350502	9.80278473800076	1.99007246176561e-60	1.4837572605094e-58
TRINITY_DN819887_c5_g1_i1	diff_cells	neoblasts	5.09370130714203	8.31715098052593	3.19755330254204e-60	2.37762155649503e-58
TRINITY_DN810330_c13_g2_i6	diff_cells	neoblasts	-10.3922184501917	7.81762184703759	3.35110716223341e-60	2.48511997894205e-58
TRINITY_DN831665_c4_g1_i2	diff_cells	neoblasts	-3.44129046430564	4.93025488778585	3.37635600659949e-60	2.49714929140504e-58
TRINITY_DN812186_c8_g2_i2	diff_cells	neoblasts	3.56674176151674	3.97561457436211	3.95469611352696e-60	2.91708931190051e-58
TRINITY_DN809591_c13_g1_i6	diff_cells	neoblasts	-11.9788905965285	4.36057709290947	4.2355145140746e-60	3.11591933441004e-58
TRINITY_DN802624_c11_g1_i3	diff_cells	neoblasts	7.0529960683561	2.34006410341665	4.26583547388795e-60	3.12990119478023e-58
TRINITY_DN812359_c10_g1_i3	diff_cells	neoblasts	4.00210636736871	3.49038352859665	7.97722467681273e-60	5.8375135392941e-58
TRINITY_DN809051_c14_g1_i3	diff_cells	neoblasts	-11.2924822882603	4.44979063704124	8.68375594355805e-60	6.33776710170869e-58
TRINITY_DN811684_c17_g1_i1	diff_cells	neoblasts	-11.3304921196441	4.98314595632184	8.93962378079848e-60	6.50734035264912e-58
TRINITY_DN808203_c2_g1_i1	diff_cells	neoblasts	-12.2221436036129	4.6035376296348	1.23308241830738e-59	8.95230781438332e-58
TRINITY_DN813006_c8_g1_i3	diff_cells	neoblasts	2.90247217060547	4.92360554996025	1.43016663155439e-59	1.03559788469701e-57
TRINITY_DN819654_c4_g1_i3	diff_cells	neoblasts	3.82257177199539	7.08755824638241	1.58327591140745e-59	1.14347245392797e-57
TRINITY_DN816473_c12_g1_i8	diff_cells	neoblasts	3.29899756845353	4.04721810126834	1.95375580699286e-59	1.40736560878202e-57
TRINITY_DN816258_c6_g1_i1	diff_cells	neoblasts	4.64202375375948	4.23222347899374	2.25056382408005e-59	1.61695703734749e-57
TRINITY_DN814825_c4_g1_i2	diff_cells	neoblasts	-3.31219593602521	5.9322272805953	2.56843345699891e-59	1.84055538481987e-57
TRINITY_DN818502_c5_g1_i1	diff_cells	neoblasts	-11.1656209018092	5.184682186952	2.82434881724778e-59	2.01871608873103e-57
TRINITY_DN826353_c3_g1_i2	diff_cells	neoblasts	-3.29292993604641	7.92396774157769	2.91455953701976e-59	2.07782555034803e-57
TRINITY_DN825062_c6_g1_i12	diff_cells	neoblasts	11.5342699190425	2.18221025289053	3.77082633645606e-59	2.68135802809026e-57
TRINITY_DN829177_c5_g2_i1	diff_cells	neoblasts	4.95035077693475	4.30040813115438	5.17583468924448e-59	3.67099393177414e-57
TRINITY_DN815884_c3_g6_i3	diff_cells	neoblasts	3.18169580198455	6.13795034110219	5.74226694665493e-59	4.06232342740209e-57
TRINITY_DN827374_c2_g3_i6	diff_cells	neoblasts	3.888789537104	5.33180515093056	7.16039913832505e-59	5.04189393057372e-57
TRINITY_DN820352_c5_g1_i13	diff_cells	neoblasts	2.91735601802231	4.67114647866255	7.163386409441e-59	5.04189393057372e-57
TRINITY_DN828627_c8_g1_i4	diff_cells	neoblasts	-3.68099880194103	4.15228858692504	7.79824597671384e-59	5.47480411070765e-57
TRINITY_DN824603_c15_g1_i1	diff_cells	neoblasts	-2.94709750521581	9.76018231685414	8.58381488087826e-59	6.01106084607528e-57
TRINITY_DN815476_c4_g3_i2	diff_cells	neoblasts	3.42625793466732	5.94222565342933	8.87436875936778e-59	6.19883621850688e-57
TRINITY_DN829667_c3_g1_i2	diff_cells	neoblasts	3.59469224556719	5.60501008604026	9.20775975719353e-59	6.41551240916197e-57
TRINITY_DN815878_c17_g1_i2	diff_cells	neoblasts	-14.3133767525454	4.93526640349316	1.00573163294488e-58	6.98983484896688e-57
TRINITY_DN818605_c10_g1_i2	diff_cells	neoblasts	2.92957779890378	5.25568966756847	1.16463343320381e-58	8.07391613931094e-57
TRINITY_DN817851_c3_g1_i1	diff_cells	neoblasts	4.5729052078646	2.90476759354301	1.18201190980751e-58	8.17390785929642e-57
TRINITY_DN822334_c4_g2_i1	diff_cells	neoblasts	-3.11224704512983	4.67762722802429	1.40733890304681e-58	9.70783077236358e-57
TRINITY_DN828367_c2_g2_i4	diff_cells	neoblasts	2.90471502363418	4.94250928271051	1.50321653594717e-58	1.03434011444863e-56
TRINITY_DN821919_c8_g1_i12	diff_cells	neoblasts	2.69327039133935	8.50399942010372	1.59873885936114e-58	1.0973378558012e-56
TRINITY_DN816836_c3_g1_i4	diff_cells	neoblasts	4.77510714516261	10.0974351830725	2.04990480238294e-58	1.40352516679986e-56
TRINITY_DN823818_c0_g1_i2	diff_cells	neoblasts	-3.37212775716977	4.54743711363478	2.15644089024773e-58	1.47282250531216e-56
TRINITY_DN813266_c0_g2_i3	diff_cells	neoblasts	3.88197798638472	3.686903822829	3.37803811375376e-58	2.30147567154046e-56
TRINITY_DN827117_c0_g1_i1	diff_cells	neoblasts	7.54339774186814	4.6504911799564	3.52115637030722e-58	2.39308860833091e-56
TRINITY_DN822319_c14_g1_i6	diff_cells	neoblasts	-13.9697667254346	4.591691408516	4.44339942983317e-58	3.01247234383861e-56
TRINITY_DN819246_c13_g1_i3	diff_cells	neoblasts	-9.94582857128314	5.76299794518811	5.39313849158133e-58	3.6474230761768e-56
TRINITY_DN813151_c3_g2_i1	diff_cells	neoblasts	4.56138644135993	4.77487476813331	5.49612461685879e-58	3.70800739090075e-56
TRINITY_DN809215_c18_g1_i14	diff_cells	neoblasts	-2.88796369435215	5.34421256540427	5.70243389635666e-58	3.83783513399322e-56
TRINITY_DN818451_c7_g1_i1	diff_cells	neoblasts	-3.58290163980742	11.7932447841066	5.88510594590347e-58	3.95116299926301e-56
TRINITY_DN807994_c12_g1_i1	diff_cells	neoblasts	4.96425776474537	2.67954822824689	5.90990203562797e-58	3.95820339485485e-56
TRINITY_DN804980_c2_g1_i2	diff_cells	neoblasts	-11.263728472776	5.27305652167136	6.02799024719115e-58	4.02754198617281e-56
TRINITY_DN813427_c9_g1_i2	diff_cells	neoblasts	3.62443708691765	3.95994589453319	6.5941571377663e-58	4.39520435151214e-56
TRINITY_DN806136_c4_g1_i1	diff_cells	neoblasts	-13.3473722609221	3.96947408237166	6.65297917979801e-58	4.42375137241329e-56
TRINITY_DN796508_c0_g1_i1	diff_cells	neoblasts	4.05165082527878	3.4515879505172	6.7799224068379e-58	4.49734852986914e-56
TRINITY_DN813294_c3_g1_i1	diff_cells	neoblasts	5.46899503631477	4.22799307180089	9.16188660699398e-58	6.06284558459475e-56
TRINITY_DN821347_c5_g1_i1	diff_cells	neoblasts	2.83465255264445	5.47688991652921	1.07555648941916e-57	7.10046970258313e-56
TRINITY_DN1332376_c2_g1_i1	diff_cells	neoblasts	-10.5105623424556	6.93239481626438	2.10490278897465e-57	1.38627895347209e-55
TRINITY_DN827117_c0_g1_i7	diff_cells	neoblasts	7.98621456053448	2.34705151370465	2.29818327673841e-57	1.50997737809647e-55
TRINITY_DN817589_c8_g1_i2	diff_cells	neoblasts	3.00955876534969	4.16762141231284	2.58104365633494e-57	1.69180683833841e-55
TRINITY_DN817476_c13_g1_i4	diff_cells	neoblasts	-10.4544538210053	5.56869777045411	2.67059266741275e-57	1.74636557383698e-55
TRINITY_DN684770_c0_g1_i1	diff_cells	neoblasts	5.07745543265933	3.26308409666782	3.39948772839313e-57	2.21776485978968e-55
TRINITY_DN811822_c3_g2_i2	diff_cells	neoblasts	3.26159037497409	4.1681387378188	4.93372248142116e-57	3.21109876608449e-55
TRINITY_DN806010_c9_g1_i1	diff_cells	neoblasts	3.98204231193018	3.61122991166619	5.12648785674347e-57	3.32872724425777e-55
TRINITY_DN822018_c5_g2_i1	diff_cells	neoblasts	5.10145050793522	2.86851638587041	5.77252245257568e-57	3.73943193350576e-55
TRINITY_DN815027_c15_g1_i2	diff_cells	neoblasts	-3.83794540922879	3.42116772267216	7.1718406788147e-57	4.6350533882405e-55
TRINITY_DN825713_c1_g2_i2	diff_cells	neoblasts	2.96241810766244	5.09520623109366	7.19798234839267e-57	4.64110465591818e-55
TRINITY_DN820887_c5_g1_i1	diff_cells	neoblasts	7.03284980818517	2.1332457552925	7.56353235541951e-57	4.86546205775021e-55
TRINITY_DN813945_c6_g3_i3	diff_cells	neoblasts	3.12736911022102	5.6668227707211	8.90261968346099e-57	5.71358150961054e-55
TRINITY_DN814125_c16_g1_i1	diff_cells	neoblasts	-12.5864373609034	4.97179751806132	1.2290545082427e-56	7.86964739641234e-55
TRINITY_DN813177_c7_g1_i3	diff_cells	neoblasts	3.52378818495569	3.63838737409821	1.39892693005108e-56	8.93665538386675e-55
TRINITY_DN801313_c16_g3_i1	diff_cells	neoblasts	4.54979699463354	4.84670612998909	1.4813044570271e-56	9.44109737000613e-55
TRINITY_DN819591_c2_g1_i6	diff_cells	neoblasts	2.72191891579391	4.86729095505003	1.54137899177561e-56	9.80139868770234e-55
TRINITY_DN816238_c11_g1_i12	diff_cells	neoblasts	11.8768707628202	2.5191114402954	2.07875200513909e-56	1.31881557830625e-54
TRINITY_DN805951_c10_g1_i2	diff_cells	neoblasts	4.10781248857398	5.13220174603285	2.11501539637045e-56	1.33875150752867e-54
TRINITY_DN826938_c3_g1_i21	diff_cells	neoblasts	4.9745858453955	3.31430255696396	2.33383433208545e-56	1.47388564976748e-54
TRINITY_DN828328_c5_g1_i2	diff_cells	neoblasts	2.88695468991668	4.54201174248402	2.59794996159636e-56	1.63694519106416e-54
TRINITY_DN811406_c1_g1_i17	diff_cells	neoblasts	11.712095678769	2.35676445064218	3.10311640456788e-56	1.95080233788073e-54
TRINITY_DN809717_c5_g1_i1	diff_cells	neoblasts	4.65613103564641	3.82143708342165	3.14599965229335e-56	1.97327656195207e-54
TRINITY_DN805120_c9_g4_i1	diff_cells	neoblasts	5.27786408897228	3.83176113556851	3.18901642239158e-56	1.99573265293605e-54
TRINITY_DN830974_c2_g1_i4	diff_cells	neoblasts	3.19084149868288	8.2782832036196	3.33324469992649e-56	2.08128401003762e-54
TRINITY_DN825238_c7_g1_i1	diff_cells	neoblasts	2.73458497116885	9.86111014481365	3.58394641121404e-56	2.23278247028359e-54
TRINITY_DN816590_c0_g1_i3	diff_cells	neoblasts	4.15965681605241	4.93385316003288	3.87472582073347e-56	2.40851215566985e-54
TRINITY_DN799915_c1_g1_i3	diff_cells	neoblasts	4.5721630298174	5.72398178117937	4.27484496229299e-56	2.65126651349746e-54
TRINITY_DN824410_c5_g1_i6	diff_cells	neoblasts	-3.4559923799739	8.47841989763627	4.4168185922276e-56	2.73319058343641e-54
TRINITY_DN822385_c7_g2_i2	diff_cells	neoblasts	4.07188573708382	3.01364122513982	6.41003653717503e-56	3.95776831818746e-54
TRINITY_DN818689_c5_g1_i7	diff_cells	neoblasts	-13.6026531613117	4.22452800145836	8.05147853444479e-56	4.960177009828e-54
TRINITY_DN807307_c7_g2_i1	diff_cells	neoblasts	2.96736184229889	7.57659394899687	9.33649015395977e-56	5.73903675885958e-54
TRINITY_DN830231_c10_g1_i5	diff_cells	neoblasts	-10.7054854589857	5.27381101632765	1.05118396708974e-55	6.44718397198874e-54
TRINITY_DN820536_c8_g3_i1	diff_cells	neoblasts	3.09292964468109	4.42279162625463	1.25790093336895e-55	7.69796409688461e-54
TRINITY_DN812380_c7_g1_i1	diff_cells	neoblasts	-10.1204122302642	6.13865596037907	1.64146032025651e-55	1.0023053845169e-53
TRINITY_DN810719_c1_g1_i2	diff_cells	neoblasts	4.92445299145766	3.00126553734841	1.80659152613838e-55	1.10070766970295e-53
TRINITY_DN822864_c0_g1_i2	diff_cells	neoblasts	2.35326490248635	6.10665218392786	1.92415119124234e-55	1.16975705716383e-53
TRINITY_DN827385_c2_g1_i7	diff_cells	neoblasts	-3.86848176932702	4.24816138232791	2.35387592720755e-55	1.42786320224755e-53
TRINITY_DN803526_c0_g1_i1	diff_cells	neoblasts	3.98166944672657	6.00190814394466	2.37884423237722e-55	1.43985142914193e-53
TRINITY_DN830232_c3_g1_i7	diff_cells	neoblasts	2.92297985542616	6.3216467647378	2.43826313313242e-55	1.4725938106021e-53
TRINITY_DN807377_c5_g1_i4	diff_cells	neoblasts	3.32455744484842	3.60339960135546	2.77181972392758e-55	1.67039881009937e-53
TRINITY_DN802137_c2_g1_i2	diff_cells	neoblasts	2.39564592057482	5.61551801584682	2.96643270196008e-55	1.78379336888952e-53
TRINITY_DN818592_c0_g6_i2	diff_cells	neoblasts	4.80157056958204	3.33008920948028	2.98277540115872e-55	1.78972994298159e-53
TRINITY_DN827117_c0_g1_i12	diff_cells	neoblasts	7.50757342785282	3.21532395505497	3.48114361203007e-55	2.08424055091697e-53
TRINITY_DN820968_c2_g1_i3	diff_cells	neoblasts	-3.23098498780321	5.82461691024883	3.49577657547852e-55	2.08848111996353e-53
TRINITY_DN826311_c9_g2_i24	diff_cells	neoblasts	3.10869573152739	4.92412805846594	3.62889895297691e-55	2.16333995556669e-53
TRINITY_DN805263_c6_g1_i2	diff_cells	neoblasts	-3.2439495322809	10.9627228298159	4.0228047113895e-55	2.39300647573645e-53
TRINITY_DN820394_c16_g1_i1	diff_cells	neoblasts	6.26059384923497	2.9892584635234	4.33799488576419e-55	2.57496301577518e-53
TRINITY_DN813129_c2_g3_i3	diff_cells	neoblasts	2.83609420824783	5.21180145661209	4.52631577789871e-55	2.68099401996695e-53
TRINITY_DN819376_c7_g1_i1	diff_cells	neoblasts	5.13466861390325	4.46851340697756	4.7568229266895e-55	2.81150596100765e-53
TRINITY_DN825874_c2_g1_i25	diff_cells	neoblasts	6.08906628333403	3.76775032284143	5.2285370834452e-55	3.08372205256242e-53
TRINITY_DN819054_c11_g1_i10	diff_cells	neoblasts	-10.1475685337106	7.0890944393369	5.52854129429896e-55	3.25372299450221e-53
TRINITY_DN820103_c0_g2_i1	diff_cells	neoblasts	-8.2354392578248	2.56045215603643	6.25799135701601e-55	3.67520804514692e-53
TRINITY_DN817520_c1_g2_i15	diff_cells	neoblasts	2.52708059838972	6.36086858164403	6.36910815749054e-55	3.73254027000733e-53
TRINITY_DN818311_c4_g1_i1	diff_cells	neoblasts	4.40394662236862	2.944069948474	7.14801246588945e-55	4.18015164522131e-53
TRINITY_DN816673_c9_g1_i4	diff_cells	neoblasts	4.45558710067848	3.33488844866102	9.44563337899611e-55	5.51214482903821e-53
TRINITY_DN119121_c0_g1_i1	diff_cells	neoblasts	2.41898577758423	7.39950117501644	1.23794731160249e-54	7.20902328131296e-53
TRINITY_DN811257_c5_g2_i4	diff_cells	neoblasts	3.86028039535697	4.68954204883823	1.31480100405822e-54	7.64048541454925e-53
TRINITY_DN820926_c2_g1_i9	diff_cells	neoblasts	3.55126998671242	4.21518997053319	1.34128666977401e-54	7.77805672381947e-53
TRINITY_DN826509_c5_g1_i3	diff_cells	neoblasts	4.11021821881425	5.72249515529115	1.61801510066549e-54	9.36316228023182e-53
TRINITY_DN805065_c4_g3_i5	diff_cells	neoblasts	-2.84054273360344	4.76606079252194	1.87841495697465e-54	1.0847356184734e-52
TRINITY_DN815439_c11_g1_i5	diff_cells	neoblasts	-10.9690521026445	5.00727492952068	2.11226447968419e-54	1.21723641192801e-52
TRINITY_DN810381_c4_g1_i10	diff_cells	neoblasts	2.40929748383145	6.35227369918244	2.18721859744472e-54	1.25780984665111e-52
TRINITY_DN814509_c5_g4_i5	diff_cells	neoblasts	2.78755770717622	4.56218906808276	2.85764794819439e-54	1.63994605591297e-52
TRINITY_DN826754_c3_g1_i2	diff_cells	neoblasts	3.99936453360642	4.30314742449445	3.46653455574444e-54	1.98525491400511e-52
TRINITY_DN807119_c10_g2_i2	diff_cells	neoblasts	5.37460148317208	2.29657769431976	3.49028452509414e-54	1.99472645141795e-52
TRINITY_DN726138_c0_g1_i1	diff_cells	neoblasts	-3.08907337787226	13.670355488982	3.59754871969941e-54	2.05178959042485e-52
TRINITY_DN806412_c10_g1_i1	diff_cells	neoblasts	-11.3214186020024	4.47706451209955	3.73790059760602e-54	2.12744996770329e-52
TRINITY_DN827419_c2_g2_i5	diff_cells	neoblasts	3.03749604310203	5.99158707317592	5.18616680248816e-54	2.94567884853439e-52
TRINITY_DN800375_c0_g1_i1	diff_cells	neoblasts	3.45051043942686	3.78216672425836	5.74230110673699e-54	3.25487276461992e-52
TRINITY_DN808167_c8_g1_i4	diff_cells	neoblasts	2.54189055728824	5.85901772549656	6.15736862687659e-54	3.48300559484731e-52
TRINITY_DN820731_c13_g1_i2	diff_cells	neoblasts	-12.2923418452284	5.44763078450775	6.89394759571765e-54	3.89170376418665e-52
TRINITY_DN821610_c1_g3_i7	diff_cells	neoblasts	-11.5272429228467	3.91869844557086	6.98561066408773e-54	3.93541703827557e-52
TRINITY_DN820296_c2_g1_i1	diff_cells	neoblasts	3.93874991669333	4.19990676709027	7.00669948793158e-54	3.93927468568446e-52
TRINITY_DN821185_c12_g1_i2	diff_cells	neoblasts	3.50971756698847	3.93541417488883	7.59452374885042e-54	4.26109779750409e-52
TRINITY_DN810237_c14_g1_i3	diff_cells	neoblasts	-10.0779614003697	5.81644466915513	8.64527991753501e-54	4.84083173682057e-52
TRINITY_DN822826_c10_g1_i2	diff_cells	neoblasts	5.97196812654712	3.29582505524278	9.03481511706106e-54	5.04872769602073e-52
TRINITY_DN811912_c19_g2_i1	diff_cells	neoblasts	-8.63733887208781	4.15738323562821	9.35413735613215e-54	5.21662889935426e-52
TRINITY_DN810137_c8_g1_i1	diff_cells	neoblasts	3.43213536753357	4.13744641392843	9.99150151130956e-54	5.56086364797452e-52
TRINITY_DN815426_c5_g1_i5	diff_cells	neoblasts	-3.46464864111489	5.57480177150142	1.03720262483085e-53	5.76105658743896e-52
TRINITY_DN830008_c2_g1_i6	diff_cells	neoblasts	3.73683923131425	3.40799144047582	1.07807718538805e-53	5.97609078657693e-52
TRINITY_DN804928_c18_g1_i3	diff_cells	neoblasts	-11.1528986039593	6.3886460721215	1.11888408844044e-53	6.18989055407022e-52
TRINITY_DN823158_c2_g3_i3	diff_cells	neoblasts	3.47348490408115	4.9004452594187	1.14588366474008e-53	6.32660440127253e-52
TRINITY_DN823201_c4_g1_i3	diff_cells	neoblasts	3.63382463229928	7.9643505434507	1.14863643687659e-53	6.32916981682137e-52
TRINITY_DN825252_c5_g4_i2	diff_cells	neoblasts	6.22159593977623	6.89409792124815	1.18040883794897e-53	6.49130991381837e-52
TRINITY_DN815905_c11_g1_i1	diff_cells	neoblasts	5.04813236894316	2.77365474236324	1.23269894596596e-53	6.76541379848502e-52
TRINITY_DN812575_c7_g2_i1	diff_cells	neoblasts	4.22324680783487	3.77991678100294	1.32669227108696e-53	7.26685839812602e-52
TRINITY_DN807898_c19_g2_i1	diff_cells	neoblasts	-10.6647690563629	6.64295996825808	1.33908519170757e-53	7.32024416755396e-52
TRINITY_DN810228_c13_g1_i3	diff_cells	neoblasts	-12.7465029832472	3.36877790484032	1.45084176921636e-53	7.91552942372659e-52
TRINITY_DN821360_c6_g2_i1	diff_cells	neoblasts	-3.27807597174085	12.085542591299	1.7071854181568e-53	9.29575902591247e-52
TRINITY_DN784857_c0_g1_i1	diff_cells	neoblasts	3.62264288227214	3.90980427895758	2.03988225104728e-53	1.10854976318701e-51
TRINITY_DN831416_c2_g1_i2	diff_cells	neoblasts	-10.8557422305753	4.87273436470115	2.53643408923652e-53	1.37569222239944e-51
TRINITY_DN825159_c5_g1_i13	diff_cells	neoblasts	4.08611978360361	4.04293058873415	2.89599670402122e-53	1.56763531956812e-51
TRINITY_DN814886_c16_g1_i1	diff_cells	neoblasts	-10.15990581564	6.79061589680074	3.01881258740044e-53	1.63092529257976e-51
TRINITY_DN821167_c9_g7_i1	diff_cells	neoblasts	6.38217860198942	10.4498033867969	3.36296106028579e-53	1.81331122589796e-51
TRINITY_DN829587_c5_g2_i1	diff_cells	neoblasts	-2.52032106488177	6.12754155906761	3.93687297511052e-53	2.11863508491307e-51
TRINITY_DN817885_c8_g1_i2	diff_cells	neoblasts	4.77353168704989	2.71745023503264	4.17103662211507e-53	2.23770482997479e-51
TRINITY_DN816925_c4_g3_i1	diff_cells	neoblasts	-12.7603170519601	6.39919029618754	4.17430928840965e-53	2.23770482997479e-51
TRINITY_DN819564_c8_g1_i2	diff_cells	neoblasts	3.90225247901909	4.04576156531111	4.72051495590915e-53	2.52561246025924e-51
TRINITY_DN825187_c2_g1_i11	diff_cells	neoblasts	4.91850974368426	2.81328362709466	5.34011957833506e-53	2.85160323660861e-51
TRINITY_DN821790_c10_g1_i1	diff_cells	neoblasts	3.83187385305578	3.66295416294363	5.49224235467748e-53	2.9271852750045e-51
TRINITY_DN822913_c6_g1_i12	diff_cells	neoblasts	3.77892172092497	5.30843650092447	6.50676250466368e-53	3.46122226233658e-51
TRINITY_DN804605_c10_g1_i2	diff_cells	neoblasts	4.84472115888235	6.63100325634333	7.3171262831894e-53	3.88481823645493e-51
TRINITY_DN825001_c1_g1_i8	diff_cells	neoblasts	5.55627029092451	4.11712795340816	7.5630122630506e-53	4.00767207295484e-51
TRINITY_DN827622_c1_g1_i4	diff_cells	neoblasts	3.29792242615925	4.46619636583526	8.00746825614799e-53	4.2350780006369e-51
TRINITY_DN813581_c7_g1_i22	diff_cells	neoblasts	-14.4944354108803	5.11619909854749	8.99406110168837e-53	4.74780007888935e-51
TRINITY_DN818325_c2_g1_i1	diff_cells	neoblasts	5.93604344004378	2.13750711205036	9.07277388272602e-53	4.78022854038256e-51
TRINITY_DN814235_c9_g1_i2	diff_cells	neoblasts	-2.98290927099964	5.85905215094061	9.82958766142868e-53	5.16912973959655e-51
TRINITY_DN829995_c3_g1_i6	diff_cells	neoblasts	-2.88255014334259	5.15757943210784	1.02775490744413e-52	5.39444563468922e-51
TRINITY_DN807149_c21_g1_i1	diff_cells	neoblasts	3.38614372750471	4.24630011064746	1.14766671767955e-52	6.01242596169207e-51
TRINITY_DN818704_c12_g1_i1	diff_cells	neoblasts	4.04998604878947	4.62916368839601	1.17895946368925e-52	6.16468766070099e-51
TRINITY_DN820002_c7_g2_i1	diff_cells	neoblasts	3.27217070872564	4.8471296524126	1.2305081106815e-52	6.42209148104922e-51
TRINITY_DN805738_c6_g1_i1	diff_cells	neoblasts	2.65446798625596	4.56727701530351	1.57633088682304e-52	8.21146679103805e-51
TRINITY_DN815907_c3_g2_i1	diff_cells	neoblasts	2.89593407285585	7.15811945737558	1.68647102497611e-52	8.76869831238048e-51
TRINITY_DN810250_c12_g1_i1	diff_cells	neoblasts	-11.0936747351111	6.33081037905896	1.74523555604108e-52	9.05721589411863e-51
TRINITY_DN814094_c13_g1_i2	diff_cells	neoblasts	-11.9098270807249	4.29068857458633	1.7540403276311e-52	9.08586320273482e-51
TRINITY_DN812396_c6_g1_i1	diff_cells	neoblasts	3.49706679166657	3.46276439781429	1.82241914185357e-52	9.42241792202086e-51
TRINITY_DN824977_c8_g1_i3	diff_cells	neoblasts	3.35195267195643	4.35594900217871	2.23283782299888e-52	1.15228595190246e-50
TRINITY_DN830177_c10_g1_i5	diff_cells	neoblasts	-3.14702894994147	7.47115963607992	2.28214256838718e-52	1.17553716171616e-50
TRINITY_DN803285_c17_g1_i1	diff_cells	neoblasts	-2.75450386169171	6.82832500912428	2.44759655231927e-52	1.25841948389783e-50
TRINITY_DN806920_c19_g1_i1	diff_cells	neoblasts	-13.5307186057914	4.15256249925385	2.46041486854922e-52	1.26266299960928e-50
TRINITY_DN819357_c3_g1_i6	diff_cells	neoblasts	-3.10662074115932	6.38354422577409	2.51084085046299e-52	1.28615497712327e-50
TRINITY_DN813128_c7_g1_i8	diff_cells	neoblasts	4.83479424939503	2.92204664596581	2.54576907750993e-52	1.30163620061002e-50
TRINITY_DN831416_c1_g2_i1	diff_cells	neoblasts	-11.5864962351975	6.39040218767637	2.81723008208463e-52	1.43777493174433e-50
TRINITY_DN804310_c14_g1_i1	diff_cells	neoblasts	-10.3666584287175	5.97352513375767	3.30657387867051e-52	1.68440405263177e-50
TRINITY_DN811823_c18_g1_i1	diff_cells	neoblasts	-10.6673767340406	5.61004063845974	3.8719153222994e-52	1.96583527512464e-50
TRINITY_DN815832_c14_g1_i1	diff_cells	neoblasts	-10.493339690432	5.45438858634125	3.87325196103875e-52	1.96583527512464e-50
TRINITY_DN811852_c6_g2_i9	diff_cells	neoblasts	3.92403566629261	3.45491825543406	4.08803275896645e-52	2.07104531402511e-50
TRINITY_DN818192_c4_g1_i2	diff_cells	neoblasts	4.02608879847823	3.14244765580344	4.45662265683854e-52	2.25364971317753e-50
TRINITY_DN824367_c7_g1_i1	diff_cells	neoblasts	-2.77168780442659	7.34879576757781	5.00959167797685e-52	2.52865539059339e-50
TRINITY_DN828121_c5_g2_i3	diff_cells	neoblasts	9.17232367004577	1.82361048641487	5.8927858370347e-52	2.96904096608774e-50
TRINITY_DN828627_c8_g1_i8	diff_cells	neoblasts	-3.46464945588243	4.19659545287309	6.84981684143837e-52	3.44495970274594e-50
TRINITY_DN798881_c0_g1_i1	diff_cells	neoblasts	3.74384170277439	4.53014846552078	7.71117070538321e-52	3.87111965302368e-50
TRINITY_DN818834_c15_g1_i1	diff_cells	neoblasts	4.65401699095139	2.83164082182939	1.26234105921505e-51	6.32565507951949e-50
TRINITY_DN821918_c1_g2_i4	diff_cells	neoblasts	3.68039676963143	4.74666145186472	1.48890084117055e-51	7.44746585309559e-50
TRINITY_DN823724_c11_g1_i4	diff_cells	neoblasts	4.14582840997866	2.84044850042073	1.5128878741991e-51	7.55378907729625e-50
TRINITY_DN808295_c16_g1_i2	diff_cells	neoblasts	-11.4010376542709	5.04664559898194	1.52025960339013e-51	7.57691907916654e-50
TRINITY_DN787435_c0_g1_i1	diff_cells	neoblasts	-3.27482653104171	4.26869485972881	2.39617798657264e-51	1.19209854831989e-49
TRINITY_DN800048_c0_g1_i4	diff_cells	neoblasts	3.07281274371877	7.72141005785176	2.51875609465568e-51	1.2508314602203e-49
TRINITY_DN819987_c4_g1_i1	diff_cells	neoblasts	-2.32827378951431	7.02680855037107	2.87575246716864e-51	1.42555894255111e-49
TRINITY_DN808568_c4_g2_i1	diff_cells	neoblasts	3.51021622919788	3.35595104554151	2.94920157950257e-51	1.45935357586083e-49
TRINITY_DN803328_c7_g1_i1	diff_cells	neoblasts	3.80258381501907	3.60577151774209	2.96480207308578e-51	1.46445339542189e-49
TRINITY_DN800891_c1_g1_i1	diff_cells	neoblasts	3.44771200849356	3.93118452150141	3.13636997281903e-51	1.54643725166038e-49
TRINITY_DN821934_c15_g1_i2	diff_cells	neoblasts	4.6353338285107	3.14194920722489	3.25742119289297e-51	1.60326561595396e-49
TRINITY_DN807672_c2_g3_i7	diff_cells	neoblasts	-3.43162850315519	5.23601321505621	3.26662504440864e-51	1.60493988194294e-49
TRINITY_DN820315_c13_g1_i1	diff_cells	neoblasts	-11.3652756345095	7.21831615503274	3.34143082105129e-51	1.63878223299822e-49
TRINITY_DN814797_c2_g1_i1	diff_cells	neoblasts	4.69581696536269	2.94244522563369	3.36959698064404e-51	1.64967118728487e-49
TRINITY_DN824348_c2_g1_i1	diff_cells	neoblasts	3.61137127777656	4.39797111547042	3.61590366258246e-51	1.76712917333381e-49
TRINITY_DN802217_c0_g1_i2	diff_cells	neoblasts	5.10371058474675	2.53333401076965	3.93687457270183e-51	1.92059766411826e-49
TRINITY_DN805107_c17_g2_i2	diff_cells	neoblasts	-10.5923265408577	7.66397946242674	3.976350256709e-51	1.93644057131739e-49
TRINITY_DN825160_c17_g1_i7	diff_cells	neoblasts	4.41299302312303	3.64107822558694	4.06806019572008e-51	1.97762061641148e-49
TRINITY_DN828750_c4_g2_i3	diff_cells	neoblasts	4.35459156100973	5.91887580904955	4.21970781846865e-51	2.04774277134494e-49
TRINITY_DN808080_c10_g1_i7	diff_cells	neoblasts	5.70976593069765	2.65352687298861	5.42239830102399e-51	2.62677687223511e-49
TRINITY_DN830123_c1_g2_i2	diff_cells	neoblasts	-3.17509492045394	6.76541567588632	5.50526098375669e-51	2.66225566558905e-49
TRINITY_DN816877_c8_g1_i9	diff_cells	neoblasts	-11.0862333803268	6.48410321002601	5.69035995510655e-51	2.74696416611173e-49
TRINITY_DN829260_c2_g1_i15	diff_cells	neoblasts	-2.33867078691931	6.13270211348905	5.9491320765574e-51	2.86688052908805e-49
TRINITY_DN802032_c0_g1_i2	diff_cells	neoblasts	4.69743791144978	3.44061255580339	6.38964162426631e-51	3.07380655597966e-49
TRINITY_DN821632_c6_g1_i4	diff_cells	neoblasts	3.91537120360897	4.71852231645941	7.08226104723761e-51	3.40108372964652e-49
TRINITY_DN830369_c3_g1_i3	diff_cells	neoblasts	3.03946075520725	6.76836378276864	7.40781845745017e-51	3.55125938217555e-49
TRINITY_DN814121_c12_g1_i7	diff_cells	neoblasts	3.21440771716003	6.0953375375801	7.60302830669839e-51	3.63853574379903e-49
TRINITY_DN826797_c3_g1_i2	diff_cells	neoblasts	4.4288941850747	4.16973310573299	1.01361796306686e-50	4.84243289747712e-49
TRINITY_DN807613_c17_g1_i2	diff_cells	neoblasts	-10.74054847067	6.90405041056237	1.06425995194531e-50	5.0756025053033e-49
TRINITY_DN808234_c8_g2_i1	diff_cells	neoblasts	-2.82654008006403	5.03870907841493	1.14622955702508e-50	5.45711803388481e-49
TRINITY_DN824693_c2_g1_i1	diff_cells	neoblasts	3.18713669391678	3.99518636780376	1.23646317755052e-50	5.87659930484963e-49
TRINITY_DN811947_c5_g5_i1	diff_cells	neoblasts	-9.72266788318643	6.17217222142072	1.24813666929905e-50	5.92190538756109e-49
TRINITY_DN796208_c0_g1_i1	diff_cells	neoblasts	5.86783474320767	2.49427230517854	1.58532955464286e-50	7.50887000187948e-49
TRINITY_DN800085_c0_g1_i1	diff_cells	neoblasts	4.65599596059344	2.38065436392645	1.68441836160899e-50	7.96456347016515e-49
TRINITY_DN805846_c13_g2_i1	diff_cells	neoblasts	-9.47143166442101	6.18478004367622	1.95471800050442e-50	9.22686938770527e-49
TRINITY_DN829260_c2_g1_i19	diff_cells	neoblasts	-2.42576221155083	5.29227708257077	1.98926821710036e-50	9.37396050310276e-49
TRINITY_DN810591_c8_g4_i4	diff_cells	neoblasts	-4.15420637184831	5.97602395099967	2.00406080841729e-50	9.42760646626372e-49
TRINITY_DN806381_c17_g1_i7	diff_cells	neoblasts	11.7856177904218	2.42938688533029	2.70473984494206e-50	1.27021746775793e-48
TRINITY_DN815670_c2_g8_i1	diff_cells	neoblasts	3.17402128754372	7.29522214093143	2.95046228628818e-50	1.38326673391555e-48
TRINITY_DN812658_c12_g1_i1	diff_cells	neoblasts	-10.8210215838271	4.82902692332096	3.05199809830851e-50	1.4284487207667e-48
TRINITY_DN829439_c3_g1_i5	diff_cells	neoblasts	2.59546213815188	4.58259886141883	3.09666643342994e-50	1.44690692930922e-48
TRINITY_DN816400_c4_g1_i3	diff_cells	neoblasts	4.03535856868187	3.30602069249524	3.64628591934002e-50	1.70084173380884e-48
TRINITY_DN810206_c13_g1_i2	diff_cells	neoblasts	-11.4902438928176	6.73110955225335	3.76127541783261e-50	1.75152591469138e-48
TRINITY_DN817694_c3_g1_i1	diff_cells	neoblasts	4.56448322373528	3.47165618169279	4.17572462863003e-50	1.94125578071488e-48
TRINITY_DN816607_c6_g1_i5	diff_cells	neoblasts	3.02695741440622	4.53524535227244	4.33379327886989e-50	2.01135999810101e-48
TRINITY_DN816076_c11_g1_i11	diff_cells	neoblasts	-3.3408639842936	5.47880874120258	5.03314318135209e-50	2.3320230073598e-48
TRINITY_DN820652_c6_g5_i4	diff_cells	neoblasts	3.1374714283313	6.76402229814384	5.68897518937112e-50	2.63148399185944e-48
TRINITY_DN817844_c3_g6_i4	diff_cells	neoblasts	4.05910891535951	3.83764782167683	8.09393391980213e-50	3.73766788239811e-48
TRINITY_DN828219_c6_g5_i3	diff_cells	neoblasts	2.5226551866997	5.75044963308488	8.57022348869225e-50	3.95101586534527e-48
TRINITY_DN823032_c4_g1_i3	diff_cells	neoblasts	3.36901671488685	3.3510374645415	9.633011121035e-50	4.43358936138019e-48
TRINITY_DN818151_c3_g1_i1	diff_cells	neoblasts	3.28486033952885	3.59932979519772	1.08422525355744e-49	4.98185294662001e-48
TRINITY_DN816622_c7_g2_i1	diff_cells	neoblasts	-2.92781173011455	8.49569964922179	1.1243385606841e-49	5.1576001537451e-48
TRINITY_DN829177_c5_g2_i11	diff_cells	neoblasts	11.3128099174492	1.96454887306755	1.18367576550148e-49	5.42080386581729e-48
TRINITY_DN808337_c16_g1_i2	diff_cells	neoblasts	-10.5462224098689	6.95816423699314	1.37636998228174e-49	6.29285455866037e-48
TRINITY_DN802948_c14_g2_i1	diff_cells	neoblasts	2.45831898365737	4.66852960305924	1.52911129583213e-49	6.9796613125433e-48
TRINITY_DN828938_c3_g1_i2	diff_cells	neoblasts	-8.52551064364409	4.26468861864867	1.63680699951429e-49	7.45893219333852e-48
TRINITY_DN811565_c15_g1_i1	diff_cells	neoblasts	3.8725482419422	3.73975991046324	1.65167458661242e-49	7.51430439807337e-48
TRINITY_DN818845_c3_g1_i12	diff_cells	neoblasts	-3.15327631196276	4.87582408145297	1.71561364661561e-49	7.79237915911893e-48
TRINITY_DN817060_c2_g2_i6	diff_cells	neoblasts	4.38366550659472	4.65656536013255	1.84403981455133e-49	8.36196480496793e-48
TRINITY_DN798207_c1_g1_i2	diff_cells	neoblasts	2.7563872742578	5.97766509286412	1.87607091993351e-49	8.49328931526691e-48
TRINITY_DN808673_c6_g1_i2	diff_cells	neoblasts	5.09581652793971	10.4973063285518	1.92531656433378e-49	8.70199043889488e-48
TRINITY_DN811725_c6_g6_i1	diff_cells	neoblasts	4.36760731385345	2.96963310464972	1.93153250578197e-49	8.71584349795026e-48
TRINITY_DN821238_c4_g2_i5	diff_cells	neoblasts	3.22272853520506	5.03135463137622	2.17181540439014e-49	9.78413451153675e-48
TRINITY_DN778264_c0_g1_i2	diff_cells	neoblasts	4.58223924041249	5.26396446438946	2.39694925157935e-49	1.07808151622661e-47
TRINITY_DN811443_c8_g3_i1	diff_cells	neoblasts	4.74238747070937	5.22590754767874	2.65406813751838e-49	1.19014565855451e-47
TRINITY_DN828636_c12_g1_i1	diff_cells	neoblasts	3.08533723092135	4.71132244191789	2.65471194580142e-49	1.19014565855451e-47
TRINITY_DN805124_c10_g1_i4	diff_cells	neoblasts	-9.26957431420166	4.0395355604328	2.70992450668688e-49	1.21293239125349e-47
TRINITY_DN813639_c12_g1_i1	diff_cells	neoblasts	-10.019039090877	5.15952237567086	3.16695957251257e-49	1.41520628005283e-47
TRINITY_DN826678_c2_g1_i15	diff_cells	neoblasts	-3.12564425803631	7.17368419226224	3.39404270523081e-49	1.51423573015144e-47
TRINITY_DN814268_c8_g1_i1	diff_cells	neoblasts	-10.0547458035431	5.42820483714282	3.44807515849396e-49	1.53586484636234e-47
TRINITY_DN817598_c16_g1_i4	diff_cells	neoblasts	-9.55044754024091	6.07953202605044	3.53657887172542e-49	1.5727541506559e-47
TRINITY_DN825059_c9_g1_i15	diff_cells	neoblasts	4.11314424729636	2.68227509142207	3.76139824459169e-49	1.67004874548396e-47
TRINITY_DN796807_c0_g1_i1	diff_cells	neoblasts	4.76742682808136	2.45193258566904	3.8504450386615e-49	1.70684551625666e-47
TRINITY_DN801145_c0_g1_i1	diff_cells	neoblasts	-10.794138221965	1.4231721983035	4.06367430603798e-49	1.79848471966907e-47
TRINITY_DN823700_c4_g1_i2	diff_cells	neoblasts	3.27700348160893	5.19340666228334	4.21909546521285e-49	1.86428753455675e-47
TRINITY_DN829241_c6_g1_i8	diff_cells	neoblasts	4.42482986443868	7.040929558962	4.25758549622141e-49	1.87829461580511e-47
TRINITY_DN819661_c1_g1_i21	diff_cells	neoblasts	4.29878527405313	4.97244998675155	5.71499405847403e-49	2.51723647534156e-47
TRINITY_DN830051_c3_g1_i1	diff_cells	neoblasts	-9.06978968409697	4.46932651330617	6.34671595227932e-49	2.79104149373606e-47
TRINITY_DN818277_c10_g1_i6	diff_cells	neoblasts	3.31705229531415	4.35856961706736	6.7497303233493e-49	2.96356016625659e-47
TRINITY_DN822300_c6_g1_i10	diff_cells	neoblasts	-3.28482090566523	5.30887659547137	7.71139745326029e-49	3.38042733684046e-47
TRINITY_DN810562_c9_g1_i1	diff_cells	neoblasts	4.53329796442123	9.69744872763269	7.75046006153058e-49	3.39217524939869e-47
TRINITY_DN825836_c7_g1_i2	diff_cells	neoblasts	2.33782108755597	5.72731723474885	8.14474999744327e-49	3.55911421294279e-47
TRINITY_DN801737_c19_g1_i2	diff_cells	neoblasts	-10.9984779872034	5.00543028016831	8.36629754039607e-49	3.65016019345261e-47
TRINITY_DN813048_c11_g2_i1	diff_cells	neoblasts	-10.0310159617976	5.56544006435361	1.03151359540481e-48	4.49333819881769e-47
TRINITY_DN829249_c5_g7_i1	diff_cells	neoblasts	-3.6852555023586	4.63672488024598	1.072787743746e-48	4.66578329870411e-47
TRINITY_DN803602_c22_g1_i1	diff_cells	neoblasts	-10.3553440168449	4.36417847664733	1.17449015912157e-48	5.10008984167376e-47
TRINITY_DN809830_c0_g1_i1	diff_cells	neoblasts	3.31425683186763	3.49065632120177	1.22977220058893e-48	5.33177568032766e-47
TRINITY_DN815974_c9_g1_i4	diff_cells	neoblasts	2.80589207333767	4.21629144491917	1.267210968642e-48	5.48549649508706e-47
TRINITY_DN810491_c1_g2_i4	diff_cells	neoblasts	3.49280776521604	3.60034533918563	1.27028157952109e-48	5.49019668298952e-47
TRINITY_DN815865_c5_g4_i4	diff_cells	neoblasts	-3.81740823378418	2.89994560424722	1.31413486590409e-48	5.67087122086944e-47
TRINITY_DN822376_c0_g1_i1	diff_cells	neoblasts	5.42666498075214	2.18727137278349	1.33411096642621e-48	5.7481064551893e-47
TRINITY_DN805190_c7_g1_i3	diff_cells	neoblasts	11.1670698317144	1.82185792830503	1.47211024360603e-48	6.33282137610988e-47
TRINITY_DN814153_c9_g1_i1	diff_cells	neoblasts	4.44237476902735	4.39856007077556	1.54659922215605e-48	6.64293184535068e-47
TRINITY_DN812798_c12_g1_i1	diff_cells	neoblasts	-9.65963118467019	4.8068599093784	1.5610533840562e-48	6.6946197916866e-47
TRINITY_DN824201_c17_g1_i2	diff_cells	neoblasts	-9.62148615553178	5.14106718904517	1.69319942125154e-48	7.25009120607415e-47
TRINITY_DN796241_c0_g1_i1	diff_cells	neoblasts	-2.92928456969284	3.85930887773598	1.78647421378185e-48	7.63766046791649e-47
TRINITY_DN828583_c0_g1_i2	diff_cells	neoblasts	6.80430614269924	3.28457617763095	2.00074725560873e-48	8.5405354687335e-47
TRINITY_DN808295_c20_g1_i3	diff_cells	neoblasts	-13.3960211233937	4.01776636328111	2.23103328921286e-48	9.5088770127761e-47
TRINITY_DN813981_c7_g6_i1	diff_cells	neoblasts	4.16550295028569	3.22709236517303	2.47704020879385e-48	1.05411398792995e-46
TRINITY_DN819381_c16_g2_i1	diff_cells	neoblasts	-9.920666941587	5.32618196575149	2.71647977164248e-48	1.15423267224889e-46
TRINITY_DN612082_c0_g1_i1	diff_cells	neoblasts	6.16515750032193	5.37285681206497	2.73696294216874e-48	1.16115233041917e-46
TRINITY_DN830944_c13_g3_i2	diff_cells	neoblasts	6.23320120713674	1.86675070362877	2.98088438920568e-48	1.26269897534178e-46
TRINITY_DN820278_c11_g1_i7	diff_cells	neoblasts	2.17270540350661	5.55999169267399	4.31097990729264e-48	1.8233335659881e-46
TRINITY_DN811539_c3_g1_i3	diff_cells	neoblasts	-3.00774131128042	4.01562695637612	4.40129574600698e-48	1.85869071191296e-46
TRINITY_DN816877_c8_g1_i17	diff_cells	neoblasts	-11.8597790270606	4.23996838432916	4.56446197846768e-48	1.92465827418284e-46
TRINITY_DN818277_c9_g1_i1	diff_cells	neoblasts	3.73916981944001	3.70305304263457	4.74460797276021e-48	1.99757383766393e-46
TRINITY_DN814579_c8_g1_i2	diff_cells	neoblasts	-3.80341791263545	3.43342422879086	5.09804812725343e-48	2.14311716182306e-46
TRINITY_DN830795_c3_g1_i3	diff_cells	neoblasts	4.52054149077628	11.0351417698348	6.61496480696584e-48	2.77657877883888e-46
TRINITY_DN822786_c1_g2_i3	diff_cells	neoblasts	-3.2374052055078	4.29078835443238	6.67226165447666e-48	2.79638529734059e-46
TRINITY_DN813048_c11_g2_i2	diff_cells	neoblasts	-11.344935649605	3.72583136725111	6.95390516850234e-48	2.91001468783575e-46
TRINITY_DN815668_c5_g1_i1	diff_cells	neoblasts	2.95458209935205	4.29380712559161	7.02827554037186e-48	2.93669380245054e-46
TRINITY_DN819887_c7_g1_i2	diff_cells	neoblasts	2.94861268118742	7.23457732895205	8.07835732560931e-48	3.37036865737073e-46
TRINITY_DN794475_c0_g1_i1	diff_cells	neoblasts	4.44686185726554	3.52405162774571	9.22938825605683e-48	3.84479079142753e-46
TRINITY_DN821141_c3_g3_i2	diff_cells	neoblasts	4.30248935588911	2.89100267146832	9.30139456641806e-48	3.86896052784496e-46
TRINITY_DN803358_c9_g1_i1	diff_cells	neoblasts	-10.340980598685	3.48888650465294	9.40043354253421e-48	3.90428516846905e-46
TRINITY_DN803895_c0_g1_i3	diff_cells	neoblasts	-3.95856181955938	6.98489163637668	9.53403476389104e-48	3.9538371155021e-46
TRINITY_DN822779_c1_g1_i1	diff_cells	neoblasts	-2.74564725684559	4.5934876618664	9.5998054027207e-48	3.97515295276433e-46
TRINITY_DN826196_c6_g1_i8	diff_cells	neoblasts	5.05104269239739	9.32514760417138	1.01638228376118e-47	4.20241410330612e-46
TRINITY_DN808572_c14_g1_i2	diff_cells	neoblasts	-10.6137599382125	7.82095576251096	1.0835398743639e-47	4.47340245742982e-46
TRINITY_DN824295_c6_g1_i1	diff_cells	neoblasts	2.4859968526503	6.24783209922593	1.20264422355707e-47	4.95772606077675e-46
TRINITY_DN820685_c4_g1_i4	diff_cells	neoblasts	2.3075313772374	5.00327288332224	1.24058264904118e-47	5.10651140701311e-46
TRINITY_DN813019_c6_g1_i3	diff_cells	neoblasts	3.07479151884803	3.89590384220135	1.2666849323271e-47	5.20620682215453e-46
TRINITY_DN824932_c12_g1_i2	diff_cells	neoblasts	2.51265786725384	4.86274476077058	1.28401407248479e-47	5.26960137373914e-46
TRINITY_DN797306_c0_g1_i2	diff_cells	neoblasts	4.1621221845576	4.28650617015681	1.33513622938522e-47	5.47128936904068e-46
TRINITY_DN810604_c9_g4_i5	diff_cells	neoblasts	-2.67114383560138	4.53316331529969	1.40877891135723e-47	5.76453157796633e-46
TRINITY_DN791539_c0_g1_i2	diff_cells	neoblasts	4.15290171439326	3.27764136709924	1.43254490266722e-47	5.85312031797313e-46
TRINITY_DN805631_c6_g1_i8	diff_cells	neoblasts	2.77539409632499	6.82040966453155	1.60610260760283e-47	6.55256699541325e-46
TRINITY_DN818346_c9_g1_i2	diff_cells	neoblasts	-10.1368227391463	4.43593169815643	1.75206314045028e-47	7.13752850191386e-46
TRINITY_DN810358_c4_g2_i1	diff_cells	neoblasts	3.65701222116965	9.17899713996211	1.89823550987051e-47	7.72163124096002e-46
TRINITY_DN825908_c1_g1_i1	diff_cells	neoblasts	-2.66492151103054	5.44692728110535	2.04317047230129e-47	8.29899242794801e-46
TRINITY_DN820850_c10_g1_i1	diff_cells	neoblasts	2.61362105564243	5.58250735966346	2.11815749644372e-47	8.5909610717199e-46
TRINITY_DN803523_c3_g5_i2	diff_cells	neoblasts	2.5668975453634	4.3037929631666	2.31435648695364e-47	9.37297434635794e-46
TRINITY_DN827910_c5_g4_i1	diff_cells	neoblasts	-3.10213591338166	11.4318613995823	2.3527222195089e-47	9.51442241430345e-46
TRINITY_DN830423_c7_g1_i3	diff_cells	neoblasts	3.00916488633178	6.09196467437888	2.5084639096547e-47	1.01294336065633e-45
TRINITY_DN807711_c4_g1_i1	diff_cells	neoblasts	4.27555265812401	2.53509679582003	2.61977410943514e-47	1.05634944083215e-45
TRINITY_DN807935_c9_g1_i3	diff_cells	neoblasts	4.5821648864644	2.84733764519641	3.645618686017e-47	1.46785237953299e-45
TRINITY_DN810199_c3_g1_i9	diff_cells	neoblasts	2.23092145754354	5.88897522041742	3.83430721932458e-47	1.54158098828107e-45
TRINITY_DN817964_c3_g2_i3	diff_cells	neoblasts	3.4433558254094	5.26003791811826	4.85371460461414e-47	1.94860086615721e-45
TRINITY_DN819854_c10_g1_i7	diff_cells	neoblasts	3.54474905386251	3.33623167808363	5.05363281952203e-47	2.02592083218549e-45
TRINITY_DN821063_c7_g1_i12	diff_cells	neoblasts	3.82841063897022	3.08487394836862	5.13773275758991e-47	2.05665449794058e-45
TRINITY_DN824195_c7_g2_i9	diff_cells	neoblasts	3.32754049067235	4.3394076435746	5.29928207252101e-47	2.11774121128915e-45
TRINITY_DN822035_c9_g2_i2	diff_cells	neoblasts	5.04240621284166	2.59555655844904	5.30564570848262e-47	2.11774121128915e-45
TRINITY_DN813581_c7_g1_i9	diff_cells	neoblasts	-13.9379398161649	4.55954271895692	5.40930662510485e-47	2.15600620399172e-45
TRINITY_DN828444_c4_g1_i1	diff_cells	neoblasts	2.28452698491072	5.30687060670388	5.74825251738212e-47	2.28780450191808e-45
TRINITY_DN823070_c5_g2_i2	diff_cells	neoblasts	4.1091244421475	4.1213840494279	5.7726038031643e-47	2.29419531320873e-45
TRINITY_DN808312_c4_g1_i1	diff_cells	neoblasts	2.47394368095959	5.56645927454723	5.88042912006934e-47	2.33369512037644e-45
TRINITY_DN822663_c17_g1_i3	diff_cells	neoblasts	-11.4523091622025	3.83285670594076	6.04967613973095e-47	2.39742251720771e-45
TRINITY_DN799791_c0_g1_i1	diff_cells	neoblasts	3.78569520942326	3.45528217910041	7.01071965156637e-47	2.77429923150182e-45
TRINITY_DN830893_c3_g1_i1	diff_cells	neoblasts	3.7140571647591	4.15262080752277	7.40669849823041e-47	2.92680981656502e-45
TRINITY_DN800012_c0_g1_i1	diff_cells	neoblasts	4.923255705024	4.70694447543387	7.7574797365209e-47	3.0610505990286e-45
TRINITY_DN804650_c9_g1_i2	diff_cells	neoblasts	-9.94843083085143	3.97417685749017	8.03737341335922e-47	3.16697700836082e-45
TRINITY_DN823589_c5_g1_i7	diff_cells	neoblasts	4.51799895767269	3.25196290199524	9.73104628390056e-47	3.8288829482073e-45
TRINITY_DN152608_c0_g1_i1	diff_cells	neoblasts	8.5029206093369	2.87679458873315	1.01761755912285e-46	3.99834081007061e-45
TRINITY_DN809709_c15_g2_i4	diff_cells	neoblasts	4.12129176379188	3.05721692614481	1.02909584017988e-46	4.03770496953415e-45
TRINITY_DN803485_c13_g2_i3	diff_cells	neoblasts	-11.4578774820324	4.62755325949914	1.13933070296099e-46	4.46388478393823e-45
TRINITY_DN807848_c1_g1_i5	diff_cells	neoblasts	2.38452122287139	4.89341548711859	1.14184086829821e-46	4.46739183281424e-45
TRINITY_DN823815_c5_g1_i8	diff_cells	neoblasts	-4.00644870438977	4.97197745419022	1.2261541185312e-46	4.79048715715982e-45
TRINITY_DN830750_c8_g1_i2	diff_cells	neoblasts	3.59679402786265	3.1333670987952	1.36532691202686e-46	5.32670066482017e-45
TRINITY_DN828251_c4_g1_i1	diff_cells	neoblasts	4.22793966345527	4.46965499828681	1.47972975219633e-46	5.76490206697221e-45
TRINITY_DN811919_c10_g1_i1	diff_cells	neoblasts	-10.7143791633651	3.8611203703331	1.66280489767443e-46	6.46903604424366e-45
TRINITY_DN808387_c4_g1_i1	diff_cells	neoblasts	-3.135508513922	5.36782683375371	1.78584326834391e-46	6.93795093337934e-45
TRINITY_DN826938_c3_g1_i8	diff_cells	neoblasts	4.92620988731618	3.27128125200564	1.87411937061556e-46	7.27068946852695e-45
TRINITY_DN829782_c2_g1_i1	diff_cells	neoblasts	2.17346995097871	6.00379937285173	1.93095286567487e-46	7.48068448423425e-45
TRINITY_DN813249_c12_g2_i1	diff_cells	neoblasts	-10.6289998355078	6.22959995416436	2.19515971518312e-46	8.49235145198325e-45
TRINITY_DN825886_c4_g1_i2	diff_cells	neoblasts	2.45141315396089	4.84481881844722	2.24842846918956e-46	8.6862821070185e-45
TRINITY_DN813131_c7_g3_i1	diff_cells	neoblasts	2.78109112628858	5.53536202803059	2.53751562689947e-46	9.78943092826585e-45
TRINITY_DN811029_c2_g1_i1	diff_cells	neoblasts	-9.16412822863645	3.49706129686179	2.64749755238767e-46	1.0199502757186e-44
TRINITY_DN822469_c10_g1_i3	diff_cells	neoblasts	-13.125877142014	3.74765398486725	3.13412631425968e-46	1.20574503447479e-44
TRINITY_DN827305_c6_g1_i3	diff_cells	neoblasts	3.13446275119858	3.89435589800597	3.20486548084596e-46	1.23124700091222e-44
TRINITY_DN818429_c6_g2_i1	diff_cells	neoblasts	2.54213713043828	4.63321815096562	3.36964195682115e-46	1.29275542534854e-44
TRINITY_DN805155_c16_g1_i2	diff_cells	neoblasts	-10.0277969329667	7.74627466411639	3.48362714036304e-46	1.33463449209948e-44
TRINITY_DN808228_c14_g3_i2	diff_cells	neoblasts	3.82932876582736	2.72865080804923	3.61064709008136e-46	1.38138463566723e-44
TRINITY_DN814356_c8_g1_i5	diff_cells	neoblasts	-2.31272479775637	8.56681027228676	7.03409342360404e-46	2.6874317429601e-44
TRINITY_DN811841_c6_g1_i2	diff_cells	neoblasts	4.29577697887375	2.49206277489751	1.29890598804882e-45	4.95572945316116e-44
TRINITY_DN822157_c4_g5_i2	diff_cells	neoblasts	3.24277942723856	3.94321350077079	1.31946267665089e-45	5.02722549570801e-44
TRINITY_DN821251_c4_g5_i1	diff_cells	neoblasts	5.73209447747471	2.37550064295388	1.44466397574997e-45	5.49667816137826e-44
TRINITY_DN821120_c4_g1_i6	diff_cells	neoblasts	-3.16855039680001	3.83408856549203	1.46402084947999e-45	5.56267592272884e-44
TRINITY_DN831019_c7_g3_i6	diff_cells	neoblasts	2.55064426281504	4.33001771399949	1.53817605007916e-45	5.83641806875716e-44
TRINITY_DN807930_c3_g2_i2	diff_cells	neoblasts	4.13272341300197	2.96053771083809	1.61691599794115e-45	6.12678266014385e-44
TRINITY_DN820069_c3_g2_i6	diff_cells	neoblasts	2.25031441403138	5.71604506808535	1.63622312896596e-45	6.19145936666585e-44
TRINITY_DN827840_c3_g1_i1	diff_cells	neoblasts	3.60077963531691	3.326049289603	1.76924149811842e-45	6.68565424582699e-44
TRINITY_DN823571_c6_g1_i10	diff_cells	neoblasts	3.49752012247555	3.81423505919509	1.91338116507933e-45	7.22046881408722e-44
TRINITY_DN810719_c1_g2_i1	diff_cells	neoblasts	3.43070192736643	3.27483641979385	2.02093267041277e-45	7.61594258805008e-44
TRINITY_DN816735_c8_g2_i1	diff_cells	neoblasts	3.16746550096838	4.4884246442767	2.07462740651328e-45	7.80765560429439e-44
TRINITY_DN817555_c4_g2_i3	diff_cells	neoblasts	3.15230942428186	6.01697165068778	2.2619980784918e-45	8.50124033276654e-44
TRINITY_DN818805_c4_g1_i1	diff_cells	neoblasts	4.48874806707317	3.37385925400363	2.37316981372995e-45	8.90695389655145e-44
TRINITY_DN822676_c3_g1_i7	diff_cells	neoblasts	4.34306123497136	3.63502293594477	3.07722133851934e-45	1.15337424721929e-43
TRINITY_DN805691_c13_g1_i1	diff_cells	neoblasts	-3.66499084520324	4.11499283620958	3.30245064665761e-45	1.23611755530712e-43
TRINITY_DN810621_c8_g4_i1	diff_cells	neoblasts	3.94928578381051	3.41591525164316	3.70599956451107e-45	1.3852926209992e-43
TRINITY_DN788924_c0_g1_i1	diff_cells	neoblasts	-2.62327197956913	6.57531562334897	3.80484408639055e-45	1.4203210833151e-43
TRINITY_DN827307_c4_g1_i12	diff_cells	neoblasts	3.83405691400725	3.28347967995709	3.96679515676081e-45	1.47878060419354e-43
TRINITY_DN822900_c5_g1_i1	diff_cells	neoblasts	4.0295893447707	6.50824199765039	4.33039303598065e-45	1.61215345583124e-43
TRINITY_DN829497_c3_g2_i19	diff_cells	neoblasts	6.43520892241879	2.18290641492118	4.80964199692217e-45	1.78816542038796e-43
TRINITY_DN829265_c6_g1_i21	diff_cells	neoblasts	4.20892067974469	2.53416607913254	4.91539784035521e-45	1.82503113640356e-43
TRINITY_DN816656_c4_g1_i2	diff_cells	neoblasts	-3.03081869823564	12.2625579783164	5.2488337130026e-45	1.94621969618452e-43
TRINITY_DN829514_c5_g1_i1	diff_cells	neoblasts	2.56849594010378	5.23469139670383	5.88490838572351e-45	2.17914927520078e-43
TRINITY_DN808293_c11_g2_i1	diff_cells	neoblasts	-2.54663817829302	4.32181491672345	6.85160825080998e-45	2.5337210671879e-43
TRINITY_DN829360_c3_g1_i6	diff_cells	neoblasts	4.68744441865637	2.77314746098537	7.16029027000914e-45	2.64433630385478e-43
TRINITY_DN810977_c6_g1_i4	diff_cells	neoblasts	2.48635133326434	6.31750849636712	7.79302913078387e-45	2.87417305048817e-43
TRINITY_DN825962_c18_g1_i1	diff_cells	neoblasts	-13.0401830789872	3.66190863437734	9.2580678741362e-45	3.40995226985994e-43
TRINITY_DN816323_c9_g1_i1	diff_cells	neoblasts	4.99434500550977	3.75526206573624	9.45498620595919e-45	3.47785071067869e-43
TRINITY_DN819499_c7_g1_i8	diff_cells	neoblasts	3.14660581881049	4.65930420710133	9.52154359040131e-45	3.49768150403839e-43
TRINITY_DN820828_c6_g2_i2	diff_cells	neoblasts	3.80849357270416	4.42955839216749	1.01412065563774e-44	3.71686787823087e-43
TRINITY_DN817496_c9_g3_i1	diff_cells	neoblasts	3.52318321922221	2.8382665893868	1.01450968803164e-44	3.71686787823087e-43
TRINITY_DN814619_c4_g2_i3	diff_cells	neoblasts	2.08780468118079	6.03377176624708	1.10341388284868e-44	4.03723960495731e-43
TRINITY_DN827867_c3_g1_i6	diff_cells	neoblasts	3.15348475066505	5.67925299468043	1.11903077654083e-44	4.08897097885017e-43
TRINITY_DN810309_c12_g1_i1	diff_cells	neoblasts	3.04796633288811	5.59452712607783	1.22250359441308e-44	4.46117043866229e-43
TRINITY_DN797236_c0_g1_i1	diff_cells	neoblasts	3.45395223879201	3.60423781426248	1.2287273102385e-44	4.47797445698381e-43
TRINITY_DN817050_c1_g1_i27	diff_cells	neoblasts	5.20267514816354	3.2824873501216	1.26513372791699e-44	4.60458737472524e-43
TRINITY_DN812344_c2_g2_i9	diff_cells	neoblasts	4.54002971648311	2.96813102701528	1.29576121668843e-44	4.7098621570064e-43
TRINITY_DN823974_c3_g1_i4	diff_cells	neoblasts	2.67162200814718	5.35535788419074	1.40141069665964e-44	5.08719439374046e-43
TRINITY_DN816199_c5_g1_i1	diff_cells	neoblasts	-13.0838437917967	3.70556243141084	1.50235619279339e-44	5.44648422658688e-43
TRINITY_DN793568_c1_g1_i1	diff_cells	neoblasts	2.85994960228886	5.13779592852886	1.63871772526494e-44	5.93305903122427e-43
TRINITY_DN812841_c7_g1_i2	diff_cells	neoblasts	4.74114957202536	4.72675974694518	1.65069239869478e-44	5.96860162618253e-43
TRINITY_DN816802_c16_g1_i5	diff_cells	neoblasts	4.70437340442752	6.45885879941904	1.74915417484235e-44	6.31636470369638e-43
TRINITY_DN811860_c12_g1_i6	diff_cells	neoblasts	3.25386261805454	5.01165876068716	1.9442419876775e-44	7.01169199754203e-43
TRINITY_DN815367_c7_g1_i1	diff_cells	neoblasts	-13.1611606863959	3.78275654119873	2.11204514167371e-44	7.60693758643705e-43
TRINITY_DN815778_c5_g2_i2	diff_cells	neoblasts	3.99115162201974	6.01881889556799	2.63523550932954e-44	9.47896611489785e-43
TRINITY_DN794734_c0_g1_i3	diff_cells	neoblasts	5.58277960819339	2.65256795912906	2.7137529877607e-44	9.74871706421411e-43
TRINITY_DN826353_c3_g1_i10	diff_cells	neoblasts	-3.26051815025462	7.50099534122311	2.87265706230264e-44	1.03061695201496e-42
TRINITY_DN829156_c5_g7_i1	diff_cells	neoblasts	7.60938614956588	1.59235261694672	3.08900977349022e-44	1.10680180498074e-42
TRINITY_DN812771_c8_g1_i12	diff_cells	neoblasts	2.35539427709809	6.46873882182301	3.1598591903735e-44	1.13072270459148e-42
TRINITY_DN815906_c9_g1_i2	diff_cells	neoblasts	2.78683724826036	6.73550300150294	3.5096294741517e-44	1.25426176853372e-42
TRINITY_DN821998_c10_g2_i1	diff_cells	neoblasts	-9.92734911184319	4.24278049229701	3.91295648070436e-44	1.39659728016469e-42
TRINITY_DN809245_c16_g1_i1	diff_cells	neoblasts	-9.54261500092754	4.91407220231306	3.92118255813154e-44	1.39772977758346e-42
TRINITY_DN816541_c8_g1_i7	diff_cells	neoblasts	4.70829918671599	4.06422942870627	4.48819996830567e-44	1.59778763607855e-42
TRINITY_DN822444_c6_g1_i4	diff_cells	neoblasts	3.72064857788096	3.60850017894876	6.1545842453756e-44	2.18819993330764e-42
TRINITY_DN821487_c6_g1_i2	diff_cells	neoblasts	2.27816000853033	5.89234257723258	6.26252571845505e-44	2.2237191771269e-42
TRINITY_DN807161_c4_g2_i6	diff_cells	neoblasts	2.48091951664034	4.42573560325882	6.57830901710649e-44	2.33285391951516e-42
TRINITY_DN826753_c8_g1_i6	diff_cells	neoblasts	2.89957331354077	6.5440587611216	8.16620519686297e-44	2.89225866773914e-42
TRINITY_DN821744_c4_g9_i1	diff_cells	neoblasts	-4.21932578171754	2.78985162978997	8.87368879505489e-44	3.13881209411782e-42
TRINITY_DN813511_c5_g1_i7	diff_cells	neoblasts	2.69253476712464	4.6644166597677	9.78378126527673e-44	3.45631128453154e-42
TRINITY_DN781220_c0_g1_i1	diff_cells	neoblasts	-2.25709186709876	4.73787307510361	1.07045342136957e-43	3.77676174598262e-42
TRINITY_DN817410_c3_g4_i1	diff_cells	neoblasts	-4.20944035401733	2.69453658871099	1.09023900136064e-43	3.84166891931679e-42
TRINITY_DN806498_c18_g1_i1	diff_cells	neoblasts	-13.1359297311044	3.75754110393614	1.2052203468995e-43	4.24142493836984e-42
TRINITY_DN825963_c1_g1_i1	diff_cells	neoblasts	-9.76663558930352	3.80617977515262	1.2439847413971e-43	4.37228232932468e-42
TRINITY_DN824682_c9_g1_i1	diff_cells	neoblasts	-2.43534736812972	5.96790700394038	1.44582456749887e-43	5.07524788852618e-42
TRINITY_DN816615_c10_g1_i1	diff_cells	neoblasts	4.26213846595122	2.93788248521006	1.6216241769504e-43	5.68513895546577e-42
TRINITY_DN819272_c5_g1_i1	diff_cells	neoblasts	2.58443263082404	3.98587179677772	1.67465315545524e-43	5.86361783962626e-42
TRINITY_DN819713_c5_g4_i6	diff_cells	neoblasts	3.59568080423717	2.96969150819389	1.68689654786019e-43	5.89901964732752e-42
TRINITY_DN814128_c8_g1_i5	diff_cells	neoblasts	2.52102962572514	4.52247258465829	1.68908175387218e-43	5.89920333255789e-42
TRINITY_DN831358_c4_g1_i2	diff_cells	neoblasts	5.75337661630568	2.54947093787054	1.79230224566518e-43	6.25181241076225e-42
TRINITY_DN804373_c2_g1_i1	diff_cells	neoblasts	-10.1610528522804	3.81810608652389	2.00790528671949e-43	6.99504636472894e-42
TRINITY_DN805050_c13_g1_i1	diff_cells	neoblasts	-10.4535464430039	4.74945377845488	2.08911156476196e-43	7.26879433872711e-42
TRINITY_DN97734_c0_g1_i1	diff_cells	neoblasts	-3.26202146884545	4.0817707101606	2.30127890618657e-43	7.99694419899831e-42
TRINITY_DN804373_c22_g1_i1	diff_cells	neoblasts	-11.1040476674833	3.48447255668177	2.38514418825211e-43	8.2779765861031e-42
TRINITY_DN823971_c14_g1_i5	diff_cells	neoblasts	4.42727518474515	2.71469703308013	2.6641194056133e-43	9.23461239081071e-42
TRINITY_DN815672_c17_g1_i5	diff_cells	neoblasts	3.7326654107529	4.57332186932829	2.73373297180738e-43	9.45716563775051e-42
TRINITY_DN822971_c3_g1_i6	diff_cells	neoblasts	2.3145191508104	5.32001460198442	2.73516232609103e-43	9.45716563775051e-42
TRINITY_DN813040_c7_g1_i2	diff_cells	neoblasts	2.31795370001496	5.65492227526648	2.83916977133059e-43	9.80452871969732e-42
TRINITY_DN810073_c4_g2_i4	diff_cells	neoblasts	3.77035288698908	3.35315313526401	3.55611105859879e-43	1.22650359092146e-41
TRINITY_DN826577_c10_g4_i3	diff_cells	neoblasts	-3.21370149785219	4.30645062981396	4.05845818398098e-43	1.3980200725666e-41
TRINITY_DN805356_c0_g2_i1	diff_cells	neoblasts	3.36553932433084	4.87938292067619	4.42516591853169e-43	1.52244420985703e-41
TRINITY_DN822465_c8_g1_i2	diff_cells	neoblasts	2.58242037207317	5.56300686636117	4.50670214444419e-43	1.54857003748411e-41
TRINITY_DN822812_c6_g1_i3	diff_cells	neoblasts	2.66579437276145	3.88671291685452	4.52760920625163e-43	1.55382379967899e-41
TRINITY_DN808167_c8_g1_i3	diff_cells	neoblasts	2.40152223611588	5.90360533268639	4.7351488931438e-43	1.62303535976766e-41
TRINITY_DN816449_c10_g1_i1	diff_cells	neoblasts	3.74824293051399	4.77625112651068	5.76843152545761e-43	1.97475970823865e-41
TRINITY_DN825083_c2_g1_i7	diff_cells	neoblasts	4.16627601455141	3.11673103806932	5.97112929383884e-43	2.04162431887362e-41
TRINITY_DN813417_c8_g1_i3	diff_cells	neoblasts	-3.10886365888033	6.13405692386577	6.6221777256986e-43	2.26143281568579e-41
TRINITY_DN830051_c3_g3_i7	diff_cells	neoblasts	-10.5043931531908	2.88588716540207	7.71779416335351e-43	2.63232927684983e-41
TRINITY_DN820885_c7_g1_i3	diff_cells	neoblasts	-2.87078293660467	5.01518850347349	8.0675108512879e-43	2.74821942927924e-41
TRINITY_DN819018_c8_g1_i7	diff_cells	neoblasts	-3.32687658723616	3.36546669890395	8.22077408489607e-43	2.79698440298044e-41
TRINITY_DN824510_c2_g4_i2	diff_cells	neoblasts	4.03519657183763	2.99105086968538	1.1015908720955e-42	3.74226097058485e-41
TRINITY_DN826938_c3_g1_i22	diff_cells	neoblasts	4.56885755508262	3.01638050245971	1.10349453888474e-42	3.74226097058485e-41
TRINITY_DN814068_c17_g1_i1	diff_cells	neoblasts	-11.5359912940578	3.92889574526276	1.10396766277331e-42	3.74226097058485e-41
TRINITY_DN816105_c7_g6_i1	diff_cells	neoblasts	3.84151862731594	5.26312511473482	1.1319206065221e-42	3.83232018323227e-41
TRINITY_DN827075_c2_g1_i3	diff_cells	neoblasts	4.0946696269832	9.9746465916633	1.22400634054929e-42	4.13902681979632e-41
TRINITY_DN819064_c9_g2_i5	diff_cells	neoblasts	3.41515929615148	3.86951919246247	1.28162784943734e-42	4.32858460845985e-41
TRINITY_DN829064_c3_g1_i1	diff_cells	neoblasts	2.82819757163436	4.90899248604958	1.39508499225619e-42	4.70602999643885e-41
TRINITY_DN829265_c6_g1_i28	diff_cells	neoblasts	2.81829034546357	3.66237233903619	1.41519454245471e-42	4.76805069900606e-41
TRINITY_DN829590_c2_g1_i6	diff_cells	neoblasts	-2.01404506666419	6.25434820894627	1.41794694529633e-42	4.77151222066202e-41
TRINITY_DN818089_c3_g1_i2	diff_cells	neoblasts	4.00273547653245	2.38723591218444	1.69637261006966e-42	5.70150215882588e-41
TRINITY_DN828195_c5_g1_i7	diff_cells	neoblasts	2.64562161387829	4.04161996571889	1.71813399503837e-42	5.76763403358695e-41
TRINITY_DN800731_c0_g1_i4	diff_cells	neoblasts	2.0906786000403	5.53179079898703	2.07850513939057e-42	6.96891280735548e-41
TRINITY_DN811701_c10_g1_i1	diff_cells	neoblasts	-9.48201034875652	3.53201216565335	2.1069470350657e-42	7.05572178413468e-41
TRINITY_DN821624_c10_g1_i2	diff_cells	neoblasts	3.79898697075964	3.82900682407703	2.16744415703098e-42	7.24953722220484e-41
TRINITY_DN824695_c19_g1_i1	diff_cells	neoblasts	3.15466438103707	4.62620208063325	2.3258628318951e-42	7.77001108611718e-41
TRINITY_DN821781_c2_g1_i2	diff_cells	neoblasts	3.75377045794702	9.05990048644955	2.33775135919508e-42	7.80030643506576e-41
TRINITY_DN821729_c3_g1_i1	diff_cells	neoblasts	4.23082346449404	3.3305899368714	2.34975642095081e-42	7.83091715179765e-41
TRINITY_DN818500_c9_g1_i1	diff_cells	neoblasts	2.66094869348783	4.03099732736834	2.433607169379e-42	8.10060263684627e-41
TRINITY_DN810417_c18_g1_i1	diff_cells	neoblasts	-12.8669833824095	3.48857211671986	2.51071247448467e-42	8.34721367268275e-41
TRINITY_DN819206_c16_g1_i4	diff_cells	neoblasts	3.07455991920586	3.28385092537864	2.66282374317631e-42	8.84230102761104e-41
TRINITY_DN826016_c1_g1_i2	diff_cells	neoblasts	1.98993842169276	6.04277873138764	2.67834792671955e-42	8.8831872902865e-41
TRINITY_DN825001_c1_g1_i10	diff_cells	neoblasts	4.36381822181496	2.81505007751823	2.80626408085451e-42	9.29629589706785e-41
TRINITY_DN812003_c23_g1_i1	diff_cells	neoblasts	-8.71125762808669	3.47522301784851	2.87632061072798e-42	9.51697421212282e-41
TRINITY_DN806381_c8_g1_i1	diff_cells	neoblasts	-2.75666319344051	4.17107501374112	2.94308312294962e-42	9.72623921910507e-41
TRINITY_DN819605_c3_g2_i5	diff_cells	neoblasts	2.06822964586479	5.69669553386226	2.97076005926329e-42	9.80598973738446e-41
TRINITY_DN825869_c4_g1_i3	diff_cells	neoblasts	-3.90075853101337	4.74441270689578	3.0432839427193e-42	1.0033406095299e-40
TRINITY_DN826178_c7_g2_i7	diff_cells	neoblasts	2.87990124013796	4.41912076809269	3.24569743300129e-42	1.06880043683629e-40
TRINITY_DN826845_c1_g1_i1	diff_cells	neoblasts	3.23183151560065	3.96514183325685	3.48103535133058e-42	1.14493363677949e-40
TRINITY_DN813195_c8_g1_i1	diff_cells	neoblasts	3.08287644882358	3.34875033079156	3.54825044606425e-42	1.16565505449624e-40
TRINITY_DN813581_c7_g1_i14	diff_cells	neoblasts	-12.6598110456286	7.48598365312483	4.00214293408735e-42	1.31320611743523e-40
TRINITY_DN808697_c3_g1_i5	diff_cells	neoblasts	4.75029751708813	4.28441349630435	4.11868100387334e-42	1.34984401952773e-40
TRINITY_DN816175_c6_g1_i1	diff_cells	neoblasts	5.05931703666374	2.16398597740539	4.536728072123e-42	1.48509390772774e-40
TRINITY_DN818823_c8_g1_i1	diff_cells	neoblasts	5.21593732635109	5.2541580011116	4.62836503466987e-42	1.51330029815607e-40
TRINITY_DN824406_c3_g1_i5	diff_cells	neoblasts	3.16036915882362	3.57596933442013	4.68679187846206e-42	1.53059445277614e-40
TRINITY_DN817262_c10_g1_i2	diff_cells	neoblasts	5.01923337496035	2.2768750413048	4.76741272254857e-42	1.55508730328321e-40
TRINITY_DN790968_c0_g1_i1	diff_cells	neoblasts	2.93728488158363	4.58479861534563	5.01666200410527e-42	1.63446275259783e-40
TRINITY_DN827910_c5_g5_i2	diff_cells	neoblasts	-3.03863765184965	12.3390233072934	5.07953065206515e-42	1.65299879255028e-40
TRINITY_DN815234_c0_g1_i6	diff_cells	neoblasts	3.30676939020327	3.05476422506996	6.13950905006448e-42	1.99559294751861e-40
TRINITY_DN623727_c0_g2_i1	diff_cells	neoblasts	4.60092347701127	5.98310502326644	6.19465777479423e-42	2.01115526653267e-40
TRINITY_DN821151_c5_g1_i1	diff_cells	neoblasts	2.16738756968502	5.30847085363624	6.24338933511518e-42	2.02460014535312e-40
TRINITY_DN811515_c13_g2_i1	diff_cells	neoblasts	3.51090650989836	4.22507304993788	6.5848336753617e-42	2.13282300110281e-40
TRINITY_DN825747_c1_g2_i2	diff_cells	neoblasts	4.97610144114113	4.02767878165764	6.71714361210543e-42	2.17313344391168e-40
TRINITY_DN824410_c5_g1_i9	diff_cells	neoblasts	-2.57666612604531	5.67075009207989	7.15734666178084e-42	2.31284306088224e-40
TRINITY_DN813893_c14_g1_i1	diff_cells	neoblasts	-9.16367937533364	3.47435983564189	7.27593620111417e-42	2.34842090150547e-40
TRINITY_DN823880_c13_g1_i3	diff_cells	neoblasts	3.54069070239762	3.52387672261905	7.57957204184398e-42	2.44357275349005e-40
TRINITY_DN815070_c16_g1_i2	diff_cells	neoblasts	-11.0983165438467	3.49100255482372	8.42839408541257e-42	2.71406063791149e-40
TRINITY_DN814324_c7_g1_i4	diff_cells	neoblasts	2.75285156940409	4.95255682669552	8.89181148282419e-42	2.8599581096093e-40
TRINITY_DN800421_c1_g1_i1	diff_cells	neoblasts	5.0877002830498	2.65064941028265	9.44013160198289e-42	3.03279303417478e-40
TRINITY_DN822767_c10_g1_i17	diff_cells	neoblasts	-3.34155299397097	4.78837281062955	9.66212637391714e-42	3.10051134140281e-40
TRINITY_DN832171_c0_g1_i3	diff_cells	neoblasts	-10.2058090715783	5.5699113877864	1.05239349402963e-41	3.3731467483608e-40
TRINITY_DN827702_c4_g1_i5	diff_cells	neoblasts	2.52831733277708	5.27982225930211	1.13151303871118e-41	3.62254423192014e-40
TRINITY_DN814079_c8_g1_i1	diff_cells	neoblasts	-2.55918682364024	5.92440304331893	1.25372504652755e-41	4.00916630196514e-40
TRINITY_DN804062_c20_g1_i1	diff_cells	neoblasts	-9.22364179348559	3.99314975309853	1.33277402286292e-41	4.2570279730267e-40
TRINITY_DN821931_c6_g1_i11	diff_cells	neoblasts	2.47583800946284	4.5559748167745	1.36822855202946e-41	4.36523298473898e-40
TRINITY_DN800650_c1_g1_i1	diff_cells	neoblasts	-2.3119588042439	7.9832806025192	1.42560777540464e-41	4.54305722067602e-40
TRINITY_DN812907_c8_g1_i9	diff_cells	neoblasts	2.63370184543902	5.21361810161229	1.5546273322863e-41	4.94850939451914e-40
TRINITY_DN812782_c4_g1_i1	diff_cells	neoblasts	2.2014062315397	4.42677733151627	1.85021203961281e-41	5.88261094571608e-40
TRINITY_DN820651_c11_g1_i1	diff_cells	neoblasts	5.85187483211595	2.49707285620002	1.86820724496032e-41	5.93300580974138e-40
TRINITY_DN810521_c8_g1_i1	diff_cells	neoblasts	3.01179933805343	4.31450416917095	2.14592985234843e-41	6.80717495938189e-40
TRINITY_DN799915_c1_g1_i1	diff_cells	neoblasts	4.13828901178024	2.96658057154447	2.14914251200141e-41	6.80955681838154e-40
TRINITY_DN804788_c10_g1_i3	diff_cells	neoblasts	3.49839404191201	2.86488304093132	2.28610249885891e-41	7.22732300681087e-40
TRINITY_DN820474_c6_g1_i2	diff_cells	neoblasts	4.45056353839986	4.00339113560926	2.28621800764958e-41	7.22732300681087e-40
TRINITY_DN827117_c0_g1_i10	diff_cells	neoblasts	8.04801296415748	1.50701119486408	2.39543484712653e-41	7.56394101670856e-40
TRINITY_DN817248_c6_g1_i1	diff_cells	neoblasts	3.44808277010731	2.91636903488003	2.40193594427867e-41	7.57582099825453e-40
TRINITY_DN820765_c21_g1_i1	diff_cells	neoblasts	-9.28166862930475	3.31144685737519	2.59542055202236e-41	8.17675716281212e-40
TRINITY_DN828223_c3_g2_i2	diff_cells	neoblasts	-2.89023999078731	4.4096342291182	2.85051520910382e-41	8.97020491456436e-40
TRINITY_DN823536_c11_g3_i3	diff_cells	neoblasts	-2.9775999218804	6.74533676602921	2.91495539839174e-41	9.16256605396749e-40
TRINITY_DN827117_c0_g1_i17	diff_cells	neoblasts	6.03425957624629	1.79782846922201	2.95399766343098e-41	9.27474794190289e-40
TRINITY_DN805768_c10_g1_i1	diff_cells	neoblasts	6.59779548755794	6.66953721491651	3.19036812610618e-41	1.00055297886874e-39
TRINITY_DN813138_c5_g2_i4	diff_cells	neoblasts	2.79063945906888	5.99608002820357	3.40132701673462e-41	1.06550517112e-39
TRINITY_DN824529_c6_g2_i5	diff_cells	neoblasts	3.86774591852363	2.41294583876992	3.59199688545082e-41	1.12396183086488e-39
TRINITY_DN815634_c5_g1_i1	diff_cells	neoblasts	5.99316189562819	2.02478669917123	5.02257144982416e-41	1.56982315111397e-39
TRINITY_DN809848_c9_g1_i1	diff_cells	neoblasts	-12.2252579952349	2.84705817807184	5.20289509383319e-41	1.6243485461684e-39
TRINITY_DN802239_c0_g1_i2	diff_cells	neoblasts	-2.44778258328356	8.35502823358087	5.27470395934006e-41	1.64491078037548e-39
TRINITY_DN44551_c0_g1_i1	diff_cells	neoblasts	-12.2308335499364	2.85274904160249	5.42337419174037e-41	1.68936884592039e-39
TRINITY_DN813581_c7_g1_i12	diff_cells	neoblasts	-10.6927349214748	9.47647931411994	5.68662198182267e-41	1.76937739751628e-39
TRINITY_DN822477_c3_g2_i1	diff_cells	neoblasts	5.70963506039336	2.63318674948261	5.98296926384237e-41	1.85949340232746e-39
TRINITY_DN813581_c7_g1_i7	diff_cells	neoblasts	-11.4527001552212	5.77099165556778	6.60315564192965e-41	2.04994262863542e-39
TRINITY_DN827952_c2_g1_i4	diff_cells	neoblasts	-3.40776851885708	5.96902202827585	6.79303220226741e-41	2.10652537832869e-39
TRINITY_DN828432_c9_g1_i9	diff_cells	neoblasts	2.24442846972597	5.94784437678997	6.86886547295313e-41	2.12765607891776e-39
TRINITY_DN825874_c2_g1_i8	diff_cells	neoblasts	6.20264313645679	4.99578752382098	7.10114271651862e-41	2.19714439241187e-39
TRINITY_DN817307_c1_g1_i15	diff_cells	neoblasts	-9.00864047719423	5.1256103302294	7.77851586076453e-41	2.40403941033081e-39
TRINITY_DN828031_c3_g3_i3	diff_cells	neoblasts	-3.31820476606419	3.16602428462606	7.79592708265919e-41	2.40673146242674e-39
TRINITY_DN820966_c8_g2_i4	diff_cells	neoblasts	2.44590497164877	5.85071704675021	8.76800497534217e-41	2.70381031909632e-39
TRINITY_DN816971_c8_g1_i2	diff_cells	neoblasts	3.06966523666896	8.45618371255828	9.41357295829739e-41	2.89799615106937e-39
TRINITY_DN823078_c4_g2_i11	diff_cells	neoblasts	4.11047594127436	3.55113010812658	9.4186708355134e-41	2.89799615106937e-39
TRINITY_DN813067_c3_g1_i1	diff_cells	neoblasts	5.26528363992891	3.47860833978446	1.01852541430316e-40	3.13038127611553e-39
TRINITY_DN823027_c9_g1_i2	diff_cells	neoblasts	2.67600375768051	7.04166481682524	1.02594165050597e-40	3.14967502715268e-39
TRINITY_DN808465_c4_g1_i9	diff_cells	neoblasts	2.42673304533872	4.83469239348538	1.04837238971175e-40	3.21496991927014e-39
TRINITY_DN805709_c8_g2_i1	diff_cells	neoblasts	2.5500764944981	7.97247374318341	1.07750192135893e-40	3.30064016021144e-39
TRINITY_DN822124_c4_g1_i17	diff_cells	neoblasts	3.22293382395164	5.25230807246641	1.11638000392623e-40	3.4159499213057e-39
TRINITY_DN826938_c3_g1_i12	diff_cells	neoblasts	4.88920931934529	2.49625038923064	1.13329322689988e-40	3.46387004964393e-39
TRINITY_DN807595_c2_g1_i1	diff_cells	neoblasts	7.85270206864103	1.34705708499127	1.1959144095147e-40	3.65123493174239e-39
TRINITY_DN816990_c7_g1_i3	diff_cells	neoblasts	3.92278209345936	2.34845800160758	1.25351255241849e-40	3.82286777425004e-39
TRINITY_DN816840_c1_g4_i1	diff_cells	neoblasts	-4.19322514351361	2.20397223690673	1.29136317839924e-40	3.93396441384376e-39
TRINITY_DN820500_c3_g1_i5	diff_cells	neoblasts	4.21168980998346	3.39259352307916	1.33708769833454e-40	4.06877698829832e-39
TRINITY_DN824281_c4_g2_i1	diff_cells	neoblasts	3.88822253771293	2.71720643319872	1.41824856615075e-40	4.31100808662592e-39
TRINITY_DN822738_c4_g1_i1	diff_cells	neoblasts	-9.36822355670525	4.87596933269706	1.44139755216827e-40	4.37656396163848e-39
TRINITY_DN791924_c0_g1_i1	diff_cells	neoblasts	2.9051451584446	3.39372071486085	1.54899845126237e-40	4.69811909653163e-39
TRINITY_DN810147_c15_g1_i2	diff_cells	neoblasts	-12.5533313420709	3.17499319415059	1.58405724658149e-40	4.79919030642832e-39
TRINITY_DN795370_c0_g1_i1	diff_cells	neoblasts	3.63549167130315	2.85522476052033	1.72352833530809e-40	5.21603033730384e-39
TRINITY_DN812945_c6_g4_i1	diff_cells	neoblasts	5.18502249013029	3.25914857459283	1.73379452267972e-40	5.2413650592179e-39
TRINITY_DN826938_c3_g1_i14	diff_cells	neoblasts	4.93135129984033	2.07120456661747	1.97020639936329e-40	5.94955013240042e-39
TRINITY_DN827928_c5_g2_i1	diff_cells	neoblasts	2.96011020595333	4.3570234545552	2.01960272011145e-40	6.09206443195232e-39
TRINITY_DN811029_c8_g1_i1	diff_cells	neoblasts	-10.6064421382434	3.75145458879448	2.10814629617354e-40	6.35222600201048e-39
TRINITY_DN829570_c3_g1_i12	diff_cells	neoblasts	2.91891406779619	6.43949264859794	2.17455133179207e-40	6.54518654936893e-39
TRINITY_DN827163_c7_g1_i10	diff_cells	neoblasts	3.24018845698901	7.49432268275651	2.33570007780802e-40	7.0225869404617e-39
TRINITY_DN817512_c8_g2_i2	diff_cells	neoblasts	-2.04946654382656	5.89689733049295	2.43900256835477e-40	7.32521715996321e-39
TRINITY_DN806568_c12_g1_i1	diff_cells	neoblasts	-12.1466327839425	2.76856827720888	2.50360750718799e-40	7.51109406250834e-39
TRINITY_DN811891_c8_g1_i1	diff_cells	neoblasts	4.01326494279535	2.14833994640823	2.54096981259197e-40	7.61492589231923e-39
TRINITY_DN821823_c3_g1_i3	diff_cells	neoblasts	4.41979210773491	3.22739756928199	2.57712543342936e-40	7.71492062923047e-39
TRINITY_DN805631_c6_g1_i13	diff_cells	neoblasts	3.93317286845697	4.35181910538049	2.6215409608542e-40	7.83939940737168e-39
TRINITY_DN826938_c3_g1_i7	diff_cells	neoblasts	4.86937483368924	2.1774580901	3.11301837179946e-40	9.29904980370895e-39
TRINITY_DN817925_c1_g1_i5	diff_cells	neoblasts	3.9731560382971	3.7076106039078	3.32724069136949e-40	9.92824215361073e-39
TRINITY_DN819937_c8_g1_i1	diff_cells	neoblasts	-2.13010492241001	5.63491986580674	3.57571231337801e-40	1.06581657651238e-38
TRINITY_DN822432_c6_g1_i4	diff_cells	neoblasts	-2.05252261853153	8.70066774111602	3.62727412925869e-40	1.08002184811006e-38
TRINITY_DN803903_c3_g1_i1	diff_cells	neoblasts	3.02906873650262	3.54729519660164	3.74726977117793e-40	1.11455085097369e-38
TRINITY_DN830586_c7_g2_i1	diff_cells	neoblasts	4.22702012861905	2.7382660174606	4.03272924715179e-40	1.19809243081076e-38
TRINITY_DN812699_c9_g1_i1	diff_cells	neoblasts	-9.82869646394634	2.97604167426863	4.03681047509354e-40	1.19809243081076e-38
TRINITY_DN805472_c0_g1_i4	diff_cells	neoblasts	4.71343932182117	2.23811268897109	4.07034222647703e-40	1.2067495854939e-38
TRINITY_DN803797_c14_g2_i4	diff_cells	neoblasts	5.21410219574363	2.62080986620081	5.17663471930336e-40	1.5330930724909e-38
TRINITY_DN814868_c1_g1_i3	diff_cells	neoblasts	5.04745008519569	2.51759097373101	5.6646121323632e-40	1.67581642987485e-38
TRINITY_DN810695_c0_g3_i1	diff_cells	neoblasts	4.46286404486295	2.7127347710702	5.92877091573237e-40	1.75209115705206e-38
TRINITY_DN827117_c0_g1_i14	diff_cells	neoblasts	5.56184444958701	1.77622957971483	5.99783903620874e-40	1.77061073191643e-38
TRINITY_DN816706_c5_g1_i4	diff_cells	neoblasts	3.59069567669692	3.02116616892664	6.51462752057474e-40	1.92112059537972e-38
TRINITY_DN824737_c6_g2_i2	diff_cells	neoblasts	2.32872529326863	7.52547465650482	6.52339155462186e-40	1.92165637691582e-38
TRINITY_DN825087_c3_g2_i1	diff_cells	neoblasts	5.25992645447757	2.60897476879252	6.96778990832077e-40	2.05038336866022e-38
TRINITY_DN805331_c17_g1_i1	diff_cells	neoblasts	-11.1407949630928	3.52044172377324	7.07443118744223e-40	2.07955197742656e-38
TRINITY_DN824851_c7_g1_i20	diff_cells	neoblasts	2.08928467487455	7.09286532462821	7.12119150350578e-40	2.09107513989887e-38
TRINITY_DN808612_c10_g1_i4	diff_cells	neoblasts	3.18931218784614	3.69842925588951	7.47816260637829e-40	2.19356793059417e-38
TRINITY_DN807747_c0_g1_i2	diff_cells	neoblasts	3.47195034376002	4.03942240473025	7.57068732202251e-40	2.21835574167865e-38
TRINITY_DN802935_c11_g1_i1	diff_cells	neoblasts	2.605844835694	6.45177360496904	7.80980591341949e-40	2.28600043778938e-38
TRINITY_DN818076_c6_g3_i1	diff_cells	neoblasts	-2.44003284272991	5.33448509153861	8.19075269012834e-40	2.39497262327315e-38
TRINITY_DN817795_c5_g1_i4	diff_cells	neoblasts	-3.21278936337047	3.4689268520542	8.58474535585868e-40	2.50752525119754e-38
TRINITY_DN822796_c7_g2_i7	diff_cells	neoblasts	2.58749133417852	6.61837402866086	9.12479032130294e-40	2.66245596073376e-38
TRINITY_DN826714_c8_g3_i2	diff_cells	neoblasts	3.24941258043252	5.71430286929274	1.00513840866219e-39	2.9297295597476e-38
TRINITY_DN809581_c12_g2_i1	diff_cells	neoblasts	-12.6695115884492	3.29098234289747	1.09176310122543e-39	3.17886938347332e-38
TRINITY_DN829915_c7_g2_i1	diff_cells	neoblasts	-3.738360189698	4.60800444663508	1.09339243602006e-39	3.18026584361209e-38
TRINITY_DN806517_c19_g1_i1	diff_cells	neoblasts	-8.60797654610214	3.17726274695785	1.17830931696996e-39	3.42365693452794e-38
TRINITY_DN829739_c3_g1_i10	diff_cells	neoblasts	2.27003612791675	6.44919914265223	1.20728856639586e-39	3.50417723348121e-38
TRINITY_DN817105_c9_g1_i1	diff_cells	neoblasts	-10.2277182526728	2.61381387337326	1.21401198663965e-39	3.51999848662887e-38
TRINITY_DN811994_c5_g1_i3	diff_cells	neoblasts	3.16887139563075	3.33002623826492	1.22738827083288e-39	3.55505622612654e-38
TRINITY_DN817920_c0_g1_i1	diff_cells	neoblasts	5.38074056488818	3.75715296305995	1.34663011236071e-39	3.89635308974997e-38
TRINITY_DN801762_c16_g1_i3	diff_cells	neoblasts	3.06752989204121	3.96476994797971	1.46632867381161e-39	4.23825678644753e-38
TRINITY_DN825814_c6_g1_i1	diff_cells	neoblasts	2.88185268731038	5.91769184950061	1.50036121533256e-39	4.33209724189082e-38
TRINITY_DN802400_c9_g4_i1	diff_cells	neoblasts	-2.34096165482557	8.60378982029757	1.67189571172791e-39	4.82234695329568e-38
TRINITY_DN809529_c13_g2_i1	diff_cells	neoblasts	2.7801690317342	4.4666238608155	1.8457093872587e-39	5.31814243343365e-38
TRINITY_DN801902_c10_g1_i2	diff_cells	neoblasts	-1.95671732570922	5.369769458528	1.87248053294122e-39	5.38966535085193e-38
TRINITY_DN813223_c7_g1_i1	diff_cells	neoblasts	3.52899353891735	6.30323858335822	1.89316890111984e-39	5.44354937358376e-38
TRINITY_DN823701_c7_g1_i3	diff_cells	neoblasts	2.91191926771368	4.40965177809776	2.05106313964237e-39	5.89142860910152e-38
TRINITY_DN811274_c11_g1_i1	diff_cells	neoblasts	-9.26004319178153	3.83663657386089	2.11016257298881e-39	6.05489698458957e-38
TRINITY_DN808759_c15_g1_i1	diff_cells	neoblasts	-10.5387775011335	6.41202879197068	2.14566298816203e-39	6.15038175290673e-38
TRINITY_DN824532_c3_g1_i8	diff_cells	neoblasts	2.96642513390031	6.48863502833393	2.33851898005646e-39	6.6962498454805e-38
TRINITY_DN824657_c8_g1_i1	diff_cells	neoblasts	-2.03071472719134	4.88204710061098	2.47455829009013e-39	7.07846503228366e-38
TRINITY_DN806598_c14_g1_i1	diff_cells	neoblasts	-10.3408580506482	3.48612219503685	2.69137087034591e-39	7.69070347568576e-38
TRINITY_DN819055_c6_g1_i11	diff_cells	neoblasts	3.48344800303377	3.62176489655995	2.75507792582396e-39	7.86462440724628e-38
TRINITY_DN801874_c9_g1_i14	diff_cells	neoblasts	3.64043642797188	3.62295041289754	2.88241893697597e-39	8.21964847584458e-38
TRINITY_DN815766_c7_g1_i2	diff_cells	neoblasts	-1.95834294569357	6.6083302885975	2.89313125331273e-39	8.24169964962754e-38
TRINITY_DN823229_c6_g2_i2	diff_cells	neoblasts	4.22922754314349	2.55043551583593	3.07330845360005e-39	8.74596554887151e-38
TRINITY_DN820673_c11_g1_i2	diff_cells	neoblasts	-2.09656935637739	4.86452790793394	3.93262179521619e-39	1.1179881960686e-37
TRINITY_DN825571_c4_g2_i7	diff_cells	neoblasts	1.96217113999473	5.90832287860245	3.95518641134954e-39	1.12324857622525e-37
TRINITY_DN821862_c5_g1_i5	diff_cells	neoblasts	4.31327746794203	2.81332479702509	4.19128976741039e-39	1.18907965391117e-37
TRINITY_DN816674_c2_g2_i1	diff_cells	neoblasts	4.11759024123696	2.98935428426129	4.44071277138284e-39	1.25855077837316e-37
TRINITY_DN1007563_c0_g1_i1	diff_cells	neoblasts	5.16830985116229	4.21255381252288	4.60243451172923e-39	1.303049549938e-37
TRINITY_DN824423_c3_g2_i4	diff_cells	neoblasts	2.67980366295803	4.06575742147597	4.84205645584727e-39	1.3694900166175e-37
TRINITY_DN831196_c2_g1_i5	diff_cells	neoblasts	2.71914669339762	10.4213872236846	4.92289540127749e-39	1.39093166184614e-37
TRINITY_DN828431_c2_g1_i1	diff_cells	neoblasts	3.00932843079112	3.70336825991374	5.38822723160134e-39	1.52022225161362e-37
TRINITY_DN815016_c12_g1_i3	diff_cells	neoblasts	-8.7825897380934	9.35575148695119	5.39148269705707e-39	1.52022225161362e-37
TRINITY_DN814101_c7_g1_i5	diff_cells	neoblasts	-2.22384562975281	4.53208893184672	5.59103994394755e-39	1.57488549785675e-37
TRINITY_DN830051_c3_g1_i3	diff_cells	neoblasts	-10.1909493663675	2.57276173441241	5.78753085538389e-39	1.62857467945853e-37
TRINITY_DN815179_c8_g1_i9	diff_cells	neoblasts	-2.61160048154301	4.04585405950509	5.95971259351303e-39	1.67532124033703e-37
TRINITY_DN804363_c6_g1_i1	diff_cells	neoblasts	3.98128951585857	2.37498227493097	6.82884625380801e-39	1.91769255052369e-37
TRINITY_DN826509_c5_g1_i18	diff_cells	neoblasts	2.9964457416452	3.97769697527081	7.13045513228149e-39	2.00036023746489e-37
TRINITY_DN820501_c6_g1_i4	diff_cells	neoblasts	-3.22665503260414	5.15918792326233	7.17189305527586e-39	2.00994664439702e-37
TRINITY_DN804978_c3_g1_i1	diff_cells	neoblasts	-10.419989218563	5.90561020919881	7.38537176295849e-39	2.06767984144934e-37
TRINITY_DN818743_c1_g1_i1	diff_cells	neoblasts	-2.51435245468988	6.56069488985213	7.69104179781221e-39	2.15108096227789e-37
TRINITY_DN824909_c1_g1_i3	diff_cells	neoblasts	-4.00492202191329	4.6812646670904	8.06856933079733e-39	2.2543908713049e-37
TRINITY_DN809898_c16_g1_i2	diff_cells	neoblasts	-12.6773232954692	3.29879621762672	8.09073974836345e-39	2.25830426013604e-37
TRINITY_DN796897_c0_g1_i2	diff_cells	neoblasts	4.05809110019625	3.24677764036348	8.12797312918075e-39	2.2664099266761e-37
TRINITY_DN801957_c1_g1_i1	diff_cells	neoblasts	3.96661157571156	2.34219698989387	8.14534645864687e-39	2.26896705329941e-37
TRINITY_DN98065_c0_g1_i1	diff_cells	neoblasts	6.1797298404061	2.0921351269248	9.3619689870778e-39	2.60524571581045e-37
TRINITY_DN815476_c4_g6_i2	diff_cells	neoblasts	3.73105927054389	2.60176541566971	9.77862170112999e-39	2.71845683291414e-37
TRINITY_DN806547_c3_g1_i1	diff_cells	neoblasts	2.21941623637602	5.54477294403903	9.88427771609098e-39	2.74507034040956e-37
TRINITY_DN825496_c7_g1_i5	diff_cells	neoblasts	-3.24148617213646	2.88216009413614	1.04592909444146e-38	2.90185001818908e-37
TRINITY_DN800750_c0_g1_i1	diff_cells	neoblasts	-2.49351173161676	7.52651029432201	1.12464338897367e-38	3.11711029883776e-37
TRINITY_DN820005_c10_g1_i5	diff_cells	neoblasts	1.96662834301468	5.54153882752405	1.21330669300769e-38	3.35948713065924e-37
TRINITY_DN822104_c5_g1_i2	diff_cells	neoblasts	3.25267673170249	3.05804137362897	1.34004754891796e-38	3.70670552506197e-37
TRINITY_DN812571_c6_g2_i4	diff_cells	neoblasts	-2.64262530447372	5.48049822457823	1.35423987479221e-38	3.74222069696578e-37
TRINITY_DN814910_c5_g1_i2	diff_cells	neoblasts	2.01084813367109	5.61787264612615	1.38469424165369e-38	3.82255762658509e-37
TRINITY_DN828451_c2_g4_i1	diff_cells	neoblasts	2.30413140345189	4.51388165979272	1.47299010227156e-38	4.06225116838821e-37
TRINITY_DN830123_c1_g2_i1	diff_cells	neoblasts	-3.1706911351193	3.5411607786413	1.51437778851251e-38	4.17223147490483e-37
TRINITY_DN814383_c3_g1_i2	diff_cells	neoblasts	-2.83679662164206	6.14688082191865	1.65582281784626e-38	4.55738457357665e-37
TRINITY_DN820017_c8_g1_i1	diff_cells	neoblasts	3.39723414429407	3.097784092525	1.66505776550013e-38	4.57824680432396e-37
TRINITY_DN818559_c5_g1_i4	diff_cells	neoblasts	10.8557269984372	1.51851589853651	1.73374947474426e-38	4.76238770813317e-37
TRINITY_DN818587_c3_g2_i5	diff_cells	neoblasts	2.75540107103522	3.54690511088103	1.78673773689741e-38	4.90307068852373e-37
TRINITY_DN811171_c0_g1_i3	diff_cells	neoblasts	-3.89483753098895	4.7783938810568	1.82961591505292e-38	5.01575875384328e-37
TRINITY_DN811865_c1_g5_i1	diff_cells	neoblasts	-2.31008951519914	5.66850441698028	1.8393007562623e-38	5.03731665534372e-37
TRINITY_DN816092_c0_g1_i1	diff_cells	neoblasts	2.92532822040833	3.71197514587209	1.84737320799644e-38	5.05442040617107e-37
TRINITY_DN809683_c0_g1_i1	diff_cells	neoblasts	-10.2697744771682	3.92146925911319	1.87688759801841e-38	5.13009761351652e-37
TRINITY_DN804552_c16_g1_i1	diff_cells	neoblasts	2.30224373104193	7.16885561209485	1.92900930397653e-38	5.26735699479711e-37
TRINITY_DN816507_c13_g1_i1	diff_cells	neoblasts	-12.2163479313708	2.837995431653	1.99197919673968e-38	5.43393851686552e-37
TRINITY_DN819094_c10_g2_i2	diff_cells	neoblasts	-9.04432769399501	3.39574799654554	2.03074323921169e-38	5.5342254916093e-37
TRINITY_DN806986_c15_g1_i2	diff_cells	neoblasts	-9.61051073391533	4.54158154166908	2.05605791833532e-38	5.59275117713077e-37
TRINITY_DN825059_c9_g1_i10	diff_cells	neoblasts	4.39985505053604	2.9905796947589	2.05626258889483e-38	5.59275117713077e-37
TRINITY_DN819541_c9_g2_i3	diff_cells	neoblasts	-3.43221809254491	3.35236762274177	2.12991072748306e-38	5.78737334311483e-37
TRINITY_DN818689_c5_g1_i9	diff_cells	neoblasts	-12.5552310671067	3.17649078593453	2.19282423969106e-38	5.95247412110838e-37
TRINITY_DN829856_c0_g1_i3	diff_cells	neoblasts	3.17333265256887	4.82133361113701	2.35164856213848e-38	6.3773481252267e-37
TRINITY_DN822289_c12_g1_i1	diff_cells	neoblasts	-11.7064680596575	2.32880035795842	2.47589770079242e-38	6.70771854080499e-37
TRINITY_DN804993_c12_g2_i3	diff_cells	neoblasts	2.44714989049888	4.53047448072273	2.62133014859585e-38	7.09477624660566e-37
TRINITY_DN827606_c2_g4_i2	diff_cells	neoblasts	2.97564338300076	8.88514697534093	2.78566332385711e-38	7.53218310862283e-37
TRINITY_DN830471_c4_g1_i1	diff_cells	neoblasts	5.13021365649039	2.63210111595356	2.79850433258758e-38	7.55951448668995e-37
TRINITY_DN815216_c8_g2_i3	diff_cells	neoblasts	-2.75363507936973	4.80040397843207	3.06547420334317e-38	8.27259335987078e-37
TRINITY_DN820195_c7_g2_i6	diff_cells	neoblasts	2.45810349804285	6.75405197862888	3.13775035137022e-38	8.45938718023896e-37
TRINITY_DN828737_c7_g1_i3	diff_cells	neoblasts	-10.2470900313653	0.882072016126382	3.39000981973769e-38	9.13058048916887e-37
TRINITY_DN825664_c6_g1_i4	diff_cells	neoblasts	3.44636897656094	3.0182166053063	3.45540715282119e-38	9.29766704807265e-37
TRINITY_DN801192_c15_g1_i1	diff_cells	neoblasts	-10.8671108837992	3.26018175495836	3.48392330033089e-38	9.36528692035497e-37
TRINITY_DN376925_c0_g1_i1	diff_cells	neoblasts	5.21945796469488	2.72538868997432	3.86423933247685e-38	1.03775460364701e-36
TRINITY_DN821939_c3_g1_i1	diff_cells	neoblasts	1.85308971716501	6.10035675840482	3.94479218359451e-38	1.05835981174013e-36
TRINITY_DN824724_c7_g4_i5	diff_cells	neoblasts	2.92810177282032	6.69630163841012	4.6560088737772e-38	1.24578993994916e-36
TRINITY_DN807598_c17_g1_i1	diff_cells	neoblasts	-9.77875311334518	2.93501794837179	4.65621195184475e-38	1.24578993994916e-36
TRINITY_DN801306_c0_g1_i1	diff_cells	neoblasts	2.22989033690064	5.81856993703117	4.65690610573525e-38	1.24578993994916e-36
TRINITY_DN824271_c4_g2_i2	diff_cells	neoblasts	3.84160566236977	2.66632794387397	5.8831821166299e-38	1.5723159471314e-36
TRINITY_DN814034_c4_g1_i3	diff_cells	neoblasts	-9.20446182583355	9.44279281618022	6.03465437962112e-38	1.61124106944691e-36
TRINITY_DN830051_c3_g3_i4	diff_cells	neoblasts	-11.4467350356335	2.07014189145783	6.08330947105508e-38	1.62266560538915e-36
TRINITY_DN816762_c15_g1_i1	diff_cells	neoblasts	-11.8499704067607	2.47205096912733	6.15616370460278e-38	1.64000881740057e-36
TRINITY_DN815007_c17_g1_i2	diff_cells	neoblasts	-12.2000980625203	2.82171658333645	6.16018640424856e-38	1.64000881740057e-36
TRINITY_DN820208_c4_g1_i6	diff_cells	neoblasts	2.38320541074956	4.14124386903963	6.94217539439676e-38	1.84641839985008e-36
TRINITY_DN806501_c20_g1_i1	diff_cells	neoblasts	2.19950948968372	5.84067310975771	8.02919262790354e-38	2.13348220250182e-36
TRINITY_DN832095_c9_g1_i2	diff_cells	neoblasts	-10.7724625871471	3.15219709821018	8.0892482040583e-38	2.14737710722127e-36
TRINITY_DN832093_c5_g8_i2	diff_cells	neoblasts	-4.57010889495162	3.57894826990235	8.51507740149462e-38	2.25825077663224e-36
TRINITY_DN807630_c8_g2_i1	diff_cells	neoblasts	2.08678352832606	4.94291567492959	8.86336827234519e-38	2.34836810135383e-36
TRINITY_DN821738_c15_g1_i2	diff_cells	neoblasts	-12.250176736243	2.87186060108437	8.90874728091886e-38	2.35754989068078e-36
TRINITY_DN828459_c5_g1_i22	diff_cells	neoblasts	2.25592930913829	6.14573920630525	8.91506881765697e-38	2.35754989068078e-36
TRINITY_DN811314_c8_g1_i1	diff_cells	neoblasts	4.13470857112735	2.61941490006567	9.9322085606128e-38	2.62401930272312e-36
TRINITY_DN816674_c1_g3_i1	diff_cells	neoblasts	4.65148131780564	2.731149104913	1.02183117270832e-37	2.69702977750811e-36
TRINITY_DN802393_c12_g1_i1	diff_cells	neoblasts	-10.6192037657997	2.99916785360841	1.0274664225039e-37	2.70931827577506e-36
TRINITY_DN822007_c5_g1_i10	diff_cells	neoblasts	2.19329853633962	5.53145702179446	1.0336748177765e-37	2.72309325090626e-36
TRINITY_DN815532_c3_g2_i2	diff_cells	neoblasts	2.98023446026002	3.40063558921096	1.04219606160723e-37	2.74292913987797e-36
TRINITY_DN816966_c7_g1_i1	diff_cells	neoblasts	-10.4757475505671	3.63100478807688	1.05668274895214e-37	2.77841269189782e-36
TRINITY_DN806508_c11_g1_i1	diff_cells	neoblasts	-2.38045955717502	7.05132320335825	1.07494488821176e-37	2.82374649124649e-36
TRINITY_DN815260_c0_g1_i1	diff_cells	neoblasts	3.00774279208376	3.54861083918709	1.39630609049723e-37	3.66444238797379e-36
TRINITY_DN814710_c12_g1_i2	diff_cells	neoblasts	-9.55523006610531	5.41605892335681	1.45616912438875e-37	3.81792361608694e-36
TRINITY_DN810039_c4_g4_i4	diff_cells	neoblasts	3.6612786978217	2.72314727569543	1.50328969140257e-37	3.93773637820894e-36
TRINITY_DN812418_c1_g1_i2	diff_cells	neoblasts	2.12868331076864	4.50947630657663	1.53710582835101e-37	4.02250561192218e-36
TRINITY_DN804077_c7_g1_i1	diff_cells	neoblasts	4.26635956559606	3.06045148343963	1.55596094710972e-37	4.067999599055e-36
TRINITY_DN829725_c3_g2_i7	diff_cells	neoblasts	5.80729612505458	1.85670956375157	1.66503931922463e-37	4.34907012361403e-36
TRINITY_DN825763_c3_g4_i1	diff_cells	neoblasts	6.44534098357684	2.19107573387393	1.98083953697654e-37	5.16905683323661e-36
TRINITY_DN806734_c5_g1_i1	diff_cells	neoblasts	5.78740467267974	1.52588744762155	2.0565685115275e-37	5.36161560766845e-36
TRINITY_DN819538_c9_g1_i11	diff_cells	neoblasts	-4.27273037698692	2.48876792845194	2.25406284726224e-37	5.87096350453116e-36
TRINITY_DN818238_c6_g1_i6	diff_cells	neoblasts	2.57307880478997	5.89910495125205	2.30301601916989e-37	5.99282465722092e-36
TRINITY_DN828325_c4_g1_i8	diff_cells	neoblasts	-8.37346473367322	2.9326587672515	2.36501757720017e-37	6.14837887245621e-36
TRINITY_DN801694_c17_g2_i2	diff_cells	neoblasts	2.24827466295037	5.70642186731714	2.48823604831024e-37	6.4626382471652e-36
TRINITY_DN806983_c18_g1_i1	diff_cells	neoblasts	-10.3351318471788	3.47965515175581	2.54341840582786e-37	6.5997651523081e-36
TRINITY_DN822246_c9_g3_i1	diff_cells	neoblasts	2.17799670315153	5.85051457561136	2.6525376193394e-37	6.87646139536524e-36
TRINITY_DN823582_c7_g1_i1	diff_cells	neoblasts	-3.76914708575841	2.95653445219378	2.69917404335812e-37	6.99081022596712e-36
TRINITY_DN807529_c6_g3_i4	diff_cells	neoblasts	2.16567804966856	4.81717829823326	2.87269446466442e-37	7.43326488185992e-36
TRINITY_DN818690_c7_g1_i2	diff_cells	neoblasts	4.27102628793841	3.62425943625051	2.89320892807815e-37	7.47935066911867e-36
TRINITY_DN826511_c3_g1_i2	diff_cells	neoblasts	-2.14490126221024	5.6499720933363	3.27028054924646e-37	8.4462399881145e-36
TRINITY_DN818102_c6_g1_i4	diff_cells	neoblasts	2.67688217954359	4.09727437309828	3.52791582704315e-37	9.10314176229856e-36
TRINITY_DN815213_c13_g1_i1	diff_cells	neoblasts	3.55667259759158	2.65853009630781	3.61699225754593e-37	9.3242891739029e-36
TRINITY_DN819724_c6_g1_i3	diff_cells	neoblasts	4.23090196275526	2.18917023304081	3.63454889316883e-37	9.36082466796491e-36
TRINITY_DN799750_c1_g1_i1	diff_cells	neoblasts	-1.97236485550928	6.38041255376664	3.81415016846414e-37	9.81425188929178e-36
TRINITY_DN828325_c4_g1_i6	diff_cells	neoblasts	-9.65941565117741	3.71299618860302	4.08792404679394e-37	1.05089281652758e-35
TRINITY_DN827391_c1_g1_i8	diff_cells	neoblasts	2.85742297128707	5.51720797135626	4.41110971121212e-37	1.13292205869859e-35
TRINITY_DN808222_c3_g2_i1	diff_cells	neoblasts	2.41631445029244	4.28233972289881	4.54693075728807e-37	1.16672218624625e-35
TRINITY_DN824810_c3_g1_i1	diff_cells	neoblasts	3.06858778927496	2.94764518304336	4.68973939205227e-37	1.20225098538979e-35
TRINITY_DN812683_c0_g2_i1	diff_cells	neoblasts	-3.16367836898969	8.09962838773192	4.72199176083808e-37	1.20939827867169e-35
TRINITY_DN822701_c9_g1_i2	diff_cells	neoblasts	2.90264334616676	4.82036639934865	5.01631443933624e-37	1.28359180117003e-35
TRINITY_DN829768_c5_g2_i8	diff_cells	neoblasts	2.57694088163606	5.08510396359413	5.12303475256959e-37	1.3096882097119e-35
TRINITY_DN807458_c12_g1_i8	diff_cells	neoblasts	-3.86466709738237	2.85630424681047	5.13240428012629e-37	1.31087197407732e-35
TRINITY_DN803649_c17_g1_i1	diff_cells	neoblasts	3.13782811435755	3.85530223742081	5.26465960621813e-37	1.34341097202583e-35
TRINITY_DN812039_c4_g1_i1	diff_cells	neoblasts	-9.68284830472229	2.8413147483654	5.44529033448344e-37	1.38822281974328e-35
TRINITY_DN811852_c6_g4_i5	diff_cells	neoblasts	4.48618102311691	2.78564367046931	6.7778886665509e-37	1.72636444203927e-35
TRINITY_DN810180_c8_g1_i19	diff_cells	neoblasts	4.2241544726445	2.83101731238252	6.88501376700989e-37	1.75203648398584e-35
TRINITY_DN816338_c9_g1_i11	diff_cells	neoblasts	4.07087021770701	2.869159206776	7.263931848067e-37	1.84676120265975e-35
TRINITY_DN817050_c1_g1_i3	diff_cells	neoblasts	10.6016169748613	1.27069988195786	7.80810086319356e-37	1.98328629914414e-35
TRINITY_DN815079_c3_g1_i1	diff_cells	neoblasts	2.55398984179569	4.32188009083315	8.3022765312069e-37	2.1068740470616e-35
TRINITY_DN832120_c15_g2_i3	diff_cells	neoblasts	-11.6713122825185	2.29337479993016	8.58557049622224e-37	2.17676870298812e-35
TRINITY_DN811548_c8_g1_i3	diff_cells	neoblasts	-3.3471690208002	5.33281843129539	8.78413639389552e-37	2.2250732306918e-35
TRINITY_DN807231_c10_g1_i2	diff_cells	neoblasts	-10.3771833281716	6.56769598710525	9.14851090949768e-37	2.31525123758111e-35
TRINITY_DN810188_c9_g2_i1	diff_cells	neoblasts	-2.96828334637273	6.75979906221805	9.63042035276141e-37	2.43498224294089e-35
TRINITY_DN801183_c1_g1_i1	diff_cells	neoblasts	4.18081284869852	2.75862950254086	9.80123516286127e-37	2.47590836383476e-35
TRINITY_DN814747_c3_g1_i2	diff_cells	neoblasts	-2.91532093267805	10.4876305006942	1.0003152866197e-36	2.52460959335652e-35
TRINITY_DN825755_c3_g1_i4	diff_cells	neoblasts	-7.7817832290748	3.06977608007511	1.07329829841171e-36	2.70633584615918e-35
TRINITY_DN821251_c4_g3_i13	diff_cells	neoblasts	1.95424425530334	5.05280034614763	1.10218962200286e-36	2.7766545659582e-35
TRINITY_DN827193_c5_g1_i12	diff_cells	neoblasts	4.23684210823996	3.94619773395723	1.13529022841181e-36	2.85743976415825e-35
TRINITY_DN820114_c4_g4_i1	diff_cells	neoblasts	-3.42560866042667	3.06857138012524	1.20547811460596e-36	3.03133910255595e-35
TRINITY_DN828604_c8_g1_i3	diff_cells	neoblasts	2.44785521972437	5.14410291644425	1.23464128094524e-36	3.10185399384435e-35
TRINITY_DN817640_c4_g3_i1	diff_cells	neoblasts	3.92494181970974	3.10678146014276	1.27828162902746e-36	3.20857968607337e-35
TRINITY_DN819860_c5_g1_i4	diff_cells	neoblasts	3.05668122089773	3.55373172376607	1.34711966693401e-36	3.37830254823769e-35
TRINITY_DN819420_c0_g1_i10	diff_cells	neoblasts	2.79967668237079	6.18290623199126	1.41864718925415e-36	3.55445651285861e-35
TRINITY_DN822647_c3_g1_i1	diff_cells	neoblasts	-2.08288489829154	4.48857926216469	1.4395385666101e-36	3.60353631592777e-35
TRINITY_DN814932_c3_g1_i3	diff_cells	neoblasts	2.13622661908052	6.17329153426468	1.67467294884317e-36	4.18834796003174e-35
TRINITY_DN827965_c14_g2_i1	diff_cells	neoblasts	5.66780285181777	2.42901124749573	1.68404570869755e-36	4.20798449397316e-35
TRINITY_DN819328_c7_g2_i2	diff_cells	neoblasts	-3.9048838015894	2.52415682233193	1.75943198142303e-36	4.39238700705256e-35
TRINITY_DN819627_c5_g1_i2	diff_cells	neoblasts	2.43366566059059	4.42221222052077	1.97770877150959e-36	4.93285864100331e-35
TRINITY_DN806164_c17_g1_i2	diff_cells	neoblasts	-12.5593826800294	3.18085037339281	1.98914766908721e-36	4.9569201508668e-35
TRINITY_DN819591_c2_g1_i3	diff_cells	neoblasts	3.00832409430037	4.24630622947096	2.01686340193648e-36	5.02146341682853e-35
TRINITY_DN826971_c2_g1_i2	diff_cells	neoblasts	3.94758419471677	2.102902014196	2.13858516264515e-36	5.31973059207981e-35
TRINITY_DN830898_c5_g3_i8	diff_cells	neoblasts	2.48397946803966	5.12778428579352	2.159478188434e-36	5.36687566669119e-35
TRINITY_DN815862_c4_g2_i1	diff_cells	neoblasts	4.44650762298282	1.97418374720544	2.19785205592497e-36	5.45734162647581e-35
TRINITY_DN824860_c7_g1_i3	diff_cells	neoblasts	-8.95663178188062	3.26853914372942	2.24375840355915e-36	5.56633194626455e-35
TRINITY_DN823556_c4_g1_i1	diff_cells	neoblasts	-1.93982852312482	8.92070906902001	2.30075603698842e-36	5.70261762895489e-35
TRINITY_DN827481_c0_g1_i3	diff_cells	neoblasts	2.50880991868625	7.33761962170316	2.61965224228245e-36	6.48721581681064e-35
TRINITY_DN825487_c2_g1_i12	diff_cells	neoblasts	-2.4123103516951	4.1638680769271	2.74325152061024e-36	6.78721648583184e-35
TRINITY_DN819357_c3_g1_i19	diff_cells	neoblasts	-2.16355716430962	4.58447533695595	2.79041464274759e-36	6.89773542743888e-35
TRINITY_DN805738_c6_g1_i8	diff_cells	neoblasts	2.5295437170706	4.14696215605842	2.99476289346919e-36	7.39626217823671e-35
TRINITY_DN813157_c3_g1_i1	diff_cells	neoblasts	2.21815724373788	5.18359823680175	3.3265898955351e-36	8.20845701163214e-35
TRINITY_DN809686_c11_g1_i3	diff_cells	neoblasts	6.07184688223407	6.21987360946531	3.36521845835062e-36	8.29637324210663e-35
TRINITY_DN806734_c5_g1_i3	diff_cells	neoblasts	2.80473067805186	3.15729976777132	3.4020267985709e-36	8.37964944570523e-35
TRINITY_DN806585_c16_g1_i2	diff_cells	neoblasts	-12.3709923570482	2.99240856617514	3.45322759245345e-36	8.4981964799693e-35
TRINITY_DN800988_c0_g1_i1	diff_cells	neoblasts	2.31183219517322	9.31509251628523	3.49694491464622e-36	8.59813273635814e-35
TRINITY_DN829211_c2_g1_i1	diff_cells	neoblasts	1.82303292853765	6.22442134833176	3.59681663882496e-36	8.83583881407968e-35
TRINITY_DN807447_c11_g1_i3	diff_cells	neoblasts	2.80514975170895	11.3773125450205	3.64826412068368e-36	8.95427097091669e-35
TRINITY_DN818072_c7_g1_i1	diff_cells	neoblasts	2.05943203671433	5.30326143482571	4.08987275676228e-36	1.00292526883689e-34
TRINITY_DN814820_c10_g1_i2	diff_cells	neoblasts	-2.91361097036283	4.76567241226727	4.46507170902316e-36	1.09396234316466e-34
TRINITY_DN817517_c6_g3_i2	diff_cells	neoblasts	2.25102007830978	4.38488019372723	4.62128048148688e-36	1.13123220706556e-34
TRINITY_DN799253_c1_g1_i2	diff_cells	neoblasts	5.19694163513574	3.30540745262159	4.805225990744e-36	1.1752197712641e-34
TRINITY_DN817304_c7_g1_i1	diff_cells	neoblasts	-1.94706782259173	7.08125910486316	5.0151329317068e-36	1.22540771939805e-34
TRINITY_DN820889_c18_g1_i2	diff_cells	neoblasts	-11.3568860169614	1.9801458446922	5.01929411835432e-36	1.22540771939805e-34
TRINITY_DN818271_c4_g1_i11	diff_cells	neoblasts	-3.11594523830833	4.53295142313471	5.25096746755509e-36	1.28083784056474e-34
TRINITY_DN808352_c16_g1_i1	diff_cells	neoblasts	-12.3361867282142	2.95758687811314	5.99374350343187e-36	1.46073074051479e-34
TRINITY_DN399197_c0_g1_i1	diff_cells	neoblasts	5.83529366513173	2.92778621196793	6.09045896619446e-36	1.48299459035128e-34
TRINITY_DN809288_c15_g1_i1	diff_cells	neoblasts	2.44059140272324	3.96696339770534	6.72525673330639e-36	1.63612424362347e-34
TRINITY_DN818666_c7_g2_i6	diff_cells	neoblasts	2.66619846067247	4.76738215415584	6.84329828409009e-36	1.66337850471192e-34
TRINITY_DN806585_c16_g1_i1	diff_cells	neoblasts	-12.4104367525489	3.03182589658045	7.23439812478796e-36	1.75689803801369e-34
TRINITY_DN822538_c7_g3_i12	diff_cells	neoblasts	1.91419645495185	5.42139822397054	7.27744023331507e-36	1.76580065169937e-34
TRINITY_DN831623_c4_g1_i2	diff_cells	neoblasts	-2.57738066266132	4.32578086573397	7.29796820273675e-36	1.76922960960474e-34
TRINITY_DN812249_c16_g1_i1	diff_cells	neoblasts	-12.5045926271431	3.12592415136408	7.63742796937653e-36	1.84990275885222e-34
TRINITY_DN813581_c7_g1_i18	diff_cells	neoblasts	-11.8142294027196	8.82304878994001	8.3379542326279e-36	2.01781410348837e-34
TRINITY_DN809141_c5_g1_i1	diff_cells	neoblasts	2.26527044701066	5.18248236647648	8.41437881482866e-36	2.03452912934419e-34
TRINITY_DN829502_c6_g1_i1	diff_cells	neoblasts	3.93307240406066	2.23267797682656	8.52001167902945e-36	2.05827111837235e-34
TRINITY_DN814462_c8_g1_i5	diff_cells	neoblasts	2.31522009587487	4.92300128816266	8.95484947700565e-36	2.16143186198476e-34
TRINITY_DN821437_c10_g1_i2	diff_cells	neoblasts	4.03805709859199	2.15163051130353	9.16443087132737e-36	2.21008999417425e-34
TRINITY_DN810416_c9_g2_i1	diff_cells	neoblasts	-10.5580418686638	2.93761633050548	9.31338637527917e-36	2.24405557949998e-34
TRINITY_DN805868_c12_g1_i5	diff_cells	neoblasts	2.07501666999293	6.64516627945534	9.87325196995972e-36	2.37688444509187e-34
TRINITY_DN822902_c4_g1_i1	diff_cells	neoblasts	3.59820966160414	2.40021873551181	1.08002751228346e-35	2.59779487106719e-34
TRINITY_DN831756_c1_g2_i3	diff_cells	neoblasts	-9.9666650305569	2.34782110421166	1.14112801381549e-35	2.74237549870984e-34
TRINITY_DN801437_c18_g1_i1	diff_cells	neoblasts	-12.104874827849	2.72638715963262	1.15015806992885e-35	2.76167728926231e-34
TRINITY_DN810215_c18_g1_i1	diff_cells	neoblasts	-9.33371907149373	3.65380370333236	1.16458343290401e-35	2.79388918799287e-34
TRINITY_DN812499_c0_g1_i2	diff_cells	neoblasts	2.0747118176316	4.7797371572174	1.24985128510097e-35	2.99585237410554e-34
TRINITY_DN828379_c10_g1_i1	diff_cells	neoblasts	2.14661439443061	4.73364879084273	1.34295437282552e-35	3.21623038153477e-34
TRINITY_DN817050_c1_g1_i16	diff_cells	neoblasts	4.63431798061769	2.0826852426449	1.35859559628837e-35	3.25087480873118e-34
TRINITY_DN818072_c6_g1_i2	diff_cells	neoblasts	3.70279029862614	2.09704544996107	1.52503963790703e-35	3.64599148004721e-34
TRINITY_DN817307_c1_g1_i9	diff_cells	neoblasts	-8.96821911821423	4.21077258240715	1.69341752669357e-35	4.04504509549834e-34
TRINITY_DN817209_c14_g1_i1	diff_cells	neoblasts	-2.64489759667865	4.30948426185695	1.72197347067345e-35	4.10970734877465e-34
TRINITY_DN821772_c6_g1_i3	diff_cells	neoblasts	-3.04620639285126	5.75497600229355	1.75813907414649e-35	4.19240387327293e-34
TRINITY_DN830159_c3_g3_i1	diff_cells	neoblasts	3.80518555126928	2.88622191113646	1.8104838586771e-35	4.31350508310657e-34
TRINITY_DN814083_c9_g1_i2	diff_cells	neoblasts	-4.04207832466945	4.5098859053485	1.8156726186104e-35	4.32214460442187e-34
TRINITY_DN829106_c4_g1_i25	diff_cells	neoblasts	2.79970811607228	8.76328238247708	1.82531093909336e-35	4.34135218282557e-34
TRINITY_DN816872_c0_g1_i5	diff_cells	neoblasts	-2.2706138438136	4.35690088768603	1.91062141550839e-35	4.54035214556508e-34
TRINITY_DN803455_c0_g1_i4	diff_cells	neoblasts	3.76202777133514	6.67505120530061	1.95920538922412e-35	4.65180946535006e-34
TRINITY_DN826539_c10_g1_i1	diff_cells	neoblasts	3.28124130659563	2.72104595797809	2.05443441681032e-35	4.87373159548801e-34
TRINITY_DN802312_c18_g2_i6	diff_cells	neoblasts	3.92679581424509	6.35499795748494	2.06057853271962e-35	4.8841184913074e-34
TRINITY_DN806701_c14_g3_i4	diff_cells	neoblasts	2.29927521697813	4.64952604592266	2.13651137898387e-35	5.05976380599938e-34
TRINITY_DN805182_c6_g5_i1	diff_cells	neoblasts	2.74032002593049	4.26416132731108	2.23059575061957e-35	5.27805894421626e-34
TRINITY_DN811081_c9_g1_i9	diff_cells	neoblasts	2.13997067982674	4.92135930252085	2.39396517594575e-35	5.65978382323378e-34
TRINITY_DN809055_c13_g1_i2	diff_cells	neoblasts	-3.79679403896777	5.27600002929871	2.42715166971129e-35	5.73334264183467e-34
TRINITY_DN817070_c21_g1_i1	diff_cells	neoblasts	-11.4110641423737	2.0337706735109	2.56433533292103e-35	6.05222522559119e-34
TRINITY_DN830051_c3_g1_i2	diff_cells	neoblasts	-8.27054514160202	4.87158445327536	2.61638726570627e-35	6.16981143705892e-34
TRINITY_DN813173_c6_g1_i3	diff_cells	neoblasts	-1.91991645461151	5.63418939193488	2.77231483263624e-35	6.53194212824115e-34
TRINITY_DN810690_c7_g2_i3	diff_cells	neoblasts	4.30034099376072	1.89058094377707	2.80113022973922e-35	6.59421815189929e-34
TRINITY_DN816485_c0_g2_i3	diff_cells	neoblasts	4.1921277272821	2.53063719994031	3.02682273101481e-35	7.11946799001705e-34
TRINITY_DN816374_c0_g1_i2	diff_cells	neoblasts	2.95585351126722	2.92810837636442	3.40563174880704e-35	8.00366863243428e-34
TRINITY_DN802078_c6_g1_i3	diff_cells	neoblasts	-12.3531187068335	2.97438496846037	3.45345410197839e-35	8.10916756492565e-34
TRINITY_DN811245_c11_g2_i4	diff_cells	neoblasts	-4.43949650712653	1.64941407265674	3.49025386780672e-35	8.18862699214603e-34
TRINITY_DN823049_c3_g2_i1	diff_cells	neoblasts	-3.24173320920147	3.42059686448079	3.71708394511258e-35	8.71341178014907e-34
TRINITY_DN808167_c8_g1_i1	diff_cells	neoblasts	2.09894858515629	5.91446659493616	3.75427228930447e-35	8.79313512230746e-34
TRINITY_DN807161_c4_g2_i2	diff_cells	neoblasts	2.37711198028768	6.32124018731688	4.46151600190033e-35	1.04407778450563e-33
TRINITY_DN827166_c9_g3_i1	diff_cells	neoblasts	5.04039215401516	2.13956393554021	4.83290326687844e-35	1.13003328203825e-33
TRINITY_DN810180_c8_g1_i4	diff_cells	neoblasts	4.56825809186574	2.29287018638711	4.90200940226332e-35	1.14522366618248e-33
TRINITY_DN829675_c8_g1_i6	diff_cells	neoblasts	4.50780153377133	2.3740891800889	4.97211453098774e-35	1.16062160372702e-33
TRINITY_DN813831_c4_g3_i5	diff_cells	neoblasts	-2.28405001236911	6.10651869353033	5.66702253444972e-35	1.32171593866285e-33
TRINITY_DN819362_c7_g1_i3	diff_cells	neoblasts	-2.07246380381672	5.90593543623034	5.89347526618718e-35	1.37337337268748e-33
TRINITY_DN822477_c3_g6_i1	diff_cells	neoblasts	4.67995283882415	1.91140960452526	5.93252407867761e-35	1.38130933114732e-33
TRINITY_DN821995_c6_g4_i3	diff_cells	neoblasts	-2.92618272724456	4.23971153570279	6.14177708942893e-35	1.42882839420264e-33
TRINITY_DN811237_c5_g4_i1	diff_cells	neoblasts	-2.61032076492694	13.8414294060997	6.27752667619324e-35	1.45918206210236e-33
TRINITY_DN597222_c0_g1_i1	diff_cells	neoblasts	4.43902184164182	2.10954485265488	6.33757131961498e-35	1.47190226928522e-33
TRINITY_DN812141_c14_g1_i1	diff_cells	neoblasts	-10.7514328650933	6.43672620593118	6.68663690099565e-35	1.55166999428222e-33
TRINITY_DN1264696_c0_g1_i1	diff_cells	neoblasts	-3.29188271212857	2.75088025119647	7.50716638721881e-35	1.73916349633904e-33
TRINITY_DN803455_c0_g1_i3	diff_cells	neoblasts	3.10252512191869	7.89804091984238	7.50718055973688e-35	1.73916349633904e-33
TRINITY_DN815840_c17_g1_i4	diff_cells	neoblasts	-12.068308331153	2.68986414545402	7.6144016353854e-35	1.76252689235477e-33
TRINITY_DN815807_c4_g1_i1	diff_cells	neoblasts	-1.91116735299551	7.82381295725018	7.92692711697475e-35	1.83333387109229e-33
TRINITY_DN809038_c9_g1_i7	diff_cells	neoblasts	4.25987833985611	2.16573524948191	8.04888404763787e-35	1.85998480903685e-33
TRINITY_DN812814_c9_g1_i1	diff_cells	neoblasts	4.63069093220098	2.59840149024645	8.61347461015324e-35	1.98879233047954e-33
TRINITY_DN821660_c15_g1_i2	diff_cells	neoblasts	-9.93048561367495	2.31140416609095	8.83953277179982e-35	2.03928537114892e-33
TRINITY_DN822095_c2_g3_i2	diff_cells	neoblasts	-2.51057119708343	9.29715884182701	8.94592688815482e-35	2.06211069711042e-33
TRINITY_DN826007_c8_g1_i1	diff_cells	neoblasts	2.52541983227691	3.88789227374013	9.09855539889884e-35	2.09554655194788e-33
TRINITY_DN815932_c9_g1_i2	diff_cells	neoblasts	2.31584787227146	5.66496611980205	1.00886116254428e-34	2.3216396520081e-33
TRINITY_DN831134_c8_g1_i5	diff_cells	neoblasts	4.43377969104989	1.87392037569659	1.04270729938873e-34	2.3975333839062e-33
TRINITY_DN826938_c3_g1_i13	diff_cells	neoblasts	4.37313306062119	1.75580489107696	1.18408761692806e-34	2.7203527883594e-33
TRINITY_DN828275_c1_g1_i2	diff_cells	neoblasts	3.59516374135007	2.40609227421843	1.23971151154894e-34	2.84389578547384e-33
TRINITY_DN820455_c2_g1_i2	diff_cells	neoblasts	-2.58097209303868	6.41771309915219	1.2399184112221e-34	2.84389578547384e-33
TRINITY_DN810375_c7_g3_i1	diff_cells	neoblasts	2.85400667740014	3.14999784217942	1.36576703196215e-34	3.12994878799544e-33
TRINITY_DN826266_c9_g1_i3	diff_cells	neoblasts	2.22269237877679	5.32319529597446	1.37214511274917e-34	3.14196241421811e-33
TRINITY_DN817277_c2_g1_i3	diff_cells	neoblasts	-2.63427542567002	7.8242194087453	1.39721664343824e-34	3.19672535766296e-33
TRINITY_DN808722_c8_g1_i9	diff_cells	neoblasts	3.55521299897713	2.95268221309139	1.40117742448693e-34	3.20313791229197e-33
TRINITY_DN800853_c0_g1_i1	diff_cells	neoblasts	4.86260713701104	1.89841490378312	1.47213064911097e-34	3.36256035384464e-33
TRINITY_DN813569_c3_g1_i4	diff_cells	neoblasts	5.36096918444487	1.94902687931826	1.53866102310004e-34	3.51162562375992e-33
TRINITY_DN815319_c5_g1_i1	diff_cells	neoblasts	2.31820566316151	4.84177353939885	1.59978592480203e-34	3.64811858746487e-33
TRINITY_DN811860_c12_g3_i4	diff_cells	neoblasts	3.45951268038697	4.43558560444091	1.68795167002175e-34	3.84599927054955e-33
TRINITY_DN827696_c13_g1_i1	diff_cells	neoblasts	-3.50971024819317	2.93430707107974	1.72099728544967e-34	3.91806633027353e-33
TRINITY_DN805109_c11_g1_i2	diff_cells	neoblasts	-2.53645438151458	6.25098929400089	1.75545428737151e-34	3.99322541471903e-33
TRINITY_DN823309_c4_g1_i1	diff_cells	neoblasts	-1.91570639446763	5.5040729114225	2.03724294003217e-34	4.63041717043796e-33
TRINITY_DN814643_c5_g2_i2	diff_cells	neoblasts	7.16587380055295	1.50037510516278	2.05912128722194e-34	4.67630163594796e-33
TRINITY_DN766297_c0_g2_i1	diff_cells	neoblasts	2.52647454487583	3.99205177850336	2.08711016932928e-34	4.73597657045259e-33
TRINITY_DN820755_c13_g1_i1	diff_cells	neoblasts	3.22716968051714	2.72474825351305	2.16563155176846e-34	4.91012576667766e-33
TRINITY_DN807982_c13_g3_i1	diff_cells	neoblasts	-9.72809568345516	2.87325127500998	2.2923805892745e-34	5.19324647665208e-33
TRINITY_DN822426_c11_g1_i1	diff_cells	neoblasts	4.63376784380932	2.94493760532562	2.58226091491373e-34	5.84516523465046e-33
TRINITY_DN1331624_c3_g1_i2	diff_cells	neoblasts	-9.862161209865	2.25584651167281	2.61448984236283e-34	5.91327911116911e-33
TRINITY_DN407953_c0_g1_i1	diff_cells	neoblasts	2.18385022189632	4.67942370093078	2.67907120476594e-34	6.05439449305807e-33
TRINITY_DN805398_c15_g1_i5	diff_cells	neoblasts	2.58908123988901	4.58737207808016	2.72826442740269e-34	6.16053243480699e-33
TRINITY_DN803455_c0_g1_i2	diff_cells	neoblasts	3.06357420596786	7.85712157927551	2.79713661254109e-34	6.31089688739797e-33
TRINITY_DN812026_c6_g2_i1	diff_cells	neoblasts	2.6660839326857	3.69785281671678	2.80170664309468e-34	6.31605602727318e-33
TRINITY_DN823815_c5_g1_i3	diff_cells	neoblasts	-3.62399772904589	2.68628232372558	3.03042052702117e-34	6.82609627018995e-33
TRINITY_DN830301_c10_g2_i1	diff_cells	neoblasts	4.49027892045138	1.6806663176134	3.04950728277364e-34	6.86350048403594e-33
TRINITY_DN815878_c17_g1_i1	diff_cells	neoblasts	-12.350434729085	2.97165063258936	3.12449894797463e-34	7.02656629267693e-33
TRINITY_DN813630_c14_g1_i1	diff_cells	neoblasts	-11.9939982129405	2.61532279386183	3.3851784844201e-34	7.60661430199385e-33
TRINITY_DN795857_c0_g1_i1	diff_cells	neoblasts	4.00366639317038	2.76774888691823	3.50309227638791e-34	7.8651814494453e-33
TRINITY_DN821883_c4_g1_i1	diff_cells	neoblasts	4.10965039829457	3.22213850790209	3.52306600557081e-34	7.90361141768808e-33
TRINITY_DN814621_c4_g1_i6	diff_cells	neoblasts	1.99590860335323	5.0155310531888	3.56326185988394e-34	7.98730845269445e-33
TRINITY_DN814097_c4_g1_i7	diff_cells	neoblasts	2.54134633242222	6.28641075098615	3.66825967124316e-34	8.2160105883609e-33
TRINITY_DN807140_c15_g1_i2	diff_cells	neoblasts	2.43809378808927	3.62330912485106	3.68745305061051e-34	8.25231705768102e-33
TRINITY_DN806511_c5_g1_i4	diff_cells	neoblasts	2.99709561054771	4.13475840666096	3.89086511179364e-34	8.700502817892e-33
TRINITY_DN831005_c2_g2_i2	diff_cells	neoblasts	-11.9246914379214	2.54617771918061	3.93793236070202e-34	8.79863869381087e-33
TRINITY_DN819859_c16_g1_i2	diff_cells	neoblasts	-10.0579347342738	2.43808830635741	4.04973870332962e-34	9.04114788319617e-33
TRINITY_DN818661_c17_g1_i3	diff_cells	neoblasts	1.84690697040368	6.02383163477116	4.13872728126396e-34	9.23236575218083e-33
TRINITY_DN829497_c3_g2_i11	diff_cells	neoblasts	4.32419617106845	4.39340256483373	4.16535578395223e-34	9.28427931828384e-33
TRINITY_DN808753_c5_g1_i3	diff_cells	neoblasts	3.66209202485475	3.07249194745713	4.28364971778932e-34	9.54026045440985e-33
TRINITY_DN828850_c17_g1_i2	diff_cells	neoblasts	3.00593374978694	2.77373603981451	4.74245707196523e-34	1.05535885010161e-32
TRINITY_DN810604_c9_g7_i1	diff_cells	neoblasts	3.44763530645166	2.64230816730064	4.85060984102927e-34	1.0785588328996e-32
TRINITY_DN822834_c3_g2_i1	diff_cells	neoblasts	2.01467027868433	6.76167700988361	4.86951495043583e-34	1.08189279553418e-32
TRINITY_DN830385_c4_g1_i1	diff_cells	neoblasts	4.2438814142107	2.90259187636657	5.09572313582863e-34	1.13124235682308e-32
TRINITY_DN813395_c9_g1_i2	diff_cells	neoblasts	3.31301403700533	6.28801374521013	5.10128359411123e-34	1.13156860863441e-32
TRINITY_DN825247_c1_g1_i1	diff_cells	neoblasts	3.72677686223872	4.16720784822847	5.10605703703335e-34	1.13171990145336e-32
TRINITY_DN807771_c17_g1_i1	diff_cells	neoblasts	-11.9526758444814	2.57409399891535	5.23131117836389e-34	1.15855323062229e-32
TRINITY_DN802555_c23_g1_i1	diff_cells	neoblasts	-11.5159778824165	2.13797625868914	5.59457725126409e-34	1.23801281077773e-32
TRINITY_DN822593_c5_g1_i19	diff_cells	neoblasts	-2.20225534041695	4.2294694280202	5.82634800540425e-34	1.28827028119494e-32
TRINITY_DN826927_c9_g4_i1	diff_cells	neoblasts	7.19515234330854	1.187790419722	6.129491448372e-34	1.3542161577749e-32
TRINITY_DN811160_c12_g1_i2	diff_cells	neoblasts	-10.7169606036935	7.22250743742727	6.22946454583464e-34	1.37520525779994e-32
TRINITY_DN824598_c8_g1_i7	diff_cells	neoblasts	5.20745707824703	8.30756395031748	6.61843346422474e-34	1.45990819819713e-32
TRINITY_DN827428_c3_g1_i13	diff_cells	neoblasts	-2.24337666409384	4.93104742735104	7.30714339422317e-34	1.61054098348691e-32
TRINITY_DN828367_c2_g2_i15	diff_cells	neoblasts	5.46476068841695	5.48227391685955	7.61233168865715e-34	1.67647059585944e-32
TRINITY_DN831736_c4_g2_i8	diff_cells	neoblasts	-2.12887475111431	4.17803896129306	7.93571075897314e-34	1.74629829199647e-32
TRINITY_DN800041_c1_g1_i1	diff_cells	neoblasts	-3.61528107991787	2.01434739544376	8.11844704486929e-34	1.78509033154316e-32
TRINITY_DN829749_c3_g1_i2	diff_cells	neoblasts	-3.19200994962779	4.85842623964441	8.74870787021609e-34	1.92214462587805e-32
TRINITY_DN816910_c4_g1_i2	diff_cells	neoblasts	4.46189766874374	2.41489427967429	9.77958866018477e-34	2.14693017404263e-32
TRINITY_DN822677_c4_g2_i6	diff_cells	neoblasts	2.98249857459259	5.46728753739631	1.01454826593799e-33	2.22548926123003e-32
TRINITY_DN819986_c2_g2_i4	diff_cells	neoblasts	4.56800763391626	2.82173522102756	1.03532696294045e-33	2.2692693440488e-32
TRINITY_DN827382_c5_g1_i3	diff_cells	neoblasts	-3.79165465813942	4.41570131445221	1.04337390178328e-33	2.28509623889368e-32
TRINITY_DN811171_c0_g1_i7	diff_cells	neoblasts	-3.77588033637209	4.88789937417465	1.05494609974147e-33	2.3086126633662e-32
TRINITY_DN826271_c14_g1_i2	diff_cells	neoblasts	-11.1584310665845	1.78151746581625	1.10578795251066e-33	2.41796051813418e-32
TRINITY_DN813630_c7_g1_i1	diff_cells	neoblasts	-9.11673969962185	2.26937697595769	1.12972522909608e-33	2.46835146619484e-32
TRINITY_DN826682_c2_g2_i3	diff_cells	neoblasts	5.46797785169547	1.23376130808184	1.13892342182722e-33	2.48648467017859e-32
TRINITY_DN806126_c6_g1_i5	diff_cells	neoblasts	2.65063019785976	7.28222260869548	1.20527879354496e-33	2.62927576563464e-32
TRINITY_DN823593_c4_g1_i3	diff_cells	neoblasts	3.62045553534337	3.50702852893267	1.26026916922773e-33	2.74706899054438e-32
TRINITY_DN827324_c10_g1_i5	diff_cells	neoblasts	-3.83837961027498	3.83968673372233	1.27672865086605e-33	2.78075521351226e-32
TRINITY_DN810778_c14_g1_i1	diff_cells	neoblasts	3.7605989496107	2.15033356256883	1.3353495033681e-33	2.9061449734591e-32
TRINITY_DN826292_c1_g2_i5	diff_cells	neoblasts	4.95939957019116	1.81345649246708	1.3443367013145e-33	2.92340389112109e-32
TRINITY_DN813541_c5_g5_i1	diff_cells	neoblasts	2.55244027527785	5.85937535721352	1.42680927121195e-33	3.10031196001521e-32
TRINITY_DN819123_c19_g1_i1	diff_cells	neoblasts	-9.88805761574344	2.26888372353068	1.44239664781687e-33	3.13172163856064e-32
TRINITY_DN822070_c6_g2_i11	diff_cells	neoblasts	2.73567762402365	5.09517816783657	1.46977980013272e-33	3.18867286678204e-32
TRINITY_DN807589_c8_g1_i8	diff_cells	neoblasts	11.241728457997	1.89503138064136	1.48905428538729e-33	3.22795694264089e-32
TRINITY_DN824592_c3_g1_i1	diff_cells	neoblasts	5.2819420050122	3.53223255242505	1.55062576171425e-33	3.35879868400766e-32
TRINITY_DN814346_c4_g1_i1	diff_cells	neoblasts	3.5976298025174	6.05177234455938	1.55660840746103e-33	3.36911933949763e-32
TRINITY_DN818543_c8_g1_i2	diff_cells	neoblasts	2.2204495322181	4.99385091304627	1.58022759172014e-33	3.41756649058411e-32
TRINITY_DN829722_c9_g1_i2	diff_cells	neoblasts	2.64873303063551	5.2940335011165	1.65308261854474e-33	3.57233736809111e-32
TRINITY_DN825522_c6_g1_i1	diff_cells	neoblasts	2.60040661800168	3.32671371334354	1.69742816624284e-33	3.66530526982383e-32
TRINITY_DN822796_c7_g2_i1	diff_cells	neoblasts	2.56113370691432	4.47736470047796	1.7446625462418e-33	3.7643612083927e-32
TRINITY_DN822146_c4_g1_i3	diff_cells	neoblasts	5.35931522375703	1.95233278155286	1.80204513228309e-33	3.88514188652241e-32
TRINITY_DN812533_c11_g4_i1	diff_cells	neoblasts	3.48673366297252	4.15025035690343	1.9335793023411e-33	4.16547796589229e-32
TRINITY_DN827117_c0_g1_i15	diff_cells	neoblasts	5.88729421330568	2.21182884140257	2.10238325041429e-33	4.52560490970504e-32
TRINITY_DN805291_c15_g1_i2	diff_cells	neoblasts	-1.82818286834124	7.17695998148179	2.404005484269e-33	5.17085503113257e-32
TRINITY_DN822133_c8_g2_i1	diff_cells	neoblasts	1.99601170663082	4.51236110177229	2.6080464963629e-33	5.60537483573381e-32
TRINITY_DN831239_c2_g1_i1	diff_cells	neoblasts	5.58310513405589	1.46474323384696	2.80812936648621e-33	6.03071944148874e-32
TRINITY_DN809849_c3_g1_i6	diff_cells	neoblasts	2.13585018061913	4.27714640665911	2.91052065850186e-33	6.24576508415981e-32
TRINITY_DN802535_c7_g1_i1	diff_cells	neoblasts	-11.3430122437557	1.96571107887116	3.31972581113924e-33	7.11836710557539e-32
TRINITY_DN816090_c12_g1_i1	diff_cells	neoblasts	3.84932901824386	2.22531291910424	3.35808901273019e-33	7.19505036259719e-32
TRINITY_DN823356_c0_g3_i1	diff_cells	neoblasts	1.75639252434002	5.44433847634941	3.4151318069342e-33	7.31160688170332e-32
TRINITY_DN804039_c8_g2_i1	diff_cells	neoblasts	3.94408747255253	1.83632920438016	3.47869385123483e-33	7.43888577377047e-32
TRINITY_DN802879_c17_g1_i1	diff_cells	neoblasts	3.5664239663195	2.95878016033123	3.47996030196269e-33	7.43888577377047e-32
TRINITY_DN810160_c6_g1_i1	diff_cells	neoblasts	2.29805386517931	3.88290218422182	4.2357448659061e-33	9.04748561666631e-32
TRINITY_DN818214_c8_g1_i2	diff_cells	neoblasts	3.24168587030283	2.95493214220968	4.26703798922826e-33	9.10729458487986e-32
TRINITY_DN812623_c0_g2_i2	diff_cells	neoblasts	3.9853773730827	2.79551022907812	4.34061329164599e-33	9.25718614188279e-32
TRINITY_DN795874_c0_g1_i2	diff_cells	neoblasts	4.49415093998628	3.07318423209881	4.38731319403827e-33	9.34957397999173e-32
TRINITY_DN797831_c0_g1_i1	diff_cells	neoblasts	3.74086531956892	2.57196310197107	4.56769973068424e-33	9.72649285992739e-32
TRINITY_DN809140_c16_g1_i1	diff_cells	neoblasts	-9.38375328518513	5.07128533146019	4.9747445727054e-33	1.05851084327388e-31
TRINITY_DN825165_c5_g1_i1	diff_cells	neoblasts	-2.72253324314067	3.29785920369314	5.12422057476132e-33	1.0894778271981e-31
TRINITY_DN827411_c5_g1_i4	diff_cells	neoblasts	2.49913961650824	5.61269680122509	5.13646767793819e-33	1.09124295268394e-31
TRINITY_DN820681_c7_g1_i3	diff_cells	neoblasts	4.7873149235668	1.52564277979895	5.17588801677204e-33	1.09877389433562e-31
TRINITY_DN827614_c6_g1_i4	diff_cells	neoblasts	1.89436632342645	5.78935066457842	5.3252364174319e-33	1.12961169127748e-31
TRINITY_DN828073_c6_g1_i24	diff_cells	neoblasts	1.87370585512075	6.0129440795246	5.39872597501446e-33	1.14432305896456e-31
TRINITY_DN806224_c2_g1_i1	diff_cells	neoblasts	-2.22777480256245	4.97257165262251	5.81750347010023e-33	1.23214367141227e-31
TRINITY_DN819514_c0_g1_i2	diff_cells	neoblasts	3.38982125898097	3.1501948748851	6.07049642844727e-33	1.28474370089732e-31
TRINITY_DN819457_c4_g1_i3	diff_cells	neoblasts	2.05332084532064	4.6696616827177	6.26495316720168e-33	1.32488432383766e-31
TRINITY_DN801088_c0_g1_i1	diff_cells	neoblasts	4.21501109818419	5.15473852072483	6.60084643482582e-33	1.39485113241953e-31
TRINITY_DN1245760_c0_g1_i1	diff_cells	neoblasts	5.48474133000652	2.18416737665227	6.95532918273984e-33	1.46863633987608e-31
TRINITY_DN813620_c12_g1_i1	diff_cells	neoblasts	2.08982618895493	4.94154989977715	7.58281948183909e-33	1.59991128670596e-31
TRINITY_DN830051_c3_g3_i8	diff_cells	neoblasts	-9.05527197124308	2.22000249644338	7.76864292961862e-33	1.63786914692211e-31
TRINITY_DN822538_c5_g1_i1	diff_cells	neoblasts	4.61835330843491	1.54980971985491	8.30852789193e-33	1.75035940608283e-31
TRINITY_DN808065_c6_g1_i5	diff_cells	neoblasts	2.91507148760164	4.19467051847807	8.41961654285194e-33	1.77241258136855e-31
TRINITY_DN829180_c0_g1_i3	diff_cells	neoblasts	3.96184775759479	3.15830539180404	8.43620221737027e-33	1.77455353258311e-31
TRINITY_DN820094_c15_g3_i1	diff_cells	neoblasts	3.39213929313929	2.66163625922534	8.74229395668051e-33	1.83754250103145e-31
TRINITY_DN809473_c8_g2_i1	diff_cells	neoblasts	-2.10994699212289	4.5099675853676	9.21102249087272e-33	1.9345944807899e-31
TRINITY_DN810521_c7_g1_i1	diff_cells	neoblasts	2.45160289577845	4.21485715666624	9.38872138972534e-33	1.97042050349918e-31
TRINITY_DN828658_c5_g1_i1	diff_cells	neoblasts	-1.90474912509395	6.71846654688598	9.64481904981454e-33	2.02263335661046e-31
TRINITY_DN822795_c10_g1_i3	diff_cells	neoblasts	3.15767677404969	2.97004180420846	9.78272415061127e-33	2.04999949037923e-31
TRINITY_DN824623_c12_g1_i2	diff_cells	neoblasts	4.20718845541931	2.54161161892857	9.89245057832784e-33	2.07142373540595e-31
TRINITY_DN819236_c4_g2_i9	diff_cells	neoblasts	-3.38043712067719	4.23124748756355	1.02423951517055e-32	2.1426772293579e-31
TRINITY_DN805663_c3_g8_i2	diff_cells	neoblasts	-3.46042048359989	2.97613535543706	1.02482266528343e-32	2.1426772293579e-31
TRINITY_DN819914_c2_g1_i6	diff_cells	neoblasts	3.37137162795158	2.64027849304187	1.04746110665215e-32	2.18835511111066e-31
TRINITY_DN827831_c3_g1_i8	diff_cells	neoblasts	2.3888455769421	7.04063485801507	1.09466300790665e-32	2.28524328012873e-31
TRINITY_DN826373_c2_g1_i3	diff_cells	neoblasts	4.23646986596623	1.61981169953413	1.10328042810485e-32	2.30149622336413e-31
TRINITY_DN827262_c4_g1_i11	diff_cells	neoblasts	-2.34769862255896	5.08200134126301	1.11248694713264e-32	2.31895263335613e-31
TRINITY_DN818313_c5_g1_i3	diff_cells	neoblasts	2.285972443392	7.05558352931712	1.15285893180802e-32	2.40129750848957e-31
TRINITY_DN818539_c9_g1_i2	diff_cells	neoblasts	4.65973015022542	1.98830632242584	1.15955016043949e-32	2.41341738058064e-31
TRINITY_DN826252_c4_g1_i2	diff_cells	neoblasts	-3.48776771404579	2.28588667523967	1.19043388162213e-32	2.47583395485336e-31
TRINITY_DN815101_c2_g2_i1	diff_cells	neoblasts	2.4785263409701	4.2677901452168	1.20352083220177e-32	2.50117128020535e-31
TRINITY_DN816066_c2_g1_i1	diff_cells	neoblasts	2.55260369733619	3.915596716545	1.24129160016384e-32	2.57773025166156e-31
TRINITY_DN818148_c18_g1_i1	diff_cells	neoblasts	-9.16471835328855	2.81747575099712	1.3844690278024e-32	2.87290305911794e-31
TRINITY_DN827840_c3_g1_i3	diff_cells	neoblasts	2.78369753781268	3.89397599366008	1.42620510097655e-32	2.95729080195744e-31
TRINITY_DN816706_c5_g1_i2	diff_cells	neoblasts	3.01151967951519	3.59687469654977	1.44467914666105e-32	2.99335354874841e-31
TRINITY_DN814412_c16_g1_i14	diff_cells	neoblasts	3.26849302590073	3.88991628415778	1.51777852265042e-32	3.14246045771208e-31
TRINITY_DN823155_c1_g2_i1	diff_cells	neoblasts	4.40138931135218	3.90088127580434	1.53827256518329e-32	3.18250990467727e-31
TRINITY_DN814275_c2_g3_i1	diff_cells	neoblasts	3.41177547048517	3.14915897173996	1.55700385851658e-32	3.21885528628006e-31
TRINITY_DN803109_c10_g1_i16	diff_cells	neoblasts	9.94067936305417	0.634549602249818	1.56292739019064e-32	3.2286881658001e-31
TRINITY_DN809550_c14_g1_i3	diff_cells	neoblasts	4.45011115448867	2.00252162373015	1.5775676905454e-32	3.25649999165495e-31
TRINITY_DN804664_c12_g1_i2	diff_cells	neoblasts	-11.5406853743384	2.16240445246202	1.63089237554695e-32	3.36406517524268e-31
TRINITY_DN821681_c7_g2_i1	diff_cells	neoblasts	5.02442482673345	2.07521034195378	1.65215739835476e-32	3.40538940356863e-31
TRINITY_DN824451_c8_g1_i3	diff_cells	neoblasts	2.34390225240978	4.08039594105384	1.67271617660499e-32	3.44519748034777e-31
TRINITY_DN829819_c5_g1_i3	diff_cells	neoblasts	-11.0246370567412	1.64780164308156	1.68538977964446e-32	3.46871776002571e-31
TRINITY_DN1123841_c0_g1_i1	diff_cells	neoblasts	5.90939393281912	4.08271994876999	1.72824803815332e-32	3.55428022181109e-31
TRINITY_DN816999_c4_g3_i2	diff_cells	neoblasts	-9.88596267672421	0.525909751264633	1.8443150333066e-32	3.79016330878856e-31
TRINITY_DN814268_c2_g1_i1	diff_cells	neoblasts	2.04113598562004	4.47844178334758	1.93774293260988e-32	3.97920618106325e-31
TRINITY_DN798528_c0_g1_i1	diff_cells	neoblasts	6.36848398052643	1.08129789116535	1.97511235151575e-32	4.05293640617783e-31
TRINITY_DN809999_c2_g3_i2	diff_cells	neoblasts	2.49331338298015	3.55277574921495	2.023920220901e-32	4.15001165532561e-31
TRINITY_DN819103_c1_g3_i6	diff_cells	neoblasts	2.43680658562828	4.37777550025797	2.02958887487338e-32	4.15855243465723e-31
TRINITY_DN805616_c0_g1_i1	diff_cells	neoblasts	4.20790213636357	1.89782285576604	2.03576633495469e-32	4.16812232355156e-31
TRINITY_DN810527_c9_g7_i2	diff_cells	neoblasts	3.50131307183111	2.73627668375016	2.05786063048655e-32	4.21024281803908e-31
TRINITY_DN828938_c3_g1_i3	diff_cells	neoblasts	-10.196684817174	2.59021328927984	2.08030357409269e-32	4.25301383318389e-31
TRINITY_DN821622_c6_g1_i15	diff_cells	neoblasts	2.56022016154541	4.39573517878207	2.12899888857691e-32	4.34935289932984e-31
TRINITY_DN803474_c8_g2_i1	diff_cells	neoblasts	-3.6563191286383	6.55640265886984	2.16181183503686e-32	4.41312746634351e-31
TRINITY_DN829291_c1_g1_i1	diff_cells	neoblasts	3.11011083329936	3.7135541861427	2.21412074240357e-32	4.51657771796645e-31
TRINITY_DN805934_c13_g1_i11	diff_cells	neoblasts	1.85131415794354	5.86367146347489	2.31648410109034e-32	4.72190616951069e-31
TRINITY_DN814535_c11_g1_i1	diff_cells	neoblasts	1.99004809310159	4.37932244081727	2.56398577808301e-32	5.22256337316304e-31
TRINITY_DN827641_c1_g1_i1	diff_cells	neoblasts	-1.85785009325625	5.76875663968777	2.61238170643491e-32	5.31722519364946e-31
TRINITY_DN800756_c0_g1_i1	diff_cells	neoblasts	4.41663267505681	2.96528330865922	2.66392903997195e-32	5.41815743931354e-31
TRINITY_DN806966_c21_g1_i1	diff_cells	neoblasts	-9.43620075470492	1.81880027208208	2.84807773525297e-32	5.78844072261809e-31
TRINITY_DN825256_c6_g1_i5	diff_cells	neoblasts	-1.76536546209177	6.33156823634439	2.9639912321224e-32	6.01960069542861e-31
TRINITY_DN808202_c1_g1_i7	diff_cells	neoblasts	-2.98704318226187	2.6015595051683	3.12655100967756e-32	6.34508638875209e-31
TRINITY_DN822440_c1_g2_i3	diff_cells	neoblasts	-2.78126840838952	7.88879195514377	3.2108048486733e-32	6.51129566855955e-31
TRINITY_DN824657_c8_g1_i8	diff_cells	neoblasts	-2.32037153067424	4.34412522736561	3.23099203422303e-32	6.54743374788595e-31
TRINITY_DN821983_c6_g1_i12	diff_cells	neoblasts	2.31487089753572	5.67965478509438	3.37008370493637e-32	6.82429614657724e-31
TRINITY_DN821354_c6_g1_i9	diff_cells	neoblasts	2.31832865808746	4.03354886197437	3.43115831639934e-32	6.94288735844346e-31
TRINITY_DN763459_c0_g1_i1	diff_cells	neoblasts	4.74727799532025	3.47621665661274	3.75031815793496e-32	7.58315428118706e-31
TRINITY_DN824031_c4_g2_i16	diff_cells	neoblasts	2.14841843109749	5.69957607977912	3.87758694948799e-32	7.83476498245343e-31
TRINITY_DN812491_c13_g1_i1	diff_cells	neoblasts	-11.7743223567152	2.39572675203437	4.28385332407866e-32	8.64931874433137e-31
TRINITY_DN812832_c13_g1_i2	diff_cells	neoblasts	2.84107696969771	3.06783118001666	4.58740883541606e-32	9.25545702381063e-31
TRINITY_DN821681_c7_g1_i10	diff_cells	neoblasts	3.71880450498383	2.13531949154364	4.74273152361673e-32	9.56185835821883e-31
TRINITY_DN821301_c6_g1_i2	diff_cells	neoblasts	1.93760227935344	6.85287149745696	4.81078090296639e-32	9.69198911558291e-31
TRINITY_DN830051_c3_g3_i3	diff_cells	neoblasts	-11.6721901331761	2.29346125938105	5.06225204352752e-32	1.0191190231151e-30
TRINITY_DN824031_c4_g2_i22	diff_cells	neoblasts	-2.72504748126845	2.8700881644257	5.37732152625951e-32	1.08176065991174e-30
TRINITY_DN804928_c13_g1_i1	diff_cells	neoblasts	-9.66945694224195	2.05050970476554	5.51964168757027e-32	1.10958436569681e-30
TRINITY_DN821118_c15_g1_i2	diff_cells	neoblasts	-11.7710722419592	2.39233174821924	5.62070666999217e-32	1.12908037181302e-30
TRINITY_DN803080_c15_g1_i2	diff_cells	neoblasts	-8.8477373223662	2.4894653315501	5.7014693399062e-32	1.14447273883269e-30
TRINITY_DN814869_c1_g1_i2	diff_cells	neoblasts	3.93637401273521	2.43623735410472	5.87436067707038e-32	1.17832263008299e-30
TRINITY_DN819998_c10_g1_i1	diff_cells	neoblasts	2.19336328045288	4.16592724514225	6.07774881874067e-32	1.21823630489265e-30
TRINITY_DN831062_c8_g2_i2	diff_cells	neoblasts	1.76359612602632	6.9891616293202	6.34318441261087e-32	1.27052008716314e-30
TRINITY_DN819888_c5_g2_i1	diff_cells	neoblasts	4.58933829210396	1.50292124261091	6.66936699476459e-32	1.33488683387976e-30
TRINITY_DN826938_c3_g1_i18	diff_cells	neoblasts	4.17124600625175	3.93892521875573	6.68232242036955e-32	1.33651280166191e-30
TRINITY_DN807323_c16_g1_i6	diff_cells	neoblasts	2.16967697632915	4.88699641411676	6.79121503485219e-32	1.35731068698733e-30
TRINITY_DN819071_c4_g2_i1	diff_cells	neoblasts	-3.11004157733177	6.13036469202035	7.22035508745675e-32	1.44203784891077e-30
TRINITY_DN826782_c2_g2_i1	diff_cells	neoblasts	3.08262932974385	4.38203133423268	7.41730536642336e-32	1.48030363449233e-30
TRINITY_DN829564_c7_g1_i3	diff_cells	neoblasts	4.68049212387891	2.96480063855447	7.43188152670286e-32	1.48214329423308e-30
TRINITY_DN796191_c0_g1_i1	diff_cells	neoblasts	4.36160370490096	1.56570503306961	7.44082955836033e-32	1.48285869174211e-30
TRINITY_DN826732_c4_g3_i2	diff_cells	neoblasts	-1.93533287904969	5.9342526056568	7.80832679369823e-32	1.55497571951394e-30
TRINITY_DN819735_c3_g1_i12	diff_cells	neoblasts	2.03135929839249	6.2512428574781	8.56778116192542e-32	1.70498845122316e-30
TRINITY_DN808039_c8_g2_i1	diff_cells	neoblasts	5.66371131035586	4.35994714610544	9.22271062263405e-32	1.83399998945133e-30
TRINITY_DN821528_c5_g1_i8	diff_cells	neoblasts	-2.03318339141978	5.39902851302374	9.37140154461886e-32	1.86222944055821e-30
TRINITY_DN805394_c6_g1_i1	diff_cells	neoblasts	-3.73563851045623	2.15614187201231	1.02653522389856e-31	2.03840565888428e-30
TRINITY_DN390609_c0_g1_i1	diff_cells	neoblasts	5.15491453274989	3.79885364984302	1.06380169832249e-31	2.11089087355083e-30
TRINITY_DN817970_c9_g1_i2	diff_cells	neoblasts	4.40863993435316	1.74080639623009	1.06511005601496e-31	2.11197198992328e-30
TRINITY_DN828865_c4_g1_i4	diff_cells	neoblasts	2.17638791741623	4.78523363950054	1.08282970027762e-31	2.145569651818e-30
TRINITY_DN822179_c4_g1_i2	diff_cells	neoblasts	2.02418230835111	4.50473152170576	1.08609883665922e-31	2.15050679461924e-30
TRINITY_DN820475_c4_g1_i6	diff_cells	neoblasts	3.60387493573973	3.91213403490338	1.12773056360034e-31	2.23134156793627e-30
TRINITY_DN810674_c11_g3_i1	diff_cells	neoblasts	2.0463431430068	5.29964077870677	1.18350907541801e-31	2.3400317752064e-30
TRINITY_DN821061_c10_g2_i2	diff_cells	neoblasts	2.25169851024052	4.03438006109604	1.18836694714868e-31	2.3479584375057e-30
TRINITY_DN827478_c2_g4_i2	diff_cells	neoblasts	4.34175397584818	2.0210224253895	1.34874998132686e-31	2.66293884607296e-30
TRINITY_DN813874_c7_g2_i2	diff_cells	neoblasts	3.54502740554009	3.18254824064203	1.37294524938425e-31	2.70877593032936e-30
TRINITY_DN827622_c1_g1_i10	diff_cells	neoblasts	2.57530323992867	3.86209404381286	1.38233776531826e-31	2.725363145151e-30
TRINITY_DN809714_c11_g1_i1	diff_cells	neoblasts	-9.79645700676451	2.17678781042214	1.42255031724072e-31	2.80264703170908e-30
TRINITY_DN821076_c14_g1_i1	diff_cells	neoblasts	4.71456192939802	2.8002474925289	1.43536696729505e-31	2.8258851019465e-30
TRINITY_DN806511_c5_g1_i5	diff_cells	neoblasts	3.50170407656917	2.05466566389266	1.47896069720197e-31	2.90963953380539e-30
TRINITY_DN797394_c0_g1_i1	diff_cells	neoblasts	3.85160782591173	2.15012213626311	1.55753494845921e-31	3.06204507529e-30
TRINITY_DN824447_c6_g1_i4	diff_cells	neoblasts	2.71501502159827	3.38747638632408	1.59293704495754e-31	3.12941985799506e-30
TRINITY_DN826639_c2_g1_i2	diff_cells	neoblasts	-2.46049707290745	8.49211427063875	1.6741450703927e-31	3.28662361902999e-30
TRINITY_DN826547_c10_g1_i5	diff_cells	neoblasts	-8.99176912440402	11.1176927907647	1.69684736903858e-31	3.32882943794158e-30
TRINITY_DN814879_c10_g2_i1	diff_cells	neoblasts	3.15297984934233	2.44189338900568	1.7174244827135e-31	3.36680925700482e-30
TRINITY_DN821695_c8_g2_i2	diff_cells	neoblasts	2.75918789857154	4.06260939452015	1.72079171574427e-31	3.3710212216149e-30
TRINITY_DN820422_c1_g1_i2	diff_cells	neoblasts	2.37206865663723	4.50029118845118	1.84828400072032e-31	3.61821541004422e-30
TRINITY_DN803489_c11_g1_i7	diff_cells	neoblasts	2.67134083203164	4.8586035715132	1.85530354512994e-31	3.62938835656572e-30
TRINITY_DN816925_c4_g1_i7	diff_cells	neoblasts	-11.6710620947125	2.29208700574529	1.90465240211033e-31	3.7232925862031e-30
TRINITY_DN817226_c0_g1_i4	diff_cells	neoblasts	2.14942817643028	5.36285812647672	1.95914943110515e-31	3.82712093317793e-30
TRINITY_DN829769_c5_g1_i1	diff_cells	neoblasts	5.26037118660242	9.56256649786727	2.01383599764429e-31	3.93117272624125e-30
TRINITY_DN827149_c0_g8_i3	diff_cells	neoblasts	1.90096566242794	7.06076435501145	2.09274144867527e-31	4.08232166514857e-30
TRINITY_DN808687_c16_g1_i4	diff_cells	neoblasts	2.03621138030384	4.86593600448466	2.22227818436091e-31	4.33195467636414e-30
TRINITY_DN809253_c2_g2_i7	diff_cells	neoblasts	-2.49405698672686	3.74511429047332	2.30506248853207e-31	4.49016433065392e-30
TRINITY_DN802055_c13_g1_i3	diff_cells	neoblasts	-11.8391427534337	2.4604825913454	2.4519131060562e-31	4.77286195824212e-30
TRINITY_DN829690_c4_g1_i7	diff_cells	neoblasts	-8.79253672479788	2.79921532374775	2.55933855899949e-31	4.97847144025914e-30
TRINITY_DN718467_c0_g1_i1	diff_cells	neoblasts	4.67758704915156	2.29786693137235	2.61278974050682e-31	5.07887399944898e-30
TRINITY_DN809836_c0_g2_i1	diff_cells	neoblasts	4.11177975750553	4.38275099277209	2.74638267161951e-31	5.33480976683057e-30
TRINITY_DN825191_c9_g5_i1	diff_cells	neoblasts	3.06742396277963	4.79317991604651	2.76628754646572e-31	5.3697038472132e-30
TRINITY_DN799963_c0_g1_i2	diff_cells	neoblasts	-11.0040839284164	1.62710975202674	2.77098693318669e-31	5.37505396626067e-30
TRINITY_DN817634_c10_g1_i1	diff_cells	neoblasts	-10.1075650448562	2.4865906548358	3.0665314833692e-31	5.94417150395763e-30
TRINITY_DN822820_c9_g1_i2	diff_cells	neoblasts	7.13498174222852	1.50863401154443	3.17053174089437e-31	6.14146207877305e-30
TRINITY_DN817559_c19_g1_i1	diff_cells	neoblasts	-9.23413410091039	2.39073726727913	3.21606150913041e-31	6.22529582953508e-30
TRINITY_DN816607_c6_g1_i4	diff_cells	neoblasts	2.29858161894305	5.408543502339	3.32551449482343e-31	6.43266128960216e-30
TRINITY_DN814101_c7_g1_i4	diff_cells	neoblasts	-2.23615909746417	3.8500050142863	3.56307431893755e-31	6.88736539036559e-30
TRINITY_DN811227_c12_g1_i1	diff_cells	neoblasts	-11.4471288954569	2.0688190172519	3.58220683868001e-31	6.91951280479943e-30
TRINITY_DN806854_c1_g2_i4	diff_cells	neoblasts	4.95689460377318	1.5909369634678	3.70068446796153e-31	7.14337983728428e-30
TRINITY_DN820019_c9_g1_i14	diff_cells	neoblasts	3.2891784763868	3.10837867768092	3.74170482645913e-31	7.21752421232119e-30
TRINITY_DN803119_c18_g1_i1	diff_cells	neoblasts	-10.1133549938771	2.49220942882099	3.88088736165343e-31	7.48078225161642e-30
TRINITY_DN809766_c5_g1_i3	diff_cells	neoblasts	2.5783550904671	4.41752268112732	3.91267085224538e-31	7.53679585264342e-30
TRINITY_DN826938_c3_g1_i17	diff_cells	neoblasts	4.7800000322733	1.36285276343279	4.03477887627433e-31	7.76659836441367e-30
TRINITY_DN823429_c10_g1_i11	diff_cells	neoblasts	2.08270083347024	7.61820460751088	4.15356398739665e-31	7.98968939189004e-30
TRINITY_DN831008_c6_g2_i6	diff_cells	neoblasts	10.2065585822668	0.888568181379417	4.21079212664427e-31	8.09414322551126e-30
TRINITY_DN700538_c0_g1_i1	diff_cells	neoblasts	5.02422285614591	1.70078537320394	4.26586152774627e-31	8.19430525826316e-30
TRINITY_DN819116_c5_g1_i1	diff_cells	neoblasts	4.75738186924022	1.9347904512403	4.44112650050453e-31	8.52505205624259e-30
TRINITY_DN807326_c10_g1_i9	diff_cells	neoblasts	3.40703730355009	2.94910400939457	4.56155039234275e-31	8.75014184483999e-30
TRINITY_DN826071_c5_g2_i15	diff_cells	neoblasts	2.96733358155484	4.93376698438206	4.7600006324188e-31	9.1244890847773e-30
TRINITY_DN810634_c4_g7_i2	diff_cells	neoblasts	4.16137324164351	5.7359092509565	5.10907662930486e-31	9.78685378415525e-30
TRINITY_DN810211_c2_g1_i1	diff_cells	neoblasts	3.61289289311496	2.07705442781702	5.94713026835525e-31	1.13843301282335e-29
TRINITY_DN555675_c0_g1_i1	diff_cells	neoblasts	3.93514293751136	5.75371955470771	6.13670678651136e-31	1.17391041785402e-29
TRINITY_DN811982_c12_g1_i2	diff_cells	neoblasts	2.08237844033066	5.00251981653254	6.1705059431786e-31	1.17956022732732e-29
TRINITY_DN830838_c3_g1_i6	diff_cells	neoblasts	-2.77684931116732	3.16368957243031	6.27741987842755e-31	1.19916927663801e-29
TRINITY_DN802951_c18_g1_i1	diff_cells	neoblasts	3.9840075209002	3.86473224366327	6.35890443049332e-31	1.21389686302192e-29
TRINITY_DN804172_c7_g1_i2	diff_cells	neoblasts	3.69020521197576	1.97278073143719	6.47318372531853e-31	1.23486024155887e-29
TRINITY_DN822886_c6_g1_i1	diff_cells	neoblasts	2.59835680134738	5.85650985567601	7.2193809866747e-31	1.37625980339358e-29
TRINITY_DN814516_c2_g1_i3	diff_cells	neoblasts	2.8063028086267	5.12476794154489	7.56379027456541e-31	1.44092288419252e-29
TRINITY_DN815128_c11_g1_i6	diff_cells	neoblasts	1.87039311237618	5.00564082385748	7.64694199333594e-31	1.45576092551731e-29
TRINITY_DN812999_c5_g1_i1	diff_cells	neoblasts	2.21136413759884	5.45324207364449	7.84777389327144e-31	1.49296611871927e-29
TRINITY_DN803142_c8_g1_i1	diff_cells	neoblasts	2.58554089117196	3.82912866524337	7.85945160844432e-31	1.4941600751971e-29
TRINITY_DN806573_c13_g1_i1	diff_cells	neoblasts	-10.3703036457315	8.52056808909329	7.90248437779777e-31	1.5013092058672e-29
TRINITY_DN796734_c0_g1_i1	diff_cells	neoblasts	-1.95672023284216	6.30274218452811	8.1108625257248e-31	1.5398391786141e-29
TRINITY_DN817321_c1_g1_i1	diff_cells	neoblasts	4.45153361761062	2.37389721863199	8.12978395418062e-31	1.54237279805617e-29
TRINITY_DN826678_c2_g1_i4	diff_cells	neoblasts	-3.20107704831085	5.14971247512937	8.54299026753125e-31	1.6196549265948e-29
TRINITY_DN807328_c21_g2_i1	diff_cells	neoblasts	-11.3387225429392	1.96029730825323	8.58839839152183e-31	1.62714854731428e-29
TRINITY_DN825229_c9_g1_i3	diff_cells	neoblasts	3.86914929780529	2.579116417156	9.96688168287174e-31	1.88702200020476e-29
TRINITY_DN831436_c5_g2_i7	diff_cells	neoblasts	-8.8723201258768	2.51302557807188	9.99702964512204e-31	1.89143527369166e-29
TRINITY_DN806786_c17_g2_i1	diff_cells	neoblasts	-12.1380982955095	2.75893793059192	1.05615997217071e-30	1.99688591867491e-29
TRINITY_DN800765_c0_g1_i3	diff_cells	neoblasts	4.45963572610287	2.03778728670511	1.06437931303528e-30	2.01065058255278e-29
TRINITY_DN816305_c13_g3_i1	diff_cells	neoblasts	-11.2970432545836	1.91883004093846	1.06489393132563e-30	2.01065058255278e-29
TRINITY_DN797150_c0_g1_i1	diff_cells	neoblasts	3.17510143347958	2.82346040466989	1.0782339029973e-30	2.03444938545759e-29
TRINITY_DN822022_c0_g1_i1	diff_cells	neoblasts	4.75871937701432	4.16733768811612	1.08672613179341e-30	2.04907508735771e-29
TRINITY_DN819229_c3_g1_i2	diff_cells	neoblasts	4.51176740732508	4.81364926330551	1.10352623325526e-30	2.07933509114943e-29
TRINITY_DN826969_c3_g2_i1	diff_cells	neoblasts	1.95305277972572	7.90362196948827	1.11477073774099e-30	2.09909280984707e-29
TRINITY_DN813857_c8_g2_i3	diff_cells	neoblasts	-9.62287826228475	2.00353422787172	1.15123531775734e-30	2.16628028057727e-29
TRINITY_DN806012_c4_g1_i1	diff_cells	neoblasts	-1.74223767394843	5.43400992935049	1.17382589872768e-30	2.20728743607794e-29
TRINITY_DN830121_c3_g3_i1	diff_cells	neoblasts	4.33494693989789	2.13777549246529	1.31325427919584e-30	2.46779392777419e-29
TRINITY_DN827303_c9_g1_i1	diff_cells	neoblasts	3.63566378754693	3.11535556895107	1.36688114250085e-30	2.56682276189519e-29
TRINITY_DN824400_c7_g1_i7	diff_cells	neoblasts	2.90341980993803	3.38062833061987	1.40919871045308e-30	2.64449426932447e-29
TRINITY_DN809570_c17_g1_i2	diff_cells	neoblasts	3.79926940999091	2.23247772163351	1.43042540836161e-30	2.68250828614852e-29
TRINITY_DN809203_c6_g1_i9	diff_cells	neoblasts	1.80991533898067	5.00200759740031	1.45824363836904e-30	2.73282366401939e-29
TRINITY_DN814797_c2_g1_i5	diff_cells	neoblasts	4.68485728095654	1.25150014055515	1.53869431953145e-30	2.88164005230598e-29
TRINITY_DN801125_c19_g1_i1	diff_cells	neoblasts	-12.0079265748705	2.62858337783234	1.57017958898328e-30	2.93861553524131e-29
TRINITY_DN810770_c9_g1_i1	diff_cells	neoblasts	1.97505773466238	4.92915662094521	1.5934604951418e-30	2.98016976038657e-29
TRINITY_DN826520_c13_g1_i4	diff_cells	neoblasts	-11.3630931732067	1.98478404153151	1.60150461486895e-30	2.99319048323581e-29
TRINITY_DN829119_c5_g1_i10	diff_cells	neoblasts	-1.90940319078755	7.23023498540989	1.65630076923236e-30	3.09351354339881e-29
TRINITY_DN816147_c10_g2_i1	diff_cells	neoblasts	1.97309913515642	5.80539185513787	1.69887670251782e-30	3.17031528174504e-29
TRINITY_DN830367_c7_g1_i2	diff_cells	neoblasts	-1.77149517995221	6.43322430327245	1.69971351824876e-30	3.17031528174504e-29
TRINITY_DN828850_c21_g1_i3	diff_cells	neoblasts	4.18399135233247	1.77900964328199	1.70214360592952e-30	3.17270850967766e-29
TRINITY_DN805057_c9_g2_i3	diff_cells	neoblasts	-1.98079399864563	4.66077464841116	1.758937709826e-30	3.27636201962943e-29
TRINITY_DN806490_c5_g1_i1	diff_cells	neoblasts	-9.45604508598528	1.85134647827457	1.79515887882044e-30	3.34158073667915e-29
TRINITY_DN830145_c7_g1_i2	diff_cells	neoblasts	3.88052240310364	2.3272390176031	1.85284990652079e-30	3.44664971514941e-29
TRINITY_DN826753_c8_g1_i7	diff_cells	neoblasts	2.46584935705128	6.95183747396092	1.89654254908675e-30	3.52555533940111e-29
TRINITY_DN825176_c4_g1_i1	diff_cells	neoblasts	3.76498360188699	2.35248367476	1.90345013903848e-30	3.53601976467047e-29
TRINITY_DN823111_c6_g1_i4	diff_cells	neoblasts	3.00335310594954	4.38616473685895	1.95947282897232e-30	3.63764952498008e-29
TRINITY_DN822400_c3_g7_i4	diff_cells	neoblasts	2.8327744215739	4.90450440869516	1.98333988312239e-30	3.67948789450358e-29
TRINITY_DN816529_c5_g1_i6	diff_cells	neoblasts	1.7104166687451	5.09364490086626	2.08000934489379e-30	3.85624252607957e-29
TRINITY_DN809667_c14_g1_i1	diff_cells	neoblasts	-3.14334001150161	2.36771146047786	2.27486394743261e-30	4.21466923308329e-29
TRINITY_DN811053_c9_g1_i10	diff_cells	neoblasts	2.42178042194998	4.17805663124891	2.40971111722191e-30	4.46151400357934e-29
TRINITY_DN805868_c11_g1_i5	diff_cells	neoblasts	-3.04152362686657	6.03634586834118	2.47786569367499e-30	4.58463163563505e-29
TRINITY_DN814193_c11_g2_i1	diff_cells	neoblasts	-10.9596009265608	1.58272327694975	2.58827111745655e-30	4.78570637566615e-29
TRINITY_DN805893_c9_g1_i5	diff_cells	neoblasts	3.88862672368784	2.09337395590624	2.76846805720006e-30	5.1154706032205e-29
TRINITY_DN810003_c7_g1_i2	diff_cells	neoblasts	2.48144042741165	7.29173901494057	2.77319093862903e-30	5.12077667245779e-29
TRINITY_DN826938_c3_g1_i16	diff_cells	neoblasts	4.8851269631745	1.78007103961721	2.80029322272158e-30	5.16737230378263e-29
TRINITY_DN811281_c2_g1_i2	diff_cells	neoblasts	2.99373802260986	2.47816656069999	2.84753153039257e-30	5.25103797747926e-29
TRINITY_DN797636_c0_g1_i1	diff_cells	neoblasts	3.00935462872211	4.09606954577269	2.93133594854613e-30	5.40197759312023e-29
TRINITY_DN819874_c5_g1_i12	diff_cells	neoblasts	1.82785881501463	5.07711402820707	2.97100102318033e-30	5.47142871519249e-29
TRINITY_DN822375_c7_g2_i11	diff_cells	neoblasts	-3.21657322462889	4.03753534594097	3.14491547231593e-30	5.7878580758304e-29
TRINITY_DN818965_c5_g1_i3	diff_cells	neoblasts	2.29771773637446	3.86476283805435	3.19897787313199e-30	5.88343929180213e-29
TRINITY_DN826687_c6_g1_i3	diff_cells	neoblasts	-11.8034213005202	2.42454214400226	3.23914563861976e-30	5.95335598072167e-29
TRINITY_DN821689_c2_g2_i2	diff_cells	neoblasts	3.58593204346102	3.14533052304552	3.28195041731862e-30	6.02802327313747e-29
TRINITY_DN807746_c4_g1_i5	diff_cells	neoblasts	4.04709504484161	1.60340744751273	3.31610412458156e-30	6.08390808783941e-29
TRINITY_DN826191_c7_g1_i1	diff_cells	neoblasts	-3.88967701111464	1.85001934800964	3.31677574797073e-30	6.08390808783941e-29
TRINITY_DN825927_c5_g1_i3	diff_cells	neoblasts	3.59589013498301	2.56064968511374	3.50282583235537e-30	6.42091884352432e-29
TRINITY_DN827764_c3_g1_i1	diff_cells	neoblasts	-11.2861142330801	1.9078687325602	3.58549127595534e-30	6.56809762809277e-29
TRINITY_DN820599_c9_g1_i12	diff_cells	neoblasts	-2.02668634606452	5.30516450880895	3.69510525943351e-30	6.76441473072074e-29
TRINITY_DN831951_c14_g2_i3	diff_cells	neoblasts	-11.6298414734386	2.2510414486106	3.72198118699158e-30	6.80910857231311e-29
TRINITY_DN798112_c0_g1_i1	diff_cells	neoblasts	4.52899093986169	1.41581887009302	3.95457163804843e-30	7.22983516722127e-29
TRINITY_DN824793_c0_g1_i6	diff_cells	neoblasts	1.96177275646039	6.19522195922481	4.32491382922539e-30	7.90168041150618e-29
TRINITY_DN812410_c3_g1_i8	diff_cells	neoblasts	3.12099467896776	3.97096471427037	4.38250615081505e-30	8.00161733582146e-29
TRINITY_DN824860_c12_g1_i1	diff_cells	neoblasts	-8.8884363385038	2.03543588263147	4.51711116423893e-30	8.24194009986893e-29
TRINITY_DN817027_c1_g5_i4	diff_cells	neoblasts	3.27028166178032	2.27902879061836	4.62939084472393e-30	8.43793912241103e-29
TRINITY_DN815086_c11_g1_i1	diff_cells	neoblasts	3.45642085919452	2.6147222352287	4.63063214917029e-30	8.43793912241103e-29
TRINITY_DN825763_c3_g1_i8	diff_cells	neoblasts	3.53264391217444	5.11276019535103	4.66946680735828e-30	8.50310213023945e-29
TRINITY_DN823040_c6_g1_i2	diff_cells	neoblasts	4.89586651094915	2.80127743004299	4.85969625976355e-30	8.84368804219207e-29
TRINITY_DN812060_c7_g1_i1	diff_cells	neoblasts	3.43785896003198	3.5098928534133	4.88317588307395e-30	8.88057383969156e-29
TRINITY_DN808642_c15_g1_i1	diff_cells	neoblasts	-8.72519954930874	2.73124603954314	4.90492914155931e-30	8.91427365208095e-29
TRINITY_DN821998_c9_g1_i1	diff_cells	neoblasts	-11.2284824533922	1.85029901905787	4.93091930266521e-30	8.9556243487211e-29
TRINITY_DN829767_c7_g2_i5	diff_cells	neoblasts	-1.80870169634793	7.24444277966557	5.07268713866485e-30	9.20706029807141e-29
TRINITY_DN807202_c13_g1_i1	diff_cells	neoblasts	-11.1043949597032	1.7267502150734	5.4800127525711e-30	9.93984477041765e-29
TRINITY_DN809525_c14_g2_i4	diff_cells	neoblasts	2.57291802864268	4.48953698612371	5.51757739442771e-30	1.00014225627303e-28
TRINITY_DN813340_c6_g1_i5	diff_cells	neoblasts	-3.48810898926048	4.11132031211188	5.58368158653613e-30	1.0114617967595e-28
TRINITY_DN819489_c2_g3_i1	diff_cells	neoblasts	-2.67870909840424	4.97618547841903	5.76250942171762e-30	1.04317259891447e-28
TRINITY_DN807325_c13_g1_i2	diff_cells	neoblasts	3.89473115796453	2.56578906977774	5.94992504602752e-30	1.07639553105407e-28
TRINITY_DN819875_c4_g1_i1	diff_cells	neoblasts	1.87833983556266	7.28903812388011	6.35254817367753e-30	1.14848258190911e-28
TRINITY_DN800644_c1_g2_i1	diff_cells	neoblasts	4.89466315143256	1.44832892207228	6.75179284810762e-30	1.21986506839651e-28
TRINITY_DN810905_c12_g1_i4	diff_cells	neoblasts	-2.79025929643908	3.95060925030173	6.83278064204288e-30	1.23369154921376e-28
TRINITY_DN815456_c3_g1_i1	diff_cells	neoblasts	5.22117974758678	1.66187035457839	6.98229201127473e-30	1.25986418345643e-28
TRINITY_DN828410_c0_g1_i1	diff_cells	neoblasts	4.95376260124354	1.65522886298389	7.15371807785512e-30	1.28995433997099e-28
TRINITY_DN1331642_c3_g1_i1	diff_cells	neoblasts	-10.9608700707878	1.58402317366223	7.33495602567797e-30	1.32177341124611e-28
TRINITY_DN817894_c9_g11_i1	diff_cells	neoblasts	5.49436663615735	1.27861160291184	7.88777971924973e-30	1.42046793498806e-28
TRINITY_DN825202_c10_g3_i1	diff_cells	neoblasts	-1.94040800358135	7.6656610927487	7.9064611530084e-30	1.42290580320992e-28
TRINITY_DN814903_c17_g1_i1	diff_cells	neoblasts	-8.87520864215991	2.02221680279408	7.92853541695272e-30	1.42595070330513e-28
TRINITY_DN828348_c7_g1_i7	diff_cells	neoblasts	2.45668732066068	6.02240538322074	7.93562749317193e-30	1.42629884398069e-28
TRINITY_DN829320_c12_g1_i9	diff_cells	neoblasts	3.99466907449564	3.48884559772609	8.69357488561607e-30	1.56151282409757e-28
TRINITY_DN821752_c3_g4_i10	diff_cells	neoblasts	-10.739939024334	1.36451045008524	9.08984852749952e-30	1.63163076002053e-28
TRINITY_DN805773_c14_g1_i1	diff_cells	neoblasts	-9.00860771360628	2.64769571181013	9.386820033762e-30	1.68384454574507e-28
TRINITY_DN810826_c4_g1_i2	diff_cells	neoblasts	-1.73724394365397	7.12190208561169	9.82964734990617e-30	1.76213788299258e-28
TRINITY_DN823122_c4_g1_i1	diff_cells	neoblasts	3.53947837128606	1.97221257920906	9.95279662894845e-30	1.78208678107539e-28
TRINITY_DN825414_c3_g3_i9	diff_cells	neoblasts	-2.24019641863584	6.23147595052455	9.9538125041086e-30	1.78208678107539e-28
TRINITY_DN821897_c1_g1_i7	diff_cells	neoblasts	2.07969357746247	6.21529547000691	1.0209567214953e-29	1.82669365286427e-28
TRINITY_DN814557_c11_g1_i1	diff_cells	neoblasts	1.86916696957192	4.84286333189702	1.04609689339952e-29	1.87046452283931e-28
TRINITY_DN803200_c17_g1_i3	diff_cells	neoblasts	3.95597575856927	2.4655882216823	1.04805049300485e-29	1.87274707280408e-28
TRINITY_DN822905_c17_g1_i4	diff_cells	neoblasts	2.81855233877818	3.17615050626251	1.0882197867532e-29	1.94326969150292e-28
TRINITY_DN821586_c9_g1_i2	diff_cells	neoblasts	3.20738171686984	2.56508760777234	1.09885314356776e-29	1.96099205188567e-28
TRINITY_DN826786_c7_g1_i2	diff_cells	neoblasts	-11.669908583278	2.2907982084288	1.14568093654896e-29	2.04324180437659e-28
TRINITY_DN759475_c0_g2_i1	diff_cells	neoblasts	3.69629342903605	3.35453903246812	1.15042750218495e-29	2.05038499600115e-28
TRINITY_DN823142_c7_g1_i2	diff_cells	neoblasts	2.09940845494596	5.17449535452849	1.18236283765817e-29	2.10594581149147e-28
TRINITY_DN824642_c5_g1_i15	diff_cells	neoblasts	2.20553975963052	5.05333885389306	1.23835350410245e-29	2.20425329967682e-28
TRINITY_DN815615_c7_g2_i7	diff_cells	neoblasts	-2.64169558637431	4.05830625280192	1.32586645643345e-29	2.35850752742159e-28
TRINITY_DN809911_c11_g1_i1	diff_cells	neoblasts	1.75781443378893	5.0538551570316	1.38967032969937e-29	2.47041587338137e-28
TRINITY_DN807767_c11_g1_i1	diff_cells	neoblasts	-9.77738016840198	2.17150433993058	1.40961423149273e-29	2.5042607101683e-28
TRINITY_DN807085_c8_g3_i4	diff_cells	neoblasts	-1.83214558714962	10.0817064664891	1.78603098858686e-29	3.17095013962138e-28
TRINITY_DN822071_c4_g1_i1	diff_cells	neoblasts	1.9037981447886	7.6202481863947	1.78794906748842e-29	3.17231938138533e-28
TRINITY_DN823017_c1_g1_i1	diff_cells	neoblasts	4.62488756553122	3.22085305219974	1.81849209590465e-29	3.22444294005248e-28
TRINITY_DN820555_c4_g1_i2	diff_cells	neoblasts	-10.9294555247381	1.55270983341699	1.91281233255779e-29	3.38951325630243e-28
TRINITY_DN820239_c9_g1_i1	diff_cells	neoblasts	2.66220872187027	3.23194780712927	1.95001848875714e-29	3.45323056450135e-28
TRINITY_DN804716_c13_g1_i1	diff_cells	neoblasts	4.02878298405134	1.42691550117721	1.95890732638543e-29	3.46675211485269e-28
TRINITY_DN810215_c18_g1_i2	diff_cells	neoblasts	-9.43960495086591	3.1054806283012	1.97065760583485e-29	3.48485855771963e-28
TRINITY_DN828996_c3_g3_i2	diff_cells	neoblasts	-1.72201980796707	5.84620901792218	1.97165816233369e-29	3.48485855771963e-28
TRINITY_DN822817_c2_g2_i2	diff_cells	neoblasts	3.1767739098607	3.43102007838618	1.97381633224827e-29	3.48644531074836e-28
TRINITY_DN823766_c2_g2_i7	diff_cells	neoblasts	1.90858339157564	7.83553705374513	2.25614769737767e-29	3.98259741270987e-28
TRINITY_DN817479_c5_g2_i1	diff_cells	neoblasts	2.20032819071767	6.00225390297603	2.36048404282064e-29	4.16411665232536e-28
TRINITY_DN829899_c3_g3_i8	diff_cells	neoblasts	3.70761067401024	1.72745851995913	2.48134785812513e-29	4.37454194414272e-28
TRINITY_DN827382_c5_g1_i1	diff_cells	neoblasts	-4.07924244797952	5.42151069750398	2.62476500845816e-29	4.6244347069402e-28
TRINITY_DN822375_c7_g2_i3	diff_cells	neoblasts	-3.17577724467324	3.25975092937752	2.6378802049836e-29	4.64458334500646e-28
TRINITY_DN828041_c5_g2_i1	diff_cells	neoblasts	4.11789210400932	1.83627325598196	2.70215084061485e-29	4.75471974569004e-28
TRINITY_DN823347_c12_g2_i10	diff_cells	neoblasts	1.83950560809714	6.79801159106093	2.84966142927598e-29	5.01109248539115e-28
TRINITY_DN821995_c6_g4_i5	diff_cells	neoblasts	-4.83387989158778	2.12362056762053	2.89315915472013e-29	5.08435040525498e-28
TRINITY_DN805426_c7_g3_i8	diff_cells	neoblasts	2.38635189872939	3.8574315351777	2.9852020003771e-29	5.24277285920197e-28
TRINITY_DN792520_c0_g1_i1	diff_cells	neoblasts	5.27668995474174	3.43541366047159	3.00504172155638e-29	5.27426770685096e-28
TRINITY_DN812513_c2_g1_i3	diff_cells	neoblasts	2.78215528286006	3.05781737263347	3.08178637216291e-29	5.40553537351923e-28
TRINITY_DN825279_c1_g1_i13	diff_cells	neoblasts	5.12575172280129	1.1457264712498	3.17564236596476e-29	5.56663139955332e-28
TRINITY_DN814067_c3_g2_i2	diff_cells	neoblasts	-1.85959982859505	5.62078488296233	3.22088244255332e-29	5.64235777349382e-28
TRINITY_DN812589_c6_g1_i7	diff_cells	neoblasts	3.24876298640925	2.51816329770673	3.37946430163437e-29	5.91641531946255e-28
TRINITY_DN650210_c0_g1_i1	diff_cells	neoblasts	3.7888036832768	2.054136485657	3.41798590940518e-29	5.98007009741029e-28
TRINITY_DN830911_c5_g1_i8	diff_cells	neoblasts	3.37481277367888	2.35265620065923	3.5478608866767e-29	6.20337420899901e-28
TRINITY_DN812848_c9_g1_i2	diff_cells	neoblasts	1.87994589233892	6.75518460395432	3.59411447030563e-29	6.28027797619229e-28
TRINITY_DN812141_c15_g1_i2	diff_cells	neoblasts	6.09042793740306	0.78750526451736	3.60169293645681e-29	6.28954724212954e-28
TRINITY_DN827129_c7_g1_i2	diff_cells	neoblasts	3.57570564286352	2.04713473970901	3.66298879862477e-29	6.39255098793437e-28
TRINITY_DN807054_c10_g1_i3	diff_cells	neoblasts	-10.9579889910635	1.58112987707823	3.70972031015093e-29	6.47002354975314e-28
TRINITY_DN814829_c12_g1_i1	diff_cells	neoblasts	3.09530122169249	4.51276169884888	3.72792091901934e-29	6.49766985135437e-28
TRINITY_DN827491_c12_g1_i9	diff_cells	neoblasts	3.8088452026047	3.65035569640647	3.75430935903329e-29	6.53954352520277e-28
TRINITY_DN828163_c3_g1_i3	diff_cells	neoblasts	1.79860219251026	6.27185742864636	3.97789971746404e-29	6.924649722138e-28
TRINITY_DN829270_c5_g3_i1	diff_cells	neoblasts	2.06552409337716	4.28240407845803	3.99532812968428e-29	6.95061455315704e-28
TRINITY_DN820482_c8_g1_i1	diff_cells	neoblasts	-11.8662029298555	2.48674380674998	4.04981413757395e-29	7.04097478689083e-28
TRINITY_DN800870_c0_g1_i2	diff_cells	neoblasts	5.51041815885908	1.73046006378788	4.08135172742417e-29	7.0913486263995e-28
TRINITY_DN813342_c6_g1_i11	diff_cells	neoblasts	3.3345953780394	2.3925044529438	4.20971778136566e-29	7.30979306656343e-28
TRINITY_DN830388_c3_g1_i6	diff_cells	neoblasts	1.6300581853924	5.44621121088591	4.53718847453048e-29	7.87347367590889e-28
TRINITY_DN809441_c13_g1_i3	diff_cells	neoblasts	-10.6165141702345	1.24129558911851	4.5449794150163e-29	7.88204862688187e-28
TRINITY_DN812877_c18_g1_i1	diff_cells	neoblasts	-11.9002460239134	2.52095231837629	4.7514051414237e-29	8.2348757905339e-28
TRINITY_DN810567_c1_g2_i2	diff_cells	neoblasts	3.21494300885796	2.12522864770609	5.04805278854148e-29	8.74353088189391e-28
TRINITY_DN822487_c5_g1_i6	diff_cells	neoblasts	-5.26653285434874	1.0380340792793	5.05906902971103e-29	8.75712818716125e-28
TRINITY_DN811502_c12_g1_i4	diff_cells	neoblasts	6.34269027373209	1.72766614059771	5.08642047146705e-29	8.79896664548156e-28
TRINITY_DN810591_c8_g4_i3	diff_cells	neoblasts	-3.41441545460674	5.69595835378531	5.18429584127325e-29	8.96267545409121e-28
TRINITY_DN818689_c5_g1_i8	diff_cells	neoblasts	-10.7623944762632	5.37995088120918	5.39166546306103e-29	9.31535655051412e-28
TRINITY_DN803432_c7_g1_i1	diff_cells	neoblasts	-11.7167256010662	2.33778803548305	5.44722812402562e-29	9.40547922213938e-28
TRINITY_DN818623_c2_g1_i7	diff_cells	neoblasts	3.7123506933041	3.46369402824099	5.5672908926195e-29	9.60678935625378e-28
TRINITY_DN807326_c10_g1_i4	diff_cells	neoblasts	2.80157262552784	3.34806184046799	5.70448239091702e-29	9.83738699595735e-28
TRINITY_DN814643_c5_g2_i3	diff_cells	neoblasts	3.58272374268385	2.95080477940535	5.73202759640906e-29	9.87872992799197e-28
TRINITY_DN152588_c0_g1_i1	diff_cells	neoblasts	4.89804097297942	2.14958296257825	5.75973118947428e-29	9.92029417385106e-28
TRINITY_DN814529_c13_g1_i2	diff_cells	neoblasts	2.57923715925836	3.5956216860365	5.84668665650024e-29	1.00637958684165e-27
TRINITY_DN817812_c4_g1_i1	diff_cells	neoblasts	1.97904409869536	4.95947324281411	6.15322136530616e-29	1.05848418025954e-27
TRINITY_DN810681_c12_g1_i1	diff_cells	neoblasts	-11.174078093384	1.79593571634675	6.30485910743296e-29	1.08389501411251e-27
TRINITY_DN816602_c6_g1_i1	diff_cells	neoblasts	-1.61151703880659	5.45016849657488	6.55368425873417e-29	1.12597180298662e-27
TRINITY_DN814414_c6_g3_i3	diff_cells	neoblasts	3.96004634067475	1.50712926348364	7.05652400433776e-29	1.21161086582239e-27
TRINITY_DN822024_c7_g1_i5	diff_cells	neoblasts	6.08040455370644	0.779629074722667	7.15265268989186e-29	1.22735437999441e-27
TRINITY_DN821120_c4_g2_i2	diff_cells	neoblasts	-2.53794934179447	2.80664708644347	7.16012767277327e-29	1.2278753351307e-27
TRINITY_DN826938_c3_g1_i3	diff_cells	neoblasts	5.84834896038548	1.19701678961594	7.62321149143636e-29	1.30647864352306e-27
TRINITY_DN814542_c9_g2_i1	diff_cells	neoblasts	4.30617909296766	1.38229045447244	7.66090465525948e-29	1.3121255954745e-27
TRINITY_DN828750_c4_g2_i2	diff_cells	neoblasts	4.29899022602999	1.77206258762466	7.77694817347372e-29	1.33117675387659e-27
TRINITY_DN812847_c10_g2_i2	diff_cells	neoblasts	2.27841195780772	4.27874487085582	8.01910451171376e-29	1.37177767407863e-27
TRINITY_DN813837_c11_g1_i2	diff_cells	neoblasts	-11.5187664699746	2.14008267152509	8.17583850510711e-29	1.3977247768218e-27
TRINITY_DN806623_c2_g4_i1	diff_cells	neoblasts	5.30220907319171	8.90562633087768	8.47429865833971e-29	1.44785407775377e-27
TRINITY_DN805927_c17_g1_i1	diff_cells	neoblasts	-11.6097887614068	2.23075144028678	9.22334819801838e-29	1.57485823768757e-27
TRINITY_DN826228_c8_g1_i13	diff_cells	neoblasts	-11.3966894939712	2.01779226325745	9.23866514952392e-29	1.57650041148045e-27
TRINITY_DN828268_c5_g1_i1	diff_cells	neoblasts	5.76755906336709	0.905213816180557	9.77405947150201e-29	1.66683266979789e-27
TRINITY_DN814946_c4_g1_i1	diff_cells	neoblasts	-1.83414236661067	4.79772166783689	1.08494105384148e-28	1.84907914296422e-27
TRINITY_DN815554_c12_g1_i5	diff_cells	neoblasts	2.6505824955564	3.10077664929953	1.20343578980313e-28	2.04976831168377e-27
TRINITY_DN807628_c16_g1_i1	diff_cells	neoblasts	-8.93253379497538	2.57144053341481	1.23662323426141e-28	2.10499909433261e-27
TRINITY_DN817950_c20_g1_i1	diff_cells	neoblasts	-10.5192024006527	6.4074827095617	1.28318423811264e-28	2.18291262056788e-27
TRINITY_DN814517_c31_g1_i1	diff_cells	neoblasts	-8.35747589521985	3.73189445504631	1.34418469949726e-28	2.28527922389636e-27
TRINITY_DN831951_c12_g1_i2	diff_cells	neoblasts	-11.0156785203148	1.63773443715441	1.34676282277129e-28	2.28825592387448e-27
TRINITY_DN788617_c0_g1_i1	diff_cells	neoblasts	2.68653484292026	4.08887850491766	1.36291438014547e-28	2.31427714359754e-27
TRINITY_DN832121_c6_g11_i1	diff_cells	neoblasts	3.83170446033606	2.69084975675239	1.36537896804506e-28	2.31703973221439e-27
TRINITY_DN804408_c0_g1_i3	diff_cells	neoblasts	3.69357827824534	2.21529389566254	1.52022510013204e-28	2.57738677429853e-27
TRINITY_DN811948_c4_g1_i1	diff_cells	neoblasts	-2.83786313183846	3.52837989131816	1.52065912861256e-28	2.57738677429853e-27
TRINITY_DN829749_c3_g1_i3	diff_cells	neoblasts	-4.00832844391853	3.87622228688723	1.58866639016562e-28	2.69100434895109e-27
TRINITY_DN810871_c14_g1_i2	diff_cells	neoblasts	-11.3476335328292	1.96880207458576	1.64215159428359e-28	2.77989934207334e-27
TRINITY_DN805409_c11_g1_i1	diff_cells	neoblasts	5.12970446085438	1.47688936931748	1.82254255470173e-28	3.08338529697887e-27
TRINITY_DN818631_c6_g1_i1	diff_cells	neoblasts	-11.1908484315389	1.81261953709158	1.82838248401225e-28	3.09137456541949e-27
TRINITY_DN825224_c11_g1_i4	diff_cells	neoblasts	-9.26565853643632	8.28151093171488	1.84743257779769e-28	3.12167578096897e-27
TRINITY_DN813151_c3_g5_i2	diff_cells	neoblasts	4.19462609570244	2.60952880138421	1.95560046744223e-28	3.30243373198531e-27
TRINITY_DN831307_c4_g1_i16	diff_cells	neoblasts	2.39879143613271	3.2703616787455	2.03420372252798e-28	3.43307560517673e-27
TRINITY_DN821076_c14_g1_i2	diff_cells	neoblasts	4.97900889254883	2.9973033477899	2.19687906280556e-28	3.70535803391858e-27
TRINITY_DN812232_c4_g1_i5	diff_cells	neoblasts	3.15223490503939	3.17674819392092	2.22169507842307e-28	3.74493038173434e-27
TRINITY_DN829260_c2_g1_i12	diff_cells	neoblasts	-3.03109646871875	3.82520292861996	2.25023803032118e-28	3.79073289626761e-27
TRINITY_DN822836_c4_g1_i13	diff_cells	neoblasts	3.18883865316701	2.56079277693082	2.34088061965754e-28	3.94102853440944e-27
TRINITY_DN805918_c13_g2_i6	diff_cells	neoblasts	1.98024465633742	4.95094182998717	2.47022389921865e-28	4.15625689028511e-27
TRINITY_DN822077_c2_g2_i4	diff_cells	neoblasts	6.06003892962488	2.17268261915945	2.60764893417562e-28	4.38481320171621e-27
TRINITY_DN803612_c3_g1_i2	diff_cells	neoblasts	3.74408086146979	1.58138804100307	2.6295282350414e-28	4.41891740640827e-27
TRINITY_DN801895_c2_g1_i4	diff_cells	neoblasts	3.90341620298067	1.68057375682598	2.64598900738472e-28	4.44387989880199e-27
TRINITY_DN805513_c2_g1_i2	diff_cells	neoblasts	3.94038699407361	1.5134677288116	2.67618882517848e-28	4.49187251779503e-27
TRINITY_DN815365_c1_g1_i1	diff_cells	neoblasts	3.51686602938379	2.62130980369953	2.73921483186455e-28	4.59487091960007e-27
TRINITY_DN809045_c6_g1_i1	diff_cells	neoblasts	1.67659113072081	5.69979581385259	2.77048975921508e-28	4.64451619573626e-27
TRINITY_DN829769_c8_g1_i3	diff_cells	neoblasts	4.00561140961756	4.65805921324629	2.82571850654112e-28	4.73423377404204e-27
TRINITY_DN825869_c4_g1_i4	diff_cells	neoblasts	-3.19044099934021	4.52161980851242	2.95647663922948e-28	4.95030873593988e-27
TRINITY_DN805415_c9_g1_i4	diff_cells	neoblasts	-1.82715600065524	5.8853898295121	3.00548302246988e-28	5.02932038018992e-27
TRINITY_DN804846_c14_g3_i1	diff_cells	neoblasts	-11.2163031573081	1.83782345091364	3.01118399926761e-28	5.0358138212661e-27
TRINITY_DN802623_c2_g1_i2	diff_cells	neoblasts	-3.1013387929214	2.60721365595199	3.01797747006035e-28	5.044125365519e-27
TRINITY_DN820253_c4_g1_i1	diff_cells	neoblasts	3.66602740687402	2.04431979710903	3.07137039852255e-28	5.13026428704905e-27
TRINITY_DN809142_c14_g1_i2	diff_cells	neoblasts	-7.76811376154166	3.06357784625853	3.11190651157125e-28	5.19483681451855e-27
TRINITY_DN806107_c5_g2_i3	diff_cells	neoblasts	-8.10911290563002	1.26231753094066	3.12298133425762e-28	5.21018013793125e-27
TRINITY_DN818005_c3_g1_i1	diff_cells	neoblasts	4.81472462760524	2.37790540673474	3.1744594263793e-28	5.2928705360505e-27
TRINITY_DN808664_c8_g1_i1	diff_cells	neoblasts	2.53326309419609	4.09358050378284	3.23760449182229e-28	5.39490228001785e-27
TRINITY_DN813387_c7_g1_i1	diff_cells	neoblasts	-2.93122268765802	3.87475648533103	3.26320186327773e-28	5.43428216376431e-27
TRINITY_DN830993_c4_g1_i1	diff_cells	neoblasts	1.99536774112241	4.5124529530165	3.28077610697171e-28	5.46026160619401e-27
TRINITY_DN819560_c12_g2_i1	diff_cells	neoblasts	-11.0455172509744	1.66774604540987	3.2900986503025e-28	5.47248459206359e-27
TRINITY_DN807652_c6_g2_i1	diff_cells	neoblasts	-10.9641649872712	1.58634320298107	3.36886063825749e-28	5.60012344440146e-27
TRINITY_DN813915_c11_g1_i10	diff_cells	neoblasts	-9.10527927338808	8.29085151811467	3.4448798456524e-28	5.72305233697244e-27
TRINITY_DN828150_c5_g5_i2	diff_cells	neoblasts	1.68957918990811	5.53121256195683	3.51583195170699e-28	5.83742062522011e-27
TRINITY_DN793451_c0_g1_i1	diff_cells	neoblasts	-1.92539027001827	6.11058413780413	3.69634318134742e-28	6.13344623510803e-27
TRINITY_DN824234_c10_g1_i3	diff_cells	neoblasts	3.52729985853916	1.73698798950883	3.72374846387035e-28	6.175216202585e-27
TRINITY_DN825548_c11_g4_i1	diff_cells	neoblasts	-11.4520054775836	2.07321252631975	3.78320286607613e-28	6.27005239535841e-27
TRINITY_DN828283_c2_g1_i7	diff_cells	neoblasts	1.86552105156376	5.24971332772818	3.8809627490263e-28	6.42822219166565e-27
TRINITY_DN828325_c4_g1_i5	diff_cells	neoblasts	-11.5499720898501	2.17081728518135	3.98720312313002e-28	6.60024090897065e-27
TRINITY_DN803474_c8_g1_i1	diff_cells	neoblasts	2.89968261236926	2.71195412463679	4.05176886850257e-28	6.70310877222784e-27
TRINITY_DN804460_c12_g1_i4	diff_cells	neoblasts	-1.66065330784991	5.66670465572683	4.3826010194271e-28	7.24609245656743e-27
TRINITY_DN818984_c9_g1_i1	diff_cells	neoblasts	5.18771309576387	1.55716501493701	4.41967232544264e-28	7.30259514462624e-27
TRINITY_DN822626_c15_g2_i1	diff_cells	neoblasts	3.13157942850072	2.56705663701486	4.42205519223779e-28	7.30259514462624e-27
TRINITY_DN828325_c4_g1_i11	diff_cells	neoblasts	-11.3174185397293	1.93853068169125	4.44230271817882e-28	7.33165486202532e-27
TRINITY_DN817480_c11_g1_i1	diff_cells	neoblasts	4.59589677049778	6.63396270158842	4.57064213703624e-28	7.53897031321165e-27
TRINITY_DN823350_c3_g3_i2	diff_cells	neoblasts	3.49463669476551	2.15722466375954	4.63597487973063e-28	7.64217527701007e-27
TRINITY_DN817598_c16_g1_i2	diff_cells	neoblasts	-10.9571890785736	1.57936522761727	4.74255149373005e-28	7.81320529291644e-27
TRINITY_DN808828_c5_g2_i1	diff_cells	neoblasts	-2.10815050126161	5.29013163700405	4.76925263517392e-28	7.85251768699677e-27
TRINITY_DN815121_c8_g1_i6	diff_cells	neoblasts	3.04081409383395	4.30791627758628	4.90841173656765e-28	8.0768338515882e-27
TRINITY_DN808386_c15_g1_i1	diff_cells	neoblasts	-9.14989666144529	1.5320001940978	4.96127681503641e-28	8.15897015343176e-27
TRINITY_DN827809_c9_g2_i4	diff_cells	neoblasts	2.11194013377027	3.84188507778144	5.10615563450449e-28	8.39223832477889e-27
TRINITY_DN805127_c4_g2_i2	diff_cells	neoblasts	3.27567276227563	2.24046813483281	5.21650987444062e-28	8.56852016846212e-27
TRINITY_DN815915_c5_g2_i1	diff_cells	neoblasts	5.18780714394269	1.44775468009777	5.34867912531658e-28	8.78040434928083e-27
TRINITY_DN824901_c10_g2_i1	diff_cells	neoblasts	-2.40233684639103	3.16408120903503	5.41720001442774e-28	8.88761385522453e-27
TRINITY_DN808164_c18_g1_i2	diff_cells	neoblasts	2.93214253044211	3.99699521937633	5.53934418336129e-28	9.08262000331693e-27
TRINITY_DN820296_c3_g1_i2	diff_cells	neoblasts	3.13831805535529	2.40555622110289	5.63675941918694e-28	9.23687217382286e-27
TRINITY_DN832093_c5_g3_i1	diff_cells	neoblasts	5.23820167269882	8.89082699896827	5.67318928215847e-28	9.29106505232596e-27
TRINITY_DN805709_c12_g1_i1	diff_cells	neoblasts	6.21296034375704	1.5119541432084	6.07661347466836e-28	9.94587013744388e-27
TRINITY_DN821014_c3_g2_i1	diff_cells	neoblasts	2.81292463710798	3.09913685126049	6.15256654276797e-28	1.00642308184213e-26
TRINITY_DN823509_c5_g1_i1	diff_cells	neoblasts	3.13966853096871	2.94038741534005	6.22273773803175e-28	1.01729993245683e-26
TRINITY_DN823085_c9_g1_i1	diff_cells	neoblasts	4.64709230489819	5.445345141261	6.27253587612897e-28	1.02483529161018e-26
TRINITY_DN824861_c7_g1_i1	diff_cells	neoblasts	-10.2405585113817	0.868653846250647	6.61323002518331e-28	1.0798616040531e-26
TRINITY_DN811117_c11_g1_i1	diff_cells	neoblasts	3.95889906280121	1.57093041314127	6.96907059822739e-28	1.13729475998565e-26
TRINITY_DN808493_c6_g1_i1	diff_cells	neoblasts	4.1650607073875	2.88010179916787	7.34921588605669e-28	1.19862417820881e-26
TRINITY_DN799963_c0_g1_i1	diff_cells	neoblasts	-8.3212106052227	1.96356413500997	7.41622583701331e-28	1.20884044123527e-26
TRINITY_DN810943_c10_g3_i1	diff_cells	neoblasts	2.68637126908843	2.73204194214544	8.08688854022344e-28	1.31738176626102e-26
TRINITY_DN805030_c0_g1_i2	diff_cells	neoblasts	4.11740683311681	1.76263849843864	8.15491155137133e-28	1.32768103839013e-26
TRINITY_DN801582_c19_g1_i1	diff_cells	neoblasts	-9.75518860568181	2.14998645335464	8.51564540563456e-28	1.38559569156034e-26
TRINITY_DN1063090_c0_g1_i1	diff_cells	neoblasts	2.79589512110801	4.83067750497589	9.09151505400308e-28	1.47842679546607e-26
TRINITY_DN823046_c8_g2_i2	diff_cells	neoblasts	-9.34283962861398	1.72355502962125	9.45252859323493e-28	1.53623027859854e-26
TRINITY_DN824260_c1_g2_i3	diff_cells	neoblasts	-1.68018135823361	6.94215960558832	9.80349212570701e-28	1.59233350375327e-26
TRINITY_DN820672_c1_g1_i18	diff_cells	neoblasts	-3.4092370651735	3.56778081367949	1.07167866072566e-27	1.73965395741389e-26
TRINITY_DN829964_c4_g3_i1	diff_cells	neoblasts	3.05094963626327	3.05053506287107	1.07456030140301e-27	1.74330865085681e-26
TRINITY_DN831570_c7_g12_i3	diff_cells	neoblasts	-3.65673550432923	4.87865178541722	1.10196719399781e-27	1.78672418248378e-26
TRINITY_DN826694_c5_g1_i5	diff_cells	neoblasts	-2.11407846737219	8.65317086272315	1.15203775103972e-27	1.86681407331632e-26
TRINITY_DN814613_c8_g1_i1	diff_cells	neoblasts	-11.2077473925157	1.82939360877948	1.18812743355718e-27	1.92416820489609e-26
TRINITY_DN800995_c0_g2_i1	diff_cells	neoblasts	2.22996498414871	8.94237963365019	1.23573985576969e-27	2.00010533355444e-26
TRINITY_DN812352_c6_g2_i12	diff_cells	neoblasts	3.71829013014435	1.86107129786517	1.2830835308557e-27	2.07551892087717e-26
TRINITY_DN816684_c3_g1_i8	diff_cells	neoblasts	1.97753058863358	4.08743301770723	1.28507071864698e-27	2.07751847741052e-26
TRINITY_DN806661_c8_g1_i4	diff_cells	neoblasts	1.66794479917128	6.09369349160266	1.39325055967993e-27	2.25109250766978e-26
TRINITY_DN812933_c1_g1_i5	diff_cells	neoblasts	2.07774438835968	6.45110053649152	1.4101608913542e-27	2.27708467108864e-26
TRINITY_DN820295_c3_g1_i1	diff_cells	neoblasts	3.39248632729755	3.08485235031807	1.44754671429396e-27	2.33609041214032e-26
TRINITY_DN808836_c18_g1_i1	diff_cells	neoblasts	-10.8736864471488	1.49642914799746	1.48821940693384e-27	2.40032868893276e-26
TRINITY_DN811886_c15_g1_i1	diff_cells	neoblasts	5.30630529650877	1.81041020713332	1.51555908451006e-27	2.44299999047976e-26
TRINITY_DN831115_c9_g2_i2	diff_cells	neoblasts	4.25164355600015	6.4450399126404	1.5188657480457e-27	2.44690421995877e-26
TRINITY_DN818430_c10_g1_i2	diff_cells	neoblasts	5.03412412875843	5.25968126894729	1.54916682632522e-27	2.49426679761245e-26
TRINITY_DN829336_c5_g1_i1	diff_cells	neoblasts	1.64632156045128	5.64203825522767	1.57693181936339e-27	2.53749337146077e-26
TRINITY_DN809270_c5_g1_i4	diff_cells	neoblasts	2.07809331366095	4.55870966295705	1.58581950783581e-27	2.5503112445492e-26
TRINITY_DN827763_c4_g2_i1	diff_cells	neoblasts	3.69789704545876	2.74660542831514	1.60488155331792e-27	2.57946709159367e-26
TRINITY_DN812555_c8_g1_i1	diff_cells	neoblasts	-3.54119652839399	1.55318139419926	1.67591384209479e-27	2.69207042893054e-26
TRINITY_DN825246_c7_g1_i2	diff_cells	neoblasts	3.03432834763017	4.9065568632056	1.72013005085187e-27	2.76149259063341e-26
TRINITY_DN824909_c2_g1_i6	diff_cells	neoblasts	-3.19974679516204	3.21815738719492	1.82752498993063e-27	2.93220236348441e-26
TRINITY_DN829265_c6_g1_i4	diff_cells	neoblasts	4.79407330248426	2.5094578156769	1.94634681420066e-27	3.12103763638286e-26
TRINITY_DN809492_c0_g1_i1	diff_cells	neoblasts	3.13154953924965	2.65033888871589	2.01290761415557e-27	3.22590020365917e-26
TRINITY_DN822300_c6_g1_i15	diff_cells	neoblasts	-2.81340110577169	4.33661447635909	2.04962815867721e-27	3.28284681512278e-26
TRINITY_DN764330_c1_g2_i1	diff_cells	neoblasts	2.2546007768925	4.94604200414259	2.05945155950286e-27	3.29667185112318e-26
TRINITY_DN827173_c5_g1_i6	diff_cells	neoblasts	2.419197647221	5.38346572008994	2.08660591916226e-27	3.33820742220633e-26
TRINITY_DN825670_c4_g1_i7	diff_cells	neoblasts	-2.83751156787675	2.81066186010208	2.69164400226658e-27	4.30367426281479e-26
TRINITY_DN818251_c8_g1_i6	diff_cells	neoblasts	2.54738304007466	5.97708140594829	2.8013008342859e-27	4.47641723727223e-26
TRINITY_DN827056_c6_g1_i16	diff_cells	neoblasts	2.09597798985635	4.12417335212709	2.87347701724802e-27	4.58910206547907e-26
TRINITY_DN808003_c13_g1_i1	diff_cells	neoblasts	-10.9832115654016	8.56123203576665	2.92858072421737e-27	4.67440689051221e-26
TRINITY_DN819628_c4_g1_i3	diff_cells	neoblasts	1.65234469814427	6.29642912069297	3.33803521119861e-27	5.32487843004411e-26
TRINITY_DN823505_c6_g1_i1	diff_cells	neoblasts	2.43825157444919	3.43979250442683	3.3436523695287e-27	5.33076473737944e-26
TRINITY_DN808573_c5_g1_i1	diff_cells	neoblasts	4.27699552117888	1.63257074108321	3.36900258032147e-27	5.36808642708941e-26
TRINITY_DN807068_c9_g1_i8	diff_cells	neoblasts	-10.5823985790638	1.20702830820991	3.42413673479141e-27	5.4527948313797e-26
TRINITY_DN805816_c7_g1_i1	diff_cells	neoblasts	-2.26687133225102	3.57603789020622	3.45972572029528e-27	5.50629880029274e-26
TRINITY_DN815592_c5_g5_i1	diff_cells	neoblasts	3.43224211848669	3.23141916153104	3.5910120920781e-27	5.71196006204557e-26
TRINITY_DN823695_c4_g5_i1	diff_cells	neoblasts	1.98191858528894	3.95628739918173	3.63586604326836e-27	5.77998221970381e-26
TRINITY_DN823229_c6_g1_i6	diff_cells	neoblasts	-3.41661661937952	2.24265623598229	3.6464408904477e-27	5.79346361118172e-26
TRINITY_DN827421_c12_g1_i2	diff_cells	neoblasts	-2.09760177450691	8.62421419592308	3.67454132067954e-27	5.83475817860601e-26
TRINITY_DN824818_c5_g1_i5	diff_cells	neoblasts	2.07479422114407	6.3523427925481	3.8317265735593e-27	6.08085993982925e-26
TRINITY_DN826979_c2_g1_i8	diff_cells	neoblasts	-2.76565330567356	6.90005775832983	3.94181882600976e-27	6.25198684324862e-26
TRINITY_DN814097_c4_g1_i2	diff_cells	neoblasts	2.43159872266058	5.75869491355471	4.13659142892224e-27	6.55714931320447e-26
TRINITY_DN819011_c8_g1_i1	diff_cells	neoblasts	-2.96162082996514	2.6152834358621	4.20444994758922e-27	6.66089862544476e-26
TRINITY_DN824602_c12_g1_i4	diff_cells	neoblasts	4.21269357002308	1.18913360904368	4.37152565508986e-27	6.92162399229768e-26
TRINITY_DN811720_c4_g2_i3	diff_cells	neoblasts	2.86815838860127	3.60330757716066	4.40054535063286e-27	6.96358609518624e-26
TRINITY_DN807538_c3_g1_i1	diff_cells	neoblasts	3.34584430718561	2.16691065597518	4.48323537794276e-27	7.09038157743138e-26
TRINITY_DN408441_c0_g1_i1	diff_cells	neoblasts	3.25552469243015	2.97999229444961	4.58093325215487e-27	7.2407539821632e-26
TRINITY_DN822704_c8_g2_i1	diff_cells	neoblasts	-3.27294262102006	2.29786336541424	4.89896500206888e-27	7.73902175455324e-26
TRINITY_DN810877_c3_g3_i1	diff_cells	neoblasts	2.88394263559097	2.82457477773762	5.27027929665549e-27	8.3208444991317e-26
TRINITY_DN824866_c2_g2_i3	diff_cells	neoblasts	-1.70154600133636	7.68679035842526	5.37286543249496e-27	8.47797094855921e-26
TRINITY_DN819739_c8_g1_i9	diff_cells	neoblasts	2.76003483420873	4.33122756807927	5.46608615060244e-27	8.62014874639761e-26
TRINITY_DN824559_c6_g4_i2	diff_cells	neoblasts	2.58044611784045	2.85034886384755	5.63178324926693e-27	8.87639637937166e-26
TRINITY_DN808759_c15_g1_i4	diff_cells	neoblasts	-11.2161095403037	1.83721164818397	5.64157140608502e-27	8.88676006057618e-26
TRINITY_DN818076_c7_g2_i1	diff_cells	neoblasts	3.02556096993503	2.7579464912786	6.00059074753448e-27	9.4469175109591e-26
TRINITY_DN825904_c2_g2_i2	diff_cells	neoblasts	1.60400396013183	5.55225014440652	6.08737137756636e-27	9.57808758105023e-26
TRINITY_DN814232_c11_g1_i4	diff_cells	neoblasts	3.07414218364385	3.53357475771408	6.18877322439631e-27	9.73210097555579e-26
TRINITY_DN825913_c2_g5_i1	diff_cells	neoblasts	3.47843208278493	2.12173013378054	6.30011316422603e-27	9.90155853611683e-26
TRINITY_DN810461_c6_g2_i2	diff_cells	neoblasts	3.91773748153378	1.86864400379528	6.74329196556528e-27	1.05905550610208e-25
TRINITY_DN825990_c2_g1_i1	diff_cells	neoblasts	3.84213475835388	1.37939143644454	6.74616175030498e-27	1.05905550610208e-25
TRINITY_DN823796_c1_g1_i2	diff_cells	neoblasts	-2.32352831675709	3.98694718904223	6.85324724938549e-27	1.0752562232856e-25
TRINITY_DN814674_c6_g2_i2	diff_cells	neoblasts	-1.88903502758446	8.27939787259868	6.97401758962745e-27	1.0935844702193e-25
TRINITY_DN820529_c7_g1_i1	diff_cells	neoblasts	2.66439068684941	2.72423936148813	7.31540440885319e-27	1.14646686319143e-25
TRINITY_DN818761_c3_g1_i4	diff_cells	neoblasts	-3.59704639921236	3.20689564294541	7.38831391172054e-27	1.15723754876615e-25
TRINITY_DN831073_c0_g1_i17	diff_cells	neoblasts	-2.62194580144612	3.43605420773711	7.41884844881604e-27	1.16136257466158e-25
TRINITY_DN813713_c13_g1_i2	diff_cells	neoblasts	-10.3616969710148	5.38379766296477	7.42618165541928e-27	1.16185300209589e-25
TRINITY_DN810695_c0_g2_i2	diff_cells	neoblasts	4.05336889129721	2.47320942971594	7.51005535478916e-27	1.17431114284241e-25
TRINITY_DN818533_c3_g4_i1	diff_cells	neoblasts	2.82938120074966	5.49261925196445	7.75770519630421e-27	1.21234962392639e-25
TRINITY_DN824828_c0_g2_i1	diff_cells	neoblasts	2.29846213338401	3.64004471052098	8.07736803731385e-27	1.26159275708717e-25
TRINITY_DN827622_c1_g1_i2	diff_cells	neoblasts	2.17813655606646	6.19491138557758	8.18764128252443e-27	1.27809450065411e-25
TRINITY_DN813138_c5_g2_i1	diff_cells	neoblasts	3.08077325365895	3.57680953224365	8.38325873669734e-27	1.30789238531182e-25
TRINITY_DN817526_c7_g1_i1	diff_cells	neoblasts	3.28493603928969	3.00571417610119	8.45448177838819e-27	1.31826054381057e-25
TRINITY_DN803633_c14_g1_i1	diff_cells	neoblasts	-10.9048974845518	1.52722066906685	8.70769467688672e-27	1.35697770398515e-25
TRINITY_DN821181_c6_g1_i3	diff_cells	neoblasts	4.63072762535665	2.49549520497598	8.89543057407051e-27	1.38545329453471e-25
TRINITY_DN828458_c4_g1_i5	diff_cells	neoblasts	5.24330165522139	3.27956790220807	9.28926626537664e-27	1.44597858281701e-25
TRINITY_DN826136_c6_g1_i3	diff_cells	neoblasts	-2.29755049284514	7.43234861591081	9.41505866460989e-27	1.46473530777151e-25
TRINITY_DN829514_c5_g2_i1	diff_cells	neoblasts	3.23629294782844	2.00430255935759	9.48004606968051e-27	1.47401660670845e-25
TRINITY_DN820189_c5_g1_i11	diff_cells	neoblasts	-1.59368631636347	6.38704554097122	9.51036836464994e-27	1.47790055805945e-25
TRINITY_DN807014_c8_g1_i1	diff_cells	neoblasts	-1.63739537436621	5.12178012130821	1.02584025011512e-26	1.59324913859822e-25
TRINITY_DN826267_c7_g1_i2	diff_cells	neoblasts	2.15533347460478	4.88628481686496	1.03292683914527e-26	1.60335517943869e-25
TRINITY_DN814412_c12_g1_i1	diff_cells	neoblasts	3.11014783376664	2.96387245281123	1.0398298517744e-26	1.61316508861086e-25
TRINITY_DN826071_c5_g2_i11	diff_cells	neoblasts	3.51980008543805	3.12398322367226	1.04244572729862e-26	1.61631677482102e-25
TRINITY_DN830511_c8_g4_i2	diff_cells	neoblasts	-2.02613325955786	5.94438170303449	1.05369984281965e-26	1.63285105614758e-25
TRINITY_DN814067_c3_g2_i4	diff_cells	neoblasts	-1.93892815063374	5.92570663638681	1.06249706930162e-26	1.64556167043404e-25
TRINITY_DN822360_c6_g3_i1	diff_cells	neoblasts	3.82272247606022	1.60251410027018	1.06314570495869e-26	1.64564484302531e-25
TRINITY_DN816129_c3_g1_i1	diff_cells	neoblasts	2.06622505887161	4.60357282196507	1.08256847851598e-26	1.67477218591894e-25
TRINITY_DN810308_c7_g1_i1	diff_cells	neoblasts	-10.5628851792493	1.18814209899379	1.10102879477684e-26	1.70237884249984e-25
TRINITY_DN815205_c16_g1_i4	diff_cells	neoblasts	2.66740315152423	4.16723822902112	1.10218408513758e-26	1.70321307145198e-25
TRINITY_DN831235_c2_g1_i3	diff_cells	neoblasts	-10.9735436476291	1.5955979326887	1.14610933741009e-26	1.77010219888892e-25
TRINITY_DN815665_c10_g1_i2	diff_cells	neoblasts	-3.24652247255346	3.1047933530707	1.15654991854777e-26	1.78523031791015e-25
TRINITY_DN799044_c1_g1_i2	diff_cells	neoblasts	2.35512359925206	4.27599356673038	1.16514460244369e-26	1.79749385656413e-25
TRINITY_DN819202_c6_g3_i1	diff_cells	neoblasts	-1.67961612449623	5.46547895720452	1.18472600107067e-26	1.82668371881916e-25
TRINITY_DN805084_c20_g1_i5	diff_cells	neoblasts	3.77822995607593	2.21892638211495	1.190968011202e-26	1.83528502272192e-25
TRINITY_DN811212_c9_g1_i1	diff_cells	neoblasts	2.02336190267302	3.83780399014205	1.19550771407552e-26	1.84125494872176e-25
TRINITY_DN817122_c6_g1_i1	diff_cells	neoblasts	-2.840646990135	2.86587289641743	1.21604221083108e-26	1.87183881991088e-25
TRINITY_DN818051_c6_g1_i5	diff_cells	neoblasts	3.51141647601544	2.21026644607929	1.2187269032519e-26	1.87492796834543e-25
TRINITY_DN830051_c3_g3_i2	diff_cells	neoblasts	-8.14822130102652	2.44504276062572	1.24548202221896e-26	1.91502380303494e-25
TRINITY_DN814871_c9_g2_i2	diff_cells	neoblasts	2.13831201237344	5.10396663895151	1.24937986922442e-26	1.91994980903426e-25
TRINITY_DN829497_c3_g3_i4	diff_cells	neoblasts	4.48253286612319	3.65252770899327	1.28278232845956e-26	1.97018556288284e-25
TRINITY_DN827674_c1_g1_i13	diff_cells	neoblasts	-1.75441196727254	6.1413591986593	1.32607956343322e-26	2.03555420666628e-25
TRINITY_DN802042_c17_g2_i2	diff_cells	neoblasts	2.19175054581717	3.6912221192175	1.33711499673177e-26	2.05135540347186e-25
TRINITY_DN805768_c10_g1_i4	diff_cells	neoblasts	5.16570032966333	1.10493154168198	1.4341641790994e-26	2.19902524157808e-25
TRINITY_DN820890_c5_g1_i2	diff_cells	neoblasts	-2.0315783180635	4.12241892664078	1.46016729292236e-26	2.2376558165942e-25
TRINITY_DN825864_c4_g2_i24	diff_cells	neoblasts	1.58054376446572	6.14902733646298	1.4736386242436e-26	2.2570497223257e-25
TRINITY_DN806237_c16_g1_i7	diff_cells	neoblasts	-11.2542809617497	1.87516331558229	1.50809895383271e-26	2.30855147548238e-25
TRINITY_DN807280_c11_g2_i2	diff_cells	neoblasts	-8.66652832168709	2.95900053938744	1.51904489634365e-26	2.32402106624788e-25
TRINITY_DN829539_c5_g1_i6	diff_cells	neoblasts	3.7067685801152	1.82235034725203	1.55723882306356e-26	2.38113781563079e-25
TRINITY_DN828189_c12_g1_i3	diff_cells	neoblasts	3.0515435761241	2.31646316036154	1.5829803462694e-26	2.41916129050597e-25
TRINITY_DN824475_c4_g1_i1	diff_cells	neoblasts	5.37263257202766	0.928841455527337	1.64443883572975e-26	2.51169644589291e-25
TRINITY_DN802559_c1_g1_i1	diff_cells	neoblasts	-1.88045388956561	4.22847361001428	1.74302636151362e-26	2.66080861952694e-25
TRINITY_DN1315856_c0_g1_i1	diff_cells	neoblasts	-3.62227780024373	2.45922125926009	1.82162033948346e-26	2.77925208000286e-25
TRINITY_DN817247_c8_g5_i1	diff_cells	neoblasts	2.6085676068411	3.33591124384417	1.82489319781188e-26	2.7827106253955e-25
TRINITY_DN795506_c1_g1_i1	diff_cells	neoblasts	4.41442120287796	1.76326790547614	1.84401544123274e-26	2.81032017189746e-25
TRINITY_DN820239_c9_g1_i5	diff_cells	neoblasts	2.56867551388959	4.0084739575153	1.85265751082964e-26	2.82193609069707e-25
TRINITY_DN813915_c11_g2_i1	diff_cells	neoblasts	-9.66170202964061	6.50985740313284	1.89042139671599e-26	2.87787266123066e-25
TRINITY_DN831416_c2_g2_i3	diff_cells	neoblasts	-11.4477255823458	2.06846153533817	2.07768719140908e-26	3.16121591867802e-25
TRINITY_DN827969_c7_g2_i3	diff_cells	neoblasts	3.90771580445231	2.05461693417462	2.16328686804641e-26	3.28964695200834e-25
TRINITY_DN820151_c6_g2_i2	diff_cells	neoblasts	1.70265397843775	4.74774313255436	2.19738210713868e-26	3.33965859700896e-25
TRINITY_DN830835_c2_g1_i4	diff_cells	neoblasts	-2.66104195614515	6.02861477325883	2.27477449472462e-26	3.45538370667642e-25
TRINITY_DN828886_c5_g1_i1	diff_cells	neoblasts	-1.65271990980281	6.09705769800389	2.31812831250764e-26	3.51930555720493e-25
TRINITY_DN825405_c4_g1_i4	diff_cells	neoblasts	4.48963726078139	2.03023060168623	2.32889227006703e-26	3.53370757445552e-25
TRINITY_DN595343_c0_g1_i1	diff_cells	neoblasts	-1.57832737296753	5.59722386037071	2.43052016763125e-26	3.68588916430087e-25
TRINITY_DN831661_c9_g4_i3	diff_cells	neoblasts	1.76654332456849	4.41532304351008	2.43709012739965e-26	3.69382739802749e-25
TRINITY_DN812382_c6_g1_i1	diff_cells	neoblasts	6.96020819741611	0.497355818100099	2.47279258658638e-26	3.74588804696418e-25
TRINITY_DN826598_c0_g5_i2	diff_cells	neoblasts	3.30676995854844	3.01780588893678	2.47579131293794e-26	3.74837786027238e-25
TRINITY_DN825478_c6_g1_i12	diff_cells	neoblasts	2.44348549644388	3.53469433376664	2.67524097390925e-26	4.04813132271902e-25
TRINITY_DN811041_c3_g1_i1	diff_cells	neoblasts	-8.41127432161564	3.76899196478145	2.69672242139975e-26	4.0784056259343e-25
TRINITY_DN818689_c5_g2_i1	diff_cells	neoblasts	-11.08626574007	6.85032141368334	2.88307346757154e-26	4.35785219598341e-25
TRINITY_DN820740_c4_g2_i4	diff_cells	neoblasts	3.73036892361174	1.84674699853047	3.02373534993996e-26	4.5679706998738e-25
TRINITY_DN589739_c0_g1_i1	diff_cells	neoblasts	4.74071767562328	0.787409034042104	3.03738650623999e-26	4.58608887276771e-25
TRINITY_DN831951_c14_g2_i2	diff_cells	neoblasts	-10.9054446955006	1.52695526513711	3.10595406683364e-26	4.68705921673134e-25
TRINITY_DN805723_c2_g2_i1	diff_cells	neoblasts	-10.4812410908397	1.10636169002042	3.17291898990717e-26	4.78550229988125e-25
TRINITY_DN828396_c1_g1_i27	diff_cells	neoblasts	-4.53595393172727	3.43249865590488	3.25848062629689e-26	4.91187098659391e-25
TRINITY_DN812613_c4_g1_i6	diff_cells	neoblasts	1.59276794859905	5.79708099709053	3.37308792206931e-26	5.08186192877774e-25
TRINITY_DN813775_c5_g1_i1	diff_cells	neoblasts	-8.85107523756365	1.24831057767249	3.40775519292456e-26	5.13129648293338e-25
TRINITY_DN813213_c3_g1_i3	diff_cells	neoblasts	2.45205575041505	7.70651677806271	3.44947952182473e-26	5.18851801212205e-25
TRINITY_DN818223_c3_g1_i1	diff_cells	neoblasts	1.89424920664848	6.30417579856709	3.44950819720634e-26	5.18851801212205e-25
TRINITY_DN810461_c6_g3_i3	diff_cells	neoblasts	-3.30717558736961	4.99101451033589	3.49326506345022e-26	5.25147852826612e-25
TRINITY_DN826415_c7_g2_i2	diff_cells	neoblasts	-2.27161781011911	9.28764117512658	3.68547701675448e-26	5.53742421295196e-25
TRINITY_DN812043_c19_g1_i1	diff_cells	neoblasts	-8.62690956264352	1.77271910593238	3.68772981970134e-26	5.53780100666442e-25
TRINITY_DN830172_c9_g1_i3	diff_cells	neoblasts	-2.16112973187667	8.49386388961267	4.01310700718826e-26	6.02314448865082e-25
TRINITY_DN827573_c5_g6_i1	diff_cells	neoblasts	-1.8074678016641	5.24010746210104	4.03055691649313e-26	6.04605395157898e-25
TRINITY_DN815548_c7_g2_i1	diff_cells	neoblasts	2.26686455337517	3.47052221946079	4.12095513195157e-26	6.17830568590311e-25
TRINITY_DN825538_c5_g1_i2	diff_cells	neoblasts	2.3499255066728	4.82502520400493	4.23383891390915e-26	6.34410716130233e-25
TRINITY_DN821490_c9_g1_i2	diff_cells	neoblasts	2.34188408934605	3.65538572909947	4.33845383053098e-26	6.49734550115417e-25
TRINITY_DN828504_c5_g1_i4	diff_cells	neoblasts	1.59864195526179	5.72810775287997	4.39390727471218e-26	6.57683274490333e-25
TRINITY_DN814830_c11_g1_i1	diff_cells	neoblasts	-10.9425039707048	1.56426736156702	4.42752220374311e-26	6.62356363860131e-25
TRINITY_DN818536_c4_g1_i6	diff_cells	neoblasts	2.00259036034324	4.55917940321626	4.49933408557741e-26	6.72735568330577e-25
TRINITY_DN831523_c6_g3_i1	diff_cells	neoblasts	2.0606655379736	4.99115580427134	4.53010200428482e-26	6.76970024530105e-25
TRINITY_DN829398_c18_g1_i3	diff_cells	neoblasts	-9.60438613948823	7.35109202353195	4.53424800973267e-26	6.77223726766822e-25
TRINITY_DN828343_c4_g1_i1	diff_cells	neoblasts	4.17173706018882	2.39674435072756	4.65516019476501e-26	6.94907642457609e-25
TRINITY_DN811029_c16_g2_i5	diff_cells	neoblasts	1.56150814328827	5.28419332366204	4.78870356152274e-26	7.1445700763366e-25
TRINITY_DN822317_c2_g1_i2	diff_cells	neoblasts	-1.89946595557984	7.53253787399083	5.56888588179254e-26	8.30409446772309e-25
TRINITY_DN820709_c0_g1_i12	diff_cells	neoblasts	-1.59693666972543	6.46211540122925	5.59248591770663e-26	8.33479272465965e-25
TRINITY_DN828482_c2_g1_i5	diff_cells	neoblasts	1.8660291274654	6.51784632698778	5.62426343208675e-26	8.37763870732104e-25
TRINITY_DN829392_c1_g1_i3	diff_cells	neoblasts	-1.5584526776903	5.63871793446443	5.66796863783046e-26	8.43819593600798e-25
TRINITY_DN817373_c15_g1_i2	diff_cells	neoblasts	-1.64939419053824	6.6924171969632	5.73818422292663e-26	8.53813414687323e-25
TRINITY_DN823469_c13_g1_i1	diff_cells	neoblasts	2.15048745470918	5.47154880887329	5.80916569925243e-26	8.63910389285061e-25
TRINITY_DN832130_c8_g1_i1	diff_cells	neoblasts	-10.9819032962629	1.60331447927435	6.34440362426976e-26	9.43001336114594e-25
TRINITY_DN810180_c8_g1_i9	diff_cells	neoblasts	2.50247901456011	2.78553249354065	6.45561935778113e-26	9.59016579245885e-25
TRINITY_DN806490_c17_g1_i4	diff_cells	neoblasts	-10.4396582098712	1.06516377198243	6.55560430414055e-26	9.73347131813375e-25
TRINITY_DN767981_c0_g1_i1	diff_cells	neoblasts	-2.0045355834619	6.94598636772011	6.58850855989692e-26	9.7770780727097e-25
TRINITY_DN816299_c12_g1_i4	diff_cells	neoblasts	-2.44193574148948	4.06726950243374	6.59223150381408e-26	9.77735740627352e-25
TRINITY_DN816066_c2_g1_i3	diff_cells	neoblasts	2.57747026452933	3.78767109961638	6.94627669684858e-26	1.02969431785385e-24
TRINITY_DN825185_c6_g1_i1	diff_cells	neoblasts	-1.70644487249135	6.47011138884111	6.95250887850136e-26	1.03006613866216e-24
TRINITY_DN826972_c4_g1_i3	diff_cells	neoblasts	2.79066462438187	3.35131066428919	6.993978399912e-26	1.03565544175571e-24
TRINITY_DN813934_c5_g6_i1	diff_cells	neoblasts	3.67948004174861	2.1517904272101	7.00680735410928e-26	1.03699999048698e-24
TRINITY_DN830700_c11_g1_i7	diff_cells	neoblasts	-10.9949601298553	1.6162482618471	7.03292054371682e-26	1.04030810245856e-24
TRINITY_DN810945_c5_g2_i2	diff_cells	neoblasts	3.90629317777756	1.1729143145598	7.04534297756781e-26	1.04158862695085e-24
TRINITY_DN829841_c3_g1_i4	diff_cells	neoblasts	1.58100746755032	5.23618048109036	7.2216334027917e-26	1.0670812048858e-24
TRINITY_DN815298_c14_g2_i1	diff_cells	neoblasts	-10.9904417283737	1.61189162008768	7.25507959214622e-26	1.07145091616848e-24
TRINITY_DN816464_c9_g2_i2	diff_cells	neoblasts	3.98183170316546	2.23729061506596	7.40826779093937e-26	1.093490370145e-24
TRINITY_DN806853_c9_g1_i3	diff_cells	neoblasts	4.25300475287816	2.02792270863907	7.48353647780698e-26	1.10401121340063e-24
TRINITY_DN805193_c3_g1_i5	diff_cells	neoblasts	-10.4875900750018	1.11264752738067	7.50579900048312e-26	1.10670525667571e-24
TRINITY_DN809531_c8_g1_i17	diff_cells	neoblasts	2.41052570240802	6.45747371775902	7.74579739015664e-26	1.1414837592388e-24
TRINITY_DN815317_c4_g1_i5	diff_cells	neoblasts	2.1886756621076	4.40640112429623	8.17571805108885e-26	1.20419881262603e-24
TRINITY_DN821109_c5_g1_i1	diff_cells	neoblasts	-2.5270209711602	3.42610768136646	8.19339614590662e-26	1.20584675491148e-24
TRINITY_DN810965_c13_g2_i1	diff_cells	neoblasts	4.48959287814525	8.88826778871606	8.19562524577411e-26	1.20584675491148e-24
TRINITY_DN821469_c6_g2_i5	diff_cells	neoblasts	3.08146967198882	3.56691935977152	8.24379970546681e-26	1.21228997157319e-24
TRINITY_DN821681_c7_g5_i2	diff_cells	neoblasts	4.64580744812797	1.37338287972883	8.42272516452783e-26	1.23794368106272e-24
TRINITY_DN172036_c0_g1_i1	diff_cells	neoblasts	4.34676119377423	3.26566864754147	8.52185894507138e-26	1.25184885968996e-24
TRINITY_DN815827_c12_g1_i1	diff_cells	neoblasts	-1.81609014255273	6.97002550923171	8.53957254424387e-26	1.25378511754952e-24
TRINITY_DN821594_c6_g1_i1	diff_cells	neoblasts	-2.6513417263138	3.5932622571355	8.77732209735059e-26	1.28800799222713e-24
TRINITY_DN818155_c1_g3_i2	diff_cells	neoblasts	3.72300932931426	1.87820099775684	9.16697488900807e-26	1.34447344859413e-24
TRINITY_DN806040_c9_g1_i3	diff_cells	neoblasts	3.44621677993726	2.15138265209045	9.37186482416172e-26	1.37379519290481e-24
TRINITY_DN831330_c6_g1_i1	diff_cells	neoblasts	-11.283446047673	1.90365591258313	9.47579221249376e-26	1.38771528215497e-24
TRINITY_DN810843_c14_g1_i5	diff_cells	neoblasts	1.61649796839389	4.85510603564479	9.4768597230423e-26	1.38771528215497e-24
TRINITY_DN809617_c2_g1_i1	diff_cells	neoblasts	2.3734176162252	3.46371318849002	9.51036665512909e-26	1.39188493146839e-24
TRINITY_DN814469_c6_g2_i1	diff_cells	neoblasts	1.72705437848764	5.40742359364596	9.77888055256791e-26	1.430426308644e-24
TRINITY_DN830125_c3_g1_i4	diff_cells	neoblasts	-2.2294717289056	3.52768969357134	1.00331860639894e-25	1.46684968137427e-24
TRINITY_DN830672_c4_g1_i1	diff_cells	neoblasts	4.52422816233845	2.67406783006492	1.03497497565856e-25	1.51233189655e-24
TRINITY_DN827307_c4_g1_i17	diff_cells	neoblasts	2.75204919203295	3.00252724188322	1.04653859127659e-25	1.52842154030105e-24
TRINITY_DN827666_c4_g1_i5	diff_cells	neoblasts	-2.6231078204393	3.58312916174443	1.04942788109425e-25	1.53183243371757e-24
TRINITY_DN809141_c6_g2_i4	diff_cells	neoblasts	5.60051688655525	1.07614903429316	1.15529282718783e-25	1.68547230447481e-24
TRINITY_DN823182_c3_g1_i6	diff_cells	neoblasts	1.58725905471926	6.78756801701895	1.18167479934678e-25	1.72305253688621e-24
TRINITY_DN825196_c2_g1_i5	diff_cells	neoblasts	-8.72606658617736	4.94199434241401	1.19340409300412e-25	1.73923870477276e-24
TRINITY_DN816736_c8_g1_i9	diff_cells	neoblasts	2.89169638957617	2.33659339482876	1.22085521748969e-25	1.77830838183161e-24
TRINITY_DN807176_c5_g1_i1	diff_cells	neoblasts	3.3304373261099	1.95251093670154	1.26215328730838e-25	1.83749589895985e-24
TRINITY_DN815234_c0_g2_i3	diff_cells	neoblasts	2.31070008894797	3.68302327912045	1.28827862651577e-25	1.87454366586284e-24
TRINITY_DN801548_c0_g1_i1	diff_cells	neoblasts	-7.47405622043814	3.50014860787396	1.296997249955e-25	1.8862376935334e-24
TRINITY_DN821120_c4_g1_i7	diff_cells	neoblasts	-3.29925720951367	3.23672211546461	1.3977717415219e-25	2.03172696491e-24
TRINITY_DN816205_c1_g1_i2	diff_cells	neoblasts	3.1433569943582	4.56811268916029	1.40326821952222e-25	2.03864507459055e-24
TRINITY_DN805569_c14_g1_i1	diff_cells	neoblasts	-8.83036571783802	3.35963621101023	1.40444095490073e-25	2.03882487346572e-24
TRINITY_DN825943_c4_g2_i2	diff_cells	neoblasts	2.4911570764916	3.98563841794614	1.40486613239784e-25	2.03882487346572e-24
TRINITY_DN831951_c12_g1_i1	diff_cells	neoblasts	-9.87488235814453	0.507680624089286	1.51310960917593e-25	2.19476271103384e-24
TRINITY_DN819113_c7_g2_i7	diff_cells	neoblasts	3.69031735369847	2.78147357912407	1.5952021461008e-25	2.31262508193365e-24
TRINITY_DN824548_c13_g1_i4	diff_cells	neoblasts	2.53208090302692	3.19303047766789	1.61045290970316e-25	2.33351167811939e-24
TRINITY_DN817578_c8_g3_i2	diff_cells	neoblasts	3.7833662792463	3.29425748544394	1.62496476495704e-25	2.35330630175271e-24
TRINITY_DN521794_c0_g2_i1	diff_cells	neoblasts	-2.55375084816263	3.68683121917008	1.63212245437731e-25	2.36243533283783e-24
TRINITY_DN799942_c0_g1_i1	diff_cells	neoblasts	3.61155904348898	1.55144547183038	1.70662644612291e-25	2.46898504844173e-24
TRINITY_DN805603_c18_g1_i1	diff_cells	neoblasts	-10.5064308579446	1.13111560600823	1.74069700840138e-25	2.51695870096134e-24
TRINITY_DN825160_c17_g1_i2	diff_cells	neoblasts	3.66726140213603	2.22036978269669	1.8704718798791e-25	2.70319345189843e-24
TRINITY_DN823002_c3_g1_i5	diff_cells	neoblasts	3.90247187576387	1.20799278998692	1.90611739977594e-25	2.75281922876056e-24
TRINITY_DN718001_c0_g2_i1	diff_cells	neoblasts	5.07929888226438	1.68748060837954	1.90680078171622e-25	2.75281922876056e-24
TRINITY_DN809657_c13_g1_i3	diff_cells	neoblasts	2.77600306489115	3.07050466514306	1.91749559267426e-25	2.76681510636216e-24
TRINITY_DN820007_c2_g1_i1	diff_cells	neoblasts	-2.19366521099365	4.7409200848197	1.96531145576694e-25	2.83433160469079e-24
TRINITY_DN813745_c6_g1_i1	diff_cells	neoblasts	2.22562432112822	7.46988814159055	2.05148496329386e-25	2.95706751274994e-24
TRINITY_DN823303_c8_g1_i3	diff_cells	neoblasts	4.46214026142611	2.58285856799914	2.13108722271671e-25	3.07020852435244e-24
TRINITY_DN809752_c6_g1_i2	diff_cells	neoblasts	2.16971141786964	4.11445746329013	2.15308703191247e-25	3.1002884117507e-24
TRINITY_DN821373_c14_g1_i1	diff_cells	neoblasts	-10.8636137642449	1.48509687384951	2.18389622849984e-25	3.14301527453352e-24
TRINITY_DN827117_c0_g1_i23	diff_cells	neoblasts	2.95829644121827	4.34942275257988	2.22558635027245e-25	3.20134914377983e-24
TRINITY_DN817465_c2_g1_i3	diff_cells	neoblasts	1.99262672298165	4.40578865728623	2.27781563888905e-25	3.27477434445478e-24
TRINITY_DN808527_c3_g1_i2	diff_cells	neoblasts	1.49849965249708	6.3661245599926	2.28660773203776e-25	3.28570682991671e-24
TRINITY_DN1135980_c0_g1_i1	diff_cells	neoblasts	2.02567043498315	6.39047651829781	2.37195277024161e-25	3.40657245989892e-24
TRINITY_DN814677_c12_g1_i2	diff_cells	neoblasts	1.60034990923516	5.73559623025083	2.41483798634282e-25	3.46636396161021e-24
TRINITY_DN821756_c10_g1_i16	diff_cells	neoblasts	2.66623352300809	3.36393012325381	2.51038716495557e-25	3.60165038225291e-24
TRINITY_DN811539_c3_g1_i9	diff_cells	neoblasts	-2.36145640134269	4.22768160561787	2.51743214931683e-25	3.60988546823499e-24
TRINITY_DN816009_c11_g1_i3	diff_cells	neoblasts	-2.18106995109017	3.34048474738846	2.54482434225387e-25	3.6472738928023e-24
TRINITY_DN829690_c4_g1_i4	diff_cells	neoblasts	-10.5257685958079	1.14977501573809	2.56672309921547e-25	3.67675440949762e-24
TRINITY_DN800328_c0_g1_i1	diff_cells	neoblasts	-2.28194986192367	7.0121297151424	2.67666308345294e-25	3.83225556684223e-24
TRINITY_DN823348_c11_g2_i5	diff_cells	neoblasts	-3.77873462851415	1.84941583327724	2.68877210328797e-25	3.84760088717271e-24
TRINITY_DN824281_c5_g2_i1	diff_cells	neoblasts	2.61298841058903	5.62549168823442	2.72239516404303e-25	3.89370075659743e-24
TRINITY_DN810952_c4_g2_i1	diff_cells	neoblasts	3.99976702750304	1.41929604482093	2.7525657521125e-25	3.93481763665032e-24
TRINITY_DN826353_c3_g1_i16	diff_cells	neoblasts	-2.84794321555295	7.03354385534673	2.77880409595184e-25	3.97027376539896e-24
TRINITY_DN829748_c6_g1_i1	diff_cells	neoblasts	-2.68997634005749	3.19244751991618	2.83369293115844e-25	4.04660713313234e-24
TRINITY_DN806001_c14_g1_i1	diff_cells	neoblasts	-8.34042594760358	1.48867558073655	3.18446386067802e-25	4.5451731088862e-24
TRINITY_DN829543_c4_g1_i1	diff_cells	neoblasts	4.43040428401197	12.2480719288974	3.19138663358594e-25	4.55270477935124e-24
TRINITY_DN814274_c12_g1_i1	diff_cells	neoblasts	-7.60269448860564	1.28772919238766	3.32029794813683e-25	4.73416296615531e-24
TRINITY_DN821335_c4_g1_i3	diff_cells	neoblasts	1.75518880090475	4.67072149131605	3.35811276865171e-25	4.78561346180705e-24
TRINITY_DN815782_c7_g1_i3	diff_cells	neoblasts	2.09531923332291	5.97812530903595	3.37866630859134e-25	4.81242475602189e-24
TRINITY_DN74004_c0_g1_i1	diff_cells	neoblasts	4.14259283340474	3.49541919987716	3.38224945642892e-25	4.81504900742565e-24
TRINITY_DN812200_c4_g2_i11	diff_cells	neoblasts	6.8611639453507	5.43999337884285	3.98945779751776e-25	5.67656338154006e-24
TRINITY_DN819954_c5_g2_i8	diff_cells	neoblasts	3.38590177173044	1.6057653720546	4.03566604070591e-25	5.73936032657924e-24
TRINITY_DN821983_c6_g1_i14	diff_cells	neoblasts	2.15838656253976	5.21625423340192	4.09572788858746e-25	5.82178464163504e-24
TRINITY_DN822766_c2_g1_i2	diff_cells	neoblasts	1.9046912149396	5.2211525073058	4.18155904174503e-25	5.94073470229631e-24
TRINITY_DN1232453_c0_g1_i1	diff_cells	neoblasts	-1.74122744426288	6.69560586891273	4.67283328562157e-25	6.63527933847937e-24
TRINITY_DN823704_c2_g1_i13	diff_cells	neoblasts	1.69554849571177	5.8299928771928	4.69858955553865e-25	6.66842923015673e-24
TRINITY_DN804337_c12_g4_i3	diff_cells	neoblasts	3.47656435975701	1.74259310991269	4.8177302651407e-25	6.83401214687472e-24
TRINITY_DN802898_c14_g1_i1	diff_cells	neoblasts	-10.8629984398806	1.4845073587665	5.51870703438103e-25	7.82434419672033e-24
TRINITY_DN810952_c4_g1_i1	diff_cells	neoblasts	3.14009619006715	2.8862943216401	5.67623273058372e-25	8.04355909634612e-24
TRINITY_DN816087_c15_g1_i1	diff_cells	neoblasts	3.52926733760343	1.67990658565975	5.73653503046878e-25	8.1248487187812e-24
TRINITY_DN823746_c8_g1_i3	diff_cells	neoblasts	2.07101568785385	6.00884258877308	5.82086717745605e-25	8.24007200591668e-24
TRINITY_DN350890_c0_g1_i1	diff_cells	neoblasts	2.2016338205479	4.04699168761873	5.84224834162384e-25	8.26610902187504e-24
TRINITY_DN816490_c16_g1_i1	diff_cells	neoblasts	-10.733406988186	1.35582005202944	6.1199265888288e-25	8.65456489640048e-24
TRINITY_DN810871_c17_g1_i2	diff_cells	neoblasts	-10.8891435331256	1.51052922616833	6.23265373129941e-25	8.80947546558369e-24
TRINITY_DN807240_c5_g2_i4	diff_cells	neoblasts	-3.5451764502132	2.00039615414136	6.27137096640488e-25	8.8596727426826e-24
TRINITY_DN815035_c17_g1_i1	diff_cells	neoblasts	-9.29048259404569	1.66901631503781	6.30515603461673e-25	8.9028545724111e-24
TRINITY_DN815234_c0_g1_i1	diff_cells	neoblasts	6.96302855764028	2.68252695778671	6.33870245048271e-25	8.94565553483685e-24
TRINITY_DN829729_c9_g3_i2	diff_cells	neoblasts	1.54106812973573	5.35050446758798	6.3628845663572e-25	8.97520397705286e-24
TRINITY_DN799749_c0_g1_i1	diff_cells	neoblasts	3.77492811252017	2.25090002291078	6.39847181946136e-25	9.0208016818614e-24
TRINITY_DN823815_c5_g1_i7	diff_cells	neoblasts	-3.83429695428974	3.96512967438664	6.44467952686966e-25	9.08131841022627e-24
TRINITY_DN808647_c5_g1_i3	diff_cells	neoblasts	-2.45032675729251	2.71857382922615	6.74342833367666e-25	9.49745270559217e-24
TRINITY_DN800002_c0_g1_i1	diff_cells	neoblasts	-1.48622625674178	5.39751435651538	6.78932751622031e-25	9.55723096316387e-24
TRINITY_DN796070_c0_g1_i1	diff_cells	neoblasts	3.78683557399491	1.78275182802883	7.38636504502971e-25	1.03923826811072e-23
TRINITY_DN827000_c4_g1_i5	diff_cells	neoblasts	-2.18825821195492	5.48859280425663	7.51632813281979e-25	1.05698603193659e-23
TRINITY_DN810007_c0_g1_i2	diff_cells	neoblasts	2.63950751717235	2.75250005682167	7.9268507367695e-25	1.1141494828749e-23
TRINITY_DN827694_c7_g1_i13	diff_cells	neoblasts	1.48430195455063	6.12006881979676	8.075460776121e-25	1.13446074417615e-23
TRINITY_DN828975_c0_g1_i1	diff_cells	neoblasts	4.05055741789599	9.7895546952378	8.56031024270501e-25	1.20196315544905e-23
TRINITY_DN805510_c15_g1_i1	diff_cells	neoblasts	3.07662028810827	2.97786934108258	9.01873718359412e-25	1.26568893574529e-23
TRINITY_DN806422_c16_g1_i1	diff_cells	neoblasts	-10.5060800978801	1.12925744847279	9.23093718873904e-25	1.294812137818e-23
TRINITY_DN828396_c1_g1_i1	diff_cells	neoblasts	-2.89542753495011	3.72871429463234	9.34201023228614e-25	1.30972805390404e-23
TRINITY_DN826353_c2_g1_i4	diff_cells	neoblasts	4.12739957554141	1.90613691403865	9.4279788297227e-25	1.32111105576981e-23
TRINITY_DN814829_c13_g4_i1	diff_cells	neoblasts	3.18475331489384	1.98760686205058	9.50679738093254e-25	1.33148112584291e-23
TRINITY_DN809194_c16_g1_i15	diff_cells	neoblasts	2.79222722043365	2.11902514506097	9.77564848654339e-25	1.36844237240019e-23
TRINITY_DN827642_c9_g1_i6	diff_cells	neoblasts	2.87918660661111	2.34620199445744	9.87640245024603e-25	1.38184708232805e-23
TRINITY_DN823158_c2_g3_i4	diff_cells	neoblasts	3.96968444914495	2.0840691924905	1.03291606306965e-24	1.44446366130281e-23
TRINITY_DN801670_c0_g1_i3	diff_cells	neoblasts	1.91623207105077	6.84150172289911	1.05256323087259e-24	1.47119512527372e-23
TRINITY_DN820153_c6_g6_i1	diff_cells	neoblasts	2.41429910689687	3.25906344509416	1.08909801197296e-24	1.52149192470626e-23
TRINITY_DN827952_c2_g1_i6	diff_cells	neoblasts	-3.36927323049557	4.33802509776696	1.09728836602125e-24	1.53216019649237e-23
TRINITY_DN819328_c6_g1_i1	diff_cells	neoblasts	-3.82722230066	1.6868122215062	1.119228324381e-24	1.56200679519187e-23
TRINITY_DN817675_c6_g1_i8	diff_cells	neoblasts	1.53050722467001	6.03718611506883	1.12934983550109e-24	1.57533766010064e-23
TRINITY_DN812623_c0_g1_i2	diff_cells	neoblasts	4.17213080593022	0.934629037303252	1.26844847015268e-24	1.76847546032728e-23
TRINITY_DN829778_c9_g2_i3	diff_cells	neoblasts	2.67379481980497	3.9147201317836	1.31457269531866e-24	1.83185870655967e-23
TRINITY_DN831072_c6_g1_i2	diff_cells	neoblasts	-10.1459723227455	0.772794428031935	1.42172589397786e-24	1.98017925243311e-23
TRINITY_DN830565_c4_g2_i9	diff_cells	neoblasts	-2.6681237055668	5.02400496078197	1.52645983454651e-24	2.1249826614691e-23
TRINITY_DN816092_c0_g1_i5	diff_cells	neoblasts	3.24068929995774	2.56426378953571	1.53902846193834e-24	2.14140172463161e-23
TRINITY_DN829240_c4_g3_i6	diff_cells	neoblasts	2.88495226195978	2.28399014880872	1.54925364612819e-24	2.15454525417555e-23
TRINITY_DN807989_c8_g1_i1	diff_cells	neoblasts	3.40312702317402	4.35659790340842	1.57158242790249e-24	2.18449957478446e-23
TRINITY_DN821752_c3_g4_i4	diff_cells	neoblasts	-10.5716053067765	1.19396777281173	1.65876103777422e-24	2.30451979235925e-23
TRINITY_DN829297_c3_g1_i6	diff_cells	neoblasts	2.27741133109876	3.71221586536408	1.66047037914208e-24	2.305736503888e-23
TRINITY_DN806868_c6_g1_i6	diff_cells	neoblasts	1.79966996476911	4.07878602137257	1.71287808092912e-24	2.37731663806223e-23
TRINITY_DN803280_c9_g1_i2	diff_cells	neoblasts	1.73787021860625	4.49884691321312	1.78262737088688e-24	2.47288142959388e-23
TRINITY_DN814100_c4_g1_i13	diff_cells	neoblasts	3.9188919140892	2.79769215628262	1.87331208509078e-24	2.59737772359379e-23
TRINITY_DN816966_c7_g1_i3	diff_cells	neoblasts	-10.4140616730356	7.21491272894352	1.91109854837126e-24	2.64844173078645e-23
TRINITY_DN817090_c2_g1_i2	diff_cells	neoblasts	3.75444699790587	1.7176749877103	1.91292492193783e-24	2.64964528120793e-23
TRINITY_DN821681_c7_g3_i3	diff_cells	neoblasts	3.77296213685906	1.79211981767083	1.96361226323729e-24	2.71849243310344e-23
TRINITY_DN831392_c8_g1_i2	diff_cells	neoblasts	3.7678590402835	1.76857601943296	1.98431527821319e-24	2.74578013560055e-23
[truncated: 25,662 more rows]
