# Supplementary material for: Germline-related molecular phenotype in Metazoa: conservation and innovation highlighted by comparative transcriptomics
Source: EvoDevo. 2023 Jan 30;14:2. doi: 10.1186/s13227-022-00207-3 (PMC9885605; doi:10.1186/s13227-022-00207-3)
Supplement: Supplementary file 1 — Additional file 1: Zipped directory comprehending more detailed information on the species-specific transcriptomic analyses (transcriptomic statistics, read counts, fasta of upregulated transcripts, GO/IPR enrichment analyses, ratios bootstrap iterations) and extensive results of the comparative analyses (co-upregulated transcripts, co-enriched GO/IPR, comparisons of different cut-off iterations) [file 13227_2022_207_MOESM1_ESM.zip › SUPPLEMENTARY_MATERIAL/Differentially_transcribed_shared_orthologues_logFC1.txt]

OG0000000	Schmidtea_mediterranea_DN817634_c10_g1_i1	Schmidtea_mediterranea_DN818485_c6_g1_i2	Schmidtea_mediterranea_DN818485_c6_g1_i3
OG0000002	Schmidtea_mediterranea_DN708611_c0_g1_i1	Schmidtea_mediterranea_DN811041_c3_g1_i1
OG0000003	Danio_rerio_DN14535_c0_g1_i8	Danio_rerio_DN2998_c0_g1_i1	Danio_rerio_DN3849_c0_g1_i3	Danio_rerio_DN5399_c0_g1_i1	Danio_rerio_DN7607_c0_g1_i2	Drosophila_melanogaster_DN12636_c0_g1_i1	Drosophila_melanogaster_DN16643_c0_g1_i1	Drosophila_melanogaster_DN9501_c0_g1_i1	Haliotis_rufescens_DN11537_c0_g1_i3	Haliotis_rufescens_DN21313_c0_g1_i1	Haliotis_rufescens_DN37258_c0_g3_i1	Haliotis_rufescens_DN4949_c0_g3_i1	Haliotis_rufescens_DN83683_c0_g1_i1	Ruditapes_philippinarum_DN10361_c0_g1_i8	Ruditapes_philippinarum_DN2528_c0_g1_i2	Ruditapes_philippinarum_DN846_c0_g1_i1	Ruditapes_philippinarum_DN846_c0_g1_i3	Xenopus_tropicalis_DN36620_c0_g1_i1	Xenopus_tropicalis_DN39169_c0_g1_i1	Xenopus_tropicalis_DN41084_c0_g1_i1	Xenopus_tropicalis_DN44759_c0_g1_i1	Xenopus_tropicalis_DN49698_c12_g1_i2	Xenopus_tropicalis_DN49698_c12_g1_i3	Xenopus_tropicalis_DN50098_c0_g1_i1	Xenopus_tropicalis_DN50466_c0_g1_i1	Nematostella_vectensis_DN55861_c0_g1_i1
OG0000004	Danio_rerio_DN11948_c0_g1_i3	Nematostella_vectensis_DN11722_c0_g1_i1	Nematostella_vectensis_DN2319_c0_g1_i3	Nematostella_vectensis_DN2319_c0_g1_i4
OG0000005	Danio_rerio_DN6497_c0_g2_i5	Drosophila_melanogaster_DN20581_c0_g1_i1	Haliotis_rufescens_DN3211_c0_g1_i7	Ruditapes_philippinarum_DN34864_c0_g1_i1	Xenopus_tropicalis_DN12379_c0_g1_i1	Xenopus_tropicalis_DN9987_c0_g1_i1	Schmidtea_mediterranea_DN828873_c0_g2_i3
OG0000006	Ephydatia_fluviatilis_DN2810_c0_g1_i1	Ephydatia_fluviatilis_DN2810_c0_g2_i1	Ephydatia_fluviatilis_DN3734_c0_g1_i1	Haliotis_rufescens_DN6015_c0_g1_i1	Ruditapes_philippinarum_DN17570_c0_g2_i1	Xenopus_tropicalis_DN53014_c0_g1_i5	Nematostella_vectensis_DN1938_c0_g1_i1	Nematostella_vectensis_DN20084_c0_g1_i1	Nematostella_vectensis_DN2379_c0_g1_i2	Nematostella_vectensis_DN37602_c0_g1_i1	Nematostella_vectensis_DN45623_c0_g1_i1	Nematostella_vectensis_DN945_c0_g1_i1
OG0000007	Caenorhabditis_elegans_DN458_c0_g1_i1	Danio_rerio_DN15811_c3_g1_i1	Danio_rerio_DN1603_c0_g1_i13	Danio_rerio_DN16096_c0_g1_i4	Danio_rerio_DN16794_c0_g1_i1	Danio_rerio_DN181_c0_g2_i2	Danio_rerio_DN2557_c0_g1_i2	Danio_rerio_DN333_c2_g1_i1	Danio_rerio_DN7182_c1_g2_i1	Danio_rerio_DN9943_c3_g1_i3	Drosophila_melanogaster_DN4096_c0_g1_i1	Drosophila_melanogaster_DN7903_c0_g1_i1	Ephydatia_fluviatilis_DN10485_c0_g1_i2	Ruditapes_philippinarum_DN4090_c0_g1_i5	Xenopus_tropicalis_DN108658_c0_g1_i1	Xenopus_tropicalis_DN11462_c0_g1_i1	Xenopus_tropicalis_DN17664_c0_g1_i1	Xenopus_tropicalis_DN17664_c1_g1_i1	Xenopus_tropicalis_DN22651_c0_g1_i1	Xenopus_tropicalis_DN24088_c1_g1_i1	Xenopus_tropicalis_DN26456_c0_g1_i1	Xenopus_tropicalis_DN27895_c0_g1_i1	Xenopus_tropicalis_DN27969_c0_g1_i1	Xenopus_tropicalis_DN35481_c0_g1_i1	Xenopus_tropicalis_DN4100_c1_g1_i1	Xenopus_tropicalis_DN43410_c1_g1_i1	Xenopus_tropicalis_DN43993_c0_g1_i4	Xenopus_tropicalis_DN48179_c0_g1_i1	Xenopus_tropicalis_DN48249_c1_g2_i1	Xenopus_tropicalis_DN49292_c12_g3_i1	Xenopus_tropicalis_DN49351_c6_g1_i2	Xenopus_tropicalis_DN49351_c6_g1_i3	Xenopus_tropicalis_DN50520_c3_g1_i12	Xenopus_tropicalis_DN50855_c9_g2_i1	Xenopus_tropicalis_DN51065_c4_g6_i1	Xenopus_tropicalis_DN52495_c6_g2_i5	Xenopus_tropicalis_DN52665_c14_g1_i1	Xenopus_tropicalis_DN52665_c2_g1_i1	Xenopus_tropicalis_DN52764_c5_g2_i3	Xenopus_tropicalis_DN75009_c0_g1_i1	Xenopus_tropicalis_DN78779_c0_g1_i1	Schmidtea_mediterranea_DN817565_c8_g3_i2
OG0000009	Haliotis_rufescens_DN1467_c0_g1_i1	Ruditapes_philippinarum_DN22721_c0_g1_i1	Ruditapes_philippinarum_DN2837_c0_g1_i2	Ruditapes_philippinarum_DN448_c1_g1_i2	Ruditapes_philippinarum_DN6472_c0_g1_i1	Ruditapes_philippinarum_DN6472_c0_g1_i10	Ruditapes_philippinarum_DN6472_c0_g1_i11	Ruditapes_philippinarum_DN6472_c0_g1_i4	Ruditapes_philippinarum_DN6472_c0_g2_i11	Ruditapes_philippinarum_DN6472_c0_g2_i8	Nematostella_vectensis_DN51365_c0_g1_i1
OG0000010	Danio_rerio_DN1178_c0_g2_i2	Ruditapes_philippinarum_DN61161_c0_g2_i1	Xenopus_tropicalis_DN113459_c0_g1_i1	Nematostella_vectensis_DN45050_c0_g1_i1
OG0000011	Danio_rerio_DN1434_c0_g1_i10	Danio_rerio_DN1434_c0_g1_i3	Danio_rerio_DN1434_c0_g1_i5	Danio_rerio_DN1434_c0_g1_i7	Danio_rerio_DN16852_c3_g1_i1	Danio_rerio_DN259_c0_g1_i12	Danio_rerio_DN259_c0_g1_i16	Danio_rerio_DN259_c0_g1_i17	Danio_rerio_DN259_c3_g1_i3	Haliotis_rufescens_DN15330_c0_g1_i1	Haliotis_rufescens_DN15330_c0_g1_i4	Haliotis_rufescens_DN21412_c0_g2_i1	Haliotis_rufescens_DN2274_c0_g1_i1	Haliotis_rufescens_DN28249_c0_g1_i1	Haliotis_rufescens_DN3674_c0_g1_i1	Haliotis_rufescens_DN4103_c0_g1_i1	Haliotis_rufescens_DN4402_c0_g1_i3	Haliotis_rufescens_DN4402_c0_g1_i5	Haliotis_rufescens_DN4795_c8_g1_i1	Haliotis_rufescens_DN72015_c0_g1_i1	Haliotis_rufescens_DN7355_c0_g1_i1	Haliotis_rufescens_DN94356_c0_g1_i1	Haliotis_rufescens_DN9637_c0_g1_i1	Xenopus_tropicalis_DN52633_c1_g1_i16	Schmidtea_mediterranea_DN819328_c8_g1_i1	Schmidtea_mediterranea_DN827121_c5_g2_i2
OG0000012	Schmidtea_mediterranea_DN801214_c18_g1_i1	Schmidtea_mediterranea_DN803119_c18_g1_i1	Schmidtea_mediterranea_DN803641_c19_g1_i1	Schmidtea_mediterranea_DN806136_c8_g1_i2	Schmidtea_mediterranea_DN806136_c8_g1_i3	Schmidtea_mediterranea_DN807598_c17_g1_i1	Schmidtea_mediterranea_DN815102_c12_g1_i3
OG0000013	Ephydatia_fluviatilis_DN17398_c0_g1_i1	Haliotis_rufescens_DN112627_c0_g1_i1	Nematostella_vectensis_DN4147_c0_g1_i1
OG0000014	Schmidtea_mediterranea_DN801965_c21_g1_i1	Schmidtea_mediterranea_DN810565_c13_g1_i1	Schmidtea_mediterranea_DN820933_c9_g1_i1	Schmidtea_mediterranea_DN820933_c9_g1_i1
OG0000015	Schmidtea_mediterranea_DN803009_c3_g3_i7	Schmidtea_mediterranea_DN806537_c3_g1_i12	Schmidtea_mediterranea_DN806537_c3_g1_i14	Schmidtea_mediterranea_DN806537_c3_g1_i4	Schmidtea_mediterranea_DN819357_c3_g1_i19	Schmidtea_mediterranea_DN822112_c4_g2_i4	Schmidtea_mediterranea_DN822112_c4_g2_i8
OG0000016	Danio_rerio_DN2025_c2_g1_i1	Drosophila_melanogaster_DN557_c0_g1_i1	Drosophila_melanogaster_DN7117_c0_g1_i1	Drosophila_melanogaster_DN8537_c0_g1_i2	Xenopus_tropicalis_DN27130_c0_g1_i1	Xenopus_tropicalis_DN41962_c0_g1_i2	Schmidtea_mediterranea_DN808647_c5_g1_i3	Schmidtea_mediterranea_DN808647_c5_g1_i6	Nematostella_vectensis_DN34482_c0_g1_i1
OG0000017	Danio_rerio_DN18216_c0_g1_i1	Danio_rerio_DN2985_c0_g1_i4	Drosophila_melanogaster_DN15526_c0_g1_i1	Drosophila_melanogaster_DN5075_c0_g1_i1	Drosophila_melanogaster_DN7747_c0_g1_i1	Ephydatia_fluviatilis_DN484_c0_g1_i23	Ephydatia_fluviatilis_DN484_c0_g1_i9	Ruditapes_philippinarum_DN17916_c0_g1_i4	Xenopus_tropicalis_DN49292_c8_g1_i1	Xenopus_tropicalis_DN5102_c0_g1_i1	Xenopus_tropicalis_DN51481_c2_g1_i4	Xenopus_tropicalis_DN52402_c0_g1_i1	Xenopus_tropicalis_DN52495_c6_g2_i3	Xenopus_tropicalis_DN53059_c2_g1_i1	Schmidtea_mediterranea_DN816705_c4_g1_i4
OG0000018	Ephydatia_fluviatilis_DN3700_c2_g2_i1	Haliotis_rufescens_DN5490_c0_g1_i6	Haliotis_rufescens_DN9885_c0_g1_i2	Haliotis_rufescens_DN9885_c0_g1_i3	Schmidtea_mediterranea_DN810786_c4_g1_i7	Schmidtea_mediterranea_DN817059_c5_g3_i2	Schmidtea_mediterranea_DN823377_c1_g1_i4	Schmidtea_mediterranea_DN827666_c4_g1_i5
OG0000021	Drosophila_melanogaster_DN7343_c0_g1_i1	Haliotis_rufescens_DN16399_c0_g1_i2	Haliotis_rufescens_DN16399_c0_g1_i3	Haliotis_rufescens_DN2808_c0_g1_i1	Ruditapes_philippinarum_DN37774_c0_g1_i2	Nematostella_vectensis_DN11045_c0_g1_i1	Nematostella_vectensis_DN11617_c0_g1_i1	Nematostella_vectensis_DN12355_c0_g1_i1	Nematostella_vectensis_DN27283_c0_g1_i1	Nematostella_vectensis_DN33947_c0_g1_i1	Nematostella_vectensis_DN34090_c0_g1_i1	Nematostella_vectensis_DN35259_c0_g1_i1	Nematostella_vectensis_DN41786_c0_g1_i1	Nematostella_vectensis_DN42817_c0_g1_i1	Nematostella_vectensis_DN4434_c0_g1_i2	Nematostella_vectensis_DN47694_c0_g1_i1	Nematostella_vectensis_DN9946_c0_g1_i1
OG0000023	Schmidtea_mediterranea_DN801925_c1_g2_i1	Schmidtea_mediterranea_DN809031_c4_g1_i16	Schmidtea_mediterranea_DN809031_c4_g1_i16	Schmidtea_mediterranea_DN811014_c11_g2_i1	Schmidtea_mediterranea_DN815328_c8_g1_i2	Schmidtea_mediterranea_DN818368_c3_g2_i6	Schmidtea_mediterranea_DN818652_c4_g5_i2	Schmidtea_mediterranea_DN822928_c4_g1_i2	Schmidtea_mediterranea_DN823717_c2_g3_i1	Schmidtea_mediterranea_DN826140_c6_g1_i5	Schmidtea_mediterranea_DN826252_c4_g2_i1	Schmidtea_mediterranea_DN826252_c4_g2_i1	Schmidtea_mediterranea_DN826252_c4_g2_i11	Schmidtea_mediterranea_DN826252_c4_g2_i11	Schmidtea_mediterranea_DN826252_c4_g2_i3	Schmidtea_mediterranea_DN826252_c4_g2_i4	Schmidtea_mediterranea_DN826252_c4_g2_i7	Schmidtea_mediterranea_DN826679_c3_g1_i10	Schmidtea_mediterranea_DN826679_c3_g1_i12	Schmidtea_mediterranea_DN826679_c3_g1_i13	Schmidtea_mediterranea_DN826679_c3_g1_i5	Schmidtea_mediterranea_DN826679_c3_g1_i8	Schmidtea_mediterranea_DN827104_c4_g3_i1	Schmidtea_mediterranea_DN828984_c9_g3_i1	Schmidtea_mediterranea_DN830464_c2_g2_i2	Schmidtea_mediterranea_DN830777_c2_g1_i10	Schmidtea_mediterranea_DN831432_c7_g1_i1	Schmidtea_mediterranea_DN831654_c7_g3_i5	Schmidtea_mediterranea_DN832033_c4_g4_i2
OG0000024	Ruditapes_philippinarum_DN10724_c0_g1_i1	Ruditapes_philippinarum_DN744_c0_g2_i1	Ruditapes_philippinarum_DN744_c0_g2_i4
OG0000026	Caenorhabditis_elegans_DN2925_c0_g1_i1	Drosophila_melanogaster_DN20276_c0_g1_i1	Drosophila_melanogaster_DN9262_c2_g1_i1	Ephydatia_fluviatilis_DN2151_c0_g1_i3	Ephydatia_fluviatilis_DN2570_c0_g1_i5	Ephydatia_fluviatilis_DN2570_c0_g2_i1	Xenopus_tropicalis_DN26435_c0_g1_i1	Xenopus_tropicalis_DN35701_c0_g1_i4	Schmidtea_mediterranea_DN813561_c12_g2_i4	Nematostella_vectensis_DN57_c0_g1_i2
OG0000027	Danio_rerio_DN6471_c0_g1_i5	Drosophila_melanogaster_DN16402_c0_g1_i1
OG0000028	Danio_rerio_DN424_c1_g4_i1	Nematostella_vectensis_DN24962_c0_g1_i1
OG0000029	Danio_rerio_DN2490_c1_g1_i1	Danio_rerio_DN28038_c0_g1_i1	Drosophila_melanogaster_DN5981_c0_g1_i4	Xenopus_tropicalis_DN45444_c0_g1_i1
OG0000030	Schmidtea_mediterranea_DN808367_c22_g1_i1	Schmidtea_mediterranea_DN811227_c12_g1_i1	Schmidtea_mediterranea_DN814646_c16_g1_i8	Schmidtea_mediterranea_DN817341_c29_g1_i1	Schmidtea_mediterranea_DN821960_c0_g1_i1	Schmidtea_mediterranea_DN822378_c7_g1_i1	Schmidtea_mediterranea_DN831072_c6_g1_i1	Schmidtea_mediterranea_DN832171_c0_g1_i3
OG0000031	Caenorhabditis_elegans_DN18015_c0_g1_i1	Danio_rerio_DN4901_c3_g1_i2	Drosophila_melanogaster_DN8001_c0_g1_i1	Haliotis_rufescens_DN2359_c0_g1_i3	Haliotis_rufescens_DN2359_c0_g1_i5	Haliotis_rufescens_DN2359_c0_g1_i7	Haliotis_rufescens_DN30742_c0_g2_i1	Haliotis_rufescens_DN44705_c0_g1_i1	Haliotis_rufescens_DN8822_c0_g1_i2	Ruditapes_philippinarum_DN5531_c0_g1_i10	Ruditapes_philippinarum_DN5531_c0_g1_i2	Ruditapes_philippinarum_DN5531_c0_g1_i4	Ruditapes_philippinarum_DN60553_c0_g1_i1	Xenopus_tropicalis_DN26902_c0_g1_i1	Schmidtea_mediterranea_DN819801_c2_g1_i12	Schmidtea_mediterranea_DN819801_c2_g1_i12	Nematostella_vectensis_DN20743_c0_g1_i1	Nematostella_vectensis_DN2479_c0_g1_i1
OG0000032	Danio_rerio_DN2458_c0_g1_i10	Danio_rerio_DN3221_c1_g1_i6	Xenopus_tropicalis_DN113436_c0_g1_i1	Xenopus_tropicalis_DN43726_c0_g1_i1
OG0000033	Danio_rerio_DN10697_c1_g1_i1	Drosophila_melanogaster_DN3414_c0_g1_i1	Drosophila_melanogaster_DN9544_c1_g1_i1	Ruditapes_philippinarum_DN17302_c0_g2_i1	Ruditapes_philippinarum_DN31430_c0_g1_i1	Ruditapes_philippinarum_DN45201_c0_g1_i1	Ruditapes_philippinarum_DN8188_c0_g1_i5	Xenopus_tropicalis_DN46388_c1_g1_i2	Schmidtea_mediterranea_DN799405_c0_g1_i1	Schmidtea_mediterranea_DN804394_c10_g2_i1	Schmidtea_mediterranea_DN827958_c7_g1_i4	Schmidtea_mediterranea_DN828996_c3_g3_i2	Nematostella_vectensis_DN11335_c0_g1_i1	Nematostella_vectensis_DN26025_c0_g1_i1	Nematostella_vectensis_DN34603_c0_g1_i1	Nematostella_vectensis_DN36845_c0_g1_i1
OG0000034	Danio_rerio_DN424_c1_g3_i1	Danio_rerio_DN424_c1_g5_i1	Drosophila_melanogaster_DN8779_c0_g1_i1	Haliotis_rufescens_DN1226_c0_g2_i2	Haliotis_rufescens_DN17179_c2_g1_i1	Haliotis_rufescens_DN2923_c0_g1_i4	Haliotis_rufescens_DN805_c0_g1_i22	Haliotis_rufescens_DN805_c0_g1_i27	Haliotis_rufescens_DN805_c0_g1_i8	Ruditapes_philippinarum_DN20_c0_g1_i14	Ruditapes_philippinarum_DN20_c0_g1_i2	Ruditapes_philippinarum_DN21499_c0_g1_i1	Ruditapes_philippinarum_DN3030_c0_g1_i2	Xenopus_tropicalis_DN49364_c0_g2_i3	Schmidtea_mediterranea_DN807739_c5_g1_i1	Schmidtea_mediterranea_DN815987_c0_g1_i8	Schmidtea_mediterranea_DN818103_c4_g1_i2	Schmidtea_mediterranea_DN830753_c5_g3_i1	Schmidtea_mediterranea_DN830753_c5_g3_i2	Nematostella_vectensis_DN43872_c0_g1_i1
OG0000036	Schmidtea_mediterranea_DN806895_c16_g1_i1	Schmidtea_mediterranea_DN808642_c15_g1_i1	Schmidtea_mediterranea_DN815619_c14_g1_i1
OG0000038	Schmidtea_mediterranea_DN819009_c4_g1_i1	Schmidtea_mediterranea_DN820436_c4_g4_i1	Schmidtea_mediterranea_DN821069_c1_g3_i2	Schmidtea_mediterranea_DN824669_c5_g1_i3	Schmidtea_mediterranea_DN825990_c3_g2_i3	Schmidtea_mediterranea_DN830145_c5_g2_i1	Schmidtea_mediterranea_DN831299_c3_g1_i5
OG0000039	Danio_rerio_DN2017_c0_g1_i1	Danio_rerio_DN3753_c1_g2_i1	Danio_rerio_DN5682_c0_g1_i1	Drosophila_melanogaster_DN4489_c0_g1_i2	Drosophila_melanogaster_DN483_c0_g1_i1	Drosophila_melanogaster_DN6266_c0_g1_i1	Drosophila_melanogaster_DN8953_c0_g1_i1	Haliotis_rufescens_DN1067_c0_g1_i1	Haliotis_rufescens_DN30058_c0_g1_i1	Ruditapes_philippinarum_DN12934_c0_g2_i1	Ruditapes_philippinarum_DN23409_c0_g1_i4	Ruditapes_philippinarum_DN27725_c0_g1_i4	Ruditapes_philippinarum_DN6333_c0_g3_i1	Xenopus_tropicalis_DN35697_c0_g1_i1	Xenopus_tropicalis_DN41653_c0_g1_i1	Xenopus_tropicalis_DN43054_c0_g1_i1	Xenopus_tropicalis_DN47342_c0_g1_i1	Xenopus_tropicalis_DN48818_c0_g1_i1	Xenopus_tropicalis_DN50005_c8_g1_i3	Schmidtea_mediterranea_DN820200_c12_g1_i3
OG0000040	Danio_rerio_DN1059_c0_g2_i2	Danio_rerio_DN6040_c0_g3_i2	Danio_rerio_DN6040_c1_g1_i5
OG0000041	Drosophila_melanogaster_DN14135_c0_g1_i1	Ephydatia_fluviatilis_DN2912_c1_g1_i12	Ruditapes_philippinarum_DN41360_c0_g2_i1	Nematostella_vectensis_DN14967_c0_g1_i1
OG0000042	Ephydatia_fluviatilis_DN21762_c0_g1_i1	Xenopus_tropicalis_DN22467_c0_g1_i1
OG0000044	Danio_rerio_DN8559_c0_g1_i17	Haliotis_rufescens_DN12458_c0_g1_i3	Haliotis_rufescens_DN1276_c0_g1_i1	Haliotis_rufescens_DN13406_c0_g2_i2	Haliotis_rufescens_DN63649_c0_g1_i1	Xenopus_tropicalis_DN52177_c0_g1_i1	Nematostella_vectensis_DN29480_c0_g1_i1	Nematostella_vectensis_DN45_c1_g1_i1	Nematostella_vectensis_DN46091_c0_g1_i1
OG0000046	Ephydatia_fluviatilis_DN11848_c1_g1_i1	Ephydatia_fluviatilis_DN4637_c0_g1_i1	Ephydatia_fluviatilis_DN5004_c0_g1_i6	Ruditapes_philippinarum_DN28343_c0_g1_i1
OG0000048	Drosophila_melanogaster_DN1410_c0_g1_i1	Xenopus_tropicalis_DN30722_c0_g1_i1	Nematostella_vectensis_DN26580_c0_g1_i1	Nematostella_vectensis_DN28794_c0_g1_i1	Nematostella_vectensis_DN37984_c0_g1_i1
OG0000049	Ephydatia_fluviatilis_DN10394_c0_g1_i1	Ephydatia_fluviatilis_DN11307_c0_g1_i4	Ephydatia_fluviatilis_DN4691_c0_g1_i5	Ephydatia_fluviatilis_DN4753_c0_g1_i13	Ephydatia_fluviatilis_DN8605_c0_g1_i4	Ephydatia_fluviatilis_DN8955_c1_g1_i4
OG0000050	Danio_rerio_DN783_c2_g1_i4	Haliotis_rufescens_DN15206_c0_g1_i4	Haliotis_rufescens_DN1719_c0_g1_i6	Haliotis_rufescens_DN1719_c0_g1_i7	Haliotis_rufescens_DN1719_c0_g1_i9	Haliotis_rufescens_DN19631_c0_g1_i4	Haliotis_rufescens_DN19631_c0_g1_i5	Haliotis_rufescens_DN21675_c0_g1_i2	Haliotis_rufescens_DN21675_c0_g1_i3	Haliotis_rufescens_DN557_c5_g1_i3	Haliotis_rufescens_DN7325_c0_g1_i4	Haliotis_rufescens_DN7325_c0_g1_i6	Haliotis_rufescens_DN7325_c0_g1_i7	Haliotis_rufescens_DN7325_c0_g1_i8	Haliotis_rufescens_DN744_c0_g1_i11	Haliotis_rufescens_DN744_c0_g1_i3	Haliotis_rufescens_DN744_c0_g1_i4	Haliotis_rufescens_DN744_c0_g1_i7	Haliotis_rufescens_DN9335_c0_g1_i3	Haliotis_rufescens_DN9358_c0_g1_i1	Nematostella_vectensis_DN27396_c0_g1_i1	Nematostella_vectensis_DN42236_c0_g1_i1
OG0000051	Caenorhabditis_elegans_DN7465_c0_g1_i1	Nematostella_vectensis_DN2637_c0_g1_i4
OG0000052	Drosophila_melanogaster_DN10158_c0_g1_i1	Drosophila_melanogaster_DN11926_c0_g1_i1	Drosophila_melanogaster_DN7195_c0_g1_i1	Drosophila_melanogaster_DN9188_c0_g1_i1	Drosophila_melanogaster_DN9883_c0_g1_i1	Ephydatia_fluviatilis_DN3293_c0_g3_i6	Ephydatia_fluviatilis_DN7891_c0_g1_i4	Haliotis_rufescens_DN2163_c0_g2_i4	Schmidtea_mediterranea_DN829177_c5_g2_i16	Nematostella_vectensis_DN29328_c0_g1_i1	Nematostella_vectensis_DN29842_c0_g1_i1	Nematostella_vectensis_DN49698_c0_g1_i1
OG0000053	Caenorhabditis_elegans_DN2541_c0_g1_i1	Ruditapes_philippinarum_DN935_c1_g2_i1	Schmidtea_mediterranea_DN766084_c0_g1_i1	Schmidtea_mediterranea_DN809602_c9_g1_i3
OG0000054	Schmidtea_mediterranea_DN812165_c8_g2_i1	Schmidtea_mediterranea_DN828065_c8_g1_i1
OG0000055	Ruditapes_philippinarum_DN13613_c0_g1_i2	Ruditapes_philippinarum_DN17804_c0_g1_i1
OG0000056	Schmidtea_mediterranea_DN820943_c4_g3_i7	Schmidtea_mediterranea_DN821947_c0_g1_i10	Schmidtea_mediterranea_DN826333_c4_g2_i5	Schmidtea_mediterranea_DN830687_c6_g1_i8	Schmidtea_mediterranea_DN831463_c5_g1_i2
OG0000057	Drosophila_melanogaster_DN14199_c0_g1_i1	Ephydatia_fluviatilis_DN16543_c0_g1_i2	Ephydatia_fluviatilis_DN55859_c0_g1_i1	Ruditapes_philippinarum_DN20114_c0_g1_i4	Ruditapes_philippinarum_DN444_c0_g1_i4	Xenopus_tropicalis_DN38035_c1_g1_i1
OG0000058	Drosophila_melanogaster_DN14305_c0_g1_i1	Ephydatia_fluviatilis_DN346_c0_g1_i23	Schmidtea_mediterranea_DN808188_c10_g2_i1
OG0000060	Schmidtea_mediterranea_DN816775_c10_g1_i2	Schmidtea_mediterranea_DN823578_c14_g1_i1
OG0000061	Schmidtea_mediterranea_DN802596_c22_g1_i2	Schmidtea_mediterranea_DN808463_c4_g1_i8	Schmidtea_mediterranea_DN816775_c10_g1_i2
OG0000062	Danio_rerio_DN5916_c0_g1_i2	Danio_rerio_DN632_c0_g1_i16	Haliotis_rufescens_DN103105_c0_g1_i1	Haliotis_rufescens_DN124_c0_g1_i1	Haliotis_rufescens_DN124_c0_g1_i2	Haliotis_rufescens_DN124_c0_g2_i2	Haliotis_rufescens_DN124_c0_g3_i2	Ruditapes_philippinarum_DN49169_c0_g1_i1	Ruditapes_philippinarum_DN8979_c0_g1_i5	Xenopus_tropicalis_DN32648_c0_g1_i1	Schmidtea_mediterranea_DN817539_c8_g1_i1	Nematostella_vectensis_DN36069_c0_g1_i1	Nematostella_vectensis_DN41288_c0_g1_i1
OG0000064	Schmidtea_mediterranea_DN801737_c19_g1_i2	Schmidtea_mediterranea_DN805846_c13_g2_i1
OG0000065	Ephydatia_fluviatilis_DN58944_c0_g1_i2	Haliotis_rufescens_DN1668_c0_g1_i3	Haliotis_rufescens_DN3354_c0_g1_i1	Haliotis_rufescens_DN972_c0_g1_i1	Schmidtea_mediterranea_DN809045_c8_g1_i1	Nematostella_vectensis_DN3639_c0_g1_i10
OG0000066	Danio_rerio_DN286_c0_g1_i10	Danio_rerio_DN286_c0_g1_i7	Drosophila_melanogaster_DN7076_c0_g1_i1	Drosophila_melanogaster_DN7333_c0_g1_i1	Haliotis_rufescens_DN11301_c0_g1_i1	Haliotis_rufescens_DN1308_c3_g2_i2	Haliotis_rufescens_DN2277_c0_g1_i1	Haliotis_rufescens_DN33354_c0_g1_i1	Haliotis_rufescens_DN507_c0_g1_i1	Haliotis_rufescens_DN507_c0_g1_i11	Haliotis_rufescens_DN507_c0_g1_i13	Haliotis_rufescens_DN507_c0_g1_i2	Haliotis_rufescens_DN507_c0_g1_i4	Haliotis_rufescens_DN507_c0_g1_i5	Ruditapes_philippinarum_DN7329_c0_g2_i1	Ruditapes_philippinarum_DN7764_c0_g1_i5	Ruditapes_philippinarum_DN7764_c0_g1_i7
OG0000067	Drosophila_melanogaster_DN11786_c0_g1_i1	Haliotis_rufescens_DN7128_c0_g2_i5	Ruditapes_philippinarum_DN18489_c0_g1_i4	Ruditapes_philippinarum_DN7759_c0_g1_i4	Xenopus_tropicalis_DN44149_c0_g1_i1	Nematostella_vectensis_DN880_c0_g1_i3
OG0000068	Schmidtea_mediterranea_DN812535_c5_g6_i3	Schmidtea_mediterranea_DN831992_c2_g1_i8
OG0000069	Danio_rerio_DN1476_c5_g1_i2	Danio_rerio_DN16885_c0_g1_i2	Danio_rerio_DN18082_c0_g1_i8	Ephydatia_fluviatilis_DN11380_c0_g1_i39	Ruditapes_philippinarum_DN51755_c0_g1_i1	Ruditapes_philippinarum_DN7208_c0_g1_i2	Xenopus_tropicalis_DN46011_c0_g2_i4	Xenopus_tropicalis_DN46786_c0_g1_i13	Nematostella_vectensis_DN25641_c0_g1_i1
OG0000074	Danio_rerio_DN15582_c0_g2_i1	Haliotis_rufescens_DN6121_c0_g1_i1	Ruditapes_philippinarum_DN9746_c0_g1_i5	Xenopus_tropicalis_DN34224_c0_g1_i2	Nematostella_vectensis_DN32600_c0_g1_i1	Nematostella_vectensis_DN35017_c0_g1_i1
OG0000075	Ephydatia_fluviatilis_DN2912_c1_g1_i13	Ruditapes_philippinarum_DN46316_c0_g1_i15	Ruditapes_philippinarum_DN46316_c0_g1_i4	Nematostella_vectensis_DN34981_c0_g1_i1	Nematostella_vectensis_DN808_c0_g1_i1	Nematostella_vectensis_DN808_c0_g1_i4	Nematostella_vectensis_DN808_c0_g1_i7
OG0000078	Caenorhabditis_elegans_DN6985_c0_g1_i1	Drosophila_melanogaster_DN4638_c0_g1_i1	Ruditapes_philippinarum_DN4365_c1_g1_i1	Xenopus_tropicalis_DN23295_c0_g1_i1	Schmidtea_mediterranea_DN814703_c9_g1_i2
OG0000079	Drosophila_melanogaster_DN16526_c0_g1_i1	Drosophila_melanogaster_DN9045_c0_g1_i12	Haliotis_rufescens_DN1403_c2_g2_i1	Haliotis_rufescens_DN3735_c0_g1_i1	Nematostella_vectensis_DN45064_c0_g1_i1	Nematostella_vectensis_DN9191_c0_g1_i1
OG0000080	Ephydatia_fluviatilis_DN2806_c0_g1_i1	Ephydatia_fluviatilis_DN4178_c1_g1_i1	Ephydatia_fluviatilis_DN4178_c1_g1_i8	Nematostella_vectensis_DN5362_c0_g1_i1
OG0000082	Danio_rerio_DN3187_c0_g1_i24	Ephydatia_fluviatilis_DN24728_c0_g1_i1	Xenopus_tropicalis_DN25608_c0_g1_i3	Xenopus_tropicalis_DN3555_c0_g1_i1	Xenopus_tropicalis_DN52544_c4_g1_i1	Nematostella_vectensis_DN14236_c0_g1_i1	Nematostella_vectensis_DN18394_c0_g1_i1
OG0000084	Caenorhabditis_elegans_DN20729_c0_g1_i1	Caenorhabditis_elegans_DN2274_c0_g1_i1	Drosophila_melanogaster_DN8524_c0_g1_i1
OG0000085	Danio_rerio_DN31843_c0_g1_i1	Drosophila_melanogaster_DN9941_c0_g1_i1
OG0000087	Caenorhabditis_elegans_DN632_c1_g1_i1	Caenorhabditis_elegans_DN632_c1_g1_i2	Drosophila_melanogaster_DN18785_c0_g1_i1	Drosophila_melanogaster_DN4424_c0_g1_i1	Ephydatia_fluviatilis_DN2050_c0_g1_i3	Ephydatia_fluviatilis_DN6179_c0_g1_i1	Haliotis_rufescens_DN8524_c0_g1_i5	Ruditapes_philippinarum_DN18511_c1_g1_i3	Ruditapes_philippinarum_DN22061_c0_g1_i2	Ruditapes_philippinarum_DN8108_c0_g1_i9
OG0000088	Danio_rerio_DN34055_c0_g1_i1	Haliotis_rufescens_DN1583_c0_g1_i2	Haliotis_rufescens_DN25086_c0_g2_i13	Nematostella_vectensis_DN15540_c0_g1_i1	Nematostella_vectensis_DN20110_c0_g1_i1	Nematostella_vectensis_DN21524_c0_g1_i1	Nematostella_vectensis_DN2875_c0_g1_i4	Nematostella_vectensis_DN31177_c0_g1_i1	Nematostella_vectensis_DN44673_c0_g1_i1	Nematostella_vectensis_DN4990_c0_g1_i1	Nematostella_vectensis_DN54382_c0_g1_i1	Nematostella_vectensis_DN55889_c0_g1_i1
OG0000089	Danio_rerio_DN154_c10_g1_i7	Danio_rerio_DN154_c4_g1_i14	Danio_rerio_DN154_c4_g1_i15	Danio_rerio_DN47_c12_g1_i1	Drosophila_melanogaster_DN10132_c4_g1_i2	Drosophila_melanogaster_DN8605_c0_g1_i1	Ruditapes_philippinarum_DN14002_c1_g2_i12	Ruditapes_philippinarum_DN65589_c0_g1_i6
OG0000090	Danio_rerio_DN1247_c0_g1_i17	Drosophila_melanogaster_DN2006_c0_g1_i1	Drosophila_melanogaster_DN642_c0_g1_i1	Drosophila_melanogaster_DN9264_c0_g1_i1
OG0000091	Xenopus_tropicalis_DN43537_c0_g1_i2	Schmidtea_mediterranea_DN824072_c5_g1_i2
OG0000092	Danio_rerio_DN18963_c0_g1_i1	Drosophila_melanogaster_DN13782_c0_g1_i1	Drosophila_melanogaster_DN15890_c0_g1_i1	Haliotis_rufescens_DN230_c1_g1_i2	Haliotis_rufescens_DN230_c1_g1_i6	Haliotis_rufescens_DN24_c0_g1_i3	Xenopus_tropicalis_DN31059_c0_g1_i1	Nematostella_vectensis_DN39947_c0_g1_i1
OG0000094	Danio_rerio_DN11192_c0_g1_i1	Danio_rerio_DN33711_c0_g1_i1	Danio_rerio_DN34190_c0_g1_i1	Ephydatia_fluviatilis_DN2759_c0_g1_i1	Haliotis_rufescens_DN8558_c0_g1_i1	Ruditapes_philippinarum_DN17255_c0_g1_i1	Ruditapes_philippinarum_DN17513_c0_g1_i5	Ruditapes_philippinarum_DN19025_c0_g1_i1	Schmidtea_mediterranea_DN718538_c0_g1_i1	Schmidtea_mediterranea_DN793146_c0_g1_i1	Schmidtea_mediterranea_DN825330_c6_g1_i4	Nematostella_vectensis_DN43019_c0_g1_i1	Nematostella_vectensis_DN45675_c0_g1_i1
OG0000095	Danio_rerio_DN8910_c0_g1_i1	Haliotis_rufescens_DN2726_c0_g1_i1	Haliotis_rufescens_DN92299_c0_g1_i1	Ruditapes_philippinarum_DN10623_c0_g1_i1	Schmidtea_mediterranea_DN799352_c0_g1_i1	Schmidtea_mediterranea_DN811634_c9_g1_i1	Nematostella_vectensis_DN13620_c0_g1_i1	Nematostella_vectensis_DN70_c0_g1_i1
OG0000097	Ephydatia_fluviatilis_DN3435_c0_g1_i12	Ephydatia_fluviatilis_DN5611_c0_g1_i1	Ephydatia_fluviatilis_DN62236_c1_g1_i1	Ephydatia_fluviatilis_DN7165_c0_g3_i1	Ephydatia_fluviatilis_DN867_c0_g1_i4	Ephydatia_fluviatilis_DN867_c0_g1_i5	Nematostella_vectensis_DN33486_c0_g1_i1
OG0000098	Schmidtea_mediterranea_DN803009_c3_g3_i10	Schmidtea_mediterranea_DN806537_c3_g1_i2	Schmidtea_mediterranea_DN822112_c4_g2_i4	Schmidtea_mediterranea_DN822112_c4_g2_i8
OG0000100	Danio_rerio_DN4440_c0_g1_i1	Ephydatia_fluviatilis_DN1047_c0_g1_i1
OG0000103	Ephydatia_fluviatilis_DN528_c0_g1_i8	Haliotis_rufescens_DN3542_c0_g1_i1	Ruditapes_philippinarum_DN992_c0_g3_i1	Schmidtea_mediterranea_DN826502_c4_g2_i3	Schmidtea_mediterranea_DN831131_c1_g2_i4	Schmidtea_mediterranea_DN831131_c1_g2_i4
OG0000104	Xenopus_tropicalis_DN47611_c0_g1_i1	Schmidtea_mediterranea_DN809334_c11_g1_i5	Schmidtea_mediterranea_DN810796_c13_g2_i2	Schmidtea_mediterranea_DN817260_c3_g1_i11	Schmidtea_mediterranea_DN831433_c9_g3_i16	Schmidtea_mediterranea_DN831433_c9_g3_i16	Schmidtea_mediterranea_DN831433_c9_g3_i9	Schmidtea_mediterranea_DN831433_c9_g3_i9	Schmidtea_mediterranea_DN831672_c12_g6_i3
OG0000105	Danio_rerio_DN145_c12_g2_i1	Danio_rerio_DN5826_c5_g1_i1	Danio_rerio_DN6237_c1_g1_i5	Ephydatia_fluviatilis_DN3220_c0_g2_i2	Xenopus_tropicalis_DN47634_c0_g1_i1
OG0000106	Danio_rerio_DN7144_c0_g1_i1	Ephydatia_fluviatilis_DN10978_c0_g1_i1	Ephydatia_fluviatilis_DN15300_c0_g1_i1	Ephydatia_fluviatilis_DN6360_c0_g1_i9	Ephydatia_fluviatilis_DN6360_c0_g2_i1	Ephydatia_fluviatilis_DN7464_c0_g1_i1	Haliotis_rufescens_DN10368_c0_g1_i4	Ruditapes_philippinarum_DN19700_c0_g1_i3	Ruditapes_philippinarum_DN19700_c0_g1_i5	Ruditapes_philippinarum_DN19700_c0_g1_i7
OG0000107	Danio_rerio_DN364_c32_g1_i1	Xenopus_tropicalis_DN38991_c0_g1_i1	Xenopus_tropicalis_DN50850_c0_g1_i1	Xenopus_tropicalis_DN53013_c5_g1_i10	Xenopus_tropicalis_DN53013_c5_g1_i6	Xenopus_tropicalis_DN53013_c5_g1_i7	Xenopus_tropicalis_DN53013_c5_g4_i1	Xenopus_tropicalis_DN94223_c0_g1_i1
OG0000108	Haliotis_rufescens_DN1623_c0_g1_i2	Ruditapes_philippinarum_DN145_c0_g1_i8	Ruditapes_philippinarum_DN31802_c0_g1_i2	Ruditapes_philippinarum_DN9231_c0_g1_i1	Ruditapes_philippinarum_DN9305_c0_g1_i10	Nematostella_vectensis_DN14900_c0_g1_i1
OG0000109	Danio_rerio_DN11986_c0_g1_i2	Danio_rerio_DN1218_c2_g1_i2	Danio_rerio_DN2009_c0_g1_i1	Danio_rerio_DN50546_c0_g1_i1	Danio_rerio_DN8295_c0_g1_i2	Ruditapes_philippinarum_DN8882_c0_g1_i1	Xenopus_tropicalis_DN27009_c0_g1_i3	Xenopus_tropicalis_DN31098_c0_g1_i1	Xenopus_tropicalis_DN42741_c0_g1_i1	Xenopus_tropicalis_DN48470_c3_g2_i1	Nematostella_vectensis_DN1909_c0_g1_i1	Nematostella_vectensis_DN43220_c0_g1_i1	Nematostella_vectensis_DN50232_c0_g1_i1
OG0000110	Caenorhabditis_elegans_DN6722_c0_g1_i1	Drosophila_melanogaster_DN10592_c0_g1_i1	Haliotis_rufescens_DN1152_c0_g1_i6	Nematostella_vectensis_DN46163_c0_g1_i1
OG0000111	Ephydatia_fluviatilis_DN2179_c0_g1_i1	Ephydatia_fluviatilis_DN2179_c1_g1_i1	Haliotis_rufescens_DN3778_c0_g1_i1	Haliotis_rufescens_DN40757_c0_g2_i2	Haliotis_rufescens_DN82769_c0_g1_i1	Ruditapes_philippinarum_DN40646_c0_g1_i1	Ruditapes_philippinarum_DN6370_c0_g1_i6	Schmidtea_mediterranea_DN799239_c1_g1_i1
OG0000113	Danio_rerio_DN3861_c0_g1_i2	Danio_rerio_DN5636_c0_g1_i5	Danio_rerio_DN7701_c0_g1_i4	Xenopus_tropicalis_DN39211_c0_g1_i1	Xenopus_tropicalis_DN46423_c0_g1_i1	Xenopus_tropicalis_DN47365_c0_g1_i2
OG0000115	Caenorhabditis_elegans_DN17427_c0_g1_i1	Danio_rerio_DN2380_c0_g1_i1	Drosophila_melanogaster_DN7119_c0_g1_i1	Haliotis_rufescens_DN14665_c0_g1_i2	Xenopus_tropicalis_DN43164_c0_g1_i1	Schmidtea_mediterranea_DN819125_c4_g2_i4
OG0000118	Schmidtea_mediterranea_DN809023_c31_g1_i1	Schmidtea_mediterranea_DN822469_c10_g1_i3
OG0000119	Ephydatia_fluviatilis_DN9895_c0_g1_i10	Nematostella_vectensis_DN32937_c0_g1_i1	Nematostella_vectensis_DN41919_c0_g1_i1
OG0000120	Danio_rerio_DN2440_c0_g1_i1	Danio_rerio_DN76_c0_g2_i1	Drosophila_melanogaster_DN10322_c0_g1_i1	Haliotis_rufescens_DN5109_c0_g1_i1	Xenopus_tropicalis_DN11480_c0_g1_i2	Xenopus_tropicalis_DN47872_c1_g1_i2
OG0000121	Ephydatia_fluviatilis_DN11673_c0_g1_i1	Nematostella_vectensis_DN564_c0_g1_i1
OG0000122	Danio_rerio_DN181_c0_g1_i1	Danio_rerio_DN22295_c1_g1_i1	Danio_rerio_DN7182_c0_g1_i5	Drosophila_melanogaster_DN10145_c1_g1_i5	Drosophila_melanogaster_DN1263_c0_g1_i1	Drosophila_melanogaster_DN9283_c0_g1_i2	Haliotis_rufescens_DN1996_c0_g1_i7	Ruditapes_philippinarum_DN292_c0_g2_i4	Xenopus_tropicalis_DN38278_c0_g1_i2	Xenopus_tropicalis_DN42735_c0_g1_i1	Xenopus_tropicalis_DN48729_c0_g1_i1	Xenopus_tropicalis_DN49292_c0_g1_i1	Xenopus_tropicalis_DN49636_c6_g1_i2	Xenopus_tropicalis_DN50315_c2_g1_i13	Xenopus_tropicalis_DN53030_c3_g3_i3
OG0000123	Ephydatia_fluviatilis_DN15820_c0_g1_i1	Ephydatia_fluviatilis_DN3974_c0_g1_i2	Ephydatia_fluviatilis_DN44184_c0_g1_i1	Ephydatia_fluviatilis_DN5998_c1_g1_i1	Ephydatia_fluviatilis_DN6846_c0_g1_i11	Ephydatia_fluviatilis_DN7958_c0_g1_i4	Ephydatia_fluviatilis_DN9122_c0_g1_i1
OG0000125	Schmidtea_mediterranea_DN808749_c14_g4_i1	Schmidtea_mediterranea_DN819723_c7_g1_i2	Schmidtea_mediterranea_DN823135_c5_g4_i1	Schmidtea_mediterranea_DN823698_c2_g7_i3	Schmidtea_mediterranea_DN824649_c3_g1_i3	Schmidtea_mediterranea_DN830102_c6_g3_i3
OG0000126	Danio_rerio_DN25243_c0_g1_i1	Schmidtea_mediterranea_DN811455_c4_g5_i6	Schmidtea_mediterranea_DN825567_c5_g1_i2	Schmidtea_mediterranea_DN825567_c5_g1_i4	Schmidtea_mediterranea_DN825567_c5_g1_i4
OG0000127	Ephydatia_fluviatilis_DN31949_c0_g1_i1	Ephydatia_fluviatilis_DN4987_c1_g1_i2	Ephydatia_fluviatilis_DN797_c0_g1_i5	Ephydatia_fluviatilis_DN9665_c0_g1_i1	Haliotis_rufescens_DN4639_c0_g1_i3	Haliotis_rufescens_DN4639_c0_g1_i4	Ruditapes_philippinarum_DN4661_c0_g1_i2	Ruditapes_philippinarum_DN4661_c0_g1_i7
OG0000128	Schmidtea_mediterranea_DN804310_c14_g1_i1	Schmidtea_mediterranea_DN804928_c18_g1_i3	Schmidtea_mediterranea_DN805107_c17_g2_i2	Schmidtea_mediterranea_DN805470_c15_g1_i2	Schmidtea_mediterranea_DN805603_c18_g1_i1	Schmidtea_mediterranea_DN808759_c14_g1_i2	Schmidtea_mediterranea_DN808759_c15_g1_i1	Schmidtea_mediterranea_DN808759_c15_g1_i4	Schmidtea_mediterranea_DN810141_c13_g2_i1	Schmidtea_mediterranea_DN810228_c13_g1_i3	Schmidtea_mediterranea_DN810237_c14_g1_i3	Schmidtea_mediterranea_DN814099_c18_g1_i1	Schmidtea_mediterranea_DN815070_c16_g1_i2	Schmidtea_mediterranea_DN817559_c19_g1_i1	Schmidtea_mediterranea_DN818725_c13_g1_i2	Schmidtea_mediterranea_DN820889_c18_g1_i2	Schmidtea_mediterranea_DN821657_c4_g2_i1	Schmidtea_mediterranea_DN824860_c7_g1_i3
OG0000129	Caenorhabditis_elegans_DN2732_c0_g1_i4	Xenopus_tropicalis_DN31130_c0_g1_i1
OG0000130	Caenorhabditis_elegans_DN13656_c0_g1_i1	Danio_rerio_DN1388_c0_g1_i3	Danio_rerio_DN7142_c0_g1_i5	Drosophila_melanogaster_DN6227_c0_g1_i4	Drosophila_melanogaster_DN6333_c0_g1_i3	Xenopus_tropicalis_DN47857_c0_g1_i2	Xenopus_tropicalis_DN49611_c0_g1_i3	Nematostella_vectensis_DN11944_c0_g1_i1	Nematostella_vectensis_DN5341_c0_g1_i1
OG0000131	Caenorhabditis_elegans_DN11376_c0_g1_i1	Danio_rerio_DN9921_c0_g1_i1	Drosophila_melanogaster_DN3150_c0_g1_i1	Drosophila_melanogaster_DN6246_c0_g1_i1	Xenopus_tropicalis_DN26429_c0_g1_i1	Xenopus_tropicalis_DN30789_c0_g1_i1	Xenopus_tropicalis_DN40475_c0_g1_i1	Xenopus_tropicalis_DN44538_c0_g1_i1	Xenopus_tropicalis_DN49067_c0_g2_i1	Nematostella_vectensis_DN11474_c0_g1_i1
OG0000132	Xenopus_tropicalis_DN20658_c0_g1_i1	Xenopus_tropicalis_DN20680_c0_g1_i1	Xenopus_tropicalis_DN22222_c0_g1_i1	Xenopus_tropicalis_DN22222_c0_g1_i2	Xenopus_tropicalis_DN30309_c0_g1_i1	Xenopus_tropicalis_DN31452_c0_g1_i1	Xenopus_tropicalis_DN31575_c0_g1_i1	Xenopus_tropicalis_DN31661_c0_g1_i1	Xenopus_tropicalis_DN31998_c0_g1_i1	Xenopus_tropicalis_DN35188_c2_g1_i1	Xenopus_tropicalis_DN37169_c0_g1_i4	Xenopus_tropicalis_DN37234_c1_g1_i1	Xenopus_tropicalis_DN38602_c0_g1_i1	Xenopus_tropicalis_DN40465_c0_g1_i1	Xenopus_tropicalis_DN41986_c1_g1_i1	Xenopus_tropicalis_DN44020_c1_g1_i1	Xenopus_tropicalis_DN46793_c0_g1_i1	Xenopus_tropicalis_DN47006_c2_g1_i2	Xenopus_tropicalis_DN47237_c0_g1_i4	Xenopus_tropicalis_DN47237_c0_g2_i1	Xenopus_tropicalis_DN49804_c3_g1_i11	Xenopus_tropicalis_DN49804_c3_g1_i17	Xenopus_tropicalis_DN49804_c3_g1_i3	Xenopus_tropicalis_DN49804_c3_g1_i6	Xenopus_tropicalis_DN49804_c3_g2_i1	Xenopus_tropicalis_DN49804_c3_g3_i1	Xenopus_tropicalis_DN50186_c2_g3_i1	Xenopus_tropicalis_DN51090_c1_g1_i1	Xenopus_tropicalis_DN51090_c4_g1_i1	Xenopus_tropicalis_DN51090_c5_g1_i4	Xenopus_tropicalis_DN51090_c5_g1_i6	Xenopus_tropicalis_DN52495_c6_g1_i2	Xenopus_tropicalis_DN52764_c1_g2_i1	Xenopus_tropicalis_DN52764_c2_g2_i1	Xenopus_tropicalis_DN53059_c18_g1_i3	Xenopus_tropicalis_DN53059_c18_g1_i4	Xenopus_tropicalis_DN53059_c18_g1_i8	Xenopus_tropicalis_DN53059_c18_g2_i4	Xenopus_tropicalis_DN53059_c18_g2_i5	Xenopus_tropicalis_DN53059_c18_g3_i1	Xenopus_tropicalis_DN53059_c6_g1_i1	Xenopus_tropicalis_DN53134_c11_g2_i2	Xenopus_tropicalis_DN53134_c11_g2_i3	Xenopus_tropicalis_DN53134_c11_g2_i4	Xenopus_tropicalis_DN83211_c0_g1_i1	Xenopus_tropicalis_DN9613_c0_g1_i1	Xenopus_tropicalis_DN98567_c0_g1_i1
OG0000133	Caenorhabditis_elegans_DN14397_c0_g1_i1	Ephydatia_fluviatilis_DN8496_c0_g1_i2	Ruditapes_philippinarum_DN44335_c0_g2_i1
OG0000134	Ephydatia_fluviatilis_DN14152_c0_g1_i9	Schmidtea_mediterranea_DN813518_c8_g4_i2	Schmidtea_mediterranea_DN824745_c2_g1_i11	Schmidtea_mediterranea_DN829301_c3_g2_i5
OG0000135	Danio_rerio_DN2920_c0_g1_i1	Drosophila_melanogaster_DN3325_c0_g1_i1	Ephydatia_fluviatilis_DN2823_c0_g1_i1	Ephydatia_fluviatilis_DN766_c0_g1_i9	Xenopus_tropicalis_DN22084_c0_g1_i1	Xenopus_tropicalis_DN44665_c1_g1_i2	Nematostella_vectensis_DN13987_c0_g1_i1	Nematostella_vectensis_DN51428_c0_g1_i1
OG0000136	Ephydatia_fluviatilis_DN15667_c0_g1_i1	Ephydatia_fluviatilis_DN7316_c0_g1_i1	Ephydatia_fluviatilis_DN7316_c0_g1_i6
OG0000138	Schmidtea_mediterranea_DN808060_c6_g1_i2	Schmidtea_mediterranea_DN808210_c18_g1_i1	Schmidtea_mediterranea_DN817950_c20_g1_i1	Schmidtea_mediterranea_DN827417_c13_g1_i3
OG0000139	Drosophila_melanogaster_DN1062_c0_g1_i1	Xenopus_tropicalis_DN52299_c2_g1_i1	Xenopus_tropicalis_DN52299_c2_g1_i2	Xenopus_tropicalis_DN52299_c2_g1_i4	Xenopus_tropicalis_DN52299_c2_g1_i7	Xenopus_tropicalis_DN52299_c2_g1_i8	Schmidtea_mediterranea_DN789370_c0_g1_i2	Schmidtea_mediterranea_DN789370_c0_g1_i4	Schmidtea_mediterranea_DN789370_c0_g1_i4
OG0000140	Caenorhabditis_elegans_DN20949_c0_g1_i1	Danio_rerio_DN691_c0_g1_i1	Danio_rerio_DN875_c0_g1_i2	Drosophila_melanogaster_DN5174_c0_g1_i1	Ephydatia_fluviatilis_DN1052_c0_g2_i2	Ephydatia_fluviatilis_DN2466_c0_g2_i1	Xenopus_tropicalis_DN42444_c0_g1_i1	Xenopus_tropicalis_DN50529_c0_g2_i2
OG0000141	Drosophila_melanogaster_DN5291_c0_g1_i1	Nematostella_vectensis_DN49815_c0_g1_i1
OG0000142	Danio_rerio_DN12068_c0_g1_i2	Danio_rerio_DN12068_c0_g1_i3	Danio_rerio_DN1267_c0_g1_i10	Danio_rerio_DN1267_c0_g1_i12	Danio_rerio_DN1267_c0_g1_i14	Danio_rerio_DN1267_c0_g1_i4	Danio_rerio_DN1267_c0_g1_i9	Danio_rerio_DN12819_c0_g1_i10	Danio_rerio_DN12819_c0_g1_i2	Danio_rerio_DN12819_c0_g1_i3	Danio_rerio_DN12819_c0_g1_i8	Danio_rerio_DN12819_c1_g1_i1	Danio_rerio_DN1801_c0_g1_i11	Danio_rerio_DN1801_c0_g1_i22	Danio_rerio_DN1801_c0_g1_i24	Danio_rerio_DN1801_c0_g1_i30	Danio_rerio_DN1801_c0_g1_i5	Danio_rerio_DN21534_c0_g1_i2	Danio_rerio_DN2358_c0_g1_i5	Danio_rerio_DN2358_c2_g1_i1	Danio_rerio_DN24224_c0_g1_i5	Danio_rerio_DN2510_c0_g1_i11	Danio_rerio_DN2510_c0_g1_i12	Danio_rerio_DN2510_c0_g1_i13	Danio_rerio_DN2510_c0_g1_i15	Danio_rerio_DN2510_c0_g1_i16	Danio_rerio_DN2510_c0_g1_i17	Danio_rerio_DN2510_c0_g1_i18	Danio_rerio_DN2510_c0_g1_i2	Danio_rerio_DN2510_c0_g1_i4	Danio_rerio_DN2510_c0_g1_i7	Danio_rerio_DN2510_c0_g1_i8	Danio_rerio_DN2510_c0_g1_i9	Danio_rerio_DN2510_c0_g2_i1	Danio_rerio_DN44_c0_g2_i14	Danio_rerio_DN44_c0_g2_i15	Danio_rerio_DN44_c0_g2_i4	Danio_rerio_DN44_c0_g2_i5	Danio_rerio_DN44_c0_g2_i8	Danio_rerio_DN44_c0_g2_i9	Danio_rerio_DN44_c0_g3_i11	Danio_rerio_DN44_c0_g3_i4	Danio_rerio_DN44_c0_g3_i5	Danio_rerio_DN44_c0_g3_i6	Danio_rerio_DN44_c0_g4_i1	Danio_rerio_DN44_c1_g1_i12	Danio_rerio_DN44_c1_g1_i4	Danio_rerio_DN44_c1_g1_i5	Danio_rerio_DN44_c1_g1_i6	Danio_rerio_DN44_c1_g1_i9	Danio_rerio_DN6624_c0_g1_i1	Danio_rerio_DN701_c0_g1_i21	Danio_rerio_DN701_c0_g1_i5	Danio_rerio_DN701_c6_g1_i1	Danio_rerio_DN8213_c0_g1_i1	Danio_rerio_DN8213_c0_g1_i4	Danio_rerio_DN8213_c1_g1_i6
OG0000144	Schmidtea_mediterranea_DN822974_c2_g1_i11	Schmidtea_mediterranea_DN822974_c2_g1_i8
OG0000145	Schmidtea_mediterranea_DN806859_c3_g2_i3	Schmidtea_mediterranea_DN809031_c4_g1_i3	Schmidtea_mediterranea_DN814012_c4_g2_i1	Schmidtea_mediterranea_DN814174_c3_g1_i16	Schmidtea_mediterranea_DN815200_c6_g1_i5	Schmidtea_mediterranea_DN822362_c6_g1_i10	Schmidtea_mediterranea_DN822362_c6_g1_i2	Schmidtea_mediterranea_DN822918_c5_g2_i4	Schmidtea_mediterranea_DN824742_c4_g1_i1	Schmidtea_mediterranea_DN826679_c3_g2_i1	Schmidtea_mediterranea_DN827805_c2_g1_i14	Schmidtea_mediterranea_DN828984_c9_g1_i8	Schmidtea_mediterranea_DN829625_c3_g1_i1	Schmidtea_mediterranea_DN830132_c3_g1_i22	Schmidtea_mediterranea_DN830464_c2_g2_i2	Schmidtea_mediterranea_DN831025_c8_g1_i3	Schmidtea_mediterranea_DN831579_c2_g1_i11	Schmidtea_mediterranea_DN832028_c1_g2_i2	Schmidtea_mediterranea_DN832033_c4_g6_i1	Schmidtea_mediterranea_DN832045_c5_g1_i3
OG0000148	Danio_rerio_DN9_c0_g1_i2	Danio_rerio_DN9_c0_g1_i6
OG0000150	Danio_rerio_DN10520_c0_g1_i6	Danio_rerio_DN15395_c0_g1_i6	Danio_rerio_DN282_c0_g1_i5	Danio_rerio_DN7685_c0_g3_i1	Drosophila_melanogaster_DN3998_c0_g1_i1	Drosophila_melanogaster_DN508_c0_g1_i1	Xenopus_tropicalis_DN34566_c0_g1_i1	Xenopus_tropicalis_DN47975_c1_g1_i2
OG0000151	Ephydatia_fluviatilis_DN4336_c2_g1_i9	Ephydatia_fluviatilis_DN6347_c0_g1_i2	Ephydatia_fluviatilis_DN6347_c0_g1_i5	Ephydatia_fluviatilis_DN6347_c0_g1_i7	Nematostella_vectensis_DN1343_c0_g1_i1	Nematostella_vectensis_DN1343_c2_g1_i1	Nematostella_vectensis_DN14088_c0_g1_i1	Nematostella_vectensis_DN18809_c0_g1_i1	Nematostella_vectensis_DN3102_c0_g1_i1	Nematostella_vectensis_DN36289_c0_g1_i1	Nematostella_vectensis_DN3693_c0_g1_i1	Nematostella_vectensis_DN4001_c0_g1_i1	Nematostella_vectensis_DN663_c0_g1_i1
OG0000154	Schmidtea_mediterranea_DN1331624_c3_g1_i1	Schmidtea_mediterranea_DN1331624_c3_g1_i2	Schmidtea_mediterranea_DN807835_c13_g1_i4	Schmidtea_mediterranea_DN810119_c11_g1_i1
OG0000155	Schmidtea_mediterranea_DN804329_c16_g2_i1	Schmidtea_mediterranea_DN806598_c14_g1_i1	Schmidtea_mediterranea_DN807898_c19_g2_i1	Schmidtea_mediterranea_DN808019_c18_g1_i1	Schmidtea_mediterranea_DN810871_c17_g1_i2	Schmidtea_mediterranea_DN811070_c5_g1_i1	Schmidtea_mediterranea_DN814094_c13_g1_i2	Schmidtea_mediterranea_DN814336_c22_g1_i1	Schmidtea_mediterranea_DN817162_c17_g1_i2	Schmidtea_mediterranea_DN819859_c16_g1_i2	Schmidtea_mediterranea_DN826727_c7_g1_i12
OG0000156	Caenorhabditis_elegans_DN7971_c0_g1_i1	Haliotis_rufescens_DN19897_c0_g1_i5
OG0000157	Haliotis_rufescens_DN2451_c0_g1_i2	Haliotis_rufescens_DN298_c0_g2_i2	Schmidtea_mediterranea_DN831324_c3_g1_i11	Schmidtea_mediterranea_DN831324_c3_g1_i3	Schmidtea_mediterranea_DN831324_c3_g1_i3
OG0000160	Danio_rerio_DN11640_c0_g2_i10	Danio_rerio_DN617_c0_g2_i1	Danio_rerio_DN617_c3_g1_i3	Danio_rerio_DN7306_c2_g1_i4	Drosophila_melanogaster_DN20789_c0_g1_i1
OG0000162	Ephydatia_fluviatilis_DN2869_c0_g1_i1	Haliotis_rufescens_DN1173_c0_g1_i5	Haliotis_rufescens_DN1173_c0_g1_i7	Haliotis_rufescens_DN3333_c0_g1_i4	Xenopus_tropicalis_DN46332_c0_g1_i1	Nematostella_vectensis_DN49016_c0_g1_i1	Nematostella_vectensis_DN6878_c0_g1_i1
OG0000163	Caenorhabditis_elegans_DN3082_c0_g1_i1	Xenopus_tropicalis_DN51967_c0_g1_i1	Xenopus_tropicalis_DN51967_c0_g1_i2	Nematostella_vectensis_DN36905_c0_g1_i1
OG0000164	Caenorhabditis_elegans_DN6819_c0_g1_i1	Danio_rerio_DN16253_c0_g1_i1	Drosophila_melanogaster_DN3376_c0_g1_i1	Ephydatia_fluviatilis_DN36310_c0_g1_i1	Xenopus_tropicalis_DN21002_c0_g1_i1	Xenopus_tropicalis_DN25950_c0_g1_i1	Xenopus_tropicalis_DN49750_c0_g1_i1	Nematostella_vectensis_DN13140_c0_g1_i1	Nematostella_vectensis_DN2630_c0_g1_i1
OG0000165	Caenorhabditis_elegans_DN401_c0_g2_i4	Schmidtea_mediterranea_DN831622_c6_g1_i16
OG0000167	Danio_rerio_DN1174_c0_g1_i15	Danio_rerio_DN15930_c0_g1_i2	Drosophila_melanogaster_DN9847_c0_g1_i1	Ephydatia_fluviatilis_DN1306_c0_g1_i4	Ruditapes_philippinarum_DN4402_c0_g1_i5	Ruditapes_philippinarum_DN455_c0_g1_i6	Ruditapes_philippinarum_DN455_c0_g1_i9	Ruditapes_philippinarum_DN65857_c0_g1_i9	Xenopus_tropicalis_DN53022_c5_g2_i1
OG0000168	Danio_rerio_DN2530_c0_g1_i1	Danio_rerio_DN5193_c0_g1_i1	Haliotis_rufescens_DN8643_c0_g1_i1	Ruditapes_philippinarum_DN1936_c0_g1_i6	Xenopus_tropicalis_DN23306_c0_g1_i1	Xenopus_tropicalis_DN50478_c0_g1_i2	Schmidtea_mediterranea_DN796133_c0_g1_i2	Schmidtea_mediterranea_DN796133_c0_g1_i4	Nematostella_vectensis_DN52127_c0_g1_i1
OG0000171	Xenopus_tropicalis_DN41499_c0_g1_i1	Schmidtea_mediterranea_DN815561_c6_g1_i10	Nematostella_vectensis_DN30641_c0_g1_i1
OG0000172	Xenopus_tropicalis_DN49829_c0_g1_i4	Nematostella_vectensis_DN1120_c0_g1_i2	Nematostella_vectensis_DN2135_c0_g1_i1	Nematostella_vectensis_DN5640_c0_g1_i1
OG0000173	Ruditapes_philippinarum_DN26291_c0_g1_i1	Nematostella_vectensis_DN14835_c0_g1_i1	Nematostella_vectensis_DN43344_c0_g1_i1	Nematostella_vectensis_DN7342_c0_g1_i2
OG0000177	Schmidtea_mediterranea_DN807896_c4_g2_i6	Schmidtea_mediterranea_DN829629_c8_g2_i1
OG0000178	Caenorhabditis_elegans_DN2092_c0_g1_i1	Caenorhabditis_elegans_DN3417_c0_g1_i1	Caenorhabditis_elegans_DN60_c0_g1_i1	Ruditapes_philippinarum_DN6212_c0_g1_i1
OG0000179	Xenopus_tropicalis_DN40709_c0_g1_i1	Xenopus_tropicalis_DN45887_c0_g1_i2	Xenopus_tropicalis_DN52232_c0_g1_i1
OG0000180	Danio_rerio_DN3780_c0_g1_i2	Danio_rerio_DN501_c3_g1_i7	Danio_rerio_DN7561_c0_g1_i2	Danio_rerio_DN9625_c0_g1_i1	Drosophila_melanogaster_DN12239_c0_g1_i1	Drosophila_melanogaster_DN17139_c0_g1_i1	Drosophila_melanogaster_DN2116_c0_g1_i1	Ephydatia_fluviatilis_DN1165_c0_g1_i1	Ephydatia_fluviatilis_DN52_c0_g1_i2	Ephydatia_fluviatilis_DN52_c0_g1_i3	Ephydatia_fluviatilis_DN52_c0_g1_i4	Haliotis_rufescens_DN1141_c1_g1_i4	Haliotis_rufescens_DN7091_c0_g1_i1	Xenopus_tropicalis_DN52280_c8_g1_i1
OG0000181	Ephydatia_fluviatilis_DN16819_c0_g1_i2	Ephydatia_fluviatilis_DN7716_c0_g1_i24
OG0000182	Danio_rerio_DN23523_c0_g1_i7	Danio_rerio_DN5983_c0_g1_i1	Drosophila_melanogaster_DN11677_c0_g1_i1	Drosophila_melanogaster_DN8717_c0_g1_i1	Ruditapes_philippinarum_DN9912_c0_g1_i1	Xenopus_tropicalis_DN44865_c0_g1_i2	Xenopus_tropicalis_DN52958_c0_g1_i8
OG0000183	Ruditapes_philippinarum_DN1835_c0_g1_i8	Ruditapes_philippinarum_DN1986_c0_g1_i1
OG0000184	Ephydatia_fluviatilis_DN25576_c0_g1_i1	Haliotis_rufescens_DN19053_c0_g1_i1	Xenopus_tropicalis_DN30898_c0_g1_i1	Xenopus_tropicalis_DN37983_c0_g1_i1	Nematostella_vectensis_DN3455_c0_g1_i2	Nematostella_vectensis_DN42462_c0_g1_i1
OG0000185	Drosophila_melanogaster_DN8521_c0_g1_i2	Haliotis_rufescens_DN17929_c1_g1_i1	Ruditapes_philippinarum_DN25691_c0_g1_i1	Xenopus_tropicalis_DN32888_c0_g1_i1
OG0000186	Xenopus_tropicalis_DN40798_c2_g1_i1	Nematostella_vectensis_DN10935_c0_g1_i1	Nematostella_vectensis_DN6970_c0_g1_i1
OG0000187	Danio_rerio_DN13280_c0_g1_i8	Danio_rerio_DN13577_c0_g1_i7
OG0000188	Danio_rerio_DN5858_c0_g1_i5	Xenopus_tropicalis_DN37868_c0_g1_i1	Xenopus_tropicalis_DN38350_c0_g1_i2	Schmidtea_mediterranea_DN822487_c5_g1_i6
OG0000189	Schmidtea_mediterranea_DN805331_c17_g1_i1	Schmidtea_mediterranea_DN812296_c12_g1_i1
OG0000194	Danio_rerio_DN34864_c0_g1_i3	Drosophila_melanogaster_DN1467_c0_g1_i1	Xenopus_tropicalis_DN48926_c4_g2_i1
OG0000196	Schmidtea_mediterranea_DN814007_c11_g1_i2	Schmidtea_mediterranea_DN815729_c6_g1_i1	Schmidtea_mediterranea_DN823698_c2_g7_i3	Schmidtea_mediterranea_DN830674_c6_g3_i8	Schmidtea_mediterranea_DN832093_c3_g2_i3
OG0000200	Ephydatia_fluviatilis_DN21889_c0_g1_i10	Xenopus_tropicalis_DN12923_c0_g1_i1	Xenopus_tropicalis_DN45586_c0_g1_i4	Xenopus_tropicalis_DN45948_c0_g1_i1	Xenopus_tropicalis_DN50171_c1_g1_i1	Xenopus_tropicalis_DN51672_c0_g1_i1	Xenopus_tropicalis_DN51999_c3_g1_i1	Xenopus_tropicalis_DN52472_c6_g1_i1	Xenopus_tropicalis_DN52576_c0_g1_i1
OG0000201	Danio_rerio_DN11753_c0_g1_i1	Haliotis_rufescens_DN113_c0_g2_i1	Haliotis_rufescens_DN118297_c0_g1_i1	Haliotis_rufescens_DN2299_c0_g1_i1	Haliotis_rufescens_DN35370_c0_g1_i1	Haliotis_rufescens_DN5858_c0_g1_i2	Haliotis_rufescens_DN64085_c0_g1_i1	Xenopus_tropicalis_DN21364_c1_g1_i1	Xenopus_tropicalis_DN22745_c0_g1_i2
OG0000204	Schmidtea_mediterranea_DN807776_c8_g1_i1	Schmidtea_mediterranea_DN809096_c6_g2_i1	Schmidtea_mediterranea_DN820483_c4_g1_i13	Schmidtea_mediterranea_DN820483_c4_g1_i13	Schmidtea_mediterranea_DN828674_c5_g8_i1
OG0000205	Danio_rerio_DN7799_c0_g1_i10	Drosophila_melanogaster_DN6151_c0_g1_i1	Schmidtea_mediterranea_DN808155_c6_g3_i3	Schmidtea_mediterranea_DN820084_c17_g1_i1
OG0000207	Danio_rerio_DN29911_c0_g1_i1	Drosophila_melanogaster_DN7631_c0_g1_i2	Xenopus_tropicalis_DN21029_c0_g1_i1	Xenopus_tropicalis_DN26507_c0_g1_i1	Schmidtea_mediterranea_DN810421_c2_g1_i1	Schmidtea_mediterranea_DN810421_c2_g1_i8
OG0000208	Ephydatia_fluviatilis_DN8809_c0_g4_i1	Schmidtea_mediterranea_DN822845_c18_g1_i3
OG0000209	Drosophila_melanogaster_DN8958_c0_g1_i1	Ruditapes_philippinarum_DN12077_c1_g4_i1	Ruditapes_philippinarum_DN7969_c0_g2_i5
OG0000210	Ephydatia_fluviatilis_DN11254_c0_g1_i2	Ephydatia_fluviatilis_DN11284_c0_g1_i2	Ephydatia_fluviatilis_DN12964_c0_g1_i1	Ephydatia_fluviatilis_DN2046_c1_g2_i5	Ephydatia_fluviatilis_DN2743_c0_g2_i2	Ephydatia_fluviatilis_DN2857_c0_g1_i5	Ephydatia_fluviatilis_DN2857_c0_g1_i6	Ephydatia_fluviatilis_DN2857_c0_g1_i7	Ephydatia_fluviatilis_DN3419_c0_g1_i1	Ephydatia_fluviatilis_DN3442_c0_g1_i3	Ephydatia_fluviatilis_DN44081_c0_g1_i1	Ephydatia_fluviatilis_DN4805_c0_g1_i1	Ephydatia_fluviatilis_DN53822_c0_g1_i1
OG0000211	Danio_rerio_DN6004_c0_g1_i10	Drosophila_melanogaster_DN5398_c0_g1_i2	Xenopus_tropicalis_DN51686_c0_g1_i2	Schmidtea_mediterranea_DN810590_c3_g1_i2
OG0000212	Danio_rerio_DN2242_c0_g2_i3	Drosophila_melanogaster_DN7089_c0_g1_i3	Drosophila_melanogaster_DN9492_c0_g1_i1	Xenopus_tropicalis_DN43291_c0_g1_i1
OG0000213	Danio_rerio_DN1993_c0_g1_i1	Ephydatia_fluviatilis_DN831_c0_g1_i13	Ephydatia_fluviatilis_DN831_c0_g1_i6	Ephydatia_fluviatilis_DN831_c0_g1_i7	Haliotis_rufescens_DN16934_c0_g1_i3	Haliotis_rufescens_DN17180_c0_g2_i1	Haliotis_rufescens_DN40_c1_g1_i7	Haliotis_rufescens_DN40_c1_g1_i9	Nematostella_vectensis_DN11453_c0_g1_i4	Nematostella_vectensis_DN12043_c0_g1_i1	Nematostella_vectensis_DN16551_c0_g1_i1	Nematostella_vectensis_DN18845_c0_g1_i1	Nematostella_vectensis_DN37243_c0_g1_i1
OG0000216	Haliotis_rufescens_DN1359_c0_g1_i1	Haliotis_rufescens_DN29_c2_g1_i1	Haliotis_rufescens_DN3726_c0_g1_i2	Nematostella_vectensis_DN27012_c0_g1_i1	Nematostella_vectensis_DN3586_c0_g1_i1	Nematostella_vectensis_DN603_c0_g1_i1	Nematostella_vectensis_DN691_c0_g1_i1
OG0000218	Drosophila_melanogaster_DN6636_c0_g2_i1	Ephydatia_fluviatilis_DN443_c0_g1_i3	Haliotis_rufescens_DN8736_c0_g2_i1	Ruditapes_philippinarum_DN12706_c0_g1_i1	Ruditapes_philippinarum_DN14852_c1_g2_i1
OG0000219	Danio_rerio_DN4152_c0_g1_i1	Danio_rerio_DN5336_c0_g1_i3	Drosophila_melanogaster_DN4008_c0_g1_i1	Ephydatia_fluviatilis_DN9747_c0_g1_i1	Xenopus_tropicalis_DN40109_c0_g1_i1	Xenopus_tropicalis_DN45240_c0_g1_i7	Xenopus_tropicalis_DN45811_c0_g1_i1
OG0000220	Danio_rerio_DN4624_c0_g2_i2	Ruditapes_philippinarum_DN7919_c0_g1_i2	Xenopus_tropicalis_DN44058_c0_g1_i3
OG0000222	Danio_rerio_DN4002_c0_g1_i6	Ephydatia_fluviatilis_DN24414_c0_g1_i1	Ruditapes_philippinarum_DN5557_c0_g1_i4	Ruditapes_philippinarum_DN718_c1_g1_i3
OG0000225	Ephydatia_fluviatilis_DN10570_c0_g1_i1	Ephydatia_fluviatilis_DN520_c0_g2_i1	Haliotis_rufescens_DN24938_c0_g1_i3	Haliotis_rufescens_DN656_c0_g1_i4	Haliotis_rufescens_DN97_c0_g1_i1	Ruditapes_philippinarum_DN2852_c0_g1_i1	Ruditapes_philippinarum_DN3468_c0_g1_i3	Ruditapes_philippinarum_DN3468_c0_g1_i4
OG0000226	Caenorhabditis_elegans_DN1959_c0_g1_i1	Drosophila_melanogaster_DN11742_c0_g1_i1	Drosophila_melanogaster_DN2994_c0_g1_i1	Drosophila_melanogaster_DN8930_c0_g1_i2	Ruditapes_philippinarum_DN13725_c0_g1_i1	Nematostella_vectensis_DN46443_c0_g1_i1
OG0000227	Danio_rerio_DN4920_c1_g1_i5	Danio_rerio_DN9890_c0_g1_i1	Ephydatia_fluviatilis_DN3537_c0_g1_i1	Ephydatia_fluviatilis_DN40849_c0_g1_i1
OG0000228	Ephydatia_fluviatilis_DN46573_c0_g1_i1	Ephydatia_fluviatilis_DN7095_c0_g1_i2	Ephydatia_fluviatilis_DN7095_c0_g1_i6	Haliotis_rufescens_DN4928_c0_g1_i1	Schmidtea_mediterranea_DN1232453_c0_g1_i1	Schmidtea_mediterranea_DN822444_c4_g2_i1	Schmidtea_mediterranea_DN824682_c9_g1_i3	Schmidtea_mediterranea_DN826662_c6_g1_i3	Nematostella_vectensis_DN27183_c0_g1_i1	Nematostella_vectensis_DN34299_c0_g1_i1
OG0000229	Ruditapes_philippinarum_DN28605_c0_g1_i5	Schmidtea_mediterranea_DN826682_c2_g4_i2
OG0000232	Danio_rerio_DN3025_c0_g1_i1	Ephydatia_fluviatilis_DN15806_c0_g1_i2	Ephydatia_fluviatilis_DN15808_c0_g1_i1	Ephydatia_fluviatilis_DN8910_c0_g1_i1	Schmidtea_mediterranea_DN806427_c3_g1_i14	Schmidtea_mediterranea_DN806427_c3_g1_i6	Schmidtea_mediterranea_DN816029_c1_g4_i1	Schmidtea_mediterranea_DN830531_c4_g1_i6
OG0000233	Danio_rerio_DN612_c0_g1_i1	Danio_rerio_DN612_c0_g1_i4	Ruditapes_philippinarum_DN14962_c0_g1_i4	Xenopus_tropicalis_DN42999_c0_g1_i1	Xenopus_tropicalis_DN49463_c1_g1_i3
OG0000234	Danio_rerio_DN3811_c0_g2_i1	Haliotis_rufescens_DN13398_c0_g1_i1	Haliotis_rufescens_DN19435_c0_g1_i6	Schmidtea_mediterranea_DN817121_c6_g1_i3	Schmidtea_mediterranea_DN817121_c6_g1_i5	Schmidtea_mediterranea_DN817121_c6_g1_i5
OG0000235	Ephydatia_fluviatilis_DN19971_c0_g1_i4	Ephydatia_fluviatilis_DN4164_c0_g1_i5
OG0000236	Caenorhabditis_elegans_DN10072_c0_g1_i1	Danio_rerio_DN870_c0_g4_i3	Haliotis_rufescens_DN1944_c1_g1_i1	Ruditapes_philippinarum_DN3798_c0_g1_i2	Nematostella_vectensis_DN1148_c0_g1_i1	Nematostella_vectensis_DN1148_c1_g1_i1	Nematostella_vectensis_DN21682_c0_g1_i1	Nematostella_vectensis_DN2193_c0_g1_i1	Nematostella_vectensis_DN37982_c0_g1_i1
OG0000237	Danio_rerio_DN2664_c2_g1_i2	Danio_rerio_DN4188_c0_g1_i1	Haliotis_rufescens_DN4282_c0_g1_i1	Ruditapes_philippinarum_DN119440_c0_g2_i1	Ruditapes_philippinarum_DN3920_c3_g1_i2	Ruditapes_philippinarum_DN4637_c0_g1_i1	Xenopus_tropicalis_DN43018_c0_g1_i2	Xenopus_tropicalis_DN43018_c0_g1_i3	Xenopus_tropicalis_DN43915_c0_g1_i5	Xenopus_tropicalis_DN50998_c0_g1_i3	Schmidtea_mediterranea_DN726138_c0_g1_i1	Schmidtea_mediterranea_DN814747_c4_g2_i10	Schmidtea_mediterranea_DN814747_c4_g5_i1	Schmidtea_mediterranea_DN824468_c6_g2_i1	Schmidtea_mediterranea_DN824468_c6_g2_i2	Schmidtea_mediterranea_DN824468_c6_g3_i7	Nematostella_vectensis_DN27685_c0_g1_i1
OG0000240	Danio_rerio_DN1878_c0_g2_i3	Danio_rerio_DN2878_c0_g1_i6	Xenopus_tropicalis_DN31886_c0_g1_i1	Xenopus_tropicalis_DN31978_c0_g1_i1	Schmidtea_mediterranea_DN828606_c0_g2_i1
OG0000244	Caenorhabditis_elegans_DN1539_c0_g1_i1	Schmidtea_mediterranea_DN821267_c5_g1_i1
OG0000245	Caenorhabditis_elegans_DN22308_c0_g1_i1	Nematostella_vectensis_DN34763_c0_g1_i1
OG0000246	Danio_rerio_DN4214_c1_g1_i1	Danio_rerio_DN69631_c0_g1_i1	Drosophila_melanogaster_DN1786_c0_g1_i1	Haliotis_rufescens_DN4333_c0_g1_i4
OG0000248	Danio_rerio_DN12965_c0_g2_i3	Nematostella_vectensis_DN7612_c0_g1_i1
OG0000249	Ruditapes_philippinarum_DN42465_c0_g1_i1	Schmidtea_mediterranea_DN661204_c0_g1_i1	Schmidtea_mediterranea_DN807878_c4_g9_i1	Schmidtea_mediterranea_DN819760_c10_g1_i1	Schmidtea_mediterranea_DN825404_c8_g1_i1
OG0000251	Drosophila_melanogaster_DN19823_c0_g1_i1	Drosophila_melanogaster_DN9023_c1_g1_i1	Xenopus_tropicalis_DN51818_c10_g1_i2
OG0000252	Haliotis_rufescens_DN11109_c0_g1_i3	Ruditapes_philippinarum_DN14828_c0_g2_i5	Xenopus_tropicalis_DN26918_c0_g1_i1	Nematostella_vectensis_DN39275_c0_g1_i1
OG0000254	Caenorhabditis_elegans_DN13745_c0_g1_i1	Haliotis_rufescens_DN664_c0_g2_i4	Xenopus_tropicalis_DN40568_c0_g1_i1	Xenopus_tropicalis_DN52038_c1_g1_i3
OG0000259	Haliotis_rufescens_DN1906_c0_g1_i2	Haliotis_rufescens_DN1906_c0_g1_i4	Haliotis_rufescens_DN1906_c0_g1_i6	Haliotis_rufescens_DN1906_c0_g1_i7	Haliotis_rufescens_DN1906_c0_g1_i9	Haliotis_rufescens_DN365_c0_g1_i2	Haliotis_rufescens_DN365_c0_g1_i3	Haliotis_rufescens_DN365_c0_g2_i1	Haliotis_rufescens_DN365_c0_g2_i2	Haliotis_rufescens_DN7342_c0_g1_i14	Haliotis_rufescens_DN7342_c0_g1_i5	Haliotis_rufescens_DN7342_c0_g1_i7	Ruditapes_philippinarum_DN293_c0_g1_i4
OG0000260	Danio_rerio_DN855_c0_g1_i3	Drosophila_melanogaster_DN12298_c0_g1_i1	Xenopus_tropicalis_DN51949_c0_g2_i3
OG0000261	Caenorhabditis_elegans_DN3124_c0_g1_i3	Drosophila_melanogaster_DN6931_c0_g1_i1
OG0000263	Caenorhabditis_elegans_DN13677_c0_g1_i1	Nematostella_vectensis_DN27317_c0_g1_i1	Nematostella_vectensis_DN41535_c0_g1_i1	Nematostella_vectensis_DN46202_c0_g1_i1	Nematostella_vectensis_DN9315_c1_g1_i1
OG0000264	Danio_rerio_DN12519_c0_g2_i2	Danio_rerio_DN1898_c0_g1_i2	Danio_rerio_DN2236_c0_g2_i1	Drosophila_melanogaster_DN6755_c0_g1_i1	Xenopus_tropicalis_DN23914_c0_g1_i1
OG0000265	Caenorhabditis_elegans_DN403_c0_g1_i1	Danio_rerio_DN12597_c0_g1_i1	Haliotis_rufescens_DN1425_c0_g1_i7	Ruditapes_philippinarum_DN32223_c1_g1_i5	Xenopus_tropicalis_DN26785_c0_g1_i1	Nematostella_vectensis_DN45901_c0_g1_i1
OG0000267	Caenorhabditis_elegans_DN14148_c0_g1_i1	Caenorhabditis_elegans_DN17056_c0_g1_i1	Caenorhabditis_elegans_DN17199_c0_g1_i1	Caenorhabditis_elegans_DN17283_c0_g1_i1	Caenorhabditis_elegans_DN17665_c0_g1_i1	Caenorhabditis_elegans_DN18324_c0_g1_i1	Caenorhabditis_elegans_DN18674_c0_g2_i1	Caenorhabditis_elegans_DN18695_c0_g1_i1	Caenorhabditis_elegans_DN18961_c0_g1_i1	Caenorhabditis_elegans_DN19350_c0_g1_i1	Caenorhabditis_elegans_DN20587_c0_g1_i1	Caenorhabditis_elegans_DN21299_c0_g1_i1	Caenorhabditis_elegans_DN21498_c0_g1_i1	Caenorhabditis_elegans_DN21580_c0_g1_i1	Caenorhabditis_elegans_DN21729_c0_g1_i1	Caenorhabditis_elegans_DN308_c0_g1_i1	Caenorhabditis_elegans_DN308_c0_g1_i2	Caenorhabditis_elegans_DN308_c0_g1_i4	Caenorhabditis_elegans_DN308_c0_g1_i5	Caenorhabditis_elegans_DN308_c0_g1_i7	Caenorhabditis_elegans_DN308_c0_g1_i8	Caenorhabditis_elegans_DN4697_c0_g1_i1	Caenorhabditis_elegans_DN5093_c0_g1_i1	Caenorhabditis_elegans_DN5207_c0_g1_i1	Caenorhabditis_elegans_DN667_c0_g1_i1	Caenorhabditis_elegans_DN667_c0_g1_i2	Caenorhabditis_elegans_DN6826_c0_g1_i1	Caenorhabditis_elegans_DN7114_c0_g1_i1	Caenorhabditis_elegans_DN7280_c0_g1_i1	Caenorhabditis_elegans_DN738_c0_g1_i1	Caenorhabditis_elegans_DN7817_c0_g1_i1	Caenorhabditis_elegans_DN8168_c0_g1_i1	Caenorhabditis_elegans_DN9542_c0_g1_i1
OG0000269	Caenorhabditis_elegans_DN718_c0_g1_i1	Danio_rerio_DN14773_c0_g3_i1	Drosophila_melanogaster_DN6159_c0_g1_i1	Drosophila_melanogaster_DN9573_c0_g1_i1	Ephydatia_fluviatilis_DN5555_c0_g1_i1	Haliotis_rufescens_DN5539_c0_g1_i1	Schmidtea_mediterranea_DN812140_c3_g2_i9	Schmidtea_mediterranea_DN812140_c3_g2_i9
OG0000270	Caenorhabditis_elegans_DN13896_c0_g1_i1	Caenorhabditis_elegans_DN3535_c0_g1_i1	Danio_rerio_DN1454_c0_g1_i1	Danio_rerio_DN146_c0_g1_i5	Drosophila_melanogaster_DN8277_c0_g1_i1	Schmidtea_mediterranea_DN802115_c1_g2_i2
OG0000271	Haliotis_rufescens_DN32361_c0_g1_i7	Ruditapes_philippinarum_DN11339_c0_g1_i5	Ruditapes_philippinarum_DN11339_c0_g2_i3	Xenopus_tropicalis_DN50200_c2_g1_i1
OG0000272	Danio_rerio_DN2254_c0_g1_i2	Xenopus_tropicalis_DN45952_c0_g1_i1
OG0000273	Danio_rerio_DN1995_c1_g2_i6	Danio_rerio_DN7083_c0_g1_i2	Drosophila_melanogaster_DN5271_c0_g1_i1	Drosophila_melanogaster_DN8325_c0_g1_i1	Xenopus_tropicalis_DN39234_c0_g1_i1	Nematostella_vectensis_DN3937_c0_g1_i1
OG0000276	Schmidtea_mediterranea_DN805575_c3_g1_i3	Schmidtea_mediterranea_DN805575_c3_g4_i5	Schmidtea_mediterranea_DN829425_c7_g3_i2
OG0000278	Danio_rerio_DN2160_c1_g2_i1	Haliotis_rufescens_DN17217_c0_g1_i3	Haliotis_rufescens_DN3677_c0_g1_i1	Xenopus_tropicalis_DN47593_c0_g1_i2	Xenopus_tropicalis_DN52602_c3_g1_i1	Schmidtea_mediterranea_DN801736_c0_g1_i2
OG0000279	Danio_rerio_DN891_c1_g1_i3	Drosophila_melanogaster_DN2403_c0_g1_i1	Drosophila_melanogaster_DN4633_c0_g1_i1	Ephydatia_fluviatilis_DN1742_c0_g1_i5	Ephydatia_fluviatilis_DN3748_c0_g1_i1	Haliotis_rufescens_DN3102_c0_g1_i3	Ruditapes_philippinarum_DN23415_c0_g3_i1	Nematostella_vectensis_DN481_c1_g1_i1
OG0000280	Caenorhabditis_elegans_DN20481_c0_g1_i1	Ephydatia_fluviatilis_DN29502_c0_g1_i1	Ephydatia_fluviatilis_DN6848_c0_g1_i2	Ephydatia_fluviatilis_DN7942_c0_g1_i1	Haliotis_rufescens_DN29739_c0_g1_i1	Haliotis_rufescens_DN5898_c0_g1_i2	Ruditapes_philippinarum_DN20541_c0_g1_i2	Ruditapes_philippinarum_DN4313_c0_g1_i4	Ruditapes_philippinarum_DN4313_c0_g2_i8	Ruditapes_philippinarum_DN6800_c0_g1_i1	Ruditapes_philippinarum_DN6800_c0_g1_i8
OG0000281	Danio_rerio_DN134_c0_g6_i1	Danio_rerio_DN5341_c0_g1_i4	Xenopus_tropicalis_DN46234_c0_g1_i1	Schmidtea_mediterranea_DN803929_c6_g1_i3
OG0000282	Schmidtea_mediterranea_DN807231_c10_g1_i2	Schmidtea_mediterranea_DN830231_c10_g1_i5
OG0000283	Danio_rerio_DN320_c0_g2_i2	Drosophila_melanogaster_DN6518_c0_g1_i1	Ephydatia_fluviatilis_DN3630_c0_g1_i5	Ruditapes_philippinarum_DN1518_c0_g1_i6	Ruditapes_philippinarum_DN1518_c0_g2_i1	Xenopus_tropicalis_DN50064_c0_g1_i5
OG0000284	Caenorhabditis_elegans_DN13928_c0_g1_i1	Ephydatia_fluviatilis_DN8851_c0_g1_i2	Haliotis_rufescens_DN24040_c4_g1_i1	Ruditapes_philippinarum_DN34055_c0_g1_i2	Ruditapes_philippinarum_DN36323_c0_g3_i1	Xenopus_tropicalis_DN43682_c0_g1_i1	Nematostella_vectensis_DN36416_c0_g1_i1	Nematostella_vectensis_DN43766_c0_g1_i1
OG0000285	Danio_rerio_DN2250_c0_g1_i5	Danio_rerio_DN3066_c0_g1_i1	Danio_rerio_DN3329_c0_g1_i7	Danio_rerio_DN562_c1_g1_i5	Danio_rerio_DN5728_c0_g1_i1	Drosophila_melanogaster_DN8668_c0_g1_i1	Drosophila_melanogaster_DN9403_c0_g1_i1	Ephydatia_fluviatilis_DN11591_c0_g1_i1	Ephydatia_fluviatilis_DN5299_c0_g1_i5	Ephydatia_fluviatilis_DN5299_c0_g2_i1	Ephydatia_fluviatilis_DN5299_c0_g2_i2	Ephydatia_fluviatilis_DN53607_c0_g1_i1	Ephydatia_fluviatilis_DN6177_c0_g1_i1	Ruditapes_philippinarum_DN5380_c0_g2_i2	Xenopus_tropicalis_DN33970_c0_g1_i1	Xenopus_tropicalis_DN50199_c0_g1_i1	Xenopus_tropicalis_DN52478_c0_g2_i3	Schmidtea_mediterranea_DN816405_c4_g1_i6	Schmidtea_mediterranea_DN816405_c4_g1_i6	Schmidtea_mediterranea_DN824439_c7_g1_i2	Nematostella_vectensis_DN4731_c0_g1_i1	Nematostella_vectensis_DN49882_c0_g1_i1	Nematostella_vectensis_DN8813_c0_g1_i1
OG0000286	Caenorhabditis_elegans_DN10382_c0_g1_i1	Danio_rerio_DN23500_c0_g1_i5	Xenopus_tropicalis_DN41648_c0_g1_i2	Xenopus_tropicalis_DN44958_c0_g1_i2
OG0000287	Danio_rerio_DN520_c1_g3_i2	Ruditapes_philippinarum_DN2259_c0_g1_i1	Xenopus_tropicalis_DN47974_c0_g1_i1	Schmidtea_mediterranea_DN802400_c9_g4_i1	Schmidtea_mediterranea_DN805263_c6_g2_i1	Schmidtea_mediterranea_DN812571_c6_g2_i4	Schmidtea_mediterranea_DN812571_c6_g2_i5	Schmidtea_mediterranea_DN826353_c3_g1_i10	Schmidtea_mediterranea_DN827435_c5_g2_i1	Schmidtea_mediterranea_DN827435_c5_g3_i1	Schmidtea_mediterranea_DN829418_c2_g3_i2	Schmidtea_mediterranea_DN829418_c2_g3_i3	Nematostella_vectensis_DN18737_c0_g1_i1	Nematostella_vectensis_DN35315_c0_g1_i1	Nematostella_vectensis_DN38636_c0_g1_i1
OG0000288	Schmidtea_mediterranea_DN821660_c15_g1_i2	Schmidtea_mediterranea_DN821660_c15_g1_i5
OG0000289	Schmidtea_mediterranea_DN806537_c3_g1_i14	Schmidtea_mediterranea_DN812115_c2_g5_i4	Schmidtea_mediterranea_DN822112_c4_g2_i4
OG0000290	Drosophila_melanogaster_DN19793_c0_g1_i1	Drosophila_melanogaster_DN8805_c0_g1_i1	Haliotis_rufescens_DN112009_c0_g1_i1	Ruditapes_philippinarum_DN2769_c0_g1_i4
OG0000291	Drosophila_melanogaster_DN6929_c0_g1_i1	Nematostella_vectensis_DN2616_c0_g1_i1
OG0000292	Danio_rerio_DN5247_c0_g1_i5	Xenopus_tropicalis_DN50227_c0_g1_i5	Xenopus_tropicalis_DN52461_c2_g3_i2
OG0000294	Ruditapes_philippinarum_DN7959_c0_g1_i1	Ruditapes_philippinarum_DN7959_c0_g2_i2
OG0000295	Danio_rerio_DN15645_c0_g1_i1	Danio_rerio_DN15645_c0_g1_i4	Danio_rerio_DN15645_c0_g1_i5	Danio_rerio_DN186_c2_g2_i1	Danio_rerio_DN3317_c0_g1_i1	Danio_rerio_DN4311_c0_g1_i3	Danio_rerio_DN4445_c0_g1_i2	Danio_rerio_DN5926_c0_g1_i14	Danio_rerio_DN5926_c0_g1_i4	Danio_rerio_DN603_c0_g1_i1	Danio_rerio_DN603_c0_g1_i2	Danio_rerio_DN603_c0_g2_i1	Danio_rerio_DN603_c0_g3_i1	Danio_rerio_DN603_c1_g1_i1	Danio_rerio_DN603_c1_g1_i14	Danio_rerio_DN603_c1_g1_i29	Danio_rerio_DN603_c1_g1_i43	Danio_rerio_DN603_c1_g1_i47	Danio_rerio_DN603_c1_g1_i52	Danio_rerio_DN603_c1_g1_i53	Danio_rerio_DN603_c1_g1_i58	Danio_rerio_DN603_c1_g1_i72	Danio_rerio_DN603_c1_g1_i73	Danio_rerio_DN603_c1_g1_i74	Danio_rerio_DN603_c1_g1_i75	Danio_rerio_DN603_c1_g1_i77	Danio_rerio_DN603_c1_g1_i80	Danio_rerio_DN603_c1_g1_i82	Danio_rerio_DN64_c1_g1_i4	Danio_rerio_DN64_c1_g1_i7	Danio_rerio_DN64_c1_g1_i8	Danio_rerio_DN64_c1_g2_i1	Danio_rerio_DN64_c4_g1_i1	Danio_rerio_DN64_c5_g1_i1	Danio_rerio_DN9056_c0_g1_i2	Danio_rerio_DN9056_c1_g1_i1	Danio_rerio_DN9056_c1_g1_i2
OG0000296	Schmidtea_mediterranea_DN809051_c14_g1_i3	Schmidtea_mediterranea_DN811160_c12_g1_i2
OG0000297	Schmidtea_mediterranea_DN808508_c10_g1_i1	Schmidtea_mediterranea_DN814512_c14_g1_i1	Schmidtea_mediterranea_DN819123_c19_g1_i1	Schmidtea_mediterranea_DN819246_c13_g1_i3	Schmidtea_mediterranea_DN829690_c4_g1_i4
OG0000298	Schmidtea_mediterranea_DN811102_c6_g2_i3	Schmidtea_mediterranea_DN812115_c2_g3_i1	Schmidtea_mediterranea_DN820960_c5_g1_i1
OG0000299	Schmidtea_mediterranea_DN821603_c0_g1_i16	Schmidtea_mediterranea_DN829389_c9_g1_i1	Schmidtea_mediterranea_DN829389_c9_g4_i2
OG0000300	Ephydatia_fluviatilis_DN17796_c0_g1_i1	Ephydatia_fluviatilis_DN18266_c1_g1_i3
OG0000301	Ephydatia_fluviatilis_DN15324_c0_g1_i1	Ephydatia_fluviatilis_DN27884_c0_g1_i1	Haliotis_rufescens_DN14243_c0_g1_i1	Ruditapes_philippinarum_DN3651_c0_g1_i4	Ruditapes_philippinarum_DN3651_c0_g1_i5	Ruditapes_philippinarum_DN3651_c0_g2_i1	Ruditapes_philippinarum_DN4329_c0_g1_i10	Ruditapes_philippinarum_DN4329_c0_g2_i3	Nematostella_vectensis_DN20273_c0_g1_i1
OG0000302	Haliotis_rufescens_DN92640_c0_g1_i1	Ruditapes_philippinarum_DN16248_c2_g1_i3	Ruditapes_philippinarum_DN21155_c0_g1_i2
OG0000304	Danio_rerio_DN1043_c0_g3_i2	Danio_rerio_DN17586_c0_g3_i1	Danio_rerio_DN59068_c0_g2_i2	Xenopus_tropicalis_DN5556_c0_g1_i2	Xenopus_tropicalis_DN74071_c0_g1_i1	Schmidtea_mediterranea_DN823026_c4_g1_i1	Schmidtea_mediterranea_DN831086_c12_g1_i1	Nematostella_vectensis_DN45276_c0_g1_i1	Nematostella_vectensis_DN49084_c0_g1_i1
OG0000305	Danio_rerio_DN1927_c0_g3_i3	Danio_rerio_DN218_c0_g1_i13	Danio_rerio_DN218_c0_g1_i23	Danio_rerio_DN218_c0_g1_i33	Danio_rerio_DN218_c0_g1_i8	Haliotis_rufescens_DN410_c0_g1_i11	Haliotis_rufescens_DN410_c0_g1_i12	Haliotis_rufescens_DN410_c0_g1_i2	Ruditapes_philippinarum_DN1292_c0_g2_i2	Ruditapes_philippinarum_DN7571_c0_g1_i1	Ruditapes_philippinarum_DN81_c0_g1_i8	Xenopus_tropicalis_DN47283_c3_g1_i1	Schmidtea_mediterranea_DN804599_c1_g4_i1	Schmidtea_mediterranea_DN805612_c13_g3_i3
OG0000306	Danio_rerio_DN181_c0_g1_i3	Danio_rerio_DN181_c0_g1_i5	Danio_rerio_DN350_c0_g2_i3	Danio_rerio_DN7100_c1_g1_i1
OG0000311	Schmidtea_mediterranea_DN811648_c4_g2_i6	Schmidtea_mediterranea_DN811648_c4_g5_i2	Schmidtea_mediterranea_DN822273_c5_g1_i1
OG0000312	Schmidtea_mediterranea_DN818189_c4_g1_i1	Schmidtea_mediterranea_DN827305_c7_g1_i12	Schmidtea_mediterranea_DN831538_c3_g1_i1
OG0000313	Danio_rerio_DN5444_c0_g2_i3	Xenopus_tropicalis_DN45622_c0_g1_i1	Xenopus_tropicalis_DN51820_c0_g1_i1
OG0000314	Danio_rerio_DN10272_c0_g1_i1	Nematostella_vectensis_DN44763_c0_g1_i1
OG0000315	Ephydatia_fluviatilis_DN53052_c0_g1_i1	Haliotis_rufescens_DN888_c0_g1_i3	Haliotis_rufescens_DN888_c0_g1_i5	Haliotis_rufescens_DN888_c0_g1_i6	Haliotis_rufescens_DN888_c0_g1_i9	Ruditapes_philippinarum_DN31747_c0_g2_i2	Xenopus_tropicalis_DN42097_c0_g1_i2	Nematostella_vectensis_DN26057_c0_g1_i1
OG0000317	Ruditapes_philippinarum_DN3841_c0_g1_i2	Nematostella_vectensis_DN344_c0_g1_i2	Nematostella_vectensis_DN344_c1_g1_i1	Nematostella_vectensis_DN40_c0_g1_i1	Nematostella_vectensis_DN40_c0_g1_i4
OG0000318	Danio_rerio_DN8031_c0_g2_i1	Xenopus_tropicalis_DN26610_c0_g1_i1	Xenopus_tropicalis_DN50844_c4_g1_i1	Xenopus_tropicalis_DN50844_c7_g1_i1
OG0000319	Danio_rerio_DN1423_c0_g1_i10	Danio_rerio_DN1423_c0_g1_i13	Danio_rerio_DN1423_c0_g1_i3	Danio_rerio_DN1423_c0_g1_i7	Danio_rerio_DN223_c1_g1_i1	Danio_rerio_DN223_c1_g1_i22	Danio_rerio_DN223_c1_g1_i23	Danio_rerio_DN223_c1_g1_i24	Danio_rerio_DN223_c1_g1_i26	Danio_rerio_DN223_c1_g1_i28	Danio_rerio_DN223_c1_g1_i29	Danio_rerio_DN223_c1_g1_i3	Danio_rerio_DN223_c1_g1_i33	Danio_rerio_DN223_c1_g1_i36	Danio_rerio_DN223_c1_g1_i41	Danio_rerio_DN223_c1_g1_i42	Danio_rerio_DN223_c1_g1_i48	Danio_rerio_DN223_c1_g1_i49	Danio_rerio_DN4034_c0_g1_i1	Danio_rerio_DN4034_c0_g1_i4	Danio_rerio_DN430_c0_g1_i17	Danio_rerio_DN430_c0_g1_i18	Danio_rerio_DN5281_c0_g1_i10	Danio_rerio_DN5281_c0_g1_i14	Danio_rerio_DN5281_c0_g1_i3	Danio_rerio_DN5281_c0_g1_i4	Danio_rerio_DN5661_c0_g1_i1	Danio_rerio_DN6552_c1_g3_i1	Danio_rerio_DN9599_c0_g1_i2	Danio_rerio_DN9599_c0_g1_i3	Danio_rerio_DN9599_c0_g1_i4	Danio_rerio_DN9599_c0_g1_i6
OG0000321	Danio_rerio_DN49714_c0_g1_i5	Drosophila_melanogaster_DN8885_c0_g1_i2	Xenopus_tropicalis_DN47245_c0_g1_i6	Schmidtea_mediterranea_DN826254_c4_g1_i18
OG0000322	Xenopus_tropicalis_DN41458_c0_g1_i3	Schmidtea_mediterranea_DN818857_c12_g2_i1	Schmidtea_mediterranea_DN823738_c7_g1_i5
OG0000324	Danio_rerio_DN13507_c0_g1_i4	Haliotis_rufescens_DN2192_c0_g1_i1	Haliotis_rufescens_DN92577_c0_g1_i1	Ruditapes_philippinarum_DN3123_c0_g1_i2	Ruditapes_philippinarum_DN3123_c0_g1_i4	Ruditapes_philippinarum_DN3123_c0_g1_i6	Ruditapes_philippinarum_DN856_c0_g1_i2	Xenopus_tropicalis_DN49494_c0_g1_i1	Xenopus_tropicalis_DN49494_c0_g1_i2	Schmidtea_mediterranea_DN815545_c2_g1_i1	Schmidtea_mediterranea_DN816656_c4_g1_i2	Schmidtea_mediterranea_DN818451_c7_g1_i1	Schmidtea_mediterranea_DN821360_c6_g2_i1	Nematostella_vectensis_DN13981_c0_g1_i1
OG0000325	Danio_rerio_DN2664_c0_g1_i3	Xenopus_tropicalis_DN26700_c0_g1_i1	Schmidtea_mediterranea_DN808400_c10_g1_i3	Schmidtea_mediterranea_DN808400_c10_g1_i7
OG0000330	Drosophila_melanogaster_DN16497_c0_g1_i1	Drosophila_melanogaster_DN3369_c0_g1_i1	Drosophila_melanogaster_DN9192_c0_g1_i2	Drosophila_melanogaster_DN9192_c0_g1_i6	Ephydatia_fluviatilis_DN5140_c0_g1_i3	Ruditapes_philippinarum_DN458_c0_g1_i1	Ruditapes_philippinarum_DN458_c0_g1_i4	Xenopus_tropicalis_DN42193_c0_g1_i1	Schmidtea_mediterranea_DN826771_c3_g1_i10	Schmidtea_mediterranea_DN826771_c3_g1_i16
OG0000331	Nematostella_vectensis_DN25019_c0_g1_i1	Nematostella_vectensis_DN38133_c0_g1_i1
OG0000332	Ruditapes_philippinarum_DN697_c0_g1_i3	Ruditapes_philippinarum_DN697_c0_g1_i5	Ruditapes_philippinarum_DN697_c0_g1_i6	Nematostella_vectensis_DN35452_c0_g1_i1
OG0000333	Danio_rerio_DN410_c2_g1_i1	Danio_rerio_DN488_c0_g1_i9	Danio_rerio_DN48_c1_g1_i12	Danio_rerio_DN48_c1_g1_i8	Danio_rerio_DN509_c0_g1_i6	Danio_rerio_DN509_c0_g1_i8	Danio_rerio_DN665_c1_g2_i8	Danio_rerio_DN684_c0_g1_i16	Danio_rerio_DN684_c0_g1_i19	Danio_rerio_DN684_c0_g1_i21	Danio_rerio_DN684_c0_g1_i3	Danio_rerio_DN684_c0_g1_i6	Danio_rerio_DN684_c0_g1_i8	Danio_rerio_DN684_c1_g1_i5	Danio_rerio_DN684_c1_g1_i7	Danio_rerio_DN684_c1_g1_i8	Danio_rerio_DN8190_c0_g1_i10	Danio_rerio_DN8190_c0_g1_i11	Danio_rerio_DN8190_c0_g1_i4	Danio_rerio_DN8190_c0_g1_i5
OG0000335	Ephydatia_fluviatilis_DN6491_c0_g1_i2	Haliotis_rufescens_DN27660_c0_g1_i1	Haliotis_rufescens_DN764_c0_g1_i5	Ruditapes_philippinarum_DN26528_c0_g1_i1	Ruditapes_philippinarum_DN3257_c0_g1_i1	Ruditapes_philippinarum_DN3257_c0_g1_i6	Ruditapes_philippinarum_DN65170_c0_g1_i4	Schmidtea_mediterranea_DN816534_c4_g2_i3	Schmidtea_mediterranea_DN817447_c8_g2_i1	Schmidtea_mediterranea_DN817447_c8_g2_i3
OG0000336	Caenorhabditis_elegans_DN11502_c0_g1_i1	Ruditapes_philippinarum_DN193_c0_g1_i5	Ruditapes_philippinarum_DN54062_c0_g1_i9	Xenopus_tropicalis_DN9882_c0_g1_i1	Nematostella_vectensis_DN33693_c0_g1_i1
OG0000338	Ephydatia_fluviatilis_DN1696_c0_g1_i3	Haliotis_rufescens_DN1691_c0_g2_i1	Haliotis_rufescens_DN1691_c0_g2_i3	Haliotis_rufescens_DN4542_c0_g1_i2	Ruditapes_philippinarum_DN1148_c0_g2_i1
OG0000339	Drosophila_melanogaster_DN10002_c0_g1_i1	Ephydatia_fluviatilis_DN7301_c0_g1_i2	Xenopus_tropicalis_DN31408_c0_g1_i2
OG0000341	Danio_rerio_DN1712_c2_g1_i1	Drosophila_melanogaster_DN21199_c0_g1_i1	Drosophila_melanogaster_DN4271_c0_g1_i1	Ruditapes_philippinarum_DN4487_c0_g1_i3	Ruditapes_philippinarum_DN46_c0_g1_i12	Ruditapes_philippinarum_DN46_c0_g1_i13	Ruditapes_philippinarum_DN46_c0_g1_i15	Ruditapes_philippinarum_DN46_c0_g1_i2	Ruditapes_philippinarum_DN46_c0_g1_i8	Xenopus_tropicalis_DN39649_c0_g1_i1	Xenopus_tropicalis_DN46439_c1_g1_i1	Schmidtea_mediterranea_DN817581_c3_g1_i1	Nematostella_vectensis_DN47417_c0_g1_i1
OG0000342	Ephydatia_fluviatilis_DN23058_c0_g1_i9	Ephydatia_fluviatilis_DN5336_c0_g1_i3	Ruditapes_philippinarum_DN18808_c0_g1_i13	Ruditapes_philippinarum_DN4340_c0_g1_i6
OG0000344	Schmidtea_mediterranea_DN813347_c3_g2_i15	Schmidtea_mediterranea_DN829038_c5_g1_i2	Schmidtea_mediterranea_DN831284_c8_g1_i3
OG0000345	Danio_rerio_DN4365_c0_g1_i1	Danio_rerio_DN4565_c0_g2_i1	Drosophila_melanogaster_DN11576_c0_g1_i1	Xenopus_tropicalis_DN16054_c0_g1_i1	Xenopus_tropicalis_DN36449_c0_g1_i1	Schmidtea_mediterranea_DN823609_c6_g1_i1
OG0000355	Danio_rerio_DN1955_c0_g1_i1	Danio_rerio_DN4095_c0_g2_i2
OG0000356	Danio_rerio_DN680_c0_g1_i4	Drosophila_melanogaster_DN597_c0_g1_i1	Xenopus_tropicalis_DN43895_c1_g1_i1	Xenopus_tropicalis_DN45664_c0_g1_i8
OG0000357	Ruditapes_philippinarum_DN13506_c0_g1_i6	Ruditapes_philippinarum_DN13506_c0_g1_i7	Ruditapes_philippinarum_DN39164_c0_g1_i1	Ruditapes_philippinarum_DN5566_c0_g1_i9	Xenopus_tropicalis_DN52071_c0_g1_i2
OG0000358	Caenorhabditis_elegans_DN6744_c0_g1_i1	Xenopus_tropicalis_DN18121_c0_g1_i1	Xenopus_tropicalis_DN34953_c0_g1_i1
OG0000359	Danio_rerio_DN5260_c0_g1_i9	Ruditapes_philippinarum_DN1258_c0_g1_i2	Ruditapes_philippinarum_DN1740_c0_g1_i5	Xenopus_tropicalis_DN49249_c0_g1_i1	Xenopus_tropicalis_DN52028_c0_g1_i3
OG0000361	Ruditapes_philippinarum_DN16853_c0_g1_i4	Ruditapes_philippinarum_DN31759_c0_g1_i2
OG0000362	Caenorhabditis_elegans_DN14035_c0_g1_i1	Danio_rerio_DN364_c9_g1_i2	Drosophila_melanogaster_DN626_c0_g1_i1	Ephydatia_fluviatilis_DN7815_c0_g1_i1	Ephydatia_fluviatilis_DN7970_c1_g1_i2	Ruditapes_philippinarum_DN10387_c0_g1_i2
OG0000365	Schmidtea_mediterranea_DN805781_c6_g1_i8	Schmidtea_mediterranea_DN812464_c4_g1_i1	Schmidtea_mediterranea_DN830032_c5_g2_i1
OG0000367	Danio_rerio_DN4041_c0_g1_i1	Danio_rerio_DN8039_c0_g2_i2	Drosophila_melanogaster_DN3396_c0_g1_i1	Ruditapes_philippinarum_DN2695_c0_g1_i4	Ruditapes_philippinarum_DN9270_c0_g1_i4	Xenopus_tropicalis_DN47566_c0_g1_i2	Schmidtea_mediterranea_DN829870_c4_g1_i1
OG0000368	Drosophila_melanogaster_DN3382_c0_g1_i1	Nematostella_vectensis_DN13643_c0_g1_i1	Nematostella_vectensis_DN41113_c0_g1_i1	Nematostella_vectensis_DN6139_c0_g1_i1
OG0000370	Danio_rerio_DN6738_c0_g2_i1	Xenopus_tropicalis_DN27696_c0_g1_i1
OG0000371	Drosophila_melanogaster_DN11601_c0_g1_i1	Drosophila_melanogaster_DN7401_c0_g1_i1	Xenopus_tropicalis_DN11263_c0_g1_i1	Xenopus_tropicalis_DN1586_c0_g1_i1	Xenopus_tropicalis_DN44831_c0_g1_i2
OG0000372	Caenorhabditis_elegans_DN3815_c0_g1_i1	Danio_rerio_DN15457_c0_g1_i2	Danio_rerio_DN4628_c0_g1_i1	Drosophila_melanogaster_DN12679_c0_g1_i1	Haliotis_rufescens_DN4681_c0_g1_i1	Xenopus_tropicalis_DN4163_c0_g1_i1	Schmidtea_mediterranea_DN827696_c13_g1_i1	Nematostella_vectensis_DN21128_c0_g1_i1
OG0000373	Drosophila_melanogaster_DN262_c0_g1_i1	Drosophila_melanogaster_DN7267_c0_g1_i1	Ephydatia_fluviatilis_DN6341_c0_g1_i6
OG0000374	Danio_rerio_DN3476_c0_g1_i2	Ruditapes_philippinarum_DN10907_c0_g1_i11	Ruditapes_philippinarum_DN10907_c0_g1_i17	Ruditapes_philippinarum_DN10907_c0_g1_i3	Ruditapes_philippinarum_DN14897_c0_g1_i1	Xenopus_tropicalis_DN38652_c0_g1_i1	Xenopus_tropicalis_DN40510_c1_g1_i1
OG0000376	Schmidtea_mediterranea_DN807417_c3_g1_i6	Schmidtea_mediterranea_DN815200_c6_g1_i5	Schmidtea_mediterranea_DN822552_c4_g2_i2	Schmidtea_mediterranea_DN822779_c1_g1_i1	Schmidtea_mediterranea_DN829040_c4_g1_i13	Schmidtea_mediterranea_DN829040_c4_g1_i14	Schmidtea_mediterranea_DN829040_c4_g1_i15	Schmidtea_mediterranea_DN829040_c4_g1_i16	Schmidtea_mediterranea_DN830375_c5_g2_i1	Schmidtea_mediterranea_DN830464_c2_g2_i2	Schmidtea_mediterranea_DN830464_c2_g2_i3	Schmidtea_mediterranea_DN831025_c8_g1_i3	Schmidtea_mediterranea_DN831737_c9_g2_i3	Schmidtea_mediterranea_DN831737_c9_g3_i1	Schmidtea_mediterranea_DN831737_c9_g3_i2	Schmidtea_mediterranea_DN831737_c9_g3_i4	Schmidtea_mediterranea_DN832033_c4_g6_i1
OG0000377	Haliotis_rufescens_DN11929_c0_g1_i11	Haliotis_rufescens_DN11929_c0_g1_i7	Haliotis_rufescens_DN17011_c0_g1_i2	Haliotis_rufescens_DN27363_c0_g1_i2	Haliotis_rufescens_DN27363_c0_g1_i6	Haliotis_rufescens_DN3475_c0_g1_i6	Haliotis_rufescens_DN4843_c0_g2_i2	Haliotis_rufescens_DN7493_c0_g1_i1	Haliotis_rufescens_DN7493_c0_g1_i4	Haliotis_rufescens_DN7493_c0_g1_i6	Haliotis_rufescens_DN7493_c0_g1_i7
OG0000380	Schmidtea_mediterranea_DN804373_c22_g1_i1	Schmidtea_mediterranea_DN822328_c11_g2_i3	Schmidtea_mediterranea_DN822328_c11_g2_i4	Schmidtea_mediterranea_DN822738_c4_g1_i1
OG0000381	Schmidtea_mediterranea_DN804946_c14_g1_i1	Schmidtea_mediterranea_DN805557_c10_g3_i4	Schmidtea_mediterranea_DN817125_c5_g1_i2	Schmidtea_mediterranea_DN817125_c5_g1_i2	Schmidtea_mediterranea_DN825676_c6_g2_i1	Schmidtea_mediterranea_DN825676_c6_g2_i1	Schmidtea_mediterranea_DN827371_c3_g1_i4
OG0000382	Drosophila_melanogaster_DN6348_c0_g1_i2	Drosophila_melanogaster_DN6348_c0_g2_i1	Drosophila_melanogaster_DN7159_c0_g1_i1	Drosophila_melanogaster_DN7362_c0_g1_i1
OG0000384	Danio_rerio_DN17034_c0_g2_i4	Danio_rerio_DN457_c1_g1_i9	Danio_rerio_DN8944_c1_g1_i2	Xenopus_tropicalis_DN23621_c0_g1_i1	Xenopus_tropicalis_DN26519_c0_g1_i2	Xenopus_tropicalis_DN52799_c12_g1_i1	Xenopus_tropicalis_DN7175_c0_g1_i2	Schmidtea_mediterranea_DN817957_c9_g1_i1	Schmidtea_mediterranea_DN826860_c4_g4_i3
OG0000385	Haliotis_rufescens_DN9758_c0_g1_i1	Nematostella_vectensis_DN42003_c0_g1_i1
OG0000390	Danio_rerio_DN1609_c0_g1_i1	Danio_rerio_DN1609_c0_g1_i3	Danio_rerio_DN1609_c0_g1_i5	Danio_rerio_DN1609_c0_g1_i6	Danio_rerio_DN1609_c0_g1_i7	Danio_rerio_DN223_c3_g1_i10	Danio_rerio_DN223_c3_g1_i12	Danio_rerio_DN223_c3_g1_i13	Danio_rerio_DN223_c3_g1_i6	Danio_rerio_DN3496_c0_g1_i17	Danio_rerio_DN3496_c0_g1_i19	Danio_rerio_DN3496_c0_g1_i21	Danio_rerio_DN3496_c0_g1_i3	Danio_rerio_DN3496_c0_g1_i6	Danio_rerio_DN3496_c0_g1_i8	Danio_rerio_DN3496_c0_g1_i9	Danio_rerio_DN4651_c0_g1_i10	Danio_rerio_DN4651_c0_g1_i2	Danio_rerio_DN4651_c0_g1_i4	Danio_rerio_DN4651_c0_g1_i5	Danio_rerio_DN4651_c0_g1_i6	Danio_rerio_DN4651_c0_g1_i9	Danio_rerio_DN4651_c0_g2_i6	Danio_rerio_DN4651_c0_g2_i9	Danio_rerio_DN4782_c0_g2_i1	Danio_rerio_DN4782_c0_g3_i1
OG0000391	Danio_rerio_DN5292_c0_g1_i17	Danio_rerio_DN6765_c0_g1_i1
OG0000392	Ephydatia_fluviatilis_DN1429_c3_g1_i5	Ephydatia_fluviatilis_DN361_c0_g1_i10	Ephydatia_fluviatilis_DN361_c0_g1_i11
OG0000395	Schmidtea_mediterranea_DN819996_c2_g1_i1	Schmidtea_mediterranea_DN819996_c2_g1_i2	Schmidtea_mediterranea_DN819996_c2_g1_i2	Schmidtea_mediterranea_DN828223_c3_g2_i2	Schmidtea_mediterranea_DN832071_c7_g1_i2
OG0000399	Drosophila_melanogaster_DN20996_c0_g1_i1	Drosophila_melanogaster_DN2816_c0_g1_i1	Haliotis_rufescens_DN1974_c0_g1_i1	Haliotis_rufescens_DN480_c0_g1_i1	Haliotis_rufescens_DN480_c0_g1_i2	Haliotis_rufescens_DN480_c0_g1_i4	Haliotis_rufescens_DN480_c0_g1_i6	Haliotis_rufescens_DN480_c0_g1_i7	Haliotis_rufescens_DN5401_c0_g1_i1	Haliotis_rufescens_DN66159_c0_g1_i1	Ruditapes_philippinarum_DN12818_c0_g1_i1	Nematostella_vectensis_DN18296_c0_g1_i1	Nematostella_vectensis_DN18880_c0_g1_i1
OG0000400	Haliotis_rufescens_DN4535_c0_g1_i2	Nematostella_vectensis_DN28302_c0_g1_i1	Nematostella_vectensis_DN46420_c0_g1_i1
OG0000401	Danio_rerio_DN16710_c0_g1_i2	Xenopus_tropicalis_DN53196_c27_g1_i1
OG0000402	Ephydatia_fluviatilis_DN337_c0_g1_i1	Haliotis_rufescens_DN22660_c0_g1_i1	Haliotis_rufescens_DN22660_c0_g1_i2	Haliotis_rufescens_DN6427_c0_g1_i1
OG0000404	Ephydatia_fluviatilis_DN1307_c0_g1_i1	Ephydatia_fluviatilis_DN3756_c0_g1_i6	Ephydatia_fluviatilis_DN656_c0_g2_i1
OG0000405	Schmidtea_mediterranea_DN805346_c0_g1_i13	Schmidtea_mediterranea_DN805346_c0_g1_i5	Schmidtea_mediterranea_DN813841_c3_g1_i7	Schmidtea_mediterranea_DN824968_c5_g1_i1
OG0000406	Schmidtea_mediterranea_DN810636_c4_g1_i4	Schmidtea_mediterranea_DN811747_c4_g6_i1	Schmidtea_mediterranea_DN824033_c4_g1_i10
OG0000407	Ruditapes_philippinarum_DN95_c0_g1_i1	Ruditapes_philippinarum_DN95_c0_g1_i8	Ruditapes_philippinarum_DN95_c0_g1_i9	Schmidtea_mediterranea_DN817183_c1_g1_i1
OG0000408	Caenorhabditis_elegans_DN3537_c0_g1_i2	Haliotis_rufescens_DN2163_c0_g2_i10	Haliotis_rufescens_DN3075_c0_g2_i1
OG0000409	Danio_rerio_DN32299_c0_g1_i2	Xenopus_tropicalis_DN52791_c1_g1_i1
OG0000410	Ephydatia_fluviatilis_DN8369_c0_g1_i21	Ephydatia_fluviatilis_DN8369_c0_g1_i5	Ephydatia_fluviatilis_DN8369_c0_g1_i8
OG0000413	Drosophila_melanogaster_DN5575_c0_g1_i1	Ephydatia_fluviatilis_DN2996_c0_g1_i2	Ephydatia_fluviatilis_DN2996_c0_g1_i5	Haliotis_rufescens_DN12710_c0_g1_i1	Haliotis_rufescens_DN1459_c3_g1_i1	Haliotis_rufescens_DN26827_c0_g1_i2	Ruditapes_philippinarum_DN22385_c0_g1_i5	Ruditapes_philippinarum_DN22385_c0_g1_i6	Ruditapes_philippinarum_DN33896_c0_g1_i11	Ruditapes_philippinarum_DN33896_c0_g1_i9	Ruditapes_philippinarum_DN3624_c0_g1_i1	Ruditapes_philippinarum_DN3624_c0_g1_i2	Ruditapes_philippinarum_DN37343_c0_g1_i3
OG0000414	Caenorhabditis_elegans_DN20708_c0_g1_i1	Danio_rerio_DN1241_c0_g1_i1	Haliotis_rufescens_DN17877_c0_g2_i3	Xenopus_tropicalis_DN109521_c0_g1_i1	Nematostella_vectensis_DN42679_c0_g1_i1	Nematostella_vectensis_DN44084_c0_g1_i1	Nematostella_vectensis_DN9046_c0_g1_i1
OG0000415	Ephydatia_fluviatilis_DN10304_c0_g1_i1	Ephydatia_fluviatilis_DN10751_c0_g1_i4	Ephydatia_fluviatilis_DN12209_c0_g1_i3	Ephydatia_fluviatilis_DN21595_c0_g1_i1	Ephydatia_fluviatilis_DN34665_c0_g1_i1	Ephydatia_fluviatilis_DN9728_c0_g2_i1	Ephydatia_fluviatilis_DN9971_c0_g1_i2	Xenopus_tropicalis_DN51880_c2_g1_i2
OG0000418	Caenorhabditis_elegans_DN7454_c0_g1_i1	Haliotis_rufescens_DN11094_c1_g1_i3	Ruditapes_philippinarum_DN21533_c0_g1_i4	Ruditapes_philippinarum_DN21533_c0_g1_i5
OG0000419	Caenorhabditis_elegans_DN10862_c0_g1_i1	Nematostella_vectensis_DN26054_c0_g1_i1
OG0000420	Haliotis_rufescens_DN14883_c0_g1_i1	Haliotis_rufescens_DN32687_c0_g1_i1	Haliotis_rufescens_DN61_c1_g1_i1	Haliotis_rufescens_DN875_c0_g1_i1	Haliotis_rufescens_DN875_c0_g1_i3	Ruditapes_philippinarum_DN1015_c0_g1_i1	Ruditapes_philippinarum_DN628_c0_g2_i6
OG0000421	Caenorhabditis_elegans_DN351_c0_g1_i4	Schmidtea_mediterranea_DN831692_c7_g5_i2
OG0000422	Danio_rerio_DN6280_c0_g1_i2	Danio_rerio_DN6280_c0_g1_i3	Danio_rerio_DN685_c0_g1_i4	Danio_rerio_DN685_c0_g1_i8
OG0000424	Schmidtea_mediterranea_DN808295_c20_g1_i3	Schmidtea_mediterranea_DN808360_c14_g1_i1	Schmidtea_mediterranea_DN809581_c12_g2_i1	Schmidtea_mediterranea_DN809683_c0_g1_i1	Schmidtea_mediterranea_DN811029_c2_g1_i1	Schmidtea_mediterranea_DN811535_c12_g2_i1	Schmidtea_mediterranea_DN811858_c10_g1_i1	Schmidtea_mediterranea_DN812355_c6_g1_i1	Schmidtea_mediterranea_DN817476_c14_g1_i1	Schmidtea_mediterranea_DN817476_c14_g1_i2	Schmidtea_mediterranea_DN817476_c14_g1_i4	Schmidtea_mediterranea_DN819054_c11_g1_i10
OG0000425	Nematostella_vectensis_DN21705_c0_g1_i1	Nematostella_vectensis_DN42743_c0_g1_i1	Nematostella_vectensis_DN50411_c0_g1_i1
OG0000426	Ruditapes_philippinarum_DN22332_c0_g3_i2	Ruditapes_philippinarum_DN6331_c0_g1_i6	Schmidtea_mediterranea_DN801902_c10_g1_i2	Nematostella_vectensis_DN11426_c0_g1_i1
OG0000429	Nematostella_vectensis_DN16309_c0_g1_i1	Nematostella_vectensis_DN21172_c0_g1_i1	Nematostella_vectensis_DN29964_c0_g1_i1	Nematostella_vectensis_DN32822_c0_g1_i1	Nematostella_vectensis_DN43492_c0_g1_i1	Nematostella_vectensis_DN43744_c0_g1_i1	Nematostella_vectensis_DN45131_c0_g1_i1	Nematostella_vectensis_DN46101_c0_g1_i1	Nematostella_vectensis_DN46646_c0_g1_i1	Nematostella_vectensis_DN5314_c0_g1_i1	Nematostella_vectensis_DN55870_c0_g1_i1
OG0000432	Danio_rerio_DN10612_c0_g1_i4	Danio_rerio_DN10994_c0_g1_i1	Danio_rerio_DN12867_c0_g1_i14	Danio_rerio_DN12867_c0_g1_i15	Danio_rerio_DN12867_c0_g1_i18	Danio_rerio_DN12867_c0_g1_i2	Danio_rerio_DN12867_c0_g1_i20	Danio_rerio_DN12867_c0_g1_i4	Danio_rerio_DN12867_c0_g1_i9	Danio_rerio_DN223_c4_g1_i10	Danio_rerio_DN223_c4_g1_i11	Danio_rerio_DN223_c4_g1_i12	Danio_rerio_DN223_c4_g1_i13	Danio_rerio_DN223_c4_g1_i14	Danio_rerio_DN223_c4_g1_i2	Danio_rerio_DN223_c4_g1_i5	Danio_rerio_DN6549_c0_g1_i14	Danio_rerio_DN6549_c0_g1_i16	Danio_rerio_DN6549_c0_g1_i2	Danio_rerio_DN6549_c0_g1_i5	Danio_rerio_DN6549_c0_g1_i6	Danio_rerio_DN861_c0_g1_i13	Danio_rerio_DN861_c0_g1_i21	Danio_rerio_DN861_c0_g1_i23	Danio_rerio_DN861_c0_g1_i27	Danio_rerio_DN861_c0_g1_i4	Danio_rerio_DN861_c0_g1_i5	Danio_rerio_DN861_c0_g1_i6
OG0000433	Danio_rerio_DN417_c0_g1_i10	Danio_rerio_DN417_c0_g1_i16	Danio_rerio_DN417_c0_g1_i2	Danio_rerio_DN88_c0_g2_i1
OG0000436	Schmidtea_mediterranea_DN816241_c12_g3_i1	Schmidtea_mediterranea_DN825796_c12_g1_i1	Schmidtea_mediterranea_DN828401_c6_g1_i2	Schmidtea_mediterranea_DN831122_c12_g1_i2
OG0000437	Schmidtea_mediterranea_DN908179_c2_g1_i4	Schmidtea_mediterranea_DN908179_c2_g1_i5
OG0000440	Schmidtea_mediterranea_DN807060_c4_g2_i6	Schmidtea_mediterranea_DN827981_c3_g2_i1	Schmidtea_mediterranea_DN829479_c3_g1_i1
OG0000441	Danio_rerio_DN7305_c0_g1_i3	Drosophila_melanogaster_DN20079_c0_g1_i1	Drosophila_melanogaster_DN3480_c0_g1_i2	Drosophila_melanogaster_DN5158_c0_g1_i1	Haliotis_rufescens_DN24211_c2_g1_i1	Xenopus_tropicalis_DN47009_c2_g1_i5
OG0000442	Danio_rerio_DN1528_c1_g1_i1	Ephydatia_fluviatilis_DN15593_c0_g1_i2
OG0000443	Caenorhabditis_elegans_DN17439_c0_g1_i1	Caenorhabditis_elegans_DN20496_c0_g1_i1	Caenorhabditis_elegans_DN3354_c0_g1_i2	Caenorhabditis_elegans_DN3452_c0_g1_i1	Caenorhabditis_elegans_DN6884_c0_g1_i1	Drosophila_melanogaster_DN8792_c0_g1_i1	Haliotis_rufescens_DN661_c0_g1_i1	Haliotis_rufescens_DN661_c0_g2_i1	Haliotis_rufescens_DN661_c0_g2_i2	Haliotis_rufescens_DN661_c0_g2_i3
OG0000445	Caenorhabditis_elegans_DN2799_c0_g1_i1	Drosophila_melanogaster_DN9756_c0_g1_i1	Ruditapes_philippinarum_DN1841_c0_g1_i6	Ruditapes_philippinarum_DN3670_c0_g1_i5	Ruditapes_philippinarum_DN8954_c0_g1_i1	Xenopus_tropicalis_DN47154_c0_g1_i1	Xenopus_tropicalis_DN47154_c0_g1_i2
OG0000446	Drosophila_melanogaster_DN16132_c0_g1_i1	Drosophila_melanogaster_DN6625_c0_g1_i1	Ruditapes_philippinarum_DN15265_c0_g1_i2	Xenopus_tropicalis_DN43034_c0_g1_i1
OG0000449	Danio_rerio_DN928_c0_g1_i31	Ephydatia_fluviatilis_DN4186_c0_g1_i3	Ephydatia_fluviatilis_DN4186_c0_g1_i5	Xenopus_tropicalis_DN49090_c0_g1_i1
OG0000451	Ruditapes_philippinarum_DN11313_c0_g1_i2	Ruditapes_philippinarum_DN83761_c0_g1_i2	Nematostella_vectensis_DN20370_c0_g1_i1
OG0000452	Drosophila_melanogaster_DN2163_c0_g1_i1	Xenopus_tropicalis_DN24578_c0_g1_i3	Xenopus_tropicalis_DN47325_c0_g1_i2
OG0000454	Schmidtea_mediterranea_DN817447_c8_g2_i1	Schmidtea_mediterranea_DN817447_c8_g2_i3
OG0000459	Caenorhabditis_elegans_DN2488_c0_g1_i1	Danio_rerio_DN605_c0_g1_i2	Drosophila_melanogaster_DN1729_c0_g1_i1	Drosophila_melanogaster_DN20238_c0_g1_i1	Ephydatia_fluviatilis_DN2747_c0_g1_i2	Ephydatia_fluviatilis_DN2747_c0_g1_i8
OG0000460	Danio_rerio_DN4822_c0_g2_i1	Drosophila_melanogaster_DN2319_c0_g1_i1	Xenopus_tropicalis_DN37958_c0_g1_i1
OG0000461	Danio_rerio_DN18021_c0_g1_i1	Nematostella_vectensis_DN26123_c0_g1_i1
OG0000463	Danio_rerio_DN7555_c1_g1_i2	Danio_rerio_DN7876_c0_g2_i2
OG0000465	Danio_rerio_DN2727_c0_g1_i1	Nematostella_vectensis_DN43732_c0_g1_i1
OG0000466	Ephydatia_fluviatilis_DN2001_c0_g1_i1	Ephydatia_fluviatilis_DN96_c0_g1_i11	Ephydatia_fluviatilis_DN96_c0_g1_i12	Ephydatia_fluviatilis_DN96_c0_g1_i5	Haliotis_rufescens_DN12145_c0_g1_i1	Nematostella_vectensis_DN9542_c0_g1_i1
OG0000468	Xenopus_tropicalis_DN33476_c0_g1_i4	Xenopus_tropicalis_DN36705_c0_g1_i1	Xenopus_tropicalis_DN52680_c3_g1_i1	Xenopus_tropicalis_DN53013_c4_g2_i3
OG0000470	Haliotis_rufescens_DN31077_c0_g1_i3	Ruditapes_philippinarum_DN12892_c0_g1_i4	Nematostella_vectensis_DN12168_c0_g1_i1	Nematostella_vectensis_DN26414_c0_g1_i1
OG0000472	Schmidtea_mediterranea_DN819981_c9_g3_i1	Schmidtea_mediterranea_DN821749_c6_g4_i2	Schmidtea_mediterranea_DN826119_c7_g2_i1
OG0000473	Drosophila_melanogaster_DN7413_c0_g1_i2	Drosophila_melanogaster_DN7570_c0_g1_i2	Ephydatia_fluviatilis_DN6484_c0_g1_i1	Ephydatia_fluviatilis_DN6484_c0_g1_i3	Xenopus_tropicalis_DN51047_c0_g1_i1	Xenopus_tropicalis_DN51047_c5_g1_i1	Schmidtea_mediterranea_DN806292_c8_g1_i7
OG0000474	Ephydatia_fluviatilis_DN1221_c0_g1_i1	Ephydatia_fluviatilis_DN1221_c0_g1_i6	Ephydatia_fluviatilis_DN31941_c0_g1_i1
OG0000476	Xenopus_tropicalis_DN80060_c0_g1_i1	Nematostella_vectensis_DN18936_c0_g1_i1
OG0000477	Danio_rerio_DN14467_c0_g1_i1	Drosophila_melanogaster_DN10559_c0_g1_i1	Drosophila_melanogaster_DN17735_c0_g1_i1	Drosophila_melanogaster_DN6522_c0_g1_i1	Drosophila_melanogaster_DN6664_c0_g1_i1	Haliotis_rufescens_DN5856_c0_g1_i1	Ruditapes_philippinarum_DN3734_c0_g1_i4	Xenopus_tropicalis_DN52310_c10_g1_i5	Schmidtea_mediterranea_DN822095_c2_g3_i2	Schmidtea_mediterranea_DN822095_c2_g3_i2
OG0000479	Drosophila_melanogaster_DN20156_c0_g1_i1	Drosophila_melanogaster_DN2134_c0_g1_i1	Nematostella_vectensis_DN34932_c0_g1_i1
OG0000482	Drosophila_melanogaster_DN10223_c1_g2_i1	Drosophila_melanogaster_DN4350_c0_g1_i2	Drosophila_melanogaster_DN6925_c0_g1_i1	Ephydatia_fluviatilis_DN29590_c0_g1_i1	Ruditapes_philippinarum_DN3959_c0_g1_i4	Xenopus_tropicalis_DN51721_c1_g1_i4	Nematostella_vectensis_DN32990_c0_g1_i1	Nematostella_vectensis_DN43047_c0_g1_i1
OG0000483	Caenorhabditis_elegans_DN17309_c0_g1_i1	Danio_rerio_DN6155_c0_g1_i3	Drosophila_melanogaster_DN5319_c0_g1_i1	Drosophila_melanogaster_DN9586_c0_g1_i1	Ephydatia_fluviatilis_DN6575_c0_g1_i5	Ephydatia_fluviatilis_DN9877_c1_g1_i13	Ephydatia_fluviatilis_DN9877_c1_g1_i2	Ephydatia_fluviatilis_DN9877_c1_g1_i3	Ephydatia_fluviatilis_DN9877_c2_g1_i9	Haliotis_rufescens_DN2973_c0_g1_i1	Ruditapes_philippinarum_DN1847_c0_g1_i3	Ruditapes_philippinarum_DN2246_c0_g1_i2	Xenopus_tropicalis_DN48813_c0_g1_i2	Schmidtea_mediterranea_DN793451_c0_g1_i1	Schmidtea_mediterranea_DN806741_c9_g1_i2	Schmidtea_mediterranea_DN824244_c0_g2_i2
OG0000484	Danio_rerio_DN2327_c0_g2_i1	Danio_rerio_DN8233_c0_g1_i3	Ephydatia_fluviatilis_DN36190_c0_g1_i1
OG0000485	Haliotis_rufescens_DN20743_c0_g1_i1	Haliotis_rufescens_DN284_c0_g1_i3	Ruditapes_philippinarum_DN17068_c0_g1_i8	Nematostella_vectensis_DN27525_c0_g1_i1
OG0000486	Danio_rerio_DN2725_c0_g1_i2	Danio_rerio_DN9326_c0_g1_i2	Drosophila_melanogaster_DN14306_c0_g1_i1	Haliotis_rufescens_DN111605_c0_g1_i1	Ruditapes_philippinarum_DN3304_c0_g1_i1	Ruditapes_philippinarum_DN4996_c0_g1_i3	Xenopus_tropicalis_DN22510_c0_g1_i1	Xenopus_tropicalis_DN48288_c1_g2_i3	Schmidtea_mediterranea_DN788924_c0_g1_i1	Schmidtea_mediterranea_DN800342_c0_g1_i2	Schmidtea_mediterranea_DN815920_c4_g4_i1	Schmidtea_mediterranea_DN827185_c7_g1_i7	Schmidtea_mediterranea_DN827185_c7_g1_i8	Schmidtea_mediterranea_DN828279_c0_g1_i1
OG0000487	Ephydatia_fluviatilis_DN15203_c0_g1_i1	Xenopus_tropicalis_DN28629_c0_g1_i1
OG0000489	Danio_rerio_DN170_c0_g2_i1	Ruditapes_philippinarum_DN438_c0_g1_i5	Xenopus_tropicalis_DN111352_c0_g1_i1	Xenopus_tropicalis_DN48855_c1_g3_i1	Schmidtea_mediterranea_DN830919_c3_g1_i5
OG0000497	Ephydatia_fluviatilis_DN13015_c0_g1_i3	Ephydatia_fluviatilis_DN13073_c0_g1_i1
OG0000499	Schmidtea_mediterranea_DN813313_c1_g1_i3	Schmidtea_mediterranea_DN813313_c1_g1_i5	Schmidtea_mediterranea_DN832083_c5_g1_i5
OG0000505	Haliotis_rufescens_DN2678_c0_g2_i3	Nematostella_vectensis_DN30827_c0_g1_i1	Nematostella_vectensis_DN55710_c0_g1_i1
OG0000506	Drosophila_melanogaster_DN8777_c0_g1_i1	Haliotis_rufescens_DN20565_c0_g1_i1	Ruditapes_philippinarum_DN2656_c0_g1_i8	Xenopus_tropicalis_DN38838_c0_g1_i4	Xenopus_tropicalis_DN52149_c5_g1_i1	Nematostella_vectensis_DN14630_c0_g1_i1	Nematostella_vectensis_DN29888_c0_g1_i1
OG0000509	Haliotis_rufescens_DN2907_c0_g1_i1	Haliotis_rufescens_DN83584_c0_g1_i1	Ruditapes_philippinarum_DN14321_c0_g1_i2	Ruditapes_philippinarum_DN29887_c0_g1_i1
OG0000510	Caenorhabditis_elegans_DN6809_c0_g1_i1	Ephydatia_fluviatilis_DN275_c0_g1_i10	Ephydatia_fluviatilis_DN275_c0_g1_i12	Ephydatia_fluviatilis_DN275_c0_g1_i4	Ephydatia_fluviatilis_DN275_c0_g1_i7	Ephydatia_fluviatilis_DN275_c0_g1_i8	Ephydatia_fluviatilis_DN3975_c0_g1_i4
OG0000512	Xenopus_tropicalis_DN20031_c0_g1_i1	Xenopus_tropicalis_DN23693_c0_g1_i2	Xenopus_tropicalis_DN27984_c1_g1_i1	Xenopus_tropicalis_DN33634_c0_g1_i1	Xenopus_tropicalis_DN33634_c0_g2_i1	Xenopus_tropicalis_DN39674_c1_g1_i1	Xenopus_tropicalis_DN43863_c0_g1_i1	Xenopus_tropicalis_DN43997_c1_g1_i1	Xenopus_tropicalis_DN49804_c3_g1_i7	Xenopus_tropicalis_DN52764_c2_g1_i2	Xenopus_tropicalis_DN52764_c2_g1_i3	Xenopus_tropicalis_DN52764_c3_g1_i1	Xenopus_tropicalis_DN52764_c3_g1_i3	Xenopus_tropicalis_DN52764_c5_g1_i11	Xenopus_tropicalis_DN52764_c5_g3_i1	Xenopus_tropicalis_DN52764_c5_g5_i1
OG0000515	Danio_rerio_DN78738_c0_g1_i1	Xenopus_tropicalis_DN44227_c0_g1_i1	Schmidtea_mediterranea_DN818380_c8_g1_i1
OG0000517	Danio_rerio_DN2849_c0_g1_i4	Danio_rerio_DN8934_c0_g1_i1	Xenopus_tropicalis_DN36659_c0_g1_i1
OG0000519	Danio_rerio_DN5433_c0_g1_i5	Ephydatia_fluviatilis_DN2096_c0_g1_i5	Ephydatia_fluviatilis_DN2096_c0_g1_i7	Ephydatia_fluviatilis_DN2683_c0_g1_i2	Ephydatia_fluviatilis_DN2771_c0_g1_i2	Xenopus_tropicalis_DN46542_c1_g3_i1
OG0000520	Drosophila_melanogaster_DN3061_c0_g1_i1	Ruditapes_philippinarum_DN15279_c0_g1_i2	Ruditapes_philippinarum_DN15279_c0_g1_i4	Ruditapes_philippinarum_DN26762_c0_g1_i1	Nematostella_vectensis_DN8319_c0_g1_i2
OG0000521	Haliotis_rufescens_DN16829_c0_g1_i1	Haliotis_rufescens_DN25130_c0_g1_i2	Ruditapes_philippinarum_DN23551_c0_g1_i1
OG0000524	Caenorhabditis_elegans_DN377_c0_g1_i1	Drosophila_melanogaster_DN6571_c0_g1_i1	Ephydatia_fluviatilis_DN9815_c0_g1_i1
OG0000525	Xenopus_tropicalis_DN41405_c0_g1_i1	Xenopus_tropicalis_DN46683_c0_g1_i1	Xenopus_tropicalis_DN50487_c0_g1_i7
OG0000527	Danio_rerio_DN11540_c0_g2_i6	Haliotis_rufescens_DN29305_c0_g1_i4	Xenopus_tropicalis_DN42415_c2_g1_i1	Schmidtea_mediterranea_DN825731_c3_g2_i1
OG0000531	Schmidtea_mediterranea_DN818501_c1_g1_i2	Schmidtea_mediterranea_DN825670_c4_g1_i3	Schmidtea_mediterranea_DN825670_c4_g1_i7	Schmidtea_mediterranea_DN829926_c3_g1_i10	Schmidtea_mediterranea_DN829926_c3_g1_i2
OG0000532	Danio_rerio_DN4357_c0_g1_i7	Ephydatia_fluviatilis_DN2065_c0_g1_i1	Ephydatia_fluviatilis_DN2629_c0_g2_i5	Ephydatia_fluviatilis_DN764_c0_g1_i1	Nematostella_vectensis_DN50130_c0_g1_i1	Nematostella_vectensis_DN8047_c0_g1_i1
OG0000534	Ruditapes_philippinarum_DN11530_c0_g1_i6	Nematostella_vectensis_DN42042_c0_g1_i1
OG0000536	Ephydatia_fluviatilis_DN52935_c0_g1_i1	Ephydatia_fluviatilis_DN814_c0_g1_i11	Ephydatia_fluviatilis_DN814_c0_g1_i12	Ephydatia_fluviatilis_DN814_c0_g1_i13	Ephydatia_fluviatilis_DN814_c0_g1_i3	Ephydatia_fluviatilis_DN814_c0_g1_i5	Ephydatia_fluviatilis_DN814_c0_g1_i6	Ephydatia_fluviatilis_DN814_c0_g1_i7	Haliotis_rufescens_DN20098_c0_g2_i2	Haliotis_rufescens_DN2920_c0_g1_i1	Haliotis_rufescens_DN2920_c0_g2_i1
OG0000537	Haliotis_rufescens_DN1121_c1_g1_i3	Haliotis_rufescens_DN21682_c1_g1_i3	Ruditapes_philippinarum_DN23030_c0_g1_i1	Ruditapes_philippinarum_DN34976_c0_g1_i1	Ruditapes_philippinarum_DN39729_c0_g1_i2	Ruditapes_philippinarum_DN47842_c0_g1_i1
OG0000538	Ephydatia_fluviatilis_DN22_c0_g1_i6	Ephydatia_fluviatilis_DN6231_c0_g1_i8	Schmidtea_mediterranea_DN814162_c3_g1_i14	Nematostella_vectensis_DN49354_c0_g1_i1
OG0000539	Ruditapes_philippinarum_DN14417_c0_g1_i4	Schmidtea_mediterranea_DN825586_c6_g5_i1
OG0000540	Danio_rerio_DN3738_c0_g1_i9	Danio_rerio_DN6111_c0_g1_i5	Danio_rerio_DN802_c3_g1_i1	Ephydatia_fluviatilis_DN409_c0_g1_i12	Ephydatia_fluviatilis_DN409_c0_g1_i2	Ephydatia_fluviatilis_DN409_c0_g1_i9	Xenopus_tropicalis_DN48707_c0_g1_i1	Schmidtea_mediterranea_DN809446_c9_g1_i2
OG0000541	Drosophila_melanogaster_DN3630_c0_g1_i1	Ephydatia_fluviatilis_DN112_c0_g1_i13	Ephydatia_fluviatilis_DN112_c0_g1_i6
OG0000543	Drosophila_melanogaster_DN11827_c0_g1_i1	Ruditapes_philippinarum_DN937_c1_g1_i6	Xenopus_tropicalis_DN26803_c0_g1_i1	Xenopus_tropicalis_DN48900_c0_g1_i1	Xenopus_tropicalis_DN95435_c0_g1_i1	Xenopus_tropicalis_DN97607_c0_g1_i1	Schmidtea_mediterranea_DN819071_c3_g1_i1
OG0000544	Caenorhabditis_elegans_DN7548_c0_g1_i1	Ephydatia_fluviatilis_DN6164_c0_g1_i2	Xenopus_tropicalis_DN47388_c0_g1_i1
OG0000548	Schmidtea_mediterranea_DN806920_c19_g1_i1	Schmidtea_mediterranea_DN807061_c18_g1_i1	Schmidtea_mediterranea_DN807061_c18_g1_i2	Schmidtea_mediterranea_DN809591_c13_g1_i6	Schmidtea_mediterranea_DN810598_c14_g1_i1	Schmidtea_mediterranea_DN812474_c18_g1_i2
OG0000557	Drosophila_melanogaster_DN9333_c0_g1_i1	Ephydatia_fluviatilis_DN9203_c0_g1_i1	Xenopus_tropicalis_DN49664_c0_g1_i3
OG0000559	Ephydatia_fluviatilis_DN2375_c0_g1_i1	Ephydatia_fluviatilis_DN2375_c0_g1_i2	Ephydatia_fluviatilis_DN63972_c0_g1_i1
OG0000561	Drosophila_melanogaster_DN5588_c0_g1_i1	Drosophila_melanogaster_DN5588_c1_g1_i1	Drosophila_melanogaster_DN8075_c0_g1_i2
OG0000562	Danio_rerio_DN207_c0_g1_i4	Danio_rerio_DN6820_c0_g1_i1	Danio_rerio_DN6826_c0_g2_i1	Ephydatia_fluviatilis_DN1149_c0_g1_i1	Ephydatia_fluviatilis_DN35680_c0_g1_i1	Xenopus_tropicalis_DN96311_c0_g1_i1	Nematostella_vectensis_DN3337_c0_g1_i1	Nematostella_vectensis_DN42831_c0_g1_i1
OG0000564	Haliotis_rufescens_DN10840_c0_g2_i10	Haliotis_rufescens_DN18057_c0_g1_i1
OG0000565	Caenorhabditis_elegans_DN671_c0_g1_i1	Danio_rerio_DN2124_c1_g1_i1	Danio_rerio_DN797_c1_g1_i2	Danio_rerio_DN797_c1_g2_i1	Ruditapes_philippinarum_DN138_c0_g1_i5	Schmidtea_mediterranea_DN818118_c3_g2_i4	Schmidtea_mediterranea_DN820238_c1_g1_i1	Schmidtea_mediterranea_DN829119_c5_g1_i10	Schmidtea_mediterranea_DN829119_c5_g1_i4
OG0000566	Caenorhabditis_elegans_DN2287_c0_g1_i1	Drosophila_melanogaster_DN15958_c0_g1_i1
OG0000568	Danio_rerio_DN4035_c0_g1_i1	Xenopus_tropicalis_DN47085_c0_g1_i3
OG0000574	Ruditapes_philippinarum_DN45375_c0_g2_i1	Xenopus_tropicalis_DN108420_c0_g1_i1	Xenopus_tropicalis_DN26848_c0_g1_i1	Schmidtea_mediterranea_DN817209_c14_g1_i1
OG0000576	Danio_rerio_DN23120_c0_g1_i1	Drosophila_melanogaster_DN8952_c1_g1_i1
OG0000578	Drosophila_melanogaster_DN6276_c0_g1_i1	Ephydatia_fluviatilis_DN2090_c0_g1_i1	Ephydatia_fluviatilis_DN2090_c0_g1_i5	Schmidtea_mediterranea_DN815235_c11_g1_i1
OG0000580	Drosophila_melanogaster_DN9269_c0_g1_i2	Ruditapes_philippinarum_DN3924_c0_g1_i13	Nematostella_vectensis_DN2639_c0_g2_i1
OG0000583	Caenorhabditis_elegans_DN20804_c0_g1_i1	Drosophila_melanogaster_DN7719_c0_g1_i1
OG0000585	Haliotis_rufescens_DN72110_c0_g1_i1	Ruditapes_philippinarum_DN13341_c0_g1_i4	Nematostella_vectensis_DN1438_c0_g1_i1
OG0000589	Danio_rerio_DN5207_c0_g1_i3	Danio_rerio_DN599_c0_g1_i3	Drosophila_melanogaster_DN13680_c0_g1_i1	Xenopus_tropicalis_DN44908_c0_g1_i1
OG0000590	Caenorhabditis_elegans_DN1307_c0_g1_i1	Caenorhabditis_elegans_DN1817_c0_g1_i1
OG0000591	Caenorhabditis_elegans_DN2603_c0_g1_i1	Ephydatia_fluviatilis_DN12200_c0_g1_i2	Ephydatia_fluviatilis_DN12200_c0_g1_i7	Xenopus_tropicalis_DN48216_c0_g1_i2
OG0000592	Caenorhabditis_elegans_DN10141_c0_g1_i1	Caenorhabditis_elegans_DN10756_c0_g1_i1	Caenorhabditis_elegans_DN11685_c0_g1_i1	Caenorhabditis_elegans_DN13402_c0_g1_i1	Caenorhabditis_elegans_DN1431_c0_g1_i1	Caenorhabditis_elegans_DN14912_c0_g1_i1	Caenorhabditis_elegans_DN1786_c0_g1_i4	Caenorhabditis_elegans_DN18233_c0_g1_i1	Caenorhabditis_elegans_DN2009_c0_g1_i1	Caenorhabditis_elegans_DN20142_c0_g1_i1	Caenorhabditis_elegans_DN20746_c0_g1_i1	Caenorhabditis_elegans_DN2760_c0_g1_i1	Caenorhabditis_elegans_DN2760_c1_g1_i1	Caenorhabditis_elegans_DN4257_c0_g1_i1	Caenorhabditis_elegans_DN4865_c0_g1_i1	Caenorhabditis_elegans_DN4904_c0_g1_i1	Caenorhabditis_elegans_DN619_c0_g1_i1	Caenorhabditis_elegans_DN680_c0_g1_i1	Caenorhabditis_elegans_DN680_c0_g1_i4	Caenorhabditis_elegans_DN6937_c0_g1_i1	Caenorhabditis_elegans_DN7434_c0_g1_i1	Caenorhabditis_elegans_DN8904_c0_g1_i1	Caenorhabditis_elegans_DN952_c0_g1_i1	Caenorhabditis_elegans_DN9840_c0_g1_i1
OG0000593	Danio_rerio_DN2087_c0_g1_i5	Danio_rerio_DN2087_c0_g1_i7	Danio_rerio_DN223_c0_g1_i25	Danio_rerio_DN223_c0_g1_i26	Danio_rerio_DN223_c0_g1_i27	Danio_rerio_DN223_c0_g1_i29	Danio_rerio_DN223_c0_g1_i30	Danio_rerio_DN223_c0_g1_i35	Danio_rerio_DN223_c0_g1_i7	Danio_rerio_DN223_c0_g1_i9	Danio_rerio_DN223_c5_g1_i1	Danio_rerio_DN3501_c0_g1_i2	Danio_rerio_DN4074_c0_g1_i1	Danio_rerio_DN826_c0_g1_i2
OG0000594	Drosophila_melanogaster_DN1985_c0_g1_i1	Schmidtea_mediterranea_DN831463_c5_g1_i2
OG0000599	Schmidtea_mediterranea_DN804946_c14_g1_i1	Schmidtea_mediterranea_DN804946_c14_g1_i1	Schmidtea_mediterranea_DN809930_c16_g2_i6
OG0000600	Danio_rerio_DN1943_c0_g1_i1	Danio_rerio_DN1943_c0_g1_i3	Drosophila_melanogaster_DN446_c0_g1_i1	Drosophila_melanogaster_DN6867_c0_g1_i2	Ephydatia_fluviatilis_DN26768_c0_g1_i2	Ephydatia_fluviatilis_DN3404_c0_g1_i1	Ephydatia_fluviatilis_DN3404_c0_g1_i20	Ephydatia_fluviatilis_DN3404_c0_g1_i6	Xenopus_tropicalis_DN41578_c0_g1_i1	Xenopus_tropicalis_DN44925_c0_g1_i1	Xenopus_tropicalis_DN48737_c0_g1_i1	Schmidtea_mediterranea_DN822991_c0_g1_i6	Schmidtea_mediterranea_DN824410_c5_g1_i3	Schmidtea_mediterranea_DN824410_c5_g1_i6
OG0000603	Haliotis_rufescens_DN37476_c0_g1_i2	Haliotis_rufescens_DN4632_c1_g3_i1
OG0000605	Caenorhabditis_elegans_DN17037_c0_g1_i1	Ephydatia_fluviatilis_DN34482_c0_g1_i1	Ephydatia_fluviatilis_DN7193_c0_g1_i2	Ephydatia_fluviatilis_DN746_c0_g1_i11	Ephydatia_fluviatilis_DN746_c0_g1_i5	Ephydatia_fluviatilis_DN746_c0_g1_i6
OG0000606	Caenorhabditis_elegans_DN3165_c0_g1_i1	Drosophila_melanogaster_DN8583_c0_g1_i2	Ephydatia_fluviatilis_DN273_c0_g1_i5	Ephydatia_fluviatilis_DN273_c0_g1_i8	Ephydatia_fluviatilis_DN60647_c0_g1_i1	Haliotis_rufescens_DN1937_c0_g3_i1	Ruditapes_philippinarum_DN1209_c0_g1_i3	Ruditapes_philippinarum_DN7359_c0_g1_i1	Xenopus_tropicalis_DN39892_c1_g1_i1	Schmidtea_mediterranea_DN818532_c8_g1_i1
OG0000614	Schmidtea_mediterranea_DN808558_c4_g2_i3	Schmidtea_mediterranea_DN825879_c5_g1_i7
OG0000618	Ephydatia_fluviatilis_DN3965_c0_g1_i5	Ephydatia_fluviatilis_DN3965_c0_g1_i6
OG0000620	Danio_rerio_DN5784_c0_g1_i1	Haliotis_rufescens_DN1607_c1_g1_i1
OG0000623	Haliotis_rufescens_DN60_c0_g1_i1	Haliotis_rufescens_DN72789_c0_g1_i1	Ruditapes_philippinarum_DN6326_c0_g1_i2	Xenopus_tropicalis_DN37007_c0_g1_i1
OG0000624	Ruditapes_philippinarum_DN1753_c0_g1_i4	Xenopus_tropicalis_DN53095_c0_g1_i2	Nematostella_vectensis_DN42504_c0_g1_i1
OG0000625	Ephydatia_fluviatilis_DN1765_c0_g2_i14	Ephydatia_fluviatilis_DN1765_c0_g2_i2	Ephydatia_fluviatilis_DN1765_c0_g2_i6	Ephydatia_fluviatilis_DN58836_c0_g1_i1	Ruditapes_philippinarum_DN66005_c0_g1_i1	Schmidtea_mediterranea_DN829707_c3_g4_i2	Nematostella_vectensis_DN1669_c0_g1_i1
OG0000626	Danio_rerio_DN18582_c0_g2_i2	Ephydatia_fluviatilis_DN1739_c0_g1_i11	Ephydatia_fluviatilis_DN1739_c0_g1_i7	Ephydatia_fluviatilis_DN3349_c0_g1_i2
OG0000627	Ephydatia_fluviatilis_DN5825_c0_g1_i1	Haliotis_rufescens_DN4188_c2_g1_i1	Xenopus_tropicalis_DN43227_c0_g1_i1
OG0000629	Danio_rerio_DN1090_c0_g1_i10	Danio_rerio_DN1090_c0_g1_i11	Danio_rerio_DN1090_c0_g1_i12	Danio_rerio_DN1090_c0_g1_i14	Danio_rerio_DN1090_c0_g1_i2	Danio_rerio_DN1090_c0_g1_i3	Danio_rerio_DN1090_c0_g1_i5	Danio_rerio_DN1090_c0_g1_i7	Danio_rerio_DN1090_c0_g1_i8	Danio_rerio_DN1090_c0_g1_i9	Danio_rerio_DN1251_c0_g1_i4	Danio_rerio_DN1251_c0_g4_i2	Danio_rerio_DN1501_c0_g1_i4	Danio_rerio_DN1501_c0_g1_i6	Danio_rerio_DN1501_c0_g1_i7	Danio_rerio_DN1820_c0_g1_i2	Danio_rerio_DN1820_c0_g1_i4	Danio_rerio_DN1820_c0_g2_i2	Danio_rerio_DN18224_c0_g1_i3	Danio_rerio_DN3154_c0_g1_i1	Danio_rerio_DN3154_c0_g1_i5	Danio_rerio_DN4564_c0_g2_i1	Danio_rerio_DN64_c0_g2_i3	Danio_rerio_DN64_c0_g4_i1	Danio_rerio_DN64_c0_g4_i2	Danio_rerio_DN64_c0_g4_i3	Danio_rerio_DN9058_c0_g2_i1
OG0000633	Danio_rerio_DN8812_c0_g2_i1	Ruditapes_philippinarum_DN56008_c0_g1_i2
OG0000641	Schmidtea_mediterranea_DN831670_c2_g1_i8	Schmidtea_mediterranea_DN832103_c1_g1_i1	Schmidtea_mediterranea_DN832103_c1_g1_i6
OG0000644	Caenorhabditis_elegans_DN17332_c0_g1_i1	Drosophila_melanogaster_DN7669_c0_g1_i1	Xenopus_tropicalis_DN41276_c0_g1_i1
OG0000647	Caenorhabditis_elegans_DN7019_c0_g1_i1	Ruditapes_philippinarum_DN6765_c0_g1_i5
OG0000649	Ephydatia_fluviatilis_DN5226_c0_g1_i12	Schmidtea_mediterranea_DN822014_c1_g1_i16
OG0000651	Drosophila_melanogaster_DN11648_c0_g1_i1	Drosophila_melanogaster_DN14109_c0_g1_i1	Drosophila_melanogaster_DN18434_c0_g1_i1	Drosophila_melanogaster_DN19813_c0_g1_i1	Drosophila_melanogaster_DN19847_c0_g1_i1	Drosophila_melanogaster_DN812_c0_g1_i1	Ephydatia_fluviatilis_DN0_c0_g1_i4	Ephydatia_fluviatilis_DN2_c0_g1_i1	Ephydatia_fluviatilis_DN2_c0_g1_i2	Ephydatia_fluviatilis_DN5099_c0_g1_i2	Xenopus_tropicalis_DN40805_c0_g1_i2	Xenopus_tropicalis_DN40805_c0_g1_i4	Xenopus_tropicalis_DN52373_c3_g1_i1	Nematostella_vectensis_DN145_c0_g1_i1
OG0000653	Danio_rerio_DN78853_c0_g1_i1	Schmidtea_mediterranea_DN821673_c3_g1_i1
OG0000654	Danio_rerio_DN10223_c0_g1_i2	Danio_rerio_DN1531_c2_g1_i9
OG0000660	Schmidtea_mediterranea_DN822112_c4_g2_i4	Schmidtea_mediterranea_DN822112_c4_g2_i8
OG0000662	Schmidtea_mediterranea_DN812910_c6_g1_i7	Schmidtea_mediterranea_DN818681_c6_g1_i11	Schmidtea_mediterranea_DN820396_c8_g1_i1
OG0000664	Schmidtea_mediterranea_DN811274_c11_g1_i1	Schmidtea_mediterranea_DN812877_c18_g1_i1	Schmidtea_mediterranea_DN814125_c16_g1_i1
OG0000667	Danio_rerio_DN2096_c1_g1_i1	Danio_rerio_DN3781_c0_g1_i1	Danio_rerio_DN575_c3_g1_i1	Ruditapes_philippinarum_DN14292_c0_g1_i4	Nematostella_vectensis_DN40257_c0_g1_i1
OG0000670	Danio_rerio_DN2246_c0_g1_i1	Ephydatia_fluviatilis_DN2870_c0_g1_i2	Xenopus_tropicalis_DN42925_c0_g1_i2
OG0000677	Haliotis_rufescens_DN6188_c0_g1_i3	Nematostella_vectensis_DN24568_c0_g1_i1
OG0000685	Schmidtea_mediterranea_DN804928_c13_g1_i1	Schmidtea_mediterranea_DN808003_c13_g1_i1	Schmidtea_mediterranea_DN815439_c11_g1_i5	Schmidtea_mediterranea_DN816937_c16_g2_i1	Schmidtea_mediterranea_DN821657_c5_g1_i1
OG0000688	Schmidtea_mediterranea_DN813437_c5_g1_i9	Schmidtea_mediterranea_DN816844_c3_g2_i9	Schmidtea_mediterranea_DN818128_c5_g2_i1	Schmidtea_mediterranea_DN822440_c1_g2_i3	Schmidtea_mediterranea_DN825995_c3_g1_i1	Schmidtea_mediterranea_DN826915_c5_g3_i2	Schmidtea_mediterranea_DN830167_c2_g1_i2	Schmidtea_mediterranea_DN831790_c4_g2_i3
OG0000691	Danio_rerio_DN5314_c0_g1_i12	Ruditapes_philippinarum_DN55766_c0_g1_i3	Xenopus_tropicalis_DN48281_c0_g1_i3
OG0000692	Danio_rerio_DN6831_c0_g2_i1	Danio_rerio_DN6831_c0_g2_i4	Danio_rerio_DN754_c0_g1_i19	Danio_rerio_DN754_c0_g1_i25	Danio_rerio_DN754_c0_g1_i5	Schmidtea_mediterranea_DN825425_c3_g1_i9
OG0000693	Drosophila_melanogaster_DN15057_c0_g1_i1	Ephydatia_fluviatilis_DN2618_c0_g1_i5	Ruditapes_philippinarum_DN617_c0_g1_i3	Ruditapes_philippinarum_DN954_c0_g1_i7	Schmidtea_mediterranea_DN828455_c5_g2_i2
OG0000694	Ephydatia_fluviatilis_DN1543_c0_g1_i12	Ephydatia_fluviatilis_DN1543_c0_g1_i7	Ephydatia_fluviatilis_DN1543_c0_g1_i8	Ephydatia_fluviatilis_DN4731_c1_g1_i1	Haliotis_rufescens_DN4276_c0_g1_i1	Haliotis_rufescens_DN9034_c1_g1_i5
OG0000695	Drosophila_melanogaster_DN15592_c0_g1_i1	Xenopus_tropicalis_DN40747_c0_g1_i1
OG0000697	Caenorhabditis_elegans_DN10285_c0_g1_i1	Danio_rerio_DN1492_c0_g2_i1	Danio_rerio_DN971_c0_g1_i5	Drosophila_melanogaster_DN3424_c1_g1_i1	Ephydatia_fluviatilis_DN2234_c0_g1_i1	Haliotis_rufescens_DN2173_c0_g1_i1	Ruditapes_philippinarum_DN1231_c0_g1_i6	Ruditapes_philippinarum_DN1231_c0_g1_i9	Xenopus_tropicalis_DN41977_c0_g1_i1	Xenopus_tropicalis_DN49856_c2_g1_i4	Schmidtea_mediterranea_DN828279_c4_g1_i1	Nematostella_vectensis_DN49809_c0_g1_i1
OG0000699	Xenopus_tropicalis_DN50104_c0_g1_i11	Xenopus_tropicalis_DN50104_c0_g1_i7	Schmidtea_mediterranea_DN827910_c5_g4_i1	Schmidtea_mediterranea_DN827910_c5_g5_i2	Nematostella_vectensis_DN43414_c0_g1_i1
OG0000700	Danio_rerio_DN2729_c0_g1_i1	Danio_rerio_DN4283_c2_g2_i1	Ephydatia_fluviatilis_DN29902_c0_g1_i1	Xenopus_tropicalis_DN43919_c0_g1_i1	Xenopus_tropicalis_DN79540_c0_g1_i1
OG0000702	Danio_rerio_DN4594_c0_g1_i1	Drosophila_melanogaster_DN8574_c1_g1_i6
OG0000705	Drosophila_melanogaster_DN9544_c4_g1_i11	Ruditapes_philippinarum_DN16172_c0_g1_i7	Ruditapes_philippinarum_DN16172_c0_g1_i8	Schmidtea_mediterranea_DN815372_c8_g1_i4
OG0000706	Danio_rerio_DN6300_c0_g1_i1	Danio_rerio_DN8899_c0_g1_i2	Schmidtea_mediterranea_DN814274_c12_g1_i1
OG0000707	Ephydatia_fluviatilis_DN29959_c0_g1_i1	Ephydatia_fluviatilis_DN4826_c0_g1_i1	Ruditapes_philippinarum_DN934_c0_g1_i4	Ruditapes_philippinarum_DN934_c0_g1_i8
OG0000708	Caenorhabditis_elegans_DN1340_c0_g1_i1	Danio_rerio_DN2742_c0_g1_i5	Danio_rerio_DN8156_c0_g1_i3	Drosophila_melanogaster_DN9788_c0_g1_i1	Xenopus_tropicalis_DN24260_c0_g1_i4	Xenopus_tropicalis_DN38859_c0_g1_i3	Xenopus_tropicalis_DN46545_c1_g1_i1
OG0000710	Ephydatia_fluviatilis_DN12868_c0_g1_i2	Ephydatia_fluviatilis_DN8089_c0_g1_i1
OG0000712	Xenopus_tropicalis_DN52584_c0_g1_i1	Xenopus_tropicalis_DN53013_c5_g1_i3
OG0000714	Schmidtea_mediterranea_DN813343_c2_g1_i18	Schmidtea_mediterranea_DN831751_c1_g1_i11
OG0000719	Drosophila_melanogaster_DN3260_c0_g1_i1	Drosophila_melanogaster_DN8040_c0_g1_i1	Drosophila_melanogaster_DN9495_c0_g1_i5	Xenopus_tropicalis_DN51873_c1_g1_i2
OG0000723	Danio_rerio_DN3787_c0_g1_i11	Xenopus_tropicalis_DN49889_c1_g1_i1	Xenopus_tropicalis_DN49889_c1_g1_i3
OG0000725	Danio_rerio_DN234_c6_g1_i1	Danio_rerio_DN3145_c0_g1_i1	Drosophila_melanogaster_DN4313_c0_g1_i2	Drosophila_melanogaster_DN7228_c0_g1_i1	Ruditapes_philippinarum_DN1520_c5_g1_i4	Xenopus_tropicalis_DN40842_c0_g1_i2	Schmidtea_mediterranea_DN820759_c2_g2_i1
OG0000726	Danio_rerio_DN2094_c0_g1_i11	Danio_rerio_DN2094_c0_g1_i15	Danio_rerio_DN873_c1_g1_i3	Drosophila_melanogaster_DN10087_c1_g1_i1	Drosophila_melanogaster_DN10087_c2_g1_i1	Drosophila_melanogaster_DN14296_c0_g1_i1	Drosophila_melanogaster_DN8178_c0_g1_i1	Ruditapes_philippinarum_DN4033_c0_g1_i3	Ruditapes_philippinarum_DN6059_c0_g1_i4	Xenopus_tropicalis_DN42863_c0_g1_i1	Xenopus_tropicalis_DN49186_c3_g1_i1	Schmidtea_mediterranea_DN813627_c10_g2_i1	Schmidtea_mediterranea_DN818076_c6_g3_i1	Schmidtea_mediterranea_DN826511_c3_g1_i2
OG0000727	Ephydatia_fluviatilis_DN6452_c0_g1_i1	Ephydatia_fluviatilis_DN6452_c0_g1_i3	Ephydatia_fluviatilis_DN6452_c0_g2_i8
OG0000728	Danio_rerio_DN8904_c0_g1_i1	Drosophila_melanogaster_DN1552_c0_g1_i1	Drosophila_melanogaster_DN7826_c0_g1_i2	Ephydatia_fluviatilis_DN2117_c0_g1_i1	Ephydatia_fluviatilis_DN2117_c0_g1_i2
OG0000729	Danio_rerio_DN125_c28_g1_i1	Ruditapes_philippinarum_DN20965_c0_g1_i4
OG0000730	Danio_rerio_DN10579_c0_g2_i1	Danio_rerio_DN665_c0_g1_i1	Danio_rerio_DN665_c0_g1_i20	Danio_rerio_DN665_c0_g1_i23	Danio_rerio_DN665_c0_g1_i4	Danio_rerio_DN665_c0_g1_i7	Danio_rerio_DN7826_c0_g1_i3	Danio_rerio_DN7826_c0_g1_i7	Danio_rerio_DN7826_c0_g1_i8	Nematostella_vectensis_DN12_c0_g1_i2
OG0000731	Danio_rerio_DN551_c10_g1_i5	Drosophila_melanogaster_DN9782_c0_g1_i1	Ruditapes_philippinarum_DN4547_c0_g1_i4	Ruditapes_philippinarum_DN4547_c0_g1_i5	Xenopus_tropicalis_DN47094_c1_g1_i1	Schmidtea_mediterranea_DN826633_c3_g1_i5
OG0000732	Caenorhabditis_elegans_DN1403_c0_g1_i1	Caenorhabditis_elegans_DN794_c0_g1_i1	Danio_rerio_DN2128_c0_g1_i2	Danio_rerio_DN512_c0_g1_i1	Danio_rerio_DN52937_c0_g1_i1	Danio_rerio_DN620_c0_g1_i4	Danio_rerio_DN620_c0_g1_i9	Danio_rerio_DN620_c0_g2_i3	Danio_rerio_DN703_c0_g2_i1	Drosophila_melanogaster_DN4266_c0_g1_i1	Drosophila_melanogaster_DN8432_c1_g1_i1	Haliotis_rufescens_DN2468_c0_g1_i1	Haliotis_rufescens_DN92649_c0_g1_i1	Ruditapes_philippinarum_DN864_c1_g3_i1	Xenopus_tropicalis_DN11715_c0_g1_i1	Xenopus_tropicalis_DN46325_c0_g1_i2	Xenopus_tropicalis_DN46937_c0_g1_i1	Xenopus_tropicalis_DN48693_c1_g1_i1	Xenopus_tropicalis_DN49454_c0_g1_i1	Xenopus_tropicalis_DN49960_c0_g1_i1	Nematostella_vectensis_DN16674_c0_g1_i1	Nematostella_vectensis_DN5237_c0_g1_i1	Nematostella_vectensis_DN9255_c0_g1_i1
OG0000733	Xenopus_tropicalis_DN51794_c2_g1_i13	Schmidtea_mediterranea_DN827242_c2_g4_i6	Schmidtea_mediterranea_DN829389_c9_g1_i1
OG0000735	Xenopus_tropicalis_DN30999_c0_g1_i1	Xenopus_tropicalis_DN32817_c0_g1_i1	Xenopus_tropicalis_DN36924_c0_g1_i1
OG0000737	Ephydatia_fluviatilis_DN4082_c0_g1_i3	Xenopus_tropicalis_DN93454_c0_g1_i1
OG0000739	Caenorhabditis_elegans_DN13959_c0_g1_i1	Danio_rerio_DN20530_c0_g1_i4	Xenopus_tropicalis_DN45494_c0_g1_i2	Xenopus_tropicalis_DN48205_c0_g1_i1	Xenopus_tropicalis_DN51559_c2_g1_i1
OG0000741	Danio_rerio_DN562_c0_g2_i1	Ephydatia_fluviatilis_DN2285_c0_g1_i1	Ephydatia_fluviatilis_DN54780_c0_g1_i1	Haliotis_rufescens_DN2203_c0_g1_i13	Haliotis_rufescens_DN2203_c0_g1_i2	Haliotis_rufescens_DN2203_c0_g1_i4	Ruditapes_philippinarum_DN6157_c0_g1_i2
OG0000742	Ephydatia_fluviatilis_DN11358_c0_g1_i5	Ephydatia_fluviatilis_DN22958_c0_g1_i3
OG0000743	Ephydatia_fluviatilis_DN23641_c0_g1_i1	Ephydatia_fluviatilis_DN4000_c0_g1_i4	Ephydatia_fluviatilis_DN5965_c0_g1_i2	Ephydatia_fluviatilis_DN7546_c0_g1_i1	Haliotis_rufescens_DN2827_c0_g1_i5	Nematostella_vectensis_DN39057_c0_g1_i1
OG0000744	Haliotis_rufescens_DN7652_c0_g2_i1	Haliotis_rufescens_DN7652_c0_g3_i4	Haliotis_rufescens_DN8601_c0_g1_i1	Ruditapes_philippinarum_DN41890_c0_g1_i3	Nematostella_vectensis_DN49503_c0_g1_i1
OG0000745	Haliotis_rufescens_DN10171_c0_g2_i1	Haliotis_rufescens_DN103350_c0_g1_i1	Haliotis_rufescens_DN10542_c0_g2_i1	Haliotis_rufescens_DN11455_c0_g1_i1	Haliotis_rufescens_DN11795_c0_g1_i11	Haliotis_rufescens_DN11795_c0_g1_i13	Haliotis_rufescens_DN11795_c0_g1_i5	Haliotis_rufescens_DN11878_c0_g1_i1	Haliotis_rufescens_DN12593_c0_g1_i1	Haliotis_rufescens_DN13303_c0_g1_i3	Haliotis_rufescens_DN13956_c0_g1_i1	Haliotis_rufescens_DN13956_c0_g1_i10	Haliotis_rufescens_DN13956_c0_g1_i5	Haliotis_rufescens_DN1481_c0_g1_i3	Haliotis_rufescens_DN1522_c0_g2_i2	Haliotis_rufescens_DN1522_c0_g2_i3	Haliotis_rufescens_DN157_c0_g1_i3	Haliotis_rufescens_DN157_c0_g1_i4	Haliotis_rufescens_DN157_c0_g2_i2	Haliotis_rufescens_DN1778_c0_g1_i5	Haliotis_rufescens_DN1778_c0_g1_i6	Haliotis_rufescens_DN18466_c0_g1_i1	Haliotis_rufescens_DN20609_c0_g1_i1	Haliotis_rufescens_DN208_c0_g1_i1	Haliotis_rufescens_DN208_c0_g1_i3	Haliotis_rufescens_DN2395_c0_g1_i5	Haliotis_rufescens_DN24277_c0_g1_i4	Haliotis_rufescens_DN2470_c0_g2_i3	Haliotis_rufescens_DN3975_c0_g1_i2	Haliotis_rufescens_DN5117_c0_g1_i12	Haliotis_rufescens_DN5117_c0_g1_i13	Haliotis_rufescens_DN5117_c0_g1_i7	Haliotis_rufescens_DN5327_c3_g2_i1	Haliotis_rufescens_DN546_c2_g1_i1	Haliotis_rufescens_DN64035_c0_g1_i1	Haliotis_rufescens_DN656_c0_g2_i6	Haliotis_rufescens_DN6837_c0_g2_i4	Haliotis_rufescens_DN9078_c1_g1_i5
OG0000746	Haliotis_rufescens_DN11765_c0_g1_i5	Haliotis_rufescens_DN7542_c0_g1_i11
OG0000747	Ruditapes_philippinarum_DN4699_c0_g1_i6	Ruditapes_philippinarum_DN4699_c0_g1_i8
OG0000754	Danio_rerio_DN58252_c0_g1_i1	Xenopus_tropicalis_DN39098_c0_g1_i1	Xenopus_tropicalis_DN43732_c0_g1_i1
OG0000757	Danio_rerio_DN70037_c0_g1_i1	Xenopus_tropicalis_DN48856_c1_g1_i3
OG0000760	Caenorhabditis_elegans_DN3997_c0_g1_i1	Caenorhabditis_elegans_DN7424_c0_g1_i1	Drosophila_melanogaster_DN9932_c0_g1_i2	Xenopus_tropicalis_DN40355_c0_g1_i1	Xenopus_tropicalis_DN45233_c2_g1_i4	Schmidtea_mediterranea_DN820763_c6_g1_i5
OG0000763	Caenorhabditis_elegans_DN5236_c0_g1_i1	Caenorhabditis_elegans_DN97_c0_g2_i1	Xenopus_tropicalis_DN50342_c0_g2_i1	Schmidtea_mediterranea_DN811237_c5_g4_i1	Nematostella_vectensis_DN29369_c0_g1_i1
OG0000764	Drosophila_melanogaster_DN11715_c0_g1_i1	Drosophila_melanogaster_DN1433_c0_g1_i1	Drosophila_melanogaster_DN9597_c0_g1_i1	Ephydatia_fluviatilis_DN13779_c0_g1_i4	Ephydatia_fluviatilis_DN52894_c0_g1_i1	Ruditapes_philippinarum_DN15069_c0_g1_i4	Xenopus_tropicalis_DN32069_c0_g1_i1	Schmidtea_mediterranea_DN827475_c1_g1_i2	Schmidtea_mediterranea_DN829995_c3_g1_i6	Schmidtea_mediterranea_DN829995_c3_g1_i8
OG0000766	Danio_rerio_DN4061_c0_g1_i1	Danio_rerio_DN4909_c0_g1_i1	Danio_rerio_DN5607_c0_g1_i2	Drosophila_melanogaster_DN6283_c0_g1_i1	Xenopus_tropicalis_DN2018_c0_g1_i1	Xenopus_tropicalis_DN3493_c0_g1_i2	Xenopus_tropicalis_DN42888_c0_g1_i1	Schmidtea_mediterranea_DN822926_c4_g1_i1	Nematostella_vectensis_DN27383_c0_g1_i1
OG0000767	Drosophila_melanogaster_DN2597_c0_g1_i1	Ephydatia_fluviatilis_DN500_c0_g1_i3	Haliotis_rufescens_DN90_c0_g1_i1	Ruditapes_philippinarum_DN10137_c0_g1_i1	Ruditapes_philippinarum_DN328_c0_g1_i1	Ruditapes_philippinarum_DN328_c0_g1_i2	Ruditapes_philippinarum_DN4544_c0_g1_i1
OG0000768	Danio_rerio_DN14789_c0_g1_i1	Danio_rerio_DN2665_c0_g1_i1	Drosophila_melanogaster_DN18103_c0_g1_i1	Drosophila_melanogaster_DN20643_c0_g1_i1	Drosophila_melanogaster_DN6633_c0_g1_i2	Ephydatia_fluviatilis_DN7541_c0_g1_i1	Ephydatia_fluviatilis_DN8534_c0_g1_i2	Haliotis_rufescens_DN10159_c1_g1_i3	Ruditapes_philippinarum_DN18796_c0_g1_i4	Ruditapes_philippinarum_DN1916_c0_g1_i2	Ruditapes_philippinarum_DN1916_c0_g1_i7	Xenopus_tropicalis_DN24019_c0_g1_i1	Xenopus_tropicalis_DN39730_c0_g1_i2	Schmidtea_mediterranea_DN811750_c5_g1_i2	Schmidtea_mediterranea_DN811750_c5_g1_i4	Schmidtea_mediterranea_DN811812_c1_g1_i4	Schmidtea_mediterranea_DN814083_c9_g1_i2	Schmidtea_mediterranea_DN814083_c9_g1_i3	Nematostella_vectensis_DN1251_c0_g1_i1
OG0000769	Ephydatia_fluviatilis_DN1321_c0_g1_i2	Ephydatia_fluviatilis_DN1321_c0_g1_i3	Ephydatia_fluviatilis_DN1321_c0_g1_i4	Ephydatia_fluviatilis_DN5269_c0_g1_i1	Haliotis_rufescens_DN19738_c0_g1_i1	Haliotis_rufescens_DN20844_c0_g1_i1	Ruditapes_philippinarum_DN12709_c0_g2_i2
OG0000770	Danio_rerio_DN4427_c0_g3_i1	Danio_rerio_DN59510_c0_g1_i1	Ephydatia_fluviatilis_DN1545_c0_g1_i5
OG0000771	Danio_rerio_DN12118_c0_g1_i4	Danio_rerio_DN15710_c2_g1_i2	Xenopus_tropicalis_DN32480_c0_g1_i1	Nematostella_vectensis_DN42361_c0_g1_i1
OG0000774	Danio_rerio_DN1090_c0_g2_i4	Danio_rerio_DN1090_c0_g2_i5	Danio_rerio_DN1090_c0_g2_i6	Danio_rerio_DN1090_c0_g2_i9	Danio_rerio_DN15461_c1_g1_i1	Danio_rerio_DN290_c1_g1_i11	Danio_rerio_DN290_c1_g1_i15	Danio_rerio_DN290_c1_g1_i5	Danio_rerio_DN4516_c1_g1_i1	Danio_rerio_DN4516_c1_g1_i2	Danio_rerio_DN4798_c0_g1_i7	Danio_rerio_DN51418_c1_g1_i4	Danio_rerio_DN6032_c0_g1_i1	Danio_rerio_DN6032_c0_g1_i4	Danio_rerio_DN6785_c0_g1_i1	Danio_rerio_DN8536_c0_g1_i5	Xenopus_tropicalis_DN42326_c0_g1_i1	Xenopus_tropicalis_DN49776_c0_g2_i1
OG0000779	Schmidtea_mediterranea_DN804314_c17_g2_i2	Schmidtea_mediterranea_DN805927_c17_g1_i1	Schmidtea_mediterranea_DN808938_c7_g1_i1	Schmidtea_mediterranea_DN816291_c15_g1_i1	Schmidtea_mediterranea_DN816641_c13_g1_i1	Schmidtea_mediterranea_DN820731_c13_g1_i2
OG0000782	Danio_rerio_DN133_c0_g1_i4	Danio_rerio_DN1842_c0_g1_i11	Drosophila_melanogaster_DN7306_c0_g1_i1	Ephydatia_fluviatilis_DN6816_c0_g1_i19	Ruditapes_philippinarum_DN858_c0_g1_i6	Ruditapes_philippinarum_DN858_c0_g1_i7	Xenopus_tropicalis_DN49455_c2_g1_i1	Schmidtea_mediterranea_DN826694_c5_g1_i5	Nematostella_vectensis_DN504_c1_g1_i1
OG0000783	Danio_rerio_DN10468_c0_g1_i4	Xenopus_tropicalis_DN124449_c0_g1_i1	Xenopus_tropicalis_DN50341_c0_g1_i2
OG0000784	Danio_rerio_DN15198_c1_g1_i3	Danio_rerio_DN280_c0_g1_i5	Danio_rerio_DN6381_c0_g1_i2	Drosophila_melanogaster_DN20921_c0_g1_i1	Drosophila_melanogaster_DN9994_c9_g1_i1	Xenopus_tropicalis_DN94048_c0_g1_i1
OG0000788	Ephydatia_fluviatilis_DN6723_c0_g1_i1	Haliotis_rufescens_DN24939_c0_g1_i4	Ruditapes_philippinarum_DN56042_c0_g1_i5
OG0000789	Danio_rerio_DN2906_c0_g1_i6	Danio_rerio_DN704_c1_g1_i1	Drosophila_melanogaster_DN9026_c0_g1_i1
OG0000791	Caenorhabditis_elegans_DN1418_c0_g1_i1	Drosophila_melanogaster_DN4464_c0_g1_i1	Drosophila_melanogaster_DN5815_c0_g1_i1	Xenopus_tropicalis_DN39167_c0_g1_i1	Schmidtea_mediterranea_DN817235_c6_g1_i5
OG0000792	Drosophila_melanogaster_DN5810_c0_g1_i1	Drosophila_melanogaster_DN8348_c0_g1_i1	Haliotis_rufescens_DN8523_c0_g1_i1	Ruditapes_philippinarum_DN64804_c0_g1_i1	Nematostella_vectensis_DN46696_c0_g1_i1
OG0000794	Ephydatia_fluviatilis_DN1206_c0_g1_i3	Ephydatia_fluviatilis_DN1206_c0_g1_i5	Ephydatia_fluviatilis_DN1206_c0_g1_i9
OG0000797	Danio_rerio_DN23201_c0_g1_i2	Ruditapes_philippinarum_DN4193_c0_g2_i1	Xenopus_tropicalis_DN52626_c0_g1_i6
OG0000800	Haliotis_rufescens_DN10423_c0_g1_i15	Haliotis_rufescens_DN10423_c0_g1_i9	Xenopus_tropicalis_DN52941_c1_g2_i10
OG0000801	Ephydatia_fluviatilis_DN10645_c0_g1_i1	Ephydatia_fluviatilis_DN20365_c0_g1_i1	Ephydatia_fluviatilis_DN6444_c0_g1_i3	Ephydatia_fluviatilis_DN6444_c0_g1_i4
OG0000805	Schmidtea_mediterranea_DN816048_c1_g1_i2	Schmidtea_mediterranea_DN826209_c3_g1_i6	Schmidtea_mediterranea_DN826209_c3_g3_i1
OG0000807	Schmidtea_mediterranea_DN796063_c0_g1_i1	Schmidtea_mediterranea_DN819892_c5_g2_i1	Schmidtea_mediterranea_DN825202_c10_g3_i1	Schmidtea_mediterranea_DN830172_c9_g1_i2	Schmidtea_mediterranea_DN830172_c9_g1_i3
OG0000808	Schmidtea_mediterranea_DN811887_c3_g3_i3	Schmidtea_mediterranea_DN826886_c11_g1_i4
OG0000813	Haliotis_rufescens_DN14166_c0_g1_i3	Haliotis_rufescens_DN3301_c0_g1_i1	Ruditapes_philippinarum_DN6653_c0_g1_i3
OG0000815	Danio_rerio_DN53_c0_g2_i2	Drosophila_melanogaster_DN5177_c0_g1_i1
OG0000816	Haliotis_rufescens_DN27095_c0_g1_i18	Nematostella_vectensis_DN13824_c0_g1_i1	Nematostella_vectensis_DN24758_c0_g1_i1
OG0000818	Danio_rerio_DN11762_c0_g1_i2	Ephydatia_fluviatilis_DN439_c0_g1_i4	Ephydatia_fluviatilis_DN439_c0_g1_i6	Ruditapes_philippinarum_DN15085_c0_g1_i5
OG0000819	Xenopus_tropicalis_DN26630_c0_g1_i2	Xenopus_tropicalis_DN26630_c0_g1_i3	Nematostella_vectensis_DN51147_c0_g1_i1
OG0000822	Danio_rerio_DN1513_c0_g1_i9	Danio_rerio_DN1705_c0_g1_i7	Ephydatia_fluviatilis_DN6666_c0_g1_i2	Nematostella_vectensis_DN27106_c0_g1_i1
OG0000823	Ephydatia_fluviatilis_DN6397_c0_g1_i1	Ruditapes_philippinarum_DN15941_c0_g1_i4
OG0000824	Danio_rerio_DN6982_c1_g1_i2	Xenopus_tropicalis_DN37444_c0_g1_i3	Schmidtea_mediterranea_DN808300_c14_g1_i1	Schmidtea_mediterranea_DN808300_c14_g1_i2
OG0000826	Danio_rerio_DN4538_c0_g2_i1	Xenopus_tropicalis_DN49573_c0_g1_i1
OG0000827	Danio_rerio_DN1347_c3_g1_i12	Drosophila_melanogaster_DN2486_c0_g1_i1	Drosophila_melanogaster_DN8346_c0_g1_i1	Xenopus_tropicalis_DN47538_c0_g1_i3
OG0000829	Xenopus_tropicalis_DN41974_c0_g1_i1	Xenopus_tropicalis_DN43920_c0_g1_i2
OG0000830	Danio_rerio_DN2072_c0_g1_i13	Danio_rerio_DN2072_c0_g1_i25	Ruditapes_philippinarum_DN26349_c0_g1_i4	Ruditapes_philippinarum_DN26386_c0_g1_i3
OG0000831	Caenorhabditis_elegans_DN21279_c0_g1_i1	Danio_rerio_DN202_c3_g1_i3	Danio_rerio_DN2479_c0_g1_i2	Danio_rerio_DN310_c0_g1_i1	Danio_rerio_DN3722_c0_g1_i1	Xenopus_tropicalis_DN33674_c0_g1_i1	Xenopus_tropicalis_DN34148_c0_g1_i1	Schmidtea_mediterranea_DN819202_c6_g3_i1
OG0000832	Ephydatia_fluviatilis_DN9778_c0_g1_i2	Nematostella_vectensis_DN26162_c0_g1_i1
OG0000836	Danio_rerio_DN1383_c0_g1_i2	Haliotis_rufescens_DN24690_c0_g1_i2	Haliotis_rufescens_DN3993_c0_g1_i1
OG0000837	Haliotis_rufescens_DN12578_c0_g1_i1	Haliotis_rufescens_DN21055_c0_g2_i1	Haliotis_rufescens_DN2456_c0_g1_i1	Ruditapes_philippinarum_DN15913_c0_g1_i2
OG0000840	Xenopus_tropicalis_DN48699_c6_g2_i5	Xenopus_tropicalis_DN48699_c6_g3_i2	Nematostella_vectensis_DN49189_c0_g1_i1
OG0000841	Nematostella_vectensis_DN22517_c0_g1_i1	Nematostella_vectensis_DN44593_c0_g1_i1
OG0000847	Danio_rerio_DN4232_c1_g1_i6	Schmidtea_mediterranea_DN810790_c3_g1_i16	Schmidtea_mediterranea_DN810790_c3_g1_i18
OG0000852	Caenorhabditis_elegans_DN18215_c0_g1_i1	Haliotis_rufescens_DN7396_c0_g1_i6	Ruditapes_philippinarum_DN2406_c0_g1_i10
OG0000853	Danio_rerio_DN22709_c0_g1_i5	Schmidtea_mediterranea_DN813536_c14_g1_i5
OG0000854	Drosophila_melanogaster_DN9372_c0_g1_i1	Haliotis_rufescens_DN8450_c0_g2_i11	Xenopus_tropicalis_DN49820_c2_g2_i2
OG0000857	Caenorhabditis_elegans_DN17013_c0_g1_i1	Ephydatia_fluviatilis_DN17189_c0_g1_i1
OG0000858	Drosophila_melanogaster_DN4982_c0_g1_i2	Xenopus_tropicalis_DN45575_c1_g1_i1
OG0000860	Danio_rerio_DN9079_c0_g1_i1	Nematostella_vectensis_DN27158_c0_g1_i1
OG0000862	Caenorhabditis_elegans_DN7613_c0_g1_i1	Ephydatia_fluviatilis_DN3148_c0_g1_i6	Ruditapes_philippinarum_DN1935_c0_g1_i4	Schmidtea_mediterranea_DN819467_c13_g1_i1	Schmidtea_mediterranea_DN819467_c13_g1_i1	Schmidtea_mediterranea_DN819467_c13_g1_i2
OG0000864	Caenorhabditis_elegans_DN230_c1_g1_i1	Drosophila_melanogaster_DN20680_c0_g1_i1	Ruditapes_philippinarum_DN4062_c0_g2_i1	Ruditapes_philippinarum_DN4062_c0_g2_i3
OG0000865	Nematostella_vectensis_DN15954_c0_g1_i1	Nematostella_vectensis_DN3917_c0_g1_i2
OG0000866	Ephydatia_fluviatilis_DN1150_c0_g1_i8	Haliotis_rufescens_DN1092_c0_g1_i2	Nematostella_vectensis_DN941_c0_g1_i1
OG0000868	Caenorhabditis_elegans_DN14125_c0_g1_i1	Caenorhabditis_elegans_DN19363_c0_g1_i1	Caenorhabditis_elegans_DN20143_c0_g1_i1	Caenorhabditis_elegans_DN22139_c0_g1_i1	Caenorhabditis_elegans_DN572_c0_g1_i1	Danio_rerio_DN1828_c0_g1_i1	Danio_rerio_DN21469_c0_g1_i1	Drosophila_melanogaster_DN1348_c0_g1_i1	Drosophila_melanogaster_DN9196_c0_g1_i1	Drosophila_melanogaster_DN9445_c0_g1_i4	Ephydatia_fluviatilis_DN1073_c0_g1_i4	Ephydatia_fluviatilis_DN6494_c0_g1_i1	Haliotis_rufescens_DN81_c0_g1_i8	Ruditapes_philippinarum_DN1389_c0_g2_i1	Ruditapes_philippinarum_DN772_c0_g1_i1	Ruditapes_philippinarum_DN772_c0_g1_i4	Xenopus_tropicalis_DN38960_c2_g1_i1	Xenopus_tropicalis_DN48145_c0_g1_i1	Schmidtea_mediterranea_DN816286_c8_g5_i1	Nematostella_vectensis_DN669_c0_g1_i1
OG0000869	Xenopus_tropicalis_DN51299_c0_g1_i1	Nematostella_vectensis_DN28918_c0_g1_i1
OG0000871	Drosophila_melanogaster_DN4254_c0_g1_i2	Ruditapes_philippinarum_DN15762_c0_g1_i1	Xenopus_tropicalis_DN46317_c1_g1_i2	Nematostella_vectensis_DN38275_c0_g1_i1
OG0000872	Ruditapes_philippinarum_DN43534_c0_g1_i3	Nematostella_vectensis_DN27335_c0_g1_i1
OG0000873	Danio_rerio_DN1054_c1_g1_i1	Danio_rerio_DN1812_c0_g1_i3	Drosophila_melanogaster_DN4159_c0_g1_i1	Drosophila_melanogaster_DN7483_c0_g1_i1	Xenopus_tropicalis_DN53279_c0_g1_i1
OG0000874	Caenorhabditis_elegans_DN10875_c0_g1_i1	Caenorhabditis_elegans_DN11524_c0_g1_i1	Caenorhabditis_elegans_DN1221_c0_g1_i4	Caenorhabditis_elegans_DN1221_c0_g1_i6	Caenorhabditis_elegans_DN132_c2_g1_i1	Caenorhabditis_elegans_DN132_c3_g1_i1	Caenorhabditis_elegans_DN1838_c0_g1_i1	Caenorhabditis_elegans_DN1846_c0_g1_i1	Caenorhabditis_elegans_DN1846_c0_g2_i1	Caenorhabditis_elegans_DN19588_c0_g1_i1	Caenorhabditis_elegans_DN19803_c0_g1_i1	Caenorhabditis_elegans_DN20756_c0_g1_i1	Caenorhabditis_elegans_DN21002_c0_g1_i1	Caenorhabditis_elegans_DN2270_c0_g1_i1	Caenorhabditis_elegans_DN2270_c1_g1_i1	Caenorhabditis_elegans_DN2291_c0_g1_i1	Caenorhabditis_elegans_DN2291_c0_g1_i2	Caenorhabditis_elegans_DN2291_c0_g1_i4	Caenorhabditis_elegans_DN3764_c0_g1_i1	Caenorhabditis_elegans_DN4461_c0_g1_i1	Caenorhabditis_elegans_DN468_c0_g1_i4	Caenorhabditis_elegans_DN6137_c0_g1_i1	Caenorhabditis_elegans_DN7388_c0_g1_i1
OG0000881	Ruditapes_philippinarum_DN3075_c0_g1_i4	Ruditapes_philippinarum_DN3075_c0_g1_i6	Ruditapes_philippinarum_DN3287_c0_g1_i2	Ruditapes_philippinarum_DN5363_c0_g1_i1	Nematostella_vectensis_DN18546_c0_g1_i1
OG0000882	Haliotis_rufescens_DN2743_c0_g1_i1	Haliotis_rufescens_DN63468_c0_g1_i1	Ruditapes_philippinarum_DN4862_c0_g3_i2	Ruditapes_philippinarum_DN4862_c0_g3_i3	Nematostella_vectensis_DN49001_c0_g1_i1	Nematostella_vectensis_DN51734_c0_g1_i1
OG0000890	Caenorhabditis_elegans_DN1634_c0_g1_i1	Schmidtea_mediterranea_DN647793_c0_g1_i2	Nematostella_vectensis_DN32288_c0_g1_i1
OG0000894	Danio_rerio_DN1187_c0_g1_i1	Danio_rerio_DN2598_c0_g1_i11	Drosophila_melanogaster_DN19966_c0_g1_i1	Xenopus_tropicalis_DN40864_c0_g1_i1	Xenopus_tropicalis_DN41192_c1_g1_i3
OG0000896	Caenorhabditis_elegans_DN2641_c0_g1_i1	Drosophila_melanogaster_DN5818_c0_g1_i1	Haliotis_rufescens_DN10999_c0_g1_i3	Haliotis_rufescens_DN10999_c0_g1_i4
OG0000899	Danio_rerio_DN10927_c0_g4_i5	Danio_rerio_DN89757_c0_g1_i1	Xenopus_tropicalis_DN40921_c0_g1_i1	Xenopus_tropicalis_DN44011_c0_g1_i8	Xenopus_tropicalis_DN46811_c0_g1_i2
OG0000900	Haliotis_rufescens_DN10079_c0_g1_i2	Haliotis_rufescens_DN1190_c0_g1_i2	Xenopus_tropicalis_DN46306_c0_g1_i2	Xenopus_tropicalis_DN48540_c0_g2_i1
OG0000903	Danio_rerio_DN144_c0_g1_i14	Drosophila_melanogaster_DN17894_c0_g1_i1	Xenopus_tropicalis_DN32621_c0_g1_i1
OG0000904	Caenorhabditis_elegans_DN1032_c0_g1_i1	Drosophila_melanogaster_DN10182_c0_g1_i1	Ephydatia_fluviatilis_DN52906_c0_g1_i1	Ruditapes_philippinarum_DN9324_c0_g1_i1	Xenopus_tropicalis_DN52050_c1_g2_i2	Schmidtea_mediterranea_DN810022_c15_g8_i1
OG0000906	Danio_rerio_DN7635_c0_g1_i4	Xenopus_tropicalis_DN50015_c1_g1_i2
OG0000910	Danio_rerio_DN32_c0_g1_i1	Drosophila_melanogaster_DN17939_c0_g1_i1	Drosophila_melanogaster_DN4575_c0_g2_i1	Xenopus_tropicalis_DN30936_c0_g1_i1	Xenopus_tropicalis_DN51454_c0_g1_i1
OG0000911	Danio_rerio_DN1951_c0_g1_i3	Danio_rerio_DN3351_c0_g1_i1	Danio_rerio_DN40741_c0_g1_i2	Danio_rerio_DN8202_c0_g1_i3	Ruditapes_philippinarum_DN17083_c0_g1_i5	Xenopus_tropicalis_DN46189_c1_g1_i4	Xenopus_tropicalis_DN47910_c0_g1_i1	Xenopus_tropicalis_DN48750_c0_g1_i1	Xenopus_tropicalis_DN48750_c0_g1_i5	Xenopus_tropicalis_DN50752_c7_g1_i1	Xenopus_tropicalis_DN52518_c0_g1_i8
OG0000912	Caenorhabditis_elegans_DN68_c0_g1_i4	Danio_rerio_DN23049_c0_g1_i1	Danio_rerio_DN3071_c0_g1_i1
OG0000914	Caenorhabditis_elegans_DN1549_c0_g1_i1	Schmidtea_mediterranea_DN640850_c1_g1_i1
OG0000915	Caenorhabditis_elegans_DN2882_c0_g1_i1	Haliotis_rufescens_DN11195_c0_g3_i1	Haliotis_rufescens_DN11195_c1_g1_i4	Ruditapes_philippinarum_DN31464_c0_g1_i1
OG0000916	Drosophila_melanogaster_DN10149_c0_g1_i4	Drosophila_melanogaster_DN7047_c0_g1_i2	Ephydatia_fluviatilis_DN258_c2_g1_i3	Ephydatia_fluviatilis_DN8184_c0_g1_i2
OG0000918	Schmidtea_mediterranea_DN820515_c1_g1_i1	Schmidtea_mediterranea_DN827129_c8_g3_i2	Schmidtea_mediterranea_DN827129_c8_g3_i2	Schmidtea_mediterranea_DN827451_c10_g2_i1
OG0000919	Caenorhabditis_elegans_DN13756_c0_g1_i1	Xenopus_tropicalis_DN110409_c0_g1_i1	Xenopus_tropicalis_DN30274_c0_g1_i1	Xenopus_tropicalis_DN50617_c0_g1_i1	Xenopus_tropicalis_DN53565_c0_g1_i1
OG0000920	Drosophila_melanogaster_DN3654_c0_g1_i1	Drosophila_melanogaster_DN9372_c0_g2_i1	Schmidtea_mediterranea_DN820709_c0_g1_i12	Schmidtea_mediterranea_DN820709_c0_g1_i8	Schmidtea_mediterranea_DN820709_c0_g1_i8
OG0000922	Danio_rerio_DN2192_c0_g1_i1	Danio_rerio_DN3_c2_g2_i2	Danio_rerio_DN68_c0_g1_i11	Danio_rerio_DN68_c0_g1_i12	Danio_rerio_DN68_c0_g1_i17	Danio_rerio_DN68_c0_g1_i2	Danio_rerio_DN68_c0_g1_i20	Danio_rerio_DN68_c0_g1_i5
OG0000924	Nematostella_vectensis_DN30815_c0_g1_i1	Nematostella_vectensis_DN52563_c0_g1_i1
OG0000925	Haliotis_rufescens_DN14158_c0_g1_i1	Haliotis_rufescens_DN14158_c0_g1_i2	Haliotis_rufescens_DN14158_c0_g1_i3	Haliotis_rufescens_DN14158_c0_g2_i1	Haliotis_rufescens_DN17132_c0_g1_i1	Haliotis_rufescens_DN4590_c0_g1_i1	Ruditapes_philippinarum_DN11501_c0_g1_i1	Ruditapes_philippinarum_DN12844_c0_g1_i1	Ruditapes_philippinarum_DN66750_c0_g1_i1	Ruditapes_philippinarum_DN6773_c0_g1_i12	Ruditapes_philippinarum_DN7842_c0_g4_i1	Ruditapes_philippinarum_DN7842_c1_g2_i3
OG0000926	Ephydatia_fluviatilis_DN1567_c0_g1_i1	Ephydatia_fluviatilis_DN2160_c1_g1_i7	Ephydatia_fluviatilis_DN8721_c0_g1_i10
OG0000927	Ephydatia_fluviatilis_DN12106_c0_g1_i7	Ephydatia_fluviatilis_DN5309_c0_g2_i1	Ephydatia_fluviatilis_DN9681_c0_g1_i4	Ephydatia_fluviatilis_DN9681_c0_g1_i7	Ephydatia_fluviatilis_DN9681_c1_g2_i1
OG0000931	Schmidtea_mediterranea_DN803485_c13_g2_i3	Schmidtea_mediterranea_DN806422_c16_g1_i1	Schmidtea_mediterranea_DN808198_c9_g1_i3	Schmidtea_mediterranea_DN816199_c5_g1_i1
OG0000934	Danio_rerio_DN5034_c2_g2_i1	Drosophila_melanogaster_DN17740_c0_g1_i1	Drosophila_melanogaster_DN6257_c0_g1_i1	Drosophila_melanogaster_DN6257_c0_g1_i6	Xenopus_tropicalis_DN32179_c0_g1_i1	Xenopus_tropicalis_DN45339_c1_g1_i1	Schmidtea_mediterranea_DN815920_c4_g2_i4	Schmidtea_mediterranea_DN826260_c6_g2_i1
OG0000935	Ephydatia_fluviatilis_DN2246_c0_g1_i5	Nematostella_vectensis_DN26497_c0_g1_i1
OG0000936	Drosophila_melanogaster_DN9816_c0_g1_i9	Ephydatia_fluviatilis_DN2470_c0_g1_i1	Schmidtea_mediterranea_DN811690_c5_g1_i1
OG0000940	Ephydatia_fluviatilis_DN1180_c0_g1_i10	Ephydatia_fluviatilis_DN1180_c0_g1_i7
OG0000941	Danio_rerio_DN4498_c1_g1_i2	Danio_rerio_DN7674_c0_g1_i2	Xenopus_tropicalis_DN22200_c0_g1_i1	Nematostella_vectensis_DN4301_c0_g1_i1
OG0000943	Drosophila_melanogaster_DN10127_c0_g1_i1	Drosophila_melanogaster_DN4928_c0_g1_i1	Drosophila_melanogaster_DN8571_c0_g1_i1	Ephydatia_fluviatilis_DN21381_c0_g1_i1	Haliotis_rufescens_DN11472_c0_g1_i7	Ruditapes_philippinarum_DN6763_c0_g1_i5	Xenopus_tropicalis_DN41692_c0_g1_i1	Schmidtea_mediterranea_DN829604_c1_g2_i3
OG0000944	Caenorhabditis_elegans_DN989_c0_g1_i1	Xenopus_tropicalis_DN30375_c0_g1_i1	Nematostella_vectensis_DN12543_c0_g1_i1	Nematostella_vectensis_DN26742_c0_g1_i1	Nematostella_vectensis_DN4528_c0_g1_i1
OG0000945	Danio_rerio_DN4625_c0_g1_i3	Xenopus_tropicalis_DN36847_c0_g1_i1	Nematostella_vectensis_DN18244_c0_g1_i1
OG0000946	Danio_rerio_DN3863_c0_g1_i9	Drosophila_melanogaster_DN7951_c0_g1_i2	Ruditapes_philippinarum_DN274_c0_g1_i7	Ruditapes_philippinarum_DN274_c0_g1_i8	Xenopus_tropicalis_DN52590_c2_g1_i6	Schmidtea_mediterranea_DN822528_c6_g1_i1
OG0000947	Drosophila_melanogaster_DN8054_c0_g1_i1	Schmidtea_mediterranea_DN824511_c9_g1_i1
OG0000949	Caenorhabditis_elegans_DN20703_c0_g1_i1	Danio_rerio_DN2389_c0_g3_i1	Drosophila_melanogaster_DN5864_c0_g1_i1	Ephydatia_fluviatilis_DN34218_c0_g1_i1	Schmidtea_mediterranea_DN809055_c13_g1_i1	Nematostella_vectensis_DN41608_c0_g1_i1
OG0000950	Danio_rerio_DN1893_c0_g2_i1	Ephydatia_fluviatilis_DN9299_c0_g1_i1	Ephydatia_fluviatilis_DN9299_c0_g1_i3	Schmidtea_mediterranea_DN809966_c4_g1_i1	Schmidtea_mediterranea_DN809966_c4_g1_i1	Schmidtea_mediterranea_DN809966_c4_g1_i14
OG0000951	Haliotis_rufescens_DN9445_c0_g2_i1	Ruditapes_philippinarum_DN1364_c0_g1_i1	Xenopus_tropicalis_DN93130_c0_g1_i1
OG0000952	Haliotis_rufescens_DN11531_c0_g2_i2	Ruditapes_philippinarum_DN8620_c0_g1_i5	Nematostella_vectensis_DN18272_c0_g1_i1
OG0000955	Danio_rerio_DN13613_c0_g3_i3	Danio_rerio_DN3789_c0_g1_i1	Danio_rerio_DN9421_c0_g1_i2	Xenopus_tropicalis_DN43678_c0_g1_i2
OG0000958	Danio_rerio_DN1817_c1_g1_i11	Xenopus_tropicalis_DN48644_c0_g1_i3
OG0000960	Caenorhabditis_elegans_DN398_c1_g1_i1	Caenorhabditis_elegans_DN4238_c0_g1_i1	Caenorhabditis_elegans_DN4631_c0_g1_i1	Ephydatia_fluviatilis_DN538_c0_g1_i8	Schmidtea_mediterranea_DN812040_c18_g1_i8
OG0000961	Danio_rerio_DN25031_c0_g1_i6	Xenopus_tropicalis_DN50034_c1_g1_i1	Xenopus_tropicalis_DN50034_c1_g4_i1
OG0000963	Danio_rerio_DN3219_c12_g1_i1	Ruditapes_philippinarum_DN5763_c0_g1_i3	Xenopus_tropicalis_DN22729_c0_g1_i1	Xenopus_tropicalis_DN36549_c0_g1_i1	Schmidtea_mediterranea_DN812322_c3_g1_i8
OG0000965	Danio_rerio_DN12780_c2_g1_i1	Danio_rerio_DN1350_c0_g1_i2	Ephydatia_fluviatilis_DN4494_c0_g1_i6	Ephydatia_fluviatilis_DN4494_c0_g1_i7	Xenopus_tropicalis_DN48342_c0_g1_i5	Xenopus_tropicalis_DN48342_c0_g1_i6	Xenopus_tropicalis_DN51268_c1_g1_i2
OG0000966	Danio_rerio_DN1330_c0_g1_i1	Danio_rerio_DN9919_c0_g1_i1
OG0000967	Xenopus_tropicalis_DN40136_c0_g1_i1	Xenopus_tropicalis_DN44891_c0_g1_i2
OG0000969	Danio_rerio_DN254_c5_g1_i1	Danio_rerio_DN7425_c0_g2_i1	Danio_rerio_DN8260_c0_g1_i1	Drosophila_melanogaster_DN10066_c0_g1_i1	Drosophila_melanogaster_DN18149_c0_g1_i1	Drosophila_melanogaster_DN19105_c0_g1_i1	Drosophila_melanogaster_DN20262_c0_g1_i1	Drosophila_melanogaster_DN20990_c0_g1_i1	Drosophila_melanogaster_DN2138_c0_g1_i1	Drosophila_melanogaster_DN4134_c0_g1_i1	Drosophila_melanogaster_DN5108_c0_g1_i1	Drosophila_melanogaster_DN5584_c0_g1_i1	Drosophila_melanogaster_DN5924_c0_g1_i1	Drosophila_melanogaster_DN6386_c0_g1_i3
OG0000972	Danio_rerio_DN3183_c0_g1_i5	Danio_rerio_DN5393_c0_g1_i3	Danio_rerio_DN5724_c0_g1_i1	Danio_rerio_DN6732_c0_g1_i1	Danio_rerio_DN6732_c0_g1_i4	Xenopus_tropicalis_DN44316_c0_g1_i1	Xenopus_tropicalis_DN48031_c0_g2_i1
OG0000973	Xenopus_tropicalis_DN21658_c0_g1_i1	Xenopus_tropicalis_DN52515_c0_g2_i3
OG0000976	Haliotis_rufescens_DN24651_c0_g1_i1	Ruditapes_philippinarum_DN310_c0_g1_i1	Ruditapes_philippinarum_DN310_c0_g2_i1
OG0000977	Schmidtea_mediterranea_DN825545_c3_g1_i2	Schmidtea_mediterranea_DN829974_c3_g1_i11	Schmidtea_mediterranea_DN829974_c3_g1_i6	Schmidtea_mediterranea_DN829974_c3_g1_i6	Schmidtea_mediterranea_DN830465_c3_g1_i2	Schmidtea_mediterranea_DN830465_c3_g2_i2	Schmidtea_mediterranea_DN830465_c3_g2_i6
OG0000980	Xenopus_tropicalis_DN43143_c0_g1_i1	Xenopus_tropicalis_DN45919_c0_g1_i2
OG0000981	Schmidtea_mediterranea_DN807776_c8_g1_i1	Schmidtea_mediterranea_DN818135_c8_g1_i2
OG0000985	Schmidtea_mediterranea_DN808421_c10_g3_i3	Schmidtea_mediterranea_DN813134_c6_g5_i1	Schmidtea_mediterranea_DN823020_c6_g1_i2
OG0000986	Drosophila_melanogaster_DN8146_c0_g1_i1	Ephydatia_fluviatilis_DN10993_c0_g1_i1	Ephydatia_fluviatilis_DN10993_c0_g1_i2	Ephydatia_fluviatilis_DN23751_c0_g1_i7	Ruditapes_philippinarum_DN5302_c0_g1_i6	Xenopus_tropicalis_DN46057_c5_g1_i3	Schmidtea_mediterranea_DN816581_c9_g1_i6
OG0000987	Caenorhabditis_elegans_DN18369_c0_g1_i1	Caenorhabditis_elegans_DN2563_c0_g1_i1	Drosophila_melanogaster_DN9241_c0_g1_i1
OG0000988	Schmidtea_mediterranea_DN829483_c5_g1_i7	Nematostella_vectensis_DN1281_c0_g1_i3
OG0000991	Danio_rerio_DN892_c1_g2_i1	Drosophila_melanogaster_DN8635_c0_g1_i1	Ruditapes_philippinarum_DN4211_c0_g1_i6	Xenopus_tropicalis_DN52962_c0_g1_i2	Schmidtea_mediterranea_DN825869_c4_g1_i12	Schmidtea_mediterranea_DN825869_c4_g1_i12	Schmidtea_mediterranea_DN825869_c4_g1_i3	Schmidtea_mediterranea_DN825869_c4_g1_i4	Schmidtea_mediterranea_DN825869_c4_g1_i6	Schmidtea_mediterranea_DN825869_c4_g1_i6
OG0000992	Drosophila_melanogaster_DN8938_c0_g1_i1	Ephydatia_fluviatilis_DN2069_c0_g1_i1	Ruditapes_philippinarum_DN6186_c0_g1_i4	Xenopus_tropicalis_DN38086_c0_g1_i2	Schmidtea_mediterranea_DN826639_c2_g1_i2	Nematostella_vectensis_DN22577_c0_g1_i1	Nematostella_vectensis_DN2383_c0_g1_i1	Nematostella_vectensis_DN42403_c0_g1_i1
OG0000993	Danio_rerio_DN11791_c0_g1_i4	Drosophila_melanogaster_DN9632_c0_g1_i2	Haliotis_rufescens_DN12871_c0_g2_i2	Ruditapes_philippinarum_DN1050_c0_g1_i6	Xenopus_tropicalis_DN52374_c0_g1_i1	Schmidtea_mediterranea_DN810826_c4_g1_i2	Schmidtea_mediterranea_DN810826_c4_g1_i2
OG0000996	Ephydatia_fluviatilis_DN860_c0_g1_i4	Xenopus_tropicalis_DN23754_c0_g1_i2	Xenopus_tropicalis_DN26448_c0_g1_i1	Xenopus_tropicalis_DN50089_c2_g1_i2
OG0000997	Danio_rerio_DN4471_c0_g1_i8	Schmidtea_mediterranea_DN812107_c13_g1_i5	Schmidtea_mediterranea_DN812107_c13_g1_i8
OG0000998	Danio_rerio_DN3174_c0_g4_i1	Drosophila_melanogaster_DN3126_c0_g1_i1	Xenopus_tropicalis_DN32009_c0_g1_i2
OG0001000	Drosophila_melanogaster_DN16314_c0_g1_i1	Drosophila_melanogaster_DN19411_c0_g1_i1	Drosophila_melanogaster_DN21580_c0_g1_i1	Ephydatia_fluviatilis_DN588_c0_g1_i13
OG0001005	Danio_rerio_DN39479_c0_g2_i3	Xenopus_tropicalis_DN48944_c1_g1_i1	Schmidtea_mediterranea_DN809608_c2_g1_i10
OG0001008	Ephydatia_fluviatilis_DN1737_c0_g1_i12	Ephydatia_fluviatilis_DN1737_c0_g1_i16	Ephydatia_fluviatilis_DN1737_c0_g1_i4	Ephydatia_fluviatilis_DN1737_c0_g1_i5
OG0001009	Ruditapes_philippinarum_DN225_c0_g1_i10	Ruditapes_philippinarum_DN225_c0_g1_i2	Ruditapes_philippinarum_DN225_c0_g1_i8
OG0001010	Danio_rerio_DN2707_c0_g2_i1	Drosophila_melanogaster_DN5821_c0_g1_i1	Drosophila_melanogaster_DN6560_c0_g1_i1	Drosophila_melanogaster_DN6802_c0_g1_i1	Ephydatia_fluviatilis_DN14128_c0_g1_i1	Haliotis_rufescens_DN5034_c0_g1_i1	Ruditapes_philippinarum_DN9464_c0_g1_i16	Ruditapes_philippinarum_DN9464_c0_g1_i8	Xenopus_tropicalis_DN43506_c2_g1_i1	Schmidtea_mediterranea_DN811948_c4_g1_i1	Nematostella_vectensis_DN53930_c0_g1_i1
OG0001011	Danio_rerio_DN2318_c0_g1_i5	Schmidtea_mediterranea_DN828409_c5_g1_i4
OG0001018	Danio_rerio_DN441_c0_g1_i1	Danio_rerio_DN441_c0_g3_i1	Danio_rerio_DN441_c1_g1_i2	Danio_rerio_DN48_c0_g1_i2	Danio_rerio_DN48_c0_g1_i5	Danio_rerio_DN48_c0_g1_i6	Danio_rerio_DN509_c1_g1_i1	Danio_rerio_DN509_c1_g2_i1	Danio_rerio_DN8044_c0_g2_i1	Danio_rerio_DN8839_c1_g3_i3	Danio_rerio_DN8839_c1_g3_i4
OG0001040	Schmidtea_mediterranea_DN819826_c2_g1_i5	Schmidtea_mediterranea_DN823442_c1_g1_i10	Schmidtea_mediterranea_DN823665_c7_g1_i1	Schmidtea_mediterranea_DN831692_c6_g3_i1
OG0001048	Ephydatia_fluviatilis_DN4538_c0_g1_i2	Schmidtea_mediterranea_DN811679_c2_g1_i3	Schmidtea_mediterranea_DN820900_c10_g2_i2
OG0001049	Drosophila_melanogaster_DN10147_c0_g1_i1	Ephydatia_fluviatilis_DN12196_c0_g1_i1	Haliotis_rufescens_DN2617_c0_g1_i3	Schmidtea_mediterranea_DN830085_c2_g2_i2	Schmidtea_mediterranea_DN830085_c2_g2_i2
OG0001050	Danio_rerio_DN522_c0_g1_i1	Danio_rerio_DN522_c0_g1_i2	Xenopus_tropicalis_DN30428_c0_g1_i1
OG0001051	Danio_rerio_DN244_c0_g1_i6	Xenopus_tropicalis_DN39064_c0_g1_i2
OG0001053	Danio_rerio_DN793_c0_g1_i4	Drosophila_melanogaster_DN9939_c2_g1_i4	Xenopus_tropicalis_DN52834_c2_g2_i4
OG0001054	Ephydatia_fluviatilis_DN15492_c0_g1_i1	Xenopus_tropicalis_DN33930_c1_g1_i1
OG0001056	Ruditapes_philippinarum_DN12579_c0_g1_i2	Ruditapes_philippinarum_DN13659_c0_g1_i5	Ruditapes_philippinarum_DN21145_c0_g1_i5	Ruditapes_philippinarum_DN51248_c0_g1_i1
OG0001057	Danio_rerio_DN7516_c0_g1_i1	Drosophila_melanogaster_DN39_c0_g1_i1	Xenopus_tropicalis_DN40525_c0_g1_i1
OG0001058	Ephydatia_fluviatilis_DN3013_c0_g1_i1	Ephydatia_fluviatilis_DN3013_c0_g1_i2
OG0001061	Xenopus_tropicalis_DN37911_c0_g1_i2	Xenopus_tropicalis_DN41440_c0_g1_i1
OG0001063	Xenopus_tropicalis_DN36928_c0_g1_i1	Xenopus_tropicalis_DN51792_c1_g1_i1
OG0001067	Caenorhabditis_elegans_DN17105_c0_g1_i1	Drosophila_melanogaster_DN9178_c0_g1_i4	Ruditapes_philippinarum_DN13893_c0_g1_i2	Xenopus_tropicalis_DN39283_c0_g1_i1	Xenopus_tropicalis_DN41990_c0_g2_i1	Schmidtea_mediterranea_DN802188_c14_g1_i5
OG0001068	Drosophila_melanogaster_DN15895_c0_g1_i1	Xenopus_tropicalis_DN46182_c1_g1_i2	Schmidtea_mediterranea_DN805816_c7_g1_i1
OG0001071	Caenorhabditis_elegans_DN17216_c0_g1_i1	Xenopus_tropicalis_DN37030_c0_g1_i2	Xenopus_tropicalis_DN47314_c0_g2_i1
OG0001072	Caenorhabditis_elegans_DN985_c0_g1_i1	Danio_rerio_DN754_c0_g1_i28	Ephydatia_fluviatilis_DN13007_c0_g1_i1	Ephydatia_fluviatilis_DN7799_c0_g1_i2
OG0001074	Danio_rerio_DN3954_c0_g1_i4	Ephydatia_fluviatilis_DN2333_c0_g1_i2	Haliotis_rufescens_DN1713_c0_g1_i1
OG0001075	Danio_rerio_DN49540_c1_g1_i3	Schmidtea_mediterranea_DN827121_c5_g2_i2
OG0001076	Caenorhabditis_elegans_DN1473_c0_g1_i1	Caenorhabditis_elegans_DN2505_c0_g1_i1	Danio_rerio_DN2863_c0_g1_i4	Drosophila_melanogaster_DN891_c0_g1_i1	Ruditapes_philippinarum_DN16530_c0_g1_i6	Xenopus_tropicalis_DN50752_c10_g2_i5	Xenopus_tropicalis_DN51308_c0_g1_i2	Nematostella_vectensis_DN20636_c0_g1_i1
OG0001079	Danio_rerio_DN4394_c0_g6_i1	Nematostella_vectensis_DN41964_c0_g1_i1
OG0001081	Caenorhabditis_elegans_DN10694_c0_g1_i1	Ephydatia_fluviatilis_DN8774_c0_g1_i1
OG0001082	Drosophila_melanogaster_DN9880_c0_g2_i3	Ruditapes_philippinarum_DN900_c1_g1_i5	Ruditapes_philippinarum_DN900_c1_g1_i9	Xenopus_tropicalis_DN45413_c0_g1_i2
OG0001084	Haliotis_rufescens_DN102560_c0_g1_i1	Haliotis_rufescens_DN43143_c0_g1_i1	Ruditapes_philippinarum_DN1939_c0_g1_i1
OG0001085	Caenorhabditis_elegans_DN7796_c0_g1_i1	Nematostella_vectensis_DN28619_c0_g1_i1
OG0001086	Ruditapes_philippinarum_DN5748_c0_g2_i3	Xenopus_tropicalis_DN37548_c0_g1_i1	Xenopus_tropicalis_DN44811_c6_g1_i1	Nematostella_vectensis_DN47865_c0_g1_i1
OG0001087	Drosophila_melanogaster_DN20577_c0_g1_i1	Nematostella_vectensis_DN35961_c0_g1_i1	Nematostella_vectensis_DN36520_c0_g1_i1
OG0001088	Drosophila_melanogaster_DN20316_c0_g1_i1	Drosophila_melanogaster_DN6668_c0_g1_i1	Ephydatia_fluviatilis_DN2445_c0_g1_i1	Ruditapes_philippinarum_DN5854_c0_g1_i4	Ruditapes_philippinarum_DN9863_c0_g1_i2
OG0001089	Danio_rerio_DN535_c0_g2_i2	Ephydatia_fluviatilis_DN6117_c0_g1_i10	Ephydatia_fluviatilis_DN6117_c0_g1_i2	Xenopus_tropicalis_DN46348_c4_g1_i2
OG0001092	Drosophila_melanogaster_DN13741_c0_g1_i1	Drosophila_melanogaster_DN3210_c0_g1_i1	Drosophila_melanogaster_DN881_c0_g1_i1
OG0001093	Ephydatia_fluviatilis_DN7409_c0_g1_i1	Schmidtea_mediterranea_DN814075_c12_g1_i2
OG0001094	Danio_rerio_DN3797_c2_g1_i1	Danio_rerio_DN6895_c0_g1_i21	Drosophila_melanogaster_DN11802_c0_g1_i1	Xenopus_tropicalis_DN86639_c0_g1_i1
OG0001095	Danio_rerio_DN1229_c0_g1_i2	Danio_rerio_DN1411_c0_g1_i2	Danio_rerio_DN1411_c0_g1_i3	Danio_rerio_DN1411_c0_g1_i6	Danio_rerio_DN1411_c0_g1_i8	Danio_rerio_DN1743_c2_g1_i3	Danio_rerio_DN1743_c2_g1_i5	Danio_rerio_DN186_c2_g3_i1	Danio_rerio_DN3905_c0_g2_i1	Danio_rerio_DN5290_c0_g1_i1	Danio_rerio_DN5926_c1_g1_i2	Danio_rerio_DN6299_c0_g1_i9	Danio_rerio_DN64_c0_g2_i4	Danio_rerio_DN64_c0_g3_i1	Danio_rerio_DN64_c0_g3_i2	Danio_rerio_DN64_c2_g1_i10	Danio_rerio_DN64_c2_g1_i12	Danio_rerio_DN64_c2_g1_i15	Danio_rerio_DN64_c2_g1_i2	Danio_rerio_DN64_c2_g1_i6	Danio_rerio_DN64_c2_g1_i9	Danio_rerio_DN8696_c0_g1_i1
OG0001098	Drosophila_melanogaster_DN4591_c0_g1_i1	Ephydatia_fluviatilis_DN35173_c0_g1_i1	Ephydatia_fluviatilis_DN58840_c0_g1_i2
OG0001117	Xenopus_tropicalis_DN20635_c0_g1_i1	Xenopus_tropicalis_DN37857_c0_g1_i1	Xenopus_tropicalis_DN43062_c0_g1_i5	Xenopus_tropicalis_DN43062_c0_g1_i6	Xenopus_tropicalis_DN45072_c0_g1_i1	Xenopus_tropicalis_DN46961_c1_g1_i1	Xenopus_tropicalis_DN46961_c5_g1_i3	Xenopus_tropicalis_DN46961_c5_g1_i4	Xenopus_tropicalis_DN48862_c8_g1_i1
OG0001125	Danio_rerio_DN12143_c1_g1_i1	Ruditapes_philippinarum_DN195_c0_g1_i2
OG0001129	Ephydatia_fluviatilis_DN21546_c0_g1_i1	Xenopus_tropicalis_DN51884_c9_g2_i1
OG0001130	Caenorhabditis_elegans_DN13821_c0_g1_i1	Danio_rerio_DN6912_c3_g1_i1	Drosophila_melanogaster_DN6260_c0_g1_i1	Ruditapes_philippinarum_DN3735_c0_g1_i4	Xenopus_tropicalis_DN41711_c0_g1_i1	Schmidtea_mediterranea_DN801776_c10_g1_i3	Schmidtea_mediterranea_DN820673_c11_g1_i2	Nematostella_vectensis_DN4010_c0_g1_i1
OG0001131	Ruditapes_philippinarum_DN12283_c0_g2_i1	Ruditapes_philippinarum_DN22629_c0_g1_i5	Schmidtea_mediterranea_DN826789_c4_g3_i1
OG0001132	Drosophila_melanogaster_DN8596_c0_g1_i1	Ruditapes_philippinarum_DN2057_c0_g1_i4	Schmidtea_mediterranea_DN810905_c12_g1_i4	Schmidtea_mediterranea_DN810905_c12_g1_i4
OG0001134	Drosophila_melanogaster_DN6996_c0_g1_i2	Ephydatia_fluviatilis_DN5005_c0_g1_i4	Xenopus_tropicalis_DN49740_c0_g1_i1	Nematostella_vectensis_DN41939_c0_g1_i1
OG0001136	Ephydatia_fluviatilis_DN29545_c0_g1_i1	Xenopus_tropicalis_DN36038_c0_g1_i1	Nematostella_vectensis_DN11937_c0_g1_i1	Nematostella_vectensis_DN31629_c0_g1_i1	Nematostella_vectensis_DN37629_c0_g1_i1
OG0001138	Caenorhabditis_elegans_DN2493_c0_g1_i1	Drosophila_melanogaster_DN8834_c0_g1_i1	Haliotis_rufescens_DN17975_c0_g1_i2	Schmidtea_mediterranea_DN800941_c1_g1_i1	Schmidtea_mediterranea_DN831199_c3_g1_i12	Schmidtea_mediterranea_DN831199_c3_g1_i2
OG0001139	Haliotis_rufescens_DN1278_c0_g1_i1	Ruditapes_philippinarum_DN989_c0_g2_i1
OG0001140	Ephydatia_fluviatilis_DN1243_c1_g1_i1	Ephydatia_fluviatilis_DN40707_c0_g1_i1	Ephydatia_fluviatilis_DN5188_c0_g1_i3	Haliotis_rufescens_DN2007_c1_g1_i3	Haliotis_rufescens_DN2007_c1_g1_i4	Ruditapes_philippinarum_DN13041_c0_g1_i1	Ruditapes_philippinarum_DN4992_c0_g2_i4	Nematostella_vectensis_DN13554_c0_g1_i1	Nematostella_vectensis_DN42857_c0_g1_i1
OG0001141	Ephydatia_fluviatilis_DN3039_c0_g1_i2	Ephydatia_fluviatilis_DN354_c0_g1_i2	Ephydatia_fluviatilis_DN354_c0_g1_i6	Ephydatia_fluviatilis_DN354_c0_g1_i7	Ephydatia_fluviatilis_DN354_c0_g1_i9	Xenopus_tropicalis_DN36836_c0_g1_i1	Schmidtea_mediterranea_DN813477_c6_g1_i1
OG0001145	Ephydatia_fluviatilis_DN3045_c0_g2_i4	Ephydatia_fluviatilis_DN3045_c0_g4_i1	Xenopus_tropicalis_DN42537_c0_g1_i1	Xenopus_tropicalis_DN53840_c0_g1_i1
OG0001146	Danio_rerio_DN5033_c0_g1_i1	Xenopus_tropicalis_DN42991_c0_g1_i5
OG0001147	Danio_rerio_DN3950_c0_g1_i1	Xenopus_tropicalis_DN36201_c0_g1_i1	Nematostella_vectensis_DN21677_c0_g1_i1
OG0001148	Ephydatia_fluviatilis_DN13130_c0_g1_i2	Ruditapes_philippinarum_DN21270_c0_g1_i1	Xenopus_tropicalis_DN46007_c1_g1_i6
OG0001149	Haliotis_rufescens_DN23988_c0_g1_i1	Haliotis_rufescens_DN2426_c0_g1_i1	Haliotis_rufescens_DN2426_c0_g1_i2	Haliotis_rufescens_DN2426_c0_g1_i3	Nematostella_vectensis_DN27064_c0_g1_i1
OG0001151	Schmidtea_mediterranea_DN796734_c0_g1_i1	Schmidtea_mediterranea_DN796734_c0_g1_i4	Schmidtea_mediterranea_DN827844_c10_g2_i2
OG0001152	Ephydatia_fluviatilis_DN5648_c1_g1_i9	Xenopus_tropicalis_DN51659_c1_g1_i1
OG0001153	Drosophila_melanogaster_DN5147_c0_g1_i1	Ephydatia_fluviatilis_DN2600_c0_g1_i1	Ephydatia_fluviatilis_DN2600_c0_g1_i3	Ephydatia_fluviatilis_DN2600_c0_g1_i4	Xenopus_tropicalis_DN45445_c0_g1_i1	Schmidtea_mediterranea_DN811825_c13_g4_i1	Schmidtea_mediterranea_DN829624_c6_g1_i1
OG0001155	Drosophila_melanogaster_DN4676_c0_g1_i1	Haliotis_rufescens_DN11500_c0_g2_i1	Ruditapes_philippinarum_DN14825_c1_g1_i1
OG0001159	Danio_rerio_DN4741_c0_g1_i1	Drosophila_melanogaster_DN7337_c0_g1_i1	Schmidtea_mediterranea_DN799207_c0_g1_i1	Schmidtea_mediterranea_DN817716_c4_g8_i2
OG0001160	Caenorhabditis_elegans_DN7649_c0_g1_i1	Danio_rerio_DN360_c1_g5_i1	Xenopus_tropicalis_DN31338_c0_g1_i2
OG0001161	Ephydatia_fluviatilis_DN11382_c0_g1_i1	Xenopus_tropicalis_DN46502_c0_g1_i1
OG0001162	Caenorhabditis_elegans_DN1218_c0_g1_i1	Ephydatia_fluviatilis_DN6818_c0_g1_i6	Xenopus_tropicalis_DN49878_c8_g1_i1	Xenopus_tropicalis_DN50369_c0_g1_i2
OG0001163	Drosophila_melanogaster_DN8397_c0_g1_i1	Ephydatia_fluviatilis_DN2468_c0_g1_i1	Ephydatia_fluviatilis_DN2468_c0_g1_i2
OG0001164	Danio_rerio_DN4664_c0_g4_i1	Xenopus_tropicalis_DN130297_c0_g1_i1	Xenopus_tropicalis_DN48137_c1_g1_i1	Xenopus_tropicalis_DN48137_c1_g1_i3	Schmidtea_mediterranea_DN801408_c17_g1_i2	Schmidtea_mediterranea_DN820156_c8_g5_i1
OG0001167	Caenorhabditis_elegans_DN3851_c0_g1_i1	Danio_rerio_DN1006_c0_g1_i3	Danio_rerio_DN1006_c0_g1_i7	Haliotis_rufescens_DN2976_c0_g2_i3	Ruditapes_philippinarum_DN763_c0_g2_i2
OG0001170	Ephydatia_fluviatilis_DN8377_c0_g1_i5	Ephydatia_fluviatilis_DN8377_c0_g2_i12	Xenopus_tropicalis_DN48961_c0_g1_i1
OG0001171	Ephydatia_fluviatilis_DN8986_c0_g1_i2	Haliotis_rufescens_DN29_c0_g1_i2	Ruditapes_philippinarum_DN701_c0_g1_i1	Ruditapes_philippinarum_DN701_c0_g1_i5	Ruditapes_philippinarum_DN701_c0_g1_i7
OG0001173	Schmidtea_mediterranea_DN807551_c3_g2_i1	Schmidtea_mediterranea_DN807551_c3_g2_i1
OG0001174	Drosophila_melanogaster_DN3923_c0_g1_i1	Drosophila_melanogaster_DN5044_c0_g1_i2	Drosophila_melanogaster_DN696_c0_g1_i1	Drosophila_melanogaster_DN8392_c0_g1_i1	Drosophila_melanogaster_DN9424_c0_g1_i2	Xenopus_tropicalis_DN51794_c2_g1_i12
OG0001175	Drosophila_melanogaster_DN18307_c0_g1_i1	Drosophila_melanogaster_DN401_c0_g1_i2
OG0001188	Schmidtea_mediterranea_DN809809_c12_g1_i1	Schmidtea_mediterranea_DN821052_c1_g1_i1	Schmidtea_mediterranea_DN826732_c4_g3_i2
OG0001191	Nematostella_vectensis_DN49808_c0_g1_i1	Nematostella_vectensis_DN5744_c0_g1_i1	Nematostella_vectensis_DN619_c0_g1_i1
OG0001192	Caenorhabditis_elegans_DN10621_c0_g1_i1	Drosophila_melanogaster_DN4554_c0_g1_i1	Ruditapes_philippinarum_DN14680_c0_g1_i1	Ruditapes_philippinarum_DN14680_c0_g1_i5	Xenopus_tropicalis_DN30886_c0_g1_i2
OG0001194	Danio_rerio_DN1015_c0_g1_i1	Drosophila_melanogaster_DN5653_c0_g1_i2	Drosophila_melanogaster_DN7530_c0_g1_i1	Ephydatia_fluviatilis_DN7506_c0_g1_i1
OG0001197	Danio_rerio_DN21711_c0_g1_i3	Ruditapes_philippinarum_DN16306_c0_g1_i2	Xenopus_tropicalis_DN51117_c0_g1_i2
OG0001198	Schmidtea_mediterranea_DN816999_c4_g3_i2	Schmidtea_mediterranea_DN816999_c4_g3_i2
OG0001199	Danio_rerio_DN10355_c0_g1_i4	Xenopus_tropicalis_DN41254_c5_g1_i1
OG0001200	Ruditapes_philippinarum_DN24317_c0_g1_i6	Xenopus_tropicalis_DN44202_c0_g1_i1	Nematostella_vectensis_DN33511_c0_g1_i1	Nematostella_vectensis_DN36307_c0_g1_i1	Nematostella_vectensis_DN38470_c0_g1_i1
OG0001202	Danio_rerio_DN14623_c0_g1_i11	Drosophila_melanogaster_DN7984_c0_g1_i1	Xenopus_tropicalis_DN52574_c2_g1_i1
OG0001206	Danio_rerio_DN1737_c0_g1_i3	Drosophila_melanogaster_DN6537_c0_g1_i1	Drosophila_melanogaster_DN7848_c0_g1_i1	Ephydatia_fluviatilis_DN3396_c0_g1_i1	Ruditapes_philippinarum_DN41500_c0_g2_i1	Xenopus_tropicalis_DN47137_c0_g1_i2	Xenopus_tropicalis_DN52271_c1_g1_i5	Schmidtea_mediterranea_DN803063_c0_g1_i2
OG0001209	Danio_rerio_DN1976_c0_g2_i2	Danio_rerio_DN26_c0_g1_i10	Danio_rerio_DN4787_c1_g1_i6	Drosophila_melanogaster_DN9775_c0_g1_i2	Xenopus_tropicalis_DN32457_c0_g1_i1	Xenopus_tropicalis_DN41166_c0_g1_i2	Xenopus_tropicalis_DN42876_c1_g1_i4	Xenopus_tropicalis_DN50590_c6_g3_i1	Schmidtea_mediterranea_DN824117_c2_g3_i4	Schmidtea_mediterranea_DN824117_c2_g3_i4	Schmidtea_mediterranea_DN824117_c2_g3_i7
OG0001210	Caenorhabditis_elegans_DN2595_c0_g1_i1	Danio_rerio_DN3565_c3_g1_i1	Ruditapes_philippinarum_DN3243_c0_g1_i4
OG0001211	Danio_rerio_DN27785_c1_g1_i2	Ruditapes_philippinarum_DN2518_c0_g3_i1	Ruditapes_philippinarum_DN848_c0_g2_i1
OG0001212	Ephydatia_fluviatilis_DN29958_c0_g1_i1	Ephydatia_fluviatilis_DN4676_c0_g1_i1
OG0001213	Haliotis_rufescens_DN9119_c0_g1_i1	Haliotis_rufescens_DN9119_c0_g1_i2
OG0001214	Caenorhabditis_elegans_DN13762_c0_g1_i1	Caenorhabditis_elegans_DN3204_c0_g1_i1	Drosophila_melanogaster_DN17997_c0_g1_i1	Xenopus_tropicalis_DN50420_c1_g1_i5
OG0001216	Schmidtea_mediterranea_DN824657_c8_g1_i1	Schmidtea_mediterranea_DN824657_c8_g1_i8
OG0001218	Caenorhabditis_elegans_DN20788_c0_g1_i1	Danio_rerio_DN1727_c0_g1_i11	Drosophila_melanogaster_DN3825_c0_g1_i1	Drosophila_melanogaster_DN6126_c0_g1_i1	Xenopus_tropicalis_DN31624_c0_g1_i1	Xenopus_tropicalis_DN39108_c0_g1_i2
OG0001219	Danio_rerio_DN6791_c0_g1_i1	Danio_rerio_DN6791_c0_g1_i2	Ephydatia_fluviatilis_DN3885_c0_g1_i5	Ephydatia_fluviatilis_DN53306_c0_g1_i1	Nematostella_vectensis_DN42137_c0_g1_i1
OG0001220	Caenorhabditis_elegans_DN455_c0_g1_i1	Danio_rerio_DN2535_c0_g1_i1	Drosophila_melanogaster_DN8018_c0_g1_i2	Ruditapes_philippinarum_DN832_c1_g1_i3	Xenopus_tropicalis_DN46473_c2_g1_i4	Xenopus_tropicalis_DN49654_c3_g1_i1	Schmidtea_mediterranea_DN800650_c1_g1_i1
OG0001223	Drosophila_melanogaster_DN7466_c0_g1_i2	Ephydatia_fluviatilis_DN2296_c0_g1_i1	Xenopus_tropicalis_DN46655_c0_g1_i2
OG0001224	Danio_rerio_DN3884_c0_g1_i2	Danio_rerio_DN5421_c0_g1_i1	Drosophila_melanogaster_DN9176_c1_g1_i2	Drosophila_melanogaster_DN9176_c1_g1_i3	Ruditapes_philippinarum_DN7399_c0_g1_i1	Xenopus_tropicalis_DN1115_c0_g1_i3	Xenopus_tropicalis_DN36663_c0_g1_i1	Xenopus_tropicalis_DN50302_c0_g1_i1
OG0001225	Danio_rerio_DN4627_c0_g1_i1	Drosophila_melanogaster_DN324_c0_g1_i2	Ruditapes_philippinarum_DN24332_c0_g1_i1	Ruditapes_philippinarum_DN6264_c0_g1_i10	Xenopus_tropicalis_DN29679_c0_g1_i1	Xenopus_tropicalis_DN43555_c0_g1_i1	Xenopus_tropicalis_DN48379_c3_g1_i1	Xenopus_tropicalis_DN48735_c7_g1_i2
OG0001226	Drosophila_melanogaster_DN10071_c0_g1_i4	Xenopus_tropicalis_DN35311_c0_g1_i1
OG0001227	Ephydatia_fluviatilis_DN14753_c0_g1_i1	Ephydatia_fluviatilis_DN16915_c0_g1_i1	Xenopus_tropicalis_DN38655_c0_g1_i1	Schmidtea_mediterranea_DN825487_c2_g1_i12	Schmidtea_mediterranea_DN825487_c2_g1_i12
OG0001228	Danio_rerio_DN272_c0_g1_i1	Xenopus_tropicalis_DN51176_c0_g1_i2
OG0001229	Danio_rerio_DN14515_c1_g1_i2	Xenopus_tropicalis_DN49513_c5_g2_i2	Schmidtea_mediterranea_DN825744_c5_g1_i1
OG0001231	Danio_rerio_DN2118_c0_g1_i1	Ruditapes_philippinarum_DN12217_c0_g1_i2	Ruditapes_philippinarum_DN30303_c0_g1_i7	Xenopus_tropicalis_DN30479_c0_g1_i4
OG0001232	Drosophila_melanogaster_DN10340_c0_g1_i1	Drosophila_melanogaster_DN9330_c0_g1_i1	Ephydatia_fluviatilis_DN4374_c0_g1_i1	Ephydatia_fluviatilis_DN6993_c0_g1_i3	Nematostella_vectensis_DN40823_c0_g1_i1
OG0001233	Danio_rerio_DN11010_c3_g1_i2	Drosophila_melanogaster_DN1290_c0_g1_i1	Xenopus_tropicalis_DN49625_c1_g1_i2	Nematostella_vectensis_DN14881_c0_g1_i1	Nematostella_vectensis_DN4871_c0_g1_i1
OG0001234	Ephydatia_fluviatilis_DN4990_c0_g1_i6	Haliotis_rufescens_DN3361_c3_g1_i1	Haliotis_rufescens_DN43714_c0_g1_i1	Haliotis_rufescens_DN94135_c0_g1_i1	Ruditapes_philippinarum_DN5608_c0_g1_i2
OG0001236	Ruditapes_philippinarum_DN21994_c0_g1_i7	Ruditapes_philippinarum_DN3337_c0_g1_i7
OG0001238	Danio_rerio_DN8103_c0_g1_i9	Drosophila_melanogaster_DN9616_c0_g1_i1	Xenopus_tropicalis_DN52505_c0_g1_i3
OG0001239	Danio_rerio_DN5430_c0_g1_i1	Drosophila_melanogaster_DN17819_c0_g1_i1	Ephydatia_fluviatilis_DN1489_c0_g1_i1	Ruditapes_philippinarum_DN1016_c0_g1_i6	Ruditapes_philippinarum_DN26033_c0_g1_i6	Xenopus_tropicalis_DN51235_c0_g2_i1	Schmidtea_mediterranea_DN791581_c0_g1_i2	Schmidtea_mediterranea_DN791581_c0_g1_i3	Schmidtea_mediterranea_DN791581_c0_g1_i3	Nematostella_vectensis_DN44046_c0_g1_i1
OG0001240	Haliotis_rufescens_DN2664_c0_g1_i9	Ruditapes_philippinarum_DN6784_c0_g1_i1
OG0001241	Caenorhabditis_elegans_DN13687_c0_g1_i1	Danio_rerio_DN19894_c0_g1_i31	Danio_rerio_DN7614_c0_g1_i1	Xenopus_tropicalis_DN36071_c0_g1_i1	Xenopus_tropicalis_DN45614_c0_g1_i1	Xenopus_tropicalis_DN45614_c0_g1_i2
OG0001244	Danio_rerio_DN5840_c0_g1_i4	Xenopus_tropicalis_DN52054_c1_g1_i1
OG0001245	Caenorhabditis_elegans_DN544_c0_g1_i1	Ephydatia_fluviatilis_DN30074_c0_g1_i2
OG0001246	Danio_rerio_DN10476_c0_g1_i1	Danio_rerio_DN1165_c2_g1_i2	Danio_rerio_DN7676_c1_g1_i4	Xenopus_tropicalis_DN12132_c0_g1_i1	Xenopus_tropicalis_DN49110_c3_g2_i1
OG0001247	Ruditapes_philippinarum_DN28524_c0_g1_i1	Schmidtea_mediterranea_DN803645_c13_g1_i1	Schmidtea_mediterranea_DN803645_c13_g1_i1
OG0001250	Drosophila_melanogaster_DN6510_c0_g1_i1	Haliotis_rufescens_DN5402_c0_g1_i1	Xenopus_tropicalis_DN43787_c0_g1_i2	Xenopus_tropicalis_DN47602_c0_g1_i2	Xenopus_tropicalis_DN50024_c0_g1_i2
OG0001251	Ruditapes_philippinarum_DN7015_c0_g1_i1	Nematostella_vectensis_DN6238_c0_g1_i1
OG0001258	Danio_rerio_DN336_c0_g1_i1	Danio_rerio_DN336_c0_g1_i11	Danio_rerio_DN336_c0_g1_i15	Danio_rerio_DN336_c0_g1_i9	Danio_rerio_DN6173_c0_g1_i14	Danio_rerio_DN7299_c0_g1_i12	Danio_rerio_DN7299_c0_g1_i5	Ruditapes_philippinarum_DN68151_c0_g1_i1
OG0001260	Xenopus_tropicalis_DN28426_c0_g1_i1	Xenopus_tropicalis_DN44203_c0_g1_i1	Xenopus_tropicalis_DN4491_c0_g1_i1	Xenopus_tropicalis_DN48926_c4_g1_i14	Xenopus_tropicalis_DN48926_c4_g1_i2	Xenopus_tropicalis_DN49292_c6_g1_i1	Xenopus_tropicalis_DN50520_c1_g1_i1	Xenopus_tropicalis_DN52966_c1_g1_i1	Xenopus_tropicalis_DN52966_c8_g1_i6
OG0001261	Schmidtea_mediterranea_DN808526_c2_g1_i15	Schmidtea_mediterranea_DN820555_c4_g1_i2	Schmidtea_mediterranea_DN829792_c2_g1_i17
OG0001263	Nematostella_vectensis_DN17915_c0_g1_i1	Nematostella_vectensis_DN19424_c0_g1_i1
OG0001264	Haliotis_rufescens_DN16931_c0_g1_i4	Haliotis_rufescens_DN16931_c0_g3_i1	Ruditapes_philippinarum_DN1329_c0_g1_i2	Ruditapes_philippinarum_DN1329_c0_g1_i5	Ruditapes_philippinarum_DN4129_c3_g2_i3	Ruditapes_philippinarum_DN6225_c0_g2_i2
OG0001266	Nematostella_vectensis_DN1144_c0_g1_i1	Nematostella_vectensis_DN26360_c0_g1_i1	Nematostella_vectensis_DN27831_c0_g1_i1	Nematostella_vectensis_DN50705_c0_g1_i1
OG0001273	Schmidtea_mediterranea_DN801896_c0_g1_i2	Schmidtea_mediterranea_DN801896_c0_g1_i4
OG0001274	Schmidtea_mediterranea_DN809137_c11_g3_i1	Schmidtea_mediterranea_DN812576_c6_g3_i1	Schmidtea_mediterranea_DN812576_c6_g3_i2	Schmidtea_mediterranea_DN812931_c6_g1_i2	Schmidtea_mediterranea_DN825910_c1_g7_i1	Schmidtea_mediterranea_DN825910_c1_g7_i1	Schmidtea_mediterranea_DN829733_c8_g1_i1	Schmidtea_mediterranea_DN829752_c8_g4_i1	Schmidtea_mediterranea_DN831104_c15_g5_i1
OG0001276	Caenorhabditis_elegans_DN20479_c0_g1_i1	Xenopus_tropicalis_DN40757_c0_g1_i1	Xenopus_tropicalis_DN41344_c0_g1_i1	Schmidtea_mediterranea_DN814781_c12_g1_i1	Schmidtea_mediterranea_DN823229_c6_g1_i6	Nematostella_vectensis_DN1194_c0_g1_i1
OG0001279	Ephydatia_fluviatilis_DN516_c0_g1_i12	Ephydatia_fluviatilis_DN516_c0_g1_i3
OG0001280	Drosophila_melanogaster_DN9906_c1_g1_i2	Xenopus_tropicalis_DN49300_c0_g1_i1	Schmidtea_mediterranea_DN824470_c5_g1_i20	Nematostella_vectensis_DN19066_c0_g1_i1
OG0001284	Danio_rerio_DN2159_c0_g1_i2	Xenopus_tropicalis_DN50879_c0_g1_i2
OG0001285	Ephydatia_fluviatilis_DN2765_c0_g1_i5	Schmidtea_mediterranea_DN825730_c3_g1_i2	Nematostella_vectensis_DN26094_c0_g1_i1	Nematostella_vectensis_DN4976_c0_g1_i1
OG0001286	Danio_rerio_DN14986_c0_g2_i1	Danio_rerio_DN3190_c0_g1_i1	Ruditapes_philippinarum_DN62965_c0_g1_i2	Xenopus_tropicalis_DN43814_c0_g1_i1	Xenopus_tropicalis_DN93971_c0_g1_i1
OG0001287	Caenorhabditis_elegans_DN7885_c0_g1_i1	Schmidtea_mediterranea_DN823224_c13_g1_i3	Nematostella_vectensis_DN52104_c0_g1_i1
OG0001290	Ephydatia_fluviatilis_DN3522_c0_g1_i3	Ruditapes_philippinarum_DN3185_c0_g1_i10	Ruditapes_philippinarum_DN3491_c0_g1_i8
OG0001291	Drosophila_melanogaster_DN10415_c0_g1_i1	Nematostella_vectensis_DN48745_c0_g1_i1
OG0001292	Danio_rerio_DN4932_c0_g1_i2	Ephydatia_fluviatilis_DN374_c0_g1_i10	Ephydatia_fluviatilis_DN374_c0_g1_i11	Ephydatia_fluviatilis_DN374_c0_g1_i7	Ruditapes_philippinarum_DN2770_c0_g1_i1	Xenopus_tropicalis_DN44792_c0_g1_i1
OG0001294	Danio_rerio_DN265_c1_g1_i1	Ephydatia_fluviatilis_DN65_c0_g1_i2
OG0001295	Caenorhabditis_elegans_DN17987_c0_g1_i1	Danio_rerio_DN9475_c0_g1_i5	Ephydatia_fluviatilis_DN34266_c0_g1_i1
OG0001296	Ephydatia_fluviatilis_DN59282_c0_g1_i1	Haliotis_rufescens_DN301_c0_g1_i12	Haliotis_rufescens_DN301_c0_g1_i2	Nematostella_vectensis_DN27073_c0_g1_i1
OG0001299	Caenorhabditis_elegans_DN109_c0_g1_i1	Danio_rerio_DN2306_c0_g1_i1	Drosophila_melanogaster_DN4967_c0_g1_i1	Ephydatia_fluviatilis_DN3986_c0_g1_i1	Haliotis_rufescens_DN6164_c0_g2_i1	Ruditapes_philippinarum_DN2255_c0_g1_i2	Ruditapes_philippinarum_DN2255_c0_g1_i4	Xenopus_tropicalis_DN44474_c0_g1_i2	Schmidtea_mediterranea_DN718905_c0_g1_i1
OG0001301	Schmidtea_mediterranea_DN817034_c8_g2_i3	Nematostella_vectensis_DN27482_c0_g1_i1	Nematostella_vectensis_DN43811_c0_g1_i1	Nematostella_vectensis_DN44146_c0_g1_i1	Nematostella_vectensis_DN52354_c0_g1_i1
OG0001302	Drosophila_melanogaster_DN16064_c0_g1_i1	Xenopus_tropicalis_DN109418_c0_g1_i1	Xenopus_tropicalis_DN31273_c0_g1_i1
OG0001303	Danio_rerio_DN4008_c0_g2_i2	Danio_rerio_DN4008_c1_g1_i1	Danio_rerio_DN6619_c6_g5_i2	Xenopus_tropicalis_DN44465_c0_g1_i4	Xenopus_tropicalis_DN45644_c1_g1_i1	Xenopus_tropicalis_DN50861_c1_g1_i1
OG0001305	Danio_rerio_DN3278_c0_g1_i4	Xenopus_tropicalis_DN49797_c0_g1_i1
OG0001307	Danio_rerio_DN5097_c0_g2_i1	Nematostella_vectensis_DN20733_c0_g1_i1	Nematostella_vectensis_DN26869_c0_g1_i1	Nematostella_vectensis_DN36974_c0_g1_i1
OG0001308	Caenorhabditis_elegans_DN11434_c0_g1_i1	Drosophila_melanogaster_DN1768_c0_g1_i1
OG0001310	Caenorhabditis_elegans_DN21237_c0_g1_i1	Caenorhabditis_elegans_DN2763_c0_g1_i1	Danio_rerio_DN8467_c0_g1_i1	Drosophila_melanogaster_DN3443_c0_g1_i1	Drosophila_melanogaster_DN6332_c0_g1_i1	Ruditapes_philippinarum_DN13006_c0_g2_i1	Xenopus_tropicalis_DN44402_c0_g1_i3	Xenopus_tropicalis_DN52556_c0_g1_i1	Schmidtea_mediterranea_DN813047_c4_g2_i22	Schmidtea_mediterranea_DN813047_c4_g2_i8	Schmidtea_mediterranea_DN822767_c10_g1_i17	Schmidtea_mediterranea_DN822767_c10_g1_i7	Schmidtea_mediterranea_DN822767_c10_g1_i7
OG0001311	Drosophila_melanogaster_DN8264_c0_g1_i1	Ephydatia_fluviatilis_DN2359_c0_g1_i1	Ephydatia_fluviatilis_DN9190_c0_g1_i1	Ruditapes_philippinarum_DN788_c0_g1_i5	Xenopus_tropicalis_DN42985_c1_g2_i2	Schmidtea_mediterranea_DN822098_c3_g4_i1	Schmidtea_mediterranea_DN822098_c3_g4_i2
OG0001312	Danio_rerio_DN18_c0_g2_i1	Danio_rerio_DN18_c0_g2_i2	Haliotis_rufescens_DN927_c0_g1_i1	Xenopus_tropicalis_DN43630_c0_g1_i1	Schmidtea_mediterranea_DN814235_c9_g1_i2
OG0001316	Caenorhabditis_elegans_DN14751_c0_g1_i1	Caenorhabditis_elegans_DN6783_c0_g1_i1	Danio_rerio_DN34072_c1_g2_i1	Danio_rerio_DN5173_c0_g3_i3	Drosophila_melanogaster_DN5481_c0_g1_i1	Ephydatia_fluviatilis_DN11691_c0_g2_i1	Ruditapes_philippinarum_DN6848_c0_g1_i6	Xenopus_tropicalis_DN27352_c0_g1_i2	Xenopus_tropicalis_DN49987_c0_g1_i1	Schmidtea_mediterranea_DN826696_c9_g1_i9	Schmidtea_mediterranea_DN830565_c4_g2_i11	Schmidtea_mediterranea_DN830565_c4_g2_i11	Schmidtea_mediterranea_DN830565_c4_g2_i11	Schmidtea_mediterranea_DN830565_c4_g2_i14	Schmidtea_mediterranea_DN830565_c4_g2_i9	Schmidtea_mediterranea_DN830565_c4_g2_i9	Nematostella_vectensis_DN12593_c0_g1_i2	Nematostella_vectensis_DN15023_c0_g1_i1
OG0001317	Drosophila_melanogaster_DN4516_c0_g1_i2	Xenopus_tropicalis_DN10164_c0_g1_i1	Xenopus_tropicalis_DN39393_c0_g1_i1	Xenopus_tropicalis_DN43207_c0_g1_i2
OG0001318	Danio_rerio_DN5882_c0_g1_i5	Xenopus_tropicalis_DN47110_c1_g1_i3
OG0001320	Ephydatia_fluviatilis_DN903_c1_g1_i2	Ephydatia_fluviatilis_DN903_c1_g1_i3	Nematostella_vectensis_DN18761_c0_g1_i1
OG0001321	Drosophila_melanogaster_DN4653_c1_g1_i1	Ephydatia_fluviatilis_DN1911_c0_g1_i3	Ephydatia_fluviatilis_DN4713_c0_g1_i1	Ruditapes_philippinarum_DN59_c0_g1_i10	Schmidtea_mediterranea_DN821721_c2_g1_i11
OG0001323	Caenorhabditis_elegans_DN17340_c0_g1_i1	Ephydatia_fluviatilis_DN566_c0_g1_i1	Xenopus_tropicalis_DN35248_c0_g1_i1
OG0001326	Danio_rerio_DN1055_c1_g1_i2	Danio_rerio_DN11322_c1_g1_i1	Danio_rerio_DN8971_c0_g1_i3	Drosophila_melanogaster_DN257_c0_g1_i1	Drosophila_melanogaster_DN5515_c0_g1_i1	Ephydatia_fluviatilis_DN12319_c0_g1_i1	Ruditapes_philippinarum_DN2121_c0_g1_i5	Xenopus_tropicalis_DN47627_c0_g1_i1	Schmidtea_mediterranea_DN811228_c10_g2_i1	Schmidtea_mediterranea_DN819987_c4_g1_i1
OG0001330	Ephydatia_fluviatilis_DN250_c0_g1_i1	Haliotis_rufescens_DN11570_c0_g2_i1	Haliotis_rufescens_DN17495_c0_g1_i1	Haliotis_rufescens_DN7613_c0_g1_i1	Haliotis_rufescens_DN9297_c0_g1_i3	Haliotis_rufescens_DN9297_c0_g1_i4	Haliotis_rufescens_DN9297_c0_g1_i5	Haliotis_rufescens_DN9297_c1_g1_i2
OG0001331	Schmidtea_mediterranea_DN821091_c13_g1_i4	Schmidtea_mediterranea_DN824223_c9_g2_i2	Schmidtea_mediterranea_DN824223_c9_g2_i2	Schmidtea_mediterranea_DN824223_c9_g2_i4	Schmidtea_mediterranea_DN824911_c1_g1_i20
OG0001335	Ephydatia_fluviatilis_DN12209_c0_g1_i8	Schmidtea_mediterranea_DN829288_c8_g1_i4
OG0001346	Xenopus_tropicalis_DN28174_c0_g1_i1	Xenopus_tropicalis_DN31559_c0_g1_i4	Xenopus_tropicalis_DN33698_c0_g1_i1	Xenopus_tropicalis_DN35262_c0_g1_i1	Xenopus_tropicalis_DN44249_c0_g1_i2	Xenopus_tropicalis_DN48503_c4_g1_i1	Xenopus_tropicalis_DN48906_c0_g1_i1	Xenopus_tropicalis_DN51791_c3_g1_i7	Xenopus_tropicalis_DN52300_c1_g1_i1	Xenopus_tropicalis_DN52781_c0_g1_i1	Xenopus_tropicalis_DN52781_c1_g1_i1	Xenopus_tropicalis_DN53134_c10_g1_i1	Xenopus_tropicalis_DN53134_c11_g1_i1	Xenopus_tropicalis_DN53134_c11_g1_i2	Xenopus_tropicalis_DN53134_c11_g1_i5	Xenopus_tropicalis_DN5648_c0_g1_i1
OG0001347	Schmidtea_mediterranea_DN824356_c2_g1_i5	Schmidtea_mediterranea_DN830468_c4_g1_i2
OG0001352	Drosophila_melanogaster_DN8569_c0_g1_i1	Xenopus_tropicalis_DN40765_c0_g1_i1
OG0001353	Danio_rerio_DN2667_c0_g1_i2	Danio_rerio_DN352_c1_g1_i8	Ruditapes_philippinarum_DN2708_c0_g1_i4	Schmidtea_mediterranea_DN816388_c7_g1_i2	Schmidtea_mediterranea_DN816388_c7_g1_i2	Nematostella_vectensis_DN45016_c0_g1_i1	Nematostella_vectensis_DN533_c1_g1_i1
OG0001354	Ephydatia_fluviatilis_DN1777_c0_g1_i14	Ephydatia_fluviatilis_DN1777_c0_g1_i17	Ephydatia_fluviatilis_DN1777_c0_g1_i2	Ephydatia_fluviatilis_DN1777_c0_g1_i9
OG0001357	Caenorhabditis_elegans_DN506_c0_g1_i1	Drosophila_melanogaster_DN4568_c0_g1_i1
OG0001359	Drosophila_melanogaster_DN17882_c0_g1_i1	Drosophila_melanogaster_DN9256_c0_g2_i1
OG0001360	Xenopus_tropicalis_DN37432_c0_g1_i1	Schmidtea_mediterranea_DN781603_c0_g1_i1	Nematostella_vectensis_DN27010_c0_g1_i1
OG0001361	Ephydatia_fluviatilis_DN34703_c0_g1_i1	Ephydatia_fluviatilis_DN6788_c0_g1_i1	Ephydatia_fluviatilis_DN6788_c0_g1_i2
OG0001368	Danio_rerio_DN6092_c0_g1_i4	Ephydatia_fluviatilis_DN295_c0_g1_i4	Haliotis_rufescens_DN8968_c0_g1_i4	Ruditapes_philippinarum_DN1195_c0_g1_i16	Xenopus_tropicalis_DN39755_c0_g1_i1
OG0001370	Ephydatia_fluviatilis_DN488_c0_g1_i7	Haliotis_rufescens_DN536_c0_g1_i2	Haliotis_rufescens_DN536_c0_g1_i8
OG0001373	Danio_rerio_DN21092_c0_g3_i3	Xenopus_tropicalis_DN63098_c0_g1_i1
OG0001374	Danio_rerio_DN159_c6_g1_i1	Drosophila_melanogaster_DN4841_c0_g1_i1	Ephydatia_fluviatilis_DN2114_c0_g1_i4	Ephydatia_fluviatilis_DN2582_c0_g1_i1	Ephydatia_fluviatilis_DN2582_c0_g1_i2	Ruditapes_philippinarum_DN1609_c0_g1_i1	Ruditapes_philippinarum_DN1941_c0_g1_i2	Xenopus_tropicalis_DN47840_c0_g1_i1	Xenopus_tropicalis_DN52567_c0_g1_i1
OG0001376	Danio_rerio_DN649_c0_g1_i4	Drosophila_melanogaster_DN4318_c0_g1_i1	Ruditapes_philippinarum_DN5189_c0_g1_i4
OG0001377	Danio_rerio_DN141_c11_g1_i1	Drosophila_melanogaster_DN1816_c0_g1_i1	Drosophila_melanogaster_DN1854_c0_g1_i1	Ruditapes_philippinarum_DN12429_c0_g1_i10	Ruditapes_philippinarum_DN1853_c0_g3_i1	Xenopus_tropicalis_DN25274_c0_g1_i1	Xenopus_tropicalis_DN49848_c0_g1_i1	Xenopus_tropicalis_DN52604_c2_g1_i10	Nematostella_vectensis_DN514_c0_g1_i1
OG0001379	Danio_rerio_DN9250_c0_g1_i1	Drosophila_melanogaster_DN18578_c0_g1_i1	Drosophila_melanogaster_DN2669_c0_g1_i1	Xenopus_tropicalis_DN51793_c0_g2_i1
OG0001380	Caenorhabditis_elegans_DN1229_c0_g1_i1	Drosophila_melanogaster_DN7015_c0_g1_i1	Ephydatia_fluviatilis_DN3699_c0_g1_i1	Schmidtea_mediterranea_DN826053_c6_g1_i3	Schmidtea_mediterranea_DN826053_c6_g1_i3	Schmidtea_mediterranea_DN826053_c6_g1_i3	Schmidtea_mediterranea_DN826053_c6_g1_i5
OG0001382	Ruditapes_philippinarum_DN5281_c0_g1_i8	Xenopus_tropicalis_DN94222_c0_g1_i1
OG0001383	Caenorhabditis_elegans_DN3232_c0_g1_i2	Drosophila_melanogaster_DN19900_c0_g1_i1	Ruditapes_philippinarum_DN50961_c0_g1_i1	Ruditapes_philippinarum_DN631_c0_g1_i4	Ruditapes_philippinarum_DN631_c0_g1_i7	Nematostella_vectensis_DN1265_c0_g1_i1	Nematostella_vectensis_DN20343_c0_g1_i1
OG0001384	Ephydatia_fluviatilis_DN78_c0_g1_i12	Ruditapes_philippinarum_DN1313_c0_g1_i12	Ruditapes_philippinarum_DN1313_c0_g1_i14	Ruditapes_philippinarum_DN1313_c0_g1_i6	Ruditapes_philippinarum_DN1313_c0_g1_i7
OG0001387	Schmidtea_mediterranea_DN825857_c2_g1_i7	Nematostella_vectensis_DN15702_c0_g1_i1	Nematostella_vectensis_DN5465_c0_g2_i1
OG0001388	Drosophila_melanogaster_DN404_c0_g1_i1	Xenopus_tropicalis_DN43133_c0_g1_i1
OG0001390	Caenorhabditis_elegans_DN17060_c0_g1_i1	Drosophila_melanogaster_DN16190_c0_g1_i1	Ephydatia_fluviatilis_DN2864_c0_g1_i4	Ephydatia_fluviatilis_DN2864_c0_g1_i5	Ruditapes_philippinarum_DN4862_c0_g5_i1	Ruditapes_philippinarum_DN703_c3_g1_i4	Ruditapes_philippinarum_DN7776_c0_g1_i9	Schmidtea_mediterranea_DN805438_c7_g1_i1
OG0001392	Drosophila_melanogaster_DN16020_c0_g1_i1	Drosophila_melanogaster_DN5417_c0_g1_i1	Ruditapes_philippinarum_DN9220_c0_g2_i3	Xenopus_tropicalis_DN52252_c2_g1_i3	Schmidtea_mediterranea_DN822021_c2_g1_i6
OG0001394	Danio_rerio_DN18777_c0_g1_i1	Danio_rerio_DN3919_c0_g1_i5	Xenopus_tropicalis_DN52027_c0_g1_i1
OG0001395	Xenopus_tropicalis_DN47678_c0_g1_i1	Schmidtea_mediterranea_DN807986_c12_g2_i1
OG0001396	Danio_rerio_DN578_c1_g2_i14	Xenopus_tropicalis_DN49091_c0_g1_i3
OG0001398	Danio_rerio_DN13776_c0_g1_i1	Xenopus_tropicalis_DN49408_c0_g1_i1
OG0001399	Caenorhabditis_elegans_DN17392_c0_g1_i1	Danio_rerio_DN3712_c1_g1_i2	Danio_rerio_DN4301_c0_g1_i3	Danio_rerio_DN4301_c0_g1_i5	Drosophila_melanogaster_DN8250_c0_g1_i3	Drosophila_melanogaster_DN9439_c1_g1_i10	Drosophila_melanogaster_DN9439_c1_g1_i14	Ruditapes_philippinarum_DN3139_c0_g1_i1	Xenopus_tropicalis_DN30853_c0_g1_i1	Xenopus_tropicalis_DN46685_c0_g1_i3	Xenopus_tropicalis_DN48380_c0_g1_i1	Xenopus_tropicalis_DN48380_c1_g1_i1	Schmidtea_mediterranea_DN823660_c7_g4_i2
OG0001400	Xenopus_tropicalis_DN36668_c0_g1_i1	Xenopus_tropicalis_DN40196_c0_g1_i2
OG0001401	Danio_rerio_DN2176_c0_g1_i1	Drosophila_melanogaster_DN10014_c0_g1_i2	Haliotis_rufescens_DN5733_c0_g1_i5	Ruditapes_philippinarum_DN3394_c0_g1_i1	Schmidtea_mediterranea_DN821605_c1_g1_i4	Schmidtea_mediterranea_DN821605_c1_g1_i4	Schmidtea_mediterranea_DN821605_c1_g1_i7	Schmidtea_mediterranea_DN821605_c1_g1_i7	Schmidtea_mediterranea_DN821605_c1_g1_i8	Schmidtea_mediterranea_DN821605_c1_g1_i8	Nematostella_vectensis_DN12333_c0_g1_i2	Nematostella_vectensis_DN34156_c0_g1_i1
OG0001402	Ephydatia_fluviatilis_DN4864_c0_g1_i3	Xenopus_tropicalis_DN21667_c0_g1_i2
OG0001404	Ephydatia_fluviatilis_DN1302_c0_g1_i8	Schmidtea_mediterranea_DN813014_c8_g1_i1
OG0001406	Ruditapes_philippinarum_DN10958_c0_g1_i1	Xenopus_tropicalis_DN18474_c0_g1_i1	Xenopus_tropicalis_DN50151_c2_g1_i2	Xenopus_tropicalis_DN50151_c2_g1_i3	Schmidtea_mediterranea_DN825748_c5_g1_i3
OG0001407	Caenorhabditis_elegans_DN13597_c0_g1_i1	Danio_rerio_DN9556_c0_g1_i2	Drosophila_melanogaster_DN7488_c0_g1_i1	Ruditapes_philippinarum_DN9440_c0_g1_i1	Nematostella_vectensis_DN14384_c0_g1_i1	Nematostella_vectensis_DN21277_c0_g1_i1	Nematostella_vectensis_DN29445_c0_g1_i1	Nematostella_vectensis_DN4554_c0_g1_i1	Nematostella_vectensis_DN52728_c0_g1_i1
OG0001409	Danio_rerio_DN10112_c0_g1_i5	Danio_rerio_DN10893_c0_g1_i13	Danio_rerio_DN287_c7_g1_i1
OG0001410	Xenopus_tropicalis_DN34237_c0_g1_i2	Xenopus_tropicalis_DN49838_c4_g1_i7
OG0001413	Ephydatia_fluviatilis_DN1204_c1_g1_i1	Ephydatia_fluviatilis_DN348_c1_g1_i2	Ephydatia_fluviatilis_DN348_c1_g1_i6
OG0001416	Danio_rerio_DN2447_c0_g1_i12	Danio_rerio_DN2447_c0_g1_i29
OG0001422	Haliotis_rufescens_DN1269_c0_g1_i1	Haliotis_rufescens_DN1269_c0_g1_i13	Haliotis_rufescens_DN1269_c0_g1_i2	Haliotis_rufescens_DN1269_c0_g1_i4	Haliotis_rufescens_DN1269_c0_g1_i8	Haliotis_rufescens_DN1269_c0_g1_i9	Haliotis_rufescens_DN17456_c0_g1_i4
OG0001423	Haliotis_rufescens_DN2305_c0_g1_i1	Haliotis_rufescens_DN550_c0_g1_i1	Haliotis_rufescens_DN550_c0_g2_i1	Haliotis_rufescens_DN550_c0_g3_i1	Haliotis_rufescens_DN550_c0_g3_i2	Haliotis_rufescens_DN550_c0_g3_i3	Haliotis_rufescens_DN550_c0_g4_i1	Haliotis_rufescens_DN550_c1_g1_i11	Haliotis_rufescens_DN550_c1_g1_i12	Haliotis_rufescens_DN550_c1_g1_i16	Haliotis_rufescens_DN550_c1_g1_i2	Haliotis_rufescens_DN550_c1_g1_i3	Haliotis_rufescens_DN550_c1_g1_i5	Haliotis_rufescens_DN550_c1_g1_i6	Haliotis_rufescens_DN7405_c0_g1_i2	Haliotis_rufescens_DN7405_c0_g2_i1	Haliotis_rufescens_DN9293_c0_g1_i1	Haliotis_rufescens_DN9293_c0_g1_i2	Haliotis_rufescens_DN9771_c0_g1_i1	Haliotis_rufescens_DN9771_c0_g1_i2	Haliotis_rufescens_DN9771_c0_g1_i4	Haliotis_rufescens_DN9771_c0_g2_i1	Ruditapes_philippinarum_DN11526_c0_g1_i5
OG0001428	Schmidtea_mediterranea_DN819515_c10_g1_i2	Schmidtea_mediterranea_DN819515_c10_g1_i4	Schmidtea_mediterranea_DN832130_c8_g1_i1
OG0001429	Schmidtea_mediterranea_DN826849_c1_g1_i1	Schmidtea_mediterranea_DN826849_c1_g1_i4
OG0001434	Schmidtea_mediterranea_DN823380_c6_g3_i3	Schmidtea_mediterranea_DN830542_c3_g3_i4
OG0001439	Ruditapes_philippinarum_DN6043_c0_g1_i6	Xenopus_tropicalis_DN49248_c0_g1_i1
OG0001440	Ephydatia_fluviatilis_DN1104_c0_g1_i2	Ephydatia_fluviatilis_DN4026_c0_g1_i1	Haliotis_rufescens_DN3548_c0_g1_i3	Nematostella_vectensis_DN400_c0_g1_i1
OG0001441	Ephydatia_fluviatilis_DN2167_c0_g1_i4	Ruditapes_philippinarum_DN2015_c0_g1_i7	Xenopus_tropicalis_DN40569_c0_g1_i1	Xenopus_tropicalis_DN49880_c0_g1_i1	Schmidtea_mediterranea_DN819806_c3_g1_i4	Schmidtea_mediterranea_DN819806_c3_g1_i7
OG0001444	Caenorhabditis_elegans_DN166_c0_g1_i1	Drosophila_melanogaster_DN4625_c0_g1_i1	Xenopus_tropicalis_DN43754_c0_g1_i1
OG0001445	Caenorhabditis_elegans_DN10275_c0_g1_i1	Ephydatia_fluviatilis_DN4234_c0_g1_i1	Ephydatia_fluviatilis_DN5586_c0_g1_i9	Nematostella_vectensis_DN48153_c0_g1_i1
OG0001446	Danio_rerio_DN2646_c0_g1_i1	Haliotis_rufescens_DN125_c0_g2_i1	Ruditapes_philippinarum_DN4065_c0_g1_i2	Xenopus_tropicalis_DN48875_c0_g1_i3
OG0001448	Drosophila_melanogaster_DN7499_c0_g1_i1	Ephydatia_fluviatilis_DN13664_c0_g1_i1	Xenopus_tropicalis_DN51775_c1_g1_i3
OG0001450	Ephydatia_fluviatilis_DN3937_c0_g1_i7	Schmidtea_mediterranea_DN824506_c6_g2_i1
OG0001454	Ruditapes_philippinarum_DN1840_c0_g1_i7	Xenopus_tropicalis_DN51276_c3_g1_i6	Nematostella_vectensis_DN19895_c0_g1_i1
OG0001457	Danio_rerio_DN9991_c0_g1_i14	Xenopus_tropicalis_DN48896_c0_g2_i1	Xenopus_tropicalis_DN50950_c0_g1_i1
OG0001458	Caenorhabditis_elegans_DN21297_c0_g1_i1	Caenorhabditis_elegans_DN597_c0_g1_i1
OG0001459	Ephydatia_fluviatilis_DN53134_c0_g1_i1	Ruditapes_philippinarum_DN181_c2_g1_i6	Xenopus_tropicalis_DN30810_c0_g1_i1	Xenopus_tropicalis_DN43424_c0_g1_i2	Schmidtea_mediterranea_DN809642_c7_g1_i1	Nematostella_vectensis_DN17344_c0_g1_i1	Nematostella_vectensis_DN55607_c0_g1_i1
OG0001461	Drosophila_melanogaster_DN6907_c0_g1_i1	Schmidtea_mediterranea_DN820327_c8_g2_i3
OG0001462	Caenorhabditis_elegans_DN194_c0_g2_i1	Caenorhabditis_elegans_DN6710_c0_g1_i1
OG0001464	Ephydatia_fluviatilis_DN2315_c0_g1_i1	Ephydatia_fluviatilis_DN9908_c0_g1_i1
OG0001467	Caenorhabditis_elegans_DN1554_c0_g1_i1	Ephydatia_fluviatilis_DN7252_c0_g1_i1	Xenopus_tropicalis_DN41194_c0_g1_i2
OG0001476	Danio_rerio_DN4216_c0_g2_i1	Ephydatia_fluviatilis_DN48413_c0_g1_i1	Ephydatia_fluviatilis_DN53274_c0_g1_i2	Ephydatia_fluviatilis_DN9829_c0_g1_i1
OG0001477	Drosophila_melanogaster_DN16250_c0_g1_i1	Drosophila_melanogaster_DN17655_c0_g1_i1	Ephydatia_fluviatilis_DN2876_c1_g1_i7	Ruditapes_philippinarum_DN2385_c0_g1_i5	Ruditapes_philippinarum_DN3864_c0_g1_i5	Xenopus_tropicalis_DN26067_c0_g1_i1	Xenopus_tropicalis_DN51032_c0_g1_i2
OG0001478	Danio_rerio_DN1745_c0_g1_i21	Ephydatia_fluviatilis_DN3863_c0_g1_i6	Xenopus_tropicalis_DN42929_c0_g1_i2	Schmidtea_mediterranea_DN825165_c5_g1_i1
OG0001479	Danio_rerio_DN1536_c0_g1_i1	Haliotis_rufescens_DN2633_c0_g1_i1
OG0001481	Drosophila_melanogaster_DN18514_c0_g1_i1	Haliotis_rufescens_DN673_c0_g1_i2	Haliotis_rufescens_DN673_c0_g1_i4	Ruditapes_philippinarum_DN5427_c0_g1_i7	Schmidtea_mediterranea_DN815651_c2_g2_i2	Nematostella_vectensis_DN4292_c0_g1_i2
OG0001483	Danio_rerio_DN270_c0_g1_i13	Danio_rerio_DN270_c0_g1_i51	Drosophila_melanogaster_DN1973_c0_g1_i1
OG0001486	Danio_rerio_DN2617_c0_g1_i2	Ephydatia_fluviatilis_DN1285_c0_g1_i9
OG0001487	Haliotis_rufescens_DN39528_c0_g1_i1	Haliotis_rufescens_DN9701_c0_g1_i5	Xenopus_tropicalis_DN47140_c0_g1_i1
OG0001489	Drosophila_melanogaster_DN5892_c0_g1_i1	Ephydatia_fluviatilis_DN5258_c0_g1_i9	Ruditapes_philippinarum_DN4727_c0_g1_i1	Xenopus_tropicalis_DN25019_c0_g1_i1	Xenopus_tropicalis_DN51257_c0_g1_i1	Schmidtea_mediterranea_DN803584_c0_g1_i11	Schmidtea_mediterranea_DN803584_c0_g1_i2	Schmidtea_mediterranea_DN803584_c0_g1_i4
OG0001491	Drosophila_melanogaster_DN4218_c0_g1_i1	Ephydatia_fluviatilis_DN11617_c0_g1_i2	Xenopus_tropicalis_DN31296_c0_g1_i1	Xenopus_tropicalis_DN47818_c3_g1_i1	Schmidtea_mediterranea_DN815401_c4_g1_i2
OG0001492	Drosophila_melanogaster_DN9000_c0_g1_i1	Drosophila_melanogaster_DN9000_c0_g1_i3	Xenopus_tropicalis_DN51551_c7_g2_i2
OG0001493	Xenopus_tropicalis_DN13352_c0_g1_i1	Xenopus_tropicalis_DN46587_c0_g1_i2	Xenopus_tropicalis_DN50955_c7_g1_i5
OG0001494	Danio_rerio_DN694_c0_g1_i4	Drosophila_melanogaster_DN7332_c0_g1_i1
OG0001496	Ruditapes_philippinarum_DN260_c0_g1_i2	Xenopus_tropicalis_DN80230_c0_g1_i1
OG0001500	Danio_rerio_DN2230_c0_g1_i6	Ruditapes_philippinarum_DN9158_c0_g1_i11	Xenopus_tropicalis_DN47651_c0_g1_i1	Xenopus_tropicalis_DN52039_c0_g1_i1
OG0001502	Nematostella_vectensis_DN35670_c0_g1_i1	Nematostella_vectensis_DN53118_c0_g1_i1
OG0001503	Drosophila_melanogaster_DN9925_c0_g1_i1	Ephydatia_fluviatilis_DN2586_c0_g1_i1	Ruditapes_philippinarum_DN1204_c0_g1_i4	Schmidtea_mediterranea_DN830435_c2_g1_i10	Schmidtea_mediterranea_DN830435_c2_g1_i12	Schmidtea_mediterranea_DN830435_c2_g1_i3	Schmidtea_mediterranea_DN830435_c2_g1_i4	Schmidtea_mediterranea_DN830435_c2_g1_i9	Schmidtea_mediterranea_DN831562_c4_g1_i1	Schmidtea_mediterranea_DN831562_c4_g1_i2	Schmidtea_mediterranea_DN831562_c4_g1_i3	Schmidtea_mediterranea_DN831562_c4_g1_i4	Schmidtea_mediterranea_DN831562_c4_g1_i5
OG0001504	Danio_rerio_DN6215_c0_g1_i2	Nematostella_vectensis_DN31047_c0_g1_i1	Nematostella_vectensis_DN34227_c0_g1_i1
OG0001505	Caenorhabditis_elegans_DN11873_c0_g1_i1	Xenopus_tropicalis_DN45409_c0_g1_i9	Xenopus_tropicalis_DN46813_c1_g1_i1
OG0001506	Ephydatia_fluviatilis_DN218_c0_g1_i2	Ephydatia_fluviatilis_DN218_c0_g1_i4	Ephydatia_fluviatilis_DN218_c0_g1_i7	Ephydatia_fluviatilis_DN4557_c0_g1_i2
OG0001510	Ephydatia_fluviatilis_DN29391_c0_g1_i1	Ephydatia_fluviatilis_DN3498_c0_g1_i1	Xenopus_tropicalis_DN46269_c0_g1_i1	Xenopus_tropicalis_DN50705_c5_g2_i3
OG0001514	Danio_rerio_DN17952_c0_g1_i1	Ruditapes_philippinarum_DN17814_c0_g1_i7	Xenopus_tropicalis_DN47789_c0_g1_i2
OG0001515	Drosophila_melanogaster_DN17881_c0_g1_i1	Haliotis_rufescens_DN5029_c0_g1_i1
OG0001519	Ephydatia_fluviatilis_DN19371_c0_g1_i1	Schmidtea_mediterranea_DN808263_c3_g1_i1	Schmidtea_mediterranea_DN818282_c5_g1_i4
OG0001531	Ruditapes_philippinarum_DN11367_c0_g1_i3	Ruditapes_philippinarum_DN14164_c0_g1_i1	Ruditapes_philippinarum_DN14793_c0_g1_i2	Ruditapes_philippinarum_DN22048_c0_g1_i1	Ruditapes_philippinarum_DN22048_c0_g1_i3	Ruditapes_philippinarum_DN22048_c0_g1_i7	Ruditapes_philippinarum_DN23664_c0_g1_i1	Ruditapes_philippinarum_DN8855_c0_g2_i1	Ruditapes_philippinarum_DN9382_c0_g2_i1
OG0001535	Schmidtea_mediterranea_DN810048_c9_g1_i1	Schmidtea_mediterranea_DN813069_c12_g2_i3	Schmidtea_mediterranea_DN818601_c9_g1_i1	Schmidtea_mediterranea_DN823050_c15_g1_i1
OG0001539	Schmidtea_mediterranea_DN811130_c9_g1_i3	Schmidtea_mediterranea_DN825927_c5_g2_i5	Schmidtea_mediterranea_DN825927_c5_g2_i6
OG0001540	Schmidtea_mediterranea_DN799899_c0_g1_i2	Schmidtea_mediterranea_DN815755_c7_g2_i2	Schmidtea_mediterranea_DN815755_c7_g2_i5
OG0001544	Schmidtea_mediterranea_DN803342_c8_g7_i2	Schmidtea_mediterranea_DN829213_c6_g1_i2
OG0001546	Schmidtea_mediterranea_DN806945_c0_g1_i6	Schmidtea_mediterranea_DN814156_c1_g1_i6
OG0001547	Schmidtea_mediterranea_DN813341_c10_g1_i2	Schmidtea_mediterranea_DN817940_c4_g1_i2	Schmidtea_mediterranea_DN817940_c4_g1_i2	Schmidtea_mediterranea_DN820428_c9_g2_i1	Schmidtea_mediterranea_DN830211_c5_g3_i12
OG0001548	Schmidtea_mediterranea_DN826194_c0_g1_i3	Schmidtea_mediterranea_DN831064_c1_g2_i1	Schmidtea_mediterranea_DN831064_c1_g2_i1
OG0001553	Danio_rerio_DN1967_c0_g2_i2	Drosophila_melanogaster_DN4496_c0_g1_i1	Drosophila_melanogaster_DN6752_c0_g1_i1	Xenopus_tropicalis_DN44259_c1_g1_i1	Schmidtea_mediterranea_DN820204_c5_g1_i7	Schmidtea_mediterranea_DN820204_c5_g1_i7
OG0001554	Drosophila_melanogaster_DN8541_c0_g1_i1	Ephydatia_fluviatilis_DN9013_c0_g1_i2	Ruditapes_philippinarum_DN2429_c0_g1_i1	Xenopus_tropicalis_DN34298_c0_g1_i1	Xenopus_tropicalis_DN47354_c0_g1_i5	Schmidtea_mediterranea_DN826630_c9_g3_i6
OG0001555	Ephydatia_fluviatilis_DN3518_c0_g1_i1	Ephydatia_fluviatilis_DN3518_c0_g1_i10	Ephydatia_fluviatilis_DN3518_c0_g1_i2	Ephydatia_fluviatilis_DN3518_c0_g1_i5	Ephydatia_fluviatilis_DN3518_c0_g1_i8	Ephydatia_fluviatilis_DN3518_c0_g1_i9
OG0001562	Ruditapes_philippinarum_DN7679_c0_g1_i2	Xenopus_tropicalis_DN31607_c0_g1_i1	Schmidtea_mediterranea_DN803486_c0_g1_i5
OG0001565	Drosophila_melanogaster_DN9780_c0_g1_i3	Xenopus_tropicalis_DN48440_c0_g1_i1	Xenopus_tropicalis_DN51790_c4_g1_i6
OG0001566	Danio_rerio_DN21242_c0_g1_i5	Danio_rerio_DN773_c0_g1_i3	Drosophila_melanogaster_DN4465_c0_g1_i4
OG0001567	Drosophila_melanogaster_DN10025_c0_g1_i4	Schmidtea_mediterranea_DN816712_c8_g1_i1	Schmidtea_mediterranea_DN824286_c7_g1_i1	Schmidtea_mediterranea_DN824286_c7_g1_i3
OG0001571	Ephydatia_fluviatilis_DN13461_c0_g1_i1	Ephydatia_fluviatilis_DN350_c0_g1_i5	Ephydatia_fluviatilis_DN6019_c0_g1_i1	Schmidtea_mediterranea_DN812932_c11_g1_i7
OG0001575	Caenorhabditis_elegans_DN13860_c0_g1_i1	Danio_rerio_DN210_c0_g1_i17	Drosophila_melanogaster_DN3079_c0_g1_i1	Ephydatia_fluviatilis_DN16375_c0_g1_i2	Ephydatia_fluviatilis_DN5760_c0_g1_i6	Ruditapes_philippinarum_DN10278_c0_g1_i4	Xenopus_tropicalis_DN35977_c0_g1_i1	Schmidtea_mediterranea_DN810654_c8_g1_i8	Nematostella_vectensis_DN42578_c0_g1_i1	Nematostella_vectensis_DN53392_c0_g1_i1
OG0001578	Danio_rerio_DN49542_c0_g1_i1	Xenopus_tropicalis_DN49786_c0_g1_i2
OG0001580	Caenorhabditis_elegans_DN3152_c0_g1_i1	Drosophila_melanogaster_DN13083_c0_g1_i1	Ruditapes_philippinarum_DN436_c0_g2_i3	Xenopus_tropicalis_DN31961_c0_g1_i1
OG0001581	Caenorhabditis_elegans_DN451_c0_g1_i1	Danio_rerio_DN3236_c0_g1_i1	Danio_rerio_DN3796_c0_g2_i2	Danio_rerio_DN4299_c0_g1_i1	Xenopus_tropicalis_DN26488_c0_g1_i1
OG0001582	Haliotis_rufescens_DN18091_c0_g1_i1	Haliotis_rufescens_DN21065_c0_g1_i1	Haliotis_rufescens_DN402_c0_g1_i2	Haliotis_rufescens_DN4272_c0_g1_i4	Haliotis_rufescens_DN52509_c0_g1_i1	Haliotis_rufescens_DN5287_c0_g1_i6	Haliotis_rufescens_DN5423_c0_g1_i1	Haliotis_rufescens_DN5423_c1_g2_i1	Ruditapes_philippinarum_DN40007_c0_g1_i4
OG0001585	Danio_rerio_DN6529_c0_g2_i2	Drosophila_melanogaster_DN8244_c0_g1_i1
OG0001586	Danio_rerio_DN828_c0_g1_i3	Drosophila_melanogaster_DN7517_c0_g1_i1	Ruditapes_philippinarum_DN9809_c0_g1_i6
OG0001590	Danio_rerio_DN4857_c0_g1_i1	Danio_rerio_DN5938_c0_g2_i2	Danio_rerio_DN625_c3_g1_i2	Danio_rerio_DN625_c3_g1_i3	Drosophila_melanogaster_DN13833_c0_g1_i1	Drosophila_melanogaster_DN4452_c0_g1_i1	Drosophila_melanogaster_DN4452_c0_g2_i1	Ruditapes_philippinarum_DN6315_c0_g1_i5	Xenopus_tropicalis_DN3577_c0_g1_i1	Xenopus_tropicalis_DN39434_c0_g1_i1	Schmidtea_mediterranea_DN820968_c2_g1_i3
OG0001592	Schmidtea_mediterranea_DN827304_c8_g1_i2	Schmidtea_mediterranea_DN827304_c8_g1_i3
OG0001596	Xenopus_tropicalis_DN52882_c2_g1_i1	Xenopus_tropicalis_DN52882_c2_g1_i2
OG0001597	Ephydatia_fluviatilis_DN588_c0_g1_i10	Ephydatia_fluviatilis_DN588_c0_g1_i11	Ephydatia_fluviatilis_DN588_c0_g1_i12	Ephydatia_fluviatilis_DN588_c0_g1_i8	Nematostella_vectensis_DN4398_c0_g1_i1
OG0001599	Schmidtea_mediterranea_DN826768_c6_g1_i10	Schmidtea_mediterranea_DN826768_c6_g1_i10	Schmidtea_mediterranea_DN826768_c6_g1_i2	Nematostella_vectensis_DN12732_c0_g1_i1
OG0001600	Danio_rerio_DN26812_c0_g1_i1	Drosophila_melanogaster_DN10004_c0_g1_i1	Ephydatia_fluviatilis_DN11745_c0_g1_i1	Xenopus_tropicalis_DN42364_c0_g1_i1	Schmidtea_mediterranea_DN806404_c5_g1_i7	Schmidtea_mediterranea_DN814146_c1_g1_i1
OG0001601	Caenorhabditis_elegans_DN453_c0_g1_i1	Danio_rerio_DN542_c0_g1_i8	Xenopus_tropicalis_DN41857_c0_g1_i1
OG0001602	Ruditapes_philippinarum_DN57034_c0_g1_i4	Schmidtea_mediterranea_DN820266_c5_g1_i3	Schmidtea_mediterranea_DN820266_c5_g1_i9
OG0001604	Caenorhabditis_elegans_DN3919_c0_g1_i1	Ephydatia_fluviatilis_DN8153_c0_g1_i1
OG0001606	Danio_rerio_DN2426_c0_g1_i3	Xenopus_tropicalis_DN53122_c4_g1_i2
OG0001611	Haliotis_rufescens_DN2331_c0_g1_i2	Haliotis_rufescens_DN3718_c0_g1_i1
OG0001612	Danio_rerio_DN1889_c3_g1_i1	Drosophila_melanogaster_DN7268_c0_g1_i1	Ephydatia_fluviatilis_DN5520_c0_g1_i1	Xenopus_tropicalis_DN50974_c1_g3_i1
OG0001613	Nematostella_vectensis_DN3111_c0_g1_i1	Nematostella_vectensis_DN45388_c0_g1_i1
OG0001614	Danio_rerio_DN9128_c0_g1_i4	Ephydatia_fluviatilis_DN5168_c0_g1_i1
OG0001616	Danio_rerio_DN293_c10_g1_i2	Drosophila_melanogaster_DN8289_c1_g1_i2	Ephydatia_fluviatilis_DN47821_c0_g1_i1	Haliotis_rufescens_DN5738_c0_g1_i2	Ruditapes_philippinarum_DN11995_c0_g1_i1	Ruditapes_philippinarum_DN11995_c0_g1_i5	Xenopus_tropicalis_DN47852_c0_g1_i4
OG0001618	Danio_rerio_DN11594_c0_g2_i4	Drosophila_melanogaster_DN5591_c0_g1_i1	Xenopus_tropicalis_DN47603_c5_g1_i1
OG0001620	Danio_rerio_DN1975_c0_g1_i8	Ephydatia_fluviatilis_DN4421_c0_g1_i5
OG0001622	Drosophila_melanogaster_DN7982_c0_g1_i2	Xenopus_tropicalis_DN20574_c1_g1_i1	Xenopus_tropicalis_DN42661_c0_g1_i1
OG0001624	Danio_rerio_DN10639_c0_g1_i4	Xenopus_tropicalis_DN50371_c0_g1_i1
OG0001625	Danio_rerio_DN35586_c0_g1_i4	Ephydatia_fluviatilis_DN1545_c0_g1_i8
OG0001628	Danio_rerio_DN10514_c0_g1_i1	Danio_rerio_DN20_c2_g1_i1	Xenopus_tropicalis_DN43564_c0_g1_i2	Xenopus_tropicalis_DN52662_c3_g1_i1
OG0001629	Drosophila_melanogaster_DN16443_c0_g1_i1	Drosophila_melanogaster_DN21227_c0_g1_i1	Drosophila_melanogaster_DN3914_c0_g1_i1	Ruditapes_philippinarum_DN2057_c1_g1_i5	Ruditapes_philippinarum_DN2991_c0_g3_i1	Ruditapes_philippinarum_DN346_c0_g1_i5	Schmidtea_mediterranea_DN847015_c0_g1_i1	Nematostella_vectensis_DN29521_c0_g1_i1	Nematostella_vectensis_DN52621_c0_g1_i1
OG0001633	Drosophila_melanogaster_DN2001_c0_g1_i1	Xenopus_tropicalis_DN50851_c0_g1_i2
OG0001635	Caenorhabditis_elegans_DN2755_c0_g1_i1	Ruditapes_philippinarum_DN3458_c0_g1_i4
OG0001636	Danio_rerio_DN2459_c1_g1_i1	Ruditapes_philippinarum_DN5346_c0_g1_i4	Ruditapes_philippinarum_DN5346_c0_g3_i2
OG0001637	Drosophila_melanogaster_DN21358_c0_g1_i1	Drosophila_melanogaster_DN5496_c0_g1_i1
OG0001639	Danio_rerio_DN6243_c0_g1_i2	Xenopus_tropicalis_DN49585_c0_g1_i2
OG0001640	Danio_rerio_DN3861_c1_g1_i1	Drosophila_melanogaster_DN7003_c0_g1_i1	Ruditapes_philippinarum_DN1725_c0_g1_i4	Schmidtea_mediterranea_DN817373_c15_g1_i2
OG0001644	Danio_rerio_DN14636_c0_g1_i1	Haliotis_rufescens_DN10623_c0_g2_i3	Xenopus_tropicalis_DN43095_c0_g1_i1
OG0001648	Ephydatia_fluviatilis_DN17922_c0_g1_i1	Ephydatia_fluviatilis_DN29905_c0_g1_i1
OG0001650	Danio_rerio_DN333_c0_g2_i2	Danio_rerio_DN55_c0_g1_i2	Xenopus_tropicalis_DN22827_c0_g1_i1	Xenopus_tropicalis_DN42852_c0_g1_i1	Xenopus_tropicalis_DN45931_c1_g1_i1
OG0001654	Drosophila_melanogaster_DN12274_c0_g1_i1	Drosophila_melanogaster_DN12546_c0_g1_i1	Drosophila_melanogaster_DN14490_c0_g1_i1	Drosophila_melanogaster_DN15669_c0_g1_i1	Drosophila_melanogaster_DN15697_c0_g1_i1	Drosophila_melanogaster_DN15892_c0_g1_i1	Drosophila_melanogaster_DN17811_c0_g1_i1	Drosophila_melanogaster_DN19895_c0_g1_i1	Drosophila_melanogaster_DN20335_c0_g1_i1	Drosophila_melanogaster_DN4140_c0_g1_i1	Drosophila_melanogaster_DN4383_c0_g1_i1	Drosophila_melanogaster_DN5039_c0_g1_i1	Drosophila_melanogaster_DN5102_c0_g1_i1	Drosophila_melanogaster_DN5344_c0_g1_i1	Drosophila_melanogaster_DN5702_c0_g1_i1	Drosophila_melanogaster_DN655_c0_g1_i1	Drosophila_melanogaster_DN7057_c0_g1_i1	Drosophila_melanogaster_DN7388_c0_g1_i1	Drosophila_melanogaster_DN8381_c0_g1_i1	Drosophila_melanogaster_DN864_c0_g1_i1	Drosophila_melanogaster_DN8915_c0_g1_i1	Drosophila_melanogaster_DN9344_c0_g1_i1
OG0001657	Ephydatia_fluviatilis_DN10004_c0_g1_i2	Ephydatia_fluviatilis_DN27694_c0_g1_i3	Ephydatia_fluviatilis_DN27694_c0_g2_i2	Ephydatia_fluviatilis_DN34213_c0_g1_i1	Ephydatia_fluviatilis_DN42538_c0_g1_i1	Ephydatia_fluviatilis_DN7291_c0_g1_i1	Ephydatia_fluviatilis_DN7742_c0_g1_i3
OG0001663	Schmidtea_mediterranea_DN805193_c3_g1_i5	Schmidtea_mediterranea_DN805193_c3_g1_i7	Schmidtea_mediterranea_DN807068_c9_g1_i8	Schmidtea_mediterranea_DN810430_c2_g1_i2	Schmidtea_mediterranea_DN810430_c2_g1_i3
OG0001665	Schmidtea_mediterranea_DN818701_c4_g1_i7	Schmidtea_mediterranea_DN830485_c6_g1_i2
OG0001668	Schmidtea_mediterranea_DN802888_c6_g1_i6	Schmidtea_mediterranea_DN806078_c11_g4_i1
OG0001674	Schmidtea_mediterranea_DN805457_c0_g1_i1	Schmidtea_mediterranea_DN809945_c9_g1_i1
OG0001676	Schmidtea_mediterranea_DN802255_c0_g1_i18	Schmidtea_mediterranea_DN813571_c8_g2_i1
OG0001684	Danio_rerio_DN2186_c0_g1_i7	Drosophila_melanogaster_DN9975_c0_g1_i2
OG0001686	Drosophila_melanogaster_DN6915_c0_g1_i1	Drosophila_melanogaster_DN8839_c0_g1_i1	Xenopus_tropicalis_DN52226_c1_g1_i3	Xenopus_tropicalis_DN52226_c1_g1_i5	Schmidtea_mediterranea_DN823207_c1_g1_i11	Schmidtea_mediterranea_DN823207_c1_g1_i11	Schmidtea_mediterranea_DN823207_c1_g1_i22	Schmidtea_mediterranea_DN823207_c1_g1_i22	Schmidtea_mediterranea_DN823207_c1_g1_i6	Schmidtea_mediterranea_DN823207_c1_g1_i6
OG0001690	Drosophila_melanogaster_DN12521_c0_g1_i1	Drosophila_melanogaster_DN20418_c0_g1_i1	Drosophila_melanogaster_DN21331_c0_g1_i1	Ruditapes_philippinarum_DN7318_c0_g1_i4	Xenopus_tropicalis_DN42597_c0_g1_i1
OG0001691	Danio_rerio_DN12634_c0_g1_i3	Drosophila_melanogaster_DN6366_c0_g1_i1	Ephydatia_fluviatilis_DN3584_c0_g1_i1	Xenopus_tropicalis_DN40349_c0_g1_i1	Xenopus_tropicalis_DN44062_c1_g1_i2	Schmidtea_mediterranea_DN814382_c2_g1_i1
OG0001692	Drosophila_melanogaster_DN18827_c0_g1_i1	Drosophila_melanogaster_DN20583_c0_g1_i1
OG0001697	Drosophila_melanogaster_DN13803_c0_g1_i1	Xenopus_tropicalis_DN48693_c0_g1_i2
OG0001698	Drosophila_melanogaster_DN6056_c0_g1_i2	Drosophila_melanogaster_DN6226_c0_g1_i1
OG0001699	Danio_rerio_DN308_c0_g1_i4	Drosophila_melanogaster_DN8464_c0_g1_i8	Ruditapes_philippinarum_DN5708_c0_g1_i4	Xenopus_tropicalis_DN49963_c0_g1_i4
OG0001701	Caenorhabditis_elegans_DN13804_c0_g1_i1	Danio_rerio_DN503_c0_g1_i5	Ephydatia_fluviatilis_DN9611_c0_g1_i5	Ruditapes_philippinarum_DN5317_c0_g2_i1	Xenopus_tropicalis_DN48593_c2_g1_i1	Schmidtea_mediterranea_DN805299_c5_g2_i4	Schmidtea_mediterranea_DN813651_c17_g1_i4	Nematostella_vectensis_DN36944_c0_g1_i1
OG0001704	Caenorhabditis_elegans_DN14277_c0_g1_i1	Danio_rerio_DN1437_c0_g1_i2	Ephydatia_fluviatilis_DN810_c0_g1_i10	Ephydatia_fluviatilis_DN810_c0_g1_i11	Ephydatia_fluviatilis_DN810_c0_g1_i5	Ephydatia_fluviatilis_DN810_c0_g1_i7	Ruditapes_philippinarum_DN16951_c0_g1_i1
OG0001706	Danio_rerio_DN1367_c0_g1_i1	Danio_rerio_DN1579_c0_g1_i1	Danio_rerio_DN4570_c0_g1_i3	Xenopus_tropicalis_DN36484_c0_g1_i1	Xenopus_tropicalis_DN51357_c0_g1_i1	Xenopus_tropicalis_DN52536_c9_g3_i10
OG0001707	Caenorhabditis_elegans_DN17348_c0_g1_i1	Drosophila_melanogaster_DN11556_c0_g1_i1	Ephydatia_fluviatilis_DN13839_c0_g1_i1	Ephydatia_fluviatilis_DN6295_c0_g1_i1	Ruditapes_philippinarum_DN2157_c0_g1_i11	Ruditapes_philippinarum_DN3829_c0_g2_i5	Xenopus_tropicalis_DN37613_c0_g1_i1	Schmidtea_mediterranea_DN800451_c0_g1_i5	Schmidtea_mediterranea_DN800451_c0_g1_i5	Schmidtea_mediterranea_DN800451_c0_g1_i5	Schmidtea_mediterranea_DN825932_c5_g7_i1	Schmidtea_mediterranea_DN825932_c5_g7_i2
OG0001709	Ephydatia_fluviatilis_DN17874_c0_g1_i2	Xenopus_tropicalis_DN39557_c0_g1_i4	Schmidtea_mediterranea_DN820620_c8_g2_i9
OG0001713	Caenorhabditis_elegans_DN10746_c0_g1_i1	Drosophila_melanogaster_DN6789_c0_g1_i1	Ephydatia_fluviatilis_DN5944_c0_g1_i2	Xenopus_tropicalis_DN35314_c0_g1_i3	Xenopus_tropicalis_DN46646_c2_g1_i1	Schmidtea_mediterranea_DN801706_c7_g1_i1
OG0001715	Haliotis_rufescens_DN11939_c0_g1_i2	Haliotis_rufescens_DN13099_c0_g1_i1	Haliotis_rufescens_DN13099_c0_g1_i4
OG0001717	Danio_rerio_DN9984_c0_g1_i2	Xenopus_tropicalis_DN51466_c0_g1_i2
OG0001718	Schmidtea_mediterranea_DN809273_c4_g3_i1	Schmidtea_mediterranea_DN820711_c12_g1_i12	Schmidtea_mediterranea_DN820711_c12_g1_i12	Schmidtea_mediterranea_DN820711_c12_g1_i12	Schmidtea_mediterranea_DN820711_c12_g1_i2	Schmidtea_mediterranea_DN820711_c12_g1_i4
OG0001719	Caenorhabditis_elegans_DN10598_c0_g2_i1	Drosophila_melanogaster_DN10238_c0_g1_i1	Drosophila_melanogaster_DN12863_c0_g1_i1	Drosophila_melanogaster_DN7230_c0_g1_i1	Ruditapes_philippinarum_DN8500_c1_g1_i5	Schmidtea_mediterranea_DN813657_c13_g2_i2	Nematostella_vectensis_DN25271_c0_g1_i1
OG0001721	Caenorhabditis_elegans_DN18182_c0_g1_i1	Danio_rerio_DN17533_c0_g1_i2	Danio_rerio_DN6363_c0_g1_i1	Ruditapes_philippinarum_DN7846_c0_g1_i1	Xenopus_tropicalis_DN40366_c0_g1_i1	Xenopus_tropicalis_DN40863_c0_g1_i2	Xenopus_tropicalis_DN48235_c1_g1_i1	Schmidtea_mediterranea_DN805238_c3_g2_i2	Nematostella_vectensis_DN20303_c0_g1_i1
OG0001722	Danio_rerio_DN5490_c1_g1_i1	Ruditapes_philippinarum_DN5962_c0_g1_i4	Xenopus_tropicalis_DN41320_c1_g1_i2
OG0001723	Drosophila_melanogaster_DN8778_c0_g1_i1	Xenopus_tropicalis_DN49969_c0_g1_i1
OG0001724	Ephydatia_fluviatilis_DN6466_c0_g1_i1	Schmidtea_mediterranea_DN801224_c1_g1_i1
OG0001725	Danio_rerio_DN2689_c0_g1_i1	Danio_rerio_DN465_c0_g1_i2	Danio_rerio_DN465_c0_g1_i3	Drosophila_melanogaster_DN11639_c0_g1_i1	Drosophila_melanogaster_DN14489_c0_g1_i1	Ruditapes_philippinarum_DN3099_c0_g1_i4	Xenopus_tropicalis_DN29420_c1_g1_i1	Xenopus_tropicalis_DN48490_c1_g1_i3	Schmidtea_mediterranea_DN820157_c3_g1_i8
OG0001727	Haliotis_rufescens_DN102693_c0_g1_i1	Ruditapes_philippinarum_DN11862_c0_g1_i2	Ruditapes_philippinarum_DN14695_c0_g1_i2
OG0001728	Xenopus_tropicalis_DN48983_c0_g1_i1	Schmidtea_mediterranea_DN813730_c19_g1_i6	Schmidtea_mediterranea_DN813730_c19_g1_i6	Nematostella_vectensis_DN16362_c0_g1_i1
OG0001729	Drosophila_melanogaster_DN2102_c0_g1_i1	Ruditapes_philippinarum_DN7637_c0_g1_i9	Xenopus_tropicalis_DN50437_c0_g1_i1	Schmidtea_mediterranea_DN823386_c13_g1_i2	Schmidtea_mediterranea_DN823386_c13_g1_i2
OG0001730	Danio_rerio_DN2206_c0_g1_i12	Danio_rerio_DN3008_c1_g1_i4	Drosophila_melanogaster_DN13598_c0_g1_i1	Xenopus_tropicalis_DN51586_c2_g1_i1
OG0001732	Danio_rerio_DN37_c0_g2_i2	Ruditapes_philippinarum_DN413_c0_g1_i7
OG0001733	Danio_rerio_DN823_c0_g2_i1	Danio_rerio_DN823_c0_g2_i2	Drosophila_melanogaster_DN5746_c0_g1_i2	Ephydatia_fluviatilis_DN4459_c0_g1_i13	Ephydatia_fluviatilis_DN4459_c0_g1_i14	Xenopus_tropicalis_DN47685_c1_g1_i3	Schmidtea_mediterranea_DN769616_c0_g1_i1	Schmidtea_mediterranea_DN818054_c8_g2_i1	Schmidtea_mediterranea_DN818054_c8_g2_i1
OG0001735	Ephydatia_fluviatilis_DN13777_c1_g1_i2	Schmidtea_mediterranea_DN815665_c9_g1_i2
OG0001737	Caenorhabditis_elegans_DN10063_c0_g1_i1	Haliotis_rufescens_DN7376_c0_g1_i3	Ruditapes_philippinarum_DN4816_c0_g1_i21	Ruditapes_philippinarum_DN5718_c0_g1_i1
OG0001738	Drosophila_melanogaster_DN7891_c0_g1_i1	Ruditapes_philippinarum_DN22558_c0_g1_i10	Xenopus_tropicalis_DN47849_c0_g1_i1	Xenopus_tropicalis_DN47849_c0_g1_i5	Schmidtea_mediterranea_DN811171_c0_g1_i7
OG0001739	Drosophila_melanogaster_DN6374_c0_g1_i1	Ruditapes_philippinarum_DN1859_c0_g1_i7	Xenopus_tropicalis_DN45394_c0_g1_i4	Schmidtea_mediterranea_DN819849_c5_g1_i4	Schmidtea_mediterranea_DN819849_c5_g1_i5
OG0001741	Drosophila_melanogaster_DN393_c0_g1_i1	Ephydatia_fluviatilis_DN11723_c0_g1_i2	Haliotis_rufescens_DN2333_c0_g1_i4	Ruditapes_philippinarum_DN375_c0_g1_i7	Xenopus_tropicalis_DN47449_c0_g1_i1	Schmidtea_mediterranea_DN829767_c7_g2_i5	Nematostella_vectensis_DN2142_c0_g1_i1
OG0001744	Danio_rerio_DN7601_c0_g2_i4	Drosophila_melanogaster_DN10034_c0_g1_i1	Drosophila_melanogaster_DN8113_c0_g1_i1	Ruditapes_philippinarum_DN31536_c0_g1_i4	Xenopus_tropicalis_DN43059_c0_g1_i2	Xenopus_tropicalis_DN48388_c4_g1_i1
OG0001745	Danio_rerio_DN454_c14_g1_i5	Haliotis_rufescens_DN28312_c0_g1_i4	Haliotis_rufescens_DN552_c0_g1_i2	Ruditapes_philippinarum_DN33184_c0_g1_i4	Ruditapes_philippinarum_DN50141_c0_g1_i1
OG0001751	Caenorhabditis_elegans_DN706_c0_g1_i1	Danio_rerio_DN201_c2_g1_i5	Danio_rerio_DN8127_c0_g3_i2	Ruditapes_philippinarum_DN4265_c0_g1_i1	Xenopus_tropicalis_DN51956_c7_g1_i6
OG0001752	Drosophila_melanogaster_DN3253_c0_g1_i1	Ephydatia_fluviatilis_DN2839_c0_g1_i8	Xenopus_tropicalis_DN50009_c0_g1_i1
OG0001753	Caenorhabditis_elegans_DN17128_c0_g1_i1	Danio_rerio_DN1023_c0_g1_i2	Danio_rerio_DN1023_c0_g1_i4	Drosophila_melanogaster_DN3018_c0_g1_i1	Drosophila_melanogaster_DN4561_c0_g1_i1	Drosophila_melanogaster_DN9978_c0_g1_i1	Ruditapes_philippinarum_DN2202_c0_g1_i9	Xenopus_tropicalis_DN21867_c0_g1_i1	Schmidtea_mediterranea_DN825704_c15_g1_i2
OG0001754	Drosophila_melanogaster_DN8416_c0_g1_i1	Ephydatia_fluviatilis_DN576_c0_g1_i7	Xenopus_tropicalis_DN49425_c0_g1_i6
OG0001756	Ephydatia_fluviatilis_DN31084_c0_g1_i1	Ruditapes_philippinarum_DN1_c1_g1_i1	Ruditapes_philippinarum_DN901_c0_g2_i1
OG0001760	Drosophila_melanogaster_DN7991_c0_g1_i1	Ruditapes_philippinarum_DN7014_c0_g1_i12	Xenopus_tropicalis_DN50461_c1_g1_i1	Schmidtea_mediterranea_DN815426_c2_g1_i1	Schmidtea_mediterranea_DN819733_c14_g1_i2	Schmidtea_mediterranea_DN823653_c6_g3_i2	Schmidtea_mediterranea_DN828960_c9_g1_i9
OG0001761	Ruditapes_philippinarum_DN2752_c0_g1_i4	Xenopus_tropicalis_DN43547_c0_g1_i3	Schmidtea_mediterranea_DN802490_c0_g1_i1	Schmidtea_mediterranea_DN811037_c15_g1_i14
OG0001770	Ruditapes_philippinarum_DN2486_c1_g1_i1	Xenopus_tropicalis_DN52185_c1_g1_i2	Nematostella_vectensis_DN26241_c0_g1_i1
OG0001773	Schmidtea_mediterranea_DN831436_c5_g2_i1	Schmidtea_mediterranea_DN831436_c5_g2_i6	Schmidtea_mediterranea_DN831436_c5_g2_i7	Schmidtea_mediterranea_DN831436_c5_g2_i9
OG0001775	Haliotis_rufescens_DN16473_c1_g1_i2	Haliotis_rufescens_DN16473_c1_g1_i5
OG0001778	Ephydatia_fluviatilis_DN113_c0_g1_i2	Ephydatia_fluviatilis_DN1976_c0_g1_i2
OG0001797	Schmidtea_mediterranea_DN808203_c2_g1_i1	Schmidtea_mediterranea_DN811798_c13_g1_i1	Schmidtea_mediterranea_DN813731_c1_g1_i1	Schmidtea_mediterranea_DN819381_c16_g2_i1
OG0001806	Danio_rerio_DN5240_c0_g1_i3	Xenopus_tropicalis_DN22030_c0_g1_i2	Nematostella_vectensis_DN50197_c0_g1_i1
OG0001812	Danio_rerio_DN3002_c0_g1_i5	Drosophila_melanogaster_DN6183_c0_g1_i1	Haliotis_rufescens_DN23965_c0_g1_i1	Ruditapes_philippinarum_DN21686_c0_g1_i7	Xenopus_tropicalis_DN35626_c0_g1_i1	Xenopus_tropicalis_DN50670_c0_g1_i3
OG0001816	Danio_rerio_DN1124_c0_g1_i2	Drosophila_melanogaster_DN7921_c0_g1_i1	Xenopus_tropicalis_DN43686_c1_g1_i1
OG0001817	Drosophila_melanogaster_DN5583_c0_g1_i1	Ephydatia_fluviatilis_DN8994_c0_g1_i6	Ruditapes_philippinarum_DN17498_c0_g1_i2	Xenopus_tropicalis_DN52442_c2_g1_i1	Schmidtea_mediterranea_DN823818_c0_g1_i2	Nematostella_vectensis_DN33795_c0_g1_i1
OG0001818	Caenorhabditis_elegans_DN3988_c0_g1_i1	Ephydatia_fluviatilis_DN601_c0_g1_i4	Schmidtea_mediterranea_DN813230_c10_g1_i9
OG0001823	Ephydatia_fluviatilis_DN13014_c0_g1_i2	Ephydatia_fluviatilis_DN13914_c0_g1_i1	Ephydatia_fluviatilis_DN13914_c0_g1_i2	Haliotis_rufescens_DN4256_c0_g1_i5	Ruditapes_philippinarum_DN2048_c0_g1_i4
OG0001824	Caenorhabditis_elegans_DN10549_c0_g1_i1	Caenorhabditis_elegans_DN3163_c0_g1_i1	Drosophila_melanogaster_DN5349_c0_g1_i1	Ephydatia_fluviatilis_DN1205_c0_g1_i1
OG0001825	Ruditapes_philippinarum_DN14308_c0_g1_i10	Ruditapes_philippinarum_DN14308_c0_g2_i1	Nematostella_vectensis_DN30035_c0_g1_i1
OG0001826	Danio_rerio_DN7509_c0_g1_i2	Drosophila_melanogaster_DN2105_c0_g1_i1	Drosophila_melanogaster_DN7037_c0_g1_i1	Ephydatia_fluviatilis_DN9396_c0_g1_i2	Xenopus_tropicalis_DN44942_c0_g1_i4	Schmidtea_mediterranea_DN801821_c0_g2_i1
OG0001829	Danio_rerio_DN63837_c0_g1_i1	Ephydatia_fluviatilis_DN2463_c1_g1_i5	Xenopus_tropicalis_DN47218_c0_g1_i1
OG0001830	Drosophila_melanogaster_DN6414_c0_g1_i1	Ephydatia_fluviatilis_DN34354_c0_g1_i1	Ephydatia_fluviatilis_DN34534_c0_g1_i1	Haliotis_rufescens_DN4894_c0_g1_i1	Haliotis_rufescens_DN64_c0_g1_i2	Ruditapes_philippinarum_DN7144_c0_g1_i1	Xenopus_tropicalis_DN33603_c0_g1_i1	Xenopus_tropicalis_DN46575_c0_g1_i1	Schmidtea_mediterranea_DN814196_c6_g7_i2	Nematostella_vectensis_DN29201_c0_g1_i1
OG0001832	Xenopus_tropicalis_DN36876_c0_g1_i3	Nematostella_vectensis_DN27222_c0_g1_i1
OG0001834	Caenorhabditis_elegans_DN1727_c0_g1_i1	Danio_rerio_DN6184_c0_g1_i1	Drosophila_melanogaster_DN17739_c0_g1_i1	Ephydatia_fluviatilis_DN11939_c0_g1_i1	Ruditapes_philippinarum_DN12921_c0_g1_i5	Xenopus_tropicalis_DN51265_c0_g1_i1	Xenopus_tropicalis_DN52067_c0_g1_i1
OG0001835	Caenorhabditis_elegans_DN10256_c0_g1_i1	Drosophila_melanogaster_DN1113_c0_g1_i1	Xenopus_tropicalis_DN39048_c0_g1_i2	Xenopus_tropicalis_DN50161_c0_g1_i2
OG0001836	Caenorhabditis_elegans_DN297_c0_g1_i1	Danio_rerio_DN720_c0_g1_i1	Xenopus_tropicalis_DN5595_c0_g1_i1
OG0001838	Drosophila_melanogaster_DN8221_c0_g1_i5	Ephydatia_fluviatilis_DN2030_c0_g1_i1	Schmidtea_mediterranea_DN819431_c5_g1_i5
OG0001839	Danio_rerio_DN3361_c0_g1_i1	Drosophila_melanogaster_DN8301_c0_g1_i1
OG0001840	Drosophila_melanogaster_DN9852_c0_g1_i4	Ephydatia_fluviatilis_DN697_c0_g1_i1	Ruditapes_philippinarum_DN1118_c0_g1_i5	Schmidtea_mediterranea_DN822811_c9_g2_i1	Schmidtea_mediterranea_DN824124_c1_g1_i5	Nematostella_vectensis_DN462_c0_g1_i1
OG0001841	Drosophila_melanogaster_DN3866_c0_g1_i1	Xenopus_tropicalis_DN40363_c0_g1_i4
OG0001842	Ephydatia_fluviatilis_DN9031_c0_g1_i2	Xenopus_tropicalis_DN50070_c0_g1_i2
OG0001843	Ephydatia_fluviatilis_DN5359_c1_g1_i3	Ephydatia_fluviatilis_DN5359_c1_g1_i4	Xenopus_tropicalis_DN49898_c0_g1_i1
OG0001844	Ephydatia_fluviatilis_DN11266_c0_g1_i2	Ephydatia_fluviatilis_DN36084_c0_g1_i1
OG0001848	Danio_rerio_DN9130_c0_g2_i1	Drosophila_melanogaster_DN5318_c0_g1_i1	Ruditapes_philippinarum_DN795_c0_g1_i5	Xenopus_tropicalis_DN50472_c0_g1_i1
OG0001852	Haliotis_rufescens_DN1711_c0_g1_i2	Xenopus_tropicalis_DN44416_c0_g1_i6	Nematostella_vectensis_DN929_c0_g1_i1
OG0001853	Drosophila_melanogaster_DN9052_c0_g1_i1	Haliotis_rufescens_DN1298_c0_g1_i7	Ruditapes_philippinarum_DN2565_c0_g1_i4	Xenopus_tropicalis_DN50322_c0_g1_i9	Xenopus_tropicalis_DN52081_c1_g1_i4	Nematostella_vectensis_DN44992_c0_g1_i1
OG0001858	Ephydatia_fluviatilis_DN16647_c0_g1_i1	Ephydatia_fluviatilis_DN46661_c0_g1_i1
OG0001859	Danio_rerio_DN12152_c0_g2_i2	Ephydatia_fluviatilis_DN3854_c0_g1_i1	Ephydatia_fluviatilis_DN5077_c0_g1_i4	Haliotis_rufescens_DN1620_c0_g1_i1	Haliotis_rufescens_DN1685_c0_g1_i2	Haliotis_rufescens_DN17067_c0_g1_i1	Haliotis_rufescens_DN3715_c0_g1_i1	Ruditapes_philippinarum_DN10038_c0_g1_i1	Ruditapes_philippinarum_DN1166_c0_g1_i1	Ruditapes_philippinarum_DN13060_c0_g1_i4
OG0001863	Ephydatia_fluviatilis_DN14070_c0_g1_i3	Ruditapes_philippinarum_DN3587_c0_g1_i1	Xenopus_tropicalis_DN37168_c0_g1_i1
OG0001865	Danio_rerio_DN20924_c0_g1_i2	Drosophila_melanogaster_DN4891_c0_g1_i1	Ruditapes_philippinarum_DN16393_c0_g2_i9	Xenopus_tropicalis_DN23766_c0_g1_i2	Xenopus_tropicalis_DN45005_c1_g1_i2
OG0001868	Drosophila_melanogaster_DN8673_c0_g1_i1	Ruditapes_philippinarum_DN9288_c0_g1_i1	Nematostella_vectensis_DN44589_c0_g1_i1
OG0001869	Danio_rerio_DN10543_c0_g1_i4	Xenopus_tropicalis_DN49616_c0_g1_i1
OG0001870	Danio_rerio_DN4197_c0_g1_i1	Xenopus_tropicalis_DN25553_c0_g1_i1
OG0001876	Ephydatia_fluviatilis_DN6425_c0_g1_i2	Ruditapes_philippinarum_DN1424_c0_g1_i1
OG0001878	Caenorhabditis_elegans_DN17167_c0_g1_i1	Ephydatia_fluviatilis_DN2958_c0_g1_i1	Nematostella_vectensis_DN36369_c0_g1_i1
OG0001881	Ephydatia_fluviatilis_DN5011_c0_g1_i2	Ephydatia_fluviatilis_DN5011_c0_g1_i3	Nematostella_vectensis_DN37067_c0_g1_i1
OG0001882	Ruditapes_philippinarum_DN14429_c0_g1_i2	Ruditapes_philippinarum_DN14429_c0_g1_i4	Ruditapes_philippinarum_DN14429_c0_g1_i8	Ruditapes_philippinarum_DN9020_c0_g1_i1
OG0001884	Caenorhabditis_elegans_DN1590_c0_g1_i1	Schmidtea_mediterranea_DN810585_c4_g2_i3	Schmidtea_mediterranea_DN810585_c4_g2_i3	Schmidtea_mediterranea_DN810585_c4_g2_i3
OG0001887	Ruditapes_philippinarum_DN4476_c0_g1_i7	Xenopus_tropicalis_DN25877_c0_g1_i1	Schmidtea_mediterranea_DN826260_c6_g1_i10
OG0001889	Drosophila_melanogaster_DN8871_c0_g1_i1	Drosophila_melanogaster_DN9654_c0_g1_i1
OG0001893	Ephydatia_fluviatilis_DN46557_c0_g1_i1	Xenopus_tropicalis_DN48406_c0_g1_i1
OG0001894	Caenorhabditis_elegans_DN7332_c0_g1_i1	Drosophila_melanogaster_DN4398_c0_g1_i1	Drosophila_melanogaster_DN5555_c0_g1_i1	Drosophila_melanogaster_DN5979_c0_g1_i2	Schmidtea_mediterranea_DN808905_c4_g1_i1
OG0001895	Danio_rerio_DN618_c0_g1_i1	Xenopus_tropicalis_DN41931_c0_g1_i2	Xenopus_tropicalis_DN49554_c0_g1_i1
OG0001896	Haliotis_rufescens_DN72307_c0_g1_i1	Schmidtea_mediterranea_DN828160_c4_g2_i9	Schmidtea_mediterranea_DN828160_c4_g2_i9
OG0001897	Ephydatia_fluviatilis_DN1874_c0_g1_i3	Schmidtea_mediterranea_DN822669_c3_g5_i1
OG0001901	Danio_rerio_DN1169_c0_g1_i1	Drosophila_melanogaster_DN5176_c0_g1_i1	Haliotis_rufescens_DN8570_c0_g1_i4	Ruditapes_philippinarum_DN1076_c0_g1_i5	Xenopus_tropicalis_DN44749_c0_g1_i1	Schmidtea_mediterranea_DN811328_c6_g1_i5	Schmidtea_mediterranea_DN811328_c6_g1_i5
OG0001902	Caenorhabditis_elegans_DN21221_c0_g1_i1	Danio_rerio_DN38209_c0_g1_i2
OG0001903	Xenopus_tropicalis_DN26018_c0_g1_i1	Xenopus_tropicalis_DN33514_c1_g1_i1	Xenopus_tropicalis_DN49529_c0_g1_i1	Schmidtea_mediterranea_DN808023_c5_g1_i1
OG0001904	Schmidtea_mediterranea_DN826796_c10_g3_i9	Schmidtea_mediterranea_DN826796_c10_g3_i9
OG0001906	Caenorhabditis_elegans_DN15320_c0_g1_i1	Danio_rerio_DN12625_c1_g1_i1	Nematostella_vectensis_DN311_c0_g1_i1	Nematostella_vectensis_DN311_c0_g1_i2
OG0001909	Caenorhabditis_elegans_DN17370_c0_g1_i1	Danio_rerio_DN4829_c0_g1_i15
OG0001910	Danio_rerio_DN10199_c0_g1_i1	Drosophila_melanogaster_DN11719_c0_g1_i1
OG0001913	Danio_rerio_DN4687_c0_g1_i1	Xenopus_tropicalis_DN43050_c0_g1_i1
OG0001914	Danio_rerio_DN14636_c0_g2_i1	Nematostella_vectensis_DN44198_c0_g1_i1
OG0001918	Danio_rerio_DN435_c0_g1_i2	Ephydatia_fluviatilis_DN199_c0_g1_i4	Haliotis_rufescens_DN25261_c0_g1_i5
OG0001919	Ephydatia_fluviatilis_DN16658_c0_g1_i2	Ephydatia_fluviatilis_DN6467_c0_g1_i1
OG0001922	Ephydatia_fluviatilis_DN10378_c0_g1_i3	Ephydatia_fluviatilis_DN16228_c0_g1_i2	Ephydatia_fluviatilis_DN16841_c0_g1_i1	Ephydatia_fluviatilis_DN17829_c0_g1_i2	Ephydatia_fluviatilis_DN17829_c0_g1_i3	Ephydatia_fluviatilis_DN2909_c0_g1_i4	Ephydatia_fluviatilis_DN2931_c0_g1_i15	Ephydatia_fluviatilis_DN29360_c0_g1_i1	Ephydatia_fluviatilis_DN3993_c0_g1_i17
OG0001927	Haliotis_rufescens_DN15802_c0_g1_i1	Haliotis_rufescens_DN3414_c0_g1_i3	Haliotis_rufescens_DN7715_c0_g1_i1	Haliotis_rufescens_DN8852_c0_g1_i1
OG0001928	Danio_rerio_DN4495_c0_g1_i3	Haliotis_rufescens_DN4124_c0_g1_i1	Ruditapes_philippinarum_DN5884_c0_g1_i4	Xenopus_tropicalis_DN51793_c0_g1_i1
OG0001932	Ephydatia_fluviatilis_DN850_c0_g1_i14	Ephydatia_fluviatilis_DN850_c0_g1_i20	Ephydatia_fluviatilis_DN850_c0_g1_i4
OG0001936	Ephydatia_fluviatilis_DN17953_c0_g1_i2	Ephydatia_fluviatilis_DN3059_c0_g1_i1	Ephydatia_fluviatilis_DN4635_c0_g1_i1
OG0001937	Xenopus_tropicalis_DN47744_c1_g1_i2	Schmidtea_mediterranea_DN829251_c4_g3_i7
OG0001942	Haliotis_rufescens_DN2516_c0_g1_i2	Haliotis_rufescens_DN2516_c0_g1_i3	Haliotis_rufescens_DN2516_c0_g1_i7	Haliotis_rufescens_DN2516_c0_g1_i8	Haliotis_rufescens_DN8987_c0_g1_i5
OG0001953	Schmidtea_mediterranea_DN818706_c5_g1_i2	Schmidtea_mediterranea_DN828379_c8_g2_i2
OG0001961	Schmidtea_mediterranea_DN813639_c12_g1_i1	Schmidtea_mediterranea_DN817598_c16_g1_i2	Schmidtea_mediterranea_DN817598_c16_g1_i4
OG0001964	Schmidtea_mediterranea_DN814055_c2_g2_i3	Schmidtea_mediterranea_DN832077_c10_g3_i1
OG0001977	Drosophila_melanogaster_DN6236_c0_g1_i1	Ruditapes_philippinarum_DN2756_c2_g1_i2	Xenopus_tropicalis_DN53015_c2_g2_i1
OG0001980	Danio_rerio_DN1461_c0_g1_i2	Danio_rerio_DN18589_c0_g1_i1	Drosophila_melanogaster_DN1585_c0_g1_i1	Drosophila_melanogaster_DN5698_c0_g1_i1	Haliotis_rufescens_DN24639_c0_g1_i2	Ruditapes_philippinarum_DN2165_c0_g1_i16	Xenopus_tropicalis_DN39090_c0_g1_i1
OG0001984	Danio_rerio_DN22113_c0_g2_i1	Ephydatia_fluviatilis_DN810_c0_g1_i9
OG0001985	Haliotis_rufescens_DN11969_c0_g2_i1	Haliotis_rufescens_DN1447_c0_g1_i6	Haliotis_rufescens_DN4269_c0_g2_i1	Ruditapes_philippinarum_DN14273_c0_g1_i2	Ruditapes_philippinarum_DN14273_c0_g2_i1
OG0001990	Drosophila_melanogaster_DN8631_c0_g1_i1	Ephydatia_fluviatilis_DN1233_c0_g1_i1	Haliotis_rufescens_DN1059_c0_g1_i3
OG0001993	Ephydatia_fluviatilis_DN818_c0_g1_i1	Ephydatia_fluviatilis_DN818_c0_g1_i4	Xenopus_tropicalis_DN46798_c0_g1_i2
OG0001994	Xenopus_tropicalis_DN46580_c0_g1_i2	Schmidtea_mediterranea_DN803077_c10_g1_i1
OG0001995	Danio_rerio_DN398_c1_g1_i1	Danio_rerio_DN4218_c0_g1_i2	Ephydatia_fluviatilis_DN3031_c0_g1_i1	Ruditapes_philippinarum_DN65133_c0_g1_i1	Xenopus_tropicalis_DN39493_c0_g1_i2
OG0001997	Xenopus_tropicalis_DN35858_c0_g1_i1	Schmidtea_mediterranea_DN828775_c4_g3_i1	Nematostella_vectensis_DN39441_c0_g1_i1
OG0001998	Drosophila_melanogaster_DN15662_c0_g1_i1	Drosophila_melanogaster_DN5432_c0_g1_i2
OG0002000	Ephydatia_fluviatilis_DN1767_c0_g1_i1	Nematostella_vectensis_DN20406_c0_g1_i1
OG0002002	Schmidtea_mediterranea_DN807774_c9_g2_i2	Schmidtea_mediterranea_DN807774_c9_g2_i2	Schmidtea_mediterranea_DN819899_c7_g1_i3	Schmidtea_mediterranea_DN826092_c5_g1_i1	Schmidtea_mediterranea_DN827805_c2_g1_i8
OG0002003	Caenorhabditis_elegans_DN1861_c0_g1_i2	Ephydatia_fluviatilis_DN19984_c0_g1_i1	Ruditapes_philippinarum_DN8888_c0_g1_i5	Xenopus_tropicalis_DN49316_c1_g1_i1
OG0002004	Ephydatia_fluviatilis_DN3516_c0_g1_i1	Ephydatia_fluviatilis_DN3516_c0_g1_i2	Ephydatia_fluviatilis_DN3516_c0_g1_i3	Haliotis_rufescens_DN9634_c0_g1_i1	Ruditapes_philippinarum_DN2833_c0_g1_i5
OG0002006	Drosophila_melanogaster_DN9731_c0_g1_i1	Ephydatia_fluviatilis_DN123_c0_g2_i2
OG0002007	Danio_rerio_DN4833_c0_g1_i2	Xenopus_tropicalis_DN49598_c0_g1_i2	Schmidtea_mediterranea_DN802239_c0_g1_i2	Nematostella_vectensis_DN6643_c0_g1_i1
OG0002010	Ruditapes_philippinarum_DN257_c4_g1_i3	Xenopus_tropicalis_DN52793_c4_g1_i1
OG0002015	Haliotis_rufescens_DN1926_c0_g1_i4	Ruditapes_philippinarum_DN6856_c0_g1_i5
OG0002016	Danio_rerio_DN6199_c0_g1_i7	Xenopus_tropicalis_DN50826_c0_g1_i2	Schmidtea_mediterranea_DN822429_c4_g1_i12
OG0002018	Drosophila_melanogaster_DN15857_c0_g1_i1	Ephydatia_fluviatilis_DN1195_c0_g1_i1	Ephydatia_fluviatilis_DN34241_c0_g1_i1
OG0002023	Caenorhabditis_elegans_DN18164_c0_g1_i1	Nematostella_vectensis_DN7873_c1_g1_i1
OG0002024	Caenorhabditis_elegans_DN850_c0_g1_i2	Xenopus_tropicalis_DN37636_c0_g1_i2
OG0002025	Caenorhabditis_elegans_DN2022_c0_g1_i1	Drosophila_melanogaster_DN6251_c0_g1_i1	Ruditapes_philippinarum_DN29560_c0_g1_i5
OG0002028	Danio_rerio_DN16460_c0_g1_i10	Xenopus_tropicalis_DN35885_c0_g1_i1
OG0002029	Ruditapes_philippinarum_DN8779_c0_g1_i1	Nematostella_vectensis_DN34838_c0_g1_i1
OG0002030	Ephydatia_fluviatilis_DN25321_c0_g1_i13	Xenopus_tropicalis_DN51857_c0_g1_i1	Xenopus_tropicalis_DN51857_c0_g1_i5	Schmidtea_mediterranea_DN809696_c4_g1_i3	Nematostella_vectensis_DN12433_c0_g1_i1	Nematostella_vectensis_DN28148_c0_g1_i1
OG0002031	Danio_rerio_DN2804_c0_g1_i4	Drosophila_melanogaster_DN7072_c0_g1_i1	Xenopus_tropicalis_DN45309_c1_g1_i2	Schmidtea_mediterranea_DN825776_c12_g2_i1
OG0002032	Drosophila_melanogaster_DN13706_c0_g1_i1	Xenopus_tropicalis_DN50697_c0_g1_i1	Schmidtea_mediterranea_DN820179_c10_g1_i2
OG0002033	Ephydatia_fluviatilis_DN2503_c0_g1_i4	Xenopus_tropicalis_DN45688_c0_g1_i1	Schmidtea_mediterranea_DN815164_c10_g1_i4
OG0002034	Ruditapes_philippinarum_DN13435_c0_g1_i4	Xenopus_tropicalis_DN54567_c0_g1_i1
OG0002035	Caenorhabditis_elegans_DN1110_c1_g1_i1	Drosophila_melanogaster_DN7732_c0_g1_i1	Ephydatia_fluviatilis_DN13702_c0_g1_i2	Xenopus_tropicalis_DN46137_c0_g1_i1
OG0002038	Haliotis_rufescens_DN42138_c0_g1_i1	Nematostella_vectensis_DN2450_c0_g1_i1
OG0002039	Caenorhabditis_elegans_DN20784_c0_g1_i1	Danio_rerio_DN3733_c2_g1_i1	Drosophila_melanogaster_DN7624_c0_g1_i1
OG0002041	Drosophila_melanogaster_DN16126_c0_g1_i1	Drosophila_melanogaster_DN3604_c0_g1_i1
OG0002042	Danio_rerio_DN1114_c0_g1_i4	Danio_rerio_DN90109_c0_g1_i1	Drosophila_melanogaster_DN2190_c0_g1_i1	Drosophila_melanogaster_DN4612_c0_g1_i1	Ephydatia_fluviatilis_DN1053_c0_g1_i16	Ephydatia_fluviatilis_DN1053_c0_g1_i5	Ephydatia_fluviatilis_DN1053_c0_g1_i8	Ephydatia_fluviatilis_DN1053_c1_g1_i2	Haliotis_rufescens_DN6601_c0_g1_i3	Ruditapes_philippinarum_DN557_c1_g1_i1	Ruditapes_philippinarum_DN557_c1_g1_i2	Xenopus_tropicalis_DN24031_c0_g1_i2	Xenopus_tropicalis_DN52500_c12_g3_i3
OG0002045	Caenorhabditis_elegans_DN14194_c0_g1_i1	Ephydatia_fluviatilis_DN1213_c0_g1_i1
OG0002046	Drosophila_melanogaster_DN884_c0_g1_i1	Ephydatia_fluviatilis_DN5950_c0_g1_i3	Xenopus_tropicalis_DN50944_c0_g1_i1
OG0002047	Ruditapes_philippinarum_DN3407_c0_g1_i13	Ruditapes_philippinarum_DN3407_c0_g1_i6	Ruditapes_philippinarum_DN3407_c0_g1_i9	Schmidtea_mediterranea_DN813387_c7_g1_i1	Nematostella_vectensis_DN31680_c0_g1_i1
OG0002049	Drosophila_melanogaster_DN9739_c2_g1_i3	Xenopus_tropicalis_DN37490_c0_g1_i1
OG0002050	Drosophila_melanogaster_DN9363_c0_g1_i1	Xenopus_tropicalis_DN33313_c0_g1_i3
OG0002051	Caenorhabditis_elegans_DN10154_c0_g1_i1	Drosophila_melanogaster_DN8160_c0_g1_i1	Ephydatia_fluviatilis_DN8242_c0_g4_i1	Ephydatia_fluviatilis_DN8242_c0_g4_i6	Ruditapes_philippinarum_DN10400_c0_g1_i3	Xenopus_tropicalis_DN44450_c0_g1_i1	Schmidtea_mediterranea_DN830177_c10_g1_i5
OG0002052	Danio_rerio_DN1670_c0_g1_i1	Drosophila_melanogaster_DN8697_c0_g1_i2	Ephydatia_fluviatilis_DN419_c0_g1_i7	Xenopus_tropicalis_DN47605_c0_g1_i1	Schmidtea_mediterranea_DN816873_c8_g1_i1	Schmidtea_mediterranea_DN816873_c8_g1_i2	Schmidtea_mediterranea_DN816873_c8_g1_i2	Schmidtea_mediterranea_DN821805_c8_g1_i3
OG0002053	Danio_rerio_DN31641_c0_g1_i2	Ephydatia_fluviatilis_DN8678_c0_g1_i2	Ruditapes_philippinarum_DN491_c3_g1_i3	Xenopus_tropicalis_DN49521_c0_g1_i1	Schmidtea_mediterranea_DN821100_c8_g1_i10	Schmidtea_mediterranea_DN825025_c0_g1_i5
OG0002055	Caenorhabditis_elegans_DN13753_c0_g1_i1	Danio_rerio_DN308_c0_g1_i3	Danio_rerio_DN308_c0_g1_i6	Danio_rerio_DN308_c0_g1_i9	Drosophila_melanogaster_DN6620_c0_g1_i1	Ephydatia_fluviatilis_DN3671_c1_g1_i1	Ephydatia_fluviatilis_DN673_c0_g1_i10	Ephydatia_fluviatilis_DN673_c0_g1_i8	Ephydatia_fluviatilis_DN673_c0_g1_i9	Haliotis_rufescens_DN1774_c0_g3_i1	Ruditapes_philippinarum_DN3344_c0_g1_i3	Xenopus_tropicalis_DN44742_c0_g1_i1	Xenopus_tropicalis_DN44742_c0_g1_i4	Schmidtea_mediterranea_DN810188_c9_g2_i1	Nematostella_vectensis_DN42001_c0_g1_i1	Nematostella_vectensis_DN529_c0_g1_i1
OG0002056	Drosophila_melanogaster_DN9133_c0_g1_i1	Ruditapes_philippinarum_DN3428_c0_g1_i4	Xenopus_tropicalis_DN51722_c0_g1_i1
OG0002057	Drosophila_melanogaster_DN5932_c0_g1_i1	Xenopus_tropicalis_DN14579_c0_g1_i1
OG0002058	Drosophila_melanogaster_DN7879_c0_g1_i1	Xenopus_tropicalis_DN46360_c0_g1_i3
OG0002059	Drosophila_melanogaster_DN9919_c0_g1_i1	Ephydatia_fluviatilis_DN3637_c0_g1_i1	Xenopus_tropicalis_DN28254_c0_g1_i1	Xenopus_tropicalis_DN34406_c0_g1_i2	Xenopus_tropicalis_DN34406_c0_g1_i3	Xenopus_tropicalis_DN41697_c0_g1_i1	Xenopus_tropicalis_DN53164_c4_g1_i1	Schmidtea_mediterranea_DN829500_c4_g2_i2
OG0002060	Caenorhabditis_elegans_DN4785_c0_g1_i1	Caenorhabditis_elegans_DN9190_c0_g1_i1	Xenopus_tropicalis_DN46283_c0_g1_i2
OG0002061	Xenopus_tropicalis_DN94644_c0_g1_i1	Nematostella_vectensis_DN42493_c0_g1_i1
OG0002062	Drosophila_melanogaster_DN9859_c0_g1_i2	Xenopus_tropicalis_DN51413_c0_g2_i3
OG0002066	Drosophila_melanogaster_DN7045_c0_g1_i1	Ephydatia_fluviatilis_DN942_c0_g1_i17	Ruditapes_philippinarum_DN3674_c0_g1_i3	Xenopus_tropicalis_DN15810_c0_g1_i1	Xenopus_tropicalis_DN48824_c0_g1_i1	Schmidtea_mediterranea_DN818743_c0_g2_i9
OG0002069	Danio_rerio_DN116_c0_g2_i3	Danio_rerio_DN15423_c0_g2_i3	Xenopus_tropicalis_DN48287_c0_g1_i1
OG0002070	Danio_rerio_DN4572_c0_g1_i1	Drosophila_melanogaster_DN9745_c0_g1_i1
OG0002071	Drosophila_melanogaster_DN9465_c0_g1_i2	Ephydatia_fluviatilis_DN7225_c0_g1_i4	Ruditapes_philippinarum_DN4336_c0_g1_i4	Xenopus_tropicalis_DN45331_c2_g1_i1	Schmidtea_mediterranea_DN830123_c1_g2_i2	Nematostella_vectensis_DN2523_c0_g1_i1	Nematostella_vectensis_DN8632_c0_g1_i1
OG0002072	Danio_rerio_DN5012_c0_g1_i1	Ephydatia_fluviatilis_DN34575_c0_g1_i1	Xenopus_tropicalis_DN29849_c0_g1_i1	Schmidtea_mediterranea_DN818500_c9_g2_i3	Nematostella_vectensis_DN21455_c0_g1_i1	Nematostella_vectensis_DN48172_c0_g1_i1
OG0002074	Danio_rerio_DN2536_c0_g2_i3	Xenopus_tropicalis_DN3023_c0_g1_i1
OG0002075	Danio_rerio_DN2327_c7_g1_i2	Xenopus_tropicalis_DN22277_c0_g1_i2	Xenopus_tropicalis_DN43688_c0_g1_i1	Xenopus_tropicalis_DN50631_c3_g2_i1	Schmidtea_mediterranea_DN829108_c5_g1_i2	Schmidtea_mediterranea_DN829108_c5_g1_i3
OG0002076	Caenorhabditis_elegans_DN15034_c0_g1_i1	Ephydatia_fluviatilis_DN612_c0_g1_i10	Ephydatia_fluviatilis_DN612_c0_g1_i3	Ephydatia_fluviatilis_DN612_c0_g1_i5
OG0002078	Caenorhabditis_elegans_DN20767_c0_g1_i1	Danio_rerio_DN95255_c0_g1_i1	Ruditapes_philippinarum_DN3461_c0_g1_i2	Ruditapes_philippinarum_DN3461_c0_g1_i6	Ruditapes_philippinarum_DN7921_c0_g1_i2	Xenopus_tropicalis_DN52943_c14_g3_i1
OG0002080	Danio_rerio_DN4664_c0_g2_i1	Danio_rerio_DN4959_c1_g1_i8	Nematostella_vectensis_DN41344_c0_g1_i1
OG0002084	Danio_rerio_DN781_c1_g1_i7	Ephydatia_fluviatilis_DN6828_c0_g1_i3	Haliotis_rufescens_DN2332_c0_g1_i3	Ruditapes_philippinarum_DN7175_c0_g1_i1
OG0002095	Haliotis_rufescens_DN2894_c3_g1_i3	Ruditapes_philippinarum_DN48471_c0_g1_i5
OG0002102	Ruditapes_philippinarum_DN2002_c0_g1_i14	Ruditapes_philippinarum_DN2002_c0_g1_i15	Ruditapes_philippinarum_DN2002_c0_g1_i5	Ruditapes_philippinarum_DN2002_c0_g1_i9
OG0002114	Schmidtea_mediterranea_DN822178_c4_g1_i10	Schmidtea_mediterranea_DN822819_c10_g1_i2	Schmidtea_mediterranea_DN822819_c10_g1_i4	Schmidtea_mediterranea_DN826250_c4_g2_i8
OG0002118	Nematostella_vectensis_DN26278_c0_g1_i1	Nematostella_vectensis_DN7770_c0_g1_i1
OG0002119	Drosophila_melanogaster_DN8472_c0_g1_i1	Xenopus_tropicalis_DN25353_c0_g1_i2	Xenopus_tropicalis_DN39927_c0_g1_i3
OG0002121	Ruditapes_philippinarum_DN32741_c0_g1_i1	Xenopus_tropicalis_DN26054_c1_g1_i1
OG0002123	Danio_rerio_DN4100_c0_g3_i1	Danio_rerio_DN770_c1_g1_i10	Ruditapes_philippinarum_DN2532_c0_g1_i4	Xenopus_tropicalis_DN49685_c1_g2_i2	Xenopus_tropicalis_DN51073_c0_g1_i5	Schmidtea_mediterranea_DN824682_c9_g1_i1
OG0002124	Drosophila_melanogaster_DN7533_c0_g1_i1	Xenopus_tropicalis_DN110582_c0_g1_i1	Xenopus_tropicalis_DN64543_c0_g1_i1
OG0002127	Danio_rerio_DN1398_c0_g1_i8	Xenopus_tropicalis_DN44782_c1_g1_i1
OG0002131	Ephydatia_fluviatilis_DN11259_c0_g1_i2	Ephydatia_fluviatilis_DN2947_c0_g1_i2	Ephydatia_fluviatilis_DN2947_c2_g1_i2	Ruditapes_philippinarum_DN1424_c0_g2_i1
OG0002132	Danio_rerio_DN825_c0_g1_i2	Xenopus_tropicalis_DN52762_c0_g1_i1
OG0002134	Xenopus_tropicalis_DN47255_c1_g1_i1	Xenopus_tropicalis_DN47255_c1_g1_i2
OG0002135	Caenorhabditis_elegans_DN13814_c0_g1_i1	Xenopus_tropicalis_DN45803_c0_g1_i1
OG0002136	Drosophila_melanogaster_DN4931_c0_g1_i1	Nematostella_vectensis_DN3834_c0_g1_i1
OG0002138	Danio_rerio_DN1485_c0_g1_i5	Xenopus_tropicalis_DN51566_c2_g1_i6
OG0002139	Danio_rerio_DN1995_c4_g2_i1	Ephydatia_fluviatilis_DN3019_c0_g1_i1
OG0002140	Drosophila_melanogaster_DN9375_c0_g1_i4	Ephydatia_fluviatilis_DN1646_c0_g1_i10	Xenopus_tropicalis_DN17634_c0_g1_i1	Xenopus_tropicalis_DN52521_c3_g1_i2
OG0002146	Caenorhabditis_elegans_DN5372_c0_g1_i1	Caenorhabditis_elegans_DN613_c0_g1_i4	Caenorhabditis_elegans_DN7033_c0_g1_i1	Drosophila_melanogaster_DN4933_c0_g1_i1	Xenopus_tropicalis_DN51818_c11_g1_i2	Schmidtea_mediterranea_DN811012_c14_g1_i2	Schmidtea_mediterranea_DN811012_c14_g1_i2	Nematostella_vectensis_DN51777_c0_g1_i1
OG0002147	Haliotis_rufescens_DN61133_c0_g1_i1	Haliotis_rufescens_DN8868_c1_g1_i2
OG0002152	Caenorhabditis_elegans_DN17221_c0_g1_i1	Ephydatia_fluviatilis_DN29460_c0_g1_i1	Ephydatia_fluviatilis_DN3229_c0_g1_i1
OG0002154	Danio_rerio_DN1330_c0_g2_i3	Drosophila_melanogaster_DN9005_c0_g1_i4
OG0002155	Haliotis_rufescens_DN62_c0_g1_i11	Haliotis_rufescens_DN62_c0_g1_i2	Haliotis_rufescens_DN62_c0_g1_i9	Nematostella_vectensis_DN18566_c0_g1_i1
OG0002158	Ruditapes_philippinarum_DN6021_c0_g1_i1	Xenopus_tropicalis_DN39042_c0_g1_i2	Nematostella_vectensis_DN26799_c0_g1_i1
OG0002159	Nematostella_vectensis_DN14009_c0_g1_i1	Nematostella_vectensis_DN6004_c0_g1_i1
OG0002162	Drosophila_melanogaster_DN9481_c0_g1_i1	Xenopus_tropicalis_DN51856_c2_g1_i1	Schmidtea_mediterranea_DN820469_c6_g2_i5
OG0002164	Ephydatia_fluviatilis_DN9065_c0_g1_i1	Xenopus_tropicalis_DN32002_c0_g1_i1
OG0002166	Drosophila_melanogaster_DN1063_c0_g1_i1	Drosophila_melanogaster_DN252_c0_g1_i1	Ephydatia_fluviatilis_DN3891_c0_g1_i5	Ruditapes_philippinarum_DN947_c0_g1_i7	Xenopus_tropicalis_DN52246_c0_g1_i1	Schmidtea_mediterranea_DN827421_c12_g1_i2	Schmidtea_mediterranea_DN827421_c12_g2_i1	Nematostella_vectensis_DN2623_c0_g1_i1	Nematostella_vectensis_DN3699_c0_g1_i1	Nematostella_vectensis_DN4244_c0_g1_i1
OG0002168	Ruditapes_philippinarum_DN6369_c0_g1_i8	Xenopus_tropicalis_DN23881_c0_g1_i1
OG0002170	Xenopus_tropicalis_DN109185_c0_g1_i1	Xenopus_tropicalis_DN43742_c2_g1_i1
OG0002171	Danio_rerio_DN12235_c0_g2_i3	Ephydatia_fluviatilis_DN626_c0_g1_i1	Xenopus_tropicalis_DN50338_c2_g1_i1
OG0002178	Ephydatia_fluviatilis_DN15040_c0_g1_i1	Schmidtea_mediterranea_DN829596_c0_g1_i5
OG0002181	Ruditapes_philippinarum_DN3371_c0_g1_i14	Xenopus_tropicalis_DN48768_c1_g1_i2
OG0002183	Caenorhabditis_elegans_DN7492_c0_g1_i1	Ephydatia_fluviatilis_DN319_c0_g1_i1	Nematostella_vectensis_DN42150_c0_g1_i1
OG0002184	Drosophila_melanogaster_DN2991_c0_g1_i1	Ephydatia_fluviatilis_DN6941_c0_g1_i1	Ephydatia_fluviatilis_DN9235_c0_g1_i1	Xenopus_tropicalis_DN45684_c0_g1_i1
OG0002185	Drosophila_melanogaster_DN7232_c0_g1_i1	Schmidtea_mediterranea_DN812402_c2_g2_i4	Schmidtea_mediterranea_DN812402_c2_g2_i4
OG0002190	Drosophila_melanogaster_DN9674_c0_g1_i2	Ephydatia_fluviatilis_DN5532_c0_g1_i5	Ephydatia_fluviatilis_DN5532_c0_g2_i1
OG0002191	Drosophila_melanogaster_DN16224_c0_g1_i1	Drosophila_melanogaster_DN2512_c0_g1_i1
OG0002192	Drosophila_melanogaster_DN8289_c0_g1_i1	Ephydatia_fluviatilis_DN6927_c0_g1_i1	Haliotis_rufescens_DN63286_c0_g1_i1
OG0002193	Caenorhabditis_elegans_DN17233_c0_g1_i1	Drosophila_melanogaster_DN4832_c0_g1_i1	Ruditapes_philippinarum_DN6560_c0_g1_i1	Schmidtea_mediterranea_DN827382_c5_g1_i1	Schmidtea_mediterranea_DN827382_c5_g1_i1	Schmidtea_mediterranea_DN827382_c5_g1_i3
OG0002194	Ruditapes_philippinarum_DN2887_c0_g1_i1	Xenopus_tropicalis_DN22157_c0_g1_i1
OG0002195	Caenorhabditis_elegans_DN841_c0_g1_i1	Danio_rerio_DN3596_c0_g1_i11	Xenopus_tropicalis_DN45172_c0_g1_i3	Nematostella_vectensis_DN27825_c0_g1_i1
OG0002199	Schmidtea_mediterranea_DN824836_c7_g3_i2	Schmidtea_mediterranea_DN824836_c7_g3_i2
OG0002201	Caenorhabditis_elegans_DN986_c0_g1_i1	Ephydatia_fluviatilis_DN6789_c0_g1_i1	Ephydatia_fluviatilis_DN8396_c0_g1_i7	Ruditapes_philippinarum_DN2498_c0_g1_i4
OG0002202	Caenorhabditis_elegans_DN10064_c0_g1_i1	Ruditapes_philippinarum_DN7192_c0_g1_i1	Nematostella_vectensis_DN16088_c0_g1_i1
OG0002203	Danio_rerio_DN13209_c0_g1_i1	Schmidtea_mediterranea_DN830511_c8_g4_i2
OG0002204	Danio_rerio_DN9231_c0_g1_i1	Ruditapes_philippinarum_DN5594_c0_g1_i2	Ruditapes_philippinarum_DN5594_c0_g1_i3	Xenopus_tropicalis_DN42878_c0_g1_i1	Xenopus_tropicalis_DN5744_c0_g2_i1
OG0002205	Caenorhabditis_elegans_DN3046_c0_g1_i1	Danio_rerio_DN6988_c0_g1_i3	Drosophila_melanogaster_DN9929_c0_g1_i1	Ephydatia_fluviatilis_DN6930_c0_g1_i1	Ruditapes_philippinarum_DN5347_c0_g1_i5	Xenopus_tropicalis_DN43585_c0_g1_i1	Schmidtea_mediterranea_DN822300_c6_g1_i10	Schmidtea_mediterranea_DN822300_c6_g1_i15	Schmidtea_mediterranea_DN822300_c6_g1_i6	Schmidtea_mediterranea_DN822300_c6_g1_i9	Nematostella_vectensis_DN13932_c0_g1_i1	Nematostella_vectensis_DN45173_c0_g1_i1	Nematostella_vectensis_DN53106_c0_g1_i1
OG0002206	Schmidtea_mediterranea_DN816184_c6_g2_i3	Schmidtea_mediterranea_DN816184_c6_g2_i3	Schmidtea_mediterranea_DN816184_c6_g2_i4
OG0002208	Drosophila_melanogaster_DN10261_c0_g1_i1	Drosophila_melanogaster_DN3959_c0_g1_i1	Ephydatia_fluviatilis_DN12139_c0_g1_i1	Xenopus_tropicalis_DN51943_c0_g1_i2	Schmidtea_mediterranea_DN824334_c6_g1_i8	Schmidtea_mediterranea_DN824334_c6_g1_i8	Schmidtea_mediterranea_DN824334_c6_g1_i9	Schmidtea_mediterranea_DN824334_c6_g1_i9	Schmidtea_mediterranea_DN824334_c6_g1_i9
OG0002210	Drosophila_melanogaster_DN1064_c0_g1_i1	Drosophila_melanogaster_DN5587_c0_g1_i1	Xenopus_tropicalis_DN42607_c0_g1_i1
OG0002211	Danio_rerio_DN1404_c1_g2_i2	Danio_rerio_DN186_c1_g1_i1	Xenopus_tropicalis_DN123349_c0_g1_i1	Xenopus_tropicalis_DN30604_c0_g1_i3	Xenopus_tropicalis_DN30604_c0_g1_i5	Nematostella_vectensis_DN1617_c0_g1_i1	Nematostella_vectensis_DN41846_c0_g1_i1
OG0002217	Caenorhabditis_elegans_DN17476_c0_g1_i1	Ephydatia_fluviatilis_DN7851_c0_g1_i1	Xenopus_tropicalis_DN49226_c0_g1_i3
OG0002218	Drosophila_melanogaster_DN8633_c0_g1_i1	Ephydatia_fluviatilis_DN60300_c0_g1_i1	Haliotis_rufescens_DN679_c3_g1_i2	Ruditapes_philippinarum_DN42212_c0_g1_i5	Ruditapes_philippinarum_DN7790_c0_g1_i1	Xenopus_tropicalis_DN33629_c0_g1_i1	Xenopus_tropicalis_DN45732_c1_g1_i1
OG0002219	Caenorhabditis_elegans_DN21527_c0_g1_i1	Xenopus_tropicalis_DN42391_c0_g1_i3
OG0002220	Danio_rerio_DN8411_c0_g1_i1	Ephydatia_fluviatilis_DN258_c1_g1_i6	Xenopus_tropicalis_DN43942_c0_g1_i1	Xenopus_tropicalis_DN45641_c0_g1_i1	Xenopus_tropicalis_DN50683_c0_g1_i2
OG0002223	Danio_rerio_DN687_c2_g1_i1	Schmidtea_mediterranea_DN823187_c13_g1_i1
OG0002224	Ruditapes_philippinarum_DN559_c0_g1_i1	Ruditapes_philippinarum_DN559_c0_g1_i4
OG0002225	Caenorhabditis_elegans_DN10734_c0_g1_i1	Drosophila_melanogaster_DN8644_c0_g1_i1	Ephydatia_fluviatilis_DN5057_c0_g1_i2	Ruditapes_philippinarum_DN3708_c0_g1_i1	Ruditapes_philippinarum_DN3708_c0_g1_i6	Xenopus_tropicalis_DN47436_c0_g1_i1
OG0002226	Drosophila_melanogaster_DN8451_c1_g1_i1	Ruditapes_philippinarum_DN7016_c0_g1_i1
OG0002227	Caenorhabditis_elegans_DN7440_c0_g1_i1	Ephydatia_fluviatilis_DN2790_c0_g1_i1	Ephydatia_fluviatilis_DN2790_c0_g1_i2	Ephydatia_fluviatilis_DN6780_c0_g1_i1	Ruditapes_philippinarum_DN7819_c0_g1_i8	Xenopus_tropicalis_DN25331_c0_g1_i1
OG0002228	Caenorhabditis_elegans_DN14188_c0_g1_i1	Drosophila_melanogaster_DN8470_c0_g1_i1	Drosophila_melanogaster_DN9966_c1_g1_i1	Xenopus_tropicalis_DN25882_c0_g1_i2	Xenopus_tropicalis_DN51206_c0_g2_i1
OG0002233	Ruditapes_philippinarum_DN4027_c0_g1_i1	Ruditapes_philippinarum_DN4027_c0_g1_i2	Xenopus_tropicalis_DN41182_c0_g1_i1
OG0002234	Caenorhabditis_elegans_DN20505_c0_g1_i1	Danio_rerio_DN3730_c0_g1_i4	Xenopus_tropicalis_DN43990_c0_g1_i1
OG0002235	Danio_rerio_DN1765_c0_g1_i1	Xenopus_tropicalis_DN39428_c0_g1_i1
OG0002236	Drosophila_melanogaster_DN9221_c0_g1_i1	Ephydatia_fluviatilis_DN3096_c0_g1_i1	Haliotis_rufescens_DN2377_c0_g1_i1	Ruditapes_philippinarum_DN2471_c1_g1_i5	Ruditapes_philippinarum_DN4584_c0_g1_i4	Ruditapes_philippinarum_DN4584_c0_g1_i6	Xenopus_tropicalis_DN40431_c0_g1_i1
OG0002237	Danio_rerio_DN1097_c0_g1_i2	Schmidtea_mediterranea_DN822009_c4_g1_i12
OG0002238	Xenopus_tropicalis_DN51871_c2_g1_i5	Schmidtea_mediterranea_DN802559_c1_g1_i1
OG0002239	Caenorhabditis_elegans_DN1968_c0_g1_i1	Danio_rerio_DN1879_c0_g1_i4	Drosophila_melanogaster_DN41_c0_g1_i1	Ephydatia_fluviatilis_DN2850_c0_g1_i7	Ruditapes_philippinarum_DN963_c0_g1_i13	Xenopus_tropicalis_DN46885_c0_g1_i1	Schmidtea_mediterranea_DN821862_c4_g1_i3	Schmidtea_mediterranea_DN821862_c4_g1_i6	Schmidtea_mediterranea_DN826979_c2_g1_i5	Schmidtea_mediterranea_DN826979_c2_g1_i7	Schmidtea_mediterranea_DN826979_c2_g1_i8	Nematostella_vectensis_DN13637_c0_g1_i1	Nematostella_vectensis_DN5752_c0_g1_i1
OG0002243	Drosophila_melanogaster_DN5269_c0_g1_i1	Ephydatia_fluviatilis_DN24650_c0_g1_i1	Haliotis_rufescens_DN837_c1_g1_i1	Ruditapes_philippinarum_DN8314_c0_g2_i1	Xenopus_tropicalis_DN49757_c0_g1_i5	Schmidtea_mediterranea_DN806822_c2_g1_i1	Schmidtea_mediterranea_DN817819_c6_g1_i1
OG0002244	Drosophila_melanogaster_DN5320_c0_g1_i1	Ephydatia_fluviatilis_DN6484_c0_g1_i2	Schmidtea_mediterranea_DN795990_c0_g1_i3	Schmidtea_mediterranea_DN816951_c3_g1_i4
OG0002247	Ephydatia_fluviatilis_DN5956_c0_g1_i5	Schmidtea_mediterranea_DN802797_c17_g1_i2	Schmidtea_mediterranea_DN813293_c5_g1_i1
OG0002250	Danio_rerio_DN10354_c0_g1_i2	Drosophila_melanogaster_DN1210_c0_g1_i1	Drosophila_melanogaster_DN8048_c0_g1_i1	Ephydatia_fluviatilis_DN10755_c1_g1_i10	Ephydatia_fluviatilis_DN10755_c1_g1_i5	Ruditapes_philippinarum_DN8266_c0_g1_i15	Ruditapes_philippinarum_DN8266_c0_g1_i7	Xenopus_tropicalis_DN36631_c0_g1_i1
OG0002255	Danio_rerio_DN1777_c0_g1_i1	Danio_rerio_DN3380_c0_g1_i1	Drosophila_melanogaster_DN8899_c0_g1_i4	Ephydatia_fluviatilis_DN58808_c0_g1_i1	Xenopus_tropicalis_DN21452_c0_g1_i1	Nematostella_vectensis_DN14142_c0_g1_i1
OG0002257	Danio_rerio_DN1066_c0_g1_i2	Danio_rerio_DN1800_c0_g1_i4
OG0002258	Caenorhabditis_elegans_DN3760_c0_g1_i1	Danio_rerio_DN5911_c0_g1_i1	Xenopus_tropicalis_DN47326_c0_g1_i1	Xenopus_tropicalis_DN47326_c0_g1_i2
OG0002259	Drosophila_melanogaster_DN10256_c0_g1_i1	Xenopus_tropicalis_DN53035_c0_g1_i2	Xenopus_tropicalis_DN53035_c0_g1_i3
OG0002264	Ruditapes_philippinarum_DN1292_c0_g2_i1	Ruditapes_philippinarum_DN15708_c1_g1_i1	Schmidtea_mediterranea_DN829630_c9_g2_i8
OG0002266	Drosophila_melanogaster_DN8424_c0_g1_i1	Ruditapes_philippinarum_DN10053_c0_g1_i2	Xenopus_tropicalis_DN45008_c0_g1_i2	Xenopus_tropicalis_DN52676_c2_g1_i2	Schmidtea_mediterranea_DN809923_c7_g3_i1
OG0002270	Xenopus_tropicalis_DN44039_c0_g2_i2	Nematostella_vectensis_DN19522_c0_g1_i1	Nematostella_vectensis_DN21886_c0_g1_i1	Nematostella_vectensis_DN50738_c0_g1_i1
OG0002271	Danio_rerio_DN45584_c0_g2_i1	Haliotis_rufescens_DN1427_c1_g3_i4
OG0002272	Danio_rerio_DN2209_c0_g1_i6	Danio_rerio_DN9920_c1_g1_i11	Drosophila_melanogaster_DN8387_c0_g1_i1	Xenopus_tropicalis_DN22244_c0_g1_i1	Xenopus_tropicalis_DN52084_c1_g1_i2
OG0002274	Danio_rerio_DN816_c0_g2_i3	Ruditapes_philippinarum_DN8676_c0_g2_i1	Xenopus_tropicalis_DN41063_c0_g1_i7
OG0002276	Drosophila_melanogaster_DN5572_c0_g1_i2	Xenopus_tropicalis_DN51290_c3_g1_i1
OG0002281	Danio_rerio_DN8420_c0_g1_i2	Danio_rerio_DN8932_c0_g1_i2	Xenopus_tropicalis_DN30966_c0_g1_i1
OG0002283	Danio_rerio_DN292_c1_g1_i1	Ruditapes_philippinarum_DN31831_c0_g1_i1	Xenopus_tropicalis_DN51992_c1_g1_i11
OG0002284	Ephydatia_fluviatilis_DN35378_c0_g1_i1	Ephydatia_fluviatilis_DN431_c0_g1_i2	Ephydatia_fluviatilis_DN431_c0_g1_i3	Ephydatia_fluviatilis_DN431_c0_g1_i6
OG0002285	Danio_rerio_DN16077_c0_g3_i3	Drosophila_melanogaster_DN1517_c0_g1_i2	Ephydatia_fluviatilis_DN3427_c0_g1_i1	Xenopus_tropicalis_DN26227_c1_g1_i1	Xenopus_tropicalis_DN37041_c0_g1_i1	Xenopus_tropicalis_DN39294_c0_g1_i1
OG0002288	Xenopus_tropicalis_DN29589_c0_g1_i1	Xenopus_tropicalis_DN49292_c11_g1_i1
OG0002289	Danio_rerio_DN223_c3_g1_i3	Danio_rerio_DN5167_c0_g1_i11	Danio_rerio_DN5167_c0_g1_i14	Danio_rerio_DN5167_c0_g1_i16	Danio_rerio_DN5167_c0_g1_i21	Danio_rerio_DN5167_c0_g1_i23	Danio_rerio_DN5167_c0_g1_i25	Danio_rerio_DN5167_c0_g1_i26	Danio_rerio_DN5167_c0_g1_i29	Danio_rerio_DN5167_c0_g1_i6	Danio_rerio_DN5167_c0_g1_i8
OG0002291	Drosophila_melanogaster_DN3720_c0_g1_i1	Xenopus_tropicalis_DN46670_c0_g1_i4
OG0002293	Ruditapes_philippinarum_DN14299_c0_g2_i3	Ruditapes_philippinarum_DN28288_c0_g1_i1	Ruditapes_philippinarum_DN2837_c0_g1_i4	Ruditapes_philippinarum_DN2837_c0_g1_i6	Ruditapes_philippinarum_DN3018_c0_g1_i4	Ruditapes_philippinarum_DN448_c0_g1_i11	Ruditapes_philippinarum_DN448_c0_g1_i2	Ruditapes_philippinarum_DN448_c0_g1_i3	Ruditapes_philippinarum_DN448_c0_g1_i6	Ruditapes_philippinarum_DN448_c0_g2_i1	Ruditapes_philippinarum_DN63017_c1_g1_i2	Ruditapes_philippinarum_DN6_c0_g2_i1
OG0002294	Ephydatia_fluviatilis_DN1100_c0_g1_i2	Ephydatia_fluviatilis_DN1923_c0_g1_i1	Ephydatia_fluviatilis_DN3091_c0_g1_i1	Ephydatia_fluviatilis_DN5385_c2_g1_i1
OG0002295	Schmidtea_mediterranea_DN803929_c7_g1_i2	Schmidtea_mediterranea_DN819296_c4_g1_i4	Schmidtea_mediterranea_DN831951_c14_g2_i2	Schmidtea_mediterranea_DN831951_c14_g2_i3
OG0002296	Danio_rerio_DN275_c0_g1_i10	Drosophila_melanogaster_DN5895_c0_g1_i1	Drosophila_melanogaster_DN5895_c1_g1_i1	Ephydatia_fluviatilis_DN2378_c0_g1_i4	Ruditapes_philippinarum_DN2199_c0_g1_i1	Ruditapes_philippinarum_DN2199_c0_g1_i6	Ruditapes_philippinarum_DN5126_c0_g1_i3	Xenopus_tropicalis_DN42763_c0_g1_i2
OG0002297	Drosophila_melanogaster_DN5110_c0_g1_i1	Xenopus_tropicalis_DN51797_c9_g1_i2
OG0002298	Drosophila_melanogaster_DN9089_c0_g1_i2	Ephydatia_fluviatilis_DN2826_c0_g1_i1	Schmidtea_mediterranea_DN816755_c4_g1_i2	Nematostella_vectensis_DN49568_c0_g1_i1
OG0002300	Drosophila_melanogaster_DN6462_c0_g1_i1	Drosophila_melanogaster_DN6462_c1_g1_i1
OG0002303	Drosophila_melanogaster_DN15590_c1_g1_i1	Drosophila_melanogaster_DN15805_c0_g1_i1	Drosophila_melanogaster_DN18012_c0_g1_i1	Drosophila_melanogaster_DN20163_c0_g1_i1	Drosophila_melanogaster_DN2364_c0_g1_i1	Drosophila_melanogaster_DN5713_c0_g1_i5	Drosophila_melanogaster_DN6331_c1_g1_i1	Drosophila_melanogaster_DN6941_c0_g1_i1	Drosophila_melanogaster_DN7409_c0_g1_i1	Drosophila_melanogaster_DN9169_c1_g1_i7	Drosophila_melanogaster_DN9800_c0_g1_i6
OG0002319	Xenopus_tropicalis_DN52774_c1_g2_i13	Xenopus_tropicalis_DN52774_c1_g2_i17	Xenopus_tropicalis_DN52774_c1_g2_i20	Xenopus_tropicalis_DN52774_c1_g2_i9
OG0002320	Nematostella_vectensis_DN26753_c0_g1_i1	Nematostella_vectensis_DN42559_c0_g1_i1
OG0002321	Schmidtea_mediterranea_DN697155_c0_g1_i1	Schmidtea_mediterranea_DN794262_c0_g1_i1
OG0002332	Schmidtea_mediterranea_DN817069_c7_g2_i1	Schmidtea_mediterranea_DN830643_c5_g2_i6
OG0002336	Drosophila_melanogaster_DN7822_c0_g1_i1	Ruditapes_philippinarum_DN1167_c0_g1_i4	Xenopus_tropicalis_DN47624_c0_g1_i2	Xenopus_tropicalis_DN50313_c1_g1_i1	Xenopus_tropicalis_DN52935_c1_g1_i2
OG0002339	Danio_rerio_DN343_c0_g1_i5	Danio_rerio_DN343_c0_g1_i8
OG0002340	Caenorhabditis_elegans_DN20567_c0_g1_i1	Danio_rerio_DN1368_c0_g1_i2
OG0002341	Xenopus_tropicalis_DN109383_c0_g1_i1	Schmidtea_mediterranea_DN811185_c3_g1_i5
OG0002342	Ruditapes_philippinarum_DN1513_c0_g1_i8	Xenopus_tropicalis_DN29876_c0_g1_i1
OG0002344	Drosophila_melanogaster_DN6526_c0_g1_i1	Xenopus_tropicalis_DN48030_c0_g1_i1	Xenopus_tropicalis_DN66257_c0_g1_i1
OG0002345	Caenorhabditis_elegans_DN1583_c0_g1_i1	Drosophila_melanogaster_DN10402_c0_g1_i1	Drosophila_melanogaster_DN4525_c0_g1_i1	Ephydatia_fluviatilis_DN9324_c0_g1_i2	Ruditapes_philippinarum_DN31487_c0_g1_i3	Ruditapes_philippinarum_DN31487_c0_g1_i6	Xenopus_tropicalis_DN40836_c1_g1_i2	Nematostella_vectensis_DN27098_c0_g1_i1	Nematostella_vectensis_DN46933_c0_g1_i1
OG0002349	Drosophila_melanogaster_DN19796_c0_g1_i1	Xenopus_tropicalis_DN50135_c0_g1_i3
OG0002350	Danio_rerio_DN1410_c0_g1_i10	Xenopus_tropicalis_DN49526_c0_g1_i3	Xenopus_tropicalis_DN49526_c0_g1_i7
OG0002351	Ephydatia_fluviatilis_DN6307_c0_g1_i3	Ephydatia_fluviatilis_DN6307_c0_g1_i5
OG0002352	Drosophila_melanogaster_DN4117_c0_g1_i1	Ruditapes_philippinarum_DN4191_c3_g1_i2	Ruditapes_philippinarum_DN4191_c3_g2_i2
OG0002353	Drosophila_melanogaster_DN9484_c0_g1_i1	Xenopus_tropicalis_DN45650_c0_g1_i1
OG0002355	Danio_rerio_DN1819_c0_g1_i6	Danio_rerio_DN2373_c0_g1_i12	Danio_rerio_DN2373_c0_g1_i7	Drosophila_melanogaster_DN4809_c0_g1_i1	Drosophila_melanogaster_DN8152_c0_g1_i1	Ruditapes_philippinarum_DN695_c0_g1_i6	Xenopus_tropicalis_DN42531_c0_g1_i1	Xenopus_tropicalis_DN43319_c0_g1_i1	Schmidtea_mediterranea_DN805444_c2_g1_i2
OG0002356	Ephydatia_fluviatilis_DN2852_c0_g1_i10	Ephydatia_fluviatilis_DN2852_c0_g1_i6
OG0002357	Danio_rerio_DN34139_c0_g1_i1	Drosophila_melanogaster_DN16201_c0_g1_i1	Ephydatia_fluviatilis_DN54606_c0_g1_i1	Schmidtea_mediterranea_DN801674_c18_g1_i1	Schmidtea_mediterranea_DN804853_c12_g1_i1	Schmidtea_mediterranea_DN810590_c3_g1_i2	Nematostella_vectensis_DN20001_c0_g1_i1
OG0002360	Danio_rerio_DN4797_c0_g1_i6	Haliotis_rufescens_DN12703_c0_g1_i2	Ruditapes_philippinarum_DN4161_c0_g1_i4	Ruditapes_philippinarum_DN5156_c0_g1_i13	Xenopus_tropicalis_DN46115_c0_g1_i2	Xenopus_tropicalis_DN51001_c0_g1_i1
OG0002361	Danio_rerio_DN18448_c0_g1_i2	Xenopus_tropicalis_DN36548_c0_g1_i1	Nematostella_vectensis_DN2356_c0_g1_i1
OG0002363	Caenorhabditis_elegans_DN21292_c0_g1_i1	Drosophila_melanogaster_DN8595_c0_g1_i1	Ruditapes_philippinarum_DN5228_c0_g1_i5	Schmidtea_mediterranea_DN825065_c7_g1_i12	Schmidtea_mediterranea_DN825065_c7_g1_i12	Schmidtea_mediterranea_DN825065_c7_g1_i9	Schmidtea_mediterranea_DN825065_c7_g1_i9
OG0002367	Drosophila_melanogaster_DN13594_c0_g1_i1	Xenopus_tropicalis_DN44268_c1_g1_i1	Schmidtea_mediterranea_DN820121_c3_g1_i3	Schmidtea_mediterranea_DN820121_c3_g1_i5
OG0002368	Caenorhabditis_elegans_DN484_c0_g1_i3	Drosophila_melanogaster_DN7200_c0_g1_i1	Xenopus_tropicalis_DN20771_c0_g1_i1
OG0002369	Caenorhabditis_elegans_DN1614_c0_g1_i1	Drosophila_melanogaster_DN15705_c0_g1_i1	Drosophila_melanogaster_DN20839_c0_g1_i1	Ephydatia_fluviatilis_DN6465_c0_g1_i1	Ruditapes_philippinarum_DN2197_c1_g1_i12	Ruditapes_philippinarum_DN51137_c0_g1_i4	Schmidtea_mediterranea_DN816227_c3_g1_i1
OG0002372	Drosophila_melanogaster_DN8084_c0_g1_i1	Ruditapes_philippinarum_DN925_c0_g1_i6	Schmidtea_mediterranea_DN820750_c2_g2_i1
OG0002373	Drosophila_melanogaster_DN10289_c0_g1_i1	Drosophila_melanogaster_DN4618_c0_g1_i1
OG0002374	Caenorhabditis_elegans_DN4146_c0_g1_i1	Nematostella_vectensis_DN31282_c0_g1_i1
OG0002376	Caenorhabditis_elegans_DN7852_c0_g1_i1	Danio_rerio_DN9731_c0_g1_i2
OG0002377	Danio_rerio_DN2951_c0_g1_i1	Danio_rerio_DN3903_c0_g1_i2	Ruditapes_philippinarum_DN99_c7_g2_i4	Xenopus_tropicalis_DN63360_c0_g1_i1	Schmidtea_mediterranea_DN823773_c8_g1_i2	Schmidtea_mediterranea_DN823922_c6_g3_i1
OG0002379	Caenorhabditis_elegans_DN14198_c0_g1_i1	Caenorhabditis_elegans_DN5094_c0_g1_i1	Danio_rerio_DN2148_c0_g1_i1	Drosophila_melanogaster_DN9624_c0_g1_i1	Ephydatia_fluviatilis_DN13210_c0_g1_i4	Ephydatia_fluviatilis_DN13210_c0_g1_i7	Ephydatia_fluviatilis_DN49515_c0_g1_i1	Ephydatia_fluviatilis_DN8558_c0_g1_i2	Ruditapes_philippinarum_DN21857_c0_g1_i1	Xenopus_tropicalis_DN52159_c9_g2_i6	Schmidtea_mediterranea_DN812145_c2_g1_i3	Nematostella_vectensis_DN18267_c0_g1_i1	Nematostella_vectensis_DN41962_c0_g1_i1
OG0002380	Ruditapes_philippinarum_DN3657_c0_g1_i14	Ruditapes_philippinarum_DN3657_c0_g1_i5
OG0002385	Caenorhabditis_elegans_DN3544_c0_g1_i1	Ephydatia_fluviatilis_DN21394_c0_g1_i1	Schmidtea_mediterranea_DN816874_c4_g1_i12	Schmidtea_mediterranea_DN816874_c4_g1_i12	Schmidtea_mediterranea_DN816874_c4_g1_i24	Schmidtea_mediterranea_DN816874_c4_g1_i4	Nematostella_vectensis_DN27935_c0_g1_i1
OG0002387	Drosophila_melanogaster_DN11538_c0_g1_i1	Ephydatia_fluviatilis_DN865_c0_g1_i7	Ruditapes_philippinarum_DN1883_c0_g1_i3	Ruditapes_philippinarum_DN1883_c0_g1_i4	Ruditapes_philippinarum_DN1883_c0_g2_i1	Xenopus_tropicalis_DN49036_c1_g1_i1	Nematostella_vectensis_DN49317_c0_g1_i1
OG0002388	Caenorhabditis_elegans_DN20513_c0_g1_i1	Drosophila_melanogaster_DN9961_c0_g1_i2	Ruditapes_philippinarum_DN6732_c0_g1_i1	Xenopus_tropicalis_DN49966_c0_g1_i3	Schmidtea_mediterranea_DN819695_c10_g1_i1	Schmidtea_mediterranea_DN819695_c10_g1_i4
OG0002391	Danio_rerio_DN1622_c1_g1_i1	Drosophila_melanogaster_DN8414_c0_g1_i2	Xenopus_tropicalis_DN47571_c0_g1_i2
OG0002394	Ephydatia_fluviatilis_DN12273_c0_g1_i3	Haliotis_rufescens_DN3578_c0_g1_i1	Xenopus_tropicalis_DN52770_c1_g1_i2	Schmidtea_mediterranea_DN826994_c0_g1_i4	Schmidtea_mediterranea_DN826994_c0_g1_i4	Schmidtea_mediterranea_DN826994_c0_g1_i7
OG0002395	Danio_rerio_DN4216_c1_g3_i1	Xenopus_tropicalis_DN29848_c0_g1_i2
OG0002396	Danio_rerio_DN192_c0_g1_i4	Ephydatia_fluviatilis_DN1379_c0_g1_i1	Schmidtea_mediterranea_DN830260_c8_g1_i4
OG0002397	Xenopus_tropicalis_DN43789_c0_g1_i2	Xenopus_tropicalis_DN43789_c0_g1_i5
OG0002399	Drosophila_melanogaster_DN5594_c0_g1_i1	Ephydatia_fluviatilis_DN7821_c0_g1_i1	Xenopus_tropicalis_DN51200_c0_g1_i1
OG0002400	Ephydatia_fluviatilis_DN7069_c0_g1_i3	Ruditapes_philippinarum_DN1253_c2_g1_i2	Ruditapes_philippinarum_DN61795_c0_g1_i1
OG0002403	Caenorhabditis_elegans_DN4445_c0_g1_i1	Danio_rerio_DN13178_c0_g1_i1	Danio_rerio_DN13178_c0_g1_i3	Drosophila_melanogaster_DN1746_c0_g1_i1
OG0002404	Danio_rerio_DN30117_c0_g1_i1	Drosophila_melanogaster_DN8480_c0_g1_i1	Ruditapes_philippinarum_DN2154_c0_g1_i1	Xenopus_tropicalis_DN43100_c0_g1_i2
OG0002405	Drosophila_melanogaster_DN9255_c0_g1_i1	Xenopus_tropicalis_DN47422_c0_g1_i2	Xenopus_tropicalis_DN49501_c0_g1_i2
OG0002408	Ephydatia_fluviatilis_DN1160_c3_g1_i3	Ephydatia_fluviatilis_DN5802_c0_g1_i17
OG0002409	Caenorhabditis_elegans_DN480_c0_g1_i1	Ruditapes_philippinarum_DN3911_c0_g1_i1	Nematostella_vectensis_DN50289_c0_g1_i1	Nematostella_vectensis_DN53114_c0_g1_i1
OG0002411	Danio_rerio_DN7406_c0_g1_i5	Drosophila_melanogaster_DN8205_c0_g1_i1	Drosophila_melanogaster_DN8205_c0_g1_i6	Ephydatia_fluviatilis_DN4251_c0_g1_i7
OG0002413	Ephydatia_fluviatilis_DN13186_c0_g1_i3	Ruditapes_philippinarum_DN5364_c0_g1_i2	Xenopus_tropicalis_DN47294_c0_g1_i2
OG0002415	Caenorhabditis_elegans_DN303_c0_g1_i2	Danio_rerio_DN2168_c2_g1_i2	Drosophila_melanogaster_DN9544_c3_g1_i4	Haliotis_rufescens_DN894_c1_g1_i1	Ruditapes_philippinarum_DN2150_c0_g1_i1	Ruditapes_philippinarum_DN2150_c0_g2_i3	Xenopus_tropicalis_DN23837_c0_g1_i1
OG0002416	Danio_rerio_DN29482_c0_g1_i2	Xenopus_tropicalis_DN30659_c0_g1_i1	Xenopus_tropicalis_DN52789_c0_g1_i1
OG0002418	Caenorhabditis_elegans_DN3797_c0_g1_i1	Ephydatia_fluviatilis_DN40551_c0_g1_i1	Schmidtea_mediterranea_DN826691_c0_g1_i6	Nematostella_vectensis_DN5766_c0_g1_i1
OG0002420	Danio_rerio_DN2706_c0_g1_i4	Drosophila_melanogaster_DN14462_c0_g1_i1	Drosophila_melanogaster_DN14614_c0_g1_i1	Drosophila_melanogaster_DN15340_c0_g1_i1	Ephydatia_fluviatilis_DN1786_c0_g1_i1	Ruditapes_philippinarum_DN6159_c0_g1_i4
OG0002421	Caenorhabditis_elegans_DN20737_c0_g1_i1	Danio_rerio_DN37841_c1_g1_i1	Ruditapes_philippinarum_DN3079_c0_g1_i4	Xenopus_tropicalis_DN39338_c0_g1_i1
OG0002422	Drosophila_melanogaster_DN10173_c0_g1_i1	Drosophila_melanogaster_DN10173_c3_g1_i1
OG0002424	Schmidtea_mediterranea_DN806128_c8_g1_i1	Schmidtea_mediterranea_DN818592_c0_g5_i2	Schmidtea_mediterranea_DN818592_c0_g5_i2
OG0002426	Xenopus_tropicalis_DN43085_c0_g1_i2	Xenopus_tropicalis_DN48231_c0_g1_i1	Schmidtea_mediterranea_DN807424_c4_g1_i1
OG0002427	Caenorhabditis_elegans_DN837_c0_g1_i1	Xenopus_tropicalis_DN42479_c0_g1_i2
OG0002428	Xenopus_tropicalis_DN48979_c0_g1_i6	Nematostella_vectensis_DN1979_c0_g1_i1
OG0002430	Caenorhabditis_elegans_DN3975_c0_g1_i1	Ephydatia_fluviatilis_DN3630_c0_g1_i6	Ruditapes_philippinarum_DN618_c1_g1_i1
OG0002434	Danio_rerio_DN4079_c0_g3_i4	Xenopus_tropicalis_DN11424_c0_g1_i1
OG0002435	Caenorhabditis_elegans_DN7372_c0_g1_i1	Danio_rerio_DN664_c0_g1_i5	Ephydatia_fluviatilis_DN168_c0_g1_i1	Xenopus_tropicalis_DN52884_c11_g1_i6	Nematostella_vectensis_DN11522_c0_g1_i1
OG0002438	Danio_rerio_DN10144_c0_g2_i1	Drosophila_melanogaster_DN8126_c0_g1_i2	Ruditapes_philippinarum_DN842_c3_g1_i1	Ruditapes_philippinarum_DN842_c3_g1_i7	Xenopus_tropicalis_DN46969_c0_g1_i1	Xenopus_tropicalis_DN51945_c3_g1_i2
OG0002442	Ephydatia_fluviatilis_DN4154_c1_g1_i1	Xenopus_tropicalis_DN43624_c0_g1_i4	Xenopus_tropicalis_DN51360_c1_g1_i1
OG0002443	Caenorhabditis_elegans_DN17842_c0_g1_i1	Ephydatia_fluviatilis_DN3570_c0_g1_i1
OG0002446	Danio_rerio_DN15_c20_g1_i1	Ephydatia_fluviatilis_DN20995_c0_g1_i3	Xenopus_tropicalis_DN49259_c0_g1_i1
OG0002449	Danio_rerio_DN451_c0_g1_i13	Drosophila_melanogaster_DN6486_c0_g1_i1
OG0002450	Drosophila_melanogaster_DN6089_c0_g1_i2	Xenopus_tropicalis_DN48141_c0_g2_i1
OG0002451	Ephydatia_fluviatilis_DN40360_c0_g1_i1	Ruditapes_philippinarum_DN12197_c0_g1_i8	Xenopus_tropicalis_DN45154_c0_g1_i4
OG0002452	Ruditapes_philippinarum_DN3830_c0_g1_i3	Ruditapes_philippinarum_DN3830_c0_g1_i4	Xenopus_tropicalis_DN43543_c0_g1_i1
OG0002456	Caenorhabditis_elegans_DN20522_c0_g1_i1	Danio_rerio_DN729_c0_g1_i4	Xenopus_tropicalis_DN49286_c0_g2_i1	Xenopus_tropicalis_DN51502_c0_g1_i1
OG0002459	Xenopus_tropicalis_DN46682_c1_g1_i1	Schmidtea_mediterranea_DN807969_c5_g1_i7	Schmidtea_mediterranea_DN807969_c5_g1_i7	Schmidtea_mediterranea_DN811038_c2_g1_i2
OG0002460	Ephydatia_fluviatilis_DN259_c0_g1_i14	Ephydatia_fluviatilis_DN259_c0_g1_i8
OG0002461	Danio_rerio_DN14881_c0_g1_i1	Drosophila_melanogaster_DN10021_c0_g1_i3	Xenopus_tropicalis_DN32477_c0_g1_i1	Xenopus_tropicalis_DN39510_c1_g1_i1	Schmidtea_mediterranea_DN790963_c0_g1_i1	Schmidtea_mediterranea_DN804507_c14_g2_i1	Schmidtea_mediterranea_DN815248_c14_g1_i17	Schmidtea_mediterranea_DN815248_c14_g1_i17	Nematostella_vectensis_DN13983_c0_g1_i1
OG0002462	Drosophila_melanogaster_DN877_c0_g1_i1	Ephydatia_fluviatilis_DN11711_c0_g1_i1	Ruditapes_philippinarum_DN17023_c0_g1_i5	Xenopus_tropicalis_DN52227_c0_g1_i2
OG0002463	Danio_rerio_DN13391_c0_g1_i5	Danio_rerio_DN2273_c0_g1_i2	Danio_rerio_DN79612_c0_g1_i1	Drosophila_melanogaster_DN8267_c0_g2_i1	Haliotis_rufescens_DN92821_c0_g1_i1	Ruditapes_philippinarum_DN467_c0_g2_i1	Xenopus_tropicalis_DN44896_c0_g1_i1	Xenopus_tropicalis_DN44896_c1_g1_i3	Schmidtea_mediterranea_DN97734_c0_g1_i1	Nematostella_vectensis_DN22889_c0_g1_i1	Nematostella_vectensis_DN26033_c0_g1_i1	Nematostella_vectensis_DN50894_c0_g1_i1
OG0002464	Xenopus_tropicalis_DN2368_c0_g1_i1	Xenopus_tropicalis_DN32741_c0_g1_i1	Schmidtea_mediterranea_DN396867_c0_g1_i1
OG0002465	Danio_rerio_DN8492_c0_g1_i3	Ephydatia_fluviatilis_DN29998_c0_g1_i1	Ephydatia_fluviatilis_DN4920_c0_g1_i6
OG0002466	Danio_rerio_DN5346_c0_g1_i1	Xenopus_tropicalis_DN47475_c0_g1_i1
OG0002467	Drosophila_melanogaster_DN4469_c0_g1_i2	Drosophila_melanogaster_DN8681_c0_g1_i1	Haliotis_rufescens_DN1542_c0_g1_i1	Haliotis_rufescens_DN1542_c0_g1_i3
OG0002468	Ephydatia_fluviatilis_DN483_c0_g1_i2	Ruditapes_philippinarum_DN2007_c0_g2_i10	Schmidtea_mediterranea_DN823769_c2_g1_i1	Nematostella_vectensis_DN49024_c0_g1_i1
OG0002470	Ephydatia_fluviatilis_DN7808_c0_g1_i1	Schmidtea_mediterranea_DN802118_c4_g1_i1
OG0002472	Danio_rerio_DN4377_c0_g1_i37	Danio_rerio_DN4377_c0_g1_i38	Danio_rerio_DN4377_c0_g1_i4	Drosophila_melanogaster_DN7032_c0_g1_i1	Ephydatia_fluviatilis_DN1558_c0_g1_i12	Ephydatia_fluviatilis_DN1558_c0_g1_i4	Ruditapes_philippinarum_DN9842_c0_g1_i2
OG0002474	Danio_rerio_DN1083_c4_g1_i1	Ruditapes_philippinarum_DN4179_c0_g1_i1	Xenopus_tropicalis_DN52207_c0_g1_i1	Schmidtea_mediterranea_DN821004_c0_g1_i8	Nematostella_vectensis_DN5190_c0_g1_i1
OG0002475	Danio_rerio_DN1552_c0_g1_i1	Danio_rerio_DN5233_c1_g1_i12	Danio_rerio_DN5233_c1_g1_i7	Drosophila_melanogaster_DN11819_c0_g1_i1	Haliotis_rufescens_DN3628_c0_g1_i1	Ruditapes_philippinarum_DN672_c0_g1_i2	Xenopus_tropicalis_DN52314_c1_g1_i1	Xenopus_tropicalis_DN52314_c1_g1_i2	Schmidtea_mediterranea_DN812285_c16_g1_i2	Schmidtea_mediterranea_DN821995_c6_g4_i1	Schmidtea_mediterranea_DN821995_c6_g4_i3	Schmidtea_mediterranea_DN821995_c6_g4_i5	Nematostella_vectensis_DN49028_c0_g1_i1
OG0002478	Drosophila_melanogaster_DN8388_c0_g1_i1	Ruditapes_philippinarum_DN22910_c0_g1_i11	Xenopus_tropicalis_DN41805_c0_g1_i3
OG0002479	Danio_rerio_DN601_c0_g1_i1	Drosophila_melanogaster_DN7372_c0_g1_i1	Xenopus_tropicalis_DN50000_c0_g1_i4
OG0002481	Caenorhabditis_elegans_DN17067_c0_g1_i1	Drosophila_melanogaster_DN5140_c0_g1_i3	Ephydatia_fluviatilis_DN839_c12_g1_i1	Xenopus_tropicalis_DN38468_c0_g1_i1	Schmidtea_mediterranea_DN810938_c4_g1_i1	Schmidtea_mediterranea_DN810938_c4_g1_i1
OG0002483	Danio_rerio_DN21968_c0_g1_i2	Danio_rerio_DN3214_c10_g1_i1
OG0002485	Drosophila_melanogaster_DN658_c0_g1_i1	Ephydatia_fluviatilis_DN8633_c0_g1_i1	Haliotis_rufescens_DN5366_c0_g1_i1	Schmidtea_mediterranea_DN831148_c12_g1_i5	Schmidtea_mediterranea_DN831148_c12_g1_i5	Schmidtea_mediterranea_DN831148_c12_g1_i9	Schmidtea_mediterranea_DN831148_c12_g1_i9
OG0002486	Ephydatia_fluviatilis_DN8174_c0_g1_i6	Schmidtea_mediterranea_DN818991_c12_g1_i2	Schmidtea_mediterranea_DN818991_c12_g1_i2	Schmidtea_mediterranea_DN828817_c9_g1_i9
OG0002488	Danio_rerio_DN208_c0_g1_i4	Danio_rerio_DN208_c1_g1_i1	Danio_rerio_DN34983_c0_g1_i1
OG0002490	Danio_rerio_DN3437_c0_g1_i11	Danio_rerio_DN3437_c0_g1_i5	Schmidtea_mediterranea_DN831836_c9_g1_i1
OG0002495	Xenopus_tropicalis_DN28824_c0_g1_i1	Nematostella_vectensis_DN22104_c0_g1_i1
OG0002496	Danio_rerio_DN1163_c0_g2_i22	Danio_rerio_DN1334_c0_g1_i4	Danio_rerio_DN3018_c0_g1_i4	Danio_rerio_DN735_c0_g1_i2	Danio_rerio_DN735_c0_g1_i3	Danio_rerio_DN735_c0_g1_i7	Danio_rerio_DN735_c0_g1_i8	Danio_rerio_DN783_c0_g1_i18	Danio_rerio_DN783_c0_g1_i20	Danio_rerio_DN783_c0_g1_i3	Danio_rerio_DN783_c0_g1_i8	Danio_rerio_DN9298_c0_g1_i2
OG0002500	Danio_rerio_DN190_c0_g1_i18	Drosophila_melanogaster_DN19075_c0_g1_i1
OG0002502	Danio_rerio_DN1640_c0_g1_i2	Ephydatia_fluviatilis_DN9807_c0_g1_i3	Xenopus_tropicalis_DN50517_c2_g1_i5	Nematostella_vectensis_DN28864_c0_g1_i1
OG0002503	Danio_rerio_DN305_c0_g1_i4	Drosophila_melanogaster_DN8468_c0_g1_i1
OG0002505	Danio_rerio_DN2433_c0_g1_i2	Nematostella_vectensis_DN34035_c0_g1_i1
OG0002509	Ephydatia_fluviatilis_DN3361_c4_g1_i1	Ephydatia_fluviatilis_DN4057_c1_g1_i1	Ephydatia_fluviatilis_DN6194_c0_g1_i1
OG0002513	Ruditapes_philippinarum_DN18992_c0_g1_i2	Nematostella_vectensis_DN4981_c0_g1_i1	Nematostella_vectensis_DN5999_c0_g1_i1
OG0002514	Drosophila_melanogaster_DN9322_c0_g1_i1	Schmidtea_mediterranea_DN814241_c8_g2_i1
OG0002518	Xenopus_tropicalis_DN124788_c0_g1_i1	Nematostella_vectensis_DN31606_c0_g1_i1
OG0002523	Ephydatia_fluviatilis_DN10386_c0_g1_i24	Ephydatia_fluviatilis_DN142_c0_g1_i13	Ephydatia_fluviatilis_DN142_c0_g1_i17	Ephydatia_fluviatilis_DN2598_c0_g1_i19	Ephydatia_fluviatilis_DN5784_c0_g1_i8	Ephydatia_fluviatilis_DN6668_c0_g1_i40	Ephydatia_fluviatilis_DN6668_c0_g1_i7
OG0002530	Ephydatia_fluviatilis_DN14481_c0_g1_i4	Ephydatia_fluviatilis_DN1934_c3_g1_i1	Ephydatia_fluviatilis_DN1934_c4_g1_i10
OG0002534	Ephydatia_fluviatilis_DN35_c0_g1_i17	Ephydatia_fluviatilis_DN35_c0_g1_i20	Ephydatia_fluviatilis_DN35_c0_g1_i25	Ephydatia_fluviatilis_DN35_c0_g1_i26	Ephydatia_fluviatilis_DN35_c0_g1_i4
OG0002536	Schmidtea_mediterranea_DN800726_c0_g1_i1	Schmidtea_mediterranea_DN817122_c6_g1_i1	Schmidtea_mediterranea_DN819204_c7_g1_i1	Schmidtea_mediterranea_DN819357_c3_g1_i18	Schmidtea_mediterranea_DN819357_c3_g1_i6	Schmidtea_mediterranea_DN819357_c3_g3_i2	Schmidtea_mediterranea_DN821873_c5_g1_i10	Schmidtea_mediterranea_DN821873_c5_g1_i13	Schmidtea_mediterranea_DN824300_c4_g3_i7	Schmidtea_mediterranea_DN824797_c1_g1_i1	Schmidtea_mediterranea_DN824797_c1_g2_i1	Schmidtea_mediterranea_DN824797_c4_g2_i1	Schmidtea_mediterranea_DN824797_c4_g2_i3
OG0002539	Haliotis_rufescens_DN11555_c0_g1_i3	Haliotis_rufescens_DN11555_c0_g1_i4	Haliotis_rufescens_DN11555_c0_g1_i5	Ruditapes_philippinarum_DN65065_c0_g2_i1
OG0002557	Schmidtea_mediterranea_DN818189_c4_g1_i1	Schmidtea_mediterranea_DN818189_c4_g1_i1	Schmidtea_mediterranea_DN820428_c9_g2_i1	Schmidtea_mediterranea_DN820428_c9_g2_i1	Schmidtea_mediterranea_DN828653_c10_g1_i4	Schmidtea_mediterranea_DN828653_c10_g1_i7
OG0002558	Schmidtea_mediterranea_DN827227_c1_g1_i12	Schmidtea_mediterranea_DN827227_c1_g1_i2
OG0002561	Schmidtea_mediterranea_DN825728_c3_g1_i2	Schmidtea_mediterranea_DN830408_c5_g1_i8	Schmidtea_mediterranea_DN831515_c1_g5_i2
OG0002568	Xenopus_tropicalis_DN52353_c0_g1_i4	Nematostella_vectensis_DN46192_c0_g1_i1	Nematostella_vectensis_DN47193_c0_g1_i1
OG0002572	Caenorhabditis_elegans_DN4207_c0_g1_i1	Xenopus_tropicalis_DN41296_c0_g1_i1
OG0002573	Caenorhabditis_elegans_DN17120_c0_g1_i1	Danio_rerio_DN3453_c0_g1_i7	Drosophila_melanogaster_DN4010_c0_g1_i1
OG0002574	Drosophila_melanogaster_DN6150_c0_g1_i1	Xenopus_tropicalis_DN47262_c0_g1_i3	Schmidtea_mediterranea_DN803527_c1_g1_i1
OG0002575	Ruditapes_philippinarum_DN539_c1_g1_i5	Xenopus_tropicalis_DN36993_c0_g1_i2
OG0002577	Ephydatia_fluviatilis_DN7606_c0_g1_i17	Ephydatia_fluviatilis_DN7606_c0_g1_i20	Xenopus_tropicalis_DN52681_c3_g1_i2
OG0002578	Caenorhabditis_elegans_DN1696_c0_g1_i1	Ephydatia_fluviatilis_DN12484_c0_g1_i2	Ruditapes_philippinarum_DN3898_c0_g1_i7	Xenopus_tropicalis_DN6330_c0_g1_i1	Schmidtea_mediterranea_DN829693_c5_g1_i5	Nematostella_vectensis_DN15530_c0_g1_i1
OG0002581	Danio_rerio_DN468_c0_g1_i3	Danio_rerio_DN50_c2_g1_i1	Xenopus_tropicalis_DN38346_c0_g1_i1	Schmidtea_mediterranea_DN823400_c3_g2_i1
OG0002583	Danio_rerio_DN1046_c0_g2_i8	Danio_rerio_DN1046_c0_g2_i9	Drosophila_melanogaster_DN19972_c0_g1_i1	Ephydatia_fluviatilis_DN281_c2_g1_i1	Xenopus_tropicalis_DN36751_c0_g1_i1	Schmidtea_mediterranea_DN820170_c3_g3_i1
OG0002584	Ephydatia_fluviatilis_DN15287_c0_g1_i1	Ephydatia_fluviatilis_DN2143_c0_g1_i6	Ephydatia_fluviatilis_DN7509_c0_g1_i2	Ephydatia_fluviatilis_DN9210_c0_g1_i7
OG0002585	Danio_rerio_DN5881_c0_g1_i1	Schmidtea_mediterranea_DN740943_c0_g1_i1	Nematostella_vectensis_DN42824_c0_g1_i1
OG0002587	Drosophila_melanogaster_DN5028_c0_g1_i2	Ruditapes_philippinarum_DN6323_c0_g1_i3
OG0002589	Caenorhabditis_elegans_DN1642_c0_g1_i1	Ephydatia_fluviatilis_DN949_c0_g1_i4	Xenopus_tropicalis_DN52052_c1_g1_i3	Schmidtea_mediterranea_DN831503_c6_g2_i2
OG0002590	Caenorhabditis_elegans_DN10557_c0_g1_i1	Drosophila_melanogaster_DN9734_c1_g2_i1	Ruditapes_philippinarum_DN4472_c0_g1_i1	Xenopus_tropicalis_DN39322_c0_g1_i10	Schmidtea_mediterranea_DN813339_c2_g1_i1
OG0002591	Danio_rerio_DN3512_c0_g1_i2	Ephydatia_fluviatilis_DN11130_c0_g1_i1	Ruditapes_philippinarum_DN2340_c3_g1_i6	Xenopus_tropicalis_DN33669_c0_g1_i1
OG0002592	Danio_rerio_DN11576_c0_g1_i2	Xenopus_tropicalis_DN39232_c0_g1_i1	Schmidtea_mediterranea_DN827262_c4_g1_i11
OG0002595	Drosophila_melanogaster_DN18584_c0_g1_i1	Drosophila_melanogaster_DN3697_c0_g1_i1
OG0002596	Drosophila_melanogaster_DN1798_c0_g1_i1	Ephydatia_fluviatilis_DN2880_c0_g1_i1	Ruditapes_philippinarum_DN1735_c0_g1_i5	Ruditapes_philippinarum_DN1735_c0_g2_i5	Xenopus_tropicalis_DN25489_c0_g1_i1
OG0002597	Drosophila_melanogaster_DN20224_c0_g1_i1	Ruditapes_philippinarum_DN1350_c1_g1_i1	Schmidtea_mediterranea_DN802467_c12_g1_i2	Schmidtea_mediterranea_DN802467_c12_g1_i2	Schmidtea_mediterranea_DN805814_c7_g1_i1	Schmidtea_mediterranea_DN805814_c7_g1_i1
OG0002599	Danio_rerio_DN13583_c0_g1_i8	Xenopus_tropicalis_DN47640_c0_g1_i1
OG0002600	Drosophila_melanogaster_DN8948_c0_g1_i1	Ruditapes_philippinarum_DN4462_c0_g1_i1	Schmidtea_mediterranea_DN816157_c7_g1_i1
OG0002603	Caenorhabditis_elegans_DN587_c0_g1_i1	Schmidtea_mediterranea_DN814528_c4_g4_i1	Schmidtea_mediterranea_DN814528_c4_g4_i1
OG0002604	Ephydatia_fluviatilis_DN4454_c0_g1_i1	Xenopus_tropicalis_DN34529_c0_g2_i1
OG0002605	Ephydatia_fluviatilis_DN1365_c0_g1_i1	Xenopus_tropicalis_DN43953_c2_g1_i11	Xenopus_tropicalis_DN43953_c2_g1_i8
OG0002606	Drosophila_melanogaster_DN5365_c0_g1_i2	Xenopus_tropicalis_DN50796_c2_g2_i3
OG0002607	Danio_rerio_DN38399_c0_g1_i1	Drosophila_melanogaster_DN8323_c0_g1_i1	Ruditapes_philippinarum_DN2245_c0_g1_i4	Xenopus_tropicalis_DN49539_c3_g1_i1
OG0002610	Danio_rerio_DN772_c1_g1_i3	Drosophila_melanogaster_DN8971_c0_g1_i1	Haliotis_rufescens_DN259_c0_g1_i5	Ruditapes_philippinarum_DN3482_c0_g1_i4	Xenopus_tropicalis_DN45663_c0_g1_i5
OG0002612	Danio_rerio_DN1404_c3_g1_i1	Drosophila_melanogaster_DN9875_c2_g1_i1	Ruditapes_philippinarum_DN68_c1_g2_i1	Xenopus_tropicalis_DN44995_c0_g1_i1	Schmidtea_mediterranea_DN815335_c4_g3_i1	Schmidtea_mediterranea_DN815335_c4_g3_i1
OG0002614	Ephydatia_fluviatilis_DN1641_c0_g1_i1	Ephydatia_fluviatilis_DN1641_c0_g1_i2
OG0002616	Danio_rerio_DN21886_c0_g1_i1	Ruditapes_philippinarum_DN11019_c0_g1_i3	Xenopus_tropicalis_DN52734_c0_g1_i1
OG0002618	Danio_rerio_DN1766_c0_g1_i2	Danio_rerio_DN3740_c0_g1_i1	Xenopus_tropicalis_DN52777_c2_g1_i1	Schmidtea_mediterranea_DN827669_c3_g2_i1
OG0002619	Ephydatia_fluviatilis_DN2453_c0_g1_i4	Xenopus_tropicalis_DN46964_c0_g2_i1	Schmidtea_mediterranea_DN822456_c5_g1_i7
OG0002621	Ephydatia_fluviatilis_DN700_c0_g1_i1	Nematostella_vectensis_DN13859_c0_g1_i1
OG0002622	Caenorhabditis_elegans_DN17099_c0_g1_i1	Drosophila_melanogaster_DN1999_c0_g1_i1	Drosophila_melanogaster_DN7498_c0_g1_i1	Ephydatia_fluviatilis_DN41_c0_g1_i4
OG0002626	Danio_rerio_DN1180_c0_g1_i1	Danio_rerio_DN1180_c0_g1_i6	Danio_rerio_DN1763_c0_g1_i1
OG0002627	Caenorhabditis_elegans_DN14704_c0_g1_i1	Drosophila_melanogaster_DN9844_c0_g1_i1	Ephydatia_fluviatilis_DN13392_c0_g1_i7	Haliotis_rufescens_DN2264_c0_g1_i1	Ruditapes_philippinarum_DN5267_c0_g1_i3	Schmidtea_mediterranea_DN820785_c4_g1_i1
OG0002629	Danio_rerio_DN4868_c0_g1_i1	Drosophila_melanogaster_DN7027_c0_g1_i1	Ephydatia_fluviatilis_DN12898_c0_g1_i1	Ruditapes_philippinarum_DN2864_c0_g1_i3	Xenopus_tropicalis_DN36429_c0_g1_i1	Schmidtea_mediterranea_DN815426_c5_g1_i5	Schmidtea_mediterranea_DN815426_c5_g1_i5	Nematostella_vectensis_DN13934_c0_g1_i1
OG0002630	Caenorhabditis_elegans_DN489_c0_g1_i1	Drosophila_melanogaster_DN9217_c0_g1_i1	Ephydatia_fluviatilis_DN1744_c0_g1_i5	Schmidtea_mediterranea_DN803736_c2_g2_i1
OG0002631	Schmidtea_mediterranea_DN819965_c4_g1_i7	Nematostella_vectensis_DN12686_c0_g1_i1
OG0002634	Ruditapes_philippinarum_DN28722_c0_g1_i2	Nematostella_vectensis_DN38746_c0_g1_i1
OG0002635	Drosophila_melanogaster_DN8876_c0_g1_i6	Ephydatia_fluviatilis_DN1340_c0_g2_i1
OG0002638	Ephydatia_fluviatilis_DN2222_c0_g1_i1	Haliotis_rufescens_DN8930_c0_g1_i2
OG0002640	Xenopus_tropicalis_DN26974_c0_g1_i2	Xenopus_tropicalis_DN44608_c0_g1_i1
OG0002645	Ruditapes_philippinarum_DN89_c0_g3_i3	Xenopus_tropicalis_DN45519_c0_g1_i1
OG0002650	Caenorhabditis_elegans_DN2906_c0_g1_i1	Caenorhabditis_elegans_DN4559_c0_g1_i1	Danio_rerio_DN438_c1_g1_i2	Drosophila_melanogaster_DN11592_c0_g1_i1	Haliotis_rufescens_DN102525_c0_g1_i1	Ruditapes_philippinarum_DN2826_c0_g1_i8	Xenopus_tropicalis_DN50571_c0_g1_i1	Schmidtea_mediterranea_DN811967_c9_g1_i2	Schmidtea_mediterranea_DN823348_c11_g2_i5	Nematostella_vectensis_DN7815_c0_g1_i1
OG0002653	Caenorhabditis_elegans_DN202_c0_g1_i2	Danio_rerio_DN2702_c0_g1_i2	Ephydatia_fluviatilis_DN10187_c0_g2_i2	Schmidtea_mediterranea_DN815037_c11_g1_i4	Schmidtea_mediterranea_DN815037_c11_g1_i5
OG0002655	Danio_rerio_DN5235_c2_g1_i5	Drosophila_melanogaster_DN8831_c0_g1_i1	Ephydatia_fluviatilis_DN2563_c0_g1_i2	Ruditapes_philippinarum_DN1882_c0_g2_i2	Ruditapes_philippinarum_DN1882_c0_g5_i1	Xenopus_tropicalis_DN51053_c0_g1_i1	Schmidtea_mediterranea_DN824912_c2_g1_i2	Schmidtea_mediterranea_DN824912_c2_g1_i2
OG0002656	Ephydatia_fluviatilis_DN9300_c0_g1_i1	Ruditapes_philippinarum_DN21308_c0_g2_i1
OG0002658	Haliotis_rufescens_DN112043_c0_g1_i1	Haliotis_rufescens_DN11247_c0_g3_i2	Haliotis_rufescens_DN29015_c1_g1_i1	Haliotis_rufescens_DN3680_c0_g1_i1	Haliotis_rufescens_DN5089_c0_g1_i7	Haliotis_rufescens_DN72096_c0_g1_i1	Haliotis_rufescens_DN85562_c0_g1_i1	Haliotis_rufescens_DN95464_c0_g1_i1
OG0002661	Danio_rerio_DN82_c0_g1_i1	Drosophila_melanogaster_DN21027_c0_g1_i1	Ephydatia_fluviatilis_DN1284_c0_g1_i1	Ruditapes_philippinarum_DN2795_c0_g2_i3	Xenopus_tropicalis_DN41374_c0_g1_i2	Xenopus_tropicalis_DN41374_c0_g1_i3	Schmidtea_mediterranea_DN820885_c7_g1_i3	Schmidtea_mediterranea_DN831642_c2_g1_i10	Nematostella_vectensis_DN2914_c0_g1_i1
OG0002662	Ephydatia_fluviatilis_DN46869_c0_g1_i1	Nematostella_vectensis_DN51022_c0_g1_i1
OG0002666	Danio_rerio_DN2696_c0_g1_i1	Drosophila_melanogaster_DN4727_c0_g1_i1	Haliotis_rufescens_DN16377_c0_g1_i1	Haliotis_rufescens_DN16377_c0_g1_i6	Haliotis_rufescens_DN16377_c0_g1_i7	Ruditapes_philippinarum_DN39754_c0_g1_i7	Xenopus_tropicalis_DN43176_c0_g1_i1	Xenopus_tropicalis_DN48754_c0_g1_i1	Schmidtea_mediterranea_DN826191_c7_g1_i1
OG0002667	Drosophila_melanogaster_DN3512_c0_g1_i1	Ephydatia_fluviatilis_DN46955_c0_g1_i1	Ruditapes_philippinarum_DN703_c5_g2_i4	Xenopus_tropicalis_DN49715_c0_g1_i5	Schmidtea_mediterranea_DN811518_c0_g1_i1	Schmidtea_mediterranea_DN812938_c4_g1_i1
OG0002668	Ephydatia_fluviatilis_DN16450_c0_g1_i3	Ephydatia_fluviatilis_DN6569_c0_g1_i9
OG0002669	Drosophila_melanogaster_DN8441_c0_g1_i1	Ephydatia_fluviatilis_DN3120_c0_g1_i1	Ruditapes_philippinarum_DN3869_c0_g1_i3	Xenopus_tropicalis_DN49840_c0_g1_i2	Schmidtea_mediterranea_DN830059_c5_g2_i14	Schmidtea_mediterranea_DN830059_c5_g2_i3	Schmidtea_mediterranea_DN830059_c5_g2_i9
OG0002671	Drosophila_melanogaster_DN5944_c0_g1_i1	Drosophila_melanogaster_DN7081_c0_g1_i1
OG0002672	Caenorhabditis_elegans_DN14658_c0_g1_i1	Drosophila_melanogaster_DN13859_c0_g1_i1	Drosophila_melanogaster_DN4014_c0_g1_i1	Drosophila_melanogaster_DN4922_c0_g1_i1	Ruditapes_philippinarum_DN25550_c0_g1_i1	Xenopus_tropicalis_DN51269_c0_g1_i1	Schmidtea_mediterranea_DN820333_c6_g2_i2
OG0002673	Ephydatia_fluviatilis_DN4236_c0_g1_i2	Nematostella_vectensis_DN13078_c0_g1_i1	Nematostella_vectensis_DN39540_c0_g1_i1
OG0002674	Drosophila_melanogaster_DN11595_c0_g1_i1	Haliotis_rufescens_DN7062_c0_g1_i4	Xenopus_tropicalis_DN52212_c0_g1_i1
OG0002675	Xenopus_tropicalis_DN49669_c0_g1_i2	Xenopus_tropicalis_DN49669_c0_g1_i3
OG0002680	Danio_rerio_DN5643_c0_g1_i1	Danio_rerio_DN84395_c0_g1_i1	Drosophila_melanogaster_DN7577_c0_g1_i1	Haliotis_rufescens_DN730_c0_g1_i10	Ruditapes_philippinarum_DN32985_c0_g1_i3	Xenopus_tropicalis_DN44418_c0_g1_i1	Xenopus_tropicalis_DN49850_c0_g1_i1
OG0002681	Caenorhabditis_elegans_DN21944_c0_g1_i1	Ephydatia_fluviatilis_DN9469_c0_g1_i1	Ephydatia_fluviatilis_DN9469_c0_g1_i9
OG0002682	Drosophila_melanogaster_DN9979_c0_g1_i1	Xenopus_tropicalis_DN49334_c0_g1_i1
OG0002683	Ruditapes_philippinarum_DN3638_c0_g1_i12	Ruditapes_philippinarum_DN7222_c0_g1_i5
OG0002688	Drosophila_melanogaster_DN10916_c0_g1_i1	Drosophila_melanogaster_DN15271_c0_g1_i1	Drosophila_melanogaster_DN2828_c0_g1_i1	Drosophila_melanogaster_DN9060_c0_g2_i2	Ephydatia_fluviatilis_DN40813_c0_g1_i1	Xenopus_tropicalis_DN29817_c1_g1_i1
OG0002690	Ephydatia_fluviatilis_DN13173_c0_g1_i6	Haliotis_rufescens_DN17895_c0_g1_i2
OG0002694	Danio_rerio_DN1598_c0_g1_i4	Danio_rerio_DN1598_c0_g1_i6	Drosophila_melanogaster_DN8429_c0_g1_i1	Ephydatia_fluviatilis_DN1190_c0_g1_i1	Ruditapes_philippinarum_DN2087_c0_g1_i6	Xenopus_tropicalis_DN26564_c0_g1_i1	Xenopus_tropicalis_DN38813_c1_g1_i3	Xenopus_tropicalis_DN8670_c0_g1_i1
OG0002696	Ruditapes_philippinarum_DN5795_c0_g1_i5	Nematostella_vectensis_DN30616_c0_g1_i1
OG0002697	Danio_rerio_DN11647_c0_g1_i1	Drosophila_melanogaster_DN17678_c0_g1_i1	Ephydatia_fluviatilis_DN8954_c0_g1_i1	Schmidtea_mediterranea_DN810521_c6_g1_i8
OG0002699	Danio_rerio_DN868_c0_g1_i1	Xenopus_tropicalis_DN43312_c0_g1_i2
OG0002700	Caenorhabditis_elegans_DN13996_c0_g1_i1	Danio_rerio_DN3625_c0_g1_i1	Ephydatia_fluviatilis_DN10414_c0_g1_i1
OG0002701	Danio_rerio_DN2945_c0_g1_i5	Ephydatia_fluviatilis_DN9421_c0_g1_i1
OG0002704	Danio_rerio_DN2939_c1_g1_i1	Xenopus_tropicalis_DN49685_c1_g6_i1
OG0002705	Ephydatia_fluviatilis_DN21487_c0_g1_i8	Xenopus_tropicalis_DN43764_c0_g1_i1	Schmidtea_mediterranea_DN818656_c6_g1_i4
OG0002706	Ephydatia_fluviatilis_DN595_c0_g1_i3	Ephydatia_fluviatilis_DN9586_c0_g1_i3
OG0002707	Danio_rerio_DN1017_c0_g1_i6	Ephydatia_fluviatilis_DN5360_c0_g1_i1	Ruditapes_philippinarum_DN7778_c0_g1_i9	Xenopus_tropicalis_DN48209_c1_g1_i1	Nematostella_vectensis_DN18241_c0_g1_i1
OG0002711	Ruditapes_philippinarum_DN1971_c0_g1_i1	Xenopus_tropicalis_DN53006_c7_g6_i1
OG0002713	Caenorhabditis_elegans_DN21164_c0_g1_i1	Danio_rerio_DN10085_c0_g1_i12
OG0002714	Ephydatia_fluviatilis_DN1006_c0_g3_i2	Ruditapes_philippinarum_DN10445_c0_g1_i6	Schmidtea_mediterranea_DN819010_c6_g1_i8
OG0002715	Caenorhabditis_elegans_DN653_c0_g1_i1	Xenopus_tropicalis_DN50016_c1_g1_i2	Schmidtea_mediterranea_DN811966_c3_g3_i13	Schmidtea_mediterranea_DN811966_c3_g3_i13
OG0002717	Danio_rerio_DN380_c2_g1_i12	Danio_rerio_DN380_c2_g1_i20	Danio_rerio_DN380_c2_g1_i5	Ephydatia_fluviatilis_DN8796_c0_g1_i1
OG0002719	Danio_rerio_DN2498_c0_g1_i5	Xenopus_tropicalis_DN47263_c0_g1_i1	Xenopus_tropicalis_DN47263_c0_g1_i9	Nematostella_vectensis_DN23461_c0_g1_i1
OG0002722	Drosophila_melanogaster_DN8917_c2_g1_i1	Drosophila_melanogaster_DN8917_c5_g1_i1	Drosophila_melanogaster_DN937_c0_g1_i1	Ephydatia_fluviatilis_DN3861_c0_g1_i2	Xenopus_tropicalis_DN46230_c0_g1_i1
OG0002723	Danio_rerio_DN2853_c2_g1_i1	Drosophila_melanogaster_DN7912_c0_g1_i1
OG0002725	Danio_rerio_DN1202_c3_g2_i7	Xenopus_tropicalis_DN39356_c0_g1_i1
OG0002726	Caenorhabditis_elegans_DN361_c0_g1_i1	Xenopus_tropicalis_DN42487_c0_g1_i2
OG0002727	Drosophila_melanogaster_DN6670_c0_g1_i1	Drosophila_melanogaster_DN9244_c0_g1_i1	Xenopus_tropicalis_DN48753_c0_g2_i2	Xenopus_tropicalis_DN50040_c0_g1_i1
OG0002728	Xenopus_tropicalis_DN49173_c0_g1_i9	Schmidtea_mediterranea_DN805538_c6_g4_i1
OG0002729	Caenorhabditis_elegans_DN20476_c0_g1_i1	Drosophila_melanogaster_DN7663_c0_g1_i1	Ephydatia_fluviatilis_DN14273_c0_g1_i9	Xenopus_tropicalis_DN125710_c0_g1_i1
OG0002731	Schmidtea_mediterranea_DN807677_c5_g3_i3	Nematostella_vectensis_DN30181_c0_g1_i1
OG0002744	Ruditapes_philippinarum_DN1876_c0_g1_i4	Xenopus_tropicalis_DN46313_c0_g1_i6	Xenopus_tropicalis_DN46599_c0_g1_i3
OG0002745	Caenorhabditis_elegans_DN3864_c0_g1_i1	Danio_rerio_DN1686_c0_g1_i6
OG0002746	Danio_rerio_DN802_c7_g1_i1	Drosophila_melanogaster_DN4934_c0_g1_i1	Xenopus_tropicalis_DN52405_c0_g1_i1
OG0002747	Danio_rerio_DN11267_c0_g1_i3	Danio_rerio_DN13429_c0_g1_i5	Danio_rerio_DN3659_c0_g1_i2	Xenopus_tropicalis_DN44255_c0_g2_i3
OG0002748	Drosophila_melanogaster_DN19856_c0_g1_i1	Xenopus_tropicalis_DN48970_c0_g1_i2	Xenopus_tropicalis_DN50455_c0_g1_i1
OG0002752	Danio_rerio_DN16170_c0_g1_i1	Danio_rerio_DN16170_c0_g1_i6	Danio_rerio_DN49_c0_g1_i1	Danio_rerio_DN574_c0_g2_i10	Danio_rerio_DN574_c0_g2_i12	Danio_rerio_DN574_c0_g2_i2	Danio_rerio_DN574_c0_g2_i3	Danio_rerio_DN574_c0_g2_i8	Danio_rerio_DN6097_c0_g1_i1	Danio_rerio_DN9042_c0_g1_i1	Danio_rerio_DN9042_c0_g1_i2
OG0002757	Danio_rerio_DN3074_c0_g1_i16	Danio_rerio_DN3433_c0_g1_i1	Xenopus_tropicalis_DN46194_c0_g1_i1	Xenopus_tropicalis_DN50432_c0_g1_i1
OG0002758	Danio_rerio_DN2029_c0_g1_i2	Danio_rerio_DN2059_c0_g1_i2	Danio_rerio_DN600_c0_g1_i13	Danio_rerio_DN600_c0_g1_i7
OG0002764	Ruditapes_philippinarum_DN1989_c0_g1_i12	Nematostella_vectensis_DN20526_c0_g1_i1
OG0002767	Danio_rerio_DN9821_c0_g1_i1	Drosophila_melanogaster_DN7615_c0_g1_i2
OG0002783	Ephydatia_fluviatilis_DN35765_c0_g1_i1	Ephydatia_fluviatilis_DN5369_c0_g1_i18	Ephydatia_fluviatilis_DN5369_c0_g1_i3	Ephydatia_fluviatilis_DN5369_c0_g1_i4
OG0002786	Haliotis_rufescens_DN14098_c0_g1_i1	Haliotis_rufescens_DN8786_c0_g1_i2
OG0002793	Ruditapes_philippinarum_DN12900_c0_g1_i11	Ruditapes_philippinarum_DN12900_c0_g1_i5	Ruditapes_philippinarum_DN12900_c0_g1_i8	Ruditapes_philippinarum_DN6603_c0_g1_i13
OG0002797	Ruditapes_philippinarum_DN1854_c0_g1_i1	Ruditapes_philippinarum_DN1854_c0_g1_i2	Ruditapes_philippinarum_DN1854_c0_g1_i4
OG0002802	Xenopus_tropicalis_DN41665_c0_g1_i1	Xenopus_tropicalis_DN45534_c0_g1_i1
OG0002804	Schmidtea_mediterranea_DN811613_c15_g1_i1	Schmidtea_mediterranea_DN812224_c19_g1_i1	Schmidtea_mediterranea_DN816150_c14_g1_i6
OG0002819	Caenorhabditis_elegans_DN1138_c0_g1_i1	Danio_rerio_DN1703_c0_g1_i1	Drosophila_melanogaster_DN8170_c0_g1_i1	Ephydatia_fluviatilis_DN8915_c0_g1_i2	Xenopus_tropicalis_DN50251_c0_g1_i2	Schmidtea_mediterranea_DN814701_c9_g2_i7	Nematostella_vectensis_DN19085_c0_g1_i1
OG0002820	Xenopus_tropicalis_DN50903_c0_g1_i1	Nematostella_vectensis_DN19363_c0_g1_i1
OG0002821	Drosophila_melanogaster_DN4741_c0_g1_i2	Drosophila_melanogaster_DN4741_c0_g1_i3	Ruditapes_philippinarum_DN5168_c0_g1_i7	Xenopus_tropicalis_DN52873_c0_g1_i1
OG0002825	Drosophila_melanogaster_DN6711_c0_g1_i1	Drosophila_melanogaster_DN7042_c0_g1_i1	Schmidtea_mediterranea_DN824675_c3_g3_i3
OG0002827	Drosophila_melanogaster_DN19988_c0_g1_i1	Ephydatia_fluviatilis_DN47053_c0_g1_i1	Ruditapes_philippinarum_DN10799_c0_g1_i2	Xenopus_tropicalis_DN51946_c3_g5_i1	Schmidtea_mediterranea_DN822112_c3_g1_i12	Schmidtea_mediterranea_DN822112_c3_g1_i12
OG0002830	Ruditapes_philippinarum_DN13419_c0_g1_i5	Ruditapes_philippinarum_DN8099_c0_g1_i11
OG0002832	Ephydatia_fluviatilis_DN965_c0_g1_i4	Xenopus_tropicalis_DN46922_c1_g1_i4
OG0002834	Ephydatia_fluviatilis_DN3704_c0_g1_i1	Ruditapes_philippinarum_DN4501_c0_g1_i2
OG0002837	Drosophila_melanogaster_DN157_c0_g1_i1	Haliotis_rufescens_DN2518_c0_g1_i1	Ruditapes_philippinarum_DN5129_c0_g1_i4
OG0002845	Caenorhabditis_elegans_DN153_c2_g1_i1	Caenorhabditis_elegans_DN17642_c0_g1_i1
OG0002847	Danio_rerio_DN6610_c0_g1_i1	Drosophila_melanogaster_DN9260_c0_g1_i1	Ephydatia_fluviatilis_DN3124_c0_g1_i1	Xenopus_tropicalis_DN51456_c0_g1_i5	Schmidtea_mediterranea_DN811262_c1_g1_i5
OG0002849	Caenorhabditis_elegans_DN19290_c0_g1_i1	Drosophila_melanogaster_DN2113_c0_g1_i1	Drosophila_melanogaster_DN6447_c0_g1_i1	Ephydatia_fluviatilis_DN14825_c0_g1_i1	Ruditapes_philippinarum_DN4975_c0_g1_i4	Xenopus_tropicalis_DN49895_c0_g1_i1	Schmidtea_mediterranea_DN801350_c1_g1_i1	Schmidtea_mediterranea_DN805732_c10_g1_i1
OG0002852	Drosophila_melanogaster_DN9906_c2_g1_i1	Ruditapes_philippinarum_DN10072_c0_g1_i1	Ruditapes_philippinarum_DN10072_c0_g1_i7
OG0002853	Drosophila_melanogaster_DN5854_c0_g1_i1	Ephydatia_fluviatilis_DN7272_c0_g4_i2	Nematostella_vectensis_DN26152_c0_g1_i1
OG0002854	Danio_rerio_DN9911_c0_g1_i5	Ephydatia_fluviatilis_DN247_c0_g1_i2	Haliotis_rufescens_DN37417_c0_g1_i4
OG0002856	Caenorhabditis_elegans_DN15465_c0_g1_i1	Caenorhabditis_elegans_DN7860_c0_g1_i1	Danio_rerio_DN756_c1_g1_i8	Drosophila_melanogaster_DN7354_c0_g1_i2	Ephydatia_fluviatilis_DN46928_c0_g1_i1	Xenopus_tropicalis_DN40716_c0_g1_i1	Schmidtea_mediterranea_DN801072_c0_g1_i2	Schmidtea_mediterranea_DN801072_c0_g1_i2	Nematostella_vectensis_DN21195_c0_g1_i1
OG0002858	Drosophila_melanogaster_DN7419_c0_g1_i1	Ephydatia_fluviatilis_DN6744_c0_g1_i1	Ruditapes_philippinarum_DN3480_c0_g1_i2	Schmidtea_mediterranea_DN825256_c6_g1_i5
OG0002862	Drosophila_melanogaster_DN5578_c0_g1_i2	Ruditapes_philippinarum_DN2249_c0_g1_i5	Xenopus_tropicalis_DN38150_c0_g1_i1	Xenopus_tropicalis_DN53025_c1_g1_i5
OG0002865	Ephydatia_fluviatilis_DN1105_c0_g1_i3	Schmidtea_mediterranea_DN810450_c2_g1_i1
OG0002866	Danio_rerio_DN5763_c1_g2_i2	Drosophila_melanogaster_DN17934_c0_g1_i1	Ruditapes_philippinarum_DN5200_c0_g1_i1	Ruditapes_philippinarum_DN5200_c0_g2_i3	Xenopus_tropicalis_DN50863_c1_g1_i1
OG0002868	Danio_rerio_DN12087_c0_g1_i1	Ephydatia_fluviatilis_DN10884_c0_g1_i11	Ruditapes_philippinarum_DN1241_c5_g1_i1
OG0002870	Caenorhabditis_elegans_DN291_c1_g1_i1	Xenopus_tropicalis_DN8253_c0_g1_i1
OG0002875	Ephydatia_fluviatilis_DN1649_c0_g1_i1	Ephydatia_fluviatilis_DN26505_c0_g1_i1
OG0002880	Drosophila_melanogaster_DN341_c0_g1_i1	Ruditapes_philippinarum_DN22077_c0_g1_i5
OG0002882	Drosophila_melanogaster_DN9337_c0_g1_i4	Ephydatia_fluviatilis_DN5910_c0_g1_i3	Ruditapes_philippinarum_DN685_c1_g1_i4	Schmidtea_mediterranea_DN765998_c0_g1_i1	Schmidtea_mediterranea_DN818726_c6_g2_i1	Schmidtea_mediterranea_DN818726_c6_g2_i1
OG0002883	Ruditapes_philippinarum_DN3826_c0_g1_i2	Nematostella_vectensis_DN51438_c0_g1_i1
OG0002887	Danio_rerio_DN28365_c0_g1_i4	Drosophila_melanogaster_DN6135_c0_g1_i1	Xenopus_tropicalis_DN41474_c0_g1_i1
OG0002893	Haliotis_rufescens_DN6561_c0_g1_i1	Haliotis_rufescens_DN6561_c0_g2_i1	Haliotis_rufescens_DN82757_c0_g1_i1
OG0002894	Xenopus_tropicalis_DN32103_c0_g1_i1	Xenopus_tropicalis_DN37146_c0_g1_i4	Schmidtea_mediterranea_DN801102_c0_g1_i1	Schmidtea_mediterranea_DN801102_c0_g1_i1	Schmidtea_mediterranea_DN801102_c0_g3_i1
OG0002904	Caenorhabditis_elegans_DN4253_c0_g1_i1	Xenopus_tropicalis_DN22002_c0_g1_i3
OG0002908	Danio_rerio_DN12893_c0_g1_i3	Danio_rerio_DN4095_c0_g1_i12	Danio_rerio_DN65_c0_g3_i2	Drosophila_melanogaster_DN8292_c0_g1_i1	Ruditapes_philippinarum_DN5528_c0_g2_i1	Xenopus_tropicalis_DN51518_c0_g1_i3
OG0002910	Caenorhabditis_elegans_DN11177_c0_g1_i1	Drosophila_melanogaster_DN7475_c0_g1_i5	Ruditapes_philippinarum_DN7215_c0_g1_i4	Xenopus_tropicalis_DN43604_c0_g1_i1	Schmidtea_mediterranea_DN807950_c0_g1_i1
OG0002915	Drosophila_melanogaster_DN8908_c0_g1_i1	Ephydatia_fluviatilis_DN13780_c0_g1_i1	Ruditapes_philippinarum_DN5329_c0_g1_i6	Xenopus_tropicalis_DN49836_c0_g1_i1	Schmidtea_mediterranea_DN820888_c0_g1_i3
OG0002916	Drosophila_melanogaster_DN14027_c0_g1_i1	Xenopus_tropicalis_DN49442_c0_g1_i4	Schmidtea_mediterranea_DN817815_c3_g1_i2
OG0002917	Ephydatia_fluviatilis_DN1557_c0_g1_i3	Ephydatia_fluviatilis_DN1557_c0_g1_i5
OG0002918	Ephydatia_fluviatilis_DN1194_c0_g1_i1	Ephydatia_fluviatilis_DN478_c0_g1_i2	Nematostella_vectensis_DN1664_c0_g1_i1
OG0002919	Caenorhabditis_elegans_DN924_c0_g1_i1	Danio_rerio_DN16609_c0_g2_i5	Drosophila_melanogaster_DN11831_c0_g1_i1	Drosophila_melanogaster_DN15955_c0_g1_i1	Schmidtea_mediterranea_DN809440_c7_g2_i2
OG0002924	Ephydatia_fluviatilis_DN2485_c0_g1_i1	Ephydatia_fluviatilis_DN46688_c0_g1_i1
OG0002925	Drosophila_melanogaster_DN3067_c0_g1_i1	Schmidtea_mediterranea_DN811978_c4_g1_i4
OG0002928	Drosophila_melanogaster_DN9530_c0_g1_i1	Ephydatia_fluviatilis_DN2560_c0_g1_i7	Ruditapes_philippinarum_DN1247_c0_g1_i4
OG0002930	Caenorhabditis_elegans_DN520_c0_g1_i1	Danio_rerio_DN750_c4_g1_i3	Xenopus_tropicalis_DN46918_c0_g1_i1
OG0002931	Ephydatia_fluviatilis_DN8472_c1_g1_i4	Ephydatia_fluviatilis_DN8472_c1_g1_i6	Schmidtea_mediterranea_DN811090_c7_g3_i2
OG0002933	Ephydatia_fluviatilis_DN7481_c0_g1_i21	Ephydatia_fluviatilis_DN7481_c0_g1_i3
OG0002934	Danio_rerio_DN14_c0_g1_i1	Xenopus_tropicalis_DN46264_c0_g1_i1
OG0002936	Danio_rerio_DN4908_c4_g1_i1	Ephydatia_fluviatilis_DN9693_c0_g1_i5	Ruditapes_philippinarum_DN7037_c0_g1_i4	Xenopus_tropicalis_DN52119_c0_g1_i1
OG0002937	Danio_rerio_DN3917_c0_g1_i1	Xenopus_tropicalis_DN50749_c4_g1_i2
OG0002940	Drosophila_melanogaster_DN2080_c0_g1_i1	Drosophila_melanogaster_DN3530_c0_g1_i1
OG0002941	Ephydatia_fluviatilis_DN946_c0_g1_i3	Schmidtea_mediterranea_DN810744_c3_g1_i4	Nematostella_vectensis_DN2109_c0_g1_i1
OG0002943	Ephydatia_fluviatilis_DN5021_c0_g1_i1	Ephydatia_fluviatilis_DN698_c0_g1_i10	Ephydatia_fluviatilis_DN698_c0_g1_i12	Ephydatia_fluviatilis_DN698_c0_g1_i4	Ephydatia_fluviatilis_DN698_c0_g1_i6
OG0002944	Ruditapes_philippinarum_DN4105_c0_g1_i4	Xenopus_tropicalis_DN42756_c0_g1_i1	Schmidtea_mediterranea_DN823964_c3_g1_i6	Schmidtea_mediterranea_DN823964_c3_g1_i6
OG0002946	Danio_rerio_DN254_c0_g1_i5	Ruditapes_philippinarum_DN913_c0_g1_i1	Ruditapes_philippinarum_DN913_c0_g1_i7	Xenopus_tropicalis_DN47168_c0_g1_i1	Xenopus_tropicalis_DN53694_c0_g1_i1	Schmidtea_mediterranea_DN803527_c5_g1_i1
OG0002952	Caenorhabditis_elegans_DN1192_c0_g1_i1	Ephydatia_fluviatilis_DN6669_c0_g1_i1	Ephydatia_fluviatilis_DN6669_c0_g1_i8	Xenopus_tropicalis_DN44047_c0_g1_i1
OG0002954	Caenorhabditis_elegans_DN2601_c0_g1_i1	Ephydatia_fluviatilis_DN5026_c0_g1_i5	Ruditapes_philippinarum_DN11380_c0_g1_i5	Xenopus_tropicalis_DN17626_c0_g1_i1	Xenopus_tropicalis_DN50310_c0_g1_i1	Schmidtea_mediterranea_DN810865_c10_g2_i1
OG0002955	Caenorhabditis_elegans_DN3748_c0_g1_i1	Haliotis_rufescens_DN4991_c0_g1_i1	Ruditapes_philippinarum_DN3591_c0_g1_i1	Schmidtea_mediterranea_DN815499_c6_g1_i6
OG0002957	Drosophila_melanogaster_DN3215_c0_g1_i1	Haliotis_rufescens_DN4109_c0_g1_i1	Ruditapes_philippinarum_DN9942_c0_g1_i1	Xenopus_tropicalis_DN35620_c0_g1_i1	Nematostella_vectensis_DN12999_c0_g1_i1
OG0002959	Ephydatia_fluviatilis_DN3160_c0_g1_i2	Ephydatia_fluviatilis_DN3160_c0_g1_i4
OG0002960	Drosophila_melanogaster_DN11798_c0_g1_i1	Xenopus_tropicalis_DN49857_c0_g1_i2
OG0002961	Drosophila_melanogaster_DN9845_c0_g1_i2	Xenopus_tropicalis_DN15064_c0_g1_i1	Nematostella_vectensis_DN19283_c0_g1_i1	Nematostella_vectensis_DN36834_c0_g1_i1	Nematostella_vectensis_DN50507_c0_g1_i1
OG0002962	Drosophila_melanogaster_DN9271_c0_g1_i2	Ephydatia_fluviatilis_DN5298_c0_g1_i1	Xenopus_tropicalis_DN49394_c2_g1_i2
OG0002963	Caenorhabditis_elegans_DN20667_c0_g1_i1	Ruditapes_philippinarum_DN956_c0_g1_i2	Ruditapes_philippinarum_DN956_c0_g1_i9
OG0002968	Danio_rerio_DN4_c0_g1_i13	Danio_rerio_DN4_c0_g1_i6	Danio_rerio_DN4_c0_g2_i7	Drosophila_melanogaster_DN8479_c0_g1_i1	Xenopus_tropicalis_DN36621_c1_g1_i1	Xenopus_tropicalis_DN48201_c0_g1_i4
OG0002969	Danio_rerio_DN3405_c0_g1_i1	Drosophila_melanogaster_DN16067_c0_g1_i1	Xenopus_tropicalis_DN36717_c0_g1_i1	Nematostella_vectensis_DN30080_c0_g1_i1	Nematostella_vectensis_DN3283_c0_g1_i1
OG0002972	Drosophila_melanogaster_DN5138_c0_g1_i1	Drosophila_melanogaster_DN5138_c0_g1_i2	Drosophila_melanogaster_DN6382_c0_g1_i1	Ephydatia_fluviatilis_DN1154_c0_g1_i2	Ruditapes_philippinarum_DN6555_c0_g3_i2
OG0002974	Caenorhabditis_elegans_DN4372_c0_g1_i1	Danio_rerio_DN2960_c2_g1_i1	Xenopus_tropicalis_DN48881_c4_g1_i2
OG0002980	Drosophila_melanogaster_DN17721_c0_g1_i1	Ephydatia_fluviatilis_DN1499_c0_g1_i4	Xenopus_tropicalis_DN52977_c7_g2_i4
OG0002982	Danio_rerio_DN217_c0_g1_i1	Drosophila_melanogaster_DN4652_c0_g1_i1	Ephydatia_fluviatilis_DN41391_c0_g1_i1	Ruditapes_philippinarum_DN16464_c0_g1_i5	Xenopus_tropicalis_DN23392_c0_g1_i1	Nematostella_vectensis_DN650_c0_g1_i2
OG0002983	Danio_rerio_DN23368_c0_g2_i1	Danio_rerio_DN7402_c0_g1_i2	Xenopus_tropicalis_DN37335_c0_g1_i1	Xenopus_tropicalis_DN41897_c0_g2_i3	Schmidtea_mediterranea_DN821780_c3_g1_i2
OG0002984	Xenopus_tropicalis_DN35246_c0_g1_i1	Xenopus_tropicalis_DN44442_c2_g1_i3	Xenopus_tropicalis_DN49743_c0_g1_i1	Xenopus_tropicalis_DN49743_c0_g1_i3	Schmidtea_mediterranea_DN817306_c14_g1_i4
OG0002986	Drosophila_melanogaster_DN1394_c0_g1_i1	Drosophila_melanogaster_DN5223_c0_g1_i1
OG0002989	Drosophila_melanogaster_DN2690_c0_g1_i1	Drosophila_melanogaster_DN9713_c0_g1_i1
OG0002992	Caenorhabditis_elegans_DN14561_c0_g1_i1	Xenopus_tropicalis_DN27493_c0_g1_i1	Xenopus_tropicalis_DN41725_c0_g1_i2	Schmidtea_mediterranea_DN816689_c9_g2_i2
OG0002993	Danio_rerio_DN1303_c0_g1_i1	Xenopus_tropicalis_DN46506_c0_g1_i1
OG0002995	Drosophila_melanogaster_DN8844_c0_g1_i1	Ephydatia_fluviatilis_DN59263_c0_g1_i1	Haliotis_rufescens_DN2352_c0_g1_i1	Ruditapes_philippinarum_DN2198_c1_g1_i1
OG0002996	Caenorhabditis_elegans_DN4466_c0_g1_i1	Nematostella_vectensis_DN12151_c0_g1_i1
OG0002998	Danio_rerio_DN15908_c0_g1_i10	Drosophila_melanogaster_DN8527_c0_g1_i1	Ruditapes_philippinarum_DN4754_c0_g1_i5	Ruditapes_philippinarum_DN88166_c0_g1_i1	Xenopus_tropicalis_DN46858_c0_g1_i7	Schmidtea_mediterranea_DN827952_c2_g1_i13	Schmidtea_mediterranea_DN827952_c2_g1_i4	Schmidtea_mediterranea_DN827952_c2_g1_i6
OG0002999	Caenorhabditis_elegans_DN6987_c0_g1_i1	Drosophila_melanogaster_DN7096_c0_g1_i1	Drosophila_melanogaster_DN8630_c0_g1_i1	Ephydatia_fluviatilis_DN4562_c0_g1_i4	Ephydatia_fluviatilis_DN4562_c0_g1_i7	Xenopus_tropicalis_DN48166_c0_g1_i2	Nematostella_vectensis_DN36420_c0_g1_i1	Nematostella_vectensis_DN41581_c0_g1_i1
OG0003000	Xenopus_tropicalis_DN48485_c0_g1_i1	Nematostella_vectensis_DN55832_c0_g1_i1
OG0003004	Danio_rerio_DN1957_c0_g2_i1	Drosophila_melanogaster_DN7323_c0_g1_i1	Haliotis_rufescens_DN465_c0_g1_i1	Xenopus_tropicalis_DN22036_c0_g1_i2	Xenopus_tropicalis_DN44745_c0_g1_i3	Schmidtea_mediterranea_DN766804_c0_g1_i1	Nematostella_vectensis_DN48823_c0_g1_i1
OG0003005	Xenopus_tropicalis_DN51049_c0_g1_i1	Nematostella_vectensis_DN9994_c0_g1_i1
OG0003006	Drosophila_melanogaster_DN9688_c0_g1_i1	Ephydatia_fluviatilis_DN920_c0_g3_i2	Haliotis_rufescens_DN3799_c0_g1_i1	Ruditapes_philippinarum_DN6980_c0_g1_i4	Xenopus_tropicalis_DN49267_c0_g1_i1	Schmidtea_mediterranea_DN819147_c0_g1_i3	Schmidtea_mediterranea_DN819147_c0_g1_i5	Nematostella_vectensis_DN14432_c0_g1_i1
OG0003007	Danio_rerio_DN4730_c0_g1_i3	Ephydatia_fluviatilis_DN6855_c0_g1_i1	Haliotis_rufescens_DN11543_c0_g1_i6	Ruditapes_philippinarum_DN13837_c0_g1_i2	Xenopus_tropicalis_DN48521_c0_g2_i1
OG0003010	Ruditapes_philippinarum_DN21712_c0_g1_i5	Schmidtea_mediterranea_DN827504_c7_g1_i1
OG0003011	Ephydatia_fluviatilis_DN1208_c0_g1_i14	Xenopus_tropicalis_DN21456_c0_g1_i1	Schmidtea_mediterranea_DN827414_c8_g1_i6
OG0003014	Danio_rerio_DN2307_c0_g1_i1	Xenopus_tropicalis_DN50522_c2_g1_i2
OG0003015	Danio_rerio_DN119_c1_g2_i4	Drosophila_melanogaster_DN3323_c0_g1_i1	Drosophila_melanogaster_DN345_c0_g1_i1	Ephydatia_fluviatilis_DN7576_c0_g1_i4	Ephydatia_fluviatilis_DN875_c0_g1_i5	Ruditapes_philippinarum_DN2238_c2_g1_i3	Xenopus_tropicalis_DN29872_c0_g1_i1	Schmidtea_mediterranea_DN817273_c2_g3_i5	Schmidtea_mediterranea_DN817273_c2_g3_i6
OG0003016	Xenopus_tropicalis_DN1211_c0_g1_i2	Xenopus_tropicalis_DN5692_c0_g1_i2	Schmidtea_mediterranea_DN813326_c6_g3_i1
OG0003019	Caenorhabditis_elegans_DN1950_c0_g1_i2	Drosophila_melanogaster_DN18965_c0_g1_i1	Drosophila_melanogaster_DN6704_c0_g1_i1	Ephydatia_fluviatilis_DN13748_c0_g1_i2	Xenopus_tropicalis_DN48907_c2_g1_i1
OG0003023	Drosophila_melanogaster_DN20110_c0_g1_i1	Ephydatia_fluviatilis_DN953_c0_g1_i5
OG0003025	Drosophila_melanogaster_DN4379_c0_g1_i1	Xenopus_tropicalis_DN52508_c1_g1_i1
OG0003027	Ephydatia_fluviatilis_DN4995_c0_g1_i1	Ephydatia_fluviatilis_DN7467_c0_g1_i9	Haliotis_rufescens_DN1582_c0_g1_i2	Ruditapes_philippinarum_DN12369_c0_g1_i7	Ruditapes_philippinarum_DN2455_c0_g1_i4
OG0003028	Danio_rerio_DN862_c2_g1_i1	Xenopus_tropicalis_DN49487_c0_g1_i3
OG0003031	Danio_rerio_DN12050_c0_g1_i1	Drosophila_melanogaster_DN4143_c0_g1_i1
OG0003033	Drosophila_melanogaster_DN8252_c0_g1_i1	Xenopus_tropicalis_DN46965_c0_g1_i1
OG0003035	Drosophila_melanogaster_DN3877_c0_g1_i1	Drosophila_melanogaster_DN4788_c0_g1_i1
OG0003036	Drosophila_melanogaster_DN14137_c0_g1_i1	Nematostella_vectensis_DN729_c0_g1_i2
OG0003037	Haliotis_rufescens_DN1895_c0_g1_i1	Haliotis_rufescens_DN1895_c0_g1_i2	Haliotis_rufescens_DN6229_c0_g1_i1
OG0003038	Caenorhabditis_elegans_DN926_c0_g1_i1	Ephydatia_fluviatilis_DN34335_c0_g1_i1	Xenopus_tropicalis_DN47687_c0_g1_i1
OG0003039	Danio_rerio_DN2582_c1_g2_i2	Danio_rerio_DN3992_c0_g1_i4
OG0003040	Drosophila_melanogaster_DN6843_c0_g1_i1	Ephydatia_fluviatilis_DN24698_c0_g1_i1
OG0003042	Drosophila_melanogaster_DN9506_c0_g1_i3	Xenopus_tropicalis_DN42652_c0_g1_i1	Xenopus_tropicalis_DN45068_c0_g1_i3
OG0003044	Ephydatia_fluviatilis_DN4174_c0_g1_i1	Ephydatia_fluviatilis_DN4174_c0_g1_i4
OG0003048	Danio_rerio_DN5142_c0_g1_i9	Danio_rerio_DN5142_c0_g2_i1
OG0003051	Danio_rerio_DN10475_c0_g1_i17	Danio_rerio_DN10475_c0_g1_i22	Danio_rerio_DN10475_c0_g1_i3	Danio_rerio_DN84457_c0_g1_i1	Xenopus_tropicalis_DN26812_c0_g1_i1	Xenopus_tropicalis_DN48823_c2_g1_i2	Xenopus_tropicalis_DN52525_c0_g1_i1	Xenopus_tropicalis_DN52525_c0_g1_i2	Xenopus_tropicalis_DN52525_c5_g2_i1	Xenopus_tropicalis_DN52525_c5_g2_i2
OG0003065	Danio_rerio_DN13436_c0_g1_i2	Danio_rerio_DN1550_c1_g1_i1	Danio_rerio_DN2799_c0_g1_i8	Danio_rerio_DN701_c0_g1_i13	Danio_rerio_DN701_c0_g1_i15	Danio_rerio_DN701_c0_g1_i17	Danio_rerio_DN701_c0_g1_i18	Danio_rerio_DN701_c0_g1_i19	Danio_rerio_DN701_c0_g1_i23	Danio_rerio_DN701_c0_g1_i4	Danio_rerio_DN701_c0_g1_i6	Danio_rerio_DN701_c0_g1_i7	Danio_rerio_DN701_c0_g1_i9
OG0003069	Danio_rerio_DN2609_c0_g1_i1	Danio_rerio_DN5521_c0_g1_i1	Ephydatia_fluviatilis_DN47782_c0_g1_i1	Xenopus_tropicalis_DN21153_c0_g1_i1	Xenopus_tropicalis_DN30725_c0_g1_i1
OG0003071	Haliotis_rufescens_DN12792_c0_g1_i1	Haliotis_rufescens_DN12792_c0_g1_i2
OG0003072	Ephydatia_fluviatilis_DN2376_c0_g1_i3	Ephydatia_fluviatilis_DN2376_c0_g1_i4
OG0003078	Danio_rerio_DN3927_c0_g1_i4	Ephydatia_fluviatilis_DN1102_c0_g1_i16	Ephydatia_fluviatilis_DN1102_c0_g1_i2	Ruditapes_philippinarum_DN521_c0_g1_i6	Xenopus_tropicalis_DN48025_c0_g1_i2
OG0003081	Drosophila_melanogaster_DN9995_c0_g1_i1	Ruditapes_philippinarum_DN4990_c0_g1_i5	Xenopus_tropicalis_DN51858_c0_g1_i6
OG0003084	Ruditapes_philippinarum_DN17285_c0_g1_i8	Xenopus_tropicalis_DN41673_c0_g1_i2	Xenopus_tropicalis_DN41673_c0_g1_i3
OG0003094	Ephydatia_fluviatilis_DN3837_c0_g1_i3	Ephydatia_fluviatilis_DN61965_c0_g1_i1
OG0003100	Schmidtea_mediterranea_DN818058_c4_g3_i1	Schmidtea_mediterranea_DN818058_c4_g3_i2	Schmidtea_mediterranea_DN824896_c7_g3_i4
OG0003101	Haliotis_rufescens_DN15063_c0_g1_i2	Haliotis_rufescens_DN15063_c0_g1_i4
OG0003103	Schmidtea_mediterranea_DN808969_c11_g6_i1	Schmidtea_mediterranea_DN817899_c8_g4_i1	Schmidtea_mediterranea_DN817899_c8_g4_i1
OG0003105	Haliotis_rufescens_DN1032_c0_g1_i2	Haliotis_rufescens_DN115649_c0_g1_i1	Haliotis_rufescens_DN21175_c0_g1_i1	Haliotis_rufescens_DN6697_c0_g1_i5	Haliotis_rufescens_DN6697_c0_g1_i9
OG0003106	Haliotis_rufescens_DN1798_c0_g1_i1	Haliotis_rufescens_DN2147_c0_g1_i5	Haliotis_rufescens_DN30729_c0_g1_i3	Haliotis_rufescens_DN30729_c0_g1_i7
OG0003126	Ruditapes_philippinarum_DN1382_c0_g1_i7	Ruditapes_philippinarum_DN2190_c0_g1_i1
OG0003127	Ruditapes_philippinarum_DN13904_c0_g1_i4	Ruditapes_philippinarum_DN674_c0_g1_i3	Ruditapes_philippinarum_DN674_c0_g2_i27	Ruditapes_philippinarum_DN7341_c0_g1_i10	Ruditapes_philippinarum_DN7341_c0_g1_i17	Ruditapes_philippinarum_DN7341_c0_g1_i6	Ruditapes_philippinarum_DN7341_c0_g1_i8
OG0003138	Schmidtea_mediterranea_DN817507_c7_g1_i1	Schmidtea_mediterranea_DN831951_c12_g1_i1	Schmidtea_mediterranea_DN831951_c12_g1_i2	Schmidtea_mediterranea_DN831951_c12_g1_i4
OG0003146	Schmidtea_mediterranea_DN807759_c8_g1_i2	Schmidtea_mediterranea_DN831751_c2_g1_i5
OG0003148	Schmidtea_mediterranea_DN825421_c8_g1_i10	Schmidtea_mediterranea_DN825421_c8_g1_i11
OG0003152	Schmidtea_mediterranea_DN814573_c3_g2_i2	Schmidtea_mediterranea_DN814573_c3_g2_i2
OG0003156	Caenorhabditis_elegans_DN1031_c0_g1_i4	Drosophila_melanogaster_DN1841_c0_g1_i1	Ephydatia_fluviatilis_DN5280_c0_g1_i1	Ephydatia_fluviatilis_DN5280_c0_g1_i2	Schmidtea_mediterranea_DN817917_c13_g1_i3	Schmidtea_mediterranea_DN817917_c13_g1_i3	Schmidtea_mediterranea_DN817917_c13_g1_i4
OG0003160	Drosophila_melanogaster_DN8129_c0_g1_i1	Xenopus_tropicalis_DN50952_c0_g1_i4
OG0003161	Drosophila_melanogaster_DN8263_c0_g1_i2	Ephydatia_fluviatilis_DN6048_c0_g1_i1	Xenopus_tropicalis_DN34901_c0_g1_i2	Xenopus_tropicalis_DN53152_c4_g1_i1
OG0003164	Caenorhabditis_elegans_DN11225_c0_g1_i1	Nematostella_vectensis_DN22254_c0_g1_i1
OG0003169	Drosophila_melanogaster_DN8445_c0_g1_i2	Ephydatia_fluviatilis_DN2888_c1_g1_i1	Schmidtea_mediterranea_DN803694_c12_g2_i2
OG0003170	Drosophila_melanogaster_DN3487_c0_g1_i1	Nematostella_vectensis_DN26758_c0_g1_i1	Nematostella_vectensis_DN54867_c0_g1_i1
OG0003171	Ephydatia_fluviatilis_DN29341_c0_g1_i1	Xenopus_tropicalis_DN31850_c0_g1_i1
OG0003172	Drosophila_melanogaster_DN13785_c0_g1_i1	Ephydatia_fluviatilis_DN1778_c0_g1_i4	Xenopus_tropicalis_DN50263_c0_g1_i6	Schmidtea_mediterranea_DN807441_c12_g2_i3
OG0003173	Danio_rerio_DN3028_c0_g1_i10	Danio_rerio_DN3935_c0_g1_i1	Drosophila_melanogaster_DN8728_c0_g1_i1	Ephydatia_fluviatilis_DN53188_c0_g1_i1	Xenopus_tropicalis_DN47446_c0_g1_i1	Schmidtea_mediterranea_DN825732_c3_g2_i4	Nematostella_vectensis_DN4627_c0_g1_i1
OG0003174	Drosophila_melanogaster_DN8483_c0_g1_i4	Xenopus_tropicalis_DN44748_c1_g1_i1
OG0003176	Haliotis_rufescens_DN8637_c0_g1_i1	Nematostella_vectensis_DN7625_c0_g1_i1
OG0003177	Drosophila_melanogaster_DN914_c0_g1_i1	Ephydatia_fluviatilis_DN3893_c0_g1_i5	Ruditapes_philippinarum_DN13532_c0_g1_i5	Xenopus_tropicalis_DN44640_c0_g1_i2	Schmidtea_mediterranea_DN811548_c8_g1_i3	Nematostella_vectensis_DN13835_c0_g1_i1	Nematostella_vectensis_DN32696_c0_g1_i1	Nematostella_vectensis_DN46535_c0_g1_i1
OG0003178	Drosophila_melanogaster_DN20173_c0_g1_i1	Ephydatia_fluviatilis_DN29628_c0_g1_i1	Xenopus_tropicalis_DN46159_c0_g1_i1
OG0003179	Caenorhabditis_elegans_DN20991_c0_g1_i1	Xenopus_tropicalis_DN47095_c1_g1_i2	Xenopus_tropicalis_DN48588_c0_g1_i3
OG0003180	Danio_rerio_DN38_c4_g1_i1	Drosophila_melanogaster_DN8854_c1_g2_i1	Xenopus_tropicalis_DN47170_c7_g1_i1	Schmidtea_mediterranea_DN823977_c13_g1_i3
OG0003182	Drosophila_melanogaster_DN6048_c0_g1_i1	Xenopus_tropicalis_DN50295_c1_g1_i4	Schmidtea_mediterranea_DN826162_c2_g1_i9
OG0003184	Caenorhabditis_elegans_DN1265_c0_g2_i1	Drosophila_melanogaster_DN14112_c0_g1_i1	Drosophila_melanogaster_DN4556_c0_g1_i2	Ephydatia_fluviatilis_DN8234_c0_g1_i1	Ruditapes_philippinarum_DN5759_c0_g1_i5	Xenopus_tropicalis_DN23194_c0_g1_i1	Schmidtea_mediterranea_DN812624_c3_g1_i9
OG0003188	Danio_rerio_DN1231_c0_g1_i6	Drosophila_melanogaster_DN8199_c0_g1_i1	Ruditapes_philippinarum_DN15128_c3_g1_i2
OG0003189	Danio_rerio_DN10866_c0_g1_i1	Drosophila_melanogaster_DN11690_c0_g1_i1	Xenopus_tropicalis_DN19663_c0_g1_i1
OG0003190	Ephydatia_fluviatilis_DN5518_c0_g1_i3	Ruditapes_philippinarum_DN7138_c0_g1_i4	Xenopus_tropicalis_DN50373_c0_g1_i1	Schmidtea_mediterranea_DN817100_c5_g2_i3	Schmidtea_mediterranea_DN817100_c5_g2_i3	Schmidtea_mediterranea_DN817100_c5_g2_i4	Schmidtea_mediterranea_DN817100_c5_g2_i4
OG0003193	Drosophila_melanogaster_DN20178_c0_g1_i1	Ephydatia_fluviatilis_DN47581_c0_g1_i1	Haliotis_rufescens_DN9447_c0_g1_i1	Xenopus_tropicalis_DN47309_c0_g1_i3	Schmidtea_mediterranea_DN829590_c2_g1_i3	Schmidtea_mediterranea_DN829590_c2_g1_i3	Schmidtea_mediterranea_DN829590_c2_g1_i6
OG0003195	Caenorhabditis_elegans_DN371_c0_g1_i1	Xenopus_tropicalis_DN51643_c1_g1_i3	Schmidtea_mediterranea_DN819821_c7_g1_i1
OG0003196	Caenorhabditis_elegans_DN20770_c0_g1_i1	Danio_rerio_DN2543_c0_g1_i5
OG0003198	Caenorhabditis_elegans_DN1204_c0_g1_i1	Xenopus_tropicalis_DN50620_c0_g1_i5
OG0003201	Drosophila_melanogaster_DN9794_c0_g1_i2	Haliotis_rufescens_DN4011_c0_g1_i1	Ruditapes_philippinarum_DN800_c0_g1_i2	Xenopus_tropicalis_DN47892_c0_g1_i1	Schmidtea_mediterranea_DN817116_c8_g1_i1	Schmidtea_mediterranea_DN817116_c8_g1_i9	Schmidtea_mediterranea_DN828064_c3_g1_i9
OG0003202	Ephydatia_fluviatilis_DN2123_c0_g1_i13	Ephydatia_fluviatilis_DN2123_c0_g1_i16	Ruditapes_philippinarum_DN13299_c0_g1_i1	Schmidtea_mediterranea_DN812138_c5_g1_i2
OG0003204	Caenorhabditis_elegans_DN3392_c0_g1_i1	Xenopus_tropicalis_DN41695_c0_g1_i1
OG0003208	Ephydatia_fluviatilis_DN1162_c0_g1_i10	Ephydatia_fluviatilis_DN1162_c0_g1_i6
OG0003211	Caenorhabditis_elegans_DN3451_c0_g1_i1	Danio_rerio_DN4331_c1_g1_i1	Drosophila_melanogaster_DN8536_c0_g1_i1	Schmidtea_mediterranea_DN825496_c7_g1_i5
OG0003212	Danio_rerio_DN251_c2_g1_i3	Ephydatia_fluviatilis_DN2639_c0_g1_i2
OG0003215	Caenorhabditis_elegans_DN3529_c0_g1_i1	Ephydatia_fluviatilis_DN5294_c0_g1_i1	Xenopus_tropicalis_DN46170_c0_g1_i1	Schmidtea_mediterranea_DN819011_c8_g1_i1
OG0003216	Danio_rerio_DN8227_c0_g1_i1	Ephydatia_fluviatilis_DN1179_c0_g1_i1	Xenopus_tropicalis_DN47471_c0_g1_i5
OG0003217	Danio_rerio_DN1721_c0_g1_i1	Ephydatia_fluviatilis_DN10586_c0_g1_i1	Ruditapes_philippinarum_DN2764_c0_g1_i5	Xenopus_tropicalis_DN49368_c0_g1_i1
OG0003221	Danio_rerio_DN20294_c0_g1_i4	Xenopus_tropicalis_DN123169_c0_g1_i1
OG0003224	Danio_rerio_DN275_c1_g1_i2	Xenopus_tropicalis_DN43225_c0_g1_i2
OG0003225	Drosophila_melanogaster_DN10093_c0_g1_i1	Xenopus_tropicalis_DN49333_c0_g1_i2	Nematostella_vectensis_DN20505_c0_g1_i1
OG0003228	Danio_rerio_DN3479_c0_g1_i1	Danio_rerio_DN4026_c0_g1_i1	Danio_rerio_DN84007_c0_g1_i1	Drosophila_melanogaster_DN13808_c0_g1_i1	Ephydatia_fluviatilis_DN4505_c0_g1_i1	Ruditapes_philippinarum_DN769_c0_g1_i4	Xenopus_tropicalis_DN43224_c0_g1_i2	Xenopus_tropicalis_DN43503_c0_g1_i1	Xenopus_tropicalis_DN48287_c1_g1_i1	Xenopus_tropicalis_DN48287_c1_g1_i3	Schmidtea_mediterranea_DN830516_c4_g1_i2
OG0003229	Ruditapes_philippinarum_DN2880_c0_g1_i10	Ruditapes_philippinarum_DN2880_c0_g1_i16	Schmidtea_mediterranea_DN808305_c4_g4_i5
OG0003231	Drosophila_melanogaster_DN9538_c0_g1_i2	Ephydatia_fluviatilis_DN12037_c1_g1_i1	Ruditapes_philippinarum_DN3503_c1_g1_i2	Ruditapes_philippinarum_DN3503_c1_g1_i6
OG0003233	Ephydatia_fluviatilis_DN1938_c0_g1_i7	Nematostella_vectensis_DN34629_c0_g1_i1	Nematostella_vectensis_DN6348_c0_g1_i1
OG0003235	Danio_rerio_DN790_c0_g1_i1	Drosophila_melanogaster_DN7680_c0_g1_i1	Haliotis_rufescens_DN3691_c0_g1_i12	Haliotis_rufescens_DN3691_c0_g1_i6	Ruditapes_philippinarum_DN2388_c0_g1_i2	Ruditapes_philippinarum_DN2388_c0_g2_i1	Xenopus_tropicalis_DN26949_c0_g1_i3	Schmidtea_mediterranea_DN828627_c8_g1_i4	Schmidtea_mediterranea_DN828627_c8_g1_i8	Nematostella_vectensis_DN18471_c0_g1_i1	Nematostella_vectensis_DN28779_c0_g1_i1
OG0003237	Haliotis_rufescens_DN2359_c1_g1_i1	Nematostella_vectensis_DN38992_c0_g1_i1
OG0003240	Nematostella_vectensis_DN12301_c0_g1_i1	Nematostella_vectensis_DN53527_c0_g1_i1
OG0003242	Drosophila_melanogaster_DN9265_c0_g1_i1	Ephydatia_fluviatilis_DN8948_c0_g1_i5	Haliotis_rufescens_DN5470_c0_g1_i1	Ruditapes_philippinarum_DN2174_c0_g1_i7	Schmidtea_mediterranea_DN820154_c3_g1_i1
OG0003243	Caenorhabditis_elegans_DN4345_c0_g1_i1	Xenopus_tropicalis_DN7576_c0_g1_i2
OG0003244	Caenorhabditis_elegans_DN1144_c0_g1_i1	Drosophila_melanogaster_DN6658_c0_g1_i1	Xenopus_tropicalis_DN39701_c0_g1_i1	Schmidtea_mediterranea_DN829224_c10_g1_i6
OG0003245	Caenorhabditis_elegans_DN13965_c0_g1_i1	Drosophila_melanogaster_DN4359_c0_g1_i1	Xenopus_tropicalis_DN52274_c0_g1_i2
OG0003246	Danio_rerio_DN11293_c0_g1_i16	Danio_rerio_DN12818_c0_g1_i2	Drosophila_melanogaster_DN9468_c0_g1_i1	Ephydatia_fluviatilis_DN4703_c0_g1_i6	Xenopus_tropicalis_DN46861_c1_g2_i5	Xenopus_tropicalis_DN46993_c0_g1_i2
OG0003247	Ephydatia_fluviatilis_DN6922_c0_g1_i1	Ruditapes_philippinarum_DN288_c0_g1_i4	Schmidtea_mediterranea_DN807945_c9_g1_i9
OG0003249	Danio_rerio_DN10045_c0_g1_i4	Xenopus_tropicalis_DN52216_c6_g2_i5
OG0003250	Ephydatia_fluviatilis_DN7405_c0_g1_i2	Xenopus_tropicalis_DN50642_c1_g1_i1
OG0003252	Ephydatia_fluviatilis_DN4856_c0_g1_i1	Ephydatia_fluviatilis_DN4856_c0_g1_i5
OG0003254	Danio_rerio_DN3664_c0_g1_i1	Danio_rerio_DN3664_c0_g1_i2	Danio_rerio_DN89831_c0_g1_i1	Drosophila_melanogaster_DN5279_c0_g1_i1	Xenopus_tropicalis_DN18932_c0_g1_i5	Xenopus_tropicalis_DN5694_c0_g1_i1	Nematostella_vectensis_DN27798_c0_g1_i1
OG0003255	Drosophila_melanogaster_DN865_c0_g1_i1	Xenopus_tropicalis_DN53192_c2_g3_i3
OG0003256	Ruditapes_philippinarum_DN4301_c0_g1_i4	Xenopus_tropicalis_DN51947_c2_g1_i6	Schmidtea_mediterranea_DN827535_c3_g1_i1	Schmidtea_mediterranea_DN827535_c4_g2_i3
OG0003257	Ephydatia_fluviatilis_DN15264_c0_g1_i1	Ephydatia_fluviatilis_DN15264_c0_g1_i4	Ephydatia_fluviatilis_DN15264_c0_g1_i7
OG0003258	Danio_rerio_DN326_c3_g1_i2	Danio_rerio_DN5668_c0_g1_i2	Xenopus_tropicalis_DN26467_c0_g1_i1
OG0003259	Caenorhabditis_elegans_DN7079_c0_g1_i1	Drosophila_melanogaster_DN19858_c0_g1_i1	Drosophila_melanogaster_DN2051_c0_g1_i1
OG0003262	Danio_rerio_DN263_c0_g1_i25	Drosophila_melanogaster_DN9682_c0_g2_i2	Ruditapes_philippinarum_DN2514_c1_g1_i11	Xenopus_tropicalis_DN42796_c0_g1_i5	Schmidtea_mediterranea_DN831540_c4_g1_i21	Schmidtea_mediterranea_DN831540_c4_g1_i21
OG0003263	Caenorhabditis_elegans_DN1948_c0_g1_i1	Danio_rerio_DN2790_c0_g1_i6	Drosophila_melanogaster_DN7397_c0_g1_i1	Ephydatia_fluviatilis_DN6836_c0_g1_i2
OG0003265	Drosophila_melanogaster_DN9663_c0_g1_i1	Ephydatia_fluviatilis_DN4275_c0_g1_i2	Xenopus_tropicalis_DN43234_c0_g1_i1	Nematostella_vectensis_DN9957_c0_g1_i1
OG0003266	Caenorhabditis_elegans_DN1636_c0_g1_i1	Xenopus_tropicalis_DN40627_c0_g1_i1
OG0003271	Caenorhabditis_elegans_DN13769_c0_g1_i1	Drosophila_melanogaster_DN8660_c0_g1_i1	Ephydatia_fluviatilis_DN5326_c0_g1_i1	Haliotis_rufescens_DN3511_c0_g4_i3	Schmidtea_mediterranea_DN803285_c17_g1_i1
OG0003274	Caenorhabditis_elegans_DN10123_c0_g1_i1	Xenopus_tropicalis_DN36806_c0_g1_i1
OG0003276	Danio_rerio_DN416_c0_g3_i11	Drosophila_melanogaster_DN18226_c0_g1_i1	Drosophila_melanogaster_DN6407_c0_g1_i1	Ephydatia_fluviatilis_DN2358_c0_g1_i2	Ruditapes_philippinarum_DN1774_c0_g1_i11	Ruditapes_philippinarum_DN1774_c0_g1_i5	Schmidtea_mediterranea_DN821647_c6_g1_i1	Nematostella_vectensis_DN8225_c0_g1_i2
OG0003282	Caenorhabditis_elegans_DN20773_c0_g1_i1	Ephydatia_fluviatilis_DN43146_c0_g1_i1
OG0003285	Drosophila_melanogaster_DN6729_c0_g1_i1	Ephydatia_fluviatilis_DN7437_c0_g1_i4	Xenopus_tropicalis_DN52668_c3_g2_i1
OG0003288	Drosophila_melanogaster_DN6683_c0_g1_i1	Xenopus_tropicalis_DN50085_c1_g1_i1
OG0003289	Danio_rerio_DN3636_c0_g1_i1	Danio_rerio_DN4787_c7_g1_i1	Drosophila_melanogaster_DN9955_c0_g1_i2	Xenopus_tropicalis_DN37848_c0_g1_i1
OG0003291	Drosophila_melanogaster_DN19808_c0_g1_i1	Xenopus_tropicalis_DN50598_c0_g1_i1
OG0003297	Danio_rerio_DN1946_c0_g1_i1	Drosophila_melanogaster_DN7974_c0_g1_i1	Ephydatia_fluviatilis_DN6043_c0_g1_i1	Ruditapes_philippinarum_DN4283_c0_g1_i4	Xenopus_tropicalis_DN52526_c0_g1_i4	Schmidtea_mediterranea_DN809040_c5_g1_i2
OG0003300	Caenorhabditis_elegans_DN437_c0_g1_i1	Drosophila_melanogaster_DN6927_c0_g1_i1	Ephydatia_fluviatilis_DN3988_c0_g1_i4	Ruditapes_philippinarum_DN1075_c1_g1_i6	Xenopus_tropicalis_DN41105_c0_g1_i2
OG0003303	Caenorhabditis_elegans_DN1789_c0_g1_i1	Ephydatia_fluviatilis_DN3713_c0_g1_i2	Nematostella_vectensis_DN55366_c0_g1_i1
OG0003304	Drosophila_melanogaster_DN1385_c0_g1_i1	Xenopus_tropicalis_DN50830_c0_g1_i1	Schmidtea_mediterranea_DN808762_c11_g1_i8
OG0003306	Ephydatia_fluviatilis_DN7287_c0_g1_i12	Ephydatia_fluviatilis_DN7287_c0_g1_i6
OG0003307	Caenorhabditis_elegans_DN7437_c0_g1_i1	Drosophila_melanogaster_DN6563_c0_g1_i1	Ephydatia_fluviatilis_DN41261_c0_g1_i1	Ephydatia_fluviatilis_DN7512_c0_g1_i5	Ruditapes_philippinarum_DN4802_c0_g1_i3	Xenopus_tropicalis_DN44431_c0_g1_i2	Schmidtea_mediterranea_DN826866_c8_g5_i1	Nematostella_vectensis_DN39145_c0_g1_i1	Nematostella_vectensis_DN7155_c0_g1_i1
OG0003310	Drosophila_melanogaster_DN11691_c0_g1_i1	Xenopus_tropicalis_DN51730_c1_g1_i2
OG0003312	Danio_rerio_DN10807_c0_g1_i2	Drosophila_melanogaster_DN8254_c0_g1_i1	Xenopus_tropicalis_DN52307_c1_g1_i1	Nematostella_vectensis_DN13921_c0_g1_i1
OG0003316	Ephydatia_fluviatilis_DN4943_c0_g1_i3	Ruditapes_philippinarum_DN12434_c0_g1_i5
OG0003317	Danio_rerio_DN314_c0_g1_i4	Ephydatia_fluviatilis_DN29_c0_g1_i1
OG0003318	Drosophila_melanogaster_DN12389_c0_g1_i1	Drosophila_melanogaster_DN9834_c0_g1_i3
OG0003320	Caenorhabditis_elegans_DN951_c0_g1_i4	Ephydatia_fluviatilis_DN7374_c0_g1_i1	Schmidtea_mediterranea_DN817819_c8_g1_i2
OG0003321	Danio_rerio_DN4242_c0_g1_i19	Drosophila_melanogaster_DN9412_c0_g1_i1	Xenopus_tropicalis_DN42172_c0_g1_i1	Schmidtea_mediterranea_DN806381_c8_g1_i1
OG0003323	Ephydatia_fluviatilis_DN2409_c0_g1_i2	Xenopus_tropicalis_DN33135_c0_g1_i1
OG0003324	Drosophila_melanogaster_DN4887_c0_g1_i1	Ephydatia_fluviatilis_DN5373_c0_g1_i1	Nematostella_vectensis_DN13253_c0_g1_i1
OG0003325	Drosophila_melanogaster_DN10056_c0_g1_i1	Ephydatia_fluviatilis_DN4694_c0_g1_i9	Xenopus_tropicalis_DN30347_c0_g1_i1	Schmidtea_mediterranea_DN820170_c2_g1_i8	Schmidtea_mediterranea_DN820170_c2_g1_i8	Nematostella_vectensis_DN50763_c0_g1_i1	Nematostella_vectensis_DN5555_c0_g1_i1
OG0003329	Drosophila_melanogaster_DN1153_c0_g1_i1	Drosophila_melanogaster_DN149_c0_g1_i1	Ruditapes_philippinarum_DN2088_c1_g1_i7	Xenopus_tropicalis_DN46882_c0_g1_i1	Schmidtea_mediterranea_DN819806_c1_g1_i2	Schmidtea_mediterranea_DN819806_c1_g1_i2
OG0003330	Drosophila_melanogaster_DN5265_c0_g1_i1	Ephydatia_fluviatilis_DN58975_c0_g1_i1	Schmidtea_mediterranea_DN822200_c1_g3_i1	Schmidtea_mediterranea_DN822200_c1_g3_i4	Schmidtea_mediterranea_DN827864_c6_g1_i1	Nematostella_vectensis_DN36820_c0_g1_i1
OG0003331	Danio_rerio_DN472_c0_g1_i3	Ephydatia_fluviatilis_DN29370_c0_g1_i1
OG0003332	Danio_rerio_DN5684_c6_g1_i1	Drosophila_melanogaster_DN3176_c0_g1_i1	Ephydatia_fluviatilis_DN2077_c0_g1_i4	Ephydatia_fluviatilis_DN2077_c0_g1_i9	Xenopus_tropicalis_DN45327_c0_g1_i1
OG0003334	Caenorhabditis_elegans_DN17132_c0_g1_i1	Drosophila_melanogaster_DN750_c0_g1_i1
OG0003337	Drosophila_melanogaster_DN6288_c0_g1_i4	Schmidtea_mediterranea_DN812555_c8_g1_i1
OG0003338	Ruditapes_philippinarum_DN4032_c0_g2_i2	Xenopus_tropicalis_DN14114_c0_g1_i1
OG0003339	Ephydatia_fluviatilis_DN1125_c0_g1_i2	Haliotis_rufescens_DN83164_c0_g1_i1	Nematostella_vectensis_DN34635_c0_g1_i1
OG0003341	Ruditapes_philippinarum_DN5406_c0_g1_i10	Xenopus_tropicalis_DN44615_c1_g1_i1
OG0003342	Danio_rerio_DN2421_c0_g2_i3	Danio_rerio_DN3720_c0_g1_i1	Xenopus_tropicalis_DN52844_c1_g1_i5
OG0003345	Caenorhabditis_elegans_DN17144_c0_g1_i1	Drosophila_melanogaster_DN8550_c0_g1_i1
OG0003346	Drosophila_melanogaster_DN4413_c0_g1_i1	Ruditapes_philippinarum_DN4783_c0_g1_i4	Xenopus_tropicalis_DN49527_c0_g1_i5
OG0003352	Caenorhabditis_elegans_DN7438_c0_g1_i1	Drosophila_melanogaster_DN6098_c0_g1_i1	Ephydatia_fluviatilis_DN4620_c0_g1_i2	Ephydatia_fluviatilis_DN8211_c0_g1_i4
OG0003353	Caenorhabditis_elegans_DN974_c0_g1_i1	Ephydatia_fluviatilis_DN14216_c0_g1_i1	Xenopus_tropicalis_DN49458_c0_g1_i1	Schmidtea_mediterranea_DN805207_c8_g3_i3	Schmidtea_mediterranea_DN805207_c8_g3_i3	Schmidtea_mediterranea_DN805207_c8_g3_i5	Schmidtea_mediterranea_DN805207_c8_g3_i5
OG0003358	Danio_rerio_DN5687_c0_g1_i1	Drosophila_melanogaster_DN4918_c0_g1_i1	Ephydatia_fluviatilis_DN29783_c0_g1_i1	Ephydatia_fluviatilis_DN3205_c0_g1_i2
OG0003360	Drosophila_melanogaster_DN5784_c0_g1_i1	Ruditapes_philippinarum_DN6063_c0_g1_i4	Xenopus_tropicalis_DN51749_c0_g1_i2	Schmidtea_mediterranea_DN826861_c2_g1_i16
OG0003361	Danio_rerio_DN25110_c0_g1_i2	Drosophila_melanogaster_DN6852_c0_g1_i1	Ruditapes_philippinarum_DN4492_c1_g1_i4	Xenopus_tropicalis_DN43799_c0_g1_i1	Xenopus_tropicalis_DN51703_c4_g1_i1
OG0003363	Ruditapes_philippinarum_DN2823_c0_g1_i5	Xenopus_tropicalis_DN46121_c1_g1_i8	Schmidtea_mediterranea_DN814495_c14_g1_i2	Schmidtea_mediterranea_DN814495_c14_g1_i7
OG0003364	Ephydatia_fluviatilis_DN35163_c0_g1_i1	Ruditapes_philippinarum_DN5510_c0_g1_i7	Schmidtea_mediterranea_DN823015_c10_g1_i1
OG0003365	Ruditapes_philippinarum_DN1733_c0_g1_i9	Xenopus_tropicalis_DN48517_c0_g1_i1
OG0003367	Caenorhabditis_elegans_DN21338_c0_g1_i1	Danio_rerio_DN773_c0_g2_i2	Xenopus_tropicalis_DN44936_c0_g1_i1	Xenopus_tropicalis_DN53130_c5_g1_i2
OG0003368	Danio_rerio_DN6436_c0_g1_i7	Ephydatia_fluviatilis_DN8620_c0_g1_i1	Ruditapes_philippinarum_DN6906_c0_g1_i2	Xenopus_tropicalis_DN44443_c0_g1_i1
OG0003369	Drosophila_melanogaster_DN119_c1_g1_i1	Haliotis_rufescens_DN1139_c0_g1_i5	Schmidtea_mediterranea_DN820768_c7_g1_i1	Schmidtea_mediterranea_DN820768_c7_g1_i6
OG0003370	Drosophila_melanogaster_DN4588_c0_g1_i2	Schmidtea_mediterranea_DN816179_c8_g1_i10
OG0003371	Danio_rerio_DN370_c0_g1_i1	Danio_rerio_DN370_c0_g1_i2	Danio_rerio_DN370_c0_g1_i4	Drosophila_melanogaster_DN12511_c0_g1_i2	Drosophila_melanogaster_DN16536_c0_g1_i1	Drosophila_melanogaster_DN18436_c0_g1_i1	Xenopus_tropicalis_DN38353_c0_g1_i1	Xenopus_tropicalis_DN7658_c0_g1_i1
OG0003373	Ephydatia_fluviatilis_DN3407_c0_g1_i1	Xenopus_tropicalis_DN40967_c1_g1_i3	Xenopus_tropicalis_DN46978_c0_g1_i3	Schmidtea_mediterranea_DN815350_c10_g1_i2
OG0003376	Xenopus_tropicalis_DN26704_c0_g1_i1	Schmidtea_mediterranea_DN828865_c3_g1_i7
OG0003377	Danio_rerio_DN8306_c0_g1_i5	Ephydatia_fluviatilis_DN3649_c0_g1_i1	Haliotis_rufescens_DN1124_c2_g1_i1	Schmidtea_mediterranea_DN825117_c4_g2_i2
OG0003378	Danio_rerio_DN1446_c0_g1_i14	Xenopus_tropicalis_DN46364_c1_g2_i6	Xenopus_tropicalis_DN50084_c3_g1_i1
OG0003379	Ephydatia_fluviatilis_DN837_c0_g2_i3	Xenopus_tropicalis_DN51932_c10_g1_i2
OG0003382	Danio_rerio_DN2534_c1_g2_i2	Danio_rerio_DN513_c0_g1_i2	Danio_rerio_DN5358_c0_g1_i1	Danio_rerio_DN7026_c0_g1_i12	Drosophila_melanogaster_DN13637_c0_g1_i1	Ruditapes_philippinarum_DN7730_c0_g1_i4	Xenopus_tropicalis_DN38023_c0_g1_i1	Xenopus_tropicalis_DN42057_c0_g1_i2
OG0003383	Danio_rerio_DN1235_c0_g1_i1	Ephydatia_fluviatilis_DN30488_c0_g1_i1	Xenopus_tropicalis_DN48995_c1_g1_i1	Schmidtea_mediterranea_DN810604_c9_g4_i5
OG0003387	Schmidtea_mediterranea_DN810245_c5_g4_i2	Schmidtea_mediterranea_DN817486_c4_g1_i1	Schmidtea_mediterranea_DN819201_c4_g3_i10
OG0003388	Danio_rerio_DN1114_c3_g1_i3	Drosophila_melanogaster_DN10412_c0_g1_i2	Ruditapes_philippinarum_DN9754_c1_g1_i6	Schmidtea_mediterranea_DN818463_c4_g2_i3	Schmidtea_mediterranea_DN818463_c4_g2_i3
OG0003392	Caenorhabditis_elegans_DN1135_c0_g1_i1	Danio_rerio_DN12988_c0_g1_i1	Danio_rerio_DN6456_c0_g2_i4	Drosophila_melanogaster_DN7608_c0_g1_i1	Ephydatia_fluviatilis_DN261_c0_g1_i6	Ruditapes_philippinarum_DN1875_c0_g1_i7	Ruditapes_philippinarum_DN2753_c0_g1_i5	Xenopus_tropicalis_DN43112_c0_g1_i2	Xenopus_tropicalis_DN44702_c0_g1_i1
OG0003393	Haliotis_rufescens_DN2877_c0_g1_i1	Ruditapes_philippinarum_DN12083_c0_g1_i4	Ruditapes_philippinarum_DN3871_c0_g1_i6	Ruditapes_philippinarum_DN3871_c0_g1_i7
OG0003394	Danio_rerio_DN5026_c0_g1_i2	Xenopus_tropicalis_DN44034_c0_g1_i1
OG0003395	Nematostella_vectensis_DN23344_c0_g1_i1	Nematostella_vectensis_DN23589_c0_g1_i1
OG0003397	Danio_rerio_DN2337_c1_g1_i1	Drosophila_melanogaster_DN9415_c0_g1_i1	Drosophila_melanogaster_DN9720_c0_g1_i1	Ruditapes_philippinarum_DN8700_c0_g1_i1	Xenopus_tropicalis_DN47922_c0_g1_i1	Schmidtea_mediterranea_DN821193_c2_g1_i2	Nematostella_vectensis_DN3520_c0_g1_i1
OG0003400	Drosophila_melanogaster_DN6000_c0_g1_i2	Ruditapes_philippinarum_DN9492_c0_g1_i7	Nematostella_vectensis_DN41740_c0_g1_i1
OG0003403	Caenorhabditis_elegans_DN1761_c0_g1_i1	Danio_rerio_DN13129_c0_g1_i1	Xenopus_tropicalis_DN46570_c1_g1_i1	Schmidtea_mediterranea_DN817859_c8_g1_i2
OG0003404	Caenorhabditis_elegans_DN2085_c0_g1_i1	Ephydatia_fluviatilis_DN758_c0_g1_i2	Ephydatia_fluviatilis_DN758_c0_g1_i4
OG0003405	Drosophila_melanogaster_DN14572_c0_g1_i1	Drosophila_melanogaster_DN8355_c0_g1_i1	Xenopus_tropicalis_DN48458_c0_g1_i7
OG0003410	Danio_rerio_DN86_c0_g1_i6	Ruditapes_philippinarum_DN1994_c0_g1_i4	Xenopus_tropicalis_DN50532_c0_g1_i1
OG0003412	Caenorhabditis_elegans_DN264_c0_g1_i1	Danio_rerio_DN18925_c0_g1_i1	Drosophila_melanogaster_DN7000_c0_g1_i2
OG0003414	Caenorhabditis_elegans_DN3169_c0_g1_i1	Drosophila_melanogaster_DN1333_c0_g1_i1
OG0003415	Danio_rerio_DN164_c5_g1_i2	Ephydatia_fluviatilis_DN7459_c0_g1_i1	Xenopus_tropicalis_DN30206_c0_g1_i1
OG0003422	Drosophila_melanogaster_DN17799_c0_g1_i1	Xenopus_tropicalis_DN3011_c0_g1_i1
OG0003423	Danio_rerio_DN10573_c2_g1_i2	Ruditapes_philippinarum_DN1353_c1_g1_i4
OG0003424	Drosophila_melanogaster_DN6895_c1_g1_i1	Ephydatia_fluviatilis_DN3834_c0_g1_i4	Haliotis_rufescens_DN1123_c0_g1_i2	Ruditapes_philippinarum_DN3936_c0_g1_i5	Schmidtea_mediterranea_DN824901_c10_g2_i1	Nematostella_vectensis_DN14371_c0_g1_i1
OG0003425	Schmidtea_mediterranea_DN812173_c14_g2_i1	Schmidtea_mediterranea_DN812173_c14_g2_i1
OG0003427	Danio_rerio_DN817_c0_g1_i1	Haliotis_rufescens_DN58504_c0_g1_i1
OG0003431	Danio_rerio_DN239_c0_g1_i1	Danio_rerio_DN5325_c0_g1_i8	Xenopus_tropicalis_DN49403_c0_g1_i2
OG0003432	Drosophila_melanogaster_DN17957_c0_g1_i1	Ephydatia_fluviatilis_DN5873_c0_g1_i4
OG0003433	Drosophila_melanogaster_DN7169_c0_g1_i1	Nematostella_vectensis_DN9600_c0_g1_i1
OG0003442	Schmidtea_mediterranea_DN822787_c10_g6_i1	Schmidtea_mediterranea_DN822787_c10_g6_i2
OG0003446	Drosophila_melanogaster_DN8462_c0_g1_i1	Ephydatia_fluviatilis_DN9178_c0_g1_i1	Ruditapes_philippinarum_DN1022_c0_g1_i7	Xenopus_tropicalis_DN51899_c1_g1_i5
OG0003456	Ephydatia_fluviatilis_DN1434_c0_g1_i6	Ephydatia_fluviatilis_DN3754_c0_g1_i1	Ephydatia_fluviatilis_DN42294_c0_g1_i1	Ephydatia_fluviatilis_DN6045_c0_g1_i5	Ephydatia_fluviatilis_DN6045_c2_g1_i1
OG0003460	Nematostella_vectensis_DN19908_c0_g1_i1	Nematostella_vectensis_DN3480_c0_g1_i1	Nematostella_vectensis_DN53505_c0_g1_i1	Nematostella_vectensis_DN55395_c0_g1_i1
OG0003461	Haliotis_rufescens_DN2795_c0_g1_i1	Haliotis_rufescens_DN78352_c0_g1_i1
OG0003473	Haliotis_rufescens_DN3459_c0_g1_i2	Haliotis_rufescens_DN3459_c0_g1_i3	Haliotis_rufescens_DN3459_c0_g1_i4	Haliotis_rufescens_DN4946_c0_g1_i1
OG0003474	Haliotis_rufescens_DN4762_c0_g1_i11	Haliotis_rufescens_DN4762_c0_g1_i3
OG0003482	Ruditapes_philippinarum_DN1250_c0_g2_i2	Ruditapes_philippinarum_DN20503_c0_g1_i2	Ruditapes_philippinarum_DN9364_c0_g1_i1
OG0003491	Xenopus_tropicalis_DN23873_c0_g1_i1	Xenopus_tropicalis_DN29003_c0_g1_i1
OG0003493	Xenopus_tropicalis_DN50761_c3_g1_i1	Xenopus_tropicalis_DN51703_c3_g1_i2
OG0003497	Schmidtea_mediterranea_DN811761_c5_g1_i1	Schmidtea_mediterranea_DN831150_c4_g1_i10	Schmidtea_mediterranea_DN831436_c5_g3_i1
OG0003503	Schmidtea_mediterranea_DN801479_c0_g1_i5	Schmidtea_mediterranea_DN821603_c0_g1_i16	Schmidtea_mediterranea_DN831614_c3_g1_i11	Schmidtea_mediterranea_DN831614_c3_g1_i11	Schmidtea_mediterranea_DN831614_c3_g1_i13	Schmidtea_mediterranea_DN831614_c3_g1_i13	Schmidtea_mediterranea_DN831614_c3_g1_i15
OG0003505	Schmidtea_mediterranea_DN808744_c8_g1_i2	Schmidtea_mediterranea_DN827981_c3_g2_i1
OG0003516	Nematostella_vectensis_DN0_c0_g1_i1	Nematostella_vectensis_DN20765_c0_g1_i1	Nematostella_vectensis_DN22563_c0_g1_i1	Nematostella_vectensis_DN26968_c0_g1_i1	Nematostella_vectensis_DN27135_c1_g1_i1	Nematostella_vectensis_DN34282_c1_g1_i1	Nematostella_vectensis_DN35219_c0_g1_i1	Nematostella_vectensis_DN36524_c0_g1_i1	Nematostella_vectensis_DN40854_c0_g1_i1	Nematostella_vectensis_DN41297_c0_g1_i1	Nematostella_vectensis_DN41368_c0_g1_i1	Nematostella_vectensis_DN41452_c1_g1_i1	Nematostella_vectensis_DN42922_c0_g1_i1	Nematostella_vectensis_DN50560_c0_g1_i1	Nematostella_vectensis_DN52559_c0_g1_i1	Nematostella_vectensis_DN52577_c1_g1_i1	Nematostella_vectensis_DN6671_c0_g1_i1	Nematostella_vectensis_DN6671_c1_g1_i1
OG0003517	Nematostella_vectensis_DN11303_c0_g1_i1	Nematostella_vectensis_DN35484_c0_g1_i1
OG0003519	Nematostella_vectensis_DN15329_c0_g1_i1	Nematostella_vectensis_DN3715_c0_g1_i1
OG0003520	Caenorhabditis_elegans_DN3154_c0_g1_i1	Ephydatia_fluviatilis_DN8470_c0_g1_i1	Ruditapes_philippinarum_DN3658_c0_g1_i4	Xenopus_tropicalis_DN43241_c0_g1_i1	Schmidtea_mediterranea_DN828973_c2_g1_i1
OG0003521	Danio_rerio_DN1940_c0_g1_i1	Xenopus_tropicalis_DN38701_c0_g1_i1
OG0003525	Drosophila_melanogaster_DN7995_c0_g1_i1	Nematostella_vectensis_DN3074_c0_g1_i2	Nematostella_vectensis_DN5293_c0_g1_i1
OG0003528	Danio_rerio_DN6963_c0_g1_i4	Ephydatia_fluviatilis_DN9661_c0_g1_i3	Xenopus_tropicalis_DN52979_c0_g2_i1
OG0003529	Caenorhabditis_elegans_DN17687_c0_g1_i1	Schmidtea_mediterranea_DN822212_c3_g2_i5
OG0003531	Caenorhabditis_elegans_DN1260_c0_g1_i1	Haliotis_rufescens_DN5378_c0_g1_i1	Ruditapes_philippinarum_DN6192_c0_g1_i4	Nematostella_vectensis_DN34121_c0_g1_i1
OG0003532	Caenorhabditis_elegans_DN13558_c0_g1_i1	Drosophila_melanogaster_DN5881_c1_g1_i1	Xenopus_tropicalis_DN44735_c1_g1_i3	Schmidtea_mediterranea_DN816207_c5_g1_i2	Schmidtea_mediterranea_DN816207_c5_g1_i3	Schmidtea_mediterranea_DN816207_c5_g1_i5
OG0003533	Drosophila_melanogaster_DN2891_c0_g1_i1	Drosophila_melanogaster_DN4228_c0_g1_i1
OG0003535	Caenorhabditis_elegans_DN20745_c0_g1_i1	Danio_rerio_DN4734_c0_g1_i5	Drosophila_melanogaster_DN17651_c0_g1_i1	Ephydatia_fluviatilis_DN4435_c0_g1_i4	Haliotis_rufescens_DN3040_c0_g1_i1	Ruditapes_philippinarum_DN3919_c0_g1_i5	Xenopus_tropicalis_DN46124_c0_g1_i1	Schmidtea_mediterranea_DN819658_c3_g3_i15	Schmidtea_mediterranea_DN819658_c3_g3_i8
OG0003536	Schmidtea_mediterranea_DN812571_c6_g2_i4	Schmidtea_mediterranea_DN812571_c6_g2_i5
OG0003543	Danio_rerio_DN1315_c0_g1_i2	Schmidtea_mediterranea_DN827522_c7_g1_i3	Schmidtea_mediterranea_DN827522_c7_g1_i3
OG0003544	Drosophila_melanogaster_DN6617_c0_g1_i1	Ephydatia_fluviatilis_DN9154_c0_g1_i2	Ephydatia_fluviatilis_DN9154_c0_g1_i5	Ruditapes_philippinarum_DN7442_c0_g1_i1	Xenopus_tropicalis_DN40856_c0_g1_i4	Schmidtea_mediterranea_DN801448_c0_g1_i1
OG0003546	Drosophila_melanogaster_DN4752_c0_g1_i1	Xenopus_tropicalis_DN79553_c0_g1_i1
OG0003547	Ephydatia_fluviatilis_DN16617_c0_g1_i3	Schmidtea_mediterranea_DN821288_c5_g1_i5	Schmidtea_mediterranea_DN821288_c5_g1_i7
OG0003548	Ephydatia_fluviatilis_DN22547_c0_g2_i3	Schmidtea_mediterranea_DN819821_c7_g1_i1
OG0003549	Xenopus_tropicalis_DN50082_c0_g1_i2	Schmidtea_mediterranea_DN807672_c2_g3_i7
OG0003552	Danio_rerio_DN3948_c0_g1_i3	Xenopus_tropicalis_DN44412_c0_g1_i1
OG0003554	Caenorhabditis_elegans_DN7235_c0_g1_i1	Ephydatia_fluviatilis_DN11010_c0_g1_i1	Ephydatia_fluviatilis_DN11010_c0_g1_i4	Schmidtea_mediterranea_DN802115_c1_g2_i2
OG0003559	Caenorhabditis_elegans_DN3962_c0_g1_i1	Caenorhabditis_elegans_DN4729_c0_g1_i1	Danio_rerio_DN1362_c0_g1_i3	Drosophila_melanogaster_DN17918_c0_g1_i1	Ephydatia_fluviatilis_DN682_c0_g1_i3	Ephydatia_fluviatilis_DN682_c0_g1_i7	Haliotis_rufescens_DN2068_c0_g1_i3	Ruditapes_philippinarum_DN2398_c0_g1_i4	Schmidtea_mediterranea_DN822021_c1_g1_i1	Schmidtea_mediterranea_DN822021_c1_g1_i1	Nematostella_vectensis_DN37368_c0_g1_i1
OG0003562	Ruditapes_philippinarum_DN13051_c0_g1_i1	Schmidtea_mediterranea_DN802623_c2_g1_i2
OG0003563	Drosophila_melanogaster_DN5949_c0_g1_i1	Haliotis_rufescens_DN3190_c0_g1_i1	Xenopus_tropicalis_DN45953_c0_g1_i1
OG0003568	Danio_rerio_DN500_c2_g1_i2	Drosophila_melanogaster_DN16390_c0_g1_i1	Drosophila_melanogaster_DN18676_c0_g1_i1	Drosophila_melanogaster_DN7325_c0_g1_i1	Ruditapes_philippinarum_DN2231_c0_g1_i5	Xenopus_tropicalis_DN49950_c0_g1_i3
OG0003570	Ephydatia_fluviatilis_DN1630_c0_g1_i3	Nematostella_vectensis_DN15845_c0_g1_i1	Nematostella_vectensis_DN31881_c0_g1_i1
OG0003575	Drosophila_melanogaster_DN141_c0_g1_i1	Drosophila_melanogaster_DN5546_c0_g1_i2	Ephydatia_fluviatilis_DN1942_c0_g1_i1	Xenopus_tropicalis_DN49085_c0_g1_i13
OG0003578	Danio_rerio_DN1575_c0_g1_i4	Danio_rerio_DN1575_c0_g1_i5
OG0003582	Schmidtea_mediterranea_DN820025_c3_g1_i6	Nematostella_vectensis_DN2446_c0_g1_i1
OG0003585	Ephydatia_fluviatilis_DN2379_c0_g1_i1	Xenopus_tropicalis_DN46630_c1_g1_i2
OG0003587	Danio_rerio_DN15133_c0_g1_i6	Drosophila_melanogaster_DN6995_c0_g1_i1	Xenopus_tropicalis_DN35377_c0_g1_i1	Xenopus_tropicalis_DN38590_c0_g1_i1
OG0003589	Caenorhabditis_elegans_DN10892_c0_g1_i1	Danio_rerio_DN154_c8_g1_i1	Drosophila_melanogaster_DN8802_c0_g1_i1	Xenopus_tropicalis_DN28325_c0_g1_i1	Xenopus_tropicalis_DN52903_c0_g1_i1
OG0003590	Ruditapes_philippinarum_DN16532_c0_g1_i7	Xenopus_tropicalis_DN50238_c0_g1_i1	Schmidtea_mediterranea_DN813047_c4_g2_i22	Schmidtea_mediterranea_DN813047_c4_g2_i8
OG0003591	Drosophila_melanogaster_DN12107_c0_g1_i1	Drosophila_melanogaster_DN16278_c0_g1_i1
OG0003594	Caenorhabditis_elegans_DN4275_c0_g1_i1	Nematostella_vectensis_DN6356_c0_g1_i1
OG0003595	Caenorhabditis_elegans_DN6805_c0_g1_i1	Ephydatia_fluviatilis_DN1635_c0_g1_i1	Xenopus_tropicalis_DN47177_c0_g1_i1	Nematostella_vectensis_DN33699_c0_g1_i1
OG0003596	Drosophila_melanogaster_DN7537_c0_g1_i2	Ephydatia_fluviatilis_DN7213_c0_g1_i1	Haliotis_rufescens_DN786_c0_g1_i1	Ruditapes_philippinarum_DN5694_c0_g1_i5
OG0003597	Ruditapes_philippinarum_DN12042_c0_g1_i5	Xenopus_tropicalis_DN45286_c0_g1_i2	Xenopus_tropicalis_DN46975_c0_g1_i2
OG0003598	Caenorhabditis_elegans_DN14271_c0_g1_i1	Drosophila_melanogaster_DN9036_c0_g1_i1	Ephydatia_fluviatilis_DN3144_c0_g1_i1	Ruditapes_philippinarum_DN22802_c0_g1_i1	Schmidtea_mediterranea_DN817112_c7_g3_i2
OG0003602	Ephydatia_fluviatilis_DN53439_c0_g1_i1	Ruditapes_philippinarum_DN2645_c0_g1_i1	Xenopus_tropicalis_DN48374_c0_g1_i1
OG0003603	Drosophila_melanogaster_DN3635_c0_g1_i1	Ephydatia_fluviatilis_DN1277_c0_g1_i1	Xenopus_tropicalis_DN48991_c0_g1_i1	Nematostella_vectensis_DN1843_c0_g1_i1	Nematostella_vectensis_DN36255_c0_g1_i1
OG0003604	Drosophila_melanogaster_DN7792_c0_g1_i1	Ruditapes_philippinarum_DN11840_c0_g1_i1	Xenopus_tropicalis_DN51786_c0_g1_i4	Schmidtea_mediterranea_DN818845_c3_g1_i12	Schmidtea_mediterranea_DN818845_c3_g1_i12	Schmidtea_mediterranea_DN818845_c3_g1_i5	Nematostella_vectensis_DN34320_c0_g1_i1
OG0003605	Drosophila_melanogaster_DN4810_c0_g1_i1	Nematostella_vectensis_DN14533_c0_g1_i1
OG0003608	Drosophila_melanogaster_DN2546_c0_g1_i1	Drosophila_melanogaster_DN8249_c0_g1_i1	Ruditapes_philippinarum_DN2550_c0_g1_i4	Xenopus_tropicalis_DN51868_c3_g1_i8
OG0003611	Caenorhabditis_elegans_DN11004_c0_g1_i1	Ephydatia_fluviatilis_DN5605_c0_g1_i3	Xenopus_tropicalis_DN40969_c1_g1_i3	Xenopus_tropicalis_DN40969_c1_g1_i4
OG0003612	Xenopus_tropicalis_DN93679_c0_g1_i1	Schmidtea_mediterranea_DN817355_c14_g1_i6
OG0003618	Danio_rerio_DN78793_c0_g1_i1	Ruditapes_philippinarum_DN7912_c0_g2_i1	Xenopus_tropicalis_DN40894_c0_g1_i1	Schmidtea_mediterranea_DN826135_c8_g2_i11	Schmidtea_mediterranea_DN826135_c8_g2_i11	Schmidtea_mediterranea_DN826135_c8_g2_i11	Schmidtea_mediterranea_DN826135_c8_g2_i4	Schmidtea_mediterranea_DN826135_c8_g2_i5	Schmidtea_mediterranea_DN826135_c8_g2_i5	Nematostella_vectensis_DN13625_c0_g1_i1
OG0003623	Caenorhabditis_elegans_DN3109_c0_g1_i1	Danio_rerio_DN751_c0_g1_i3	Ruditapes_philippinarum_DN1139_c0_g1_i4	Ruditapes_philippinarum_DN1139_c0_g1_i5	Ruditapes_philippinarum_DN1139_c0_g1_i8	Xenopus_tropicalis_DN45151_c0_g1_i6	Schmidtea_mediterranea_DN820908_c9_g1_i4
OG0003624	Danio_rerio_DN110_c1_g1_i4	Drosophila_melanogaster_DN13720_c0_g1_i1	Ruditapes_philippinarum_DN7322_c0_g1_i6	Xenopus_tropicalis_DN44927_c0_g1_i1	Schmidtea_mediterranea_DN829831_c9_g2_i8	Schmidtea_mediterranea_DN829831_c9_g2_i8
OG0003628	Ruditapes_philippinarum_DN5674_c0_g3_i1	Xenopus_tropicalis_DN36057_c0_g1_i1
OG0003632	Caenorhabditis_elegans_DN10593_c0_g1_i1	Drosophila_melanogaster_DN13853_c0_g1_i1	Ephydatia_fluviatilis_DN1748_c0_g1_i2	Ruditapes_philippinarum_DN3292_c0_g1_i10	Ruditapes_philippinarum_DN3292_c0_g1_i13	Ruditapes_philippinarum_DN3292_c0_g2_i11	Nematostella_vectensis_DN7518_c0_g1_i1
OG0003633	Drosophila_melanogaster_DN10004_c4_g1_i1	Xenopus_tropicalis_DN33643_c0_g1_i1
OG0003634	Drosophila_melanogaster_DN1788_c0_g1_i1	Drosophila_melanogaster_DN1885_c0_g1_i1	Ephydatia_fluviatilis_DN27396_c0_g1_i1	Ruditapes_philippinarum_DN2404_c0_g1_i2	Xenopus_tropicalis_DN34002_c0_g1_i2
OG0003638	Danio_rerio_DN19236_c0_g1_i5	Danio_rerio_DN37720_c0_g1_i1	Drosophila_melanogaster_DN8227_c0_g1_i1	Haliotis_rufescens_DN8697_c0_g1_i1	Ruditapes_philippinarum_DN5857_c0_g1_i2	Xenopus_tropicalis_DN30392_c0_g1_i1	Xenopus_tropicalis_DN3324_c0_g1_i1	Xenopus_tropicalis_DN42590_c0_g1_i1
OG0003639	Caenorhabditis_elegans_DN3571_c0_g1_i1	Haliotis_rufescens_DN3158_c0_g1_i4	Xenopus_tropicalis_DN48855_c1_g2_i3
OG0003640	Drosophila_melanogaster_DN6589_c0_g1_i1	Nematostella_vectensis_DN2247_c0_g1_i1
OG0003641	Danio_rerio_DN4446_c0_g1_i1	Danio_rerio_DN4446_c0_g1_i3	Drosophila_melanogaster_DN6358_c0_g1_i2	Haliotis_rufescens_DN1867_c0_g1_i1	Ruditapes_philippinarum_DN794_c1_g1_i1	Xenopus_tropicalis_DN23446_c0_g1_i1	Xenopus_tropicalis_DN9990_c0_g2_i1	Schmidtea_mediterranea_DN812121_c7_g1_i1	Schmidtea_mediterranea_DN812121_c7_g1_i2
OG0003642	Drosophila_melanogaster_DN8894_c0_g1_i1	Ephydatia_fluviatilis_DN2520_c0_g1_i5	Ephydatia_fluviatilis_DN2520_c0_g1_i9	Ruditapes_philippinarum_DN2053_c0_g1_i7	Ruditapes_philippinarum_DN2053_c0_g1_i8	Schmidtea_mediterranea_DN798976_c0_g1_i1	Nematostella_vectensis_DN7121_c0_g1_i1
OG0003643	Ruditapes_philippinarum_DN7713_c0_g1_i6	Xenopus_tropicalis_DN42747_c1_g1_i5
OG0003644	Drosophila_melanogaster_DN20293_c0_g1_i1	Ephydatia_fluviatilis_DN9093_c0_g1_i3	Xenopus_tropicalis_DN44509_c0_g1_i4	Nematostella_vectensis_DN28125_c0_g1_i1
OG0003645	Caenorhabditis_elegans_DN13640_c0_g1_i1	Drosophila_melanogaster_DN8682_c0_g1_i1	Xenopus_tropicalis_DN45790_c0_g1_i4
OG0003646	Xenopus_tropicalis_DN44919_c0_g1_i1	Schmidtea_mediterranea_DN822277_c7_g1_i1
OG0003649	Caenorhabditis_elegans_DN1347_c0_g1_i4	Xenopus_tropicalis_DN43187_c0_g1_i1	Xenopus_tropicalis_DN45577_c0_g2_i1
OG0003650	Ruditapes_philippinarum_DN16521_c0_g1_i2	Ruditapes_philippinarum_DN52928_c0_g1_i1
OG0003653	Drosophila_melanogaster_DN4627_c0_g1_i1	Ruditapes_philippinarum_DN11368_c0_g2_i1	Xenopus_tropicalis_DN49358_c3_g1_i5	Schmidtea_mediterranea_DN808277_c8_g1_i1	Schmidtea_mediterranea_DN826326_c2_g1_i1	Schmidtea_mediterranea_DN826326_c2_g1_i3	Schmidtea_mediterranea_DN826326_c2_g1_i3
OG0003654	Ephydatia_fluviatilis_DN53001_c0_g1_i1	Schmidtea_mediterranea_DN804719_c17_g1_i2
OG0003657	Danio_rerio_DN13354_c3_g1_i1	Drosophila_melanogaster_DN6483_c0_g1_i1	Ruditapes_philippinarum_DN2754_c0_g1_i1	Xenopus_tropicalis_DN50055_c0_g1_i5	Schmidtea_mediterranea_DN828441_c1_g1_i10	Schmidtea_mediterranea_DN828441_c1_g1_i3	Schmidtea_mediterranea_DN828441_c1_g1_i4
OG0003662	Caenorhabditis_elegans_DN11114_c0_g1_i1	Danio_rerio_DN7852_c0_g1_i5	Ephydatia_fluviatilis_DN7128_c0_g2_i4	Ruditapes_philippinarum_DN6138_c0_g1_i4	Xenopus_tropicalis_DN44956_c1_g1_i2	Schmidtea_mediterranea_DN828396_c1_g1_i1	Schmidtea_mediterranea_DN828396_c1_g1_i15	Schmidtea_mediterranea_DN828396_c1_g1_i22	Schmidtea_mediterranea_DN829324_c10_g1_i2	Nematostella_vectensis_DN26320_c0_g1_i1	Nematostella_vectensis_DN42624_c0_g1_i1
OG0003664	Caenorhabditis_elegans_DN3903_c0_g1_i1	Xenopus_tropicalis_DN42694_c0_g1_i4
OG0003666	Drosophila_melanogaster_DN4725_c0_g1_i1	Xenopus_tropicalis_DN49508_c0_g1_i3	Nematostella_vectensis_DN50243_c0_g1_i1
OG0003668	Xenopus_tropicalis_DN48384_c0_g1_i1	Schmidtea_mediterranea_DN767314_c0_g1_i1
OG0003670	Ruditapes_philippinarum_DN13319_c0_g1_i4	Xenopus_tropicalis_DN5676_c0_g1_i1
OG0003671	Caenorhabditis_elegans_DN350_c1_g1_i1	Danio_rerio_DN2571_c0_g1_i1	Drosophila_melanogaster_DN256_c0_g1_i1	Ephydatia_fluviatilis_DN1525_c0_g1_i2	Xenopus_tropicalis_DN45845_c0_g1_i1
OG0003674	Schmidtea_mediterranea_DN810625_c3_g1_i1	Schmidtea_mediterranea_DN810625_c3_g1_i1	Schmidtea_mediterranea_DN810625_c3_g1_i2
OG0003675	Caenorhabditis_elegans_DN863_c0_g1_i2	Danio_rerio_DN874_c0_g1_i5	Ephydatia_fluviatilis_DN11929_c0_g1_i1	Haliotis_rufescens_DN5272_c0_g1_i1	Xenopus_tropicalis_DN40900_c0_g1_i4	Schmidtea_mediterranea_DN824041_c1_g1_i2	Schmidtea_mediterranea_DN824041_c1_g1_i2
OG0003677	Drosophila_melanogaster_DN7594_c0_g1_i5	Xenopus_tropicalis_DN49360_c1_g1_i1
OG0003679	Ephydatia_fluviatilis_DN21129_c0_g1_i1	Xenopus_tropicalis_DN23705_c0_g1_i1
OG0003682	Ephydatia_fluviatilis_DN8847_c0_g2_i4	Xenopus_tropicalis_DN46463_c0_g1_i2
OG0003685	Ephydatia_fluviatilis_DN8902_c0_g1_i7	Ruditapes_philippinarum_DN6837_c0_g1_i2	Xenopus_tropicalis_DN52130_c12_g1_i4
OG0003686	Danio_rerio_DN2129_c0_g1_i1	Drosophila_melanogaster_DN20891_c0_g1_i1	Ephydatia_fluviatilis_DN8380_c0_g1_i1	Ruditapes_philippinarum_DN3435_c1_g1_i5	Xenopus_tropicalis_DN44285_c0_g1_i1
OG0003689	Caenorhabditis_elegans_DN741_c0_g1_i1	Ephydatia_fluviatilis_DN11131_c0_g1_i1
OG0003690	Caenorhabditis_elegans_DN84_c0_g1_i4	Nematostella_vectensis_DN476_c0_g1_i1
OG0003691	Ephydatia_fluviatilis_DN16_c0_g1_i1	Ephydatia_fluviatilis_DN16_c0_g1_i5
OG0003695	Drosophila_melanogaster_DN18416_c0_g1_i1	Ruditapes_philippinarum_DN1690_c0_g3_i1
OG0003696	Ephydatia_fluviatilis_DN4718_c0_g1_i2	Ephydatia_fluviatilis_DN4718_c0_g1_i4	Ephydatia_fluviatilis_DN4718_c0_g1_i7	Xenopus_tropicalis_DN40772_c0_g1_i2	Nematostella_vectensis_DN35777_c0_g1_i1
OG0003699	Xenopus_tropicalis_DN49071_c1_g1_i1	Xenopus_tropicalis_DN49071_c1_g1_i3
OG0003700	Caenorhabditis_elegans_DN10213_c0_g1_i1	Danio_rerio_DN14392_c0_g1_i1	Ephydatia_fluviatilis_DN2617_c0_g1_i2
OG0003703	Danio_rerio_DN1489_c4_g1_i1	Ephydatia_fluviatilis_DN5812_c0_g1_i3	Ruditapes_philippinarum_DN198_c0_g1_i15	Schmidtea_mediterranea_DN824956_c15_g1_i2
OG0003704	Caenorhabditis_elegans_DN786_c0_g1_i1	Xenopus_tropicalis_DN23867_c0_g1_i1	Xenopus_tropicalis_DN37191_c0_g1_i1
OG0003705	Caenorhabditis_elegans_DN3048_c0_g1_i1	Drosophila_melanogaster_DN11591_c0_g1_i1	Drosophila_melanogaster_DN13599_c0_g1_i1	Ruditapes_philippinarum_DN10479_c0_g1_i1	Xenopus_tropicalis_DN46128_c0_g1_i1
OG0003708	Drosophila_melanogaster_DN9135_c0_g1_i1	Xenopus_tropicalis_DN47616_c0_g1_i1
OG0003712	Ruditapes_philippinarum_DN7004_c0_g1_i4	Xenopus_tropicalis_DN45469_c0_g1_i1
OG0003716	Drosophila_melanogaster_DN1180_c0_g1_i1	Xenopus_tropicalis_DN49568_c2_g1_i9	Nematostella_vectensis_DN14353_c0_g1_i1
OG0003717	Ruditapes_philippinarum_DN3126_c1_g1_i7	Nematostella_vectensis_DN17924_c0_g1_i1	Nematostella_vectensis_DN22119_c0_g1_i1
OG0003718	Caenorhabditis_elegans_DN6913_c0_g1_i1	Drosophila_melanogaster_DN6281_c0_g1_i1	Ephydatia_fluviatilis_DN8671_c0_g1_i5	Haliotis_rufescens_DN5999_c0_g1_i1	Ruditapes_philippinarum_DN2773_c0_g1_i5
OG0003721	Ruditapes_philippinarum_DN2634_c0_g1_i6	Xenopus_tropicalis_DN50533_c0_g1_i1	Schmidtea_mediterranea_DN821528_c5_g1_i7	Schmidtea_mediterranea_DN821528_c5_g1_i7	Schmidtea_mediterranea_DN821528_c5_g1_i8	Schmidtea_mediterranea_DN821528_c5_g1_i9	Nematostella_vectensis_DN27756_c0_g1_i1
OG0003722	Danio_rerio_DN3929_c0_g1_i1	Ephydatia_fluviatilis_DN2060_c0_g1_i1	Xenopus_tropicalis_DN30914_c0_g1_i1	Xenopus_tropicalis_DN47143_c1_g1_i2	Schmidtea_mediterranea_DN821129_c7_g3_i7
OG0003723	Drosophila_melanogaster_DN15966_c0_g1_i1	Xenopus_tropicalis_DN51662_c2_g2_i1	Schmidtea_mediterranea_DN805648_c12_g1_i2	Nematostella_vectensis_DN10633_c0_g1_i1
OG0003725	Caenorhabditis_elegans_DN17251_c0_g1_i1	Danio_rerio_DN1374_c0_g2_i8	Xenopus_tropicalis_DN48085_c0_g1_i1
OG0003727	Xenopus_tropicalis_DN41912_c0_g1_i1	Xenopus_tropicalis_DN44747_c0_g1_i1
OG0003729	Danio_rerio_DN10425_c0_g1_i4	Xenopus_tropicalis_DN48823_c1_g1_i1
OG0003730	Danio_rerio_DN11117_c0_g1_i1	Ruditapes_philippinarum_DN21929_c0_g1_i1	Xenopus_tropicalis_DN51441_c0_g1_i1
OG0003731	Drosophila_melanogaster_DN2311_c0_g1_i1	Ephydatia_fluviatilis_DN4362_c0_g1_i1	Ruditapes_philippinarum_DN1206_c0_g1_i9	Nematostella_vectensis_DN4838_c0_g1_i1
OG0003733	Drosophila_melanogaster_DN3446_c0_g1_i2	Ruditapes_philippinarum_DN7317_c0_g1_i7	Xenopus_tropicalis_DN43828_c1_g1_i7	Nematostella_vectensis_DN14625_c0_g1_i1	Nematostella_vectensis_DN28934_c0_g1_i1
OG0003735	Danio_rerio_DN6362_c0_g1_i1	Drosophila_melanogaster_DN8197_c0_g1_i1	Ephydatia_fluviatilis_DN1972_c0_g1_i1	Ruditapes_philippinarum_DN1967_c0_g1_i1	Xenopus_tropicalis_DN46161_c0_g1_i1	Schmidtea_mediterranea_DN810617_c1_g1_i2	Nematostella_vectensis_DN44738_c0_g1_i1	Nematostella_vectensis_DN50412_c0_g1_i1
OG0003741	Drosophila_melanogaster_DN8707_c0_g1_i1	Ephydatia_fluviatilis_DN11602_c0_g1_i1	Haliotis_rufescens_DN1541_c0_g1_i1	Ruditapes_philippinarum_DN3487_c0_g1_i12	Xenopus_tropicalis_DN48339_c1_g1_i1	Schmidtea_mediterranea_DN827549_c5_g5_i1
OG0003744	Drosophila_melanogaster_DN6038_c0_g1_i1	Ephydatia_fluviatilis_DN3575_c0_g1_i1	Ephydatia_fluviatilis_DN3575_c0_g1_i2	Schmidtea_mediterranea_DN806870_c7_g2_i6
OG0003745	Danio_rerio_DN762_c0_g1_i3	Drosophila_melanogaster_DN16036_c0_g1_i1	Schmidtea_mediterranea_DN802916_c3_g1_i1
OG0003746	Caenorhabditis_elegans_DN10335_c0_g1_i1	Drosophila_melanogaster_DN9494_c0_g1_i1	Ephydatia_fluviatilis_DN7010_c0_g1_i2	Xenopus_tropicalis_DN48138_c0_g1_i1	Schmidtea_mediterranea_DN828138_c4_g1_i8
OG0003749	Drosophila_melanogaster_DN4334_c0_g1_i1	Drosophila_melanogaster_DN729_c0_g1_i1	Ephydatia_fluviatilis_DN6192_c0_g2_i2	Ruditapes_philippinarum_DN2829_c0_g1_i1	Xenopus_tropicalis_DN32297_c0_g1_i1	Xenopus_tropicalis_DN34839_c0_g1_i1	Schmidtea_mediterranea_DN827588_c0_g1_i1	Schmidtea_mediterranea_DN827588_c0_g1_i7
OG0003750	Danio_rerio_DN3763_c0_g2_i1	Xenopus_tropicalis_DN41960_c0_g1_i1
OG0003753	Drosophila_melanogaster_DN9380_c0_g1_i1	Xenopus_tropicalis_DN36020_c0_g1_i2
OG0003755	Drosophila_melanogaster_DN4442_c0_g1_i1	Schmidtea_mediterranea_DN804081_c19_g1_i1	Schmidtea_mediterranea_DN804081_c19_g1_i1	Schmidtea_mediterranea_DN804081_c19_g1_i4	Nematostella_vectensis_DN15179_c0_g1_i1
OG0003757	Danio_rerio_DN15179_c0_g1_i8	Danio_rerio_DN8405_c0_g1_i8	Danio_rerio_DN8405_c0_g1_i9
OG0003761	Caenorhabditis_elegans_DN2824_c0_g1_i2	Ephydatia_fluviatilis_DN20153_c0_g1_i5	Xenopus_tropicalis_DN35921_c0_g1_i1
OG0003763	Caenorhabditis_elegans_DN6821_c0_g1_i1	Xenopus_tropicalis_DN45223_c0_g1_i1
OG0003766	Caenorhabditis_elegans_DN21754_c0_g1_i1	Drosophila_melanogaster_DN1767_c0_g1_i1	Drosophila_melanogaster_DN1827_c0_g1_i1	Schmidtea_mediterranea_DN819396_c9_g2_i3	Schmidtea_mediterranea_DN821453_c4_g1_i2	Nematostella_vectensis_DN27320_c0_g1_i1
OG0003768	Ruditapes_philippinarum_DN4740_c0_g1_i1	Xenopus_tropicalis_DN47606_c0_g1_i3	Schmidtea_mediterranea_DN814083_c9_g1_i3
OG0003770	Danio_rerio_DN7203_c0_g1_i1	Drosophila_melanogaster_DN618_c0_g1_i1	Ruditapes_philippinarum_DN2490_c0_g1_i5	Xenopus_tropicalis_DN42803_c0_g1_i1	Xenopus_tropicalis_DN42966_c0_g1_i1	Xenopus_tropicalis_DN43934_c0_g1_i3
OG0003773	Caenorhabditis_elegans_DN2721_c0_g1_i2	Xenopus_tropicalis_DN35430_c0_g1_i1	Nematostella_vectensis_DN36942_c0_g1_i1
OG0003775	Danio_rerio_DN1714_c0_g1_i1	Danio_rerio_DN2292_c0_g1_i4	Drosophila_melanogaster_DN20533_c0_g1_i1	Ruditapes_philippinarum_DN8023_c0_g1_i4	Xenopus_tropicalis_DN41571_c0_g1_i2	Xenopus_tropicalis_DN50801_c1_g1_i2	Schmidtea_mediterranea_DN820516_c4_g2_i1
OG0003776	Schmidtea_mediterranea_DN810727_c5_g1_i14	Schmidtea_mediterranea_DN830059_c5_g6_i1
OG0003778	Ephydatia_fluviatilis_DN2086_c0_g1_i4	Schmidtea_mediterranea_DN826904_c3_g1_i2	Schmidtea_mediterranea_DN826904_c3_g1_i2	Schmidtea_mediterranea_DN826904_c3_g1_i4	Schmidtea_mediterranea_DN826904_c3_g1_i4
OG0003780	Ephydatia_fluviatilis_DN1266_c0_g1_i1	Ephydatia_fluviatilis_DN1266_c0_g1_i4	Ephydatia_fluviatilis_DN905_c0_g1_i5	Ephydatia_fluviatilis_DN905_c0_g1_i7
OG0003781	Caenorhabditis_elegans_DN653_c0_g2_i1	Ephydatia_fluviatilis_DN53238_c0_g1_i1	Nematostella_vectensis_DN3326_c0_g1_i1
OG0003784	Drosophila_melanogaster_DN4212_c0_g1_i1	Ephydatia_fluviatilis_DN1036_c0_g1_i10	Xenopus_tropicalis_DN33971_c0_g1_i1	Schmidtea_mediterranea_DN810271_c8_g3_i1	Schmidtea_mediterranea_DN810271_c8_g3_i4
OG0003786	Caenorhabditis_elegans_DN6835_c0_g1_i1	Xenopus_tropicalis_DN46705_c0_g1_i1
OG0003788	Caenorhabditis_elegans_DN10806_c0_g1_i1	Drosophila_melanogaster_DN21254_c0_g1_i1	Xenopus_tropicalis_DN44993_c0_g1_i1	Schmidtea_mediterranea_DN822573_c7_g2_i2	Schmidtea_mediterranea_DN822573_c7_g2_i4
OG0003792	Drosophila_melanogaster_DN7120_c0_g1_i1	Haliotis_rufescens_DN10989_c0_g1_i3
OG0003794	Danio_rerio_DN604_c0_g1_i10	Drosophila_melanogaster_DN5945_c0_g1_i1
OG0003795	Ruditapes_philippinarum_DN4901_c0_g1_i2	Ruditapes_philippinarum_DN4901_c0_g2_i7	Xenopus_tropicalis_DN44545_c0_g1_i1	Schmidtea_mediterranea_DN827218_c4_g4_i1
OG0003796	Drosophila_melanogaster_DN8995_c0_g1_i1	Haliotis_rufescens_DN3527_c0_g1_i1	Ruditapes_philippinarum_DN2235_c0_g1_i5	Nematostella_vectensis_DN14444_c0_g1_i1
OG0003798	Drosophila_melanogaster_DN7173_c0_g1_i1	Xenopus_tropicalis_DN49371_c0_g1_i7	Schmidtea_mediterranea_DN821103_c6_g1_i2
OG0003799	Caenorhabditis_elegans_DN14122_c0_g1_i1	Xenopus_tropicalis_DN44966_c0_g1_i2
OG0003802	Caenorhabditis_elegans_DN14888_c0_g1_i1	Danio_rerio_DN79159_c0_g1_i1	Ephydatia_fluviatilis_DN4085_c0_g2_i1	Ruditapes_philippinarum_DN11024_c0_g3_i2	Xenopus_tropicalis_DN50831_c0_g1_i2	Xenopus_tropicalis_DN50831_c0_g1_i3
OG0003806	Caenorhabditis_elegans_DN10257_c0_g1_i1	Ephydatia_fluviatilis_DN34881_c0_g1_i1
OG0003809	Caenorhabditis_elegans_DN10817_c0_g1_i1	Caenorhabditis_elegans_DN201_c0_g1_i1
OG0003810	Caenorhabditis_elegans_DN11182_c0_g1_i1	Ephydatia_fluviatilis_DN378_c0_g1_i1
OG0003811	Caenorhabditis_elegans_DN1165_c0_g1_i1	Caenorhabditis_elegans_DN1165_c0_g1_i4	Caenorhabditis_elegans_DN1165_c0_g1_i8	Caenorhabditis_elegans_DN12720_c0_g1_i1	Caenorhabditis_elegans_DN1277_c0_g1_i1	Caenorhabditis_elegans_DN20637_c0_g1_i1	Caenorhabditis_elegans_DN23096_c0_g1_i1	Caenorhabditis_elegans_DN240_c0_g1_i1	Caenorhabditis_elegans_DN240_c0_g1_i2	Caenorhabditis_elegans_DN240_c1_g1_i1	Caenorhabditis_elegans_DN3273_c0_g1_i4	Caenorhabditis_elegans_DN574_c0_g1_i1	Caenorhabditis_elegans_DN746_c0_g1_i1	Caenorhabditis_elegans_DN8050_c0_g1_i1	Caenorhabditis_elegans_DN8257_c0_g1_i1
OG0003813	Danio_rerio_DN16387_c0_g1_i1	Drosophila_melanogaster_DN7863_c0_g1_i3	Ephydatia_fluviatilis_DN6301_c0_g1_i4	Ruditapes_philippinarum_DN1365_c0_g1_i5
OG0003822	Drosophila_melanogaster_DN9872_c0_g1_i1	Ephydatia_fluviatilis_DN517_c0_g1_i1	Ephydatia_fluviatilis_DN517_c0_g1_i3
OG0003824	Danio_rerio_DN24581_c0_g1_i2	Schmidtea_mediterranea_DN812260_c5_g2_i2
OG0003827	Danio_rerio_DN4863_c0_g1_i2	Drosophila_melanogaster_DN8770_c0_g1_i2	Ruditapes_philippinarum_DN800_c1_g2_i1
OG0003831	Caenorhabditis_elegans_DN7386_c0_g1_i1	Danio_rerio_DN1379_c0_g2_i1	Ephydatia_fluviatilis_DN19319_c0_g1_i4
OG0003838	Xenopus_tropicalis_DN37127_c0_g1_i1	Xenopus_tropicalis_DN48359_c0_g1_i1	Xenopus_tropicalis_DN52116_c0_g1_i1
OG0003840	Danio_rerio_DN12977_c0_g1_i2	Danio_rerio_DN2506_c0_g1_i1	Drosophila_melanogaster_DN10068_c0_g1_i1
OG0003849	Drosophila_melanogaster_DN14703_c0_g1_i1	Schmidtea_mediterranea_DN808387_c4_g1_i1
OG0003851	Nematostella_vectensis_DN1184_c0_g1_i1	Nematostella_vectensis_DN22010_c0_g1_i1	Nematostella_vectensis_DN54373_c0_g1_i1
OG0003852	Haliotis_rufescens_DN5667_c0_g1_i3	Haliotis_rufescens_DN5667_c0_g1_i4
OG0003856	Ruditapes_philippinarum_DN31584_c0_g1_i1	Schmidtea_mediterranea_DN822787_c5_g1_i1
OG0003858	Danio_rerio_DN3290_c0_g1_i2	Drosophila_melanogaster_DN9961_c1_g1_i3
OG0003861	Schmidtea_mediterranea_DN814687_c2_g1_i1	Schmidtea_mediterranea_DN814687_c2_g1_i6	Schmidtea_mediterranea_DN814687_c2_g1_i7
OG0003863	Danio_rerio_DN588_c1_g1_i4	Danio_rerio_DN7943_c0_g1_i9	Drosophila_melanogaster_DN6300_c0_g1_i2	Xenopus_tropicalis_DN38856_c0_g1_i1	Xenopus_tropicalis_DN48560_c0_g1_i1
OG0003873	Ephydatia_fluviatilis_DN1076_c0_g1_i4	Ephydatia_fluviatilis_DN1076_c0_g1_i5
OG0003875	Schmidtea_mediterranea_DN821691_c6_g3_i1	Schmidtea_mediterranea_DN825670_c4_g1_i3	Schmidtea_mediterranea_DN825670_c4_g1_i7	Schmidtea_mediterranea_DN826890_c4_g1_i1	Schmidtea_mediterranea_DN828984_c9_g1_i8
OG0003876	Ephydatia_fluviatilis_DN4851_c0_g1_i15	Ephydatia_fluviatilis_DN4851_c0_g1_i9
OG0003882	Nematostella_vectensis_DN18973_c0_g1_i1	Nematostella_vectensis_DN48815_c0_g1_i1
OG0003887	Ruditapes_philippinarum_DN4683_c0_g1_i14	Ruditapes_philippinarum_DN4683_c0_g1_i4	Ruditapes_philippinarum_DN73581_c0_g1_i6
OG0003894	Ruditapes_philippinarum_DN4110_c0_g1_i10	Ruditapes_philippinarum_DN4110_c0_g1_i12	Ruditapes_philippinarum_DN4110_c0_g1_i18	Ruditapes_philippinarum_DN4110_c0_g1_i3
OG0003913	Schmidtea_mediterranea_DN805109_c11_g1_i2	Schmidtea_mediterranea_DN816269_c6_g3_i1	Schmidtea_mediterranea_DN817457_c11_g1_i1	Schmidtea_mediterranea_DN820114_c4_g4_i1	Schmidtea_mediterranea_DN826364_c7_g4_i1	Schmidtea_mediterranea_DN826443_c2_g1_i7	Schmidtea_mediterranea_DN831623_c4_g1_i2
OG0003921	Schmidtea_mediterranea_DN814250_c2_g1_i11	Schmidtea_mediterranea_DN814250_c2_g1_i12	Schmidtea_mediterranea_DN814250_c2_g1_i3	Schmidtea_mediterranea_DN822163_c8_g1_i5
OG0003923	Ephydatia_fluviatilis_DN6757_c0_g1_i8	Ephydatia_fluviatilis_DN6757_c0_g1_i9	Schmidtea_mediterranea_DN821744_c4_g9_i1
OG0003926	Drosophila_melanogaster_DN7650_c0_g1_i1	Ephydatia_fluviatilis_DN7151_c0_g1_i1	Haliotis_rufescens_DN21414_c0_g2_i1	Ruditapes_philippinarum_DN18226_c2_g1_i1	Xenopus_tropicalis_DN46013_c0_g1_i1
OG0003929	Danio_rerio_DN7403_c0_g1_i1	Ephydatia_fluviatilis_DN5356_c0_g1_i1	Schmidtea_mediterranea_DN816073_c8_g5_i1
OG0003931	Xenopus_tropicalis_DN44754_c0_g1_i4	Xenopus_tropicalis_DN52256_c0_g1_i12
OG0003932	Ruditapes_philippinarum_DN2471_c0_g1_i4	Ruditapes_philippinarum_DN2471_c0_g1_i7	Xenopus_tropicalis_DN46341_c0_g1_i1
OG0003934	Ephydatia_fluviatilis_DN7182_c0_g1_i2	Schmidtea_mediterranea_DN814067_c3_g2_i2	Schmidtea_mediterranea_DN814067_c3_g2_i4
OG0003938	Drosophila_melanogaster_DN12420_c0_g1_i1	Xenopus_tropicalis_DN52203_c6_g2_i3	Schmidtea_mediterranea_DN814093_c11_g1_i7	Schmidtea_mediterranea_DN822153_c6_g1_i7
OG0003940	Drosophila_melanogaster_DN19806_c0_g1_i1	Schmidtea_mediterranea_DN827955_c5_g2_i3
OG0003941	Drosophila_melanogaster_DN5419_c0_g1_i1	Ephydatia_fluviatilis_DN11762_c0_g1_i1	Haliotis_rufescens_DN11530_c0_g1_i1	Ruditapes_philippinarum_DN4937_c0_g1_i5	Xenopus_tropicalis_DN52524_c6_g2_i1	Schmidtea_mediterranea_DN808828_c5_g2_i1	Nematostella_vectensis_DN21654_c0_g1_i1	Nematostella_vectensis_DN38051_c0_g1_i1
OG0003948	Ruditapes_philippinarum_DN14829_c0_g1_i5	Schmidtea_mediterranea_DN830540_c3_g1_i1	Schmidtea_mediterranea_DN830540_c3_g2_i2
OG0003949	Drosophila_melanogaster_DN2680_c0_g1_i1	Ephydatia_fluviatilis_DN30781_c0_g1_i1	Haliotis_rufescens_DN5167_c0_g1_i1	Schmidtea_mediterranea_DN812526_c7_g1_i1
OG0003954	Danio_rerio_DN5088_c0_g2_i1	Drosophila_melanogaster_DN5652_c0_g1_i1	Ephydatia_fluviatilis_DN7388_c0_g1_i1	Ruditapes_philippinarum_DN8403_c0_g1_i5	Xenopus_tropicalis_DN51286_c4_g1_i1
OG0003956	Caenorhabditis_elegans_DN651_c0_g1_i1	Xenopus_tropicalis_DN49497_c0_g1_i1
OG0003957	Caenorhabditis_elegans_DN20515_c0_g1_i1	Ephydatia_fluviatilis_DN6910_c0_g1_i1	Schmidtea_mediterranea_DN810666_c13_g2_i2
OG0003960	Danio_rerio_DN30947_c0_g1_i1	Drosophila_melanogaster_DN5723_c0_g1_i1	Schmidtea_mediterranea_DN805940_c19_g2_i1	Nematostella_vectensis_DN36415_c0_g1_i1
OG0003963	Ephydatia_fluviatilis_DN8218_c0_g1_i3	Ephydatia_fluviatilis_DN8218_c0_g1_i7	Schmidtea_mediterranea_DN827024_c11_g2_i8
OG0003967	Danio_rerio_DN1369_c0_g1_i3	Danio_rerio_DN21105_c0_g1_i1	Ephydatia_fluviatilis_DN7771_c0_g2_i5
OG0003969	Caenorhabditis_elegans_DN405_c0_g1_i1	Ephydatia_fluviatilis_DN31087_c0_g1_i1	Xenopus_tropicalis_DN40087_c0_g1_i1	Schmidtea_mediterranea_DN822277_c7_g3_i4
OG0003973	Ephydatia_fluviatilis_DN25022_c0_g1_i1	Ephydatia_fluviatilis_DN6104_c0_g1_i1	Xenopus_tropicalis_DN36793_c0_g1_i1
OG0003974	Drosophila_melanogaster_DN7470_c0_g1_i1	Ruditapes_philippinarum_DN17829_c0_g1_i1	Schmidtea_mediterranea_DN802402_c0_g1_i1
OG0003975	Ruditapes_philippinarum_DN11343_c0_g2_i1	Xenopus_tropicalis_DN52951_c2_g1_i1	Schmidtea_mediterranea_DN825200_c7_g1_i4
OG0003976	Danio_rerio_DN46530_c0_g1_i8	Danio_rerio_DN5548_c0_g1_i1	Drosophila_melanogaster_DN16285_c0_g1_i1	Ephydatia_fluviatilis_DN53020_c0_g1_i1	Ruditapes_philippinarum_DN21057_c0_g1_i8	Xenopus_tropicalis_DN36264_c0_g1_i1	Xenopus_tropicalis_DN45922_c0_g1_i2	Xenopus_tropicalis_DN45922_c0_g1_i4	Schmidtea_mediterranea_DN803486_c0_g1_i5
OG0003977	Danio_rerio_DN290_c2_g1_i1	Danio_rerio_DN4100_c0_g1_i5
OG0003982	Drosophila_melanogaster_DN4779_c0_g1_i1	Xenopus_tropicalis_DN51217_c2_g1_i2
OG0003984	Drosophila_melanogaster_DN13702_c0_g1_i1	Ruditapes_philippinarum_DN1060_c0_g4_i2	Ruditapes_philippinarum_DN1060_c0_g4_i6	Ruditapes_philippinarum_DN28344_c0_g1_i2
OG0003986	Drosophila_melanogaster_DN2320_c0_g1_i1	Ruditapes_philippinarum_DN2106_c0_g1_i2	Xenopus_tropicalis_DN33986_c0_g1_i3
OG0003990	Drosophila_melanogaster_DN7509_c0_g1_i1	Xenopus_tropicalis_DN52105_c0_g1_i4
OG0003991	Caenorhabditis_elegans_DN10750_c0_g1_i1	Danio_rerio_DN504_c0_g2_i1	Drosophila_melanogaster_DN3999_c0_g1_i1	Haliotis_rufescens_DN4442_c0_g1_i1	Ruditapes_philippinarum_DN51763_c0_g1_i1	Ruditapes_philippinarum_DN67202_c0_g1_i1	Xenopus_tropicalis_DN25205_c0_g1_i1	Schmidtea_mediterranea_DN811164_c2_g1_i2
OG0003992	Danio_rerio_DN6752_c0_g1_i7	Ruditapes_philippinarum_DN5834_c0_g1_i6	Xenopus_tropicalis_DN51747_c3_g2_i3	Nematostella_vectensis_DN43581_c0_g1_i1	Nematostella_vectensis_DN43934_c0_g1_i1	Nematostella_vectensis_DN5069_c0_g1_i1
OG0003993	Danio_rerio_DN2746_c0_g1_i1	Drosophila_melanogaster_DN9810_c0_g1_i2	Ephydatia_fluviatilis_DN7585_c0_g1_i12	Ephydatia_fluviatilis_DN7585_c0_g1_i2	Ephydatia_fluviatilis_DN7585_c0_g1_i7	Ruditapes_philippinarum_DN2962_c0_g1_i6	Xenopus_tropicalis_DN51956_c7_g2_i3	Schmidtea_mediterranea_DN811846_c8_g2_i3
OG0003995	Nematostella_vectensis_DN27669_c0_g1_i1	Nematostella_vectensis_DN51827_c0_g1_i1
OG0003998	Drosophila_melanogaster_DN11784_c0_g1_i1	Drosophila_melanogaster_DN8991_c0_g1_i1	Ephydatia_fluviatilis_DN6879_c0_g1_i1	Ruditapes_philippinarum_DN2098_c2_g1_i2	Ruditapes_philippinarum_DN2098_c2_g2_i1	Xenopus_tropicalis_DN40641_c0_g1_i1
OG0003999	Caenorhabditis_elegans_DN10589_c0_g1_i1	Schmidtea_mediterranea_DN812370_c3_g4_i1	Nematostella_vectensis_DN43197_c0_g1_i1
OG0004001	Danio_rerio_DN13527_c0_g1_i1	Drosophila_melanogaster_DN20292_c0_g1_i1	Ephydatia_fluviatilis_DN6499_c0_g1_i2	Ruditapes_philippinarum_DN17395_c0_g1_i3	Nematostella_vectensis_DN18999_c0_g1_i1
OG0004002	Ephydatia_fluviatilis_DN585_c0_g1_i3	Xenopus_tropicalis_DN44120_c0_g1_i1
OG0004003	Drosophila_melanogaster_DN19803_c0_g1_i1	Ephydatia_fluviatilis_DN2748_c0_g1_i1	Ruditapes_philippinarum_DN413_c1_g1_i8	Xenopus_tropicalis_DN52450_c0_g1_i3	Schmidtea_mediterranea_DN827088_c7_g2_i4
OG0004005	Drosophila_melanogaster_DN8816_c0_g1_i1	Xenopus_tropicalis_DN49606_c0_g1_i1	Xenopus_tropicalis_DN49606_c0_g1_i2
OG0004006	Danio_rerio_DN10876_c0_g1_i1	Drosophila_melanogaster_DN7963_c0_g1_i1	Ephydatia_fluviatilis_DN226_c1_g3_i1	Haliotis_rufescens_DN59_c1_g1_i1	Ruditapes_philippinarum_DN2417_c0_g1_i4	Schmidtea_mediterranea_DN816622_c7_g2_i1	Nematostella_vectensis_DN26752_c0_g1_i1
OG0004009	Caenorhabditis_elegans_DN4652_c0_g1_i1	Drosophila_melanogaster_DN7716_c0_g1_i1
OG0004010	Caenorhabditis_elegans_DN2142_c0_g1_i1	Nematostella_vectensis_DN13546_c0_g1_i1
OG0004011	Ephydatia_fluviatilis_DN1299_c0_g1_i2	Ephydatia_fluviatilis_DN1299_c0_g1_i5	Haliotis_rufescens_DN3973_c0_g1_i1	Xenopus_tropicalis_DN49980_c0_g1_i2	Schmidtea_mediterranea_DN825185_c6_g1_i1
OG0004013	Caenorhabditis_elegans_DN7384_c0_g1_i1	Ephydatia_fluviatilis_DN3844_c0_g1_i5	Xenopus_tropicalis_DN30222_c0_g1_i1
OG0004014	Ephydatia_fluviatilis_DN10157_c0_g1_i12	Ruditapes_philippinarum_DN46543_c0_g1_i3	Xenopus_tropicalis_DN48174_c0_g1_i1	Schmidtea_mediterranea_DN811717_c12_g1_i3
OG0004019	Danio_rerio_DN15899_c0_g1_i1	Ruditapes_philippinarum_DN1602_c0_g1_i11
OG0004020	Drosophila_melanogaster_DN8749_c0_g1_i1	Ruditapes_philippinarum_DN1572_c0_g1_i1	Xenopus_tropicalis_DN43175_c0_g1_i1	Schmidtea_mediterranea_DN808573_c5_g2_i4	Nematostella_vectensis_DN51753_c0_g1_i1
OG0004022	Drosophila_melanogaster_DN4856_c0_g1_i2	Ephydatia_fluviatilis_DN2111_c0_g1_i1
OG0004030	Ephydatia_fluviatilis_DN5313_c0_g1_i1	Schmidtea_mediterranea_DN816636_c4_g5_i1	Schmidtea_mediterranea_DN816636_c4_g5_i4	Nematostella_vectensis_DN50792_c0_g1_i1
OG0004031	Danio_rerio_DN16632_c0_g1_i1	Ruditapes_philippinarum_DN89_c0_g2_i4
OG0004034	Caenorhabditis_elegans_DN6959_c0_g1_i1	Xenopus_tropicalis_DN11557_c0_g1_i1
OG0004037	Drosophila_melanogaster_DN5414_c0_g1_i1	Haliotis_rufescens_DN636_c0_g1_i3	Ruditapes_philippinarum_DN1206_c0_g1_i16	Xenopus_tropicalis_DN48850_c1_g1_i3
OG0004041	Ephydatia_fluviatilis_DN7013_c0_g1_i1	Schmidtea_mediterranea_DN811283_c7_g1_i1
OG0004042	Danio_rerio_DN21140_c0_g1_i1	Danio_rerio_DN5304_c1_g1_i1	Ephydatia_fluviatilis_DN1135_c0_g1_i1	Xenopus_tropicalis_DN20053_c0_g1_i1
OG0004044	Caenorhabditis_elegans_DN637_c0_g1_i1	Danio_rerio_DN20878_c0_g1_i2	Drosophila_melanogaster_DN5464_c0_g1_i1	Ephydatia_fluviatilis_DN17192_c0_g1_i14	Haliotis_rufescens_DN3429_c0_g1_i4	Ruditapes_philippinarum_DN6864_c0_g1_i6	Xenopus_tropicalis_DN52378_c0_g2_i1	Schmidtea_mediterranea_DN818092_c6_g2_i2	Schmidtea_mediterranea_DN818092_c6_g2_i3	Schmidtea_mediterranea_DN818092_c6_g2_i4	Schmidtea_mediterranea_DN821178_c2_g1_i4	Schmidtea_mediterranea_DN821178_c2_g1_i7
OG0004045	Drosophila_melanogaster_DN3313_c0_g1_i1	Xenopus_tropicalis_DN38340_c0_g1_i1
OG0004047	Danio_rerio_DN11996_c0_g1_i3	Ephydatia_fluviatilis_DN46701_c0_g1_i1
OG0004050	Drosophila_melanogaster_DN3818_c0_g1_i1	Haliotis_rufescens_DN3060_c0_g1_i1	Xenopus_tropicalis_DN50116_c1_g1_i2	Schmidtea_mediterranea_DN831834_c0_g2_i1	Nematostella_vectensis_DN50613_c0_g1_i1
OG0004054	Ephydatia_fluviatilis_DN4405_c0_g1_i2	Schmidtea_mediterranea_DN807994_c13_g1_i11
OG0004055	Drosophila_melanogaster_DN8303_c0_g1_i1	Xenopus_tropicalis_DN52229_c4_g2_i1
OG0004056	Danio_rerio_DN416_c0_g3_i9	Xenopus_tropicalis_DN47066_c4_g1_i2
OG0004058	Ruditapes_philippinarum_DN10132_c0_g1_i1	Schmidtea_mediterranea_DN818761_c3_g1_i1	Schmidtea_mediterranea_DN818761_c3_g1_i4	Schmidtea_mediterranea_DN818761_c3_g1_i5
OG0004059	Drosophila_melanogaster_DN8313_c0_g1_i2	Ephydatia_fluviatilis_DN4942_c0_g1_i1	Ruditapes_philippinarum_DN2646_c0_g1_i7	Xenopus_tropicalis_DN49165_c0_g1_i6	Schmidtea_mediterranea_DN823482_c8_g1_i1	Nematostella_vectensis_DN38197_c0_g1_i1
OG0004061	Drosophila_melanogaster_DN17817_c0_g1_i1	Xenopus_tropicalis_DN35142_c0_g1_i2	Xenopus_tropicalis_DN40929_c0_g1_i1
OG0004062	Nematostella_vectensis_DN11369_c0_g1_i1	Nematostella_vectensis_DN26883_c0_g1_i1
OG0004063	Drosophila_melanogaster_DN7246_c0_g1_i1	Ephydatia_fluviatilis_DN5161_c0_g1_i2	Haliotis_rufescens_DN15708_c0_g1_i1	Ruditapes_philippinarum_DN1030_c3_g1_i5	Xenopus_tropicalis_DN10078_c0_g1_i1	Xenopus_tropicalis_DN30931_c0_g1_i1	Schmidtea_mediterranea_DN823881_c6_g2_i1
OG0004064	Drosophila_melanogaster_DN4385_c0_g1_i2	Ephydatia_fluviatilis_DN2168_c0_g1_i1
OG0004066	Danio_rerio_DN6678_c0_g1_i1	Drosophila_melanogaster_DN1231_c0_g1_i1	Drosophila_melanogaster_DN6274_c0_g1_i1	Ephydatia_fluviatilis_DN8489_c0_g1_i3	Ruditapes_philippinarum_DN2479_c0_g1_i7	Ruditapes_philippinarum_DN2479_c0_g2_i1	Xenopus_tropicalis_DN52576_c1_g1_i1	Schmidtea_mediterranea_DN819489_c2_g3_i1	Schmidtea_mediterranea_DN819489_c2_g3_i1
OG0004070	Drosophila_melanogaster_DN11674_c0_g1_i1	Ephydatia_fluviatilis_DN53378_c0_g1_i1
OG0004074	Ephydatia_fluviatilis_DN1503_c0_g1_i1	Ruditapes_philippinarum_DN1583_c0_g1_i1
OG0004077	Ephydatia_fluviatilis_DN4740_c0_g1_i1	Ephydatia_fluviatilis_DN4740_c0_g1_i4	Ephydatia_fluviatilis_DN5059_c0_g1_i1
OG0004078	Schmidtea_mediterranea_DN829687_c5_g1_i14	Schmidtea_mediterranea_DN829687_c5_g1_i18
OG0004082	Drosophila_melanogaster_DN1341_c0_g1_i1	Ephydatia_fluviatilis_DN58722_c0_g1_i1	Ruditapes_philippinarum_DN3456_c0_g1_i4	Xenopus_tropicalis_DN48206_c0_g1_i4	Schmidtea_mediterranea_DN817953_c18_g1_i1	Schmidtea_mediterranea_DN817953_c18_g1_i6	Nematostella_vectensis_DN19574_c0_g1_i1
OG0004083	Caenorhabditis_elegans_DN4202_c0_g1_i1	Xenopus_tropicalis_DN49528_c7_g1_i4
OG0004085	Drosophila_melanogaster_DN9499_c0_g1_i1	Ruditapes_philippinarum_DN1568_c0_g1_i7	Xenopus_tropicalis_DN45433_c2_g1_i2	Schmidtea_mediterranea_DN819908_c5_g2_i1	Nematostella_vectensis_DN51816_c0_g1_i1
OG0004086	Ephydatia_fluviatilis_DN46561_c0_g1_i1	Haliotis_rufescens_DN2126_c0_g1_i2	Ruditapes_philippinarum_DN1682_c0_g1_i4	Xenopus_tropicalis_DN48963_c0_g1_i1	Schmidtea_mediterranea_DN804070_c6_g1_i2	Schmidtea_mediterranea_DN804070_c6_g1_i2	Nematostella_vectensis_DN10830_c0_g1_i1	Nematostella_vectensis_DN44667_c0_g1_i1
OG0004087	Ephydatia_fluviatilis_DN7326_c0_g1_i1	Nematostella_vectensis_DN1175_c0_g1_i1
OG0004088	Caenorhabditis_elegans_DN11421_c0_g1_i1	Danio_rerio_DN11429_c0_g1_i1
OG0004089	Danio_rerio_DN1538_c6_g2_i1	Drosophila_melanogaster_DN9793_c0_g1_i2	Xenopus_tropicalis_DN48301_c0_g1_i2
OG0004090	Caenorhabditis_elegans_DN3552_c0_g1_i1	Haliotis_rufescens_DN13710_c0_g2_i1	Ruditapes_philippinarum_DN16037_c0_g1_i1	Schmidtea_mediterranea_DN822354_c6_g1_i14
OG0004091	Danio_rerio_DN9321_c0_g1_i2	Xenopus_tropicalis_DN16992_c0_g1_i1	Nematostella_vectensis_DN34260_c0_g1_i1
OG0004093	Danio_rerio_DN1443_c2_g1_i1	Drosophila_melanogaster_DN9007_c0_g1_i1	Ephydatia_fluviatilis_DN17624_c0_g1_i2	Schmidtea_mediterranea_DN825360_c0_g2_i2	Schmidtea_mediterranea_DN827626_c11_g1_i4
OG0004095	Danio_rerio_DN5059_c0_g1_i7	Drosophila_melanogaster_DN20095_c0_g1_i1	Ruditapes_philippinarum_DN16965_c0_g1_i3	Schmidtea_mediterranea_DN823815_c5_g1_i3	Schmidtea_mediterranea_DN823815_c5_g1_i3	Schmidtea_mediterranea_DN823815_c5_g1_i3	Schmidtea_mediterranea_DN823815_c5_g1_i7	Schmidtea_mediterranea_DN823815_c5_g1_i7	Schmidtea_mediterranea_DN823815_c5_g1_i8
OG0004096	Schmidtea_mediterranea_DN825319_c3_g2_i14	Schmidtea_mediterranea_DN825319_c3_g2_i14
OG0004097	Ruditapes_philippinarum_DN2395_c0_g1_i12	Ruditapes_philippinarum_DN2395_c0_g1_i13	Nematostella_vectensis_DN2607_c0_g1_i1
OG0004098	Xenopus_tropicalis_DN36550_c0_g1_i1	Xenopus_tropicalis_DN52320_c2_g1_i2
OG0004099	Drosophila_melanogaster_DN4173_c1_g1_i2	Xenopus_tropicalis_DN52485_c0_g1_i1	Schmidtea_mediterranea_DN827779_c2_g1_i4
OG0004100	Danio_rerio_DN1221_c0_g1_i2	Drosophila_melanogaster_DN19826_c0_g1_i1	Ruditapes_philippinarum_DN3656_c0_g2_i3	Xenopus_tropicalis_DN40449_c0_g1_i2
OG0004102	Danio_rerio_DN2260_c2_g2_i2	Ephydatia_fluviatilis_DN2003_c0_g1_i1	Ephydatia_fluviatilis_DN2003_c0_g1_i8	Schmidtea_mediterranea_DN815235_c9_g2_i4
OG0004103	Caenorhabditis_elegans_DN14805_c0_g1_i1	Haliotis_rufescens_DN645_c0_g1_i1
OG0004104	Ephydatia_fluviatilis_DN10710_c0_g1_i10	Ruditapes_philippinarum_DN3659_c0_g1_i2	Ruditapes_philippinarum_DN3659_c0_g1_i4
OG0004105	Caenorhabditis_elegans_DN17009_c0_g1_i1	Schmidtea_mediterranea_DN805875_c7_g1_i1
OG0004106	Drosophila_melanogaster_DN4213_c0_g1_i1	Xenopus_tropicalis_DN51196_c2_g1_i1	Nematostella_vectensis_DN11637_c0_g1_i1	Nematostella_vectensis_DN9082_c0_g1_i1
OG0004107	Ephydatia_fluviatilis_DN4952_c0_g1_i1	Ruditapes_philippinarum_DN3308_c0_g3_i3	Xenopus_tropicalis_DN43727_c0_g1_i1	Schmidtea_mediterranea_DN831570_c7_g13_i2
OG0004108	Caenorhabditis_elegans_DN103_c0_g1_i1	Ephydatia_fluviatilis_DN6918_c0_g1_i2
OG0004111	Drosophila_melanogaster_DN15950_c0_g1_i1	Xenopus_tropicalis_DN48556_c1_g1_i3
OG0004113	Drosophila_melanogaster_DN8337_c0_g1_i1	Ephydatia_fluviatilis_DN52946_c0_g1_i1	Haliotis_rufescens_DN3634_c0_g1_i1	Ruditapes_philippinarum_DN2543_c0_g2_i12
OG0004115	Danio_rerio_DN2262_c4_g1_i1	Xenopus_tropicalis_DN40881_c0_g1_i2
OG0004116	Danio_rerio_DN5751_c0_g1_i2	Xenopus_tropicalis_DN1020_c0_g1_i2	Xenopus_tropicalis_DN126177_c0_g1_i1	Xenopus_tropicalis_DN5760_c0_g1_i1
OG0004117	Ruditapes_philippinarum_DN10750_c0_g1_i2	Xenopus_tropicalis_DN37349_c0_g1_i2
OG0004118	Haliotis_rufescens_DN7364_c0_g1_i4	Xenopus_tropicalis_DN17930_c0_g1_i1
OG0004120	Danio_rerio_DN15401_c0_g1_i1	Xenopus_tropicalis_DN44322_c1_g1_i4
OG0004121	Danio_rerio_DN25591_c0_g1_i3	Xenopus_tropicalis_DN43831_c0_g1_i1
OG0004122	Drosophila_melanogaster_DN3766_c0_g2_i1	Ruditapes_philippinarum_DN1551_c0_g1_i5	Xenopus_tropicalis_DN22583_c0_g1_i1
OG0004123	Ephydatia_fluviatilis_DN2395_c0_g1_i1	Schmidtea_mediterranea_DN809696_c5_g1_i1
OG0004124	Nematostella_vectensis_DN29270_c0_g1_i1	Nematostella_vectensis_DN40273_c0_g1_i1
OG0004125	Drosophila_melanogaster_DN1800_c0_g1_i1	Haliotis_rufescens_DN4497_c0_g1_i1	Ruditapes_philippinarum_DN1741_c0_g1_i1	Ruditapes_philippinarum_DN1741_c0_g2_i1	Nematostella_vectensis_DN345_c0_g1_i9
OG0004132	Ephydatia_fluviatilis_DN4767_c0_g1_i2	Schmidtea_mediterranea_DN743654_c0_g1_i1
OG0004135	Ruditapes_philippinarum_DN11766_c0_g1_i3	Schmidtea_mediterranea_DN813032_c3_g1_i1
OG0004137	Danio_rerio_DN6835_c0_g1_i1	Ephydatia_fluviatilis_DN5750_c0_g1_i1
OG0004140	Danio_rerio_DN20382_c0_g1_i4	Xenopus_tropicalis_DN37520_c0_g1_i1
OG0004141	Caenorhabditis_elegans_DN10979_c0_g1_i1	Danio_rerio_DN1413_c4_g1_i2	Drosophila_melanogaster_DN13603_c0_g1_i1	Haliotis_rufescens_DN29479_c0_g1_i5	Ruditapes_philippinarum_DN2474_c0_g1_i3	Xenopus_tropicalis_DN48139_c5_g1_i2	Schmidtea_mediterranea_DN820501_c6_g1_i4	Schmidtea_mediterranea_DN820501_c6_g1_i4
OG0004143	Danio_rerio_DN15904_c0_g1_i2	Ephydatia_fluviatilis_DN11852_c0_g1_i1	Xenopus_tropicalis_DN17754_c0_g1_i1
OG0004144	Ephydatia_fluviatilis_DN3029_c0_g1_i1	Schmidtea_mediterranea_DN829980_c4_g1_i1
OG0004145	Xenopus_tropicalis_DN40020_c0_g1_i1	Xenopus_tropicalis_DN52961_c0_g1_i10
OG0004146	Ephydatia_fluviatilis_DN13315_c0_g1_i1	Xenopus_tropicalis_DN41322_c2_g1_i1	Xenopus_tropicalis_DN47564_c0_g1_i1
OG0004148	Ephydatia_fluviatilis_DN12979_c0_g1_i1	Ruditapes_philippinarum_DN4926_c0_g1_i6	Xenopus_tropicalis_DN50050_c0_g1_i2
OG0004151	Danio_rerio_DN23791_c0_g1_i1	Drosophila_melanogaster_DN1794_c0_g1_i1	Haliotis_rufescens_DN4827_c0_g4_i1	Ruditapes_philippinarum_DN36580_c0_g1_i10	Xenopus_tropicalis_DN46846_c0_g1_i7	Nematostella_vectensis_DN14112_c0_g1_i1
OG0004153	Drosophila_melanogaster_DN908_c0_g1_i2	Ephydatia_fluviatilis_DN6030_c0_g1_i1	Xenopus_tropicalis_DN39088_c0_g2_i1	Schmidtea_mediterranea_DN826577_c10_g4_i1	Schmidtea_mediterranea_DN826577_c10_g4_i3	Schmidtea_mediterranea_DN826577_c10_g4_i3	Nematostella_vectensis_DN8348_c0_g1_i1
OG0004154	Danio_rerio_DN5177_c0_g2_i1	Drosophila_melanogaster_DN4064_c0_g1_i2	Ruditapes_philippinarum_DN1933_c0_g1_i5	Schmidtea_mediterranea_DN809667_c14_g1_i1
OG0004157	Danio_rerio_DN1279_c1_g2_i4	Xenopus_tropicalis_DN49002_c0_g1_i2
OG0004158	Xenopus_tropicalis_DN46577_c0_g1_i1	Xenopus_tropicalis_DN52990_c7_g3_i7
OG0004159	Danio_rerio_DN3169_c0_g1_i8	Drosophila_melanogaster_DN9875_c3_g1_i2	Xenopus_tropicalis_DN51475_c0_g1_i4
OG0004160	Danio_rerio_DN27_c0_g1_i1	Drosophila_melanogaster_DN7887_c0_g1_i1	Ephydatia_fluviatilis_DN53295_c0_g1_i1	Xenopus_tropicalis_DN31038_c0_g1_i2
OG0004162	Danio_rerio_DN3355_c0_g1_i1	Danio_rerio_DN5530_c0_g1_i2	Xenopus_tropicalis_DN45942_c0_g1_i2
OG0004165	Ephydatia_fluviatilis_DN1510_c0_g1_i1	Ephydatia_fluviatilis_DN1510_c0_g1_i3	Schmidtea_mediterranea_DN805058_c5_g3_i1	Schmidtea_mediterranea_DN831488_c4_g1_i1	Schmidtea_mediterranea_DN831488_c4_g1_i2	Nematostella_vectensis_DN36270_c0_g1_i1
OG0004166	Drosophila_melanogaster_DN7780_c0_g1_i1	Xenopus_tropicalis_DN30353_c1_g1_i1	Xenopus_tropicalis_DN38177_c0_g1_i1
OG0004167	Danio_rerio_DN13792_c0_g1_i1	Drosophila_melanogaster_DN4803_c0_g2_i4	Xenopus_tropicalis_DN48016_c5_g1_i5
OG0004168	Drosophila_melanogaster_DN10206_c4_g1_i2	Xenopus_tropicalis_DN52162_c0_g1_i4	Schmidtea_mediterranea_DN816194_c9_g1_i7
OG0004169	Drosophila_melanogaster_DN4180_c0_g1_i2	Ephydatia_fluviatilis_DN2262_c0_g1_i1	Ruditapes_philippinarum_DN443_c0_g1_i1	Ruditapes_philippinarum_DN443_c0_g1_i2	Ruditapes_philippinarum_DN443_c0_g1_i4	Xenopus_tropicalis_DN41610_c0_g1_i1
OG0004171	Caenorhabditis_elegans_DN18414_c0_g1_i1	Ephydatia_fluviatilis_DN17791_c0_g1_i2	Haliotis_rufescens_DN5236_c0_g1_i1	Schmidtea_mediterranea_DN823862_c0_g1_i1	Schmidtea_mediterranea_DN823862_c0_g1_i4
OG0004172	Ephydatia_fluviatilis_DN6285_c0_g1_i1	Xenopus_tropicalis_DN51069_c1_g2_i3	Schmidtea_mediterranea_DN816143_c5_g1_i11	Schmidtea_mediterranea_DN816143_c5_g1_i11	Schmidtea_mediterranea_DN816143_c5_g1_i8	Schmidtea_mediterranea_DN816143_c5_g1_i8
OG0004176	Danio_rerio_DN6716_c0_g1_i4	Drosophila_melanogaster_DN8628_c0_g1_i1	Ephydatia_fluviatilis_DN1912_c0_g1_i1	Schmidtea_mediterranea_DN816724_c9_g1_i3
OG0004177	Danio_rerio_DN15437_c0_g1_i1	Ephydatia_fluviatilis_DN14064_c0_g1_i1	Xenopus_tropicalis_DN52419_c1_g1_i2	Schmidtea_mediterranea_DN803716_c13_g1_i1	Nematostella_vectensis_DN38086_c0_g1_i1
OG0004179	Danio_rerio_DN52_c1_g1_i1	Drosophila_melanogaster_DN5524_c0_g1_i3	Xenopus_tropicalis_DN48843_c1_g1_i1
OG0004184	Caenorhabditis_elegans_DN6712_c0_g1_i1	Drosophila_melanogaster_DN19983_c0_g1_i1	Ephydatia_fluviatilis_DN58830_c0_g1_i1	Ruditapes_philippinarum_DN4679_c1_g1_i5	Xenopus_tropicalis_DN44730_c0_g1_i2	Schmidtea_mediterranea_DN828990_c2_g1_i2	Nematostella_vectensis_DN6288_c0_g1_i1
OG0004185	Ephydatia_fluviatilis_DN1493_c0_g1_i14	Ephydatia_fluviatilis_DN1493_c0_g1_i9
OG0004188	Danio_rerio_DN4101_c0_g1_i2	Drosophila_melanogaster_DN8873_c0_g1_i1	Schmidtea_mediterranea_DN826815_c5_g1_i4	Schmidtea_mediterranea_DN826815_c5_g1_i8
OG0004190	Caenorhabditis_elegans_DN1781_c0_g1_i1	Drosophila_melanogaster_DN8546_c0_g1_i1	Ruditapes_philippinarum_DN9667_c0_g1_i6
OG0004191	Ephydatia_fluviatilis_DN40524_c0_g1_i1	Schmidtea_mediterranea_DN819113_c8_g1_i5
OG0004192	Caenorhabditis_elegans_DN763_c0_g1_i1	Danio_rerio_DN17370_c0_g1_i1	Ephydatia_fluviatilis_DN7312_c0_g1_i5	Schmidtea_mediterranea_DN809713_c11_g1_i2
OG0004194	Danio_rerio_DN1745_c0_g1_i16	Drosophila_melanogaster_DN15951_c0_g1_i1	Drosophila_melanogaster_DN20669_c0_g1_i1
OG0004195	Ruditapes_philippinarum_DN22130_c0_g1_i6	Xenopus_tropicalis_DN50703_c4_g1_i1
OG0004196	Caenorhabditis_elegans_DN15722_c0_g1_i1	Caenorhabditis_elegans_DN9212_c0_g1_i1
OG0004197	Ephydatia_fluviatilis_DN58869_c0_g1_i1	Nematostella_vectensis_DN16191_c0_g1_i1	Nematostella_vectensis_DN50933_c0_g1_i1
OG0004201	Caenorhabditis_elegans_DN944_c0_g1_i1	Danio_rerio_DN3665_c2_g1_i5
OG0004202	Drosophila_melanogaster_DN5113_c0_g1_i1	Xenopus_tropicalis_DN123544_c0_g1_i1
OG0004203	Drosophila_melanogaster_DN6492_c0_g1_i1	Ruditapes_philippinarum_DN6934_c1_g1_i2
OG0004205	Danio_rerio_DN8173_c0_g1_i2	Drosophila_melanogaster_DN8270_c0_g1_i2	Ruditapes_philippinarum_DN994_c0_g1_i2	Xenopus_tropicalis_DN52590_c0_g1_i1	Schmidtea_mediterranea_DN799863_c0_g1_i1	Schmidtea_mediterranea_DN817292_c7_g1_i4	Schmidtea_mediterranea_DN817292_c7_g1_i6	Schmidtea_mediterranea_DN817292_c7_g1_i8
OG0004211	Drosophila_melanogaster_DN4965_c0_g1_i2	Ephydatia_fluviatilis_DN3023_c0_g1_i10	Ruditapes_philippinarum_DN5242_c0_g1_i2	Schmidtea_mediterranea_DN814683_c9_g1_i4
OG0004212	Drosophila_melanogaster_DN8663_c0_g1_i1	Ruditapes_philippinarum_DN6316_c0_g1_i2	Xenopus_tropicalis_DN43573_c0_g1_i2	Schmidtea_mediterranea_DN825046_c9_g1_i1
OG0004214	Drosophila_melanogaster_DN4326_c0_g1_i1	Ephydatia_fluviatilis_DN763_c0_g1_i2	Ephydatia_fluviatilis_DN763_c0_g1_i5	Xenopus_tropicalis_DN21462_c0_g1_i2	Nematostella_vectensis_DN5076_c0_g1_i1
OG0004217	Drosophila_melanogaster_DN1883_c0_g1_i1	Drosophila_melanogaster_DN6854_c0_g1_i1	Xenopus_tropicalis_DN50615_c1_g1_i1
OG0004218	Schmidtea_mediterranea_DN808268_c5_g1_i3	Schmidtea_mediterranea_DN808268_c5_g1_i4
OG0004219	Drosophila_melanogaster_DN10449_c0_g1_i1	Ephydatia_fluviatilis_DN7220_c0_g1_i2	Haliotis_rufescens_DN18267_c0_g1_i2	Ruditapes_philippinarum_DN5203_c0_g1_i12	Xenopus_tropicalis_DN25369_c0_g1_i1	Xenopus_tropicalis_DN27429_c0_g1_i2	Schmidtea_mediterranea_DN799750_c1_g1_i1
OG0004220	Caenorhabditis_elegans_DN14554_c0_g1_i1	Ruditapes_philippinarum_DN4526_c0_g1_i4	Schmidtea_mediterranea_DN811397_c10_g2_i2	Schmidtea_mediterranea_DN826965_c4_g2_i3
OG0004223	Caenorhabditis_elegans_DN11243_c0_g1_i1	Ephydatia_fluviatilis_DN12564_c0_g1_i3	Haliotis_rufescens_DN7699_c0_g1_i3	Ruditapes_philippinarum_DN4185_c0_g3_i2	Schmidtea_mediterranea_DN819417_c1_g6_i1
OG0004224	Drosophila_melanogaster_DN15726_c0_g1_i1	Drosophila_melanogaster_DN4415_c0_g1_i1	Ephydatia_fluviatilis_DN2707_c0_g1_i1	Haliotis_rufescens_DN4725_c1_g1_i1	Xenopus_tropicalis_DN24194_c0_g1_i3	Schmidtea_mediterranea_DN801011_c0_g1_i1
OG0004227	Ephydatia_fluviatilis_DN10734_c0_g1_i3	Xenopus_tropicalis_DN40844_c0_g1_i1
OG0004228	Caenorhabditis_elegans_DN7670_c0_g1_i1	Drosophila_melanogaster_DN10304_c0_g1_i1	Xenopus_tropicalis_DN44501_c0_g1_i1
OG0004229	Drosophila_melanogaster_DN1720_c0_g1_i1	Nematostella_vectensis_DN6974_c0_g1_i1
OG0004230	Danio_rerio_DN20090_c0_g1_i4	Ephydatia_fluviatilis_DN25264_c0_g1_i7
OG0004231	Ephydatia_fluviatilis_DN3919_c0_g1_i13	Xenopus_tropicalis_DN47143_c0_g1_i2
OG0004233	Danio_rerio_DN6654_c0_g1_i2	Drosophila_melanogaster_DN6918_c0_g1_i1	Ephydatia_fluviatilis_DN2554_c0_g1_i1	Ephydatia_fluviatilis_DN8327_c0_g1_i6	Xenopus_tropicalis_DN43757_c0_g1_i1
OG0004235	Drosophila_melanogaster_DN7567_c0_g1_i1	Ruditapes_philippinarum_DN9564_c0_g1_i1	Ruditapes_philippinarum_DN9564_c0_g1_i3	Xenopus_tropicalis_DN49409_c0_g1_i1	Schmidtea_mediterranea_DN810234_c4_g1_i3
OG0004237	Danio_rerio_DN2544_c0_g1_i14	Drosophila_melanogaster_DN10245_c0_g1_i1	Ephydatia_fluviatilis_DN8614_c0_g1_i1	Xenopus_tropicalis_DN48577_c0_g1_i2	Schmidtea_mediterranea_DN824546_c3_g1_i3
OG0004239	Danio_rerio_DN1248_c0_g2_i4	Danio_rerio_DN1556_c0_g1_i1	Xenopus_tropicalis_DN44558_c0_g1_i1	Xenopus_tropicalis_DN50401_c6_g1_i1
OG0004245	Caenorhabditis_elegans_DN7624_c0_g1_i1	Drosophila_melanogaster_DN7983_c0_g1_i1	Xenopus_tropicalis_DN47631_c0_g1_i4
OG0004247	Ruditapes_philippinarum_DN2667_c0_g1_i12	Ruditapes_philippinarum_DN2667_c0_g1_i7
OG0004249	Danio_rerio_DN2803_c5_g1_i1	Danio_rerio_DN630_c4_g1_i1	Drosophila_melanogaster_DN12265_c0_g1_i1	Drosophila_melanogaster_DN14025_c0_g1_i1	Haliotis_rufescens_DN5706_c0_g1_i7	Xenopus_tropicalis_DN52221_c0_g1_i3	Schmidtea_mediterranea_DN811877_c6_g1_i4
OG0004251	Ephydatia_fluviatilis_DN3330_c0_g1_i1	Ruditapes_philippinarum_DN2965_c0_g1_i6	Schmidtea_mediterranea_DN827917_c4_g4_i2	Nematostella_vectensis_DN2456_c0_g1_i1
OG0004252	Drosophila_melanogaster_DN5385_c0_g1_i1	Ephydatia_fluviatilis_DN19772_c0_g1_i2	Ruditapes_philippinarum_DN3739_c0_g3_i2	Xenopus_tropicalis_DN50099_c0_g1_i1	Xenopus_tropicalis_DN50099_c0_g1_i5	Xenopus_tropicalis_DN50099_c0_g1_i9	Schmidtea_mediterranea_DN812738_c11_g1_i1
OG0004254	Drosophila_melanogaster_DN8841_c0_g1_i1	Xenopus_tropicalis_DN1216_c0_g1_i2	Schmidtea_mediterranea_DN804270_c6_g1_i8
OG0004255	Drosophila_melanogaster_DN938_c0_g1_i1	Ruditapes_philippinarum_DN13806_c0_g4_i1	Xenopus_tropicalis_DN50087_c0_g1_i6
OG0004258	Schmidtea_mediterranea_DN829964_c4_g1_i16	Schmidtea_mediterranea_DN829964_c4_g1_i16
OG0004259	Caenorhabditis_elegans_DN130_c0_g1_i1	Drosophila_melanogaster_DN4697_c0_g1_i1	Haliotis_rufescens_DN7487_c0_g2_i1	Ruditapes_philippinarum_DN822_c0_g1_i4	Xenopus_tropicalis_DN46107_c0_g1_i1	Schmidtea_mediterranea_DN809074_c10_g1_i3	Nematostella_vectensis_DN9796_c0_g1_i1
OG0004262	Danio_rerio_DN728_c0_g1_i6	Ephydatia_fluviatilis_DN160_c0_g1_i1
OG0004264	Caenorhabditis_elegans_DN20816_c0_g1_i1	Caenorhabditis_elegans_DN2145_c0_g1_i1	Caenorhabditis_elegans_DN3167_c0_g1_i1	Caenorhabditis_elegans_DN3985_c0_g1_i1	Caenorhabditis_elegans_DN834_c0_g1_i3	Haliotis_rufescens_DN24119_c0_g1_i1
OG0004268	Drosophila_melanogaster_DN594_c0_g1_i1	Ephydatia_fluviatilis_DN34377_c0_g1_i1	Xenopus_tropicalis_DN45497_c0_g1_i2
OG0004271	Caenorhabditis_elegans_DN21788_c0_g1_i1	Caenorhabditis_elegans_DN4316_c0_g1_i1	Caenorhabditis_elegans_DN515_c0_g1_i3	Caenorhabditis_elegans_DN7590_c0_g1_i1	Drosophila_melanogaster_DN1781_c0_g1_i1
OG0004275	Drosophila_melanogaster_DN8026_c0_g1_i1	Ruditapes_philippinarum_DN4831_c0_g1_i5	Xenopus_tropicalis_DN49662_c2_g1_i1	Xenopus_tropicalis_DN52669_c1_g1_i1
OG0004278	Danio_rerio_DN64989_c0_g2_i6	Ruditapes_philippinarum_DN3270_c0_g1_i4	Schmidtea_mediterranea_DN819935_c4_g2_i3	Schmidtea_mediterranea_DN819935_c4_g2_i5
OG0004279	Ephydatia_fluviatilis_DN5925_c0_g1_i4	Nematostella_vectensis_DN27723_c0_g1_i1
OG0004280	Danio_rerio_DN52311_c0_g1_i1	Drosophila_melanogaster_DN20286_c0_g1_i1	Ruditapes_philippinarum_DN10414_c0_g1_i3	Xenopus_tropicalis_DN38466_c0_g1_i1
OG0004282	Drosophila_melanogaster_DN7593_c0_g1_i2	Schmidtea_mediterranea_DN819667_c10_g3_i2	Schmidtea_mediterranea_DN819667_c10_g3_i2
OG0004284	Ruditapes_philippinarum_DN1924_c0_g1_i4	Schmidtea_mediterranea_DN826745_c2_g1_i5
OG0004286	Danio_rerio_DN9884_c0_g2_i8	Drosophila_melanogaster_DN2110_c0_g1_i1	Drosophila_melanogaster_DN9666_c0_g1_i1	Haliotis_rufescens_DN11762_c0_g1_i4	Ruditapes_philippinarum_DN14366_c0_g1_i1	Ruditapes_philippinarum_DN14366_c0_g2_i2	Xenopus_tropicalis_DN32194_c0_g1_i2	Schmidtea_mediterranea_DN823005_c8_g1_i4	Schmidtea_mediterranea_DN823005_c8_g1_i4
OG0004287	Danio_rerio_DN3032_c0_g1_i5	Danio_rerio_DN3032_c0_g2_i8	Drosophila_melanogaster_DN8034_c0_g1_i5	Ephydatia_fluviatilis_DN802_c0_g1_i8	Xenopus_tropicalis_DN11636_c0_g1_i1
OG0004288	Drosophila_melanogaster_DN10085_c0_g1_i3	Xenopus_tropicalis_DN12036_c0_g1_i1
OG0004291	Haliotis_rufescens_DN5756_c0_g2_i4	Schmidtea_mediterranea_DN830513_c5_g1_i3
OG0004292	Danio_rerio_DN10102_c0_g1_i1	Drosophila_melanogaster_DN5857_c0_g1_i1	Ephydatia_fluviatilis_DN13028_c0_g1_i1	Ruditapes_philippinarum_DN101_c1_g1_i5	Xenopus_tropicalis_DN41157_c0_g1_i2
OG0004301	Danio_rerio_DN3051_c1_g1_i1	Drosophila_melanogaster_DN5980_c0_g1_i2	Xenopus_tropicalis_DN48516_c0_g1_i1
OG0004302	Xenopus_tropicalis_DN43502_c0_g1_i1	Xenopus_tropicalis_DN43652_c0_g1_i1	Xenopus_tropicalis_DN6207_c0_g1_i1
OG0004308	Drosophila_melanogaster_DN2950_c0_g1_i1	Xenopus_tropicalis_DN45141_c0_g1_i1
OG0004309	Xenopus_tropicalis_DN44973_c2_g1_i9	Xenopus_tropicalis_DN49596_c0_g1_i1
OG0004314	Drosophila_melanogaster_DN10216_c0_g1_i1	Ephydatia_fluviatilis_DN14061_c0_g1_i2
OG0004315	Danio_rerio_DN239_c0_g3_i1	Ephydatia_fluviatilis_DN6909_c0_g1_i1
OG0004317	Xenopus_tropicalis_DN38674_c0_g1_i2	Xenopus_tropicalis_DN47819_c0_g1_i1
OG0004319	Danio_rerio_DN14089_c1_g1_i1	Drosophila_melanogaster_DN9037_c0_g1_i1	Ruditapes_philippinarum_DN5468_c0_g1_i4	Xenopus_tropicalis_DN44213_c0_g1_i1	Xenopus_tropicalis_DN45817_c0_g1_i1
OG0004321	Danio_rerio_DN1881_c0_g1_i1	Xenopus_tropicalis_DN52301_c0_g2_i1
OG0004322	Danio_rerio_DN15323_c0_g2_i7	Drosophila_melanogaster_DN6736_c0_g1_i2	Xenopus_tropicalis_DN51025_c0_g1_i1
OG0004330	Danio_rerio_DN1976_c0_g1_i11	Danio_rerio_DN1976_c0_g1_i12	Danio_rerio_DN1976_c0_g1_i13	Danio_rerio_DN1976_c0_g1_i16	Danio_rerio_DN1976_c0_g1_i18	Danio_rerio_DN1976_c0_g1_i20	Danio_rerio_DN1976_c0_g1_i21	Danio_rerio_DN1976_c0_g1_i30	Danio_rerio_DN1976_c0_g1_i4	Danio_rerio_DN1976_c0_g1_i8	Danio_rerio_DN1976_c0_g1_i9
OG0004331	Ephydatia_fluviatilis_DN8111_c0_g1_i2	Nematostella_vectensis_DN10024_c0_g1_i1
OG0004334	Danio_rerio_DN270_c0_g1_i35	Danio_rerio_DN270_c0_g1_i55
OG0004338	Danio_rerio_DN4155_c0_g1_i4	Drosophila_melanogaster_DN7644_c0_g1_i1	Xenopus_tropicalis_DN40480_c0_g1_i2	Xenopus_tropicalis_DN45955_c0_g1_i1	Xenopus_tropicalis_DN48226_c1_g1_i3	Xenopus_tropicalis_DN51574_c1_g1_i2
OG0004346	Danio_rerio_DN5846_c6_g3_i1	Xenopus_tropicalis_DN36027_c0_g1_i1	Xenopus_tropicalis_DN52982_c5_g1_i2
OG0004347	Danio_rerio_DN3838_c3_g1_i11	Ruditapes_philippinarum_DN249_c1_g1_i9	Xenopus_tropicalis_DN40351_c0_g1_i1
OG0004350	Danio_rerio_DN491_c3_g1_i2	Ruditapes_philippinarum_DN4271_c0_g1_i5	Xenopus_tropicalis_DN38537_c0_g1_i2	Xenopus_tropicalis_DN51473_c1_g1_i2
OG0004351	Ephydatia_fluviatilis_DN6495_c0_g1_i1	Schmidtea_mediterranea_DN691560_c0_g1_i1
OG0004355	Drosophila_melanogaster_DN8993_c0_g1_i1	Ephydatia_fluviatilis_DN34454_c0_g1_i1	Nematostella_vectensis_DN4331_c0_g1_i1
OG0004360	Drosophila_melanogaster_DN12454_c0_g1_i1	Drosophila_melanogaster_DN7911_c0_g1_i1
OG0004362	Drosophila_melanogaster_DN14912_c0_g1_i1	Nematostella_vectensis_DN16159_c0_g1_i1
OG0004363	Schmidtea_mediterranea_DN801010_c14_g1_i1	Schmidtea_mediterranea_DN815884_c3_g7_i1
OG0004364	Ephydatia_fluviatilis_DN10386_c0_g1_i7	Ephydatia_fluviatilis_DN2120_c0_g1_i13	Ephydatia_fluviatilis_DN6659_c0_g1_i20
OG0004377	Haliotis_rufescens_DN12451_c0_g1_i1	Haliotis_rufescens_DN3859_c0_g1_i1	Haliotis_rufescens_DN3859_c0_g1_i3	Haliotis_rufescens_DN3859_c0_g1_i7
OG0004393	Ruditapes_philippinarum_DN315_c0_g1_i4	Ruditapes_philippinarum_DN315_c0_g1_i6
OG0004401	Xenopus_tropicalis_DN20892_c0_g1_i1	Xenopus_tropicalis_DN52665_c12_g3_i4	Xenopus_tropicalis_DN52837_c11_g1_i11	Xenopus_tropicalis_DN52837_c11_g1_i13	Xenopus_tropicalis_DN52837_c11_g1_i14	Xenopus_tropicalis_DN52837_c11_g1_i17	Xenopus_tropicalis_DN52837_c11_g1_i18	Xenopus_tropicalis_DN52837_c11_g1_i19	Xenopus_tropicalis_DN52837_c11_g1_i22	Xenopus_tropicalis_DN52837_c11_g1_i24	Xenopus_tropicalis_DN52837_c11_g1_i6	Xenopus_tropicalis_DN53059_c3_g1_i1
OG0004407	Schmidtea_mediterranea_DN803847_c2_g1_i43	Schmidtea_mediterranea_DN832103_c2_g2_i5
OG0004427	Ruditapes_philippinarum_DN3609_c0_g1_i6	Xenopus_tropicalis_DN45918_c1_g1_i1
OG0004428	Danio_rerio_DN7011_c3_g1_i1	Schmidtea_mediterranea_DN801080_c0_g1_i2	Schmidtea_mediterranea_DN801080_c0_g1_i2	Schmidtea_mediterranea_DN801080_c0_g1_i3
OG0004444	Ephydatia_fluviatilis_DN4662_c0_g1_i4	Ephydatia_fluviatilis_DN4662_c0_g1_i5
OG0004447	Caenorhabditis_elegans_DN20512_c0_g1_i1	Ruditapes_philippinarum_DN14742_c0_g1_i7	Xenopus_tropicalis_DN44197_c0_g1_i2
OG0004450	Ephydatia_fluviatilis_DN1075_c0_g1_i1	Ephydatia_fluviatilis_DN1075_c0_g1_i8	Ruditapes_philippinarum_DN5024_c0_g1_i2	Xenopus_tropicalis_DN48096_c2_g1_i2
OG0004451	Ruditapes_philippinarum_DN6180_c0_g2_i1	Ruditapes_philippinarum_DN6180_c0_g2_i2	Xenopus_tropicalis_DN39025_c0_g1_i6	Schmidtea_mediterranea_DN811210_c9_g1_i2	Schmidtea_mediterranea_DN811210_c9_g1_i2	Nematostella_vectensis_DN41992_c0_g1_i1
OG0004456	Ephydatia_fluviatilis_DN8491_c0_g1_i1	Xenopus_tropicalis_DN19892_c0_g1_i1	Schmidtea_mediterranea_DN797074_c0_g1_i1
OG0004458	Ruditapes_philippinarum_DN2327_c0_g1_i8	Ruditapes_philippinarum_DN2327_c0_g2_i11	Xenopus_tropicalis_DN32286_c1_g1_i1
OG0004461	Caenorhabditis_elegans_DN3396_c0_g1_i2	Schmidtea_mediterranea_DN826862_c6_g1_i10	Schmidtea_mediterranea_DN826862_c6_g1_i14
OG0004463	Danio_rerio_DN2989_c0_g1_i1	Drosophila_melanogaster_DN8256_c1_g1_i1	Ephydatia_fluviatilis_DN8600_c0_g1_i2	Xenopus_tropicalis_DN48538_c8_g1_i4
OG0004464	Caenorhabditis_elegans_DN2186_c0_g1_i2	Danio_rerio_DN5737_c0_g1_i1
OG0004465	Caenorhabditis_elegans_DN874_c0_g1_i1	Drosophila_melanogaster_DN9556_c0_g1_i1	Ephydatia_fluviatilis_DN6208_c0_g1_i2	Ruditapes_philippinarum_DN2473_c0_g2_i1	Xenopus_tropicalis_DN47048_c1_g1_i2	Schmidtea_mediterranea_DN816345_c0_g1_i4	Schmidtea_mediterranea_DN822946_c4_g1_i1
OG0004471	Danio_rerio_DN14993_c0_g1_i1	Danio_rerio_DN14993_c0_g1_i2	Ephydatia_fluviatilis_DN5120_c0_g1_i1	Ruditapes_philippinarum_DN1473_c0_g1_i15	Ruditapes_philippinarum_DN1473_c0_g1_i4	Xenopus_tropicalis_DN24091_c0_g1_i1	Nematostella_vectensis_DN26501_c0_g1_i1
OG0004473	Caenorhabditis_elegans_DN2807_c0_g1_i1	Drosophila_melanogaster_DN4226_c0_g1_i1	Xenopus_tropicalis_DN44486_c0_g1_i4
OG0004479	Ephydatia_fluviatilis_DN3489_c0_g1_i2	Ephydatia_fluviatilis_DN3489_c0_g1_i3	Schmidtea_mediterranea_DN823163_c7_g2_i6
OG0004481	Caenorhabditis_elegans_DN1335_c0_g1_i1	Caenorhabditis_elegans_DN17736_c0_g1_i1	Ephydatia_fluviatilis_DN8493_c0_g1_i1
OG0004483	Drosophila_melanogaster_DN17986_c0_g1_i1	Xenopus_tropicalis_DN26321_c0_g1_i2
OG0004484	Danio_rerio_DN5248_c4_g1_i1	Drosophila_melanogaster_DN4622_c0_g1_i1	Ephydatia_fluviatilis_DN8989_c0_g1_i1	Haliotis_rufescens_DN5898_c0_g5_i1	Ruditapes_philippinarum_DN1063_c0_g1_i13	Nematostella_vectensis_DN49927_c0_g1_i1
OG0004485	Ephydatia_fluviatilis_DN5774_c0_g2_i1	Haliotis_rufescens_DN2591_c0_g1_i4	Xenopus_tropicalis_DN43702_c0_g1_i1
OG0004488	Drosophila_melanogaster_DN13662_c1_g1_i1	Drosophila_melanogaster_DN2086_c0_g1_i2	Ephydatia_fluviatilis_DN8908_c0_g2_i2	Schmidtea_mediterranea_DN828100_c7_g1_i2
OG0004493	Danio_rerio_DN2853_c3_g1_i16	Xenopus_tropicalis_DN46576_c0_g1_i1	Xenopus_tropicalis_DN47758_c0_g1_i3
OG0004494	Drosophila_melanogaster_DN7161_c0_g1_i1	Ephydatia_fluviatilis_DN10613_c0_g1_i1	Xenopus_tropicalis_DN49863_c1_g1_i3
OG0004495	Danio_rerio_DN5115_c0_g1_i1	Drosophila_melanogaster_DN15751_c0_g1_i1	Ephydatia_fluviatilis_DN7516_c0_g1_i1	Haliotis_rufescens_DN4489_c0_g1_i1	Ruditapes_philippinarum_DN32548_c0_g1_i4	Xenopus_tropicalis_DN44478_c0_g1_i3	Schmidtea_mediterranea_DN821088_c2_g2_i1
OG0004497	Danio_rerio_DN3482_c0_g1_i2	Drosophila_melanogaster_DN3675_c0_g1_i1	Ephydatia_fluviatilis_DN10233_c0_g1_i3	Ephydatia_fluviatilis_DN6787_c0_g1_i1	Haliotis_rufescens_DN28838_c0_g1_i2	Ruditapes_philippinarum_DN10243_c0_g1_i2	Schmidtea_mediterranea_DN822593_c5_g1_i19	Schmidtea_mediterranea_DN822593_c5_g1_i8	Schmidtea_mediterranea_DN822593_c5_g1_i8
OG0004499	Danio_rerio_DN5704_c0_g1_i1	Drosophila_melanogaster_DN19812_c0_g1_i1	Drosophila_melanogaster_DN6681_c0_g1_i1	Ephydatia_fluviatilis_DN4121_c0_g1_i1	Ruditapes_philippinarum_DN26590_c0_g1_i2	Xenopus_tropicalis_DN46061_c0_g1_i1	Schmidtea_mediterranea_DN824574_c8_g1_i6
OG0004500	Danio_rerio_DN3614_c0_g1_i3	Drosophila_melanogaster_DN3488_c0_g1_i1	Drosophila_melanogaster_DN925_c0_g1_i1	Xenopus_tropicalis_DN40651_c0_g1_i5	Schmidtea_mediterranea_DN818626_c10_g1_i4	Schmidtea_mediterranea_DN818626_c10_g1_i4
OG0004502	Caenorhabditis_elegans_DN11025_c0_g1_i1	Ruditapes_philippinarum_DN2008_c0_g1_i5	Xenopus_tropicalis_DN44805_c0_g1_i2
OG0004503	Danio_rerio_DN19026_c0_g1_i1	Ruditapes_philippinarum_DN2376_c0_g1_i4
OG0004508	Danio_rerio_DN22300_c0_g1_i1	Danio_rerio_DN7778_c0_g2_i1
OG0004509	Drosophila_melanogaster_DN5512_c0_g1_i1	Ephydatia_fluviatilis_DN4219_c0_g1_i2	Ruditapes_philippinarum_DN5314_c0_g1_i1	Xenopus_tropicalis_DN48377_c0_g1_i16
OG0004512	Haliotis_rufescens_DN3087_c0_g1_i5	Haliotis_rufescens_DN3087_c0_g1_i6
OG0004513	Drosophila_melanogaster_DN6138_c0_g1_i2	Nematostella_vectensis_DN9880_c0_g1_i1
OG0004516	Danio_rerio_DN4519_c0_g1_i1	Haliotis_rufescens_DN3444_c0_g1_i2
OG0004518	Danio_rerio_DN4607_c2_g1_i9	Ruditapes_philippinarum_DN1467_c0_g2_i1
OG0004519	Caenorhabditis_elegans_DN1995_c0_g1_i1	Ruditapes_philippinarum_DN5596_c0_g2_i2
OG0004520	Danio_rerio_DN8383_c0_g1_i7	Drosophila_melanogaster_DN14017_c0_g1_i1	Drosophila_melanogaster_DN3965_c0_g1_i1	Drosophila_melanogaster_DN6272_c0_g1_i1	Ephydatia_fluviatilis_DN11484_c0_g1_i2	Xenopus_tropicalis_DN44964_c1_g1_i1	Schmidtea_mediterranea_DN822432_c6_g1_i4
OG0004525	Caenorhabditis_elegans_DN1321_c0_g1_i1	Haliotis_rufescens_DN5852_c0_g1_i1
OG0004526	Danio_rerio_DN4033_c0_g1_i1	Ephydatia_fluviatilis_DN53764_c0_g1_i1	Xenopus_tropicalis_DN52330_c2_g1_i1
OG0004532	Ephydatia_fluviatilis_DN1962_c0_g1_i2	Schmidtea_mediterranea_DN819514_c3_g1_i1
OG0004534	Caenorhabditis_elegans_DN18417_c0_g1_i1	Ephydatia_fluviatilis_DN3260_c0_g1_i4	Haliotis_rufescens_DN23142_c0_g1_i1
OG0004539	Caenorhabditis_elegans_DN10422_c0_g1_i1	Xenopus_tropicalis_DN43268_c0_g1_i1
OG0004541	Danio_rerio_DN35165_c0_g1_i5	Xenopus_tropicalis_DN31612_c0_g1_i1
OG0004542	Caenorhabditis_elegans_DN14030_c0_g1_i1	Drosophila_melanogaster_DN5437_c0_g1_i1	Ephydatia_fluviatilis_DN1740_c0_g1_i4	Haliotis_rufescens_DN2411_c0_g1_i1	Schmidtea_mediterranea_DN824975_c1_g1_i3
OG0004543	Caenorhabditis_elegans_DN674_c1_g1_i1	Drosophila_melanogaster_DN10477_c0_g1_i1	Ephydatia_fluviatilis_DN40445_c0_g1_i1	Xenopus_tropicalis_DN45970_c0_g1_i1	Schmidtea_mediterranea_DN790807_c0_g1_i1
OG0004544	Ephydatia_fluviatilis_DN8476_c0_g1_i1	Schmidtea_mediterranea_DN699162_c0_g1_i1	Nematostella_vectensis_DN35778_c0_g1_i1
OG0004550	Drosophila_melanogaster_DN3919_c0_g1_i1	Drosophila_melanogaster_DN6496_c0_g1_i1	Haliotis_rufescens_DN3833_c0_g1_i1	Ruditapes_philippinarum_DN1200_c0_g2_i2	Xenopus_tropicalis_DN17693_c0_g1_i2	Xenopus_tropicalis_DN30432_c1_g1_i2	Schmidtea_mediterranea_DN813249_c20_g1_i1	Nematostella_vectensis_DN3534_c0_g1_i1
OG0004551	Danio_rerio_DN1413_c0_g1_i2	Drosophila_melanogaster_DN3438_c0_g1_i1	Xenopus_tropicalis_DN47272_c0_g1_i4
OG0004552	Drosophila_melanogaster_DN8544_c0_g1_i1	Ruditapes_philippinarum_DN249_c2_g1_i8	Xenopus_tropicalis_DN17492_c0_g1_i2	Schmidtea_mediterranea_DN830528_c6_g3_i1
OG0004554	Danio_rerio_DN4875_c0_g1_i2	Drosophila_melanogaster_DN17645_c0_g1_i1	Haliotis_rufescens_DN3984_c0_g1_i2	Xenopus_tropicalis_DN38163_c0_g1_i1
OG0004555	Ephydatia_fluviatilis_DN2228_c0_g1_i1	Nematostella_vectensis_DN2468_c0_g1_i1
OG0004557	Danio_rerio_DN465_c1_g1_i2	Drosophila_melanogaster_DN9793_c1_g2_i1	Ruditapes_philippinarum_DN1897_c0_g1_i5	Xenopus_tropicalis_DN26900_c0_g1_i1
OG0004558	Danio_rerio_DN9279_c0_g1_i1	Ruditapes_philippinarum_DN2482_c0_g1_i4
OG0004560	Danio_rerio_DN29753_c0_g2_i1	Danio_rerio_DN7521_c4_g1_i1	Xenopus_tropicalis_DN51826_c0_g1_i2
OG0004561	Drosophila_melanogaster_DN15739_c0_g1_i1	Ephydatia_fluviatilis_DN58940_c0_g1_i1	Nematostella_vectensis_DN20808_c0_g1_i1
OG0004564	Danio_rerio_DN2309_c0_g1_i1	Ephydatia_fluviatilis_DN59621_c0_g1_i1	Xenopus_tropicalis_DN40007_c0_g1_i2	Schmidtea_mediterranea_DN827765_c6_g1_i2	Nematostella_vectensis_DN4385_c0_g1_i1
OG0004567	Ephydatia_fluviatilis_DN11992_c0_g1_i1	Xenopus_tropicalis_DN46658_c0_g1_i1
OG0004570	Haliotis_rufescens_DN19643_c0_g1_i1	Ruditapes_philippinarum_DN18428_c0_g1_i2
OG0004571	Drosophila_melanogaster_DN7941_c0_g1_i1	Ephydatia_fluviatilis_DN34157_c0_g1_i1	Ruditapes_philippinarum_DN650_c0_g1_i1	Xenopus_tropicalis_DN46819_c0_g1_i1	Schmidtea_mediterranea_DN800543_c0_g1_i2
OG0004573	Ephydatia_fluviatilis_DN5232_c0_g1_i3	Ephydatia_fluviatilis_DN5232_c0_g1_i8	Ephydatia_fluviatilis_DN5232_c0_g1_i9
OG0004574	Drosophila_melanogaster_DN1488_c0_g1_i1	Haliotis_rufescens_DN3286_c0_g1_i1	Schmidtea_mediterranea_DN819946_c2_g1_i1
OG0004575	Ruditapes_philippinarum_DN6294_c0_g1_i6	Xenopus_tropicalis_DN52592_c0_g1_i2
OG0004577	Caenorhabditis_elegans_DN4875_c0_g1_i1	Danio_rerio_DN4585_c0_g1_i1	Drosophila_melanogaster_DN13774_c0_g1_i1	Ephydatia_fluviatilis_DN10044_c0_g1_i3	Xenopus_tropicalis_DN43668_c0_g1_i2	Schmidtea_mediterranea_DN831729_c2_g1_i1	Schmidtea_mediterranea_DN831729_c2_g1_i1
OG0004579	Drosophila_melanogaster_DN9682_c0_g1_i1	Xenopus_tropicalis_DN47411_c0_g1_i3
OG0004582	Drosophila_melanogaster_DN7960_c0_g1_i1	Drosophila_melanogaster_DN7960_c1_g1_i1	Ephydatia_fluviatilis_DN8052_c0_g1_i1	Ruditapes_philippinarum_DN8428_c0_g2_i1
OG0004584	Ephydatia_fluviatilis_DN7408_c0_g1_i1	Haliotis_rufescens_DN1172_c0_g1_i1	Xenopus_tropicalis_DN5927_c0_g1_i1
OG0004585	Ephydatia_fluviatilis_DN2232_c0_g1_i2	Ephydatia_fluviatilis_DN2232_c0_g1_i4
OG0004587	Caenorhabditis_elegans_DN4546_c0_g1_i1	Drosophila_melanogaster_DN6007_c0_g1_i1	Ruditapes_philippinarum_DN9471_c0_g1_i3	Xenopus_tropicalis_DN43581_c0_g1_i1	Schmidtea_mediterranea_DN816693_c1_g1_i7	Schmidtea_mediterranea_DN816693_c1_g1_i9	Schmidtea_mediterranea_DN816693_c1_g1_i9	Nematostella_vectensis_DN52590_c0_g1_i1
OG0004589	Ephydatia_fluviatilis_DN13904_c0_g1_i2	Xenopus_tropicalis_DN37742_c0_g1_i2
OG0004595	Danio_rerio_DN2272_c0_g1_i4	Danio_rerio_DN50_c1_g1_i1	Drosophila_melanogaster_DN4635_c0_g1_i1	Ruditapes_philippinarum_DN7134_c0_g1_i3
OG0004597	Caenorhabditis_elegans_DN10281_c0_g1_i1	Xenopus_tropicalis_DN40991_c0_g1_i2
OG0004599	Drosophila_melanogaster_DN10355_c0_g1_i1	Ephydatia_fluviatilis_DN8818_c0_g1_i2
OG0004602	Drosophila_melanogaster_DN4954_c0_g1_i1	Xenopus_tropicalis_DN52216_c1_g1_i1
OG0004604	Caenorhabditis_elegans_DN7672_c0_g1_i1	Xenopus_tropicalis_DN40410_c0_g1_i1
OG0004606	Danio_rerio_DN504_c6_g1_i3	Ephydatia_fluviatilis_DN4863_c0_g1_i1	Xenopus_tropicalis_DN17794_c0_g1_i1
OG0004607	Xenopus_tropicalis_DN51807_c0_g1_i2	Schmidtea_mediterranea_DN814145_c7_g2_i16	Schmidtea_mediterranea_DN814145_c7_g2_i16	Schmidtea_mediterranea_DN814145_c7_g2_i2	Schmidtea_mediterranea_DN824423_c3_g1_i3
OG0004608	Danio_rerio_DN2360_c0_g1_i1	Drosophila_melanogaster_DN4936_c0_g1_i2	Ephydatia_fluviatilis_DN6100_c0_g1_i10	Ephydatia_fluviatilis_DN6100_c0_g1_i5	Schmidtea_mediterranea_DN824499_c3_g1_i10
OG0004610	Danio_rerio_DN3669_c0_g1_i1	Haliotis_rufescens_DN4426_c0_g2_i1	Xenopus_tropicalis_DN47126_c0_g1_i1	Schmidtea_mediterranea_DN810461_c6_g3_i1	Schmidtea_mediterranea_DN810461_c6_g3_i1	Schmidtea_mediterranea_DN810461_c6_g3_i3	Nematostella_vectensis_DN35660_c0_g1_i1
OG0004611	Danio_rerio_DN16138_c0_g1_i2	Ephydatia_fluviatilis_DN40592_c0_g1_i1
OG0004613	Danio_rerio_DN1256_c0_g1_i1	Ruditapes_philippinarum_DN3840_c0_g1_i2	Ruditapes_philippinarum_DN3840_c0_g1_i8	Xenopus_tropicalis_DN38693_c0_g1_i1
OG0004615	Drosophila_melanogaster_DN17983_c0_g1_i1	Ephydatia_fluviatilis_DN9193_c0_g1_i2	Xenopus_tropicalis_DN53369_c0_g1_i1
OG0004618	Ruditapes_philippinarum_DN4250_c0_g1_i6	Xenopus_tropicalis_DN37498_c0_g1_i3
OG0004620	Schmidtea_mediterranea_DN826003_c5_g1_i6	Schmidtea_mediterranea_DN826003_c5_g1_i6	Schmidtea_mediterranea_DN826003_c5_g1_i6	Nematostella_vectensis_DN15159_c0_g1_i1
OG0004621	Danio_rerio_DN4215_c0_g1_i2	Ruditapes_philippinarum_DN4548_c0_g1_i1	Ruditapes_philippinarum_DN4548_c0_g1_i4	Xenopus_tropicalis_DN47712_c0_g1_i1
OG0004623	Drosophila_melanogaster_DN2526_c0_g1_i1	Haliotis_rufescens_DN1524_c0_g1_i1	Ruditapes_philippinarum_DN2072_c0_g1_i2	Xenopus_tropicalis_DN36576_c0_g1_i1
OG0004624	Xenopus_tropicalis_DN32543_c0_g1_i1	Schmidtea_mediterranea_DN811280_c5_g2_i1
OG0004625	Caenorhabditis_elegans_DN11248_c0_g1_i1	Drosophila_melanogaster_DN9399_c0_g1_i1	Ruditapes_philippinarum_DN1309_c0_g1_i4	Xenopus_tropicalis_DN40909_c1_g1_i2	Schmidtea_mediterranea_DN811711_c2_g1_i2	Nematostella_vectensis_DN13571_c0_g1_i1	Nematostella_vectensis_DN53122_c0_g1_i1
OG0004627	Danio_rerio_DN3719_c0_g1_i1	Drosophila_melanogaster_DN4472_c0_g1_i1	Ephydatia_fluviatilis_DN5276_c0_g1_i1	Ruditapes_philippinarum_DN317_c0_g1_i6	Xenopus_tropicalis_DN40636_c1_g1_i2	Xenopus_tropicalis_DN95178_c0_g1_i1	Schmidtea_mediterranea_DN821251_c4_g1_i2	Nematostella_vectensis_DN35677_c0_g1_i1
OG0004632	Nematostella_vectensis_DN28455_c0_g1_i1	Nematostella_vectensis_DN30791_c0_g1_i1	Nematostella_vectensis_DN44133_c0_g1_i1
OG0004638	Drosophila_melanogaster_DN17736_c0_g1_i1	Xenopus_tropicalis_DN46728_c0_g1_i1
OG0004639	Drosophila_melanogaster_DN7725_c0_g1_i1	Ruditapes_philippinarum_DN10444_c0_g1_i3	Ruditapes_philippinarum_DN6411_c0_g1_i4	Xenopus_tropicalis_DN37397_c0_g1_i1	Schmidtea_mediterranea_DN831570_c7_g12_i2	Schmidtea_mediterranea_DN831570_c7_g12_i3	Nematostella_vectensis_DN9270_c0_g1_i1
OG0004640	Xenopus_tropicalis_DN26521_c0_g1_i2	Nematostella_vectensis_DN37953_c0_g1_i1
OG0004642	Ephydatia_fluviatilis_DN6110_c0_g1_i1	Haliotis_rufescens_DN10238_c0_g1_i10	Ruditapes_philippinarum_DN16282_c0_g1_i1
OG0004647	Schmidtea_mediterranea_DN819290_c4_g1_i1	Schmidtea_mediterranea_DN819290_c4_g1_i1
OG0004649	Drosophila_melanogaster_DN451_c0_g1_i1	Ephydatia_fluviatilis_DN516_c0_g1_i8
OG0004654	Danio_rerio_DN1667_c0_g1_i4	Ruditapes_philippinarum_DN2948_c0_g1_i5	Xenopus_tropicalis_DN49701_c0_g1_i1	Schmidtea_mediterranea_DN804595_c0_g1_i3	Schmidtea_mediterranea_DN804595_c0_g1_i3	Nematostella_vectensis_DN51012_c0_g1_i1	Nematostella_vectensis_DN7204_c0_g1_i1
OG0004655	Drosophila_melanogaster_DN10023_c0_g1_i1	Xenopus_tropicalis_DN46495_c0_g1_i2
OG0004656	Danio_rerio_DN752_c0_g1_i2	Ruditapes_philippinarum_DN3998_c0_g1_i5
OG0004658	Danio_rerio_DN2921_c0_g1_i2	Drosophila_melanogaster_DN7889_c0_g1_i2	Ephydatia_fluviatilis_DN8311_c0_g1_i2	Ruditapes_philippinarum_DN2143_c0_g1_i5	Xenopus_tropicalis_DN42211_c0_g1_i1
OG0004659	Caenorhabditis_elegans_DN301_c0_g1_i1	Drosophila_melanogaster_DN10072_c0_g1_i1	Ephydatia_fluviatilis_DN10173_c0_g1_i2	Ruditapes_philippinarum_DN6757_c0_g1_i6
OG0004661	Danio_rerio_DN2122_c0_g1_i4	Drosophila_melanogaster_DN11826_c0_g1_i1	Ephydatia_fluviatilis_DN20379_c0_g1_i1	Ruditapes_philippinarum_DN1623_c0_g1_i5	Xenopus_tropicalis_DN49481_c0_g1_i1	Schmidtea_mediterranea_DN827738_c2_g1_i3	Nematostella_vectensis_DN14531_c0_g1_i1	Nematostella_vectensis_DN9139_c0_g1_i1
OG0004667	Caenorhabditis_elegans_DN6876_c0_g1_i1	Xenopus_tropicalis_DN36629_c0_g1_i1
OG0004668	Drosophila_melanogaster_DN2543_c0_g1_i2	Schmidtea_mediterranea_DN827428_c3_g1_i13	Schmidtea_mediterranea_DN827428_c3_g1_i14	Schmidtea_mediterranea_DN827428_c3_g1_i15
OG0004670	Drosophila_melanogaster_DN2651_c0_g1_i1	Ephydatia_fluviatilis_DN6885_c0_g1_i1	Ruditapes_philippinarum_DN820_c0_g1_i8	Schmidtea_mediterranea_DN792863_c1_g1_i1	Schmidtea_mediterranea_DN804889_c17_g3_i1	Nematostella_vectensis_DN41862_c0_g1_i1
OG0004671	Danio_rerio_DN770_c0_g1_i6	Drosophila_melanogaster_DN2995_c0_g1_i1	Ephydatia_fluviatilis_DN1456_c0_g1_i17	Xenopus_tropicalis_DN42408_c1_g1_i2	Schmidtea_mediterranea_DN796503_c0_g1_i1
OG0004673	Ruditapes_philippinarum_DN10956_c0_g1_i4	Schmidtea_mediterranea_DN808973_c11_g1_i5
OG0004674	Caenorhabditis_elegans_DN14178_c0_g1_i1	Drosophila_melanogaster_DN15848_c0_g1_i1	Schmidtea_mediterranea_DN813781_c2_g1_i1
OG0004676	Caenorhabditis_elegans_DN14157_c0_g1_i1	Drosophila_melanogaster_DN2307_c0_g1_i2	Ruditapes_philippinarum_DN7050_c0_g1_i4	Xenopus_tropicalis_DN50273_c3_g1_i4	Schmidtea_mediterranea_DN803838_c0_g1_i4	Nematostella_vectensis_DN12640_c0_g1_i1
OG0004678	Drosophila_melanogaster_DN17833_c0_g1_i1	Xenopus_tropicalis_DN49308_c1_g2_i1
OG0004679	Drosophila_melanogaster_DN8676_c0_g1_i1	Ruditapes_philippinarum_DN2960_c0_g1_i1
OG0004680	Drosophila_melanogaster_DN7989_c0_g1_i1	Xenopus_tropicalis_DN22068_c0_g1_i1	Schmidtea_mediterranea_DN812978_c6_g1_i1
OG0004684	Drosophila_melanogaster_DN10287_c0_g1_i1	Ephydatia_fluviatilis_DN6928_c0_g1_i3
OG0004685	Xenopus_tropicalis_DN124224_c0_g1_i1	Schmidtea_mediterranea_DN801325_c0_g1_i2
OG0004686	Drosophila_melanogaster_DN17760_c0_g1_i1	Ephydatia_fluviatilis_DN8694_c0_g1_i3	Xenopus_tropicalis_DN51591_c0_g1_i3	Schmidtea_mediterranea_DN814236_c7_g2_i1	Schmidtea_mediterranea_DN814236_c7_g2_i2
OG0004690	Drosophila_melanogaster_DN20477_c0_g1_i1	Haliotis_rufescens_DN6376_c0_g3_i1	Xenopus_tropicalis_DN45547_c0_g1_i1	Schmidtea_mediterranea_DN783905_c0_g1_i1	Nematostella_vectensis_DN40480_c0_g1_i1	Nematostella_vectensis_DN5379_c0_g1_i1
OG0004691	Ephydatia_fluviatilis_DN2667_c0_g1_i3	Schmidtea_mediterranea_DN818514_c4_g1_i4
OG0004695	Danio_rerio_DN293_c3_g1_i1	Xenopus_tropicalis_DN47964_c2_g1_i2
OG0004697	Caenorhabditis_elegans_DN596_c0_g1_i4	Danio_rerio_DN663_c0_g1_i25
OG0004698	Drosophila_melanogaster_DN5611_c0_g1_i1	Ephydatia_fluviatilis_DN9531_c0_g1_i6	Xenopus_tropicalis_DN50755_c1_g1_i1
OG0004701	Danio_rerio_DN57_c0_g2_i1	Drosophila_melanogaster_DN6821_c0_g1_i1	Ruditapes_philippinarum_DN3922_c0_g1_i4	Ruditapes_philippinarum_DN3922_c0_g2_i5
OG0004703	Caenorhabditis_elegans_DN7768_c0_g1_i1	Danio_rerio_DN10328_c0_g1_i1	Ephydatia_fluviatilis_DN2940_c0_g1_i2	Ephydatia_fluviatilis_DN2940_c0_g1_i3	Haliotis_rufescens_DN3063_c0_g1_i1	Ruditapes_philippinarum_DN2439_c0_g1_i2	Schmidtea_mediterranea_DN817674_c3_g6_i2	Nematostella_vectensis_DN27823_c0_g1_i1
OG0004704	Xenopus_tropicalis_DN47679_c1_g1_i5	Schmidtea_mediterranea_DN804311_c6_g3_i18	Nematostella_vectensis_DN45592_c0_g1_i1	Nematostella_vectensis_DN7318_c0_g1_i1
OG0004706	Drosophila_melanogaster_DN3592_c0_g1_i1	Ephydatia_fluviatilis_DN14086_c0_g1_i2
OG0004707	Xenopus_tropicalis_DN38431_c1_g1_i2	Xenopus_tropicalis_DN46945_c0_g1_i2	Xenopus_tropicalis_DN52371_c2_g1_i1	Schmidtea_mediterranea_DN818327_c11_g3_i1
OG0004708	Drosophila_melanogaster_DN6291_c0_g1_i1	Drosophila_melanogaster_DN9153_c0_g1_i1	Haliotis_rufescens_DN4318_c1_g1_i1	Xenopus_tropicalis_DN50516_c0_g1_i1
OG0004711	Caenorhabditis_elegans_DN11550_c0_g1_i1	Caenorhabditis_elegans_DN21088_c0_g1_i1	Caenorhabditis_elegans_DN21088_c1_g1_i1	Danio_rerio_DN1641_c0_g1_i2	Drosophila_melanogaster_DN6916_c0_g1_i1	Ephydatia_fluviatilis_DN388_c0_g1_i1	Ruditapes_philippinarum_DN41_c0_g1_i2	Xenopus_tropicalis_DN11585_c0_g1_i1	Schmidtea_mediterranea_DN189217_c0_g1_i2	Nematostella_vectensis_DN6035_c0_g1_i1
OG0004712	Drosophila_melanogaster_DN7348_c0_g1_i1	Haliotis_rufescens_DN15424_c0_g1_i1	Xenopus_tropicalis_DN35684_c0_g1_i1
OG0004713	Xenopus_tropicalis_DN41075_c0_g1_i1	Nematostella_vectensis_DN21616_c0_g1_i1
OG0004717	Danio_rerio_DN9522_c0_g1_i2	Ephydatia_fluviatilis_DN655_c0_g1_i7
OG0004718	Drosophila_melanogaster_DN7885_c0_g1_i1	Ruditapes_philippinarum_DN13806_c0_g1_i3	Xenopus_tropicalis_DN47920_c0_g1_i1
OG0004722	Danio_rerio_DN67401_c0_g1_i1	Ephydatia_fluviatilis_DN53184_c0_g1_i1	Xenopus_tropicalis_DN45214_c0_g1_i2
OG0004723	Ruditapes_philippinarum_DN1730_c0_g1_i5	Xenopus_tropicalis_DN96794_c0_g1_i2
OG0004725	Caenorhabditis_elegans_DN8342_c0_g1_i1	Ephydatia_fluviatilis_DN85_c0_g3_i1	Xenopus_tropicalis_DN40479_c0_g1_i1
OG0004726	Caenorhabditis_elegans_DN14883_c0_g1_i1	Drosophila_melanogaster_DN9076_c0_g1_i2	Xenopus_tropicalis_DN42601_c0_g1_i2
OG0004727	Ruditapes_philippinarum_DN1957_c0_g1_i20	Xenopus_tropicalis_DN41582_c1_g1_i1
OG0004729	Danio_rerio_DN157_c1_g1_i1	Xenopus_tropicalis_DN32958_c0_g1_i1
OG0004730	Caenorhabditis_elegans_DN18673_c0_g1_i1	Danio_rerio_DN51_c0_g2_i1	Drosophila_melanogaster_DN5310_c0_g1_i1	Ephydatia_fluviatilis_DN41408_c0_g1_i1	Ruditapes_philippinarum_DN13289_c0_g1_i5	Xenopus_tropicalis_DN2148_c0_g1_i3	Schmidtea_mediterranea_DN827438_c4_g1_i2	Nematostella_vectensis_DN10371_c0_g1_i1
OG0004736	Drosophila_melanogaster_DN8322_c0_g1_i1	Ephydatia_fluviatilis_DN6429_c0_g1_i1	Xenopus_tropicalis_DN44699_c0_g1_i1	Schmidtea_mediterranea_DN820720_c8_g1_i2
OG0004737	Ephydatia_fluviatilis_DN9397_c0_g1_i4	Ephydatia_fluviatilis_DN9397_c0_g1_i5	Xenopus_tropicalis_DN52622_c1_g1_i4
OG0004738	Danio_rerio_DN1702_c0_g1_i1	Ruditapes_philippinarum_DN26599_c0_g1_i4	Ruditapes_philippinarum_DN26599_c0_g1_i7
OG0004739	Xenopus_tropicalis_DN47169_c0_g1_i1	Schmidtea_mediterranea_DN823957_c6_g4_i5	Schmidtea_mediterranea_DN823957_c6_g4_i5
OG0004740	Ephydatia_fluviatilis_DN52874_c0_g1_i1	Xenopus_tropicalis_DN64729_c0_g1_i1	Schmidtea_mediterranea_DN822129_c2_g1_i1
OG0004741	Danio_rerio_DN84309_c0_g1_i1	Ephydatia_fluviatilis_DN3524_c0_g1_i1
OG0004744	Drosophila_melanogaster_DN4744_c0_g1_i1	Ruditapes_philippinarum_DN7490_c0_g2_i2	Xenopus_tropicalis_DN53190_c11_g1_i1
OG0004747	Drosophila_melanogaster_DN10396_c0_g1_i1	Ephydatia_fluviatilis_DN10407_c0_g1_i1	Schmidtea_mediterranea_DN764730_c1_g2_i1	Nematostella_vectensis_DN3164_c0_g1_i1
OG0004752	Drosophila_melanogaster_DN13664_c0_g1_i1	Ephydatia_fluviatilis_DN6572_c0_g1_i2	Ephydatia_fluviatilis_DN6572_c0_g1_i3
OG0004754	Drosophila_melanogaster_DN20306_c0_g1_i1	Ruditapes_philippinarum_DN4741_c0_g1_i2
OG0004755	Ephydatia_fluviatilis_DN8984_c0_g1_i2	Xenopus_tropicalis_DN47867_c0_g3_i1	Schmidtea_mediterranea_DN794534_c0_g1_i1
OG0004758	Danio_rerio_DN3503_c0_g1_i1	Drosophila_melanogaster_DN20_c0_g1_i1	Ephydatia_fluviatilis_DN10773_c0_g1_i1	Ruditapes_philippinarum_DN2642_c0_g1_i4	Xenopus_tropicalis_DN41415_c0_g1_i1	Nematostella_vectensis_DN23042_c0_g1_i1	Nematostella_vectensis_DN36936_c0_g1_i1
OG0004759	Caenorhabditis_elegans_DN7187_c0_g1_i1	Ephydatia_fluviatilis_DN29688_c0_g1_i1	Xenopus_tropicalis_DN23952_c0_g1_i3
OG0004760	Ephydatia_fluviatilis_DN9377_c0_g1_i2	Schmidtea_mediterranea_DN823283_c7_g1_i8	Schmidtea_mediterranea_DN823283_c7_g1_i8	Nematostella_vectensis_DN11286_c0_g1_i1
OG0004761	Caenorhabditis_elegans_DN2903_c0_g1_i1	Ephydatia_fluviatilis_DN29334_c0_g1_i1	Xenopus_tropicalis_DN48222_c0_g1_i1
OG0004763	Caenorhabditis_elegans_DN320_c0_g1_i1	Ephydatia_fluviatilis_DN59257_c0_g1_i1
OG0004767	Ephydatia_fluviatilis_DN3282_c0_g2_i5	Xenopus_tropicalis_DN47459_c0_g1_i2	Nematostella_vectensis_DN21322_c0_g1_i1
OG0004768	Drosophila_melanogaster_DN10332_c0_g1_i1	Ruditapes_philippinarum_DN1706_c0_g1_i7	Xenopus_tropicalis_DN34283_c1_g1_i2
OG0004769	Drosophila_melanogaster_DN15731_c0_g1_i1	Drosophila_melanogaster_DN9606_c0_g1_i1
OG0004770	Danio_rerio_DN5730_c1_g2_i1	Drosophila_melanogaster_DN900_c0_g1_i1
OG0004774	Caenorhabditis_elegans_DN17563_c0_g1_i1	Danio_rerio_DN5894_c0_g1_i1	Schmidtea_mediterranea_DN808101_c8_g2_i4	Nematostella_vectensis_DN15901_c0_g1_i1
OG0004778	Drosophila_melanogaster_DN6760_c0_g1_i1	Haliotis_rufescens_DN8788_c0_g1_i1	Xenopus_tropicalis_DN52811_c14_g1_i1	Nematostella_vectensis_DN33907_c0_g1_i1
OG0004779	Ephydatia_fluviatilis_DN532_c0_g1_i11	Ephydatia_fluviatilis_DN532_c0_g1_i12	Ephydatia_fluviatilis_DN532_c0_g1_i13	Ephydatia_fluviatilis_DN532_c0_g1_i7
OG0004780	Drosophila_melanogaster_DN3175_c0_g1_i1	Ruditapes_philippinarum_DN5294_c0_g1_i2	Xenopus_tropicalis_DN44066_c1_g1_i10	Schmidtea_mediterranea_DN823047_c2_g1_i4
OG0004782	Danio_rerio_DN2980_c0_g1_i1	Drosophila_melanogaster_DN11188_c0_g1_i1	Drosophila_melanogaster_DN7469_c0_g1_i2	Ruditapes_philippinarum_DN2535_c0_g1_i9	Xenopus_tropicalis_DN39388_c0_g1_i1	Xenopus_tropicalis_DN44945_c0_g1_i1	Schmidtea_mediterranea_DN812575_c7_g3_i4
OG0004789	Danio_rerio_DN4508_c2_g1_i2	Ephydatia_fluviatilis_DN4667_c0_g1_i1	Ruditapes_philippinarum_DN2497_c0_g2_i3	Xenopus_tropicalis_DN47676_c2_g1_i2
OG0004792	Caenorhabditis_elegans_DN17684_c0_g1_i1	Xenopus_tropicalis_DN51340_c11_g1_i1	Schmidtea_mediterranea_DN814194_c1_g1_i6	Schmidtea_mediterranea_DN814194_c1_g1_i6
OG0004794	Caenorhabditis_elegans_DN3050_c0_g1_i1	Nematostella_vectensis_DN45017_c0_g1_i1
OG0004795	Caenorhabditis_elegans_DN1136_c0_g1_i1	Danio_rerio_DN1130_c0_g1_i2	Ruditapes_philippinarum_DN2095_c0_g2_i4	Xenopus_tropicalis_DN45612_c1_g1_i1
OG0004801	Danio_rerio_DN5863_c0_g1_i1	Drosophila_melanogaster_DN15582_c0_g1_i1	Ruditapes_philippinarum_DN19363_c0_g1_i3	Ruditapes_philippinarum_DN19363_c0_g2_i1	Xenopus_tropicalis_DN43047_c0_g1_i1	Schmidtea_mediterranea_DN805152_c9_g1_i9	Nematostella_vectensis_DN34505_c0_g1_i1
OG0004805	Ephydatia_fluviatilis_DN1272_c0_g1_i13	Schmidtea_mediterranea_DN830299_c13_g1_i3
OG0004806	Drosophila_melanogaster_DN5630_c0_g1_i1	Xenopus_tropicalis_DN49994_c1_g1_i1	Schmidtea_mediterranea_DN799696_c0_g1_i1
OG0004807	Caenorhabditis_elegans_DN823_c0_g1_i1	Drosophila_melanogaster_DN7357_c0_g1_i2	Drosophila_melanogaster_DN8530_c0_g1_i2	Ruditapes_philippinarum_DN19601_c0_g1_i2	Xenopus_tropicalis_DN52651_c2_g1_i1
OG0004809	Ephydatia_fluviatilis_DN23647_c0_g1_i6	Ruditapes_philippinarum_DN12130_c0_g2_i12	Schmidtea_mediterranea_DN828188_c3_g1_i9
OG0004811	Ephydatia_fluviatilis_DN9327_c0_g1_i3	Xenopus_tropicalis_DN49493_c7_g1_i1	Nematostella_vectensis_DN37653_c0_g1_i1
OG0004812	Caenorhabditis_elegans_DN4097_c0_g1_i1	Drosophila_melanogaster_DN5785_c0_g1_i1	Xenopus_tropicalis_DN22672_c0_g1_i1	Schmidtea_mediterranea_DN811006_c9_g1_i3	Nematostella_vectensis_DN38649_c0_g1_i1
OG0004813	Drosophila_melanogaster_DN1888_c0_g1_i1	Xenopus_tropicalis_DN47527_c0_g1_i2	Xenopus_tropicalis_DN49260_c1_g1_i1
OG0004814	Danio_rerio_DN10751_c0_g1_i4	Xenopus_tropicalis_DN53102_c12_g2_i2
OG0004815	Haliotis_rufescens_DN16724_c0_g1_i2	Ruditapes_philippinarum_DN382_c0_g1_i6	Ruditapes_philippinarum_DN382_c0_g1_i9
OG0004816	Ephydatia_fluviatilis_DN4338_c0_g1_i1	Nematostella_vectensis_DN42082_c0_g1_i1
OG0004817	Ephydatia_fluviatilis_DN1845_c0_g1_i14	Ephydatia_fluviatilis_DN9902_c0_g1_i1
OG0004818	Xenopus_tropicalis_DN49015_c2_g1_i5	Schmidtea_mediterranea_DN804129_c5_g1_i2	Schmidtea_mediterranea_DN804129_c5_g2_i1	Schmidtea_mediterranea_DN804129_c5_g2_i2
OG0004819	Danio_rerio_DN6491_c0_g1_i3	Danio_rerio_DN964_c0_g1_i3	Danio_rerio_DN9788_c0_g1_i2	Drosophila_melanogaster_DN17830_c0_g1_i1	Xenopus_tropicalis_DN36839_c0_g1_i1	Xenopus_tropicalis_DN41091_c0_g1_i2
OG0004820	Danio_rerio_DN72934_c0_g1_i1	Drosophila_melanogaster_DN8243_c0_g1_i1	Ruditapes_philippinarum_DN5193_c0_g1_i7	Xenopus_tropicalis_DN40845_c0_g1_i1	Schmidtea_mediterranea_DN810282_c8_g1_i2	Schmidtea_mediterranea_DN810282_c8_g1_i4
OG0004821	Ephydatia_fluviatilis_DN636_c0_g1_i2	Schmidtea_mediterranea_DN811007_c7_g2_i2
OG0004824	Caenorhabditis_elegans_DN11132_c0_g1_i1	Caenorhabditis_elegans_DN11132_c1_g1_i1	Caenorhabditis_elegans_DN1228_c0_g1_i1	Caenorhabditis_elegans_DN1416_c0_g1_i1	Caenorhabditis_elegans_DN1416_c0_g1_i4	Caenorhabditis_elegans_DN1416_c0_g1_i7	Caenorhabditis_elegans_DN21074_c0_g1_i1	Caenorhabditis_elegans_DN5352_c0_g1_i1	Caenorhabditis_elegans_DN7087_c0_g1_i1	Caenorhabditis_elegans_DN7166_c0_g1_i1	Caenorhabditis_elegans_DN9176_c0_g1_i1
OG0004830	Ephydatia_fluviatilis_DN3659_c0_g1_i8	Xenopus_tropicalis_DN2817_c0_g1_i1	Xenopus_tropicalis_DN47923_c7_g1_i2	Schmidtea_mediterranea_DN810244_c9_g2_i1
OG0004835	Xenopus_tropicalis_DN22279_c0_g1_i1	Xenopus_tropicalis_DN48833_c0_g1_i1
OG0004840	Ruditapes_philippinarum_DN3737_c1_g1_i8	Xenopus_tropicalis_DN48877_c4_g1_i1	Xenopus_tropicalis_DN4937_c0_g1_i1
OG0004841	Caenorhabditis_elegans_DN230_c2_g1_i1	Danio_rerio_DN43_c0_g1_i4	Drosophila_melanogaster_DN5901_c0_g1_i1	Schmidtea_mediterranea_DN515228_c0_g1_i2	Nematostella_vectensis_DN2118_c0_g1_i1
OG0004843	Danio_rerio_DN4277_c0_g1_i1	Drosophila_melanogaster_DN7202_c0_g1_i1	Xenopus_tropicalis_DN45289_c0_g1_i1
OG0004844	Drosophila_melanogaster_DN3358_c0_g1_i1	Ruditapes_philippinarum_DN7361_c0_g1_i4
OG0004849	Ephydatia_fluviatilis_DN4888_c0_g1_i2	Xenopus_tropicalis_DN45825_c0_g1_i9
OG0004850	Xenopus_tropicalis_DN35522_c0_g1_i1	Xenopus_tropicalis_DN44589_c0_g1_i1
OG0004851	Caenorhabditis_elegans_DN8408_c0_g1_i1	Xenopus_tropicalis_DN48830_c0_g1_i2
OG0004855	Danio_rerio_DN69729_c0_g1_i1	Xenopus_tropicalis_DN112219_c0_g1_i2
OG0004857	Danio_rerio_DN14106_c0_g1_i2	Danio_rerio_DN63058_c0_g1_i1
OG0004859	Ephydatia_fluviatilis_DN3233_c0_g1_i1	Xenopus_tropicalis_DN110706_c0_g1_i1
OG0004865	Danio_rerio_DN11015_c0_g1_i1	Xenopus_tropicalis_DN52439_c1_g1_i10
OG0004883	Danio_rerio_DN1530_c0_g1_i5	Xenopus_tropicalis_DN42837_c0_g1_i1
OG0004885	Ruditapes_philippinarum_DN8895_c0_g1_i5	Xenopus_tropicalis_DN45464_c0_g1_i2	Schmidtea_mediterranea_DN811432_c0_g1_i2
OG0004890	Danio_rerio_DN1695_c6_g1_i3	Danio_rerio_DN658_c0_g1_i11	Danio_rerio_DN658_c0_g1_i13	Danio_rerio_DN658_c0_g1_i17	Danio_rerio_DN658_c0_g1_i7
OG0004896	Ruditapes_philippinarum_DN8375_c0_g1_i5	Xenopus_tropicalis_DN46258_c0_g1_i1	Xenopus_tropicalis_DN52114_c0_g1_i1
OG0004897	Ephydatia_fluviatilis_DN34528_c0_g1_i1	Nematostella_vectensis_DN2684_c0_g1_i1
OG0004898	Ephydatia_fluviatilis_DN1020_c0_g1_i1	Ruditapes_philippinarum_DN69_c1_g1_i11
OG0004902	Danio_rerio_DN4458_c1_g1_i2	Danio_rerio_DN4458_c1_g1_i3	Ruditapes_philippinarum_DN3391_c0_g1_i8	Xenopus_tropicalis_DN28815_c0_g1_i1
OG0004905	Drosophila_melanogaster_DN11915_c0_g1_i1	Drosophila_melanogaster_DN18719_c0_g1_i1	Drosophila_melanogaster_DN2133_c0_g1_i1	Drosophila_melanogaster_DN6377_c0_g1_i1
OG0004908	Drosophila_melanogaster_DN871_c0_g1_i1	Haliotis_rufescens_DN9767_c0_g1_i1	Ruditapes_philippinarum_DN3783_c0_g1_i4	Xenopus_tropicalis_DN46026_c0_g1_i2	Schmidtea_mediterranea_DN820286_c3_g3_i5	Schmidtea_mediterranea_DN820286_c3_g3_i6	Schmidtea_mediterranea_DN820286_c3_g3_i8
OG0004912	Danio_rerio_DN4799_c0_g2_i1	Drosophila_melanogaster_DN8473_c0_g1_i2	Xenopus_tropicalis_DN45730_c0_g1_i1
OG0004913	Ephydatia_fluviatilis_DN10428_c0_g1_i4	Ephydatia_fluviatilis_DN10428_c0_g1_i7	Ephydatia_fluviatilis_DN25033_c0_g1_i1
OG0004914	Danio_rerio_DN3219_c4_g2_i3	Drosophila_melanogaster_DN17696_c0_g1_i1	Ephydatia_fluviatilis_DN4955_c0_g1_i3
OG0004915	Danio_rerio_DN3928_c9_g1_i5	Drosophila_melanogaster_DN8074_c0_g1_i1	Ruditapes_philippinarum_DN584_c0_g1_i3	Xenopus_tropicalis_DN50462_c6_g1_i3
OG0004918	Danio_rerio_DN655_c6_g1_i1	Ephydatia_fluviatilis_DN41001_c0_g1_i1	Ephydatia_fluviatilis_DN52890_c0_g1_i1	Ephydatia_fluviatilis_DN5598_c0_g2_i1	Nematostella_vectensis_DN24648_c0_g1_i1
OG0004922	Danio_rerio_DN669_c0_g1_i5	Xenopus_tropicalis_DN50671_c5_g1_i1	Nematostella_vectensis_DN21910_c0_g1_i1	Nematostella_vectensis_DN39245_c0_g1_i1
OG0004951	Haliotis_rufescens_DN11503_c0_g1_i1	Haliotis_rufescens_DN12451_c0_g2_i5	Haliotis_rufescens_DN16045_c0_g2_i2	Haliotis_rufescens_DN8824_c0_g1_i1	Haliotis_rufescens_DN8824_c0_g2_i1
OG0004958	Haliotis_rufescens_DN4854_c0_g1_i1	Haliotis_rufescens_DN4854_c0_g1_i2
OG0004960	Ruditapes_philippinarum_DN2666_c0_g1_i3	Ruditapes_philippinarum_DN2666_c0_g1_i4	Ruditapes_philippinarum_DN2666_c0_g1_i6
OG0004966	Schmidtea_mediterranea_DN827084_c3_g1_i12	Schmidtea_mediterranea_DN827084_c3_g1_i5
OG0004982	Xenopus_tropicalis_DN30126_c0_g1_i1	Xenopus_tropicalis_DN34976_c0_g1_i1	Xenopus_tropicalis_DN35553_c0_g1_i3	Xenopus_tropicalis_DN46136_c0_g1_i2	Xenopus_tropicalis_DN48121_c2_g1_i1	Xenopus_tropicalis_DN48121_c2_g1_i3	Xenopus_tropicalis_DN51904_c0_g1_i3
OG0005008	Schmidtea_mediterranea_DN811963_c1_g3_i1	Schmidtea_mediterranea_DN825901_c7_g1_i3
OG0005009	Schmidtea_mediterranea_DN812576_c6_g3_i1	Schmidtea_mediterranea_DN812931_c6_g1_i2	Schmidtea_mediterranea_DN829733_c8_g1_i1	Schmidtea_mediterranea_DN829752_c8_g4_i1	Schmidtea_mediterranea_DN831104_c15_g5_i1
OG0005014	Danio_rerio_DN1051_c0_g1_i18	Drosophila_melanogaster_DN1718_c0_g1_i2	Drosophila_melanogaster_DN5920_c0_g1_i1	Xenopus_tropicalis_DN108947_c0_g1_i1
OG0005015	Danio_rerio_DN4489_c1_g1_i2	Xenopus_tropicalis_DN27042_c0_g1_i1
OG0005016	Danio_rerio_DN26476_c0_g1_i1	Danio_rerio_DN73113_c0_g1_i1	Xenopus_tropicalis_DN50244_c2_g1_i1
OG0005017	Caenorhabditis_elegans_DN19_c0_g1_i1	Ephydatia_fluviatilis_DN1539_c0_g1_i1	Schmidtea_mediterranea_DN826732_c3_g1_i1	Nematostella_vectensis_DN3643_c0_g1_i1
OG0005021	Caenorhabditis_elegans_DN4956_c0_g1_i1	Danio_rerio_DN9901_c0_g1_i4	Schmidtea_mediterranea_DN809970_c8_g1_i1
OG0005025	Drosophila_melanogaster_DN6678_c0_g1_i1	Ruditapes_philippinarum_DN1259_c0_g1_i1	Ruditapes_philippinarum_DN1259_c0_g1_i5	Xenopus_tropicalis_DN52669_c0_g1_i1
OG0005027	Ruditapes_philippinarum_DN14476_c0_g1_i4	Xenopus_tropicalis_DN42709_c0_g1_i3
OG0005028	Caenorhabditis_elegans_DN10115_c0_g1_i1	Ruditapes_philippinarum_DN938_c0_g1_i4
OG0005030	Ephydatia_fluviatilis_DN16566_c0_g1_i2	Ruditapes_philippinarum_DN9428_c0_g1_i3	Schmidtea_mediterranea_DN823421_c11_g3_i1
OG0005033	Drosophila_melanogaster_DN14324_c0_g1_i1	Haliotis_rufescens_DN4813_c0_g1_i1	Ruditapes_philippinarum_DN10939_c0_g1_i4	Xenopus_tropicalis_DN48432_c1_g1_i4
OG0005037	Danio_rerio_DN2968_c0_g1_i1	Drosophila_melanogaster_DN7970_c0_g1_i1	Ephydatia_fluviatilis_DN3707_c1_g1_i1	Ruditapes_philippinarum_DN173_c2_g1_i3	Xenopus_tropicalis_DN47068_c1_g1_i1	Schmidtea_mediterranea_DN823298_c3_g1_i12	Schmidtea_mediterranea_DN829392_c1_g1_i3
OG0005039	Ephydatia_fluviatilis_DN7708_c0_g1_i2	Ruditapes_philippinarum_DN7527_c1_g1_i4	Xenopus_tropicalis_DN45430_c0_g1_i1	Schmidtea_mediterranea_DN807682_c14_g1_i2
OG0005041	Danio_rerio_DN3817_c0_g1_i1	Drosophila_melanogaster_DN11523_c0_g1_i1
OG0005046	Ruditapes_philippinarum_DN31615_c0_g1_i5	Ruditapes_philippinarum_DN31615_c0_g1_i7
OG0005047	Drosophila_melanogaster_DN1993_c0_g1_i1	Ephydatia_fluviatilis_DN7717_c0_g1_i2
OG0005050	Danio_rerio_DN29101_c0_g1_i17	Danio_rerio_DN29101_c0_g1_i7
OG0005051	Drosophila_melanogaster_DN6034_c0_g1_i1	Xenopus_tropicalis_DN47320_c1_g1_i1
OG0005053	Caenorhabditis_elegans_DN4555_c0_g1_i1	Xenopus_tropicalis_DN36444_c0_g1_i1
OG0005055	Haliotis_rufescens_DN1406_c0_g1_i4	Haliotis_rufescens_DN1406_c0_g1_i7
OG0005058	Drosophila_melanogaster_DN3690_c0_g1_i1	Drosophila_melanogaster_DN6936_c0_g1_i1	Xenopus_tropicalis_DN42839_c0_g1_i2
OG0005059	Drosophila_melanogaster_DN18133_c0_g1_i1	Haliotis_rufescens_DN2543_c0_g1_i2	Haliotis_rufescens_DN2543_c0_g1_i5	Schmidtea_mediterranea_DN805899_c15_g1_i1
OG0005065	Drosophila_melanogaster_DN7222_c0_g1_i1	Ephydatia_fluviatilis_DN46657_c0_g1_i1	Ruditapes_philippinarum_DN2268_c0_g2_i1	Schmidtea_mediterranea_DN811942_c10_g1_i5	Schmidtea_mediterranea_DN811942_c10_g1_i7	Nematostella_vectensis_DN3492_c0_g1_i1
OG0005066	Caenorhabditis_elegans_DN648_c0_g1_i1	Drosophila_melanogaster_DN9933_c0_g1_i1	Xenopus_tropicalis_DN48922_c0_g1_i9	Schmidtea_mediterranea_DN813173_c6_g1_i3
OG0005076	Danio_rerio_DN7802_c0_g1_i7	Haliotis_rufescens_DN7832_c0_g1_i1	Ruditapes_philippinarum_DN6272_c0_g1_i5	Xenopus_tropicalis_DN49651_c0_g1_i12
OG0005077	Caenorhabditis_elegans_DN13817_c0_g1_i1	Caenorhabditis_elegans_DN21251_c0_g1_i1
OG0005081	Drosophila_melanogaster_DN8709_c0_g1_i1	Haliotis_rufescens_DN2983_c0_g1_i1	Schmidtea_mediterranea_DN804335_c0_g1_i8
OG0005083	Caenorhabditis_elegans_DN21009_c0_g1_i1	Ruditapes_philippinarum_DN929_c0_g1_i2
OG0005085	Caenorhabditis_elegans_DN7000_c0_g1_i1	Xenopus_tropicalis_DN50065_c0_g1_i1
OG0005086	Drosophila_melanogaster_DN6860_c2_g1_i1	Ruditapes_philippinarum_DN4829_c1_g1_i5
OG0005087	Caenorhabditis_elegans_DN95_c0_g1_i1	Drosophila_melanogaster_DN15826_c0_g1_i1	Ephydatia_fluviatilis_DN6269_c0_g1_i2	Xenopus_tropicalis_DN49787_c8_g1_i1	Schmidtea_mediterranea_DN818743_c1_g1_i1
OG0005091	Drosophila_melanogaster_DN9549_c0_g1_i1	Ephydatia_fluviatilis_DN11749_c0_g1_i3	Schmidtea_mediterranea_DN821527_c3_g1_i6
OG0005094	Danio_rerio_DN694_c0_g5_i5	Drosophila_melanogaster_DN6264_c0_g1_i1	Ruditapes_philippinarum_DN61795_c0_g6_i1	Xenopus_tropicalis_DN52693_c0_g1_i2
OG0005095	Danio_rerio_DN2222_c0_g2_i4	Danio_rerio_DN4015_c6_g1_i1	Xenopus_tropicalis_DN5763_c0_g1_i1
OG0005096	Caenorhabditis_elegans_DN469_c0_g1_i1	Nematostella_vectensis_DN4653_c0_g1_i1
OG0005097	Drosophila_melanogaster_DN7125_c0_g1_i1	Nematostella_vectensis_DN43374_c0_g1_i1
OG0005101	Danio_rerio_DN6661_c0_g1_i1	Xenopus_tropicalis_DN17567_c0_g1_i1
OG0005104	Caenorhabditis_elegans_DN14665_c0_g1_i1	Ruditapes_philippinarum_DN6265_c0_g1_i13
OG0005105	Drosophila_melanogaster_DN4335_c0_g1_i1	Ruditapes_philippinarum_DN6961_c0_g1_i7	Schmidtea_mediterranea_DN821509_c0_g1_i3	Schmidtea_mediterranea_DN821509_c0_g1_i3
OG0005106	Caenorhabditis_elegans_DN657_c0_g1_i1	Ephydatia_fluviatilis_DN13941_c0_g1_i1
OG0005110	Ruditapes_philippinarum_DN5758_c0_g1_i1	Xenopus_tropicalis_DN5678_c0_g1_i1	Nematostella_vectensis_DN21476_c0_g1_i1
OG0005112	Ruditapes_philippinarum_DN1030_c4_g1_i1	Xenopus_tropicalis_DN43964_c2_g1_i2
OG0005113	Ephydatia_fluviatilis_DN3323_c0_g1_i1	Xenopus_tropicalis_DN26967_c0_g1_i1
OG0005115	Drosophila_melanogaster_DN9010_c0_g1_i1	Ephydatia_fluviatilis_DN3048_c0_g1_i1	Haliotis_rufescens_DN6291_c0_g1_i1	Ruditapes_philippinarum_DN2160_c0_g1_i1	Ruditapes_philippinarum_DN2160_c0_g2_i1	Xenopus_tropicalis_DN46353_c1_g1_i2	Schmidtea_mediterranea_DN818362_c3_g1_i3	Schmidtea_mediterranea_DN818362_c3_g1_i5	Schmidtea_mediterranea_DN818362_c3_g1_i5	Nematostella_vectensis_DN2307_c0_g1_i1
OG0005116	Drosophila_melanogaster_DN7382_c0_g1_i1	Ruditapes_philippinarum_DN3988_c0_g3_i2	Xenopus_tropicalis_DN49568_c1_g1_i1
OG0005120	Drosophila_melanogaster_DN9455_c0_g1_i1	Ruditapes_philippinarum_DN3092_c0_g1_i1	Ruditapes_philippinarum_DN3092_c0_g2_i3	Xenopus_tropicalis_DN44424_c0_g1_i1
OG0005125	Caenorhabditis_elegans_DN7520_c0_g1_i1	Drosophila_melanogaster_DN9190_c0_g1_i1	Ruditapes_philippinarum_DN5789_c0_g1_i9	Schmidtea_mediterranea_DN827073_c1_g1_i21	Schmidtea_mediterranea_DN827073_c1_g1_i21	Schmidtea_mediterranea_DN827073_c1_g1_i5
OG0005127	Danio_rerio_DN1017_c4_g1_i2	Drosophila_melanogaster_DN3661_c0_g1_i2	Ephydatia_fluviatilis_DN7395_c1_g1_i1
OG0005129	Ephydatia_fluviatilis_DN8638_c0_g1_i1	Ruditapes_philippinarum_DN20540_c0_g1_i8
OG0005130	Ephydatia_fluviatilis_DN3677_c0_g1_i4	Schmidtea_mediterranea_DN829748_c6_g1_i1	Nematostella_vectensis_DN4641_c0_g1_i1
OG0005131	Caenorhabditis_elegans_DN17302_c0_g1_i1	Ephydatia_fluviatilis_DN12651_c1_g1_i3	Ephydatia_fluviatilis_DN8086_c0_g1_i3	Ruditapes_philippinarum_DN12276_c0_g1_i8
OG0005132	Drosophila_melanogaster_DN14338_c0_g1_i1	Ephydatia_fluviatilis_DN3397_c0_g1_i1	Ruditapes_philippinarum_DN11336_c0_g1_i3	Xenopus_tropicalis_DN38036_c1_g1_i1
OG0005135	Drosophila_melanogaster_DN5144_c0_g1_i1	Xenopus_tropicalis_DN50928_c1_g1_i2	Schmidtea_mediterranea_DN804959_c11_g1_i2
OG0005137	Ruditapes_philippinarum_DN861_c2_g1_i2	Xenopus_tropicalis_DN52831_c0_g1_i1
OG0005143	Caenorhabditis_elegans_DN19259_c0_g1_i1	Ephydatia_fluviatilis_DN3476_c0_g1_i1	Nematostella_vectensis_DN26369_c0_g1_i1
OG0005146	Danio_rerio_DN7341_c0_g1_i1	Ephydatia_fluviatilis_DN8219_c0_g1_i1	Ruditapes_philippinarum_DN5542_c0_g1_i3	Schmidtea_mediterranea_DN831600_c3_g5_i1	Nematostella_vectensis_DN48886_c0_g1_i1
OG0005149	Drosophila_melanogaster_DN9447_c0_g1_i1	Ephydatia_fluviatilis_DN227_c2_g1_i1	Haliotis_rufescens_DN1774_c0_g4_i1	Ruditapes_philippinarum_DN1526_c0_g1_i4	Xenopus_tropicalis_DN46680_c0_g1_i3	Schmidtea_mediterranea_DN826415_c7_g2_i2
OG0005150	Caenorhabditis_elegans_DN22356_c0_g1_i1	Danio_rerio_DN4318_c0_g1_i1
OG0005154	Ephydatia_fluviatilis_DN3557_c0_g1_i1	Ruditapes_philippinarum_DN4656_c0_g2_i3	Xenopus_tropicalis_DN36163_c0_g1_i1	Schmidtea_mediterranea_DN822334_c4_g2_i1	Schmidtea_mediterranea_DN824074_c5_g2_i2
OG0005156	Ephydatia_fluviatilis_DN6713_c0_g1_i8	Ruditapes_philippinarum_DN2664_c0_g1_i3	Schmidtea_mediterranea_DN805300_c19_g1_i1	Nematostella_vectensis_DN11572_c0_g1_i1
OG0005159	Danio_rerio_DN19319_c0_g1_i1	Ruditapes_philippinarum_DN6389_c0_g1_i7
OG0005160	Caenorhabditis_elegans_DN4006_c0_g1_i1	Danio_rerio_DN4063_c0_g1_i1	Ephydatia_fluviatilis_DN6845_c0_g1_i2
OG0005163	Drosophila_melanogaster_DN5191_c0_g1_i1	Drosophila_melanogaster_DN5831_c0_g1_i1	Ephydatia_fluviatilis_DN5537_c0_g1_i1	Ruditapes_philippinarum_DN2654_c0_g1_i3	Xenopus_tropicalis_DN48753_c0_g1_i1	Schmidtea_mediterranea_DN812634_c9_g1_i1	Nematostella_vectensis_DN44768_c0_g1_i1
OG0005164	Danio_rerio_DN2037_c0_g1_i1	Schmidtea_mediterranea_DN521794_c0_g2_i1
OG0005165	Caenorhabditis_elegans_DN10617_c0_g1_i1	Danio_rerio_DN3598_c0_g1_i1	Ruditapes_philippinarum_DN1069_c0_g1_i4	Xenopus_tropicalis_DN38942_c0_g1_i6
OG0005167	Caenorhabditis_elegans_DN21255_c0_g1_i1	Ephydatia_fluviatilis_DN48383_c0_g1_i1	Xenopus_tropicalis_DN128170_c0_g1_i1	Schmidtea_mediterranea_DN813505_c2_g2_i4
OG0005170	Caenorhabditis_elegans_DN17803_c0_g1_i1	Nematostella_vectensis_DN41848_c0_g1_i1
OG0005171	Drosophila_melanogaster_DN8418_c0_g1_i1	Ephydatia_fluviatilis_DN3076_c0_g1_i1	Xenopus_tropicalis_DN51961_c3_g2_i3
OG0005173	Ephydatia_fluviatilis_DN6833_c0_g1_i1	Xenopus_tropicalis_DN48436_c0_g1_i1
OG0005174	Drosophila_melanogaster_DN6602_c0_g1_i5	Xenopus_tropicalis_DN41861_c2_g1_i5	Schmidtea_mediterranea_DN806224_c2_g1_i1
[truncated: 346,615 more chars]
