# Supplementary material for: Germline-related molecular phenotype in Metazoa: conservation and innovation highlighted by comparative transcriptomics
Source: EvoDevo. 2023 Jan 30;14:2. doi: 10.1186/s13227-022-00207-3 (PMC9885605; doi:10.1186/s13227-022-00207-3)
Supplement: Supplementary file 1 — Additional file 1: Zipped directory comprehending more detailed information on the species-specific transcriptomic analyses (transcriptomic statistics, read counts, fasta of upregulated transcripts, GO/IPR enrichment analyses, ratios bootstrap iterations) and extensive results of the comparative analyses (co-upregulated transcripts, co-enriched GO/IPR, comparisons of different cut-off iterations) [file 13227_2022_207_MOESM1_ESM.zip › SUPPLEMENTARY_MATERIAL/Co-enriched_IPR.txt]

IPR000008	Xenopus_tropicalis
IPR000009	Drosophila_melanogaster	Nematostella_vectensis
IPR000011	Drosophila_melanogaster	Haliotis_rufescens
IPR000031	Nematostella_vectensis	Ruditapes_philippinarum
IPR000043	Ephydatia_fluviatilis
IPR000047	Ruditapes_philippinarum
IPR000048	Ruditapes_philippinarum
IPR000049	Ephydatia_fluviatilis
IPR000056	Drosophila_melanogaster	Schmidtea_mediterranea
IPR000059	Caenorhabditis_elegans
IPR000060	Nematostella_vectensis
IPR000061	Ephydatia_fluviatilis	Ruditapes_philippinarum	Xenopus_tropicalis
IPR000092	Danio_rerio
IPR000109	Danio_rerio
IPR000114	Schmidtea_mediterranea
IPR000115	Nematostella_vectensis	Schmidtea_mediterranea	Xenopus_tropicalis
IPR000118	Ephydatia_fluviatilis
IPR000120	Danio_rerio
IPR000152	Ruditapes_philippinarum
IPR000156	Drosophila_melanogaster	Ephydatia_fluviatilis	Schmidtea_mediterranea
IPR000159	Drosophila_melanogaster
IPR000162	Drosophila_melanogaster	Nematostella_vectensis
IPR000164	Ruditapes_philippinarum	Schmidtea_mediterranea	Xenopus_tropicalis
IPR000169	Ephydatia_fluviatilis
IPR000172	Caenorhabditis_elegans
IPR000175	Haliotis_rufescens	Nematostella_vectensis
IPR000182	Caenorhabditis_elegans	Ephydatia_fluviatilis	Schmidtea_mediterranea
IPR000184	Caenorhabditis_elegans	Ephydatia_fluviatilis
IPR000192	Ephydatia_fluviatilis
IPR000194	Haliotis_rufescens
IPR000196	Ephydatia_fluviatilis
IPR000197	Drosophila_melanogaster	Ruditapes_philippinarum
IPR000198	Danio_rerio
IPR000206	Drosophila_melanogaster	Haliotis_rufescens	Ruditapes_philippinarum	Schmidtea_mediterranea
IPR000210	Caenorhabditis_elegans	Danio_rerio	Drosophila_melanogaster	Xenopus_tropicalis
IPR000214	Danio_rerio
IPR000217	Ruditapes_philippinarum
IPR000219	Ruditapes_philippinarum
IPR000222	Schmidtea_mediterranea
IPR000225	Xenopus_tropicalis
IPR000228	Nematostella_vectensis
IPR000231	Ephydatia_fluviatilis
IPR000232	Drosophila_melanogaster	Xenopus_tropicalis
IPR000235	Ephydatia_fluviatilis
IPR000238	Danio_rerio	Xenopus_tropicalis
IPR000241	Drosophila_melanogaster	Ephydatia_fluviatilis
IPR000243	Caenorhabditis_elegans	Nematostella_vectensis
IPR000244	Ephydatia_fluviatilis
IPR000246	Ephydatia_fluviatilis	Schmidtea_mediterranea
IPR000253	Caenorhabditis_elegans	Danio_rerio	Drosophila_melanogaster	Ruditapes_philippinarum	Schmidtea_mediterranea	Xenopus_tropicalis
IPR000257	Nematostella_vectensis
IPR000268	Nematostella_vectensis	Schmidtea_mediterranea
IPR000271	Haliotis_rufescens
IPR000286	Xenopus_tropicalis
IPR000289	Schmidtea_mediterranea
IPR000298	Nematostella_vectensis
IPR000304	Ruditapes_philippinarum
IPR000305	Drosophila_melanogaster
IPR000313	Ruditapes_philippinarum	Schmidtea_mediterranea	Xenopus_tropicalis
IPR000315	Drosophila_melanogaster
IPR000323	Ruditapes_philippinarum
IPR000327	Schmidtea_mediterranea	Xenopus_tropicalis
IPR000330	Danio_rerio	Drosophila_melanogaster	Ruditapes_philippinarum	Schmidtea_mediterranea	Xenopus_tropicalis
IPR000357	Schmidtea_mediterranea	Xenopus_tropicalis
IPR000358	Danio_rerio	Drosophila_melanogaster	Schmidtea_mediterranea	Xenopus_tropicalis
IPR000362	Ephydatia_fluviatilis	Nematostella_vectensis
IPR000374	Caenorhabditis_elegans
IPR000380	Drosophila_melanogaster	Xenopus_tropicalis
IPR000383	Nematostella_vectensis
IPR000385	Ephydatia_fluviatilis	Ruditapes_philippinarum
IPR000398	Danio_rerio	Drosophila_melanogaster	Haliotis_rufescens	Nematostella_vectensis	Schmidtea_mediterranea	Xenopus_tropicalis
IPR000399	Caenorhabditis_elegans
IPR000408	Ephydatia_fluviatilis	Xenopus_tropicalis
IPR000412	Ephydatia_fluviatilis
IPR000415	Ephydatia_fluviatilis
IPR000421	Ruditapes_philippinarum
IPR000424	Drosophila_melanogaster	Ephydatia_fluviatilis	Nematostella_vectensis
IPR000425	Nematostella_vectensis
IPR000426	Caenorhabditis_elegans	Drosophila_melanogaster	Ephydatia_fluviatilis	Nematostella_vectensis
IPR000432	Caenorhabditis_elegans	Drosophila_melanogaster	Ruditapes_philippinarum	Schmidtea_mediterranea
IPR000439	Ephydatia_fluviatilis
IPR000445	Caenorhabditis_elegans	Drosophila_melanogaster	Schmidtea_mediterranea
IPR000447	Nematostella_vectensis
IPR000454	Caenorhabditis_elegans
IPR000456	Danio_rerio	Drosophila_melanogaster	Haliotis_rufescens	Schmidtea_mediterranea
IPR000463	Drosophila_melanogaster
IPR000465	Caenorhabditis_elegans	Drosophila_melanogaster	Nematostella_vectensis	Xenopus_tropicalis
IPR000467	Drosophila_melanogaster	Ruditapes_philippinarum	Schmidtea_mediterranea	Xenopus_tropicalis
IPR000469	Drosophila_melanogaster
IPR000473	Caenorhabditis_elegans	Drosophila_melanogaster
IPR000477	Schmidtea_mediterranea
IPR000483	Ephydatia_fluviatilis
IPR000489	Ephydatia_fluviatilis
IPR000504	Danio_rerio	Drosophila_melanogaster	Ephydatia_fluviatilis	Ruditapes_philippinarum	Schmidtea_mediterranea	Xenopus_tropicalis
IPR000509	Ephydatia_fluviatilis
IPR000511	Ephydatia_fluviatilis
IPR000514	Xenopus_tropicalis
IPR000519	Danio_rerio	Haliotis_rufescens	Xenopus_tropicalis
IPR000529	Schmidtea_mediterranea
IPR000537	Xenopus_tropicalis
IPR000541	Ephydatia_fluviatilis
IPR000542	Ruditapes_philippinarum
IPR000547	Xenopus_tropicalis
IPR000552	Ephydatia_fluviatilis
IPR000555	Schmidtea_mediterranea
IPR000558	Nematostella_vectensis	Schmidtea_mediterranea	Xenopus_tropicalis
IPR000559	Ephydatia_fluviatilis
IPR000560	Caenorhabditis_elegans
IPR000566	Caenorhabditis_elegans	Haliotis_rufescens
IPR000571	Caenorhabditis_elegans	Danio_rerio	Drosophila_melanogaster	Ephydatia_fluviatilis	Ruditapes_philippinarum	Schmidtea_mediterranea	Xenopus_tropicalis
IPR000573	Nematostella_vectensis
IPR000577	Ephydatia_fluviatilis
IPR000587	Caenorhabditis_elegans
IPR000589	Ephydatia_fluviatilis
IPR000591	Danio_rerio
IPR000592	Ephydatia_fluviatilis
IPR000594	Drosophila_melanogaster	Ephydatia_fluviatilis	Haliotis_rufescens
IPR000597	Schmidtea_mediterranea
IPR000608	Danio_rerio	Nematostella_vectensis	Xenopus_tropicalis
IPR000620	Ephydatia_fluviatilis
IPR000626	Caenorhabditis_elegans	Danio_rerio	Schmidtea_mediterranea
IPR000629	Caenorhabditis_elegans	Drosophila_melanogaster	Ephydatia_fluviatilis	Haliotis_rufescens	Nematostella_vectensis	Ruditapes_philippinarum	Schmidtea_mediterranea	Xenopus_tropicalis
IPR000630	Ephydatia_fluviatilis
IPR000631	Ephydatia_fluviatilis
IPR000637	Caenorhabditis_elegans	Danio_rerio
IPR000639	Caenorhabditis_elegans
IPR000640	Caenorhabditis_elegans	Ephydatia_fluviatilis	Schmidtea_mediterranea
IPR000649	Ruditapes_philippinarum	Schmidtea_mediterranea
IPR000659	Ephydatia_fluviatilis	Nematostella_vectensis
IPR000668	Haliotis_rufescens
IPR000679	Xenopus_tropicalis
IPR000683	Ephydatia_fluviatilis
IPR000684	Schmidtea_mediterranea	Xenopus_tropicalis
IPR000686	Danio_rerio	Nematostella_vectensis
IPR000687	Haliotis_rufescens	Schmidtea_mediterranea	Xenopus_tropicalis
IPR000690	Ephydatia_fluviatilis	Ruditapes_philippinarum	Xenopus_tropicalis
IPR000692	Drosophila_melanogaster	Haliotis_rufescens	Schmidtea_mediterranea
IPR000701	Caenorhabditis_elegans	Ruditapes_philippinarum
IPR000702	Ephydatia_fluviatilis
IPR000704	Drosophila_melanogaster
IPR000711	Ephydatia_fluviatilis
IPR000716	Ephydatia_fluviatilis	Haliotis_rufescens
IPR000717	Ephydatia_fluviatilis	Nematostella_vectensis	Ruditapes_philippinarum	Schmidtea_mediterranea
IPR000719	Drosophila_melanogaster	Ruditapes_philippinarum	Schmidtea_mediterranea	Xenopus_tropicalis
IPR000722	Schmidtea_mediterranea
IPR000730	Danio_rerio	Ephydatia_fluviatilis	Haliotis_rufescens	Nematostella_vectensis	Ruditapes_philippinarum
IPR000734	Haliotis_rufescens
IPR000738	Ephydatia_fluviatilis
IPR000740	Ephydatia_fluviatilis	Nematostella_vectensis
IPR000749	Nematostella_vectensis
IPR000751	Nematostella_vectensis
IPR000754	Ephydatia_fluviatilis
IPR000757	Haliotis_rufescens
IPR000764	Caenorhabditis_elegans
IPR000770	Drosophila_melanogaster
IPR000781	Caenorhabditis_elegans	Nematostella_vectensis
IPR000782	Haliotis_rufescens
IPR000783	Nematostella_vectensis	Schmidtea_mediterranea
IPR000786	Caenorhabditis_elegans
IPR000788	Danio_rerio	Drosophila_melanogaster	Nematostella_vectensis	Schmidtea_mediterranea	Xenopus_tropicalis
IPR000789	Danio_rerio	Drosophila_melanogaster	Haliotis_rufescens	Nematostella_vectensis	Xenopus_tropicalis
IPR000794	Caenorhabditis_elegans	Haliotis_rufescens	Nematostella_vectensis	Schmidtea_mediterranea
IPR000795	Caenorhabditis_elegans	Ephydatia_fluviatilis	Ruditapes_philippinarum	Schmidtea_mediterranea
IPR000801	Ephydatia_fluviatilis
IPR000805	Haliotis_rufescens
IPR000808	Schmidtea_mediterranea
IPR000812	Xenopus_tropicalis
IPR000814	Danio_rerio	Drosophila_melanogaster	Nematostella_vectensis	Xenopus_tropicalis
IPR000818	Schmidtea_mediterranea
IPR000819	Haliotis_rufescens
IPR000836	Drosophila_melanogaster	Ephydatia_fluviatilis	Nematostella_vectensis
IPR000842	Caenorhabditis_elegans	Nematostella_vectensis
IPR000851	Ephydatia_fluviatilis
IPR000859	Haliotis_rufescens
IPR000860	Drosophila_melanogaster	Nematostella_vectensis
IPR000863	Ephydatia_fluviatilis
IPR000868	Caenorhabditis_elegans	Ephydatia_fluviatilis
IPR000872	Ephydatia_fluviatilis	Xenopus_tropicalis
IPR000873	Nematostella_vectensis
IPR000878	Drosophila_melanogaster	Ephydatia_fluviatilis	Nematostella_vectensis
IPR000883	Nematostella_vectensis
IPR000885	Ephydatia_fluviatilis
IPR000895	Nematostella_vectensis
IPR000903	Drosophila_melanogaster	Ephydatia_fluviatilis
IPR000905	Ephydatia_fluviatilis	Schmidtea_mediterranea
IPR000909	Danio_rerio
IPR000917	Danio_rerio	Haliotis_rufescens
IPR000922	Danio_rerio
IPR000924	Ephydatia_fluviatilis	Ruditapes_philippinarum
IPR000933	Nematostella_vectensis
IPR000945	Ruditapes_philippinarum
IPR000949	Danio_rerio	Drosophila_melanogaster	Xenopus_tropicalis
IPR000953	Drosophila_melanogaster	Schmidtea_mediterranea	Xenopus_tropicalis
IPR000956	Drosophila_melanogaster	Nematostella_vectensis	Schmidtea_mediterranea
IPR000959	Danio_rerio	Drosophila_melanogaster	Schmidtea_mediterranea	Xenopus_tropicalis
IPR000965	Danio_rerio
IPR000969	Drosophila_melanogaster	Ephydatia_fluviatilis	Haliotis_rufescens	Nematostella_vectensis	Ruditapes_philippinarum	Schmidtea_mediterranea	Xenopus_tropicalis
IPR000977	Xenopus_tropicalis
IPR000980	Xenopus_tropicalis
IPR000981	Ruditapes_philippinarum
IPR000988	Ephydatia_fluviatilis
IPR000994	Schmidtea_mediterranea
IPR000998	Haliotis_rufescens
IPR001000	Haliotis_rufescens
IPR001004	Xenopus_tropicalis
IPR001005	Danio_rerio	Drosophila_melanogaster	Ephydatia_fluviatilis	Haliotis_rufescens	Ruditapes_philippinarum	Schmidtea_mediterranea	Xenopus_tropicalis
IPR001007	Haliotis_rufescens	Ruditapes_philippinarum
IPR001014	Caenorhabditis_elegans
IPR001015	Caenorhabditis_elegans	Ephydatia_fluviatilis	Nematostella_vectensis
IPR001025	Danio_rerio	Drosophila_melanogaster	Ruditapes_philippinarum	Xenopus_tropicalis
IPR001030	Nematostella_vectensis
IPR001036	Caenorhabditis_elegans
IPR001037	Schmidtea_mediterranea
IPR001040	Caenorhabditis_elegans	Danio_rerio	Xenopus_tropicalis
IPR001044	Drosophila_melanogaster	Xenopus_tropicalis
IPR001045	Ephydatia_fluviatilis
IPR001047	Ephydatia_fluviatilis	Nematostella_vectensis
IPR001048	Danio_rerio
IPR001057	Danio_rerio
IPR001068	Xenopus_tropicalis
IPR001073	Haliotis_rufescens
IPR001075	Ephydatia_fluviatilis
IPR001077	Ephydatia_fluviatilis
IPR001085	Ephydatia_fluviatilis
IPR001087	Haliotis_rufescens
IPR001093	Drosophila_melanogaster
IPR001094	Xenopus_tropicalis
IPR001098	Schmidtea_mediterranea	Xenopus_tropicalis
IPR001100	Ephydatia_fluviatilis
IPR001104	Ephydatia_fluviatilis
IPR001106	Haliotis_rufescens
IPR001111	Nematostella_vectensis
IPR001126	Caenorhabditis_elegans	Drosophila_melanogaster	Ruditapes_philippinarum	Schmidtea_mediterranea
IPR001129	Ephydatia_fluviatilis
IPR001130	Haliotis_rufescens
IPR001148	Nematostella_vectensis
IPR001154	Drosophila_melanogaster	Ephydatia_fluviatilis	Nematostella_vectensis	Ruditapes_philippinarum	Schmidtea_mediterranea
IPR001158	Danio_rerio	Drosophila_melanogaster
IPR001161	Caenorhabditis_elegans	Drosophila_melanogaster	Ephydatia_fluviatilis	Ruditapes_philippinarum	Schmidtea_mediterranea
IPR001163	Drosophila_melanogaster	Ephydatia_fluviatilis	Nematostella_vectensis	Schmidtea_mediterranea	Xenopus_tropicalis
IPR001170	Caenorhabditis_elegans
IPR001171	Drosophila_melanogaster	Schmidtea_mediterranea
IPR001173	Danio_rerio	Ephydatia_fluviatilis
IPR001179	Ephydatia_fluviatilis	Ruditapes_philippinarum
IPR001189	Caenorhabditis_elegans
IPR001190	Nematostella_vectensis
IPR001196	Ephydatia_fluviatilis
IPR001197	Ephydatia_fluviatilis
IPR001199	Caenorhabditis_elegans
IPR001200	Drosophila_melanogaster	Xenopus_tropicalis
IPR001202	Drosophila_melanogaster
IPR001204	Drosophila_melanogaster
IPR001206	Caenorhabditis_elegans
IPR001208	Danio_rerio	Drosophila_melanogaster	Ephydatia_fluviatilis	Haliotis_rufescens	Nematostella_vectensis	Ruditapes_philippinarum	Schmidtea_mediterranea	Xenopus_tropicalis
IPR001212	Haliotis_rufescens
IPR001214	Caenorhabditis_elegans	Danio_rerio	Drosophila_melanogaster	Ephydatia_fluviatilis	Ruditapes_philippinarum	Schmidtea_mediterranea	Xenopus_tropicalis
IPR001223	Haliotis_rufescens
IPR001227	Haliotis_rufescens	Schmidtea_mediterranea
IPR001233	Caenorhabditis_elegans	Ephydatia_fluviatilis	Nematostella_vectensis
IPR001236	Ephydatia_fluviatilis
IPR001241	Drosophila_melanogaster	Ephydatia_fluviatilis	Nematostella_vectensis	Ruditapes_philippinarum	Schmidtea_mediterranea
IPR001247	Caenorhabditis_elegans	Drosophila_melanogaster	Ephydatia_fluviatilis	Schmidtea_mediterranea	Xenopus_tropicalis
IPR001250	Danio_rerio
IPR001252	Ephydatia_fluviatilis
IPR001254	Haliotis_rufescens
IPR001260	Danio_rerio	Nematostella_vectensis
IPR001261	Drosophila_melanogaster	Ephydatia_fluviatilis
IPR001267	Xenopus_tropicalis
IPR001269	Drosophila_melanogaster	Ephydatia_fluviatilis
IPR001270	Ephydatia_fluviatilis
IPR001275	Schmidtea_mediterranea
IPR001278	Caenorhabditis_elegans	Ephydatia_fluviatilis
IPR001279	Ruditapes_philippinarum	Schmidtea_mediterranea	Xenopus_tropicalis
IPR001282	Caenorhabditis_elegans
IPR001285	Schmidtea_mediterranea
IPR001286	Ephydatia_fluviatilis
IPR001288	Drosophila_melanogaster	Haliotis_rufescens
IPR001289	Drosophila_melanogaster
IPR001295	Ephydatia_fluviatilis
IPR001296	Caenorhabditis_elegans	Xenopus_tropicalis
IPR001299	Haliotis_rufescens
IPR001300	Xenopus_tropicalis
IPR001304	Haliotis_rufescens
IPR001305	Nematostella_vectensis	Schmidtea_mediterranea
IPR001307	Ephydatia_fluviatilis
IPR001308	Ephydatia_fluviatilis
IPR001309	Drosophila_melanogaster
IPR001310	Nematostella_vectensis
IPR001313	Caenorhabditis_elegans	Drosophila_melanogaster	Xenopus_tropicalis
IPR001314	Haliotis_rufescens
IPR001322	Danio_rerio
IPR001326	Caenorhabditis_elegans	Ephydatia_fluviatilis
IPR001329	Nematostella_vectensis
IPR001345	Ephydatia_fluviatilis
IPR001351	Ephydatia_fluviatilis
IPR001352	Danio_rerio	Drosophila_melanogaster	Ephydatia_fluviatilis	Ruditapes_philippinarum	Schmidtea_mediterranea	Xenopus_tropicalis
IPR001353	Caenorhabditis_elegans	Drosophila_melanogaster	Ephydatia_fluviatilis	Nematostella_vectensis
IPR001356	Ruditapes_philippinarum
IPR001357	Danio_rerio	Drosophila_melanogaster	Haliotis_rufescens	Ruditapes_philippinarum	Schmidtea_mediterranea	Xenopus_tropicalis
IPR001365	Haliotis_rufescens
IPR001370	Caenorhabditis_elegans
IPR001372	Caenorhabditis_elegans	Danio_rerio
IPR001373	Drosophila_melanogaster	Xenopus_tropicalis
IPR001374	Drosophila_melanogaster	Xenopus_tropicalis
IPR001375	Caenorhabditis_elegans	Ephydatia_fluviatilis	Xenopus_tropicalis
IPR001377	Ephydatia_fluviatilis
IPR001380	Ephydatia_fluviatilis
IPR001382	Ephydatia_fluviatilis
IPR001387	Caenorhabditis_elegans
IPR001394	Xenopus_tropicalis
IPR001397	Danio_rerio
IPR001404	Ephydatia_fluviatilis
IPR001406	Danio_rerio	Ephydatia_fluviatilis	Schmidtea_mediterranea	Xenopus_tropicalis
IPR001412	Caenorhabditis_elegans	Ephydatia_fluviatilis	Ruditapes_philippinarum
IPR001423	Caenorhabditis_elegans
IPR001429	Danio_rerio
IPR001431	Schmidtea_mediterranea
IPR001433	Caenorhabditis_elegans	Xenopus_tropicalis
IPR001440	Ephydatia_fluviatilis
IPR001447	Ephydatia_fluviatilis
IPR001453	Schmidtea_mediterranea
IPR001457	Nematostella_vectensis
IPR001461	Drosophila_melanogaster	Ephydatia_fluviatilis
IPR001466	Ephydatia_fluviatilis
IPR001469	Ephydatia_fluviatilis	Nematostella_vectensis
IPR001474	Nematostella_vectensis
IPR001478	Xenopus_tropicalis
IPR001487	Drosophila_melanogaster	Ruditapes_philippinarum	Xenopus_tropicalis
IPR001494	Drosophila_melanogaster	Ephydatia_fluviatilis	Haliotis_rufescens	Ruditapes_philippinarum	Schmidtea_mediterranea	Xenopus_tropicalis
IPR001496	Xenopus_tropicalis
IPR001497	Ruditapes_philippinarum
IPR001503	Danio_rerio
IPR001505	Nematostella_vectensis
IPR001506	Haliotis_rufescens
IPR001507	Danio_rerio	Haliotis_rufescens	Ruditapes_philippinarum	Xenopus_tropicalis
IPR001509	Nematostella_vectensis
IPR001510	Drosophila_melanogaster	Schmidtea_mediterranea
IPR001514	Drosophila_melanogaster
IPR001519	Haliotis_rufescens
IPR001522	Haliotis_rufescens
IPR001525	Caenorhabditis_elegans	Ephydatia_fluviatilis	Haliotis_rufescens	Ruditapes_philippinarum
IPR001529	Nematostella_vectensis
IPR001537	Caenorhabditis_elegans	Schmidtea_mediterranea	Xenopus_tropicalis
IPR001542	Haliotis_rufescens
IPR001544	Nematostella_vectensis
IPR001547	Ephydatia_fluviatilis	Haliotis_rufescens
IPR001555	Schmidtea_mediterranea
IPR001557	Ephydatia_fluviatilis
IPR001559	Ephydatia_fluviatilis
IPR001562	Drosophila_melanogaster
IPR001563	Ephydatia_fluviatilis
IPR001564	Ruditapes_philippinarum
IPR001568	Nematostella_vectensis
IPR001578	Drosophila_melanogaster	Nematostella_vectensis
IPR001579	Haliotis_rufescens
IPR001580	Ephydatia_fluviatilis
IPR001585	Nematostella_vectensis
IPR001593	Ephydatia_fluviatilis
IPR001594	Ephydatia_fluviatilis	Xenopus_tropicalis
IPR001599	Danio_rerio	Haliotis_rufescens
IPR001606	Danio_rerio
IPR001607	Danio_rerio	Nematostella_vectensis	Xenopus_tropicalis
IPR001610	Xenopus_tropicalis
IPR001611	Ruditapes_philippinarum	Xenopus_tropicalis
IPR001612	Nematostella_vectensis
IPR001628	Schmidtea_mediterranea
IPR001631	Drosophila_melanogaster	Ruditapes_philippinarum
IPR001648	Ephydatia_fluviatilis
IPR001650	Caenorhabditis_elegans	Danio_rerio	Drosophila_melanogaster	Ephydatia_fluviatilis	Haliotis_rufescens	Nematostella_vectensis	Ruditapes_philippinarum	Schmidtea_mediterranea	Xenopus_tropicalis
IPR001656	Danio_rerio	Ephydatia_fluviatilis	Nematostella_vectensis	Schmidtea_mediterranea	Xenopus_tropicalis
IPR001660	Drosophila_melanogaster	Schmidtea_mediterranea
IPR001662	Caenorhabditis_elegans	Ephydatia_fluviatilis
IPR001674	Caenorhabditis_elegans	Ephydatia_fluviatilis	Nematostella_vectensis	Ruditapes_philippinarum
IPR001675	Danio_rerio
IPR001678	Ephydatia_fluviatilis	Haliotis_rufescens	Schmidtea_mediterranea	Xenopus_tropicalis
IPR001680	Danio_rerio	Drosophila_melanogaster	Ephydatia_fluviatilis	Nematostella_vectensis	Ruditapes_philippinarum	Schmidtea_mediterranea	Xenopus_tropicalis
IPR001684	Nematostella_vectensis
IPR001694	Nematostella_vectensis
IPR001699	Ruditapes_philippinarum
IPR001701	Haliotis_rufescens
IPR001708	Drosophila_melanogaster
IPR001719	Schmidtea_mediterranea
IPR001727	Xenopus_tropicalis
IPR001731	Ephydatia_fluviatilis	Schmidtea_mediterranea
IPR001732	Ephydatia_fluviatilis	Schmidtea_mediterranea	Xenopus_tropicalis
IPR001736	Caenorhabditis_elegans	Drosophila_melanogaster	Ephydatia_fluviatilis
IPR001739	Ruditapes_philippinarum
IPR001747	Nematostella_vectensis	Ruditapes_philippinarum
IPR001748	Schmidtea_mediterranea	Xenopus_tropicalis
IPR001750	Nematostella_vectensis
IPR001752	Danio_rerio	Drosophila_melanogaster	Ruditapes_philippinarum	Schmidtea_mediterranea	Xenopus_tropicalis
IPR001753	Nematostella_vectensis
IPR001754	Danio_rerio	Ephydatia_fluviatilis	Nematostella_vectensis	Ruditapes_philippinarum	Schmidtea_mediterranea
IPR001764	Ephydatia_fluviatilis	Haliotis_rufescens
IPR001765	Nematostella_vectensis
IPR001766	Ruditapes_philippinarum
IPR001772	Xenopus_tropicalis
IPR001774	Drosophila_melanogaster
IPR001780	Ephydatia_fluviatilis
IPR001787	Ephydatia_fluviatilis	Nematostella_vectensis
IPR001790	Ephydatia_fluviatilis	Schmidtea_mediterranea
IPR001796	Nematostella_vectensis	Ruditapes_philippinarum
IPR001799	Xenopus_tropicalis
IPR001806	Danio_rerio
IPR001807	Danio_rerio
IPR001810	Caenorhabditis_elegans	Danio_rerio	Xenopus_tropicalis
IPR001816	Caenorhabditis_elegans	Nematostella_vectensis	Schmidtea_mediterranea
IPR001841	Caenorhabditis_elegans	Danio_rerio	Drosophila_melanogaster	Schmidtea_mediterranea	Xenopus_tropicalis
IPR001844	Ephydatia_fluviatilis	Haliotis_rufescens	Ruditapes_philippinarum
IPR001846	Ruditapes_philippinarum	Schmidtea_mediterranea
IPR001848	Ephydatia_fluviatilis
IPR001857	Ephydatia_fluviatilis
IPR001858	Caenorhabditis_elegans
IPR001865	Schmidtea_mediterranea
IPR001876	Danio_rerio	Drosophila_melanogaster	Ephydatia_fluviatilis	Ruditapes_philippinarum	Xenopus_tropicalis
IPR001878	Caenorhabditis_elegans	Drosophila_melanogaster	Nematostella_vectensis	Ruditapes_philippinarum
IPR001881	Ruditapes_philippinarum
IPR001884	Ephydatia_fluviatilis
IPR001891	Caenorhabditis_elegans
IPR001900	Drosophila_melanogaster	Xenopus_tropicalis
IPR001905	Nematostella_vectensis
IPR001907	Ephydatia_fluviatilis	Nematostella_vectensis
IPR001909	Xenopus_tropicalis
IPR001911	Ephydatia_fluviatilis	Schmidtea_mediterranea
IPR001912	Ephydatia_fluviatilis
IPR001919	Haliotis_rufescens
IPR001921	Ephydatia_fluviatilis
IPR001925	Caenorhabditis_elegans
IPR001926	Ephydatia_fluviatilis
IPR001930	Ruditapes_philippinarum
IPR001931	Ephydatia_fluviatilis
IPR001932	Schmidtea_mediterranea
IPR001940	Ephydatia_fluviatilis
IPR001945	Caenorhabditis_elegans	Danio_rerio	Drosophila_melanogaster	Ephydatia_fluviatilis	Nematostella_vectensis
IPR001950	Ruditapes_philippinarum	Schmidtea_mediterranea
IPR001951	Nematostella_vectensis	Xenopus_tropicalis
IPR001952	Nematostella_vectensis
IPR001958	Nematostella_vectensis	Xenopus_tropicalis
IPR001962	Ephydatia_fluviatilis
IPR001965	Danio_rerio	Drosophila_melanogaster	Ruditapes_philippinarum	Schmidtea_mediterranea	Xenopus_tropicalis
IPR001969	Schmidtea_mediterranea
IPR001970	Xenopus_tropicalis
IPR001971	Ephydatia_fluviatilis
IPR001975	Ephydatia_fluviatilis
IPR001976	Ephydatia_fluviatilis
IPR001985	Schmidtea_mediterranea
IPR001995	Schmidtea_mediterranea
IPR002001	Drosophila_melanogaster
IPR002008	Danio_rerio
IPR002015	Ephydatia_fluviatilis	Nematostella_vectensis	Schmidtea_mediterranea
IPR002036	Xenopus_tropicalis
IPR002041	Drosophila_melanogaster	Ephydatia_fluviatilis	Nematostella_vectensis	Xenopus_tropicalis
IPR002043	Nematostella_vectensis
IPR002044	Caenorhabditis_elegans
IPR002048	Haliotis_rufescens
IPR002051	Haliotis_rufescens
IPR002052	Ephydatia_fluviatilis	Schmidtea_mediterranea	Xenopus_tropicalis
IPR002053	Ephydatia_fluviatilis
IPR002054	Danio_rerio
IPR002056	Drosophila_melanogaster	Nematostella_vectensis	Schmidtea_mediterranea
IPR002058	Danio_rerio	Drosophila_melanogaster
IPR002059	Drosophila_melanogaster	Schmidtea_mediterranea
IPR002070	Ruditapes_philippinarum
IPR002076	Danio_rerio	Ephydatia_fluviatilis
IPR002077	Schmidtea_mediterranea
IPR002081	Ruditapes_philippinarum	Xenopus_tropicalis
IPR002082	Drosophila_melanogaster	Ephydatia_fluviatilis	Nematostella_vectensis	Schmidtea_mediterranea	Xenopus_tropicalis
IPR002083	Caenorhabditis_elegans
IPR002087	Caenorhabditis_elegans	Danio_rerio
IPR002090	Danio_rerio
IPR002092	Caenorhabditis_elegans	Ephydatia_fluviatilis	Ruditapes_philippinarum	Xenopus_tropicalis
IPR002093	Drosophila_melanogaster	Ruditapes_philippinarum	Schmidtea_mediterranea	Xenopus_tropicalis
IPR002099	Drosophila_melanogaster	Schmidtea_mediterranea	Xenopus_tropicalis
IPR002101	Danio_rerio
IPR002108	Nematostella_vectensis
IPR002109	Nematostella_vectensis
IPR002110	Danio_rerio	Xenopus_tropicalis
IPR002117	Drosophila_melanogaster	Ephydatia_fluviatilis
IPR002119	Danio_rerio	Haliotis_rufescens	Ruditapes_philippinarum	Schmidtea_mediterranea	Xenopus_tropicalis
IPR002121	Ephydatia_fluviatilis	Ruditapes_philippinarum	Xenopus_tropicalis
IPR002123	Ephydatia_fluviatilis
IPR002125	Drosophila_melanogaster	Ephydatia_fluviatilis	Ruditapes_philippinarum	Schmidtea_mediterranea
IPR002126	Ruditapes_philippinarum
IPR002130	Drosophila_melanogaster	Ephydatia_fluviatilis	Schmidtea_mediterranea	Xenopus_tropicalis
IPR002136	Ephydatia_fluviatilis
IPR002138	Drosophila_melanogaster
IPR002139	Ephydatia_fluviatilis
IPR002140	Caenorhabditis_elegans	Schmidtea_mediterranea
IPR002153	Haliotis_rufescens
IPR002155	Haliotis_rufescens	Nematostella_vectensis
IPR002156	Caenorhabditis_elegans	Drosophila_melanogaster	Nematostella_vectensis
IPR002159	Ephydatia_fluviatilis
IPR002164	Drosophila_melanogaster	Ephydatia_fluviatilis	Nematostella_vectensis	Schmidtea_mediterranea
IPR002167	Caenorhabditis_elegans
IPR002171	Ephydatia_fluviatilis
IPR002172	Haliotis_rufescens
IPR002178	Nematostella_vectensis
IPR002181	Nematostella_vectensis
IPR002190	Danio_rerio
IPR002194	Drosophila_melanogaster	Ephydatia_fluviatilis	Haliotis_rufescens	Nematostella_vectensis	Ruditapes_philippinarum
IPR002195	Drosophila_melanogaster	Schmidtea_mediterranea
IPR002204	Drosophila_melanogaster
IPR002205	Drosophila_melanogaster	Ephydatia_fluviatilis	Nematostella_vectensis	Ruditapes_philippinarum	Schmidtea_mediterranea
IPR002218	Ephydatia_fluviatilis
IPR002219	Xenopus_tropicalis
IPR002225	Ephydatia_fluviatilis	Haliotis_rufescens
IPR002226	Caenorhabditis_elegans
IPR002227	Caenorhabditis_elegans	Xenopus_tropicalis
IPR002229	Caenorhabditis_elegans
IPR002249	Xenopus_tropicalis
IPR002253	Nematostella_vectensis
IPR002277	Danio_rerio
IPR002281	Xenopus_tropicalis
IPR002289	Xenopus_tropicalis
IPR002297	Drosophila_melanogaster	Schmidtea_mediterranea	Xenopus_tropicalis
IPR002298	Caenorhabditis_elegans	Xenopus_tropicalis
IPR002300	Caenorhabditis_elegans	Ephydatia_fluviatilis
IPR002301	Ephydatia_fluviatilis
IPR002302	Caenorhabditis_elegans	Ephydatia_fluviatilis	Schmidtea_mediterranea
IPR002303	Caenorhabditis_elegans	Ephydatia_fluviatilis
IPR002305	Ephydatia_fluviatilis
IPR002307	Ephydatia_fluviatilis
IPR002313	Drosophila_melanogaster	Ruditapes_philippinarum
IPR002314	Ephydatia_fluviatilis
IPR002315	Caenorhabditis_elegans	Drosophila_melanogaster	Ephydatia_fluviatilis
IPR002316	Drosophila_melanogaster
IPR002317	Drosophila_melanogaster
IPR002318	Ephydatia_fluviatilis	Ruditapes_philippinarum
IPR002319	Caenorhabditis_elegans
IPR002331	Haliotis_rufescens
IPR002344	Danio_rerio	Drosophila_melanogaster	Ruditapes_philippinarum	Schmidtea_mediterranea	Xenopus_tropicalis
IPR002347	Ephydatia_fluviatilis	Nematostella_vectensis
IPR002350	Nematostella_vectensis
IPR002353	Danio_rerio
IPR002359	Schmidtea_mediterranea
IPR002374	Caenorhabditis_elegans
IPR002376	Schmidtea_mediterranea
IPR002392	Danio_rerio
IPR002393	Danio_rerio
IPR002398	Drosophila_melanogaster
IPR002415	Caenorhabditis_elegans	Drosophila_melanogaster	Schmidtea_mediterranea
IPR002418	Ephydatia_fluviatilis	Xenopus_tropicalis
IPR002421	Xenopus_tropicalis
IPR002423	Drosophila_melanogaster	Ephydatia_fluviatilis	Haliotis_rufescens	Nematostella_vectensis	Ruditapes_philippinarum
IPR002426	Drosophila_melanogaster
IPR002429	Ruditapes_philippinarum
IPR002433	Haliotis_rufescens
IPR002443	Xenopus_tropicalis
IPR002444	Xenopus_tropicalis
IPR002453	Danio_rerio	Ruditapes_philippinarum
IPR002454	Caenorhabditis_elegans	Drosophila_melanogaster	Nematostella_vectensis	Schmidtea_mediterranea
IPR002457	Xenopus_tropicalis
IPR002464	Danio_rerio	Drosophila_melanogaster	Ruditapes_philippinarum	Xenopus_tropicalis
IPR002466	Danio_rerio	Ruditapes_philippinarum	Schmidtea_mediterranea	Xenopus_tropicalis
IPR002467	Caenorhabditis_elegans
IPR002470	Ephydatia_fluviatilis	Xenopus_tropicalis
IPR002472	Danio_rerio
IPR002474	Drosophila_melanogaster
IPR002478	Ephydatia_fluviatilis	Nematostella_vectensis	Schmidtea_mediterranea	Xenopus_tropicalis
IPR002500	Caenorhabditis_elegans
IPR002501	Danio_rerio	Ephydatia_fluviatilis	Ruditapes_philippinarum	Schmidtea_mediterranea
IPR002504	Caenorhabditis_elegans	Drosophila_melanogaster
IPR002509	Haliotis_rufescens
IPR002515	Ruditapes_philippinarum
IPR002544	Nematostella_vectensis
IPR002547	Ephydatia_fluviatilis
IPR002549	Caenorhabditis_elegans
IPR002557	Caenorhabditis_elegans	Haliotis_rufescens
IPR002562	Danio_rerio	Schmidtea_mediterranea	Xenopus_tropicalis
IPR002587	Xenopus_tropicalis
IPR002591	Schmidtea_mediterranea
IPR002616	Drosophila_melanogaster	Ephydatia_fluviatilis	Schmidtea_mediterranea
IPR002624	Xenopus_tropicalis
IPR002634	Ephydatia_fluviatilis	Schmidtea_mediterranea
IPR002637	Haliotis_rufescens
IPR002638	Nematostella_vectensis
IPR002646	Ephydatia_fluviatilis	Ruditapes_philippinarum	Xenopus_tropicalis
IPR002650	Caenorhabditis_elegans
IPR002652	Danio_rerio	Ruditapes_philippinarum
IPR002653	Xenopus_tropicalis
IPR002656	Haliotis_rufescens	Ruditapes_philippinarum
IPR002659	Danio_rerio	Drosophila_melanogaster	Ruditapes_philippinarum	Xenopus_tropicalis
IPR002661	Drosophila_melanogaster	Haliotis_rufescens	Xenopus_tropicalis
IPR002669	Nematostella_vectensis
IPR002671	Ephydatia_fluviatilis
IPR002672	Ephydatia_fluviatilis
IPR002677	Ephydatia_fluviatilis
IPR002678	Nematostella_vectensis
IPR002687	Ephydatia_fluviatilis	Schmidtea_mediterranea
IPR002695	Nematostella_vectensis	Ruditapes_philippinarum
IPR002706	Danio_rerio	Drosophila_melanogaster
IPR002710	Drosophila_melanogaster
IPR002711	Danio_rerio	Xenopus_tropicalis
IPR002713	Drosophila_melanogaster	Ephydatia_fluviatilis	Xenopus_tropicalis
IPR002716	Ephydatia_fluviatilis	Ruditapes_philippinarum	Xenopus_tropicalis
IPR002717	Drosophila_melanogaster	Ruditapes_philippinarum	Xenopus_tropicalis
IPR002719	Drosophila_melanogaster
IPR002720	Drosophila_melanogaster
IPR002730	Danio_rerio	Nematostella_vectensis	Xenopus_tropicalis
IPR002731	Caenorhabditis_elegans	Ephydatia_fluviatilis
IPR002737	Danio_rerio	Ephydatia_fluviatilis
IPR002738	Drosophila_melanogaster	Ephydatia_fluviatilis	Haliotis_rufescens	Schmidtea_mediterranea	Xenopus_tropicalis
IPR002740	Nematostella_vectensis
IPR002744	Caenorhabditis_elegans	Ephydatia_fluviatilis
IPR002745	Ephydatia_fluviatilis
IPR002755	Danio_rerio	Ephydatia_fluviatilis	Nematostella_vectensis	Ruditapes_philippinarum	Schmidtea_mediterranea
IPR002759	Drosophila_melanogaster	Nematostella_vectensis
IPR002761	Xenopus_tropicalis
IPR002769	Drosophila_melanogaster
IPR002772	Ephydatia_fluviatilis	Haliotis_rufescens
IPR002773	Drosophila_melanogaster	Ephydatia_fluviatilis
IPR002775	Nematostella_vectensis
IPR002777	Ephydatia_fluviatilis	Nematostella_vectensis
IPR002778	Ephydatia_fluviatilis	Xenopus_tropicalis
IPR002782	Caenorhabditis_elegans	Xenopus_tropicalis
IPR002792	Ephydatia_fluviatilis
IPR002804	Ephydatia_fluviatilis
IPR002809	Ephydatia_fluviatilis	Nematostella_vectensis
IPR002811	Ephydatia_fluviatilis
IPR002815	Caenorhabditis_elegans	Danio_rerio
IPR002818	Caenorhabditis_elegans	Nematostella_vectensis
IPR002821	Ephydatia_fluviatilis
IPR002842	Nematostella_vectensis
IPR002843	Nematostella_vectensis
IPR002848	Drosophila_melanogaster	Ephydatia_fluviatilis	Nematostella_vectensis
IPR002853	Danio_rerio	Drosophila_melanogaster	Xenopus_tropicalis
IPR002857	Ephydatia_fluviatilis	Xenopus_tropicalis
IPR002876	Drosophila_melanogaster	Ephydatia_fluviatilis
IPR002877	Ephydatia_fluviatilis	Schmidtea_mediterranea	Xenopus_tropicalis
IPR002885	Ephydatia_fluviatilis	Haliotis_rufescens	Ruditapes_philippinarum	Schmidtea_mediterranea
IPR002888	Xenopus_tropicalis
IPR002889	Caenorhabditis_elegans
IPR002890	Danio_rerio	Haliotis_rufescens
IPR002891	Caenorhabditis_elegans
IPR002893	Drosophila_melanogaster	Ephydatia_fluviatilis	Xenopus_tropicalis
IPR002900	Caenorhabditis_elegans
IPR002903	Drosophila_melanogaster	Ruditapes_philippinarum
IPR002905	Ephydatia_fluviatilis
IPR002908	Danio_rerio
IPR002912	Ruditapes_philippinarum
IPR002915	Nematostella_vectensis
IPR002919	Ephydatia_fluviatilis	Ruditapes_philippinarum	Schmidtea_mediterranea
IPR002921	Drosophila_melanogaster
IPR002925	Drosophila_melanogaster
IPR002933	Ephydatia_fluviatilis	Schmidtea_mediterranea
IPR002934	Xenopus_tropicalis
IPR002937	Nematostella_vectensis	Schmidtea_mediterranea
IPR002939	Ephydatia_fluviatilis
IPR002942	Schmidtea_mediterranea
IPR002951	Drosophila_melanogaster
IPR002961	Xenopus_tropicalis
IPR002969	Haliotis_rufescens
IPR002999	Caenorhabditis_elegans	Danio_rerio	Drosophila_melanogaster	Ephydatia_fluviatilis	Nematostella_vectensis	Ruditapes_philippinarum	Schmidtea_mediterranea	Xenopus_tropicalis
IPR003005	Danio_rerio
IPR003008	Ruditapes_philippinarum	Schmidtea_mediterranea
IPR003010	Schmidtea_mediterranea
IPR003011	Danio_rerio	Drosophila_melanogaster	Ephydatia_fluviatilis
IPR003018	Schmidtea_mediterranea
IPR003020	Nematostella_vectensis
IPR003021	Danio_rerio	Drosophila_melanogaster	Ephydatia_fluviatilis
IPR003025	Xenopus_tropicalis
IPR003026	Danio_rerio
IPR003029	Drosophila_melanogaster	Ephydatia_fluviatilis	Ruditapes_philippinarum
IPR003034	Ruditapes_philippinarum	Schmidtea_mediterranea	Xenopus_tropicalis
IPR003038	Ephydatia_fluviatilis
IPR003047	Danio_rerio
IPR003049	Xenopus_tropicalis
IPR003056	Xenopus_tropicalis
IPR003081	Ephydatia_fluviatilis
IPR003082	Caenorhabditis_elegans
IPR003084	Drosophila_melanogaster	Ruditapes_philippinarum	Xenopus_tropicalis
IPR003097	Xenopus_tropicalis
IPR003100	Caenorhabditis_elegans	Ruditapes_philippinarum
IPR003101	Drosophila_melanogaster
IPR003102	Xenopus_tropicalis
IPR003105	Ruditapes_philippinarum
IPR003107	Ephydatia_fluviatilis	Ruditapes_philippinarum	Schmidtea_mediterranea	Xenopus_tropicalis
IPR003111	Caenorhabditis_elegans	Ruditapes_philippinarum	Schmidtea_mediterranea
IPR003114	Drosophila_melanogaster
IPR003116	Caenorhabditis_elegans
IPR003119	Ephydatia_fluviatilis	Haliotis_rufescens
IPR003121	Drosophila_melanogaster	Ephydatia_fluviatilis	Ruditapes_philippinarum
IPR003124	Xenopus_tropicalis
IPR003140	Ephydatia_fluviatilis
IPR003142	Ephydatia_fluviatilis
IPR003150	Schmidtea_mediterranea
IPR003152	Schmidtea_mediterranea
IPR003153	Drosophila_melanogaster
IPR003156	Ruditapes_philippinarum
IPR003162	Danio_rerio	Drosophila_melanogaster	Xenopus_tropicalis
IPR003164	Drosophila_melanogaster
IPR003165	Caenorhabditis_elegans	Ruditapes_philippinarum
IPR003166	Schmidtea_mediterranea
IPR003169	Ruditapes_philippinarum
IPR003171	Caenorhabditis_elegans
IPR003172	Haliotis_rufescens	Ruditapes_philippinarum
IPR003173	Drosophila_melanogaster	Schmidtea_mediterranea
IPR003175	Drosophila_melanogaster
IPR003177	Nematostella_vectensis
IPR003180	Ruditapes_philippinarum	Schmidtea_mediterranea	Xenopus_tropicalis
IPR003185	Ephydatia_fluviatilis	Nematostella_vectensis	Schmidtea_mediterranea
IPR003186	Ephydatia_fluviatilis	Nematostella_vectensis	Schmidtea_mediterranea
IPR003194	Nematostella_vectensis
IPR003195	Caenorhabditis_elegans	Schmidtea_mediterranea
IPR003196	Danio_rerio	Drosophila_melanogaster	Nematostella_vectensis	Xenopus_tropicalis
IPR003197	Caenorhabditis_elegans
IPR003210	Xenopus_tropicalis
IPR003213	Nematostella_vectensis
IPR003226	Drosophila_melanogaster	Nematostella_vectensis
IPR003231	Ephydatia_fluviatilis	Nematostella_vectensis
IPR003256	Ephydatia_fluviatilis
IPR003265	Caenorhabditis_elegans	Drosophila_melanogaster	Schmidtea_mediterranea
IPR003305	Haliotis_rufescens
IPR003316	Danio_rerio	Xenopus_tropicalis
IPR003323	Caenorhabditis_elegans	Danio_rerio	Xenopus_tropicalis
IPR003327	Xenopus_tropicalis
IPR003338	Haliotis_rufescens
IPR003343	Ephydatia_fluviatilis	Nematostella_vectensis	Xenopus_tropicalis
IPR003347	Drosophila_melanogaster	Schmidtea_mediterranea	Xenopus_tropicalis
IPR003349	Drosophila_melanogaster
IPR003351	Danio_rerio	Drosophila_melanogaster
IPR003358	Schmidtea_mediterranea	Xenopus_tropicalis
IPR003360	Xenopus_tropicalis
IPR003377	Xenopus_tropicalis
IPR003382	Ephydatia_fluviatilis
IPR003388	Schmidtea_mediterranea
IPR003392	Nematostella_vectensis
IPR003395	Drosophila_melanogaster	Ephydatia_fluviatilis	Ruditapes_philippinarum	Schmidtea_mediterranea	Xenopus_tropicalis
IPR003406	Caenorhabditis_elegans	Drosophila_melanogaster
IPR003417	Drosophila_melanogaster	Schmidtea_mediterranea
IPR003428	Drosophila_melanogaster	Haliotis_rufescens	Nematostella_vectensis	Schmidtea_mediterranea
IPR003439	Nematostella_vectensis
IPR003448	Caenorhabditis_elegans	Xenopus_tropicalis
IPR003508	Drosophila_melanogaster
IPR003511	Caenorhabditis_elegans	Ephydatia_fluviatilis	Ruditapes_philippinarum
IPR003516	Danio_rerio	Xenopus_tropicalis
IPR003521	Danio_rerio	Drosophila_melanogaster	Nematostella_vectensis	Xenopus_tropicalis
IPR003523	Nematostella_vectensis
IPR003527	Xenopus_tropicalis
IPR003545	Caenorhabditis_elegans	Haliotis_rufescens
IPR003563	Haliotis_rufescens	Ruditapes_philippinarum
IPR003565	Caenorhabditis_elegans
IPR003582	Haliotis_rufescens	Ruditapes_philippinarum
IPR003593	Caenorhabditis_elegans	Danio_rerio	Ephydatia_fluviatilis	Haliotis_rufescens	Nematostella_vectensis	Ruditapes_philippinarum	Schmidtea_mediterranea	Xenopus_tropicalis
IPR003594	Caenorhabditis_elegans	Ephydatia_fluviatilis	Nematostella_vectensis	Schmidtea_mediterranea
IPR003601	Drosophila_melanogaster	Ephydatia_fluviatilis	Xenopus_tropicalis
IPR003602	Drosophila_melanogaster	Ephydatia_fluviatilis	Xenopus_tropicalis
IPR003603	Danio_rerio	Xenopus_tropicalis
IPR003604	Ephydatia_fluviatilis	Ruditapes_philippinarum	Xenopus_tropicalis
IPR003613	Xenopus_tropicalis
IPR003615	Danio_rerio	Xenopus_tropicalis
IPR003616	Ruditapes_philippinarum	Schmidtea_mediterranea	Xenopus_tropicalis
IPR003617	Danio_rerio	Drosophila_melanogaster
IPR003618	Danio_rerio	Drosophila_melanogaster
IPR003625	Danio_rerio
IPR003649	Drosophila_melanogaster	Xenopus_tropicalis
IPR003650	Ruditapes_philippinarum
IPR003651	Drosophila_melanogaster
IPR003653	Danio_rerio	Drosophila_melanogaster	Schmidtea_mediterranea	Xenopus_tropicalis
IPR003671	Xenopus_tropicalis
IPR003673	Drosophila_melanogaster	Ephydatia_fluviatilis
IPR003674	Ephydatia_fluviatilis
IPR003675	Xenopus_tropicalis
IPR003690	Ephydatia_fluviatilis	Xenopus_tropicalis
IPR003697	Ruditapes_philippinarum
IPR003698	Caenorhabditis_elegans
IPR003701	Caenorhabditis_elegans	Drosophila_melanogaster	Ephydatia_fluviatilis	Schmidtea_mediterranea	Xenopus_tropicalis
IPR003702	Caenorhabditis_elegans
IPR003703	Schmidtea_mediterranea
IPR003726	Ephydatia_fluviatilis	Ruditapes_philippinarum
IPR003732	Ephydatia_fluviatilis
IPR003734	Caenorhabditis_elegans
IPR003737	Ephydatia_fluviatilis
IPR003738	Drosophila_melanogaster
IPR003749	Ephydatia_fluviatilis
IPR003750	Caenorhabditis_elegans	Danio_rerio	Drosophila_melanogaster	Ephydatia_fluviatilis	Schmidtea_mediterranea	Xenopus_tropicalis
IPR003759	Ephydatia_fluviatilis
IPR003780	Nematostella_vectensis
IPR003782	Ephydatia_fluviatilis
IPR003788	Ruditapes_philippinarum
IPR003789	Danio_rerio
IPR003812	Caenorhabditis_elegans	Xenopus_tropicalis
IPR003827	Ephydatia_fluviatilis
IPR003840	Ephydatia_fluviatilis	Xenopus_tropicalis
IPR003841	Nematostella_vectensis
IPR003859	Ruditapes_philippinarum
IPR003864	Ephydatia_fluviatilis
IPR003874	Danio_rerio	Drosophila_melanogaster	Ruditapes_philippinarum	Xenopus_tropicalis
IPR003882	Danio_rerio
IPR003886	Ruditapes_philippinarum
IPR003887	Danio_rerio	Drosophila_melanogaster	Xenopus_tropicalis
IPR003890	Ephydatia_fluviatilis	Ruditapes_philippinarum	Xenopus_tropicalis
IPR003891	Xenopus_tropicalis
IPR003893	Drosophila_melanogaster
IPR003894	Drosophila_melanogaster
IPR003903	Caenorhabditis_elegans	Ruditapes_philippinarum	Xenopus_tropicalis
IPR003918	Nematostella_vectensis
IPR003927	Xenopus_tropicalis
IPR003938	Drosophila_melanogaster
IPR003949	Xenopus_tropicalis
IPR003954	Ephydatia_fluviatilis	Schmidtea_mediterranea	Xenopus_tropicalis
IPR003956	Ruditapes_philippinarum	Xenopus_tropicalis
IPR003958	Drosophila_melanogaster	Nematostella_vectensis	Ruditapes_philippinarum	Schmidtea_mediterranea
IPR003959	Caenorhabditis_elegans	Danio_rerio	Drosophila_melanogaster	Ephydatia_fluviatilis	Nematostella_vectensis	Ruditapes_philippinarum	Schmidtea_mediterranea	Xenopus_tropicalis
IPR003960	Caenorhabditis_elegans	Nematostella_vectensis	Ruditapes_philippinarum	Schmidtea_mediterranea
IPR003967	Drosophila_melanogaster
IPR003993	Xenopus_tropicalis
IPR004006	Schmidtea_mediterranea
IPR004007	Schmidtea_mediterranea
IPR004015	Drosophila_melanogaster	Ephydatia_fluviatilis	Ruditapes_philippinarum	Xenopus_tropicalis
IPR004023	Ephydatia_fluviatilis	Schmidtea_mediterranea	Xenopus_tropicalis
IPR004030	Nematostella_vectensis
IPR004035	Caenorhabditis_elegans
IPR004036	Caenorhabditis_elegans	Drosophila_melanogaster	Schmidtea_mediterranea
IPR004037	Ephydatia_fluviatilis
IPR004038	Ephydatia_fluviatilis
IPR004044	Ephydatia_fluviatilis	Schmidtea_mediterranea
IPR004045	Ephydatia_fluviatilis	Nematostella_vectensis	Ruditapes_philippinarum
IPR004046	Ephydatia_fluviatilis
IPR004057	Xenopus_tropicalis
IPR004087	Caenorhabditis_elegans	Drosophila_melanogaster	Ruditapes_philippinarum	Schmidtea_mediterranea	Xenopus_tropicalis
IPR004088	Danio_rerio	Ruditapes_philippinarum	Schmidtea_mediterranea	Xenopus_tropicalis
IPR004092	Drosophila_melanogaster
IPR004094	Haliotis_rufescens
IPR004095	Ephydatia_fluviatilis
IPR004097	Nematostella_vectensis
IPR004099	Ephydatia_fluviatilis	Nematostella_vectensis	Schmidtea_mediterranea
IPR004100	Haliotis_rufescens
IPR004102	Caenorhabditis_elegans	Drosophila_melanogaster	Schmidtea_mediterranea
IPR004104	Ephydatia_fluviatilis
IPR004108	Schmidtea_mediterranea
IPR004114	Drosophila_melanogaster	Ephydatia_fluviatilis	Xenopus_tropicalis
IPR004115	Drosophila_melanogaster	Ephydatia_fluviatilis	Xenopus_tropicalis
IPR004122	Xenopus_tropicalis
IPR004123	Danio_rerio
IPR004127	Ephydatia_fluviatilis	Nematostella_vectensis	Xenopus_tropicalis
IPR004130	Schmidtea_mediterranea
IPR004134	Nematostella_vectensis
IPR004143	Ephydatia_fluviatilis
IPR004148	Danio_rerio
IPR004154	Ephydatia_fluviatilis	Haliotis_rufescens
IPR004155	Drosophila_melanogaster	Xenopus_tropicalis
IPR004156	Nematostella_vectensis
IPR004160	Ruditapes_philippinarum
IPR004161	Ephydatia_fluviatilis	Ruditapes_philippinarum	Schmidtea_mediterranea
IPR004163	Caenorhabditis_elegans
IPR004164	Caenorhabditis_elegans
IPR004165	Caenorhabditis_elegans
IPR004167	Drosophila_melanogaster
IPR004170	Xenopus_tropicalis
IPR004179	Schmidtea_mediterranea
IPR004181	Drosophila_melanogaster	Xenopus_tropicalis
IPR004192	Nematostella_vectensis
IPR004193	Ephydatia_fluviatilis
IPR004198	Drosophila_melanogaster
IPR004201	Haliotis_rufescens
IPR004210	Danio_rerio	Drosophila_melanogaster	Xenopus_tropicalis
IPR004217	Ephydatia_fluviatilis	Nematostella_vectensis
IPR004223	Ephydatia_fluviatilis
IPR004226	Drosophila_melanogaster
IPR004240	Ephydatia_fluviatilis
IPR004269	Nematostella_vectensis
IPR004279	Caenorhabditis_elegans	Nematostella_vectensis
IPR004301	Danio_rerio	Drosophila_melanogaster	Ephydatia_fluviatilis	Ruditapes_philippinarum
IPR004305	Ruditapes_philippinarum
IPR004308	Caenorhabditis_elegans
IPR004323	Caenorhabditis_elegans	Ephydatia_fluviatilis
IPR004327	Nematostella_vectensis
IPR004331	Caenorhabditis_elegans	Xenopus_tropicalis
IPR004342	Caenorhabditis_elegans	Xenopus_tropicalis
IPR004343	Drosophila_melanogaster	Ephydatia_fluviatilis	Ruditapes_philippinarum	Xenopus_tropicalis
IPR004344	Ruditapes_philippinarum	Xenopus_tropicalis
IPR004364	Ephydatia_fluviatilis
IPR004365	Ephydatia_fluviatilis
IPR004367	Danio_rerio	Drosophila_melanogaster	Haliotis_rufescens	Nematostella_vectensis	Ruditapes_philippinarum	Schmidtea_mediterranea	Xenopus_tropicalis
IPR004385	Nematostella_vectensis
IPR004393	Nematostella_vectensis
IPR004394	Ephydatia_fluviatilis	Schmidtea_mediterranea
IPR004403	Ephydatia_fluviatilis	Nematostella_vectensis	Xenopus_tropicalis
IPR004405	Drosophila_melanogaster
IPR004408	Ephydatia_fluviatilis
IPR004412	Danio_rerio	Ruditapes_philippinarum
IPR004413	Caenorhabditis_elegans	Danio_rerio	Schmidtea_mediterranea
IPR004416	Ephydatia_fluviatilis
IPR004434	Nematostella_vectensis
IPR004441	Danio_rerio
IPR004443	Drosophila_melanogaster
IPR004450	Ephydatia_fluviatilis
IPR004457	Ephydatia_fluviatilis	Nematostella_vectensis	Xenopus_tropicalis
IPR004467	Danio_rerio	Ephydatia_fluviatilis	Nematostella_vectensis
IPR004468	Nematostella_vectensis
IPR004480	Ephydatia_fluviatilis
IPR004493	Caenorhabditis_elegans	Drosophila_melanogaster	Ephydatia_fluviatilis	Nematostella_vectensis
IPR004499	Ephydatia_fluviatilis	Haliotis_rufescens
IPR004506	Ephydatia_fluviatilis
IPR004514	Caenorhabditis_elegans	Ephydatia_fluviatilis
IPR004516	Ruditapes_philippinarum
IPR004520	Danio_rerio	Drosophila_melanogaster	Ephydatia_fluviatilis	Xenopus_tropicalis
IPR004521	Ephydatia_fluviatilis	Ruditapes_philippinarum	Xenopus_tropicalis
IPR004522	Nematostella_vectensis
IPR004523	Ephydatia_fluviatilis
IPR004524	Drosophila_melanogaster	Ephydatia_fluviatilis	Xenopus_tropicalis
IPR004526	Ephydatia_fluviatilis	Haliotis_rufescens	Ruditapes_philippinarum
IPR004527	Ruditapes_philippinarum
IPR004530	Caenorhabditis_elegans
IPR004531	Drosophila_melanogaster	Nematostella_vectensis
IPR004536	Ephydatia_fluviatilis
IPR004540	Caenorhabditis_elegans	Ephydatia_fluviatilis
IPR004541	Haliotis_rufescens	Ruditapes_philippinarum
IPR004545	Drosophila_melanogaster	Ephydatia_fluviatilis	Haliotis_rufescens	Nematostella_vectensis	Ruditapes_philippinarum
IPR004551	Drosophila_melanogaster	Ephydatia_fluviatilis	Nematostella_vectensis
IPR004552	Drosophila_melanogaster	Haliotis_rufescens
IPR004556	Haliotis_rufescens
IPR004562	Danio_rerio	Ephydatia_fluviatilis
IPR004572	Nematostella_vectensis
IPR004574	Drosophila_melanogaster
IPR004575	Drosophila_melanogaster	Schmidtea_mediterranea	Xenopus_tropicalis
IPR004579	Caenorhabditis_elegans	Ephydatia_fluviatilis	Ruditapes_philippinarum	Xenopus_tropicalis
IPR004582	Caenorhabditis_elegans	Danio_rerio	Drosophila_melanogaster	Ephydatia_fluviatilis	Schmidtea_mediterranea	Xenopus_tropicalis
IPR004583	Caenorhabditis_elegans	Drosophila_melanogaster	Ephydatia_fluviatilis	Ruditapes_philippinarum
IPR004584	Caenorhabditis_elegans	Drosophila_melanogaster	Ephydatia_fluviatilis	Ruditapes_philippinarum	Schmidtea_mediterranea	Xenopus_tropicalis
IPR004585	Danio_rerio	Ruditapes_philippinarum	Xenopus_tropicalis
IPR004589	Caenorhabditis_elegans	Drosophila_melanogaster	Ruditapes_philippinarum	Xenopus_tropicalis
IPR004591	Danio_rerio	Drosophila_melanogaster	Ruditapes_philippinarum	Schmidtea_mediterranea	Xenopus_tropicalis
IPR004595	Caenorhabditis_elegans	Drosophila_melanogaster	Ephydatia_fluviatilis	Xenopus_tropicalis
IPR004598	Caenorhabditis_elegans	Drosophila_melanogaster	Ephydatia_fluviatilis	Schmidtea_mediterranea
IPR004600	Caenorhabditis_elegans	Drosophila_melanogaster
IPR004607	Nematostella_vectensis	Ruditapes_philippinarum	Schmidtea_mediterranea	Xenopus_tropicalis
IPR004621	Caenorhabditis_elegans
IPR004625	Ephydatia_fluviatilis	Nematostella_vectensis
IPR004631	Drosophila_melanogaster
IPR004640	Ephydatia_fluviatilis
IPR004649	Danio_rerio	Drosophila_melanogaster	Ephydatia_fluviatilis	Ruditapes_philippinarum	Xenopus_tropicalis
IPR004666	Danio_rerio	Xenopus_tropicalis
IPR004680	Xenopus_tropicalis
IPR004686	Nematostella_vectensis
IPR004728	Ephydatia_fluviatilis
IPR004730	Nematostella_vectensis
IPR004733	Nematostella_vectensis	Ruditapes_philippinarum	Xenopus_tropicalis
IPR004739	Caenorhabditis_elegans	Ephydatia_fluviatilis	Ruditapes_philippinarum	Xenopus_tropicalis
IPR004752	Schmidtea_mediterranea
IPR004768	Drosophila_melanogaster
IPR004769	Haliotis_rufescens	Nematostella_vectensis
IPR004776	Nematostella_vectensis
IPR004788	Caenorhabditis_elegans	Drosophila_melanogaster	Nematostella_vectensis
IPR004802	Drosophila_melanogaster	Ephydatia_fluviatilis	Ruditapes_philippinarum	Xenopus_tropicalis
IPR004803	Danio_rerio	Drosophila_melanogaster	Ephydatia_fluviatilis	Haliotis_rufescens	Ruditapes_philippinarum	Xenopus_tropicalis
IPR004808	Drosophila_melanogaster	Schmidtea_mediterranea	Xenopus_tropicalis
IPR004815	Caenorhabditis_elegans	Schmidtea_mediterranea
IPR004821	Nematostella_vectensis
IPR004823	Xenopus_tropicalis
IPR004825	Xenopus_tropicalis
IPR004837	Xenopus_tropicalis
IPR004842	Caenorhabditis_elegans
IPR004843	Ephydatia_fluviatilis	Schmidtea_mediterranea	Xenopus_tropicalis
IPR004853	Ephydatia_fluviatilis
IPR004854	Caenorhabditis_elegans	Nematostella_vectensis
IPR004855	Danio_rerio	Xenopus_tropicalis
IPR004859	Drosophila_melanogaster	Ruditapes_philippinarum	Xenopus_tropicalis
IPR004870	Danio_rerio	Drosophila_melanogaster	Xenopus_tropicalis
IPR004871	Drosophila_melanogaster	Schmidtea_mediterranea	Xenopus_tropicalis
IPR004911	Haliotis_rufescens
IPR004953	Drosophila_melanogaster
IPR004965	Danio_rerio
IPR004971	Drosophila_melanogaster	Xenopus_tropicalis
IPR004979	Xenopus_tropicalis
IPR004987	Caenorhabditis_elegans
IPR004991	Xenopus_tropicalis
IPR005002	Caenorhabditis_elegans	Nematostella_vectensis
IPR005011	Ephydatia_fluviatilis	Ruditapes_philippinarum	Xenopus_tropicalis
IPR005012	Danio_rerio	Ruditapes_philippinarum	Schmidtea_mediterranea	Xenopus_tropicalis
IPR005013	Ephydatia_fluviatilis
IPR005018	Ruditapes_philippinarum
IPR005026	Drosophila_melanogaster	Xenopus_tropicalis
IPR005027	Drosophila_melanogaster
IPR005033	Danio_rerio	Drosophila_melanogaster	Ruditapes_philippinarum	Schmidtea_mediterranea
IPR005036	Danio_rerio
IPR005037	Ephydatia_fluviatilis
IPR005043	Danio_rerio	Drosophila_melanogaster	Ephydatia_fluviatilis	Haliotis_rufescens	Nematostella_vectensis
IPR005049	Ephydatia_fluviatilis
IPR005076	Danio_rerio	Xenopus_tropicalis
IPR005079	Ephydatia_fluviatilis
IPR005100	Xenopus_tropicalis
IPR005101	Drosophila_melanogaster	Ruditapes_philippinarum	Xenopus_tropicalis
IPR005106	Ephydatia_fluviatilis
IPR005110	Ephydatia_fluviatilis	Schmidtea_mediterranea
IPR005111	Ephydatia_fluviatilis	Schmidtea_mediterranea
IPR005120	Caenorhabditis_elegans	Ruditapes_philippinarum
IPR005121	Caenorhabditis_elegans
IPR005129	Caenorhabditis_elegans
IPR005135	Ruditapes_philippinarum	Schmidtea_mediterranea
IPR005139	Drosophila_melanogaster	Ruditapes_philippinarum
IPR005144	Danio_rerio	Drosophila_melanogaster	Nematostella_vectensis	Schmidtea_mediterranea	Xenopus_tropicalis
IPR005146	Drosophila_melanogaster	Nematostella_vectensis
IPR005147	Drosophila_melanogaster	Nematostella_vectensis
IPR005148	Caenorhabditis_elegans	Ephydatia_fluviatilis	Ruditapes_philippinarum
IPR005155	Drosophila_melanogaster	Haliotis_rufescens	Nematostella_vectensis	Schmidtea_mediterranea	Xenopus_tropicalis
IPR005160	Caenorhabditis_elegans	Drosophila_melanogaster	Ephydatia_fluviatilis	Schmidtea_mediterranea
IPR005161	Caenorhabditis_elegans	Drosophila_melanogaster	Ephydatia_fluviatilis
IPR005164	Nematostella_vectensis
IPR005172	Drosophila_melanogaster	Ruditapes_philippinarum	Schmidtea_mediterranea
IPR005175	Ephydatia_fluviatilis
IPR005176	Xenopus_tropicalis
IPR005181	Ephydatia_fluviatilis	Haliotis_rufescens
IPR005185	Xenopus_tropicalis
IPR005195	Danio_rerio
IPR005199	Haliotis_rufescens	Nematostella_vectensis
IPR005200	Haliotis_rufescens
IPR005201	Caenorhabditis_elegans	Nematostella_vectensis	Ruditapes_philippinarum
IPR005225	Danio_rerio	Xenopus_tropicalis
IPR005248	Nematostella_vectensis	Xenopus_tropicalis
IPR005251	Ruditapes_philippinarum
IPR005282	Drosophila_melanogaster
IPR005290	Drosophila_melanogaster
IPR005294	Haliotis_rufescens
IPR005302	Schmidtea_mediterranea
IPR005303	Schmidtea_mediterranea
IPR005304	Drosophila_melanogaster	Haliotis_rufescens	Nematostella_vectensis
IPR005314	Danio_rerio	Drosophila_melanogaster	Ruditapes_philippinarum	Schmidtea_mediterranea	Xenopus_tropicalis
IPR005317	Drosophila_melanogaster	Nematostella_vectensis
IPR005324	Ephydatia_fluviatilis
IPR005326	Ephydatia_fluviatilis
IPR005334	Ruditapes_philippinarum
IPR005339	Drosophila_melanogaster	Nematostella_vectensis	Ruditapes_philippinarum	Xenopus_tropicalis
IPR005341	Nematostella_vectensis
IPR005343	Caenorhabditis_elegans	Drosophila_melanogaster	Ephydatia_fluviatilis	Schmidtea_mediterranea
IPR005344	Ephydatia_fluviatilis	Nematostella_vectensis
IPR005345	Ephydatia_fluviatilis	Nematostella_vectensis	Schmidtea_mediterranea
IPR005349	Ephydatia_fluviatilis
IPR005352	Drosophila_melanogaster
IPR005365	Caenorhabditis_elegans	Drosophila_melanogaster	Ephydatia_fluviatilis	Ruditapes_philippinarum
IPR005373	Xenopus_tropicalis
IPR005401	Danio_rerio
IPR005406	Xenopus_tropicalis
IPR005410	Xenopus_tropicalis
IPR005442	Nematostella_vectensis	Ruditapes_philippinarum
IPR005467	Caenorhabditis_elegans
IPR005479	Nematostella_vectensis
IPR005480	Drosophila_melanogaster	Ruditapes_philippinarum
IPR005481	Nematostella_vectensis
IPR005483	Drosophila_melanogaster
IPR005484	Haliotis_rufescens
IPR005485	Ephydatia_fluviatilis
IPR005486	Ephydatia_fluviatilis
IPR005491	Drosophila_melanogaster	Schmidtea_mediterranea	Xenopus_tropicalis
IPR005517	Ephydatia_fluviatilis	Schmidtea_mediterranea
IPR005533	Ruditapes_philippinarum
IPR005549	Danio_rerio	Haliotis_rufescens	Ruditapes_philippinarum	Xenopus_tropicalis
IPR005550	Danio_rerio	Drosophila_melanogaster	Nematostella_vectensis	Ruditapes_philippinarum	Schmidtea_mediterranea	Xenopus_tropicalis
IPR005554	Drosophila_melanogaster	Ruditapes_philippinarum	Schmidtea_mediterranea
IPR005559	Xenopus_tropicalis
IPR005570	Danio_rerio	Ephydatia_fluviatilis	Nematostella_vectensis	Schmidtea_mediterranea	Xenopus_tropicalis
IPR005571	Nematostella_vectensis
IPR005574	Drosophila_melanogaster	Schmidtea_mediterranea
IPR005576	Drosophila_melanogaster	Schmidtea_mediterranea
IPR005579	Drosophila_melanogaster	Ephydatia_fluviatilis	Xenopus_tropicalis
IPR005599	Drosophila_melanogaster	Ephydatia_fluviatilis
IPR005606	Xenopus_tropicalis
IPR005612	Drosophila_melanogaster	Schmidtea_mediterranea
IPR005617	Danio_rerio	Drosophila_melanogaster	Xenopus_tropicalis
IPR005627	Caenorhabditis_elegans
IPR005631	Ephydatia_fluviatilis
IPR005633	Caenorhabditis_elegans
IPR005635	Danio_rerio	Drosophila_melanogaster	Ruditapes_philippinarum	Xenopus_tropicalis
IPR005636	Ruditapes_philippinarum	Xenopus_tropicalis
IPR005647	Danio_rerio	Nematostella_vectensis	Schmidtea_mediterranea	Xenopus_tropicalis
IPR005649	Drosophila_melanogaster
IPR005651	Drosophila_melanogaster
IPR005654	Danio_rerio	Ephydatia_fluviatilis
IPR005662	Haliotis_rufescens	Xenopus_tropicalis
IPR005674	Nematostella_vectensis
IPR005677	Ephydatia_fluviatilis
IPR005679	Ephydatia_fluviatilis
IPR005683	Ephydatia_fluviatilis	Nematostella_vectensis	Schmidtea_mediterranea
IPR005703	Ephydatia_fluviatilis
IPR005706	Nematostella_vectensis
IPR005710	Ephydatia_fluviatilis
IPR005715	Danio_rerio
IPR005716	Ephydatia_fluviatilis
IPR005717	Ephydatia_fluviatilis
IPR005719	Ephydatia_fluviatilis	Nematostella_vectensis
IPR005722	Caenorhabditis_elegans	Ephydatia_fluviatilis
IPR005723	Nematostella_vectensis
IPR005725	Nematostella_vectensis
IPR005729	Ephydatia_fluviatilis
IPR005744	Drosophila_melanogaster
IPR005749	Haliotis_rufescens
IPR005766	Danio_rerio
IPR005772	Nematostella_vectensis
IPR005786	Nematostella_vectensis
IPR005788	Ephydatia_fluviatilis
IPR005792	Ephydatia_fluviatilis
IPR005813	Ephydatia_fluviatilis
IPR005818	Schmidtea_mediterranea	Xenopus_tropicalis
IPR005819	Nematostella_vectensis	Schmidtea_mediterranea	Xenopus_tropicalis
IPR005822	Ephydatia_fluviatilis
IPR005823	Ephydatia_fluviatilis
IPR005824	Schmidtea_mediterranea
IPR005828	Nematostella_vectensis
IPR005829	Nematostella_vectensis
IPR005835	Ephydatia_fluviatilis
IPR005839	Ephydatia_fluviatilis
IPR005841	Ephydatia_fluviatilis
IPR005845	Ephydatia_fluviatilis
IPR005846	Ephydatia_fluviatilis
IPR005854	Xenopus_tropicalis
IPR005873	Nematostella_vectensis	Schmidtea_mediterranea
IPR005900	Ephydatia_fluviatilis
IPR005904	Danio_rerio	Ephydatia_fluviatilis
IPR005913	Xenopus_tropicalis
IPR005914	Danio_rerio	Ephydatia_fluviatilis
IPR005919	Drosophila_melanogaster
IPR005921	Haliotis_rufescens
IPR005925	Ephydatia_fluviatilis
IPR005930	Caenorhabditis_elegans
IPR005931	Ephydatia_fluviatilis
IPR005935	Danio_rerio	Drosophila_melanogaster	Ephydatia_fluviatilis	Xenopus_tropicalis
IPR005937	Ephydatia_fluviatilis	Nematostella_vectensis
IPR005938	Haliotis_rufescens	Nematostella_vectensis	Ruditapes_philippinarum
IPR005946	Ephydatia_fluviatilis	Nematostella_vectensis
IPR005955	Ephydatia_fluviatilis
IPR005956	Drosophila_melanogaster
IPR005959	Ephydatia_fluviatilis
IPR005963	Xenopus_tropicalis
IPR005990	Drosophila_melanogaster
IPR005996	Caenorhabditis_elegans	Ephydatia_fluviatilis	Haliotis_rufescens	Nematostella_vectensis
IPR005998	Ephydatia_fluviatilis
IPR005999	Haliotis_rufescens	Schmidtea_mediterranea
IPR006003	Nematostella_vectensis
IPR006015	Nematostella_vectensis
IPR006016	Nematostella_vectensis
IPR006026	Haliotis_rufescens
IPR006032	Ephydatia_fluviatilis
IPR006035	Ephydatia_fluviatilis
IPR006042	Drosophila_melanogaster
IPR006043	Drosophila_melanogaster
IPR006046	Haliotis_rufescens
IPR006047	Haliotis_rufescens
IPR006048	Ephydatia_fluviatilis	Haliotis_rufescens
IPR006050	Drosophila_melanogaster	Nematostella_vectensis	Ruditapes_philippinarum	Xenopus_tropicalis
IPR006056	Caenorhabditis_elegans
IPR006066	Ruditapes_philippinarum
IPR006070	Drosophila_melanogaster	Schmidtea_mediterranea
IPR006073	Ephydatia_fluviatilis	Schmidtea_mediterranea	Xenopus_tropicalis
IPR006074	Caenorhabditis_elegans	Ruditapes_philippinarum
IPR006075	Caenorhabditis_elegans	Danio_rerio
IPR006076	Haliotis_rufescens
IPR006083	Caenorhabditis_elegans
IPR006084	Caenorhabditis_elegans	Drosophila_melanogaster	Ephydatia_fluviatilis	Haliotis_rufescens	Schmidtea_mediterranea	Xenopus_tropicalis
IPR006085	Caenorhabditis_elegans	Drosophila_melanogaster	Ephydatia_fluviatilis	Haliotis_rufescens	Schmidtea_mediterranea	Xenopus_tropicalis
IPR006086	Caenorhabditis_elegans	Drosophila_melanogaster	Ephydatia_fluviatilis	Haliotis_rufescens	Schmidtea_mediterranea	Xenopus_tropicalis
IPR006089	Ruditapes_philippinarum
IPR006091	Ruditapes_philippinarum
IPR006093	Ephydatia_fluviatilis
IPR006095	Caenorhabditis_elegans
IPR006096	Caenorhabditis_elegans
IPR006097	Caenorhabditis_elegans
IPR006098	Caenorhabditis_elegans
IPR006099	Caenorhabditis_elegans
IPR006108	Haliotis_rufescens	Nematostella_vectensis
IPR006110	Schmidtea_mediterranea
IPR006111	Schmidtea_mediterranea
IPR006113	Nematostella_vectensis
IPR006114	Nematostella_vectensis
IPR006120	Ephydatia_fluviatilis
IPR006121	Caenorhabditis_elegans
IPR006122	Caenorhabditis_elegans
IPR006130	Drosophila_melanogaster	Ephydatia_fluviatilis	Ruditapes_philippinarum
IPR006131	Drosophila_melanogaster	Ephydatia_fluviatilis
IPR006132	Drosophila_melanogaster	Ephydatia_fluviatilis
IPR006133	Danio_rerio	Drosophila_melanogaster	Nematostella_vectensis	Ruditapes_philippinarum	Schmidtea_mediterranea	Xenopus_tropicalis
IPR006134	Danio_rerio	Drosophila_melanogaster	Ephydatia_fluviatilis	Nematostella_vectensis	Ruditapes_philippinarum	Schmidtea_mediterranea	Xenopus_tropicalis
IPR006137	Nematostella_vectensis
IPR006138	Nematostella_vectensis
IPR006139	Ephydatia_fluviatilis
IPR006140	Ephydatia_fluviatilis
IPR006145	Caenorhabditis_elegans	Schmidtea_mediterranea
IPR006148	Ephydatia_fluviatilis
IPR006149	Drosophila_melanogaster
IPR006155	Danio_rerio	Xenopus_tropicalis
IPR006159	Caenorhabditis_elegans
IPR006162	Nematostella_vectensis
IPR006164	Caenorhabditis_elegans	Drosophila_melanogaster	Ephydatia_fluviatilis
IPR006165	Caenorhabditis_elegans	Drosophila_melanogaster	Nematostella_vectensis
IPR006166	Danio_rerio	Drosophila_melanogaster	Ephydatia_fluviatilis	Haliotis_rufescens	Ruditapes_philippinarum	Schmidtea_mediterranea
IPR006167	Drosophila_melanogaster
IPR006168	Nematostella_vectensis
IPR006169	Ephydatia_fluviatilis	Xenopus_tropicalis
IPR006171	Drosophila_melanogaster	Ruditapes_philippinarum	Schmidtea_mediterranea	Xenopus_tropicalis
IPR006172	Danio_rerio	Drosophila_melanogaster	Ephydatia_fluviatilis	Nematostella_vectensis	Ruditapes_philippinarum	Schmidtea_mediterranea	Xenopus_tropicalis
IPR006175	Caenorhabditis_elegans	Ephydatia_fluviatilis
IPR006176	Haliotis_rufescens	Nematostella_vectensis
IPR006180	Haliotis_rufescens
IPR006183	Nematostella_vectensis
IPR006184	Nematostella_vectensis
IPR006186	Xenopus_tropicalis
IPR006195	Ephydatia_fluviatilis	Ruditapes_philippinarum
IPR006204	Ephydatia_fluviatilis
IPR006205	Drosophila_melanogaster	Ephydatia_fluviatilis
IPR006222	Caenorhabditis_elegans
IPR006223	Ephydatia_fluviatilis
IPR006224	Caenorhabditis_elegans	Nematostella_vectensis	Schmidtea_mediterranea
IPR006225	Caenorhabditis_elegans	Xenopus_tropicalis
IPR006236	Haliotis_rufescens
IPR006248	Caenorhabditis_elegans	Nematostella_vectensis
IPR006249	Nematostella_vectensis
IPR006257	Caenorhabditis_elegans
IPR006258	Caenorhabditis_elegans
IPR006259	Caenorhabditis_elegans
IPR006262	Ruditapes_philippinarum
IPR006274	Drosophila_melanogaster	Nematostella_vectensis	Ruditapes_philippinarum
IPR006275	Drosophila_melanogaster	Ruditapes_philippinarum
IPR006285	Drosophila_melanogaster
IPR006287	Caenorhabditis_elegans
IPR006289	Xenopus_tropicalis
IPR006297	Ephydatia_fluviatilis
IPR006322	Ephydatia_fluviatilis	Nematostella_vectensis
IPR006349	Nematostella_vectensis
IPR006361	Nematostella_vectensis
IPR006368	Ephydatia_fluviatilis	Nematostella_vectensis
IPR006369	Ephydatia_fluviatilis	Ruditapes_philippinarum
IPR006370	Caenorhabditis_elegans	Haliotis_rufescens	Xenopus_tropicalis
IPR006379	Caenorhabditis_elegans	Nematostella_vectensis
IPR006413	Xenopus_tropicalis
IPR006434	Caenorhabditis_elegans
IPR006461	Ruditapes_philippinarum	Xenopus_tropicalis
IPR006463	Haliotis_rufescens	Ruditapes_philippinarum
IPR006466	Ephydatia_fluviatilis
IPR006515	Haliotis_rufescens
IPR006535	Ruditapes_philippinarum
IPR006544	Caenorhabditis_elegans	Xenopus_tropicalis
IPR006549	Drosophila_melanogaster	Xenopus_tropicalis
IPR006550	Drosophila_melanogaster
IPR006551	Drosophila_melanogaster	Xenopus_tropicalis
IPR006553	Xenopus_tropicalis
IPR006554	Caenorhabditis_elegans	Danio_rerio	Nematostella_vectensis	Ruditapes_philippinarum	Schmidtea_mediterranea	Xenopus_tropicalis
IPR006555	Caenorhabditis_elegans	Danio_rerio	Ephydatia_fluviatilis	Nematostella_vectensis	Ruditapes_philippinarum	Schmidtea_mediterranea	Xenopus_tropicalis
IPR006560	Ruditapes_philippinarum
IPR006564	Xenopus_tropicalis
IPR006568	Ruditapes_philippinarum
IPR006569	Ephydatia_fluviatilis
IPR006570	Caenorhabditis_elegans
IPR006572	Danio_rerio	Drosophila_melanogaster	Xenopus_tropicalis
IPR006575	Schmidtea_mediterranea	Xenopus_tropicalis
IPR006576	Ruditapes_philippinarum
IPR006578	Caenorhabditis_elegans	Danio_rerio	Drosophila_melanogaster	Xenopus_tropicalis
IPR006580	Xenopus_tropicalis
IPR006588	Xenopus_tropicalis
IPR006590	Drosophila_melanogaster	Schmidtea_mediterranea
IPR006591	Caenorhabditis_elegans	Ephydatia_fluviatilis	Xenopus_tropicalis
IPR006592	Ruditapes_philippinarum	Schmidtea_mediterranea
IPR006594	Danio_rerio	Ruditapes_philippinarum	Xenopus_tropicalis
IPR006595	Ruditapes_philippinarum	Xenopus_tropicalis
IPR006597	Caenorhabditis_elegans
IPR006598	Drosophila_melanogaster
IPR006602	Danio_rerio	Drosophila_melanogaster
IPR006612	Danio_rerio	Xenopus_tropicalis
IPR006614	Drosophila_melanogaster
IPR006621	Haliotis_rufescens	Ruditapes_philippinarum
IPR006624	Caenorhabditis_elegans	Danio_rerio	Drosophila_melanogaster
IPR006628	Ephydatia_fluviatilis
IPR006630	Danio_rerio	Drosophila_melanogaster	Ephydatia_fluviatilis	Ruditapes_philippinarum	Schmidtea_mediterranea
IPR006633	Drosophila_melanogaster
IPR006634	Ephydatia_fluviatilis
IPR006638	Ephydatia_fluviatilis
IPR006640	Caenorhabditis_elegans	Drosophila_melanogaster	Schmidtea_mediterranea
IPR006641	Schmidtea_mediterranea
IPR006642	Caenorhabditis_elegans	Danio_rerio	Schmidtea_mediterranea	Xenopus_tropicalis
IPR006645	Schmidtea_mediterranea	Xenopus_tropicalis
IPR006652	Xenopus_tropicalis
IPR006671	Danio_rerio	Drosophila_melanogaster	Haliotis_rufescens	Nematostella_vectensis	Ruditapes_philippinarum	Schmidtea_mediterranea	Xenopus_tropicalis
IPR006674	Caenorhabditis_elegans	Danio_rerio
IPR006678	Danio_rerio
IPR006694	Caenorhabditis_elegans
IPR006696	Caenorhabditis_elegans	Drosophila_melanogaster
IPR006703	Haliotis_rufescens
IPR006708	Caenorhabditis_elegans	Ephydatia_fluviatilis
IPR006709	Drosophila_melanogaster	Ephydatia_fluviatilis	Ruditapes_philippinarum	Xenopus_tropicalis
IPR006715	Danio_rerio	Xenopus_tropicalis
IPR006716	Nematostella_vectensis
IPR006718	Drosophila_melanogaster
IPR006719	Drosophila_melanogaster
IPR006720	Drosophila_melanogaster
IPR006723	Xenopus_tropicalis
IPR006735	Ruditapes_philippinarum	Xenopus_tropicalis
IPR006746	Caenorhabditis_elegans	Ephydatia_fluviatilis	Nematostella_vectensis
IPR006751	Drosophila_melanogaster
IPR006757	Ephydatia_fluviatilis
IPR006759	Danio_rerio
IPR006760	Caenorhabditis_elegans	Drosophila_melanogaster	Nematostella_vectensis
IPR006762	Nematostella_vectensis
IPR006767	Drosophila_melanogaster	Ruditapes_philippinarum	Schmidtea_mediterranea
IPR006768	Drosophila_melanogaster	Ruditapes_philippinarum	Schmidtea_mediterranea
IPR006769	Caenorhabditis_elegans	Danio_rerio
IPR006773	Nematostella_vectensis	Xenopus_tropicalis
IPR006775	Drosophila_melanogaster
IPR006785	Ephydatia_fluviatilis	Nematostella_vectensis
IPR006786	Drosophila_melanogaster	Ruditapes_philippinarum
IPR006787	Ruditapes_philippinarum
IPR006797	Xenopus_tropicalis
IPR006800	Drosophila_melanogaster
IPR006804	Drosophila_melanogaster	Ruditapes_philippinarum
IPR006813	Drosophila_melanogaster
IPR006816	Xenopus_tropicalis
IPR006818	Drosophila_melanogaster	Ephydatia_fluviatilis	Nematostella_vectensis	Ruditapes_philippinarum
IPR006840	Xenopus_tropicalis
IPR006846	Ephydatia_fluviatilis
IPR006849	Ephydatia_fluviatilis
IPR006861	Danio_rerio	Ephydatia_fluviatilis	Schmidtea_mediterranea
IPR006862	Haliotis_rufescens
IPR006875	Ephydatia_fluviatilis
IPR006879	Schmidtea_mediterranea
IPR006880	Drosophila_melanogaster	Haliotis_rufescens
IPR006884	Schmidtea_mediterranea
IPR006886	Ruditapes_philippinarum	Schmidtea_mediterranea	Xenopus_tropicalis
IPR006887	Ephydatia_fluviatilis	Schmidtea_mediterranea	Xenopus_tropicalis
IPR006899	Ephydatia_fluviatilis
IPR006906	Ephydatia_fluviatilis	Schmidtea_mediterranea	Xenopus_tropicalis
IPR006913	Ephydatia_fluviatilis
IPR006917	Ephydatia_fluviatilis	Haliotis_rufescens	Nematostella_vectensis
IPR006925	Caenorhabditis_elegans
IPR006926	Caenorhabditis_elegans
IPR006939	Xenopus_tropicalis
IPR006940	Danio_rerio	Drosophila_melanogaster	Xenopus_tropicalis
IPR006941	Danio_rerio	Drosophila_melanogaster	Nematostella_vectensis	Schmidtea_mediterranea	Xenopus_tropicalis
IPR006942	Ephydatia_fluviatilis	Schmidtea_mediterranea
IPR006958	Drosophila_melanogaster	Nematostella_vectensis	Schmidtea_mediterranea
IPR006966	Ephydatia_fluviatilis	Xenopus_tropicalis
IPR006968	Ephydatia_fluviatilis
IPR006977	Ephydatia_fluviatilis
IPR006984	Caenorhabditis_elegans	Ephydatia_fluviatilis	Nematostella_vectensis	Schmidtea_mediterranea	Xenopus_tropicalis
IPR006994	Caenorhabditis_elegans
IPR007000	Ephydatia_fluviatilis
IPR007007	Ruditapes_philippinarum
IPR007009	Caenorhabditis_elegans	Drosophila_melanogaster	Ephydatia_fluviatilis	Xenopus_tropicalis
IPR007010	Ephydatia_fluviatilis	Xenopus_tropicalis
IPR007012	Ephydatia_fluviatilis
IPR007015	Ephydatia_fluviatilis	Haliotis_rufescens	Ruditapes_philippinarum	Xenopus_tropicalis
IPR007018	Schmidtea_mediterranea	Xenopus_tropicalis
IPR007019	Drosophila_melanogaster	Ephydatia_fluviatilis	Haliotis_rufescens	Ruditapes_philippinarum	Schmidtea_mediterranea	Xenopus_tropicalis
IPR007023	Drosophila_melanogaster	Ephydatia_fluviatilis	Ruditapes_philippinarum	Schmidtea_mediterranea
IPR007033	Drosophila_melanogaster	Xenopus_tropicalis
IPR007034	Drosophila_melanogaster
IPR007042	Drosophila_melanogaster	Ephydatia_fluviatilis	Schmidtea_mediterranea
IPR007051	Ephydatia_fluviatilis	Nematostella_vectensis
IPR007052	Ephydatia_fluviatilis	Xenopus_tropicalis
IPR007064	Ephydatia_fluviatilis	Nematostella_vectensis	Xenopus_tropicalis
IPR007066	Schmidtea_mediterranea
IPR007070	Xenopus_tropicalis
IPR007072	Nematostella_vectensis
IPR007073	Schmidtea_mediterranea	Xenopus_tropicalis
IPR007075	Schmidtea_mediterranea	Xenopus_tropicalis
IPR007080	Schmidtea_mediterranea
IPR007081	Schmidtea_mediterranea
IPR007083	Ruditapes_philippinarum	Schmidtea_mediterranea
IPR007109	Drosophila_melanogaster	Ephydatia_fluviatilis	Nematostella_vectensis	Schmidtea_mediterranea
IPR007112	Haliotis_rufescens
IPR007120	Ephydatia_fluviatilis	Ruditapes_philippinarum	Schmidtea_mediterranea
IPR007121	Ephydatia_fluviatilis	Ruditapes_philippinarum	Schmidtea_mediterranea
IPR007125	Haliotis_rufescens	Nematostella_vectensis	Ruditapes_philippinarum	Schmidtea_mediterranea	Xenopus_tropicalis
IPR007128	Ruditapes_philippinarum	Xenopus_tropicalis
IPR007130	Nematostella_vectensis
IPR007133	Ephydatia_fluviatilis	Schmidtea_mediterranea	Xenopus_tropicalis
IPR007144	Drosophila_melanogaster	Ruditapes_philippinarum	Xenopus_tropicalis
IPR007145	Danio_rerio	Drosophila_melanogaster	Ruditapes_philippinarum	Xenopus_tropicalis
IPR007146	Caenorhabditis_elegans	Drosophila_melanogaster	Haliotis_rufescens	Ruditapes_philippinarum	Schmidtea_mediterranea	Xenopus_tropicalis
IPR007148	Ephydatia_fluviatilis	Haliotis_rufescens	Ruditapes_philippinarum	Xenopus_tropicalis
IPR007149	Caenorhabditis_elegans	Drosophila_melanogaster	Nematostella_vectensis	Schmidtea_mediterranea	Xenopus_tropicalis
IPR007150	Caenorhabditis_elegans	Drosophila_melanogaster	Nematostella_vectensis
IPR007173	Ephydatia_fluviatilis
IPR007174	Caenorhabditis_elegans	Danio_rerio	Drosophila_melanogaster	Haliotis_rufescens	Ruditapes_philippinarum	Xenopus_tropicalis
IPR007175	Danio_rerio
IPR007177	Drosophila_melanogaster	Ephydatia_fluviatilis	Ruditapes_philippinarum
IPR007180	Drosophila_melanogaster	Ephydatia_fluviatilis	Ruditapes_philippinarum	Schmidtea_mediterranea	Xenopus_tropicalis
IPR007185	Danio_rerio	Drosophila_melanogaster	Nematostella_vectensis	Ruditapes_philippinarum	Schmidtea_mediterranea	Xenopus_tropicalis
IPR007187	Drosophila_melanogaster	Ephydatia_fluviatilis	Ruditapes_philippinarum	Schmidtea_mediterranea	Xenopus_tropicalis
IPR007188	Drosophila_melanogaster
IPR007191	Caenorhabditis_elegans	Xenopus_tropicalis
IPR007192	Danio_rerio	Ephydatia_fluviatilis	Nematostella_vectensis	Xenopus_tropicalis
IPR007193	Caenorhabditis_elegans	Ruditapes_philippinarum
IPR007196	Ephydatia_fluviatilis	Haliotis_rufescens	Xenopus_tropicalis
IPR007197	Ephydatia_fluviatilis
IPR007198	Caenorhabditis_elegans	Drosophila_melanogaster	Ephydatia_fluviatilis	Schmidtea_mediterranea	Xenopus_tropicalis
IPR007199	Danio_rerio	Drosophila_melanogaster	Ruditapes_philippinarum	Schmidtea_mediterranea	Xenopus_tropicalis
IPR007205	Drosophila_melanogaster	Ephydatia_fluviatilis	Ruditapes_philippinarum
IPR007206	Drosophila_melanogaster	Ephydatia_fluviatilis	Ruditapes_philippinarum
IPR007207	Ephydatia_fluviatilis	Xenopus_tropicalis
IPR007209	Ephydatia_fluviatilis	Ruditapes_philippinarum
IPR007216	Schmidtea_mediterranea
IPR007220	Caenorhabditis_elegans	Drosophila_melanogaster	Schmidtea_mediterranea	Xenopus_tropicalis
IPR007223	Drosophila_melanogaster	Ephydatia_fluviatilis	Xenopus_tropicalis
IPR007225	Drosophila_melanogaster
IPR007230	Drosophila_melanogaster	Xenopus_tropicalis
IPR007231	Ephydatia_fluviatilis	Schmidtea_mediterranea	Xenopus_tropicalis
IPR007232	Danio_rerio	Ruditapes_philippinarum	Xenopus_tropicalis
IPR007238	Danio_rerio	Drosophila_melanogaster	Ephydatia_fluviatilis	Nematostella_vectensis	Schmidtea_mediterranea	Xenopus_tropicalis
IPR007239	Xenopus_tropicalis
IPR007242	Xenopus_tropicalis
IPR007243	Ephydatia_fluviatilis	Ruditapes_philippinarum
IPR007244	Ephydatia_fluviatilis	Xenopus_tropicalis
IPR007245	Ephydatia_fluviatilis
IPR007246	Caenorhabditis_elegans	Xenopus_tropicalis
IPR007248	Caenorhabditis_elegans	Ephydatia_fluviatilis
IPR007252	Drosophila_melanogaster	Ephydatia_fluviatilis	Nematostella_vectensis	Ruditapes_philippinarum	Schmidtea_mediterranea	Xenopus_tropicalis
IPR007255	Caenorhabditis_elegans	Xenopus_tropicalis
IPR007257	Danio_rerio	Nematostella_vectensis	Ruditapes_philippinarum	Xenopus_tropicalis
IPR007259	Danio_rerio	Drosophila_melanogaster	Ephydatia_fluviatilis	Nematostella_vectensis	Xenopus_tropicalis
IPR007264	Caenorhabditis_elegans
IPR007268	Caenorhabditis_elegans	Danio_rerio	Drosophila_melanogaster
IPR007269	Drosophila_melanogaster	Xenopus_tropicalis
IPR007275	Xenopus_tropicalis
IPR007276	Drosophila_melanogaster	Ephydatia_fluviatilis
IPR007281	Caenorhabditis_elegans	Drosophila_melanogaster	Ephydatia_fluviatilis	Schmidtea_mediterranea	Xenopus_tropicalis
IPR007282	Xenopus_tropicalis
IPR007287	Ephydatia_fluviatilis	Haliotis_rufescens	Nematostella_vectensis	Ruditapes_philippinarum	Schmidtea_mediterranea	Xenopus_tropicalis
IPR007303	Xenopus_tropicalis
IPR007304	Caenorhabditis_elegans	Nematostella_vectensis
IPR007305	Ephydatia_fluviatilis
IPR007307	Ephydatia_fluviatilis	Xenopus_tropicalis
IPR007308	Danio_rerio	Ephydatia_fluviatilis	Xenopus_tropicalis
IPR007309	Nematostella_vectensis
IPR007311	Caenorhabditis_elegans
IPR007315	Caenorhabditis_elegans	Drosophila_melanogaster	Ephydatia_fluviatilis
IPR007319	Ephydatia_fluviatilis	Nematostella_vectensis	Schmidtea_mediterranea	Xenopus_tropicalis
IPR007320	Ephydatia_fluviatilis	Schmidtea_mediterranea
IPR007342	Ephydatia_fluviatilis
IPR007356	Danio_rerio	Ruditapes_philippinarum	Schmidtea_mediterranea	Xenopus_tropicalis
IPR007369	Drosophila_melanogaster
IPR007421	Caenorhabditis_elegans
IPR007461	Danio_rerio
IPR007474	Caenorhabditis_elegans
IPR007482	Ephydatia_fluviatilis
IPR007483	Drosophila_melanogaster
IPR007484	Haliotis_rufescens
IPR007502	Caenorhabditis_elegans	Drosophila_melanogaster	Ephydatia_fluviatilis	Ruditapes_philippinarum	Schmidtea_mediterranea	Xenopus_tropicalis
IPR007504	Schmidtea_mediterranea
IPR007512	Schmidtea_mediterranea
IPR007515	Drosophila_melanogaster
IPR007518	Caenorhabditis_elegans
IPR007523	Haliotis_rufescens
IPR007526	Ephydatia_fluviatilis	Xenopus_tropicalis
IPR007527	Drosophila_melanogaster	Xenopus_tropicalis
IPR007529	Danio_rerio	Haliotis_rufescens	Schmidtea_mediterranea	Xenopus_tropicalis
IPR007533	Ephydatia_fluviatilis	Nematostella_vectensis
IPR007537	Ruditapes_philippinarum
IPR007573	Haliotis_rufescens	Nematostella_vectensis
IPR007576	Danio_rerio
IPR007581	Caenorhabditis_elegans
IPR007582	Drosophila_melanogaster	Schmidtea_mediterranea
IPR007583	Ephydatia_fluviatilis
IPR007588	Drosophila_melanogaster
IPR007590	Drosophila_melanogaster	Xenopus_tropicalis
IPR007638	Caenorhabditis_elegans	Ephydatia_fluviatilis
IPR007639	Caenorhabditis_elegans	Ephydatia_fluviatilis
IPR007641	Ephydatia_fluviatilis	Ruditapes_philippinarum	Schmidtea_mediterranea
IPR007642	Ephydatia_fluviatilis	Ruditapes_philippinarum	Schmidtea_mediterranea
IPR007644	Ruditapes_philippinarum	Schmidtea_mediterranea
IPR007645	Ephydatia_fluviatilis	Ruditapes_philippinarum	Schmidtea_mediterranea
IPR007646	Ephydatia_fluviatilis	Ruditapes_philippinarum	Schmidtea_mediterranea
IPR007647	Ephydatia_fluviatilis	Ruditapes_philippinarum	Schmidtea_mediterranea
IPR007651	Caenorhabditis_elegans
IPR007657	Ephydatia_fluviatilis
IPR007666	Drosophila_melanogaster	Nematostella_vectensis
IPR007667	Nematostella_vectensis
IPR007671	Ruditapes_philippinarum
IPR007673	Danio_rerio	Drosophila_melanogaster	Haliotis_rufescens	Schmidtea_mediterranea	Xenopus_tropicalis
IPR007676	Ephydatia_fluviatilis
IPR007677	Xenopus_tropicalis
IPR007681	Haliotis_rufescens
IPR007694	Drosophila_melanogaster	Ruditapes_philippinarum
IPR007695	Caenorhabditis_elegans	Drosophila_melanogaster	Ephydatia_fluviatilis	Ruditapes_philippinarum	Schmidtea_mediterranea
IPR007696	Caenorhabditis_elegans	Drosophila_melanogaster	Ruditapes_philippinarum	Schmidtea_mediterranea
IPR007698	Nematostella_vectensis
IPR007699	Ephydatia_fluviatilis
IPR007702	Drosophila_melanogaster	Ephydatia_fluviatilis
IPR007704	Xenopus_tropicalis
IPR007707	Danio_rerio
IPR007708	Drosophila_melanogaster	Ephydatia_fluviatilis	Ruditapes_philippinarum	Xenopus_tropicalis
IPR007710	Nematostella_vectensis
IPR007714	Xenopus_tropicalis
IPR007716	Nematostella_vectensis
IPR007718	Ephydatia_fluviatilis	Haliotis_rufescens	Xenopus_tropicalis
IPR007719	Caenorhabditis_elegans
IPR007720	Drosophila_melanogaster	Ephydatia_fluviatilis	Ruditapes_philippinarum
IPR007724	Drosophila_melanogaster
IPR007725	Ephydatia_fluviatilis	Schmidtea_mediterranea	Xenopus_tropicalis
IPR007726	Drosophila_melanogaster	Xenopus_tropicalis
IPR007728	Danio_rerio	Schmidtea_mediterranea	Xenopus_tropicalis
IPR007740	Haliotis_rufescens
IPR007741	Ephydatia_fluviatilis
IPR007742	Drosophila_melanogaster
IPR007745	Ephydatia_fluviatilis	Nematostella_vectensis
IPR007747	Xenopus_tropicalis
IPR007751	Caenorhabditis_elegans
IPR007754	Caenorhabditis_elegans	Ephydatia_fluviatilis
IPR007757	Drosophila_melanogaster	Xenopus_tropicalis
IPR007758	Drosophila_melanogaster	Xenopus_tropicalis
IPR007759	Danio_rerio	Ephydatia_fluviatilis	Ruditapes_philippinarum
IPR007783	Ephydatia_fluviatilis	Nematostella_vectensis	Ruditapes_philippinarum
IPR007807	Caenorhabditis_elegans	Drosophila_melanogaster	Ephydatia_fluviatilis	Haliotis_rufescens	Schmidtea_mediterranea	Xenopus_tropicalis
IPR007808	Nematostella_vectensis	Schmidtea_mediterranea
IPR007810	Caenorhabditis_elegans	Xenopus_tropicalis
IPR007811	Caenorhabditis_elegans	Drosophila_melanogaster	Ruditapes_philippinarum	Xenopus_tropicalis
IPR007823	Danio_rerio	Drosophila_melanogaster	Ruditapes_philippinarum
IPR007828	Ruditapes_philippinarum
IPR007832	Drosophila_melanogaster	Xenopus_tropicalis
IPR007834	Drosophila_melanogaster	Ephydatia_fluviatilis	Nematostella_vectensis
IPR007846	Danio_rerio	Drosophila_melanogaster	Ephydatia_fluviatilis	Nematostella_vectensis	Schmidtea_mediterranea	Xenopus_tropicalis
IPR007848	Haliotis_rufescens
IPR007849	Nematostella_vectensis
IPR007852	Drosophila_melanogaster	Ephydatia_fluviatilis	Xenopus_tropicalis
IPR007853	Nematostella_vectensis	Schmidtea_mediterranea
IPR007854	Drosophila_melanogaster	Ephydatia_fluviatilis	Nematostella_vectensis
IPR007856	Haliotis_rufescens
IPR007857	Danio_rerio	Drosophila_melanogaster	Ephydatia_fluviatilis	Nematostella_vectensis	Schmidtea_mediterranea	Xenopus_tropicalis
IPR007860	Caenorhabditis_elegans	Drosophila_melanogaster	Ruditapes_philippinarum	Schmidtea_mediterranea
IPR007861	Caenorhabditis_elegans	Drosophila_melanogaster	Ruditapes_philippinarum	Schmidtea_mediterranea
IPR007863	Nematostella_vectensis	Schmidtea_mediterranea
IPR007867	Caenorhabditis_elegans
IPR007871	Drosophila_melanogaster
IPR007872	Ruditapes_philippinarum
IPR007884	Caenorhabditis_elegans	Drosophila_melanogaster
IPR007886	Nematostella_vectensis
IPR007889	Ephydatia_fluviatilis
IPR007900	Drosophila_melanogaster	Ruditapes_philippinarum
IPR007902	Danio_rerio	Ruditapes_philippinarum	Xenopus_tropicalis
IPR007915	Ephydatia_fluviatilis
IPR007917	Danio_rerio	Xenopus_tropicalis
IPR007946	Caenorhabditis_elegans	Ephydatia_fluviatilis	Haliotis_rufescens	Schmidtea_mediterranea
IPR007949	Danio_rerio	Ephydatia_fluviatilis	Ruditapes_philippinarum	Schmidtea_mediterranea	Xenopus_tropicalis
IPR007955	Ephydatia_fluviatilis	Xenopus_tropicalis
IPR007967	Schmidtea_mediterranea
IPR007991	Drosophila_melanogaster	Ephydatia_fluviatilis
IPR007992	Caenorhabditis_elegans
IPR008010	Caenorhabditis_elegans
IPR008012	Nematostella_vectensis
IPR008014	Haliotis_rufescens	Xenopus_tropicalis
IPR008015	Danio_rerio	Xenopus_tropicalis
IPR008027	Nematostella_vectensis
IPR008037	Ephydatia_fluviatilis
IPR008045	Danio_rerio	Drosophila_melanogaster	Nematostella_vectensis	Schmidtea_mediterranea	Xenopus_tropicalis
IPR008046	Drosophila_melanogaster	Ephydatia_fluviatilis	Nematostella_vectensis	Schmidtea_mediterranea
IPR008047	Danio_rerio	Drosophila_melanogaster	Ephydatia_fluviatilis	Haliotis_rufescens	Nematostella_vectensis	Ruditapes_philippinarum	Schmidtea_mediterranea	Xenopus_tropicalis
IPR008048	Danio_rerio	Drosophila_melanogaster	Ephydatia_fluviatilis	Ruditapes_philippinarum	Schmidtea_mediterranea	Xenopus_tropicalis
IPR008049	Drosophila_melanogaster	Ephydatia_fluviatilis	Haliotis_rufescens	Nematostella_vectensis	Ruditapes_philippinarum	Schmidtea_mediterranea
IPR008050	Danio_rerio	Drosophila_melanogaster	Ephydatia_fluviatilis	Nematostella_vectensis	Schmidtea_mediterranea
IPR008075	Drosophila_melanogaster	Nematostella_vectensis
IPR008116	Drosophila_melanogaster
IPR008138	Haliotis_rufescens
IPR008139	Haliotis_rufescens
IPR008144	Ruditapes_philippinarum
IPR008145	Ruditapes_philippinarum
IPR008148	Drosophila_melanogaster	Ruditapes_philippinarum	Schmidtea_mediterranea	Xenopus_tropicalis
IPR008160	Haliotis_rufescens
IPR008162	Ephydatia_fluviatilis
IPR008173	Danio_rerio	Drosophila_melanogaster	Ruditapes_philippinarum
IPR008181	Caenorhabditis_elegans	Danio_rerio	Drosophila_melanogaster	Ephydatia_fluviatilis	Nematostella_vectensis
IPR008209	Nematostella_vectensis
IPR008210	Haliotis_rufescens
IPR008218	Nematostella_vectensis
IPR008251	Drosophila_melanogaster	Ruditapes_philippinarum
IPR008254	Xenopus_tropicalis
IPR008256	Ephydatia_fluviatilis
IPR008259	Schmidtea_mediterranea
IPR008265	Ephydatia_fluviatilis	Ruditapes_philippinarum
IPR008268	Caenorhabditis_elegans	Schmidtea_mediterranea
IPR008271	Danio_rerio	Ruditapes_philippinarum	Schmidtea_mediterranea	Xenopus_tropicalis
IPR008278	Ephydatia_fluviatilis
IPR008280	Danio_rerio	Ruditapes_philippinarum
IPR008283	Ephydatia_fluviatilis	Haliotis_rufescens
IPR008284	Ephydatia_fluviatilis
IPR008288	Drosophila_melanogaster	Ephydatia_fluviatilis	Haliotis_rufescens	Schmidtea_mediterranea
IPR008331	Haliotis_rufescens
IPR008336	Drosophila_melanogaster
IPR008339	Danio_rerio	Drosophila_melanogaster
IPR008341	Danio_rerio	Xenopus_tropicalis
IPR008349	Nematostella_vectensis
IPR008355	Xenopus_tropicalis
IPR008368	Xenopus_tropicalis
IPR008369	Xenopus_tropicalis
IPR008373	Haliotis_rufescens
IPR008376	Drosophila_melanogaster	Xenopus_tropicalis
IPR008381	Drosophila_melanogaster	Ephydatia_fluviatilis	Nematostella_vectensis
IPR008383	Ephydatia_fluviatilis	Ruditapes_philippinarum
IPR008387	Caenorhabditis_elegans
IPR008389	Nematostella_vectensis
IPR008395	Drosophila_melanogaster
IPR008409	Drosophila_melanogaster	Ephydatia_fluviatilis	Schmidtea_mediterranea	Xenopus_tropicalis
IPR008422	Ruditapes_philippinarum
IPR008425	Ruditapes_philippinarum
IPR008426	Danio_rerio	Ruditapes_philippinarum	Xenopus_tropicalis
IPR008429	Ephydatia_fluviatilis	Nematostella_vectensis
IPR008431	Danio_rerio	Xenopus_tropicalis
IPR008449	Drosophila_melanogaster
IPR008450	Drosophila_melanogaster
IPR008467	Xenopus_tropicalis
IPR008468	Drosophila_melanogaster	Xenopus_tropicalis
IPR008476	Drosophila_melanogaster	Schmidtea_mediterranea
IPR008477	Drosophila_melanogaster	Xenopus_tropicalis
IPR008485	Xenopus_tropicalis
IPR008491	Ephydatia_fluviatilis
IPR008494	Xenopus_tropicalis
IPR008501	Caenorhabditis_elegans	Danio_rerio	Ephydatia_fluviatilis
IPR008504	Xenopus_tropicalis
IPR008506	Drosophila_melanogaster	Nematostella_vectensis
IPR008509	Ephydatia_fluviatilis	Xenopus_tropicalis
IPR008521	Caenorhabditis_elegans	Xenopus_tropicalis
IPR008530	Ephydatia_fluviatilis
IPR008547	Nematostella_vectensis
IPR008551	Drosophila_melanogaster	Xenopus_tropicalis
IPR008554	Schmidtea_mediterranea
IPR008555	Drosophila_melanogaster	Xenopus_tropicalis
IPR008559	Nematostella_vectensis
IPR008560	Caenorhabditis_elegans
IPR008568	Ephydatia_fluviatilis	Nematostella_vectensis
IPR008584	Caenorhabditis_elegans
IPR008588	Caenorhabditis_elegans
IPR008590	Nematostella_vectensis
IPR008591	Drosophila_melanogaster	Ephydatia_fluviatilis	Ruditapes_philippinarum	Schmidtea_mediterranea	Xenopus_tropicalis
IPR008594	Danio_rerio	Drosophila_melanogaster	Ephydatia_fluviatilis	Ruditapes_philippinarum	Xenopus_tropicalis
IPR008597	Haliotis_rufescens
IPR008606	Ephydatia_fluviatilis
IPR008610	Drosophila_melanogaster	Nematostella_vectensis	Ruditapes_philippinarum	Xenopus_tropicalis
IPR008631	Ephydatia_fluviatilis
IPR008636	Ruditapes_philippinarum
IPR008657	Danio_rerio
IPR008662	Caenorhabditis_elegans
IPR008669	Caenorhabditis_elegans	Ruditapes_philippinarum
IPR008672	Xenopus_tropicalis
IPR008676	Drosophila_melanogaster	Ephydatia_fluviatilis	Schmidtea_mediterranea	Xenopus_tropicalis
IPR008677	Ruditapes_philippinarum
IPR008685	Haliotis_rufescens	Xenopus_tropicalis
IPR008705	Caenorhabditis_elegans	Drosophila_melanogaster	Haliotis_rufescens	Ruditapes_philippinarum	Schmidtea_mediterranea	Xenopus_tropicalis
IPR008709	Ephydatia_fluviatilis	Xenopus_tropicalis
IPR008710	Drosophila_melanogaster	Xenopus_tropicalis
IPR008717	Ephydatia_fluviatilis
IPR008721	Danio_rerio	Ruditapes_philippinarum
IPR008728	Drosophila_melanogaster	Ephydatia_fluviatilis
IPR008735	Haliotis_rufescens
IPR008758	Ephydatia_fluviatilis
IPR008775	Haliotis_rufescens
IPR008794	Ephydatia_fluviatilis
IPR008795	Drosophila_melanogaster
IPR008805	Ruditapes_philippinarum
IPR008806	Caenorhabditis_elegans	Drosophila_melanogaster	Xenopus_tropicalis
IPR008814	Ephydatia_fluviatilis
IPR008827	Schmidtea_mediterranea
IPR008829	Danio_rerio	Ephydatia_fluviatilis
IPR008832	Drosophila_melanogaster	Xenopus_tropicalis
IPR008833	Ruditapes_philippinarum
IPR008837	Drosophila_melanogaster
IPR008847	Ephydatia_fluviatilis	Schmidtea_mediterranea
IPR008851	Drosophila_melanogaster	Ephydatia_fluviatilis
IPR008858	Caenorhabditis_elegans	Drosophila_melanogaster
IPR008893	Caenorhabditis_elegans	Drosophila_melanogaster	Schmidtea_mediterranea
IPR008895	Drosophila_melanogaster	Ruditapes_philippinarum	Schmidtea_mediterranea	Xenopus_tropicalis
IPR008905	Ephydatia_fluviatilis	Schmidtea_mediterranea
IPR008907	Caenorhabditis_elegans
IPR008909	Caenorhabditis_elegans	Ephydatia_fluviatilis
IPR008914	Ephydatia_fluviatilis	Haliotis_rufescens	Schmidtea_mediterranea
IPR008918	Caenorhabditis_elegans	Drosophila_melanogaster	Ephydatia_fluviatilis	Haliotis_rufescens	Schmidtea_mediterranea	Xenopus_tropicalis
IPR008921	Danio_rerio	Drosophila_melanogaster	Ephydatia_fluviatilis	Haliotis_rufescens	Nematostella_vectensis	Schmidtea_mediterranea	Xenopus_tropicalis
IPR008922	Danio_rerio	Xenopus_tropicalis
IPR008925	Schmidtea_mediterranea
IPR008926	Danio_rerio	Drosophila_melanogaster	Nematostella_vectensis	Xenopus_tropicalis
IPR008927	Nematostella_vectensis	Ruditapes_philippinarum
IPR008928	Haliotis_rufescens
IPR008930	Danio_rerio	Haliotis_rufescens
IPR008932	Drosophila_melanogaster	Haliotis_rufescens	Ruditapes_philippinarum	Schmidtea_mediterranea
IPR008936	Danio_rerio
IPR008948	Haliotis_rufescens	Nematostella_vectensis
IPR008949	Danio_rerio
IPR008963	Haliotis_rufescens
IPR008964	Drosophila_melanogaster	Nematostella_vectensis	Ruditapes_philippinarum	Schmidtea_mediterranea	Xenopus_tropicalis
IPR008965	Haliotis_rufescens
IPR008967	Ruditapes_philippinarum
IPR008971	Ephydatia_fluviatilis
IPR008974	Caenorhabditis_elegans	Danio_rerio	Ephydatia_fluviatilis
IPR008977	Ruditapes_philippinarum
IPR008978	Caenorhabditis_elegans	Ephydatia_fluviatilis	Xenopus_tropicalis
IPR008979	Danio_rerio	Haliotis_rufescens
IPR008984	Danio_rerio	Drosophila_melanogaster	Ruditapes_philippinarum	Schmidtea_mediterranea	Xenopus_tropicalis
IPR008991	Ephydatia_fluviatilis
IPR009000	Caenorhabditis_elegans	Ephydatia_fluviatilis	Haliotis_rufescens	Ruditapes_philippinarum	Schmidtea_mediterranea
IPR009001	Ruditapes_philippinarum
IPR009003	Ephydatia_fluviatilis	Haliotis_rufescens
IPR009006	Haliotis_rufescens
IPR009008	Caenorhabditis_elegans	Ephydatia_fluviatilis
IPR009011	Haliotis_rufescens
IPR009012	Ephydatia_fluviatilis	Nematostella_vectensis	Schmidtea_mediterranea
IPR009016	Schmidtea_mediterranea
IPR009018	Drosophila_melanogaster	Xenopus_tropicalis
IPR009019	Ephydatia_fluviatilis
IPR009022	Caenorhabditis_elegans
IPR009025	Schmidtea_mediterranea
IPR009027	Drosophila_melanogaster	Schmidtea_mediterranea
IPR009033	Ephydatia_fluviatilis
IPR009039	Drosophila_melanogaster
IPR009040	Haliotis_rufescens
IPR009044	Drosophila_melanogaster	Schmidtea_mediterranea
IPR009048	Danio_rerio	Haliotis_rufescens
IPR009049	Danio_rerio	Nematostella_vectensis
IPR009053	Ephydatia_fluviatilis	Nematostella_vectensis
IPR009057	Ruditapes_philippinarum	Xenopus_tropicalis
IPR009060	Xenopus_tropicalis
IPR009062	Xenopus_tropicalis
IPR009066	Drosophila_melanogaster	Xenopus_tropicalis
IPR009068	Ephydatia_fluviatilis
IPR009069	Ephydatia_fluviatilis
IPR009071	Danio_rerio	Drosophila_melanogaster	Ruditapes_philippinarum	Schmidtea_mediterranea	Xenopus_tropicalis
IPR009072	Drosophila_melanogaster	Nematostella_vectensis	Ruditapes_philippinarum	Schmidtea_mediterranea	Xenopus_tropicalis
IPR009077	Ephydatia_fluviatilis	Nematostella_vectensis	Schmidtea_mediterranea
IPR009078	Haliotis_rufescens	Schmidtea_mediterranea
IPR009080	Caenorhabditis_elegans	Drosophila_melanogaster	Ephydatia_fluviatilis	Ruditapes_philippinarum
IPR009081	Nematostella_vectensis
IPR009083	Nematostella_vectensis
IPR009087	Danio_rerio
IPR009088	Danio_rerio	Xenopus_tropicalis
IPR009089	Ephydatia_fluviatilis
IPR009091	Ephydatia_fluviatilis	Xenopus_tropicalis
IPR009097	Drosophila_melanogaster	Ruditapes_philippinarum
IPR009109	Xenopus_tropicalis
IPR009110	Drosophila_melanogaster	Ruditapes_philippinarum
IPR009145	Ephydatia_fluviatilis
IPR009146	Drosophila_melanogaster	Xenopus_tropicalis
IPR009170	Xenopus_tropicalis
IPR009199	Ephydatia_fluviatilis
IPR009210	Caenorhabditis_elegans	Drosophila_melanogaster	Schmidtea_mediterranea
IPR009244	Ephydatia_fluviatilis	Haliotis_rufescens	Xenopus_tropicalis
IPR009269	Drosophila_melanogaster	Schmidtea_mediterranea	Xenopus_tropicalis
IPR009283	Xenopus_tropicalis
IPR009287	Schmidtea_mediterranea
IPR009288	Drosophila_melanogaster	Ephydatia_fluviatilis	Nematostella_vectensis
IPR009290	Ruditapes_philippinarum	Xenopus_tropicalis
IPR009291	Nematostella_vectensis
IPR009292	Caenorhabditis_elegans	Drosophila_melanogaster	Ephydatia_fluviatilis	Xenopus_tropicalis
IPR009311	Schmidtea_mediterranea
IPR009316	Ephydatia_fluviatilis	Xenopus_tropicalis
IPR009318	Nematostella_vectensis
IPR009332	Caenorhabditis_elegans	Drosophila_melanogaster	Schmidtea_mediterranea
IPR009360	Nematostella_vectensis	Schmidtea_mediterranea	Xenopus_tropicalis
IPR009361	Caenorhabditis_elegans	Drosophila_melanogaster	Ephydatia_fluviatilis	Haliotis_rufescens	Nematostella_vectensis	Xenopus_tropicalis
IPR009378	Danio_rerio	Ruditapes_philippinarum	Xenopus_tropicalis
IPR009401	Drosophila_melanogaster
IPR009422	Danio_rerio	Xenopus_tropicalis
IPR009432	Nematostella_vectensis
IPR009445	Ephydatia_fluviatilis	Nematostella_vectensis
IPR009446	Ephydatia_fluviatilis	Nematostella_vectensis
IPR009448	Nematostella_vectensis
IPR009450	Drosophila_melanogaster
IPR009454	Nematostella_vectensis
IPR009463	Drosophila_melanogaster
IPR009464	Ephydatia_fluviatilis
IPR009511	Drosophila_melanogaster	Ruditapes_philippinarum	Xenopus_tropicalis
IPR009524	Xenopus_tropicalis
IPR009539	Drosophila_melanogaster	Ruditapes_philippinarum
IPR009542	Nematostella_vectensis
IPR009545	Caenorhabditis_elegans
IPR009548	Danio_rerio	Drosophila_melanogaster	Nematostella_vectensis	Ruditapes_philippinarum	Xenopus_tropicalis
IPR009551	Danio_rerio	Drosophila_melanogaster
IPR009563	Ephydatia_fluviatilis	Nematostella_vectensis	Schmidtea_mediterranea
IPR009567	Xenopus_tropicalis
IPR009582	Caenorhabditis_elegans
IPR009598	Xenopus_tropicalis
IPR009600	Danio_rerio	Drosophila_melanogaster	Xenopus_tropicalis
IPR009604	Drosophila_melanogaster	Ruditapes_philippinarum	Xenopus_tropicalis
IPR009607	Danio_rerio
IPR009611	Drosophila_melanogaster
IPR009613	Ephydatia_fluviatilis	Xenopus_tropicalis
IPR009617	Drosophila_melanogaster
IPR009621	Ruditapes_philippinarum	Xenopus_tropicalis
IPR009622	Caenorhabditis_elegans	Nematostella_vectensis
IPR009652	Xenopus_tropicalis
IPR009668	Danio_rerio	Drosophila_melanogaster	Ruditapes_philippinarum	Schmidtea_mediterranea
IPR009674	Drosophila_melanogaster	Haliotis_rufescens	Nematostella_vectensis	Ruditapes_philippinarum	Schmidtea_mediterranea
IPR009675	Danio_rerio	Ruditapes_philippinarum	Schmidtea_mediterranea	Xenopus_tropicalis
IPR009688	Nematostella_vectensis
IPR009704	Xenopus_tropicalis
IPR009723	Danio_rerio	Drosophila_melanogaster	Ephydatia_fluviatilis	Schmidtea_mediterranea	Xenopus_tropicalis
IPR009724	Xenopus_tropicalis
IPR009730	Drosophila_melanogaster	Ruditapes_philippinarum	Xenopus_tropicalis
IPR009738	Drosophila_melanogaster	Ephydatia_fluviatilis	Ruditapes_philippinarum
IPR009755	Xenopus_tropicalis
IPR009771	Ephydatia_fluviatilis
IPR009772	Ruditapes_philippinarum	Schmidtea_mediterranea
IPR009787	Ephydatia_fluviatilis
IPR009790	Nematostella_vectensis
IPR009800	Danio_rerio	Xenopus_tropicalis
IPR009801	Haliotis_rufescens
IPR009816	Ephydatia_fluviatilis
IPR009818	Xenopus_tropicalis
IPR009829	Danio_rerio	Haliotis_rufescens	Ruditapes_philippinarum	Xenopus_tropicalis
IPR009846	Xenopus_tropicalis
IPR009852	Drosophila_melanogaster	Ruditapes_philippinarum	Xenopus_tropicalis
IPR009866	Caenorhabditis_elegans
IPR009887	Ephydatia_fluviatilis
IPR009917	Xenopus_tropicalis
IPR009976	Xenopus_tropicalis
IPR010003	Caenorhabditis_elegans	Drosophila_melanogaster	Ephydatia_fluviatilis	Xenopus_tropicalis
IPR010014	Caenorhabditis_elegans	Ephydatia_fluviatilis	Nematostella_vectensis	Ruditapes_philippinarum	Schmidtea_mediterranea
IPR010033	Ephydatia_fluviatilis
IPR010036	Ephydatia_fluviatilis
IPR010044	Caenorhabditis_elegans	Ephydatia_fluviatilis
IPR010059	Caenorhabditis_elegans
IPR010073	Nematostella_vectensis	Ruditapes_philippinarum
IPR010080	Nematostella_vectensis
IPR010097	Caenorhabditis_elegans
IPR010099	Nematostella_vectensis
IPR010159	Caenorhabditis_elegans	Ephydatia_fluviatilis	Schmidtea_mediterranea
IPR010164	Caenorhabditis_elegans	Xenopus_tropicalis
IPR010240	Danio_rerio	Ephydatia_fluviatilis
IPR010280	Danio_rerio	Drosophila_melanogaster	Ephydatia_fluviatilis	Schmidtea_mediterranea
IPR010281	Ephydatia_fluviatilis
IPR010285	Drosophila_melanogaster	Xenopus_tropicalis
IPR010286	Drosophila_melanogaster
IPR010301	Drosophila_melanogaster	Ephydatia_fluviatilis	Schmidtea_mediterranea	Xenopus_tropicalis
IPR010303	Drosophila_melanogaster	Ruditapes_philippinarum
IPR010304	Caenorhabditis_elegans	Ruditapes_philippinarum	Xenopus_tropicalis
IPR010334	Xenopus_tropicalis
IPR010335	Xenopus_tropicalis
IPR010339	Danio_rerio	Drosophila_melanogaster	Ephydatia_fluviatilis	Nematostella_vectensis	Ruditapes_philippinarum	Schmidtea_mediterranea	Xenopus_tropicalis
IPR010347	Drosophila_melanogaster	Xenopus_tropicalis
IPR010357	Caenorhabditis_elegans	Ephydatia_fluviatilis
IPR010378	Drosophila_melanogaster	Xenopus_tropicalis
IPR010400	Drosophila_melanogaster	Ephydatia_fluviatilis
IPR010405	Danio_rerio	Drosophila_melanogaster	Xenopus_tropicalis
IPR010418	Caenorhabditis_elegans	Ephydatia_fluviatilis	Haliotis_rufescens
IPR010422	Caenorhabditis_elegans
IPR010431	Drosophila_melanogaster
IPR010441	Danio_rerio	Ruditapes_philippinarum
IPR010472	Schmidtea_mediterranea
IPR010473	Schmidtea_mediterranea
IPR010482	Drosophila_melanogaster
IPR010483	Drosophila_melanogaster	Xenopus_tropicalis
IPR010487	Drosophila_melanogaster	Ephydatia_fluviatilis	Ruditapes_philippinarum	Xenopus_tropicalis
IPR010490	Ephydatia_fluviatilis
IPR010491	Ephydatia_fluviatilis	Xenopus_tropicalis
IPR010492	Danio_rerio	Nematostella_vectensis	Ruditapes_philippinarum	Xenopus_tropicalis
IPR010497	Caenorhabditis_elegans
IPR010502	Nematostella_vectensis
IPR010504	Danio_rerio
IPR010505	Ephydatia_fluviatilis	Ruditapes_philippinarum
IPR010507	Drosophila_melanogaster	Xenopus_tropicalis
IPR010513	Caenorhabditis_elegans
IPR010516	Danio_rerio	Ephydatia_fluviatilis	Nematostella_vectensis	Schmidtea_mediterranea
IPR010531	Drosophila_melanogaster
IPR010541	Xenopus_tropicalis
IPR010554	Danio_rerio	Drosophila_melanogaster
IPR010561	Danio_rerio	Nematostella_vectensis	Schmidtea_mediterranea	Xenopus_tropicalis
IPR010565	Drosophila_melanogaster	Ephydatia_fluviatilis
IPR010578	Xenopus_tropicalis
IPR010585	Ephydatia_fluviatilis
IPR010591	Ephydatia_fluviatilis	Ruditapes_philippinarum
IPR010597	Xenopus_tropicalis
IPR010604	Nematostella_vectensis	Ruditapes_philippinarum
IPR010613	Ephydatia_fluviatilis	Schmidtea_mediterranea
IPR010614	Caenorhabditis_elegans	Danio_rerio	Ephydatia_fluviatilis	Nematostella_vectensis	Ruditapes_philippinarum	Schmidtea_mediterranea	Xenopus_tropicalis
IPR010617	Ephydatia_fluviatilis
IPR010625	Ephydatia_fluviatilis
IPR010635	Drosophila_melanogaster
IPR010643	Caenorhabditis_elegans	Danio_rerio	Drosophila_melanogaster	Ephydatia_fluviatilis	Nematostella_vectensis	Ruditapes_philippinarum	Schmidtea_mediterranea
IPR010655	Ephydatia_fluviatilis	Xenopus_tropicalis
IPR010661	Schmidtea_mediterranea
IPR010666	Caenorhabditis_elegans	Danio_rerio	Drosophila_melanogaster	Ruditapes_philippinarum	Schmidtea_mediterranea	Xenopus_tropicalis
IPR010671	Ephydatia_fluviatilis
IPR010675	Danio_rerio	Drosophila_melanogaster	Ruditapes_philippinarum	Xenopus_tropicalis
IPR010678	Caenorhabditis_elegans	Drosophila_melanogaster	Ephydatia_fluviatilis	Xenopus_tropicalis
IPR010684	Drosophila_melanogaster
IPR010716	Xenopus_tropicalis
IPR010721	Ephydatia_fluviatilis
IPR010729	Ephydatia_fluviatilis	Nematostella_vectensis
IPR010733	Caenorhabditis_elegans	Danio_rerio	Xenopus_tropicalis
IPR010742	Drosophila_melanogaster	Ruditapes_philippinarum
IPR010750	Danio_rerio	Drosophila_melanogaster	Schmidtea_mediterranea
IPR010756	Drosophila_melanogaster
IPR010760	Ephydatia_fluviatilis
IPR010770	Danio_rerio
IPR010776	Ruditapes_philippinarum	Schmidtea_mediterranea	Xenopus_tropicalis
IPR010788	Haliotis_rufescens
IPR010793	Ephydatia_fluviatilis	Nematostella_vectensis	Schmidtea_mediterranea
IPR010795	Ephydatia_fluviatilis
IPR010796	Ruditapes_philippinarum	Xenopus_tropicalis
IPR010849	Drosophila_melanogaster	Xenopus_tropicalis
IPR010876	Xenopus_tropicalis
IPR010895	Haliotis_rufescens
IPR010908	Xenopus_tropicalis
IPR010912	Xenopus_tropicalis
IPR010916	Drosophila_melanogaster
IPR010918	Danio_rerio	Ephydatia_fluviatilis	Nematostella_vectensis	Schmidtea_mediterranea
IPR010920	Drosophila_melanogaster	Ephydatia_fluviatilis	Haliotis_rufescens	Nematostella_vectensis	Schmidtea_mediterranea	Xenopus_tropicalis
IPR010934	Nematostella_vectensis
IPR010935	Drosophila_melanogaster	Schmidtea_mediterranea	Xenopus_tropicalis
IPR010945	Ephydatia_fluviatilis
IPR010961	Nematostella_vectensis
IPR010977	Caenorhabditis_elegans
IPR010979	Ruditapes_philippinarum
IPR010982	Schmidtea_mediterranea
IPR010987	Ephydatia_fluviatilis	Nematostella_vectensis	Ruditapes_philippinarum
IPR010991	Xenopus_tropicalis
IPR010994	Danio_rerio	Ruditapes_philippinarum	Schmidtea_mediterranea
IPR010995	Drosophila_melanogaster	Nematostella_vectensis	Ruditapes_philippinarum	Schmidtea_mediterranea	Xenopus_tropicalis
IPR010996	Danio_rerio
IPR010997	Ephydatia_fluviatilis	Schmidtea_mediterranea	Xenopus_tropicalis
IPR010999	Schmidtea_mediterranea
IPR011001	Haliotis_rufescens
IPR011005	Ephydatia_fluviatilis
IPR011008	Ephydatia_fluviatilis
IPR011009	Ruditapes_philippinarum	Schmidtea_mediterranea	Xenopus_tropicalis
IPR011010	Drosophila_melanogaster
IPR011011	Danio_rerio	Drosophila_melanogaster	Ruditapes_philippinarum	Schmidtea_mediterranea	Xenopus_tropicalis
IPR011013	Haliotis_rufescens
IPR011015	Danio_rerio	Drosophila_melanogaster	Xenopus_tropicalis
IPR011016	Caenorhabditis_elegans	Ruditapes_philippinarum	Schmidtea_mediterranea
IPR011019	Danio_rerio	Drosophila_melanogaster
IPR011023	Drosophila_melanogaster	Ephydatia_fluviatilis	Haliotis_rufescens	Nematostella_vectensis	Schmidtea_mediterranea	Xenopus_tropicalis
IPR011026	Drosophila_melanogaster
IPR011030	Nematostella_vectensis	Ruditapes_philippinarum
IPR011031	Danio_rerio
IPR011032	Ruditapes_philippinarum
IPR011035	Ephydatia_fluviatilis
IPR011039	Drosophila_melanogaster	Ruditapes_philippinarum	Schmidtea_mediterranea	Xenopus_tropicalis
IPR011040	Ephydatia_fluviatilis
IPR011043	Xenopus_tropicalis
IPR011044	Drosophila_melanogaster
IPR011045	Haliotis_rufescens
IPR011047	Danio_rerio	Ruditapes_philippinarum	Xenopus_tropicalis
IPR011048	Ephydatia_fluviatilis
IPR011050	Haliotis_rufescens
IPR011053	Schmidtea_mediterranea
IPR011054	Nematostella_vectensis	Schmidtea_mediterranea
IPR011060	Drosophila_melanogaster	Schmidtea_mediterranea
IPR011061	Haliotis_rufescens
IPR011063	Ephydatia_fluviatilis
IPR011068	Ephydatia_fluviatilis	Xenopus_tropicalis
IPR011072	Danio_rerio	Xenopus_tropicalis
IPR011074	Xenopus_tropicalis
IPR011082	Caenorhabditis_elegans	Drosophila_melanogaster	Ephydatia_fluviatilis	Xenopus_tropicalis
IPR011084	Caenorhabditis_elegans	Drosophila_melanogaster	Xenopus_tropicalis
IPR011106	Danio_rerio
IPR011108	Ruditapes_philippinarum	Schmidtea_mediterranea
IPR011124	Ruditapes_philippinarum	Schmidtea_mediterranea
IPR011128	Drosophila_melanogaster	Nematostella_vectensis
IPR011129	Drosophila_melanogaster	Schmidtea_mediterranea
IPR011145	Danio_rerio	Drosophila_melanogaster	Ephydatia_fluviatilis	Ruditapes_philippinarum	Schmidtea_mediterranea	Xenopus_tropicalis
IPR011146	Nematostella_vectensis
IPR011160	Haliotis_rufescens
IPR011184	Caenorhabditis_elegans	Drosophila_melanogaster	Ruditapes_philippinarum	Schmidtea_mediterranea	Xenopus_tropicalis
IPR011206	Nematostella_vectensis
IPR011236	Drosophila_melanogaster	Ephydatia_fluviatilis
IPR011249	Nematostella_vectensis	Schmidtea_mediterranea
IPR011256	Ephydatia_fluviatilis	Haliotis_rufescens	Nematostella_vectensis
IPR011257	Caenorhabditis_elegans	Drosophila_melanogaster	Schmidtea_mediterranea
IPR011262	Drosophila_melanogaster
IPR011263	Drosophila_melanogaster	Schmidtea_mediterranea
IPR011268	Ephydatia_fluviatilis
IPR011270	Ephydatia_fluviatilis
IPR011274	Ephydatia_fluviatilis
IPR011282	Ephydatia_fluviatilis
IPR011304	Danio_rerio
IPR011320	Drosophila_melanogaster	Nematostella_vectensis	Schmidtea_mediterranea
IPR011322	Caenorhabditis_elegans	Ephydatia_fluviatilis
IPR011332	Ephydatia_fluviatilis
IPR011333	Caenorhabditis_elegans	Danio_rerio	Drosophila_melanogaster	Xenopus_tropicalis
IPR011335	Danio_rerio	Ruditapes_philippinarum	Schmidtea_mediterranea
IPR011343	Nematostella_vectensis
IPR011344	Drosophila_melanogaster	Ephydatia_fluviatilis	Nematostella_vectensis
IPR011348	Xenopus_tropicalis
IPR011356	Haliotis_rufescens
IPR011364	Ruditapes_philippinarum	Xenopus_tropicalis
IPR011381	Danio_rerio	Ruditapes_philippinarum	Schmidtea_mediterranea	Xenopus_tropicalis
IPR011383	Schmidtea_mediterranea	Xenopus_tropicalis
IPR011387	Caenorhabditis_elegans	Ephydatia_fluviatilis	Haliotis_rufescens	Nematostella_vectensis	Ruditapes_philippinarum
IPR011388	Caenorhabditis_elegans	Xenopus_tropicalis
IPR011390	Ephydatia_fluviatilis	Xenopus_tropicalis
IPR011400	Ephydatia_fluviatilis	Nematostella_vectensis	Ruditapes_philippinarum
IPR011408	Ephydatia_fluviatilis	Nematostella_vectensis
IPR011410	Drosophila_melanogaster
IPR011417	Drosophila_melanogaster
IPR011419	Ephydatia_fluviatilis
IPR011421	Ruditapes_philippinarum	Xenopus_tropicalis
IPR011430	Drosophila_melanogaster	Haliotis_rufescens	Xenopus_tropicalis
IPR011442	Schmidtea_mediterranea
IPR011488	Ephydatia_fluviatilis	Nematostella_vectensis	Ruditapes_philippinarum
IPR011492	Caenorhabditis_elegans
IPR011494	Caenorhabditis_elegans	Drosophila_melanogaster	Ruditapes_philippinarum	Schmidtea_mediterranea
IPR011496	Xenopus_tropicalis
IPR011498	Ruditapes_philippinarum
IPR011501	Drosophila_melanogaster	Haliotis_rufescens	Schmidtea_mediterranea
IPR011502	Haliotis_rufescens	Schmidtea_mediterranea
IPR011508	Caenorhabditis_elegans
IPR011513	Caenorhabditis_elegans	Drosophila_melanogaster	Ephydatia_fluviatilis	Xenopus_tropicalis
IPR011515	Danio_rerio	Drosophila_melanogaster	Nematostella_vectensis	Xenopus_tropicalis
IPR011516	Drosophila_melanogaster	Xenopus_tropicalis
IPR011519	Ruditapes_philippinarum
IPR011524	Drosophila_melanogaster
IPR011530	Ephydatia_fluviatilis	Schmidtea_mediterranea
IPR011531	Nematostella_vectensis
IPR011545	Caenorhabditis_elegans	Danio_rerio	Drosophila_melanogaster	Ephydatia_fluviatilis	Haliotis_rufescens	Nematostella_vectensis	Ruditapes_philippinarum	Schmidtea_mediterranea	Xenopus_tropicalis
IPR011548	Drosophila_melanogaster
IPR011559	Ruditapes_philippinarum
IPR011564	Haliotis_rufescens	Xenopus_tropicalis
IPR011566	Caenorhabditis_elegans	Ephydatia_fluviatilis	Nematostella_vectensis	Schmidtea_mediterranea
IPR011576	Ephydatia_fluviatilis	Nematostella_vectensis
IPR011583	Haliotis_rufescens
IPR011584	Caenorhabditis_elegans
IPR011598	Ruditapes_philippinarum	Schmidtea_mediterranea	Xenopus_tropicalis
IPR011599	Ephydatia_fluviatilis	Nematostella_vectensis
IPR011604	Schmidtea_mediterranea
IPR011607	Ruditapes_philippinarum	Schmidtea_mediterranea
IPR011611	Ephydatia_fluviatilis
IPR011615	Caenorhabditis_elegans	Drosophila_melanogaster	Ephydatia_fluviatilis
IPR011625	Danio_rerio	Haliotis_rufescens
IPR011626	Danio_rerio	Haliotis_rufescens
IPR011629	Nematostella_vectensis
IPR011646	Caenorhabditis_elegans
IPR011650	Ephydatia_fluviatilis
IPR011651	Drosophila_melanogaster
IPR011665	Xenopus_tropicalis
IPR011666	Drosophila_melanogaster	Haliotis_rufescens	Ruditapes_philippinarum	Xenopus_tropicalis
IPR011671	Drosophila_melanogaster	Schmidtea_mediterranea	Xenopus_tropicalis
IPR011677	Ruditapes_philippinarum	Xenopus_tropicalis
IPR011678	Ephydatia_fluviatilis	Xenopus_tropicalis
IPR011679	Ephydatia_fluviatilis
IPR011687	Ephydatia_fluviatilis	Ruditapes_philippinarum
IPR011697	Ephydatia_fluviatilis
IPR011701	Xenopus_tropicalis
IPR011704	Ephydatia_fluviatilis
IPR011705	Danio_rerio	Drosophila_melanogaster	Xenopus_tropicalis
IPR011709	Caenorhabditis_elegans	Ephydatia_fluviatilis	Ruditapes_philippinarum	Schmidtea_mediterranea	Xenopus_tropicalis
IPR011722	Caenorhabditis_elegans	Ephydatia_fluviatilis
IPR011760	Danio_rerio	Drosophila_melanogaster	Ephydatia_fluviatilis	Nematostella_vectensis	Schmidtea_mediterranea	Xenopus_tropicalis
IPR011761	Nematostella_vectensis	Ruditapes_philippinarum	Schmidtea_mediterranea
IPR011765	Nematostella_vectensis
IPR011766	Caenorhabditis_elegans	Drosophila_melanogaster
IPR011767	Caenorhabditis_elegans	Nematostella_vectensis
IPR011822	Ephydatia_fluviatilis
IPR011856	Xenopus_tropicalis
IPR011876	Ruditapes_philippinarum
IPR011877	Ephydatia_fluviatilis
IPR011899	Nematostella_vectensis
IPR011904	Caenorhabditis_elegans	Ephydatia_fluviatilis
IPR011907	Danio_rerio	Ephydatia_fluviatilis	Ruditapes_philippinarum
IPR011940	Ruditapes_philippinarum
IPR011941	Drosophila_melanogaster	Nematostella_vectensis	Schmidtea_mediterranea	Xenopus_tropicalis
IPR011943	Danio_rerio
IPR011947	Drosophila_melanogaster
IPR011949	Ephydatia_fluviatilis
IPR011950	Xenopus_tropicalis
IPR011989	Danio_rerio	Drosophila_melanogaster	Ephydatia_fluviatilis	Ruditapes_philippinarum	Schmidtea_mediterranea	Xenopus_tropicalis
IPR011990	Danio_rerio	Drosophila_melanogaster	Ephydatia_fluviatilis	Ruditapes_philippinarum	Schmidtea_mediterranea	Xenopus_tropicalis
IPR011992	Haliotis_rufescens
IPR011993	Danio_rerio	Xenopus_tropicalis
IPR012000	Caenorhabditis_elegans	Drosophila_melanogaster
IPR012001	Caenorhabditis_elegans	Drosophila_melanogaster
IPR012094	Ephydatia_fluviatilis
IPR012099	Schmidtea_mediterranea
IPR012112	Caenorhabditis_elegans	Drosophila_melanogaster	Ruditapes_philippinarum
IPR012120	Xenopus_tropicalis
IPR012132	Caenorhabditis_elegans
IPR012133	Schmidtea_mediterranea
IPR012135	Ephydatia_fluviatilis
IPR012162	Caenorhabditis_elegans	Drosophila_melanogaster	Ephydatia_fluviatilis
IPR012170	Caenorhabditis_elegans	Drosophila_melanogaster	Ephydatia_fluviatilis	Xenopus_tropicalis
IPR012173	Drosophila_melanogaster	Ephydatia_fluviatilis	Ruditapes_philippinarum	Schmidtea_mediterranea
IPR012177	Danio_rerio
IPR012178	Caenorhabditis_elegans	Danio_rerio	Drosophila_melanogaster	Nematostella_vectensis
IPR012183	Caenorhabditis_elegans
IPR012227	Ruditapes_philippinarum
IPR012233	Drosophila_melanogaster
IPR012255	Ephydatia_fluviatilis
IPR012259	Nematostella_vectensis
IPR012265	Xenopus_tropicalis
IPR012270	Ephydatia_fluviatilis	Xenopus_tropicalis
IPR012291	Haliotis_rufescens
IPR012293	Schmidtea_mediterranea
IPR012295	Danio_rerio	Drosophila_melanogaster	Xenopus_tropicalis
IPR012301	Caenorhabditis_elegans
IPR012302	Caenorhabditis_elegans
IPR012308	Schmidtea_mediterranea	Xenopus_tropicalis
IPR012309	Xenopus_tropicalis
IPR012310	Xenopus_tropicalis
IPR012313	Danio_rerio
IPR012317	Caenorhabditis_elegans	Schmidtea_mediterranea
IPR012319	Ruditapes_philippinarum	Xenopus_tropicalis
IPR012336	Danio_rerio	Nematostella_vectensis
IPR012337	Caenorhabditis_elegans	Drosophila_melanogaster
IPR012338	Ephydatia_fluviatilis
IPR012340	Danio_rerio	Drosophila_melanogaster	Ephydatia_fluviatilis	Nematostella_vectensis	Ruditapes_philippinarum	Schmidtea_mediterranea	Xenopus_tropicalis
IPR012341	Haliotis_rufescens
IPR012346	Caenorhabditis_elegans
IPR012348	Danio_rerio	Drosophila_melanogaster	Ruditapes_philippinarum	Schmidtea_mediterranea	Xenopus_tropicalis
IPR012349	Ephydatia_fluviatilis	Nematostella_vectensis
IPR012355	Caenorhabditis_elegans	Danio_rerio	Drosophila_melanogaster
IPR012371	Danio_rerio	Xenopus_tropicalis
IPR012394	Caenorhabditis_elegans
IPR012410	Xenopus_tropicalis
IPR012419	Danio_rerio	Drosophila_melanogaster	Ephydatia_fluviatilis
IPR012423	Danio_rerio	Xenopus_tropicalis
IPR012430	Xenopus_tropicalis
IPR012459	Caenorhabditis_elegans	Drosophila_melanogaster	Ephydatia_fluviatilis	Schmidtea_mediterranea	Xenopus_tropicalis
IPR012471	Ephydatia_fluviatilis
IPR012476	Drosophila_melanogaster	Ruditapes_philippinarum	Schmidtea_mediterranea
IPR012479	Nematostella_vectensis	Schmidtea_mediterranea	Xenopus_tropicalis
IPR012485	Danio_rerio	Ephydatia_fluviatilis	Ruditapes_philippinarum	Xenopus_tropicalis
IPR012492	Ruditapes_philippinarum
IPR012501	Xenopus_tropicalis
IPR012502	Drosophila_melanogaster	Xenopus_tropicalis
IPR012532	Danio_rerio	Xenopus_tropicalis
IPR012541	Drosophila_melanogaster	Nematostella_vectensis	Ruditapes_philippinarum	Schmidtea_mediterranea
IPR012542	Ruditapes_philippinarum
IPR012548	Schmidtea_mediterranea
IPR012568	Danio_rerio
IPR012577	Ephydatia_fluviatilis
IPR012579	Danio_rerio
IPR012580	Drosophila_melanogaster	Ruditapes_philippinarum
IPR012582	Ephydatia_fluviatilis
IPR012583	Drosophila_melanogaster	Haliotis_rufescens	Ruditapes_philippinarum	Xenopus_tropicalis
IPR012584	Drosophila_melanogaster
IPR012588	Caenorhabditis_elegans	Ephydatia_fluviatilis	Schmidtea_mediterranea	Xenopus_tropicalis
IPR012590	Danio_rerio	Drosophila_melanogaster	Ephydatia_fluviatilis	Xenopus_tropicalis
IPR012591	Drosophila_melanogaster	Ephydatia_fluviatilis	Schmidtea_mediterranea
IPR012592	Drosophila_melanogaster	Ephydatia_fluviatilis	Schmidtea_mediterranea
IPR012606	Ephydatia_fluviatilis
IPR012617	Drosophila_melanogaster	Ephydatia_fluviatilis
IPR012621	Nematostella_vectensis
IPR012664	Nematostella_vectensis
IPR012674	Haliotis_rufescens
IPR012675	Ephydatia_fluviatilis
IPR012676	Ephydatia_fluviatilis
IPR012677	Danio_rerio	Drosophila_melanogaster	Ephydatia_fluviatilis	Ruditapes_philippinarum	Schmidtea_mediterranea	Xenopus_tropicalis
IPR012678	Ephydatia_fluviatilis
IPR012682	Ephydatia_fluviatilis	Xenopus_tropicalis
IPR012698	Nematostella_vectensis
IPR012715	Drosophila_melanogaster	Ephydatia_fluviatilis	Haliotis_rufescens	Nematostella_vectensis	Ruditapes_philippinarum
IPR012716	Drosophila_melanogaster	Nematostella_vectensis	Ruditapes_philippinarum
IPR012717	Drosophila_melanogaster	Haliotis_rufescens	Nematostella_vectensis	Ruditapes_philippinarum
IPR012719	Drosophila_melanogaster	Ephydatia_fluviatilis	Haliotis_rufescens	Nematostella_vectensis	Ruditapes_philippinarum
IPR012720	Drosophila_melanogaster	Ephydatia_fluviatilis	Nematostella_vectensis	Ruditapes_philippinarum
IPR012721	Drosophila_melanogaster	Haliotis_rufescens	Nematostella_vectensis	Ruditapes_philippinarum
IPR012722	Drosophila_melanogaster	Ephydatia_fluviatilis	Haliotis_rufescens
IPR012724	Nematostella_vectensis
IPR012725	Ephydatia_fluviatilis
IPR012791	Caenorhabditis_elegans	Danio_rerio
IPR012792	Caenorhabditis_elegans
IPR012795	Ephydatia_fluviatilis
IPR012803	Haliotis_rufescens	Nematostella_vectensis	Ruditapes_philippinarum
IPR012816	Schmidtea_mediterranea
IPR012848	Nematostella_vectensis
IPR012849	Caenorhabditis_elegans
IPR012864	Caenorhabditis_elegans
IPR012879	Ephydatia_fluviatilis
IPR012890	Caenorhabditis_elegans	Ephydatia_fluviatilis
IPR012901	Caenorhabditis_elegans	Drosophila_melanogaster	Ephydatia_fluviatilis	Schmidtea_mediterranea	Xenopus_tropicalis
IPR012904	Drosophila_melanogaster
IPR012908	Caenorhabditis_elegans	Xenopus_tropicalis
IPR012919	Xenopus_tropicalis
IPR012920	Caenorhabditis_elegans	Drosophila_melanogaster	Ephydatia_fluviatilis	Ruditapes_philippinarum	Xenopus_tropicalis
IPR012923	Drosophila_melanogaster	Ephydatia_fluviatilis	Ruditapes_philippinarum	Schmidtea_mediterranea	Xenopus_tropicalis
IPR012929	Drosophila_melanogaster	Ephydatia_fluviatilis	Xenopus_tropicalis
IPR012932	Ephydatia_fluviatilis
IPR012934	Drosophila_melanogaster
IPR012935	Danio_rerio	Xenopus_tropicalis
IPR012937	Drosophila_melanogaster
IPR012942	Ephydatia_fluviatilis
IPR012943	Drosophila_melanogaster
IPR012945	Drosophila_melanogaster	Xenopus_tropicalis
IPR012947	Ephydatia_fluviatilis	Haliotis_rufescens	Ruditapes_philippinarum
IPR012948	Drosophila_melanogaster	Ephydatia_fluviatilis
IPR012951	Ephydatia_fluviatilis
IPR012952	Ephydatia_fluviatilis	Haliotis_rufescens	Xenopus_tropicalis
IPR012953	Drosophila_melanogaster	Ephydatia_fluviatilis	Haliotis_rufescens	Schmidtea_mediterranea	Xenopus_tropicalis
IPR012954	Drosophila_melanogaster	Ephydatia_fluviatilis	Haliotis_rufescens	Ruditapes_philippinarum	Xenopus_tropicalis
IPR012956	Xenopus_tropicalis
IPR012958	Drosophila_melanogaster
IPR012959	Caenorhabditis_elegans	Drosophila_melanogaster	Nematostella_vectensis	Xenopus_tropicalis
IPR012960	Drosophila_melanogaster	Ephydatia_fluviatilis	Ruditapes_philippinarum	Schmidtea_mediterranea	Xenopus_tropicalis
IPR012961	Caenorhabditis_elegans	Ephydatia_fluviatilis
IPR012966	Danio_rerio	Drosophila_melanogaster	Xenopus_tropicalis
IPR012971	Ephydatia_fluviatilis	Haliotis_rufescens	Nematostella_vectensis	Ruditapes_philippinarum	Schmidtea_mediterranea
IPR012972	Danio_rerio
IPR012974	Drosophila_melanogaster	Ephydatia_fluviatilis	Schmidtea_mediterranea
IPR012975	Ephydatia_fluviatilis	Ruditapes_philippinarum
IPR012976	Ephydatia_fluviatilis	Schmidtea_mediterranea
IPR012977	Danio_rerio	Ephydatia_fluviatilis	Ruditapes_philippinarum	Xenopus_tropicalis
IPR012978	Drosophila_melanogaster	Ephydatia_fluviatilis	Haliotis_rufescens	Ruditapes_philippinarum	Schmidtea_mediterranea	Xenopus_tropicalis
IPR012980	Nematostella_vectensis	Xenopus_tropicalis
IPR012982	Drosophila_melanogaster	Haliotis_rufescens	Schmidtea_mediterranea
IPR012984	Drosophila_melanogaster	Ephydatia_fluviatilis	Schmidtea_mediterranea
IPR012988	Ephydatia_fluviatilis
IPR012993	Drosophila_melanogaster	Ephydatia_fluviatilis	Schmidtea_mediterranea	Xenopus_tropicalis
IPR012999	Ephydatia_fluviatilis	Nematostella_vectensis
IPR013005	Ephydatia_fluviatilis	Ruditapes_philippinarum
IPR013010	Drosophila_melanogaster	Ephydatia_fluviatilis
IPR013020	Caenorhabditis_elegans	Danio_rerio	Ephydatia_fluviatilis	Nematostella_vectensis	Ruditapes_philippinarum	Schmidtea_mediterranea	Xenopus_tropicalis
IPR013021	Xenopus_tropicalis
IPR013022	Schmidtea_mediterranea
IPR013024	Ephydatia_fluviatilis	Nematostella_vectensis
IPR013025	Ephydatia_fluviatilis
IPR013026	Danio_rerio	Drosophila_melanogaster	Ephydatia_fluviatilis	Ruditapes_philippinarum	Schmidtea_mediterranea	Xenopus_tropicalis
IPR013030	Drosophila_melanogaster
IPR013034	Drosophila_melanogaster
IPR013048	Caenorhabditis_elegans	Danio_rerio
IPR013049	Caenorhabditis_elegans	Danio_rerio
IPR013057	Nematostella_vectensis
IPR013083	Caenorhabditis_elegans	Danio_rerio	Drosophila_melanogaster	Ruditapes_philippinarum	Schmidtea_mediterranea	Xenopus_tropicalis
IPR013085	Danio_rerio
IPR013087	Caenorhabditis_elegans	Danio_rerio	Drosophila_melanogaster	Ephydatia_fluviatilis	Ruditapes_philippinarum	Schmidtea_mediterranea	Xenopus_tropicalis
IPR013088	Schmidtea_mediterranea
IPR013099	Xenopus_tropicalis
IPR013105	Caenorhabditis_elegans	Ruditapes_philippinarum
IPR013108	Schmidtea_mediterranea
IPR013123	Caenorhabditis_elegans	Drosophila_melanogaster	Haliotis_rufescens	Schmidtea_mediterranea	Xenopus_tropicalis
IPR013126	Nematostella_vectensis
IPR013134	Caenorhabditis_elegans	Drosophila_melanogaster	Ruditapes_philippinarum	Schmidtea_mediterranea	Xenopus_tropicalis
IPR013135	Drosophila_melanogaster
IPR013136	Caenorhabditis_elegans	Drosophila_melanogaster	Ephydatia_fluviatilis	Ruditapes_philippinarum	Xenopus_tropicalis
IPR013137	Ephydatia_fluviatilis	Schmidtea_mediterranea	Xenopus_tropicalis
IPR013144	Xenopus_tropicalis
IPR013146	Xenopus_tropicalis
IPR013149	Ruditapes_philippinarum
IPR013150	Ephydatia_fluviatilis	Xenopus_tropicalis
IPR013155	Caenorhabditis_elegans	Ephydatia_fluviatilis
IPR013167	Ephydatia_fluviatilis
IPR013174	Nematostella_vectensis
IPR013176	Xenopus_tropicalis
IPR013178	Drosophila_melanogaster	Ruditapes_philippinarum
IPR013180	Xenopus_tropicalis
IPR013183	Xenopus_tropicalis
IPR013194	Ephydatia_fluviatilis	Ruditapes_philippinarum	Schmidtea_mediterranea	Xenopus_tropicalis
IPR013197	Caenorhabditis_elegans	Drosophila_melanogaster	Xenopus_tropicalis
IPR013201	Haliotis_rufescens
IPR013209	Caenorhabditis_elegans
IPR013212	Danio_rerio	Drosophila_melanogaster	Nematostella_vectensis	Ruditapes_philippinarum	Xenopus_tropicalis
IPR013216	Ruditapes_philippinarum
IPR013217	Nematostella_vectensis
IPR013218	Danio_rerio	Haliotis_rufescens	Ruditapes_philippinarum
IPR013233	Drosophila_melanogaster
IPR013234	Drosophila_melanogaster	Ephydatia_fluviatilis	Xenopus_tropicalis
IPR013235	Drosophila_melanogaster	Ephydatia_fluviatilis	Ruditapes_philippinarum
IPR013238	Drosophila_melanogaster
IPR013240	Xenopus_tropicalis
IPR013243	Danio_rerio
IPR013244	Ephydatia_fluviatilis
IPR013246	Nematostella_vectensis
IPR013252	Danio_rerio	Xenopus_tropicalis
IPR013255	Danio_rerio	Haliotis_rufescens	Nematostella_vectensis	Xenopus_tropicalis
IPR013256	Ruditapes_philippinarum	Xenopus_tropicalis
IPR013257	Drosophila_melanogaster
IPR013260	Xenopus_tropicalis
IPR013261	Ephydatia_fluviatilis
IPR013272	Drosophila_melanogaster	Xenopus_tropicalis
IPR013283	Ephydatia_fluviatilis	Nematostella_vectensis
IPR013291	Xenopus_tropicalis
IPR013301	Danio_rerio
IPR013320	Haliotis_rufescens
IPR013324	Caenorhabditis_elegans	Ephydatia_fluviatilis
IPR013328	Nematostella_vectensis
IPR013341	Ephydatia_fluviatilis	Nematostella_vectensis
IPR013342	Ephydatia_fluviatilis	Nematostella_vectensis
IPR013346	Danio_rerio	Drosophila_melanogaster	Nematostella_vectensis	Ruditapes_philippinarum	Schmidtea_mediterranea	Xenopus_tropicalis
IPR013471	Danio_rerio	Xenopus_tropicalis
IPR013483	Ephydatia_fluviatilis	Ruditapes_philippinarum
IPR013497	Drosophila_melanogaster	Ephydatia_fluviatilis	Xenopus_tropicalis
IPR013498	Drosophila_melanogaster	Ruditapes_philippinarum	Schmidtea_mediterranea	Xenopus_tropicalis
IPR013499	Drosophila_melanogaster	Ruditapes_philippinarum
IPR013500	Drosophila_melanogaster
IPR013506	Drosophila_melanogaster	Ephydatia_fluviatilis	Nematostella_vectensis	Ruditapes_philippinarum	Schmidtea_mediterranea
IPR013507	Drosophila_melanogaster	Ruditapes_philippinarum	Schmidtea_mediterranea	Xenopus_tropicalis
IPR013509	Danio_rerio	Drosophila_melanogaster	Nematostella_vectensis	Xenopus_tropicalis
IPR013520	Drosophila_melanogaster	Ephydatia_fluviatilis	Ruditapes_philippinarum	Xenopus_tropicalis
IPR013523	Drosophila_melanogaster	Ephydatia_fluviatilis	Ruditapes_philippinarum	Xenopus_tropicalis
IPR013535	Caenorhabditis_elegans	Ephydatia_fluviatilis	Xenopus_tropicalis
IPR013537	Haliotis_rufescens	Ruditapes_philippinarum
IPR013538	Ephydatia_fluviatilis	Nematostella_vectensis
IPR013549	Nematostella_vectensis
IPR013558	Danio_rerio
IPR013562	Caenorhabditis_elegans	Drosophila_melanogaster	Ephydatia_fluviatilis	Haliotis_rufescens	Schmidtea_mediterranea	Xenopus_tropicalis
IPR013578	Drosophila_melanogaster	Ephydatia_fluviatilis	Nematostella_vectensis
IPR013586	Caenorhabditis_elegans	Ephydatia_fluviatilis
IPR013598	Schmidtea_mediterranea	Xenopus_tropicalis
IPR013599	Ephydatia_fluviatilis
IPR013604	Nematostella_vectensis
IPR013612	Xenopus_tropicalis
IPR013627	Danio_rerio	Nematostella_vectensis	Ruditapes_philippinarum	Xenopus_tropicalis
IPR013632	Danio_rerio	Drosophila_melanogaster	Haliotis_rufescens	Nematostella_vectensis	Ruditapes_philippinarum	Schmidtea_mediterranea	Xenopus_tropicalis
IPR013633	Caenorhabditis_elegans	Xenopus_tropicalis
IPR013637	Drosophila_melanogaster	Xenopus_tropicalis
IPR013638	Ruditapes_philippinarum
IPR013641	Drosophila_melanogaster	Xenopus_tropicalis
IPR013651	Caenorhabditis_elegans	Danio_rerio	Xenopus_tropicalis
IPR013697	Drosophila_melanogaster	Ephydatia_fluviatilis	Nematostella_vectensis	Xenopus_tropicalis
IPR013699	Haliotis_rufescens
IPR013713	Drosophila_melanogaster	Ephydatia_fluviatilis	Xenopus_tropicalis
IPR013717	Ephydatia_fluviatilis
IPR013719	Ephydatia_fluviatilis	Haliotis_rufescens	Ruditapes_philippinarum	Schmidtea_mediterranea	Xenopus_tropicalis
IPR013721	Drosophila_melanogaster	Ruditapes_philippinarum
IPR013724	Xenopus_tropicalis
IPR013725	Caenorhabditis_elegans	Danio_rerio	Drosophila_melanogaster	Nematostella_vectensis	Xenopus_tropicalis
IPR013729	Caenorhabditis_elegans
IPR013730	Nematostella_vectensis	Xenopus_tropicalis
IPR013736	Nematostella_vectensis
IPR013748	Danio_rerio	Drosophila_melanogaster	Ephydatia_fluviatilis	Nematostella_vectensis	Schmidtea_mediterranea	Xenopus_tropicalis
IPR013749	Ephydatia_fluviatilis	Nematostella_vectensis
IPR013750	Ephydatia_fluviatilis
IPR013757	Drosophila_melanogaster	Ephydatia_fluviatilis	Nematostella_vectensis	Ruditapes_philippinarum	Schmidtea_mediterranea
IPR013758	Drosophila_melanogaster	Ephydatia_fluviatilis	Nematostella_vectensis	Ruditapes_philippinarum	Schmidtea_mediterranea
IPR013759	Drosophila_melanogaster	Ephydatia_fluviatilis	Nematostella_vectensis	Ruditapes_philippinarum	Schmidtea_mediterranea
IPR013760	Drosophila_melanogaster	Ephydatia_fluviatilis	Nematostella_vectensis	Ruditapes_philippinarum	Schmidtea_mediterranea
IPR013761	Drosophila_melanogaster
IPR013763	Danio_rerio	Drosophila_melanogaster	Haliotis_rufescens	Nematostella_vectensis	Ruditapes_philippinarum	Xenopus_tropicalis
IPR013766	Danio_rerio	Ephydatia_fluviatilis
IPR013767	Schmidtea_mediterranea
IPR013780	Ephydatia_fluviatilis	Haliotis_rufescens	Nematostella_vectensis
IPR013784	Caenorhabditis_elegans	Ephydatia_fluviatilis	Nematostella_vectensis
IPR013785	Ephydatia_fluviatilis	Nematostella_vectensis	Schmidtea_mediterranea
IPR013791	Nematostella_vectensis
IPR013792	Nematostella_vectensis
IPR013805	Ephydatia_fluviatilis	Nematostella_vectensis
IPR013810	Ephydatia_fluviatilis
IPR013815	Ruditapes_philippinarum	Schmidtea_mediterranea	Xenopus_tropicalis
IPR013818	Haliotis_rufescens
IPR013823	Drosophila_melanogaster	Haliotis_rufescens	Ruditapes_philippinarum	Schmidtea_mediterranea
IPR013824	Drosophila_melanogaster	Ephydatia_fluviatilis	Xenopus_tropicalis
IPR013825	Drosophila_melanogaster	Ephydatia_fluviatilis	Xenopus_tropicalis
IPR013826	Drosophila_melanogaster	Ephydatia_fluviatilis	Xenopus_tropicalis
IPR013830	Danio_rerio	Drosophila_melanogaster	Ephydatia_fluviatilis	Schmidtea_mediterranea
IPR013833	Nematostella_vectensis
IPR013838	Danio_rerio	Haliotis_rufescens	Ruditapes_philippinarum	Schmidtea_mediterranea
IPR013842	Ephydatia_fluviatilis
IPR013845	Schmidtea_mediterranea
IPR013846	Ephydatia_fluviatilis
IPR013847	Danio_rerio	Xenopus_tropicalis
IPR013848	Ephydatia_fluviatilis
IPR013851	Xenopus_tropicalis
IPR013854	Xenopus_tropicalis
IPR013857	Haliotis_rufescens	Nematostella_vectensis
IPR013866	Caenorhabditis_elegans	Xenopus_tropicalis
IPR013867	Xenopus_tropicalis
IPR013868	Danio_rerio	Haliotis_rufescens	Nematostella_vectensis
IPR013870	Ephydatia_fluviatilis	Nematostella_vectensis
IPR013872	Xenopus_tropicalis
IPR013876	Caenorhabditis_elegans	Drosophila_melanogaster	Ephydatia_fluviatilis	Ruditapes_philippinarum	Schmidtea_mediterranea	Xenopus_tropicalis
IPR013877	Drosophila_melanogaster	Ephydatia_fluviatilis	Schmidtea_mediterranea	Xenopus_tropicalis
IPR013879	Ephydatia_fluviatilis
IPR013881	Drosophila_melanogaster	Xenopus_tropicalis
IPR013882	Haliotis_rufescens	Ruditapes_philippinarum
IPR013883	Caenorhabditis_elegans	Drosophila_melanogaster	Ruditapes_philippinarum
IPR013893	Xenopus_tropicalis
IPR013894	Xenopus_tropicalis
IPR013906	Ruditapes_philippinarum
IPR013907	Xenopus_tropicalis
IPR013909	Danio_rerio	Xenopus_tropicalis
IPR013913	Danio_rerio	Ephydatia_fluviatilis	Ruditapes_philippinarum	Xenopus_tropicalis
IPR013915	Drosophila_melanogaster	Ephydatia_fluviatilis	Xenopus_tropicalis
IPR013917	Ephydatia_fluviatilis	Schmidtea_mediterranea	Xenopus_tropicalis
IPR013918	Ephydatia_fluviatilis
IPR013919	Ephydatia_fluviatilis
IPR013921	Ephydatia_fluviatilis	Schmidtea_mediterranea
IPR013923	Xenopus_tropicalis
IPR013924	Schmidtea_mediterranea
IPR013929	Drosophila_melanogaster	Ruditapes_philippinarum	Schmidtea_mediterranea	Xenopus_tropicalis
IPR013930	Caenorhabditis_elegans	Drosophila_melanogaster	Ruditapes_philippinarum	Xenopus_tropicalis
IPR013934	Drosophila_melanogaster	Ephydatia_fluviatilis	Schmidtea_mediterranea	Xenopus_tropicalis
IPR013935	Drosophila_melanogaster	Xenopus_tropicalis
IPR013937	Drosophila_melanogaster
IPR013947	Danio_rerio	Ephydatia_fluviatilis	Ruditapes_philippinarum	Schmidtea_mediterranea	Xenopus_tropicalis
IPR013949	Drosophila_melanogaster	Ephydatia_fluviatilis	Ruditapes_philippinarum	Xenopus_tropicalis
IPR013950	Danio_rerio	Xenopus_tropicalis
IPR013953	Ephydatia_fluviatilis	Ruditapes_philippinarum	Schmidtea_mediterranea	Xenopus_tropicalis
IPR013954	Drosophila_melanogaster	Xenopus_tropicalis
IPR013955	Drosophila_melanogaster	Xenopus_tropicalis
IPR013956	Drosophila_melanogaster	Ephydatia_fluviatilis	Schmidtea_mediterranea	Xenopus_tropicalis
IPR013957	Schmidtea_mediterranea
IPR013961	Xenopus_tropicalis
IPR013967	Drosophila_melanogaster
IPR013969	Ephydatia_fluviatilis	Xenopus_tropicalis
IPR013970	Danio_rerio	Xenopus_tropicalis
IPR013979	Ephydatia_fluviatilis	Haliotis_rufescens	Nematostella_vectensis	Ruditapes_philippinarum
IPR013980	Danio_rerio
IPR014001	Caenorhabditis_elegans	Danio_rerio	Drosophila_melanogaster	Ephydatia_fluviatilis	Haliotis_rufescens	Nematostella_vectensis	Ruditapes_philippinarum	Schmidtea_mediterranea	Xenopus_tropicalis
IPR014002	Xenopus_tropicalis
IPR014009	Schmidtea_mediterranea
IPR014013	Caenorhabditis_elegans	Danio_rerio	Nematostella_vectensis	Ruditapes_philippinarum	Schmidtea_mediterranea	Xenopus_tropicalis
IPR014014	Caenorhabditis_elegans	Danio_rerio	Drosophila_melanogaster	Ephydatia_fluviatilis	Haliotis_rufescens	Nematostella_vectensis	Ruditapes_philippinarum	Schmidtea_mediterranea	Xenopus_tropicalis
IPR014026	Ephydatia_fluviatilis	Schmidtea_mediterranea	Xenopus_tropicalis
IPR014027	Ephydatia_fluviatilis	Schmidtea_mediterranea	Xenopus_tropicalis
IPR014030	Haliotis_rufescens	Nematostella_vectensis	Schmidtea_mediterranea
IPR014031	Haliotis_rufescens	Nematostella_vectensis	Schmidtea_mediterranea
IPR014038	Caenorhabditis_elegans	Ephydatia_fluviatilis
IPR014039	Caenorhabditis_elegans	Nematostella_vectensis	Ruditapes_philippinarum	Schmidtea_mediterranea
IPR014043	Ruditapes_philippinarum	Schmidtea_mediterranea
IPR014048	Ruditapes_philippinarum
IPR014052	Danio_rerio	Ephydatia_fluviatilis	Nematostella_vectensis	Ruditapes_philippinarum
IPR014100	Xenopus_tropicalis
IPR014133	Ruditapes_philippinarum	Xenopus_tropicalis
IPR014183	Ephydatia_fluviatilis
IPR014186	Ephydatia_fluviatilis
IPR014306	Nematostella_vectensis
IPR014313	Xenopus_tropicalis
IPR014314	Caenorhabditis_elegans	Ruditapes_philippinarum
IPR014362	Caenorhabditis_elegans
IPR014381	Nematostella_vectensis	Schmidtea_mediterranea
IPR014387	Xenopus_tropicalis
IPR014388	Caenorhabditis_elegans	Danio_rerio
IPR014401	Ephydatia_fluviatilis
IPR014430	Caenorhabditis_elegans
IPR014492	Xenopus_tropicalis
IPR014612	Xenopus_tropicalis
IPR014615	Danio_rerio
IPR014644	Drosophila_melanogaster	Haliotis_rufescens	Xenopus_tropicalis
IPR014646	Danio_rerio	Drosophila_melanogaster	Xenopus_tropicalis
IPR014711	Drosophila_melanogaster
IPR014712	Drosophila_melanogaster
IPR014717	Ephydatia_fluviatilis
IPR014720	Danio_rerio	Ruditapes_philippinarum	Xenopus_tropicalis
IPR014721	Caenorhabditis_elegans	Ephydatia_fluviatilis	Ruditapes_philippinarum	Schmidtea_mediterranea	Xenopus_tropicalis
IPR014722	Ephydatia_fluviatilis	Schmidtea_mediterranea
IPR014724	Ephydatia_fluviatilis	Ruditapes_philippinarum	Schmidtea_mediterranea
IPR014726	Ephydatia_fluviatilis
IPR014727	Drosophila_melanogaster
IPR014729	Caenorhabditis_elegans	Ephydatia_fluviatilis	Nematostella_vectensis	Xenopus_tropicalis
IPR014730	Ephydatia_fluviatilis
IPR014731	Ephydatia_fluviatilis
IPR014732	Danio_rerio	Ephydatia_fluviatilis	Nematostella_vectensis	Ruditapes_philippinarum	Schmidtea_mediterranea
IPR014741	Drosophila_melanogaster
IPR014742	Drosophila_melanogaster
IPR014744	Ruditapes_philippinarum
IPR014746	Caenorhabditis_elegans	Nematostella_vectensis
IPR014748	Nematostella_vectensis	Ruditapes_philippinarum
IPR014753	Drosophila_melanogaster
IPR014756	Danio_rerio
IPR014758	Drosophila_melanogaster	Ephydatia_fluviatilis
IPR014762	Drosophila_melanogaster	Ruditapes_philippinarum	Schmidtea_mediterranea	Xenopus_tropicalis
IPR014764	Xenopus_tropicalis
IPR014770	Xenopus_tropicalis
IPR014776	Drosophila_melanogaster	Ephydatia_fluviatilis	Nematostella_vectensis
IPR014777	Drosophila_melanogaster	Nematostella_vectensis
IPR014780	Danio_rerio
IPR014782	Ephydatia_fluviatilis	Ruditapes_philippinarum
IPR014784	Ruditapes_philippinarum
IPR014786	Caenorhabditis_elegans	Drosophila_melanogaster	Ephydatia_fluviatilis	Xenopus_tropicalis
IPR014789	Nematostella_vectensis	Ruditapes_philippinarum	Xenopus_tropicalis
IPR014790	Drosophila_melanogaster	Xenopus_tropicalis
IPR014806	Nematostella_vectensis
IPR014807	Caenorhabditis_elegans	Ephydatia_fluviatilis
IPR014808	Caenorhabditis_elegans	Danio_rerio	Drosophila_melanogaster	Haliotis_rufescens	Ruditapes_philippinarum	Schmidtea_mediterranea	Xenopus_tropicalis
IPR014810	Nematostella_vectensis	Schmidtea_mediterranea	Xenopus_tropicalis
IPR014813	Ephydatia_fluviatilis	Ruditapes_philippinarum	Xenopus_tropicalis
IPR014816	Danio_rerio	Drosophila_melanogaster	Schmidtea_mediterranea	Xenopus_tropicalis
IPR014824	Ephydatia_fluviatilis
IPR014825	Haliotis_rufescens
IPR014840	Danio_rerio	Drosophila_melanogaster	Ruditapes_philippinarum
IPR014848	Danio_rerio
IPR014851	Caenorhabditis_elegans	Drosophila_melanogaster	Ephydatia_fluviatilis	Schmidtea_mediterranea
IPR014853	Ruditapes_philippinarum	Schmidtea_mediterranea
IPR014854	Danio_rerio	Drosophila_melanogaster	Xenopus_tropicalis
IPR014857	Drosophila_melanogaster	Ephydatia_fluviatilis	Nematostella_vectensis	Xenopus_tropicalis
IPR014870	Ephydatia_fluviatilis
IPR014876	Ruditapes_philippinarum
IPR014877	Drosophila_melanogaster	Schmidtea_mediterranea	Xenopus_tropicalis
IPR014881	Drosophila_melanogaster	Ephydatia_fluviatilis	Nematostella_vectensis	Xenopus_tropicalis
IPR014882	Ephydatia_fluviatilis
IPR014883	Caenorhabditis_elegans	Ruditapes_philippinarum	Xenopus_tropicalis
IPR014885	Drosophila_melanogaster
IPR014886	Drosophila_melanogaster	Ephydatia_fluviatilis	Ruditapes_philippinarum	Schmidtea_mediterranea
IPR014889	Danio_rerio	Drosophila_melanogaster	Xenopus_tropicalis
IPR014892	Danio_rerio	Drosophila_melanogaster	Schmidtea_mediterranea	Xenopus_tropicalis
IPR014893	Drosophila_melanogaster	Ephydatia_fluviatilis	Schmidtea_mediterranea
IPR014898	Drosophila_melanogaster	Ephydatia_fluviatilis	Xenopus_tropicalis
IPR014905	Ruditapes_philippinarum
IPR014908	Drosophila_melanogaster	Ruditapes_philippinarum	Xenopus_tropicalis
IPR014912	Danio_rerio
IPR014929	Danio_rerio
IPR014936	Drosophila_melanogaster
IPR014939	Danio_rerio	Drosophila_melanogaster	Schmidtea_mediterranea	Xenopus_tropicalis
IPR014940	Haliotis_rufescens
IPR014978	Ruditapes_philippinarum
IPR015007	Danio_rerio	Ephydatia_fluviatilis	Nematostella_vectensis	Schmidtea_mediterranea	Xenopus_tropicalis
IPR015010	Danio_rerio
IPR015015	Drosophila_melanogaster
IPR015016	Ephydatia_fluviatilis	Schmidtea_mediterranea	Xenopus_tropicalis
IPR015019	Nematostella_vectensis
IPR015033	Xenopus_tropicalis
IPR015034	Xenopus_tropicalis
IPR015036	Drosophila_melanogaster
IPR015063	Xenopus_tropicalis
IPR015088	Danio_rerio	Drosophila_melanogaster	Ephydatia_fluviatilis	Ruditapes_philippinarum	Schmidtea_mediterranea	Xenopus_tropicalis
IPR015096	Drosophila_melanogaster	Xenopus_tropicalis
IPR015118	Nematostella_vectensis
IPR015120	Drosophila_melanogaster	Nematostella_vectensis
IPR015125	Schmidtea_mediterranea	Xenopus_tropicalis
IPR015128	Xenopus_tropicalis
IPR015142	Xenopus_tropicalis
IPR015143	Drosophila_melanogaster
IPR015145	Ruditapes_philippinarum	Xenopus_tropicalis
IPR015155	Caenorhabditis_elegans	Ephydatia_fluviatilis	Ruditapes_philippinarum	Xenopus_tropicalis
IPR015158	Ephydatia_fluviatilis	Xenopus_tropicalis
IPR015163	Danio_rerio	Drosophila_melanogaster	Ephydatia_fluviatilis	Ruditapes_philippinarum	Schmidtea_mediterranea	Xenopus_tropicalis
IPR015172	Danio_rerio	Drosophila_melanogaster	Ephydatia_fluviatilis	Schmidtea_mediterranea	Xenopus_tropicalis
IPR015174	Danio_rerio	Drosophila_melanogaster	Ephydatia_fluviatilis	Xenopus_tropicalis
IPR015187	Xenopus_tropicalis
IPR015188	Xenopus_tropicalis
IPR015194	Drosophila_melanogaster	Haliotis_rufescens	Ruditapes_philippinarum	Schmidtea_mediterranea
IPR015195	Drosophila_melanogaster	Haliotis_rufescens	Schmidtea_mediterranea
IPR015205	Xenopus_tropicalis
IPR015211	Ephydatia_fluviatilis
IPR015216	Ephydatia_fluviatilis	Xenopus_tropicalis
IPR015221	Ephydatia_fluviatilis	Nematostella_vectensis	Schmidtea_mediterranea
IPR015222	Drosophila_melanogaster
IPR015248	Nematostella_vectensis
IPR015252	Xenopus_tropicalis
IPR015255	Haliotis_rufescens	Nematostella_vectensis	Ruditapes_philippinarum
IPR015256	Ephydatia_fluviatilis	Ruditapes_philippinarum
IPR015267	Drosophila_melanogaster	Ephydatia_fluviatilis	Haliotis_rufescens	Ruditapes_philippinarum	Xenopus_tropicalis
IPR015285	Caenorhabditis_elegans	Haliotis_rufescens	Xenopus_tropicalis
IPR015310	Ephydatia_fluviatilis	Nematostella_vectensis
IPR015311	Drosophila_melanogaster
IPR015324	Caenorhabditis_elegans	Drosophila_melanogaster
IPR015327	Drosophila_melanogaster
IPR015350	Drosophila_melanogaster	Xenopus_tropicalis
IPR015351	Drosophila_melanogaster	Xenopus_tropicalis
IPR015353	Drosophila_melanogaster	Ephydatia_fluviatilis
IPR015362	Caenorhabditis_elegans	Ruditapes_philippinarum
IPR015366	Danio_rerio	Ephydatia_fluviatilis	Nematostella_vectensis
IPR015367	Caenorhabditis_elegans
IPR015371	Ruditapes_philippinarum	Xenopus_tropicalis
IPR015374	Nematostella_vectensis
IPR015377	Ephydatia_fluviatilis
IPR015381	Drosophila_melanogaster	Xenopus_tropicalis
IPR015395	Drosophila_melanogaster	Ruditapes_philippinarum
IPR015399	Xenopus_tropicalis
IPR015408	Caenorhabditis_elegans	Danio_rerio	Drosophila_melanogaster	Haliotis_rufescens	Ruditapes_philippinarum	Xenopus_tropicalis
IPR015411	Caenorhabditis_elegans	Danio_rerio	Drosophila_melanogaster	Haliotis_rufescens	Ruditapes_philippinarum	Schmidtea_mediterranea	Xenopus_tropicalis
IPR015413	Drosophila_melanogaster	Ephydatia_fluviatilis
IPR015415	Haliotis_rufescens	Nematostella_vectensis	Ruditapes_philippinarum
IPR015418	Drosophila_melanogaster	Schmidtea_mediterranea	Xenopus_tropicalis
IPR015419	Schmidtea_mediterranea
IPR015420	Drosophila_melanogaster
IPR015421	Ephydatia_fluviatilis
IPR015424	Ephydatia_fluviatilis
IPR015425	Danio_rerio	Schmidtea_mediterranea	Xenopus_tropicalis
IPR015427	Xenopus_tropicalis
IPR015436	Danio_rerio
IPR015445	Drosophila_melanogaster	Xenopus_tropicalis
IPR015452	Danio_rerio	Drosophila_melanogaster	Xenopus_tropicalis
IPR015506	Danio_rerio	Drosophila_melanogaster
IPR015507	Ephydatia_fluviatilis	Nematostella_vectensis	Ruditapes_philippinarum	Xenopus_tropicalis
IPR015517	Drosophila_melanogaster	Ephydatia_fluviatilis	Ruditapes_philippinarum
IPR015519	Drosophila_melanogaster	Ruditapes_philippinarum	Schmidtea_mediterranea
IPR015525	Drosophila_melanogaster	Xenopus_tropicalis
IPR015527	Ephydatia_fluviatilis
IPR015534	Xenopus_tropicalis
IPR015567	Danio_rerio
IPR015576	Drosophila_melanogaster
IPR015585	Danio_rerio	Xenopus_tropicalis
IPR015586	Xenopus_tropicalis
IPR015590	Ephydatia_fluviatilis
IPR015615	Nematostella_vectensis
IPR015617	Danio_rerio	Xenopus_tropicalis
IPR015628	Danio_rerio
IPR015633	Danio_rerio	Xenopus_tropicalis
IPR015635	Danio_rerio	Xenopus_tropicalis
IPR015648	Danio_rerio	Drosophila_melanogaster	Xenopus_tropicalis
IPR015655	Schmidtea_mediterranea
IPR015661	Danio_rerio	Drosophila_melanogaster	Nematostella_vectensis	Ruditapes_philippinarum	Xenopus_tropicalis
IPR015671	Drosophila_melanogaster
IPR015672	Ephydatia_fluviatilis
IPR015676	Caenorhabditis_elegans
IPR015678	Danio_rerio
IPR015679	Caenorhabditis_elegans	Drosophila_melanogaster
IPR015699	Drosophila_melanogaster	Ephydatia_fluviatilis	Haliotis_rufescens
IPR015712	Ruditapes_philippinarum	Schmidtea_mediterranea
IPR015760	Ephydatia_fluviatilis	Ruditapes_philippinarum
IPR015789	Schmidtea_mediterranea
IPR015803	Ephydatia_fluviatilis	Nematostella_vectensis
IPR015807	Ephydatia_fluviatilis
IPR015815	Drosophila_melanogaster
IPR015816	Nematostella_vectensis	Ruditapes_philippinarum
IPR015817	Nematostella_vectensis	Ruditapes_philippinarum
IPR015819	Nematostella_vectensis	Ruditapes_philippinarum
IPR015828	Caenorhabditis_elegans
IPR015834	Ephydatia_fluviatilis
IPR015847	Caenorhabditis_elegans	Drosophila_melanogaster	Xenopus_tropicalis
IPR015848	Caenorhabditis_elegans	Drosophila_melanogaster
IPR015867	Caenorhabditis_elegans	Ephydatia_fluviatilis
IPR015871	Nematostella_vectensis
IPR015872	Nematostella_vectensis
IPR015875	Drosophila_melanogaster
IPR015876	Haliotis_rufescens
IPR015877	Drosophila_melanogaster	Xenopus_tropicalis
IPR015878	Ephydatia_fluviatilis
IPR015884	Caenorhabditis_elegans
IPR015886	Danio_rerio	Ruditapes_philippinarum	Xenopus_tropicalis
IPR015887	Danio_rerio
IPR015894	Nematostella_vectensis
IPR015904	Nematostella_vectensis
IPR015908	Nematostella_vectensis
IPR015914	Haliotis_rufescens
IPR015915	Xenopus_tropicalis
IPR015917	Drosophila_melanogaster	Xenopus_tropicalis
IPR015923	Danio_rerio	Xenopus_tropicalis
IPR015928	Nematostella_vectensis
IPR015931	Nematostella_vectensis
IPR015932	Caenorhabditis_elegans	Nematostella_vectensis
IPR015940	Xenopus_tropicalis
IPR015943	Danio_rerio	Drosophila_melanogaster	Ephydatia_fluviatilis	Haliotis_rufescens	Nematostella_vectensis	Ruditapes_philippinarum	Schmidtea_mediterranea	Xenopus_tropicalis
IPR015946	Ephydatia_fluviatilis
IPR015947	Caenorhabditis_elegans	Ephydatia_fluviatilis	Ruditapes_philippinarum	Schmidtea_mediterranea	Xenopus_tropicalis
IPR015955	Ephydatia_fluviatilis
IPR016009	Danio_rerio	Schmidtea_mediterranea	Xenopus_tropicalis
IPR016017	Nematostella_vectensis
IPR016021	Danio_rerio	Ephydatia_fluviatilis	Xenopus_tropicalis
IPR016024	Danio_rerio	Drosophila_melanogaster	Ephydatia_fluviatilis	Haliotis_rufescens	Ruditapes_philippinarum	Schmidtea_mediterranea	Xenopus_tropicalis
IPR016030	Caenorhabditis_elegans
IPR016035	Caenorhabditis_elegans	Haliotis_rufescens
IPR016039	Haliotis_rufescens	Nematostella_vectensis
IPR016049	Drosophila_melanogaster	Xenopus_tropicalis
IPR016050	Caenorhabditis_elegans	Ephydatia_fluviatilis	Nematostella_vectensis
IPR016053	Haliotis_rufescens
IPR016059	Xenopus_tropicalis
IPR016061	Ephydatia_fluviatilis	Haliotis_rufescens
IPR016064	Caenorhabditis_elegans
IPR016067	Schmidtea_mediterranea
IPR016068	Drosophila_melanogaster	Ephydatia_fluviatilis	Nematostella_vectensis
IPR016069	Drosophila_melanogaster	Ephydatia_fluviatilis	Nematostella_vectensis
IPR016071	Drosophila_melanogaster	Ephydatia_fluviatilis
IPR016072	Nematostella_vectensis
IPR016082	Ephydatia_fluviatilis
IPR016084	Haliotis_rufescens	Ruditapes_philippinarum
IPR016090	Haliotis_rufescens
IPR016095	Ephydatia_fluviatilis	Haliotis_rufescens
IPR016129	Drosophila_melanogaster
IPR016135	Nematostella_vectensis	Xenopus_tropicalis
IPR016149	Drosophila_melanogaster
IPR016151	Caenorhabditis_elegans	Drosophila_melanogaster	Ephydatia_fluviatilis	Ruditapes_philippinarum	Schmidtea_mediterranea
IPR016155	Ephydatia_fluviatilis	Nematostella_vectensis	Schmidtea_mediterranea
IPR016156	Ephydatia_fluviatilis
IPR016158	Drosophila_melanogaster	Xenopus_tropicalis
IPR016159	Xenopus_tropicalis
IPR016161	Ephydatia_fluviatilis
IPR016162	Ephydatia_fluviatilis
IPR016163	Ephydatia_fluviatilis
IPR016176	Caenorhabditis_elegans
IPR016177	Ruditapes_philippinarum
IPR016181	Ephydatia_fluviatilis	Schmidtea_mediterranea	Xenopus_tropicalis
IPR016185	Nematostella_vectensis	Schmidtea_mediterranea
IPR016186	Haliotis_rufescens
IPR016187	Haliotis_rufescens
IPR016188	Danio_rerio	Schmidtea_mediterranea
IPR016192	Ruditapes_philippinarum	Schmidtea_mediterranea
IPR016193	Ephydatia_fluviatilis	Ruditapes_philippinarum	Schmidtea_mediterranea
IPR016194	Drosophila_melanogaster
IPR016195	Drosophila_melanogaster	Ephydatia_fluviatilis	Haliotis_rufescens	Schmidtea_mediterranea	Xenopus_tropicalis
IPR016197	Drosophila_melanogaster	Schmidtea_mediterranea	Xenopus_tropicalis
IPR016208	Haliotis_rufescens	Xenopus_tropicalis
IPR016235	Drosophila_melanogaster
IPR016239	Caenorhabditis_elegans
IPR016250	Xenopus_tropicalis
IPR016257	Danio_rerio
IPR016266	Danio_rerio	Drosophila_melanogaster	Ruditapes_philippinarum	Xenopus_tropicalis
IPR016270	Caenorhabditis_elegans	Drosophila_melanogaster
IPR016272	Haliotis_rufescens
IPR016278	Drosophila_melanogaster	Xenopus_tropicalis
IPR016279	Drosophila_melanogaster
IPR016286	Nematostella_vectensis
IPR016292	Caenorhabditis_elegans
IPR016295	Caenorhabditis_elegans	Ephydatia_fluviatilis	Nematostella_vectensis
IPR016304	Nematostella_vectensis	Xenopus_tropicalis
IPR016305	Danio_rerio
IPR016312	Drosophila_melanogaster	Xenopus_tropicalis
IPR016314	Danio_rerio	Drosophila_melanogaster	Ephydatia_fluviatilis	Ruditapes_philippinarum	Xenopus_tropicalis
IPR016315	Ruditapes_philippinarum
IPR016353	Haliotis_rufescens
IPR016432	Danio_rerio
IPR016435	Ephydatia_fluviatilis	Nematostella_vectensis	Schmidtea_mediterranea
IPR016437	Nematostella_vectensis
IPR016438	Caenorhabditis_elegans	Ephydatia_fluviatilis	Schmidtea_mediterranea
IPR016439	Drosophila_melanogaster
IPR016443	Drosophila_melanogaster	Ephydatia_fluviatilis	Nematostella_vectensis	Schmidtea_mediterranea	Xenopus_tropicalis
IPR016447	Ephydatia_fluviatilis
IPR016453	Ephydatia_fluviatilis
IPR016454	Ephydatia_fluviatilis
IPR016461	Ephydatia_fluviatilis
IPR016467	Danio_rerio	Drosophila_melanogaster	Haliotis_rufescens	Nematostella_vectensis	Ruditapes_philippinarum	Schmidtea_mediterranea	Xenopus_tropicalis
IPR016469	Danio_rerio
IPR016473	Schmidtea_mediterranea
IPR016478	Haliotis_rufescens
IPR016487	Drosophila_melanogaster	Ephydatia_fluviatilis
IPR016491	Drosophila_melanogaster
IPR016494	Drosophila_melanogaster	Ephydatia_fluviatilis	Xenopus_tropicalis
IPR016496	Ruditapes_philippinarum
IPR016527	Danio_rerio	Haliotis_rufescens	Schmidtea_mediterranea	Xenopus_tropicalis
IPR016528	Drosophila_melanogaster	Xenopus_tropicalis
IPR016534	Caenorhabditis_elegans
IPR016543	Schmidtea_mediterranea
IPR016555	Caenorhabditis_elegans	Drosophila_melanogaster
IPR016558	Danio_rerio	Drosophila_melanogaster	Ephydatia_fluviatilis	Nematostella_vectensis	Schmidtea_mediterranea	Xenopus_tropicalis
IPR016562	Ephydatia_fluviatilis
IPR016563	Nematostella_vectensis
IPR016565	Xenopus_tropicalis
IPR016574	Schmidtea_mediterranea
IPR016575	Danio_rerio
IPR016576	Nematostella_vectensis
IPR016580	Caenorhabditis_elegans	Drosophila_melanogaster	Nematostella_vectensis	Schmidtea_mediterranea
IPR016589	Danio_rerio
IPR016592	Danio_rerio
IPR016615	Caenorhabditis_elegans	Drosophila_melanogaster
IPR016617	Haliotis_rufescens	Xenopus_tropicalis
IPR016632	Xenopus_tropicalis
IPR016636	Caenorhabditis_elegans	Ephydatia_fluviatilis
IPR016641	Drosophila_melanogaster	Ephydatia_fluviatilis
IPR016642	Ephydatia_fluviatilis	Nematostella_vectensis	Ruditapes_philippinarum
IPR016643	Ephydatia_fluviatilis	Haliotis_rufescens	Nematostella_vectensis	Schmidtea_mediterranea
IPR016650	Ephydatia_fluviatilis
IPR016652	Nematostella_vectensis
IPR016653	Danio_rerio	Xenopus_tropicalis
IPR016654	Nematostella_vectensis	Ruditapes_philippinarum	Schmidtea_mediterranea	Xenopus_tropicalis
IPR016655	Drosophila_melanogaster	Xenopus_tropicalis
IPR016656	Schmidtea_mediterranea
IPR016657	Caenorhabditis_elegans	Drosophila_melanogaster	Schmidtea_mediterranea
IPR016661	Nematostella_vectensis
IPR016662	Haliotis_rufescens
IPR016685	Drosophila_melanogaster	Ephydatia_fluviatilis
IPR016686	Drosophila_melanogaster	Haliotis_rufescens	Nematostella_vectensis	Schmidtea_mediterranea	Xenopus_tropicalis
IPR016690	Ruditapes_philippinarum
IPR016691	Drosophila_melanogaster
IPR016706	Drosophila_melanogaster	Ephydatia_fluviatilis	Ruditapes_philippinarum	Schmidtea_mediterranea
IPR016719	Xenopus_tropicalis
IPR016720	Caenorhabditis_elegans
IPR016722	Danio_rerio	Drosophila_melanogaster	Schmidtea_mediterranea
IPR016727	Nematostella_vectensis
IPR016729	Xenopus_tropicalis
IPR016817	Caenorhabditis_elegans	Nematostella_vectensis
IPR016818	Drosophila_melanogaster	Xenopus_tropicalis
IPR016819	Drosophila_melanogaster
IPR016820	Xenopus_tropicalis
IPR016827	Xenopus_tropicalis
IPR016833	Ephydatia_fluviatilis
IPR016848	Danio_rerio
IPR016858	Drosophila_melanogaster	Ruditapes_philippinarum	Xenopus_tropicalis
IPR016860	Xenopus_tropicalis
IPR016897	Nematostella_vectensis
IPR016899	Drosophila_melanogaster	Ruditapes_philippinarum	Xenopus_tropicalis
IPR016901	Nematostella_vectensis	Xenopus_tropicalis
IPR016903	Drosophila_melanogaster	Haliotis_rufescens	Schmidtea_mediterranea
IPR016949	Drosophila_melanogaster
IPR016973	Xenopus_tropicalis
IPR017025	Ruditapes_philippinarum	Xenopus_tropicalis
IPR017046	Ephydatia_fluviatilis
IPR017051	Danio_rerio
IPR017067	Drosophila_melanogaster	Nematostella_vectensis
IPR017068	Danio_rerio
IPR017071	Schmidtea_mediterranea	Xenopus_tropicalis
IPR017073	Xenopus_tropicalis
IPR017089	Xenopus_tropicalis
IPR017096	Xenopus_tropicalis
IPR017104	Drosophila_melanogaster
IPR017105	Drosophila_melanogaster	Xenopus_tropicalis
IPR017109	Danio_rerio
IPR017117	Drosophila_melanogaster	Ephydatia_fluviatilis	Nematostella_vectensis
IPR017124	Xenopus_tropicalis
IPR017131	Drosophila_melanogaster	Ephydatia_fluviatilis	Haliotis_rufescens
IPR017132	Drosophila_melanogaster	Nematostella_vectensis	Xenopus_tropicalis
IPR017144	Ephydatia_fluviatilis
IPR017151	Drosophila_melanogaster	Ruditapes_philippinarum
IPR017153	Drosophila_melanogaster
IPR017155	Ephydatia_fluviatilis
IPR017164	Drosophila_melanogaster	Ruditapes_philippinarum
IPR017169	Danio_rerio	Drosophila_melanogaster	Haliotis_rufescens	Ruditapes_philippinarum
IPR017179	Xenopus_tropicalis
IPR017182	Drosophila_melanogaster	Schmidtea_mediterranea
IPR017194	Drosophila_melanogaster
IPR017198	Danio_rerio	Ephydatia_fluviatilis	Ruditapes_philippinarum	Xenopus_tropicalis
IPR017218	Xenopus_tropicalis
IPR017226	Ruditapes_philippinarum
IPR017233	Ruditapes_philippinarum	Xenopus_tropicalis
IPR017241	Drosophila_melanogaster
IPR017245	Xenopus_tropicalis
IPR017246	Caenorhabditis_elegans	Xenopus_tropicalis
IPR017250	Danio_rerio
IPR017261	Caenorhabditis_elegans	Drosophila_melanogaster	Ephydatia_fluviatilis	Ruditapes_philippinarum	Schmidtea_mediterranea
IPR017266	Schmidtea_mediterranea
IPR017268	Drosophila_melanogaster
IPR017276	Ephydatia_fluviatilis
IPR017287	Danio_rerio	Xenopus_tropicalis
IPR017303	Ephydatia_fluviatilis
IPR017304	Xenopus_tropicalis
IPR017328	Xenopus_tropicalis
IPR017330	Drosophila_melanogaster
IPR017334	Ruditapes_philippinarum	Schmidtea_mediterranea
IPR017335	Danio_rerio	Xenopus_tropicalis
IPR017336	Danio_rerio	Drosophila_melanogaster	Xenopus_tropicalis
IPR017340	Danio_rerio	Ephydatia_fluviatilis
IPR017346	Drosophila_melanogaster	Xenopus_tropicalis
IPR017352	Ruditapes_philippinarum
IPR017357	Xenopus_tropicalis
IPR017359	Danio_rerio	Xenopus_tropicalis
IPR017363	Xenopus_tropicalis
IPR017364	Caenorhabditis_elegans	Danio_rerio	Drosophila_melanogaster	Xenopus_tropicalis
IPR017366	Drosophila_melanogaster	Ephydatia_fluviatilis	Xenopus_tropicalis
IPR017375	Ephydatia_fluviatilis	Xenopus_tropicalis
IPR017378	Xenopus_tropicalis
IPR017380	Drosophila_melanogaster	Ephydatia_fluviatilis	Ruditapes_philippinarum	Schmidtea_mediterranea	Xenopus_tropicalis
IPR017389	Danio_rerio	Drosophila_melanogaster	Ephydatia_fluviatilis	Nematostella_vectensis	Schmidtea_mediterranea	Xenopus_tropicalis
IPR017390	Drosophila_melanogaster	Haliotis_rufescens	Nematostella_vectensis	Xenopus_tropicalis
IPR017393	Drosophila_melanogaster	Xenopus_tropicalis
IPR017399	Drosophila_melanogaster
IPR017405	Drosophila_melanogaster	Xenopus_tropicalis
IPR017407	Ephydatia_fluviatilis	Haliotis_rufescens	Schmidtea_mediterranea	Xenopus_tropicalis
IPR017408	Schmidtea_mediterranea
IPR017410	Drosophila_melanogaster
IPR017421	Xenopus_tropicalis
IPR017422	Haliotis_rufescens
IPR017423	Drosophila_melanogaster	Ephydatia_fluviatilis	Nematostella_vectensis	Schmidtea_mediterranea	Xenopus_tropicalis
IPR017437	Caenorhabditis_elegans	Drosophila_melanogaster
IPR017438	Caenorhabditis_elegans
IPR017439	Ephydatia_fluviatilis
IPR017441	Ruditapes_philippinarum	Schmidtea_mediterranea	Xenopus_tropicalis
IPR017448	Nematostella_vectensis
IPR017449	Ephydatia_fluviatilis	Haliotis_rufescens
IPR017456	Nematostella_vectensis	Schmidtea_mediterranea
IPR017476	Ephydatia_fluviatilis	Schmidtea_mediterranea	Xenopus_tropicalis
IPR017568	Haliotis_rufescens
IPR017580	Ephydatia_fluviatilis
IPR017665	Xenopus_tropicalis
IPR017703	Caenorhabditis_elegans	Danio_rerio
IPR017714	Ephydatia_fluviatilis
IPR017782	Drosophila_melanogaster
IPR017789	Danio_rerio
IPR017850	Haliotis_rufescens
IPR017852	Schmidtea_mediterranea	Xenopus_tropicalis
IPR017853	Ephydatia_fluviatilis	Haliotis_rufescens	Nematostella_vectensis
IPR017856	Drosophila_melanogaster	Ephydatia_fluviatilis
IPR017859	Xenopus_tropicalis
IPR017860	Ephydatia_fluviatilis	Schmidtea_mediterranea
IPR017861	Ephydatia_fluviatilis	Schmidtea_mediterranea
IPR017862	Drosophila_melanogaster	Ephydatia_fluviatilis	Xenopus_tropicalis
IPR017864	Drosophila_melanogaster
IPR017870	Nematostella_vectensis
IPR017874	Drosophila_melanogaster
IPR017877	Haliotis_rufescens
IPR017884	Danio_rerio	Drosophila_melanogaster	Ruditapes_philippinarum	Schmidtea_mediterranea	Xenopus_tropicalis
IPR017893	Danio_rerio
IPR017904	Nematostella_vectensis
IPR017907	Caenorhabditis_elegans	Danio_rerio	Drosophila_melanogaster	Schmidtea_mediterranea	Xenopus_tropicalis
IPR017919	Danio_rerio	Drosophila_melanogaster	Xenopus_tropicalis
IPR017923	Danio_rerio	Drosophila_melanogaster	Ruditapes_philippinarum	Xenopus_tropicalis
IPR017925	Ruditapes_philippinarum
IPR017926	Nematostella_vectensis	Ruditapes_philippinarum	Schmidtea_mediterranea
IPR017927	Caenorhabditis_elegans
IPR017930	Danio_rerio	Drosophila_melanogaster	Ruditapes_philippinarum	Xenopus_tropicalis
IPR017937	Ephydatia_fluviatilis
IPR017938	Caenorhabditis_elegans
IPR017939	Nematostella_vectensis
IPR017945	Drosophila_melanogaster	Schmidtea_mediterranea
IPR017947	Ephydatia_fluviatilis
IPR017948	Nematostella_vectensis
IPR017954	Xenopus_tropicalis
IPR017956	Schmidtea_mediterranea
IPR017958	Caenorhabditis_elegans
IPR017959	Caenorhabditis_elegans	Danio_rerio
IPR017961	Caenorhabditis_elegans	Drosophila_melanogaster	Ruditapes_philippinarum	Schmidtea_mediterranea
IPR017964	Danio_rerio	Drosophila_melanogaster	Ephydatia_fluviatilis	Nematostella_vectensis	Xenopus_tropicalis
IPR017967	Drosophila_melanogaster
IPR017969	Caenorhabditis_elegans
IPR017970	Ruditapes_philippinarum
IPR017974	Danio_rerio
IPR017975	Haliotis_rufescens	Ruditapes_philippinarum	Schmidtea_mediterranea
IPR017977	Danio_rerio
IPR017979	Drosophila_melanogaster
IPR017984	Drosophila_melanogaster	Haliotis_rufescens	Xenopus_tropicalis
IPR017986	Danio_rerio	Drosophila_melanogaster	Ephydatia_fluviatilis	Nematostella_vectensis	Ruditapes_philippinarum	Schmidtea_mediterranea	Xenopus_tropicalis
IPR017993	Xenopus_tropicalis
IPR017996	Haliotis_rufescens
IPR017998	Drosophila_melanogaster	Ephydatia_fluviatilis	Haliotis_rufescens	Nematostella_vectensis	Ruditapes_philippinarum
IPR018016	Drosophila_melanogaster
IPR018020	Ephydatia_fluviatilis
IPR018022	Caenorhabditis_elegans	Ephydatia_fluviatilis	Ruditapes_philippinarum	Schmidtea_mediterranea
IPR018023	Caenorhabditis_elegans
IPR018026	Drosophila_melanogaster
IPR018027	Danio_rerio
IPR018034	Drosophila_melanogaster	Schmidtea_mediterranea
IPR018038	Ephydatia_fluviatilis
IPR018039	Ruditapes_philippinarum
IPR018047	Nematostella_vectensis
IPR018050	Danio_rerio
IPR018067	Drosophila_melanogaster	Haliotis_rufescens	Nematostella_vectensis	Xenopus_tropicalis
IPR018074	Drosophila_melanogaster	Haliotis_rufescens
IPR018075	Drosophila_melanogaster
IPR018079	Ephydatia_fluviatilis
IPR018085	Nematostella_vectensis	Schmidtea_mediterranea	Xenopus_tropicalis
IPR018089	Danio_rerio	Ephydatia_fluviatilis	Nematostella_vectensis	Ruditapes_philippinarum	Schmidtea_mediterranea
IPR018091	Haliotis_rufescens
IPR018094	Caenorhabditis_elegans	Drosophila_melanogaster	Ephydatia_fluviatilis	Nematostella_vectensis	Ruditapes_philippinarum
IPR018095	Caenorhabditis_elegans	Drosophila_melanogaster	Ephydatia_fluviatilis	Nematostella_vectensis	Ruditapes_philippinarum
IPR018097	Ruditapes_philippinarum
IPR018098	Ephydatia_fluviatilis
IPR018099	Caenorhabditis_elegans	Ephydatia_fluviatilis
IPR018101	Caenorhabditis_elegans	Nematostella_vectensis	Ruditapes_philippinarum	Schmidtea_mediterranea
IPR018102	Ephydatia_fluviatilis
IPR018105	Ephydatia_fluviatilis
IPR018110	Nematostella_vectensis
IPR018117	Ephydatia_fluviatilis
IPR018120	Ruditapes_philippinarum
IPR018121	Drosophila_melanogaster
IPR018122	Ruditapes_philippinarum	Schmidtea_mediterranea
IPR018123	Drosophila_melanogaster	Nematostella_vectensis	Xenopus_tropicalis
IPR018124	Ephydatia_fluviatilis
IPR018136	Nematostella_vectensis
IPR018143	Nematostella_vectensis
IPR018149	Drosophila_melanogaster	Ruditapes_philippinarum
IPR018152	Ruditapes_philippinarum
IPR018161	Xenopus_tropicalis
IPR018162	Ephydatia_fluviatilis	Ruditapes_philippinarum
IPR018163	Ephydatia_fluviatilis	Haliotis_rufescens	Ruditapes_philippinarum
IPR018164	Ruditapes_philippinarum
IPR018165	Ephydatia_fluviatilis	Ruditapes_philippinarum
IPR018166	Schmidtea_mediterranea
IPR018177	Danio_rerio	Schmidtea_mediterranea
IPR018181	Ephydatia_fluviatilis	Nematostella_vectensis	Schmidtea_mediterranea
IPR018186	Ruditapes_philippinarum
IPR018188	Nematostella_vectensis
IPR018192	Ephydatia_fluviatilis
IPR018200	Ruditapes_philippinarum	Xenopus_tropicalis
IPR018201	Caenorhabditis_elegans	Haliotis_rufescens	Nematostella_vectensis
IPR018202	Ephydatia_fluviatilis
IPR018206	Ephydatia_fluviatilis
IPR018215	Ephydatia_fluviatilis	Nematostella_vectensis
IPR018221	Haliotis_rufescens
IPR018222	Schmidtea_mediterranea
IPR018225	Nematostella_vectensis
IPR018228	Danio_rerio	Drosophila_melanogaster	Ephydatia_fluviatilis	Haliotis_rufescens
IPR018230	Xenopus_tropicalis
IPR018234	Nematostella_vectensis
IPR018236	Nematostella_vectensis	Ruditapes_philippinarum	Schmidtea_mediterranea
IPR018244	Ruditapes_philippinarum
IPR018246	Schmidtea_mediterranea
IPR018247	Haliotis_rufescens
IPR018253	Ruditapes_philippinarum
IPR018255	Ephydatia_fluviatilis
IPR018256	Ephydatia_fluviatilis
IPR018258	Ephydatia_fluviatilis	Nematostella_vectensis
IPR018261	Nematostella_vectensis
IPR018280	Ephydatia_fluviatilis
IPR018281	Ephydatia_fluviatilis	Schmidtea_mediterranea
IPR018283	Ephydatia_fluviatilis
IPR018299	Ruditapes_philippinarum
IPR018300	Nematostella_vectensis
IPR018301	Xenopus_tropicalis
IPR018302	Xenopus_tropicalis
IPR018307	Caenorhabditis_elegans	Drosophila_melanogaster	Nematostella_vectensis
IPR018314	Ephydatia_fluviatilis	Haliotis_rufescens	Schmidtea_mediterranea	Xenopus_tropicalis
IPR018316	Ruditapes_philippinarum	Schmidtea_mediterranea
IPR018324	Danio_rerio
IPR018325	Caenorhabditis_elegans	Drosophila_melanogaster	Ephydatia_fluviatilis	Ruditapes_philippinarum
IPR018326	Caenorhabditis_elegans	Drosophila_melanogaster	Ephydatia_fluviatilis	Ruditapes_philippinarum
IPR018327	Caenorhabditis_elegans	Drosophila_melanogaster	Ephydatia_fluviatilis	Ruditapes_philippinarum
IPR018328	Caenorhabditis_elegans	Drosophila_melanogaster	Ephydatia_fluviatilis	Ruditapes_philippinarum
IPR018336	Caenorhabditis_elegans
IPR018350	Nematostella_vectensis
IPR018359	Drosophila_melanogaster	Ruditapes_philippinarum	Xenopus_tropicalis
IPR018369	Ephydatia_fluviatilis	Nematostella_vectensis
IPR018370	Ephydatia_fluviatilis	Haliotis_rufescens	Ruditapes_philippinarum
IPR018375	Danio_rerio	Nematostella_vectensis
IPR018378	Danio_rerio	Haliotis_rufescens
IPR018379	Drosophila_melanogaster
IPR018394	Ruditapes_philippinarum	Xenopus_tropicalis
IPR018450	Nematostella_vectensis
IPR018463	Xenopus_tropicalis
IPR018464	Ruditapes_philippinarum	Xenopus_tropicalis
IPR018468	Danio_rerio	Ruditapes_philippinarum
IPR018469	Drosophila_melanogaster
IPR018472	Ruditapes_philippinarum
IPR018477	Xenopus_tropicalis
IPR018482	Danio_rerio	Drosophila_melanogaster	Xenopus_tropicalis
IPR018483	Ephydatia_fluviatilis	Haliotis_rufescens
IPR018484	Ephydatia_fluviatilis	Schmidtea_mediterranea
IPR018485	Ephydatia_fluviatilis	Schmidtea_mediterranea
IPR018492	Ephydatia_fluviatilis	Schmidtea_mediterranea
IPR018495	Caenorhabditis_elegans
IPR018501	Ruditapes_philippinarum	Xenopus_tropicalis
IPR018517	Drosophila_melanogaster	Ephydatia_fluviatilis
IPR018520	Xenopus_tropicalis
IPR018521	Drosophila_melanogaster
IPR018522	Drosophila_melanogaster	Ephydatia_fluviatilis	Ruditapes_philippinarum	Schmidtea_mediterranea
IPR018525	Danio_rerio	Drosophila_melanogaster	Ephydatia_fluviatilis	Haliotis_rufescens	Nematostella_vectensis	Ruditapes_philippinarum	Schmidtea_mediterranea	Xenopus_tropicalis
IPR018527	Ruditapes_philippinarum
IPR018545	Danio_rerio	Drosophila_melanogaster	Xenopus_tropicalis
IPR018552	Danio_rerio	Haliotis_rufescens
IPR018556	Caenorhabditis_elegans	Drosophila_melanogaster
IPR018565	Nematostella_vectensis
IPR018574	Danio_rerio	Drosophila_melanogaster	Ruditapes_philippinarum	Xenopus_tropicalis
IPR018593	Haliotis_rufescens	Xenopus_tropicalis
IPR018605	Danio_rerio	Drosophila_melanogaster	Xenopus_tropicalis
IPR018607	Danio_rerio	Nematostella_vectensis	Ruditapes_philippinarum	Schmidtea_mediterranea
IPR018609	Drosophila_melanogaster	Ephydatia_fluviatilis	Ruditapes_philippinarum	Schmidtea_mediterranea	Xenopus_tropicalis
IPR018611	Ephydatia_fluviatilis
IPR018613	Drosophila_melanogaster	Ruditapes_philippinarum	Xenopus_tropicalis
IPR018616	Xenopus_tropicalis
IPR018617	Caenorhabditis_elegans	Danio_rerio	Drosophila_melanogaster	Haliotis_rufescens	Schmidtea_mediterranea
IPR018627	Ephydatia_fluviatilis
IPR018628	Ruditapes_philippinarum
IPR018629	Drosophila_melanogaster	Xenopus_tropicalis
IPR018630	Danio_rerio	Drosophila_melanogaster	Schmidtea_mediterranea	Xenopus_tropicalis
IPR018641	Ruditapes_philippinarum
IPR018713	Drosophila_melanogaster
IPR018737	Drosophila_melanogaster
IPR018780	Drosophila_melanogaster
IPR018781	Xenopus_tropicalis
IPR018783	Drosophila_melanogaster	Nematostella_vectensis
IPR018784	Ruditapes_philippinarum	Schmidtea_mediterranea	Xenopus_tropicalis
IPR018785	Danio_rerio
IPR018788	Xenopus_tropicalis
IPR018790	Danio_rerio
IPR018792	Caenorhabditis_elegans
IPR018796	Ephydatia_fluviatilis	Nematostella_vectensis
IPR018797	Drosophila_melanogaster	Haliotis_rufescens	Nematostella_vectensis	Ruditapes_philippinarum
IPR018799	Ruditapes_philippinarum	Xenopus_tropicalis
IPR018800	Caenorhabditis_elegans	Xenopus_tropicalis
IPR018801	Ephydatia_fluviatilis	Xenopus_tropicalis
IPR018808	Drosophila_melanogaster
IPR018816	Ephydatia_fluviatilis	Ruditapes_philippinarum	Schmidtea_mediterranea	Xenopus_tropicalis
IPR018838	Drosophila_melanogaster	Ephydatia_fluviatilis	Xenopus_tropicalis
IPR018849	Ephydatia_fluviatilis	Haliotis_rufescens	Xenopus_tropicalis
IPR018851	Danio_rerio	Haliotis_rufescens	Xenopus_tropicalis
IPR018860	Drosophila_melanogaster
IPR018861	Danio_rerio
IPR018862	Danio_rerio	Nematostella_vectensis	Ruditapes_philippinarum	Xenopus_tropicalis
IPR018863	Ephydatia_fluviatilis
IPR018864	Drosophila_melanogaster	Haliotis_rufescens
IPR018865	Danio_rerio
IPR018866	Danio_rerio	Haliotis_rufescens	Xenopus_tropicalis
IPR018867	Drosophila_melanogaster	Haliotis_rufescens	Ruditapes_philippinarum	Xenopus_tropicalis
IPR018881	Drosophila_melanogaster	Xenopus_tropicalis
IPR018886	Danio_rerio
IPR018888	Nematostella_vectensis
IPR018892	Xenopus_tropicalis
IPR018908	Caenorhabditis_elegans
IPR018935	Haliotis_rufescens	Xenopus_tropicalis
IPR018937	Xenopus_tropicalis
IPR018940	Caenorhabditis_elegans	Ephydatia_fluviatilis
IPR018944	Danio_rerio
IPR018948	Drosophila_melanogaster	Xenopus_tropicalis
IPR018951	Ephydatia_fluviatilis
IPR018955	Caenorhabditis_elegans
IPR018957	Schmidtea_mediterranea
IPR018958	Ephydatia_fluviatilis
IPR018961	Drosophila_melanogaster
IPR018965	Drosophila_melanogaster
IPR018967	Ephydatia_fluviatilis	Nematostella_vectensis
IPR018972	Drosophila_melanogaster	Haliotis_rufescens	Ruditapes_philippinarum	Xenopus_tropicalis
IPR018974	Caenorhabditis_elegans	Ruditapes_philippinarum	Schmidtea_mediterranea	Xenopus_tropicalis
IPR018978	Caenorhabditis_elegans	Schmidtea_mediterranea
IPR018979	Danio_rerio
IPR018980	Danio_rerio
IPR018982	Drosophila_melanogaster	Xenopus_tropicalis
IPR018983	Drosophila_melanogaster	Xenopus_tropicalis
IPR018996	Danio_rerio	Xenopus_tropicalis
IPR018997	Caenorhabditis_elegans	Xenopus_tropicalis
IPR018998	Haliotis_rufescens
IPR019002	Drosophila_melanogaster	Ephydatia_fluviatilis	Nematostella_vectensis	Ruditapes_philippinarum
IPR019007	Drosophila_melanogaster	Ruditapes_philippinarum	Xenopus_tropicalis
IPR019008	Ephydatia_fluviatilis
IPR019010	Ephydatia_fluviatilis
IPR019011	Danio_rerio	Xenopus_tropicalis
IPR019012	Caenorhabditis_elegans	Drosophila_melanogaster	Ephydatia_fluviatilis
IPR019013	Ephydatia_fluviatilis
IPR019015	Caenorhabditis_elegans	Drosophila_melanogaster
IPR019018	Xenopus_tropicalis
IPR019023	Danio_rerio
IPR019024	Danio_rerio	Drosophila_melanogaster	Ephydatia_fluviatilis	Nematostella_vectensis	Schmidtea_mediterranea
IPR019034	Nematostella_vectensis	Schmidtea_mediterranea
IPR019035	Xenopus_tropicalis
IPR019038	Danio_rerio	Ruditapes_philippinarum
IPR019049	Caenorhabditis_elegans	Drosophila_melanogaster	Nematostella_vectensis	Ruditapes_philippinarum	Xenopus_tropicalis
IPR019050	Drosophila_melanogaster	Schmidtea_mediterranea	Xenopus_tropicalis
IPR019079	Nematostella_vectensis
IPR019087	Drosophila_melanogaster	Xenopus_tropicalis
IPR019095	Ephydatia_fluviatilis	Schmidtea_mediterranea	Xenopus_tropicalis
IPR019098	Danio_rerio	Xenopus_tropicalis
IPR019103	Xenopus_tropicalis
IPR019128	Danio_rerio	Ephydatia_fluviatilis	Schmidtea_mediterranea	Xenopus_tropicalis
IPR019129	Caenorhabditis_elegans	Ephydatia_fluviatilis	Schmidtea_mediterranea	Xenopus_tropicalis
IPR019130	Drosophila_melanogaster	Ephydatia_fluviatilis	Xenopus_tropicalis
IPR019131	Drosophila_melanogaster
IPR019133	Ephydatia_fluviatilis	Haliotis_rufescens
IPR019134	Ephydatia_fluviatilis	Ruditapes_philippinarum	Schmidtea_mediterranea	Xenopus_tropicalis
IPR019135	Ruditapes_philippinarum	Xenopus_tropicalis
IPR019136	Drosophila_melanogaster	Ephydatia_fluviatilis	Haliotis_rufescens	Ruditapes_philippinarum	Schmidtea_mediterranea	Xenopus_tropicalis
IPR019138	Danio_rerio	Haliotis_rufescens
IPR019140	Danio_rerio	Drosophila_melanogaster	Nematostella_vectensis	Ruditapes_philippinarum	Xenopus_tropicalis
IPR019141	Ephydatia_fluviatilis
IPR019142	Ephydatia_fluviatilis
IPR019143	Caenorhabditis_elegans
IPR019144	Xenopus_tropicalis
IPR019145	Schmidtea_mediterranea	Xenopus_tropicalis
IPR019147	Drosophila_melanogaster
IPR019148	Drosophila_melanogaster	Xenopus_tropicalis
IPR019150	Danio_rerio	Drosophila_melanogaster	Nematostella_vectensis	Xenopus_tropicalis
IPR019151	Ephydatia_fluviatilis
IPR019152	Caenorhabditis_elegans	Drosophila_melanogaster
IPR019153	Caenorhabditis_elegans
IPR019156	Drosophila_melanogaster	Ephydatia_fluviatilis
IPR019162	Xenopus_tropicalis
IPR019163	Drosophila_melanogaster	Ephydatia_fluviatilis	Ruditapes_philippinarum	Xenopus_tropicalis
IPR019164	Drosophila_melanogaster	Ephydatia_fluviatilis	Ruditapes_philippinarum
IPR019165	Drosophila_melanogaster	Ephydatia_fluviatilis
IPR019167	Danio_rerio	Haliotis_rufescens
IPR019171	Drosophila_melanogaster	Xenopus_tropicalis
IPR019172	Nematostella_vectensis
IPR019175	Danio_rerio	Ephydatia_fluviatilis	Schmidtea_mediterranea
IPR019176	Drosophila_melanogaster	Ephydatia_fluviatilis	Xenopus_tropicalis
IPR019180	Drosophila_melanogaster
IPR019183	Drosophila_melanogaster	Ephydatia_fluviatilis	Xenopus_tropicalis
IPR019185	Xenopus_tropicalis
IPR019186	Ruditapes_philippinarum	Schmidtea_mediterranea	Xenopus_tropicalis
IPR019188	Xenopus_tropicalis
IPR019189	Haliotis_rufescens
IPR019190	Ephydatia_fluviatilis	Ruditapes_philippinarum
IPR019191	Drosophila_melanogaster	Xenopus_tropicalis
IPR019192	Caenorhabditis_elegans	Ephydatia_fluviatilis	Ruditapes_philippinarum
IPR019193	Danio_rerio	Drosophila_melanogaster
IPR019194	Ephydatia_fluviatilis
IPR019196	Xenopus_tropicalis
IPR019197	Ephydatia_fluviatilis
IPR019258	Danio_rerio	Drosophila_melanogaster	Ephydatia_fluviatilis	Xenopus_tropicalis
IPR019261	Nematostella_vectensis
IPR019265	Drosophila_melanogaster	Ephydatia_fluviatilis	Nematostella_vectensis	Ruditapes_philippinarum
IPR019266	Ephydatia_fluviatilis	Ruditapes_philippinarum
IPR019273	Ephydatia_fluviatilis	Nematostella_vectensis	Xenopus_tropicalis
IPR019306	Danio_rerio	Ruditapes_philippinarum
IPR019308	Drosophila_melanogaster
IPR019309	Ephydatia_fluviatilis	Xenopus_tropicalis
IPR019310	Ephydatia_fluviatilis	Nematostella_vectensis
IPR019311	Drosophila_melanogaster
IPR019312	Caenorhabditis_elegans	Drosophila_melanogaster	Xenopus_tropicalis
IPR019313	Drosophila_melanogaster	Ephydatia_fluviatilis	Ruditapes_philippinarum	Schmidtea_mediterranea	Xenopus_tropicalis
IPR019315	Ephydatia_fluviatilis
IPR019318	Drosophila_melanogaster	Xenopus_tropicalis
IPR019321	Drosophila_melanogaster	Ephydatia_fluviatilis	Xenopus_tropicalis
IPR019322	Drosophila_melanogaster	Ephydatia_fluviatilis
IPR019323	Ruditapes_philippinarum
IPR019324	Xenopus_tropicalis
IPR019327	Danio_rerio	Xenopus_tropicalis
IPR019328	Xenopus_tropicalis
IPR019330	Xenopus_tropicalis
IPR019331	Ephydatia_fluviatilis
IPR019333	Danio_rerio	Drosophila_melanogaster	Ephydatia_fluviatilis
IPR019334	Drosophila_melanogaster
IPR019335	Ephydatia_fluviatilis
IPR019337	Drosophila_melanogaster	Xenopus_tropicalis
IPR019338	Haliotis_rufescens
IPR019339	Ruditapes_philippinarum	Xenopus_tropicalis
IPR019340	Drosophila_melanogaster	Schmidtea_mediterranea
IPR019343	Xenopus_tropicalis
IPR019345	Nematostella_vectensis
IPR019348	Xenopus_tropicalis
IPR019349	Ruditapes_philippinarum
IPR019351	Drosophila_melanogaster	Ephydatia_fluviatilis	Xenopus_tropicalis
IPR019354	Drosophila_melanogaster
IPR019355	Caenorhabditis_elegans	Drosophila_melanogaster	Ephydatia_fluviatilis	Xenopus_tropicalis
IPR019356	Drosophila_melanogaster
IPR019357	Nematostella_vectensis
IPR019358	Drosophila_melanogaster	Ephydatia_fluviatilis	Xenopus_tropicalis
IPR019361	Danio_rerio	Drosophila_melanogaster	Ephydatia_fluviatilis	Xenopus_tropicalis
IPR019364	Caenorhabditis_elegans	Schmidtea_mediterranea
IPR019366	Xenopus_tropicalis
IPR019369	Schmidtea_mediterranea	Xenopus_tropicalis
IPR019370	Caenorhabditis_elegans	Danio_rerio	Xenopus_tropicalis
IPR019371	Xenopus_tropicalis
IPR019372	Drosophila_melanogaster
IPR019373	Haliotis_rufescens
IPR019374	Ephydatia_fluviatilis
IPR019375	Caenorhabditis_elegans	Drosophila_melanogaster	Ephydatia_fluviatilis	Ruditapes_philippinarum
IPR019378	Ephydatia_fluviatilis
IPR019379	Drosophila_melanogaster
IPR019382	Ephydatia_fluviatilis
IPR019385	Caenorhabditis_elegans	Danio_rerio	Ruditapes_philippinarum	Xenopus_tropicalis
IPR019387	Caenorhabditis_elegans
IPR019388	Ephydatia_fluviatilis
IPR019389	Ephydatia_fluviatilis
IPR019391	Ruditapes_philippinarum	Xenopus_tropicalis
IPR019392	Drosophila_melanogaster
IPR019393	Caenorhabditis_elegans
IPR019394	Xenopus_tropicalis
IPR019395	Drosophila_melanogaster	Ephydatia_fluviatilis	Haliotis_rufescens	Ruditapes_philippinarum
IPR019396	Danio_rerio
IPR019397	Ephydatia_fluviatilis
IPR019398	Drosophila_melanogaster	Ephydatia_fluviatilis	Schmidtea_mediterranea	Xenopus_tropicalis
IPR019399	Danio_rerio
IPR019400	Drosophila_melanogaster	Ephydatia_fluviatilis
IPR019402	Haliotis_rufescens
IPR019403	Drosophila_melanogaster
IPR019404	Ephydatia_fluviatilis	Xenopus_tropicalis
IPR019406	Drosophila_melanogaster	Xenopus_tropicalis
IPR019407	Danio_rerio	Ephydatia_fluviatilis	Xenopus_tropicalis
IPR019410	Caenorhabditis_elegans	Haliotis_rufescens
IPR019411	Ephydatia_fluviatilis	Xenopus_tropicalis
IPR019414	Ruditapes_philippinarum
IPR019416	Ruditapes_philippinarum	Xenopus_tropicalis
IPR019438	Drosophila_melanogaster	Ephydatia_fluviatilis	Schmidtea_mediterranea
IPR019440	Ephydatia_fluviatilis	Xenopus_tropicalis
IPR019442	Ephydatia_fluviatilis	Schmidtea_mediterranea	Xenopus_tropicalis
IPR019446	Ephydatia_fluviatilis	Xenopus_tropicalis
IPR019447	Ruditapes_philippinarum	Xenopus_tropicalis
IPR019451	Ruditapes_philippinarum
IPR019452	Caenorhabditis_elegans	Danio_rerio
IPR019453	Caenorhabditis_elegans	Danio_rerio
IPR019465	Ephydatia_fluviatilis
IPR019467	Drosophila_melanogaster	Ephydatia_fluviatilis	Ruditapes_philippinarum	Schmidtea_mediterranea	Xenopus_tropicalis
IPR019468	Ephydatia_fluviatilis	Haliotis_rufescens	Nematostella_vectensis
IPR019473	Drosophila_melanogaster	Schmidtea_mediterranea
IPR019479	Schmidtea_mediterranea
IPR019481	Drosophila_melanogaster	Xenopus_tropicalis
IPR019491	Ephydatia_fluviatilis
IPR019494	Xenopus_tropicalis
IPR019495	Drosophila_melanogaster	Nematostella_vectensis
IPR019496	Danio_rerio	Drosophila_melanogaster	Ephydatia_fluviatilis	Haliotis_rufescens	Nematostella_vectensis	Xenopus_tropicalis
IPR019498	Caenorhabditis_elegans
IPR019510	Caenorhabditis_elegans	Drosophila_melanogaster	Schmidtea_mediterranea
IPR019513	Danio_rerio	Xenopus_tropicalis
IPR019516	Drosophila_melanogaster	Ephydatia_fluviatilis	Schmidtea_mediterranea	Xenopus_tropicalis
IPR019519	Xenopus_tropicalis
IPR019520	Ephydatia_fluviatilis
IPR019525	Danio_rerio	Xenopus_tropicalis
IPR019526	Danio_rerio
IPR019527	Danio_rerio	Drosophila_melanogaster	Nematostella_vectensis
IPR019529	Drosophila_melanogaster	Xenopus_tropicalis
IPR019530	Xenopus_tropicalis
IPR019531	Ephydatia_fluviatilis
IPR019533	Ephydatia_fluviatilis
IPR019534	Xenopus_tropicalis
IPR019535	Drosophila_melanogaster	Haliotis_rufescens
IPR019537	Caenorhabditis_elegans	Drosophila_melanogaster
IPR019538	Haliotis_rufescens	Nematostella_vectensis
IPR019540	Ephydatia_fluviatilis	Xenopus_tropicalis
IPR019542	Danio_rerio	Drosophila_melanogaster
IPR019544	Danio_rerio	Ephydatia_fluviatilis	Haliotis_rufescens	Nematostella_vectensis	Ruditapes_philippinarum	Xenopus_tropicalis
IPR019547	Xenopus_tropicalis
IPR019559	Xenopus_tropicalis
IPR019564	Ephydatia_fluviatilis
IPR019572	Drosophila_melanogaster	Ephydatia_fluviatilis	Haliotis_rufescens
IPR019576	Ephydatia_fluviatilis	Nematostella_vectensis
IPR019580	Drosophila_melanogaster	Ephydatia_fluviatilis	Schmidtea_mediterranea
IPR019581	Drosophila_melanogaster	Ephydatia_fluviatilis	Schmidtea_mediterranea
IPR019582	Drosophila_melanogaster	Ephydatia_fluviatilis	Schmidtea_mediterranea
IPR019601	Drosophila_melanogaster	Ephydatia_fluviatilis	Schmidtea_mediterranea	Xenopus_tropicalis
IPR019605	Drosophila_melanogaster
IPR019610	Ephydatia_fluviatilis	Nematostella_vectensis
IPR019680	Drosophila_melanogaster	Ephydatia_fluviatilis
IPR019734	Danio_rerio	Drosophila_melanogaster	Ephydatia_fluviatilis	Ruditapes_philippinarum	Schmidtea_mediterranea	Xenopus_tropicalis
IPR019740	Ephydatia_fluviatilis	Nematostella_vectensis
IPR019742	Danio_rerio	Haliotis_rufescens
IPR019747	Danio_rerio
IPR019760	Drosophila_melanogaster	Xenopus_tropicalis
IPR019761	Nematostella_vectensis
IPR019763	Caenorhabditis_elegans	Danio_rerio	Schmidtea_mediterranea
IPR019769	Ephydatia_fluviatilis
IPR019770	Danio_rerio	Drosophila_melanogaster	Ephydatia_fluviatilis
IPR019772	Nematostella_vectensis
IPR019775	Danio_rerio	Drosophila_melanogaster	Ephydatia_fluviatilis	Nematostella_vectensis	Ruditapes_philippinarum	Schmidtea_mediterranea	Xenopus_tropicalis
IPR019783	Caenorhabditis_elegans	Schmidtea_mediterranea
IPR019786	Danio_rerio	Drosophila_melanogaster	Ruditapes_philippinarum	Schmidtea_mediterranea	Xenopus_tropicalis
IPR019787	Danio_rerio	Drosophila_melanogaster	Ruditapes_philippinarum	Schmidtea_mediterranea	Xenopus_tropicalis
IPR019796	Caenorhabditis_elegans
IPR019797	Danio_rerio
IPR019798	Ephydatia_fluviatilis	Nematostella_vectensis
IPR019801	Nematostella_vectensis
IPR019805	Ephydatia_fluviatilis
IPR019807	Caenorhabditis_elegans
IPR019808	Ephydatia_fluviatilis	Nematostella_vectensis
IPR019809	Nematostella_vectensis	Xenopus_tropicalis
IPR019814	Haliotis_rufescens
IPR019815	Haliotis_rufescens
IPR019818	Nematostella_vectensis
IPR019821	Danio_rerio	Drosophila_melanogaster	Ruditapes_philippinarum	Schmidtea_mediterranea	Xenopus_tropicalis
IPR019828	Ephydatia_fluviatilis
IPR019830	Nematostella_vectensis
IPR019831	Caenorhabditis_elegans
IPR019832	Caenorhabditis_elegans
IPR019833	Caenorhabditis_elegans
IPR019835	Drosophila_melanogaster	Ephydatia_fluviatilis	Ruditapes_philippinarum
IPR019843	Danio_rerio
IPR019844	Drosophila_melanogaster
IPR019872	Danio_rerio	Ephydatia_fluviatilis
IPR019874	Haliotis_rufescens
IPR019897	Caenorhabditis_elegans
IPR019954	Danio_rerio
IPR019956	Danio_rerio
IPR019974	Drosophila_melanogaster	Ephydatia_fluviatilis	Schmidtea_mediterranea	Xenopus_tropicalis
IPR019984	Nematostella_vectensis
IPR019985	Caenorhabditis_elegans
IPR020003	Haliotis_rufescens
IPR020040	Ephydatia_fluviatilis
IPR020056	Ephydatia_fluviatilis
IPR020058	Ephydatia_fluviatilis	Ruditapes_philippinarum
IPR020059	Ephydatia_fluviatilis
IPR020061	Ephydatia_fluviatilis
IPR020070	Ephydatia_fluviatilis	Schmidtea_mediterranea
IPR020082	Ephydatia_fluviatilis
IPR020095	Danio_rerio	Ephydatia_fluviatilis	Schmidtea_mediterranea	Xenopus_tropicalis
IPR020097	Danio_rerio	Ephydatia_fluviatilis	Schmidtea_mediterranea	Xenopus_tropicalis
IPR020103	Danio_rerio	Ephydatia_fluviatilis	Nematostella_vectensis	Ruditapes_philippinarum	Schmidtea_mediterranea	Xenopus_tropicalis
IPR020119	Ephydatia_fluviatilis	Xenopus_tropicalis
IPR020186	Ruditapes_philippinarum
IPR020338	Danio_rerio	Xenopus_tropicalis
IPR020373	Caenorhabditis_elegans
IPR020457	Xenopus_tropicalis
IPR020471	Ephydatia_fluviatilis
IPR020472	Danio_rerio	Drosophila_melanogaster	Ephydatia_fluviatilis	Ruditapes_philippinarum	Schmidtea_mediterranea	Xenopus_tropicalis
IPR020479	Ruditapes_philippinarum
IPR020519	Xenopus_tropicalis
IPR020529	Danio_rerio	Ruditapes_philippinarum
IPR020532	Ephydatia_fluviatilis
IPR020537	Caenorhabditis_elegans
IPR020546	Ephydatia_fluviatilis	Nematostella_vectensis
IPR020549	Xenopus_tropicalis
IPR020554	Ephydatia_fluviatilis
IPR020557	Ephydatia_fluviatilis	Nematostella_vectensis
IPR020559	Nematostella_vectensis	Ruditapes_philippinarum	Schmidtea_mediterranea	Xenopus_tropicalis
IPR020560	Nematostella_vectensis	Ruditapes_philippinarum	Schmidtea_mediterranea	Xenopus_tropicalis
IPR020561	Nematostella_vectensis	Schmidtea_mediterranea	Xenopus_tropicalis
IPR020562	Nematostella_vectensis	Ruditapes_philippinarum	Schmidtea_mediterranea	Xenopus_tropicalis
IPR020568	Caenorhabditis_elegans	Drosophila_melanogaster	Ephydatia_fluviatilis	Ruditapes_philippinarum	Schmidtea_mediterranea	Xenopus_tropicalis
IPR020575	Ephydatia_fluviatilis
IPR020587	Drosophila_melanogaster	Ruditapes_philippinarum	Schmidtea_mediterranea	Xenopus_tropicalis
IPR020588	Danio_rerio	Drosophila_melanogaster	Haliotis_rufescens	Nematostella_vectensis	Ruditapes_philippinarum	Xenopus_tropicalis
IPR020593	Danio_rerio
IPR020594	Ephydatia_fluviatilis
IPR020595	Ephydatia_fluviatilis
IPR020596	Ephydatia_fluviatilis
IPR020598	Ephydatia_fluviatilis
IPR020602	Nematostella_vectensis
IPR020605	Nematostella_vectensis
IPR020606	Ephydatia_fluviatilis
IPR020608	Nematostella_vectensis	Schmidtea_mediterranea
IPR020609	Nematostella_vectensis	Schmidtea_mediterranea
IPR020610	Haliotis_rufescens	Nematostella_vectensis
IPR020612	Ephydatia_fluviatilis
IPR020613	Haliotis_rufescens	Nematostella_vectensis
IPR020615	Haliotis_rufescens	Nematostella_vectensis
IPR020616	Haliotis_rufescens	Nematostella_vectensis
IPR020617	Haliotis_rufescens	Nematostella_vectensis
IPR020618	Drosophila_melanogaster	Ephydatia_fluviatilis
IPR020625	Nematostella_vectensis
IPR020628	Ephydatia_fluviatilis
IPR020630	Xenopus_tropicalis
IPR020633	Xenopus_tropicalis
IPR020658	Danio_rerio	Xenopus_tropicalis
IPR020672	Nematostella_vectensis
IPR020683	Danio_rerio	Xenopus_tropicalis
IPR020708	Schmidtea_mediterranea
IPR020719	Drosophila_melanogaster
IPR020789	Nematostella_vectensis	Schmidtea_mediterranea
IPR020793	Danio_rerio	Nematostella_vectensis	Schmidtea_mediterranea	Xenopus_tropicalis
IPR020795	Danio_rerio	Drosophila_melanogaster	Haliotis_rufescens	Nematostella_vectensis	Ruditapes_philippinarum	Schmidtea_mediterranea
IPR020796	Danio_rerio	Ephydatia_fluviatilis	Nematostella_vectensis	Ruditapes_philippinarum	Schmidtea_mediterranea	Xenopus_tropicalis
IPR020806	Nematostella_vectensis
IPR020813	Drosophila_melanogaster	Haliotis_rufescens	Schmidtea_mediterranea
IPR020818	Drosophila_melanogaster	Ephydatia_fluviatilis	Nematostella_vectensis	Ruditapes_philippinarum
IPR020825	Drosophila_melanogaster	Nematostella_vectensis
IPR020828	Caenorhabditis_elegans
IPR020831	Caenorhabditis_elegans
IPR020837	Nematostella_vectensis
IPR020838	Drosophila_melanogaster
IPR020839	Drosophila_melanogaster	Ruditapes_philippinarum	Schmidtea_mediterranea
IPR020841	Caenorhabditis_elegans	Haliotis_rufescens	Nematostella_vectensis	Schmidtea_mediterranea
IPR020843	Caenorhabditis_elegans
IPR020845	Nematostella_vectensis
IPR020846	Xenopus_tropicalis
IPR020847	Drosophila_melanogaster	Ephydatia_fluviatilis	Nematostella_vectensis	Schmidtea_mediterranea
IPR020848	Drosophila_melanogaster	Nematostella_vectensis	Schmidtea_mediterranea
IPR020855	Ephydatia_fluviatilis
IPR020859	Drosophila_melanogaster
IPR020863	Ephydatia_fluviatilis
IPR020864	Haliotis_rufescens
IPR020892	Drosophila_melanogaster	Ephydatia_fluviatilis	Ruditapes_philippinarum	Xenopus_tropicalis
IPR020895	Danio_rerio
IPR020903	Ruditapes_philippinarum
IPR020904	Ephydatia_fluviatilis	Haliotis_rufescens
IPR020925	Ephydatia_fluviatilis
IPR020940	Danio_rerio	Drosophila_melanogaster	Haliotis_rufescens	Nematostella_vectensis	Xenopus_tropicalis
IPR020969	Xenopus_tropicalis
IPR020981	Nematostella_vectensis
IPR020984	Ephydatia_fluviatilis	Ruditapes_philippinarum	Schmidtea_mediterranea
IPR020987	Nematostella_vectensis	Xenopus_tropicalis
IPR020989	Danio_rerio	Ruditapes_philippinarum
IPR021019	Drosophila_melanogaster	Xenopus_tropicalis
IPR021025	Haliotis_rufescens
IPR021064	Xenopus_tropicalis
IPR021110	Drosophila_melanogaster	Haliotis_rufescens
IPR021115	Caenorhabditis_elegans	Ruditapes_philippinarum
IPR021131	Ephydatia_fluviatilis
IPR021133	Ruditapes_philippinarum	Schmidtea_mediterranea	Xenopus_tropicalis
IPR021137	Haliotis_rufescens
IPR021138	Ephydatia_fluviatilis
IPR021139	Haliotis_rufescens	Nematostella_vectensis
IPR021148	Drosophila_melanogaster	Schmidtea_mediterranea
IPR021149	Ephydatia_fluviatilis
IPR021151	Danio_rerio	Ephydatia_fluviatilis	Nematostella_vectensis	Ruditapes_philippinarum	Xenopus_tropicalis
IPR021163	Caenorhabditis_elegans	Ephydatia_fluviatilis	Xenopus_tropicalis
IPR021183	Drosophila_melanogaster	Ephydatia_fluviatilis
IPR021280	Xenopus_tropicalis
IPR021281	Haliotis_rufescens	Ruditapes_philippinarum
IPR021298	Ruditapes_philippinarum	Xenopus_tropicalis
IPR021346	Ephydatia_fluviatilis	Haliotis_rufescens
IPR021384	Ephydatia_fluviatilis
IPR021392	Drosophila_melanogaster	Ephydatia_fluviatilis	Xenopus_tropicalis
IPR021394	Xenopus_tropicalis
IPR021397	Xenopus_tropicalis
IPR021418	Ephydatia_fluviatilis
IPR021419	Xenopus_tropicalis
IPR021429	Danio_rerio	Xenopus_tropicalis
IPR021475	Danio_rerio	Ephydatia_fluviatilis	Nematostella_vectensis	Schmidtea_mediterranea
IPR021520	Drosophila_melanogaster	Ephydatia_fluviatilis	Xenopus_tropicalis
IPR021526	Haliotis_rufescens
IPR021536	Danio_rerio
IPR021538	Xenopus_tropicalis
IPR021563	Caenorhabditis_elegans
IPR021565	Caenorhabditis_elegans
IPR021569	Drosophila_melanogaster
IPR021600	Danio_rerio	Drosophila_melanogaster	Xenopus_tropicalis
IPR021622	Ruditapes_philippinarum	Schmidtea_mediterranea
IPR021625	Schmidtea_mediterranea
IPR021627	Danio_rerio	Schmidtea_mediterranea	Xenopus_tropicalis
IPR021629	Ephydatia_fluviatilis
IPR021643	Drosophila_melanogaster	Xenopus_tropicalis
IPR021656	Ruditapes_philippinarum
IPR021661	Danio_rerio
IPR021665	Xenopus_tropicalis
IPR021668	Ephydatia_fluviatilis	Ruditapes_philippinarum
IPR021673	Caenorhabditis_elegans
IPR021713	Xenopus_tropicalis
IPR021714	Drosophila_melanogaster	Schmidtea_mediterranea
IPR021715	Xenopus_tropicalis
IPR021717	Drosophila_melanogaster	Ephydatia_fluviatilis	Xenopus_tropicalis
IPR021718	Drosophila_melanogaster	Ephydatia_fluviatilis	Nematostella_vectensis	Schmidtea_mediterranea
IPR021720	Caenorhabditis_elegans	Drosophila_melanogaster	Ephydatia_fluviatilis
IPR021721	Drosophila_melanogaster
IPR021726	Ephydatia_fluviatilis
IPR021752	Danio_rerio	Drosophila_melanogaster	Haliotis_rufescens	Xenopus_tropicalis
IPR021772	Drosophila_melanogaster	Xenopus_tropicalis
IPR021773	Ephydatia_fluviatilis
IPR021774	Xenopus_tropicalis
IPR021777	Xenopus_tropicalis
IPR021786	Drosophila_melanogaster	Ephydatia_fluviatilis	Ruditapes_philippinarum	Xenopus_tropicalis
IPR021790	Ephydatia_fluviatilis
IPR021827	Drosophila_melanogaster	Ephydatia_fluviatilis	Schmidtea_mediterranea	Xenopus_tropicalis
IPR021846	Caenorhabditis_elegans	Ruditapes_philippinarum
IPR021850	Drosophila_melanogaster
IPR021852	Danio_rerio	Ephydatia_fluviatilis	Nematostella_vectensis
IPR021854	Drosophila_melanogaster
IPR021859	Drosophila_melanogaster	Xenopus_tropicalis
IPR021861	Danio_rerio	Ephydatia_fluviatilis	Xenopus_tropicalis
IPR021862	Haliotis_rufescens
IPR021867	Drosophila_melanogaster
IPR021869	Drosophila_melanogaster
IPR021886	Danio_rerio	Ephydatia_fluviatilis
IPR021891	Ephydatia_fluviatilis	Haliotis_rufescens	Schmidtea_mediterranea
IPR021893	Danio_rerio	Drosophila_melanogaster	Xenopus_tropicalis
IPR021896	Danio_rerio
IPR021897	Haliotis_rufescens	Xenopus_tropicalis
IPR021900	Drosophila_melanogaster	Ruditapes_philippinarum	Schmidtea_mediterranea
IPR021906	Danio_rerio
IPR021910	Xenopus_tropicalis
IPR021911	Xenopus_tropicalis
IPR021933	Ruditapes_philippinarum	Schmidtea_mediterranea
IPR021950	Danio_rerio	Drosophila_melanogaster
IPR021966	Ephydatia_fluviatilis	Xenopus_tropicalis
IPR021967	Drosophila_melanogaster	Xenopus_tropicalis
IPR021977	Danio_rerio	Drosophila_melanogaster	Xenopus_tropicalis
IPR021980	Drosophila_melanogaster	Xenopus_tropicalis
IPR021983	Drosophila_melanogaster	Ephydatia_fluviatilis	Schmidtea_mediterranea
IPR021987	Drosophila_melanogaster
IPR021990	Xenopus_tropicalis
IPR022006	Danio_rerio	Xenopus_tropicalis
IPR022007	Xenopus_tropicalis
IPR022011	Xenopus_tropicalis
IPR022018	Xenopus_tropicalis
IPR022030	Danio_rerio	Ephydatia_fluviatilis	Schmidtea_mediterranea	Xenopus_tropicalis
IPR022031	Drosophila_melanogaster	Ephydatia_fluviatilis	Xenopus_tropicalis
IPR022034	Drosophila_melanogaster	Xenopus_tropicalis
IPR022035	Drosophila_melanogaster	Xenopus_tropicalis
IPR022042	Drosophila_melanogaster	Haliotis_rufescens
IPR022043	Danio_rerio	Drosophila_melanogaster	Haliotis_rufescens	Ruditapes_philippinarum	Schmidtea_mediterranea	Xenopus_tropicalis
IPR022047	Drosophila_melanogaster	Ruditapes_philippinarum	Schmidtea_mediterranea	Xenopus_tropicalis
IPR022052	Drosophila_melanogaster	Ephydatia_fluviatilis	Schmidtea_mediterranea	Xenopus_tropicalis
IPR022056	Caenorhabditis_elegans	Drosophila_melanogaster	Ephydatia_fluviatilis	Xenopus_tropicalis
IPR022070	Xenopus_tropicalis
IPR022075	Drosophila_melanogaster
IPR022088	Ruditapes_philippinarum
IPR022097	Schmidtea_mediterranea	Xenopus_tropicalis
IPR022100	Drosophila_melanogaster	Ephydatia_fluviatilis	Haliotis_rufescens	Ruditapes_philippinarum	Schmidtea_mediterranea	Xenopus_tropicalis
IPR022110	Ruditapes_philippinarum
IPR022125	Drosophila_melanogaster	Ephydatia_fluviatilis	Haliotis_rufescens	Ruditapes_philippinarum
IPR022127	Ephydatia_fluviatilis	Xenopus_tropicalis
IPR022136	Danio_rerio	Schmidtea_mediterranea	Xenopus_tropicalis
IPR022145	Caenorhabditis_elegans	Drosophila_melanogaster	Ephydatia_fluviatilis	Xenopus_tropicalis
IPR022157	Xenopus_tropicalis
IPR022158	Drosophila_melanogaster
IPR022159	Drosophila_melanogaster	Ruditapes_philippinarum	Xenopus_tropicalis
IPR022162	Ruditapes_philippinarum
IPR022165	Ephydatia_fluviatilis
IPR022166	Drosophila_melanogaster
IPR022174	Ruditapes_philippinarum
IPR022181	Drosophila_melanogaster
IPR022192	Danio_rerio	Ruditapes_philippinarum	Xenopus_tropicalis
IPR022194	Ruditapes_philippinarum
IPR022207	Xenopus_tropicalis
IPR022209	Ruditapes_philippinarum	Xenopus_tropicalis
IPR022226	Nematostella_vectensis
IPR022229	Caenorhabditis_elegans	Drosophila_melanogaster
IPR022232	Drosophila_melanogaster
IPR022233	Nematostella_vectensis
IPR022247	Xenopus_tropicalis
IPR022252	Xenopus_tropicalis
IPR022255	Xenopus_tropicalis
IPR022278	Ephydatia_fluviatilis
IPR022284	Caenorhabditis_elegans	Nematostella_vectensis
IPR022309	Ephydatia_fluviatilis	Nematostella_vectensis
IPR022310	Ephydatia_fluviatilis
IPR022312	Danio_rerio
IPR022313	Haliotis_rufescens
IPR022383	Ephydatia_fluviatilis
IPR022407	Xenopus_tropicalis
IPR022408	Nematostella_vectensis
IPR022409	Drosophila_melanogaster	Xenopus_tropicalis
IPR022412	Nematostella_vectensis
IPR022413	Nematostella_vectensis
IPR022414	Nematostella_vectensis
IPR022417	Drosophila_melanogaster	Nematostella_vectensis
IPR022418	Drosophila_melanogaster	Nematostella_vectensis
IPR022419	Drosophila_melanogaster	Nematostella_vectensis
IPR022422	Drosophila_melanogaster	Nematostella_vectensis	Schmidtea_mediterranea
IPR022423	Ruditapes_philippinarum
IPR022441	Drosophila_melanogaster
IPR022450	Drosophila_melanogaster	Haliotis_rufescens	Schmidtea_mediterranea	Xenopus_tropicalis
IPR022495	Schmidtea_mediterranea	Xenopus_tropicalis
IPR022533	Ephydatia_fluviatilis	Nematostella_vectensis
IPR022535	Ephydatia_fluviatilis
IPR022542	Drosophila_melanogaster	Ephydatia_fluviatilis	Ruditapes_philippinarum	Xenopus_tropicalis
IPR022577	Drosophila_melanogaster
IPR022581	Schmidtea_mediterranea	Xenopus_tropicalis
IPR022587	Drosophila_melanogaster
IPR022617	Danio_rerio	Drosophila_melanogaster	Ephydatia_fluviatilis	Schmidtea_mediterranea
IPR022628	Ephydatia_fluviatilis
IPR022631	Nematostella_vectensis
IPR022643	Haliotis_rufescens
IPR022648	Danio_rerio	Ephydatia_fluviatilis	Haliotis_rufescens	Nematostella_vectensis	Ruditapes_philippinarum	Schmidtea_mediterranea	Xenopus_tropicalis
IPR022649	Danio_rerio	Ephydatia_fluviatilis	Haliotis_rufescens	Nematostella_vectensis	Ruditapes_philippinarum
IPR022652	Caenorhabditis_elegans	Drosophila_melanogaster	Xenopus_tropicalis
IPR022653	Xenopus_tropicalis
IPR022656	Caenorhabditis_elegans	Drosophila_melanogaster	Nematostella_vectensis	Xenopus_tropicalis
IPR022657	Xenopus_tropicalis
IPR022658	Drosophila_melanogaster	Xenopus_tropicalis
IPR022659	Danio_rerio	Ephydatia_fluviatilis	Haliotis_rufescens	Nematostella_vectensis	Ruditapes_philippinarum	Schmidtea_mediterranea	Xenopus_tropicalis
IPR022669	Ephydatia_fluviatilis
IPR022671	Ephydatia_fluviatilis
IPR022674	Caenorhabditis_elegans
IPR022675	Caenorhabditis_elegans
IPR022676	Drosophila_melanogaster	Ephydatia_fluviatilis
IPR022677	Drosophila_melanogaster	Ephydatia_fluviatilis
IPR022678	Drosophila_melanogaster	Ephydatia_fluviatilis
IPR022682	Xenopus_tropicalis
IPR022683	Xenopus_tropicalis
IPR022684	Xenopus_tropicalis
IPR022694	Nematostella_vectensis
IPR022701	Drosophila_melanogaster
IPR022702	Danio_rerio	Ephydatia_fluviatilis	Xenopus_tropicalis
IPR022707	Caenorhabditis_elegans	Ruditapes_philippinarum	Xenopus_tropicalis
IPR022709	Schmidtea_mediterranea
IPR022712	Ephydatia_fluviatilis	Nematostella_vectensis	Ruditapes_philippinarum	Schmidtea_mediterranea
IPR022742	Xenopus_tropicalis
IPR022750	Schmidtea_mediterranea
IPR022755	Xenopus_tropicalis
IPR022761	Ephydatia_fluviatilis	Nematostella_vectensis
IPR022764	Xenopus_tropicalis
IPR022765	Schmidtea_mediterranea
IPR022768	Drosophila_melanogaster
IPR022771	Drosophila_melanogaster	Xenopus_tropicalis
IPR022773	Ruditapes_philippinarum	Xenopus_tropicalis
IPR022776	Danio_rerio	Drosophila_melanogaster	Xenopus_tropicalis
IPR022778	Ruditapes_philippinarum
IPR022782	Drosophila_melanogaster
IPR022783	Ephydatia_fluviatilis
IPR022786	Drosophila_melanogaster	Haliotis_rufescens	Nematostella_vectensis	Ruditapes_philippinarum	Xenopus_tropicalis
IPR022790	Haliotis_rufescens
IPR022800	Schmidtea_mediterranea
IPR022801	Ephydatia_fluviatilis
IPR022816	Danio_rerio	Drosophila_melanogaster	Schmidtea_mediterranea	Xenopus_tropicalis
IPR022830	Ephydatia_fluviatilis
IPR022878	Nematostella_vectensis
IPR022879	Nematostella_vectensis
IPR022880	Caenorhabditis_elegans	Schmidtea_mediterranea
IPR022966	Drosophila_melanogaster	Schmidtea_mediterranea	Xenopus_tropicalis
IPR022967	Ephydatia_fluviatilis	Ruditapes_philippinarum
IPR022968	Drosophila_melanogaster	Ephydatia_fluviatilis	Ruditapes_philippinarum
IPR022991	Ephydatia_fluviatilis
IPR023029	Ephydatia_fluviatilis
IPR023031	Danio_rerio	Ephydatia_fluviatilis	Nematostella_vectensis
IPR023033	Ephydatia_fluviatilis	Ruditapes_philippinarum
IPR023042	Ephydatia_fluviatilis	Haliotis_rufescens	Ruditapes_philippinarum
IPR023091	Xenopus_tropicalis
IPR023102	Haliotis_rufescens	Ruditapes_philippinarum
IPR023106	Ephydatia_fluviatilis	Schmidtea_mediterranea
IPR023115	Ephydatia_fluviatilis	Ruditapes_philippinarum
IPR023123	Danio_rerio	Haliotis_rufescens
IPR023128	Drosophila_melanogaster
IPR023139	Drosophila_melanogaster	Schmidtea_mediterranea
IPR023160	Danio_rerio	Drosophila_melanogaster	Ephydatia_fluviatilis	Xenopus_tropicalis
IPR023165	Ephydatia_fluviatilis
IPR023168	Danio_rerio
IPR023170	Caenorhabditis_elegans	Drosophila_melanogaster	Schmidtea_mediterranea
IPR023173	Xenopus_tropicalis
IPR023179	Ephydatia_fluviatilis	Haliotis_rufescens	Ruditapes_philippinarum	Schmidtea_mediterranea
IPR023194	Ruditapes_philippinarum
IPR023196	Drosophila_melanogaster	Xenopus_tropicalis
IPR023208	Caenorhabditis_elegans
IPR023210	Ephydatia_fluviatilis
IPR023211	Danio_rerio	Drosophila_melanogaster	Ephydatia_fluviatilis	Nematostella_vectensis	Ruditapes_philippinarum	Schmidtea_mediterranea
IPR023216	Xenopus_tropicalis
IPR023231	Schmidtea_mediterranea
IPR023238	Xenopus_tropicalis
IPR023239	Xenopus_tropicalis
IPR023240	Xenopus_tropicalis
IPR023250	Danio_rerio
IPR023252	Danio_rerio	Drosophila_melanogaster	Ruditapes_philippinarum	Xenopus_tropicalis
IPR023262	Xenopus_tropicalis
IPR023267	Ephydatia_fluviatilis	Haliotis_rufescens	Schmidtea_mediterranea	Xenopus_tropicalis
IPR023270	Caenorhabditis_elegans	Danio_rerio	Ephydatia_fluviatilis	Haliotis_rufescens	Schmidtea_mediterranea
IPR023271	Nematostella_vectensis
IPR023273	Drosophila_melanogaster	Ephydatia_fluviatilis	Haliotis_rufescens	Nematostella_vectensis	Schmidtea_mediterranea	Xenopus_tropicalis
IPR023302	Ephydatia_fluviatilis	Nematostella_vectensis	Xenopus_tropicalis
IPR023313	Nematostella_vectensis	Ruditapes_philippinarum	Xenopus_tropicalis
IPR023318	Danio_rerio	Schmidtea_mediterranea
IPR023319	Ruditapes_philippinarum	Schmidtea_mediterranea	Xenopus_tropicalis
IPR023321	Drosophila_melanogaster	Xenopus_tropicalis
IPR023323	Ruditapes_philippinarum	Schmidtea_mediterranea	Xenopus_tropicalis
IPR023332	Caenorhabditis_elegans	Drosophila_melanogaster	Ephydatia_fluviatilis	Nematostella_vectensis
IPR023333	Caenorhabditis_elegans	Ephydatia_fluviatilis	Nematostella_vectensis
IPR023334	Danio_rerio
IPR023335	Ephydatia_fluviatilis
IPR023346	Haliotis_rufescens
IPR023352	Ephydatia_fluviatilis
IPR023368	Xenopus_tropicalis
IPR023370	Xenopus_tropicalis
IPR023382	Ephydatia_fluviatilis
IPR023392	Drosophila_melanogaster	Nematostella_vectensis	Schmidtea_mediterranea
IPR023397	Drosophila_melanogaster	Ruditapes_philippinarum
IPR023398	Caenorhabditis_elegans	Xenopus_tropicalis
IPR023404	Ephydatia_fluviatilis
IPR023405	Drosophila_melanogaster	Xenopus_tropicalis
IPR023406	Drosophila_melanogaster	Xenopus_tropicalis
IPR023415	Haliotis_rufescens
IPR023416	Nematostella_vectensis
IPR023419	Nematostella_vectensis
IPR023426	Drosophila_melanogaster	Ephydatia_fluviatilis	Nematostella_vectensis	Schmidtea_mediterranea	Xenopus_tropicalis
IPR023442	Ephydatia_fluviatilis	Schmidtea_mediterranea
IPR023451	Danio_rerio	Drosophila_melanogaster	Haliotis_rufescens	Nematostella_vectensis	Schmidtea_mediterranea	Xenopus_tropicalis
IPR023458	Drosophila_melanogaster	Ephydatia_fluviatilis	Ruditapes_philippinarum
IPR023471	Ephydatia_fluviatilis	Nematostella_vectensis
IPR023486	Ephydatia_fluviatilis	Xenopus_tropicalis
IPR023509	Ephydatia_fluviatilis
IPR023534	Danio_rerio	Nematostella_vectensis	Xenopus_tropicalis
IPR023561	Nematostella_vectensis
IPR023562	Ephydatia_fluviatilis	Nematostella_vectensis
IPR023563	Ephydatia_fluviatilis
IPR023566	Drosophila_melanogaster	Haliotis_rufescens
IPR023572	Ephydatia_fluviatilis
IPR023573	Ephydatia_fluviatilis
IPR023574	Ephydatia_fluviatilis
IPR023577	Danio_rerio	Drosophila_melanogaster
IPR023580	Nematostella_vectensis	Schmidtea_mediterranea
IPR023584	Drosophila_melanogaster	Haliotis_rufescens	Schmidtea_mediterranea	Xenopus_tropicalis
IPR023585	Ephydatia_fluviatilis
IPR023586	Ephydatia_fluviatilis	Ruditapes_philippinarum	Xenopus_tropicalis
IPR023591	Schmidtea_mediterranea
IPR023606	Drosophila_melanogaster	Ephydatia_fluviatilis
IPR023611	Ephydatia_fluviatilis
IPR023615	Nematostella_vectensis
IPR023616	Nematostella_vectensis
IPR023631	Danio_rerio
IPR023648	Caenorhabditis_elegans
IPR023673	Ephydatia_fluviatilis
IPR023674	Ephydatia_fluviatilis	Haliotis_rufescens
IPR023753	Ephydatia_fluviatilis	Schmidtea_mediterranea
IPR023754	Nematostella_vectensis
IPR023779	Drosophila_melanogaster	Schmidtea_mediterranea	Xenopus_tropicalis
IPR023780	Drosophila_melanogaster	Schmidtea_mediterranea	Xenopus_tropicalis
IPR023797	Nematostella_vectensis
IPR023798	Ephydatia_fluviatilis
IPR023799	Danio_rerio	Xenopus_tropicalis
IPR023801	Xenopus_tropicalis
IPR023943	Ephydatia_fluviatilis
IPR023993	Schmidtea_mediterranea
IPR024034	Ephydatia_fluviatilis
IPR024041	Caenorhabditis_elegans	Ruditapes_philippinarum
IPR024049	Ephydatia_fluviatilis	Nematostella_vectensis	Xenopus_tropicalis
IPR024050	Haliotis_rufescens	Nematostella_vectensis	Ruditapes_philippinarum
IPR024051	Nematostella_vectensis	Ruditapes_philippinarum
IPR024054	Ephydatia_fluviatilis	Nematostella_vectensis	Ruditapes_philippinarum
IPR024055	Ephydatia_fluviatilis	Nematostella_vectensis	Ruditapes_philippinarum
IPR024057	Danio_rerio	Drosophila_melanogaster	Ephydatia_fluviatilis	Haliotis_rufescens	Ruditapes_philippinarum
IPR024072	Ruditapes_philippinarum
IPR024077	Danio_rerio
IPR024078	Ephydatia_fluviatilis
IPR024080	Danio_rerio	Nematostella_vectensis	Ruditapes_philippinarum
IPR024083	Haliotis_rufescens	Nematostella_vectensis
IPR024084	Nematostella_vectensis
IPR024088	Ephydatia_fluviatilis
IPR024112	Xenopus_tropicalis
IPR024114	Xenopus_tropicalis
IPR024119	Drosophila_melanogaster
IPR024129	Drosophila_melanogaster	Xenopus_tropicalis
IPR024132	Drosophila_melanogaster
IPR024137	Xenopus_tropicalis
IPR024138	Ephydatia_fluviatilis	Haliotis_rufescens	Xenopus_tropicalis
IPR024145	Drosophila_melanogaster	Ephydatia_fluviatilis
IPR024146	Danio_rerio	Drosophila_melanogaster	Nematostella_vectensis	Xenopus_tropicalis
IPR024152	Xenopus_tropicalis
IPR024158	Nematostella_vectensis	Schmidtea_mediterranea
IPR024159	Drosophila_melanogaster
IPR024160	Danio_rerio	Drosophila_melanogaster	Ruditapes_philippinarum	Xenopus_tropicalis
IPR024161	Drosophila_melanogaster	Haliotis_rufescens	Ruditapes_philippinarum	Schmidtea_mediterranea	Xenopus_tropicalis
IPR024162	Drosophila_melanogaster
IPR024166	Drosophila_melanogaster	Ephydatia_fluviatilis	Nematostella_vectensis	Ruditapes_philippinarum	Schmidtea_mediterranea	Xenopus_tropicalis
IPR024169	Ephydatia_fluviatilis
IPR024193	Drosophila_melanogaster	Ephydatia_fluviatilis	Schmidtea_mediterranea
IPR024201	Danio_rerio	Drosophila_melanogaster
IPR024204	Ephydatia_fluviatilis
IPR024224	Caenorhabditis_elegans	Drosophila_melanogaster
IPR024236	Xenopus_tropicalis
IPR024324	Danio_rerio	Drosophila_melanogaster	Haliotis_rufescens	Xenopus_tropicalis
IPR024326	Drosophila_melanogaster	Ruditapes_philippinarum	Xenopus_tropicalis
IPR024332	Ephydatia_fluviatilis	Xenopus_tropicalis
IPR024336	Caenorhabditis_elegans	Drosophila_melanogaster	Xenopus_tropicalis
IPR024337	Caenorhabditis_elegans	Drosophila_melanogaster	Xenopus_tropicalis
IPR024371	Schmidtea_mediterranea
IPR024395	Ruditapes_philippinarum
IPR024420	Caenorhabditis_elegans	Xenopus_tropicalis
IPR024448	Drosophila_melanogaster	Ephydatia_fluviatilis
IPR024462	Drosophila_melanogaster
IPR024481	Danio_rerio
IPR024511	Xenopus_tropicalis
IPR024548	Ruditapes_philippinarum
IPR024550	Danio_rerio	Drosophila_melanogaster	Xenopus_tropicalis
IPR024557	Ephydatia_fluviatilis	Haliotis_rufescens	Xenopus_tropicalis
IPR024567	Danio_rerio	Drosophila_melanogaster	Ephydatia_fluviatilis	Ruditapes_philippinarum	Schmidtea_mediterranea	Xenopus_tropicalis
IPR024574	Caenorhabditis_elegans
IPR024576	Caenorhabditis_elegans	Drosophila_melanogaster	Ephydatia_fluviatilis	Nematostella_vectensis	Ruditapes_philippinarum	Schmidtea_mediterranea
IPR024578	Xenopus_tropicalis
IPR024580	Danio_rerio
IPR024582	Haliotis_rufescens	Nematostella_vectensis
IPR024598	Ephydatia_fluviatilis	Xenopus_tropicalis
IPR024599	Drosophila_melanogaster
IPR024602	Ephydatia_fluviatilis	Xenopus_tropicalis
IPR024603	Ephydatia_fluviatilis	Xenopus_tropicalis
IPR024605	Nematostella_vectensis
IPR024607	Danio_rerio	Haliotis_rufescens
IPR024609	Danio_rerio
IPR024626	Drosophila_melanogaster	Schmidtea_mediterranea	Xenopus_tropicalis
IPR024631	Drosophila_melanogaster
IPR024639	Danio_rerio	Drosophila_melanogaster	Nematostella_vectensis	Ruditapes_philippinarum	Schmidtea_mediterranea	Xenopus_tropicalis
IPR024641	Xenopus_tropicalis
IPR024642	Danio_rerio	Xenopus_tropicalis
IPR024647	Danio_rerio	Drosophila_melanogaster	Nematostella_vectensis	Ruditapes_philippinarum	Schmidtea_mediterranea	Xenopus_tropicalis
IPR024655	Haliotis_rufescens
IPR024657	Ruditapes_philippinarum
IPR024660	Ephydatia_fluviatilis
IPR024661	Caenorhabditis_elegans	Ephydatia_fluviatilis	Ruditapes_philippinarum	Xenopus_tropicalis
IPR024668	Drosophila_melanogaster	Xenopus_tropicalis
IPR024675	Ruditapes_philippinarum	Schmidtea_mediterranea
IPR024679	Drosophila_melanogaster	Haliotis_rufescens	Ruditapes_philippinarum	Xenopus_tropicalis
IPR024682	Nematostella_vectensis
IPR024687	Drosophila_melanogaster	Xenopus_tropicalis
IPR024689	Drosophila_melanogaster	Haliotis_rufescens
IPR024703	Drosophila_melanogaster	Xenopus_tropicalis
IPR024704	Danio_rerio	Drosophila_melanogaster	Ruditapes_philippinarum	Schmidtea_mediterranea	Xenopus_tropicalis
IPR024708	Caenorhabditis_elegans
IPR024711	Caenorhabditis_elegans
IPR024721	Danio_rerio
IPR024725	Xenopus_tropicalis
IPR024728	Caenorhabditis_elegans	Schmidtea_mediterranea
IPR024729	Ephydatia_fluviatilis
IPR024731	Ruditapes_philippinarum
IPR024738	Danio_rerio	Xenopus_tropicalis
IPR024741	Danio_rerio	Haliotis_rufescens	Xenopus_tropicalis
IPR024761	Danio_rerio	Xenopus_tropicalis
IPR024763	Xenopus_tropicalis
IPR024764	Danio_rerio	Xenopus_tropicalis
IPR024766	Nematostella_vectensis
IPR024768	Drosophila_melanogaster	Haliotis_rufescens	Nematostella_vectensis
IPR024775	Haliotis_rufescens
IPR024789	Danio_rerio	Drosophila_melanogaster	Ephydatia_fluviatilis	Haliotis_rufescens	Ruditapes_philippinarum
IPR024790	Danio_rerio	Drosophila_melanogaster	Ephydatia_fluviatilis	Haliotis_rufescens	Nematostella_vectensis	Ruditapes_philippinarum
IPR024791	Nematostella_vectensis
IPR024794	Ephydatia_fluviatilis
IPR024810	Danio_rerio
IPR024811	Danio_rerio	Ruditapes_philippinarum
IPR024815	Danio_rerio	Xenopus_tropicalis
IPR024822	Xenopus_tropicalis
IPR024824	Nematostella_vectensis
IPR024825	Xenopus_tropicalis
IPR024826	Danio_rerio	Nematostella_vectensis	Xenopus_tropicalis
IPR024830	Xenopus_tropicalis
IPR024831	Xenopus_tropicalis
IPR024835	Danio_rerio	Nematostella_vectensis
IPR024836	Xenopus_tropicalis
IPR024858	Caenorhabditis_elegans	Xenopus_tropicalis
IPR024861	Danio_rerio	Drosophila_melanogaster	Ephydatia_fluviatilis	Ruditapes_philippinarum	Xenopus_tropicalis
IPR024864	Drosophila_melanogaster	Nematostella_vectensis	Xenopus_tropicalis
IPR024867	Drosophila_melanogaster	Ruditapes_philippinarum	Xenopus_tropicalis
IPR024868	Danio_rerio
IPR024872	Drosophila_melanogaster
IPR024875	Drosophila_melanogaster	Ephydatia_fluviatilis
IPR024881	Nematostella_vectensis
IPR024882	Danio_rerio	Drosophila_melanogaster	Xenopus_tropicalis
IPR024884	Ruditapes_philippinarum	Xenopus_tropicalis
IPR024887	Ephydatia_fluviatilis	Xenopus_tropicalis
IPR024909	Ephydatia_fluviatilis	Nematostella_vectensis
IPR024927	Caenorhabditis_elegans	Ephydatia_fluviatilis
IPR024928	Xenopus_tropicalis
IPR024929	Ephydatia_fluviatilis	Haliotis_rufescens	Nematostella_vectensis	Ruditapes_philippinarum
IPR024931	Ruditapes_philippinarum
IPR024933	Xenopus_tropicalis
IPR024936	Ephydatia_fluviatilis	Xenopus_tropicalis
IPR024940	Danio_rerio
IPR024943	Danio_rerio	Drosophila_melanogaster
IPR024945	Xenopus_tropicalis
IPR024951	Caenorhabditis_elegans
IPR024954	Drosophila_melanogaster	Ephydatia_fluviatilis	Haliotis_rufescens	Nematostella_vectensis	Ruditapes_philippinarum	Schmidtea_mediterranea	Xenopus_tropicalis
IPR024956	Ephydatia_fluviatilis	Ruditapes_philippinarum
IPR024957	Ruditapes_philippinarum	Xenopus_tropicalis
IPR024958	Ephydatia_fluviatilis
IPR024969	Nematostella_vectensis
IPR024970	Drosophila_melanogaster	Ruditapes_philippinarum
IPR024974	Danio_rerio	Ruditapes_philippinarum	Schmidtea_mediterranea	Xenopus_tropicalis
IPR024975	Schmidtea_mediterranea
IPR024977	Drosophila_melanogaster	Ephydatia_fluviatilis	Haliotis_rufescens	Ruditapes_philippinarum	Xenopus_tropicalis
IPR024983	Xenopus_tropicalis
IPR024986	Drosophila_melanogaster	Ruditapes_philippinarum	Xenopus_tropicalis
IPR024990	Danio_rerio	Ephydatia_fluviatilis	Ruditapes_philippinarum	Xenopus_tropicalis
IPR024991	Nematostella_vectensis
IPR025066	Danio_rerio	Drosophila_melanogaster	Xenopus_tropicalis
IPR025069	Danio_rerio	Ephydatia_fluviatilis	Ruditapes_philippinarum
IPR025139	Nematostella_vectensis
IPR025151	Drosophila_melanogaster	Ephydatia_fluviatilis	Ruditapes_philippinarum	Xenopus_tropicalis
IPR025155	Nematostella_vectensis	Ruditapes_philippinarum
IPR025160	Drosophila_melanogaster	Ephydatia_fluviatilis
IPR025202	Caenorhabditis_elegans	Drosophila_melanogaster
IPR025204	Danio_rerio	Ruditapes_philippinarum
IPR025209	Ephydatia_fluviatilis	Xenopus_tropicalis
IPR025214	Xenopus_tropicalis
IPR025220	Drosophila_melanogaster	Ruditapes_philippinarum	Xenopus_tropicalis
IPR025223	Ephydatia_fluviatilis
IPR025224	Schmidtea_mediterranea
IPR025244	Xenopus_tropicalis
IPR025254	Ruditapes_philippinarum
IPR025257	Danio_rerio
IPR025258	Xenopus_tropicalis
IPR025259	Danio_rerio	Ruditapes_philippinarum
IPR025260	Drosophila_melanogaster
IPR025283	Danio_rerio	Ephydatia_fluviatilis	Xenopus_tropicalis
IPR025313	Drosophila_melanogaster	Ephydatia_fluviatilis	Haliotis_rufescens	Schmidtea_mediterranea	Xenopus_tropicalis
IPR025398	Danio_rerio
IPR025451	Drosophila_melanogaster
IPR025486	Ruditapes_philippinarum
IPR025527	Ruditapes_philippinarum
IPR025561	Ruditapes_philippinarum
IPR025567	Caenorhabditis_elegans
IPR025574	Drosophila_melanogaster	Xenopus_tropicalis
IPR025593	Ruditapes_philippinarum	Xenopus_tropicalis
IPR025602	Ephydatia_fluviatilis	Haliotis_rufescens
IPR025605	Drosophila_melanogaster	Ephydatia_fluviatilis	Haliotis_rufescens	Ruditapes_philippinarum	Schmidtea_mediterranea
IPR025607	Ephydatia_fluviatilis
IPR025609	Drosophila_melanogaster	Schmidtea_mediterranea	Xenopus_tropicalis
IPR025655	Ephydatia_fluviatilis	Nematostella_vectensis	Xenopus_tropicalis
IPR025659	Xenopus_tropicalis
IPR025660	Haliotis_rufescens
IPR025661	Ephydatia_fluviatilis	Haliotis_rufescens
IPR025663	Ruditapes_philippinarum
IPR025666	Ephydatia_fluviatilis
IPR025687	Drosophila_melanogaster	Ephydatia_fluviatilis
IPR025696	Caenorhabditis_elegans	Ephydatia_fluviatilis	Schmidtea_mediterranea
IPR025697	Ephydatia_fluviatilis
IPR025712	Drosophila_melanogaster	Nematostella_vectensis	Xenopus_tropicalis
IPR025714	Danio_rerio	Ruditapes_philippinarum	Xenopus_tropicalis
IPR025715	Danio_rerio	Ruditapes_philippinarum	Schmidtea_mediterranea	Xenopus_tropicalis
IPR025717	Drosophila_melanogaster	Ephydatia_fluviatilis
IPR025718	Drosophila_melanogaster	Ephydatia_fluviatilis
IPR025721	Drosophila_melanogaster	Ephydatia_fluviatilis	Nematostella_vectensis
IPR025739	Danio_rerio
IPR025740	Danio_rerio
IPR025741	Danio_rerio
IPR025742	Drosophila_melanogaster	Ephydatia_fluviatilis	Xenopus_tropicalis
IPR025749	Danio_rerio	Drosophila_melanogaster
IPR025750	Drosophila_melanogaster
IPR025755	Ephydatia_fluviatilis
IPR025761	Drosophila_melanogaster	Nematostella_vectensis	Schmidtea_mediterranea	Xenopus_tropicalis
IPR025762	Drosophila_melanogaster	Schmidtea_mediterranea	Xenopus_tropicalis
IPR025763	Schmidtea_mediterranea	Xenopus_tropicalis
IPR025766	Ruditapes_philippinarum
IPR025768	Drosophila_melanogaster	Nematostella_vectensis	Schmidtea_mediterranea	Xenopus_tropicalis
IPR025770	Drosophila_melanogaster	Xenopus_tropicalis
IPR025777	Caenorhabditis_elegans	Ephydatia_fluviatilis	Nematostella_vectensis	Ruditapes_philippinarum	Xenopus_tropicalis
IPR025789	Drosophila_melanogaster	Ruditapes_philippinarum
IPR025790	Drosophila_melanogaster	Ruditapes_philippinarum
IPR025792	Danio_rerio	Ephydatia_fluviatilis	Xenopus_tropicalis
IPR025799	Danio_rerio	Drosophila_melanogaster	Ephydatia_fluviatilis	Nematostella_vectensis	Ruditapes_philippinarum	Schmidtea_mediterranea	Xenopus_tropicalis
IPR025800	Caenorhabditis_elegans
IPR025806	Xenopus_tropicalis
IPR025807	Drosophila_melanogaster	Xenopus_tropicalis
IPR025812	Schmidtea_mediterranea	Xenopus_tropicalis
IPR025816	Ephydatia_fluviatilis	Schmidtea_mediterranea
IPR025823	Danio_rerio
IPR025834	Drosophila_melanogaster
IPR025845	Ruditapes_philippinarum
IPR025848	Drosophila_melanogaster	Ephydatia_fluviatilis	Xenopus_tropicalis
IPR025852	Drosophila_melanogaster	Ruditapes_philippinarum	Xenopus_tropicalis
IPR025867	Danio_rerio	Drosophila_melanogaster	Xenopus_tropicalis
IPR025874	Xenopus_tropicalis
IPR025875	Caenorhabditis_elegans
IPR025876	Ephydatia_fluviatilis
IPR025883	Ruditapes_philippinarum
IPR025884	Nematostella_vectensis
IPR025887	Haliotis_rufescens
IPR025891	Nematostella_vectensis	Xenopus_tropicalis
IPR025894	Drosophila_melanogaster
IPR025901	Danio_rerio	Drosophila_melanogaster	Ruditapes_philippinarum	Xenopus_tropicalis
IPR025903	Xenopus_tropicalis
IPR025913	Xenopus_tropicalis
IPR025934	Caenorhabditis_elegans	Drosophila_melanogaster	Ephydatia_fluviatilis
IPR025941	Caenorhabditis_elegans
IPR025954	Schmidtea_mediterranea
IPR025969	Ephydatia_fluviatilis
IPR025974	Ruditapes_philippinarum
IPR025977	Danio_rerio	Drosophila_melanogaster
IPR025980	Caenorhabditis_elegans
IPR025984	Xenopus_tropicalis
IPR025986	Drosophila_melanogaster	Ruditapes_philippinarum	Xenopus_tropicalis
IPR025994	Xenopus_tropicalis
IPR025995	Drosophila_melanogaster	Xenopus_tropicalis
IPR025999	Drosophila_melanogaster	Schmidtea_mediterranea	Xenopus_tropicalis
IPR026000	Danio_rerio	Drosophila_melanogaster	Ephydatia_fluviatilis	Ruditapes_philippinarum	Xenopus_tropicalis
IPR026003	Drosophila_melanogaster	Xenopus_tropicalis
IPR026010	Drosophila_melanogaster	Xenopus_tropicalis
IPR026015	Ephydatia_fluviatilis
IPR026019	Drosophila_melanogaster
IPR026028	Xenopus_tropicalis
IPR026046	Xenopus_tropicalis
IPR026049	Danio_rerio	Drosophila_melanogaster	Xenopus_tropicalis
IPR026051	Danio_rerio
IPR026054	Danio_rerio	Drosophila_melanogaster	Ruditapes_philippinarum	Xenopus_tropicalis
IPR026057	Caenorhabditis_elegans
IPR026058	Caenorhabditis_elegans
IPR026060	Drosophila_melanogaster	Nematostella_vectensis	Ruditapes_philippinarum
IPR026062	Danio_rerio	Drosophila_melanogaster	Nematostella_vectensis	Xenopus_tropicalis
IPR026065	Drosophila_melanogaster	Xenopus_tropicalis
IPR026066	Caenorhabditis_elegans	Danio_rerio	Drosophila_melanogaster	Xenopus_tropicalis
IPR026069	Drosophila_melanogaster	Xenopus_tropicalis
IPR026073	Drosophila_melanogaster	Xenopus_tropicalis
IPR026079	Danio_rerio	Drosophila_melanogaster
IPR026085	Drosophila_melanogaster	Ruditapes_philippinarum
IPR026088	Danio_rerio
IPR026099	Ephydatia_fluviatilis
IPR026100	Drosophila_melanogaster
IPR026103	Danio_rerio
IPR026104	Xenopus_tropicalis
IPR026109	Danio_rerio	Ephydatia_fluviatilis	Ruditapes_philippinarum
IPR026113	Nematostella_vectensis
IPR026120	Ephydatia_fluviatilis
IPR026122	Danio_rerio	Drosophila_melanogaster	Schmidtea_mediterranea
IPR026123	Danio_rerio	Ephydatia_fluviatilis	Nematostella_vectensis	Ruditapes_philippinarum	Xenopus_tropicalis
IPR026124	Ruditapes_philippinarum
IPR026126	Xenopus_tropicalis
IPR026133	Danio_rerio	Xenopus_tropicalis
IPR026137	Xenopus_tropicalis
IPR026138	Ephydatia_fluviatilis
IPR026150	Danio_rerio
IPR026153	Ephydatia_fluviatilis	Xenopus_tropicalis
IPR026157	Xenopus_tropicalis
IPR026161	Nematostella_vectensis	Xenopus_tropicalis
IPR026162	Xenopus_tropicalis
IPR026164	Ephydatia_fluviatilis	Xenopus_tropicalis
IPR026165	Danio_rerio	Ruditapes_philippinarum	Xenopus_tropicalis
IPR026170	Ephydatia_fluviatilis
IPR026171	Caenorhabditis_elegans	Drosophila_melanogaster	Ephydatia_fluviatilis	Ruditapes_philippinarum	Xenopus_tropicalis
IPR026172	Drosophila_melanogaster
IPR026180	Drosophila_melanogaster
IPR026182	Ruditapes_philippinarum
IPR026183	Danio_rerio	Drosophila_melanogaster	Ephydatia_fluviatilis
IPR026187	Drosophila_melanogaster
IPR026188	Ruditapes_philippinarum
IPR026196	Xenopus_tropicalis
IPR026198	Xenopus_tropicalis
IPR026201	Ruditapes_philippinarum
IPR026203	Danio_rerio	Haliotis_rufescens	Ruditapes_philippinarum	Xenopus_tropicalis
IPR026205	Danio_rerio	Ruditapes_philippinarum	Xenopus_tropicalis
IPR026206	Danio_rerio	Ruditapes_philippinarum	Xenopus_tropicalis
IPR026212	Ruditapes_philippinarum
IPR026213	Danio_rerio	Drosophila_melanogaster	Nematostella_vectensis
IPR026214	Haliotis_rufescens	Nematostella_vectensis	Ruditapes_philippinarum	Xenopus_tropicalis
IPR026215	Xenopus_tropicalis
IPR026218	Nematostella_vectensis	Xenopus_tropicalis
IPR026224	Drosophila_melanogaster	Ruditapes_philippinarum
IPR026236	Ephydatia_fluviatilis	Ruditapes_philippinarum	Schmidtea_mediterranea	Xenopus_tropicalis
IPR026242	Danio_rerio	Xenopus_tropicalis
IPR026243	Danio_rerio	Haliotis_rufescens	Ruditapes_philippinarum	Xenopus_tropicalis
IPR026246	Danio_rerio	Ephydatia_fluviatilis
IPR026249	Danio_rerio
IPR026252	Xenopus_tropicalis
IPR026254	Xenopus_tropicalis
IPR026255	Haliotis_rufescens	Nematostella_vectensis
IPR026258	Ephydatia_fluviatilis
IPR026270	Haliotis_rufescens
IPR026283	Nematostella_vectensis
IPR026292	Danio_rerio	Xenopus_tropicalis
IPR026299	Ruditapes_philippinarum
IPR026300	Ephydatia_fluviatilis	Nematostella_vectensis	Xenopus_tropicalis
IPR026304	Xenopus_tropicalis
IPR026307	Drosophila_melanogaster
IPR026309	Danio_rerio
IPR026315	Drosophila_melanogaster
IPR026316	Danio_rerio	Nematostella_vectensis	Xenopus_tropicalis
IPR026317	Drosophila_melanogaster
IPR026320	Xenopus_tropicalis
IPR026321	Schmidtea_mediterranea	Xenopus_tropicalis
IPR026480	Schmidtea_mediterranea
IPR026489	Caenorhabditis_elegans
IPR026502	Danio_rerio	Drosophila_melanogaster	Xenopus_tropicalis
IPR026504	Danio_rerio	Ruditapes_philippinarum	Xenopus_tropicalis
IPR026506	Xenopus_tropicalis
IPR026511	Ruditapes_philippinarum
IPR026515	Danio_rerio	Drosophila_melanogaster
IPR026516	Danio_rerio	Xenopus_tropicalis
IPR026519	Xenopus_tropicalis
IPR026532	Ephydatia_fluviatilis	Nematostella_vectensis	Ruditapes_philippinarum	Schmidtea_mediterranea
IPR026534	Caenorhabditis_elegans
IPR026541	Drosophila_melanogaster	Ephydatia_fluviatilis	Schmidtea_mediterranea	Xenopus_tropicalis
IPR026542	Drosophila_melanogaster
IPR026544	Drosophila_melanogaster
IPR026551	Drosophila_melanogaster
IPR026552	Xenopus_tropicalis
IPR026553	Xenopus_tropicalis
IPR026555	Drosophila_melanogaster
IPR026564	Drosophila_melanogaster	Ephydatia_fluviatilis
IPR026566	Xenopus_tropicalis
IPR026568	Xenopus_tropicalis
IPR026569	Caenorhabditis_elegans	Ruditapes_philippinarum
IPR026570	Drosophila_melanogaster	Ephydatia_fluviatilis	Xenopus_tropicalis
IPR026571	Danio_rerio	Drosophila_melanogaster	Ephydatia_fluviatilis
IPR026572	Drosophila_melanogaster
IPR026581	Drosophila_melanogaster	Ruditapes_philippinarum	Xenopus_tropicalis
IPR026582	Danio_rerio	Ruditapes_philippinarum
IPR026584	Danio_rerio	Drosophila_melanogaster
IPR026605	Caenorhabditis_elegans	Ephydatia_fluviatilis
IPR026607	Schmidtea_mediterranea
IPR026610	Caenorhabditis_elegans	Drosophila_melanogaster
IPR026612	Danio_rerio	Xenopus_tropicalis
IPR026619	Xenopus_tropicalis
IPR026620	Drosophila_melanogaster
IPR026626	Nematostella_vectensis
IPR026632	Danio_rerio	Xenopus_tropicalis
IPR026633	Xenopus_tropicalis
IPR026635	Ephydatia_fluviatilis	Xenopus_tropicalis
IPR026641	Xenopus_tropicalis
IPR026642	Ruditapes_philippinarum
IPR026652	Danio_rerio	Xenopus_tropicalis
IPR026656	Xenopus_tropicalis
IPR026657	Danio_rerio	Nematostella_vectensis	Ruditapes_philippinarum	Xenopus_tropicalis
IPR026659	Danio_rerio	Xenopus_tropicalis
IPR026676	Ephydatia_fluviatilis
IPR026678	Drosophila_melanogaster	Ephydatia_fluviatilis	Xenopus_tropicalis
IPR026679	Danio_rerio	Xenopus_tropicalis
IPR026680	Drosophila_melanogaster	Ephydatia_fluviatilis	Ruditapes_philippinarum
IPR026681	Ephydatia_fluviatilis
IPR026682	Xenopus_tropicalis
IPR026687	Ruditapes_philippinarum	Xenopus_tropicalis
IPR026695	Xenopus_tropicalis
IPR026698	Xenopus_tropicalis
IPR026699	Ephydatia_fluviatilis	Nematostella_vectensis	Schmidtea_mediterranea
IPR026701	Xenopus_tropicalis
IPR026703	Ruditapes_philippinarum	Xenopus_tropicalis
IPR026704	Ruditapes_philippinarum	Xenopus_tropicalis
IPR026705	Drosophila_melanogaster
IPR026706	Danio_rerio	Xenopus_tropicalis
IPR026708	Xenopus_tropicalis
IPR026709	Xenopus_tropicalis
IPR026711	Drosophila_melanogaster	Xenopus_tropicalis
IPR026714	Xenopus_tropicalis
IPR026716	Drosophila_melanogaster
IPR026719	Xenopus_tropicalis
IPR026721	Xenopus_tropicalis
IPR026732	Xenopus_tropicalis
IPR026734	Xenopus_tropicalis
IPR026735	Xenopus_tropicalis
IPR026736	Ephydatia_fluviatilis	Xenopus_tropicalis
IPR026740	Drosophila_melanogaster
IPR026741	Drosophila_melanogaster
IPR026748	Drosophila_melanogaster
IPR026749	Ephydatia_fluviatilis
IPR026753	Drosophila_melanogaster
IPR026755	Xenopus_tropicalis
IPR026756	Danio_rerio	Drosophila_melanogaster	Ruditapes_philippinarum	Xenopus_tropicalis
IPR026766	Xenopus_tropicalis
IPR026768	Haliotis_rufescens	Xenopus_tropicalis
IPR026769	Caenorhabditis_elegans	Ruditapes_philippinarum
IPR026770	Haliotis_rufescens
IPR026773	Xenopus_tropicalis
IPR026775	Xenopus_tropicalis
IPR026780	Xenopus_tropicalis
IPR026781	Xenopus_tropicalis
IPR026784	Nematostella_vectensis
IPR026789	Xenopus_tropicalis
IPR026797	Danio_rerio	Drosophila_melanogaster	Xenopus_tropicalis
IPR026806	Drosophila_melanogaster	Nematostella_vectensis	Xenopus_tropicalis
IPR026808	Danio_rerio
IPR026811	Drosophila_melanogaster
IPR026814	Danio_rerio	Xenopus_tropicalis
IPR026817	Danio_rerio	Drosophila_melanogaster	Ruditapes_philippinarum	Schmidtea_mediterranea	Xenopus_tropicalis
IPR026822	Caenorhabditis_elegans	Drosophila_melanogaster	Ruditapes_philippinarum	Xenopus_tropicalis
IPR026829	Caenorhabditis_elegans
IPR026832	Drosophila_melanogaster	Haliotis_rufescens	Xenopus_tropicalis
IPR026845	Danio_rerio
IPR026846	Drosophila_melanogaster	Nematostella_vectensis
IPR026848	Xenopus_tropicalis
IPR026850	Drosophila_melanogaster	Xenopus_tropicalis
IPR026851	Caenorhabditis_elegans	Danio_rerio	Drosophila_melanogaster	Ephydatia_fluviatilis	Haliotis_rufescens	Xenopus_tropicalis
IPR026858	Danio_rerio
IPR026859	Danio_rerio
IPR026872	Drosophila_melanogaster	Xenopus_tropicalis
IPR026876	Xenopus_tropicalis
IPR026888	Caenorhabditis_elegans
IPR026891	Ephydatia_fluviatilis	Haliotis_rufescens
IPR026895	Ephydatia_fluviatilis	Xenopus_tropicalis
IPR026896	Drosophila_melanogaster	Ephydatia_fluviatilis	Xenopus_tropicalis
IPR026904	Ephydatia_fluviatilis
IPR026905	Ruditapes_philippinarum
IPR026913	Ruditapes_philippinarum
IPR026915	Danio_rerio
IPR026928	Drosophila_melanogaster
IPR026936	Danio_rerio	Ruditapes_philippinarum
IPR026937	Drosophila_melanogaster	Schmidtea_mediterranea
IPR026943	Danio_rerio	Xenopus_tropicalis
IPR026947	Danio_rerio	Drosophila_melanogaster	Ruditapes_philippinarum
IPR026955	Xenopus_tropicalis
IPR026957	Ephydatia_fluviatilis	Xenopus_tropicalis
IPR026960	Haliotis_rufescens	Schmidtea_mediterranea
IPR026962	Drosophila_melanogaster	Xenopus_tropicalis
IPR026971	Danio_rerio	Haliotis_rufescens	Schmidtea_mediterranea	Xenopus_tropicalis
IPR026985	Danio_rerio	Haliotis_rufescens	Nematostella_vectensis	Xenopus_tropicalis
IPR026986	Danio_rerio	Ruditapes_philippinarum	Xenopus_tropicalis
IPR026987	Danio_rerio	Xenopus_tropicalis
IPR027006	Xenopus_tropicalis
IPR027030	Haliotis_rufescens
IPR027031	Caenorhabditis_elegans	Drosophila_melanogaster	Haliotis_rufescens
IPR027044	Danio_rerio	Ruditapes_philippinarum
IPR027057	Ephydatia_fluviatilis
IPR027065	Caenorhabditis_elegans
IPR027073	Drosophila_melanogaster	Xenopus_tropicalis
IPR027074	Caenorhabditis_elegans	Ephydatia_fluviatilis	Xenopus_tropicalis
IPR027075	Danio_rerio	Ephydatia_fluviatilis	Ruditapes_philippinarum
IPR027078	Drosophila_melanogaster	Xenopus_tropicalis
IPR027079	Caenorhabditis_elegans	Drosophila_melanogaster	Ephydatia_fluviatilis	Schmidtea_mediterranea	Xenopus_tropicalis
IPR027081	Drosophila_melanogaster	Haliotis_rufescens	Xenopus_tropicalis
IPR027084	Danio_rerio	Ruditapes_philippinarum	Schmidtea_mediterranea	Xenopus_tropicalis
IPR027086	Ruditapes_philippinarum
IPR027088	Schmidtea_mediterranea
IPR027093	Ephydatia_fluviatilis
IPR027095	Xenopus_tropicalis
IPR027100	Nematostella_vectensis
IPR027104	Drosophila_melanogaster	Xenopus_tropicalis
IPR027105	Danio_rerio	Ephydatia_fluviatilis	Schmidtea_mediterranea
IPR027108	Ephydatia_fluviatilis	Xenopus_tropicalis
IPR027109	Drosophila_melanogaster	Xenopus_tropicalis
IPR027110	Caenorhabditis_elegans
IPR027111	Danio_rerio	Nematostella_vectensis
IPR027120	Danio_rerio	Drosophila_melanogaster	Ruditapes_philippinarum	Schmidtea_mediterranea	Xenopus_tropicalis
IPR027124	Schmidtea_mediterranea
IPR027131	Caenorhabditis_elegans	Drosophila_melanogaster	Xenopus_tropicalis
IPR027132	Drosophila_melanogaster
IPR027141	Ephydatia_fluviatilis	Nematostella_vectensis	Ruditapes_philippinarum	Schmidtea_mediterranea
IPR027145	Drosophila_melanogaster	Ephydatia_fluviatilis	Haliotis_rufescens	Schmidtea_mediterranea	Xenopus_tropicalis
IPR027152	Xenopus_tropicalis
IPR027157	Danio_rerio	Xenopus_tropicalis
IPR027159	Danio_rerio	Drosophila_melanogaster	Ephydatia_fluviatilis	Xenopus_tropicalis
IPR027165	Danio_rerio	Drosophila_melanogaster	Nematostella_vectensis	Schmidtea_mediterranea
IPR027170	Drosophila_melanogaster	Ruditapes_philippinarum
IPR027180	Drosophila_melanogaster
IPR027193	Drosophila_melanogaster	Nematostella_vectensis	Schmidtea_mediterranea	Xenopus_tropicalis
IPR027212	Xenopus_tropicalis
IPR027224	Danio_rerio	Xenopus_tropicalis
IPR027233	Xenopus_tropicalis
IPR027235	Drosophila_melanogaster	Nematostella_vectensis
IPR027238	Danio_rerio	Drosophila_melanogaster	Ephydatia_fluviatilis	Nematostella_vectensis	Ruditapes_philippinarum	Schmidtea_mediterranea	Xenopus_tropicalis
IPR027248	Ephydatia_fluviatilis	Schmidtea_mediterranea	Xenopus_tropicalis
IPR027256	Caenorhabditis_elegans
IPR027266	Caenorhabditis_elegans
IPR027267	Danio_rerio
IPR027268	Ephydatia_fluviatilis
IPR027277	Nematostella_vectensis
IPR027306	Drosophila_melanogaster
IPR027307	Caenorhabditis_elegans
IPR027312	Danio_rerio	Ephydatia_fluviatilis	Xenopus_tropicalis
IPR027317	Nematostella_vectensis
IPR027325	Danio_rerio	Drosophila_melanogaster	Xenopus_tropicalis
IPR027326	Danio_rerio	Schmidtea_mediterranea	Xenopus_tropicalis
IPR027329	Ruditapes_philippinarum	Schmidtea_mediterranea
IPR027330	Danio_rerio	Haliotis_rufescens	Ruditapes_philippinarum	Xenopus_tropicalis
IPR027331	Drosophila_melanogaster
IPR027339	Xenopus_tropicalis
IPR027350	Ephydatia_fluviatilis
IPR027353	Drosophila_melanogaster
IPR027363	Ruditapes_philippinarum
IPR027368	Drosophila_melanogaster	Xenopus_tropicalis
IPR027370	Danio_rerio
IPR027388	Drosophila_melanogaster	Nematostella_vectensis
IPR027389	Ruditapes_philippinarum
IPR027408	Caenorhabditis_elegans	Drosophila_melanogaster	Ephydatia_fluviatilis	Nematostella_vectensis	Schmidtea_mediterranea	Xenopus_tropicalis
IPR027409	Drosophila_melanogaster	Ephydatia_fluviatilis	Haliotis_rufescens	Nematostella_vectensis	Ruditapes_philippinarum
IPR027410	Drosophila_melanogaster	Ephydatia_fluviatilis	Haliotis_rufescens	Nematostella_vectensis	Ruditapes_philippinarum
IPR027413	Drosophila_melanogaster	Ephydatia_fluviatilis	Haliotis_rufescens	Nematostella_vectensis	Ruditapes_philippinarum
IPR027415	Drosophila_melanogaster	Ruditapes_philippinarum	Schmidtea_mediterranea	Xenopus_tropicalis
IPR027417	Caenorhabditis_elegans	Danio_rerio	Drosophila_melanogaster	Ephydatia_fluviatilis	Nematostella_vectensis	Ruditapes_philippinarum	Schmidtea_mediterranea	Xenopus_tropicalis
IPR027421	Danio_rerio	Drosophila_melanogaster
IPR027424	Caenorhabditis_elegans
IPR027436	Danio_rerio
IPR027450	Danio_rerio
IPR027486	Ephydatia_fluviatilis
IPR027497	Ruditapes_philippinarum
IPR027498	Schmidtea_mediterranea
IPR027500	Ephydatia_fluviatilis
IPR027502	Haliotis_rufescens
IPR027503	Caenorhabditis_elegans	Ephydatia_fluviatilis	Schmidtea_mediterranea
IPR027512	Ephydatia_fluviatilis	Haliotis_rufescens	Ruditapes_philippinarum
IPR027513	Caenorhabditis_elegans	Ephydatia_fluviatilis
IPR027514	Ephydatia_fluviatilis
IPR027516	Ephydatia_fluviatilis	Schmidtea_mediterranea
IPR027517	Drosophila_melanogaster	Xenopus_tropicalis
IPR027520	Drosophila_melanogaster	Nematostella_vectensis
IPR027521	Haliotis_rufescens	Xenopus_tropicalis
IPR027524	Ephydatia_fluviatilis
IPR027525	Caenorhabditis_elegans	Ephydatia_fluviatilis	Nematostella_vectensis
IPR027528	Haliotis_rufescens	Ruditapes_philippinarum
IPR027534	Ephydatia_fluviatilis
IPR027577	Haliotis_rufescens
IPR027625	Ephydatia_fluviatilis	Nematostella_vectensis
IPR027640	Danio_rerio	Drosophila_melanogaster	Ruditapes_philippinarum	Schmidtea_mediterranea	Xenopus_tropicalis
IPR027644	Schmidtea_mediterranea
IPR027647	Xenopus_tropicalis
IPR027649	Danio_rerio
IPR027652	Drosophila_melanogaster	Ephydatia_fluviatilis	Schmidtea_mediterranea
IPR027654	Danio_rerio	Xenopus_tropicalis
IPR027659	Ephydatia_fluviatilis
IPR027664	Danio_rerio	Haliotis_rufescens	Ruditapes_philippinarum	Schmidtea_mediterranea	Xenopus_tropicalis
IPR027668	Danio_rerio	Drosophila_melanogaster	Ephydatia_fluviatilis	Haliotis_rufescens
IPR027670	Drosophila_melanogaster
IPR027673	Drosophila_melanogaster
IPR027684	Danio_rerio	Drosophila_melanogaster	Xenopus_tropicalis
IPR027686	Xenopus_tropicalis
IPR027705	Schmidtea_mediterranea
IPR027710	Drosophila_melanogaster	Ruditapes_philippinarum	Xenopus_tropicalis
IPR027712	Xenopus_tropicalis
IPR027714	Danio_rerio	Schmidtea_mediterranea
IPR027725	Drosophila_melanogaster	Xenopus_tropicalis
IPR027726	Danio_rerio	Xenopus_tropicalis
IPR027731	Nematostella_vectensis	Xenopus_tropicalis
IPR027742	Drosophila_melanogaster
IPR027748	Danio_rerio	Ruditapes_philippinarum	Xenopus_tropicalis
IPR027749	Ephydatia_fluviatilis
IPR027750	Schmidtea_mediterranea	Xenopus_tropicalis
IPR027751	Ruditapes_philippinarum
IPR027756	Drosophila_melanogaster
IPR027757	Xenopus_tropicalis
IPR027760	Xenopus_tropicalis
IPR027765	Xenopus_tropicalis
IPR027785	Danio_rerio	Ruditapes_philippinarum
IPR027786	Danio_rerio	Drosophila_melanogaster	Xenopus_tropicalis
IPR027791	Ruditapes_philippinarum
IPR027794	Ephydatia_fluviatilis
IPR027795	Danio_rerio
IPR027799	Ruditapes_philippinarum	Xenopus_tropicalis
IPR027801	Ruditapes_philippinarum
IPR027805	Xenopus_tropicalis
IPR027806	Danio_rerio	Drosophila_melanogaster
IPR027815	Ephydatia_fluviatilis
IPR027830	Nematostella_vectensis	Ruditapes_philippinarum
IPR027836	Xenopus_tropicalis
IPR027844	Caenorhabditis_elegans	Nematostella_vectensis	Ruditapes_philippinarum	Xenopus_tropicalis
IPR027850	Xenopus_tropicalis
IPR027859	Ruditapes_philippinarum	Xenopus_tropicalis
IPR027865	Nematostella_vectensis	Ruditapes_philippinarum
IPR027873	Xenopus_tropicalis
IPR027884	Ruditapes_philippinarum	Xenopus_tropicalis
IPR027887	Haliotis_rufescens
IPR027902	Danio_rerio	Ephydatia_fluviatilis	Haliotis_rufescens	Xenopus_tropicalis
IPR027905	Schmidtea_mediterranea	Xenopus_tropicalis
IPR027907	Xenopus_tropicalis
IPR027912	Ruditapes_philippinarum
IPR027914	Xenopus_tropicalis
IPR027918	Haliotis_rufescens
IPR027921	Xenopus_tropicalis
IPR027925	Danio_rerio	Drosophila_melanogaster	Ephydatia_fluviatilis	Haliotis_rufescens	Nematostella_vectensis	Ruditapes_philippinarum	Schmidtea_mediterranea	Xenopus_tropicalis
IPR027932	Xenopus_tropicalis
IPR027951	Danio_rerio	Haliotis_rufescens	Xenopus_tropicalis
IPR027960	Xenopus_tropicalis
IPR027963	Xenopus_tropicalis
IPR027968	Danio_rerio
IPR027973	Caenorhabditis_elegans	Drosophila_melanogaster	Ephydatia_fluviatilis	Nematostella_vectensis	Ruditapes_philippinarum	Xenopus_tropicalis
IPR027974	Ephydatia_fluviatilis
IPR027976	Xenopus_tropicalis
IPR027992	Caenorhabditis_elegans	Drosophila_melanogaster	Ephydatia_fluviatilis	Schmidtea_mediterranea	Xenopus_tropicalis
IPR027993	Xenopus_tropicalis
IPR027995	Ruditapes_philippinarum
IPR027996	Danio_rerio	Ruditapes_philippinarum	Xenopus_tropicalis
IPR028002	Drosophila_melanogaster	Xenopus_tropicalis
IPR028003	Danio_rerio
IPR028005	Drosophila_melanogaster	Haliotis_rufescens	Schmidtea_mediterranea	Xenopus_tropicalis
IPR028009	Drosophila_melanogaster	Haliotis_rufescens	Schmidtea_mediterranea	Xenopus_tropicalis
IPR028010	Drosophila_melanogaster
IPR028019	Drosophila_melanogaster	Xenopus_tropicalis
IPR028020	Ruditapes_philippinarum
IPR028021	Caenorhabditis_elegans	Danio_rerio	Drosophila_melanogaster	Xenopus_tropicalis
IPR028022	Ruditapes_philippinarum	Xenopus_tropicalis
IPR028023	Danio_rerio
IPR028024	Xenopus_tropicalis
IPR028026	Xenopus_tropicalis
IPR028032	Xenopus_tropicalis
IPR028039	Xenopus_tropicalis
IPR028041	Xenopus_tropicalis
IPR028042	Ruditapes_philippinarum
IPR028043	Drosophila_melanogaster	Ruditapes_philippinarum	Xenopus_tropicalis
IPR028045	Danio_rerio	Ruditapes_philippinarum	Schmidtea_mediterranea	Xenopus_tropicalis
IPR028055	Drosophila_melanogaster
IPR028061	Schmidtea_mediterranea
IPR028065	Ruditapes_philippinarum	Xenopus_tropicalis
IPR028073	Ruditapes_philippinarum
IPR028074	Ruditapes_philippinarum
IPR028077	Danio_rerio	Drosophila_melanogaster	Haliotis_rufescens	Ruditapes_philippinarum	Schmidtea_mediterranea	Xenopus_tropicalis
IPR028079	Caenorhabditis_elegans
IPR028088	Schmidtea_mediterranea
IPR028089	Xenopus_tropicalis
IPR028091	Xenopus_tropicalis
IPR028097	Xenopus_tropicalis
IPR028098	Caenorhabditis_elegans
IPR028100	Danio_rerio	Xenopus_tropicalis
IPR028108	Caenorhabditis_elegans
IPR028119	Caenorhabditis_elegans	Drosophila_melanogaster
IPR028124	Drosophila_melanogaster	Ephydatia_fluviatilis	Ruditapes_philippinarum
IPR028149	Drosophila_melanogaster	Haliotis_rufescens	Xenopus_tropicalis
IPR028155	Danio_rerio	Ephydatia_fluviatilis	Nematostella_vectensis	Xenopus_tropicalis
IPR028156	Danio_rerio	Ephydatia_fluviatilis	Nematostella_vectensis	Ruditapes_philippinarum	Xenopus_tropicalis
IPR028158	Danio_rerio	Nematostella_vectensis	Ruditapes_philippinarum	Xenopus_tropicalis
IPR028159	Danio_rerio	Ephydatia_fluviatilis	Nematostella_vectensis	Ruditapes_philippinarum	Xenopus_tropicalis
IPR028160	Drosophila_melanogaster	Xenopus_tropicalis
IPR028163	Danio_rerio	Drosophila_melanogaster	Xenopus_tropicalis
IPR028171	Danio_rerio	Drosophila_melanogaster	Ephydatia_fluviatilis	Ruditapes_philippinarum	Xenopus_tropicalis
IPR028174	Danio_rerio
IPR028183	Ephydatia_fluviatilis
IPR028197	Xenopus_tropicalis
IPR028207	Danio_rerio
IPR028213	Ruditapes_philippinarum	Xenopus_tropicalis
IPR028222	Ephydatia_fluviatilis
IPR028226	Danio_rerio	Schmidtea_mediterranea
IPR028233	Schmidtea_mediterranea
IPR028235	Ephydatia_fluviatilis
IPR028241	Caenorhabditis_elegans	Xenopus_tropicalis
IPR028251	Xenopus_tropicalis
IPR028255	Danio_rerio	Ruditapes_philippinarum	Xenopus_tropicalis
IPR028260	Schmidtea_mediterranea	Xenopus_tropicalis
IPR028266	Xenopus_tropicalis
IPR028267	Drosophila_melanogaster	Xenopus_tropicalis
IPR028268	Drosophila_melanogaster	Xenopus_tropicalis
IPR028269	Danio_rerio
IPR028271	Xenopus_tropicalis
IPR028275	Ephydatia_fluviatilis
IPR028282	Caenorhabditis_elegans
IPR028283	Caenorhabditis_elegans
IPR028284	Danio_rerio
IPR028290	Drosophila_melanogaster
IPR028307	Drosophila_melanogaster	Ruditapes_philippinarum	Schmidtea_mediterranea
IPR028309	Drosophila_melanogaster
IPR028312	Xenopus_tropicalis
IPR028316	Danio_rerio	Xenopus_tropicalis
IPR028321	Danio_rerio	Xenopus_tropicalis
IPR028331	Drosophila_melanogaster	Ruditapes_philippinarum	Schmidtea_mediterranea	Xenopus_tropicalis
IPR028346	Danio_rerio	Xenopus_tropicalis
IPR028354	Caenorhabditis_elegans
IPR028356	Ephydatia_fluviatilis	Schmidtea_mediterranea	Xenopus_tropicalis
IPR028357	Schmidtea_mediterranea
IPR028363	Schmidtea_mediterranea
IPR028364	Ephydatia_fluviatilis	Haliotis_rufescens
IPR028367	Drosophila_melanogaster	Xenopus_tropicalis
IPR028375	Xenopus_tropicalis
IPR028376	Xenopus_tropicalis
IPR028386	Ruditapes_philippinarum
IPR028389	Haliotis_rufescens
IPR028391	Danio_rerio
IPR028401	Ruditapes_philippinarum
IPR028416	Xenopus_tropicalis
IPR028420	Xenopus_tropicalis
IPR028421	Xenopus_tropicalis
IPR028423	Xenopus_tropicalis
IPR028432	Xenopus_tropicalis
IPR028435	Drosophila_melanogaster
IPR028440	Xenopus_tropicalis
IPR028441	Ephydatia_fluviatilis
IPR028446	Drosophila_melanogaster
IPR028453	Danio_rerio
IPR028457	Caenorhabditis_elegans
IPR028460	Ruditapes_philippinarum
IPR028479	Xenopus_tropicalis
IPR028501	Caenorhabditis_elegans	Danio_rerio
IPR028510	Danio_rerio
IPR028511	Danio_rerio
IPR028539	Xenopus_tropicalis
IPR028544	Danio_rerio	Drosophila_melanogaster	Xenopus_tropicalis
IPR028554	Drosophila_melanogaster	Xenopus_tropicalis
IPR028564	Danio_rerio	Ruditapes_philippinarum	Schmidtea_mediterranea	Xenopus_tropicalis
IPR028586	Drosophila_melanogaster
IPR028587	Caenorhabditis_elegans
IPR028589	Caenorhabditis_elegans	Drosophila_melanogaster	Ephydatia_fluviatilis	Ruditapes_philippinarum	Schmidtea_mediterranea	Xenopus_tropicalis
IPR028590	Ephydatia_fluviatilis	Nematostella_vectensis	Ruditapes_philippinarum	Xenopus_tropicalis
IPR028591	Xenopus_tropicalis
IPR028592	Drosophila_melanogaster
IPR028593	Danio_rerio	Xenopus_tropicalis
IPR028594	Xenopus_tropicalis
IPR028596	Xenopus_tropicalis
IPR028598	Drosophila_melanogaster	Ephydatia_fluviatilis	Schmidtea_mediterranea	Xenopus_tropicalis
IPR028599	Caenorhabditis_elegans	Danio_rerio	Haliotis_rufescens	Ruditapes_philippinarum
IPR028601	Xenopus_tropicalis
IPR028605	Xenopus_tropicalis
IPR028606	Ephydatia_fluviatilis	Xenopus_tropicalis
IPR028607	Nematostella_vectensis
IPR028608	Danio_rerio	Ephydatia_fluviatilis	Schmidtea_mediterranea
IPR028614	Ephydatia_fluviatilis	Nematostella_vectensis
IPR028626	Schmidtea_mediterranea
IPR028631	Danio_rerio	Xenopus_tropicalis
IPR028639	Danio_rerio	Xenopus_tropicalis
IPR028640	Ruditapes_philippinarum
IPR028642	Xenopus_tropicalis
IPR028643	Xenopus_tropicalis
IPR028649	Danio_rerio	Xenopus_tropicalis
IPR028672	Danio_rerio
IPR028678	Danio_rerio
IPR028692	Danio_rerio
IPR028694	Danio_rerio	Xenopus_tropicalis
IPR028728	Danio_rerio	Xenopus_tropicalis
IPR028731	Ruditapes_philippinarum	Xenopus_tropicalis
IPR028741	Xenopus_tropicalis
IPR028743	Ruditapes_philippinarum
IPR028747	Nematostella_vectensis
IPR028750	Ruditapes_philippinarum
IPR028754	Drosophila_melanogaster	Xenopus_tropicalis
IPR028759	Drosophila_melanogaster
IPR028762	Xenopus_tropicalis
IPR028763	Ruditapes_philippinarum
IPR028764	Xenopus_tropicalis
IPR028765	Ephydatia_fluviatilis
IPR028769	Danio_rerio
IPR028772	Danio_rerio	Drosophila_melanogaster	Xenopus_tropicalis
IPR028778	Danio_rerio	Xenopus_tropicalis
IPR028784	Xenopus_tropicalis
IPR028785	Xenopus_tropicalis
IPR028790	Ephydatia_fluviatilis	Schmidtea_mediterranea
IPR028792	Xenopus_tropicalis
IPR028802	Danio_rerio	Drosophila_melanogaster
IPR028816	Danio_rerio	Drosophila_melanogaster	Ephydatia_fluviatilis	Ruditapes_philippinarum	Xenopus_tropicalis
IPR028823	Xenopus_tropicalis
IPR028830	Xenopus_tropicalis
IPR028838	Danio_rerio
IPR028847	Danio_rerio	Nematostella_vectensis
IPR028849	Xenopus_tropicalis
IPR028851	Schmidtea_mediterranea
IPR028857	Caenorhabditis_elegans	Ruditapes_philippinarum	Xenopus_tropicalis
IPR028858	Danio_rerio	Xenopus_tropicalis
IPR028859	Ruditapes_philippinarum	Xenopus_tropicalis
IPR028860	Ruditapes_philippinarum
IPR028862	Drosophila_melanogaster	Xenopus_tropicalis
IPR028864	Haliotis_rufescens	Ruditapes_philippinarum
IPR028875	Danio_rerio
IPR028877	Ephydatia_fluviatilis
IPR028879	Xenopus_tropicalis
IPR028881	Ephydatia_fluviatilis	Ruditapes_philippinarum	Xenopus_tropicalis
IPR028882	Ephydatia_fluviatilis
IPR028883	Ephydatia_fluviatilis	Schmidtea_mediterranea
IPR028884	Caenorhabditis_elegans	Ephydatia_fluviatilis	Nematostella_vectensis	Schmidtea_mediterranea
IPR028887	Ephydatia_fluviatilis
IPR028888	Caenorhabditis_elegans
IPR028889	Ruditapes_philippinarum	Xenopus_tropicalis
IPR028896	Ephydatia_fluviatilis
IPR028909	Danio_rerio	Ephydatia_fluviatilis	Nematostella_vectensis	Schmidtea_mediterranea
IPR028923	Nematostella_vectensis	Ruditapes_philippinarum	Schmidtea_mediterranea
IPR028926	Xenopus_tropicalis
IPR028928	Xenopus_tropicalis
IPR028933	Ruditapes_philippinarum
IPR028938	Drosophila_melanogaster	Xenopus_tropicalis
IPR028941	Ephydatia_fluviatilis	Ruditapes_philippinarum
IPR028942	Ephydatia_fluviatilis	Xenopus_tropicalis
IPR028945	Drosophila_melanogaster
IPR028996	Haliotis_rufescens
IPR029000	Drosophila_melanogaster	Ephydatia_fluviatilis	Schmidtea_mediterranea	Xenopus_tropicalis
IPR029003	Caenorhabditis_elegans	Nematostella_vectensis	Ruditapes_philippinarum
IPR029004	Ephydatia_fluviatilis
IPR029005	Schmidtea_mediterranea
IPR029009	Haliotis_rufescens	Nematostella_vectensis
IPR029012	Ephydatia_fluviatilis	Ruditapes_philippinarum	Schmidtea_mediterranea
IPR029016	Schmidtea_mediterranea
IPR029017	Ephydatia_fluviatilis
IPR029020	Caenorhabditis_elegans	Ruditapes_philippinarum
IPR029026	Caenorhabditis_elegans	Danio_rerio	Drosophila_melanogaster	Haliotis_rufescens	Schmidtea_mediterranea	Xenopus_tropicalis
IPR029028	Caenorhabditis_elegans	Danio_rerio	Drosophila_melanogaster	Haliotis_rufescens	Schmidtea_mediterranea	Xenopus_tropicalis
IPR029030	Drosophila_melanogaster
IPR029036	Ruditapes_philippinarum
IPR029038	Drosophila_melanogaster	Ephydatia_fluviatilis	Ruditapes_philippinarum
IPR029039	Xenopus_tropicalis
IPR029040	Caenorhabditis_elegans	Schmidtea_mediterranea	Xenopus_tropicalis
IPR029041	Caenorhabditis_elegans
IPR029044	Ephydatia_fluviatilis	Ruditapes_philippinarum	Xenopus_tropicalis
IPR029045	Nematostella_vectensis
IPR029047	Nematostella_vectensis	Schmidtea_mediterranea
IPR029048	Ephydatia_fluviatilis	Nematostella_vectensis	Schmidtea_mediterranea
IPR029052	Ephydatia_fluviatilis	Schmidtea_mediterranea	Xenopus_tropicalis
IPR029054	Caenorhabditis_elegans	Danio_rerio	Drosophila_melanogaster	Ephydatia_fluviatilis	Nematostella_vectensis
IPR029055	Caenorhabditis_elegans	Drosophila_melanogaster	Ephydatia_fluviatilis	Nematostella_vectensis
IPR029056	Ephydatia_fluviatilis	Nematostella_vectensis
IPR029057	Drosophila_melanogaster	Ephydatia_fluviatilis	Nematostella_vectensis
IPR029058	Ephydatia_fluviatilis	Haliotis_rufescens
IPR029060	Caenorhabditis_elegans	Drosophila_melanogaster	Ephydatia_fluviatilis	Haliotis_rufescens	Ruditapes_philippinarum	Schmidtea_mediterranea	Xenopus_tropicalis
IPR029061	Caenorhabditis_elegans
IPR029062	Ephydatia_fluviatilis	Nematostella_vectensis
IPR029063	Danio_rerio	Drosophila_melanogaster	Ephydatia_fluviatilis	Haliotis_rufescens	Nematostella_vectensis	Ruditapes_philippinarum	Schmidtea_mediterranea	Xenopus_tropicalis
IPR029064	Ephydatia_fluviatilis	Schmidtea_mediterranea	Xenopus_tropicalis
IPR029065	Ephydatia_fluviatilis	Nematostella_vectensis
IPR029069	Ephydatia_fluviatilis
IPR029070	Haliotis_rufescens
IPR029071	Caenorhabditis_elegans	Danio_rerio	Xenopus_tropicalis
IPR029072	Drosophila_melanogaster	Ephydatia_fluviatilis
IPR029090	Ruditapes_philippinarum
IPR029091	Danio_rerio	Xenopus_tropicalis
IPR029092	Danio_rerio	Xenopus_tropicalis
IPR029099	Ephydatia_fluviatilis	Nematostella_vectensis
IPR029105	Drosophila_melanogaster	Ruditapes_philippinarum	Xenopus_tropicalis
IPR029119	Danio_rerio	Xenopus_tropicalis
IPR029129	Danio_rerio	Xenopus_tropicalis
IPR029131	Ephydatia_fluviatilis	Haliotis_rufescens	Ruditapes_philippinarum	Xenopus_tropicalis
IPR029135	Danio_rerio	Haliotis_rufescens	Xenopus_tropicalis
IPR029136	Xenopus_tropicalis
IPR029138	Nematostella_vectensis
IPR029144	Ephydatia_fluviatilis
IPR029146	Ephydatia_fluviatilis	Nematostella_vectensis
IPR029148	Ephydatia_fluviatilis	Haliotis_rufescens	Ruditapes_philippinarum	Schmidtea_mediterranea	Xenopus_tropicalis
IPR029151	Danio_rerio	Drosophila_melanogaster
IPR029152	Ruditapes_philippinarum
IPR029153	Caenorhabditis_elegans
IPR029156	Danio_rerio
IPR029157	Ephydatia_fluviatilis	Haliotis_rufescens	Ruditapes_philippinarum	Xenopus_tropicalis
IPR029159	Ephydatia_fluviatilis	Nematostella_vectensis
IPR029160	Nematostella_vectensis
IPR029162	Drosophila_melanogaster
IPR029168	Schmidtea_mediterranea
IPR029173	Xenopus_tropicalis
IPR029175	Caenorhabditis_elegans	Xenopus_tropicalis
IPR029176	Nematostella_vectensis
IPR029188	Ephydatia_fluviatilis	Haliotis_rufescens
IPR029190	Drosophila_melanogaster	Ephydatia_fluviatilis	Haliotis_rufescens	Ruditapes_philippinarum	Schmidtea_mediterranea	Xenopus_tropicalis
IPR029195	Xenopus_tropicalis
IPR029196	Drosophila_melanogaster	Xenopus_tropicalis
IPR029197	Danio_rerio	Ruditapes_philippinarum	Xenopus_tropicalis
IPR029201	Drosophila_melanogaster	Ruditapes_philippinarum
IPR029205	Drosophila_melanogaster
IPR029209	Drosophila_melanogaster
IPR029222	Xenopus_tropicalis
IPR029225	Danio_rerio	Xenopus_tropicalis
IPR029239	Ruditapes_philippinarum	Xenopus_tropicalis
IPR029240	Caenorhabditis_elegans	Drosophila_melanogaster	Schmidtea_mediterranea	Xenopus_tropicalis
IPR029242	Xenopus_tropicalis
IPR029245	Danio_rerio
IPR029246	Danio_rerio	Xenopus_tropicalis
IPR029249	Ephydatia_fluviatilis	Ruditapes_philippinarum	Xenopus_tropicalis
IPR029255	Ephydatia_fluviatilis	Xenopus_tropicalis
IPR029259	Xenopus_tropicalis
IPR029262	Caenorhabditis_elegans	Ephydatia_fluviatilis	Ruditapes_philippinarum	Schmidtea_mediterranea	Xenopus_tropicalis
IPR029264	Danio_rerio	Drosophila_melanogaster
IPR029269	Danio_rerio	Drosophila_melanogaster	Xenopus_tropicalis
IPR029273	Xenopus_tropicalis
IPR029274	Drosophila_melanogaster	Xenopus_tropicalis
IPR029281	Schmidtea_mediterranea
IPR029286	Danio_rerio	Xenopus_tropicalis
IPR029293	Xenopus_tropicalis
IPR029295	Ruditapes_philippinarum
IPR029299	Danio_rerio	Drosophila_melanogaster	Xenopus_tropicalis
IPR029302	Ruditapes_philippinarum
IPR029305	Ruditapes_philippinarum	Xenopus_tropicalis
IPR029307	Drosophila_melanogaster	Xenopus_tropicalis
IPR029308	Drosophila_melanogaster	Ephydatia_fluviatilis	Ruditapes_philippinarum	Xenopus_tropicalis
IPR029310	Ephydatia_fluviatilis	Nematostella_vectensis	Ruditapes_philippinarum	Xenopus_tropicalis
IPR029311	Drosophila_melanogaster
IPR029312	Caenorhabditis_elegans	Drosophila_melanogaster	Ephydatia_fluviatilis	Ruditapes_philippinarum	Xenopus_tropicalis
IPR029313	Drosophila_melanogaster	Ephydatia_fluviatilis	Ruditapes_philippinarum
IPR029314	Drosophila_melanogaster	Ephydatia_fluviatilis	Ruditapes_philippinarum
IPR029315	Drosophila_melanogaster	Ephydatia_fluviatilis	Ruditapes_philippinarum	Xenopus_tropicalis
IPR029321	Caenorhabditis_elegans	Xenopus_tropicalis
IPR029324	Drosophila_melanogaster	Ephydatia_fluviatilis
IPR029327	Haliotis_rufescens	Nematostella_vectensis	Ruditapes_philippinarum	Xenopus_tropicalis
IPR029329	Ruditapes_philippinarum
IPR029332	Drosophila_melanogaster	Xenopus_tropicalis
IPR029334	Danio_rerio	Schmidtea_mediterranea	Xenopus_tropicalis
IPR029338	Danio_rerio	Xenopus_tropicalis
IPR029341	Drosophila_melanogaster
IPR029342	Caenorhabditis_elegans	Ephydatia_fluviatilis	Haliotis_rufescens
IPR029343	Ruditapes_philippinarum	Xenopus_tropicalis
IPR029344	Danio_rerio	Drosophila_melanogaster	Xenopus_tropicalis
IPR029346	Ephydatia_fluviatilis
IPR029351	Xenopus_tropicalis
IPR029357	Xenopus_tropicalis
IPR029365	Danio_rerio
IPR029367	Xenopus_tropicalis
IPR029371	Xenopus_tropicalis
IPR029375	Xenopus_tropicalis
IPR029379	Xenopus_tropicalis
IPR029380	Xenopus_tropicalis
IPR029383	Xenopus_tropicalis
IPR029386	Xenopus_tropicalis
IPR029390	Drosophila_melanogaster
IPR029392	Xenopus_tropicalis
IPR029397	Drosophila_melanogaster
IPR029398	Danio_rerio
IPR029399	Danio_rerio	Xenopus_tropicalis
IPR029400	Danio_rerio	Xenopus_tropicalis
IPR029404	Danio_rerio	Drosophila_melanogaster	Ephydatia_fluviatilis	Xenopus_tropicalis
IPR029406	Xenopus_tropicalis
IPR029415	Drosophila_melanogaster
IPR029416	Xenopus_tropicalis
IPR029418	Danio_rerio	Haliotis_rufescens	Nematostella_vectensis	Xenopus_tropicalis
IPR029419	Danio_rerio	Nematostella_vectensis
IPR029420	Danio_rerio	Haliotis_rufescens	Ruditapes_philippinarum	Xenopus_tropicalis
IPR029421	Danio_rerio	Haliotis_rufescens	Ruditapes_philippinarum	Xenopus_tropicalis
IPR029424	Danio_rerio	Drosophila_melanogaster	Ephydatia_fluviatilis	Ruditapes_philippinarum	Xenopus_tropicalis
IPR029425	Danio_rerio	Drosophila_melanogaster	Ephydatia_fluviatilis	Ruditapes_philippinarum	Xenopus_tropicalis
IPR029426	Drosophila_melanogaster
IPR029428	Ruditapes_philippinarum
IPR029435	Xenopus_tropicalis
IPR029444	Caenorhabditis_elegans	Danio_rerio	Drosophila_melanogaster	Ephydatia_fluviatilis	Xenopus_tropicalis
IPR029445	Caenorhabditis_elegans	Danio_rerio	Drosophila_melanogaster	Schmidtea_mediterranea	Xenopus_tropicalis
IPR029448	Drosophila_melanogaster	Ephydatia_fluviatilis	Nematostella_vectensis	Ruditapes_philippinarum	Schmidtea_mediterranea	Xenopus_tropicalis
IPR029451	Drosophila_melanogaster	Xenopus_tropicalis
IPR029452	Drosophila_melanogaster	Xenopus_tropicalis
IPR029453	Drosophila_melanogaster	Xenopus_tropicalis
IPR029454	Danio_rerio	Ephydatia_fluviatilis
IPR029459	Ephydatia_fluviatilis
IPR029479	Ephydatia_fluviatilis
IPR029491	Caenorhabditis_elegans	Ephydatia_fluviatilis
IPR029499	Caenorhabditis_elegans
IPR029510	Ephydatia_fluviatilis	Nematostella_vectensis
IPR029519	Danio_rerio
IPR029523	Drosophila_melanogaster	Haliotis_rufescens
IPR029525	Xenopus_tropicalis
IPR029526	Danio_rerio
IPR029547	Danio_rerio
IPR029554	Xenopus_tropicalis
IPR029555	Xenopus_tropicalis
IPR029560	Xenopus_tropicalis
IPR029565	Xenopus_tropicalis
IPR029570	Xenopus_tropicalis
IPR029590	Drosophila_melanogaster
IPR029593	Danio_rerio
IPR029595	Drosophila_melanogaster
IPR029598	Ephydatia_fluviatilis	Ruditapes_philippinarum	Xenopus_tropicalis
IPR029600	Xenopus_tropicalis
IPR029602	Ephydatia_fluviatilis
IPR029607	Xenopus_tropicalis
IPR029608	Xenopus_tropicalis
IPR029613	Ruditapes_philippinarum	Xenopus_tropicalis
IPR029614	Xenopus_tropicalis
IPR029615	Ephydatia_fluviatilis
IPR029616	Drosophila_melanogaster
IPR029618	Xenopus_tropicalis
IPR029631	Xenopus_tropicalis
IPR029633	Ruditapes_philippinarum
IPR029641	Xenopus_tropicalis
IPR029666	Caenorhabditis_elegans	Drosophila_melanogaster	Ephydatia_fluviatilis
IPR029676	Ruditapes_philippinarum
IPR029681	Danio_rerio	Ruditapes_philippinarum
IPR029683	Ephydatia_fluviatilis
IPR029697	Xenopus_tropicalis
IPR029703	Drosophila_melanogaster	Nematostella_vectensis	Ruditapes_philippinarum	Schmidtea_mediterranea	Xenopus_tropicalis
IPR029704	Drosophila_melanogaster
IPR029705	Caenorhabditis_elegans	Drosophila_melanogaster	Xenopus_tropicalis
IPR029710	Danio_rerio
IPR029711	Danio_rerio	Nematostella_vectensis	Ruditapes_philippinarum
IPR029715	Ephydatia_fluviatilis
IPR029717	Xenopus_tropicalis
IPR029719	Xenopus_tropicalis
IPR029722	Danio_rerio
IPR029732	Drosophila_melanogaster	Ephydatia_fluviatilis	Ruditapes_philippinarum
IPR029744	Xenopus_tropicalis
IPR029753	Ephydatia_fluviatilis
IPR029755	Xenopus_tropicalis
IPR029765	Danio_rerio	Drosophila_melanogaster	Ephydatia_fluviatilis	Xenopus_tropicalis
IPR029775	Danio_rerio	Ephydatia_fluviatilis	Ruditapes_philippinarum	Xenopus_tropicalis
IPR029779	Xenopus_tropicalis
IPR029784	Haliotis_rufescens	Nematostella_vectensis
IPR029799	Drosophila_melanogaster
IPR029802	Xenopus_tropicalis
IPR029808	Xenopus_tropicalis
IPR029820	Danio_rerio
IPR029825	Xenopus_tropicalis
IPR029865	Drosophila_melanogaster
IPR029867	Xenopus_tropicalis
IPR029870	Xenopus_tropicalis
IPR029879	Caenorhabditis_elegans
IPR029901	Danio_rerio	Drosophila_melanogaster	Xenopus_tropicalis
IPR029903	Xenopus_tropicalis
IPR029904	Danio_rerio	Xenopus_tropicalis
IPR029925	Caenorhabditis_elegans	Xenopus_tropicalis
IPR029932	Danio_rerio	Xenopus_tropicalis
IPR029933	Drosophila_melanogaster
IPR029955	Ruditapes_philippinarum	Xenopus_tropicalis
IPR029982	Nematostella_vectensis	Schmidtea_mediterranea	Xenopus_tropicalis
IPR029984	Xenopus_tropicalis
IPR030004	Danio_rerio
IPR030016	Drosophila_melanogaster
IPR030029	Xenopus_tropicalis
IPR030033	Xenopus_tropicalis
IPR030038	Ephydatia_fluviatilis
IPR030040	Xenopus_tropicalis
IPR030045	Xenopus_tropicalis
IPR030054	Xenopus_tropicalis
IPR030087	Xenopus_tropicalis
IPR030088	Ruditapes_philippinarum
IPR030089	Drosophila_melanogaster
IPR030094	Danio_rerio
IPR030100	Xenopus_tropicalis
IPR030101	Caenorhabditis_elegans	Drosophila_melanogaster	Xenopus_tropicalis
IPR030104	Xenopus_tropicalis
IPR030121	Xenopus_tropicalis
IPR030128	Xenopus_tropicalis
IPR030146	Xenopus_tropicalis
IPR030147	Nematostella_vectensis
IPR030167	Xenopus_tropicalis
IPR030171	Xenopus_tropicalis
IPR030172	Drosophila_melanogaster
IPR030174	Schmidtea_mediterranea
IPR030179	Xenopus_tropicalis
IPR030184	Ephydatia_fluviatilis
IPR030217	Schmidtea_mediterranea
IPR030219	Danio_rerio
IPR030223	Drosophila_melanogaster
IPR030224	Drosophila_melanogaster
IPR030225	Ephydatia_fluviatilis
IPR030228	Caenorhabditis_elegans
IPR030230	Drosophila_melanogaster
IPR030231	Caenorhabditis_elegans	Ephydatia_fluviatilis	Xenopus_tropicalis
IPR030233	Xenopus_tropicalis
IPR030245	Xenopus_tropicalis
IPR030260	Drosophila_melanogaster
IPR030268	Danio_rerio
IPR030277	Caenorhabditis_elegans
IPR030290	Ephydatia_fluviatilis
IPR030294	Danio_rerio
IPR030295	Danio_rerio
IPR030297	Danio_rerio
IPR030298	Drosophila_melanogaster	Ephydatia_fluviatilis
IPR030299	Xenopus_tropicalis
IPR030309	Danio_rerio
IPR030320	Ephydatia_fluviatilis
IPR030345	Xenopus_tropicalis
IPR030346	Danio_rerio	Xenopus_tropicalis
IPR030352	Danio_rerio	Xenopus_tropicalis
IPR030357	Danio_rerio
IPR030359	Ephydatia_fluviatilis
IPR030373	Ephydatia_fluviatilis
IPR030374	Ephydatia_fluviatilis
IPR030376	Schmidtea_mediterranea
IPR030378	Ephydatia_fluviatilis	Ruditapes_philippinarum	Xenopus_tropicalis
IPR030379	Drosophila_melanogaster
IPR030382	Danio_rerio	Schmidtea_mediterranea	Xenopus_tropicalis
IPR030386	Nematostella_vectensis
IPR030387	Drosophila_melanogaster	Ephydatia_fluviatilis
IPR030388	Ephydatia_fluviatilis	Haliotis_rufescens	Xenopus_tropicalis
IPR030390	Drosophila_melanogaster	Xenopus_tropicalis
IPR030391	Drosophila_melanogaster	Xenopus_tropicalis
IPR030394	Ruditapes_philippinarum
IPR030397	Danio_rerio	Drosophila_melanogaster	Ruditapes_philippinarum	Schmidtea_mediterranea	Xenopus_tropicalis
IPR030400	Danio_rerio	Ephydatia_fluviatilis	Nematostella_vectensis
IPR030401	Xenopus_tropicalis
IPR030404	Xenopus_tropicalis
IPR030408	Xenopus_tropicalis
IPR030415	Danio_rerio
IPR030434	Drosophila_melanogaster	Ephydatia_fluviatilis
IPR030435	Ruditapes_philippinarum
IPR030440	Danio_rerio
IPR030445	Drosophila_melanogaster	Ruditapes_philippinarum
IPR030446	Xenopus_tropicalis
IPR030456	Ruditapes_philippinarum
IPR030457	Danio_rerio	Ephydatia_fluviatilis
IPR030458	Haliotis_rufescens
IPR030459	Haliotis_rufescens
IPR030464	Ephydatia_fluviatilis
IPR030465	Xenopus_tropicalis
IPR030468	Danio_rerio
IPR030469	Danio_rerio	Xenopus_tropicalis
IPR030470	Caenorhabditis_elegans	Ephydatia_fluviatilis
IPR030475	Danio_rerio	Drosophila_melanogaster	Haliotis_rufescens	Ruditapes_philippinarum	Schmidtea_mediterranea	Xenopus_tropicalis
IPR030482	Drosophila_melanogaster
IPR030484	Caenorhabditis_elegans	Haliotis_rufescens	Xenopus_tropicalis
IPR030491	Danio_rerio	Drosophila_melanogaster	Nematostella_vectensis	Xenopus_tropicalis
IPR030495	Xenopus_tropicalis
IPR030502	Drosophila_melanogaster
IPR030511	Danio_rerio	Ruditapes_philippinarum	Xenopus_tropicalis
IPR030516	Danio_rerio	Haliotis_rufescens
IPR030523	Ephydatia_fluviatilis
IPR030525	Danio_rerio
IPR030529	Xenopus_tropicalis
IPR030530	Danio_rerio	Xenopus_tropicalis
IPR030531	Xenopus_tropicalis
IPR030547	Danio_rerio	Drosophila_melanogaster	Xenopus_tropicalis
IPR030548	Danio_rerio	Haliotis_rufescens	Nematostella_vectensis
IPR030555	Xenopus_tropicalis
IPR030559	Drosophila_melanogaster
IPR030572	Nematostella_vectensis
IPR030579	Xenopus_tropicalis
IPR030581	Caenorhabditis_elegans
IPR030588	Danio_rerio	Xenopus_tropicalis
IPR030590	Danio_rerio
IPR030591	Xenopus_tropicalis
IPR030594	Xenopus_tropicalis
IPR030597	Xenopus_tropicalis
IPR030601	Danio_rerio
IPR030611	Danio_rerio
IPR030616	Danio_rerio	Haliotis_rufescens	Nematostella_vectensis	Schmidtea_mediterranea	Xenopus_tropicalis
IPR030626	Xenopus_tropicalis
IPR030632	Danio_rerio	Xenopus_tropicalis
IPR030639	Danio_rerio	Xenopus_tropicalis
IPR030642	Danio_rerio	Ruditapes_philippinarum	Xenopus_tropicalis
IPR030644	Xenopus_tropicalis
IPR030656	Ephydatia_fluviatilis	Schmidtea_mediterranea
IPR030657	Ruditapes_philippinarum	Xenopus_tropicalis
IPR030661	Danio_rerio	Drosophila_melanogaster	Haliotis_rufescens	Schmidtea_mediterranea	Xenopus_tropicalis
IPR030662	Xenopus_tropicalis
IPR030667	Drosophila_melanogaster	Ruditapes_philippinarum	Schmidtea_mediterranea	Xenopus_tropicalis
IPR030668	Ruditapes_philippinarum
IPR030670	Ephydatia_fluviatilis
IPR030687	Drosophila_melanogaster
IPR030696	Ruditapes_philippinarum
IPR030697	Drosophila_melanogaster
IPR030706	Xenopus_tropicalis
IPR030715	Danio_rerio	Xenopus_tropicalis
IPR030724	Xenopus_tropicalis
IPR030731	Xenopus_tropicalis
IPR030762	Drosophila_melanogaster
IPR030772	Xenopus_tropicalis
IPR030780	Xenopus_tropicalis
IPR030791	Drosophila_melanogaster	Ephydatia_fluviatilis	Ruditapes_philippinarum	Xenopus_tropicalis
IPR030793	Xenopus_tropicalis
IPR030796	Danio_rerio	Xenopus_tropicalis
IPR030804	Caenorhabditis_elegans
IPR030841	Caenorhabditis_elegans	Drosophila_melanogaster
IPR030843	Ephydatia_fluviatilis	Ruditapes_philippinarum
IPR030845	Caenorhabditis_elegans	Danio_rerio	Ruditapes_philippinarum	Xenopus_tropicalis
IPR030849	Xenopus_tropicalis
IPR030878	Ephydatia_fluviatilis
IPR030960	Nematostella_vectensis	Xenopus_tropicalis
IPR031047	Drosophila_melanogaster
IPR031053	Schmidtea_mediterranea
IPR031077	Xenopus_tropicalis
IPR031084	Caenorhabditis_elegans
IPR031087	Xenopus_tropicalis
IPR031088	Xenopus_tropicalis
IPR031099	Ruditapes_philippinarum	Xenopus_tropicalis
IPR031100	Ephydatia_fluviatilis
IPR031119	Caenorhabditis_elegans
IPR031120	Caenorhabditis_elegans	Drosophila_melanogaster	Ruditapes_philippinarum	Schmidtea_mediterranea
IPR031126	Danio_rerio	Drosophila_melanogaster
IPR031136	Xenopus_tropicalis
IPR031150	Ruditapes_philippinarum	Schmidtea_mediterranea
IPR031157	Ephydatia_fluviatilis	Ruditapes_philippinarum	Schmidtea_mediterranea
IPR031162	Drosophila_melanogaster	Ruditapes_philippinarum
IPR031165	Ephydatia_fluviatilis	Nematostella_vectensis
IPR031168	Danio_rerio	Drosophila_melanogaster	Ephydatia_fluviatilis	Xenopus_tropicalis
IPR031169	Xenopus_tropicalis
IPR031183	Xenopus_tropicalis
IPR031185	Ruditapes_philippinarum	Xenopus_tropicalis
IPR031192	Danio_rerio	Schmidtea_mediterranea	Xenopus_tropicalis
IPR031205	Xenopus_tropicalis
IPR031212	Drosophila_melanogaster	Ephydatia_fluviatilis
IPR031240	Danio_rerio
IPR031252	Ruditapes_philippinarum	Xenopus_tropicalis
IPR031259	Caenorhabditis_elegans	Drosophila_melanogaster
IPR031264	Danio_rerio
IPR031287	Xenopus_tropicalis
IPR031297	Drosophila_melanogaster	Ephydatia_fluviatilis
IPR031303	Ephydatia_fluviatilis	Xenopus_tropicalis
IPR031313	Drosophila_melanogaster
IPR031314	Caenorhabditis_elegans	Xenopus_tropicalis
IPR031319	Haliotis_rufescens
IPR031320	Danio_rerio	Xenopus_tropicalis
IPR031326	Caenorhabditis_elegans	Danio_rerio	Ephydatia_fluviatilis	Ruditapes_philippinarum
IPR031327	Danio_rerio	Drosophila_melanogaster	Ephydatia_fluviatilis	Haliotis_rufescens	Nematostella_vectensis	Ruditapes_philippinarum	Schmidtea_mediterranea	Xenopus_tropicalis
IPR031328	Xenopus_tropicalis
IPR031333	Danio_rerio	Xenopus_tropicalis
IPR031336	Drosophila_melanogaster	Ephydatia_fluviatilis	Xenopus_tropicalis
IPR031341	Drosophila_melanogaster	Ephydatia_fluviatilis	Haliotis_rufescens	Nematostella_vectensis	Schmidtea_mediterranea	Xenopus_tropicalis
IPR031354	Drosophila_melanogaster
IPR031356	Drosophila_melanogaster	Ephydatia_fluviatilis	Xenopus_tropicalis
IPR031357	Drosophila_melanogaster	Ephydatia_fluviatilis	Xenopus_tropicalis
IPR031358	Drosophila_melanogaster	Ephydatia_fluviatilis	Xenopus_tropicalis
IPR031367	Xenopus_tropicalis
IPR031378	Ruditapes_philippinarum
IPR031387	Ruditapes_philippinarum	Xenopus_tropicalis
IPR031390	Xenopus_tropicalis
IPR031399	Danio_rerio
IPR031416	Danio_rerio	Xenopus_tropicalis
IPR031417	Danio_rerio	Xenopus_tropicalis
IPR031419	Danio_rerio	Xenopus_tropicalis
IPR031435	Drosophila_melanogaster
IPR031436	Drosophila_melanogaster
IPR031437	Drosophila_melanogaster
IPR031440	Ruditapes_philippinarum
IPR031444	Ephydatia_fluviatilis	Haliotis_rufescens	Nematostella_vectensis	Xenopus_tropicalis
IPR031446	Ephydatia_fluviatilis	Haliotis_rufescens	Xenopus_tropicalis
IPR031447	Danio_rerio
IPR031457	Xenopus_tropicalis
IPR031466	Ruditapes_philippinarum	Xenopus_tropicalis
IPR031468	Danio_rerio
IPR031476	Ruditapes_philippinarum	Xenopus_tropicalis
IPR031481	Caenorhabditis_elegans	Danio_rerio
IPR031488	Ephydatia_fluviatilis	Xenopus_tropicalis
IPR031518	Danio_rerio	Xenopus_tropicalis
IPR031530	Danio_rerio
IPR031545	Haliotis_rufescens
IPR031549	Drosophila_melanogaster	Xenopus_tropicalis
IPR031557	Drosophila_melanogaster
IPR031567	Caenorhabditis_elegans	Drosophila_melanogaster
IPR031568	Nematostella_vectensis
IPR031575	Haliotis_rufescens
IPR031578	Drosophila_melanogaster
IPR031587	Xenopus_tropicalis
IPR031589	Ephydatia_fluviatilis
IPR031591	Danio_rerio
IPR031595	Drosophila_melanogaster	Ephydatia_fluviatilis	Schmidtea_mediterranea	Xenopus_tropicalis
IPR031620	Ruditapes_philippinarum	Xenopus_tropicalis
IPR031622	Danio_rerio
IPR031625	Danio_rerio
IPR031630	Danio_rerio	Xenopus_tropicalis
IPR031633	Drosophila_melanogaster	Ephydatia_fluviatilis	Ruditapes_philippinarum	Schmidtea_mediterranea	Xenopus_tropicalis
IPR031642	Caenorhabditis_elegans
IPR031643	Caenorhabditis_elegans	Schmidtea_mediterranea
IPR031644	Xenopus_tropicalis
IPR031651	Xenopus_tropicalis
IPR031656	Nematostella_vectensis
IPR031657	Danio_rerio	Drosophila_melanogaster	Schmidtea_mediterranea	Xenopus_tropicalis
IPR031658	Drosophila_melanogaster	Haliotis_rufescens	Xenopus_tropicalis
IPR031660	Drosophila_melanogaster	Ephydatia_fluviatilis	Nematostella_vectensis	Ruditapes_philippinarum	Schmidtea_mediterranea
IPR031662	Caenorhabditis_elegans	Ruditapes_philippinarum
IPR031675	Xenopus_tropicalis
IPR031686	Nematostella_vectensis
IPR031691	Caenorhabditis_elegans
IPR031693	Ephydatia_fluviatilis	Xenopus_tropicalis
IPR031719	Ruditapes_philippinarum	Xenopus_tropicalis
IPR031722	Drosophila_melanogaster	Xenopus_tropicalis
IPR031727	Haliotis_rufescens
IPR031729	Danio_rerio	Drosophila_melanogaster	Xenopus_tropicalis
IPR031733	Ruditapes_philippinarum
IPR031736	Drosophila_melanogaster	Ruditapes_philippinarum
IPR031737	Danio_rerio	Ruditapes_philippinarum	Xenopus_tropicalis
IPR031739	Danio_rerio	Ruditapes_philippinarum	Xenopus_tropicalis
IPR031742	Xenopus_tropicalis
IPR031746	Haliotis_rufescens
IPR031747	Ruditapes_philippinarum
IPR031756	Ruditapes_philippinarum
IPR031761	Drosophila_melanogaster
IPR031770	Ephydatia_fluviatilis
IPR031774	Ephydatia_fluviatilis	Xenopus_tropicalis
IPR031776	Ephydatia_fluviatilis	Xenopus_tropicalis
IPR031781	Ephydatia_fluviatilis	Ruditapes_philippinarum	Xenopus_tropicalis
IPR031787	Danio_rerio	Haliotis_rufescens	Xenopus_tropicalis
IPR031790	Drosophila_melanogaster	Xenopus_tropicalis
IPR031793	Ephydatia_fluviatilis
IPR031794	Haliotis_rufescens	Ruditapes_philippinarum	Xenopus_tropicalis
IPR031801	Ephydatia_fluviatilis	Ruditapes_philippinarum	Xenopus_tropicalis
IPR031802	Xenopus_tropicalis
IPR031804	Drosophila_melanogaster
IPR031806	Drosophila_melanogaster
IPR031809	Ruditapes_philippinarum
IPR031813	Drosophila_melanogaster	Xenopus_tropicalis
IPR031814	Caenorhabditis_elegans	Ephydatia_fluviatilis	Xenopus_tropicalis
IPR031824	Drosophila_melanogaster	Ruditapes_philippinarum	Xenopus_tropicalis
IPR031826	Nematostella_vectensis	Ruditapes_philippinarum
IPR031840	Xenopus_tropicalis
IPR031879	Danio_rerio	Ruditapes_philippinarum	Xenopus_tropicalis
IPR031885	Ruditapes_philippinarum	Xenopus_tropicalis
IPR031887	Ruditapes_philippinarum	Xenopus_tropicalis
IPR031896	Ephydatia_fluviatilis
IPR031902	Xenopus_tropicalis
IPR031903	Drosophila_melanogaster
IPR031907	Xenopus_tropicalis
IPR031910	Xenopus_tropicalis
IPR031916	Xenopus_tropicalis
IPR031919	Nematostella_vectensis
IPR031920	Danio_rerio
IPR031925	Danio_rerio	Drosophila_melanogaster	Xenopus_tropicalis
IPR031926	Ephydatia_fluviatilis
IPR031931	Drosophila_melanogaster
IPR031937	Ephydatia_fluviatilis	Ruditapes_philippinarum
IPR031947	Danio_rerio	Drosophila_melanogaster	Xenopus_tropicalis
IPR031950	Ephydatia_fluviatilis	Schmidtea_mediterranea	Xenopus_tropicalis
IPR031951	Xenopus_tropicalis
IPR031953	Xenopus_tropicalis
IPR031961	Drosophila_melanogaster
IPR031963	Danio_rerio	Xenopus_tropicalis
IPR031966	Drosophila_melanogaster
IPR031970	Danio_rerio	Drosophila_melanogaster	Ruditapes_philippinarum	Xenopus_tropicalis
IPR031974	Danio_rerio	Drosophila_melanogaster	Xenopus_tropicalis
IPR031981	Danio_rerio
IPR031991	Drosophila_melanogaster	Ruditapes_philippinarum
IPR031994	Xenopus_tropicalis
IPR031996	Drosophila_melanogaster	Ruditapes_philippinarum	Xenopus_tropicalis
IPR032003	Caenorhabditis_elegans	Drosophila_melanogaster	Haliotis_rufescens
IPR032016	Drosophila_melanogaster
IPR032017	Schmidtea_mediterranea
IPR032023	Ephydatia_fluviatilis
IPR032027	Danio_rerio
IPR032028	Danio_rerio	Drosophila_melanogaster	Xenopus_tropicalis
IPR032035	Xenopus_tropicalis
IPR032037	Xenopus_tropicalis
IPR032040	Ephydatia_fluviatilis	Xenopus_tropicalis
IPR032041	Drosophila_melanogaster	Ephydatia_fluviatilis	Xenopus_tropicalis
IPR032042	Haliotis_rufescens	Xenopus_tropicalis
IPR032043	Xenopus_tropicalis
IPR032049	Xenopus_tropicalis
IPR032053	Ruditapes_philippinarum
IPR032054	Danio_rerio	Drosophila_melanogaster	Ruditapes_philippinarum	Xenopus_tropicalis
IPR032056	Drosophila_melanogaster
IPR032057	Drosophila_melanogaster
IPR032060	Drosophila_melanogaster	Ruditapes_philippinarum	Xenopus_tropicalis
IPR032065	Xenopus_tropicalis
IPR032069	Danio_rerio	Xenopus_tropicalis
IPR032071	Drosophila_melanogaster
IPR032076	Ruditapes_philippinarum
IPR032095	Nematostella_vectensis
IPR032098	Ephydatia_fluviatilis
IPR032103	Xenopus_tropicalis
IPR032106	Caenorhabditis_elegans
IPR032150	Drosophila_melanogaster
IPR032151	Ruditapes_philippinarum
IPR032157	Drosophila_melanogaster	Nematostella_vectensis
IPR032171	Drosophila_melanogaster
IPR032174	Ephydatia_fluviatilis	Nematostella_vectensis	Schmidtea_mediterranea	Xenopus_tropicalis
IPR032189	Caenorhabditis_elegans	Drosophila_melanogaster	Ruditapes_philippinarum	Xenopus_tropicalis
IPR032191	Ephydatia_fluviatilis	Haliotis_rufescens	Xenopus_tropicalis
IPR032193	Ephydatia_fluviatilis	Haliotis_rufescens	Xenopus_tropicalis
IPR032194	Ephydatia_fluviatilis	Xenopus_tropicalis
IPR032196	Xenopus_tropicalis
IPR032197	Drosophila_melanogaster
IPR032198	Danio_rerio	Xenopus_tropicalis
IPR032199	Danio_rerio	Xenopus_tropicalis
IPR032200	Nematostella_vectensis
IPR032201	Nematostella_vectensis
IPR032245	Nematostella_vectensis
IPR032259	Caenorhabditis_elegans	Ephydatia_fluviatilis
IPR032282	Drosophila_melanogaster
IPR032284	Drosophila_melanogaster	Ruditapes_philippinarum	Xenopus_tropicalis
IPR032292	Haliotis_rufescens	Ruditapes_philippinarum
IPR032296	Caenorhabditis_elegans	Ephydatia_fluviatilis	Haliotis_rufescens
IPR032302	Ephydatia_fluviatilis
IPR032319	Caenorhabditis_elegans	Ephydatia_fluviatilis	Schmidtea_mediterranea	Xenopus_tropicalis
IPR032321	Ruditapes_philippinarum
IPR032324	Ephydatia_fluviatilis	Xenopus_tropicalis
IPR032343	Nematostella_vectensis
IPR032346	Drosophila_melanogaster
IPR032352	Xenopus_tropicalis
IPR032368	Nematostella_vectensis	Xenopus_tropicalis
IPR032378	Ephydatia_fluviatilis	Xenopus_tropicalis
IPR032381	Danio_rerio	Xenopus_tropicalis
IPR032384	Drosophila_melanogaster	Schmidtea_mediterranea
IPR032387	Ephydatia_fluviatilis
IPR032393	Caenorhabditis_elegans
IPR032396	Danio_rerio	Drosophila_melanogaster	Ephydatia_fluviatilis
IPR032401	Drosophila_melanogaster	Schmidtea_mediterranea	Xenopus_tropicalis
IPR032403	Xenopus_tropicalis
IPR032410	Ruditapes_philippinarum
IPR032413	Ruditapes_philippinarum
IPR032416	Caenorhabditis_elegans
IPR032418	Drosophila_melanogaster
IPR032420	Drosophila_melanogaster
IPR032423	Danio_rerio	Ephydatia_fluviatilis
IPR032426	Danio_rerio	Xenopus_tropicalis
IPR032429	Danio_rerio	Drosophila_melanogaster	Ruditapes_philippinarum	Schmidtea_mediterranea
IPR032432	Xenopus_tropicalis
IPR032435	Ephydatia_fluviatilis	Nematostella_vectensis	Ruditapes_philippinarum	Xenopus_tropicalis
IPR032436	Drosophila_melanogaster	Ephydatia_fluviatilis	Haliotis_rufescens
IPR032437	Danio_rerio	Xenopus_tropicalis
IPR032438	Caenorhabditis_elegans	Drosophila_melanogaster	Ephydatia_fluviatilis	Ruditapes_philippinarum
IPR032442	Ephydatia_fluviatilis
IPR032443	Danio_rerio	Drosophila_melanogaster	Schmidtea_mediterranea	Xenopus_tropicalis
IPR032446	Drosophila_melanogaster	Xenopus_tropicalis
IPR032447	Danio_rerio	Haliotis_rufescens	Ruditapes_philippinarum	Xenopus_tropicalis
IPR032448	Drosophila_melanogaster	Schmidtea_mediterranea
IPR032450	Drosophila_melanogaster
IPR032451	Drosophila_melanogaster
IPR032454	Danio_rerio	Haliotis_rufescens	Ruditapes_philippinarum	Schmidtea_mediterranea	Xenopus_tropicalis
IPR032456	Ephydatia_fluviatilis
IPR032458	Danio_rerio	Haliotis_rufescens	Ruditapes_philippinarum	Xenopus_tropicalis
IPR032460	Drosophila_melanogaster
IPR032466	Haliotis_rufescens
IPR032485	Haliotis_rufescens
IPR032498	Drosophila_melanogaster
IPR032501	Ephydatia_fluviatilis	Nematostella_vectensis
IPR032503	Caenorhabditis_elegans
IPR032514	Ephydatia_fluviatilis
IPR032515	Ephydatia_fluviatilis
IPR032552	Ephydatia_fluviatilis	Schmidtea_mediterranea
IPR032563	Drosophila_melanogaster	Ruditapes_philippinarum	Xenopus_tropicalis
IPR032570	Ruditapes_philippinarum	Schmidtea_mediterranea	Xenopus_tropicalis
IPR032630	Danio_rerio
IPR032631	Danio_rerio
IPR032632	Schmidtea_mediterranea
IPR032639	Caenorhabditis_elegans	Ruditapes_philippinarum	Schmidtea_mediterranea	Xenopus_tropicalis
IPR032641	Caenorhabditis_elegans	Drosophila_melanogaster	Ephydatia_fluviatilis	Haliotis_rufescens	Ruditapes_philippinarum	Schmidtea_mediterranea	Xenopus_tropicalis
IPR032642	Caenorhabditis_elegans	Danio_rerio	Drosophila_melanogaster	Ephydatia_fluviatilis	Nematostella_vectensis	Schmidtea_mediterranea	Xenopus_tropicalis
IPR032669	Haliotis_rufescens	Ruditapes_philippinarum
IPR032672	Caenorhabditis_elegans	Drosophila_melanogaster	Ephydatia_fluviatilis	Schmidtea_mediterranea	Xenopus_tropicalis
IPR032673	Drosophila_melanogaster	Nematostella_vectensis	Ruditapes_philippinarum	Schmidtea_mediterranea	Xenopus_tropicalis
IPR032675	Ruditapes_philippinarum
IPR032678	Ephydatia_fluviatilis	Nematostella_vectensis
IPR032679	Drosophila_melanogaster
IPR032680	Xenopus_tropicalis
IPR032682	Danio_rerio	Drosophila_melanogaster	Haliotis_rufescens	Ruditapes_philippinarum	Schmidtea_mediterranea	Xenopus_tropicalis
IPR032698	Xenopus_tropicalis
IPR032704	Nematostella_vectensis
IPR032705	Danio_rerio	Haliotis_rufescens	Schmidtea_mediterranea	Xenopus_tropicalis
IPR032710	Schmidtea_mediterranea
IPR032715	Drosophila_melanogaster
IPR032728	Xenopus_tropicalis
IPR032732	Schmidtea_mediterranea
IPR032733	Danio_rerio	Drosophila_melanogaster	Nematostella_vectensis	Ruditapes_philippinarum	Xenopus_tropicalis
IPR032734	Drosophila_melanogaster	Ruditapes_philippinarum	Xenopus_tropicalis
IPR032735	Ephydatia_fluviatilis
IPR032736	Danio_rerio	Xenopus_tropicalis
IPR032738	Danio_rerio
IPR032739	Haliotis_rufescens
IPR032743	Xenopus_tropicalis
IPR032746	Ephydatia_fluviatilis	Xenopus_tropicalis
IPR032748	Xenopus_tropicalis
IPR032752	Drosophila_melanogaster
IPR032768	Danio_rerio	Nematostella_vectensis	Ruditapes_philippinarum	Xenopus_tropicalis
IPR032781	Ephydatia_fluviatilis	Nematostella_vectensis	Ruditapes_philippinarum
IPR032794	Drosophila_melanogaster	Ephydatia_fluviatilis
IPR032803	Caenorhabditis_elegans	Ephydatia_fluviatilis
IPR032808	Ephydatia_fluviatilis
IPR032817	Caenorhabditis_elegans
IPR032819	Drosophila_melanogaster	Ephydatia_fluviatilis	Ruditapes_philippinarum	Schmidtea_mediterranea	Xenopus_tropicalis
IPR032821	Haliotis_rufescens
IPR032828	Ephydatia_fluviatilis	Ruditapes_philippinarum	Xenopus_tropicalis
IPR032830	Caenorhabditis_elegans	Ephydatia_fluviatilis	Ruditapes_philippinarum	Schmidtea_mediterranea
IPR032835	Drosophila_melanogaster
IPR032843	Danio_rerio
IPR032847	Ephydatia_fluviatilis	Schmidtea_mediterranea
IPR032857	Nematostella_vectensis
IPR032862	Caenorhabditis_elegans
IPR032870	Caenorhabditis_elegans	Xenopus_tropicalis
IPR032880	Ephydatia_fluviatilis
IPR032913	Ruditapes_philippinarum
IPR032914	Caenorhabditis_elegans
IPR032916	Danio_rerio
IPR032921	Danio_rerio	Ruditapes_philippinarum	Schmidtea_mediterranea	Xenopus_tropicalis
IPR032922	Caenorhabditis_elegans	Drosophila_melanogaster
IPR032928	Xenopus_tropicalis
IPR032931	Haliotis_rufescens
IPR032936	Xenopus_tropicalis
IPR032955	Danio_rerio
IPR032963	Xenopus_tropicalis
IPR032970	Xenopus_tropicalis
IPR032974	Xenopus_tropicalis
IPR032976	Drosophila_melanogaster
IPR032977	Drosophila_melanogaster	Xenopus_tropicalis
IPR032978	Danio_rerio	Xenopus_tropicalis
IPR032979	Caenorhabditis_elegans	Ruditapes_philippinarum
IPR032986	Danio_rerio
IPR032989	Xenopus_tropicalis
IPR033008	Danio_rerio	Ruditapes_philippinarum
IPR033010	Haliotis_rufescens	Ruditapes_philippinarum	Schmidtea_mediterranea	Xenopus_tropicalis
IPR033015	Ruditapes_philippinarum
IPR033020	Danio_rerio
IPR033028	Ruditapes_philippinarum
IPR033031	Drosophila_melanogaster	Ruditapes_philippinarum	Xenopus_tropicalis
IPR033044	Xenopus_tropicalis
IPR033047	Ephydatia_fluviatilis
IPR033052	Danio_rerio	Ruditapes_philippinarum	Xenopus_tropicalis
IPR033053	Ephydatia_fluviatilis
IPR033060	Caenorhabditis_elegans	Schmidtea_mediterranea
IPR033062	Schmidtea_mediterranea
IPR033064	Danio_rerio	Xenopus_tropicalis
IPR033068	Xenopus_tropicalis
IPR033072	Xenopus_tropicalis
IPR033086	Ephydatia_fluviatilis
IPR033093	Xenopus_tropicalis
IPR033100	Caenorhabditis_elegans	Drosophila_melanogaster	Xenopus_tropicalis
IPR033104	Danio_rerio	Drosophila_melanogaster
IPR033105	Drosophila_melanogaster	Ephydatia_fluviatilis	Xenopus_tropicalis
IPR033107	Ephydatia_fluviatilis
IPR033116	Ruditapes_philippinarum
IPR033121	Drosophila_melanogaster	Ephydatia_fluviatilis
IPR033124	Ephydatia_fluviatilis
IPR033126	Haliotis_rufescens
IPR033127	Danio_rerio	Ephydatia_fluviatilis	Haliotis_rufescens
IPR033130	Nematostella_vectensis
IPR033132	Ruditapes_philippinarum	Xenopus_tropicalis
IPR033133	Caenorhabditis_elegans	Drosophila_melanogaster	Xenopus_tropicalis
IPR033135	Ephydatia_fluviatilis	Nematostella_vectensis
IPR033139	Drosophila_melanogaster
IPR033149	Xenopus_tropicalis
IPR033152	Caenorhabditis_elegans
IPR033157	Haliotis_rufescens
IPR033162	Drosophila_melanogaster
IPR033173	Drosophila_melanogaster	Ephydatia_fluviatilis	Xenopus_tropicalis
IPR033177	Ephydatia_fluviatilis
IPR033192	Ruditapes_philippinarum
IPR033194	Drosophila_melanogaster	Ruditapes_philippinarum	Xenopus_tropicalis
IPR033202	Xenopus_tropicalis
IPR033207	Xenopus_tropicalis
IPR033214	Danio_rerio	Ruditapes_philippinarum	Xenopus_tropicalis
IPR033221	Drosophila_melanogaster
IPR033253	Danio_rerio	Ruditapes_philippinarum
IPR033257	Drosophila_melanogaster	Schmidtea_mediterranea
IPR033265	Danio_rerio	Haliotis_rufescens	Xenopus_tropicalis
IPR033270	Danio_rerio	Drosophila_melanogaster	Xenopus_tropicalis
IPR033282	Danio_rerio	Xenopus_tropicalis
IPR033290	Ruditapes_philippinarum	Schmidtea_mediterranea
IPR033294	Caenorhabditis_elegans
IPR033308	Danio_rerio
IPR033310	Drosophila_melanogaster	Ephydatia_fluviatilis	Haliotis_rufescens	Ruditapes_philippinarum	Schmidtea_mediterranea	Xenopus_tropicalis
IPR033312	Ephydatia_fluviatilis	Xenopus_tropicalis
IPR033315	Caenorhabditis_elegans	Ruditapes_philippinarum	Xenopus_tropicalis
IPR033316	Haliotis_rufescens	Ruditapes_philippinarum
IPR033317	Drosophila_melanogaster
IPR033332	Xenopus_tropicalis
IPR033335	Danio_rerio	Drosophila_melanogaster	Ruditapes_philippinarum
IPR033341	Danio_rerio	Nematostella_vectensis	Ruditapes_philippinarum	Xenopus_tropicalis
IPR033349	Drosophila_melanogaster
IPR033351	Danio_rerio	Xenopus_tropicalis
IPR033352	Xenopus_tropicalis
IPR033360	Xenopus_tropicalis
IPR033362	Danio_rerio
IPR033370	Ephydatia_fluviatilis
IPR033373	Xenopus_tropicalis
IPR033378	Drosophila_melanogaster
IPR033388	Danio_rerio
IPR033411	Drosophila_melanogaster	Ephydatia_fluviatilis	Nematostella_vectensis
IPR033433	Ephydatia_fluviatilis
IPR033443	Ruditapes_philippinarum
IPR033447	Drosophila_melanogaster
IPR033461	Xenopus_tropicalis
IPR033464	Nematostella_vectensis
IPR033465	Danio_rerio	Xenopus_tropicalis
IPR033467	Danio_rerio	Schmidtea_mediterranea	Xenopus_tropicalis
IPR033468	Ephydatia_fluviatilis
IPR033469	Danio_rerio
IPR033471	Danio_rerio	Nematostella_vectensis	Schmidtea_mediterranea	Xenopus_tropicalis
IPR033472	Xenopus_tropicalis
IPR033477	Xenopus_tropicalis
IPR033482	Drosophila_melanogaster	Xenopus_tropicalis
IPR033484	Xenopus_tropicalis
IPR033489	Drosophila_melanogaster
IPR033490	Ephydatia_fluviatilis
IPR033495	Drosophila_melanogaster	Ephydatia_fluviatilis	Schmidtea_mediterranea	Xenopus_tropicalis
IPR033507	Caenorhabditis_elegans
IPR033509	Drosophila_melanogaster	Xenopus_tropicalis
IPR033517	Drosophila_melanogaster	Ruditapes_philippinarum	Schmidtea_mediterranea
IPR033523	Caenorhabditis_elegans	Xenopus_tropicalis
IPR033524	Caenorhabditis_elegans
IPR033536	Xenopus_tropicalis
IPR033545	Ruditapes_philippinarum	Schmidtea_mediterranea	Xenopus_tropicalis
IPR033551	Xenopus_tropicalis
IPR033554	Ruditapes_philippinarum
IPR033555	Drosophila_melanogaster
IPR033557	Xenopus_tropicalis
IPR033558	Xenopus_tropicalis
IPR033561	Xenopus_tropicalis
IPR033570	Danio_rerio
IPR033576	Danio_rerio	Xenopus_tropicalis
IPR033578	Danio_rerio	Ephydatia_fluviatilis	Haliotis_rufescens	Xenopus_tropicalis
IPR033584	Xenopus_tropicalis
IPR033585	Ruditapes_philippinarum
IPR033590	Danio_rerio	Haliotis_rufescens	Xenopus_tropicalis
IPR033594	Haliotis_rufescens
IPR033599	Danio_rerio	Drosophila_melanogaster	Haliotis_rufescens	Ruditapes_philippinarum	Xenopus_tropicalis
IPR033603	Ephydatia_fluviatilis	Haliotis_rufescens	Ruditapes_philippinarum	Xenopus_tropicalis
IPR033607	Xenopus_tropicalis
IPR033614	Drosophila_melanogaster
IPR033615	Xenopus_tropicalis
IPR033620	Caenorhabditis_elegans	Ephydatia_fluviatilis
IPR033621	Xenopus_tropicalis
IPR033622	Danio_rerio
IPR033626	Haliotis_rufescens	Nematostella_vectensis	Ruditapes_philippinarum
IPR033628	Xenopus_tropicalis
IPR033630	Xenopus_tropicalis
IPR033643	Danio_rerio
IPR033644	Ephydatia_fluviatilis	Nematostella_vectensis
IPR033646	Ephydatia_fluviatilis
IPR033647	Caenorhabditis_elegans	Ephydatia_fluviatilis	Haliotis_rufescens	Schmidtea_mediterranea
IPR033648	Caenorhabditis_elegans	Ephydatia_fluviatilis	Haliotis_rufescens	Schmidtea_mediterranea
IPR033658	Ephydatia_fluviatilis
IPR033659	Ephydatia_fluviatilis	Nematostella_vectensis
IPR033661	Ephydatia_fluviatilis
IPR033670	Danio_rerio	Xenopus_tropicalis
IPR033688	Caenorhabditis_elegans	Drosophila_melanogaster	Ephydatia_fluviatilis	Haliotis_rufescens	Xenopus_tropicalis
IPR033695	Danio_rerio	Drosophila_melanogaster	Schmidtea_mediterranea	Xenopus_tropicalis
IPR033696	Danio_rerio	Drosophila_melanogaster	Xenopus_tropicalis
IPR033697	Nematostella_vectensis
IPR033698	Danio_rerio	Drosophila_melanogaster	Xenopus_tropicalis
IPR033699	Danio_rerio	Drosophila_melanogaster	Xenopus_tropicalis
IPR033700	Drosophila_melanogaster	Xenopus_tropicalis
IPR033701	Danio_rerio	Drosophila_melanogaster	Schmidtea_mediterranea
IPR033702	Danio_rerio	Xenopus_tropicalis
IPR033704	Caenorhabditis_elegans	Danio_rerio	Drosophila_melanogaster	Ephydatia_fluviatilis	Nematostella_vectensis
IPR033705	Caenorhabditis_elegans	Drosophila_melanogaster	Ephydatia_fluviatilis
IPR033706	Ephydatia_fluviatilis
IPR033708	Caenorhabditis_elegans	Ephydatia_fluviatilis
IPR033709	Ephydatia_fluviatilis	Ruditapes_philippinarum	Xenopus_tropicalis
IPR033710	Danio_rerio	Drosophila_melanogaster	Nematostella_vectensis	Xenopus_tropicalis
IPR033712	Caenorhabditis_elegans	Drosophila_melanogaster
IPR033720	Haliotis_rufescens	Ruditapes_philippinarum
IPR033721	Ephydatia_fluviatilis	Haliotis_rufescens
IPR033724	Drosophila_melanogaster
IPR033728	Ephydatia_fluviatilis	Schmidtea_mediterranea
IPR033730	Caenorhabditis_elegans	Drosophila_melanogaster	Ruditapes_philippinarum	Schmidtea_mediterranea
IPR033731	Caenorhabditis_elegans	Drosophila_melanogaster	Ephydatia_fluviatilis
IPR033732	Haliotis_rufescens
IPR033740	Caenorhabditis_elegans
IPR033745	Schmidtea_mediterranea
IPR033753	Ephydatia_fluviatilis
IPR033757	Drosophila_melanogaster	Ephydatia_fluviatilis	Ruditapes_philippinarum	Xenopus_tropicalis
IPR033762	Danio_rerio	Drosophila_melanogaster	Ephydatia_fluviatilis	Haliotis_rufescens	Nematostella_vectensis	Ruditapes_philippinarum	Schmidtea_mediterranea	Xenopus_tropicalis
IPR033770	Drosophila_melanogaster	Ephydatia_fluviatilis	Xenopus_tropicalis
IPR033771	Drosophila_melanogaster	Xenopus_tropicalis
IPR033774	Drosophila_melanogaster	Ephydatia_fluviatilis
IPR033809	Danio_rerio	Drosophila_melanogaster	Ephydatia_fluviatilis	Haliotis_rufescens	Schmidtea_mediterranea	Xenopus_tropicalis
IPR033811	Ephydatia_fluviatilis	Nematostella_vectensis
IPR033812	Caenorhabditis_elegans	Drosophila_melanogaster	Nematostella_vectensis	Xenopus_tropicalis
IPR033815	Drosophila_melanogaster	Xenopus_tropicalis
IPR033825	Ephydatia_fluviatilis	Haliotis_rufescens	Ruditapes_philippinarum	Xenopus_tropicalis
IPR033828	Nematostella_vectensis	Schmidtea_mediterranea
IPR033840	Danio_rerio	Xenopus_tropicalis
IPR033841	Xenopus_tropicalis
IPR033844	Drosophila_melanogaster	Ephydatia_fluviatilis
IPR033858	Nematostella_vectensis	Ruditapes_philippinarum
IPR033859	Drosophila_melanogaster
IPR033865	Caenorhabditis_elegans	Xenopus_tropicalis
IPR033867	Ephydatia_fluviatilis	Ruditapes_philippinarum
IPR033871	Ephydatia_fluviatilis	Nematostella_vectensis	Schmidtea_mediterranea	Xenopus_tropicalis
IPR033891	Ephydatia_fluviatilis
IPR033898	Danio_rerio
IPR033901	Drosophila_melanogaster	Schmidtea_mediterranea
IPR033906	Haliotis_rufescens
IPR033909	Danio_rerio	Drosophila_melanogaster	Haliotis_rufescens	Ruditapes_philippinarum	Schmidtea_mediterranea	Xenopus_tropicalis
IPR033910	Ruditapes_philippinarum
IPR033911	Drosophila_melanogaster	Ephydatia_fluviatilis
IPR033916	Ruditapes_philippinarum
IPR033922	Caenorhabditis_elegans
IPR033925	Danio_rerio	Drosophila_melanogaster	Haliotis_rufescens	Nematostella_vectensis	Ruditapes_philippinarum	Schmidtea_mediterranea	Xenopus_tropicalis
IPR033927	Caenorhabditis_elegans	Drosophila_melanogaster
IPR033931	Caenorhabditis_elegans
IPR033932	Nematostella_vectensis
IPR033939	Nematostella_vectensis
IPR033945	Nematostella_vectensis
IPR033947	Ephydatia_fluviatilis
IPR033948	Ephydatia_fluviatilis
IPR033956	Ephydatia_fluviatilis	Nematostella_vectensis
IPR033960	Xenopus_tropicalis
IPR033961	Xenopus_tropicalis
IPR033979	Caenorhabditis_elegans
IPR034004	Drosophila_melanogaster
IPR034012	Nematostella_vectensis	Schmidtea_mediterranea	Xenopus_tropicalis
IPR034015	Ephydatia_fluviatilis	Schmidtea_mediterranea
IPR034016	Ephydatia_fluviatilis	Ruditapes_philippinarum
IPR034035	Danio_rerio	Haliotis_rufescens	Xenopus_tropicalis
IPR034042	Danio_rerio	Nematostella_vectensis	Ruditapes_philippinarum	Xenopus_tropicalis
IPR034051	Caenorhabditis_elegans	Drosophila_melanogaster
IPR034068	Drosophila_melanogaster
IPR034071	Xenopus_tropicalis
IPR034076	Drosophila_melanogaster	Xenopus_tropicalis
IPR034085	Schmidtea_mediterranea
IPR034091	Caenorhabditis_elegans	Drosophila_melanogaster
IPR034095	Haliotis_rufescens
IPR034098	Drosophila_melanogaster	Haliotis_rufescens	Ruditapes_philippinarum	Schmidtea_mediterranea
IPR034099	Drosophila_melanogaster	Nematostella_vectensis	Schmidtea_mediterranea
IPR034100	Caenorhabditis_elegans	Ephydatia_fluviatilis	Nematostella_vectensis
IPR034101	Ephydatia_fluviatilis	Schmidtea_mediterranea
IPR034102	Drosophila_melanogaster	Ephydatia_fluviatilis	Nematostella_vectensis	Ruditapes_philippinarum
IPR034103	Drosophila_melanogaster	Schmidtea_mediterranea	Xenopus_tropicalis
IPR034104	Danio_rerio	Drosophila_melanogaster	Nematostella_vectensis
IPR034105	Ephydatia_fluviatilis	Nematostella_vectensis	Schmidtea_mediterranea
IPR034107	Drosophila_melanogaster	Xenopus_tropicalis
IPR034109	Danio_rerio	Drosophila_melanogaster	Xenopus_tropicalis
IPR034113	Drosophila_melanogaster
IPR034114	Drosophila_melanogaster	Xenopus_tropicalis
IPR034117	Haliotis_rufescens	Ruditapes_philippinarum
IPR034123	Xenopus_tropicalis
IPR034129	Nematostella_vectensis
IPR034131	Drosophila_melanogaster
IPR034134	Drosophila_melanogaster
IPR034136	Caenorhabditis_elegans	Danio_rerio
IPR034138	Haliotis_rufescens	Xenopus_tropicalis
IPR034144	Drosophila_melanogaster	Ephydatia_fluviatilis	Xenopus_tropicalis
IPR034146	Xenopus_tropicalis
IPR034147	Ephydatia_fluviatilis	Haliotis_rufescens
IPR034148	Danio_rerio	Xenopus_tropicalis
IPR034150	Drosophila_melanogaster	Nematostella_vectensis
IPR034153	Xenopus_tropicalis
IPR034157	Drosophila_melanogaster	Ephydatia_fluviatilis	Ruditapes_philippinarum	Schmidtea_mediterranea
IPR034158	Danio_rerio	Drosophila_melanogaster	Ephydatia_fluviatilis	Ruditapes_philippinarum	Xenopus_tropicalis
IPR034159	Danio_rerio	Drosophila_melanogaster	Ephydatia_fluviatilis	Ruditapes_philippinarum	Schmidtea_mediterranea	Xenopus_tropicalis
IPR034168	Nematostella_vectensis	Schmidtea_mediterranea	Xenopus_tropicalis
IPR034179	Ruditapes_philippinarum
IPR034183	Drosophila_melanogaster
IPR034184	Caenorhabditis_elegans
IPR034185	Xenopus_tropicalis
IPR034189	Nematostella_vectensis
IPR034192	Ephydatia_fluviatilis
IPR034200	Xenopus_tropicalis
IPR034201	Schmidtea_mediterranea	Xenopus_tropicalis
IPR034210	Nematostella_vectensis
IPR034211	Schmidtea_mediterranea
IPR034212	Xenopus_tropicalis
IPR034215	Schmidtea_mediterranea	Xenopus_tropicalis
IPR034217	Caenorhabditis_elegans	Ruditapes_philippinarum
IPR034220	Drosophila_melanogaster
IPR034228	Ephydatia_fluviatilis
IPR034231	Xenopus_tropicalis
IPR034238	Xenopus_tropicalis
IPR034240	Ruditapes_philippinarum	Schmidtea_mediterranea
IPR034252	Xenopus_tropicalis
IPR034254	Caenorhabditis_elegans	Drosophila_melanogaster
IPR034256	Danio_rerio	Xenopus_tropicalis
IPR034257	Ephydatia_fluviatilis	Ruditapes_philippinarum	Schmidtea_mediterranea
IPR034261	Xenopus_tropicalis
IPR034262	Drosophila_melanogaster	Ephydatia_fluviatilis	Schmidtea_mediterranea	Xenopus_tropicalis
IPR034264	Danio_rerio	Xenopus_tropicalis
IPR034268	Drosophila_melanogaster	Ruditapes_philippinarum
IPR034300	Haliotis_rufescens	Nematostella_vectensis
IPR034301	Danio_rerio
IPR034312	Danio_rerio
IPR034330	Ephydatia_fluviatilis
IPR034333	Ephydatia_fluviatilis
IPR034334	Danio_rerio
IPR034335	Danio_rerio
IPR034348	Ephydatia_fluviatilis	Nematostella_vectensis	Ruditapes_philippinarum
IPR034353	Drosophila_melanogaster	Nematostella_vectensis
IPR034355	Xenopus_tropicalis
IPR034359	Drosophila_melanogaster
IPR034363	Ephydatia_fluviatilis	Haliotis_rufescens	Nematostella_vectensis	Ruditapes_philippinarum
IPR034366	Drosophila_melanogaster
IPR034377	Drosophila_melanogaster	Ruditapes_philippinarum
IPR034381	Drosophila_melanogaster
IPR034388	Danio_rerio
IPR034392	Drosophila_melanogaster	Ephydatia_fluviatilis	Ruditapes_philippinarum
IPR034393	Drosophila_melanogaster	Ephydatia_fluviatilis	Ruditapes_philippinarum
IPR034394	Danio_rerio	Drosophila_melanogaster	Xenopus_tropicalis
IPR034407	Danio_rerio
IPR034409	Danio_rerio
IPR034414	Xenopus_tropicalis
IPR034417	Nematostella_vectensis	Xenopus_tropicalis
IPR034418	Caenorhabditis_elegans	Drosophila_melanogaster	Nematostella_vectensis	Xenopus_tropicalis
IPR034419	Nematostella_vectensis	Xenopus_tropicalis
IPR034420	Drosophila_melanogaster	Xenopus_tropicalis
IPR034421	Caenorhabditis_elegans	Drosophila_melanogaster	Ephydatia_fluviatilis	Nematostella_vectensis	Xenopus_tropicalis
IPR034423	Caenorhabditis_elegans	Drosophila_melanogaster	Ephydatia_fluviatilis	Nematostella_vectensis	Xenopus_tropicalis
IPR034434	Danio_rerio
IPR034435	Danio_rerio	Xenopus_tropicalis
IPR034451	Xenopus_tropicalis
IPR034470	Xenopus_tropicalis
IPR034475	Danio_rerio	Xenopus_tropicalis
IPR034477	Danio_rerio	Ephydatia_fluviatilis
IPR034500	Xenopus_tropicalis
IPR034505	Ephydatia_fluviatilis
IPR034506	Xenopus_tropicalis
IPR034507	Xenopus_tropicalis
IPR034510	Ruditapes_philippinarum
IPR034520	Drosophila_melanogaster	Xenopus_tropicalis
IPR034535	Danio_rerio	Xenopus_tropicalis
IPR034536	Danio_rerio
IPR034545	Xenopus_tropicalis
IPR034556	Ephydatia_fluviatilis	Schmidtea_mediterranea	Xenopus_tropicalis
IPR034558	Danio_rerio
IPR034564	Danio_rerio	Xenopus_tropicalis
IPR034585	Danio_rerio
IPR034592	Ruditapes_philippinarum
IPR034597	Xenopus_tropicalis
IPR034604	Ruditapes_philippinarum
IPR034605	Drosophila_melanogaster	Haliotis_rufescens	Nematostella_vectensis
IPR034610	Ephydatia_fluviatilis	Nematostella_vectensis
IPR034616	Caenorhabditis_elegans
IPR034629	Haliotis_rufescens
IPR034633	Xenopus_tropicalis
IPR034635	Danio_rerio	Xenopus_tropicalis
IPR034642	Caenorhabditis_elegans	Nematostella_vectensis
IPR034644	Caenorhabditis_elegans	Ephydatia_fluviatilis	Nematostella_vectensis
IPR034646	Ephydatia_fluviatilis	Haliotis_rufescens
IPR034649	Drosophila_melanogaster
IPR034652	Ephydatia_fluviatilis
IPR034653	Xenopus_tropicalis
IPR034659	Drosophila_melanogaster
IPR034665	Xenopus_tropicalis
IPR034666	Drosophila_melanogaster
IPR034667	Danio_rerio
IPR034670	Danio_rerio	Drosophila_melanogaster	Ruditapes_philippinarum	Xenopus_tropicalis
IPR034673	Ruditapes_philippinarum	Xenopus_tropicalis
IPR034677	Xenopus_tropicalis
IPR034680	Ephydatia_fluviatilis	Schmidtea_mediterranea
IPR034687	Xenopus_tropicalis
IPR034704	Caenorhabditis_elegans
IPR034722	Haliotis_rufescens	Ruditapes_philippinarum
IPR034725	Danio_rerio	Xenopus_tropicalis
IPR034727	Xenopus_tropicalis
IPR034732	Drosophila_melanogaster	Ruditapes_philippinarum	Schmidtea_mediterranea
IPR034737	Ephydatia_fluviatilis
IPR034743	Caenorhabditis_elegans
IPR034744	Caenorhabditis_elegans
IPR034746	Ephydatia_fluviatilis
IPR034750	Ephydatia_fluviatilis	Schmidtea_mediterranea
IPR034752	Xenopus_tropicalis
IPR034753	Drosophila_melanogaster
IPR034754	Nematostella_vectensis
IPR034762	Drosophila_melanogaster	Ruditapes_philippinarum
IPR034764	Danio_rerio
IPR034765	Xenopus_tropicalis
IPR034766	Xenopus_tropicalis
IPR034769	Haliotis_rufescens	Xenopus_tropicalis
IPR034771	Drosophila_melanogaster
IPR034772	Drosophila_melanogaster	Haliotis_rufescens
IPR034779	Xenopus_tropicalis
IPR034784	Danio_rerio	Drosophila_melanogaster	Ephydatia_fluviatilis	Ruditapes_philippinarum	Xenopus_tropicalis
IPR034786	Drosophila_melanogaster
IPR034787	Danio_rerio
IPR034798	Drosophila_melanogaster
IPR034801	Xenopus_tropicalis
IPR034803	Schmidtea_mediterranea
IPR034804	Caenorhabditis_elegans
IPR034819	Caenorhabditis_elegans	Ephydatia_fluviatilis	Haliotis_rufescens	Schmidtea_mediterranea
IPR034821	Drosophila_melanogaster
IPR034834	Xenopus_tropicalis
IPR034839	Caenorhabditis_elegans
IPR034844	Danio_rerio	Xenopus_tropicalis
IPR034846	Xenopus_tropicalis
IPR034851	Xenopus_tropicalis
IPR034861	Danio_rerio
IPR034868	Drosophila_melanogaster	Xenopus_tropicalis
IPR034870	Ephydatia_fluviatilis
IPR034873	Xenopus_tropicalis
IPR034874	Xenopus_tropicalis
IPR034876	Drosophila_melanogaster
IPR034877	Drosophila_melanogaster
IPR034880	Danio_rerio	Haliotis_rufescens	Xenopus_tropicalis
IPR034886	Danio_rerio	Xenopus_tropicalis
IPR034887	Danio_rerio	Drosophila_melanogaster	Ephydatia_fluviatilis	Ruditapes_philippinarum	Xenopus_tropicalis
IPR034890	Drosophila_melanogaster	Ruditapes_philippinarum	Xenopus_tropicalis
IPR034893	Drosophila_melanogaster	Ruditapes_philippinarum
IPR034897	Danio_rerio
IPR034898	Danio_rerio
IPR034904	Caenorhabditis_elegans	Ephydatia_fluviatilis
IPR034905	Xenopus_tropicalis
IPR034907	Ruditapes_philippinarum
IPR034910	Danio_rerio	Drosophila_melanogaster
IPR034913	Ephydatia_fluviatilis	Ruditapes_philippinarum
IPR034914	Xenopus_tropicalis
IPR034920	Caenorhabditis_elegans	Drosophila_melanogaster	Ephydatia_fluviatilis	Nematostella_vectensis	Schmidtea_mediterranea
IPR034922	Ruditapes_philippinarum
IPR034928	Xenopus_tropicalis
IPR034930	Xenopus_tropicalis
IPR034946	Danio_rerio	Xenopus_tropicalis
IPR034967	Xenopus_tropicalis
IPR034969	Xenopus_tropicalis
IPR034977	Drosophila_melanogaster	Ephydatia_fluviatilis	Haliotis_rufescens	Nematostella_vectensis	Ruditapes_philippinarum
IPR034978	Ruditapes_philippinarum	Xenopus_tropicalis
IPR034988	Ruditapes_philippinarum	Schmidtea_mediterranea
IPR034997	Danio_rerio	Drosophila_melanogaster
IPR034998	Danio_rerio	Drosophila_melanogaster	Ruditapes_philippinarum	Xenopus_tropicalis
IPR034999	Danio_rerio	Xenopus_tropicalis
IPR035006	Xenopus_tropicalis
IPR035007	Drosophila_melanogaster	Ephydatia_fluviatilis	Ruditapes_philippinarum	Xenopus_tropicalis
IPR035009	Ephydatia_fluviatilis
IPR035014	Caenorhabditis_elegans
IPR035019	Schmidtea_mediterranea
IPR035020	Drosophila_melanogaster
IPR035022	Drosophila_melanogaster
IPR035023	Drosophila_melanogaster
IPR035024	Drosophila_melanogaster
IPR035036	Xenopus_tropicalis
IPR035037	Xenopus_tropicalis
IPR035067	Nematostella_vectensis
IPR035073	Drosophila_melanogaster
IPR035075	Danio_rerio	Drosophila_melanogaster	Ephydatia_fluviatilis	Nematostella_vectensis	Ruditapes_philippinarum	Schmidtea_mediterranea	Xenopus_tropicalis
IPR035077	Nematostella_vectensis
IPR035078	Haliotis_rufescens
IPR035082	Drosophila_melanogaster
IPR035100	Drosophila_melanogaster	Xenopus_tropicalis
IPR035101	Xenopus_tropicalis
IPR035105	Danio_rerio	Drosophila_melanogaster	Ephydatia_fluviatilis	Schmidtea_mediterranea	Xenopus_tropicalis
IPR035106	Xenopus_tropicalis
IPR035107	Ephydatia_fluviatilis
IPR035140	Nematostella_vectensis
IPR035144	Caenorhabditis_elegans	Drosophila_melanogaster	Ephydatia_fluviatilis	Ruditapes_philippinarum
IPR035170	Danio_rerio	Drosophila_melanogaster
IPR035200	Ephydatia_fluviatilis
IPR035201	Ephydatia_fluviatilis
IPR035202	Caenorhabditis_elegans	Drosophila_melanogaster	Ephydatia_fluviatilis	Nematostella_vectensis
IPR035203	Ephydatia_fluviatilis
IPR035206	Caenorhabditis_elegans	Drosophila_melanogaster	Nematostella_vectensis
IPR035216	Caenorhabditis_elegans	Drosophila_melanogaster
IPR035240	Danio_rerio	Drosophila_melanogaster	Xenopus_tropicalis
IPR035244	Nematostella_vectensis	Schmidtea_mediterranea
IPR035245	Ruditapes_philippinarum
IPR035246	Ephydatia_fluviatilis
IPR035247	Danio_rerio	Drosophila_melanogaster	Ephydatia_fluviatilis	Nematostella_vectensis	Schmidtea_mediterranea	Xenopus_tropicalis
IPR035248	Danio_rerio	Drosophila_melanogaster	Ephydatia_fluviatilis	Nematostella_vectensis	Ruditapes_philippinarum	Xenopus_tropicalis
IPR035256	Caenorhabditis_elegans	Ephydatia_fluviatilis	Nematostella_vectensis
IPR035263	Nematostella_vectensis
IPR035266	Ephydatia_fluviatilis	Nematostella_vectensis
IPR035267	Caenorhabditis_elegans	Ephydatia_fluviatilis
IPR035268	Caenorhabditis_elegans	Nematostella_vectensis
IPR035269	Nematostella_vectensis
IPR035295	Nematostella_vectensis	Ruditapes_philippinarum
IPR035297	Caenorhabditis_elegans	Drosophila_melanogaster	Ephydatia_fluviatilis	Haliotis_rufescens	Nematostella_vectensis
IPR035298	Caenorhabditis_elegans	Ephydatia_fluviatilis	Nematostella_vectensis
IPR035299	Drosophila_melanogaster	Ephydatia_fluviatilis	Nematostella_vectensis
IPR035301	Schmidtea_mediterranea
IPR035321	Caenorhabditis_elegans
IPR035367	Drosophila_melanogaster	Ruditapes_philippinarum
IPR035368	Drosophila_melanogaster	Ruditapes_philippinarum	Schmidtea_mediterranea
IPR035369	Drosophila_melanogaster	Ruditapes_philippinarum	Schmidtea_mediterranea
IPR035370	Drosophila_melanogaster	Ruditapes_philippinarum	Schmidtea_mediterranea
IPR035371	Drosophila_melanogaster	Ruditapes_philippinarum
IPR035394	Ephydatia_fluviatilis
IPR035417	Caenorhabditis_elegans	Drosophila_melanogaster	Ephydatia_fluviatilis	Haliotis_rufescens	Nematostella_vectensis	Ruditapes_philippinarum	Schmidtea_mediterranea	Xenopus_tropicalis
IPR035425	Ruditapes_philippinarum	Xenopus_tropicalis
IPR035426	Caenorhabditis_elegans	Danio_rerio	Drosophila_melanogaster	Xenopus_tropicalis
IPR035427	Ephydatia_fluviatilis	Nematostella_vectensis
IPR035428	Danio_rerio	Ephydatia_fluviatilis
IPR035435	Ephydatia_fluviatilis
IPR035437	Danio_rerio	Drosophila_melanogaster	Ephydatia_fluviatilis	Nematostella_vectensis	Ruditapes_philippinarum	Schmidtea_mediterranea	Xenopus_tropicalis
IPR035441	Danio_rerio	Drosophila_melanogaster	Ruditapes_philippinarum	Xenopus_tropicalis
IPR035445	Ruditapes_philippinarum
IPR035457	Xenopus_tropicalis
IPR035458	Xenopus_tropicalis
IPR035463	Drosophila_melanogaster	Ephydatia_fluviatilis	Xenopus_tropicalis
IPR035502	Drosophila_melanogaster
IPR035511	Danio_rerio
IPR035518	Ephydatia_fluviatilis
IPR035525	Danio_rerio
IPR035531	Caenorhabditis_elegans
IPR035538	Drosophila_melanogaster	Xenopus_tropicalis
IPR035542	Drosophila_melanogaster	Xenopus_tropicalis
IPR035543	Ephydatia_fluviatilis	Xenopus_tropicalis
IPR035547	Haliotis_rufescens
IPR035559	Xenopus_tropicalis
IPR035561	Xenopus_tropicalis
IPR035562	Xenopus_tropicalis
IPR035564	Xenopus_tropicalis
IPR035565	Xenopus_tropicalis
IPR035566	Ephydatia_fluviatilis
IPR035584	Xenopus_tropicalis
IPR035585	Ephydatia_fluviatilis	Ruditapes_philippinarum
IPR035587	Drosophila_melanogaster	Ephydatia_fluviatilis	Ruditapes_philippinarum
IPR035594	Xenopus_tropicalis
IPR035601	Ruditapes_philippinarum	Xenopus_tropicalis
IPR035603	Xenopus_tropicalis
IPR035607	Danio_rerio
IPR035609	Danio_rerio
IPR035624	Ephydatia_fluviatilis	Xenopus_tropicalis
IPR035639	Danio_rerio	Ephydatia_fluviatilis	Ruditapes_philippinarum
IPR035640	Danio_rerio
IPR035647	Caenorhabditis_elegans	Ephydatia_fluviatilis	Schmidtea_mediterranea
IPR035648	Xenopus_tropicalis
IPR035649	Caenorhabditis_elegans	Ruditapes_philippinarum	Schmidtea_mediterranea
IPR035652	Drosophila_melanogaster	Xenopus_tropicalis
IPR035654	Ephydatia_fluviatilis
IPR035655	Ephydatia_fluviatilis	Xenopus_tropicalis
IPR035664	Nematostella_vectensis
IPR035673	Danio_rerio
IPR035674	Danio_rerio
IPR035678	Danio_rerio
IPR035679	Ephydatia_fluviatilis
IPR035680	Drosophila_melanogaster
IPR035684	Caenorhabditis_elegans	Ephydatia_fluviatilis
IPR035686	Drosophila_melanogaster	Ruditapes_philippinarum
IPR035689	Xenopus_tropicalis
IPR035691	Danio_rerio	Ruditapes_philippinarum	Xenopus_tropicalis
IPR035697	Caenorhabditis_elegans	Drosophila_melanogaster	Ephydatia_fluviatilis	Ruditapes_philippinarum
IPR035698	Caenorhabditis_elegans	Drosophila_melanogaster	Ephydatia_fluviatilis	Ruditapes_philippinarum
IPR035702	Xenopus_tropicalis
IPR035705	Nematostella_vectensis
IPR035706	Ruditapes_philippinarum
IPR035717	Drosophila_melanogaster
IPR035727	Danio_rerio	Xenopus_tropicalis
IPR035732	Xenopus_tropicalis
IPR035733	Xenopus_tropicalis
IPR035753	Ruditapes_philippinarum
IPR035755	Ruditapes_philippinarum	Xenopus_tropicalis
IPR035766	Drosophila_melanogaster	Xenopus_tropicalis
IPR035773	Drosophila_melanogaster
IPR035774	Caenorhabditis_elegans	Xenopus_tropicalis
IPR035778	Ephydatia_fluviatilis
IPR035795	Danio_rerio
IPR035808	Ephydatia_fluviatilis	Schmidtea_mediterranea
IPR035810	Ephydatia_fluviatilis	Haliotis_rufescens	Schmidtea_mediterranea
IPR035811	Danio_rerio
IPR035820	Xenopus_tropicalis
IPR035824	Caenorhabditis_elegans	Danio_rerio
IPR035830	Xenopus_tropicalis
IPR035835	Danio_rerio
IPR035837	Drosophila_melanogaster
IPR035841	Drosophila_melanogaster	Xenopus_tropicalis
IPR035842	Drosophila_melanogaster	Xenopus_tropicalis
IPR035849	Xenopus_tropicalis
IPR035864	Xenopus_tropicalis
IPR035865	Xenopus_tropicalis
IPR035866	Xenopus_tropicalis
IPR035869	Xenopus_tropicalis
IPR035871	Caenorhabditis_elegans
IPR035874	Danio_rerio	Haliotis_rufescens
IPR035880	Xenopus_tropicalis
IPR035882	Xenopus_tropicalis
IPR035892	Xenopus_tropicalis
IPR035893	Nematostella_vectensis	Ruditapes_philippinarum
IPR035898	Drosophila_melanogaster
IPR035899	Ruditapes_philippinarum
IPR035901	Drosophila_melanogaster
IPR035912	Caenorhabditis_elegans	Nematostella_vectensis
IPR035913	Nematostella_vectensis	Schmidtea_mediterranea
IPR035914	Haliotis_rufescens
IPR035937	Ruditapes_philippinarum	Xenopus_tropicalis
IPR035952	Xenopus_tropicalis
IPR035953	Haliotis_rufescens
IPR035959	Caenorhabditis_elegans	Ephydatia_fluviatilis
IPR035967	Ephydatia_fluviatilis	Ruditapes_philippinarum	Xenopus_tropicalis
IPR035970	Ephydatia_fluviatilis
IPR035973	Nematostella_vectensis
IPR035977	Caenorhabditis_elegans	Drosophila_melanogaster
IPR035979	Danio_rerio	Drosophila_melanogaster	Ephydatia_fluviatilis	Ruditapes_philippinarum	Schmidtea_mediterranea	Xenopus_tropicalis
IPR035980	Schmidtea_mediterranea
IPR035985	Drosophila_melanogaster	Ephydatia_fluviatilis	Haliotis_rufescens	Schmidtea_mediterranea
IPR035986	Drosophila_melanogaster
IPR035987	Ephydatia_fluviatilis
IPR035991	Drosophila_melanogaster
IPR035996	Drosophila_melanogaster	Nematostella_vectensis
IPR036002	Drosophila_melanogaster	Nematostella_vectensis	Schmidtea_mediterranea
IPR036005	Schmidtea_mediterranea
IPR036008	Nematostella_vectensis
IPR036020	Drosophila_melanogaster	Ruditapes_philippinarum
IPR036024	Haliotis_rufescens
IPR036025	Caenorhabditis_elegans	Ephydatia_fluviatilis	Nematostella_vectensis
IPR036026	Ephydatia_fluviatilis
IPR036034	Xenopus_tropicalis
IPR036035	Xenopus_tropicalis
IPR036036	Xenopus_tropicalis
IPR036038	Nematostella_vectensis
IPR036047	Caenorhabditis_elegans	Danio_rerio	Ruditapes_philippinarum	Xenopus_tropicalis
IPR036049	Ephydatia_fluviatilis
IPR036051	Xenopus_tropicalis
IPR036052	Ephydatia_fluviatilis
IPR036054	Caenorhabditis_elegans	Danio_rerio
IPR036055	Haliotis_rufescens
IPR036058	Nematostella_vectensis
IPR036060	Ruditapes_philippinarum
IPR036065	Ephydatia_fluviatilis	Schmidtea_mediterranea
IPR036069	Nematostella_vectensis
IPR036070	Ephydatia_fluviatilis	Schmidtea_mediterranea
IPR036078	Caenorhabditis_elegans	Danio_rerio
IPR036079	Nematostella_vectensis
IPR036081	Drosophila_melanogaster	Ephydatia_fluviatilis	Nematostella_vectensis
IPR036084	Ephydatia_fluviatilis	Ruditapes_philippinarum
IPR036085	Caenorhabditis_elegans	Drosophila_melanogaster	Ruditapes_philippinarum
IPR036103	Caenorhabditis_elegans	Drosophila_melanogaster
IPR036117	Schmidtea_mediterranea
IPR036121	Haliotis_rufescens
IPR036126	Drosophila_melanogaster
IPR036128	Drosophila_melanogaster	Ephydatia_fluviatilis	Ruditapes_philippinarum	Xenopus_tropicalis
IPR036133	Drosophila_melanogaster
IPR036134	Drosophila_melanogaster	Nematostella_vectensis	Ruditapes_philippinarum	Xenopus_tropicalis
IPR036135	Ephydatia_fluviatilis	Schmidtea_mediterranea
IPR036142	Drosophila_melanogaster	Schmidtea_mediterranea	Xenopus_tropicalis
IPR036155	Drosophila_melanogaster	Nematostella_vectensis	Ruditapes_philippinarum	Xenopus_tropicalis
IPR036156	Ephydatia_fluviatilis
IPR036157	Caenorhabditis_elegans	Danio_rerio	Drosophila_melanogaster	Ephydatia_fluviatilis	Nematostella_vectensis
IPR036161	Schmidtea_mediterranea
IPR036163	Caenorhabditis_elegans
IPR036164	Danio_rerio	Ephydatia_fluviatilis	Nematostella_vectensis	Schmidtea_mediterranea
IPR036187	Caenorhabditis_elegans	Drosophila_melanogaster	Ruditapes_philippinarum	Schmidtea_mediterranea
IPR036188	Ephydatia_fluviatilis	Nematostella_vectensis
IPR036191	Drosophila_melanogaster	Haliotis_rufescens	Schmidtea_mediterranea	Xenopus_tropicalis
IPR036193	Drosophila_melanogaster
IPR036202	Drosophila_melanogaster
IPR036204	Caenorhabditis_elegans
IPR036213	Xenopus_tropicalis
IPR036217	Ruditapes_philippinarum
IPR036219	Caenorhabditis_elegans	Ephydatia_fluviatilis
IPR036220	Ephydatia_fluviatilis	Schmidtea_mediterranea	Xenopus_tropicalis
IPR036222	Caenorhabditis_elegans
IPR036224	Danio_rerio	Ephydatia_fluviatilis	Nematostella_vectensis	Ruditapes_philippinarum	Xenopus_tropicalis
IPR036227	Ephydatia_fluviatilis
IPR036235	Drosophila_melanogaster	Haliotis_rufescens	Ruditapes_philippinarum	Schmidtea_mediterranea
IPR036236	Danio_rerio	Drosophila_melanogaster	Ephydatia_fluviatilis	Ruditapes_philippinarum	Schmidtea_mediterranea	Xenopus_tropicalis
IPR036237	Schmidtea_mediterranea
IPR036249	Ephydatia_fluviatilis	Nematostella_vectensis
IPR036252	Ephydatia_fluviatilis	Nematostella_vectensis	Schmidtea_mediterranea
IPR036254	Danio_rerio
IPR036258	Xenopus_tropicalis
IPR036259	Nematostella_vectensis
IPR036264	Caenorhabditis_elegans	Ephydatia_fluviatilis
IPR036265	Nematostella_vectensis	Ruditapes_philippinarum	Schmidtea_mediterranea
IPR036273	Xenopus_tropicalis
IPR036274	Danio_rerio	Xenopus_tropicalis
IPR036277	Drosophila_melanogaster	Schmidtea_mediterranea	Xenopus_tropicalis
IPR036278	Ephydatia_fluviatilis
IPR036279	Caenorhabditis_elegans	Drosophila_melanogaster	Ephydatia_fluviatilis	Haliotis_rufescens	Schmidtea_mediterranea	Xenopus_tropicalis
IPR036280	Caenorhabditis_elegans	Schmidtea_mediterranea	Xenopus_tropicalis
IPR036282	Caenorhabditis_elegans	Ephydatia_fluviatilis	Nematostella_vectensis
IPR036283	Drosophila_melanogaster	Ephydatia_fluviatilis	Nematostella_vectensis	Xenopus_tropicalis
IPR036291	Caenorhabditis_elegans	Ephydatia_fluviatilis	Haliotis_rufescens	Nematostella_vectensis
IPR036296	Nematostella_vectensis
IPR036306	Drosophila_melanogaster	Haliotis_rufescens	Ruditapes_philippinarum	Schmidtea_mediterranea
IPR036314	Caenorhabditis_elegans
IPR036315	Xenopus_tropicalis
IPR036317	Drosophila_melanogaster	Xenopus_tropicalis
IPR036322	Danio_rerio	Drosophila_melanogaster	Ephydatia_fluviatilis	Ruditapes_philippinarum	Schmidtea_mediterranea	Xenopus_tropicalis
IPR036324	Caenorhabditis_elegans
IPR036338	Ephydatia_fluviatilis	Nematostella_vectensis
IPR036339	Xenopus_tropicalis
IPR036345	Caenorhabditis_elegans	Drosophila_melanogaster	Ephydatia_fluviatilis	Nematostella_vectensis	Schmidtea_mediterranea	Xenopus_tropicalis
IPR036348	Caenorhabditis_elegans	Ruditapes_philippinarum
IPR036356	Ephydatia_fluviatilis
IPR036358	Drosophila_melanogaster	Xenopus_tropicalis
IPR036361	Ruditapes_philippinarum	Schmidtea_mediterranea	Xenopus_tropicalis
IPR036373	Danio_rerio	Drosophila_melanogaster	Haliotis_rufescens	Schmidtea_mediterranea
IPR036378	Haliotis_rufescens
IPR036380	Caenorhabditis_elegans	Ephydatia_fluviatilis
IPR036387	Ruditapes_philippinarum
IPR036388	Danio_rerio	Drosophila_melanogaster	Ruditapes_philippinarum	Schmidtea_mediterranea	Xenopus_tropicalis
IPR036390	Danio_rerio	Drosophila_melanogaster	Nematostella_vectensis	Ruditapes_philippinarum	Schmidtea_mediterranea	Xenopus_tropicalis
IPR036392	Haliotis_rufescens
IPR036397	Caenorhabditis_elegans	Drosophila_melanogaster
IPR036398	Nematostella_vectensis
IPR036400	Caenorhabditis_elegans
IPR036402	Caenorhabditis_elegans	Nematostella_vectensis	Ruditapes_philippinarum	Schmidtea_mediterranea
IPR036404	Schmidtea_mediterranea
IPR036406	Danio_rerio	Nematostella_vectensis
IPR036407	Schmidtea_mediterranea
IPR036410	Nematostella_vectensis	Schmidtea_mediterranea
IPR036413	Xenopus_tropicalis
IPR036414	Xenopus_tropicalis
IPR036415	Danio_rerio
IPR036419	Ephydatia_fluviatilis
IPR036420	Danio_rerio	Drosophila_melanogaster	Ruditapes_philippinarum	Schmidtea_mediterranea	Xenopus_tropicalis
IPR036424	Ephydatia_fluviatilis
IPR036425	Schmidtea_mediterranea
IPR036427	Drosophila_melanogaster	Ruditapes_philippinarum	Schmidtea_mediterranea	Xenopus_tropicalis
IPR036430	Nematostella_vectensis
IPR036431	Danio_rerio
IPR036433	Caenorhabditis_elegans	Ephydatia_fluviatilis
IPR036443	Danio_rerio	Drosophila_melanogaster	Ephydatia_fluviatilis	Ruditapes_philippinarum	Xenopus_tropicalis
IPR036444	Haliotis_rufescens	Schmidtea_mediterranea
IPR036451	Caenorhabditis_elegans
IPR036456	Drosophila_melanogaster	Ephydatia_fluviatilis
IPR036457	Schmidtea_mediterranea
IPR036462	Ephydatia_fluviatilis
IPR036464	Drosophila_melanogaster	Ephydatia_fluviatilis
IPR036480	Drosophila_melanogaster
IPR036483	Drosophila_melanogaster
IPR036494	Drosophila_melanogaster	Ephydatia_fluviatilis	Schmidtea_mediterranea
IPR036496	Ephydatia_fluviatilis
IPR036498	Ephydatia_fluviatilis
IPR036507	Xenopus_tropicalis
IPR036508	Caenorhabditis_elegans	Haliotis_rufescens
IPR036511	Drosophila_melanogaster	Ephydatia_fluviatilis	Schmidtea_mediterranea
IPR036514	Danio_rerio	Drosophila_melanogaster	Ephydatia_fluviatilis	Haliotis_rufescens
IPR036517	Drosophila_melanogaster	Xenopus_tropicalis
IPR036521	Ephydatia_fluviatilis	Xenopus_tropicalis
IPR036524	Danio_rerio
IPR036525	Danio_rerio	Ruditapes_philippinarum
IPR036526	Schmidtea_mediterranea
IPR036529	Drosophila_melanogaster
IPR036531	Caenorhabditis_elegans
IPR036537	Drosophila_melanogaster
IPR036539	Nematostella_vectensis
IPR036543	Nematostella_vectensis	Xenopus_tropicalis
IPR036544	Caenorhabditis_elegans
IPR036549	Nematostella_vectensis
IPR036551	Ephydatia_fluviatilis
IPR036552	Drosophila_melanogaster	Schmidtea_mediterranea
IPR036554	Ephydatia_fluviatilis
IPR036561	Drosophila_melanogaster	Haliotis_rufescens	Nematostella_vectensis	Schmidtea_mediterranea
IPR036563	Caenorhabditis_elegans	Xenopus_tropicalis
IPR036568	Ephydatia_fluviatilis	Nematostella_vectensis
IPR036570	Caenorhabditis_elegans	Ephydatia_fluviatilis
IPR036574	Haliotis_rufescens
IPR036575	Danio_rerio	Drosophila_melanogaster
IPR036589	Ephydatia_fluviatilis
IPR036590	Drosophila_melanogaster
IPR036594	Ephydatia_fluviatilis
IPR036595	Danio_rerio	Haliotis_rufescens
IPR036597	Caenorhabditis_elegans	Xenopus_tropicalis
IPR036598	Xenopus_tropicalis
IPR036599	Schmidtea_mediterranea	Xenopus_tropicalis
IPR036602	Ephydatia_fluviatilis
IPR036603	Drosophila_melanogaster	Schmidtea_mediterranea
IPR036604	Nematostella_vectensis	Ruditapes_philippinarum
IPR036605	Ephydatia_fluviatilis	Schmidtea_mediterranea	Xenopus_tropicalis
IPR036610	Ephydatia_fluviatilis	Haliotis_rufescens	Schmidtea_mediterranea
IPR036612	Caenorhabditis_elegans	Drosophila_melanogaster	Ruditapes_philippinarum	Schmidtea_mediterranea	Xenopus_tropicalis
IPR036616	Caenorhabditis_elegans	Drosophila_melanogaster	Schmidtea_mediterranea
IPR036617	Xenopus_tropicalis
IPR036621	Ephydatia_fluviatilis	Haliotis_rufescens
IPR036623	Caenorhabditis_elegans	Ephydatia_fluviatilis
IPR036625	Drosophila_melanogaster
IPR036627	Nematostella_vectensis
IPR036631	Ruditapes_philippinarum
IPR036638	Ruditapes_philippinarum	Schmidtea_mediterranea	Xenopus_tropicalis
IPR036643	Drosophila_melanogaster	Schmidtea_mediterranea
IPR036649	Ephydatia_fluviatilis
IPR036652	Drosophila_melanogaster
IPR036656	Nematostella_vectensis
IPR036671	Ruditapes_philippinarum
IPR036674	Xenopus_tropicalis
IPR036676	Danio_rerio	Ephydatia_fluviatilis	Nematostella_vectensis	Schmidtea_mediterranea
IPR036678	Caenorhabditis_elegans	Drosophila_melanogaster	Ruditapes_philippinarum	Schmidtea_mediterranea
IPR036688	Ephydatia_fluviatilis	Schmidtea_mediterranea
IPR036690	Caenorhabditis_elegans
IPR036691	Schmidtea_mediterranea
IPR036695	Caenorhabditis_elegans	Ephydatia_fluviatilis	Ruditapes_philippinarum
IPR036700	Nematostella_vectensis
IPR036710	Nematostella_vectensis
IPR036714	Ephydatia_fluviatilis
IPR036720	Drosophila_melanogaster	Xenopus_tropicalis
IPR036723	Danio_rerio
IPR036726	Ephydatia_fluviatilis	Xenopus_tropicalis
IPR036735	Xenopus_tropicalis
IPR036736	Nematostella_vectensis
IPR036744	Drosophila_melanogaster	Xenopus_tropicalis
IPR036747	Drosophila_melanogaster	Ephydatia_fluviatilis	Nematostella_vectensis	Ruditapes_philippinarum
IPR036748	Haliotis_rufescens
IPR036749	Haliotis_rufescens
IPR036756	Caenorhabditis_elegans
IPR036767	Caenorhabditis_elegans
IPR036770	Danio_rerio	Xenopus_tropicalis
IPR036771	Ephydatia_fluviatilis	Nematostella_vectensis
IPR036772	Nematostella_vectensis
IPR036773	Drosophila_melanogaster
IPR036775	Caenorhabditis_elegans	Drosophila_melanogaster	Ruditapes_philippinarum	Schmidtea_mediterranea
IPR036778	Ephydatia_fluviatilis
IPR036784	Caenorhabditis_elegans
IPR036786	Caenorhabditis_elegans	Schmidtea_mediterranea
IPR036787	Haliotis_rufescens
IPR036788	Drosophila_melanogaster	Haliotis_rufescens
IPR036789	Ephydatia_fluviatilis
IPR036791	Ephydatia_fluviatilis
IPR036794	Ephydatia_fluviatilis
IPR036802	Nematostella_vectensis
IPR036803	Drosophila_melanogaster	Nematostella_vectensis
IPR036812	Ephydatia_fluviatilis
IPR036817	Nematostella_vectensis
IPR036820	Ephydatia_fluviatilis
IPR036822	Caenorhabditis_elegans
IPR036823	Ephydatia_fluviatilis
IPR036824	Danio_rerio	Drosophila_melanogaster	Ephydatia_fluviatilis	Haliotis_rufescens	Ruditapes_philippinarum
IPR036838	Ephydatia_fluviatilis
IPR036846	Haliotis_rufescens
IPR036849	Ephydatia_fluviatilis
IPR036850	Ruditapes_philippinarum
IPR036855	Caenorhabditis_elegans	Danio_rerio	Ephydatia_fluviatilis	Ruditapes_philippinarum	Schmidtea_mediterranea	Xenopus_tropicalis
IPR036857	Ephydatia_fluviatilis	Haliotis_rufescens
IPR036858	Danio_rerio	Drosophila_melanogaster	Haliotis_rufescens	Nematostella_vectensis	Xenopus_tropicalis
IPR036860	Xenopus_tropicalis
IPR036862	Schmidtea_mediterranea
IPR036865	Xenopus_tropicalis
IPR036866	Caenorhabditis_elegans	Nematostella_vectensis	Ruditapes_philippinarum	Schmidtea_mediterranea	Xenopus_tropicalis
IPR036867	Drosophila_melanogaster	Schmidtea_mediterranea	Xenopus_tropicalis
IPR036870	Ephydatia_fluviatilis
IPR036873	Ephydatia_fluviatilis
IPR036874	Nematostella_vectensis
IPR036875	Caenorhabditis_elegans	Drosophila_melanogaster	Nematostella_vectensis
IPR036877	Ruditapes_philippinarum	Schmidtea_mediterranea
IPR036881	Ephydatia_fluviatilis
IPR036882	Schmidtea_mediterranea
IPR036885	Ephydatia_fluviatilis	Ruditapes_philippinarum
IPR036890	Caenorhabditis_elegans	Schmidtea_mediterranea
IPR036897	Drosophila_melanogaster	Ruditapes_philippinarum
IPR036898	Drosophila_melanogaster	Schmidtea_mediterranea
IPR036899	Ephydatia_fluviatilis
IPR036901	Drosophila_melanogaster	Ephydatia_fluviatilis
IPR036903	Drosophila_melanogaster	Xenopus_tropicalis
IPR036906	Nematostella_vectensis
IPR036908	Haliotis_rufescens
IPR036910	Danio_rerio	Drosophila_melanogaster	Ruditapes_philippinarum	Schmidtea_mediterranea	Xenopus_tropicalis
IPR036914	Nematostella_vectensis	Ruditapes_philippinarum	Schmidtea_mediterranea
IPR036915	Danio_rerio	Drosophila_melanogaster	Haliotis_rufescens	Nematostella_vectensis	Ruditapes_philippinarum	Schmidtea_mediterranea	Xenopus_tropicalis
IPR036919	Ephydatia_fluviatilis	Schmidtea_mediterranea
IPR036921	Danio_rerio	Ephydatia_fluviatilis	Nematostella_vectensis
IPR036925	Ephydatia_fluviatilis	Ruditapes_philippinarum
IPR036926	Danio_rerio	Drosophila_melanogaster	Haliotis_rufescens	Nematostella_vectensis	Schmidtea_mediterranea	Xenopus_tropicalis
IPR036927	Nematostella_vectensis
IPR036930	Caenorhabditis_elegans	Drosophila_melanogaster	Schmidtea_mediterranea
IPR036935	Ephydatia_fluviatilis	Schmidtea_mediterranea
IPR036939	Ruditapes_philippinarum
IPR036947	Danio_rerio	Drosophila_melanogaster	Schmidtea_mediterranea
IPR036957	Drosophila_melanogaster	Schmidtea_mediterranea
IPR036959	Drosophila_melanogaster	Nematostella_vectensis
IPR036960	Ruditapes_philippinarum
IPR036961	Danio_rerio	Drosophila_melanogaster	Ruditapes_philippinarum	Schmidtea_mediterranea	Xenopus_tropicalis
IPR036962	Ephydatia_fluviatilis
IPR036967	Ephydatia_fluviatilis
IPR036974	Caenorhabditis_elegans	Ephydatia_fluviatilis	Nematostella_vectensis	Xenopus_tropicalis
IPR036975	Ruditapes_philippinarum
IPR036980	Danio_rerio	Nematostella_vectensis	Xenopus_tropicalis
IPR036982	Drosophila_melanogaster	Ephydatia_fluviatilis
IPR036985	Caenorhabditis_elegans
IPR036986	Ephydatia_fluviatilis
IPR036987	Ruditapes_philippinarum
IPR036995	Ruditapes_philippinarum	Schmidtea_mediterranea	Xenopus_tropicalis
IPR036996	Nematostella_vectensis
IPR036997	Ephydatia_fluviatilis	Nematostella_vectensis	Schmidtea_mediterranea
IPR037008	Nematostella_vectensis
IPR037010	Ephydatia_fluviatilis
IPR037027	Ruditapes_philippinarum	Schmidtea_mediterranea	Xenopus_tropicalis
IPR037033	Ephydatia_fluviatilis	Ruditapes_philippinarum	Schmidtea_mediterranea
IPR037034	Ephydatia_fluviatilis	Ruditapes_philippinarum	Schmidtea_mediterranea
IPR037036	Danio_rerio	Xenopus_tropicalis
IPR037047	Drosophila_melanogaster	Ephydatia_fluviatilis
IPR037056	Drosophila_melanogaster	Nematostella_vectensis	Schmidtea_mediterranea
IPR037062	Caenorhabditis_elegans
IPR037073	Drosophila_melanogaster	Ruditapes_philippinarum
IPR037093	Drosophila_melanogaster
IPR037095	Drosophila_melanogaster	Xenopus_tropicalis
IPR037103	Schmidtea_mediterranea
IPR037113	Drosophila_melanogaster	Ephydatia_fluviatilis	Ruditapes_philippinarum	Schmidtea_mediterranea	Xenopus_tropicalis
IPR037123	Nematostella_vectensis	Ruditapes_philippinarum	Schmidtea_mediterranea	Xenopus_tropicalis
IPR037124	Drosophila_melanogaster	Ephydatia_fluviatilis	Nematostella_vectensis	Ruditapes_philippinarum
IPR037128	Nematostella_vectensis
IPR037129	Caenorhabditis_elegans
IPR037132	Drosophila_melanogaster
IPR037136	Nematostella_vectensis
IPR037138	Xenopus_tropicalis
IPR037143	Ephydatia_fluviatilis
IPR037147	Caenorhabditis_elegans	Ruditapes_philippinarum
IPR037158	Ephydatia_fluviatilis
IPR037159	Ephydatia_fluviatilis	Xenopus_tropicalis
IPR037160	Danio_rerio
IPR037163	Ephydatia_fluviatilis
IPR037171	Caenorhabditis_elegans	Ephydatia_fluviatilis
IPR037177	Caenorhabditis_elegans	Danio_rerio
IPR037188	Caenorhabditis_elegans	Schmidtea_mediterranea
IPR037189	Xenopus_tropicalis
IPR037196	Ephydatia_fluviatilis
IPR037198	Drosophila_melanogaster	Xenopus_tropicalis
IPR037200	Ephydatia_fluviatilis	Nematostella_vectensis	Ruditapes_philippinarum	Schmidtea_mediterranea	Xenopus_tropicalis
IPR037201	Drosophila_melanogaster	Nematostella_vectensis
IPR037212	Ephydatia_fluviatilis
IPR037214	Caenorhabditis_elegans	Drosophila_melanogaster
IPR037218	Nematostella_vectensis
IPR037227	Haliotis_rufescens
IPR037229	Haliotis_rufescens
IPR037231	Drosophila_melanogaster	Ephydatia_fluviatilis	Nematostella_vectensis	Schmidtea_mediterranea
IPR037238	Schmidtea_mediterranea
IPR037241	Danio_rerio	Xenopus_tropicalis
IPR037245	Xenopus_tropicalis
IPR037249	Drosophila_melanogaster
IPR037255	Drosophila_melanogaster
IPR037259	Ruditapes_philippinarum
IPR037264	Drosophila_melanogaster	Schmidtea_mediterranea
IPR037272	Haliotis_rufescens	Nematostella_vectensis
IPR037277	Ephydatia_fluviatilis
IPR037289	Ephydatia_fluviatilis	Xenopus_tropicalis
IPR037299	Ruditapes_philippinarum
IPR037301	Xenopus_tropicalis
IPR037313	Danio_rerio	Xenopus_tropicalis
IPR037315	Caenorhabditis_elegans	Danio_rerio	Drosophila_melanogaster	Ephydatia_fluviatilis	Haliotis_rufescens	Ruditapes_philippinarum	Xenopus_tropicalis
IPR037319	Ephydatia_fluviatilis	Schmidtea_mediterranea	Xenopus_tropicalis
IPR037321	Xenopus_tropicalis
IPR037323	Drosophila_melanogaster
IPR037325	Drosophila_melanogaster
IPR037326	Xenopus_tropicalis
IPR037327	Xenopus_tropicalis
IPR037329	Xenopus_tropicalis
IPR037332	Danio_rerio
IPR037345	Xenopus_tropicalis
IPR037346	Xenopus_tropicalis
IPR037352	Drosophila_melanogaster	Ruditapes_philippinarum	Schmidtea_mediterranea	Xenopus_tropicalis
IPR037353	Xenopus_tropicalis
IPR037356	Xenopus_tropicalis
IPR037357	Drosophila_melanogaster	Ruditapes_philippinarum
IPR037360	Danio_rerio	Xenopus_tropicalis
IPR037361	Drosophila_melanogaster
IPR037363	Ephydatia_fluviatilis
IPR037366	Drosophila_melanogaster	Ruditapes_philippinarum
IPR037372	Xenopus_tropicalis
IPR037373	Xenopus_tropicalis
IPR037374	Drosophila_melanogaster
IPR037375	Xenopus_tropicalis
IPR037379	Drosophila_melanogaster	Ephydatia_fluviatilis	Ruditapes_philippinarum	Xenopus_tropicalis
IPR037380	Drosophila_melanogaster
IPR037381	Danio_rerio	Schmidtea_mediterranea	Xenopus_tropicalis
IPR037382	Drosophila_melanogaster	Ruditapes_philippinarum	Xenopus_tropicalis
IPR037386	Ruditapes_philippinarum
IPR037387	Caenorhabditis_elegans	Danio_rerio	Ephydatia_fluviatilis	Ruditapes_philippinarum
IPR037388	Danio_rerio	Ruditapes_philippinarum	Xenopus_tropicalis
IPR037393	Drosophila_melanogaster	Ephydatia_fluviatilis	Xenopus_tropicalis
IPR037395	Drosophila_melanogaster	Schmidtea_mediterranea
IPR037396	Schmidtea_mediterranea
IPR037397	Caenorhabditis_elegans	Haliotis_rufescens
IPR037399	Caenorhabditis_elegans
IPR037431	Caenorhabditis_elegans	Drosophila_melanogaster	Ephydatia_fluviatilis	Nematostella_vectensis	Schmidtea_mediterranea
IPR037432	Caenorhabditis_elegans
IPR037436	Xenopus_tropicalis
IPR037439	Ephydatia_fluviatilis
IPR037445	Danio_rerio
IPR037446	Caenorhabditis_elegans
IPR037447	Ephydatia_fluviatilis
IPR037452	Xenopus_tropicalis
IPR037464	Drosophila_melanogaster
IPR037515	Caenorhabditis_elegans	Drosophila_melanogaster	Schmidtea_mediterranea
IPR037517	Danio_rerio	Drosophila_melanogaster	Xenopus_tropicalis
IPR037518	Schmidtea_mediterranea
IPR037551	Xenopus_tropicalis
IPR037554	Xenopus_tropicalis
IPR037555	Drosophila_melanogaster	Nematostella_vectensis
IPR037559	Caenorhabditis_elegans
IPR037587	Danio_rerio	Nematostella_vectensis
IPR037588	Xenopus_tropicalis
IPR037590	Drosophila_melanogaster	Ephydatia_fluviatilis	Xenopus_tropicalis
IPR037593	Ephydatia_fluviatilis	Xenopus_tropicalis
IPR037597	Ephydatia_fluviatilis	Nematostella_vectensis	Xenopus_tropicalis
IPR037599	Xenopus_tropicalis
IPR037605	Drosophila_melanogaster
IPR037608	Caenorhabditis_elegans
IPR037613	Drosophila_melanogaster
IPR037614	Drosophila_melanogaster	Ruditapes_philippinarum	Xenopus_tropicalis
IPR037615	Drosophila_melanogaster
IPR037616	Drosophila_melanogaster
IPR037624	Drosophila_melanogaster	Ephydatia_fluviatilis	Haliotis_rufescens	Nematostella_vectensis	Schmidtea_mediterranea	Xenopus_tropicalis
IPR037626	Drosophila_melanogaster	Ephydatia_fluviatilis	Nematostella_vectensis	Ruditapes_philippinarum	Schmidtea_mediterranea	Xenopus_tropicalis
IPR037627	Danio_rerio
IPR037631	Nematostella_vectensis	Xenopus_tropicalis
IPR037634	Drosophila_melanogaster	Xenopus_tropicalis
IPR037637	Drosophila_melanogaster	Xenopus_tropicalis
IPR037638	Drosophila_melanogaster	Xenopus_tropicalis
IPR037646	Haliotis_rufescens	Nematostella_vectensis	Ruditapes_philippinarum	Xenopus_tropicalis
IPR037647	Danio_rerio	Xenopus_tropicalis
IPR037660	Caenorhabditis_elegans
IPR037663	Xenopus_tropicalis
IPR037665	Drosophila_melanogaster	Xenopus_tropicalis
IPR037666	Ephydatia_fluviatilis	Ruditapes_philippinarum
IPR037670	Xenopus_tropicalis
IPR037671	Xenopus_tropicalis
IPR037674	Caenorhabditis_elegans	Drosophila_melanogaster	Xenopus_tropicalis
IPR037675	Caenorhabditis_elegans	Drosophila_melanogaster	Ephydatia_fluviatilis	Ruditapes_philippinarum	Xenopus_tropicalis
IPR037679	Danio_rerio	Drosophila_melanogaster	Ephydatia_fluviatilis	Nematostella_vectensis	Xenopus_tropicalis
IPR037680	Xenopus_tropicalis
IPR037685	Nematostella_vectensis
IPR037688	Ruditapes_philippinarum
IPR037691	Xenopus_tropicalis
IPR037692	Danio_rerio
IPR037693	Danio_rerio	Xenopus_tropicalis
IPR037695	Ruditapes_philippinarum
IPR037696	Danio_rerio	Ruditapes_philippinarum
IPR037700	Drosophila_melanogaster	Ephydatia_fluviatilis	Schmidtea_mediterranea	Xenopus_tropicalis
IPR037706	Ephydatia_fluviatilis
IPR037708	Drosophila_melanogaster	Ruditapes_philippinarum	Xenopus_tropicalis
IPR037713	Nematostella_vectensis
IPR037718	Caenorhabditis_elegans
IPR037721	Nematostella_vectensis
IPR037732	Xenopus_tropicalis
IPR037740	Drosophila_melanogaster
IPR037741	Xenopus_tropicalis
IPR037753	Drosophila_melanogaster	Nematostella_vectensis
IPR037754	Drosophila_melanogaster
IPR037770	Danio_rerio	Drosophila_melanogaster	Haliotis_rufescens	Nematostella_vectensis	Xenopus_tropicalis
IPR037773	Xenopus_tropicalis
IPR037775	Xenopus_tropicalis
IPR037783	Drosophila_melanogaster	Ruditapes_philippinarum
IPR037784	Danio_rerio
IPR037785	Ephydatia_fluviatilis
IPR037789	Caenorhabditis_elegans	Xenopus_tropicalis
IPR037794	Drosophila_melanogaster
IPR037796	Schmidtea_mediterranea
IPR037800	Ephydatia_fluviatilis
IPR037802	Danio_rerio	Drosophila_melanogaster	Schmidtea_mediterranea
IPR037806	Xenopus_tropicalis
IPR037813	Drosophila_melanogaster	Ephydatia_fluviatilis	Schmidtea_mediterranea	Xenopus_tropicalis
IPR037817	Drosophila_melanogaster	Schmidtea_mediterranea
IPR037818	Drosophila_melanogaster
IPR037826	Danio_rerio
IPR037827	Drosophila_melanogaster
IPR037829	Ephydatia_fluviatilis	Haliotis_rufescens
IPR037830	Haliotis_rufescens
IPR037833	Drosophila_melanogaster
IPR037840	Danio_rerio	Drosophila_melanogaster	Xenopus_tropicalis
IPR037845	Xenopus_tropicalis
IPR037847	Xenopus_tropicalis
IPR037850	Ephydatia_fluviatilis	Schmidtea_mediterranea	Xenopus_tropicalis
IPR037856	Schmidtea_mediterranea
IPR037865	Xenopus_tropicalis
IPR037867	Ruditapes_philippinarum	Xenopus_tropicalis
IPR037869	Caenorhabditis_elegans	Drosophila_melanogaster	Ephydatia_fluviatilis	Xenopus_tropicalis
IPR037875	Drosophila_melanogaster	Ephydatia_fluviatilis	Haliotis_rufescens	Ruditapes_philippinarum	Xenopus_tropicalis
IPR037892	Xenopus_tropicalis
IPR037893	Drosophila_melanogaster	Ephydatia_fluviatilis	Nematostella_vectensis
IPR037894	Danio_rerio	Xenopus_tropicalis
IPR037895	Danio_rerio	Ephydatia_fluviatilis	Schmidtea_mediterranea	Xenopus_tropicalis
IPR037898	Caenorhabditis_elegans	Drosophila_melanogaster	Ephydatia_fluviatilis
IPR037899	Xenopus_tropicalis
IPR037902	Nematostella_vectensis
IPR037906	Drosophila_melanogaster
IPR037908	Xenopus_tropicalis
IPR037911	Xenopus_tropicalis
IPR037912	Drosophila_melanogaster	Schmidtea_mediterranea	Xenopus_tropicalis
IPR037915	Xenopus_tropicalis
IPR037921	Xenopus_tropicalis
IPR037922	Xenopus_tropicalis
IPR037924	Caenorhabditis_elegans
IPR037928	Danio_rerio
IPR037930	Ephydatia_fluviatilis	Nematostella_vectensis	Ruditapes_philippinarum
IPR037931	Drosophila_melanogaster	Nematostella_vectensis
IPR037933	Xenopus_tropicalis
IPR037935	Xenopus_tropicalis
IPR037938	Danio_rerio	Drosophila_melanogaster	Ephydatia_fluviatilis	Nematostella_vectensis	Ruditapes_philippinarum	Schmidtea_mediterranea	Xenopus_tropicalis
IPR037941	Ruditapes_philippinarum
IPR037942	Danio_rerio	Drosophila_melanogaster	Ephydatia_fluviatilis	Nematostella_vectensis	Ruditapes_philippinarum	Xenopus_tropicalis
IPR037945	Danio_rerio	Xenopus_tropicalis
IPR037947	Drosophila_melanogaster	Haliotis_rufescens	Ruditapes_philippinarum	Xenopus_tropicalis
IPR037959	Drosophila_melanogaster
IPR037964	Xenopus_tropicalis
IPR037965	Nematostella_vectensis
IPR037966	Caenorhabditis_elegans	Drosophila_melanogaster	Ruditapes_philippinarum
IPR037967	Haliotis_rufescens
IPR037968	Drosophila_melanogaster	Xenopus_tropicalis
IPR037969	Ephydatia_fluviatilis	Xenopus_tropicalis
IPR037974	Danio_rerio	Drosophila_melanogaster
IPR037977	Drosophila_melanogaster
IPR037978	Xenopus_tropicalis
IPR037981	Xenopus_tropicalis
IPR037982	Danio_rerio
IPR037985	Xenopus_tropicalis
IPR037987	Schmidtea_mediterranea
IPR037988	Xenopus_tropicalis
IPR037992	Drosophila_melanogaster
IPR037993	Danio_rerio	Drosophila_melanogaster
IPR037994	Drosophila_melanogaster
IPR037995	Drosophila_melanogaster	Ruditapes_philippinarum	Xenopus_tropicalis
IPR037998	Drosophila_melanogaster
IPR037999	Drosophila_melanogaster	Xenopus_tropicalis
IPR038001	Xenopus_tropicalis
IPR038002	Ephydatia_fluviatilis
IPR038003	Drosophila_melanogaster	Xenopus_tropicalis
IPR038007	Drosophila_melanogaster	Xenopus_tropicalis
IPR038011	Nematostella_vectensis	Xenopus_tropicalis
IPR038013	Caenorhabditis_elegans	Ephydatia_fluviatilis	Xenopus_tropicalis
IPR038023	Drosophila_melanogaster
IPR038028	Drosophila_melanogaster
IPR038033	Drosophila_melanogaster
IPR038034	Danio_rerio	Xenopus_tropicalis
IPR038038	Danio_rerio
IPR038041	Drosophila_melanogaster	Ephydatia_fluviatilis	Ruditapes_philippinarum	Xenopus_tropicalis
IPR038044	Drosophila_melanogaster
IPR038045	Ephydatia_fluviatilis	Nematostella_vectensis
IPR038047	Drosophila_melanogaster
IPR038060	Schmidtea_mediterranea
IPR038069	Drosophila_melanogaster
IPR038081	Nematostella_vectensis
IPR038085	Drosophila_melanogaster	Nematostella_vectensis
IPR038092	Caenorhabditis_elegans	Danio_rerio	Ruditapes_philippinarum	Xenopus_tropicalis
IPR038093	Danio_rerio	Xenopus_tropicalis
IPR038096	Schmidtea_mediterranea
IPR038097	Ephydatia_fluviatilis
IPR038098	Drosophila_melanogaster
IPR038100	Drosophila_melanogaster	Ruditapes_philippinarum	Xenopus_tropicalis
IPR038101	Ephydatia_fluviatilis
IPR038103	Drosophila_melanogaster	Ephydatia_fluviatilis	Xenopus_tropicalis
IPR038104	Danio_rerio
IPR038105	Drosophila_melanogaster	Ruditapes_philippinarum	Schmidtea_mediterranea
IPR038106	Drosophila_melanogaster	Ruditapes_philippinarum	Xenopus_tropicalis
IPR038108	Nematostella_vectensis	Xenopus_tropicalis
IPR038120	Schmidtea_mediterranea
IPR038122	Caenorhabditis_elegans	Ephydatia_fluviatilis	Ruditapes_philippinarum	Xenopus_tropicalis
IPR038129	Drosophila_melanogaster	Haliotis_rufescens	Ruditapes_philippinarum	Schmidtea_mediterranea	Xenopus_tropicalis
IPR038132	Caenorhabditis_elegans
IPR038135	Ephydatia_fluviatilis
IPR038156	Caenorhabditis_elegans
IPR038163	Drosophila_melanogaster
IPR038167	Drosophila_melanogaster	Ephydatia_fluviatilis	Haliotis_rufescens	Nematostella_vectensis	Ruditapes_philippinarum	Schmidtea_mediterranea	Xenopus_tropicalis
IPR038168	Danio_rerio	Drosophila_melanogaster	Xenopus_tropicalis
IPR038169	Drosophila_melanogaster
IPR038173	Nematostella_vectensis
IPR038175	Danio_rerio
IPR038184	Danio_rerio	Drosophila_melanogaster	Xenopus_tropicalis
IPR038190	Drosophila_melanogaster	Ruditapes_philippinarum
IPR038192	Drosophila_melanogaster	Ephydatia_fluviatilis	Xenopus_tropicalis
IPR038196	Xenopus_tropicalis
IPR038204	Ephydatia_fluviatilis
IPR038207	Danio_rerio	Drosophila_melanogaster
IPR038212	Drosophila_melanogaster	Nematostella_vectensis
IPR038213	Schmidtea_mediterranea
IPR038217	Drosophila_melanogaster	Ephydatia_fluviatilis	Schmidtea_mediterranea	Xenopus_tropicalis
IPR038219	Danio_rerio
IPR038222	Nematostella_vectensis
IPR038237	Schmidtea_mediterranea
IPR038238	Ephydatia_fluviatilis	Xenopus_tropicalis
IPR038239	Ephydatia_fluviatilis	Xenopus_tropicalis
IPR038252	Drosophila_melanogaster
IPR038253	Ephydatia_fluviatilis
IPR038254	Ruditapes_philippinarum	Xenopus_tropicalis
IPR038256	Danio_rerio	Drosophila_melanogaster	Ephydatia_fluviatilis	Ruditapes_philippinarum	Schmidtea_mediterranea	Xenopus_tropicalis
IPR038273	Danio_rerio	Drosophila_melanogaster	Nematostella_vectensis	Ruditapes_philippinarum	Schmidtea_mediterranea	Xenopus_tropicalis
IPR038274	Ephydatia_fluviatilis	Ruditapes_philippinarum
IPR038275	Danio_rerio	Haliotis_rufescens	Ruditapes_philippinarum	Xenopus_tropicalis
IPR038291	Drosophila_melanogaster	Ephydatia_fluviatilis
IPR038294	Danio_rerio	Drosophila_melanogaster	Xenopus_tropicalis
IPR038298	Danio_rerio	Ruditapes_philippinarum	Xenopus_tropicalis
IPR038299	Nematostella_vectensis
IPR038322	Caenorhabditis_elegans	Ephydatia_fluviatilis
IPR038324	Drosophila_melanogaster	Schmidtea_mediterranea
IPR038336	Drosophila_melanogaster
IPR038340	Ephydatia_fluviatilis	Nematostella_vectensis
IPR038354	Ephydatia_fluviatilis
IPR038355	Drosophila_melanogaster	Xenopus_tropicalis
IPR038356	Ephydatia_fluviatilis	Haliotis_rufescens
IPR038357	Caenorhabditis_elegans
IPR038363	Ephydatia_fluviatilis
IPR038375	Ruditapes_philippinarum
IPR038389	Ephydatia_fluviatilis
IPR038397	Danio_rerio	Drosophila_melanogaster	Xenopus_tropicalis
IPR038401	Drosophila_melanogaster	Ruditapes_philippinarum	Schmidtea_mediterranea
IPR038418	Ephydatia_fluviatilis
IPR038422	Danio_rerio	Haliotis_rufescens	Nematostella_vectensis
IPR038427	Caenorhabditis_elegans	Drosophila_melanogaster	Schmidtea_mediterranea
IPR038437	Danio_rerio	Nematostella_vectensis	Ruditapes_philippinarum	Xenopus_tropicalis
IPR038441	Danio_rerio	Xenopus_tropicalis
IPR038446	Caenorhabditis_elegans	Ephydatia_fluviatilis	Haliotis_rufescens
IPR038459	Danio_rerio	Ruditapes_philippinarum	Schmidtea_mediterranea	Xenopus_tropicalis
IPR038460	Caenorhabditis_elegans
IPR038461	Caenorhabditis_elegans
IPR038466	Ruditapes_philippinarum
IPR038469	Ruditapes_philippinarum
IPR038487	Caenorhabditis_elegans	Drosophila_melanogaster	Ephydatia_fluviatilis	Schmidtea_mediterranea	Xenopus_tropicalis
IPR038495	Nematostella_vectensis
IPR038502	Ephydatia_fluviatilis
IPR038505	Danio_rerio
IPR038506	Drosophila_melanogaster	Ruditapes_philippinarum	Schmidtea_mediterranea	Xenopus_tropicalis
IPR038510	Schmidtea_mediterranea
IPR038511	Caenorhabditis_elegans	Nematostella_vectensis
IPR038514	Caenorhabditis_elegans	Ephydatia_fluviatilis	Haliotis_rufescens	Schmidtea_mediterranea
IPR038516	Caenorhabditis_elegans	Ephydatia_fluviatilis	Haliotis_rufescens	Schmidtea_mediterranea
IPR038524	Ephydatia_fluviatilis
IPR038526	Ephydatia_fluviatilis
IPR038528	Drosophila_melanogaster	Xenopus_tropicalis
IPR038532	Nematostella_vectensis
IPR038534	Danio_rerio	Ephydatia_fluviatilis	Xenopus_tropicalis
IPR038535	Ephydatia_fluviatilis	Haliotis_rufescens	Xenopus_tropicalis
IPR038538	Ephydatia_fluviatilis	Xenopus_tropicalis
IPR038545	Danio_rerio	Drosophila_melanogaster	Xenopus_tropicalis
IPR038547	Drosophila_melanogaster	Ruditapes_philippinarum
IPR038550	Drosophila_melanogaster
IPR038552	Ephydatia_fluviatilis
IPR038557	Caenorhabditis_elegans
IPR038558	Danio_rerio	Drosophila_melanogaster	Ephydatia_fluviatilis
IPR038566	Schmidtea_mediterranea	Xenopus_tropicalis
IPR038567	Nematostella_vectensis	Schmidtea_mediterranea
IPR038577	Caenorhabditis_elegans	Danio_rerio
IPR038578	Danio_rerio
IPR038579	Ephydatia_fluviatilis
IPR038586	Ruditapes_philippinarum
IPR038587	Ephydatia_fluviatilis
IPR038593	Schmidtea_mediterranea	Xenopus_tropicalis
IPR038596	Drosophila_melanogaster	Ephydatia_fluviatilis
IPR038599	Caenorhabditis_elegans
IPR038603	Danio_rerio	Drosophila_melanogaster
IPR038608	Nematostella_vectensis
IPR038630	Ephydatia_fluviatilis
IPR038633	Nematostella_vectensis	Xenopus_tropicalis
IPR038635	Xenopus_tropicalis
IPR038645	Ruditapes_philippinarum
IPR038650	Drosophila_melanogaster	Haliotis_rufescens	Schmidtea_mediterranea
IPR038654	Drosophila_melanogaster	Xenopus_tropicalis
IPR038657	Ephydatia_fluviatilis
IPR038661	Ephydatia_fluviatilis
IPR038662	Caenorhabditis_elegans
IPR038664	Schmidtea_mediterranea
IPR038680	Xenopus_tropicalis
IPR038697	Ruditapes_philippinarum
IPR038704	Danio_rerio	Drosophila_melanogaster	Ruditapes_philippinarum	Schmidtea_mediterranea
IPR038716	Ephydatia_fluviatilis
IPR038718	Danio_rerio	Drosophila_melanogaster	Ruditapes_philippinarum	Schmidtea_mediterranea	Xenopus_tropicalis
IPR038726	Danio_rerio	Ephydatia_fluviatilis	Xenopus_tropicalis
IPR038729	Drosophila_melanogaster	Ruditapes_philippinarum	Schmidtea_mediterranea
IPR038737	Ephydatia_fluviatilis	Xenopus_tropicalis
IPR038738	Drosophila_melanogaster
IPR038741	Ephydatia_fluviatilis
IPR038742	Caenorhabditis_elegans	Xenopus_tropicalis
IPR038749	Drosophila_melanogaster	Ephydatia_fluviatilis	Ruditapes_philippinarum	Schmidtea_mediterranea	Xenopus_tropicalis
IPR038751	Caenorhabditis_elegans	Ruditapes_philippinarum	Schmidtea_mediterranea	Xenopus_tropicalis
IPR038753	Xenopus_tropicalis
IPR038757	Drosophila_melanogaster
IPR038765	Danio_rerio	Drosophila_melanogaster	Xenopus_tropicalis
IPR038770	Drosophila_melanogaster	Ephydatia_fluviatilis
IPR038772	Drosophila_melanogaster
IPR038774	Drosophila_melanogaster	Nematostella_vectensis	Ruditapes_philippinarum
IPR038791	Danio_rerio
IPR038798	Danio_rerio	Ephydatia_fluviatilis	Xenopus_tropicalis
IPR038799	Ruditapes_philippinarum
IPR038801	Xenopus_tropicalis
IPR038807	Xenopus_tropicalis
IPR038810	Ephydatia_fluviatilis	Ruditapes_philippinarum
IPR038811	Danio_rerio	Xenopus_tropicalis
IPR038817	Ruditapes_philippinarum
IPR038822	Danio_rerio
IPR038830	Drosophila_melanogaster	Xenopus_tropicalis
IPR038832	Xenopus_tropicalis
IPR038834	Ruditapes_philippinarum
IPR038840	Xenopus_tropicalis
IPR038842	Drosophila_melanogaster
IPR038849	Xenopus_tropicalis
IPR038861	Danio_rerio	Xenopus_tropicalis
IPR038867	Drosophila_melanogaster	Xenopus_tropicalis
IPR038868	Xenopus_tropicalis
IPR038881	Xenopus_tropicalis
IPR038884	Ruditapes_philippinarum
IPR038885	Haliotis_rufescens
IPR038887	Ephydatia_fluviatilis
IPR038889	Danio_rerio	Xenopus_tropicalis
IPR038899	Haliotis_rufescens
IPR038902	Caenorhabditis_elegans	Drosophila_melanogaster	Ephydatia_fluviatilis	Xenopus_tropicalis
IPR038904	Danio_rerio	Xenopus_tropicalis
IPR038911	Ruditapes_philippinarum	Xenopus_tropicalis
IPR038914	Drosophila_melanogaster	Ruditapes_philippinarum	Xenopus_tropicalis
IPR038916	Xenopus_tropicalis
IPR038922	Ephydatia_fluviatilis	Nematostella_vectensis	Xenopus_tropicalis
IPR038923	Drosophila_melanogaster	Ruditapes_philippinarum	Xenopus_tropicalis
IPR038926	Danio_rerio	Xenopus_tropicalis
IPR038932	Danio_rerio	Haliotis_rufescens	Ruditapes_philippinarum	Schmidtea_mediterranea	Xenopus_tropicalis
IPR038942	Xenopus_tropicalis
IPR038946	Caenorhabditis_elegans	Ruditapes_philippinarum
IPR038952	Xenopus_tropicalis
IPR038959	Drosophila_melanogaster	Ephydatia_fluviatilis	Xenopus_tropicalis
IPR038968	Ruditapes_philippinarum	Schmidtea_mediterranea
IPR038973	Drosophila_melanogaster	Schmidtea_mediterranea	Xenopus_tropicalis
IPR038983	Ephydatia_fluviatilis
IPR038987	Ephydatia_fluviatilis	Schmidtea_mediterranea
IPR038991	Drosophila_melanogaster	Ephydatia_fluviatilis	Xenopus_tropicalis
IPR039006	Drosophila_melanogaster
IPR039007	Drosophila_melanogaster
IPR039008	Ruditapes_philippinarum
IPR039010	Danio_rerio
IPR039026	Caenorhabditis_elegans
IPR039028	Caenorhabditis_elegans
IPR039036	Ephydatia_fluviatilis
IPR039037	Danio_rerio	Ruditapes_philippinarum	Xenopus_tropicalis
IPR039039	Xenopus_tropicalis
IPR039042	Danio_rerio
IPR039044	Drosophila_melanogaster
IPR039047	Caenorhabditis_elegans	Danio_rerio	Ruditapes_philippinarum	Xenopus_tropicalis
IPR039048	Caenorhabditis_elegans	Danio_rerio	Haliotis_rufescens	Ruditapes_philippinarum
IPR039050	Schmidtea_mediterranea
IPR039051	Schmidtea_mediterranea
IPR039053	Danio_rerio	Drosophila_melanogaster	Haliotis_rufescens	Xenopus_tropicalis
IPR039054	Danio_rerio	Drosophila_melanogaster	Haliotis_rufescens	Xenopus_tropicalis
IPR039055	Caenorhabditis_elegans	Danio_rerio
IPR039056	Drosophila_melanogaster
IPR039061	Danio_rerio	Haliotis_rufescens	Nematostella_vectensis	Xenopus_tropicalis
IPR039066	Ephydatia_fluviatilis
IPR039085	Danio_rerio	Xenopus_tropicalis
IPR039091	Nematostella_vectensis
IPR039095	Xenopus_tropicalis
IPR039098	Xenopus_tropicalis
IPR039100	Caenorhabditis_elegans	Schmidtea_mediterranea
IPR039103	Caenorhabditis_elegans	Ruditapes_philippinarum	Xenopus_tropicalis
IPR039108	Xenopus_tropicalis
IPR039109	Ephydatia_fluviatilis
IPR039110	Ephydatia_fluviatilis	Xenopus_tropicalis
IPR039117	Danio_rerio	Xenopus_tropicalis
IPR039119	Nematostella_vectensis
IPR039121	Nematostella_vectensis
IPR039123	Ephydatia_fluviatilis
IPR039126	Drosophila_melanogaster	Ephydatia_fluviatilis	Nematostella_vectensis
IPR039127	Drosophila_melanogaster
IPR039128	Caenorhabditis_elegans
IPR039130	Danio_rerio	Drosophila_melanogaster	Ruditapes_philippinarum	Xenopus_tropicalis
IPR039131	Haliotis_rufescens	Nematostella_vectensis
IPR039133	Drosophila_melanogaster	Nematostella_vectensis	Xenopus_tropicalis
IPR039135	Caenorhabditis_elegans
IPR039136	Xenopus_tropicalis
IPR039137	Xenopus_tropicalis
IPR039138	Ruditapes_philippinarum	Xenopus_tropicalis
IPR039139	Ruditapes_philippinarum
IPR039142	Danio_rerio	Xenopus_tropicalis
IPR039145	Caenorhabditis_elegans	Ephydatia_fluviatilis	Ruditapes_philippinarum
IPR039146	Drosophila_melanogaster	Xenopus_tropicalis
IPR039147	Drosophila_melanogaster
IPR039149	Drosophila_melanogaster	Ruditapes_philippinarum
IPR039151	Xenopus_tropicalis
IPR039155	Caenorhabditis_elegans	Drosophila_melanogaster	Ephydatia_fluviatilis
IPR039158	Caenorhabditis_elegans
IPR039159	Caenorhabditis_elegans
IPR039161	Drosophila_melanogaster	Ephydatia_fluviatilis
IPR039163	Ephydatia_fluviatilis
IPR039167	Schmidtea_mediterranea
IPR039169	Ephydatia_fluviatilis	Schmidtea_mediterranea	Xenopus_tropicalis
IPR039171	Danio_rerio	Ephydatia_fluviatilis	Xenopus_tropicalis
IPR039175	Caenorhabditis_elegans	Ephydatia_fluviatilis
IPR039177	Caenorhabditis_elegans	Drosophila_melanogaster
IPR039182	Danio_rerio	Drosophila_melanogaster	Ephydatia_fluviatilis	Schmidtea_mediterranea	Xenopus_tropicalis
IPR039183	Ruditapes_philippinarum
IPR039187	Drosophila_melanogaster
IPR039188	Xenopus_tropicalis
IPR039189	Drosophila_melanogaster
IPR039190	Drosophila_melanogaster
IPR039194	Xenopus_tropicalis
IPR039195	Schmidtea_mediterranea
IPR039199	Xenopus_tropicalis
IPR039204	Ephydatia_fluviatilis
IPR039207	Ephydatia_fluviatilis
IPR039209	Danio_rerio	Xenopus_tropicalis
IPR039212	Danio_rerio	Xenopus_tropicalis
IPR039219	Xenopus_tropicalis
IPR039220	Caenorhabditis_elegans
IPR039222	Xenopus_tropicalis
IPR039223	Drosophila_melanogaster	Ephydatia_fluviatilis
IPR039226	Caenorhabditis_elegans
IPR039231	Ephydatia_fluviatilis
IPR039235	Xenopus_tropicalis
IPR039238	Nematostella_vectensis	Schmidtea_mediterranea
IPR039241	Danio_rerio	Drosophila_melanogaster	Xenopus_tropicalis
IPR039245	Ephydatia_fluviatilis
IPR039251	Drosophila_melanogaster
IPR039253	Xenopus_tropicalis
IPR039258	Danio_rerio	Nematostella_vectensis
IPR039259	Drosophila_melanogaster	Ruditapes_philippinarum
IPR039261	Caenorhabditis_elegans
IPR039262	Drosophila_melanogaster	Ruditapes_philippinarum	Schmidtea_mediterranea	Xenopus_tropicalis
IPR039263	Caenorhabditis_elegans	Ruditapes_philippinarum
IPR039267	Danio_rerio	Drosophila_melanogaster	Haliotis_rufescens	Ruditapes_philippinarum	Xenopus_tropicalis
IPR039275	Caenorhabditis_elegans	Xenopus_tropicalis
IPR039284	Danio_rerio	Ruditapes_philippinarum
IPR039289	Ephydatia_fluviatilis	Nematostella_vectensis	Ruditapes_philippinarum
IPR039294	Drosophila_melanogaster
IPR039297	Nematostella_vectensis
IPR039298	Ephydatia_fluviatilis
IPR039302	Danio_rerio	Schmidtea_mediterranea	Xenopus_tropicalis
IPR039304	Ephydatia_fluviatilis
IPR039308	Ruditapes_philippinarum	Xenopus_tropicalis
IPR039328	Drosophila_melanogaster	Xenopus_tropicalis
IPR039329	Ephydatia_fluviatilis	Haliotis_rufescens
IPR039330	Xenopus_tropicalis
IPR039333	Caenorhabditis_elegans	Ruditapes_philippinarum
IPR039336	Drosophila_melanogaster
IPR039339	Ruditapes_philippinarum
IPR039340	Drosophila_melanogaster	Xenopus_tropicalis
IPR039344	Drosophila_melanogaster
IPR039353	Drosophila_melanogaster	Xenopus_tropicalis
IPR039355	Ruditapes_philippinarum
IPR039356	Caenorhabditis_elegans	Danio_rerio	Nematostella_vectensis
IPR039357	Ephydatia_fluviatilis
IPR039361	Danio_rerio	Drosophila_melanogaster	Haliotis_rufescens	Nematostella_vectensis	Ruditapes_philippinarum	Schmidtea_mediterranea	Xenopus_tropicalis
IPR039383	Nematostella_vectensis
IPR039385	Schmidtea_mediterranea	Xenopus_tropicalis
IPR039396	Drosophila_melanogaster
IPR039397	Nematostella_vectensis
IPR039398	Drosophila_melanogaster
IPR039399	Drosophila_melanogaster
IPR039417	Danio_rerio	Haliotis_rufescens
IPR039429	Ephydatia_fluviatilis
IPR039430	Caenorhabditis_elegans	Drosophila_melanogaster	Nematostella_vectensis
IPR039432	Drosophila_melanogaster	Xenopus_tropicalis
IPR039436	Drosophila_melanogaster	Haliotis_rufescens	Xenopus_tropicalis
IPR039444	Xenopus_tropicalis
IPR039448	Drosophila_melanogaster	Haliotis_rufescens
IPR039456	Drosophila_melanogaster
IPR039460	Drosophila_melanogaster
IPR039461	Drosophila_melanogaster	Nematostella_vectensis
IPR039467	Ruditapes_philippinarum	Schmidtea_mediterranea
IPR039468	Drosophila_melanogaster	Ruditapes_philippinarum	Xenopus_tropicalis
IPR039477	Caenorhabditis_elegans
IPR039481	Caenorhabditis_elegans	Xenopus_tropicalis
IPR039484	Drosophila_melanogaster	Ephydatia_fluviatilis
IPR039485	Ephydatia_fluviatilis
IPR039487	Caenorhabditis_elegans
IPR039488	Ephydatia_fluviatilis
IPR039491	Ephydatia_fluviatilis
IPR039494	Nematostella_vectensis	Xenopus_tropicalis
IPR039495	Ephydatia_fluviatilis	Xenopus_tropicalis
IPR039497	Ruditapes_philippinarum
IPR039503	Haliotis_rufescens	Xenopus_tropicalis
IPR039511	Danio_rerio	Xenopus_tropicalis
IPR039512	Danio_rerio
IPR039515	Xenopus_tropicalis
IPR039516	Ephydatia_fluviatilis
IPR039520	Drosophila_melanogaster
IPR039521	Drosophila_melanogaster	Xenopus_tropicalis
IPR039524	Caenorhabditis_elegans	Drosophila_melanogaster	Ephydatia_fluviatilis	Ruditapes_philippinarum	Xenopus_tropicalis
IPR039525	Caenorhabditis_elegans	Schmidtea_mediterranea	Xenopus_tropicalis
IPR039527	Caenorhabditis_elegans	Drosophila_melanogaster	Xenopus_tropicalis
IPR039529	Caenorhabditis_elegans	Xenopus_tropicalis
IPR039531	Nematostella_vectensis	Schmidtea_mediterranea
IPR039539	Drosophila_melanogaster	Ephydatia_fluviatilis	Ruditapes_philippinarum
IPR039541	Danio_rerio
IPR039544	Ephydatia_fluviatilis
IPR039547	Ephydatia_fluviatilis
IPR039550	Danio_rerio	Xenopus_tropicalis
IPR039551	Ruditapes_philippinarum
IPR039558	Drosophila_melanogaster	Ephydatia_fluviatilis	Xenopus_tropicalis
IPR039571	Xenopus_tropicalis
IPR039572	Xenopus_tropicalis
IPR039574	Ephydatia_fluviatilis
IPR039575	Ephydatia_fluviatilis
IPR039577	Danio_rerio	Xenopus_tropicalis
IPR039579	Xenopus_tropicalis
IPR039582	Danio_rerio
IPR039583	Ruditapes_philippinarum
IPR039584	Danio_rerio
IPR039586	Ruditapes_philippinarum
IPR039589	Xenopus_tropicalis
IPR039590	Nematostella_vectensis	Xenopus_tropicalis
IPR039591	Ephydatia_fluviatilis
IPR039594	Danio_rerio	Xenopus_tropicalis
IPR039595	Danio_rerio
IPR039596	Nematostella_vectensis
IPR039599	Xenopus_tropicalis
IPR039600	Xenopus_tropicalis
IPR039630	Ruditapes_philippinarum
IPR039631	Danio_rerio	Nematostella_vectensis	Xenopus_tropicalis
IPR039632	Nematostella_vectensis
IPR039635	Ephydatia_fluviatilis	Xenopus_tropicalis
IPR039637	Drosophila_melanogaster
IPR039646	Danio_rerio	Schmidtea_mediterranea	Xenopus_tropicalis
IPR039653	Caenorhabditis_elegans
IPR039657	Caenorhabditis_elegans	Ephydatia_fluviatilis	Ruditapes_philippinarum	Schmidtea_mediterranea
IPR039659	Xenopus_tropicalis
IPR039661	Xenopus_tropicalis
IPR039662	Drosophila_melanogaster
IPR039664	Drosophila_melanogaster
IPR039665	Drosophila_melanogaster
IPR039670	Ruditapes_philippinarum
IPR039674	Xenopus_tropicalis
IPR039675	Ruditapes_philippinarum
IPR039677	Xenopus_tropicalis
IPR039680	Danio_rerio
IPR039682	Caenorhabditis_elegans	Xenopus_tropicalis
IPR039684	Danio_rerio
IPR039685	Haliotis_rufescens
IPR039686	Drosophila_melanogaster	Ruditapes_philippinarum
IPR039687	Danio_rerio	Ruditapes_philippinarum	Xenopus_tropicalis
IPR039693	Danio_rerio	Ephydatia_fluviatilis	Xenopus_tropicalis
IPR039694	Ephydatia_fluviatilis	Xenopus_tropicalis
IPR039698	Caenorhabditis_elegans	Ephydatia_fluviatilis	Xenopus_tropicalis
IPR039699	Ephydatia_fluviatilis	Schmidtea_mediterranea
IPR039702	Ephydatia_fluviatilis
IPR039715	Ephydatia_fluviatilis	Ruditapes_philippinarum	Xenopus_tropicalis
IPR039717	Drosophila_melanogaster	Ephydatia_fluviatilis	Ruditapes_philippinarum
IPR039718	Danio_rerio	Drosophila_melanogaster	Nematostella_vectensis	Xenopus_tropicalis
IPR039719	Xenopus_tropicalis
IPR039720	Xenopus_tropicalis
IPR039722	Caenorhabditis_elegans	Ruditapes_philippinarum
IPR039723	Xenopus_tropicalis
IPR039724	Drosophila_melanogaster
IPR039726	Drosophila_melanogaster	Ephydatia_fluviatilis	Haliotis_rufescens	Ruditapes_philippinarum	Xenopus_tropicalis
IPR039727	Drosophila_melanogaster	Ephydatia_fluviatilis	Schmidtea_mediterranea
IPR039729	Drosophila_melanogaster
IPR039730	Drosophila_melanogaster
IPR039731	Xenopus_tropicalis
IPR039732	Ephydatia_fluviatilis
IPR039733	Drosophila_melanogaster
IPR039737	Drosophila_melanogaster
IPR039739	Schmidtea_mediterranea
IPR039740	Ephydatia_fluviatilis	Schmidtea_mediterranea	Xenopus_tropicalis
IPR039741	Caenorhabditis_elegans
IPR039742	Caenorhabditis_elegans	Drosophila_melanogaster	Ephydatia_fluviatilis	Xenopus_tropicalis
IPR039745	Xenopus_tropicalis
IPR039747	Caenorhabditis_elegans	Ephydatia_fluviatilis	Xenopus_tropicalis
IPR039748	Caenorhabditis_elegans	Drosophila_melanogaster	Schmidtea_mediterranea	Xenopus_tropicalis
IPR039749	Xenopus_tropicalis
IPR039750	Ruditapes_philippinarum
IPR039751	Caenorhabditis_elegans
IPR039753	Drosophila_melanogaster	Xenopus_tropicalis
IPR039754	Caenorhabditis_elegans	Drosophila_melanogaster	Ephydatia_fluviatilis	Ruditapes_philippinarum	Schmidtea_mediterranea
IPR039757	Caenorhabditis_elegans	Ephydatia_fluviatilis	Xenopus_tropicalis
IPR039758	Caenorhabditis_elegans	Ephydatia_fluviatilis
IPR039759	Caenorhabditis_elegans	Ruditapes_philippinarum	Xenopus_tropicalis
IPR039761	Drosophila_melanogaster	Xenopus_tropicalis
IPR039762	Caenorhabditis_elegans	Ruditapes_philippinarum
IPR039763	Ruditapes_philippinarum	Xenopus_tropicalis
IPR039764	Danio_rerio	Ephydatia_fluviatilis
IPR039768	Ephydatia_fluviatilis	Nematostella_vectensis	Xenopus_tropicalis
IPR039770	Drosophila_melanogaster	Nematostella_vectensis	Schmidtea_mediterranea
IPR039771	Drosophila_melanogaster	Schmidtea_mediterranea
IPR039772	Danio_rerio	Drosophila_melanogaster	Ruditapes_philippinarum	Xenopus_tropicalis
IPR039774	Ephydatia_fluviatilis	Xenopus_tropicalis
IPR039775	Drosophila_melanogaster	Xenopus_tropicalis
IPR039776	Drosophila_melanogaster	Ephydatia_fluviatilis	Schmidtea_mediterranea
IPR039780	Xenopus_tropicalis
IPR039784	Danio_rerio	Drosophila_melanogaster
IPR039785	Danio_rerio
IPR039787	Haliotis_rufescens
IPR039789	Drosophila_melanogaster
IPR039790	Ephydatia_fluviatilis	Nematostella_vectensis
IPR039792	Ephydatia_fluviatilis
IPR039796	Caenorhabditis_elegans	Ephydatia_fluviatilis
IPR039798	Xenopus_tropicalis
IPR039799	Drosophila_melanogaster	Nematostella_vectensis
IPR039800	Nematostella_vectensis
IPR039804	Nematostella_vectensis	Ruditapes_philippinarum
IPR039805	Danio_rerio	Drosophila_melanogaster
IPR039812	Drosophila_melanogaster
IPR039815	Danio_rerio
IPR039816	Xenopus_tropicalis
IPR039839	Ephydatia_fluviatilis	Xenopus_tropicalis
IPR039840	Danio_rerio
IPR039841	Drosophila_melanogaster	Schmidtea_mediterranea	Xenopus_tropicalis
IPR039842	Nematostella_vectensis
IPR039843	Xenopus_tropicalis
IPR039844	Drosophila_melanogaster	Schmidtea_mediterranea
IPR039845	Ephydatia_fluviatilis
IPR039846	Drosophila_melanogaster	Xenopus_tropicalis
IPR039847	Drosophila_melanogaster	Haliotis_rufescens	Xenopus_tropicalis
IPR039848	Ruditapes_philippinarum
IPR039853	Drosophila_melanogaster	Ruditapes_philippinarum
IPR039856	Nematostella_vectensis
IPR039857	Drosophila_melanogaster	Xenopus_tropicalis
IPR039859	Drosophila_melanogaster	Xenopus_tropicalis
IPR039860	Drosophila_melanogaster
IPR039866	Ephydatia_fluviatilis
IPR039869	Drosophila_melanogaster
IPR039873	Ruditapes_philippinarum
IPR039874	Drosophila_melanogaster	Xenopus_tropicalis
IPR039875	Drosophila_melanogaster
IPR039881	Drosophila_melanogaster	Xenopus_tropicalis
IPR039882	Xenopus_tropicalis
IPR039883	Nematostella_vectensis
IPR039884	Xenopus_tropicalis
IPR039885	Xenopus_tropicalis
IPR039886	Xenopus_tropicalis
IPR039889	Ephydatia_fluviatilis	Xenopus_tropicalis
IPR039890	Caenorhabditis_elegans
IPR039891	Ephydatia_fluviatilis
IPR039893	Danio_rerio	Schmidtea_mediterranea	Xenopus_tropicalis
IPR039894	Danio_rerio	Haliotis_rufescens	Nematostella_vectensis
IPR039900	Danio_rerio	Drosophila_melanogaster	Haliotis_rufescens
IPR039905	Danio_rerio	Drosophila_melanogaster	Ruditapes_philippinarum
IPR039907	Drosophila_melanogaster	Ephydatia_fluviatilis	Nematostella_vectensis
IPR039910	Caenorhabditis_elegans	Ephydatia_fluviatilis
IPR039912	Nematostella_vectensis
IPR039913	Caenorhabditis_elegans	Drosophila_melanogaster	Ruditapes_philippinarum	Schmidtea_mediterranea	Xenopus_tropicalis
IPR039914	Drosophila_melanogaster	Xenopus_tropicalis
IPR039915	Danio_rerio
IPR039918	Ruditapes_philippinarum
IPR039920	Caenorhabditis_elegans	Drosophila_melanogaster	Schmidtea_mediterranea	Xenopus_tropicalis
IPR039921	Drosophila_melanogaster
IPR039922	Drosophila_melanogaster	Ephydatia_fluviatilis
IPR039924	Danio_rerio	Drosophila_melanogaster	Nematostella_vectensis	Schmidtea_mediterranea	Xenopus_tropicalis
IPR039925	Drosophila_melanogaster	Haliotis_rufescens	Xenopus_tropicalis
IPR039927	Ephydatia_fluviatilis	Haliotis_rufescens	Ruditapes_philippinarum
IPR039931	Drosophila_melanogaster
IPR039940	Danio_rerio
IPR039941	Xenopus_tropicalis
IPR039946	Ruditapes_philippinarum	Xenopus_tropicalis
IPR039947	Ruditapes_philippinarum
IPR039949	Danio_rerio	Ruditapes_philippinarum	Schmidtea_mediterranea	Xenopus_tropicalis
IPR039958	Drosophila_melanogaster	Ephydatia_fluviatilis
IPR039971	Drosophila_melanogaster	Schmidtea_mediterranea	Xenopus_tropicalis
IPR039974	Xenopus_tropicalis
IPR039975	Ephydatia_fluviatilis	Ruditapes_philippinarum	Xenopus_tropicalis
IPR039977	Drosophila_melanogaster	Ruditapes_philippinarum
IPR039981	Ephydatia_fluviatilis	Nematostella_vectensis
IPR039982	Ephydatia_fluviatilis	Schmidtea_mediterranea
IPR039984	Xenopus_tropicalis
IPR039988	Ruditapes_philippinarum
IPR039989	Drosophila_melanogaster
IPR039991	Ruditapes_philippinarum
IPR039992	Nematostella_vectensis
IPR039994	Drosophila_melanogaster	Ephydatia_fluviatilis	Ruditapes_philippinarum
IPR039997	Danio_rerio	Drosophila_melanogaster	Xenopus_tropicalis
IPR039999	Drosophila_melanogaster	Ephydatia_fluviatilis	Xenopus_tropicalis
IPR040000	Drosophila_melanogaster	Ephydatia_fluviatilis	Schmidtea_mediterranea
IPR040002	Ephydatia_fluviatilis	Nematostella_vectensis	Xenopus_tropicalis
IPR040007	Ephydatia_fluviatilis
IPR040010	Ruditapes_philippinarum
IPR040014	Drosophila_melanogaster	Ruditapes_philippinarum	Xenopus_tropicalis
IPR040016	Danio_rerio	Drosophila_melanogaster	Xenopus_tropicalis
IPR040017	Ephydatia_fluviatilis	Xenopus_tropicalis
IPR040018	Drosophila_melanogaster	Schmidtea_mediterranea
IPR040021	Drosophila_melanogaster	Ephydatia_fluviatilis
IPR040023	Caenorhabditis_elegans	Drosophila_melanogaster	Ephydatia_fluviatilis	Ruditapes_philippinarum
IPR040024	Xenopus_tropicalis
IPR040025	Schmidtea_mediterranea	Xenopus_tropicalis
IPR040028	Danio_rerio	Xenopus_tropicalis
IPR040031	Danio_rerio	Drosophila_melanogaster	Ephydatia_fluviatilis	Ruditapes_philippinarum	Xenopus_tropicalis
IPR040034	Danio_rerio	Ruditapes_philippinarum	Xenopus_tropicalis
IPR040038	Drosophila_melanogaster	Ephydatia_fluviatilis	Ruditapes_philippinarum	Schmidtea_mediterranea	Xenopus_tropicalis
IPR040039	Drosophila_melanogaster
IPR040041	Caenorhabditis_elegans	Danio_rerio	Drosophila_melanogaster	Haliotis_rufescens	Schmidtea_mediterranea
IPR040044	Ephydatia_fluviatilis
IPR040045	Ruditapes_philippinarum	Schmidtea_mediterranea
IPR040048	Drosophila_melanogaster	Xenopus_tropicalis
IPR040049	Ephydatia_fluviatilis	Xenopus_tropicalis
IPR040050	Drosophila_melanogaster	Xenopus_tropicalis
IPR040051	Drosophila_melanogaster
IPR040053	Danio_rerio	Xenopus_tropicalis
IPR040054	Caenorhabditis_elegans	Drosophila_melanogaster	Ephydatia_fluviatilis	Nematostella_vectensis
IPR040055	Drosophila_melanogaster	Nematostella_vectensis
IPR040057	Xenopus_tropicalis
IPR040059	Caenorhabditis_elegans	Drosophila_melanogaster	Nematostella_vectensis	Xenopus_tropicalis
IPR040067	Ruditapes_philippinarum	Xenopus_tropicalis
IPR040077	Ephydatia_fluviatilis
IPR040078	Caenorhabditis_elegans
IPR040079	Ephydatia_fluviatilis	Nematostella_vectensis	Ruditapes_philippinarum
IPR040089	Danio_rerio	Xenopus_tropicalis
IPR040091	Ephydatia_fluviatilis
IPR040092	Danio_rerio	Drosophila_melanogaster	Ephydatia_fluviatilis
IPR040096	Ephydatia_fluviatilis
IPR040104	Drosophila_melanogaster
IPR040115	Ephydatia_fluviatilis	Nematostella_vectensis	Xenopus_tropicalis
IPR040119	Ruditapes_philippinarum	Xenopus_tropicalis
IPR040120	Ruditapes_philippinarum	Xenopus_tropicalis
IPR040121	Xenopus_tropicalis
IPR040122	Ephydatia_fluviatilis	Ruditapes_philippinarum	Schmidtea_mediterranea
IPR040126	Ruditapes_philippinarum	Xenopus_tropicalis
IPR040129	Caenorhabditis_elegans
IPR040131	Ephydatia_fluviatilis
IPR040132	Danio_rerio	Ephydatia_fluviatilis	Xenopus_tropicalis
IPR040134	Drosophila_melanogaster
IPR040136	Xenopus_tropicalis
IPR040137	Danio_rerio	Drosophila_melanogaster
IPR040138	Danio_rerio	Drosophila_melanogaster	Ephydatia_fluviatilis	Xenopus_tropicalis
IPR040140	Xenopus_tropicalis
IPR040141	Ephydatia_fluviatilis	Nematostella_vectensis	Xenopus_tropicalis
IPR040144	Drosophila_melanogaster
IPR040148	Drosophila_melanogaster	Schmidtea_mediterranea
IPR040149	Xenopus_tropicalis
IPR040155	Drosophila_melanogaster	Schmidtea_mediterranea
IPR040159	Drosophila_melanogaster	Xenopus_tropicalis
IPR040161	Caenorhabditis_elegans
IPR040165	Nematostella_vectensis
IPR040168	Xenopus_tropicalis
IPR040176	Ephydatia_fluviatilis
IPR040178	Drosophila_melanogaster	Ruditapes_philippinarum	Xenopus_tropicalis
IPR040180	Danio_rerio
IPR040183	Drosophila_melanogaster	Ephydatia_fluviatilis	Xenopus_tropicalis
IPR040184	Caenorhabditis_elegans	Danio_rerio	Drosophila_melanogaster	Haliotis_rufescens	Ruditapes_philippinarum	Xenopus_tropicalis
IPR040190	Ephydatia_fluviatilis
IPR040191	Drosophila_melanogaster	Ephydatia_fluviatilis	Haliotis_rufescens	Ruditapes_philippinarum	Xenopus_tropicalis
IPR040194	Drosophila_melanogaster	Schmidtea_mediterranea
IPR040196	Danio_rerio	Xenopus_tropicalis
IPR040197	Schmidtea_mediterranea	Xenopus_tropicalis
IPR040198	Caenorhabditis_elegans	Xenopus_tropicalis
IPR040204	Danio_rerio	Ruditapes_philippinarum
IPR040213	Schmidtea_mediterranea
IPR040214	Xenopus_tropicalis
IPR040218	Caenorhabditis_elegans	Drosophila_melanogaster	Ruditapes_philippinarum
IPR040219	Schmidtea_mediterranea
IPR040221	Danio_rerio	Haliotis_rufescens	Xenopus_tropicalis
IPR040223	Ruditapes_philippinarum
IPR040224	Xenopus_tropicalis
IPR040227	Danio_rerio	Drosophila_melanogaster	Schmidtea_mediterranea
IPR040233	Drosophila_melanogaster	Ruditapes_philippinarum	Xenopus_tropicalis
IPR040235	Xenopus_tropicalis
IPR040239	Caenorhabditis_elegans	Drosophila_melanogaster	Nematostella_vectensis	Ruditapes_philippinarum
IPR040243	Xenopus_tropicalis
IPR040246	Danio_rerio
IPR040247	Schmidtea_mediterranea
IPR040255	Ruditapes_philippinarum
IPR040258	Ephydatia_fluviatilis	Xenopus_tropicalis
IPR040260	Caenorhabditis_elegans	Drosophila_melanogaster	Ephydatia_fluviatilis	Ruditapes_philippinarum
IPR040280	Xenopus_tropicalis
IPR040302	Xenopus_tropicalis
IPR040303	Xenopus_tropicalis
IPR040308	Drosophila_melanogaster	Xenopus_tropicalis
IPR040309	Xenopus_tropicalis
IPR040315	Ephydatia_fluviatilis	Haliotis_rufescens	Xenopus_tropicalis
IPR040316	Caenorhabditis_elegans	Danio_rerio	Drosophila_melanogaster	Ephydatia_fluviatilis	Xenopus_tropicalis
IPR040322	Caenorhabditis_elegans	Drosophila_melanogaster
IPR040325	Ruditapes_philippinarum
IPR040333	Caenorhabditis_elegans
IPR040341	Xenopus_tropicalis
IPR040342	Ephydatia_fluviatilis
IPR040346	Danio_rerio	Xenopus_tropicalis
IPR040352	Caenorhabditis_elegans
IPR040354	Ruditapes_philippinarum	Xenopus_tropicalis
IPR040357	Danio_rerio
IPR040362	Danio_rerio
IPR040364	Ruditapes_philippinarum
IPR040366	Drosophila_melanogaster	Ephydatia_fluviatilis	Xenopus_tropicalis
IPR040367	Danio_rerio	Xenopus_tropicalis
IPR040369	Danio_rerio
IPR040371	Xenopus_tropicalis
IPR040372	Xenopus_tropicalis
IPR040373	Danio_rerio
IPR040375	Caenorhabditis_elegans	Danio_rerio	Drosophila_melanogaster
IPR040379	Drosophila_melanogaster	Xenopus_tropicalis
IPR040380	Drosophila_melanogaster	Ephydatia_fluviatilis	Xenopus_tropicalis
IPR040382	Drosophila_melanogaster	Ruditapes_philippinarum	Schmidtea_mediterranea
IPR040383	Drosophila_melanogaster	Ephydatia_fluviatilis	Xenopus_tropicalis
IPR040385	Ephydatia_fluviatilis
IPR040386	Drosophila_melanogaster
IPR040395	Nematostella_vectensis
IPR040396	Drosophila_melanogaster	Xenopus_tropicalis
IPR040398	Ephydatia_fluviatilis	Xenopus_tropicalis
IPR040399	Ephydatia_fluviatilis
IPR040409	Caenorhabditis_elegans
IPR040434	Xenopus_tropicalis
IPR040439	Danio_rerio
IPR040441	Xenopus_tropicalis
IPR040444	Ephydatia_fluviatilis	Haliotis_rufescens	Nematostella_vectensis	Xenopus_tropicalis
IPR040446	Drosophila_melanogaster	Ruditapes_philippinarum	Xenopus_tropicalis
IPR040447	Drosophila_melanogaster	Ruditapes_philippinarum	Xenopus_tropicalis
IPR040450	Danio_rerio	Drosophila_melanogaster	Nematostella_vectensis	Xenopus_tropicalis
IPR040451	Haliotis_rufescens
IPR040453	Danio_rerio	Nematostella_vectensis	Ruditapes_philippinarum	Schmidtea_mediterranea	Xenopus_tropicalis
IPR040454	Drosophila_melanogaster	Ephydatia_fluviatilis	Haliotis_rufescens	Ruditapes_philippinarum	Schmidtea_mediterranea	Xenopus_tropicalis
IPR040455	Ephydatia_fluviatilis	Ruditapes_philippinarum
IPR040456	Danio_rerio	Drosophila_melanogaster	Ephydatia_fluviatilis	Nematostella_vectensis	Schmidtea_mediterranea
IPR040457	Danio_rerio	Drosophila_melanogaster	Ephydatia_fluviatilis	Xenopus_tropicalis
IPR040460	Schmidtea_mediterranea	Xenopus_tropicalis
IPR040461	Ruditapes_philippinarum	Schmidtea_mediterranea	Xenopus_tropicalis
IPR040466	Drosophila_melanogaster	Schmidtea_mediterranea	Xenopus_tropicalis
IPR040467	Ruditapes_philippinarum
IPR040468	Ruditapes_philippinarum	Xenopus_tropicalis
IPR040472	Drosophila_melanogaster	Schmidtea_mediterranea
IPR040477	Xenopus_tropicalis
IPR040485	Drosophila_melanogaster	Schmidtea_mediterranea	Xenopus_tropicalis
IPR040497	Nematostella_vectensis
IPR040504	Danio_rerio	Drosophila_melanogaster	Nematostella_vectensis	Xenopus_tropicalis
IPR040520	Xenopus_tropicalis
IPR040524	Drosophila_melanogaster
IPR040525	Nematostella_vectensis
IPR040546	Drosophila_melanogaster
IPR040552	Ephydatia_fluviatilis	Haliotis_rufescens
IPR040557	Caenorhabditis_elegans
IPR040560	Danio_rerio	Nematostella_vectensis
IPR040598	Drosophila_melanogaster	Haliotis_rufescens	Nematostella_vectensis	Schmidtea_mediterranea	Xenopus_tropicalis
IPR040618	Xenopus_tropicalis
IPR040623	Ephydatia_fluviatilis	Nematostella_vectensis	Ruditapes_philippinarum
IPR040626	Caenorhabditis_elegans	Ruditapes_philippinarum
IPR040637	Ephydatia_fluviatilis	Schmidtea_mediterranea
IPR040643	Schmidtea_mediterranea
IPR040645	Drosophila_melanogaster
IPR040646	Danio_rerio	Haliotis_rufescens	Nematostella_vectensis	Xenopus_tropicalis
IPR040655	Xenopus_tropicalis
IPR040659	Drosophila_melanogaster	Nematostella_vectensis
IPR040661	Danio_rerio	Nematostella_vectensis	Ruditapes_philippinarum	Schmidtea_mediterranea	Xenopus_tropicalis
IPR040662	Caenorhabditis_elegans	Drosophila_melanogaster	Ephydatia_fluviatilis
IPR040663	Danio_rerio	Nematostella_vectensis	Ruditapes_philippinarum	Xenopus_tropicalis
IPR040687	Ruditapes_philippinarum
IPR040692	Nematostella_vectensis
IPR040693	Nematostella_vectensis
IPR040706	Drosophila_melanogaster	Ruditapes_philippinarum	Xenopus_tropicalis
IPR040707	Nematostella_vectensis	Ruditapes_philippinarum
IPR040709	Xenopus_tropicalis
IPR040714	Xenopus_tropicalis
IPR040720	Haliotis_rufescens
IPR040746	Ephydatia_fluviatilis	Schmidtea_mediterranea
IPR040750	Ephydatia_fluviatilis	Haliotis_rufescens	Ruditapes_philippinarum
IPR040758	Haliotis_rufescens
IPR040772	Drosophila_melanogaster	Ephydatia_fluviatilis
IPR040773	Nematostella_vectensis	Ruditapes_philippinarum
IPR040778	Danio_rerio
IPR040780	Nematostella_vectensis	Ruditapes_philippinarum
IPR040793	Drosophila_melanogaster
IPR040798	Nematostella_vectensis
IPR040801	Caenorhabditis_elegans
IPR040807	Danio_rerio
IPR040815	Nematostella_vectensis
IPR040839	Danio_rerio
IPR040848	Drosophila_melanogaster	Ephydatia_fluviatilis
IPR040850	Danio_rerio	Xenopus_tropicalis
IPR040855	Danio_rerio	Drosophila_melanogaster	Haliotis_rufescens	Nematostella_vectensis
IPR040859	Danio_rerio
IPR040880	Xenopus_tropicalis
IPR040892	Haliotis_rufescens	Nematostella_vectensis	Schmidtea_mediterranea
IPR040896	Caenorhabditis_elegans	Drosophila_melanogaster	Ephydatia_fluviatilis	Haliotis_rufescens	Nematostella_vectensis
IPR040909	Danio_rerio	Xenopus_tropicalis
IPR040930	Caenorhabditis_elegans	Danio_rerio	Ruditapes_philippinarum
IPR040941	Drosophila_melanogaster
IPR040944	Xenopus_tropicalis
IPR040960	Caenorhabditis_elegans
IPR040961	Drosophila_melanogaster
IPR040967	Danio_rerio	Ruditapes_philippinarum	Xenopus_tropicalis
IPR040985	Drosophila_melanogaster	Nematostella_vectensis	Xenopus_tropicalis
IPR040992	Drosophila_melanogaster	Xenopus_tropicalis
IPR041003	Ruditapes_philippinarum	Xenopus_tropicalis
IPR041006	Ruditapes_philippinarum	Schmidtea_mediterranea
IPR041011	Xenopus_tropicalis
IPR041012	Drosophila_melanogaster	Ephydatia_fluviatilis	Haliotis_rufescens	Ruditapes_philippinarum	Xenopus_tropicalis
IPR041024	Drosophila_melanogaster	Ephydatia_fluviatilis	Haliotis_rufescens	Nematostella_vectensis
IPR041031	Xenopus_tropicalis
IPR041033	Xenopus_tropicalis
IPR041036	Ephydatia_fluviatilis
IPR041042	Drosophila_melanogaster	Ephydatia_fluviatilis	Xenopus_tropicalis
IPR041048	Danio_rerio	Drosophila_melanogaster	Ephydatia_fluviatilis	Nematostella_vectensis	Ruditapes_philippinarum	Schmidtea_mediterranea	Xenopus_tropicalis
IPR041051	Haliotis_rufescens
IPR041056	Danio_rerio	Xenopus_tropicalis
IPR041057	Xenopus_tropicalis
IPR041076	Caenorhabditis_elegans	Danio_rerio	Xenopus_tropicalis
IPR041082	Danio_rerio	Ruditapes_philippinarum	Xenopus_tropicalis
IPR041083	Danio_rerio	Ephydatia_fluviatilis	Nematostella_vectensis	Ruditapes_philippinarum	Xenopus_tropicalis
IPR041084	Drosophila_melanogaster	Schmidtea_mediterranea	Xenopus_tropicalis
IPR041085	Ruditapes_philippinarum	Xenopus_tropicalis
IPR041087	Nematostella_vectensis
IPR041093	Xenopus_tropicalis
IPR041094	Ephydatia_fluviatilis	Schmidtea_mediterranea
IPR041095	Ruditapes_philippinarum	Schmidtea_mediterranea
IPR041106	Drosophila_melanogaster	Ephydatia_fluviatilis	Ruditapes_philippinarum
IPR041123	Drosophila_melanogaster	Schmidtea_mediterranea	Xenopus_tropicalis
IPR041146	Xenopus_tropicalis
IPR041174	Drosophila_melanogaster	Ephydatia_fluviatilis	Nematostella_vectensis	Schmidtea_mediterranea
IPR041175	Xenopus_tropicalis
IPR041190	Drosophila_melanogaster	Ephydatia_fluviatilis	Schmidtea_mediterranea
IPR041192	Haliotis_rufescens	Xenopus_tropicalis
IPR041194	Caenorhabditis_elegans
IPR041195	Danio_rerio	Drosophila_melanogaster	Ephydatia_fluviatilis	Nematostella_vectensis
IPR041207	Xenopus_tropicalis
IPR041221	Danio_rerio	Ephydatia_fluviatilis	Ruditapes_philippinarum	Xenopus_tropicalis
IPR041224	Haliotis_rufescens
IPR041232	Drosophila_melanogaster	Haliotis_rufescens	Ruditapes_philippinarum
IPR041233	Ephydatia_fluviatilis
IPR041235	Drosophila_melanogaster	Schmidtea_mediterranea	Xenopus_tropicalis
IPR041243	Drosophila_melanogaster	Ephydatia_fluviatilis
IPR041247	Danio_rerio	Ruditapes_philippinarum	Xenopus_tropicalis
IPR041252	Danio_rerio	Drosophila_melanogaster	Ruditapes_philippinarum
IPR041254	Haliotis_rufescens
IPR041285	Drosophila_melanogaster
IPR041291	Drosophila_melanogaster	Schmidtea_mediterranea	Xenopus_tropicalis
IPR041292	Drosophila_melanogaster	Schmidtea_mediterranea	Xenopus_tropicalis
IPR041298	Drosophila_melanogaster	Schmidtea_mediterranea
IPR041306	Danio_rerio	Ruditapes_philippinarum	Xenopus_tropicalis
IPR041309	Nematostella_vectensis
IPR041312	Drosophila_melanogaster
IPR041322	Danio_rerio
IPR041330	Ruditapes_philippinarum	Xenopus_tropicalis
IPR041336	Drosophila_melanogaster	Schmidtea_mediterranea	Xenopus_tropicalis
IPR041337	Ruditapes_philippinarum
IPR041340	Danio_rerio
IPR041355	Caenorhabditis_elegans
IPR041366	Caenorhabditis_elegans	Ephydatia_fluviatilis
IPR041367	Caenorhabditis_elegans	Drosophila_melanogaster	Ruditapes_philippinarum	Xenopus_tropicalis
IPR041370	Schmidtea_mediterranea	Xenopus_tropicalis
IPR041385	Drosophila_melanogaster	Xenopus_tropicalis
IPR041388	Drosophila_melanogaster	Ephydatia_fluviatilis	Xenopus_tropicalis
IPR041389	Ephydatia_fluviatilis	Nematostella_vectensis	Schmidtea_mediterranea
IPR041400	Nematostella_vectensis
IPR041404	Xenopus_tropicalis
IPR041406	Drosophila_melanogaster
IPR041412	Drosophila_melanogaster	Xenopus_tropicalis
IPR041417	Drosophila_melanogaster
IPR041421	Danio_rerio	Ruditapes_philippinarum
IPR041426	Caenorhabditis_elegans
IPR041430	Ruditapes_philippinarum
IPR041431	Danio_rerio	Drosophila_melanogaster	Ephydatia_fluviatilis	Xenopus_tropicalis
IPR041432	Nematostella_vectensis
IPR041433	Ephydatia_fluviatilis	Haliotis_rufescens	Nematostella_vectensis
IPR041442	Ephydatia_fluviatilis
IPR041447	Ephydatia_fluviatilis
IPR041453	Danio_rerio	Ruditapes_philippinarum	Xenopus_tropicalis
IPR041470	Danio_rerio	Drosophila_melanogaster	Ephydatia_fluviatilis	Xenopus_tropicalis
IPR041476	Ruditapes_philippinarum	Xenopus_tropicalis
IPR041492	Xenopus_tropicalis
IPR041499	Drosophila_melanogaster	Ephydatia_fluviatilis	Haliotis_rufescens	Ruditapes_philippinarum	Xenopus_tropicalis
IPR041503	Ephydatia_fluviatilis
IPR041504	Caenorhabditis_elegans	Ephydatia_fluviatilis
IPR041505	Drosophila_melanogaster	Xenopus_tropicalis
IPR041507	Drosophila_melanogaster	Nematostella_vectensis	Xenopus_tropicalis
IPR041510	Xenopus_tropicalis
IPR041513	Danio_rerio
IPR041536	Xenopus_tropicalis
IPR041540	Xenopus_tropicalis
IPR041545	Caenorhabditis_elegans	Xenopus_tropicalis
IPR041555	Danio_rerio	Haliotis_rufescens
IPR041560	Drosophila_melanogaster
IPR041562	Danio_rerio	Drosophila_melanogaster	Ephydatia_fluviatilis	Haliotis_rufescens	Nematostella_vectensis	Ruditapes_philippinarum	Schmidtea_mediterranea	Xenopus_tropicalis
IPR041569	Nematostella_vectensis	Ruditapes_philippinarum	Schmidtea_mediterranea
IPR041591	Ephydatia_fluviatilis
IPR041598	Drosophila_melanogaster	Ruditapes_philippinarum
IPR041609	Nematostella_vectensis	Ruditapes_philippinarum
IPR041616	Drosophila_melanogaster	Nematostella_vectensis
IPR041625	Ephydatia_fluviatilis
IPR041637	Danio_rerio	Drosophila_melanogaster	Ephydatia_fluviatilis	Ruditapes_philippinarum	Xenopus_tropicalis
IPR041641	Drosophila_melanogaster
IPR041643	Nematostella_vectensis
IPR041653	Ephydatia_fluviatilis	Nematostella_vectensis	Schmidtea_mediterranea
IPR041661	Nematostella_vectensis
IPR041663	Danio_rerio	Haliotis_rufescens	Xenopus_tropicalis
IPR041664	Danio_rerio	Schmidtea_mediterranea	Xenopus_tropicalis
IPR041667	Ephydatia_fluviatilis	Schmidtea_mediterranea
IPR041675	Ruditapes_philippinarum
IPR041677	Caenorhabditis_elegans	Schmidtea_mediterranea	Xenopus_tropicalis
IPR041679	Danio_rerio	Schmidtea_mediterranea	Xenopus_tropicalis
IPR041685	Caenorhabditis_elegans	Xenopus_tropicalis
IPR041689	Xenopus_tropicalis
IPR041691	Ephydatia_fluviatilis	Ruditapes_philippinarum
IPR041692	Schmidtea_mediterranea	Xenopus_tropicalis
IPR041694	Caenorhabditis_elegans
IPR041697	Xenopus_tropicalis
IPR041698	Haliotis_rufescens
IPR041707	Danio_rerio	Drosophila_melanogaster	Ephydatia_fluviatilis	Xenopus_tropicalis
IPR041708	Danio_rerio	Ephydatia_fluviatilis	Ruditapes_philippinarum	Xenopus_tropicalis
IPR041728	Caenorhabditis_elegans	Nematostella_vectensis
IPR041735	Drosophila_melanogaster
IPR041736	Drosophila_melanogaster
IPR041738	Danio_rerio	Drosophila_melanogaster	Ruditapes_philippinarum	Xenopus_tropicalis
IPR041741	Drosophila_melanogaster	Xenopus_tropicalis
IPR041744	Danio_rerio
IPR041751	Xenopus_tropicalis
IPR041753	Drosophila_melanogaster	Ephydatia_fluviatilis	Ruditapes_philippinarum	Schmidtea_mediterranea
IPR041765	Drosophila_melanogaster
IPR041769	Xenopus_tropicalis
IPR041771	Drosophila_melanogaster
IPR041782	Drosophila_melanogaster
IPR041790	Xenopus_tropicalis
IPR041796	Caenorhabditis_elegans	Drosophila_melanogaster	Ephydatia_fluviatilis	Schmidtea_mediterranea	Xenopus_tropicalis
IPR041800	Ephydatia_fluviatilis	Xenopus_tropicalis
IPR041805	Haliotis_rufescens
IPR041813	Haliotis_rufescens
IPR041815	Xenopus_tropicalis
IPR041816	Danio_rerio	Drosophila_melanogaster	Ephydatia_fluviatilis	Ruditapes_philippinarum
IPR041821	Drosophila_melanogaster
IPR041822	Danio_rerio	Xenopus_tropicalis
IPR041826	Danio_rerio
IPR041828	Danio_rerio
IPR041833	Drosophila_melanogaster
IPR041835	Danio_rerio	Xenopus_tropicalis
IPR041852	Xenopus_tropicalis
IPR041861	Danio_rerio
IPR041863	Danio_rerio	Nematostella_vectensis	Xenopus_tropicalis
IPR041865	Drosophila_melanogaster
IPR041866	Danio_rerio
IPR041867	Xenopus_tropicalis
IPR041871	Xenopus_tropicalis
IPR041872	Drosophila_melanogaster	Ephydatia_fluviatilis	Ruditapes_philippinarum
IPR041875	Danio_rerio
IPR041885	Danio_rerio	Drosophila_melanogaster	Xenopus_tropicalis
IPR041888	Ruditapes_philippinarum
IPR041890	Danio_rerio
IPR041897	Caenorhabditis_elegans	Drosophila_melanogaster	Schmidtea_mediterranea	Xenopus_tropicalis
IPR041898	Danio_rerio
IPR041899	Caenorhabditis_elegans	Danio_rerio
IPR041901	Drosophila_melanogaster	Xenopus_tropicalis
IPR041903	Xenopus_tropicalis
IPR041904	Danio_rerio	Ruditapes_philippinarum	Xenopus_tropicalis
IPR041906	Caenorhabditis_elegans
IPR041913	Danio_rerio	Ruditapes_philippinarum
IPR041915	Xenopus_tropicalis
IPR041928	Xenopus_tropicalis
IPR041938	Drosophila_melanogaster	Ruditapes_philippinarum
IPR041951	Danio_rerio
IPR041959	Xenopus_tropicalis
IPR041966	Drosophila_melanogaster	Haliotis_rufescens	Ruditapes_philippinarum	Schmidtea_mediterranea
IPR041972	Xenopus_tropicalis
IPR041973	Xenopus_tropicalis
IPR041975	Xenopus_tropicalis
IPR041976	Schmidtea_mediterranea	Xenopus_tropicalis
IPR041977	Schmidtea_mediterranea	Xenopus_tropicalis
IPR041978	Xenopus_tropicalis
IPR041980	Xenopus_tropicalis
IPR041983	Xenopus_tropicalis
IPR041988	Ephydatia_fluviatilis
IPR041989	Danio_rerio	Nematostella_vectensis	Xenopus_tropicalis
IPR041993	Drosophila_melanogaster	Ruditapes_philippinarum	Xenopus_tropicalis
IPR041994	Caenorhabditis_elegans	Ruditapes_philippinarum	Xenopus_tropicalis
IPR041995	Ruditapes_philippinarum	Xenopus_tropicalis
IPR041996	Xenopus_tropicalis
IPR042008	Danio_rerio
IPR042012	Danio_rerio
IPR042013	Danio_rerio	Ruditapes_philippinarum
IPR042014	Danio_rerio	Xenopus_tropicalis
IPR042015	Danio_rerio	Xenopus_tropicalis
IPR042017	Xenopus_tropicalis
IPR042019	Danio_rerio
IPR042020	Drosophila_melanogaster
IPR042031	Danio_rerio	Haliotis_rufescens	Ruditapes_philippinarum	Xenopus_tropicalis
IPR042036	Danio_rerio	Drosophila_melanogaster	Ruditapes_philippinarum	Schmidtea_mediterranea
IPR042045	Drosophila_melanogaster
IPR042050	Ephydatia_fluviatilis
IPR042053	Xenopus_tropicalis
IPR042061	Danio_rerio
IPR042063	Drosophila_melanogaster
IPR042080	Ephydatia_fluviatilis
IPR042081	Ephydatia_fluviatilis
IPR042087	Danio_rerio	Drosophila_melanogaster	Ephydatia_fluviatilis	Nematostella_vectensis	Ruditapes_philippinarum	Schmidtea_mediterranea	Xenopus_tropicalis
IPR042097	Ephydatia_fluviatilis	Ruditapes_philippinarum
IPR042099	Nematostella_vectensis
IPR042102	Schmidtea_mediterranea
IPR042106	Nematostella_vectensis
IPR042108	Ruditapes_philippinarum
IPR042114	Danio_rerio
IPR042120	Drosophila_melanogaster	Xenopus_tropicalis
IPR042121	Drosophila_melanogaster	Xenopus_tropicalis
IPR042123	Caenorhabditis_elegans	Ruditapes_philippinarum
IPR042125	Danio_rerio
IPR042139	Xenopus_tropicalis
IPR042154	Danio_rerio
IPR042161	Xenopus_tropicalis
IPR042163	Caenorhabditis_elegans	Drosophila_melanogaster	Schmidtea_mediterranea
IPR042165	Schmidtea_mediterranea
IPR042171	Schmidtea_mediterranea
IPR042172	Ephydatia_fluviatilis
IPR042180	Ruditapes_philippinarum
IPR042201	Danio_rerio	Schmidtea_mediterranea	Xenopus_tropicalis
IPR042214	Danio_rerio	Ephydatia_fluviatilis	Nematostella_vectensis	Schmidtea_mediterranea	Xenopus_tropicalis
IPR042216	Ephydatia_fluviatilis	Nematostella_vectensis
IPR042225	Caenorhabditis_elegans	Schmidtea_mediterranea
IPR042231	Ruditapes_philippinarum
IPR042232	Ruditapes_philippinarum
IPR042238	Xenopus_tropicalis
IPR042239	Ephydatia_fluviatilis	Schmidtea_mediterranea
IPR042241	Danio_rerio	Drosophila_melanogaster	Ephydatia_fluviatilis	Xenopus_tropicalis
IPR042246	Nematostella_vectensis
IPR042263	Ephydatia_fluviatilis	Schmidtea_mediterranea
IPR042264	Ephydatia_fluviatilis	Schmidtea_mediterranea
IPR042265	Ephydatia_fluviatilis	Nematostella_vectensis	Schmidtea_mediterranea
IPR042269	Ephydatia_fluviatilis
IPR042282	Danio_rerio	Drosophila_melanogaster	Ephydatia_fluviatilis	Nematostella_vectensis	Ruditapes_philippinarum	Schmidtea_mediterranea	Xenopus_tropicalis
IPR042289	Nematostella_vectensis
IPR042294	Drosophila_melanogaster	Ruditapes_philippinarum
IPR042296	Ephydatia_fluviatilis	Ruditapes_philippinarum	Schmidtea_mediterranea
IPR042299	Caenorhabditis_elegans	Nematostella_vectensis
IPR042302	Drosophila_melanogaster
IPR042315	Xenopus_tropicalis
IPR042320	Danio_rerio	Drosophila_melanogaster	Ephydatia_fluviatilis	Ruditapes_philippinarum	Xenopus_tropicalis
IPR042337	Xenopus_tropicalis
IPR042343	Xenopus_tropicalis
IPR042344	Drosophila_melanogaster
IPR042345	Drosophila_melanogaster
IPR042350	Xenopus_tropicalis
IPR042353	Xenopus_tropicalis
IPR042354	Xenopus_tropicalis
IPR042359	Ephydatia_fluviatilis
IPR042360	Ephydatia_fluviatilis
IPR042376	Danio_rerio	Drosophila_melanogaster	Xenopus_tropicalis
IPR042377	Schmidtea_mediterranea
IPR042378	Nematostella_vectensis
IPR042397	Danio_rerio
IPR042404	Danio_rerio	Xenopus_tropicalis
IPR042406	Ephydatia_fluviatilis
IPR042410	Xenopus_tropicalis
IPR042415	Ephydatia_fluviatilis	Nematostella_vectensis
IPR042417	Danio_rerio
IPR042421	Caenorhabditis_elegans
IPR042423	Xenopus_tropicalis
IPR042426	Danio_rerio
IPR042429	Danio_rerio	Ruditapes_philippinarum
IPR042433	Danio_rerio
IPR042448	Ephydatia_fluviatilis
IPR042449	Drosophila_melanogaster
IPR042450	Nematostella_vectensis	Ruditapes_philippinarum
IPR042451	Ephydatia_fluviatilis	Nematostella_vectensis	Xenopus_tropicalis
IPR042452	Ephydatia_fluviatilis	Nematostella_vectensis	Xenopus_tropicalis
IPR042460	Danio_rerio	Xenopus_tropicalis
IPR042465	Xenopus_tropicalis
IPR042467	Caenorhabditis_elegans	Drosophila_melanogaster	Ephydatia_fluviatilis
IPR042468	Caenorhabditis_elegans	Drosophila_melanogaster	Ephydatia_fluviatilis
IPR042470	Xenopus_tropicalis
IPR042476	Xenopus_tropicalis
IPR042479	Ruditapes_philippinarum	Xenopus_tropicalis
IPR042481	Ruditapes_philippinarum	Xenopus_tropicalis
IPR042482	Danio_rerio
IPR042487	Danio_rerio	Drosophila_melanogaster	Ephydatia_fluviatilis	Nematostella_vectensis	Ruditapes_philippinarum	Schmidtea_mediterranea	Xenopus_tropicalis
IPR042488	Caenorhabditis_elegans	Drosophila_melanogaster	Ephydatia_fluviatilis	Ruditapes_philippinarum
IPR042490	Haliotis_rufescens
IPR042505	Xenopus_tropicalis
IPR042506	Danio_rerio	Xenopus_tropicalis
IPR042507	Ruditapes_philippinarum
IPR042510	Danio_rerio	Ephydatia_fluviatilis	Xenopus_tropicalis
IPR042512	Xenopus_tropicalis
IPR042516	Drosophila_melanogaster	Ephydatia_fluviatilis	Schmidtea_mediterranea
IPR042522	Drosophila_melanogaster
IPR042523	Drosophila_melanogaster
IPR042524	Caenorhabditis_elegans
IPR042525	Danio_rerio	Ruditapes_philippinarum	Xenopus_tropicalis
IPR042526	Xenopus_tropicalis
IPR042527	Xenopus_tropicalis
IPR042528	Ephydatia_fluviatilis	Nematostella_vectensis
IPR042529	Ruditapes_philippinarum	Schmidtea_mediterranea
IPR042530	Ephydatia_fluviatilis	Haliotis_rufescens	Ruditapes_philippinarum	Schmidtea_mediterranea	Xenopus_tropicalis
IPR042533	Danio_rerio	Drosophila_melanogaster	Ephydatia_fluviatilis	Schmidtea_mediterranea	Xenopus_tropicalis
IPR042534	Danio_rerio	Ephydatia_fluviatilis	Nematostella_vectensis	Schmidtea_mediterranea
IPR042536	Drosophila_melanogaster	Ephydatia_fluviatilis	Haliotis_rufescens	Ruditapes_philippinarum	Xenopus_tropicalis
IPR042537	Danio_rerio	Drosophila_melanogaster	Ephydatia_fluviatilis	Xenopus_tropicalis
IPR042538	Danio_rerio	Drosophila_melanogaster	Ephydatia_fluviatilis	Xenopus_tropicalis
IPR042554	Schmidtea_mediterranea
IPR042558	Caenorhabditis_elegans	Ephydatia_fluviatilis
IPR042559	Caenorhabditis_elegans	Ephydatia_fluviatilis
IPR042560	Xenopus_tropicalis
IPR042561	Xenopus_tropicalis
IPR042567	Xenopus_tropicalis
IPR042569	Ruditapes_philippinarum
IPR042576	Ruditapes_philippinarum	Xenopus_tropicalis
IPR042614	Drosophila_melanogaster
IPR042615	Xenopus_tropicalis
IPR042617	Danio_rerio
IPR042619	Ephydatia_fluviatilis	Ruditapes_philippinarum	Xenopus_tropicalis
IPR042620	Xenopus_tropicalis
IPR042621	Danio_rerio	Ephydatia_fluviatilis
IPR042622	Schmidtea_mediterranea
IPR042626	Drosophila_melanogaster	Schmidtea_mediterranea	Xenopus_tropicalis
IPR042633	Xenopus_tropicalis
IPR042650	Danio_rerio	Xenopus_tropicalis
IPR042652	Xenopus_tropicalis
IPR042695	Danio_rerio
IPR042703	Danio_rerio	Xenopus_tropicalis
IPR042704	Xenopus_tropicalis
IPR042706	Xenopus_tropicalis
IPR042713	Xenopus_tropicalis
IPR042715	Xenopus_tropicalis
IPR042734	Danio_rerio
IPR042735	Xenopus_tropicalis
IPR042755	Caenorhabditis_elegans	Danio_rerio
IPR042769	Schmidtea_mediterranea
IPR042770	Ephydatia_fluviatilis	Ruditapes_philippinarum
IPR042771	Drosophila_melanogaster	Xenopus_tropicalis
IPR042773	Drosophila_melanogaster
IPR042778	Ruditapes_philippinarum
IPR042792	Xenopus_tropicalis
IPR042793	Danio_rerio	Xenopus_tropicalis
IPR042795	Danio_rerio	Xenopus_tropicalis
IPR042796	Danio_rerio
IPR042803	Danio_rerio
IPR042810	Danio_rerio	Xenopus_tropicalis
IPR042815	Danio_rerio
IPR042818	Danio_rerio
IPR042819	Xenopus_tropicalis
IPR042820	Xenopus_tropicalis
IPR042827	Xenopus_tropicalis
IPR042833	Haliotis_rufescens
IPR042839	Danio_rerio	Ruditapes_philippinarum	Xenopus_tropicalis
IPR042841	Schmidtea_mediterranea	Xenopus_tropicalis
IPR042856	Schmidtea_mediterranea	Xenopus_tropicalis
IPR042858	Ephydatia_fluviatilis	Ruditapes_philippinarum	Schmidtea_mediterranea	Xenopus_tropicalis
IPR042859	Danio_rerio	Drosophila_melanogaster	Haliotis_rufescens	Xenopus_tropicalis
IPR042862	Ruditapes_philippinarum
IPR042869	Danio_rerio	Xenopus_tropicalis
IPR042886	Danio_rerio
IPR042887	Xenopus_tropicalis
IPR042915	Danio_rerio	Xenopus_tropicalis
IPR042970	Drosophila_melanogaster
IPR042979	Haliotis_rufescens
IPR042984	Xenopus_tropicalis
IPR042986	Xenopus_tropicalis
IPR042987	Danio_rerio
IPR042988	Danio_rerio
IPR043003	Xenopus_tropicalis
IPR043014	Danio_rerio	Drosophila_melanogaster	Ruditapes_philippinarum	Schmidtea_mediterranea
IPR043016	Xenopus_tropicalis
IPR043030	Ruditapes_philippinarum
IPR043034	Danio_rerio	Drosophila_melanogaster	Nematostella_vectensis	Ruditapes_philippinarum	Xenopus_tropicalis
IPR043035	Ruditapes_philippinarum
IPR043086	Xenopus_tropicalis
IPR043087	Xenopus_tropicalis
IPR043129	Ephydatia_fluviatilis
IPR043131	Nematostella_vectensis
IPR043132	Nematostella_vectensis
IPR043133	Nematostella_vectensis
IPR043134	Nematostella_vectensis
IPR043141	Ephydatia_fluviatilis	Schmidtea_mediterranea
IPR043151	Danio_rerio	Drosophila_melanogaster	Ruditapes_philippinarum	Xenopus_tropicalis
IPR043158	Xenopus_tropicalis
IPR043159	Danio_rerio
IPR043164	Ephydatia_fluviatilis	Schmidtea_mediterranea
IPR043169	Caenorhabditis_elegans	Nematostella_vectensis
IPR043170	Nematostella_vectensis	Ruditapes_philippinarum
IPR043172	Drosophila_melanogaster	Ephydatia_fluviatilis	Schmidtea_mediterranea
IPR043173	Drosophila_melanogaster	Ephydatia_fluviatilis	Schmidtea_mediterranea
IPR043193	Caenorhabditis_elegans	Nematostella_vectensis
IPR043194	Caenorhabditis_elegans	Nematostella_vectensis
IPR043196	Xenopus_tropicalis
IPR043198	Drosophila_melanogaster	Xenopus_tropicalis
IPR043211	Ephydatia_fluviatilis
IPR043225	Xenopus_tropicalis
IPR043243	Xenopus_tropicalis
IPR043244	Ruditapes_philippinarum
IPR043295	Danio_rerio	Xenopus_tropicalis
IPR043319	Drosophila_melanogaster
IPR043320	Drosophila_melanogaster
IPR043322	Danio_rerio
IPR043358	Xenopus_tropicalis
IPR043360	Xenopus_tropicalis
IPR043361	Xenopus_tropicalis
IPR043379	Ephydatia_fluviatilis
IPR043380	Danio_rerio	Drosophila_melanogaster	Ruditapes_philippinarum
IPR043385	Xenopus_tropicalis
IPR043407	Danio_rerio	Ruditapes_philippinarum
IPR043408	Danio_rerio	Ruditapes_philippinarum
IPR043446	Drosophila_melanogaster
IPR043447	Danio_rerio	Xenopus_tropicalis
IPR043449	Xenopus_tropicalis
IPR043450	Schmidtea_mediterranea
IPR043508	Drosophila_melanogaster
IPR043509	Drosophila_melanogaster
IPR043512	Drosophila_melanogaster
IPR043513	Xenopus_tropicalis
IPR043519	Danio_rerio	Drosophila_melanogaster	Ephydatia_fluviatilis	Ruditapes_philippinarum	Schmidtea_mediterranea	Xenopus_tropicalis
IPR043520	Ruditapes_philippinarum
IPR043522	Xenopus_tropicalis
IPR043531	Xenopus_tropicalis
IPR043532	Drosophila_melanogaster
IPR043533	Ruditapes_philippinarum
IPR043535	Danio_rerio	Ruditapes_philippinarum	Xenopus_tropicalis
IPR043536	Ephydatia_fluviatilis
IPR043537	Xenopus_tropicalis
IPR043538	Caenorhabditis_elegans	Drosophila_melanogaster	Ephydatia_fluviatilis
IPR043540	Drosophila_melanogaster
IPR043549	Danio_rerio
IPR043550	Drosophila_melanogaster	Xenopus_tropicalis
IPR043560	Drosophila_melanogaster
IPR043567	Ruditapes_philippinarum
IPR043573	Caenorhabditis_elegans	Xenopus_tropicalis
IPR043581	Drosophila_melanogaster
IPR043587	Drosophila_melanogaster
IPR043588	Danio_rerio	Drosophila_melanogaster
IPR043594	Drosophila_melanogaster
IPR043596	Xenopus_tropicalis
IPR043597	Danio_rerio	Drosophila_melanogaster	Ruditapes_philippinarum
IPR043651	Danio_rerio	Xenopus_tropicalis
