# Supplementary material for: Germline-related molecular phenotype in Metazoa: conservation and innovation highlighted by comparative transcriptomics
Source: EvoDevo. 2023 Jan 30;14:2. doi: 10.1186/s13227-022-00207-3 (PMC9885605; doi:10.1186/s13227-022-00207-3)
Supplement: Supplementary file 1 — Additional file 1: Zipped directory comprehending more detailed information on the species-specific transcriptomic analyses (transcriptomic statistics, read counts, fasta of upregulated transcripts, GO/IPR enrichment analyses, ratios bootstrap iterations) and extensive results of the comparative analyses (co-upregulated transcripts, co-enriched GO/IPR, comparisons of different cut-off iterations) [file 13227_2022_207_MOESM1_ESM.zip › SUPPLEMENTARY_MATERIAL/Drosophila_melanogaster/topGO_tab_bio_process_weight01.txt]

GO.ID	Term	Annotated	Significant	Expected	classicFisher	genes
1	GO:0006281	DNA repair	86	76	21.87	2.7e-21	c("Drosophila_melanogaster_DN10072_c0_g1_i1.p1", "Drosophila_melanogaster_DN10072_c1_g1_i1.p1", "Drosophila_melanogaster_DN10178_c0_g1_i1.p1", "Drosophila_melanogaster_DN10227_c0_g1_i1.p1", "Drosophila_melanogaster_DN10252_c0_g1_i1.p1", "Drosophila_melanogaster_DN10261_c0_g1_i1.p1", "Drosophila_melanogaster_DN10402_c0_g1_i1.p1", "Drosophila_melanogaster_DN11736_c0_g1_i1.p1", "Drosophila_melanogas…
2	GO:0006260	DNA replication	50	44	12.71	1.8e-10	c("Drosophila_melanogaster_DN10178_c0_g1_i1.p1", "Drosophila_melanogaster_DN11826_c0_g1_i1.p1", "Drosophila_melanogaster_DN1210_c0_g1_i1.p1", "Drosophila_melanogaster_DN12108_c0_g1_i1.p1", "Drosophila_melanogaster_DN13603_c0_g1_i1.p1", "Drosophila_melanogaster_DN1414_c0_g1_i1.p1", "Drosophila_melanogaster_DN15582_c0_g1_i1.p1", "Drosophila_melanogaster_DN15591_c0_g1_i1.p1", "Drosophila_melanogaste…
3	GO:0006364	rRNA processing	32	25	8.14	8.2e-08	c("Drosophila_melanogaster_DN10477_c0_g1_i1.p1", "Drosophila_melanogaster_DN11538_c0_g1_i1.p1", "Drosophila_melanogaster_DN12090_c0_g1_i1.p1", "Drosophila_melanogaster_DN13822_c0_g1_i1.p1", "Drosophila_melanogaster_DN14064_c0_g1_i1.p1", "Drosophila_melanogaster_DN16190_c0_g1_i1.p1", "Drosophila_melanogaster_DN17760_c0_g1_i1.p1", "Drosophila_melanogaster_DN18133_c0_g1_i1.p1", "Drosophila_melanogas…
4	GO:0006289	nucleotide-excision repair	14	13	3.56	1.9e-07	c("Drosophila_melanogaster_DN10072_c0_g1_i1.p1", "Drosophila_melanogaster_DN10072_c1_g1_i1.p1", "Drosophila_melanogaster_DN13894_c0_g1_i1.p1", "Drosophila_melanogaster_DN14112_c0_g1_i1.p1", "Drosophila_melanogaster_DN14126_c0_g1_i1.p1", "Drosophila_melanogaster_DN1841_c0_g1_i1.p1", "Drosophila_melanogaster_DN2113_c0_g1_i1.p1", "Drosophila_melanogaster_DN6447_c0_g1_i1.p1", "Drosophila_melanogaster…
5	GO:0006270	DNA replication initiation	11	11	2.8	2.8e-07	c("Drosophila_melanogaster_DN11826_c0_g1_i1.p1", "Drosophila_melanogaster_DN13603_c0_g1_i1.p1", "Drosophila_melanogaster_DN1414_c0_g1_i1.p1", "Drosophila_melanogaster_DN15582_c0_g1_i1.p1", "Drosophila_melanogaster_DN17819_c0_g1_i1.p1", "Drosophila_melanogaster_DN18226_c0_g1_i1.p1", "Drosophila_melanogaster_DN3054_c0_g1_i1.p1", "Drosophila_melanogaster_DN4836_c0_g1_i1.p1", "Drosophila_melanogaster…
6	GO:0006351	transcription, DNA-templated	377	145	95.85	1.4e-06	c("Drosophila_melanogaster_DN10206_c4_g1_i2.p1", "Drosophila_melanogaster_DN10559_c0_g1_i1.p1", "Drosophila_melanogaster_DN1064_c0_g1_i1.p1", "Drosophila_melanogaster_DN10702_c0_g1_i1.p2", "Drosophila_melanogaster_DN11556_c0_g1_i1.p1", "Drosophila_melanogaster_DN11790_c0_g1_i1.p1", "Drosophila_melanogaster_DN11831_c0_g1_i1.p1", "Drosophila_melanogaster_DN12329_c0_g1_i1.p1", "Drosophila_melanogast…
7	GO:0016573	histone acetylation	18	15	4.58	1.2e-05	c("Drosophila_melanogaster_DN13804_c0_g1_i1.p1", "Drosophila_melanogaster_DN18061_c0_g1_i1.p1", "Drosophila_melanogaster_DN21537_c0_g1_i1.p1", "Drosophila_melanogaster_DN4059_c0_g1_i1.p1", "Drosophila_melanogaster_DN4218_c0_g1_i1.p1", "Drosophila_melanogaster_DN5409_c0_g1_i1.p1", "Drosophila_melanogaster_DN6161_c0_g1_i1.p1", "Drosophila_melanogaster_DN6275_c0_g1_i1.p1", "Drosophila_melanogaster_D…
8	GO:0007020	microtubule nucleation	7	7	1.78	6.8e-05	c("Drosophila_melanogaster_DN1767_c0_g1_i1.p1", "Drosophila_melanogaster_DN1827_c0_g1_i1.p1", "Drosophila_melanogaster_DN335_c0_g1_i2.p1", "Drosophila_melanogaster_DN3522_c0_g1_i1.p1", "Drosophila_melanogaster_DN4918_c0_g1_i1.p1", "Drosophila_melanogaster_DN7032_c0_g1_i1.p1", "Drosophila_melanogaster_DN9968_c0_g1_i3.p1")
9	GO:0000724	double-strand break repair via homologou...	9	8	2.29	0.00012	c("Drosophila_melanogaster_DN1210_c0_g1_i1.p1", "Drosophila_melanogaster_DN16966_c0_g1_i1.p1", "Drosophila_melanogaster_DN1915_c0_g1_i1.p1", "Drosophila_melanogaster_DN4503_c0_g1_i1.p1", "Drosophila_melanogaster_DN7555_c0_g1_i1.p1", "Drosophila_melanogaster_DN7725_c0_g1_i1.p1", "Drosophila_melanogaster_DN8048_c0_g1_i1.p1", "Drosophila_melanogaster_DN8644_c0_g1_i1.p1")
10	GO:0000723	telomere maintenance	6	6	1.53	0.00027	c("Drosophila_melanogaster_DN10252_c0_g1_i1.p1", "Drosophila_melanogaster_DN19812_c0_g1_i1.p1", "Drosophila_melanogaster_DN6681_c0_g1_i1.p1", "Drosophila_melanogaster_DN8160_c0_g1_i1.p1", "Drosophila_melanogaster_DN9101_c0_g1_i1.p1", "Drosophila_melanogaster_DN9597_c0_g1_i1.p1")
11	GO:0051276	chromosome organization	104	82	26.44	0.00082	c("Drosophila_melanogaster_DN10014_c0_g1_i2.p1", "Drosophila_melanogaster_DN10242_c0_g1_i1.p1", "Drosophila_melanogaster_DN10252_c0_g1_i1.p1", "Drosophila_melanogaster_DN1032_c0_g1_i1.p1", "Drosophila_melanogaster_DN11571_c0_g1_i1.p1", "Drosophila_melanogaster_DN11819_c0_g1_i1.p1", "Drosophila_melanogaster_DN1341_c0_g1_i1.p1", "Drosophila_melanogaster_DN13804_c0_g1_i1.p1", "Drosophila_melanogaste…
12	GO:0006357	regulation of transcription by RNA polym...	73	34	18.56	0.00085	c("Drosophila_melanogaster_DN10702_c0_g1_i1.p2", "Drosophila_melanogaster_DN12359_c0_g1_i1.p1", "Drosophila_melanogaster_DN14137_c0_g1_i1.p1", "Drosophila_melanogaster_DN14572_c0_g1_i1.p1", "Drosophila_melanogaster_DN16020_c0_g1_i1.p1", "Drosophila_melanogaster_DN17754_c0_g1_i1.p1", "Drosophila_melanogaster_DN1859_c0_g1_i1.p1", "Drosophila_melanogaster_DN20477_c0_g1_i1.p1", "Drosophila_melanogast…
13	GO:0006913	nucleocytoplasmic transport	26	17	6.61	0.00102	c("Drosophila_melanogaster_DN10396_c0_g1_i1.p3", "Drosophila_melanogaster_DN13839_c0_g1_i1.p1", "Drosophila_melanogaster_DN17994_c0_g1_i1.p6", "Drosophila_melanogaster_DN18454_c0_g1_i1.p1", "Drosophila_melanogaster_DN2866_c0_g1_i1.p1", "Drosophila_melanogaster_DN3424_c1_g1_i1.p1", "Drosophila_melanogaster_DN5213_c0_g1_i1.p1", "Drosophila_melanogaster_DN5623_c0_g1_i1.p1", "Drosophila_melanogaster_…
14	GO:0018216	peptidyl-arginine methylation	6	6	1.53	0.00105	c("Drosophila_melanogaster_DN20089_c0_g1_i1.p2", "Drosophila_melanogaster_DN5265_c0_g1_i1.p1", "Drosophila_melanogaster_DN6350_c0_g1_i1.p1", "Drosophila_melanogaster_DN7809_c0_g1_i1.p1", "Drosophila_melanogaster_DN8657_c0_g1_i2.p1", "Drosophila_melanogaster_DN9186_c0_g1_i1.p1")
15	GO:0006298	mismatch repair	5	5	1.27	0.00106	c("Drosophila_melanogaster_DN10261_c0_g1_i1.p1", "Drosophila_melanogaster_DN3959_c0_g1_i1.p1", "Drosophila_melanogaster_DN4566_c0_g1_i1.p1", "Drosophila_melanogaster_DN4832_c0_g1_i1.p1", "Drosophila_melanogaster_DN9929_c0_g1_i1.p1")
16	GO:0000077	DNA damage checkpoint	8	7	2.03	0.00146	c("Drosophila_melanogaster_DN20095_c0_g1_i1.p1", "Drosophila_melanogaster_DN5652_c0_g1_i1.p1", "Drosophila_melanogaster_DN8126_c0_g1_i2.p1", "Drosophila_melanogaster_DN8536_c0_g1_i1.p1", "Drosophila_melanogaster_DN8610_c0_g1_i1.p1", "Drosophila_melanogaster_DN9597_c0_g1_i1.p1", "Drosophila_melanogaster_DN9606_c1_g1_i1.p1")
17	GO:0006511	ubiquitin-dependent protein catabolic pr...	68	27	17.29	0.00313	c("Drosophila_melanogaster_DN10149_c0_g1_i4.p1", "Drosophila_melanogaster_DN10180_c1_g1_i4.p1", "Drosophila_melanogaster_DN12815_c0_g1_i1.p1", "Drosophila_melanogaster_DN14034_c0_g1_i1.p1", "Drosophila_melanogaster_DN141_c0_g1_i1.p1", "Drosophila_melanogaster_DN15560_c0_g1_i1.p1", "Drosophila_melanogaster_DN1746_c0_g1_i1.p1", "Drosophila_melanogaster_DN18045_c0_g1_i1.p1", "Drosophila_melanogaster…
18	GO:0006338	chromatin remodeling	21	13	5.34	0.00343	c("Drosophila_melanogaster_DN18247_c0_g1_i1.p1", "Drosophila_melanogaster_DN20110_c0_g1_i1.p1", "Drosophila_melanogaster_DN2659_c0_g1_i1.p1", "Drosophila_melanogaster_DN4059_c0_g1_i1.p1", "Drosophila_melanogaster_DN5243_c0_g1_i1.p1", "Drosophila_melanogaster_DN5530_c0_g1_i1.p1", "Drosophila_melanogaster_DN6308_c0_g1_i1.p1", "Drosophila_melanogaster_DN6804_c0_g1_i1.p1", "Drosophila_melanogaster_DN…
19	GO:0007094	mitotic spindle assembly checkpoint	4	4	1.02	0.00416	c("Drosophila_melanogaster_DN1032_c0_g1_i1.p1", "Drosophila_melanogaster_DN11819_c0_g1_i1.p1", "Drosophila_melanogaster_DN15564_c0_g1_i1.p1", "Drosophila_melanogaster_DN4307_c0_g1_i1.p1")
20	GO:0006506	GPI anchor biosynthetic process	20	10	5.09	0.00468	c("Drosophila_melanogaster_DN1524_c0_g1_i1.p1", "Drosophila_melanogaster_DN1818_c0_g1_i1.p1", "Drosophila_melanogaster_DN3176_c0_g1_i1.p1", "Drosophila_melanogaster_DN3222_c0_g1_i1.p1", "Drosophila_melanogaster_DN4115_c0_g1_i1.p1", "Drosophila_melanogaster_DN5611_c0_g1_i1.p1", "Drosophila_melanogaster_DN5925_c0_g1_i1.p1", "Drosophila_melanogaster_DN6195_c0_g1_i1.p1", "Drosophila_melanogaster_DN74…
21	GO:0006265	DNA topological change	6	5	1.53	0.00499	c("Drosophila_melanogaster_DN13859_c0_g1_i1.p1", "Drosophila_melanogaster_DN41_c0_g1_i1.p1", "Drosophila_melanogaster_DN4922_c0_g1_i1.p1", "Drosophila_melanogaster_DN6729_c0_g1_i1.p1", "Drosophila_melanogaster_DN9793_c1_g2_i1.p1")
22	GO:0016055	Wnt signaling pathway	24	12	6.1	0.00619	c("Drosophila_melanogaster_DN1062_c0_g1_i1.p1", "Drosophila_melanogaster_DN11601_c0_g1_i1.p1", "Drosophila_melanogaster_DN13741_c0_g1_i1.p1", "Drosophila_melanogaster_DN15848_c0_g1_i1.p1", "Drosophila_melanogaster_DN20921_c0_g1_i1.p1", "Drosophila_melanogaster_DN3210_c0_g1_i1.p1", "Drosophila_melanogaster_DN4650_c0_g1_i1.p1", "Drosophila_melanogaster_DN6041_c0_g1_i1.p1", "Drosophila_melanogaster_…
23	GO:0007018	microtubule-based movement	54	24	13.73	0.00721	c("Drosophila_melanogaster_DN10298_c0_g1_i1.p1", "Drosophila_melanogaster_DN11639_c0_g1_i1.p1", "Drosophila_melanogaster_DN11677_c0_g1_i1.p1", "Drosophila_melanogaster_DN13808_c0_g1_i1.p1", "Drosophila_melanogaster_DN14199_c0_g1_i1.p1", "Drosophila_melanogaster_DN14489_c0_g1_i1.p1", "Drosophila_melanogaster_DN1513_c0_g1_i1.p1", "Drosophila_melanogaster_DN16309_c0_g1_i1.p1", "Drosophila_melanogast…
24	GO:0051726	regulation of cell cycle	46	32	11.7	0.00757	c("Drosophila_melanogaster_DN10087_c1_g1_i1.p2", "Drosophila_melanogaster_DN10087_c2_g1_i1.p1", "Drosophila_melanogaster_DN1032_c0_g1_i1.p1", "Drosophila_melanogaster_DN11819_c0_g1_i1.p1", "Drosophila_melanogaster_DN12108_c0_g1_i1.p1", "Drosophila_melanogaster_DN14019_c0_g1_i1.p1", "Drosophila_melanogaster_DN14034_c0_g1_i1.p1", "Drosophila_melanogaster_DN14126_c0_g1_i1.p1", "Drosophila_melanogast…
25	GO:0016567	protein ubiquitination	33	17	8.39	0.00916	c("Drosophila_melanogaster_DN12298_c0_g1_i1.p1", "Drosophila_melanogaster_DN13720_c0_g1_i1.p1", "Drosophila_melanogaster_DN20344_c0_g1_i1.p1", "Drosophila_melanogaster_DN2381_c0_g1_i1.p1", "Drosophila_melanogaster_DN3614_c0_g1_i1.p1", "Drosophila_melanogaster_DN4631_c0_g1_i1.p1", "Drosophila_melanogaster_DN4659_c1_g1_i1.p1", "Drosophila_melanogaster_DN4907_c0_g1_i1.p1", "Drosophila_melanogaster_D…
26	GO:0000413	protein peptidyl-prolyl isomerization	14	8	3.56	0.01135	c("Drosophila_melanogaster_DN10709_c0_g1_i1.p1", "Drosophila_melanogaster_DN1317_c0_g1_i1.p1", "Drosophila_melanogaster_DN19381_c0_g1_i1.p2", "Drosophila_melanogaster_DN2205_c0_g1_i1.p1", "Drosophila_melanogaster_DN5582_c0_g1_i2.p1", "Drosophila_melanogaster_DN8583_c0_g1_i2.p3", "Drosophila_melanogaster_DN9020_c0_g1_i1.p1", "Drosophila_melanogaster_DN9409_c0_g1_i1.p1")
27	GO:0000387	spliceosomal snRNP assembly	7	5	1.78	0.01382	c("Drosophila_melanogaster_DN15700_c0_g1_i1.p1", "Drosophila_melanogaster_DN1748_c0_g1_i1.p1", "Drosophila_melanogaster_DN2196_c0_g1_i1.p1", "Drosophila_melanogaster_DN3919_c0_g1_i1.p2", "Drosophila_melanogaster_DN7935_c0_g1_i2.p1")
28	GO:0006325	chromatin organization	70	53	17.8	0.01494	c("Drosophila_melanogaster_DN10242_c0_g1_i1.p1", "Drosophila_melanogaster_DN11819_c0_g1_i1.p1", "Drosophila_melanogaster_DN1341_c0_g1_i1.p1", "Drosophila_melanogaster_DN13804_c0_g1_i1.p1", "Drosophila_melanogaster_DN14019_c0_g1_i1.p1", "Drosophila_melanogaster_DN1441_c0_g1_i1.p1", "Drosophila_melanogaster_DN16201_c0_g1_i1.p1", "Drosophila_melanogaster_DN1790_c0_g1_i1.p1", "Drosophila_melanogaster…
29	GO:0007304	chorion-containing eggshell formation	5	5	1.27	0.01634	c("Drosophila_melanogaster_DN10667_c0_g1_i1.p1", "Drosophila_melanogaster_DN11534_c0_g1_i1.p1", "Drosophila_melanogaster_DN20726_c0_g1_i1.p1", "Drosophila_melanogaster_DN2088_c0_g1_i1.p1", "Drosophila_melanogaster_DN9501_c0_g1_i1.p1")
30	GO:0031297	replication fork processing	4	4	1.02	0.01637	c("Drosophila_melanogaster_DN1210_c0_g1_i1.p1", "Drosophila_melanogaster_DN17739_c0_g1_i1.p1", "Drosophila_melanogaster_DN7725_c0_g1_i1.p1", "Drosophila_melanogaster_DN8048_c0_g1_i1.p1")
31	GO:0034729	histone H3-K79 methylation	3	3	0.76	0.01640	c("Drosophila_melanogaster_DN14019_c0_g1_i1.p1", "Drosophila_melanogaster_DN7956_c1_g1_i1.p1", "Drosophila_melanogaster_DN8676_c0_g1_i1.p1")
32	GO:0007023	post-chaperonin tubulin folding pathway	3	3	0.76	0.01640	c("Drosophila_melanogaster_DN1294_c0_g1_i1.p1", "Drosophila_melanogaster_DN13632_c0_g1_i1.p1", "Drosophila_melanogaster_DN3694_c0_g1_i1.p2")
33	GO:0007349	cellularization	5	4	1.27	0.01659	c("Drosophila_melanogaster_DN13205_c0_g1_i1.p1", "Drosophila_melanogaster_DN15960_c0_g1_i1.p1", "Drosophila_melanogaster_DN18779_c0_g1_i1.p1", "Drosophila_melanogaster_DN3029_c0_g1_i1.p1")
34	GO:0006397	mRNA processing	80	38	20.34	0.02180	c("Drosophila_melanogaster_DN10245_c0_g1_i1.p1", "Drosophila_melanogaster_DN10606_c0_g1_i1.p1", "Drosophila_melanogaster_DN10856_c0_g1_i1.p1", "Drosophila_melanogaster_DN13968_c0_g1_i1.p1", "Drosophila_melanogaster_DN14176_c0_g1_i1.p1", "Drosophila_melanogaster_DN15700_c0_g1_i1.p1", "Drosophila_melanogaster_DN1748_c0_g1_i1.p1", "Drosophila_melanogaster_DN1787_c0_g1_i1.p1", "Drosophila_melanogaste…
35	GO:0006457	protein folding	42	19	10.68	0.02281	c("Drosophila_melanogaster_DN11630_c0_g1_i1.p1", "Drosophila_melanogaster_DN1294_c0_g1_i1.p1", "Drosophila_melanogaster_DN13632_c0_g1_i1.p1", "Drosophila_melanogaster_DN15740_c0_g1_i1.p1", "Drosophila_melanogaster_DN17715_c0_g1_i1.p1", "Drosophila_melanogaster_DN1800_c0_g1_i1.p1", "Drosophila_melanogaster_DN19381_c0_g1_i1.p2", "Drosophila_melanogaster_DN2402_c0_g1_i1.p1", "Drosophila_melanogaster…
36	GO:0042254	ribosome biogenesis	51	36	12.97	0.02395	c("Drosophila_melanogaster_DN10292_c0_g1_i1.p1", "Drosophila_melanogaster_DN10477_c0_g1_i1.p1", "Drosophila_melanogaster_DN11538_c0_g1_i1.p1", "Drosophila_melanogaster_DN12090_c0_g1_i1.p1", "Drosophila_melanogaster_DN13612_c0_g1_i1.p1", "Drosophila_melanogaster_DN13822_c0_g1_i1.p1", "Drosophila_melanogaster_DN14064_c0_g1_i1.p1", "Drosophila_melanogaster_DN16190_c0_g1_i1.p1", "Drosophila_melanogas…
37	GO:0006352	DNA-templated transcription, initiation	29	14	7.37	0.02601	c("Drosophila_melanogaster_DN14027_c0_g1_i1.p1", "Drosophila_melanogaster_DN15798_c0_g1_i1.p1", "Drosophila_melanogaster_DN16067_c0_g1_i1.p1", "Drosophila_melanogaster_DN20063_c0_g1_i1.p1", "Drosophila_melanogaster_DN3512_c0_g1_i1.p1", "Drosophila_melanogaster_DN3671_c0_g1_i1.p1", "Drosophila_melanogaster_DN4223_c0_g1_i1.p1", "Drosophila_melanogaster_DN4328_c0_g1_i1.p1", "Drosophila_melanogaster_…
38	GO:0006606	protein import into nucleus	8	5	2.03	0.02919	c("Drosophila_melanogaster_DN3424_c1_g1_i1.p1", "Drosophila_melanogaster_DN5213_c0_g1_i1.p1", "Drosophila_melanogaster_DN7879_c0_g1_i1.p1", "Drosophila_melanogaster_DN9010_c0_g1_i1.p1", "Drosophila_melanogaster_DN9995_c1_g1_i1.p1")
39	GO:0000398	mRNA splicing, via spliceosome	48	23	12.2	0.03154	c("Drosophila_melanogaster_DN10245_c0_g1_i1.p1", "Drosophila_melanogaster_DN10856_c0_g1_i1.p1", "Drosophila_melanogaster_DN15700_c0_g1_i1.p1", "Drosophila_melanogaster_DN1748_c0_g1_i1.p1", "Drosophila_melanogaster_DN1787_c0_g1_i1.p1", "Drosophila_melanogaster_DN18078_c0_g1_i1.p2", "Drosophila_melanogaster_DN2040_c0_g1_i1.p1", "Drosophila_melanogaster_DN21224_c0_g1_i1.p2", "Drosophila_melanogaster…
40	GO:0000278	mitotic cell cycle	35	26	8.9	0.03792	c("Drosophila_melanogaster_DN10014_c0_g1_i2.p1", "Drosophila_melanogaster_DN1032_c0_g1_i1.p1", "Drosophila_melanogaster_DN11819_c0_g1_i1.p1", "Drosophila_melanogaster_DN133_c0_g1_i1.p1", "Drosophila_melanogaster_DN14034_c0_g1_i1.p1", "Drosophila_melanogaster_DN15564_c0_g1_i1.p1", "Drosophila_melanogaster_DN15676_c0_g1_i1.p1", "Drosophila_melanogaster_DN19988_c0_g1_i1.p1", "Drosophila_melanogaster…
41	GO:0006383	transcription by RNA polymerase III	7	5	1.78	0.03968	c("Drosophila_melanogaster_DN17983_c0_g1_i1.p1", "Drosophila_melanogaster_DN20555_c0_g1_i1.p1", "Drosophila_melanogaster_DN4328_c0_g1_i1.p1", "Drosophila_melanogaster_DN5289_c0_g1_i1.p1", "Drosophila_melanogaster_DN6875_c0_g1_i1.p1")
42	GO:0007219	Notch signaling pathway	6	4	1.53	0.03977	c("Drosophila_melanogaster_DN12298_c0_g1_i1.p1", "Drosophila_melanogaster_DN4902_c0_g1_i1.p1", "Drosophila_melanogaster_DN6571_c0_g1_i1.p1", "Drosophila_melanogaster_DN7093_c3_g1_i1.p1")
43	GO:0035494	SNARE complex disassembly	6	4	1.53	0.03977	c("Drosophila_melanogaster_DN12107_c0_g1_i1.p1", "Drosophila_melanogaster_DN15985_c0_g1_i1.p1", "Drosophila_melanogaster_DN16278_c0_g1_i1.p1", "Drosophila_melanogaster_DN6703_c0_g1_i1.p1")
44	GO:0006310	DNA recombination	23	15	5.85	0.04035	c("Drosophila_melanogaster_DN1210_c0_g1_i1.p1", "Drosophila_melanogaster_DN16966_c0_g1_i1.p1", "Drosophila_melanogaster_DN1915_c0_g1_i1.p1", "Drosophila_melanogaster_DN2257_c0_g1_i1.p1", "Drosophila_melanogaster_DN4503_c0_g1_i1.p1", "Drosophila_melanogaster_DN5212_c0_g1_i1.p1", "Drosophila_melanogaster_DN583_c0_g1_i1.p1", "Drosophila_melanogaster_DN6183_c0_g1_i1.p1", "Drosophila_melanogaster_DN72…
45	GO:0006915	apoptotic process	22	10	5.59	0.04126	c("Drosophila_melanogaster_DN13657_c0_g1_i1.p1", "Drosophila_melanogaster_DN14087_c0_g1_i1.p1", "Drosophila_melanogaster_DN17688_c0_g1_i1.p1", "Drosophila_melanogaster_DN1972_c0_g1_i1.p1", "Drosophila_melanogaster_DN2123_c0_g1_i1.p1", "Drosophila_melanogaster_DN2991_c0_g1_i1.p1", "Drosophila_melanogaster_DN4044_c0_g1_i1.p1", "Drosophila_melanogaster_DN5503_c0_g1_i1.p1", "Drosophila_melanogaster_D…
46	GO:0009116	nucleoside metabolic process	27	10	6.86	0.04395	c("Drosophila_melanogaster_DN13083_c0_g1_i1.p1", "Drosophila_melanogaster_DN4398_c0_g1_i1.p1", "Drosophila_melanogaster_DN4881_c0_g1_i1.p1", "Drosophila_melanogaster_DN5261_c0_g1_i1.p1", "Drosophila_melanogaster_DN5321_c0_g1_i1.p1", "Drosophila_melanogaster_DN5555_c0_g1_i1.p1", "Drosophila_melanogaster_DN5979_c0_g1_i2.p1", "Drosophila_melanogaster_DN646_c0_g1_i1.p1", "Drosophila_melanogaster_DN80…
47	GO:0007275	multicellular organism development	89	21	22.63	0.04621	c("Drosophila_melanogaster_DN10229_c0_g1_i1.p1", "Drosophila_melanogaster_DN1062_c0_g1_i1.p1", "Drosophila_melanogaster_DN11534_c0_g1_i1.p1", "Drosophila_melanogaster_DN13205_c0_g1_i1.p1", "Drosophila_melanogaster_DN13828_c0_g1_i1.p1", "Drosophila_melanogaster_DN15960_c0_g1_i1.p1", "Drosophila_melanogaster_DN16398_c0_g1_i2.p1", "Drosophila_melanogaster_DN16837_c0_g1_i2.p1", "Drosophila_melanogast…
48	GO:0006261	DNA-dependent DNA replication	23	21	5.85	0.05136	c("Drosophila_melanogaster_DN11826_c0_g1_i1.p1", "Drosophila_melanogaster_DN1210_c0_g1_i1.p1", "Drosophila_melanogaster_DN12108_c0_g1_i1.p1", "Drosophila_melanogaster_DN13603_c0_g1_i1.p1", "Drosophila_melanogaster_DN1414_c0_g1_i1.p1", "Drosophila_melanogaster_DN15582_c0_g1_i1.p1", "Drosophila_melanogaster_DN17739_c0_g1_i1.p1", "Drosophila_melanogaster_DN17819_c0_g1_i1.p1", "Drosophila_melanogaste…
49	GO:0006302	double-strand break repair	15	13	3.81	0.05216	c("Drosophila_melanogaster_DN10252_c0_g1_i1.p1", "Drosophila_melanogaster_DN1210_c0_g1_i1.p1", "Drosophila_melanogaster_DN15826_c0_g1_i1.p1", "Drosophila_melanogaster_DN16966_c0_g1_i1.p1", "Drosophila_melanogaster_DN1915_c0_g1_i1.p1", "Drosophila_melanogaster_DN20095_c0_g1_i1.p1", "Drosophila_melanogaster_DN4503_c0_g1_i1.p1", "Drosophila_melanogaster_DN7555_c0_g1_i1.p1", "Drosophila_melanogaster_…
50	GO:0007099	centriole replication	6	4	1.53	0.05306	c("Drosophila_melanogaster_DN6735_c0_g1_i1.p1", "Drosophila_melanogaster_DN8033_c0_g1_i11.p1", "Drosophila_melanogaster_DN8684_c1_g1_i3.p1", "Drosophila_melanogaster_DN9331_c0_g1_i1.p1")
51	GO:0007076	mitotic chromosome condensation	4	3	1.02	0.05312	c("Drosophila_melanogaster_DN10014_c0_g1_i2.p1", "Drosophila_melanogaster_DN6483_c0_g1_i1.p1", "Drosophila_melanogaster_DN9632_c0_g1_i2.p1")
52	GO:0006741	NADP biosynthetic process	4	3	1.02	0.05312	c("Drosophila_melanogaster_DN10173_c0_g1_i1.p1", "Drosophila_melanogaster_DN10173_c3_g1_i1.p1", "Drosophila_melanogaster_DN6967_c0_g1_i3.p1")
53	GO:0006334	nucleosome assembly	4	3	1.02	0.05312	c("Drosophila_melanogaster_DN10242_c0_g1_i1.p1", "Drosophila_melanogaster_DN16201_c0_g1_i1.p1", "Drosophila_melanogaster_DN9852_c0_g1_i4.p1")
54	GO:0000290	deadenylation-dependent decapping of nuc...	4	3	1.02	0.05312	c("Drosophila_melanogaster_DN1585_c0_g1_i1.p1", "Drosophila_melanogaster_DN5628_c0_g1_i1.p1", "Drosophila_melanogaster_DN5698_c0_g1_i1.p1")
55	GO:0023041	neuronal signal transduction	4	3	1.02	0.05312	c("Drosophila_melanogaster_DN5372_c0_g1_i1.p1", "Drosophila_melanogaster_DN6322_c0_g1_i1.p1", "Drosophila_melanogaster_DN7887_c0_g1_i1.p1")
56	GO:0045892	negative regulation of transcription, DN...	28	16	7.12	0.05695	c("Drosophila_melanogaster_DN10559_c0_g1_i1.p1", "Drosophila_melanogaster_DN11831_c0_g1_i1.p1", "Drosophila_melanogaster_DN12359_c0_g1_i1.p1", "Drosophila_melanogaster_DN14137_c0_g1_i1.p1", "Drosophila_melanogaster_DN14572_c0_g1_i1.p1", "Drosophila_melanogaster_DN15955_c0_g1_i1.p1", "Drosophila_melanogaster_DN20776_c0_g1_i1.p1", "Drosophila_melanogaster_DN3358_c0_g1_i1.p1", "Drosophila_melanogast…
57	GO:0000122	negative regulation of transcription by ...	14	8	3.56	0.05799	c("Drosophila_melanogaster_DN12359_c0_g1_i1.p1", "Drosophila_melanogaster_DN14137_c0_g1_i1.p1", "Drosophila_melanogaster_DN14572_c0_g1_i1.p1", "Drosophila_melanogaster_DN20776_c0_g1_i1.p1", "Drosophila_melanogaster_DN4340_c0_g1_i1.p1", "Drosophila_melanogaster_DN5837_c0_g1_i1.p1", "Drosophila_melanogaster_DN7615_c0_g1_i2.p1", "Drosophila_melanogaster_DN8355_c0_g1_i1.p1")
58	GO:0010468	regulation of gene expression	359	134	91.28	0.05938	c("Drosophila_melanogaster_DN10206_c4_g1_i2.p1", "Drosophila_melanogaster_DN10559_c0_g1_i1.p1", "Drosophila_melanogaster_DN1064_c0_g1_i1.p1", "Drosophila_melanogaster_DN10702_c0_g1_i1.p2", "Drosophila_melanogaster_DN11790_c0_g1_i1.p1", "Drosophila_melanogaster_DN11831_c0_g1_i1.p1", "Drosophila_melanogaster_DN12329_c0_g1_i1.p1", "Drosophila_melanogaster_DN12359_c0_g1_i1.p1", "Drosophila_melanogast…
59	GO:0000070	mitotic sister chromatid segregation	15	13	3.81	0.06369	c("Drosophila_melanogaster_DN10014_c0_g1_i2.p1", "Drosophila_melanogaster_DN1032_c0_g1_i1.p1", "Drosophila_melanogaster_DN11819_c0_g1_i1.p1", "Drosophila_melanogaster_DN14034_c0_g1_i1.p1", "Drosophila_melanogaster_DN15564_c0_g1_i1.p1", "Drosophila_melanogaster_DN2881_c0_g1_i1.p1", "Drosophila_melanogaster_DN4307_c0_g1_i1.p1", "Drosophila_melanogaster_DN4405_c0_g1_i1.p1", "Drosophila_melanogaster_…
60	GO:0016571	histone methylation	12	9	3.05	0.06407	c("Drosophila_melanogaster_DN14019_c0_g1_i1.p1", "Drosophila_melanogaster_DN1790_c0_g1_i1.p1", "Drosophila_melanogaster_DN19948_c0_g1_i1.p1", "Drosophila_melanogaster_DN5139_c1_g1_i1.p1", "Drosophila_melanogaster_DN5412_c0_g1_i1.p1", "Drosophila_melanogaster_DN7045_c0_g1_i1.p1", "Drosophila_melanogaster_DN7713_c0_g1_i1.p1", "Drosophila_melanogaster_DN7956_c1_g1_i1.p1", "Drosophila_melanogaster_DN…
61	GO:0051028	mRNA transport	9	5	2.29	0.06446	c("Drosophila_melanogaster_DN10245_c0_g1_i1.p1", "Drosophila_melanogaster_DN10396_c0_g1_i1.p3", "Drosophila_melanogaster_DN17994_c0_g1_i1.p6", "Drosophila_melanogaster_DN9187_c0_g1_i1.p1", "Drosophila_melanogaster_DN9464_c0_g1_i2.p1")
62	GO:0043044	ATP-dependent chromatin remodeling	4	3	1.02	0.06454	c("Drosophila_melanogaster_DN20110_c0_g1_i1.p1", "Drosophila_melanogaster_DN7567_c0_g1_i1.p1", "Drosophila_melanogaster_DN9794_c0_g1_i2.p1")
63	GO:0046168	glycerol-3-phosphate catabolic process	2	2	0.51	0.06460	c("Drosophila_melanogaster_DN20577_c0_g1_i1.p2", "Drosophila_melanogaster_DN5514_c0_g1_i1.p1")
64	GO:0007084	mitotic nuclear envelope reassembly	2	2	0.51	0.06460	c("Drosophila_melanogaster_DN19988_c0_g1_i1.p1", "Drosophila_melanogaster_DN2375_c0_g1_i1.p1")
65	GO:0000462	maturation of SSU-rRNA from tricistronic...	2	2	0.51	0.06460	c("Drosophila_melanogaster_DN11538_c0_g1_i1.p1", "Drosophila_melanogaster_DN4342_c0_g1_i1.p1")
66	GO:0000469	cleavage involved in rRNA processing	2	2	0.51	0.06460	c("Drosophila_melanogaster_DN20293_c0_g1_i1.p1", "Drosophila_melanogaster_DN6927_c0_g1_i1.p1")
67	GO:0007021	tubulin complex assembly	2	2	0.51	0.06460	c("Drosophila_melanogaster_DN1294_c0_g1_i1.p1", "Drosophila_melanogaster_DN3694_c0_g1_i1.p2")
68	GO:2000431	regulation of cytokinesis, actomyosin co...	2	2	0.51	0.06460	c("Drosophila_melanogaster_DN10087_c1_g1_i1.p2", "Drosophila_melanogaster_DN10087_c2_g1_i1.p1")
69	GO:0007224	smoothened signaling pathway	2	2	0.51	0.06460	c("Drosophila_melanogaster_DN6280_c0_g1_i1.p1", "Drosophila_melanogaster_DN8303_c0_g1_i1.p1")
70	GO:0006817	phosphate ion transport	2	2	0.51	0.06460	c("Drosophila_melanogaster_DN6056_c0_g1_i2.p1", "Drosophila_melanogaster_DN6226_c0_g1_i1.p1")
71	GO:0006303	double-strand break repair via nonhomolo...	2	2	0.51	0.06460	c("Drosophila_melanogaster_DN10252_c0_g1_i1.p1", "Drosophila_melanogaster_DN9101_c0_g1_i1.p1")
72	GO:0035721	intraciliary retrograde transport	2	2	0.51	0.06460	c("Drosophila_melanogaster_DN4741_c0_g1_i2.p1", "Drosophila_melanogaster_DN4741_c0_g1_i3.p1")
73	GO:0031145	anaphase-promoting complex-dependent cat...	2	2	0.51	0.06460	c("Drosophila_melanogaster_DN14034_c0_g1_i1.p1", "Drosophila_melanogaster_DN4622_c0_g1_i1.p1")
74	GO:0043984	histone H4-K16 acetylation	2	2	0.51	0.06460	c("Drosophila_melanogaster_DN6161_c0_g1_i1.p1", "Drosophila_melanogaster_DN6275_c0_g1_i1.p1")
75	GO:0008612	peptidyl-lysine modification to peptidyl...	2	2	0.51	0.06460	c("Drosophila_melanogaster_DN12091_c0_g1_i1.p1", "Drosophila_melanogaster_DN1993_c0_g1_i1.p1")
76	GO:0006431	methionyl-tRNA aminoacylation	2	2	0.51	0.06460	c("Drosophila_melanogaster_DN1023_c0_g1_i1.p1", "Drosophila_melanogaster_DN7861_c0_g1_i1.p1")
77	GO:0050665	hydrogen peroxide biosynthetic process	2	2	0.51	0.06460	c("Drosophila_melanogaster_DN21358_c0_g1_i1.p1", "Drosophila_melanogaster_DN5496_c0_g1_i1.p1")
78	GO:0007313	maternal specification of dorsal/ventral...	2	2	0.51	0.06460	c("Drosophila_melanogaster_DN11534_c0_g1_i1.p1", "Drosophila_melanogaster_DN9501_c0_g1_i1.p1")
79	GO:0045132	meiotic chromosome segregation	2	2	0.51	0.06460	c("Drosophila_melanogaster_DN19896_c0_g1_i1.p1", "Drosophila_melanogaster_DN4727_c0_g1_i1.p1")
80	GO:0034244	negative regulation of transcription elo...	2	2	0.51	0.06460	c("Drosophila_melanogaster_DN12359_c0_g1_i1.p1", "Drosophila_melanogaster_DN20776_c0_g1_i1.p1")
81	GO:0007306	eggshell chorion assembly	2	2	0.51	0.06460	c("Drosophila_melanogaster_DN11534_c0_g1_i1.p1", "Drosophila_melanogaster_DN9501_c0_g1_i1.p1")
82	GO:0032049	cardiolipin biosynthetic process	2	2	0.51	0.06460	c("Drosophila_melanogaster_DN3766_c0_g1_i1.p1", "Drosophila_melanogaster_DN7459_c0_g1_i2.p1")
83	GO:0045292	mRNA cis splicing, via spliceosome	2	2	0.51	0.06460	c("Drosophila_melanogaster_DN10245_c0_g1_i1.p1", "Drosophila_melanogaster_DN1787_c0_g1_i1.p1")
84	GO:0001682	tRNA 5'-leader removal	2	2	0.51	0.06460	c("Drosophila_melanogaster_DN3323_c0_g1_i1.p1", "Drosophila_melanogaster_DN345_c0_g1_i1.p1")
85	GO:0045893	positive regulation of transcription, DN...	8	3	2.03	0.06466	c("Drosophila_melanogaster_DN17994_c0_g1_i1.p6", "Drosophila_melanogaster_DN3512_c0_g1_i1.p1", "Drosophila_melanogaster_DN4961_c0_g1_i1.p1")
86	GO:0001510	RNA methylation	19	10	4.83	0.07373	c("Drosophila_melanogaster_DN17785_c0_g1_i1.p1", "Drosophila_melanogaster_DN19983_c0_g1_i1.p1", "Drosophila_melanogaster_DN3059_c0_g1_i1.p1", "Drosophila_melanogaster_DN3455_c0_g1_i1.p1", "Drosophila_melanogaster_DN4692_c0_g1_i1.p1", "Drosophila_melanogaster_DN6048_c0_g1_i1.p1", "Drosophila_melanogaster_DN7595_c0_g1_i1.p1", "Drosophila_melanogaster_DN7835_c0_g1_i1.p1", "Drosophila_melanogaster_DN…
87	GO:0007015	actin filament organization	25	10	6.36	0.07407	c("Drosophila_melanogaster_DN11569_c0_g1_i1.p1", "Drosophila_melanogaster_DN13598_c0_g1_i1.p1", "Drosophila_melanogaster_DN13886_c0_g1_i1.p1", "Drosophila_melanogaster_DN1973_c0_g1_i1.p1", "Drosophila_melanogaster_DN2806_c0_g1_i1.p1", "Drosophila_melanogaster_DN5868_c0_g1_i1.p1", "Drosophila_melanogaster_DN6300_c0_g1_i2.p1", "Drosophila_melanogaster_DN6921_c0_g1_i1.p1", "Drosophila_melanogaster_D…
88	GO:0006139	nucleobase-containing compound metabolic...	971	419	246.88	0.08946	c("Drosophila_melanogaster_DN10056_c0_g1_i1.p1", "Drosophila_melanogaster_DN10072_c0_g1_i1.p1", "Drosophila_melanogaster_DN10072_c1_g1_i1.p1", "Drosophila_melanogaster_DN10173_c0_g1_i1.p1", "Drosophila_melanogaster_DN10173_c3_g1_i1.p1", "Drosophila_melanogaster_DN10178_c0_g1_i1.p1", "Drosophila_melanogaster_DN10182_c0_g1_i1.p1", "Drosophila_melanogaster_DN10206_c4_g1_i2.p1", "Drosophila_melanogas…
89	GO:0016579	protein deubiquitination	29	11	7.37	0.09380	c("Drosophila_melanogaster_DN10180_c1_g1_i4.p1", "Drosophila_melanogaster_DN10856_c0_g1_i1.p1", "Drosophila_melanogaster_DN637_c0_g1_i1.p1", "Drosophila_melanogaster_DN6699_c0_g1_i1.p1", "Drosophila_melanogaster_DN6760_c0_g1_i1.p1", "Drosophila_melanogaster_DN7097_c0_g1_i1.p1", "Drosophila_melanogaster_DN7663_c0_g1_i1.p1", "Drosophila_melanogaster_DN8917_c5_g1_i1.p1", "Drosophila_melanogaster_DN9…
90	GO:0006396	RNA processing	212	102	53.9	0.10074	c("Drosophila_melanogaster_DN10182_c0_g1_i1.p1", "Drosophila_melanogaster_DN10245_c0_g1_i1.p1", "Drosophila_melanogaster_DN10439_c0_g1_i1.p1", "Drosophila_melanogaster_DN10477_c0_g1_i1.p1", "Drosophila_melanogaster_DN10606_c0_g1_i1.p1", "Drosophila_melanogaster_DN10856_c0_g1_i1.p1", "Drosophila_melanogaster_DN11538_c0_g1_i1.p1", "Drosophila_melanogaster_DN11959_c0_g1_i1.p1", "Drosophila_melanogas…
91	GO:0000956	nuclear-transcribed mRNA catabolic proce...	19	10	4.83	0.10706	c("Drosophila_melanogaster_DN1585_c0_g1_i1.p1", "Drosophila_melanogaster_DN17655_c0_g1_i1.p1", "Drosophila_melanogaster_DN4226_c0_g1_i1.p1", "Drosophila_melanogaster_DN4455_c0_g1_i1.p1", "Drosophila_melanogaster_DN5628_c0_g1_i1.p1", "Drosophila_melanogaster_DN5698_c0_g1_i1.p1", "Drosophila_melanogaster_DN6496_c0_g1_i1.p1", "Drosophila_melanogaster_DN8674_c0_g1_i1.p2", "Drosophila_melanogaster_DN9…
92	GO:0006417	regulation of translation	19	9	4.83	0.10731	c("Drosophila_melanogaster_DN17918_c0_g1_i1.p1", "Drosophila_melanogaster_DN2606_c0_g1_i1.p1", "Drosophila_melanogaster_DN7499_c0_g1_i1.p1", "Drosophila_melanogaster_DN7529_c0_g1_i1.p1", "Drosophila_melanogaster_DN8235_c0_g1_i1.p2", "Drosophila_melanogaster_DN8854_c1_g2_i1.p1", "Drosophila_melanogaster_DN9217_c0_g1_i1.p2", "Drosophila_melanogaster_DN9506_c0_g1_i3.p1", "Drosophila_melanogaster_DN9…
93	GO:0030488	tRNA methylation	5	3	1.27	0.10793	c("Drosophila_melanogaster_DN4692_c0_g1_i1.p1", "Drosophila_melanogaster_DN7595_c0_g1_i1.p1", "Drosophila_melanogaster_DN9154_c0_g1_i1.p1")
94	GO:0006468	protein phosphorylation	214	63	54.41	0.10990	c("Drosophila_melanogaster_DN10412_c0_g1_i2.p1", "Drosophila_melanogaster_DN1113_c0_g1_i1.p1", "Drosophila_melanogaster_DN11592_c0_g1_i1.p1", "Drosophila_melanogaster_DN11819_c0_g1_i1.p1", "Drosophila_melanogaster_DN11899_c0_g1_i2.p1", "Drosophila_melanogaster_DN133_c0_g1_i1.p1", "Drosophila_melanogaster_DN13775_c0_g1_i1.p1", "Drosophila_melanogaster_DN14126_c0_g1_i1.p1", "Drosophila_melanogaster…
95	GO:0006470	protein dephosphorylation	44	16	11.19	0.12128	c("Drosophila_melanogaster_DN10132_c4_g1_i2.p1", "Drosophila_melanogaster_DN13598_c0_g1_i1.p1", "Drosophila_melanogaster_DN1573_c0_g1_i1.p1", "Drosophila_melanogaster_DN15870_c0_g1_i1.p1", "Drosophila_melanogaster_DN19988_c0_g1_i1.p1", "Drosophila_melanogaster_DN2105_c0_g1_i1.p1", "Drosophila_melanogaster_DN2375_c0_g1_i1.p1", "Drosophila_melanogaster_DN4064_c0_g1_i2.p1", "Drosophila_melanogaster_…
96	GO:0008033	tRNA processing	47	19	11.95	0.14590	c("Drosophila_melanogaster_DN10439_c0_g1_i1.p1", "Drosophila_melanogaster_DN15751_c0_g1_i1.p1", "Drosophila_melanogaster_DN1743_c0_g1_i2.p1", "Drosophila_melanogaster_DN20739_c0_g1_i1.p1", "Drosophila_melanogaster_DN3323_c0_g1_i1.p1", "Drosophila_melanogaster_DN345_c0_g1_i1.p1", "Drosophila_melanogaster_DN4692_c0_g1_i1.p1", "Drosophila_melanogaster_DN489_c0_g1_i1.p1", "Drosophila_melanogaster_DN5…
97	GO:0006355	regulation of transcription, DNA-templat...	306	105	77.8	0.15015	c("Drosophila_melanogaster_DN10206_c4_g1_i2.p1", "Drosophila_melanogaster_DN10559_c0_g1_i1.p1", "Drosophila_melanogaster_DN1064_c0_g1_i1.p1", "Drosophila_melanogaster_DN10702_c0_g1_i1.p2", "Drosophila_melanogaster_DN11790_c0_g1_i1.p1", "Drosophila_melanogaster_DN11831_c0_g1_i1.p1", "Drosophila_melanogaster_DN12329_c0_g1_i1.p1", "Drosophila_melanogaster_DN12359_c0_g1_i1.p1", "Drosophila_melanogast…
98	GO:0006974	cellular response to DNA damage stimulus	97	83	24.66	0.15488	c("Drosophila_melanogaster_DN10072_c0_g1_i1.p1", "Drosophila_melanogaster_DN10072_c1_g1_i1.p1", "Drosophila_melanogaster_DN10178_c0_g1_i1.p1", "Drosophila_melanogaster_DN10227_c0_g1_i1.p1", "Drosophila_melanogaster_DN10252_c0_g1_i1.p1", "Drosophila_melanogaster_DN10261_c0_g1_i1.p1", "Drosophila_melanogaster_DN10402_c0_g1_i1.p1", "Drosophila_melanogaster_DN11736_c0_g1_i1.p1", "Drosophila_melanogas…
99	GO:0030071	regulation of mitotic metaphase/anaphase...	7	6	1.78	0.16021	c("Drosophila_melanogaster_DN1032_c0_g1_i1.p1", "Drosophila_melanogaster_DN11819_c0_g1_i1.p1", "Drosophila_melanogaster_DN14034_c0_g1_i1.p1", "Drosophila_melanogaster_DN15564_c0_g1_i1.p1", "Drosophila_melanogaster_DN4307_c0_g1_i1.p1", "Drosophila_melanogaster_DN4622_c0_g1_i1.p1")
100	GO:0000154	rRNA modification	7	4	1.78	0.16074	c("Drosophila_melanogaster_DN18147_c0_g1_i1.p1", "Drosophila_melanogaster_DN19983_c0_g1_i1.p1", "Drosophila_melanogaster_DN3387_c0_g1_i1.p1", "Drosophila_melanogaster_DN6048_c0_g1_i1.p1")
101	GO:0006275	regulation of DNA replication	4	3	1.02	0.16080	c("Drosophila_melanogaster_DN12108_c0_g1_i1.p1", "Drosophila_melanogaster_DN16158_c0_g1_i1.p1", "Drosophila_melanogaster_DN16352_c0_g1_i1.p1")
102	GO:0007062	sister chromatid cohesion	4	3	1.02	0.16080	c("Drosophila_melanogaster_DN4503_c0_g1_i1.p1", "Drosophila_melanogaster_DN4727_c0_g1_i1.p1", "Drosophila_melanogaster_DN8541_c0_g1_i1.p1")
103	GO:0006378	mRNA polyadenylation	4	3	1.02	0.16080	c("Drosophila_melanogaster_DN10606_c0_g1_i1.p1", "Drosophila_melanogaster_DN4288_c0_g1_i1.p1", "Drosophila_melanogaster_DN594_c0_g1_i1.p1")
104	GO:0000281	mitotic cytokinesis	4	3	1.02	0.16080	c("Drosophila_melanogaster_DN4405_c0_g1_i1.p1", "Drosophila_melanogaster_DN5226_c0_g1_i1.p1", "Drosophila_melanogaster_DN7325_c0_g1_i1.p1")
105	GO:0006228	UTP biosynthetic process	3	2	0.76	0.16100	c("Drosophila_melanogaster_DN13083_c0_g1_i1.p1", "Drosophila_melanogaster_DN4881_c0_g1_i1.p1")
106	GO:0031122	cytoplasmic microtubule organization	3	2	0.76	0.16100	c("Drosophila_melanogaster_DN1767_c0_g1_i1.p1", "Drosophila_melanogaster_DN1827_c0_g1_i1.p1")
107	GO:0015012	heparan sulfate proteoglycan biosyntheti...	3	2	0.76	0.16100	c("Drosophila_melanogaster_DN8871_c0_g1_i1.p1", "Drosophila_melanogaster_DN9654_c0_g1_i1.p1")
108	GO:0035307	positive regulation of protein dephospho...	3	2	0.76	0.16100	c("Drosophila_melanogaster_DN19988_c0_g1_i1.p1", "Drosophila_melanogaster_DN2375_c0_g1_i1.p1")
109	GO:0006183	GTP biosynthetic process	3	2	0.76	0.16100	c("Drosophila_melanogaster_DN13083_c0_g1_i1.p1", "Drosophila_melanogaster_DN4881_c0_g1_i1.p1")
110	GO:0000381	regulation of alternative mRNA splicing,...	3	2	0.76	0.16100	c("Drosophila_melanogaster_DN3455_c0_g1_i1.p1", "Drosophila_melanogaster_DN4988_c0_g1_i2.p1")
111	GO:0016575	histone deacetylation	3	2	0.76	0.16100	c("Drosophila_melanogaster_DN1816_c0_g1_i1.p1", "Drosophila_melanogaster_DN1854_c0_g1_i1.p1")
112	GO:0006367	transcription initiation from RNA polyme...	12	5	3.05	0.16625	c("Drosophila_melanogaster_DN14027_c0_g1_i1.p1", "Drosophila_melanogaster_DN15798_c0_g1_i1.p1", "Drosophila_melanogaster_DN16067_c0_g1_i1.p1", "Drosophila_melanogaster_DN3512_c0_g1_i1.p1", "Drosophila_melanogaster_DN9707_c0_g1_i1.p1")
113	GO:0051603	proteolysis involved in cellular protein...	74	30	18.81	0.17240	c("Drosophila_melanogaster_DN10149_c0_g1_i4.p1", "Drosophila_melanogaster_DN10180_c1_g1_i4.p1", "Drosophila_melanogaster_DN12815_c0_g1_i1.p1", "Drosophila_melanogaster_DN14034_c0_g1_i1.p1", "Drosophila_melanogaster_DN141_c0_g1_i1.p1", "Drosophila_melanogaster_DN15560_c0_g1_i1.p1", "Drosophila_melanogaster_DN1746_c0_g1_i1.p1", "Drosophila_melanogaster_DN18045_c0_g1_i1.p1", "Drosophila_melanogaster…
114	GO:0001522	pseudouridine synthesis	13	5	3.31	0.21658	c("Drosophila_melanogaster_DN10056_c0_g1_i1.p1", "Drosophila_melanogaster_DN5385_c0_g1_i1.p1", "Drosophila_melanogaster_DN5692_c0_g1_i1.p1", "Drosophila_melanogaster_DN6007_c0_g1_i1.p1", "Drosophila_melanogaster_DN9944_c2_g1_i1.p1")
115	GO:0016070	RNA metabolic process	668	281	169.84	0.22379	c("Drosophila_melanogaster_DN10056_c0_g1_i1.p1", "Drosophila_melanogaster_DN10182_c0_g1_i1.p1", "Drosophila_melanogaster_DN10206_c4_g1_i2.p1", "Drosophila_melanogaster_DN1023_c0_g1_i1.p1", "Drosophila_melanogaster_DN10245_c0_g1_i1.p1", "Drosophila_melanogaster_DN10439_c0_g1_i1.p1", "Drosophila_melanogaster_DN10477_c0_g1_i1.p1", "Drosophila_melanogaster_DN10559_c0_g1_i1.p1", "Drosophila_melanogast…
116	GO:0043087	regulation of GTPase activity	27	8	6.86	0.23412	c("Drosophila_melanogaster_DN10087_c1_g1_i1.p2", "Drosophila_melanogaster_DN10087_c2_g1_i1.p1", "Drosophila_melanogaster_DN12145_c0_g1_i1.p1", "Drosophila_melanogaster_DN2001_c0_g1_i1.p1", "Drosophila_melanogaster_DN5456_c0_g1_i2.p1", "Drosophila_melanogaster_DN6293_c1_g1_i1.p1", "Drosophila_melanogaster_DN7142_c0_g1_i1.p3", "Drosophila_melanogaster_DN7224_c0_g1_i1.p1")
117	GO:0034470	ncRNA processing	91	50	23.14	0.24804	c("Drosophila_melanogaster_DN10182_c0_g1_i1.p1", "Drosophila_melanogaster_DN10439_c0_g1_i1.p1", "Drosophila_melanogaster_DN10477_c0_g1_i1.p1", "Drosophila_melanogaster_DN11538_c0_g1_i1.p1", "Drosophila_melanogaster_DN11959_c0_g1_i1.p1", "Drosophila_melanogaster_DN12090_c0_g1_i1.p1", "Drosophila_melanogaster_DN12763_c0_g1_i1.p1", "Drosophila_melanogaster_DN13822_c0_g1_i1.p1", "Drosophila_melanogas…
118	GO:0006486	protein glycosylation	40	10	10.17	0.25061	c("Drosophila_melanogaster_DN15857_c0_g1_i1.p1", "Drosophila_melanogaster_DN15945_c0_g1_i1.p1", "Drosophila_melanogaster_DN4489_c0_g1_i2.p1", "Drosophila_melanogaster_DN483_c0_g1_i1.p1", "Drosophila_melanogaster_DN5110_c0_g1_i1.p1", "Drosophila_melanogaster_DN6266_c0_g1_i1.p1", "Drosophila_melanogaster_DN7202_c0_g1_i1.p1", "Drosophila_melanogaster_DN8871_c0_g1_i1.p1", "Drosophila_melanogaster_DN8…
119	GO:0006368	transcription elongation from RNA polyme...	12	6	3.05	0.25151	c("Drosophila_melanogaster_DN12359_c0_g1_i1.p1", "Drosophila_melanogaster_DN19826_c0_g1_i1.p1", "Drosophila_melanogaster_DN20776_c0_g1_i1.p1", "Drosophila_melanogaster_DN3512_c0_g1_i1.p1", "Drosophila_melanogaster_DN5785_c0_g1_i1.p1", "Drosophila_melanogaster_DN8097_c0_g1_i1.p1")
120	GO:0051169	nuclear transport	27	18	6.86	0.25182	c("Drosophila_melanogaster_DN10396_c0_g1_i1.p3", "Drosophila_melanogaster_DN13839_c0_g1_i1.p1", "Drosophila_melanogaster_DN17994_c0_g1_i1.p6", "Drosophila_melanogaster_DN18454_c0_g1_i1.p1", "Drosophila_melanogaster_DN2866_c0_g1_i1.p1", "Drosophila_melanogaster_DN3424_c1_g1_i1.p1", "Drosophila_melanogaster_DN4385_c0_g1_i2.p1", "Drosophila_melanogaster_DN5213_c0_g1_i1.p1", "Drosophila_melanogaster_…
121	GO:0007281	germ cell development	9	9	2.29	0.25286	c("Drosophila_melanogaster_DN10667_c0_g1_i1.p1", "Drosophila_melanogaster_DN11534_c0_g1_i1.p1", "Drosophila_melanogaster_DN1973_c0_g1_i1.p1", "Drosophila_melanogaster_DN20156_c0_g1_i1.p1", "Drosophila_melanogaster_DN20726_c0_g1_i1.p1", "Drosophila_melanogaster_DN2088_c0_g1_i1.p1", "Drosophila_melanogaster_DN5811_c0_g1_i1.p1", "Drosophila_melanogaster_DN5987_c0_g1_i1.p1", "Drosophila_melanogaster_…
122	GO:0051301	cell division	15	10	3.81	0.25298	c("Drosophila_melanogaster_DN10087_c1_g1_i1.p2", "Drosophila_melanogaster_DN10087_c2_g1_i1.p1", "Drosophila_melanogaster_DN11819_c0_g1_i1.p1", "Drosophila_melanogaster_DN17819_c0_g1_i1.p1", "Drosophila_melanogaster_DN4405_c0_g1_i1.p1", "Drosophila_melanogaster_DN5226_c0_g1_i1.p1", "Drosophila_melanogaster_DN7325_c0_g1_i1.p1", "Drosophila_melanogaster_DN8033_c0_g1_i11.p1", "Drosophila_melanogaster…
123	GO:0048477	oogenesis	8	8	2.03	0.25303	c("Drosophila_melanogaster_DN10667_c0_g1_i1.p1", "Drosophila_melanogaster_DN11534_c0_g1_i1.p1", "Drosophila_melanogaster_DN1973_c0_g1_i1.p1", "Drosophila_melanogaster_DN20156_c0_g1_i1.p1", "Drosophila_melanogaster_DN20726_c0_g1_i1.p1", "Drosophila_melanogaster_DN2088_c0_g1_i1.p1", "Drosophila_melanogaster_DN5811_c0_g1_i1.p1", "Drosophila_melanogaster_DN9501_c0_g1_i1.p1")
124	GO:0032956	regulation of actin cytoskeleton organiz...	20	9	5.09	0.25351	c("Drosophila_melanogaster_DN10087_c1_g1_i1.p2", "Drosophila_melanogaster_DN10087_c2_g1_i1.p1", "Drosophila_melanogaster_DN13598_c0_g1_i1.p1", "Drosophila_melanogaster_DN13886_c0_g1_i1.p1", "Drosophila_melanogaster_DN404_c0_g1_i1.p1", "Drosophila_melanogaster_DN5868_c0_g1_i1.p1", "Drosophila_melanogaster_DN6300_c0_g1_i2.p1", "Drosophila_melanogaster_DN6921_c0_g1_i1.p1", "Drosophila_melanogaster_D…
125	GO:0009263	deoxyribonucleotide biosynthetic process	4	4	1.02	0.25373	c("Drosophila_melanogaster_DN18558_c0_g1_i1.p1", "Drosophila_melanogaster_DN6311_c0_g1_i1.p1", "Drosophila_melanogaster_DN6358_c0_g1_i2.p1", "Drosophila_melanogaster_DN6916_c0_g1_i1.p1")
126	GO:0051168	nuclear export	12	6	3.05	0.25374	c("Drosophila_melanogaster_DN10396_c0_g1_i1.p3", "Drosophila_melanogaster_DN17994_c0_g1_i1.p6", "Drosophila_melanogaster_DN6236_c0_g1_i1.p1", "Drosophila_melanogaster_DN6736_c0_g1_i2.p1", "Drosophila_melanogaster_DN8322_c0_g1_i1.p1", "Drosophila_melanogaster_DN9187_c0_g1_i1.p1")
127	GO:0006333	chromatin assembly or disassembly	5	4	1.27	0.25379	c("Drosophila_melanogaster_DN10242_c0_g1_i1.p1", "Drosophila_melanogaster_DN16201_c0_g1_i1.p1", "Drosophila_melanogaster_DN5310_c0_g1_i1.p1", "Drosophila_melanogaster_DN9852_c0_g1_i4.p1")
128	GO:0031047	gene silencing by RNA	5	4	1.27	0.25379	c("Drosophila_melanogaster_DN2050_c0_g1_i1.p1", "Drosophila_melanogaster_DN446_c0_g1_i1.p1", "Drosophila_melanogaster_DN7397_c0_g1_i1.p1", "Drosophila_melanogaster_DN7670_c0_g1_i1.p1")
129	GO:0006611	protein export from nucleus	10	5	2.54	0.25385	c("Drosophila_melanogaster_DN10396_c0_g1_i1.p3", "Drosophila_melanogaster_DN17994_c0_g1_i1.p6", "Drosophila_melanogaster_DN6736_c0_g1_i2.p1", "Drosophila_melanogaster_DN8322_c0_g1_i1.p1", "Drosophila_melanogaster_DN9187_c0_g1_i1.p1")
130	GO:0000915	actomyosin contractile ring assembly	3	3	0.76	0.25391	c("Drosophila_melanogaster_DN10087_c1_g1_i1.p2", "Drosophila_melanogaster_DN10087_c2_g1_i1.p1", "Drosophila_melanogaster_DN8527_c0_g1_i1.p1")
131	GO:0006997	nucleus organization	3	3	0.76	0.25391	c("Drosophila_melanogaster_DN19988_c0_g1_i1.p1", "Drosophila_melanogaster_DN2375_c0_g1_i1.p1", "Drosophila_melanogaster_DN400_c0_g1_i1.p1")
132	GO:0043967	histone H4 acetylation	3	3	0.76	0.25391	c("Drosophila_melanogaster_DN4059_c0_g1_i1.p1", "Drosophila_melanogaster_DN6161_c0_g1_i1.p1", "Drosophila_melanogaster_DN6275_c0_g1_i1.p1")
133	GO:0030490	maturation of SSU-rRNA	3	3	0.76	0.25391	c("Drosophila_melanogaster_DN11538_c0_g1_i1.p1", "Drosophila_melanogaster_DN3445_c0_g1_i1.p1", "Drosophila_melanogaster_DN4342_c0_g1_i1.p1")
134	GO:0042255	ribosome assembly	3	3	0.76	0.25391	c("Drosophila_melanogaster_DN13822_c0_g1_i1.p1", "Drosophila_melanogaster_DN1630_c0_g1_i1.p2", "Drosophila_melanogaster_DN7894_c0_g1_i1.p1")
135	GO:0035194	posttranscriptional gene silencing by RN...	4	3	1.02	0.25396	c("Drosophila_melanogaster_DN2050_c0_g1_i1.p1", "Drosophila_melanogaster_DN446_c0_g1_i1.p1", "Drosophila_melanogaster_DN7397_c0_g1_i1.p1")
136	GO:0030166	proteoglycan biosynthetic process	4	3	1.02	0.25396	c("Drosophila_melanogaster_DN8871_c0_g1_i1.p1", "Drosophila_melanogaster_DN9494_c0_g1_i1.p1", "Drosophila_melanogaster_DN9654_c0_g1_i1.p1")
137	GO:0019985	translesion synthesis	2	2	0.51	0.25408	c("Drosophila_melanogaster_DN8595_c0_g1_i1.p1", "Drosophila_melanogaster_DN8865_c0_g1_i1.p1")
138	GO:0060828	regulation of canonical Wnt signaling pa...	2	2	0.51	0.25408	c("Drosophila_melanogaster_DN15848_c0_g1_i1.p1", "Drosophila_melanogaster_DN8483_c0_g1_i4.p1")
139	GO:0016126	sterol biosynthetic process	2	2	0.51	0.25408	c("Drosophila_melanogaster_DN6485_c0_g1_i1.p2", "Drosophila_melanogaster_DN7003_c0_g1_i1.p1")
140	GO:0010390	histone monoubiquitination	2	2	0.51	0.25408	c("Drosophila_melanogaster_DN9481_c0_g1_i1.p1", "Drosophila_melanogaster_DN9919_c0_g1_i1.p1")
141	GO:0010389	regulation of G2/M transition of mitotic...	2	2	0.51	0.25408	c("Drosophila_melanogaster_DN15676_c0_g1_i1.p1", "Drosophila_melanogaster_DN20095_c0_g1_i1.p1")
142	GO:0006342	chromatin silencing	2	2	0.51	0.25408	c("Drosophila_melanogaster_DN5409_c0_g1_i1.p1", "Drosophila_melanogaster_DN6126_c0_g1_i1.p1")
143	GO:0016572	histone phosphorylation	2	2	0.51	0.25408	c("Drosophila_melanogaster_DN11819_c0_g1_i1.p1", "Drosophila_melanogaster_DN9597_c0_g1_i1.p1")
144	GO:0045010	actin nucleation	10	4	2.54	0.25409	c("Drosophila_melanogaster_DN13886_c0_g1_i1.p1", "Drosophila_melanogaster_DN5868_c0_g1_i1.p1", "Drosophila_melanogaster_DN6300_c0_g1_i2.p1", "Drosophila_melanogaster_DN7443_c0_g1_i6.p1")
145	GO:0044782	cilium organization	15	5	3.81	0.25415	c("Drosophila_melanogaster_DN4741_c0_g1_i2.p1", "Drosophila_melanogaster_DN4741_c0_g1_i3.p1", "Drosophila_melanogaster_DN877_c0_g1_i1.p1", "Drosophila_melanogaster_DN9331_c0_g1_i1.p1", "Drosophila_melanogaster_DN9818_c0_g1_i1.p1")
146	GO:0033674	positive regulation of kinase activity	4	2	1.02	0.25420	c("Drosophila_melanogaster_DN14126_c0_g1_i1.p1", "Drosophila_melanogaster_DN7499_c0_g1_i1.p1")
147	GO:0035518	histone H2A monoubiquitination	1	1	0.25	0.25425	Drosophila_melanogaster_DN9481_c0_g1_i1.p1
148	GO:0009052	pentose-phosphate shunt, non-oxidative b...	1	1	0.25	0.25425	Drosophila_melanogaster_DN9200_c0_g1_i1.p1
149	GO:0061138	morphogenesis of a branching epithelium	1	1	0.25	0.25425	Drosophila_melanogaster_DN20023_c0_g1_i1.p1
150	GO:0006269	DNA replication, synthesis of RNA primer	1	1	0.25	0.25425	Drosophila_melanogaster_DN3283_c0_g1_i1.p1
151	GO:0034773	histone H4-K20 trimethylation	1	1	0.25	0.25425	Drosophila_melanogaster_DN5139_c1_g1_i1.p1
152	GO:0034720	histone H3-K4 demethylation	1	1	0.25	0.25425	Drosophila_melanogaster_DN3079_c0_g1_i1.p1
153	GO:0048268	clathrin coat assembly	1	1	0.25	0.25425	Drosophila_melanogaster_DN3866_c0_g1_i1.p1
154	GO:0019835	cytolysis	1	1	0.25	0.25425	Drosophila_melanogaster_DN15645_c0_g1_i1.p1
155	GO:0006282	regulation of DNA repair	1	1	0.25	0.25425	Drosophila_melanogaster_DN9727_c0_g1_i1.p1
156	GO:0006285	base-excision repair, AP site formation	1	1	0.25	0.25425	Drosophila_melanogaster_DN4814_c0_g1_i1.p1
157	GO:0033567	DNA replication, Okazaki fragment proces...	1	1	0.25	0.25425	Drosophila_melanogaster_DN5464_c0_g1_i1.p1
158	GO:0006226	dUMP biosynthetic process	1	1	0.25	0.25425	Drosophila_melanogaster_DN6916_c0_g1_i1.p1
159	GO:0007095	mitotic G2 DNA damage checkpoint	1	1	0.25	0.25425	Drosophila_melanogaster_DN20095_c0_g1_i1.p1
160	GO:0060964	regulation of gene silencing by miRNA	1	1	0.25	0.25425	Drosophila_melanogaster_DN2050_c0_g1_i1.p1
161	GO:0046081	dUTP catabolic process	1	1	0.25	0.25425	Drosophila_melanogaster_DN6916_c0_g1_i1.p1
162	GO:0006231	dTMP biosynthetic process	1	1	0.25	0.25425	Drosophila_melanogaster_DN18558_c0_g1_i1.p1
163	GO:0006233	dTDP biosynthetic process	1	1	0.25	0.25425	Drosophila_melanogaster_DN6311_c0_g1_i1.p1
164	GO:0008356	asymmetric cell division	1	1	0.25	0.25425	Drosophila_melanogaster_DN8053_c0_g1_i1.p1
165	GO:0007064	mitotic sister chromatid cohesion	1	1	0.25	0.25425	Drosophila_melanogaster_DN8541_c0_g1_i1.p1
166	GO:0007050	cell cycle arrest	1	1	0.25	0.25425	Drosophila_melanogaster_DN6196_c0_g1_i1.p1
167	GO:0010738	regulation of protein kinase A signaling	1	1	0.25	0.25425	Drosophila_melanogaster_DN10054_c0_g1_i2.p1
168	GO:0030218	erythrocyte differentiation	1	1	0.25	0.25425	Drosophila_melanogaster_DN4365_c0_g1_i2.p1
169	GO:0045737	positive regulation of cyclin-dependent ...	1	1	0.25	0.25425	Drosophila_melanogaster_DN14126_c0_g1_i1.p1
170	GO:0071816	tail-anchored membrane protein insertion...	1	1	0.25	0.25425	Drosophila_melanogaster_DN4280_c0_g1_i1.p1
171	GO:0008592	regulation of Toll signaling pathway	1	1	0.25	0.25425	Drosophila_melanogaster_DN5932_c0_g1_i1.p1
172	GO:0000056	ribosomal small subunit export from nucl...	1	1	0.25	0.25425	Drosophila_melanogaster_DN8322_c0_g1_i1.p1
173	GO:0000076	DNA replication checkpoint	1	1	0.25	0.25425	Drosophila_melanogaster_DN12108_c0_g1_i1.p1
174	GO:0000027	ribosomal large subunit assembly	1	1	0.25	0.25425	Drosophila_melanogaster_DN13822_c0_g1_i1.p1
175	GO:0000012	single strand break repair	1	1	0.25	0.25425	Drosophila_melanogaster_DN14025_c0_g1_i1.p1
176	GO:0035246	peptidyl-arginine N-methylation	1	1	0.25	0.25425	Drosophila_melanogaster_DN8657_c0_g1_i2.p1
177	GO:0034474	U2 snRNA 3'-end processing	1	1	0.25	0.25425	Drosophila_melanogaster_DN10182_c0_g1_i1.p1
178	GO:0006384	transcription initiation from RNA polyme...	1	1	0.25	0.25425	Drosophila_melanogaster_DN4328_c0_g1_i1.p1
179	GO:0034553	mitochondrial respiratory chain complex ...	1	1	0.25	0.25425	Drosophila_melanogaster_DN740_c0_g1_i1.p1
180	GO:0036085	GDP-fucose import into Golgi lumen	1	1	0.25	0.25425	Drosophila_melanogaster_DN595_c0_g1_i1.p1
181	GO:0034587	piRNA metabolic process	1	1	0.25	0.25425	Drosophila_melanogaster_DN1498_c0_g1_i1.p1
182	GO:0034435	cholesterol esterification	1	1	0.25	0.25425	Drosophila_melanogaster_DN8876_c0_g1_i6.p1
183	GO:0018343	protein farnesylation	1	1	0.25	0.25425	Drosophila_melanogaster_DN8555_c0_g1_i1.p1
184	GO:0006884	cell volume homeostasis	1	1	0.25	0.25425	Drosophila_melanogaster_DN15700_c0_g1_i1.p1
185	GO:0031053	primary miRNA processing	1	1	0.25	0.25425	Drosophila_melanogaster_DN7397_c0_g1_i1.p1
186	GO:0006348	chromatin silencing at telomere	1	1	0.25	0.25425	Drosophila_melanogaster_DN5409_c0_g1_i1.p1
187	GO:0031087	deadenylation-independent decapping of n...	1	1	0.25	0.25425	Drosophila_melanogaster_DN9733_c0_g1_i2.p1
188	GO:1990426	mitotic recombination-dependent replicat...	1	1	0.25	0.25425	Drosophila_melanogaster_DN7725_c0_g1_i1.p1
189	GO:0051225	spindle assembly	1	1	0.25	0.25425	Drosophila_melanogaster_DN461_c0_g1_i1.p1
190	GO:0034063	stress granule assembly	1	1	0.25	0.25425	Drosophila_melanogaster_DN6382_c0_g1_i1.p1
191	GO:0006309	apoptotic DNA fragmentation	1	1	0.25	0.25425	Drosophila_melanogaster_DN4044_c0_g1_i1.p1
192	GO:1905775	negative regulation of DNA helicase acti...	1	1	0.25	0.25425	Drosophila_melanogaster_DN4836_c0_g1_i1.p1
193	GO:0034198	cellular response to amino acid starvati...	1	1	0.25	0.25425	Drosophila_melanogaster_DN9474_c0_g1_i1.p1
194	GO:1900364	negative regulation of mRNA polyadenylat...	1	1	0.25	0.25425	Drosophila_melanogaster_DN594_c0_g1_i1.p1
195	GO:0019287	isopentenyl diphosphate biosynthetic pro...	1	1	0.25	0.25425	Drosophila_melanogaster_DN8639_c0_g1_i1.p1
196	GO:0045450	bicoid mRNA localization	1	1	0.25	0.25425	Drosophila_melanogaster_DN5811_c0_g1_i1.p1
197	GO:0045900	negative regulation of translational elo...	1	1	0.25	0.25425	Drosophila_melanogaster_DN8235_c0_g1_i1.p2
198	GO:0006499	N-terminal protein myristoylation	1	1	0.25	0.25425	Drosophila_melanogaster_DN4892_c0_g1_i1.p1
199	GO:0043968	histone H2A acetylation	1	1	0.25	0.25425	Drosophila_melanogaster_DN4059_c0_g1_i1.p1
200	GO:0043988	histone H3-S28 phosphorylation	1	1	0.25	0.25425	Drosophila_melanogaster_DN11819_c0_g1_i1.p1
201	GO:0071025	RNA surveillance	1	1	0.25	0.25425	Drosophila_melanogaster_DN4455_c0_g1_i1.p1
202	GO:0019243	methylglyoxal catabolic process to D-lac...	1	1	0.25	0.25425	Drosophila_melanogaster_DN8445_c0_g1_i2.p1
203	GO:0006481	C-terminal protein methylation	1	1	0.25	0.25425	Drosophila_melanogaster_DN10384_c0_g1_i1.p1
204	GO:0006471	protein ADP-ribosylation	1	1	0.25	0.25425	Drosophila_melanogaster_DN8660_c0_g1_i1.p1
205	GO:0032467	positive regulation of cytokinesis	1	1	0.25	0.25425	Drosophila_melanogaster_DN11819_c0_g1_i1.p1
206	GO:0006426	glycyl-tRNA aminoacylation	1	1	0.25	0.25425	Drosophila_melanogaster_DN9832_c0_g1_i1.p1
207	GO:0048478	replication fork protection	1	1	0.25	0.25425	Drosophila_melanogaster_DN12108_c0_g1_i1.p1
208	GO:0010172	embryonic body morphogenesis	1	1	0.25	0.25425	Drosophila_melanogaster_DN404_c0_g1_i1.p1
209	GO:0006430	lysyl-tRNA aminoacylation	1	1	0.25	0.25425	Drosophila_melanogaster_DN9035_c0_g1_i1.p1
210	GO:0006434	seryl-tRNA aminoacylation	1	1	0.25	0.25425	Drosophila_melanogaster_DN8422_c0_g1_i1.p1
211	GO:1902412	regulation of mitotic cytokinesis	1	1	0.25	0.25425	Drosophila_melanogaster_DN4405_c0_g1_i1.p1
212	GO:0101030	tRNA-guanine transglycosylation	1	1	0.25	0.25425	Drosophila_melanogaster_DN15751_c0_g1_i1.p1
213	GO:0000209	protein polyubiquitination	1	1	0.25	0.25425	Drosophila_melanogaster_DN5932_c0_g1_i1.p1
214	GO:0040034	regulation of development, heterochronic	1	1	0.25	0.25425	Drosophila_melanogaster_DN7653_c0_g1_i1.p1
215	GO:0032418	lysosome localization	1	1	0.25	0.25425	Drosophila_melanogaster_DN18014_c0_g1_i1.p1
216	GO:0043551	regulation of phosphatidylinositol 3-kin...	1	1	0.25	0.25425	Drosophila_melanogaster_DN1549_c0_g1_i1.p1
217	GO:0040001	establishment of mitotic spindle localiz...	1	1	0.25	0.25425	Drosophila_melanogaster_DN5226_c0_g1_i1.p1
218	GO:0070966	nuclear-transcribed mRNA catabolic proce...	1	1	0.25	0.25425	Drosophila_melanogaster_DN4455_c0_g1_i1.p1
219	GO:0042256	mature ribosome assembly	1	1	0.25	0.25425	Drosophila_melanogaster_DN7894_c0_g1_i1.p1
220	GO:0045022	early endosome to late endosome transpor...	1	1	0.25	0.25425	Drosophila_melanogaster_DN1549_c0_g1_i1.p1
221	GO:0042276	error-prone translesion synthesis	1	1	0.25	0.25425	Drosophila_melanogaster_DN8595_c0_g1_i1.p1
222	GO:0018160	peptidyl-pyrromethane cofactor linkage	1	1	0.25	0.25425	Drosophila_melanogaster_DN8025_c0_g1_i1.p1
223	GO:0097198	histone H3-K36 trimethylation	1	1	0.25	0.25425	Drosophila_melanogaster_DN19948_c0_g1_i1.p1
224	GO:0016973	poly(A)+ mRNA export from nucleus	1	1	0.25	0.25425	Drosophila_melanogaster_DN9187_c0_g1_i1.p1
225	GO:0006024	glycosaminoglycan biosynthetic process	1	1	0.25	0.25425	Drosophila_melanogaster_DN9654_c0_g1_i1.p1
226	GO:0006695	cholesterol biosynthetic process	1	1	0.25	0.25425	Drosophila_melanogaster_DN6485_c0_g1_i1.p2
227	GO:0016925	protein sumoylation	1	1	0.25	0.25425	Drosophila_melanogaster_DN6987_c0_g1_i1.p1
228	GO:0070940	dephosphorylation of RNA polymerase II C...	1	1	0.25	0.25425	Drosophila_melanogaster_DN6155_c0_g1_i2.p1
229	GO:1902017	regulation of cilium assembly	1	1	0.25	0.25425	Drosophila_melanogaster_DN9331_c0_g1_i1.p1
230	GO:0006654	phosphatidic acid biosynthetic process	1	1	0.25	0.25425	Drosophila_melanogaster_DN4568_c0_g1_i1.p1
231	GO:0007300	ovarian nurse cell to oocyte transport	1	1	0.25	0.25425	Drosophila_melanogaster_DN1973_c0_g1_i1.p1
232	GO:0018142	protein-DNA covalent cross-linking	1	1	0.25	0.25425	Drosophila_melanogaster_DN6530_c0_g1_i1.p1
233	GO:0070481	nuclear-transcribed mRNA catabolic proce...	1	1	0.25	0.25425	Drosophila_melanogaster_DN4455_c0_g1_i1.p1
234	GO:0051315	attachment of mitotic spindle microtubul...	1	1	0.25	0.25425	Drosophila_melanogaster_DN2881_c0_g1_i1.p1
235	GO:0001188	RNA polymerase I preinitiation complex a...	1	1	0.25	0.25425	Drosophila_melanogaster_DN4223_c0_g1_i1.p1
236	GO:0010212	response to ionizing radiation	1	1	0.25	0.25425	Drosophila_melanogaster_DN9597_c0_g1_i1.p1
237	GO:0016560	protein import into peroxisome matrix, d...	1	1	0.25	0.25425	Drosophila_melanogaster_DN8187_c0_g1_i1.p1
238	GO:0061015	snRNA import into nucleus	1	1	0.25	0.25425	Drosophila_melanogaster_DN5623_c0_g1_i1.p1
239	GO:0090090	negative regulation of canonical Wnt sig...	1	1	0.25	0.25425	Drosophila_melanogaster_DN8483_c0_g1_i4.p1
240	GO:0046580	negative regulation of Ras protein signa...	1	1	0.25	0.25425	Drosophila_melanogaster_DN6293_c1_g1_i1.p1
241	GO:0098609	cell-cell adhesion	39	5	9.92	0.25558	c("Drosophila_melanogaster_DN17700_c0_g1_i1.p1", "Drosophila_melanogaster_DN17799_c0_g1_i1.p1", "Drosophila_melanogaster_DN20581_c0_g1_i1.p1", "Drosophila_melanogaster_DN404_c0_g1_i1.p1", "Drosophila_melanogaster_DN9977_c0_g1_i1.p1")
242	GO:0016570	histone modification	42	33	10.68	0.26038	c("Drosophila_melanogaster_DN11819_c0_g1_i1.p1", "Drosophila_melanogaster_DN13804_c0_g1_i1.p1", "Drosophila_melanogaster_DN14019_c0_g1_i1.p1", "Drosophila_melanogaster_DN1790_c0_g1_i1.p1", "Drosophila_melanogaster_DN18061_c0_g1_i1.p1", "Drosophila_melanogaster_DN1816_c0_g1_i1.p1", "Drosophila_melanogaster_DN1854_c0_g1_i1.p1", "Drosophila_melanogaster_DN19948_c0_g1_i1.p1", "Drosophila_melanogaster…
243	GO:0006241	CTP biosynthetic process	4	2	1.02	0.26887	c("Drosophila_melanogaster_DN13083_c0_g1_i1.p1", "Drosophila_melanogaster_DN4881_c0_g1_i1.p1")
244	GO:0031167	rRNA methylation	4	2	1.02	0.26887	c("Drosophila_melanogaster_DN19983_c0_g1_i1.p1", "Drosophila_melanogaster_DN6048_c0_g1_i1.p1")
245	GO:0043488	regulation of mRNA stability	4	2	1.02	0.26887	c("Drosophila_melanogaster_DN594_c0_g1_i1.p1", "Drosophila_melanogaster_DN9506_c0_g1_i3.p1")
246	GO:0009165	nucleotide biosynthetic process	81	15	20.59	0.27152	c("Drosophila_melanogaster_DN10173_c0_g1_i1.p1", "Drosophila_melanogaster_DN10173_c3_g1_i1.p1", "Drosophila_melanogaster_DN13083_c0_g1_i1.p1", "Drosophila_melanogaster_DN17782_c0_g1_i1.p1", "Drosophila_melanogaster_DN18558_c0_g1_i1.p1", "Drosophila_melanogaster_DN2994_c0_g1_i1.p1", "Drosophila_melanogaster_DN4881_c0_g1_i1.p1", "Drosophila_melanogaster_DN6000_c0_g1_i2.p1", "Drosophila_melanogaster…
247	GO:0023052	signaling	430	85	109.33	0.28002	c("Drosophila_melanogaster_DN10054_c0_g1_i2.p1", "Drosophila_melanogaster_DN1007_c0_g1_i1.p1", "Drosophila_melanogaster_DN10172_c0_g1_i1.p1", "Drosophila_melanogaster_DN10449_c0_g1_i1.p1", "Drosophila_melanogaster_DN1062_c0_g1_i1.p1", "Drosophila_melanogaster_DN1113_c0_g1_i1.p1", "Drosophila_melanogaster_DN11601_c0_g1_i1.p1", "Drosophila_melanogaster_DN11691_c0_g1_i1.p1", "Drosophila_melanogaster…
248	GO:0008654	phospholipid biosynthetic process	37	18	9.41	0.29350	c("Drosophila_melanogaster_DN12389_c0_g1_i1.p1", "Drosophila_melanogaster_DN1524_c0_g1_i1.p1", "Drosophila_melanogaster_DN1818_c0_g1_i1.p1", "Drosophila_melanogaster_DN3176_c0_g1_i1.p1", "Drosophila_melanogaster_DN3222_c0_g1_i1.p1", "Drosophila_melanogaster_DN3766_c0_g1_i1.p1", "Drosophila_melanogaster_DN4115_c0_g1_i1.p1", "Drosophila_melanogaster_DN4469_c0_g1_i2.p1", "Drosophila_melanogaster_DN4…
249	GO:0032259	methylation	48	29	12.2	0.32270	c("Drosophila_melanogaster_DN10384_c0_g1_i1.p1", "Drosophila_melanogaster_DN1385_c0_g1_i1.p1", "Drosophila_melanogaster_DN14019_c0_g1_i1.p1", "Drosophila_melanogaster_DN17785_c0_g1_i1.p1", "Drosophila_melanogaster_DN1790_c0_g1_i1.p1", "Drosophila_melanogaster_DN19948_c0_g1_i1.p1", "Drosophila_melanogaster_DN19983_c0_g1_i1.p1", "Drosophila_melanogaster_DN20089_c0_g1_i1.p2", "Drosophila_melanogaste…
250	GO:0034968	histone lysine methylation	10	7	2.54	0.37433	c("Drosophila_melanogaster_DN14019_c0_g1_i1.p1", "Drosophila_melanogaster_DN19948_c0_g1_i1.p1", "Drosophila_melanogaster_DN5139_c1_g1_i1.p1", "Drosophila_melanogaster_DN7045_c0_g1_i1.p1", "Drosophila_melanogaster_DN7713_c0_g1_i1.p1", "Drosophila_melanogaster_DN7956_c1_g1_i1.p1", "Drosophila_melanogaster_DN8676_c0_g1_i1.p1")
251	GO:0006751	glutathione catabolic process	5	2	1.27	0.37616	c("Drosophila_melanogaster_DN2403_c0_g1_i1.p1", "Drosophila_melanogaster_DN4633_c0_g1_i1.p1")
252	GO:0006556	S-adenosylmethionine biosynthetic proces...	5	2	1.27	0.37616	c("Drosophila_melanogaster_DN3411_c0_g1_i1.p2", "Drosophila_melanogaster_DN8221_c0_g1_i5.p1")
253	GO:0006400	tRNA modification	27	10	6.86	0.40966	c("Drosophila_melanogaster_DN10439_c0_g1_i1.p1", "Drosophila_melanogaster_DN15751_c0_g1_i1.p1", "Drosophila_melanogaster_DN20739_c0_g1_i1.p1", "Drosophila_melanogaster_DN4692_c0_g1_i1.p1", "Drosophila_melanogaster_DN489_c0_g1_i1.p1", "Drosophila_melanogaster_DN5192_c0_g1_i1.p1", "Drosophila_melanogaster_DN7232_c0_g1_i1.p1", "Drosophila_melanogaster_DN7419_c0_g1_i1.p1", "Drosophila_melanogaster_DN…
254	GO:0034314	Arp2/3 complex-mediated actin nucleation	9	3	2.29	0.41125	c("Drosophila_melanogaster_DN13886_c0_g1_i1.p1", "Drosophila_melanogaster_DN5868_c0_g1_i1.p1", "Drosophila_melanogaster_DN7443_c0_g1_i6.p1")
255	GO:0016072	rRNA metabolic process	34	26	8.64	0.43798	c("Drosophila_melanogaster_DN10477_c0_g1_i1.p1", "Drosophila_melanogaster_DN11538_c0_g1_i1.p1", "Drosophila_melanogaster_DN12090_c0_g1_i1.p1", "Drosophila_melanogaster_DN13822_c0_g1_i1.p1", "Drosophila_melanogaster_DN14064_c0_g1_i1.p1", "Drosophila_melanogaster_DN16190_c0_g1_i1.p1", "Drosophila_melanogaster_DN17760_c0_g1_i1.p1", "Drosophila_melanogaster_DN18133_c0_g1_i1.p1", "Drosophila_melanogas…
256	GO:0006402	mRNA catabolic process	25	13	6.36	0.44175	c("Drosophila_melanogaster_DN1585_c0_g1_i1.p1", "Drosophila_melanogaster_DN17655_c0_g1_i1.p1", "Drosophila_melanogaster_DN4226_c0_g1_i1.p1", "Drosophila_melanogaster_DN4455_c0_g1_i1.p1", "Drosophila_melanogaster_DN5628_c0_g1_i1.p1", "Drosophila_melanogaster_DN5698_c0_g1_i1.p1", "Drosophila_melanogaster_DN594_c0_g1_i1.p1", "Drosophila_melanogaster_DN6496_c0_g1_i1.p1", "Drosophila_melanogaster_DN75…
257	GO:0007093	mitotic cell cycle checkpoint	7	6	1.78	0.44261	c("Drosophila_melanogaster_DN1032_c0_g1_i1.p1", "Drosophila_melanogaster_DN11819_c0_g1_i1.p1", "Drosophila_melanogaster_DN15564_c0_g1_i1.p1", "Drosophila_melanogaster_DN20095_c0_g1_i1.p1", "Drosophila_melanogaster_DN4307_c0_g1_i1.p1", "Drosophila_melanogaster_DN4974_c0_g1_i1.p1")
258	GO:0042274	ribosomal small subunit biogenesis	5	4	1.27	0.44313	c("Drosophila_melanogaster_DN11538_c0_g1_i1.p1", "Drosophila_melanogaster_DN20293_c0_g1_i1.p1", "Drosophila_melanogaster_DN3445_c0_g1_i1.p1", "Drosophila_melanogaster_DN4342_c0_g1_i1.p1")
259	GO:0043631	RNA polyadenylation	6	4	1.53	0.44322	c("Drosophila_melanogaster_DN10606_c0_g1_i1.p1", "Drosophila_melanogaster_DN4288_c0_g1_i1.p1", "Drosophila_melanogaster_DN5579_c0_g1_i1.p1", "Drosophila_melanogaster_DN594_c0_g1_i1.p1")
260	GO:0017148	negative regulation of translation	5	3	1.27	0.44348	c("Drosophila_melanogaster_DN2606_c0_g1_i1.p1", "Drosophila_melanogaster_DN8235_c0_g1_i1.p2", "Drosophila_melanogaster_DN9506_c0_g1_i3.p1")
261	GO:0043484	regulation of RNA splicing	5	3	1.27	0.44348	c("Drosophila_melanogaster_DN3455_c0_g1_i1.p1", "Drosophila_melanogaster_DN4988_c0_g1_i2.p1", "Drosophila_melanogaster_DN8546_c0_g1_i1.p1")
262	GO:0000380	alternative mRNA splicing, via spliceoso...	5	3	1.27	0.44348	c("Drosophila_melanogaster_DN3455_c0_g1_i1.p1", "Drosophila_melanogaster_DN4988_c0_g1_i2.p1", "Drosophila_melanogaster_DN9163_c0_g1_i13.p1")
263	GO:0030833	regulation of actin filament polymerizat...	17	6	4.32	0.44349	c("Drosophila_melanogaster_DN13598_c0_g1_i1.p1", "Drosophila_melanogaster_DN13886_c0_g1_i1.p1", "Drosophila_melanogaster_DN5868_c0_g1_i1.p1", "Drosophila_melanogaster_DN6300_c0_g1_i2.p1", "Drosophila_melanogaster_DN6921_c0_g1_i1.p1", "Drosophila_melanogaster_DN7443_c0_g1_i6.p1")
264	GO:0000079	regulation of cyclin-dependent protein s...	3	2	0.76	0.44365	c("Drosophila_melanogaster_DN14126_c0_g1_i1.p1", "Drosophila_melanogaster_DN15676_c0_g1_i1.p1")
265	GO:0045727	positive regulation of translation	5	2	1.27	0.44382	c("Drosophila_melanogaster_DN9217_c0_g1_i1.p2", "Drosophila_melanogaster_DN9918_c1_g1_i6.p1")
266	GO:0042273	ribosomal large subunit biogenesis	5	2	1.27	0.44382	c("Drosophila_melanogaster_DN13612_c0_g1_i1.p1", "Drosophila_melanogaster_DN13822_c0_g1_i1.p1")
267	GO:0009452	7-methylguanosine RNA capping	5	2	1.27	0.44382	c("Drosophila_melanogaster_DN17785_c0_g1_i1.p1", "Drosophila_melanogaster_DN2770_c0_g1_i1.p1")
268	GO:0000338	protein deneddylation	2	1	0.51	0.44391	Drosophila_melanogaster_DN12615_c0_g1_i1.p1
269	GO:0035065	regulation of histone acetylation	2	1	0.51	0.44391	Drosophila_melanogaster_DN4218_c0_g1_i1.p1
270	GO:0019915	lipid storage	2	1	0.51	0.44391	Drosophila_melanogaster_DN3000_c0_g1_i1.p2
271	GO:0007096	regulation of exit from mitosis	2	1	0.51	0.44391	Drosophila_melanogaster_DN793_c0_g1_i1.p1
272	GO:0035023	regulation of Rho protein signal transdu...	2	1	0.51	0.44391	Drosophila_melanogaster_DN1535_c0_g1_i1.p2
273	GO:0007530	sex determination	2	1	0.51	0.44391	Drosophila_melanogaster_DN9163_c0_g1_i13.p1
274	GO:0000493	box H/ACA snoRNP assembly	2	1	0.51	0.44391	Drosophila_melanogaster_DN9139_c0_g1_i1.p1
275	GO:0007188	adenylate cyclase-modulating G protein-c...	2	1	0.51	0.44391	Drosophila_melanogaster_DN17894_c0_g1_i1.p1
276	GO:0051013	microtubule severing	2	1	0.51	0.44391	Drosophila_melanogaster_DN7099_c0_g1_i2.p1
277	GO:1902751	positive regulation of cell cycle G2/M p...	2	1	0.51	0.44391	Drosophila_melanogaster_DN6260_c0_g1_i1.p1
278	GO:0046600	negative regulation of centriole replica...	2	1	0.51	0.44391	Drosophila_melanogaster_DN8684_c1_g1_i3.p1
279	GO:0000055	ribosomal large subunit export from nucl...	2	1	0.51	0.44391	Drosophila_melanogaster_DN8322_c0_g1_i1.p1
280	GO:0034477	U6 snRNA 3'-end processing	2	1	0.51	0.44391	Drosophila_melanogaster_DN12763_c0_g1_i1.p1
281	GO:0001709	cell fate determination	2	1	0.51	0.44391	Drosophila_melanogaster_DN14137_c0_g1_i1.p1
282	GO:0017183	peptidyl-diphthamide biosynthetic proces...	2	1	0.51	0.44391	Drosophila_melanogaster_DN7529_c0_g1_i1.p1
283	GO:0008053	mitochondrial fusion	2	1	0.51	0.44391	Drosophila_melanogaster_DN20064_c0_g1_i1.p1
284	GO:0045947	negative regulation of translational ini...	2	1	0.51	0.44391	Drosophila_melanogaster_DN2606_c0_g1_i1.p1
285	GO:0072383	plus-end-directed vesicle transport alon...	2	1	0.51	0.44391	Drosophila_melanogaster_DN8527_c0_g1_i1.p1
286	GO:0045596	negative regulation of cell differentiat...	2	1	0.51	0.44391	Drosophila_melanogaster_DN14137_c0_g1_i1.p1
287	GO:0031110	regulation of microtubule polymerization...	2	1	0.51	0.44391	Drosophila_melanogaster_DN8971_c0_g1_i1.p1
288	GO:0072321	chaperone-mediated protein transport	2	1	0.51	0.44391	Drosophila_melanogaster_DN13818_c0_g1_i1.p1
289	GO:0031146	SCF-dependent proteasomal ubiquitin-depe...	2	1	0.51	0.44391	Drosophila_melanogaster_DN4220_c0_g1_i1.p1
290	GO:0006597	spermine biosynthetic process	2	1	0.51	0.44391	Drosophila_melanogaster_DN8670_c0_g1_i1.p1
291	GO:0036297	interstrand cross-link repair	2	1	0.51	0.44391	Drosophila_melanogaster_DN13720_c0_g1_i1.p1
292	GO:0006423	cysteinyl-tRNA aminoacylation	2	1	0.51	0.44391	Drosophila_melanogaster_DN9459_c1_g1_i1.p1
293	GO:0006429	leucyl-tRNA aminoacylation	2	1	0.51	0.44391	Drosophila_melanogaster_DN8215_c0_g1_i1.p1
294	GO:0042632	cholesterol homeostasis	2	1	0.51	0.44391	Drosophila_melanogaster_DN8876_c0_g1_i6.p1
295	GO:0006432	phenylalanyl-tRNA aminoacylation	2	1	0.51	0.44391	Drosophila_melanogaster_DN15739_c0_g1_i1.p1
296	GO:0006433	prolyl-tRNA aminoacylation	2	1	0.51	0.44391	Drosophila_melanogaster_DN9165_c0_g1_i1.p1
297	GO:0006438	valyl-tRNA aminoacylation	2	1	0.51	0.44391	Drosophila_melanogaster_DN5349_c0_g1_i1.p1
298	GO:0043486	histone exchange	2	1	0.51	0.44391	Drosophila_melanogaster_DN7567_c0_g1_i1.p1
299	GO:0072583	clathrin-dependent endocytosis	2	1	0.51	0.44391	Drosophila_melanogaster_DN9771_c0_g1_i1.p1
300	GO:0045116	protein neddylation	2	1	0.51	0.44391	Drosophila_melanogaster_DN6855_c0_g1_i1.p1
301	GO:0009448	gamma-aminobutyric acid metabolic proces...	2	1	0.51	0.44391	Drosophila_melanogaster_DN17911_c0_g1_i1.p1
302	GO:0002949	tRNA threonylcarbamoyladenosine modifica...	2	1	0.51	0.44391	Drosophila_melanogaster_DN489_c0_g1_i1.p1
303	GO:0008283	cell proliferation	7	2	1.78	0.44400	c("Drosophila_melanogaster_DN1869_c0_g1_i1.p1", "Drosophila_melanogaster_DN1972_c0_g1_i1.p1")
304	GO:0031929	TOR signaling	12	3	3.05	0.44409	c("Drosophila_melanogaster_DN11691_c0_g1_i1.p1", "Drosophila_melanogaster_DN8263_c0_g1_i2.p1", "Drosophila_melanogaster_DN9474_c0_g1_i1.p1")
305	GO:0016180	snRNA processing	10	4	2.54	0.47566	c("Drosophila_melanogaster_DN10182_c0_g1_i1.p1", "Drosophila_melanogaster_DN11959_c0_g1_i1.p1", "Drosophila_melanogaster_DN12763_c0_g1_i1.p1", "Drosophila_melanogaster_DN4165_c0_g1_i1.p1")
306	GO:0006406	mRNA export from nucleus	7	3	1.78	0.47579	c("Drosophila_melanogaster_DN10396_c0_g1_i1.p3", "Drosophila_melanogaster_DN17994_c0_g1_i1.p6", "Drosophila_melanogaster_DN9187_c0_g1_i1.p1")
307	GO:0030154	cell differentiation	62	14	15.76	0.47745	c("Drosophila_melanogaster_DN10667_c0_g1_i1.p1", "Drosophila_melanogaster_DN11534_c0_g1_i1.p1", "Drosophila_melanogaster_DN13828_c0_g1_i1.p1", "Drosophila_melanogaster_DN13994_c0_g1_i1.p1", "Drosophila_melanogaster_DN14137_c0_g1_i1.p1", "Drosophila_melanogaster_DN1973_c0_g1_i1.p1", "Drosophila_melanogaster_DN20156_c0_g1_i1.p1", "Drosophila_melanogaster_DN20726_c0_g1_i1.p1", "Drosophila_melanogast…
308	GO:0006464	cellular protein modification process	491	188	124.84	0.54988	c("Drosophila_melanogaster_DN10132_c4_g1_i2.p1", "Drosophila_melanogaster_DN10180_c1_g1_i4.p1", "Drosophila_melanogaster_DN10384_c0_g1_i1.p1", "Drosophila_melanogaster_DN10412_c0_g1_i2.p1", "Drosophila_melanogaster_DN10709_c0_g1_i1.p1", "Drosophila_melanogaster_DN10856_c0_g1_i1.p1", "Drosophila_melanogaster_DN1113_c0_g1_i1.p1", "Drosophila_melanogaster_DN11592_c0_g1_i1.p1", "Drosophila_melanogast…
309	GO:0042981	regulation of apoptotic process	7	2	1.78	0.56574	c("Drosophila_melanogaster_DN5503_c0_g1_i1.p1", "Drosophila_melanogaster_DN7780_c0_g1_i1.p1")
310	GO:0000184	nuclear-transcribed mRNA catabolic proce...	7	2	1.78	0.56574	c("Drosophila_melanogaster_DN4226_c0_g1_i1.p1", "Drosophila_melanogaster_DN9745_c0_g1_i1.p1")
311	GO:0019674	NAD metabolic process	7	2	1.78	0.56574	c("Drosophila_melanogaster_DN10173_c0_g1_i1.p1", "Drosophila_melanogaster_DN10173_c3_g1_i1.p1")
312	GO:0000245	spliceosomal complex assembly	7	2	1.78	0.56574	c("Drosophila_melanogaster_DN10856_c0_g1_i1.p1", "Drosophila_melanogaster_DN2196_c0_g1_i1.p1")
313	GO:0007178	transmembrane receptor protein serine/th...	11	3	2.8	0.56575	c("Drosophila_melanogaster_DN19966_c0_g1_i1.p1", "Drosophila_melanogaster_DN5271_c0_g1_i1.p1", "Drosophila_melanogaster_DN8325_c0_g1_i1.p1")
314	GO:0006366	transcription by RNA polymerase II	94	42	23.9	0.57823	c("Drosophila_melanogaster_DN10702_c0_g1_i1.p2", "Drosophila_melanogaster_DN12359_c0_g1_i1.p1", "Drosophila_melanogaster_DN14027_c0_g1_i1.p1", "Drosophila_melanogaster_DN14137_c0_g1_i1.p1", "Drosophila_melanogaster_DN14572_c0_g1_i1.p1", "Drosophila_melanogaster_DN15798_c0_g1_i1.p1", "Drosophila_melanogaster_DN16020_c0_g1_i1.p1", "Drosophila_melanogaster_DN16067_c0_g1_i1.p1", "Drosophila_melanogas…
315	GO:0071897	DNA biosynthetic process	5	3	1.27	0.58478	c("Drosophila_melanogaster_DN2257_c0_g1_i1.p1", "Drosophila_melanogaster_DN8595_c0_g1_i1.p1", "Drosophila_melanogaster_DN8865_c0_g1_i1.p1")
316	GO:0009968	negative regulation of signal transducti...	18	6	4.58	0.58490	c("Drosophila_melanogaster_DN13741_c0_g1_i1.p1", "Drosophila_melanogaster_DN6293_c1_g1_i1.p1", "Drosophila_melanogaster_DN8184_c0_g1_i1.p1", "Drosophila_melanogaster_DN8483_c0_g1_i4.p1", "Drosophila_melanogaster_DN881_c0_g1_i1.p1", "Drosophila_melanogaster_DN9474_c0_g1_i1.p1")
317	GO:0006284	base-excision repair	4	2	1.02	0.58507	c("Drosophila_melanogaster_DN13894_c0_g1_i1.p1", "Drosophila_melanogaster_DN4814_c0_g1_i1.p1")
318	GO:0000470	maturation of LSU-rRNA	3	1	0.76	0.58536	Drosophila_melanogaster_DN13822_c0_g1_i1.p1
319	GO:0097720	calcineurin-mediated signaling	3	1	0.76	0.58536	Drosophila_melanogaster_DN9375_c0_g1_i4.p1
320	GO:0051103	DNA ligation involved in DNA repair	3	1	0.76	0.58536	Drosophila_melanogaster_DN2257_c0_g1_i1.p1
321	GO:0034551	mitochondrial respiratory chain complex ...	3	1	0.76	0.58536	Drosophila_melanogaster_DN11552_c0_g1_i1.p1
322	GO:0006370	7-methylguanosine mRNA capping	3	1	0.76	0.58536	Drosophila_melanogaster_DN2770_c0_g1_i1.p1
323	GO:0006379	mRNA cleavage	3	1	0.76	0.58536	Drosophila_melanogaster_DN4020_c0_g1_i1.p1
324	GO:0006857	oligopeptide transport	3	1	0.76	0.58536	Drosophila_melanogaster_DN9975_c0_g1_i2.p1
325	GO:0002224	toll-like receptor signaling pathway	3	1	0.76	0.58536	Drosophila_melanogaster_DN9941_c0_g1_i1.p1
326	GO:0032968	positive regulation of transcription elo...	3	1	0.76	0.58536	Drosophila_melanogaster_DN3512_c0_g1_i1.p1
327	GO:0045901	positive regulation of translational elo...	3	1	0.76	0.58536	Drosophila_melanogaster_DN9217_c0_g1_i1.p2
328	GO:0045905	positive regulation of translational ter...	3	1	0.76	0.58536	Drosophila_melanogaster_DN9217_c0_g1_i1.p2
329	GO:0018095	protein polyglutamylation	3	1	0.76	0.58536	Drosophila_melanogaster_DN7469_c0_g1_i2.p1
330	GO:0006182	cGMP biosynthetic process	3	1	0.76	0.58536	Drosophila_melanogaster_DN2994_c0_g1_i1.p1
331	GO:0080009	mRNA methylation	3	1	0.76	0.58536	Drosophila_melanogaster_DN3455_c0_g1_i1.p1
332	GO:1902531	regulation of intracellular signal trans...	30	7	7.63	0.58570	c("Drosophila_melanogaster_DN10054_c0_g1_i2.p1", "Drosophila_melanogaster_DN1535_c0_g1_i1.p2", "Drosophila_melanogaster_DN400_c0_g1_i1.p1", "Drosophila_melanogaster_DN6293_c1_g1_i1.p1", "Drosophila_melanogaster_DN7730_c0_g1_i1.p1", "Drosophila_melanogaster_DN8263_c0_g1_i2.p1", "Drosophila_melanogaster_DN9474_c0_g1_i1.p1")
333	GO:0006605	protein targeting	26	4	6.61	0.58647	c("Drosophila_melanogaster_DN12765_c0_g1_i1.p1", "Drosophila_melanogaster_DN2311_c0_g1_i1.p1", "Drosophila_melanogaster_DN8187_c0_g1_i1.p1", "Drosophila_melanogaster_DN8235_c0_g1_i1.p2")
334	GO:0006164	purine nucleotide biosynthetic process	50	4	12.71	0.58887	c("Drosophila_melanogaster_DN13083_c0_g1_i1.p1", "Drosophila_melanogaster_DN2994_c0_g1_i1.p1", "Drosophila_melanogaster_DN4881_c0_g1_i1.p1", "Drosophila_melanogaster_DN6000_c0_g1_i2.p1")
335	GO:0006520	cellular amino acid metabolic process	91	19	23.14	0.62562	c("Drosophila_melanogaster_DN1023_c0_g1_i1.p1", "Drosophila_melanogaster_DN11965_c0_g1_i1.p1", "Drosophila_melanogaster_DN15739_c0_g1_i1.p1", "Drosophila_melanogaster_DN17911_c0_g1_i1.p1", "Drosophila_melanogaster_DN20583_c0_g1_i1.p1", "Drosophila_melanogaster_DN3933_c0_g1_i1.p1", "Drosophila_melanogaster_DN4554_c0_g1_i1.p1", "Drosophila_melanogaster_DN5349_c0_g1_i1.p1", "Drosophila_melanogaster_…
336	GO:0043248	proteasome assembly	8	2	2.03	0.64365	c("Drosophila_melanogaster_DN10396_c0_g1_i1.p3", "Drosophila_melanogaster_DN2348_c0_g1_i1.p1")
337	GO:0006635	fatty acid beta-oxidation	8	2	2.03	0.64365	c("Drosophila_melanogaster_DN17882_c0_g1_i1.p1", "Drosophila_melanogaster_DN9256_c0_g2_i1.p1")
338	GO:0043547	positive regulation of GTPase activity	17	4	4.32	0.66227	c("Drosophila_melanogaster_DN10087_c1_g1_i1.p2", "Drosophila_melanogaster_DN10087_c2_g1_i1.p1", "Drosophila_melanogaster_DN6293_c1_g1_i1.p1", "Drosophila_melanogaster_DN7224_c0_g1_i1.p1")
339	GO:0006413	translational initiation	21	5	5.34	0.66228	c("Drosophila_melanogaster_DN2606_c0_g1_i1.p1", "Drosophila_melanogaster_DN3911_c0_g1_i1.p2", "Drosophila_melanogaster_DN7226_c0_g1_i1.p2", "Drosophila_melanogaster_DN8899_c0_g1_i4.p1", "Drosophila_melanogaster_DN9412_c0_g1_i1.p1")
340	GO:0006401	RNA catabolic process	29	14	7.37	0.68827	c("Drosophila_melanogaster_DN1585_c0_g1_i1.p1", "Drosophila_melanogaster_DN17655_c0_g1_i1.p1", "Drosophila_melanogaster_DN4226_c0_g1_i1.p1", "Drosophila_melanogaster_DN4455_c0_g1_i1.p1", "Drosophila_melanogaster_DN5628_c0_g1_i1.p1", "Drosophila_melanogaster_DN5698_c0_g1_i1.p1", "Drosophila_melanogaster_DN594_c0_g1_i1.p1", "Drosophila_melanogaster_DN6496_c0_g1_i1.p1", "Drosophila_melanogaster_DN75…
341	GO:0032465	regulation of cytokinesis	8	5	2.03	0.68970	c("Drosophila_melanogaster_DN10087_c1_g1_i1.p2", "Drosophila_melanogaster_DN10087_c2_g1_i1.p1", "Drosophila_melanogaster_DN11819_c0_g1_i1.p1", "Drosophila_melanogaster_DN4405_c0_g1_i1.p1", "Drosophila_melanogaster_DN8033_c0_g1_i11.p1")
342	GO:0006098	pentose-phosphate shunt	5	2	1.27	0.69057	c("Drosophila_melanogaster_DN6188_c0_g1_i1.p1", "Drosophila_melanogaster_DN9200_c0_g1_i1.p1")
343	GO:0007266	Rho protein signal transduction	6	2	1.53	0.69067	c("Drosophila_melanogaster_DN1535_c0_g1_i1.p2", "Drosophila_melanogaster_DN6388_c0_g1_i1.p1")
344	GO:0009113	purine nucleobase biosynthetic process	4	1	1.02	0.69086	Drosophila_melanogaster_DN5261_c0_g1_i1.p1
345	GO:0006207	'de novo' pyrimidine nucleobase biosynth...	4	1	1.02	0.69086	Drosophila_melanogaster_DN8938_c0_g1_i1.p1
346	GO:0007163	establishment or maintenance of cell pol...	4	1	1.02	0.69086	Drosophila_melanogaster_DN9646_c1_g2_i1.p1
347	GO:0007179	transforming growth factor beta receptor...	4	1	1.02	0.69086	Drosophila_melanogaster_DN19966_c0_g1_i1.p1
348	GO:0032367	intracellular cholesterol transport	4	1	1.02	0.69086	Drosophila_melanogaster_DN2597_c0_g1_i1.p2
349	GO:0006420	arginyl-tRNA aminoacylation	4	1	1.02	0.69086	Drosophila_melanogaster_DN11965_c0_g1_i1.p1
350	GO:0032007	negative regulation of TOR signaling	4	1	1.02	0.69086	Drosophila_melanogaster_DN9474_c0_g1_i1.p1
351	GO:0030178	negative regulation of Wnt signaling pat...	10	3	2.54	0.70964	c("Drosophila_melanogaster_DN13741_c0_g1_i1.p1", "Drosophila_melanogaster_DN8483_c0_g1_i4.p1", "Drosophila_melanogaster_DN881_c0_g1_i1.p1")
352	GO:0006886	intracellular protein transport	106	28	26.95	0.73872	c("Drosophila_melanogaster_DN10023_c0_g1_i1.p1", "Drosophila_melanogaster_DN1007_c0_g1_i1.p1", "Drosophila_melanogaster_DN10396_c0_g1_i1.p3", "Drosophila_melanogaster_DN12765_c0_g1_i1.p1", "Drosophila_melanogaster_DN15655_c0_g1_i1.p1", "Drosophila_melanogaster_DN17994_c0_g1_i1.p6", "Drosophila_melanogaster_DN20021_c0_g1_i1.p1", "Drosophila_melanogaster_DN2019_c0_g1_i1.p1", "Drosophila_melanogaste…
353	GO:0007608	sensory perception of smell	10	2	2.54	0.76575	c("Drosophila_melanogaster_DN11539_c0_g1_i1.p1", "Drosophila_melanogaster_DN18252_c0_g1_i1.p1")
354	GO:0006415	translational termination	8	2	2.03	0.76945	c("Drosophila_melanogaster_DN4113_c0_g1_i1.p1", "Drosophila_melanogaster_DN9217_c0_g1_i1.p2")
355	GO:0051180	vitamin transport	5	1	1.27	0.76953	Drosophila_melanogaster_DN2295_c0_g1_i1.p1
356	GO:0016255	attachment of GPI anchor to protein	5	1	1.27	0.76953	Drosophila_melanogaster_DN3176_c0_g1_i1.p1
357	GO:0006821	chloride transport	5	1	1.27	0.76953	Drosophila_melanogaster_DN15700_c0_g1_i1.p1
358	GO:0042127	regulation of cell proliferation	5	1	1.27	0.76953	Drosophila_melanogaster_DN1972_c0_g1_i1.p1
359	GO:0032482	Rab protein signal transduction	5	1	1.27	0.76953	Drosophila_melanogaster_DN622_c0_g1_i1.p1
360	GO:0097428	protein maturation by iron-sulfur cluste...	5	1	1.27	0.76953	Drosophila_melanogaster_DN6357_c0_g1_i1.p1
361	GO:0030837	negative regulation of actin filament po...	5	1	1.27	0.76953	Drosophila_melanogaster_DN13598_c0_g1_i1.p1
362	GO:0035329	hippo signaling	5	1	1.27	0.76953	Drosophila_melanogaster_DN1972_c0_g1_i1.p1
363	GO:0006541	glutamine metabolic process	5	1	1.27	0.76953	Drosophila_melanogaster_DN8938_c0_g1_i1.p1
364	GO:0048017	inositol lipid-mediated signaling	5	1	1.27	0.76953	Drosophila_melanogaster_DN4568_c0_g1_i1.p1
365	GO:0032012	regulation of ARF protein signal transdu...	5	1	1.27	0.76953	Drosophila_melanogaster_DN7730_c0_g1_i1.p1
366	GO:0032008	positive regulation of TOR signaling	5	1	1.27	0.76953	Drosophila_melanogaster_DN8263_c0_g1_i2.p1
367	GO:0002098	tRNA wobble uridine modification	11	2	2.8	0.81190	c("Drosophila_melanogaster_DN10439_c0_g1_i1.p1", "Drosophila_melanogaster_DN7419_c0_g1_i1.p1")
368	GO:0034220	ion transmembrane transport	83	5	21.1	0.82219	c("Drosophila_melanogaster_DN15890_c0_g1_i1.p1", "Drosophila_melanogaster_DN3213_c0_g1_i1.p1", "Drosophila_melanogaster_DN4477_c0_g1_i1.p2", "Drosophila_melanogaster_DN5981_c0_g1_i4.p1", "Drosophila_melanogaster_DN7631_c0_g1_i2.p2")
369	GO:0018342	protein prenylation	7	2	1.78	0.82796	c("Drosophila_melanogaster_DN2034_c0_g1_i1.p1", "Drosophila_melanogaster_DN8555_c0_g1_i1.p1")
370	GO:0006897	endocytosis	8	2	2.03	0.82804	c("Drosophila_melanogaster_DN7509_c0_g1_i1.p1", "Drosophila_melanogaster_DN9771_c0_g1_i1.p1")
371	GO:0030150	protein import into mitochondrial matrix	6	1	1.53	0.82820	Drosophila_melanogaster_DN2311_c0_g1_i1.p1
372	GO:0048749	compound eye development	6	1	1.53	0.82820	Drosophila_melanogaster_DN7615_c0_g1_i2.p1
373	GO:0048730	epidermis morphogenesis	6	1	1.53	0.82820	Drosophila_melanogaster_DN7615_c0_g1_i2.p1
374	GO:0032958	inositol phosphate biosynthetic process	6	1	1.53	0.82820	Drosophila_melanogaster_DN18811_c0_g1_i1.p1
375	GO:0009395	phospholipid catabolic process	6	1	1.53	0.82820	Drosophila_melanogaster_DN4143_c0_g1_i1.p1
376	GO:0032543	mitochondrial translation	6	1	1.53	0.82820	Drosophila_melanogaster_DN5294_c0_g1_i1.p1
377	GO:0006013	mannose metabolic process	6	1	1.53	0.82820	Drosophila_melanogaster_DN6668_c0_g1_i1.p1
378	GO:0006812	cation transport	146	9	37.12	0.82891	c("Drosophila_melanogaster_DN16132_c0_g1_i1.p1", "Drosophila_melanogaster_DN3598_c0_g1_i1.p1", "Drosophila_melanogaster_DN4477_c0_g1_i1.p2", "Drosophila_melanogaster_DN6625_c0_g1_i1.p1", "Drosophila_melanogaster_DN7631_c0_g1_i2.p2", "Drosophila_melanogaster_DN8538_c1_g1_i1.p1", "Drosophila_melanogaster_DN8885_c0_g1_i2.p1", "Drosophila_melanogaster_DN9297_c0_g1_i3.p1", "Drosophila_melanogaster_DN9…
379	GO:0007399	nervous system development	50	2	12.71	0.83149	c("Drosophila_melanogaster_DN13828_c0_g1_i1.p1", "Drosophila_melanogaster_DN17830_c0_g1_i1.p1")
380	GO:0000226	microtubule cytoskeleton organization	39	18	9.92	0.84143	c("Drosophila_melanogaster_DN13833_c0_g1_i1.p1", "Drosophila_melanogaster_DN1767_c0_g1_i1.p1", "Drosophila_melanogaster_DN1827_c0_g1_i1.p1", "Drosophila_melanogaster_DN335_c0_g1_i2.p1", "Drosophila_melanogaster_DN3522_c0_g1_i1.p1", "Drosophila_melanogaster_DN4452_c0_g1_i1.p1", "Drosophila_melanogaster_DN4452_c0_g2_i1.p1", "Drosophila_melanogaster_DN461_c0_g1_i1.p1", "Drosophila_melanogaster_DN491…
381	GO:0007264	small GTPase mediated signal transductio...	61	12	15.51	0.84771	c("Drosophila_melanogaster_DN10172_c0_g1_i1.p1", "Drosophila_melanogaster_DN13858_c0_g1_i1.p1", "Drosophila_melanogaster_DN1535_c0_g1_i1.p2", "Drosophila_melanogaster_DN597_c0_g1_i1.p1", "Drosophila_melanogaster_DN622_c0_g1_i1.p1", "Drosophila_melanogaster_DN6293_c1_g1_i1.p1", "Drosophila_melanogaster_DN6388_c0_g1_i1.p1", "Drosophila_melanogaster_DN6462_c0_g1_i1.p1", "Drosophila_melanogaster_DN64…
382	GO:0009190	cyclic nucleotide biosynthetic process	17	3	4.32	0.84985	c("Drosophila_melanogaster_DN17782_c0_g1_i1.p1", "Drosophila_melanogaster_DN2994_c0_g1_i1.p1", "Drosophila_melanogaster_DN8930_c0_g1_i2.p1")
383	GO:0008299	isoprenoid biosynthetic process	8	2	2.03	0.87173	c("Drosophila_melanogaster_DN8400_c0_g1_i1.p1", "Drosophila_melanogaster_DN8639_c0_g1_i1.p1")
384	GO:0006493	protein O-linked glycosylation	7	1	1.78	0.87194	Drosophila_melanogaster_DN5110_c0_g1_i1.p1
385	GO:0006904	vesicle docking involved in exocytosis	7	1	1.78	0.87194	Drosophila_melanogaster_DN6666_c0_g1_i1.p1
386	GO:0035556	intracellular signal transduction	158	33	40.17	0.88126	c("Drosophila_melanogaster_DN10054_c0_g1_i2.p1", "Drosophila_melanogaster_DN10172_c0_g1_i1.p1", "Drosophila_melanogaster_DN1113_c0_g1_i1.p1", "Drosophila_melanogaster_DN11691_c0_g1_i1.p1", "Drosophila_melanogaster_DN13858_c0_g1_i1.p1", "Drosophila_melanogaster_DN14259_c0_g1_i1.p2", "Drosophila_melanogaster_DN1535_c0_g1_i1.p2", "Drosophila_melanogaster_DN16390_c0_g1_i1.p1", "Drosophila_melanogaste…
387	GO:0009166	nucleotide catabolic process	26	5	6.61	0.89409	c("Drosophila_melanogaster_DN5555_c0_g1_i1.p1", "Drosophila_melanogaster_DN5979_c0_g1_i2.p1", "Drosophila_melanogaster_DN6916_c0_g1_i1.p1", "Drosophila_melanogaster_DN9081_c0_g1_i1.p1", "Drosophila_melanogaster_DN9957_c0_g1_i1.p1")
388	GO:0006614	SRP-dependent cotranslational protein ta...	8	1	2.03	0.90455	Drosophila_melanogaster_DN8235_c0_g1_i1.p2
389	GO:0007169	transmembrane receptor protein tyrosine ...	14	2	3.56	0.90538	c("Drosophila_melanogaster_DN170_c0_g1_i1.p1", "Drosophila_melanogaster_DN9558_c0_g1_i2.p1")
390	GO:0015914	phospholipid transport	15	2	3.81	0.92533	c("Drosophila_melanogaster_DN15951_c0_g1_i1.p1", "Drosophila_melanogaster_DN20669_c0_g1_i1.p1")
391	GO:0009072	aromatic amino acid family metabolic pro...	9	1	2.29	0.92887	Drosophila_melanogaster_DN6974_c0_g1_i1.p2
392	GO:0006487	protein N-linked glycosylation	9	1	2.29	0.92887	Drosophila_melanogaster_DN15945_c0_g1_i1.p1
393	GO:0046856	phosphatidylinositol dephosphorylation	9	1	2.29	0.92887	Drosophila_melanogaster_DN6792_c0_g1_i2.p1
394	GO:0000902	cell morphogenesis	48	2	12.2	0.93065	c("Drosophila_melanogaster_DN13632_c0_g1_i1.p1", "Drosophila_melanogaster_DN13828_c0_g1_i1.p1")
395	GO:0016043	cellular component organization	411	161	104.5	0.93538	c("Drosophila_melanogaster_DN10014_c0_g1_i2.p1", "Drosophila_melanogaster_DN10087_c1_g1_i1.p2", "Drosophila_melanogaster_DN10087_c2_g1_i1.p1", "Drosophila_melanogaster_DN10242_c0_g1_i1.p1", "Drosophila_melanogaster_DN10252_c0_g1_i1.p1", "Drosophila_melanogaster_DN1032_c0_g1_i1.p1", "Drosophila_melanogaster_DN10396_c0_g1_i1.p3", "Drosophila_melanogaster_DN10856_c0_g1_i1.p1", "Drosophila_melanogast…
396	GO:0006165	nucleoside diphosphate phosphorylation	16	2	4.07	0.94126	c("Drosophila_melanogaster_DN13083_c0_g1_i1.p1", "Drosophila_melanogaster_DN4881_c0_g1_i1.p1")
397	GO:0006979	response to oxidative stress	22	3	5.59	0.94480	c("Drosophila_melanogaster_DN20156_c0_g1_i1.p1", "Drosophila_melanogaster_DN2134_c0_g1_i1.p1", "Drosophila_melanogaster_DN5496_c0_g1_i1.p1")
398	GO:0051260	protein homooligomerization	10	1	2.54	0.94699	Drosophila_melanogaster_DN4954_c0_g1_i1.p1
399	GO:0006801	superoxide metabolic process	10	1	2.54	0.94699	Drosophila_melanogaster_DN2661_c0_g1_i3.p1
400	GO:0046855	inositol phosphate dephosphorylation	10	1	2.54	0.94699	Drosophila_melanogaster_DN12190_c0_g1_i1.p1
401	GO:0008272	sulfate transport	10	1	2.54	0.94699	Drosophila_melanogaster_DN17957_c0_g1_i1.p1
402	GO:0006914	autophagy	17	2	4.32	0.95393	c("Drosophila_melanogaster_DN3829_c0_g1_i1.p1", "Drosophila_melanogaster_DN9726_c0_g1_i2.p1")
403	GO:0043161	proteasome-mediated ubiquitin-dependent ...	15	4	3.81	0.96023	c("Drosophila_melanogaster_DN12815_c0_g1_i1.p1", "Drosophila_melanogaster_DN14034_c0_g1_i1.p1", "Drosophila_melanogaster_DN4220_c0_g1_i1.p1", "Drosophila_melanogaster_DN4622_c0_g1_i1.p1")
404	GO:0060271	cilium assembly	12	2	3.05	0.96040	c("Drosophila_melanogaster_DN9331_c0_g1_i1.p1", "Drosophila_melanogaster_DN9818_c0_g1_i1.p1")
405	GO:0033014	tetrapyrrole biosynthetic process	11	1	2.8	0.96050	Drosophila_melanogaster_DN8025_c0_g1_i1.p1
406	GO:0046854	phosphatidylinositol phosphorylation	11	1	2.8	0.96050	Drosophila_melanogaster_DN12190_c0_g1_i1.p1
407	GO:0016485	protein processing	11	1	2.8	0.96050	Drosophila_melanogaster_DN9135_c0_g1_i1.p1
408	GO:0006418	tRNA aminoacylation for protein translat...	37	13	9.41	0.96292	c("Drosophila_melanogaster_DN1023_c0_g1_i1.p1", "Drosophila_melanogaster_DN11965_c0_g1_i1.p1", "Drosophila_melanogaster_DN15739_c0_g1_i1.p1", "Drosophila_melanogaster_DN3933_c0_g1_i1.p1", "Drosophila_melanogaster_DN5349_c0_g1_i1.p1", "Drosophila_melanogaster_DN7861_c0_g1_i1.p1", "Drosophila_melanogaster_DN8215_c0_g1_i1.p1", "Drosophila_melanogaster_DN8422_c0_g1_i1.p1", "Drosophila_melanogaster_DN…
409	GO:0007165	signal transduction	399	83	101.45	0.96640	c("Drosophila_melanogaster_DN10054_c0_g1_i2.p1", "Drosophila_melanogaster_DN1007_c0_g1_i1.p1", "Drosophila_melanogaster_DN10172_c0_g1_i1.p1", "Drosophila_melanogaster_DN10449_c0_g1_i1.p1", "Drosophila_melanogaster_DN1062_c0_g1_i1.p1", "Drosophila_melanogaster_DN1113_c0_g1_i1.p1", "Drosophila_melanogaster_DN11601_c0_g1_i1.p1", "Drosophila_melanogaster_DN11691_c0_g1_i1.p1", "Drosophila_melanogaster…
410	GO:0007010	cytoskeleton organization	93	34	23.65	0.96914	c("Drosophila_melanogaster_DN10087_c1_g1_i1.p2", "Drosophila_melanogaster_DN10087_c2_g1_i1.p1", "Drosophila_melanogaster_DN11569_c0_g1_i1.p1", "Drosophila_melanogaster_DN13598_c0_g1_i1.p1", "Drosophila_melanogaster_DN13833_c0_g1_i1.p1", "Drosophila_melanogaster_DN13886_c0_g1_i1.p1", "Drosophila_melanogaster_DN1767_c0_g1_i1.p1", "Drosophila_melanogaster_DN17688_c0_g1_i1.p1", "Drosophila_melanogast…
411	GO:0007017	microtubule-based process	106	43	26.95	0.97634	c("Drosophila_melanogaster_DN10298_c0_g1_i1.p1", "Drosophila_melanogaster_DN11639_c0_g1_i1.p1", "Drosophila_melanogaster_DN11677_c0_g1_i1.p1", "Drosophila_melanogaster_DN13808_c0_g1_i1.p1", "Drosophila_melanogaster_DN13833_c0_g1_i1.p1", "Drosophila_melanogaster_DN14199_c0_g1_i1.p1", "Drosophila_melanogaster_DN14489_c0_g1_i1.p1", "Drosophila_melanogaster_DN1513_c0_g1_i1.p1", "Drosophila_melanogast…
412	GO:0030036	actin cytoskeleton organization	42	15	10.68	0.97747	c("Drosophila_melanogaster_DN10087_c1_g1_i1.p2", "Drosophila_melanogaster_DN10087_c2_g1_i1.p1", "Drosophila_melanogaster_DN11569_c0_g1_i1.p1", "Drosophila_melanogaster_DN13598_c0_g1_i1.p1", "Drosophila_melanogaster_DN13886_c0_g1_i1.p1", "Drosophila_melanogaster_DN1973_c0_g1_i1.p1", "Drosophila_melanogaster_DN2806_c0_g1_i1.p1", "Drosophila_melanogaster_DN3877_c0_g1_i1.p1", "Drosophila_melanogaster…
413	GO:0045454	cell redox homeostasis	13	1	3.31	0.97807	Drosophila_melanogaster_DN16224_c0_g1_i1.p1
414	GO:0023051	regulation of signaling	67	14	17.03	0.97814	c("Drosophila_melanogaster_DN10054_c0_g1_i2.p1", "Drosophila_melanogaster_DN13741_c0_g1_i1.p1", "Drosophila_melanogaster_DN1535_c0_g1_i1.p2", "Drosophila_melanogaster_DN15848_c0_g1_i1.p1", "Drosophila_melanogaster_DN400_c0_g1_i1.p1", "Drosophila_melanogaster_DN5932_c0_g1_i1.p1", "Drosophila_melanogaster_DN6150_c0_g1_i1.p1", "Drosophila_melanogaster_DN6293_c1_g1_i1.p1", "Drosophila_melanogaster_DN…
415	GO:0007166	cell surface receptor signaling pathway	91	28	23.14	0.98102	c("Drosophila_melanogaster_DN1062_c0_g1_i1.p1", "Drosophila_melanogaster_DN11601_c0_g1_i1.p1", "Drosophila_melanogaster_DN12298_c0_g1_i1.p1", "Drosophila_melanogaster_DN13741_c0_g1_i1.p1", "Drosophila_melanogaster_DN15848_c0_g1_i1.p1", "Drosophila_melanogaster_DN170_c0_g1_i1.p1", "Drosophila_melanogaster_DN19966_c0_g1_i1.p1", "Drosophila_melanogaster_DN20921_c0_g1_i1.p1", "Drosophila_melanogaster…
416	GO:0006644	phospholipid metabolic process	85	23	21.61	0.98338	c("Drosophila_melanogaster_DN12190_c0_g1_i1.p1", "Drosophila_melanogaster_DN12389_c0_g1_i1.p1", "Drosophila_melanogaster_DN1524_c0_g1_i1.p1", "Drosophila_melanogaster_DN1549_c0_g1_i1.p1", "Drosophila_melanogaster_DN1818_c0_g1_i1.p1", "Drosophila_melanogaster_DN3176_c0_g1_i1.p1", "Drosophila_melanogaster_DN3222_c0_g1_i1.p1", "Drosophila_melanogaster_DN3766_c0_g1_i1.p1", "Drosophila_melanogaster_DN…
417	GO:0016192	vesicle-mediated transport	132	18	33.56	0.98432	c("Drosophila_melanogaster_DN10023_c0_g1_i1.p1", "Drosophila_melanogaster_DN12107_c0_g1_i1.p1", "Drosophila_melanogaster_DN1549_c0_g1_i1.p1", "Drosophila_melanogaster_DN15985_c0_g1_i1.p1", "Drosophila_melanogaster_DN16278_c0_g1_i1.p1", "Drosophila_melanogaster_DN20021_c0_g1_i1.p1", "Drosophila_melanogaster_DN2019_c0_g1_i1.p1", "Drosophila_melanogaster_DN20356_c0_g1_i1.p1", "Drosophila_melanogaste…
418	GO:0006814	sodium ion transport	22	2	5.59	0.98679	c("Drosophila_melanogaster_DN3598_c0_g1_i1.p1", "Drosophila_melanogaster_DN8538_c1_g1_i1.p1")
419	GO:0071805	potassium ion transmembrane transport	15	1	3.81	0.98783	Drosophila_melanogaster_DN7631_c0_g1_i2.p2
420	GO:0046907	intracellular transport	156	41	39.66	0.99365	c("Drosophila_melanogaster_DN10023_c0_g1_i1.p1", "Drosophila_melanogaster_DN1007_c0_g1_i1.p1", "Drosophila_melanogaster_DN10396_c0_g1_i1.p3", "Drosophila_melanogaster_DN12765_c0_g1_i1.p1", "Drosophila_melanogaster_DN13839_c0_g1_i1.p1", "Drosophila_melanogaster_DN1488_c0_g1_i1.p1", "Drosophila_melanogaster_DN1549_c0_g1_i1.p1", "Drosophila_melanogaster_DN15655_c0_g1_i1.p1", "Drosophila_melanogaster…
421	GO:0007156	homophilic cell adhesion via plasma memb...	38	4	9.66	0.99397	c("Drosophila_melanogaster_DN17700_c0_g1_i1.p1", "Drosophila_melanogaster_DN17799_c0_g1_i1.p1", "Drosophila_melanogaster_DN20581_c0_g1_i1.p1", "Drosophila_melanogaster_DN9977_c0_g1_i1.p1")
422	GO:0070588	calcium ion transmembrane transport	18	1	4.58	0.99497	Drosophila_melanogaster_DN4477_c0_g1_i1.p2
423	GO:0015031	protein transport	127	30	32.29	0.99622	c("Drosophila_melanogaster_DN10023_c0_g1_i1.p1", "Drosophila_melanogaster_DN1007_c0_g1_i1.p1", "Drosophila_melanogaster_DN10396_c0_g1_i1.p3", "Drosophila_melanogaster_DN12765_c0_g1_i1.p1", "Drosophila_melanogaster_DN13818_c0_g1_i1.p1", "Drosophila_melanogaster_DN15655_c0_g1_i1.p1", "Drosophila_melanogaster_DN1628_c0_g1_i1.p1", "Drosophila_melanogaster_DN17994_c0_g1_i1.p6", "Drosophila_melanogaste…
424	GO:0030001	metal ion transport	98	6	24.92	0.99747	c("Drosophila_melanogaster_DN3598_c0_g1_i1.p1", "Drosophila_melanogaster_DN4477_c0_g1_i1.p2", "Drosophila_melanogaster_DN7631_c0_g1_i2.p2", "Drosophila_melanogaster_DN8538_c1_g1_i1.p1", "Drosophila_melanogaster_DN8885_c0_g1_i2.p1", "Drosophila_melanogaster_DN9847_c0_g1_i1.p1")
425	GO:0009058	biosynthetic process	961	291	244.34	0.99759	c("Drosophila_melanogaster_DN10173_c0_g1_i1.p1", "Drosophila_melanogaster_DN10173_c3_g1_i1.p1", "Drosophila_melanogaster_DN10178_c0_g1_i1.p1", "Drosophila_melanogaster_DN10206_c4_g1_i2.p1", "Drosophila_melanogaster_DN1023_c0_g1_i1.p1", "Drosophila_melanogaster_DN10251_c0_g1_i1.p1", "Drosophila_melanogaster_DN10559_c0_g1_i1.p1", "Drosophila_melanogaster_DN1064_c0_g1_i1.p1", "Drosophila_melanogaste…
426	GO:0006813	potassium ion transport	37	2	9.41	0.99848	c("Drosophila_melanogaster_DN7631_c0_g1_i2.p2", "Drosophila_melanogaster_DN8885_c0_g1_i2.p1")
427	GO:0015074	DNA integration	23	1	5.85	0.99885	Drosophila_melanogaster_DN22_c0_g1_i1.p1
428	GO:0006629	lipid metabolic process	159	30	40.43	0.99918	c("Drosophila_melanogaster_DN12190_c0_g1_i1.p1", "Drosophila_melanogaster_DN12389_c0_g1_i1.p1", "Drosophila_melanogaster_DN1524_c0_g1_i1.p1", "Drosophila_melanogaster_DN1549_c0_g1_i1.p1", "Drosophila_melanogaster_DN17882_c0_g1_i1.p1", "Drosophila_melanogaster_DN1818_c0_g1_i1.p1", "Drosophila_melanogaster_DN3176_c0_g1_i1.p1", "Drosophila_melanogaster_DN3222_c0_g1_i1.p1", "Drosophila_melanogaster_D…
429	GO:0005975	carbohydrate metabolic process	148	13	37.63	0.99969	c("Drosophila_melanogaster_DN10093_c0_g1_i1.p1", "Drosophila_melanogaster_DN119_c1_g1_i1.p1", "Drosophila_melanogaster_DN12190_c0_g1_i1.p1", "Drosophila_melanogaster_DN20316_c0_g1_i1.p1", "Drosophila_melanogaster_DN4676_c0_g1_i1.p1", "Drosophila_melanogaster_DN5514_c0_g1_i1.p1", "Drosophila_melanogaster_DN6036_c0_g1_i1.p1", "Drosophila_melanogaster_DN6188_c0_g1_i1.p1", "Drosophila_melanogaster_DN…
430	GO:0048193	Golgi vesicle transport	32	1	8.14	0.99992	Drosophila_melanogaster_DN7142_c0_g1_i1.p3
431	GO:0009156	ribonucleoside monophosphate biosyntheti...	33	1	8.39	0.99994	Drosophila_melanogaster_DN8098_c1_g1_i4.p1
432	GO:0007186	G protein-coupled receptor signaling pat...	80	7	20.34	0.99999	c("Drosophila_melanogaster_DN1410_c0_g1_i1.p1", "Drosophila_melanogaster_DN17894_c0_g1_i1.p1", "Drosophila_melanogaster_DN18236_c0_g1_i1.p1", "Drosophila_melanogaster_DN2669_c0_g1_i1.p1", "Drosophila_melanogaster_DN4452_c0_g2_i1.p1", "Drosophila_melanogaster_DN6388_c0_g1_i1.p1", "Drosophila_melanogaster_DN6754_c0_g1_i1.p1")
433	GO:0007411	axon guidance	39	1	9.92	0.99999	Drosophila_melanogaster_DN13828_c0_g1_i1.p1
434	GO:0006508	proteolysis	376	76	95.6	1.00000	c("Drosophila_melanogaster_DN10149_c0_g1_i4.p1", "Drosophila_melanogaster_DN10180_c1_g1_i4.p1", "Drosophila_melanogaster_DN10320_c0_g1_i1.p1", "Drosophila_melanogaster_DN10464_c0_g1_i1.p1", "Drosophila_melanogaster_DN10856_c0_g1_i1.p1", "Drosophila_melanogaster_DN11588_c0_g1_i1.p1", "Drosophila_melanogaster_DN11648_c0_g1_i1.p1", "Drosophila_melanogaster_DN11786_c0_g1_i1.p1", "Drosophila_melanogas…
435	GO:0006412	translation	198	36	50.34	1.00000	c("Drosophila_melanogaster_DN1023_c0_g1_i1.p1", "Drosophila_melanogaster_DN10251_c0_g1_i1.p1", "Drosophila_melanogaster_DN11965_c0_g1_i1.p1", "Drosophila_melanogaster_DN12168_c0_g1_i1.p1", "Drosophila_melanogaster_DN13671_c0_g1_i1.p1", "Drosophila_melanogaster_DN15739_c0_g1_i1.p1", "Drosophila_melanogaster_DN17918_c0_g1_i1.p1", "Drosophila_melanogaster_DN19818_c0_g1_i1.p1", "Drosophila_melanogast…
436	GO:0007155	cell adhesion	95	6	24.15	1.00000	c("Drosophila_melanogaster_DN13828_c0_g1_i1.p1", "Drosophila_melanogaster_DN17700_c0_g1_i1.p1", "Drosophila_melanogaster_DN17799_c0_g1_i1.p1", "Drosophila_melanogaster_DN20581_c0_g1_i1.p1", "Drosophila_melanogaster_DN404_c0_g1_i1.p1", "Drosophila_melanogaster_DN9977_c0_g1_i1.p1")
437	GO:0055085	transmembrane transport	375	43	95.34	1.00000	c("Drosophila_melanogaster_DN10158_c0_g1_i1.p1", "Drosophila_melanogaster_DN10415_c0_g1_i1.p1", "Drosophila_melanogaster_DN10592_c0_g1_i1.p1", "Drosophila_melanogaster_DN12483_c0_g1_i1.p1", "Drosophila_melanogaster_DN13019_c0_g1_i1.p1", "Drosophila_melanogaster_DN13751_c0_g1_i1.p1", "Drosophila_melanogaster_DN1393_c0_g1_i1.p1", "Drosophila_melanogaster_DN14305_c0_g1_i1.p1", "Drosophila_melanogast…
438	GO:0055114	oxidation-reduction process	425	47	108.06	1.00000	c("Drosophila_melanogaster_DN10490_c0_g1_i1.p1", "Drosophila_melanogaster_DN12774_c0_g1_i1.p1", "Drosophila_melanogaster_DN13888_c0_g1_i1.p1", "Drosophila_melanogaster_DN13982_c0_g1_i1.p1", "Drosophila_melanogaster_DN14753_c0_g1_i1.p1", "Drosophila_melanogaster_DN15947_c0_g1_i1.p1", "Drosophila_melanogaster_DN15958_c0_g1_i1.p1", "Drosophila_melanogaster_DN15966_c0_g1_i1.p1", "Drosophila_melanogas…
439	GO:0043628	ncRNA 3'-end processing	4	2	1.02	1.00000	c("Drosophila_melanogaster_DN10182_c0_g1_i1.p1", "Drosophila_melanogaster_DN12763_c0_g1_i1.p1")
440	GO:0072662	protein localization to peroxisome	3	1	0.76	1.00000	Drosophila_melanogaster_DN8187_c0_g1_i1.p1
441	GO:0030029	actin filament-based process	42	15	10.68	1.00000	c("Drosophila_melanogaster_DN10087_c1_g1_i1.p2", "Drosophila_melanogaster_DN10087_c2_g1_i1.p1", "Drosophila_melanogaster_DN11569_c0_g1_i1.p1", "Drosophila_melanogaster_DN13598_c0_g1_i1.p1", "Drosophila_melanogaster_DN13886_c0_g1_i1.p1", "Drosophila_melanogaster_DN1973_c0_g1_i1.p1", "Drosophila_melanogaster_DN2806_c0_g1_i1.p1", "Drosophila_melanogaster_DN3877_c0_g1_i1.p1", "Drosophila_melanogaster…
442	GO:0051493	regulation of cytoskeleton organization	24	11	6.1	1.00000	c("Drosophila_melanogaster_DN10087_c1_g1_i1.p2", "Drosophila_melanogaster_DN10087_c2_g1_i1.p1", "Drosophila_melanogaster_DN13598_c0_g1_i1.p1", "Drosophila_melanogaster_DN13886_c0_g1_i1.p1", "Drosophila_melanogaster_DN404_c0_g1_i1.p1", "Drosophila_melanogaster_DN5868_c0_g1_i1.p1", "Drosophila_melanogaster_DN6300_c0_g1_i2.p1", "Drosophila_melanogaster_DN6921_c0_g1_i1.p1", "Drosophila_melanogaster_D…
443	GO:0072663	establishment of protein localization to...	3	1	0.76	1.00000	Drosophila_melanogaster_DN8187_c0_g1_i1.p1
444	GO:0051494	negative regulation of cytoskeleton orga...	8	2	2.03	1.00000	c("Drosophila_melanogaster_DN13598_c0_g1_i1.p1", "Drosophila_melanogaster_DN8684_c1_g1_i3.p1")
445	GO:0046578	regulation of Ras protein signal transdu...	8	3	2.03	1.00000	c("Drosophila_melanogaster_DN1535_c0_g1_i1.p2", "Drosophila_melanogaster_DN6293_c1_g1_i1.p1", "Drosophila_melanogaster_DN7730_c0_g1_i1.p1")
446	GO:0051495	positive regulation of cytoskeleton orga...	10	4	2.54	1.00000	c("Drosophila_melanogaster_DN13886_c0_g1_i1.p1", "Drosophila_melanogaster_DN5868_c0_g1_i1.p1", "Drosophila_melanogaster_DN6300_c0_g1_i2.p1", "Drosophila_melanogaster_DN7443_c0_g1_i6.p1")
447	GO:0046434	organophosphate catabolic process	44	9	11.19	1.00000	c("Drosophila_melanogaster_DN12190_c0_g1_i1.p1", "Drosophila_melanogaster_DN20577_c0_g1_i1.p2", "Drosophila_melanogaster_DN4143_c0_g1_i1.p1", "Drosophila_melanogaster_DN5514_c0_g1_i1.p1", "Drosophila_melanogaster_DN5555_c0_g1_i1.p1", "Drosophila_melanogaster_DN5979_c0_g1_i2.p1", "Drosophila_melanogaster_DN6916_c0_g1_i1.p1", "Drosophila_melanogaster_DN9081_c0_g1_i1.p1", "Drosophila_melanogaster_DN…
448	GO:0090501	RNA phosphodiester bond hydrolysis	6	3	1.53	1.00000	c("Drosophila_melanogaster_DN20293_c0_g1_i1.p1", "Drosophila_melanogaster_DN4020_c0_g1_i1.p1", "Drosophila_melanogaster_DN6927_c0_g1_i1.p1")
449	GO:0009196	pyrimidine deoxyribonucleoside diphospha...	1	1	0.25	1.00000	Drosophila_melanogaster_DN6311_c0_g1_i1.p1
450	GO:0009197	pyrimidine deoxyribonucleoside diphospha...	1	1	0.25	1.00000	Drosophila_melanogaster_DN6311_c0_g1_i1.p1
451	GO:0009199	ribonucleoside triphosphate metabolic pr...	45	2	11.44	1.00000	c("Drosophila_melanogaster_DN13083_c0_g1_i1.p1", "Drosophila_melanogaster_DN4881_c0_g1_i1.p1")
452	GO:0009056	catabolic process	236	61	60	1.00000	c("Drosophila_melanogaster_DN10149_c0_g1_i4.p1", "Drosophila_melanogaster_DN10180_c1_g1_i4.p1", "Drosophila_melanogaster_DN12190_c0_g1_i1.p1", "Drosophila_melanogaster_DN12815_c0_g1_i1.p1", "Drosophila_melanogaster_DN14034_c0_g1_i1.p1", "Drosophila_melanogaster_DN141_c0_g1_i1.p1", "Drosophila_melanogaster_DN15560_c0_g1_i1.p1", "Drosophila_melanogaster_DN1585_c0_g1_i1.p1", "Drosophila_melanogaster…
453	GO:0009057	macromolecule catabolic process	126	45	32.04	1.00000	c("Drosophila_melanogaster_DN10149_c0_g1_i4.p1", "Drosophila_melanogaster_DN10180_c1_g1_i4.p1", "Drosophila_melanogaster_DN12815_c0_g1_i1.p1", "Drosophila_melanogaster_DN14034_c0_g1_i1.p1", "Drosophila_melanogaster_DN141_c0_g1_i1.p1", "Drosophila_melanogaster_DN15560_c0_g1_i1.p1", "Drosophila_melanogaster_DN1585_c0_g1_i1.p1", "Drosophila_melanogaster_DN1746_c0_g1_i1.p1", "Drosophila_melanogaster_…
454	GO:0009059	macromolecule biosynthetic process	697	249	177.21	1.00000	c("Drosophila_melanogaster_DN10178_c0_g1_i1.p1", "Drosophila_melanogaster_DN10206_c4_g1_i2.p1", "Drosophila_melanogaster_DN1023_c0_g1_i1.p1", "Drosophila_melanogaster_DN10251_c0_g1_i1.p1", "Drosophila_melanogaster_DN10559_c0_g1_i1.p1", "Drosophila_melanogaster_DN1064_c0_g1_i1.p1", "Drosophila_melanogaster_DN10702_c0_g1_i1.p2", "Drosophila_melanogaster_DN11556_c0_g1_i1.p1", "Drosophila_melanogaste…
455	GO:0048609	multicellular organismal reproductive pr...	11	9	2.8	1.00000	c("Drosophila_melanogaster_DN10667_c0_g1_i1.p1", "Drosophila_melanogaster_DN11534_c0_g1_i1.p1", "Drosophila_melanogaster_DN1973_c0_g1_i1.p1", "Drosophila_melanogaster_DN20156_c0_g1_i1.p1", "Drosophila_melanogaster_DN20726_c0_g1_i1.p1", "Drosophila_melanogaster_DN2088_c0_g1_i1.p1", "Drosophila_melanogaster_DN5811_c0_g1_i1.p1", "Drosophila_melanogaster_DN5987_c0_g1_i1.p1", "Drosophila_melanogaster_…
456	GO:0007423	sensory organ development	6	1	1.53	1.00000	Drosophila_melanogaster_DN7615_c0_g1_i2.p1
457	GO:0035404	histone-serine phosphorylation	1	1	0.25	1.00000	Drosophila_melanogaster_DN11819_c0_g1_i1.p1
458	GO:0019953	sexual reproduction	11	9	2.8	1.00000	c("Drosophila_melanogaster_DN10667_c0_g1_i1.p1", "Drosophila_melanogaster_DN11534_c0_g1_i1.p1", "Drosophila_melanogaster_DN1973_c0_g1_i1.p1", "Drosophila_melanogaster_DN20156_c0_g1_i1.p1", "Drosophila_melanogaster_DN20726_c0_g1_i1.p1", "Drosophila_melanogaster_DN2088_c0_g1_i1.p1", "Drosophila_melanogaster_DN5811_c0_g1_i1.p1", "Drosophila_melanogaster_DN5987_c0_g1_i1.p1", "Drosophila_melanogaster_…
459	GO:0072655	establishment of protein localization to...	11	1	2.8	1.00000	Drosophila_melanogaster_DN2311_c0_g1_i1.p1
460	GO:0030182	neuron differentiation	41	1	10.42	1.00000	Drosophila_melanogaster_DN13828_c0_g1_i1.p1
461	GO:0072657	protein localization to membrane	14	2	3.56	1.00000	c("Drosophila_melanogaster_DN4280_c0_g1_i1.p1", "Drosophila_melanogaster_DN8235_c0_g1_i1.p2")
462	GO:0030041	actin filament polymerization	17	6	4.32	1.00000	c("Drosophila_melanogaster_DN13598_c0_g1_i1.p1", "Drosophila_melanogaster_DN13886_c0_g1_i1.p1", "Drosophila_melanogaster_DN5868_c0_g1_i1.p1", "Drosophila_melanogaster_DN6300_c0_g1_i2.p1", "Drosophila_melanogaster_DN6921_c0_g1_i1.p1", "Drosophila_melanogaster_DN7443_c0_g1_i6.p1")
463	GO:0043647	inositol phosphate metabolic process	16	2	4.07	1.00000	c("Drosophila_melanogaster_DN12190_c0_g1_i1.p1", "Drosophila_melanogaster_DN18811_c0_g1_i1.p1")
464	GO:1902298	cell cycle DNA replication maintenance o...	1	1	0.25	1.00000	Drosophila_melanogaster_DN7725_c0_g1_i1.p1
465	GO:0006266	DNA ligation	3	1	0.76	1.00000	Drosophila_melanogaster_DN2257_c0_g1_i1.p1
466	GO:0034770	histone H4-K20 methylation	1	1	0.25	1.00000	Drosophila_melanogaster_DN5139_c1_g1_i1.p1
467	GO:0043632	modification-dependent macromolecule cat...	68	27	17.29	1.00000	c("Drosophila_melanogaster_DN10149_c0_g1_i4.p1", "Drosophila_melanogaster_DN10180_c1_g1_i4.p1", "Drosophila_melanogaster_DN12815_c0_g1_i1.p1", "Drosophila_melanogaster_DN14034_c0_g1_i1.p1", "Drosophila_melanogaster_DN141_c0_g1_i1.p1", "Drosophila_melanogaster_DN15560_c0_g1_i1.p1", "Drosophila_melanogaster_DN1746_c0_g1_i1.p1", "Drosophila_melanogaster_DN18045_c0_g1_i1.p1", "Drosophila_melanogaster…
468	GO:0030030	cell projection organization	56	6	14.24	1.00000	c("Drosophila_melanogaster_DN13828_c0_g1_i1.p1", "Drosophila_melanogaster_DN4741_c0_g1_i2.p1", "Drosophila_melanogaster_DN4741_c0_g1_i3.p1", "Drosophila_melanogaster_DN877_c0_g1_i1.p1", "Drosophila_melanogaster_DN9331_c0_g1_i1.p1", "Drosophila_melanogaster_DN9818_c0_g1_i1.p1")
469	GO:0030031	cell projection assembly	12	2	3.05	1.00000	c("Drosophila_melanogaster_DN9331_c0_g1_i1.p1", "Drosophila_melanogaster_DN9818_c0_g1_i1.p1")
470	GO:0042743	hydrogen peroxide metabolic process	3	2	0.76	1.00000	c("Drosophila_melanogaster_DN21358_c0_g1_i1.p1", "Drosophila_melanogaster_DN5496_c0_g1_i1.p1")
471	GO:0009161	ribonucleoside monophosphate metabolic p...	48	1	12.2	1.00000	Drosophila_melanogaster_DN8098_c1_g1_i4.p1
472	GO:0000966	RNA 5'-end processing	2	2	0.51	1.00000	c("Drosophila_melanogaster_DN3323_c0_g1_i1.p1", "Drosophila_melanogaster_DN345_c0_g1_i1.p1")
473	GO:0009162	deoxyribonucleoside monophosphate metabo...	2	2	0.51	1.00000	c("Drosophila_melanogaster_DN18558_c0_g1_i1.p1", "Drosophila_melanogaster_DN6916_c0_g1_i1.p1")
474	GO:0009163	nucleoside biosynthetic process	6	2	1.53	1.00000	c("Drosophila_melanogaster_DN13083_c0_g1_i1.p1", "Drosophila_melanogaster_DN4881_c0_g1_i1.p1")
475	GO:0006259	DNA metabolic process	164	118	41.7	1.00000	c("Drosophila_melanogaster_DN10072_c0_g1_i1.p1", "Drosophila_melanogaster_DN10072_c1_g1_i1.p1", "Drosophila_melanogaster_DN10178_c0_g1_i1.p1", "Drosophila_melanogaster_DN10227_c0_g1_i1.p1", "Drosophila_melanogaster_DN10252_c0_g1_i1.p1", "Drosophila_melanogaster_DN10261_c0_g1_i1.p1", "Drosophila_melanogaster_DN10402_c0_g1_i1.p1", "Drosophila_melanogaster_DN11736_c0_g1_i1.p1", "Drosophila_melanogas…
476	GO:0022411	cellular component disassembly	21	7	5.34	1.00000	c("Drosophila_melanogaster_DN12107_c0_g1_i1.p1", "Drosophila_melanogaster_DN15985_c0_g1_i1.p1", "Drosophila_melanogaster_DN16278_c0_g1_i1.p1", "Drosophila_melanogaster_DN4044_c0_g1_i1.p1", "Drosophila_melanogaster_DN4113_c0_g1_i1.p1", "Drosophila_melanogaster_DN6703_c0_g1_i1.p1", "Drosophila_melanogaster_DN9217_c0_g1_i1.p2")
477	GO:0022412	cellular process involved in reproductio...	9	9	2.29	1.00000	c("Drosophila_melanogaster_DN10667_c0_g1_i1.p1", "Drosophila_melanogaster_DN11534_c0_g1_i1.p1", "Drosophila_melanogaster_DN1973_c0_g1_i1.p1", "Drosophila_melanogaster_DN20156_c0_g1_i1.p1", "Drosophila_melanogaster_DN20726_c0_g1_i1.p1", "Drosophila_melanogaster_DN2088_c0_g1_i1.p1", "Drosophila_melanogaster_DN5811_c0_g1_i1.p1", "Drosophila_melanogaster_DN5987_c0_g1_i1.p1", "Drosophila_melanogaster_…
478	GO:0022414	reproductive process	15	12	3.81	1.00000	c("Drosophila_melanogaster_DN10667_c0_g1_i1.p1", "Drosophila_melanogaster_DN11534_c0_g1_i1.p1", "Drosophila_melanogaster_DN1973_c0_g1_i1.p1", "Drosophila_melanogaster_DN19896_c0_g1_i1.p1", "Drosophila_melanogaster_DN20156_c0_g1_i1.p1", "Drosophila_melanogaster_DN20726_c0_g1_i1.p1", "Drosophila_melanogaster_DN2088_c0_g1_i1.p1", "Drosophila_melanogaster_DN4727_c0_g1_i1.p1", "Drosophila_melanogaster…
479	GO:0090150	establishment of protein localization to...	14	2	3.56	1.00000	c("Drosophila_melanogaster_DN4280_c0_g1_i1.p1", "Drosophila_melanogaster_DN8235_c0_g1_i1.p2")
480	GO:0061640	cytoskeleton-dependent cytokinesis	8	6	2.03	1.00000	c("Drosophila_melanogaster_DN10087_c1_g1_i1.p2", "Drosophila_melanogaster_DN10087_c2_g1_i1.p1", "Drosophila_melanogaster_DN4405_c0_g1_i1.p1", "Drosophila_melanogaster_DN5226_c0_g1_i1.p1", "Drosophila_melanogaster_DN7325_c0_g1_i1.p1", "Drosophila_melanogaster_DN8527_c0_g1_i1.p1")
481	GO:0034728	nucleosome organization	6	4	1.53	1.00000	c("Drosophila_melanogaster_DN10242_c0_g1_i1.p1", "Drosophila_melanogaster_DN16201_c0_g1_i1.p1", "Drosophila_melanogaster_DN7567_c0_g1_i1.p1", "Drosophila_melanogaster_DN9852_c0_g1_i4.p1")
482	GO:0051596	methylglyoxal catabolic process	1	1	0.25	1.00000	Drosophila_melanogaster_DN8445_c0_g1_i2.p1
483	GO:0035195	gene silencing by miRNA	3	2	0.76	1.00000	c("Drosophila_melanogaster_DN2050_c0_g1_i1.p1", "Drosophila_melanogaster_DN7397_c0_g1_i1.p1")
484	GO:0070507	regulation of microtubule cytoskeleton o...	4	2	1.02	1.00000	c("Drosophila_melanogaster_DN8684_c1_g1_i3.p1", "Drosophila_melanogaster_DN8971_c0_g1_i1.p1")
485	GO:0009150	purine ribonucleotide metabolic process	66	4	16.78	1.00000	c("Drosophila_melanogaster_DN13083_c0_g1_i1.p1", "Drosophila_melanogaster_DN2994_c0_g1_i1.p1", "Drosophila_melanogaster_DN4881_c0_g1_i1.p1", "Drosophila_melanogaster_DN8639_c0_g1_i1.p1")
486	GO:0035196	production of miRNAs involved in gene si...	1	1	0.25	1.00000	Drosophila_melanogaster_DN7397_c0_g1_i1.p1
487	GO:0009152	purine ribonucleotide biosynthetic proce...	47	3	11.95	1.00000	c("Drosophila_melanogaster_DN13083_c0_g1_i1.p1", "Drosophila_melanogaster_DN2994_c0_g1_i1.p1", "Drosophila_melanogaster_DN4881_c0_g1_i1.p1")
488	GO:0031399	regulation of protein modification proce...	21	5	5.34	1.00000	c("Drosophila_melanogaster_DN14126_c0_g1_i1.p1", "Drosophila_melanogaster_DN15676_c0_g1_i1.p1", "Drosophila_melanogaster_DN19988_c0_g1_i1.p1", "Drosophila_melanogaster_DN2375_c0_g1_i1.p1", "Drosophila_melanogaster_DN4218_c0_g1_i1.p1")
489	GO:0030111	regulation of Wnt signaling pathway	11	4	2.8	1.00000	c("Drosophila_melanogaster_DN13741_c0_g1_i1.p1", "Drosophila_melanogaster_DN15848_c0_g1_i1.p1", "Drosophila_melanogaster_DN8483_c0_g1_i4.p1", "Drosophila_melanogaster_DN881_c0_g1_i1.p1")
490	GO:0009157	deoxyribonucleoside monophosphate biosyn...	2	2	0.51	1.00000	c("Drosophila_melanogaster_DN18558_c0_g1_i1.p1", "Drosophila_melanogaster_DN6916_c0_g1_i1.p1")
491	GO:0070085	glycosylation	40	10	10.17	1.00000	c("Drosophila_melanogaster_DN15857_c0_g1_i1.p1", "Drosophila_melanogaster_DN15945_c0_g1_i1.p1", "Drosophila_melanogaster_DN4489_c0_g1_i2.p1", "Drosophila_melanogaster_DN483_c0_g1_i1.p1", "Drosophila_melanogaster_DN5110_c0_g1_i1.p1", "Drosophila_melanogaster_DN6266_c0_g1_i1.p1", "Drosophila_melanogaster_DN7202_c0_g1_i1.p1", "Drosophila_melanogaster_DN8871_c0_g1_i1.p1", "Drosophila_melanogaster_DN8…
492	GO:0000819	sister chromatid segregation	17	14	4.32	1.00000	c("Drosophila_melanogaster_DN10014_c0_g1_i2.p1", "Drosophila_melanogaster_DN1032_c0_g1_i1.p1", "Drosophila_melanogaster_DN11819_c0_g1_i1.p1", "Drosophila_melanogaster_DN14034_c0_g1_i1.p1", "Drosophila_melanogaster_DN15564_c0_g1_i1.p1", "Drosophila_melanogaster_DN2881_c0_g1_i1.p1", "Drosophila_melanogaster_DN4307_c0_g1_i1.p1", "Drosophila_melanogaster_DN4405_c0_g1_i1.p1", "Drosophila_melanogaster_…
493	GO:0006271	DNA strand elongation involved in DNA re...	1	1	0.25	1.00000	Drosophila_melanogaster_DN5464_c0_g1_i1.p1
494	GO:0016054	organic acid catabolic process	18	2	4.58	1.00000	c("Drosophila_melanogaster_DN17882_c0_g1_i1.p1", "Drosophila_melanogaster_DN9256_c0_g2_i1.p1")
495	GO:2001141	regulation of RNA biosynthetic process	306	105	77.8	1.00000	c("Drosophila_melanogaster_DN10206_c4_g1_i2.p1", "Drosophila_melanogaster_DN10559_c0_g1_i1.p1", "Drosophila_melanogaster_DN1064_c0_g1_i1.p1", "Drosophila_melanogaster_DN10702_c0_g1_i1.p2", "Drosophila_melanogaster_DN11790_c0_g1_i1.p1", "Drosophila_melanogaster_DN11831_c0_g1_i1.p1", "Drosophila_melanogaster_DN12329_c0_g1_i1.p1", "Drosophila_melanogaster_DN12359_c0_g1_i1.p1", "Drosophila_melanogast…
496	GO:0006273	lagging strand elongation	1	1	0.25	1.00000	Drosophila_melanogaster_DN5464_c0_g1_i1.p1
497	GO:0048284	organelle fusion	4	1	1.02	1.00000	Drosophila_melanogaster_DN20064_c0_g1_i1.p1
498	GO:0048285	organelle fission	24	15	6.1	1.00000	c("Drosophila_melanogaster_DN10014_c0_g1_i2.p1", "Drosophila_melanogaster_DN1032_c0_g1_i1.p1", "Drosophila_melanogaster_DN11819_c0_g1_i1.p1", "Drosophila_melanogaster_DN14034_c0_g1_i1.p1", "Drosophila_melanogaster_DN15564_c0_g1_i1.p1", "Drosophila_melanogaster_DN19896_c0_g1_i1.p1", "Drosophila_melanogaster_DN2881_c0_g1_i1.p1", "Drosophila_melanogaster_DN4307_c0_g1_i1.p1", "Drosophila_melanogaster…
499	GO:0033554	cellular response to stress	106	84	26.95	1.00000	c("Drosophila_melanogaster_DN10072_c0_g1_i1.p1", "Drosophila_melanogaster_DN10072_c1_g1_i1.p1", "Drosophila_melanogaster_DN10178_c0_g1_i1.p1", "Drosophila_melanogaster_DN10227_c0_g1_i1.p1", "Drosophila_melanogaster_DN10252_c0_g1_i1.p1", "Drosophila_melanogaster_DN10261_c0_g1_i1.p1", "Drosophila_melanogaster_DN10402_c0_g1_i1.p1", "Drosophila_melanogaster_DN11736_c0_g1_i1.p1", "Drosophila_melanogas…
500	GO:0009186	deoxyribonucleoside diphosphate metaboli...	1	1	0.25	1.00000	Drosophila_melanogaster_DN6311_c0_g1_i1.p1
501	GO:0043603	cellular amide metabolic process	232	39	58.99	1.00000	c("Drosophila_melanogaster_DN1023_c0_g1_i1.p1", "Drosophila_melanogaster_DN10251_c0_g1_i1.p1", "Drosophila_melanogaster_DN11965_c0_g1_i1.p1", "Drosophila_melanogaster_DN12168_c0_g1_i1.p1", "Drosophila_melanogaster_DN13671_c0_g1_i1.p1", "Drosophila_melanogaster_DN15739_c0_g1_i1.p1", "Drosophila_melanogaster_DN17918_c0_g1_i1.p1", "Drosophila_melanogaster_DN19818_c0_g1_i1.p1", "Drosophila_melanogast…
502	GO:0009187	cyclic nucleotide metabolic process	17	3	4.32	1.00000	c("Drosophila_melanogaster_DN17782_c0_g1_i1.p1", "Drosophila_melanogaster_DN2994_c0_g1_i1.p1", "Drosophila_melanogaster_DN8930_c0_g1_i2.p1")
503	GO:1901360	organic cyclic compound metabolic proces...	1022	424	259.85	1.00000	c("Drosophila_melanogaster_DN10056_c0_g1_i1.p1", "Drosophila_melanogaster_DN10072_c0_g1_i1.p1", "Drosophila_melanogaster_DN10072_c1_g1_i1.p1", "Drosophila_melanogaster_DN10173_c0_g1_i1.p1", "Drosophila_melanogaster_DN10173_c3_g1_i1.p1", "Drosophila_melanogaster_DN10178_c0_g1_i1.p1", "Drosophila_melanogaster_DN10182_c0_g1_i1.p1", "Drosophila_melanogaster_DN10206_c4_g1_i2.p1", "Drosophila_melanogas…
504	GO:0043604	amide biosynthetic process	213	36	54.16	1.00000	c("Drosophila_melanogaster_DN1023_c0_g1_i1.p1", "Drosophila_melanogaster_DN10251_c0_g1_i1.p1", "Drosophila_melanogaster_DN11965_c0_g1_i1.p1", "Drosophila_melanogaster_DN12168_c0_g1_i1.p1", "Drosophila_melanogaster_DN13671_c0_g1_i1.p1", "Drosophila_melanogaster_DN15739_c0_g1_i1.p1", "Drosophila_melanogaster_DN17918_c0_g1_i1.p1", "Drosophila_melanogaster_DN19818_c0_g1_i1.p1", "Drosophila_melanogast…
505	GO:0070076	histone lysine demethylation	1	1	0.25	1.00000	Drosophila_melanogaster_DN3079_c0_g1_i1.p1
506	GO:1901361	organic cyclic compound catabolic proces...	72	20	18.31	1.00000	c("Drosophila_melanogaster_DN1585_c0_g1_i1.p1", "Drosophila_melanogaster_DN17655_c0_g1_i1.p1", "Drosophila_melanogaster_DN4044_c0_g1_i1.p1", "Drosophila_melanogaster_DN4226_c0_g1_i1.p1", "Drosophila_melanogaster_DN4455_c0_g1_i1.p1", "Drosophila_melanogaster_DN5555_c0_g1_i1.p1", "Drosophila_melanogaster_DN5628_c0_g1_i1.p1", "Drosophila_melanogaster_DN5698_c0_g1_i1.p1", "Drosophila_melanogaster_DN5…
507	GO:0009189	deoxyribonucleoside diphosphate biosynth...	1	1	0.25	1.00000	Drosophila_melanogaster_DN6311_c0_g1_i1.p1
508	GO:1901362	organic cyclic compound biosynthetic pro...	520	173	132.21	1.00000	c("Drosophila_melanogaster_DN10173_c0_g1_i1.p1", "Drosophila_melanogaster_DN10173_c3_g1_i1.p1", "Drosophila_melanogaster_DN10206_c4_g1_i2.p1", "Drosophila_melanogaster_DN10559_c0_g1_i1.p1", "Drosophila_melanogaster_DN1064_c0_g1_i1.p1", "Drosophila_melanogaster_DN10702_c0_g1_i1.p2", "Drosophila_melanogaster_DN11556_c0_g1_i1.p1", "Drosophila_melanogaster_DN11790_c0_g1_i1.p1", "Drosophila_melanogast…
509	GO:0006220	pyrimidine nucleotide metabolic process	8	5	2.03	1.00000	c("Drosophila_melanogaster_DN13083_c0_g1_i1.p1", "Drosophila_melanogaster_DN18558_c0_g1_i1.p1", "Drosophila_melanogaster_DN4881_c0_g1_i1.p1", "Drosophila_melanogaster_DN6311_c0_g1_i1.p1", "Drosophila_melanogaster_DN6916_c0_g1_i1.p1")
510	GO:0046068	cGMP metabolic process	3	1	0.76	1.00000	Drosophila_melanogaster_DN2994_c0_g1_i1.p1
511	GO:0006221	pyrimidine nucleotide biosynthetic proce...	8	5	2.03	1.00000	c("Drosophila_melanogaster_DN13083_c0_g1_i1.p1", "Drosophila_melanogaster_DN18558_c0_g1_i1.p1", "Drosophila_melanogaster_DN4881_c0_g1_i1.p1", "Drosophila_melanogaster_DN6311_c0_g1_i1.p1", "Drosophila_melanogaster_DN6916_c0_g1_i1.p1")
512	GO:0032268	regulation of cellular protein metabolic...	45	14	11.44	1.00000	c("Drosophila_melanogaster_DN14126_c0_g1_i1.p1", "Drosophila_melanogaster_DN15676_c0_g1_i1.p1", "Drosophila_melanogaster_DN17918_c0_g1_i1.p1", "Drosophila_melanogaster_DN19988_c0_g1_i1.p1", "Drosophila_melanogaster_DN2375_c0_g1_i1.p1", "Drosophila_melanogaster_DN2606_c0_g1_i1.p1", "Drosophila_melanogaster_DN4218_c0_g1_i1.p1", "Drosophila_melanogaster_DN7499_c0_g1_i1.p1", "Drosophila_melanogaster_…
513	GO:0032269	negative regulation of cellular protein ...	10	3	2.54	1.00000	c("Drosophila_melanogaster_DN2606_c0_g1_i1.p1", "Drosophila_melanogaster_DN8235_c0_g1_i1.p2", "Drosophila_melanogaster_DN9506_c0_g1_i3.p1")
514	GO:0019941	modification-dependent protein catabolic...	68	27	17.29	1.00000	c("Drosophila_melanogaster_DN10149_c0_g1_i4.p1", "Drosophila_melanogaster_DN10180_c1_g1_i4.p1", "Drosophila_melanogaster_DN12815_c0_g1_i1.p1", "Drosophila_melanogaster_DN14034_c0_g1_i1.p1", "Drosophila_melanogaster_DN141_c0_g1_i1.p1", "Drosophila_melanogaster_DN15560_c0_g1_i1.p1", "Drosophila_melanogaster_DN1746_c0_g1_i1.p1", "Drosophila_melanogaster_DN18045_c0_g1_i1.p1", "Drosophila_melanogaster…
515	GO:0007091	metaphase/anaphase transition of mitotic...	7	6	1.78	1.00000	c("Drosophila_melanogaster_DN1032_c0_g1_i1.p1", "Drosophila_melanogaster_DN11819_c0_g1_i1.p1", "Drosophila_melanogaster_DN14034_c0_g1_i1.p1", "Drosophila_melanogaster_DN15564_c0_g1_i1.p1", "Drosophila_melanogaster_DN4307_c0_g1_i1.p1", "Drosophila_melanogaster_DN4622_c0_g1_i1.p1")
516	GO:0048278	vesicle docking	7	1	1.78	1.00000	Drosophila_melanogaster_DN6666_c0_g1_i1.p1
517	GO:0046051	UTP metabolic process	3	2	0.76	1.00000	c("Drosophila_melanogaster_DN13083_c0_g1_i1.p1", "Drosophila_melanogaster_DN4881_c0_g1_i1.p1")
518	GO:0009176	pyrimidine deoxyribonucleoside monophosp...	2	2	0.51	1.00000	c("Drosophila_melanogaster_DN18558_c0_g1_i1.p1", "Drosophila_melanogaster_DN6916_c0_g1_i1.p1")
519	GO:0009177	pyrimidine deoxyribonucleoside monophosp...	2	2	0.51	1.00000	c("Drosophila_melanogaster_DN18558_c0_g1_i1.p1", "Drosophila_melanogaster_DN6916_c0_g1_i1.p1")
520	GO:0060966	regulation of gene silencing by RNA	1	1	0.25	1.00000	Drosophila_melanogaster_DN2050_c0_g1_i1.p1
521	GO:0007098	centrosome cycle	7	4	1.78	1.00000	c("Drosophila_melanogaster_DN6735_c0_g1_i1.p1", "Drosophila_melanogaster_DN8033_c0_g1_i11.p1", "Drosophila_melanogaster_DN8684_c1_g1_i3.p1", "Drosophila_melanogaster_DN9331_c0_g1_i1.p1")
522	GO:0046500	S-adenosylmethionine metabolic process	5	2	1.27	1.00000	c("Drosophila_melanogaster_DN3411_c0_g1_i1.p2", "Drosophila_melanogaster_DN8221_c0_g1_i5.p1")
523	GO:0016071	mRNA metabolic process	103	50	26.19	1.00000	c("Drosophila_melanogaster_DN10245_c0_g1_i1.p1", "Drosophila_melanogaster_DN10606_c0_g1_i1.p1", "Drosophila_melanogaster_DN10856_c0_g1_i1.p1", "Drosophila_melanogaster_DN13968_c0_g1_i1.p1", "Drosophila_melanogaster_DN14176_c0_g1_i1.p1", "Drosophila_melanogaster_DN15700_c0_g1_i1.p1", "Drosophila_melanogaster_DN1585_c0_g1_i1.p1", "Drosophila_melanogaster_DN1748_c0_g1_i1.p1", "Drosophila_melanogaste…
524	GO:0060968	regulation of gene silencing	1	1	0.25	1.00000	Drosophila_melanogaster_DN2050_c0_g1_i1.p1
525	GO:0016073	snRNA metabolic process	10	4	2.54	1.00000	c("Drosophila_melanogaster_DN10182_c0_g1_i1.p1", "Drosophila_melanogaster_DN11959_c0_g1_i1.p1", "Drosophila_melanogaster_DN12763_c0_g1_i1.p1", "Drosophila_melanogaster_DN4165_c0_g1_i1.p1")
526	GO:0006213	pyrimidine nucleoside metabolic process	5	2	1.27	1.00000	c("Drosophila_melanogaster_DN13083_c0_g1_i1.p1", "Drosophila_melanogaster_DN4881_c0_g1_i1.p1")
527	GO:0031365	N-terminal protein amino acid modificati...	3	1	0.76	1.00000	Drosophila_melanogaster_DN4892_c0_g1_i1.p1
528	GO:0019932	second-messenger-mediated signaling	4	1	1.02	1.00000	Drosophila_melanogaster_DN9375_c0_g1_i4.p1
529	GO:0046080	dUTP metabolic process	1	1	0.25	1.00000	Drosophila_melanogaster_DN6916_c0_g1_i1.p1
530	GO:0009123	nucleoside monophosphate metabolic proce...	50	3	12.71	1.00000	c("Drosophila_melanogaster_DN18558_c0_g1_i1.p1", "Drosophila_melanogaster_DN6916_c0_g1_i1.p1", "Drosophila_melanogaster_DN8098_c1_g1_i4.p1")
531	GO:0009124	nucleoside monophosphate biosynthetic pr...	35	3	8.9	1.00000	c("Drosophila_melanogaster_DN18558_c0_g1_i1.p1", "Drosophila_melanogaster_DN6916_c0_g1_i1.p1", "Drosophila_melanogaster_DN8098_c1_g1_i4.p1")
532	GO:0007409	axonogenesis	39	1	9.92	1.00000	Drosophila_melanogaster_DN13828_c0_g1_i1.p1
533	GO:0060810	intracellular mRNA localization involved...	1	1	0.25	1.00000	Drosophila_melanogaster_DN5811_c0_g1_i1.p1
534	GO:0060811	intracellular mRNA localization involved...	1	1	0.25	1.00000	Drosophila_melanogaster_DN5811_c0_g1_i1.p1
535	GO:1902275	regulation of chromatin organization	2	1	0.51	1.00000	Drosophila_melanogaster_DN4218_c0_g1_i1.p1
536	GO:0009129	pyrimidine nucleoside monophosphate meta...	2	2	0.51	1.00000	c("Drosophila_melanogaster_DN18558_c0_g1_i1.p1", "Drosophila_melanogaster_DN6916_c0_g1_i1.p1")
537	GO:0005996	monosaccharide metabolic process	30	1	7.63	1.00000	Drosophila_melanogaster_DN6668_c0_g1_i1.p1
538	GO:0000910	cytokinesis	13	8	3.31	1.00000	c("Drosophila_melanogaster_DN10087_c1_g1_i1.p2", "Drosophila_melanogaster_DN10087_c2_g1_i1.p1", "Drosophila_melanogaster_DN11819_c0_g1_i1.p1", "Drosophila_melanogaster_DN4405_c0_g1_i1.p1", "Drosophila_melanogaster_DN5226_c0_g1_i1.p1", "Drosophila_melanogaster_DN7325_c0_g1_i1.p1", "Drosophila_melanogaster_DN8033_c0_g1_i11.p1", "Drosophila_melanogaster_DN8527_c0_g1_i1.p1")
539	GO:0009653	anatomical structure morphogenesis	69	14	17.54	1.00000	c("Drosophila_melanogaster_DN10667_c0_g1_i1.p1", "Drosophila_melanogaster_DN11534_c0_g1_i1.p1", "Drosophila_melanogaster_DN13205_c0_g1_i1.p1", "Drosophila_melanogaster_DN13632_c0_g1_i1.p1", "Drosophila_melanogaster_DN13828_c0_g1_i1.p1", "Drosophila_melanogaster_DN15960_c0_g1_i1.p1", "Drosophila_melanogaster_DN18779_c0_g1_i1.p1", "Drosophila_melanogaster_DN20023_c0_g1_i1.p1", "Drosophila_melanogas…
540	GO:0008361	regulation of cell size	1	1	0.25	1.00000	Drosophila_melanogaster_DN15700_c0_g1_i1.p1
541	GO:0000912	assembly of actomyosin apparatus involve...	3	3	0.76	1.00000	c("Drosophila_melanogaster_DN10087_c1_g1_i1.p2", "Drosophila_melanogaster_DN10087_c2_g1_i1.p1", "Drosophila_melanogaster_DN8527_c0_g1_i1.p1")
542	GO:0006244	pyrimidine nucleotide catabolic process	1	1	0.25	1.00000	Drosophila_melanogaster_DN6916_c0_g1_i1.p1
543	GO:0009112	nucleobase metabolic process	8	2	2.03	1.00000	c("Drosophila_melanogaster_DN5261_c0_g1_i1.p1", "Drosophila_melanogaster_DN8938_c0_g1_i1.p1")
544	GO:0033522	histone H2A ubiquitination	1	1	0.25	1.00000	Drosophila_melanogaster_DN9481_c0_g1_i1.p1
545	GO:0050790	regulation of catalytic activity	54	13	13.73	1.00000	c("Drosophila_melanogaster_DN10087_c1_g1_i1.p2", "Drosophila_melanogaster_DN10087_c2_g1_i1.p1", "Drosophila_melanogaster_DN12145_c0_g1_i1.p1", "Drosophila_melanogaster_DN14126_c0_g1_i1.p1", "Drosophila_melanogaster_DN1549_c0_g1_i1.p1", "Drosophila_melanogaster_DN15676_c0_g1_i1.p1", "Drosophila_melanogaster_DN2001_c0_g1_i1.p1", "Drosophila_melanogaster_DN4836_c0_g1_i1.p1", "Drosophila_melanogaster…
546	GO:0046072	dTDP metabolic process	1	1	0.25	1.00000	Drosophila_melanogaster_DN6311_c0_g1_i1.p1
547	GO:0022402	cell cycle process	49	34	12.46	1.00000	c("Drosophila_melanogaster_DN10014_c0_g1_i2.p1", "Drosophila_melanogaster_DN10087_c1_g1_i1.p2", "Drosophila_melanogaster_DN10087_c2_g1_i1.p1", "Drosophila_melanogaster_DN1032_c0_g1_i1.p1", "Drosophila_melanogaster_DN11819_c0_g1_i1.p1", "Drosophila_melanogaster_DN14034_c0_g1_i1.p1", "Drosophila_melanogaster_DN15564_c0_g1_i1.p1", "Drosophila_melanogaster_DN15676_c0_g1_i1.p1", "Drosophila_melanogast…
548	GO:0032270	positive regulation of cellular protein ...	14	5	3.56	1.00000	c("Drosophila_melanogaster_DN14126_c0_g1_i1.p1", "Drosophila_melanogaster_DN19988_c0_g1_i1.p1", "Drosophila_melanogaster_DN2375_c0_g1_i1.p1", "Drosophila_melanogaster_DN9217_c0_g1_i1.p2", "Drosophila_melanogaster_DN9918_c1_g1_i6.p1")
549	GO:0046073	dTMP metabolic process	1	1	0.25	1.00000	Drosophila_melanogaster_DN18558_c0_g1_i1.p1
550	GO:0032271	regulation of protein polymerization	17	6	4.32	1.00000	c("Drosophila_melanogaster_DN13598_c0_g1_i1.p1", "Drosophila_melanogaster_DN13886_c0_g1_i1.p1", "Drosophila_melanogaster_DN5868_c0_g1_i1.p1", "Drosophila_melanogaster_DN6300_c0_g1_i2.p1", "Drosophila_melanogaster_DN6921_c0_g1_i1.p1", "Drosophila_melanogaster_DN7443_c0_g1_i6.p1")
551	GO:0009117	nucleotide metabolic process	118	22	30	1.00000	c("Drosophila_melanogaster_DN10173_c0_g1_i1.p1", "Drosophila_melanogaster_DN10173_c3_g1_i1.p1", "Drosophila_melanogaster_DN13083_c0_g1_i1.p1", "Drosophila_melanogaster_DN17782_c0_g1_i1.p1", "Drosophila_melanogaster_DN18558_c0_g1_i1.p1", "Drosophila_melanogaster_DN2994_c0_g1_i1.p1", "Drosophila_melanogaster_DN4881_c0_g1_i1.p1", "Drosophila_melanogaster_DN5555_c0_g1_i1.p1", "Drosophila_melanogaster…
552	GO:0000491	small nucleolar ribonucleoprotein comple...	2	1	0.51	1.00000	Drosophila_melanogaster_DN9139_c0_g1_i1.p1
553	GO:0050793	regulation of developmental process	11	2	2.8	1.00000	c("Drosophila_melanogaster_DN14137_c0_g1_i1.p1", "Drosophila_melanogaster_DN7653_c0_g1_i1.p1")
554	GO:0032272	negative regulation of protein polymeriz...	5	1	1.27	1.00000	Drosophila_melanogaster_DN13598_c0_g1_i1.p1
555	GO:0050794	regulation of cellular process	855	247	217.39	1.00000	c("Drosophila_melanogaster_DN10054_c0_g1_i2.p1", "Drosophila_melanogaster_DN1007_c0_g1_i1.p1", "Drosophila_melanogaster_DN10087_c1_g1_i1.p2", "Drosophila_melanogaster_DN10087_c2_g1_i1.p1", "Drosophila_melanogaster_DN10172_c0_g1_i1.p1", "Drosophila_melanogaster_DN10206_c4_g1_i2.p1", "Drosophila_melanogaster_DN1032_c0_g1_i1.p1", "Drosophila_melanogaster_DN10449_c0_g1_i1.p1", "Drosophila_melanogaste…
556	GO:0032273	positive regulation of protein polymeriz...	10	4	2.54	1.00000	c("Drosophila_melanogaster_DN13886_c0_g1_i1.p1", "Drosophila_melanogaster_DN5868_c0_g1_i1.p1", "Drosophila_melanogaster_DN6300_c0_g1_i2.p1", "Drosophila_melanogaster_DN7443_c0_g1_i6.p1")
557	GO:0009119	ribonucleoside metabolic process	10	2	2.54	1.00000	c("Drosophila_melanogaster_DN13083_c0_g1_i1.p1", "Drosophila_melanogaster_DN4881_c0_g1_i1.p1")
558	GO:0022406	membrane docking	8	1	2.03	1.00000	Drosophila_melanogaster_DN6666_c0_g1_i1.p1
559	GO:0046078	dUMP metabolic process	1	1	0.25	1.00000	Drosophila_melanogaster_DN6916_c0_g1_i1.p1
560	GO:0043254	regulation of protein complex assembly	17	6	4.32	1.00000	c("Drosophila_melanogaster_DN13598_c0_g1_i1.p1", "Drosophila_melanogaster_DN13886_c0_g1_i1.p1", "Drosophila_melanogaster_DN5868_c0_g1_i1.p1", "Drosophila_melanogaster_DN6300_c0_g1_i2.p1", "Drosophila_melanogaster_DN6921_c0_g1_i1.p1", "Drosophila_melanogaster_DN7443_c0_g1_i6.p1")
561	GO:0009141	nucleoside triphosphate metabolic proces...	46	3	11.7	1.00000	c("Drosophila_melanogaster_DN13083_c0_g1_i1.p1", "Drosophila_melanogaster_DN4881_c0_g1_i1.p1", "Drosophila_melanogaster_DN6916_c0_g1_i1.p1")
562	GO:0046164	alcohol catabolic process	11	1	2.8	1.00000	Drosophila_melanogaster_DN12190_c0_g1_i1.p1
563	GO:0009142	nucleoside triphosphate biosynthetic pro...	29	2	7.37	1.00000	c("Drosophila_melanogaster_DN13083_c0_g1_i1.p1", "Drosophila_melanogaster_DN4881_c0_g1_i1.p1")
564	GO:0046165	alcohol biosynthetic process	11	2	2.8	1.00000	c("Drosophila_melanogaster_DN18811_c0_g1_i1.p1", "Drosophila_melanogaster_DN6485_c0_g1_i1.p2")
565	GO:0009143	nucleoside triphosphate catabolic proces...	1	1	0.25	1.00000	Drosophila_melanogaster_DN6916_c0_g1_i1.p1
566	GO:0009144	purine nucleoside triphosphate metabolic...	44	2	11.19	1.00000	c("Drosophila_melanogaster_DN13083_c0_g1_i1.p1", "Drosophila_melanogaster_DN4881_c0_g1_i1.p1")
567	GO:0008358	maternal determination of anterior/poste...	1	1	0.25	1.00000	Drosophila_melanogaster_DN5811_c0_g1_i1.p1
568	GO:0002520	immune system development	1	1	0.25	1.00000	Drosophila_melanogaster_DN4365_c0_g1_i2.p1
569	GO:0009145	purine nucleoside triphosphate biosynthe...	28	2	7.12	1.00000	c("Drosophila_melanogaster_DN13083_c0_g1_i1.p1", "Drosophila_melanogaster_DN4881_c0_g1_i1.p1")
570	GO:0009147	pyrimidine nucleoside triphosphate metab...	5	3	1.27	1.00000	c("Drosophila_melanogaster_DN13083_c0_g1_i1.p1", "Drosophila_melanogaster_DN4881_c0_g1_i1.p1", "Drosophila_melanogaster_DN6916_c0_g1_i1.p1")
571	GO:0009148	pyrimidine nucleoside triphosphate biosy...	4	2	1.02	1.00000	c("Drosophila_melanogaster_DN13083_c0_g1_i1.p1", "Drosophila_melanogaster_DN4881_c0_g1_i1.p1")
572	GO:0009149	pyrimidine nucleoside triphosphate catab...	1	1	0.25	1.00000	Drosophila_melanogaster_DN6916_c0_g1_i1.p1
573	GO:0016042	lipid catabolic process	21	3	5.34	1.00000	c("Drosophila_melanogaster_DN17882_c0_g1_i1.p1", "Drosophila_melanogaster_DN4143_c0_g1_i1.p1", "Drosophila_melanogaster_DN9256_c0_g2_i1.p1")
574	GO:0008380	RNA splicing	54	24	13.73	1.00000	c("Drosophila_melanogaster_DN10245_c0_g1_i1.p1", "Drosophila_melanogaster_DN10856_c0_g1_i1.p1", "Drosophila_melanogaster_DN15700_c0_g1_i1.p1", "Drosophila_melanogaster_DN1748_c0_g1_i1.p1", "Drosophila_melanogaster_DN1787_c0_g1_i1.p1", "Drosophila_melanogaster_DN18078_c0_g1_i1.p2", "Drosophila_melanogaster_DN2040_c0_g1_i1.p1", "Drosophila_melanogaster_DN21224_c0_g1_i1.p2", "Drosophila_melanogaster…
575	GO:0098534	centriole assembly	6	4	1.53	1.00000	c("Drosophila_melanogaster_DN6735_c0_g1_i1.p1", "Drosophila_melanogaster_DN8033_c0_g1_i11.p1", "Drosophila_melanogaster_DN8684_c1_g1_i3.p1", "Drosophila_melanogaster_DN9331_c0_g1_i1.p1")
576	GO:1901990	regulation of mitotic cell cycle phase t...	11	9	2.8	1.00000	c("Drosophila_melanogaster_DN1032_c0_g1_i1.p1", "Drosophila_melanogaster_DN11819_c0_g1_i1.p1", "Drosophila_melanogaster_DN14034_c0_g1_i1.p1", "Drosophila_melanogaster_DN15564_c0_g1_i1.p1", "Drosophila_melanogaster_DN15676_c0_g1_i1.p1", "Drosophila_melanogaster_DN20095_c0_g1_i1.p1", "Drosophila_melanogaster_DN4307_c0_g1_i1.p1", "Drosophila_melanogaster_DN4622_c0_g1_i1.p1", "Drosophila_melanogaster…
577	GO:1903409	reactive oxygen species biosynthetic pro...	3	2	0.76	1.00000	c("Drosophila_melanogaster_DN21358_c0_g1_i1.p1", "Drosophila_melanogaster_DN5496_c0_g1_i1.p1")
578	GO:1901991	negative regulation of mitotic cell cycl...	5	5	1.27	1.00000	c("Drosophila_melanogaster_DN1032_c0_g1_i1.p1", "Drosophila_melanogaster_DN11819_c0_g1_i1.p1", "Drosophila_melanogaster_DN15564_c0_g1_i1.p1", "Drosophila_melanogaster_DN20095_c0_g1_i1.p1", "Drosophila_melanogaster_DN4307_c0_g1_i1.p1")
579	GO:0009130	pyrimidine nucleoside monophosphate bios...	2	2	0.51	1.00000	c("Drosophila_melanogaster_DN18558_c0_g1_i1.p1", "Drosophila_melanogaster_DN6916_c0_g1_i1.p1")
580	GO:0007051	spindle organization	2	1	0.51	1.00000	Drosophila_melanogaster_DN461_c0_g1_i1.p1
581	GO:0009132	nucleoside diphosphate metabolic process	18	3	4.58	1.00000	c("Drosophila_melanogaster_DN13083_c0_g1_i1.p1", "Drosophila_melanogaster_DN4881_c0_g1_i1.p1", "Drosophila_melanogaster_DN6311_c0_g1_i1.p1")
582	GO:0009133	nucleoside diphosphate biosynthetic proc...	2	1	0.51	1.00000	Drosophila_melanogaster_DN6311_c0_g1_i1.p1
583	GO:0009138	pyrimidine nucleoside diphosphate metabo...	1	1	0.25	1.00000	Drosophila_melanogaster_DN6311_c0_g1_i1.p1
584	GO:0009139	pyrimidine nucleoside diphosphate biosyn...	1	1	0.25	1.00000	Drosophila_melanogaster_DN6311_c0_g1_i1.p1
585	GO:0007059	chromosome segregation	19	15	4.83	1.00000	c("Drosophila_melanogaster_DN10014_c0_g1_i2.p1", "Drosophila_melanogaster_DN1032_c0_g1_i1.p1", "Drosophila_melanogaster_DN11819_c0_g1_i1.p1", "Drosophila_melanogaster_DN14034_c0_g1_i1.p1", "Drosophila_melanogaster_DN15564_c0_g1_i1.p1", "Drosophila_melanogaster_DN19896_c0_g1_i1.p1", "Drosophila_melanogaster_DN2881_c0_g1_i1.p1", "Drosophila_melanogaster_DN4307_c0_g1_i1.p1", "Drosophila_melanogaster…
586	GO:0031323	regulation of cellular metabolic process	372	126	94.58	1.00000	c("Drosophila_melanogaster_DN10206_c4_g1_i2.p1", "Drosophila_melanogaster_DN10559_c0_g1_i1.p1", "Drosophila_melanogaster_DN1064_c0_g1_i1.p1", "Drosophila_melanogaster_DN10702_c0_g1_i1.p2", "Drosophila_melanogaster_DN11790_c0_g1_i1.p1", "Drosophila_melanogaster_DN11831_c0_g1_i1.p1", "Drosophila_melanogaster_DN12108_c0_g1_i1.p1", "Drosophila_melanogaster_DN12329_c0_g1_i1.p1", "Drosophila_melanogast…
587	GO:1905114	cell surface receptor signaling pathway ...	24	12	6.1	1.00000	c("Drosophila_melanogaster_DN1062_c0_g1_i1.p1", "Drosophila_melanogaster_DN11601_c0_g1_i1.p1", "Drosophila_melanogaster_DN13741_c0_g1_i1.p1", "Drosophila_melanogaster_DN15848_c0_g1_i1.p1", "Drosophila_melanogaster_DN20921_c0_g1_i1.p1", "Drosophila_melanogaster_DN3210_c0_g1_i1.p1", "Drosophila_melanogaster_DN4650_c0_g1_i1.p1", "Drosophila_melanogaster_DN6041_c0_g1_i1.p1", "Drosophila_melanogaster_…
588	GO:0031324	negative regulation of cellular metaboli...	44	21	11.19	1.00000	c("Drosophila_melanogaster_DN10559_c0_g1_i1.p1", "Drosophila_melanogaster_DN11831_c0_g1_i1.p1", "Drosophila_melanogaster_DN12108_c0_g1_i1.p1", "Drosophila_melanogaster_DN12359_c0_g1_i1.p1", "Drosophila_melanogaster_DN14137_c0_g1_i1.p1", "Drosophila_melanogaster_DN14572_c0_g1_i1.p1", "Drosophila_melanogaster_DN15955_c0_g1_i1.p1", "Drosophila_melanogaster_DN20776_c0_g1_i1.p1", "Drosophila_melanogas…
589	GO:0120031	plasma membrane bounded cell projection ...	12	2	3.05	1.00000	c("Drosophila_melanogaster_DN9331_c0_g1_i1.p1", "Drosophila_melanogaster_DN9818_c0_g1_i1.p1")
590	GO:0031325	positive regulation of cellular metaboli...	23	9	5.85	1.00000	c("Drosophila_melanogaster_DN14126_c0_g1_i1.p1", "Drosophila_melanogaster_DN17994_c0_g1_i1.p6", "Drosophila_melanogaster_DN19988_c0_g1_i1.p1", "Drosophila_melanogaster_DN2375_c0_g1_i1.p1", "Drosophila_melanogaster_DN3512_c0_g1_i1.p1", "Drosophila_melanogaster_DN4961_c0_g1_i1.p1", "Drosophila_melanogaster_DN7499_c0_g1_i1.p1", "Drosophila_melanogaster_DN9217_c0_g1_i1.p2", "Drosophila_melanogaster_D…
591	GO:0120032	regulation of plasma membrane bounded ce...	1	1	0.25	1.00000	Drosophila_melanogaster_DN9331_c0_g1_i1.p1
592	GO:0018200	peptidyl-glutamic acid modification	3	1	0.76	1.00000	Drosophila_melanogaster_DN7469_c0_g1_i2.p1
593	GO:0031326	regulation of cellular biosynthetic proc...	329	116	83.65	1.00000	c("Drosophila_melanogaster_DN10206_c4_g1_i2.p1", "Drosophila_melanogaster_DN10559_c0_g1_i1.p1", "Drosophila_melanogaster_DN1064_c0_g1_i1.p1", "Drosophila_melanogaster_DN10702_c0_g1_i1.p2", "Drosophila_melanogaster_DN11790_c0_g1_i1.p1", "Drosophila_melanogaster_DN11831_c0_g1_i1.p1", "Drosophila_melanogaster_DN12108_c0_g1_i1.p1", "Drosophila_melanogaster_DN12329_c0_g1_i1.p1", "Drosophila_melanogast…
594	GO:0007080	mitotic metaphase plate congression	1	1	0.25	1.00000	Drosophila_melanogaster_DN2881_c0_g1_i1.p1
595	GO:0031327	negative regulation of cellular biosynth...	35	20	8.9	1.00000	c("Drosophila_melanogaster_DN10559_c0_g1_i1.p1", "Drosophila_melanogaster_DN11831_c0_g1_i1.p1", "Drosophila_melanogaster_DN12108_c0_g1_i1.p1", "Drosophila_melanogaster_DN12359_c0_g1_i1.p1", "Drosophila_melanogaster_DN14137_c0_g1_i1.p1", "Drosophila_melanogaster_DN14572_c0_g1_i1.p1", "Drosophila_melanogaster_DN15955_c0_g1_i1.p1", "Drosophila_melanogaster_DN20776_c0_g1_i1.p1", "Drosophila_melanogas…
596	GO:0018202	peptidyl-histidine modification	2	1	0.51	1.00000	Drosophila_melanogaster_DN7529_c0_g1_i1.p1
597	GO:0031328	positive regulation of cellular biosynth...	13	5	3.31	1.00000	c("Drosophila_melanogaster_DN17994_c0_g1_i1.p6", "Drosophila_melanogaster_DN3512_c0_g1_i1.p1", "Drosophila_melanogaster_DN4961_c0_g1_i1.p1", "Drosophila_melanogaster_DN9217_c0_g1_i1.p2", "Drosophila_melanogaster_DN9918_c1_g1_i6.p1")
598	GO:0009628	response to abiotic stimulus	6	1	1.53	1.00000	Drosophila_melanogaster_DN9597_c0_g1_i1.p1
599	GO:0120035	regulation of plasma membrane bounded ce...	1	1	0.25	1.00000	Drosophila_melanogaster_DN9331_c0_g1_i1.p1
600	GO:0031329	regulation of cellular catabolic process	9	2	2.29	1.00000	c("Drosophila_melanogaster_DN594_c0_g1_i1.p1", "Drosophila_melanogaster_DN9506_c0_g1_i3.p1")
601	GO:0046185	aldehyde catabolic process	3	1	0.76	1.00000	Drosophila_melanogaster_DN8445_c0_g1_i2.p1
602	GO:0071702	organic substance transport	182	38	46.27	1.00000	c("Drosophila_melanogaster_DN10023_c0_g1_i1.p1", "Drosophila_melanogaster_DN1007_c0_g1_i1.p1", "Drosophila_melanogaster_DN10245_c0_g1_i1.p1", "Drosophila_melanogaster_DN10396_c0_g1_i1.p3", "Drosophila_melanogaster_DN12765_c0_g1_i1.p1", "Drosophila_melanogaster_DN13818_c0_g1_i1.p1", "Drosophila_melanogaster_DN15655_c0_g1_i1.p1", "Drosophila_melanogaster_DN15951_c0_g1_i1.p1", "Drosophila_melanogast…
603	GO:0120036	plasma membrane bounded cell projection ...	56	6	14.24	1.00000	c("Drosophila_melanogaster_DN13828_c0_g1_i1.p1", "Drosophila_melanogaster_DN4741_c0_g1_i2.p1", "Drosophila_melanogaster_DN4741_c0_g1_i3.p1", "Drosophila_melanogaster_DN877_c0_g1_i1.p1", "Drosophila_melanogaster_DN9331_c0_g1_i1.p1", "Drosophila_melanogaster_DN9818_c0_g1_i1.p1")
604	GO:0071704	organic substance metabolic process	2371	722	602.83	1.00000	c("Drosophila_melanogaster_DN10056_c0_g1_i1.p1", "Drosophila_melanogaster_DN10072_c0_g1_i1.p1", "Drosophila_melanogaster_DN10072_c1_g1_i1.p1", "Drosophila_melanogaster_DN10093_c0_g1_i1.p1", "Drosophila_melanogaster_DN10132_c4_g1_i2.p1", "Drosophila_melanogaster_DN10149_c0_g1_i4.p1", "Drosophila_melanogaster_DN10173_c0_g1_i1.p1", "Drosophila_melanogaster_DN10173_c3_g1_i1.p1", "Drosophila_melanogas…
605	GO:0018205	peptidyl-lysine modification	34	25	8.64	1.00000	c("Drosophila_melanogaster_DN12091_c0_g1_i1.p1", "Drosophila_melanogaster_DN13804_c0_g1_i1.p1", "Drosophila_melanogaster_DN14019_c0_g1_i1.p1", "Drosophila_melanogaster_DN18061_c0_g1_i1.p1", "Drosophila_melanogaster_DN1993_c0_g1_i1.p1", "Drosophila_melanogaster_DN19948_c0_g1_i1.p1", "Drosophila_melanogaster_DN21537_c0_g1_i1.p1", "Drosophila_melanogaster_DN4059_c0_g1_i1.p1", "Drosophila_melanogaste…
606	GO:0002097	tRNA wobble base modification	11	2	2.8	1.00000	c("Drosophila_melanogaster_DN10439_c0_g1_i1.p1", "Drosophila_melanogaster_DN7419_c0_g1_i1.p1")
607	GO:0071705	nitrogen compound transport	149	35	37.88	1.00000	c("Drosophila_melanogaster_DN10023_c0_g1_i1.p1", "Drosophila_melanogaster_DN1007_c0_g1_i1.p1", "Drosophila_melanogaster_DN10245_c0_g1_i1.p1", "Drosophila_melanogaster_DN10396_c0_g1_i1.p3", "Drosophila_melanogaster_DN12765_c0_g1_i1.p1", "Drosophila_melanogaster_DN13818_c0_g1_i1.p1", "Drosophila_melanogaster_DN15655_c0_g1_i1.p1", "Drosophila_melanogaster_DN1628_c0_g1_i1.p1", "Drosophila_melanogaste…
608	GO:0120039	plasma membrane bounded cell projection ...	39	1	9.92	1.00000	Drosophila_melanogaster_DN13828_c0_g1_i1.p1
609	GO:0018208	peptidyl-proline modification	14	8	3.56	1.00000	c("Drosophila_melanogaster_DN10709_c0_g1_i1.p1", "Drosophila_melanogaster_DN1317_c0_g1_i1.p1", "Drosophila_melanogaster_DN19381_c0_g1_i1.p2", "Drosophila_melanogaster_DN2205_c0_g1_i1.p1", "Drosophila_melanogaster_DN5582_c0_g1_i2.p1", "Drosophila_melanogaster_DN8583_c0_g1_i2.p3", "Drosophila_melanogaster_DN9020_c0_g1_i1.p1", "Drosophila_melanogaster_DN9409_c0_g1_i1.p1")
610	GO:0016125	sterol metabolic process	4	2	1.02	1.00000	c("Drosophila_melanogaster_DN6485_c0_g1_i1.p2", "Drosophila_melanogaster_DN7003_c0_g1_i1.p1")
611	GO:0018209	peptidyl-serine modification	1	1	0.25	1.00000	Drosophila_melanogaster_DN11819_c0_g1_i1.p1
612	GO:0007088	regulation of mitotic nuclear division	9	7	2.29	1.00000	c("Drosophila_melanogaster_DN1032_c0_g1_i1.p1", "Drosophila_melanogaster_DN11819_c0_g1_i1.p1", "Drosophila_melanogaster_DN14034_c0_g1_i1.p1", "Drosophila_melanogaster_DN15564_c0_g1_i1.p1", "Drosophila_melanogaster_DN4307_c0_g1_i1.p1", "Drosophila_melanogaster_DN4622_c0_g1_i1.p1", "Drosophila_melanogaster_DN793_c0_g1_i1.p1")
613	GO:0060491	regulation of cell projection assembly	1	1	0.25	1.00000	Drosophila_melanogaster_DN9331_c0_g1_i1.p1
614	GO:0010737	protein kinase A signaling	1	1	0.25	1.00000	Drosophila_melanogaster_DN10054_c0_g1_i2.p1
615	GO:0044092	negative regulation of molecular functio...	12	1	3.05	1.00000	Drosophila_melanogaster_DN4836_c0_g1_i1.p1
616	GO:0046173	polyol biosynthetic process	9	1	2.29	1.00000	Drosophila_melanogaster_DN18811_c0_g1_i1.p1
617	GO:0006206	pyrimidine nucleobase metabolic process	4	1	1.02	1.00000	Drosophila_melanogaster_DN8938_c0_g1_i1.p1
618	GO:0044093	positive regulation of molecular functio...	40	6	10.17	1.00000	c("Drosophila_melanogaster_DN10087_c1_g1_i1.p2", "Drosophila_melanogaster_DN10087_c2_g1_i1.p1", "Drosophila_melanogaster_DN14126_c0_g1_i1.p1", "Drosophila_melanogaster_DN6293_c1_g1_i1.p1", "Drosophila_melanogaster_DN7224_c0_g1_i1.p1", "Drosophila_melanogaster_DN7499_c0_g1_i1.p1")
619	GO:0046174	polyol catabolic process	11	1	2.8	1.00000	Drosophila_melanogaster_DN12190_c0_g1_i1.p1
620	GO:0051093	negative regulation of developmental pro...	2	1	0.51	1.00000	Drosophila_melanogaster_DN14137_c0_g1_i1.p1
621	GO:0051095	regulation of helicase activity	1	1	0.25	1.00000	Drosophila_melanogaster_DN4836_c0_g1_i1.p1
622	GO:0051097	negative regulation of helicase activity	1	1	0.25	1.00000	Drosophila_melanogaster_DN4836_c0_g1_i1.p1
623	GO:0046036	CTP metabolic process	4	2	1.02	1.00000	c("Drosophila_melanogaster_DN13083_c0_g1_i1.p1", "Drosophila_melanogaster_DN4881_c0_g1_i1.p1")
624	GO:2000816	negative regulation of mitotic sister ch...	4	4	1.02	1.00000	c("Drosophila_melanogaster_DN1032_c0_g1_i1.p1", "Drosophila_melanogaster_DN11819_c0_g1_i1.p1", "Drosophila_melanogaster_DN15564_c0_g1_i1.p1", "Drosophila_melanogaster_DN4307_c0_g1_i1.p1")
625	GO:0046039	GTP metabolic process	4	2	1.02	1.00000	c("Drosophila_melanogaster_DN13083_c0_g1_i1.p1", "Drosophila_melanogaster_DN4881_c0_g1_i1.p1")
626	GO:0031344	regulation of cell projection organizati...	1	1	0.25	1.00000	Drosophila_melanogaster_DN9331_c0_g1_i1.p1
627	GO:0000904	cell morphogenesis involved in different...	39	1	9.92	1.00000	Drosophila_melanogaster_DN13828_c0_g1_i1.p1
628	GO:0009100	glycoprotein metabolic process	45	11	11.44	1.00000	c("Drosophila_melanogaster_DN15857_c0_g1_i1.p1", "Drosophila_melanogaster_DN15945_c0_g1_i1.p1", "Drosophila_melanogaster_DN4489_c0_g1_i2.p1", "Drosophila_melanogaster_DN483_c0_g1_i1.p1", "Drosophila_melanogaster_DN5110_c0_g1_i1.p1", "Drosophila_melanogaster_DN6266_c0_g1_i1.p1", "Drosophila_melanogaster_DN7202_c0_g1_i1.p1", "Drosophila_melanogaster_DN8871_c0_g1_i1.p1", "Drosophila_melanogaster_DN8…
629	GO:0031347	regulation of defense response	3	1	0.76	1.00000	Drosophila_melanogaster_DN9941_c0_g1_i1.p1
630	GO:0009101	glycoprotein biosynthetic process	42	11	10.68	1.00000	c("Drosophila_melanogaster_DN15857_c0_g1_i1.p1", "Drosophila_melanogaster_DN15945_c0_g1_i1.p1", "Drosophila_melanogaster_DN4489_c0_g1_i2.p1", "Drosophila_melanogaster_DN483_c0_g1_i1.p1", "Drosophila_melanogaster_DN5110_c0_g1_i1.p1", "Drosophila_melanogaster_DN6266_c0_g1_i1.p1", "Drosophila_melanogaster_DN7202_c0_g1_i1.p1", "Drosophila_melanogaster_DN8871_c0_g1_i1.p1", "Drosophila_melanogaster_DN8…
631	GO:0042325	regulation of phosphorylation	14	4	3.56	1.00000	c("Drosophila_melanogaster_DN14126_c0_g1_i1.p1", "Drosophila_melanogaster_DN1549_c0_g1_i1.p1", "Drosophila_melanogaster_DN15676_c0_g1_i1.p1", "Drosophila_melanogaster_DN7499_c0_g1_i1.p1")
632	GO:0031349	positive regulation of defense response	3	1	0.76	1.00000	Drosophila_melanogaster_DN9941_c0_g1_i1.p1
633	GO:0007167	enzyme linked receptor protein signaling...	25	5	6.36	1.00000	c("Drosophila_melanogaster_DN170_c0_g1_i1.p1", "Drosophila_melanogaster_DN19966_c0_g1_i1.p1", "Drosophila_melanogaster_DN5271_c0_g1_i1.p1", "Drosophila_melanogaster_DN8325_c0_g1_i1.p1", "Drosophila_melanogaster_DN9558_c0_g1_i2.p1")
634	GO:0042327	positive regulation of phosphorylation	5	2	1.27	1.00000	c("Drosophila_melanogaster_DN14126_c0_g1_i1.p1", "Drosophila_melanogaster_DN7499_c0_g1_i1.p1")
635	GO:0046128	purine ribonucleoside metabolic process	8	2	2.03	1.00000	c("Drosophila_melanogaster_DN13083_c0_g1_i1.p1", "Drosophila_melanogaster_DN4881_c0_g1_i1.p1")
636	GO:1903506	regulation of nucleic acid-templated tra...	306	105	77.8	1.00000	c("Drosophila_melanogaster_DN10206_c4_g1_i2.p1", "Drosophila_melanogaster_DN10559_c0_g1_i1.p1", "Drosophila_melanogaster_DN1064_c0_g1_i1.p1", "Drosophila_melanogaster_DN10702_c0_g1_i1.p2", "Drosophila_melanogaster_DN11790_c0_g1_i1.p1", "Drosophila_melanogaster_DN11831_c0_g1_i1.p1", "Drosophila_melanogaster_DN12329_c0_g1_i1.p1", "Drosophila_melanogaster_DN12359_c0_g1_i1.p1", "Drosophila_melanogast…
637	GO:0046129	purine ribonucleoside biosynthetic proce...	5	2	1.27	1.00000	c("Drosophila_melanogaster_DN13083_c0_g1_i1.p1", "Drosophila_melanogaster_DN4881_c0_g1_i1.p1")
638	GO:1903507	negative regulation of nucleic acid-temp...	28	16	7.12	1.00000	c("Drosophila_melanogaster_DN10559_c0_g1_i1.p1", "Drosophila_melanogaster_DN11831_c0_g1_i1.p1", "Drosophila_melanogaster_DN12359_c0_g1_i1.p1", "Drosophila_melanogaster_DN14137_c0_g1_i1.p1", "Drosophila_melanogaster_DN14572_c0_g1_i1.p1", "Drosophila_melanogaster_DN15955_c0_g1_i1.p1", "Drosophila_melanogaster_DN20776_c0_g1_i1.p1", "Drosophila_melanogaster_DN3358_c0_g1_i1.p1", "Drosophila_melanogast…
639	GO:1903508	positive regulation of nucleic acid-temp...	8	3	2.03	1.00000	c("Drosophila_melanogaster_DN17994_c0_g1_i1.p6", "Drosophila_melanogaster_DN3512_c0_g1_i1.p1", "Drosophila_melanogaster_DN4961_c0_g1_i1.p1")
640	GO:0009108	coenzyme biosynthetic process	50	5	12.71	1.00000	c("Drosophila_melanogaster_DN10173_c0_g1_i1.p1", "Drosophila_melanogaster_DN10173_c3_g1_i1.p1", "Drosophila_melanogaster_DN3411_c0_g1_i1.p2", "Drosophila_melanogaster_DN6967_c0_g1_i3.p1", "Drosophila_melanogaster_DN8221_c0_g1_i5.p1")
641	GO:0071363	cellular response to growth factor stimu...	7	1	1.78	1.00000	Drosophila_melanogaster_DN19966_c0_g1_i1.p1
642	GO:1903509	liposaccharide metabolic process	20	10	5.09	1.00000	c("Drosophila_melanogaster_DN1524_c0_g1_i1.p1", "Drosophila_melanogaster_DN1818_c0_g1_i1.p1", "Drosophila_melanogaster_DN3176_c0_g1_i1.p1", "Drosophila_melanogaster_DN3222_c0_g1_i1.p1", "Drosophila_melanogaster_DN4115_c0_g1_i1.p1", "Drosophila_melanogaster_DN5611_c0_g1_i1.p1", "Drosophila_melanogaster_DN5925_c0_g1_i1.p1", "Drosophila_melanogaster_DN6195_c0_g1_i1.p1", "Drosophila_melanogaster_DN74…
643	GO:0007029	endoplasmic reticulum organization	4	1	1.02	1.00000	Drosophila_melanogaster_DN4280_c0_g1_i1.p1
644	GO:0043243	positive regulation of protein complex d...	3	1	0.76	1.00000	Drosophila_melanogaster_DN9217_c0_g1_i1.p2
645	GO:0031333	negative regulation of protein complex a...	5	1	1.27	1.00000	Drosophila_melanogaster_DN13598_c0_g1_i1.p1
646	GO:0043244	regulation of protein complex disassembl...	6	1	1.53	1.00000	Drosophila_melanogaster_DN9217_c0_g1_i1.p2
647	GO:0050789	regulation of biological process	888	263	225.78	1.00000	c("Drosophila_melanogaster_DN10054_c0_g1_i2.p1", "Drosophila_melanogaster_DN1007_c0_g1_i1.p1", "Drosophila_melanogaster_DN10087_c1_g1_i1.p2", "Drosophila_melanogaster_DN10087_c2_g1_i1.p1", "Drosophila_melanogaster_DN10172_c0_g1_i1.p1", "Drosophila_melanogaster_DN10206_c4_g1_i2.p1", "Drosophila_melanogaster_DN1032_c0_g1_i1.p1", "Drosophila_melanogaster_DN10449_c0_g1_i1.p1", "Drosophila_melanogaste…
648	GO:0031334	positive regulation of protein complex a...	10	4	2.54	1.00000	c("Drosophila_melanogaster_DN13886_c0_g1_i1.p1", "Drosophila_melanogaster_DN5868_c0_g1_i1.p1", "Drosophila_melanogaster_DN6300_c0_g1_i2.p1", "Drosophila_melanogaster_DN7443_c0_g1_i6.p1")
649	GO:0007154	cell communication	429	83	109.07	1.00000	c("Drosophila_melanogaster_DN10054_c0_g1_i2.p1", "Drosophila_melanogaster_DN1007_c0_g1_i1.p1", "Drosophila_melanogaster_DN10172_c0_g1_i1.p1", "Drosophila_melanogaster_DN10449_c0_g1_i1.p1", "Drosophila_melanogaster_DN1062_c0_g1_i1.p1", "Drosophila_melanogaster_DN1113_c0_g1_i1.p1", "Drosophila_melanogaster_DN11601_c0_g1_i1.p1", "Drosophila_melanogaster_DN11691_c0_g1_i1.p1", "Drosophila_melanogaster…
650	GO:0046112	nucleobase biosynthetic process	8	2	2.03	1.00000	c("Drosophila_melanogaster_DN5261_c0_g1_i1.p1", "Drosophila_melanogaster_DN8938_c0_g1_i1.p1")
651	GO:0015780	nucleotide-sugar transmembrane transport	3	1	0.76	1.00000	Drosophila_melanogaster_DN595_c0_g1_i1.p1
652	GO:0002064	epithelial cell development	5	5	1.27	1.00000	c("Drosophila_melanogaster_DN10667_c0_g1_i1.p1", "Drosophila_melanogaster_DN11534_c0_g1_i1.p1", "Drosophila_melanogaster_DN20726_c0_g1_i1.p1", "Drosophila_melanogaster_DN2088_c0_g1_i1.p1", "Drosophila_melanogaster_DN9501_c0_g1_i1.p1")
653	GO:0002065	columnar/cuboidal epithelial cell differ...	5	5	1.27	1.00000	c("Drosophila_melanogaster_DN10667_c0_g1_i1.p1", "Drosophila_melanogaster_DN11534_c0_g1_i1.p1", "Drosophila_melanogaster_DN20726_c0_g1_i1.p1", "Drosophila_melanogaster_DN2088_c0_g1_i1.p1", "Drosophila_melanogaster_DN9501_c0_g1_i1.p1")
654	GO:0002066	columnar/cuboidal epithelial cell develo...	5	5	1.27	1.00000	c("Drosophila_melanogaster_DN10667_c0_g1_i1.p1", "Drosophila_melanogaster_DN11534_c0_g1_i1.p1", "Drosophila_melanogaster_DN20726_c0_g1_i1.p1", "Drosophila_melanogaster_DN2088_c0_g1_i1.p1", "Drosophila_melanogaster_DN9501_c0_g1_i1.p1")
655	GO:0015783	GDP-fucose transmembrane transport	1	1	0.25	1.00000	Drosophila_melanogaster_DN595_c0_g1_i1.p1
656	GO:0006790	sulfur compound metabolic process	38	5	9.66	1.00000	c("Drosophila_melanogaster_DN2403_c0_g1_i1.p1", "Drosophila_melanogaster_DN3411_c0_g1_i1.p2", "Drosophila_melanogaster_DN4633_c0_g1_i1.p1", "Drosophila_melanogaster_DN8221_c0_g1_i5.p1", "Drosophila_melanogaster_DN8639_c0_g1_i1.p1")
657	GO:0050776	regulation of immune response	3	1	0.76	1.00000	Drosophila_melanogaster_DN9941_c0_g1_i1.p1
658	GO:0050778	positive regulation of immune response	3	1	0.76	1.00000	Drosophila_melanogaster_DN9941_c0_g1_i1.p1
659	GO:0006793	phosphorus metabolic process	505	125	128.4	1.00000	c("Drosophila_melanogaster_DN10132_c4_g1_i2.p1", "Drosophila_melanogaster_DN10173_c0_g1_i1.p1", "Drosophila_melanogaster_DN10173_c3_g1_i1.p1", "Drosophila_melanogaster_DN10412_c0_g1_i2.p1", "Drosophila_melanogaster_DN1113_c0_g1_i1.p1", "Drosophila_melanogaster_DN11592_c0_g1_i1.p1", "Drosophila_melanogaster_DN11819_c0_g1_i1.p1", "Drosophila_melanogaster_DN11899_c0_g1_i2.p1", "Drosophila_melanogast…
660	GO:0042886	amide transport	130	31	33.05	1.00000	c("Drosophila_melanogaster_DN10023_c0_g1_i1.p1", "Drosophila_melanogaster_DN1007_c0_g1_i1.p1", "Drosophila_melanogaster_DN10396_c0_g1_i1.p3", "Drosophila_melanogaster_DN12765_c0_g1_i1.p1", "Drosophila_melanogaster_DN13818_c0_g1_i1.p1", "Drosophila_melanogaster_DN15655_c0_g1_i1.p1", "Drosophila_melanogaster_DN1628_c0_g1_i1.p1", "Drosophila_melanogaster_DN17994_c0_g1_i1.p6", "Drosophila_melanogaste…
661	GO:0006796	phosphate-containing compound metabolic ...	503	125	127.89	1.00000	c("Drosophila_melanogaster_DN10132_c4_g1_i2.p1", "Drosophila_melanogaster_DN10173_c0_g1_i1.p1", "Drosophila_melanogaster_DN10173_c3_g1_i1.p1", "Drosophila_melanogaster_DN10412_c0_g1_i2.p1", "Drosophila_melanogaster_DN1113_c0_g1_i1.p1", "Drosophila_melanogaster_DN11592_c0_g1_i1.p1", "Drosophila_melanogaster_DN11819_c0_g1_i1.p1", "Drosophila_melanogaster_DN11899_c0_g1_i2.p1", "Drosophila_melanogast…
662	GO:1901983	regulation of protein acetylation	2	1	0.51	1.00000	Drosophila_melanogaster_DN4218_c0_g1_i1.p1
663	GO:0030261	chromosome condensation	5	3	1.27	1.00000	c("Drosophila_melanogaster_DN10014_c0_g1_i2.p1", "Drosophila_melanogaster_DN6483_c0_g1_i1.p1", "Drosophila_melanogaster_DN9632_c0_g1_i2.p1")
664	GO:0007187	G protein-coupled receptor signaling pat...	2	1	0.51	1.00000	Drosophila_melanogaster_DN17894_c0_g1_i1.p1
665	GO:0030262	apoptotic nuclear changes	1	1	0.25	1.00000	Drosophila_melanogaster_DN4044_c0_g1_i1.p1
666	GO:1901987	regulation of cell cycle phase transitio...	13	10	3.31	1.00000	c("Drosophila_melanogaster_DN1032_c0_g1_i1.p1", "Drosophila_melanogaster_DN11819_c0_g1_i1.p1", "Drosophila_melanogaster_DN14034_c0_g1_i1.p1", "Drosophila_melanogaster_DN15564_c0_g1_i1.p1", "Drosophila_melanogaster_DN15676_c0_g1_i1.p1", "Drosophila_melanogaster_DN20095_c0_g1_i1.p1", "Drosophila_melanogaster_DN4307_c0_g1_i1.p1", "Drosophila_melanogaster_DN4622_c0_g1_i1.p1", "Drosophila_melanogaster…
667	GO:0046148	pigment biosynthetic process	8	1	2.03	1.00000	Drosophila_melanogaster_DN5261_c0_g1_i1.p1
668	GO:0032200	telomere organization	6	6	1.53	1.00000	c("Drosophila_melanogaster_DN10252_c0_g1_i1.p1", "Drosophila_melanogaster_DN19812_c0_g1_i1.p1", "Drosophila_melanogaster_DN6681_c0_g1_i1.p1", "Drosophila_melanogaster_DN8160_c0_g1_i1.p1", "Drosophila_melanogaster_DN9101_c0_g1_i1.p1", "Drosophila_melanogaster_DN9597_c0_g1_i1.p1")
669	GO:1901988	negative regulation of cell cycle phase ...	5	5	1.27	1.00000	c("Drosophila_melanogaster_DN1032_c0_g1_i1.p1", "Drosophila_melanogaster_DN11819_c0_g1_i1.p1", "Drosophila_melanogaster_DN15564_c0_g1_i1.p1", "Drosophila_melanogaster_DN20095_c0_g1_i1.p1", "Drosophila_melanogaster_DN4307_c0_g1_i1.p1")
670	GO:1901989	positive regulation of cell cycle phase ...	2	1	0.51	1.00000	Drosophila_melanogaster_DN6260_c0_g1_i1.p1
671	GO:0007049	cell cycle	76	53	19.32	1.00000	c("Drosophila_melanogaster_DN10014_c0_g1_i2.p1", "Drosophila_melanogaster_DN10087_c1_g1_i1.p2", "Drosophila_melanogaster_DN10087_c2_g1_i1.p1", "Drosophila_melanogaster_DN1032_c0_g1_i1.p1", "Drosophila_melanogaster_DN11819_c0_g1_i1.p1", "Drosophila_melanogaster_DN12108_c0_g1_i1.p1", "Drosophila_melanogaster_DN133_c0_g1_i1.p1", "Drosophila_melanogaster_DN14019_c0_g1_i1.p1", "Drosophila_melanogaster…
672	GO:0042330	taxis	39	1	9.92	1.00000	Drosophila_melanogaster_DN13828_c0_g1_i1.p1
673	GO:2001251	negative regulation of chromosome organi...	5	5	1.27	1.00000	c("Drosophila_melanogaster_DN1032_c0_g1_i1.p1", "Drosophila_melanogaster_DN11819_c0_g1_i1.p1", "Drosophila_melanogaster_DN15564_c0_g1_i1.p1", "Drosophila_melanogaster_DN4307_c0_g1_i1.p1", "Drosophila_melanogaster_DN4836_c0_g1_i1.p1")
674	GO:0046131	pyrimidine ribonucleoside metabolic proc...	5	2	1.27	1.00000	c("Drosophila_melanogaster_DN13083_c0_g1_i1.p1", "Drosophila_melanogaster_DN4881_c0_g1_i1.p1")
675	GO:0070646	protein modification by small protein re...	31	12	7.88	1.00000	c("Drosophila_melanogaster_DN10180_c1_g1_i4.p1", "Drosophila_melanogaster_DN10856_c0_g1_i1.p1", "Drosophila_melanogaster_DN12615_c0_g1_i1.p1", "Drosophila_melanogaster_DN637_c0_g1_i1.p1", "Drosophila_melanogaster_DN6699_c0_g1_i1.p1", "Drosophila_melanogaster_DN6760_c0_g1_i1.p1", "Drosophila_melanogaster_DN7097_c0_g1_i1.p1", "Drosophila_melanogaster_DN7663_c0_g1_i1.p1", "Drosophila_melanogaster_DN…
676	GO:0046132	pyrimidine ribonucleoside biosynthetic p...	4	2	1.02	1.00000	c("Drosophila_melanogaster_DN13083_c0_g1_i1.p1", "Drosophila_melanogaster_DN4881_c0_g1_i1.p1")
677	GO:0070647	protein modification by small protein co...	68	31	17.29	1.00000	c("Drosophila_melanogaster_DN10180_c1_g1_i4.p1", "Drosophila_melanogaster_DN10856_c0_g1_i1.p1", "Drosophila_melanogaster_DN12298_c0_g1_i1.p1", "Drosophila_melanogaster_DN12615_c0_g1_i1.p1", "Drosophila_melanogaster_DN13720_c0_g1_i1.p1", "Drosophila_melanogaster_DN20344_c0_g1_i1.p1", "Drosophila_melanogaster_DN2381_c0_g1_i1.p1", "Drosophila_melanogaster_DN3614_c0_g1_i1.p1", "Drosophila_melanogaste…
678	GO:0019438	aromatic compound biosynthetic process	506	170	128.65	1.00000	c("Drosophila_melanogaster_DN10173_c0_g1_i1.p1", "Drosophila_melanogaster_DN10173_c3_g1_i1.p1", "Drosophila_melanogaster_DN10206_c4_g1_i2.p1", "Drosophila_melanogaster_DN10559_c0_g1_i1.p1", "Drosophila_melanogaster_DN1064_c0_g1_i1.p1", "Drosophila_melanogaster_DN10702_c0_g1_i1.p2", "Drosophila_melanogaster_DN11556_c0_g1_i1.p1", "Drosophila_melanogaster_DN11790_c0_g1_i1.p1", "Drosophila_melanogast…
679	GO:0019439	aromatic compound catabolic process	70	20	17.8	1.00000	c("Drosophila_melanogaster_DN1585_c0_g1_i1.p1", "Drosophila_melanogaster_DN17655_c0_g1_i1.p1", "Drosophila_melanogaster_DN4044_c0_g1_i1.p1", "Drosophila_melanogaster_DN4226_c0_g1_i1.p1", "Drosophila_melanogaster_DN4455_c0_g1_i1.p1", "Drosophila_melanogaster_DN5555_c0_g1_i1.p1", "Drosophila_melanogaster_DN5628_c0_g1_i1.p1", "Drosophila_melanogaster_DN5698_c0_g1_i1.p1", "Drosophila_melanogaster_DN5…
680	GO:0046134	pyrimidine nucleoside biosynthetic proce...	4	2	1.02	1.00000	c("Drosophila_melanogaster_DN13083_c0_g1_i1.p1", "Drosophila_melanogaster_DN4881_c0_g1_i1.p1")
681	GO:0007031	peroxisome organization	8	1	2.03	1.00000	Drosophila_melanogaster_DN8187_c0_g1_i1.p1
682	GO:0045786	negative regulation of cell cycle	18	15	4.58	1.00000	c("Drosophila_melanogaster_DN1032_c0_g1_i1.p1", "Drosophila_melanogaster_DN11819_c0_g1_i1.p1", "Drosophila_melanogaster_DN12108_c0_g1_i1.p1", "Drosophila_melanogaster_DN15564_c0_g1_i1.p1", "Drosophila_melanogaster_DN20095_c0_g1_i1.p1", "Drosophila_melanogaster_DN4307_c0_g1_i1.p1", "Drosophila_melanogaster_DN4974_c0_g1_i1.p1", "Drosophila_melanogaster_DN5652_c0_g1_i1.p1", "Drosophila_melanogaster_…
683	GO:0051052	regulation of DNA metabolic process	5	4	1.27	1.00000	c("Drosophila_melanogaster_DN12108_c0_g1_i1.p1", "Drosophila_melanogaster_DN16158_c0_g1_i1.p1", "Drosophila_melanogaster_DN16352_c0_g1_i1.p1", "Drosophila_melanogaster_DN9727_c0_g1_i1.p1")
684	GO:0045787	positive regulation of cell cycle	4	3	1.02	1.00000	c("Drosophila_melanogaster_DN11819_c0_g1_i1.p1", "Drosophila_melanogaster_DN14126_c0_g1_i1.p1", "Drosophila_melanogaster_DN6260_c0_g1_i1.p1")
685	GO:0051053	negative regulation of DNA metabolic pro...	1	1	0.25	1.00000	Drosophila_melanogaster_DN12108_c0_g1_i1.p1
686	GO:0051056	regulation of small GTPase mediated sign...	14	3	3.56	1.00000	c("Drosophila_melanogaster_DN1535_c0_g1_i1.p2", "Drosophila_melanogaster_DN6293_c1_g1_i1.p1", "Drosophila_melanogaster_DN7730_c0_g1_i1.p1")
687	GO:0051058	negative regulation of small GTPase medi...	1	1	0.25	1.00000	Drosophila_melanogaster_DN6293_c1_g1_i1.p1
688	GO:0030258	lipid modification	30	5	7.63	1.00000	c("Drosophila_melanogaster_DN12190_c0_g1_i1.p1", "Drosophila_melanogaster_DN17882_c0_g1_i1.p1", "Drosophila_melanogaster_DN6792_c0_g1_i2.p1", "Drosophila_melanogaster_DN8876_c0_g1_i6.p1", "Drosophila_melanogaster_DN9256_c0_g2_i1.p1")
689	GO:0009605	response to external stimulus	51	2	12.97	1.00000	c("Drosophila_melanogaster_DN13828_c0_g1_i1.p1", "Drosophila_melanogaster_DN9474_c0_g1_i1.p1")
690	GO:0015711	organic anion transport	25	2	6.36	1.00000	c("Drosophila_melanogaster_DN15951_c0_g1_i1.p1", "Drosophila_melanogaster_DN20669_c0_g1_i1.p1")
691	GO:0044085	cellular component biogenesis	178	80	45.26	1.00000	c("Drosophila_melanogaster_DN10087_c1_g1_i1.p2", "Drosophila_melanogaster_DN10087_c2_g1_i1.p1", "Drosophila_melanogaster_DN10242_c0_g1_i1.p1", "Drosophila_melanogaster_DN10292_c0_g1_i1.p1", "Drosophila_melanogaster_DN10396_c0_g1_i1.p3", "Drosophila_melanogaster_DN10477_c0_g1_i1.p1", "Drosophila_melanogaster_DN10856_c0_g1_i1.p1", "Drosophila_melanogaster_DN11534_c0_g1_i1.p1", "Drosophila_melanogas…
692	GO:0047496	vesicle transport along microtubule	2	1	0.51	1.00000	Drosophila_melanogaster_DN8527_c0_g1_i1.p1
693	GO:0044087	regulation of cellular component biogene...	22	10	5.59	1.00000	c("Drosophila_melanogaster_DN10087_c1_g1_i1.p2", "Drosophila_melanogaster_DN10087_c2_g1_i1.p1", "Drosophila_melanogaster_DN13598_c0_g1_i1.p1", "Drosophila_melanogaster_DN13886_c0_g1_i1.p1", "Drosophila_melanogaster_DN5868_c0_g1_i1.p1", "Drosophila_melanogaster_DN6300_c0_g1_i2.p1", "Drosophila_melanogaster_DN6921_c0_g1_i1.p1", "Drosophila_melanogaster_DN7443_c0_g1_i6.p1", "Drosophila_melanogaster_…
694	GO:0044089	positive regulation of cellular componen...	10	4	2.54	1.00000	c("Drosophila_melanogaster_DN13886_c0_g1_i1.p1", "Drosophila_melanogaster_DN5868_c0_g1_i1.p1", "Drosophila_melanogaster_DN6300_c0_g1_i2.p1", "Drosophila_melanogaster_DN7443_c0_g1_i6.p1")
695	GO:0033013	tetrapyrrole metabolic process	14	1	3.56	1.00000	Drosophila_melanogaster_DN8025_c0_g1_i1.p1
696	GO:1903046	meiotic cell cycle process	2	2	0.51	1.00000	c("Drosophila_melanogaster_DN19896_c0_g1_i1.p1", "Drosophila_melanogaster_DN4727_c0_g1_i1.p1")
697	GO:1903047	mitotic cell cycle process	29	22	7.37	1.00000	c("Drosophila_melanogaster_DN10014_c0_g1_i2.p1", "Drosophila_melanogaster_DN1032_c0_g1_i1.p1", "Drosophila_melanogaster_DN11819_c0_g1_i1.p1", "Drosophila_melanogaster_DN14034_c0_g1_i1.p1", "Drosophila_melanogaster_DN15564_c0_g1_i1.p1", "Drosophila_melanogaster_DN15676_c0_g1_i1.p1", "Drosophila_melanogaster_DN19988_c0_g1_i1.p1", "Drosophila_melanogaster_DN20095_c0_g1_i1.p1", "Drosophila_melanogast…
698	GO:0071310	cellular response to organic substance	12	1	3.05	1.00000	Drosophila_melanogaster_DN19966_c0_g1_i1.p1
699	GO:0000578	embryonic axis specification	1	1	0.25	1.00000	Drosophila_melanogaster_DN5811_c0_g1_i1.p1
700	GO:0098660	inorganic ion transmembrane transport	67	2	17.03	1.00000	c("Drosophila_melanogaster_DN4477_c0_g1_i1.p2", "Drosophila_melanogaster_DN7631_c0_g1_i2.p2")
701	GO:0015748	organophosphate ester transport	15	2	3.81	1.00000	c("Drosophila_melanogaster_DN15951_c0_g1_i1.p1", "Drosophila_melanogaster_DN20669_c0_g1_i1.p1")
702	GO:0098662	inorganic cation transmembrane transport	66	2	16.78	1.00000	c("Drosophila_melanogaster_DN4477_c0_g1_i1.p2", "Drosophila_melanogaster_DN7631_c0_g1_i2.p2")
703	GO:0006753	nucleoside phosphate metabolic process	118	22	30	1.00000	c("Drosophila_melanogaster_DN10173_c0_g1_i1.p1", "Drosophila_melanogaster_DN10173_c3_g1_i1.p1", "Drosophila_melanogaster_DN13083_c0_g1_i1.p1", "Drosophila_melanogaster_DN17782_c0_g1_i1.p1", "Drosophila_melanogaster_DN18558_c0_g1_i1.p1", "Drosophila_melanogaster_DN2994_c0_g1_i1.p1", "Drosophila_melanogaster_DN4881_c0_g1_i1.p1", "Drosophila_melanogaster_DN5555_c0_g1_i1.p1", "Drosophila_melanogaster…
704	GO:0033043	regulation of organelle organization	38	21	9.66	1.00000	c("Drosophila_melanogaster_DN10087_c1_g1_i1.p2", "Drosophila_melanogaster_DN10087_c2_g1_i1.p1", "Drosophila_melanogaster_DN1032_c0_g1_i1.p1", "Drosophila_melanogaster_DN11819_c0_g1_i1.p1", "Drosophila_melanogaster_DN13598_c0_g1_i1.p1", "Drosophila_melanogaster_DN13886_c0_g1_i1.p1", "Drosophila_melanogaster_DN14034_c0_g1_i1.p1", "Drosophila_melanogaster_DN15564_c0_g1_i1.p1", "Drosophila_melanogast…
705	GO:0009260	ribonucleotide biosynthetic process	48	3	12.2	1.00000	c("Drosophila_melanogaster_DN13083_c0_g1_i1.p1", "Drosophila_melanogaster_DN2994_c0_g1_i1.p1", "Drosophila_melanogaster_DN4881_c0_g1_i1.p1")
706	GO:0033044	regulation of chromosome organization	10	8	2.54	1.00000	c("Drosophila_melanogaster_DN1032_c0_g1_i1.p1", "Drosophila_melanogaster_DN11819_c0_g1_i1.p1", "Drosophila_melanogaster_DN14034_c0_g1_i1.p1", "Drosophila_melanogaster_DN15564_c0_g1_i1.p1", "Drosophila_melanogaster_DN4218_c0_g1_i1.p1", "Drosophila_melanogaster_DN4307_c0_g1_i1.p1", "Drosophila_melanogaster_DN4622_c0_g1_i1.p1", "Drosophila_melanogaster_DN4836_c0_g1_i1.p1")
707	GO:0033045	regulation of sister chromatid segregati...	7	6	1.78	1.00000	c("Drosophila_melanogaster_DN1032_c0_g1_i1.p1", "Drosophila_melanogaster_DN11819_c0_g1_i1.p1", "Drosophila_melanogaster_DN14034_c0_g1_i1.p1", "Drosophila_melanogaster_DN15564_c0_g1_i1.p1", "Drosophila_melanogaster_DN4307_c0_g1_i1.p1", "Drosophila_melanogaster_DN4622_c0_g1_i1.p1")
708	GO:0009262	deoxyribonucleotide metabolic process	5	4	1.27	1.00000	c("Drosophila_melanogaster_DN18558_c0_g1_i1.p1", "Drosophila_melanogaster_DN6311_c0_g1_i1.p1", "Drosophila_melanogaster_DN6358_c0_g1_i2.p1", "Drosophila_melanogaster_DN6916_c0_g1_i1.p1")
709	GO:0033046	negative regulation of sister chromatid ...	4	4	1.02	1.00000	c("Drosophila_melanogaster_DN1032_c0_g1_i1.p1", "Drosophila_melanogaster_DN11819_c0_g1_i1.p1", "Drosophila_melanogaster_DN15564_c0_g1_i1.p1", "Drosophila_melanogaster_DN4307_c0_g1_i1.p1")
710	GO:0033047	regulation of mitotic sister chromatid s...	7	6	1.78	1.00000	c("Drosophila_melanogaster_DN1032_c0_g1_i1.p1", "Drosophila_melanogaster_DN11819_c0_g1_i1.p1", "Drosophila_melanogaster_DN14034_c0_g1_i1.p1", "Drosophila_melanogaster_DN15564_c0_g1_i1.p1", "Drosophila_melanogaster_DN4307_c0_g1_i1.p1", "Drosophila_melanogaster_DN4622_c0_g1_i1.p1")
711	GO:0009264	deoxyribonucleotide catabolic process	2	1	0.51	1.00000	Drosophila_melanogaster_DN6916_c0_g1_i1.p1
712	GO:0033048	negative regulation of mitotic sister ch...	4	4	1.02	1.00000	c("Drosophila_melanogaster_DN1032_c0_g1_i1.p1", "Drosophila_melanogaster_DN11819_c0_g1_i1.p1", "Drosophila_melanogaster_DN15564_c0_g1_i1.p1", "Drosophila_melanogaster_DN4307_c0_g1_i1.p1")
713	GO:0060429	epithelium development	15	7	3.81	1.00000	c("Drosophila_melanogaster_DN10667_c0_g1_i1.p1", "Drosophila_melanogaster_DN11534_c0_g1_i1.p1", "Drosophila_melanogaster_DN20023_c0_g1_i1.p1", "Drosophila_melanogaster_DN20726_c0_g1_i1.p1", "Drosophila_melanogaster_DN2088_c0_g1_i1.p1", "Drosophila_melanogaster_DN7615_c0_g1_i2.p1", "Drosophila_melanogaster_DN9501_c0_g1_i1.p1")
714	GO:0009265	2'-deoxyribonucleotide biosynthetic proc...	3	3	0.76	1.00000	c("Drosophila_melanogaster_DN18558_c0_g1_i1.p1", "Drosophila_melanogaster_DN6311_c0_g1_i1.p1", "Drosophila_melanogaster_DN6916_c0_g1_i1.p1")
715	GO:0007005	mitochondrion organization	34	4	8.64	1.00000	c("Drosophila_melanogaster_DN11552_c0_g1_i1.p1", "Drosophila_melanogaster_DN20064_c0_g1_i1.p1", "Drosophila_melanogaster_DN2311_c0_g1_i1.p1", "Drosophila_melanogaster_DN740_c0_g1_i1.p1")
716	GO:0009267	cellular response to starvation	1	1	0.25	1.00000	Drosophila_melanogaster_DN9474_c0_g1_i1.p1
717	GO:0019538	protein metabolic process	1047	289	266.2	1.00000	c("Drosophila_melanogaster_DN10132_c4_g1_i2.p1", "Drosophila_melanogaster_DN10149_c0_g1_i4.p1", "Drosophila_melanogaster_DN10180_c1_g1_i4.p1", "Drosophila_melanogaster_DN1023_c0_g1_i1.p1", "Drosophila_melanogaster_DN10251_c0_g1_i1.p1", "Drosophila_melanogaster_DN10320_c0_g1_i1.p1", "Drosophila_melanogaster_DN10384_c0_g1_i1.p1", "Drosophila_melanogaster_DN10412_c0_g1_i2.p1", "Drosophila_melanogast…
718	GO:0002181	cytoplasmic translation	3	1	0.76	1.00000	Drosophila_melanogaster_DN7529_c0_g1_i1.p1
719	GO:0002182	cytoplasmic translational elongation	2	1	0.51	1.00000	Drosophila_melanogaster_DN7529_c0_g1_i1.p1
720	GO:0098655	cation transmembrane transport	66	2	16.78	1.00000	c("Drosophila_melanogaster_DN4477_c0_g1_i1.p2", "Drosophila_melanogaster_DN7631_c0_g1_i2.p2")
721	GO:0098657	import into cell	8	2	2.03	1.00000	c("Drosophila_melanogaster_DN7509_c0_g1_i1.p1", "Drosophila_melanogaster_DN9771_c0_g1_i1.p1")
722	GO:0031497	chromatin assembly	4	3	1.02	1.00000	c("Drosophila_melanogaster_DN10242_c0_g1_i1.p1", "Drosophila_melanogaster_DN16201_c0_g1_i1.p1", "Drosophila_melanogaster_DN9852_c0_g1_i4.p1")
723	GO:0033036	macromolecule localization	174	39	44.24	1.00000	c("Drosophila_melanogaster_DN10023_c0_g1_i1.p1", "Drosophila_melanogaster_DN1007_c0_g1_i1.p1", "Drosophila_melanogaster_DN10245_c0_g1_i1.p1", "Drosophila_melanogaster_DN10396_c0_g1_i1.p3", "Drosophila_melanogaster_DN12765_c0_g1_i1.p1", "Drosophila_melanogaster_DN13818_c0_g1_i1.p1", "Drosophila_melanogaster_DN15655_c0_g1_i1.p1", "Drosophila_melanogaster_DN15951_c0_g1_i1.p1", "Drosophila_melanogast…
724	GO:0051156	glucose 6-phosphate metabolic process	5	2	1.27	1.00000	c("Drosophila_melanogaster_DN6188_c0_g1_i1.p1", "Drosophila_melanogaster_DN9200_c0_g1_i1.p1")
725	GO:0035601	protein deacylation	4	2	1.02	1.00000	c("Drosophila_melanogaster_DN1816_c0_g1_i1.p1", "Drosophila_melanogaster_DN1854_c0_g1_i1.p1")
726	GO:1900247	regulation of cytoplasmic translational ...	2	1	0.51	1.00000	Drosophila_melanogaster_DN7529_c0_g1_i1.p1
727	GO:0009259	ribonucleotide metabolic process	67	4	17.03	1.00000	c("Drosophila_melanogaster_DN13083_c0_g1_i1.p1", "Drosophila_melanogaster_DN2994_c0_g1_i1.p1", "Drosophila_melanogaster_DN4881_c0_g1_i1.p1", "Drosophila_melanogaster_DN8639_c0_g1_i1.p1")
728	GO:0022008	neurogenesis	44	1	11.19	1.00000	Drosophila_melanogaster_DN13828_c0_g1_i1.p1
729	GO:0051186	cofactor metabolic process	94	12	23.9	1.00000	c("Drosophila_melanogaster_DN10173_c0_g1_i1.p1", "Drosophila_melanogaster_DN10173_c3_g1_i1.p1", "Drosophila_melanogaster_DN21358_c0_g1_i1.p1", "Drosophila_melanogaster_DN2403_c0_g1_i1.p1", "Drosophila_melanogaster_DN3411_c0_g1_i1.p2", "Drosophila_melanogaster_DN4633_c0_g1_i1.p1", "Drosophila_melanogaster_DN5496_c0_g1_i1.p1", "Drosophila_melanogaster_DN6188_c0_g1_i1.p1", "Drosophila_melanogaster_D…
730	GO:1902750	negative regulation of cell cycle G2/M p...	1	1	0.25	1.00000	Drosophila_melanogaster_DN20095_c0_g1_i1.p1
731	GO:0051187	cofactor catabolic process	8	2	2.03	1.00000	c("Drosophila_melanogaster_DN2403_c0_g1_i1.p1", "Drosophila_melanogaster_DN4633_c0_g1_i1.p1")
732	GO:0071824	protein-DNA complex subunit organization	9	5	2.29	1.00000	c("Drosophila_melanogaster_DN10242_c0_g1_i1.p1", "Drosophila_melanogaster_DN16201_c0_g1_i1.p1", "Drosophila_melanogaster_DN4223_c0_g1_i1.p1", "Drosophila_melanogaster_DN7567_c0_g1_i1.p1", "Drosophila_melanogaster_DN9852_c0_g1_i4.p1")
733	GO:0051188	cofactor biosynthetic process	68	7	17.29	1.00000	c("Drosophila_melanogaster_DN10173_c0_g1_i1.p1", "Drosophila_melanogaster_DN10173_c3_g1_i1.p1", "Drosophila_melanogaster_DN21358_c0_g1_i1.p1", "Drosophila_melanogaster_DN3411_c0_g1_i1.p2", "Drosophila_melanogaster_DN5496_c0_g1_i1.p1", "Drosophila_melanogaster_DN6967_c0_g1_i3.p1", "Drosophila_melanogaster_DN8221_c0_g1_i5.p1")
734	GO:0071826	ribonucleoprotein complex subunit organi...	21	11	5.34	1.00000	c("Drosophila_melanogaster_DN10856_c0_g1_i1.p1", "Drosophila_melanogaster_DN13822_c0_g1_i1.p1", "Drosophila_melanogaster_DN15700_c0_g1_i1.p1", "Drosophila_melanogaster_DN1630_c0_g1_i1.p2", "Drosophila_melanogaster_DN1748_c0_g1_i1.p1", "Drosophila_melanogaster_DN2196_c0_g1_i1.p1", "Drosophila_melanogaster_DN3919_c0_g1_i1.p2", "Drosophila_melanogaster_DN6382_c0_g1_i1.p1", "Drosophila_melanogaster_D…
735	GO:0006720	isoprenoid metabolic process	8	2	2.03	1.00000	c("Drosophila_melanogaster_DN8400_c0_g1_i1.p1", "Drosophila_melanogaster_DN8639_c0_g1_i1.p1")
736	GO:0051170	import into nucleus	9	6	2.29	1.00000	c("Drosophila_melanogaster_DN3424_c1_g1_i1.p1", "Drosophila_melanogaster_DN5213_c0_g1_i1.p1", "Drosophila_melanogaster_DN5623_c0_g1_i1.p1", "Drosophila_melanogaster_DN7879_c0_g1_i1.p1", "Drosophila_melanogaster_DN9010_c0_g1_i1.p1", "Drosophila_melanogaster_DN9995_c1_g1_i1.p1")
737	GO:0051171	regulation of nitrogen compound metaboli...	364	125	92.55	1.00000	c("Drosophila_melanogaster_DN10206_c4_g1_i2.p1", "Drosophila_melanogaster_DN10559_c0_g1_i1.p1", "Drosophila_melanogaster_DN1064_c0_g1_i1.p1", "Drosophila_melanogaster_DN10702_c0_g1_i1.p2", "Drosophila_melanogaster_DN11790_c0_g1_i1.p1", "Drosophila_melanogaster_DN11831_c0_g1_i1.p1", "Drosophila_melanogaster_DN12108_c0_g1_i1.p1", "Drosophila_melanogaster_DN12329_c0_g1_i1.p1", "Drosophila_melanogast…
738	GO:0051172	negative regulation of nitrogen compound...	40	21	10.17	1.00000	c("Drosophila_melanogaster_DN10559_c0_g1_i1.p1", "Drosophila_melanogaster_DN11831_c0_g1_i1.p1", "Drosophila_melanogaster_DN12108_c0_g1_i1.p1", "Drosophila_melanogaster_DN12359_c0_g1_i1.p1", "Drosophila_melanogaster_DN14137_c0_g1_i1.p1", "Drosophila_melanogaster_DN14572_c0_g1_i1.p1", "Drosophila_melanogaster_DN15955_c0_g1_i1.p1", "Drosophila_melanogaster_DN20776_c0_g1_i1.p1", "Drosophila_melanogas…
739	GO:0006725	cellular aromatic compound metabolic pro...	1007	421	256.03	1.00000	c("Drosophila_melanogaster_DN10056_c0_g1_i1.p1", "Drosophila_melanogaster_DN10072_c0_g1_i1.p1", "Drosophila_melanogaster_DN10072_c1_g1_i1.p1", "Drosophila_melanogaster_DN10173_c0_g1_i1.p1", "Drosophila_melanogaster_DN10173_c3_g1_i1.p1", "Drosophila_melanogaster_DN10178_c0_g1_i1.p1", "Drosophila_melanogaster_DN10182_c0_g1_i1.p1", "Drosophila_melanogaster_DN10206_c4_g1_i2.p1", "Drosophila_melanogas…
740	GO:0051173	positive regulation of nitrogen compound...	22	8	5.59	1.00000	c("Drosophila_melanogaster_DN14126_c0_g1_i1.p1", "Drosophila_melanogaster_DN17994_c0_g1_i1.p6", "Drosophila_melanogaster_DN19988_c0_g1_i1.p1", "Drosophila_melanogaster_DN2375_c0_g1_i1.p1", "Drosophila_melanogaster_DN3512_c0_g1_i1.p1", "Drosophila_melanogaster_DN4961_c0_g1_i1.p1", "Drosophila_melanogaster_DN9217_c0_g1_i1.p2", "Drosophila_melanogaster_DN9918_c1_g1_i6.p1")
741	GO:0051174	regulation of phosphorus metabolic proce...	23	6	5.85	1.00000	c("Drosophila_melanogaster_DN14126_c0_g1_i1.p1", "Drosophila_melanogaster_DN1549_c0_g1_i1.p1", "Drosophila_melanogaster_DN15676_c0_g1_i1.p1", "Drosophila_melanogaster_DN19988_c0_g1_i1.p1", "Drosophila_melanogaster_DN2375_c0_g1_i1.p1", "Drosophila_melanogaster_DN7499_c0_g1_i1.p1")
742	GO:0051030	snRNA transport	2	1	0.51	1.00000	Drosophila_melanogaster_DN5623_c0_g1_i1.p1
743	GO:0051179	localization	736	111	187.13	1.00000	c("Drosophila_melanogaster_DN10023_c0_g1_i1.p1", "Drosophila_melanogaster_DN1007_c0_g1_i1.p1", "Drosophila_melanogaster_DN10158_c0_g1_i1.p1", "Drosophila_melanogaster_DN10245_c0_g1_i1.p1", "Drosophila_melanogaster_DN10396_c0_g1_i1.p3", "Drosophila_melanogaster_DN10415_c0_g1_i1.p1", "Drosophila_melanogaster_DN10592_c0_g1_i1.p1", "Drosophila_melanogaster_DN12107_c0_g1_i1.p1", "Drosophila_melanogast…
744	GO:0001763	morphogenesis of a branching structure	1	1	0.25	1.00000	Drosophila_melanogaster_DN20023_c0_g1_i1.p1
745	GO:0046605	regulation of centrosome cycle	2	1	0.51	1.00000	Drosophila_melanogaster_DN8684_c1_g1_i3.p1
746	GO:0022610	biological adhesion	95	6	24.15	1.00000	c("Drosophila_melanogaster_DN13828_c0_g1_i1.p1", "Drosophila_melanogaster_DN17700_c0_g1_i1.p1", "Drosophila_melanogaster_DN17799_c0_g1_i1.p1", "Drosophila_melanogaster_DN20581_c0_g1_i1.p1", "Drosophila_melanogaster_DN404_c0_g1_i1.p1", "Drosophila_melanogaster_DN9977_c0_g1_i1.p1")
747	GO:0046606	negative regulation of centrosome cycle	2	1	0.51	1.00000	Drosophila_melanogaster_DN8684_c1_g1_i3.p1
748	GO:0009220	pyrimidine ribonucleotide biosynthetic p...	4	2	1.02	1.00000	c("Drosophila_melanogaster_DN13083_c0_g1_i1.p1", "Drosophila_melanogaster_DN4881_c0_g1_i1.p1")
749	GO:0071840	cellular component organization or bioge...	457	194	116.19	1.00000	c("Drosophila_melanogaster_DN10014_c0_g1_i2.p1", "Drosophila_melanogaster_DN10087_c1_g1_i1.p2", "Drosophila_melanogaster_DN10087_c2_g1_i1.p1", "Drosophila_melanogaster_DN10242_c0_g1_i1.p1", "Drosophila_melanogaster_DN10252_c0_g1_i1.p1", "Drosophila_melanogaster_DN10292_c0_g1_i1.p1", "Drosophila_melanogaster_DN1032_c0_g1_i1.p1", "Drosophila_melanogaster_DN10396_c0_g1_i1.p3", "Drosophila_melanogast…
750	GO:0009221	pyrimidine deoxyribonucleotide biosynthe...	3	3	0.76	1.00000	c("Drosophila_melanogaster_DN18558_c0_g1_i1.p1", "Drosophila_melanogaster_DN6311_c0_g1_i1.p1", "Drosophila_melanogaster_DN6916_c0_g1_i1.p1")
751	GO:0022613	ribonucleoprotein complex biogenesis	68	44	17.29	1.00000	c("Drosophila_melanogaster_DN10292_c0_g1_i1.p1", "Drosophila_melanogaster_DN10477_c0_g1_i1.p1", "Drosophila_melanogaster_DN10856_c0_g1_i1.p1", "Drosophila_melanogaster_DN11538_c0_g1_i1.p1", "Drosophila_melanogaster_DN12090_c0_g1_i1.p1", "Drosophila_melanogaster_DN13612_c0_g1_i1.p1", "Drosophila_melanogaster_DN13822_c0_g1_i1.p1", "Drosophila_melanogaster_DN14064_c0_g1_i1.p1", "Drosophila_melanogas…
752	GO:0031468	nuclear envelope reassembly	2	2	0.51	1.00000	c("Drosophila_melanogaster_DN19988_c0_g1_i1.p1", "Drosophila_melanogaster_DN2375_c0_g1_i1.p1")
753	GO:0009223	pyrimidine deoxyribonucleotide catabolic...	1	1	0.25	1.00000	Drosophila_melanogaster_DN6916_c0_g1_i1.p1
754	GO:0048729	tissue morphogenesis	10	2	2.54	1.00000	c("Drosophila_melanogaster_DN20023_c0_g1_i1.p1", "Drosophila_melanogaster_DN7615_c0_g1_i2.p1")
755	GO:0022616	DNA strand elongation	1	1	0.25	1.00000	Drosophila_melanogaster_DN5464_c0_g1_i1.p1
756	GO:0051128	regulation of cellular component organiz...	46	22	11.7	1.00000	c("Drosophila_melanogaster_DN10087_c1_g1_i1.p2", "Drosophila_melanogaster_DN10087_c2_g1_i1.p1", "Drosophila_melanogaster_DN1032_c0_g1_i1.p1", "Drosophila_melanogaster_DN11819_c0_g1_i1.p1", "Drosophila_melanogaster_DN13598_c0_g1_i1.p1", "Drosophila_melanogaster_DN13886_c0_g1_i1.p1", "Drosophila_melanogaster_DN14034_c0_g1_i1.p1", "Drosophila_melanogaster_DN15564_c0_g1_i1.p1", "Drosophila_melanogast…
757	GO:0051129	negative regulation of cellular componen...	13	7	3.31	1.00000	c("Drosophila_melanogaster_DN1032_c0_g1_i1.p1", "Drosophila_melanogaster_DN11819_c0_g1_i1.p1", "Drosophila_melanogaster_DN13598_c0_g1_i1.p1", "Drosophila_melanogaster_DN15564_c0_g1_i1.p1", "Drosophila_melanogaster_DN4307_c0_g1_i1.p1", "Drosophila_melanogaster_DN4836_c0_g1_i1.p1", "Drosophila_melanogaster_DN8684_c1_g1_i3.p1")
758	GO:0002682	regulation of immune system process	3	1	0.76	1.00000	Drosophila_melanogaster_DN9941_c0_g1_i1.p1
759	GO:0022618	ribonucleoprotein complex assembly	21	11	5.34	1.00000	c("Drosophila_melanogaster_DN10856_c0_g1_i1.p1", "Drosophila_melanogaster_DN13822_c0_g1_i1.p1", "Drosophila_melanogaster_DN15700_c0_g1_i1.p1", "Drosophila_melanogaster_DN1630_c0_g1_i1.p2", "Drosophila_melanogaster_DN1748_c0_g1_i1.p1", "Drosophila_melanogaster_DN2196_c0_g1_i1.p1", "Drosophila_melanogaster_DN3919_c0_g1_i1.p2", "Drosophila_melanogaster_DN6382_c0_g1_i1.p1", "Drosophila_melanogaster_D…
760	GO:0051650	establishment of vesicle localization	12	1	3.05	1.00000	Drosophila_melanogaster_DN8527_c0_g1_i1.p1
761	GO:0002684	positive regulation of immune system pro...	3	1	0.76	1.00000	Drosophila_melanogaster_DN9941_c0_g1_i1.p1
762	GO:0032784	regulation of DNA-templated transcriptio...	6	3	1.53	1.00000	c("Drosophila_melanogaster_DN12359_c0_g1_i1.p1", "Drosophila_melanogaster_DN20776_c0_g1_i1.p1", "Drosophila_melanogaster_DN3512_c0_g1_i1.p1")
763	GO:0032785	negative regulation of DNA-templated tra...	2	2	0.51	1.00000	c("Drosophila_melanogaster_DN12359_c0_g1_i1.p1", "Drosophila_melanogaster_DN20776_c0_g1_i1.p1")
764	GO:0051653	spindle localization	1	1	0.25	1.00000	Drosophila_melanogaster_DN5226_c0_g1_i1.p1
765	GO:0032786	positive regulation of DNA-templated tra...	3	1	0.76	1.00000	Drosophila_melanogaster_DN3512_c0_g1_i1.p1
766	GO:0032787	monocarboxylic acid metabolic process	40	4	10.17	1.00000	c("Drosophila_melanogaster_DN17882_c0_g1_i1.p1", "Drosophila_melanogaster_DN17911_c0_g1_i1.p1", "Drosophila_melanogaster_DN8445_c0_g1_i2.p1", "Drosophila_melanogaster_DN9256_c0_g2_i1.p1")
767	GO:0051656	establishment of organelle localization	16	4	4.07	1.00000	c("Drosophila_melanogaster_DN2881_c0_g1_i1.p1", "Drosophila_melanogaster_DN5226_c0_g1_i1.p1", "Drosophila_melanogaster_DN8322_c0_g1_i1.p1", "Drosophila_melanogaster_DN8527_c0_g1_i1.p1")
768	GO:0010876	lipid localization	35	4	8.9	1.00000	c("Drosophila_melanogaster_DN15951_c0_g1_i1.p1", "Drosophila_melanogaster_DN20669_c0_g1_i1.p1", "Drosophila_melanogaster_DN2597_c0_g1_i1.p2", "Drosophila_melanogaster_DN3000_c0_g1_i1.p2")
769	GO:0009211	pyrimidine deoxyribonucleoside triphosph...	1	1	0.25	1.00000	Drosophila_melanogaster_DN6916_c0_g1_i1.p1
770	GO:0009213	pyrimidine deoxyribonucleoside triphosph...	1	1	0.25	1.00000	Drosophila_melanogaster_DN6916_c0_g1_i1.p1
771	GO:0006749	glutathione metabolic process	10	2	2.54	1.00000	c("Drosophila_melanogaster_DN2403_c0_g1_i1.p1", "Drosophila_melanogaster_DN4633_c0_g1_i1.p1")
772	GO:0009218	pyrimidine ribonucleotide metabolic proc...	4	2	1.02	1.00000	c("Drosophila_melanogaster_DN13083_c0_g1_i1.p1", "Drosophila_melanogaster_DN4881_c0_g1_i1.p1")
773	GO:0002009	morphogenesis of an epithelium	10	2	2.54	1.00000	c("Drosophila_melanogaster_DN20023_c0_g1_i1.p1", "Drosophila_melanogaster_DN7615_c0_g1_i2.p1")
774	GO:0010965	regulation of mitotic sister chromatid s...	7	6	1.78	1.00000	c("Drosophila_melanogaster_DN1032_c0_g1_i1.p1", "Drosophila_melanogaster_DN11819_c0_g1_i1.p1", "Drosophila_melanogaster_DN14034_c0_g1_i1.p1", "Drosophila_melanogaster_DN15564_c0_g1_i1.p1", "Drosophila_melanogaster_DN4307_c0_g1_i1.p1", "Drosophila_melanogaster_DN4622_c0_g1_i1.p1")
775	GO:0009219	pyrimidine deoxyribonucleotide metabolic...	3	3	0.76	1.00000	c("Drosophila_melanogaster_DN18558_c0_g1_i1.p1", "Drosophila_melanogaster_DN6311_c0_g1_i1.p1", "Drosophila_melanogaster_DN6916_c0_g1_i1.p1")
776	GO:0032774	RNA biosynthetic process	379	146	96.36	1.00000	c("Drosophila_melanogaster_DN10206_c4_g1_i2.p1", "Drosophila_melanogaster_DN10559_c0_g1_i1.p1", "Drosophila_melanogaster_DN1064_c0_g1_i1.p1", "Drosophila_melanogaster_DN10702_c0_g1_i1.p2", "Drosophila_melanogaster_DN11556_c0_g1_i1.p1", "Drosophila_melanogaster_DN11790_c0_g1_i1.p1", "Drosophila_melanogaster_DN11831_c0_g1_i1.p1", "Drosophila_melanogaster_DN12329_c0_g1_i1.p1", "Drosophila_melanogast…
777	GO:0050896	response to stimulus	594	170	151.03	1.00000	c("Drosophila_melanogaster_DN10054_c0_g1_i2.p1", "Drosophila_melanogaster_DN1007_c0_g1_i1.p1", "Drosophila_melanogaster_DN10072_c0_g1_i1.p1", "Drosophila_melanogaster_DN10072_c1_g1_i1.p1", "Drosophila_melanogaster_DN10172_c0_g1_i1.p1", "Drosophila_melanogaster_DN10178_c0_g1_i1.p1", "Drosophila_melanogaster_DN10227_c0_g1_i1.p1", "Drosophila_melanogaster_DN10252_c0_g1_i1.p1", "Drosophila_melanogast…
778	GO:0006732	coenzyme metabolic process	60	8	15.26	1.00000	c("Drosophila_melanogaster_DN10173_c0_g1_i1.p1", "Drosophila_melanogaster_DN10173_c3_g1_i1.p1", "Drosophila_melanogaster_DN3411_c0_g1_i1.p2", "Drosophila_melanogaster_DN6188_c0_g1_i1.p1", "Drosophila_melanogaster_DN6967_c0_g1_i3.p1", "Drosophila_melanogaster_DN8221_c0_g1_i5.p1", "Drosophila_melanogaster_DN8639_c0_g1_i1.p1", "Drosophila_melanogaster_DN9200_c0_g1_i1.p1")
779	GO:0010824	regulation of centrosome duplication	2	1	0.51	1.00000	Drosophila_melanogaster_DN8684_c1_g1_i3.p1
780	GO:0035282	segmentation	1	1	0.25	1.00000	Drosophila_melanogaster_DN5811_c0_g1_i1.p1
781	GO:0008595	anterior/posterior axis specification, e...	1	1	0.25	1.00000	Drosophila_melanogaster_DN5811_c0_g1_i1.p1
782	GO:0006733	oxidoreduction coenzyme metabolic proces...	31	5	7.88	1.00000	c("Drosophila_melanogaster_DN10173_c0_g1_i1.p1", "Drosophila_melanogaster_DN10173_c3_g1_i1.p1", "Drosophila_melanogaster_DN6188_c0_g1_i1.p1", "Drosophila_melanogaster_DN6967_c0_g1_i3.p1", "Drosophila_melanogaster_DN9200_c0_g1_i1.p1")
783	GO:0010826	negative regulation of centrosome duplic...	2	1	0.51	1.00000	Drosophila_melanogaster_DN8684_c1_g1_i3.p1
784	GO:0000054	ribosomal subunit export from nucleus	2	1	0.51	1.00000	Drosophila_melanogaster_DN8322_c0_g1_i1.p1
785	GO:0009240	isopentenyl diphosphate biosynthetic pro...	1	1	0.25	1.00000	Drosophila_melanogaster_DN8639_c0_g1_i1.p1
786	GO:0030201	heparan sulfate proteoglycan metabolic p...	3	2	0.76	1.00000	c("Drosophila_melanogaster_DN8871_c0_g1_i1.p1", "Drosophila_melanogaster_DN9654_c0_g1_i1.p1")
787	GO:0006739	NADP metabolic process	9	5	2.29	1.00000	c("Drosophila_melanogaster_DN10173_c0_g1_i1.p1", "Drosophila_melanogaster_DN10173_c3_g1_i1.p1", "Drosophila_melanogaster_DN6188_c0_g1_i1.p1", "Drosophila_melanogaster_DN6967_c0_g1_i3.p1", "Drosophila_melanogaster_DN9200_c0_g1_i1.p1")
788	GO:0030203	glycosaminoglycan metabolic process	13	1	3.31	1.00000	Drosophila_melanogaster_DN9654_c0_g1_i1.p1
789	GO:0019692	deoxyribose phosphate metabolic process	3	3	0.76	1.00000	c("Drosophila_melanogaster_DN18558_c0_g1_i1.p1", "Drosophila_melanogaster_DN6311_c0_g1_i1.p1", "Drosophila_melanogaster_DN6916_c0_g1_i1.p1")
790	GO:0019693	ribose phosphate metabolic process	72	6	18.31	1.00000	c("Drosophila_melanogaster_DN13083_c0_g1_i1.p1", "Drosophila_melanogaster_DN2994_c0_g1_i1.p1", "Drosophila_melanogaster_DN4881_c0_g1_i1.p1", "Drosophila_melanogaster_DN6188_c0_g1_i1.p1", "Drosophila_melanogaster_DN8639_c0_g1_i1.p1", "Drosophila_melanogaster_DN9200_c0_g1_i1.p1")
791	GO:1901564	organonitrogen compound metabolic proces...	1290	318	327.99	1.00000	c("Drosophila_melanogaster_DN10132_c4_g1_i2.p1", "Drosophila_melanogaster_DN10149_c0_g1_i4.p1", "Drosophila_melanogaster_DN10173_c0_g1_i1.p1", "Drosophila_melanogaster_DN10173_c3_g1_i1.p1", "Drosophila_melanogaster_DN10180_c1_g1_i4.p1", "Drosophila_melanogaster_DN1023_c0_g1_i1.p1", "Drosophila_melanogaster_DN10251_c0_g1_i1.p1", "Drosophila_melanogaster_DN10320_c0_g1_i1.p1", "Drosophila_melanogast…
792	GO:0009247	glycolipid biosynthetic process	20	10	5.09	1.00000	c("Drosophila_melanogaster_DN1524_c0_g1_i1.p1", "Drosophila_melanogaster_DN1818_c0_g1_i1.p1", "Drosophila_melanogaster_DN3176_c0_g1_i1.p1", "Drosophila_melanogaster_DN3222_c0_g1_i1.p1", "Drosophila_melanogaster_DN4115_c0_g1_i1.p1", "Drosophila_melanogaster_DN5611_c0_g1_i1.p1", "Drosophila_melanogaster_DN5925_c0_g1_i1.p1", "Drosophila_melanogaster_DN6195_c0_g1_i1.p1", "Drosophila_melanogaster_DN74…
793	GO:1901565	organonitrogen compound catabolic proces...	121	33	30.76	1.00000	c("Drosophila_melanogaster_DN10149_c0_g1_i4.p1", "Drosophila_melanogaster_DN10180_c1_g1_i4.p1", "Drosophila_melanogaster_DN12815_c0_g1_i1.p1", "Drosophila_melanogaster_DN14034_c0_g1_i1.p1", "Drosophila_melanogaster_DN141_c0_g1_i1.p1", "Drosophila_melanogaster_DN15560_c0_g1_i1.p1", "Drosophila_melanogaster_DN1746_c0_g1_i1.p1", "Drosophila_melanogaster_DN18045_c0_g1_i1.p1", "Drosophila_melanogaster…
794	GO:1901566	organonitrogen compound biosynthetic pro...	397	72	100.94	1.00000	c("Drosophila_melanogaster_DN10173_c0_g1_i1.p1", "Drosophila_melanogaster_DN10173_c3_g1_i1.p1", "Drosophila_melanogaster_DN1023_c0_g1_i1.p1", "Drosophila_melanogaster_DN10251_c0_g1_i1.p1", "Drosophila_melanogaster_DN11965_c0_g1_i1.p1", "Drosophila_melanogaster_DN12168_c0_g1_i1.p1", "Drosophila_melanogaster_DN13083_c0_g1_i1.p1", "Drosophila_melanogaster_DN13671_c0_g1_i1.p1", "Drosophila_melanogast…
795	GO:0042592	homeostatic process	45	10	11.44	1.00000	c("Drosophila_melanogaster_DN10252_c0_g1_i1.p1", "Drosophila_melanogaster_DN15700_c0_g1_i1.p1", "Drosophila_melanogaster_DN16224_c0_g1_i1.p1", "Drosophila_melanogaster_DN19812_c0_g1_i1.p1", "Drosophila_melanogaster_DN4365_c0_g1_i2.p1", "Drosophila_melanogaster_DN6681_c0_g1_i1.p1", "Drosophila_melanogaster_DN8160_c0_g1_i1.p1", "Drosophila_melanogaster_DN8876_c0_g1_i6.p1", "Drosophila_melanogaster_…
796	GO:0042594	response to starvation	1	1	0.25	1.00000	Drosophila_melanogaster_DN9474_c0_g1_i1.p1
797	GO:0048731	system development	58	4	14.75	1.00000	c("Drosophila_melanogaster_DN13828_c0_g1_i1.p1", "Drosophila_melanogaster_DN17830_c0_g1_i1.p1", "Drosophila_melanogaster_DN4365_c0_g1_i2.p1", "Drosophila_melanogaster_DN7615_c0_g1_i2.p1")
798	GO:0051130	positive regulation of cellular componen...	14	5	3.56	1.00000	c("Drosophila_melanogaster_DN13886_c0_g1_i1.p1", "Drosophila_melanogaster_DN5868_c0_g1_i1.p1", "Drosophila_melanogaster_DN6300_c0_g1_i2.p1", "Drosophila_melanogaster_DN7443_c0_g1_i6.p1", "Drosophila_melanogaster_DN9217_c0_g1_i1.p2")
799	GO:0042451	purine nucleoside biosynthetic process	5	2	1.27	1.00000	c("Drosophila_melanogaster_DN13083_c0_g1_i1.p1", "Drosophila_melanogaster_DN4881_c0_g1_i1.p1")
800	GO:0007292	female gamete generation	8	8	2.03	1.00000	c("Drosophila_melanogaster_DN10667_c0_g1_i1.p1", "Drosophila_melanogaster_DN11534_c0_g1_i1.p1", "Drosophila_melanogaster_DN1973_c0_g1_i1.p1", "Drosophila_melanogaster_DN20156_c0_g1_i1.p1", "Drosophila_melanogaster_DN20726_c0_g1_i1.p1", "Drosophila_melanogaster_DN2088_c0_g1_i1.p1", "Drosophila_melanogaster_DN5811_c0_g1_i1.p1", "Drosophila_melanogaster_DN9501_c0_g1_i1.p1")
801	GO:0000086	G2/M transition of mitotic cell cycle	2	2	0.51	1.00000	c("Drosophila_melanogaster_DN15676_c0_g1_i1.p1", "Drosophila_melanogaster_DN20095_c0_g1_i1.p1")
802	GO:0042455	ribonucleoside biosynthetic process	6	2	1.53	1.00000	c("Drosophila_melanogaster_DN13083_c0_g1_i1.p1", "Drosophila_melanogaster_DN4881_c0_g1_i1.p1")
803	GO:0007600	sensory perception	18	2	4.58	1.00000	c("Drosophila_melanogaster_DN11539_c0_g1_i1.p1", "Drosophila_melanogaster_DN18252_c0_g1_i1.p1")
804	GO:0018393	internal peptidyl-lysine acetylation	19	15	4.83	1.00000	c("Drosophila_melanogaster_DN13804_c0_g1_i1.p1", "Drosophila_melanogaster_DN18061_c0_g1_i1.p1", "Drosophila_melanogaster_DN21537_c0_g1_i1.p1", "Drosophila_melanogaster_DN4059_c0_g1_i1.p1", "Drosophila_melanogaster_DN4218_c0_g1_i1.p1", "Drosophila_melanogaster_DN5409_c0_g1_i1.p1", "Drosophila_melanogaster_DN6161_c0_g1_i1.p1", "Drosophila_melanogaster_DN6275_c0_g1_i1.p1", "Drosophila_melanogaster_D…
805	GO:0018394	peptidyl-lysine acetylation	19	15	4.83	1.00000	c("Drosophila_melanogaster_DN13804_c0_g1_i1.p1", "Drosophila_melanogaster_DN18061_c0_g1_i1.p1", "Drosophila_melanogaster_DN21537_c0_g1_i1.p1", "Drosophila_melanogaster_DN4059_c0_g1_i1.p1", "Drosophila_melanogaster_DN4218_c0_g1_i1.p1", "Drosophila_melanogaster_DN5409_c0_g1_i1.p1", "Drosophila_melanogaster_DN6161_c0_g1_i1.p1", "Drosophila_melanogaster_DN6275_c0_g1_i1.p1", "Drosophila_melanogaster_D…
806	GO:0071495	cellular response to endogenous stimulus	10	1	2.54	1.00000	Drosophila_melanogaster_DN19966_c0_g1_i1.p1
807	GO:0071496	cellular response to external stimulus	1	1	0.25	1.00000	Drosophila_melanogaster_DN9474_c0_g1_i1.p1
808	GO:1902749	regulation of cell cycle G2/M phase tran...	4	3	1.02	1.00000	c("Drosophila_melanogaster_DN15676_c0_g1_i1.p1", "Drosophila_melanogaster_DN20095_c0_g1_i1.p1", "Drosophila_melanogaster_DN6260_c0_g1_i1.p1")
809	GO:0007606	sensory perception of chemical stimulus	13	2	3.31	1.00000	c("Drosophila_melanogaster_DN11539_c0_g1_i1.p1", "Drosophila_melanogaster_DN18252_c0_g1_i1.p1")
810	GO:0033108	mitochondrial respiratory chain complex ...	9	2	2.29	1.00000	c("Drosophila_melanogaster_DN11552_c0_g1_i1.p1", "Drosophila_melanogaster_DN740_c0_g1_i1.p1")
811	GO:0000075	cell cycle checkpoint	15	13	3.81	1.00000	c("Drosophila_melanogaster_DN1032_c0_g1_i1.p1", "Drosophila_melanogaster_DN11819_c0_g1_i1.p1", "Drosophila_melanogaster_DN12108_c0_g1_i1.p1", "Drosophila_melanogaster_DN15564_c0_g1_i1.p1", "Drosophila_melanogaster_DN20095_c0_g1_i1.p1", "Drosophila_melanogaster_DN4307_c0_g1_i1.p1", "Drosophila_melanogaster_DN4974_c0_g1_i1.p1", "Drosophila_melanogaster_DN5652_c0_g1_i1.p1", "Drosophila_melanogaster_…
812	GO:0010970	transport along microtubule	4	3	1.02	1.00000	c("Drosophila_melanogaster_DN4741_c0_g1_i2.p1", "Drosophila_melanogaster_DN4741_c0_g1_i3.p1", "Drosophila_melanogaster_DN8527_c0_g1_i1.p1")
813	GO:0071804	cellular potassium ion transport	15	1	3.81	1.00000	Drosophila_melanogaster_DN7631_c0_g1_i2.p2
814	GO:0010972	negative regulation of G2/M transition o...	1	1	0.25	1.00000	Drosophila_melanogaster_DN20095_c0_g1_i1.p1
815	GO:0071806	protein transmembrane transport	12	2	3.05	1.00000	c("Drosophila_melanogaster_DN2311_c0_g1_i1.p1", "Drosophila_melanogaster_DN8187_c0_g1_i1.p1")
816	GO:0006399	tRNA metabolic process	86	32	21.87	1.00000	c("Drosophila_melanogaster_DN1023_c0_g1_i1.p1", "Drosophila_melanogaster_DN10439_c0_g1_i1.p1", "Drosophila_melanogaster_DN11965_c0_g1_i1.p1", "Drosophila_melanogaster_DN15739_c0_g1_i1.p1", "Drosophila_melanogaster_DN15751_c0_g1_i1.p1", "Drosophila_melanogaster_DN1743_c0_g1_i2.p1", "Drosophila_melanogaster_DN20739_c0_g1_i1.p1", "Drosophila_melanogaster_DN3323_c0_g1_i1.p1", "Drosophila_melanogaster…
817	GO:0022607	cellular component assembly	131	47	33.31	1.00000	c("Drosophila_melanogaster_DN10087_c1_g1_i1.p2", "Drosophila_melanogaster_DN10087_c2_g1_i1.p1", "Drosophila_melanogaster_DN10242_c0_g1_i1.p1", "Drosophila_melanogaster_DN10396_c0_g1_i1.p3", "Drosophila_melanogaster_DN10856_c0_g1_i1.p1", "Drosophila_melanogaster_DN11534_c0_g1_i1.p1", "Drosophila_melanogaster_DN11552_c0_g1_i1.p1", "Drosophila_melanogaster_DN1294_c0_g1_i1.p1", "Drosophila_melanogast…
818	GO:1901575	organic substance catabolic process	217	59	55.17	1.00000	c("Drosophila_melanogaster_DN10149_c0_g1_i4.p1", "Drosophila_melanogaster_DN10180_c1_g1_i4.p1", "Drosophila_melanogaster_DN12190_c0_g1_i1.p1", "Drosophila_melanogaster_DN12815_c0_g1_i1.p1", "Drosophila_melanogaster_DN14034_c0_g1_i1.p1", "Drosophila_melanogaster_DN141_c0_g1_i1.p1", "Drosophila_melanogaster_DN15560_c0_g1_i1.p1", "Drosophila_melanogaster_DN1585_c0_g1_i1.p1", "Drosophila_melanogaster…
819	GO:0051640	organelle localization	25	6	6.36	1.00000	c("Drosophila_melanogaster_DN18014_c0_g1_i1.p1", "Drosophila_melanogaster_DN2881_c0_g1_i1.p1", "Drosophila_melanogaster_DN5226_c0_g1_i1.p1", "Drosophila_melanogaster_DN6666_c0_g1_i1.p1", "Drosophila_melanogaster_DN8322_c0_g1_i1.p1", "Drosophila_melanogaster_DN8527_c0_g1_i1.p1")
820	GO:0051641	cellular localization	181	47	46.02	1.00000	c("Drosophila_melanogaster_DN10023_c0_g1_i1.p1", "Drosophila_melanogaster_DN1007_c0_g1_i1.p1", "Drosophila_melanogaster_DN10396_c0_g1_i1.p3", "Drosophila_melanogaster_DN12765_c0_g1_i1.p1", "Drosophila_melanogaster_DN13839_c0_g1_i1.p1", "Drosophila_melanogaster_DN1488_c0_g1_i1.p1", "Drosophila_melanogaster_DN1549_c0_g1_i1.p1", "Drosophila_melanogaster_DN15655_c0_g1_i1.p1", "Drosophila_melanogaster…
821	GO:1901576	organic substance biosynthetic process	934	286	237.47	1.00000	c("Drosophila_melanogaster_DN10173_c0_g1_i1.p1", "Drosophila_melanogaster_DN10173_c3_g1_i1.p1", "Drosophila_melanogaster_DN10178_c0_g1_i1.p1", "Drosophila_melanogaster_DN10206_c4_g1_i2.p1", "Drosophila_melanogaster_DN1023_c0_g1_i1.p1", "Drosophila_melanogaster_DN10251_c0_g1_i1.p1", "Drosophila_melanogaster_DN10559_c0_g1_i1.p1", "Drosophila_melanogaster_DN1064_c0_g1_i1.p1", "Drosophila_melanogaste…
822	GO:0031440	regulation of mRNA 3'-end processing	1	1	0.25	1.00000	Drosophila_melanogaster_DN594_c0_g1_i1.p1
823	GO:0010927	cellular component assembly involved in ...	2	2	0.51	1.00000	c("Drosophila_melanogaster_DN11534_c0_g1_i1.p1", "Drosophila_melanogaster_DN9501_c0_g1_i1.p1")
824	GO:0031441	negative regulation of mRNA 3'-end proce...	1	1	0.25	1.00000	Drosophila_melanogaster_DN594_c0_g1_i1.p1
825	GO:0044106	cellular amine metabolic process	7	1	1.78	1.00000	Drosophila_melanogaster_DN8670_c0_g1_i1.p1
826	GO:0051648	vesicle localization	12	1	3.05	1.00000	Drosophila_melanogaster_DN8527_c0_g1_i1.p1
827	GO:0009200	deoxyribonucleoside triphosphate metabol...	1	1	0.25	1.00000	Drosophila_melanogaster_DN6916_c0_g1_i1.p1
828	GO:0051649	establishment of localization in cell	163	43	41.44	1.00000	c("Drosophila_melanogaster_DN10023_c0_g1_i1.p1", "Drosophila_melanogaster_DN1007_c0_g1_i1.p1", "Drosophila_melanogaster_DN10396_c0_g1_i1.p3", "Drosophila_melanogaster_DN12765_c0_g1_i1.p1", "Drosophila_melanogaster_DN13839_c0_g1_i1.p1", "Drosophila_melanogaster_DN1488_c0_g1_i1.p1", "Drosophila_melanogaster_DN1549_c0_g1_i1.p1", "Drosophila_melanogaster_DN15655_c0_g1_i1.p1", "Drosophila_melanogaster…
829	GO:0009201	ribonucleoside triphosphate biosynthetic...	29	2	7.37	1.00000	c("Drosophila_melanogaster_DN13083_c0_g1_i1.p1", "Drosophila_melanogaster_DN4881_c0_g1_i1.p1")
830	GO:0007265	Ras protein signal transduction	19	5	4.83	1.00000	c("Drosophila_melanogaster_DN1535_c0_g1_i1.p2", "Drosophila_melanogaster_DN622_c0_g1_i1.p1", "Drosophila_melanogaster_DN6293_c1_g1_i1.p1", "Drosophila_melanogaster_DN6388_c0_g1_i1.p1", "Drosophila_melanogaster_DN7730_c0_g1_i1.p1")
831	GO:0015850	organic hydroxy compound transport	4	1	1.02	1.00000	Drosophila_melanogaster_DN2597_c0_g1_i1.p2
832	GO:0021700	developmental maturation	3	3	0.76	1.00000	c("Drosophila_melanogaster_DN11534_c0_g1_i1.p1", "Drosophila_melanogaster_DN5811_c0_g1_i1.p1", "Drosophila_melanogaster_DN9501_c0_g1_i1.p1")
833	GO:0007267	cell-cell signaling	54	12	13.73	1.00000	c("Drosophila_melanogaster_DN1062_c0_g1_i1.p1", "Drosophila_melanogaster_DN11601_c0_g1_i1.p1", "Drosophila_melanogaster_DN13741_c0_g1_i1.p1", "Drosophila_melanogaster_DN15848_c0_g1_i1.p1", "Drosophila_melanogaster_DN20921_c0_g1_i1.p1", "Drosophila_melanogaster_DN3210_c0_g1_i1.p1", "Drosophila_melanogaster_DN4650_c0_g1_i1.p1", "Drosophila_melanogaster_DN6041_c0_g1_i1.p1", "Drosophila_melanogaster_…
834	GO:0009204	deoxyribonucleoside triphosphate catabol...	1	1	0.25	1.00000	Drosophila_melanogaster_DN6916_c0_g1_i1.p1
835	GO:1990928	response to amino acid starvation	1	1	0.25	1.00000	Drosophila_melanogaster_DN9474_c0_g1_i1.p1
836	GO:0009205	purine ribonucleoside triphosphate metab...	44	2	11.19	1.00000	c("Drosophila_melanogaster_DN13083_c0_g1_i1.p1", "Drosophila_melanogaster_DN4881_c0_g1_i1.p1")
837	GO:0031570	DNA integrity checkpoint	9	8	2.29	1.00000	c("Drosophila_melanogaster_DN12108_c0_g1_i1.p1", "Drosophila_melanogaster_DN20095_c0_g1_i1.p1", "Drosophila_melanogaster_DN5652_c0_g1_i1.p1", "Drosophila_melanogaster_DN8126_c0_g1_i2.p1", "Drosophila_melanogaster_DN8536_c0_g1_i1.p1", "Drosophila_melanogaster_DN8610_c0_g1_i1.p1", "Drosophila_melanogaster_DN9597_c0_g1_i1.p1", "Drosophila_melanogaster_DN9606_c1_g1_i1.p1")
838	GO:0009206	purine ribonucleoside triphosphate biosy...	28	2	7.12	1.00000	c("Drosophila_melanogaster_DN13083_c0_g1_i1.p1", "Drosophila_melanogaster_DN4881_c0_g1_i1.p1")
839	GO:0031572	G2 DNA damage checkpoint	1	1	0.25	1.00000	Drosophila_melanogaster_DN20095_c0_g1_i1.p1
840	GO:0009208	pyrimidine ribonucleoside triphosphate m...	4	2	1.02	1.00000	c("Drosophila_melanogaster_DN13083_c0_g1_i1.p1", "Drosophila_melanogaster_DN4881_c0_g1_i1.p1")
841	GO:0009209	pyrimidine ribonucleoside triphosphate b...	4	2	1.02	1.00000	c("Drosophila_melanogaster_DN13083_c0_g1_i1.p1", "Drosophila_melanogaster_DN4881_c0_g1_i1.p1")
842	GO:0031577	spindle checkpoint	4	4	1.02	1.00000	c("Drosophila_melanogaster_DN1032_c0_g1_i1.p1", "Drosophila_melanogaster_DN11819_c0_g1_i1.p1", "Drosophila_melanogaster_DN15564_c0_g1_i1.p1", "Drosophila_melanogaster_DN4307_c0_g1_i1.p1")
843	GO:0045860	positive regulation of protein kinase ac...	3	1	0.76	1.00000	Drosophila_melanogaster_DN14126_c0_g1_i1.p1
844	GO:0110053	regulation of actin filament organizatio...	17	6	4.32	1.00000	c("Drosophila_melanogaster_DN13598_c0_g1_i1.p1", "Drosophila_melanogaster_DN13886_c0_g1_i1.p1", "Drosophila_melanogaster_DN5868_c0_g1_i1.p1", "Drosophila_melanogaster_DN6300_c0_g1_i2.p1", "Drosophila_melanogaster_DN6921_c0_g1_i1.p1", "Drosophila_melanogaster_DN7443_c0_g1_i6.p1")
845	GO:0006360	transcription by RNA polymerase I	1	1	0.25	1.00000	Drosophila_melanogaster_DN4223_c0_g1_i1.p1
846	GO:0006361	transcription initiation from RNA polyme...	1	1	0.25	1.00000	Drosophila_melanogaster_DN4223_c0_g1_i1.p1
847	GO:0060070	canonical Wnt signaling pathway	2	2	0.51	1.00000	c("Drosophila_melanogaster_DN15848_c0_g1_i1.p1", "Drosophila_melanogaster_DN8483_c0_g1_i4.p1")
848	GO:0010941	regulation of cell death	7	2	1.78	1.00000	c("Drosophila_melanogaster_DN5503_c0_g1_i1.p1", "Drosophila_melanogaster_DN7780_c0_g1_i1.p1")
849	GO:0019682	glyceraldehyde-3-phosphate metabolic pro...	5	2	1.27	1.00000	c("Drosophila_melanogaster_DN6188_c0_g1_i1.p1", "Drosophila_melanogaster_DN9200_c0_g1_i1.p1")
850	GO:0010498	proteasomal protein catabolic process	15	4	3.81	1.00000	c("Drosophila_melanogaster_DN12815_c0_g1_i1.p1", "Drosophila_melanogaster_DN14034_c0_g1_i1.p1", "Drosophila_melanogaster_DN4220_c0_g1_i1.p1", "Drosophila_melanogaster_DN4622_c0_g1_i1.p1")
851	GO:0061727	methylglyoxal catabolic process to lacta...	1	1	0.25	1.00000	Drosophila_melanogaster_DN8445_c0_g1_i2.p1
852	GO:0034471	ncRNA 5'-end processing	2	2	0.51	1.00000	c("Drosophila_melanogaster_DN3323_c0_g1_i1.p1", "Drosophila_melanogaster_DN345_c0_g1_i1.p1")
853	GO:0034472	snRNA 3'-end processing	4	2	1.02	1.00000	c("Drosophila_melanogaster_DN10182_c0_g1_i1.p1", "Drosophila_melanogaster_DN12763_c0_g1_i1.p1")
854	GO:0017062	respiratory chain complex III assembly	3	1	0.76	1.00000	Drosophila_melanogaster_DN11552_c0_g1_i1.p1
855	GO:0050877	nervous system process	20	2	5.09	1.00000	c("Drosophila_melanogaster_DN11539_c0_g1_i1.p1", "Drosophila_melanogaster_DN18252_c0_g1_i1.p1")
856	GO:0010948	negative regulation of cell cycle proces...	7	6	1.78	1.00000	c("Drosophila_melanogaster_DN1032_c0_g1_i1.p1", "Drosophila_melanogaster_DN11819_c0_g1_i1.p1", "Drosophila_melanogaster_DN15564_c0_g1_i1.p1", "Drosophila_melanogaster_DN20095_c0_g1_i1.p1", "Drosophila_melanogaster_DN4307_c0_g1_i1.p1", "Drosophila_melanogaster_DN8684_c1_g1_i3.p1")
857	GO:0071900	regulation of protein serine/threonine k...	5	2	1.27	1.00000	c("Drosophila_melanogaster_DN14126_c0_g1_i1.p1", "Drosophila_melanogaster_DN15676_c0_g1_i1.p1")
858	GO:0042440	pigment metabolic process	9	1	2.29	1.00000	Drosophila_melanogaster_DN5261_c0_g1_i1.p1
859	GO:0032392	DNA geometric change	1	1	0.25	1.00000	Drosophila_melanogaster_DN4836_c0_g1_i1.p1
860	GO:0071902	positive regulation of protein serine/th...	2	1	0.51	1.00000	Drosophila_melanogaster_DN14126_c0_g1_i1.p1
861	GO:0006898	receptor-mediated endocytosis	2	1	0.51	1.00000	Drosophila_melanogaster_DN9771_c0_g1_i1.p1
862	GO:0006354	DNA-templated transcription, elongation	14	6	3.56	1.00000	c("Drosophila_melanogaster_DN12359_c0_g1_i1.p1", "Drosophila_melanogaster_DN19826_c0_g1_i1.p1", "Drosophila_melanogaster_DN20776_c0_g1_i1.p1", "Drosophila_melanogaster_DN3512_c0_g1_i1.p1", "Drosophila_melanogaster_DN5785_c0_g1_i1.p1", "Drosophila_melanogaster_DN8097_c0_g1_i1.p1")
863	GO:0045859	regulation of protein kinase activity	6	2	1.53	1.00000	c("Drosophila_melanogaster_DN14126_c0_g1_i1.p1", "Drosophila_melanogaster_DN15676_c0_g1_i1.p1")
864	GO:0140053	mitochondrial gene expression	8	1	2.03	1.00000	Drosophila_melanogaster_DN5294_c0_g1_i1.p1
865	GO:0140056	organelle localization by membrane tethe...	8	1	2.03	1.00000	Drosophila_melanogaster_DN6666_c0_g1_i1.p1
866	GO:0009790	embryo development	4	2	1.02	1.00000	c("Drosophila_melanogaster_DN404_c0_g1_i1.p1", "Drosophila_melanogaster_DN5811_c0_g1_i1.p1")
867	GO:0051293	establishment of spindle localization	1	1	0.25	1.00000	Drosophila_melanogaster_DN5226_c0_g1_i1.p1
868	GO:0007276	gamete generation	11	9	2.8	1.00000	c("Drosophila_melanogaster_DN10667_c0_g1_i1.p1", "Drosophila_melanogaster_DN11534_c0_g1_i1.p1", "Drosophila_melanogaster_DN1973_c0_g1_i1.p1", "Drosophila_melanogaster_DN20156_c0_g1_i1.p1", "Drosophila_melanogaster_DN20726_c0_g1_i1.p1", "Drosophila_melanogaster_DN2088_c0_g1_i1.p1", "Drosophila_melanogaster_DN5811_c0_g1_i1.p1", "Drosophila_melanogaster_DN5987_c0_g1_i1.p1", "Drosophila_melanogaster_…
869	GO:0034552	respiratory chain complex II assembly	1	1	0.25	1.00000	Drosophila_melanogaster_DN740_c0_g1_i1.p1
870	GO:0051298	centrosome duplication	6	4	1.53	1.00000	c("Drosophila_melanogaster_DN6735_c0_g1_i1.p1", "Drosophila_melanogaster_DN8033_c0_g1_i11.p1", "Drosophila_melanogaster_DN8684_c1_g1_i3.p1", "Drosophila_melanogaster_DN9331_c0_g1_i1.p1")
871	GO:0033260	nuclear DNA replication	2	1	0.51	1.00000	Drosophila_melanogaster_DN7725_c0_g1_i1.p1
872	GO:0009798	axis specification	3	3	0.76	1.00000	c("Drosophila_melanogaster_DN11534_c0_g1_i1.p1", "Drosophila_melanogaster_DN5811_c0_g1_i1.p1", "Drosophila_melanogaster_DN9501_c0_g1_i1.p1")
873	GO:0031401	positive regulation of protein modificat...	9	3	2.29	1.00000	c("Drosophila_melanogaster_DN14126_c0_g1_i1.p1", "Drosophila_melanogaster_DN19988_c0_g1_i1.p1", "Drosophila_melanogaster_DN2375_c0_g1_i1.p1")
874	GO:0110020	regulation of actomyosin structure organ...	2	2	0.51	1.00000	c("Drosophila_melanogaster_DN10087_c1_g1_i1.p2", "Drosophila_melanogaster_DN10087_c2_g1_i1.p1")
875	GO:0051604	protein maturation	21	4	5.34	1.00000	c("Drosophila_melanogaster_DN12091_c0_g1_i1.p1", "Drosophila_melanogaster_DN1993_c0_g1_i1.p1", "Drosophila_melanogaster_DN6357_c0_g1_i1.p1", "Drosophila_melanogaster_DN9135_c0_g1_i1.p1")
876	GO:0018377	protein myristoylation	1	1	0.25	1.00000	Drosophila_melanogaster_DN4892_c0_g1_i1.p1
877	GO:0071560	cellular response to transforming growth...	4	1	1.02	1.00000	Drosophila_melanogaster_DN19966_c0_g1_i1.p1
878	GO:0010467	gene expression	834	302	212.05	1.00000	c("Drosophila_melanogaster_DN10182_c0_g1_i1.p1", "Drosophila_melanogaster_DN10206_c4_g1_i2.p1", "Drosophila_melanogaster_DN1023_c0_g1_i1.p1", "Drosophila_melanogaster_DN10245_c0_g1_i1.p1", "Drosophila_melanogaster_DN10251_c0_g1_i1.p1", "Drosophila_melanogaster_DN10396_c0_g1_i1.p3", "Drosophila_melanogaster_DN10439_c0_g1_i1.p1", "Drosophila_melanogaster_DN10477_c0_g1_i1.p1", "Drosophila_melanogast…
879	GO:0097354	prenylation	7	2	1.78	1.00000	c("Drosophila_melanogaster_DN2034_c0_g1_i1.p1", "Drosophila_melanogaster_DN8555_c0_g1_i1.p1")
880	GO:0034440	lipid oxidation	8	2	2.03	1.00000	c("Drosophila_melanogaster_DN17882_c0_g1_i1.p1", "Drosophila_melanogaster_DN9256_c0_g2_i1.p1")
881	GO:0071426	ribonucleoprotein complex export from nu...	9	4	2.29	1.00000	c("Drosophila_melanogaster_DN10396_c0_g1_i1.p3", "Drosophila_melanogaster_DN17994_c0_g1_i1.p6", "Drosophila_melanogaster_DN8322_c0_g1_i1.p1", "Drosophila_melanogaster_DN9187_c0_g1_i1.p1")
882	GO:0002262	myeloid cell homeostasis	1	1	0.25	1.00000	Drosophila_melanogaster_DN4365_c0_g1_i2.p1
883	GO:0008544	epidermis development	6	1	1.53	1.00000	Drosophila_melanogaster_DN7615_c0_g1_i2.p1
884	GO:0071427	mRNA-containing ribonucleoprotein comple...	7	3	1.78	1.00000	c("Drosophila_melanogaster_DN10396_c0_g1_i1.p3", "Drosophila_melanogaster_DN17994_c0_g1_i1.p6", "Drosophila_melanogaster_DN9187_c0_g1_i1.p1")
885	GO:0000003	reproduction	15	12	3.81	1.00000	c("Drosophila_melanogaster_DN10667_c0_g1_i1.p1", "Drosophila_melanogaster_DN11534_c0_g1_i1.p1", "Drosophila_melanogaster_DN1973_c0_g1_i1.p1", "Drosophila_melanogaster_DN19896_c0_g1_i1.p1", "Drosophila_melanogaster_DN20156_c0_g1_i1.p1", "Drosophila_melanogaster_DN20726_c0_g1_i1.p1", "Drosophila_melanogaster_DN2088_c0_g1_i1.p1", "Drosophila_melanogaster_DN4727_c0_g1_i1.p1", "Drosophila_melanogaster…
886	GO:0071428	rRNA-containing ribonucleoprotein comple...	2	1	0.51	1.00000	Drosophila_melanogaster_DN8322_c0_g1_i1.p1
887	GO:0032365	intracellular lipid transport	4	1	1.02	1.00000	Drosophila_melanogaster_DN2597_c0_g1_i1.p2
888	GO:0010452	histone H3-K36 methylation	1	1	0.25	1.00000	Drosophila_melanogaster_DN19948_c0_g1_i1.p1
889	GO:0032366	intracellular sterol transport	4	1	1.02	1.00000	Drosophila_melanogaster_DN2597_c0_g1_i1.p2
890	GO:0006323	DNA packaging	9	6	2.29	1.00000	c("Drosophila_melanogaster_DN10014_c0_g1_i2.p1", "Drosophila_melanogaster_DN10242_c0_g1_i1.p1", "Drosophila_melanogaster_DN16201_c0_g1_i1.p1", "Drosophila_melanogaster_DN6483_c0_g1_i1.p1", "Drosophila_melanogaster_DN9632_c0_g1_i2.p1", "Drosophila_melanogaster_DN9852_c0_g1_i4.p1")
891	GO:0006869	lipid transport	33	3	8.39	1.00000	c("Drosophila_melanogaster_DN15951_c0_g1_i1.p1", "Drosophila_melanogaster_DN20669_c0_g1_i1.p1", "Drosophila_melanogaster_DN2597_c0_g1_i1.p2")
892	GO:1901068	guanosine-containing compound metabolic ...	5	2	1.27	1.00000	c("Drosophila_melanogaster_DN13083_c0_g1_i1.p1", "Drosophila_melanogaster_DN4881_c0_g1_i1.p1")
893	GO:0010458	exit from mitosis	2	1	0.51	1.00000	Drosophila_melanogaster_DN793_c0_g1_i1.p1
894	GO:0071559	response to transforming growth factor b...	4	1	1.02	1.00000	Drosophila_melanogaster_DN19966_c0_g1_i1.p1
895	GO:0044260	cellular macromolecule metabolic process	1313	504	333.83	1.00000	c("Drosophila_melanogaster_DN10072_c0_g1_i1.p1", "Drosophila_melanogaster_DN10072_c1_g1_i1.p1", "Drosophila_melanogaster_DN10132_c4_g1_i2.p1", "Drosophila_melanogaster_DN10149_c0_g1_i4.p1", "Drosophila_melanogaster_DN10178_c0_g1_i1.p1", "Drosophila_melanogaster_DN10180_c1_g1_i4.p1", "Drosophila_melanogaster_DN10206_c4_g1_i2.p1", "Drosophila_melanogaster_DN10227_c0_g1_i1.p1", "Drosophila_melanogas…
896	GO:0034433	steroid esterification	1	1	0.25	1.00000	Drosophila_melanogaster_DN8876_c0_g1_i6.p1
897	GO:0006996	organelle organization	273	135	69.41	1.00000	c("Drosophila_melanogaster_DN10014_c0_g1_i2.p1", "Drosophila_melanogaster_DN10087_c1_g1_i1.p2", "Drosophila_melanogaster_DN10087_c2_g1_i1.p1", "Drosophila_melanogaster_DN10242_c0_g1_i1.p1", "Drosophila_melanogaster_DN10252_c0_g1_i1.p1", "Drosophila_melanogaster_DN1032_c0_g1_i1.p1", "Drosophila_melanogaster_DN11552_c0_g1_i1.p1", "Drosophila_melanogaster_DN11569_c0_g1_i1.p1", "Drosophila_melanogast…
898	GO:0034434	sterol esterification	1	1	0.25	1.00000	Drosophila_melanogaster_DN8876_c0_g1_i6.p1
899	GO:0044262	cellular carbohydrate metabolic process	28	1	7.12	1.00000	Drosophila_melanogaster_DN12190_c0_g1_i1.p1
900	GO:0002253	activation of immune response	3	1	0.76	1.00000	Drosophila_melanogaster_DN9941_c0_g1_i1.p1
901	GO:0042401	cellular biogenic amine biosynthetic pro...	5	1	1.27	1.00000	Drosophila_melanogaster_DN8670_c0_g1_i1.p1
902	GO:0006998	nuclear envelope organization	2	2	0.51	1.00000	c("Drosophila_melanogaster_DN19988_c0_g1_i1.p1", "Drosophila_melanogaster_DN2375_c0_g1_i1.p1")
903	GO:0044265	cellular macromolecule catabolic process	106	45	26.95	1.00000	c("Drosophila_melanogaster_DN10149_c0_g1_i4.p1", "Drosophila_melanogaster_DN10180_c1_g1_i4.p1", "Drosophila_melanogaster_DN12815_c0_g1_i1.p1", "Drosophila_melanogaster_DN14034_c0_g1_i1.p1", "Drosophila_melanogaster_DN141_c0_g1_i1.p1", "Drosophila_melanogaster_DN15560_c0_g1_i1.p1", "Drosophila_melanogaster_DN1585_c0_g1_i1.p1", "Drosophila_melanogaster_DN1746_c0_g1_i1.p1", "Drosophila_melanogaster_…
904	GO:0140029	exocytic process	7	1	1.78	1.00000	Drosophila_melanogaster_DN6666_c0_g1_i1.p1
905	GO:0045814	negative regulation of gene expression, ...	2	2	0.51	1.00000	c("Drosophila_melanogaster_DN5409_c0_g1_i1.p1", "Drosophila_melanogaster_DN6126_c0_g1_i1.p1")
906	GO:0044267	cellular protein metabolic process	748	244	190.18	1.00000	c("Drosophila_melanogaster_DN10132_c4_g1_i2.p1", "Drosophila_melanogaster_DN10149_c0_g1_i4.p1", "Drosophila_melanogaster_DN10180_c1_g1_i4.p1", "Drosophila_melanogaster_DN1023_c0_g1_i1.p1", "Drosophila_melanogaster_DN10251_c0_g1_i1.p1", "Drosophila_melanogaster_DN10384_c0_g1_i1.p1", "Drosophila_melanogaster_DN10412_c0_g1_i2.p1", "Drosophila_melanogaster_DN10709_c0_g1_i1.p1", "Drosophila_melanogast…
907	GO:0048869	cellular developmental process	71	15	18.05	1.00000	c("Drosophila_melanogaster_DN10667_c0_g1_i1.p1", "Drosophila_melanogaster_DN11534_c0_g1_i1.p1", "Drosophila_melanogaster_DN13632_c0_g1_i1.p1", "Drosophila_melanogaster_DN13828_c0_g1_i1.p1", "Drosophila_melanogaster_DN13994_c0_g1_i1.p1", "Drosophila_melanogaster_DN14137_c0_g1_i1.p1", "Drosophila_melanogaster_DN1973_c0_g1_i1.p1", "Drosophila_melanogaster_DN20156_c0_g1_i1.p1", "Drosophila_melanogast…
908	GO:0015833	peptide transport	130	31	33.05	1.00000	c("Drosophila_melanogaster_DN10023_c0_g1_i1.p1", "Drosophila_melanogaster_DN1007_c0_g1_i1.p1", "Drosophila_melanogaster_DN10396_c0_g1_i1.p3", "Drosophila_melanogaster_DN12765_c0_g1_i1.p1", "Drosophila_melanogaster_DN13818_c0_g1_i1.p1", "Drosophila_melanogaster_DN15655_c0_g1_i1.p1", "Drosophila_melanogaster_DN1628_c0_g1_i1.p1", "Drosophila_melanogaster_DN17994_c0_g1_i1.p6", "Drosophila_melanogaste…
909	GO:0019637	organophosphate metabolic process	232	47	58.99	1.00000	c("Drosophila_melanogaster_DN10173_c0_g1_i1.p1", "Drosophila_melanogaster_DN10173_c3_g1_i1.p1", "Drosophila_melanogaster_DN12190_c0_g1_i1.p1", "Drosophila_melanogaster_DN12389_c0_g1_i1.p1", "Drosophila_melanogaster_DN13083_c0_g1_i1.p1", "Drosophila_melanogaster_DN1524_c0_g1_i1.p1", "Drosophila_melanogaster_DN1549_c0_g1_i1.p1", "Drosophila_melanogaster_DN17782_c0_g1_i1.p1", "Drosophila_melanogaste…
910	GO:0140013	meiotic nuclear division	2	2	0.51	1.00000	c("Drosophila_melanogaster_DN19896_c0_g1_i1.p1", "Drosophila_melanogaster_DN4727_c0_g1_i1.p1")
911	GO:0140014	mitotic nuclear division	17	14	4.32	1.00000	c("Drosophila_melanogaster_DN10014_c0_g1_i2.p1", "Drosophila_melanogaster_DN1032_c0_g1_i1.p1", "Drosophila_melanogaster_DN11819_c0_g1_i1.p1", "Drosophila_melanogaster_DN14034_c0_g1_i1.p1", "Drosophila_melanogaster_DN15564_c0_g1_i1.p1", "Drosophila_melanogaster_DN2881_c0_g1_i1.p1", "Drosophila_melanogaster_DN4307_c0_g1_i1.p1", "Drosophila_melanogaster_DN4405_c0_g1_i1.p1", "Drosophila_melanogaster_…
912	GO:0150063	visual system development	6	1	1.53	1.00000	Drosophila_melanogaster_DN7615_c0_g1_i2.p1
913	GO:0045841	negative regulation of mitotic metaphase...	4	4	1.02	1.00000	c("Drosophila_melanogaster_DN1032_c0_g1_i1.p1", "Drosophila_melanogaster_DN11819_c0_g1_i1.p1", "Drosophila_melanogaster_DN15564_c0_g1_i1.p1", "Drosophila_melanogaster_DN4307_c0_g1_i1.p1")
914	GO:0051252	regulation of RNA metabolic process	314	109	79.84	1.00000	c("Drosophila_melanogaster_DN10206_c4_g1_i2.p1", "Drosophila_melanogaster_DN10559_c0_g1_i1.p1", "Drosophila_melanogaster_DN1064_c0_g1_i1.p1", "Drosophila_melanogaster_DN10702_c0_g1_i1.p2", "Drosophila_melanogaster_DN11790_c0_g1_i1.p1", "Drosophila_melanogaster_DN11831_c0_g1_i1.p1", "Drosophila_melanogaster_DN12329_c0_g1_i1.p1", "Drosophila_melanogaster_DN12359_c0_g1_i1.p1", "Drosophila_melanogast…
915	GO:0031050	dsRNA processing	1	1	0.25	1.00000	Drosophila_melanogaster_DN7397_c0_g1_i1.p1
916	GO:0044255	cellular lipid metabolic process	125	27	31.78	1.00000	c("Drosophila_melanogaster_DN12190_c0_g1_i1.p1", "Drosophila_melanogaster_DN12389_c0_g1_i1.p1", "Drosophila_melanogaster_DN1524_c0_g1_i1.p1", "Drosophila_melanogaster_DN1549_c0_g1_i1.p1", "Drosophila_melanogaster_DN17882_c0_g1_i1.p1", "Drosophila_melanogaster_DN1818_c0_g1_i1.p1", "Drosophila_melanogaster_DN3176_c0_g1_i1.p1", "Drosophila_melanogaster_DN3222_c0_g1_i1.p1", "Drosophila_melanogaster_D…
917	GO:0051253	negative regulation of RNA metabolic pro...	29	17	7.37	1.00000	c("Drosophila_melanogaster_DN10559_c0_g1_i1.p1", "Drosophila_melanogaster_DN11831_c0_g1_i1.p1", "Drosophila_melanogaster_DN12359_c0_g1_i1.p1", "Drosophila_melanogaster_DN14137_c0_g1_i1.p1", "Drosophila_melanogaster_DN14572_c0_g1_i1.p1", "Drosophila_melanogaster_DN15955_c0_g1_i1.p1", "Drosophila_melanogaster_DN20776_c0_g1_i1.p1", "Drosophila_melanogaster_DN3358_c0_g1_i1.p1", "Drosophila_melanogast…
918	GO:0048856	anatomical structure development	111	29	28.22	1.00000	c("Drosophila_melanogaster_DN10229_c0_g1_i1.p1", "Drosophila_melanogaster_DN1062_c0_g1_i1.p1", "Drosophila_melanogaster_DN10667_c0_g1_i1.p1", "Drosophila_melanogaster_DN11534_c0_g1_i1.p1", "Drosophila_melanogaster_DN13205_c0_g1_i1.p1", "Drosophila_melanogaster_DN13632_c0_g1_i1.p1", "Drosophila_melanogaster_DN13828_c0_g1_i1.p1", "Drosophila_melanogaster_DN15960_c0_g1_i1.p1", "Drosophila_melanogast…
919	GO:0051254	positive regulation of RNA metabolic pro...	8	3	2.03	1.00000	c("Drosophila_melanogaster_DN17994_c0_g1_i1.p6", "Drosophila_melanogaster_DN3512_c0_g1_i1.p1", "Drosophila_melanogaster_DN4961_c0_g1_i1.p1")
920	GO:0044257	cellular protein catabolic process	74	30	18.81	1.00000	c("Drosophila_melanogaster_DN10149_c0_g1_i4.p1", "Drosophila_melanogaster_DN10180_c1_g1_i4.p1", "Drosophila_melanogaster_DN12815_c0_g1_i1.p1", "Drosophila_melanogaster_DN14034_c0_g1_i1.p1", "Drosophila_melanogaster_DN141_c0_g1_i1.p1", "Drosophila_melanogaster_DN15560_c0_g1_i1.p1", "Drosophila_melanogaster_DN1746_c0_g1_i1.p1", "Drosophila_melanogaster_DN18045_c0_g1_i1.p1", "Drosophila_melanogaster…
921	GO:0006887	exocytosis	25	1	6.36	1.00000	Drosophila_melanogaster_DN6666_c0_g1_i1.p1
922	GO:0048858	cell projection morphogenesis	39	1	9.92	1.00000	Drosophila_melanogaster_DN13828_c0_g1_i1.p1
923	GO:0008063	Toll signaling pathway	1	1	0.25	1.00000	Drosophila_melanogaster_DN5932_c0_g1_i1.p1
924	GO:0051258	protein polymerization	24	13	6.1	1.00000	c("Drosophila_melanogaster_DN13598_c0_g1_i1.p1", "Drosophila_melanogaster_DN13886_c0_g1_i1.p1", "Drosophila_melanogaster_DN1767_c0_g1_i1.p1", "Drosophila_melanogaster_DN1827_c0_g1_i1.p1", "Drosophila_melanogaster_DN335_c0_g1_i2.p1", "Drosophila_melanogaster_DN3522_c0_g1_i1.p1", "Drosophila_melanogaster_DN4918_c0_g1_i1.p1", "Drosophila_melanogaster_DN5868_c0_g1_i1.p1", "Drosophila_melanogaster_DN6…
925	GO:0031056	regulation of histone modification	2	1	0.51	1.00000	Drosophila_melanogaster_DN4218_c0_g1_i1.p1
926	GO:0008064	regulation of actin polymerization or de...	17	6	4.32	1.00000	c("Drosophila_melanogaster_DN13598_c0_g1_i1.p1", "Drosophila_melanogaster_DN13886_c0_g1_i1.p1", "Drosophila_melanogaster_DN5868_c0_g1_i1.p1", "Drosophila_melanogaster_DN6300_c0_g1_i2.p1", "Drosophila_melanogaster_DN6921_c0_g1_i1.p1", "Drosophila_melanogaster_DN7443_c0_g1_i6.p1")
927	GO:0017182	peptidyl-diphthamide metabolic process	2	1	0.51	1.00000	Drosophila_melanogaster_DN7529_c0_g1_i1.p1
928	GO:0051259	protein complex oligomerization	11	1	2.8	1.00000	Drosophila_melanogaster_DN4954_c0_g1_i1.p1
929	GO:0031503	protein-containing complex localization	12	6	3.05	1.00000	c("Drosophila_melanogaster_DN10396_c0_g1_i1.p3", "Drosophila_melanogaster_DN17994_c0_g1_i1.p6", "Drosophila_melanogaster_DN4741_c0_g1_i2.p1", "Drosophila_melanogaster_DN4741_c0_g1_i3.p1", "Drosophila_melanogaster_DN8322_c0_g1_i1.p1", "Drosophila_melanogaster_DN9187_c0_g1_i1.p1")
930	GO:0044281	small molecule metabolic process	347	52	88.23	1.00000	c("Drosophila_melanogaster_DN10173_c0_g1_i1.p1", "Drosophila_melanogaster_DN10173_c3_g1_i1.p1", "Drosophila_melanogaster_DN1023_c0_g1_i1.p1", "Drosophila_melanogaster_DN11965_c0_g1_i1.p1", "Drosophila_melanogaster_DN12190_c0_g1_i1.p1", "Drosophila_melanogaster_DN13083_c0_g1_i1.p1", "Drosophila_melanogaster_DN15739_c0_g1_i1.p1", "Drosophila_melanogaster_DN17782_c0_g1_i1.p1", "Drosophila_melanogast…
931	GO:0010562	positive regulation of phosphorus metabo...	8	4	2.03	1.00000	c("Drosophila_melanogaster_DN14126_c0_g1_i1.p1", "Drosophila_melanogaster_DN19988_c0_g1_i1.p1", "Drosophila_melanogaster_DN2375_c0_g1_i1.p1", "Drosophila_melanogaster_DN7499_c0_g1_i1.p1")
932	GO:0048880	sensory system development	6	1	1.53	1.00000	Drosophila_melanogaster_DN7615_c0_g1_i2.p1
933	GO:0044282	small molecule catabolic process	37	4	9.41	1.00000	c("Drosophila_melanogaster_DN12190_c0_g1_i1.p1", "Drosophila_melanogaster_DN17882_c0_g1_i1.p1", "Drosophila_melanogaster_DN8445_c0_g1_i2.p1", "Drosophila_melanogaster_DN9256_c0_g2_i1.p1")
934	GO:0044283	small molecule biosynthetic process	87	9	22.12	1.00000	c("Drosophila_melanogaster_DN13083_c0_g1_i1.p1", "Drosophila_melanogaster_DN18811_c0_g1_i1.p1", "Drosophila_melanogaster_DN4881_c0_g1_i1.p1", "Drosophila_melanogaster_DN5555_c0_g1_i1.p1", "Drosophila_melanogaster_DN5979_c0_g1_i2.p1", "Drosophila_melanogaster_DN6485_c0_g1_i1.p2", "Drosophila_melanogaster_DN6916_c0_g1_i1.p1", "Drosophila_melanogaster_DN9081_c0_g1_i1.p1", "Drosophila_melanogaster_DN…
935	GO:1901070	guanosine-containing compound biosynthet...	4	2	1.02	1.00000	c("Drosophila_melanogaster_DN13083_c0_g1_i1.p1", "Drosophila_melanogaster_DN4881_c0_g1_i1.p1")
936	GO:0010564	regulation of cell cycle process	22	15	5.59	1.00000	c("Drosophila_melanogaster_DN10087_c1_g1_i1.p2", "Drosophila_melanogaster_DN10087_c2_g1_i1.p1", "Drosophila_melanogaster_DN1032_c0_g1_i1.p1", "Drosophila_melanogaster_DN11819_c0_g1_i1.p1", "Drosophila_melanogaster_DN14034_c0_g1_i1.p1", "Drosophila_melanogaster_DN15564_c0_g1_i1.p1", "Drosophila_melanogaster_DN15676_c0_g1_i1.p1", "Drosophila_melanogaster_DN20095_c0_g1_i1.p1", "Drosophila_melanogast…
937	GO:0012501	programmed cell death	24	10	6.1	1.00000	c("Drosophila_melanogaster_DN13657_c0_g1_i1.p1", "Drosophila_melanogaster_DN14087_c0_g1_i1.p1", "Drosophila_melanogaster_DN17688_c0_g1_i1.p1", "Drosophila_melanogaster_DN1972_c0_g1_i1.p1", "Drosophila_melanogaster_DN2123_c0_g1_i1.p1", "Drosophila_melanogaster_DN2991_c0_g1_i1.p1", "Drosophila_melanogaster_DN4044_c0_g1_i1.p1", "Drosophila_melanogaster_DN5503_c0_g1_i1.p1", "Drosophila_melanogaster_D…
938	GO:0060147	regulation of posttranscriptional gene s...	1	1	0.25	1.00000	Drosophila_melanogaster_DN2050_c0_g1_i1.p1
939	GO:1902850	microtubule cytoskeleton organization in...	2	1	0.51	1.00000	Drosophila_melanogaster_DN5226_c0_g1_i1.p1
940	GO:0015918	sterol transport	4	1	1.02	1.00000	Drosophila_melanogaster_DN2597_c0_g1_i1.p2
941	GO:0031086	nuclear-transcribed mRNA catabolic proce...	1	1	0.25	1.00000	Drosophila_melanogaster_DN9733_c0_g1_i2.p1
942	GO:0015919	peroxisomal membrane transport	1	1	0.25	1.00000	Drosophila_melanogaster_DN8187_c0_g1_i1.p1
943	GO:0045839	negative regulation of mitotic nuclear d...	4	4	1.02	1.00000	c("Drosophila_melanogaster_DN1032_c0_g1_i1.p1", "Drosophila_melanogaster_DN11819_c0_g1_i1.p1", "Drosophila_melanogaster_DN15564_c0_g1_i1.p1", "Drosophila_melanogaster_DN4307_c0_g1_i1.p1")
944	GO:0044270	cellular nitrogen compound catabolic pro...	69	20	17.54	1.00000	c("Drosophila_melanogaster_DN1585_c0_g1_i1.p1", "Drosophila_melanogaster_DN17655_c0_g1_i1.p1", "Drosophila_melanogaster_DN4044_c0_g1_i1.p1", "Drosophila_melanogaster_DN4226_c0_g1_i1.p1", "Drosophila_melanogaster_DN4455_c0_g1_i1.p1", "Drosophila_melanogaster_DN5555_c0_g1_i1.p1", "Drosophila_melanogaster_DN5628_c0_g1_i1.p1", "Drosophila_melanogaster_DN5698_c0_g1_i1.p1", "Drosophila_melanogaster_DN5…
945	GO:0006820	anion transport	49	6	12.46	1.00000	c("Drosophila_melanogaster_DN15700_c0_g1_i1.p1", "Drosophila_melanogaster_DN15951_c0_g1_i1.p1", "Drosophila_melanogaster_DN17957_c0_g1_i1.p1", "Drosophila_melanogaster_DN20669_c0_g1_i1.p1", "Drosophila_melanogaster_DN6056_c0_g1_i2.p1", "Drosophila_melanogaster_DN6226_c0_g1_i1.p1")
946	GO:0002221	pattern recognition receptor signaling p...	3	1	0.76	1.00000	Drosophila_melanogaster_DN9941_c0_g1_i1.p1
947	GO:0044271	cellular nitrogen compound biosynthetic ...	719	207	182.81	1.00000	c("Drosophila_melanogaster_DN10173_c0_g1_i1.p1", "Drosophila_melanogaster_DN10173_c3_g1_i1.p1", "Drosophila_melanogaster_DN10206_c4_g1_i2.p1", "Drosophila_melanogaster_DN1023_c0_g1_i1.p1", "Drosophila_melanogaster_DN10251_c0_g1_i1.p1", "Drosophila_melanogaster_DN10559_c0_g1_i1.p1", "Drosophila_melanogaster_DN1064_c0_g1_i1.p1", "Drosophila_melanogaster_DN10702_c0_g1_i1.p2", "Drosophila_melanogaste…
948	GO:0034404	nucleobase-containing small molecule bio...	32	7	8.14	1.00000	c("Drosophila_melanogaster_DN13083_c0_g1_i1.p1", "Drosophila_melanogaster_DN4881_c0_g1_i1.p1", "Drosophila_melanogaster_DN5555_c0_g1_i1.p1", "Drosophila_melanogaster_DN5979_c0_g1_i2.p1", "Drosophila_melanogaster_DN6916_c0_g1_i1.p1", "Drosophila_melanogaster_DN9081_c0_g1_i1.p1", "Drosophila_melanogaster_DN9957_c0_g1_i1.p1")
949	GO:0044272	sulfur compound biosynthetic process	19	2	4.83	1.00000	c("Drosophila_melanogaster_DN3411_c0_g1_i1.p2", "Drosophila_melanogaster_DN8221_c0_g1_i5.p1")
950	GO:0048872	homeostasis of number of cells	1	1	0.25	1.00000	Drosophila_melanogaster_DN4365_c0_g1_i2.p1
951	GO:0044273	sulfur compound catabolic process	5	2	1.27	1.00000	c("Drosophila_melanogaster_DN2403_c0_g1_i1.p1", "Drosophila_melanogaster_DN4633_c0_g1_i1.p1")
952	GO:0010556	regulation of macromolecule biosynthetic...	328	116	83.4	1.00000	c("Drosophila_melanogaster_DN10206_c4_g1_i2.p1", "Drosophila_melanogaster_DN10559_c0_g1_i1.p1", "Drosophila_melanogaster_DN1064_c0_g1_i1.p1", "Drosophila_melanogaster_DN10702_c0_g1_i1.p2", "Drosophila_melanogaster_DN11790_c0_g1_i1.p1", "Drosophila_melanogaster_DN11831_c0_g1_i1.p1", "Drosophila_melanogaster_DN12108_c0_g1_i1.p1", "Drosophila_melanogaster_DN12329_c0_g1_i1.p1", "Drosophila_melanogast…
953	GO:0010557	positive regulation of macromolecule bio...	13	5	3.31	1.00000	c("Drosophila_melanogaster_DN17994_c0_g1_i1.p6", "Drosophila_melanogaster_DN3512_c0_g1_i1.p1", "Drosophila_melanogaster_DN4961_c0_g1_i1.p1", "Drosophila_melanogaster_DN9217_c0_g1_i1.p2", "Drosophila_melanogaster_DN9918_c1_g1_i6.p1")
954	GO:0198738	cell-cell signaling by wnt	24	12	6.1	1.00000	c("Drosophila_melanogaster_DN1062_c0_g1_i1.p1", "Drosophila_melanogaster_DN11601_c0_g1_i1.p1", "Drosophila_melanogaster_DN13741_c0_g1_i1.p1", "Drosophila_melanogaster_DN15848_c0_g1_i1.p1", "Drosophila_melanogaster_DN20921_c0_g1_i1.p1", "Drosophila_melanogaster_DN3210_c0_g1_i1.p1", "Drosophila_melanogaster_DN4650_c0_g1_i1.p1", "Drosophila_melanogaster_DN6041_c0_g1_i1.p1", "Drosophila_melanogaster_…
955	GO:0010558	negative regulation of macromolecule bio...	34	20	8.64	1.00000	c("Drosophila_melanogaster_DN10559_c0_g1_i1.p1", "Drosophila_melanogaster_DN11831_c0_g1_i1.p1", "Drosophila_melanogaster_DN12108_c0_g1_i1.p1", "Drosophila_melanogaster_DN12359_c0_g1_i1.p1", "Drosophila_melanogaster_DN14137_c0_g1_i1.p1", "Drosophila_melanogaster_DN14572_c0_g1_i1.p1", "Drosophila_melanogaster_DN15955_c0_g1_i1.p1", "Drosophila_melanogaster_DN20776_c0_g1_i1.p1", "Drosophila_melanogas…
956	GO:0017038	protein import	18	7	4.58	1.00000	c("Drosophila_melanogaster_DN2311_c0_g1_i1.p1", "Drosophila_melanogaster_DN3424_c1_g1_i1.p1", "Drosophila_melanogaster_DN5213_c0_g1_i1.p1", "Drosophila_melanogaster_DN7879_c0_g1_i1.p1", "Drosophila_melanogaster_DN8187_c0_g1_i1.p1", "Drosophila_melanogaster_DN9010_c0_g1_i1.p1", "Drosophila_melanogaster_DN9995_c1_g1_i1.p1")
957	GO:0032990	cell part morphogenesis	39	1	9.92	1.00000	Drosophila_melanogaster_DN13828_c0_g1_i1.p1
958	GO:0048878	chemical homeostasis	24	1	6.1	1.00000	Drosophila_melanogaster_DN8876_c0_g1_i6.p1
959	GO:0006950	response to stress	155	88	39.41	1.00000	c("Drosophila_melanogaster_DN10072_c0_g1_i1.p1", "Drosophila_melanogaster_DN10072_c1_g1_i1.p1", "Drosophila_melanogaster_DN10178_c0_g1_i1.p1", "Drosophila_melanogaster_DN10227_c0_g1_i1.p1", "Drosophila_melanogaster_DN10252_c0_g1_i1.p1", "Drosophila_melanogaster_DN10261_c0_g1_i1.p1", "Drosophila_melanogaster_DN10402_c0_g1_i1.p1", "Drosophila_melanogaster_DN11736_c0_g1_i1.p1", "Drosophila_melanogas…
960	GO:0006952	defense response	19	1	4.83	1.00000	Drosophila_melanogaster_DN9941_c0_g1_i1.p1
961	GO:0006955	immune response	16	1	4.07	1.00000	Drosophila_melanogaster_DN9941_c0_g1_i1.p1
962	GO:0006810	transport	718	105	182.55	1.00000	c("Drosophila_melanogaster_DN10023_c0_g1_i1.p1", "Drosophila_melanogaster_DN1007_c0_g1_i1.p1", "Drosophila_melanogaster_DN10158_c0_g1_i1.p1", "Drosophila_melanogaster_DN10245_c0_g1_i1.p1", "Drosophila_melanogaster_DN10396_c0_g1_i1.p3", "Drosophila_melanogaster_DN10415_c0_g1_i1.p1", "Drosophila_melanogaster_DN10592_c0_g1_i1.p1", "Drosophila_melanogaster_DN12107_c0_g1_i1.p1", "Drosophila_melanogast…
963	GO:0006811	ion transport	235	18	59.75	1.00000	c("Drosophila_melanogaster_DN15700_c0_g1_i1.p1", "Drosophila_melanogaster_DN15890_c0_g1_i1.p1", "Drosophila_melanogaster_DN15951_c0_g1_i1.p1", "Drosophila_melanogaster_DN16132_c0_g1_i1.p1", "Drosophila_melanogaster_DN17957_c0_g1_i1.p1", "Drosophila_melanogaster_DN20669_c0_g1_i1.p1", "Drosophila_melanogaster_DN3213_c0_g1_i1.p1", "Drosophila_melanogaster_DN3598_c0_g1_i1.p1", "Drosophila_melanogaste…
964	GO:0015931	nucleobase-containing compound transport	24	8	6.1	1.00000	c("Drosophila_melanogaster_DN10245_c0_g1_i1.p1", "Drosophila_melanogaster_DN10396_c0_g1_i1.p3", "Drosophila_melanogaster_DN17994_c0_g1_i1.p6", "Drosophila_melanogaster_DN5623_c0_g1_i1.p1", "Drosophila_melanogaster_DN595_c0_g1_i1.p1", "Drosophila_melanogaster_DN8322_c0_g1_i1.p1", "Drosophila_melanogaster_DN9187_c0_g1_i1.p1", "Drosophila_melanogaster_DN9464_c0_g1_i2.p1")
965	GO:0023056	positive regulation of signaling	11	1	2.8	1.00000	Drosophila_melanogaster_DN8263_c0_g1_i2.p1
966	GO:0006816	calcium ion transport	21	1	5.34	1.00000	Drosophila_melanogaster_DN4477_c0_g1_i1.p2
967	GO:0023057	negative regulation of signaling	18	6	4.58	1.00000	c("Drosophila_melanogaster_DN13741_c0_g1_i1.p1", "Drosophila_melanogaster_DN6293_c1_g1_i1.p1", "Drosophila_melanogaster_DN8184_c0_g1_i1.p1", "Drosophila_melanogaster_DN8483_c0_g1_i4.p1", "Drosophila_melanogaster_DN881_c0_g1_i1.p1", "Drosophila_melanogaster_DN9474_c0_g1_i1.p1")
968	GO:0002218	activation of innate immune response	3	1	0.76	1.00000	Drosophila_melanogaster_DN9941_c0_g1_i1.p1
969	GO:0031023	microtubule organizing center organizati...	7	4	1.78	1.00000	c("Drosophila_melanogaster_DN6735_c0_g1_i1.p1", "Drosophila_melanogaster_DN8033_c0_g1_i11.p1", "Drosophila_melanogaster_DN8684_c1_g1_i3.p1", "Drosophila_melanogaster_DN9331_c0_g1_i1.p1")
970	GO:0071545	inositol phosphate catabolic process	10	1	2.54	1.00000	Drosophila_melanogaster_DN12190_c0_g1_i1.p1
971	GO:0045944	positive regulation of transcription by ...	6	1	1.53	1.00000	Drosophila_melanogaster_DN3512_c0_g1_i1.p1
972	GO:0032886	regulation of microtubule-based process	4	2	1.02	1.00000	c("Drosophila_melanogaster_DN8684_c1_g1_i3.p1", "Drosophila_melanogaster_DN8971_c0_g1_i1.p1")
973	GO:0048812	neuron projection morphogenesis	39	1	9.92	1.00000	Drosophila_melanogaster_DN13828_c0_g1_i1.p1
974	GO:0006301	postreplication repair	2	2	0.51	1.00000	c("Drosophila_melanogaster_DN8595_c0_g1_i1.p1", "Drosophila_melanogaster_DN8865_c0_g1_i1.p1")
975	GO:0042073	intraciliary transport	2	2	0.51	1.00000	c("Drosophila_melanogaster_DN4741_c0_g1_i2.p1", "Drosophila_melanogaster_DN4741_c0_g1_i3.p1")
976	GO:0017144	drug metabolic process	94	5	23.9	1.00000	c("Drosophila_melanogaster_DN21358_c0_g1_i1.p1", "Drosophila_melanogaster_DN3411_c0_g1_i1.p2", "Drosophila_melanogaster_DN5496_c0_g1_i1.p1", "Drosophila_melanogaster_DN8221_c0_g1_i5.p1", "Drosophila_melanogaster_DN8670_c0_g1_i1.p1")
977	GO:0006308	DNA catabolic process	2	1	0.51	1.00000	Drosophila_melanogaster_DN4044_c0_g1_i1.p1
978	GO:0045930	negative regulation of mitotic cell cycl...	7	6	1.78	1.00000	c("Drosophila_melanogaster_DN1032_c0_g1_i1.p1", "Drosophila_melanogaster_DN11819_c0_g1_i1.p1", "Drosophila_melanogaster_DN15564_c0_g1_i1.p1", "Drosophila_melanogaster_DN20095_c0_g1_i1.p1", "Drosophila_melanogaster_DN4307_c0_g1_i1.p1", "Drosophila_melanogaster_DN4974_c0_g1_i1.p1")
979	GO:1902969	mitotic DNA replication	2	1	0.51	1.00000	Drosophila_melanogaster_DN7725_c0_g1_i1.p1
980	GO:0009719	response to endogenous stimulus	10	1	2.54	1.00000	Drosophila_melanogaster_DN19966_c0_g1_i1.p1
981	GO:0017000	antibiotic biosynthetic process	2	2	0.51	1.00000	c("Drosophila_melanogaster_DN21358_c0_g1_i1.p1", "Drosophila_melanogaster_DN5496_c0_g1_i1.p1")
982	GO:2000112	regulation of cellular macromolecule bio...	328	116	83.4	1.00000	c("Drosophila_melanogaster_DN10206_c4_g1_i2.p1", "Drosophila_melanogaster_DN10559_c0_g1_i1.p1", "Drosophila_melanogaster_DN1064_c0_g1_i1.p1", "Drosophila_melanogaster_DN10702_c0_g1_i1.p2", "Drosophila_melanogaster_DN11790_c0_g1_i1.p1", "Drosophila_melanogaster_DN11831_c0_g1_i1.p1", "Drosophila_melanogaster_DN12108_c0_g1_i1.p1", "Drosophila_melanogaster_DN12329_c0_g1_i1.p1", "Drosophila_melanogast…
983	GO:0045934	negative regulation of nucleobase-contai...	30	18	7.63	1.00000	c("Drosophila_melanogaster_DN10559_c0_g1_i1.p1", "Drosophila_melanogaster_DN11831_c0_g1_i1.p1", "Drosophila_melanogaster_DN12108_c0_g1_i1.p1", "Drosophila_melanogaster_DN12359_c0_g1_i1.p1", "Drosophila_melanogaster_DN14137_c0_g1_i1.p1", "Drosophila_melanogaster_DN14572_c0_g1_i1.p1", "Drosophila_melanogaster_DN15955_c0_g1_i1.p1", "Drosophila_melanogaster_DN20776_c0_g1_i1.p1", "Drosophila_melanogas…
984	GO:2000113	negative regulation of cellular macromol...	34	20	8.64	1.00000	c("Drosophila_melanogaster_DN10559_c0_g1_i1.p1", "Drosophila_melanogaster_DN11831_c0_g1_i1.p1", "Drosophila_melanogaster_DN12108_c0_g1_i1.p1", "Drosophila_melanogaster_DN12359_c0_g1_i1.p1", "Drosophila_melanogaster_DN14137_c0_g1_i1.p1", "Drosophila_melanogaster_DN14572_c0_g1_i1.p1", "Drosophila_melanogaster_DN15955_c0_g1_i1.p1", "Drosophila_melanogaster_DN20776_c0_g1_i1.p1", "Drosophila_melanogas…
985	GO:0044242	cellular lipid catabolic process	15	3	3.81	1.00000	c("Drosophila_melanogaster_DN17882_c0_g1_i1.p1", "Drosophila_melanogaster_DN4143_c0_g1_i1.p1", "Drosophila_melanogaster_DN9256_c0_g2_i1.p1")
986	GO:0008150	biological_process	4291	1091	1091	1.00000	c("Drosophila_melanogaster_DN10014_c0_g1_i2.p1", "Drosophila_melanogaster_DN10023_c0_g1_i1.p1", "Drosophila_melanogaster_DN10054_c0_g1_i2.p1", "Drosophila_melanogaster_DN10056_c0_g1_i1.p1", "Drosophila_melanogaster_DN1007_c0_g1_i1.p1", "Drosophila_melanogaster_DN10072_c0_g1_i1.p1", "Drosophila_melanogaster_DN10072_c1_g1_i1.p1", "Drosophila_melanogaster_DN10087_c1_g1_i1.p2", "Drosophila_melanogast…
987	GO:0045935	positive regulation of nucleobase-contai...	8	3	2.03	1.00000	c("Drosophila_melanogaster_DN17994_c0_g1_i1.p6", "Drosophila_melanogaster_DN3512_c0_g1_i1.p1", "Drosophila_melanogaster_DN4961_c0_g1_i1.p1")
988	GO:1905774	regulation of DNA helicase activity	1	1	0.25	1.00000	Drosophila_melanogaster_DN4836_c0_g1_i1.p1
989	GO:0017004	cytochrome complex assembly	8	1	2.03	1.00000	Drosophila_melanogaster_DN11552_c0_g1_i1.p1
990	GO:0008152	metabolic process	2759	763	701.48	1.00000	c("Drosophila_melanogaster_DN10056_c0_g1_i1.p1", "Drosophila_melanogaster_DN10072_c0_g1_i1.p1", "Drosophila_melanogaster_DN10072_c1_g1_i1.p1", "Drosophila_melanogaster_DN10093_c0_g1_i1.p1", "Drosophila_melanogaster_DN10132_c4_g1_i2.p1", "Drosophila_melanogaster_DN10149_c0_g1_i4.p1", "Drosophila_melanogaster_DN10173_c0_g1_i1.p1", "Drosophila_melanogaster_DN10173_c3_g1_i1.p1", "Drosophila_melanogas…
991	GO:0045937	positive regulation of phosphate metabol...	8	4	2.03	1.00000	c("Drosophila_melanogaster_DN14126_c0_g1_i1.p1", "Drosophila_melanogaster_DN19988_c0_g1_i1.p1", "Drosophila_melanogaster_DN2375_c0_g1_i1.p1", "Drosophila_melanogaster_DN7499_c0_g1_i1.p1")
992	GO:0008154	actin polymerization or depolymerization	18	6	4.58	1.00000	c("Drosophila_melanogaster_DN13598_c0_g1_i1.p1", "Drosophila_melanogaster_DN13886_c0_g1_i1.p1", "Drosophila_melanogaster_DN5868_c0_g1_i1.p1", "Drosophila_melanogaster_DN6300_c0_g1_i2.p1", "Drosophila_melanogaster_DN6921_c0_g1_i1.p1", "Drosophila_melanogaster_DN7443_c0_g1_i6.p1")
993	GO:0044248	cellular catabolic process	198	58	50.34	1.00000	c("Drosophila_melanogaster_DN10149_c0_g1_i4.p1", "Drosophila_melanogaster_DN10180_c1_g1_i4.p1", "Drosophila_melanogaster_DN12815_c0_g1_i1.p1", "Drosophila_melanogaster_DN14034_c0_g1_i1.p1", "Drosophila_melanogaster_DN141_c0_g1_i1.p1", "Drosophila_melanogaster_DN15560_c0_g1_i1.p1", "Drosophila_melanogaster_DN1585_c0_g1_i1.p1", "Drosophila_melanogaster_DN1746_c0_g1_i1.p1", "Drosophila_melanogaster_…
994	GO:0044249	cellular biosynthetic process	902	285	229.34	1.00000	c("Drosophila_melanogaster_DN10173_c0_g1_i1.p1", "Drosophila_melanogaster_DN10173_c3_g1_i1.p1", "Drosophila_melanogaster_DN10178_c0_g1_i1.p1", "Drosophila_melanogaster_DN10206_c4_g1_i2.p1", "Drosophila_melanogaster_DN1023_c0_g1_i1.p1", "Drosophila_melanogaster_DN10251_c0_g1_i1.p1", "Drosophila_melanogaster_DN10559_c0_g1_i1.p1", "Drosophila_melanogaster_DN1064_c0_g1_i1.p1", "Drosophila_melanogaste…
995	GO:0051246	regulation of protein metabolic process	48	14	12.2	1.00000	c("Drosophila_melanogaster_DN14126_c0_g1_i1.p1", "Drosophila_melanogaster_DN15676_c0_g1_i1.p1", "Drosophila_melanogaster_DN17918_c0_g1_i1.p1", "Drosophila_melanogaster_DN19988_c0_g1_i1.p1", "Drosophila_melanogaster_DN2375_c0_g1_i1.p1", "Drosophila_melanogaster_DN2606_c0_g1_i1.p1", "Drosophila_melanogaster_DN4218_c0_g1_i1.p1", "Drosophila_melanogaster_DN7499_c0_g1_i1.p1", "Drosophila_melanogaster_…
996	GO:0008156	negative regulation of DNA replication	1	1	0.25	1.00000	Drosophila_melanogaster_DN12108_c0_g1_i1.p1
997	GO:0051247	positive regulation of protein metabolic...	14	5	3.56	1.00000	c("Drosophila_melanogaster_DN14126_c0_g1_i1.p1", "Drosophila_melanogaster_DN19988_c0_g1_i1.p1", "Drosophila_melanogaster_DN2375_c0_g1_i1.p1", "Drosophila_melanogaster_DN9217_c0_g1_i1.p2", "Drosophila_melanogaster_DN9918_c1_g1_i6.p1")
998	GO:0006839	mitochondrial transport	19	1	4.83	1.00000	Drosophila_melanogaster_DN2311_c0_g1_i1.p1
999	GO:0051248	negative regulation of protein metabolic...	10	3	2.54	1.00000	c("Drosophila_melanogaster_DN2606_c0_g1_i1.p1", "Drosophila_melanogaster_DN8235_c0_g1_i1.p2", "Drosophila_melanogaster_DN9506_c0_g1_i3.p1")
1000	GO:0030703	eggshell formation	5	5	1.27	1.00000	c("Drosophila_melanogaster_DN10667_c0_g1_i1.p1", "Drosophila_melanogaster_DN11534_c0_g1_i1.p1", "Drosophila_melanogaster_DN20726_c0_g1_i1.p1", "Drosophila_melanogaster_DN2088_c0_g1_i1.p1", "Drosophila_melanogaster_DN9501_c0_g1_i1.p1")
1001	GO:0034504	protein localization to nucleus	8	5	2.03	1.00000	c("Drosophila_melanogaster_DN3424_c1_g1_i1.p1", "Drosophila_melanogaster_DN5213_c0_g1_i1.p1", "Drosophila_melanogaster_DN7879_c0_g1_i1.p1", "Drosophila_melanogaster_DN9010_c0_g1_i1.p1", "Drosophila_melanogaster_DN9995_c1_g1_i1.p1")
1002	GO:0006921	cellular component disassembly involved ...	1	1	0.25	1.00000	Drosophila_melanogaster_DN4044_c0_g1_i1.p1
1003	GO:0030705	cytoskeleton-dependent intracellular tra...	4	3	1.02	1.00000	c("Drosophila_melanogaster_DN4741_c0_g1_i2.p1", "Drosophila_melanogaster_DN4741_c0_g1_i3.p1", "Drosophila_melanogaster_DN8527_c0_g1_i1.p1")
1004	GO:0030707	ovarian follicle cell development	5	5	1.27	1.00000	c("Drosophila_melanogaster_DN10667_c0_g1_i1.p1", "Drosophila_melanogaster_DN11534_c0_g1_i1.p1", "Drosophila_melanogaster_DN20726_c0_g1_i1.p1", "Drosophila_melanogaster_DN2088_c0_g1_i1.p1", "Drosophila_melanogaster_DN9501_c0_g1_i1.p1")
1005	GO:0006928	movement of cell or subcellular componen...	96	25	24.41	1.00000	c("Drosophila_melanogaster_DN10298_c0_g1_i1.p1", "Drosophila_melanogaster_DN11639_c0_g1_i1.p1", "Drosophila_melanogaster_DN11677_c0_g1_i1.p1", "Drosophila_melanogaster_DN13808_c0_g1_i1.p1", "Drosophila_melanogaster_DN13828_c0_g1_i1.p1", "Drosophila_melanogaster_DN14199_c0_g1_i1.p1", "Drosophila_melanogaster_DN14489_c0_g1_i1.p1", "Drosophila_melanogaster_DN1513_c0_g1_i1.p1", "Drosophila_melanogast…
1006	GO:0031175	neuron projection development	41	1	10.42	1.00000	Drosophila_melanogaster_DN13828_c0_g1_i1.p1
1007	GO:0044237	cellular metabolic process	1984	663	504.44	1.00000	c("Drosophila_melanogaster_DN10056_c0_g1_i1.p1", "Drosophila_melanogaster_DN10072_c0_g1_i1.p1", "Drosophila_melanogaster_DN10072_c1_g1_i1.p1", "Drosophila_melanogaster_DN10132_c4_g1_i2.p1", "Drosophila_melanogaster_DN10149_c0_g1_i4.p1", "Drosophila_melanogaster_DN10173_c0_g1_i1.p1", "Drosophila_melanogaster_DN10173_c3_g1_i1.p1", "Drosophila_melanogaster_DN10178_c0_g1_i1.p1", "Drosophila_melanogas…
1008	GO:0051234	establishment of localization	722	108	183.57	1.00000	c("Drosophila_melanogaster_DN10023_c0_g1_i1.p1", "Drosophila_melanogaster_DN1007_c0_g1_i1.p1", "Drosophila_melanogaster_DN10158_c0_g1_i1.p1", "Drosophila_melanogaster_DN10245_c0_g1_i1.p1", "Drosophila_melanogaster_DN10396_c0_g1_i1.p3", "Drosophila_melanogaster_DN10415_c0_g1_i1.p1", "Drosophila_melanogaster_DN10592_c0_g1_i1.p1", "Drosophila_melanogaster_DN12107_c0_g1_i1.p1", "Drosophila_melanogast…
1009	GO:0031032	actomyosin structure organization	3	3	0.76	1.00000	c("Drosophila_melanogaster_DN10087_c1_g1_i1.p2", "Drosophila_melanogaster_DN10087_c2_g1_i1.p1", "Drosophila_melanogaster_DN8527_c0_g1_i1.p1")
1010	GO:0044238	primary metabolic process	2263	707	575.37	1.00000	c("Drosophila_melanogaster_DN10056_c0_g1_i1.p1", "Drosophila_melanogaster_DN10072_c0_g1_i1.p1", "Drosophila_melanogaster_DN10072_c1_g1_i1.p1", "Drosophila_melanogaster_DN10093_c0_g1_i1.p1", "Drosophila_melanogaster_DN10132_c4_g1_i2.p1", "Drosophila_melanogaster_DN10149_c0_g1_i4.p1", "Drosophila_melanogaster_DN10173_c0_g1_i1.p1", "Drosophila_melanogaster_DN10173_c3_g1_i1.p1", "Drosophila_melanogas…
1011	GO:0051235	maintenance of location	3	1	0.76	1.00000	Drosophila_melanogaster_DN3000_c0_g1_i1.p2
1012	GO:0051236	establishment of RNA localization	13	7	3.31	1.00000	c("Drosophila_melanogaster_DN10245_c0_g1_i1.p1", "Drosophila_melanogaster_DN10396_c0_g1_i1.p3", "Drosophila_melanogaster_DN17994_c0_g1_i1.p6", "Drosophila_melanogaster_DN5623_c0_g1_i1.p1", "Drosophila_melanogaster_DN8322_c0_g1_i1.p1", "Drosophila_melanogaster_DN9187_c0_g1_i1.p1", "Drosophila_melanogaster_DN9464_c0_g1_i2.p1")
1013	GO:0042157	lipoprotein metabolic process	22	11	5.59	1.00000	c("Drosophila_melanogaster_DN1524_c0_g1_i1.p1", "Drosophila_melanogaster_DN1818_c0_g1_i1.p1", "Drosophila_melanogaster_DN3176_c0_g1_i1.p1", "Drosophila_melanogaster_DN3222_c0_g1_i1.p1", "Drosophila_melanogaster_DN4115_c0_g1_i1.p1", "Drosophila_melanogaster_DN4892_c0_g1_i1.p1", "Drosophila_melanogaster_DN5611_c0_g1_i1.p1", "Drosophila_melanogaster_DN5925_c0_g1_i1.p1", "Drosophila_melanogaster_DN61…
1014	GO:0070727	cellular macromolecule localization	115	30	29.24	1.00000	c("Drosophila_melanogaster_DN10023_c0_g1_i1.p1", "Drosophila_melanogaster_DN1007_c0_g1_i1.p1", "Drosophila_melanogaster_DN10396_c0_g1_i1.p3", "Drosophila_melanogaster_DN12765_c0_g1_i1.p1", "Drosophila_melanogaster_DN15655_c0_g1_i1.p1", "Drosophila_melanogaster_DN17994_c0_g1_i1.p6", "Drosophila_melanogaster_DN20021_c0_g1_i1.p1", "Drosophila_melanogaster_DN2019_c0_g1_i1.p1", "Drosophila_melanogaste…
1015	GO:0042158	lipoprotein biosynthetic process	21	11	5.34	1.00000	c("Drosophila_melanogaster_DN1524_c0_g1_i1.p1", "Drosophila_melanogaster_DN1818_c0_g1_i1.p1", "Drosophila_melanogaster_DN3176_c0_g1_i1.p1", "Drosophila_melanogaster_DN3222_c0_g1_i1.p1", "Drosophila_melanogaster_DN4115_c0_g1_i1.p1", "Drosophila_melanogaster_DN4892_c0_g1_i1.p1", "Drosophila_melanogaster_DN5611_c0_g1_i1.p1", "Drosophila_melanogaster_DN5925_c0_g1_i1.p1", "Drosophila_melanogaster_DN61…
1016	GO:0032954	regulation of cytokinetic process	2	2	0.51	1.00000	c("Drosophila_melanogaster_DN10087_c1_g1_i1.p2", "Drosophila_melanogaster_DN10087_c2_g1_i1.p1")
1017	GO:1900363	regulation of mRNA polyadenylation	1	1	0.25	1.00000	Drosophila_melanogaster_DN594_c0_g1_i1.p1
1018	GO:1901657	glycosyl compound metabolic process	27	10	6.86	1.00000	c("Drosophila_melanogaster_DN13083_c0_g1_i1.p1", "Drosophila_melanogaster_DN4398_c0_g1_i1.p1", "Drosophila_melanogaster_DN4881_c0_g1_i1.p1", "Drosophila_melanogaster_DN5261_c0_g1_i1.p1", "Drosophila_melanogaster_DN5321_c0_g1_i1.p1", "Drosophila_melanogaster_DN5555_c0_g1_i1.p1", "Drosophila_melanogaster_DN5979_c0_g1_i2.p1", "Drosophila_melanogaster_DN646_c0_g1_i1.p1", "Drosophila_melanogaster_DN80…
1019	GO:0072384	organelle transport along microtubule	2	1	0.51	1.00000	Drosophila_melanogaster_DN8527_c0_g1_i1.p1
1020	GO:0031667	response to nutrient levels	1	1	0.25	1.00000	Drosophila_melanogaster_DN9474_c0_g1_i1.p1
1021	GO:1901659	glycosyl compound biosynthetic process	6	2	1.53	1.00000	c("Drosophila_melanogaster_DN13083_c0_g1_i1.p1", "Drosophila_melanogaster_DN4881_c0_g1_i1.p1")
1022	GO:0042180	cellular ketone metabolic process	7	1	1.78	1.00000	Drosophila_melanogaster_DN8445_c0_g1_i2.p1
1023	GO:0031668	cellular response to extracellular stimu...	1	1	0.25	1.00000	Drosophila_melanogaster_DN9474_c0_g1_i1.p1
1024	GO:0072386	plus-end-directed organelle transport al...	2	1	0.51	1.00000	Drosophila_melanogaster_DN8527_c0_g1_i1.p1
1025	GO:0031123	RNA 3'-end processing	10	5	2.54	1.00000	c("Drosophila_melanogaster_DN10182_c0_g1_i1.p1", "Drosophila_melanogaster_DN10606_c0_g1_i1.p1", "Drosophila_melanogaster_DN12763_c0_g1_i1.p1", "Drosophila_melanogaster_DN4288_c0_g1_i1.p1", "Drosophila_melanogaster_DN594_c0_g1_i1.p1")
1026	GO:0031669	cellular response to nutrient levels	1	1	0.25	1.00000	Drosophila_melanogaster_DN9474_c0_g1_i1.p1
1027	GO:0031124	mRNA 3'-end processing	5	3	1.27	1.00000	c("Drosophila_melanogaster_DN10606_c0_g1_i1.p1", "Drosophila_melanogaster_DN4288_c0_g1_i1.p1", "Drosophila_melanogaster_DN594_c0_g1_i1.p1")
1028	GO:0042182	ketone catabolic process	1	1	0.25	1.00000	Drosophila_melanogaster_DN8445_c0_g1_i2.p1
1029	GO:0045595	regulation of cell differentiation	2	1	0.51	1.00000	Drosophila_melanogaster_DN14137_c0_g1_i1.p1
1030	GO:0046785	microtubule polymerization	7	7	1.78	1.00000	c("Drosophila_melanogaster_DN1767_c0_g1_i1.p1", "Drosophila_melanogaster_DN1827_c0_g1_i1.p1", "Drosophila_melanogaster_DN335_c0_g1_i2.p1", "Drosophila_melanogaster_DN3522_c0_g1_i1.p1", "Drosophila_melanogaster_DN4918_c0_g1_i1.p1", "Drosophila_melanogaster_DN7032_c0_g1_i1.p1", "Drosophila_melanogaster_DN9968_c0_g1_i3.p1")
1031	GO:1904029	regulation of cyclin-dependent protein k...	3	2	0.76	1.00000	c("Drosophila_melanogaster_DN14126_c0_g1_i1.p1", "Drosophila_melanogaster_DN15676_c0_g1_i1.p1")
1032	GO:1990542	mitochondrial transmembrane transport	13	1	3.31	1.00000	Drosophila_melanogaster_DN2311_c0_g1_i1.p1
1033	GO:0032984	protein-containing complex disassembly	18	6	4.58	1.00000	c("Drosophila_melanogaster_DN12107_c0_g1_i1.p1", "Drosophila_melanogaster_DN15985_c0_g1_i1.p1", "Drosophila_melanogaster_DN16278_c0_g1_i1.p1", "Drosophila_melanogaster_DN4113_c0_g1_i1.p1", "Drosophila_melanogaster_DN6703_c0_g1_i1.p1", "Drosophila_melanogaster_DN9217_c0_g1_i1.p2")
1034	GO:0006497	protein lipidation	21	11	5.34	1.00000	c("Drosophila_melanogaster_DN1524_c0_g1_i1.p1", "Drosophila_melanogaster_DN1818_c0_g1_i1.p1", "Drosophila_melanogaster_DN3176_c0_g1_i1.p1", "Drosophila_melanogaster_DN3222_c0_g1_i1.p1", "Drosophila_melanogaster_DN4115_c0_g1_i1.p1", "Drosophila_melanogaster_DN4892_c0_g1_i1.p1", "Drosophila_melanogaster_DN5611_c0_g1_i1.p1", "Drosophila_melanogaster_DN5925_c0_g1_i1.p1", "Drosophila_melanogaster_DN61…
1035	GO:0006498	N-terminal protein lipidation	1	1	0.25	1.00000	Drosophila_melanogaster_DN4892_c0_g1_i1.p1
1036	GO:0032989	cellular component morphogenesis	50	4	12.71	1.00000	c("Drosophila_melanogaster_DN11534_c0_g1_i1.p1", "Drosophila_melanogaster_DN13632_c0_g1_i1.p1", "Drosophila_melanogaster_DN13828_c0_g1_i1.p1", "Drosophila_melanogaster_DN9501_c0_g1_i1.p1")
1037	GO:0032970	regulation of actin filament-based proce...	20	9	5.09	1.00000	c("Drosophila_melanogaster_DN10087_c1_g1_i1.p2", "Drosophila_melanogaster_DN10087_c2_g1_i1.p1", "Drosophila_melanogaster_DN13598_c0_g1_i1.p1", "Drosophila_melanogaster_DN13886_c0_g1_i1.p1", "Drosophila_melanogaster_DN404_c0_g1_i1.p1", "Drosophila_melanogaster_DN5868_c0_g1_i1.p1", "Drosophila_melanogaster_DN6300_c0_g1_i2.p1", "Drosophila_melanogaster_DN6921_c0_g1_i1.p1", "Drosophila_melanogaster_D…
1038	GO:0006807	nitrogen compound metabolic process	2077	680	528.08	1.00000	c("Drosophila_melanogaster_DN10056_c0_g1_i1.p1", "Drosophila_melanogaster_DN10072_c0_g1_i1.p1", "Drosophila_melanogaster_DN10072_c1_g1_i1.p1", "Drosophila_melanogaster_DN10132_c4_g1_i2.p1", "Drosophila_melanogaster_DN10149_c0_g1_i4.p1", "Drosophila_melanogaster_DN10173_c0_g1_i1.p1", "Drosophila_melanogaster_DN10173_c3_g1_i1.p1", "Drosophila_melanogaster_DN10178_c0_g1_i1.p1", "Drosophila_melanogas…
1039	GO:0019220	regulation of phosphate metabolic proces...	23	6	5.85	1.00000	c("Drosophila_melanogaster_DN14126_c0_g1_i1.p1", "Drosophila_melanogaster_DN1549_c0_g1_i1.p1", "Drosophila_melanogaster_DN15676_c0_g1_i1.p1", "Drosophila_melanogaster_DN19988_c0_g1_i1.p1", "Drosophila_melanogaster_DN2375_c0_g1_i1.p1", "Drosophila_melanogaster_DN7499_c0_g1_i1.p1")
1040	GO:0009394	2'-deoxyribonucleotide metabolic process	3	3	0.76	1.00000	c("Drosophila_melanogaster_DN18558_c0_g1_i1.p1", "Drosophila_melanogaster_DN6311_c0_g1_i1.p1", "Drosophila_melanogaster_DN6916_c0_g1_i1.p1")
1041	GO:0019222	regulation of metabolic process	402	143	102.21	1.00000	c("Drosophila_melanogaster_DN10206_c4_g1_i2.p1", "Drosophila_melanogaster_DN10559_c0_g1_i1.p1", "Drosophila_melanogaster_DN1064_c0_g1_i1.p1", "Drosophila_melanogaster_DN10702_c0_g1_i1.p2", "Drosophila_melanogaster_DN11790_c0_g1_i1.p1", "Drosophila_melanogaster_DN11831_c0_g1_i1.p1", "Drosophila_melanogaster_DN12108_c0_g1_i1.p1", "Drosophila_melanogaster_DN12329_c0_g1_i1.p1", "Drosophila_melanogast…
1042	GO:0006935	chemotaxis	39	1	9.92	1.00000	Drosophila_melanogaster_DN13828_c0_g1_i1.p1
1043	GO:0065002	intracellular protein transmembrane tran...	12	2	3.05	1.00000	c("Drosophila_melanogaster_DN2311_c0_g1_i1.p1", "Drosophila_melanogaster_DN8187_c0_g1_i1.p1")
1044	GO:1901135	carbohydrate derivative metabolic proces...	192	41	48.82	1.00000	c("Drosophila_melanogaster_DN13083_c0_g1_i1.p1", "Drosophila_melanogaster_DN1524_c0_g1_i1.p1", "Drosophila_melanogaster_DN15857_c0_g1_i1.p1", "Drosophila_melanogaster_DN15945_c0_g1_i1.p1", "Drosophila_melanogaster_DN1818_c0_g1_i1.p1", "Drosophila_melanogaster_DN18558_c0_g1_i1.p1", "Drosophila_melanogaster_DN20577_c0_g1_i1.p2", "Drosophila_melanogaster_DN2994_c0_g1_i1.p1", "Drosophila_melanogaster…
1045	GO:0065003	protein-containing complex assembly	97	36	24.66	1.00000	c("Drosophila_melanogaster_DN10242_c0_g1_i1.p1", "Drosophila_melanogaster_DN10396_c0_g1_i1.p3", "Drosophila_melanogaster_DN10856_c0_g1_i1.p1", "Drosophila_melanogaster_DN11552_c0_g1_i1.p1", "Drosophila_melanogaster_DN1294_c0_g1_i1.p1", "Drosophila_melanogaster_DN13598_c0_g1_i1.p1", "Drosophila_melanogaster_DN13822_c0_g1_i1.p1", "Drosophila_melanogaster_DN13886_c0_g1_i1.p1", "Drosophila_melanogast…
1046	GO:0065004	protein-DNA complex assembly	7	4	1.78	1.00000	c("Drosophila_melanogaster_DN10242_c0_g1_i1.p1", "Drosophila_melanogaster_DN16201_c0_g1_i1.p1", "Drosophila_melanogaster_DN4223_c0_g1_i1.p1", "Drosophila_melanogaster_DN9852_c0_g1_i4.p1")
1047	GO:1901136	carbohydrate derivative catabolic proces...	19	3	4.83	1.00000	c("Drosophila_melanogaster_DN20577_c0_g1_i1.p2", "Drosophila_melanogaster_DN5514_c0_g1_i1.p1", "Drosophila_melanogaster_DN6916_c0_g1_i1.p1")
1048	GO:1901137	carbohydrate derivative biosynthetic pro...	121	28	30.76	1.00000	c("Drosophila_melanogaster_DN13083_c0_g1_i1.p1", "Drosophila_melanogaster_DN1524_c0_g1_i1.p1", "Drosophila_melanogaster_DN15857_c0_g1_i1.p1", "Drosophila_melanogaster_DN15945_c0_g1_i1.p1", "Drosophila_melanogaster_DN1818_c0_g1_i1.p1", "Drosophila_melanogaster_DN18558_c0_g1_i1.p1", "Drosophila_melanogaster_DN2994_c0_g1_i1.p1", "Drosophila_melanogaster_DN3176_c0_g1_i1.p1", "Drosophila_melanogaster_…
1049	GO:0072329	monocarboxylic acid catabolic process	9	2	2.29	1.00000	c("Drosophila_melanogaster_DN17882_c0_g1_i1.p1", "Drosophila_melanogaster_DN9256_c0_g2_i1.p1")
1050	GO:0065007	biological regulation	957	277	243.32	1.00000	c("Drosophila_melanogaster_DN10054_c0_g1_i2.p1", "Drosophila_melanogaster_DN1007_c0_g1_i1.p1", "Drosophila_melanogaster_DN10087_c1_g1_i1.p2", "Drosophila_melanogaster_DN10087_c2_g1_i1.p1", "Drosophila_melanogaster_DN10172_c0_g1_i1.p1", "Drosophila_melanogaster_DN10206_c4_g1_i2.p1", "Drosophila_melanogaster_DN10252_c0_g1_i1.p1", "Drosophila_melanogaster_DN1032_c0_g1_i1.p1", "Drosophila_melanogaste…
1051	GO:0065008	regulation of biological quality	95	20	24.15	1.00000	c("Drosophila_melanogaster_DN10252_c0_g1_i1.p1", "Drosophila_melanogaster_DN13598_c0_g1_i1.p1", "Drosophila_melanogaster_DN13886_c0_g1_i1.p1", "Drosophila_melanogaster_DN15700_c0_g1_i1.p1", "Drosophila_melanogaster_DN16224_c0_g1_i1.p1", "Drosophila_melanogaster_DN17911_c0_g1_i1.p1", "Drosophila_melanogaster_DN19812_c0_g1_i1.p1", "Drosophila_melanogaster_DN3000_c0_g1_i1.p2", "Drosophila_melanogast…
1052	GO:0051205	protein insertion into membrane	2	1	0.51	1.00000	Drosophila_melanogaster_DN4280_c0_g1_i1.p1
1053	GO:0065009	regulation of molecular function	71	13	18.05	1.00000	c("Drosophila_melanogaster_DN10087_c1_g1_i1.p2", "Drosophila_melanogaster_DN10087_c2_g1_i1.p1", "Drosophila_melanogaster_DN12145_c0_g1_i1.p1", "Drosophila_melanogaster_DN14126_c0_g1_i1.p1", "Drosophila_melanogaster_DN1549_c0_g1_i1.p1", "Drosophila_melanogaster_DN15676_c0_g1_i1.p1", "Drosophila_melanogaster_DN2001_c0_g1_i1.p1", "Drosophila_melanogaster_DN4836_c0_g1_i1.p1", "Drosophila_melanogaster…
1054	GO:0000280	nuclear division	18	15	4.58	1.00000	c("Drosophila_melanogaster_DN10014_c0_g1_i2.p1", "Drosophila_melanogaster_DN1032_c0_g1_i1.p1", "Drosophila_melanogaster_DN11819_c0_g1_i1.p1", "Drosophila_melanogaster_DN14034_c0_g1_i1.p1", "Drosophila_melanogaster_DN15564_c0_g1_i1.p1", "Drosophila_melanogaster_DN19896_c0_g1_i1.p1", "Drosophila_melanogaster_DN2881_c0_g1_i1.p1", "Drosophila_melanogaster_DN4307_c0_g1_i1.p1", "Drosophila_melanogaster…
1055	GO:0071166	ribonucleoprotein complex localization	9	4	2.29	1.00000	c("Drosophila_melanogaster_DN10396_c0_g1_i1.p3", "Drosophila_melanogaster_DN17994_c0_g1_i1.p6", "Drosophila_melanogaster_DN8322_c0_g1_i1.p1", "Drosophila_melanogaster_DN9187_c0_g1_i1.p1")
1056	GO:1904031	positive regulation of cyclin-dependent ...	1	1	0.25	1.00000	Drosophila_melanogaster_DN14126_c0_g1_i1.p1
1057	GO:2000104	negative regulation of DNA-dependent DNA...	1	1	0.25	1.00000	Drosophila_melanogaster_DN12108_c0_g1_i1.p1
1058	GO:0019216	regulation of lipid metabolic process	1	1	0.25	1.00000	Drosophila_melanogaster_DN1549_c0_g1_i1.p1
1059	GO:0000288	nuclear-transcribed mRNA catabolic proce...	5	3	1.27	1.00000	c("Drosophila_melanogaster_DN1585_c0_g1_i1.p1", "Drosophila_melanogaster_DN5628_c0_g1_i1.p1", "Drosophila_melanogaster_DN5698_c0_g1_i1.p1")
1060	GO:0019219	regulation of nucleobase-containing comp...	319	113	81.11	1.00000	c("Drosophila_melanogaster_DN10206_c4_g1_i2.p1", "Drosophila_melanogaster_DN10559_c0_g1_i1.p1", "Drosophila_melanogaster_DN1064_c0_g1_i1.p1", "Drosophila_melanogaster_DN10702_c0_g1_i1.p2", "Drosophila_melanogaster_DN11790_c0_g1_i1.p1", "Drosophila_melanogaster_DN11831_c0_g1_i1.p1", "Drosophila_melanogaster_DN12108_c0_g1_i1.p1", "Drosophila_melanogaster_DN12329_c0_g1_i1.p1", "Drosophila_melanogast…
1061	GO:1901615	organic hydroxy compound metabolic proce...	32	5	8.14	1.00000	c("Drosophila_melanogaster_DN12190_c0_g1_i1.p1", "Drosophila_melanogaster_DN18811_c0_g1_i1.p1", "Drosophila_melanogaster_DN6485_c0_g1_i1.p2", "Drosophila_melanogaster_DN7003_c0_g1_i1.p1", "Drosophila_melanogaster_DN8445_c0_g1_i2.p1")
1062	GO:1901616	organic hydroxy compound catabolic proce...	11	1	2.8	1.00000	Drosophila_melanogaster_DN12190_c0_g1_i1.p1
1063	GO:1901617	organic hydroxy compound biosynthetic pr...	17	3	4.32	1.00000	c("Drosophila_melanogaster_DN18811_c0_g1_i1.p1", "Drosophila_melanogaster_DN6485_c0_g1_i1.p2", "Drosophila_melanogaster_DN7003_c0_g1_i1.p1")
1064	GO:0072348	sulfur compound transport	10	1	2.54	1.00000	Drosophila_melanogaster_DN17957_c0_g1_i1.p1
1065	GO:0034032	purine nucleoside bisphosphate metabolic...	10	1	2.54	1.00000	Drosophila_melanogaster_DN8639_c0_g1_i1.p1
1066	GO:0006595	polyamine metabolic process	6	1	1.53	1.00000	Drosophila_melanogaster_DN8670_c0_g1_i1.p1
1067	GO:0032940	secretion by cell	29	1	7.37	1.00000	Drosophila_melanogaster_DN6666_c0_g1_i1.p1
1068	GO:0006596	polyamine biosynthetic process	5	1	1.27	1.00000	Drosophila_melanogaster_DN8670_c0_g1_i1.p1
1069	GO:0034660	ncRNA metabolic process	132	64	33.56	1.00000	c("Drosophila_melanogaster_DN10182_c0_g1_i1.p1", "Drosophila_melanogaster_DN1023_c0_g1_i1.p1", "Drosophila_melanogaster_DN10439_c0_g1_i1.p1", "Drosophila_melanogaster_DN10477_c0_g1_i1.p1", "Drosophila_melanogaster_DN11538_c0_g1_i1.p1", "Drosophila_melanogaster_DN11959_c0_g1_i1.p1", "Drosophila_melanogaster_DN11965_c0_g1_i1.p1", "Drosophila_melanogaster_DN12090_c0_g1_i1.p1", "Drosophila_melanogast…
1070	GO:1990505	mitotic DNA replication maintenance of f...	1	1	0.25	1.00000	Drosophila_melanogaster_DN7725_c0_g1_i1.p1
1071	GO:0030865	cortical cytoskeleton organization	3	3	0.76	1.00000	c("Drosophila_melanogaster_DN10087_c1_g1_i1.p2", "Drosophila_melanogaster_DN10087_c2_g1_i1.p1", "Drosophila_melanogaster_DN8527_c0_g1_i1.p1")
1072	GO:0048468	cell development	51	10	12.97	1.00000	c("Drosophila_melanogaster_DN10667_c0_g1_i1.p1", "Drosophila_melanogaster_DN11534_c0_g1_i1.p1", "Drosophila_melanogaster_DN13828_c0_g1_i1.p1", "Drosophila_melanogaster_DN1973_c0_g1_i1.p1", "Drosophila_melanogaster_DN20156_c0_g1_i1.p1", "Drosophila_melanogaster_DN20726_c0_g1_i1.p1", "Drosophila_melanogaster_DN2088_c0_g1_i1.p1", "Drosophila_melanogaster_DN5811_c0_g1_i1.p1", "Drosophila_melanogaster…
1073	GO:0030866	cortical actin cytoskeleton organization	3	3	0.76	1.00000	c("Drosophila_melanogaster_DN10087_c1_g1_i1.p2", "Drosophila_melanogaster_DN10087_c2_g1_i1.p1", "Drosophila_melanogaster_DN8527_c0_g1_i1.p1")
1074	GO:0048469	cell maturation	3	3	0.76	1.00000	c("Drosophila_melanogaster_DN11534_c0_g1_i1.p1", "Drosophila_melanogaster_DN5811_c0_g1_i1.p1", "Drosophila_melanogaster_DN9501_c0_g1_i1.p1")
1075	GO:0099518	vesicle cytoskeletal trafficking	2	1	0.51	1.00000	Drosophila_melanogaster_DN8527_c0_g1_i1.p1
1076	GO:0042133	neurotransmitter metabolic process	9	1	2.29	1.00000	Drosophila_melanogaster_DN17911_c0_g1_i1.p1
1077	GO:0009890	negative regulation of biosynthetic proc...	35	20	8.9	1.00000	c("Drosophila_melanogaster_DN10559_c0_g1_i1.p1", "Drosophila_melanogaster_DN11831_c0_g1_i1.p1", "Drosophila_melanogaster_DN12108_c0_g1_i1.p1", "Drosophila_melanogaster_DN12359_c0_g1_i1.p1", "Drosophila_melanogaster_DN14137_c0_g1_i1.p1", "Drosophila_melanogaster_DN14572_c0_g1_i1.p1", "Drosophila_melanogaster_DN15955_c0_g1_i1.p1", "Drosophila_melanogaster_DN20776_c0_g1_i1.p1", "Drosophila_melanogas…
1078	GO:0060255	regulation of macromolecule metabolic pr...	391	142	99.41	1.00000	c("Drosophila_melanogaster_DN10206_c4_g1_i2.p1", "Drosophila_melanogaster_DN10559_c0_g1_i1.p1", "Drosophila_melanogaster_DN1064_c0_g1_i1.p1", "Drosophila_melanogaster_DN10702_c0_g1_i1.p2", "Drosophila_melanogaster_DN11790_c0_g1_i1.p1", "Drosophila_melanogaster_DN11831_c0_g1_i1.p1", "Drosophila_melanogaster_DN12108_c0_g1_i1.p1", "Drosophila_melanogaster_DN12329_c0_g1_i1.p1", "Drosophila_melanogast…
1079	GO:0009891	positive regulation of biosynthetic proc...	13	5	3.31	1.00000	c("Drosophila_melanogaster_DN17994_c0_g1_i1.p6", "Drosophila_melanogaster_DN3512_c0_g1_i1.p1", "Drosophila_melanogaster_DN4961_c0_g1_i1.p1", "Drosophila_melanogaster_DN9217_c0_g1_i1.p2", "Drosophila_melanogaster_DN9918_c1_g1_i6.p1")
1080	GO:0006482	protein demethylation	2	1	0.51	1.00000	Drosophila_melanogaster_DN3079_c0_g1_i1.p1
1081	GO:0009892	negative regulation of metabolic process	71	36	18.05	1.00000	c("Drosophila_melanogaster_DN10559_c0_g1_i1.p1", "Drosophila_melanogaster_DN11831_c0_g1_i1.p1", "Drosophila_melanogaster_DN12108_c0_g1_i1.p1", "Drosophila_melanogaster_DN12359_c0_g1_i1.p1", "Drosophila_melanogaster_DN14137_c0_g1_i1.p1", "Drosophila_melanogaster_DN14572_c0_g1_i1.p1", "Drosophila_melanogaster_DN1585_c0_g1_i1.p1", "Drosophila_melanogaster_DN15955_c0_g1_i1.p1", "Drosophila_melanogast…
1082	GO:0009893	positive regulation of metabolic process	23	9	5.85	1.00000	c("Drosophila_melanogaster_DN14126_c0_g1_i1.p1", "Drosophila_melanogaster_DN17994_c0_g1_i1.p6", "Drosophila_melanogaster_DN19988_c0_g1_i1.p1", "Drosophila_melanogaster_DN2375_c0_g1_i1.p1", "Drosophila_melanogaster_DN3512_c0_g1_i1.p1", "Drosophila_melanogaster_DN4961_c0_g1_i1.p1", "Drosophila_melanogaster_DN7499_c0_g1_i1.p1", "Drosophila_melanogaster_DN9217_c0_g1_i1.p2", "Drosophila_melanogaster_D…
1083	GO:0048598	embryonic morphogenesis	1	1	0.25	1.00000	Drosophila_melanogaster_DN404_c0_g1_i1.p1
1084	GO:0009894	regulation of catabolic process	12	2	3.05	1.00000	c("Drosophila_melanogaster_DN594_c0_g1_i1.p1", "Drosophila_melanogaster_DN9506_c0_g1_i3.p1")
1085	GO:0048599	oocyte development	3	3	0.76	1.00000	c("Drosophila_melanogaster_DN11534_c0_g1_i1.p1", "Drosophila_melanogaster_DN5811_c0_g1_i1.p1", "Drosophila_melanogaster_DN9501_c0_g1_i1.p1")
1086	GO:0034654	nucleobase-containing compound biosynthe...	482	168	122.55	1.00000	c("Drosophila_melanogaster_DN10173_c0_g1_i1.p1", "Drosophila_melanogaster_DN10173_c3_g1_i1.p1", "Drosophila_melanogaster_DN10206_c4_g1_i2.p1", "Drosophila_melanogaster_DN10559_c0_g1_i1.p1", "Drosophila_melanogaster_DN1064_c0_g1_i1.p1", "Drosophila_melanogaster_DN10702_c0_g1_i1.p2", "Drosophila_melanogaster_DN11556_c0_g1_i1.p1", "Drosophila_melanogaster_DN11790_c0_g1_i1.p1", "Drosophila_melanogast…
1087	GO:0030855	epithelial cell differentiation	5	5	1.27	1.00000	c("Drosophila_melanogaster_DN10667_c0_g1_i1.p1", "Drosophila_melanogaster_DN11534_c0_g1_i1.p1", "Drosophila_melanogaster_DN20726_c0_g1_i1.p1", "Drosophila_melanogaster_DN2088_c0_g1_i1.p1", "Drosophila_melanogaster_DN9501_c0_g1_i1.p1")
1088	GO:0034655	nucleobase-containing compound catabolic...	60	20	15.26	1.00000	c("Drosophila_melanogaster_DN1585_c0_g1_i1.p1", "Drosophila_melanogaster_DN17655_c0_g1_i1.p1", "Drosophila_melanogaster_DN4044_c0_g1_i1.p1", "Drosophila_melanogaster_DN4226_c0_g1_i1.p1", "Drosophila_melanogaster_DN4455_c0_g1_i1.p1", "Drosophila_melanogaster_DN5555_c0_g1_i1.p1", "Drosophila_melanogaster_DN5628_c0_g1_i1.p1", "Drosophila_melanogaster_DN5698_c0_g1_i1.p1", "Drosophila_melanogaster_DN5…
1089	GO:0008610	lipid biosynthetic process	58	21	14.75	1.00000	c("Drosophila_melanogaster_DN12389_c0_g1_i1.p1", "Drosophila_melanogaster_DN1524_c0_g1_i1.p1", "Drosophila_melanogaster_DN1818_c0_g1_i1.p1", "Drosophila_melanogaster_DN3176_c0_g1_i1.p1", "Drosophila_melanogaster_DN3222_c0_g1_i1.p1", "Drosophila_melanogaster_DN3766_c0_g1_i1.p1", "Drosophila_melanogaster_DN4115_c0_g1_i1.p1", "Drosophila_melanogaster_DN4469_c0_g1_i2.p1", "Drosophila_melanogaster_DN4…
1090	GO:0071173	spindle assembly checkpoint	4	4	1.02	1.00000	c("Drosophila_melanogaster_DN1032_c0_g1_i1.p1", "Drosophila_melanogaster_DN11819_c0_g1_i1.p1", "Drosophila_melanogaster_DN15564_c0_g1_i1.p1", "Drosophila_melanogaster_DN4307_c0_g1_i1.p1")
1091	GO:0071174	mitotic spindle checkpoint	4	4	1.02	1.00000	c("Drosophila_melanogaster_DN1032_c0_g1_i1.p1", "Drosophila_melanogaster_DN11819_c0_g1_i1.p1", "Drosophila_melanogaster_DN15564_c0_g1_i1.p1", "Drosophila_melanogaster_DN4307_c0_g1_i1.p1")
1092	GO:0006473	protein acetylation	20	15	5.09	1.00000	c("Drosophila_melanogaster_DN13804_c0_g1_i1.p1", "Drosophila_melanogaster_DN18061_c0_g1_i1.p1", "Drosophila_melanogaster_DN21537_c0_g1_i1.p1", "Drosophila_melanogaster_DN4059_c0_g1_i1.p1", "Drosophila_melanogaster_DN4218_c0_g1_i1.p1", "Drosophila_melanogaster_DN5409_c0_g1_i1.p1", "Drosophila_melanogaster_DN6161_c0_g1_i1.p1", "Drosophila_melanogaster_DN6275_c0_g1_i1.p1", "Drosophila_melanogaster_D…
1093	GO:0031109	microtubule polymerization or depolymeri...	9	8	2.29	1.00000	c("Drosophila_melanogaster_DN1767_c0_g1_i1.p1", "Drosophila_melanogaster_DN1827_c0_g1_i1.p1", "Drosophila_melanogaster_DN335_c0_g1_i2.p1", "Drosophila_melanogaster_DN3522_c0_g1_i1.p1", "Drosophila_melanogaster_DN4918_c0_g1_i1.p1", "Drosophila_melanogaster_DN7032_c0_g1_i1.p1", "Drosophila_melanogaster_DN8971_c0_g1_i1.p1", "Drosophila_melanogaster_DN9968_c0_g1_i3.p1")
1094	GO:0006475	internal protein amino acid acetylation	19	15	4.83	1.00000	c("Drosophila_melanogaster_DN13804_c0_g1_i1.p1", "Drosophila_melanogaster_DN18061_c0_g1_i1.p1", "Drosophila_melanogaster_DN21537_c0_g1_i1.p1", "Drosophila_melanogaster_DN4059_c0_g1_i1.p1", "Drosophila_melanogaster_DN4218_c0_g1_i1.p1", "Drosophila_melanogaster_DN5409_c0_g1_i1.p1", "Drosophila_melanogaster_DN6161_c0_g1_i1.p1", "Drosophila_melanogaster_DN6275_c0_g1_i1.p1", "Drosophila_melanogaster_D…
1095	GO:0006476	protein deacetylation	3	2	0.76	1.00000	c("Drosophila_melanogaster_DN1816_c0_g1_i1.p1", "Drosophila_melanogaster_DN1854_c0_g1_i1.p1")
1096	GO:0001932	regulation of protein phosphorylation	11	2	2.8	1.00000	c("Drosophila_melanogaster_DN14126_c0_g1_i1.p1", "Drosophila_melanogaster_DN15676_c0_g1_i1.p1")
1097	GO:0033750	ribosome localization	2	1	0.51	1.00000	Drosophila_melanogaster_DN8322_c0_g1_i1.p1
1098	GO:0001934	positive regulation of protein phosphory...	4	1	1.02	1.00000	Drosophila_melanogaster_DN14126_c0_g1_i1.p1
1099	GO:0006479	protein methylation	21	16	5.34	1.00000	c("Drosophila_melanogaster_DN10384_c0_g1_i1.p1", "Drosophila_melanogaster_DN14019_c0_g1_i1.p1", "Drosophila_melanogaster_DN1790_c0_g1_i1.p1", "Drosophila_melanogaster_DN19948_c0_g1_i1.p1", "Drosophila_melanogaster_DN20089_c0_g1_i1.p2", "Drosophila_melanogaster_DN5139_c1_g1_i1.p1", "Drosophila_melanogaster_DN5265_c0_g1_i1.p1", "Drosophila_melanogaster_DN5412_c0_g1_i1.p1", "Drosophila_melanogaster_…
1100	GO:0036260	RNA capping	5	2	1.27	1.00000	c("Drosophila_melanogaster_DN17785_c0_g1_i1.p1", "Drosophila_melanogaster_DN2770_c0_g1_i1.p1")
1101	GO:0002764	immune response-regulating signaling pat...	3	1	0.76	1.00000	Drosophila_melanogaster_DN9941_c0_g1_i1.p1
1102	GO:0008104	protein localization	134	31	34.07	1.00000	c("Drosophila_melanogaster_DN10023_c0_g1_i1.p1", "Drosophila_melanogaster_DN1007_c0_g1_i1.p1", "Drosophila_melanogaster_DN10396_c0_g1_i1.p3", "Drosophila_melanogaster_DN12765_c0_g1_i1.p1", "Drosophila_melanogaster_DN13818_c0_g1_i1.p1", "Drosophila_melanogaster_DN15655_c0_g1_i1.p1", "Drosophila_melanogaster_DN1628_c0_g1_i1.p1", "Drosophila_melanogaster_DN17994_c0_g1_i1.p6", "Drosophila_melanogaste…
1103	GO:1902903	regulation of supramolecular fiber organ...	17	6	4.32	1.00000	c("Drosophila_melanogaster_DN13598_c0_g1_i1.p1", "Drosophila_melanogaster_DN13886_c0_g1_i1.p1", "Drosophila_melanogaster_DN5868_c0_g1_i1.p1", "Drosophila_melanogaster_DN6300_c0_g1_i2.p1", "Drosophila_melanogaster_DN6921_c0_g1_i1.p1", "Drosophila_melanogaster_DN7443_c0_g1_i6.p1")
1104	GO:1902904	negative regulation of supramolecular fi...	6	1	1.53	1.00000	Drosophila_melanogaster_DN13598_c0_g1_i1.p1
1105	GO:0046390	ribose phosphate biosynthetic process	48	3	12.2	1.00000	c("Drosophila_melanogaster_DN13083_c0_g1_i1.p1", "Drosophila_melanogaster_DN2994_c0_g1_i1.p1", "Drosophila_melanogaster_DN4881_c0_g1_i1.p1")
1106	GO:1902905	positive regulation of supramolecular fi...	10	4	2.54	1.00000	c("Drosophila_melanogaster_DN13886_c0_g1_i1.p1", "Drosophila_melanogaster_DN5868_c0_g1_i1.p1", "Drosophila_melanogaster_DN6300_c0_g1_i2.p1", "Drosophila_melanogaster_DN7443_c0_g1_i6.p1")
1107	GO:0018410	C-terminal protein amino acid modificati...	1	1	0.25	1.00000	Drosophila_melanogaster_DN10384_c0_g1_i1.p1
1108	GO:0043933	protein-containing complex subunit organ...	114	43	28.98	1.00000	c("Drosophila_melanogaster_DN10242_c0_g1_i1.p1", "Drosophila_melanogaster_DN10396_c0_g1_i1.p3", "Drosophila_melanogaster_DN10856_c0_g1_i1.p1", "Drosophila_melanogaster_DN11552_c0_g1_i1.p1", "Drosophila_melanogaster_DN12107_c0_g1_i1.p1", "Drosophila_melanogaster_DN1294_c0_g1_i1.p1", "Drosophila_melanogaster_DN13598_c0_g1_i1.p1", "Drosophila_melanogaster_DN13822_c0_g1_i1.p1", "Drosophila_melanogast…
1109	GO:0097485	neuron projection guidance	39	1	9.92	1.00000	Drosophila_melanogaster_DN13828_c0_g1_i1.p1
1110	GO:0046395	carboxylic acid catabolic process	18	2	4.58	1.00000	c("Drosophila_melanogaster_DN17882_c0_g1_i1.p1", "Drosophila_melanogaster_DN9256_c0_g2_i1.p1")
1111	GO:1901292	nucleoside phosphate catabolic process	26	5	6.61	1.00000	c("Drosophila_melanogaster_DN5555_c0_g1_i1.p1", "Drosophila_melanogaster_DN5979_c0_g1_i2.p1", "Drosophila_melanogaster_DN6916_c0_g1_i1.p1", "Drosophila_melanogaster_DN9081_c0_g1_i1.p1", "Drosophila_melanogaster_DN9957_c0_g1_i1.p1")
1112	GO:0080090	regulation of primary metabolic process	366	126	93.06	1.00000	c("Drosophila_melanogaster_DN10206_c4_g1_i2.p1", "Drosophila_melanogaster_DN10559_c0_g1_i1.p1", "Drosophila_melanogaster_DN1064_c0_g1_i1.p1", "Drosophila_melanogaster_DN10702_c0_g1_i1.p2", "Drosophila_melanogaster_DN11790_c0_g1_i1.p1", "Drosophila_melanogaster_DN11831_c0_g1_i1.p1", "Drosophila_melanogaster_DN12108_c0_g1_i1.p1", "Drosophila_melanogaster_DN12329_c0_g1_i1.p1", "Drosophila_melanogast…
1113	GO:0052652	cyclic purine nucleotide metabolic proce...	5	1	1.27	1.00000	Drosophila_melanogaster_DN2994_c0_g1_i1.p1
1114	GO:1901293	nucleoside phosphate biosynthetic proces...	81	15	20.59	1.00000	c("Drosophila_melanogaster_DN10173_c0_g1_i1.p1", "Drosophila_melanogaster_DN10173_c3_g1_i1.p1", "Drosophila_melanogaster_DN13083_c0_g1_i1.p1", "Drosophila_melanogaster_DN17782_c0_g1_i1.p1", "Drosophila_melanogaster_DN18558_c0_g1_i1.p1", "Drosophila_melanogaster_DN2994_c0_g1_i1.p1", "Drosophila_melanogaster_DN4881_c0_g1_i1.p1", "Drosophila_melanogaster_DN6000_c0_g1_i2.p1", "Drosophila_melanogaster…
1115	GO:0046700	heterocycle catabolic process	71	20	18.05	1.00000	c("Drosophila_melanogaster_DN1585_c0_g1_i1.p1", "Drosophila_melanogaster_DN17655_c0_g1_i1.p1", "Drosophila_melanogaster_DN4044_c0_g1_i1.p1", "Drosophila_melanogaster_DN4226_c0_g1_i1.p1", "Drosophila_melanogaster_DN4455_c0_g1_i1.p1", "Drosophila_melanogaster_DN5555_c0_g1_i1.p1", "Drosophila_melanogaster_DN5628_c0_g1_i1.p1", "Drosophila_melanogaster_DN5698_c0_g1_i1.p1", "Drosophila_melanogaster_DN5…
1116	GO:0002757	immune response-activating signal transd...	3	1	0.76	1.00000	Drosophila_melanogaster_DN9941_c0_g1_i1.p1
1117	GO:0002758	innate immune response-activating signal...	3	1	0.76	1.00000	Drosophila_melanogaster_DN9941_c0_g1_i1.p1
1118	GO:0003002	regionalization	3	3	0.76	1.00000	c("Drosophila_melanogaster_DN11534_c0_g1_i1.p1", "Drosophila_melanogaster_DN5811_c0_g1_i1.p1", "Drosophila_melanogaster_DN9501_c0_g1_i1.p1")
1119	GO:0061919	process utilizing autophagic mechanism	17	2	4.32	1.00000	c("Drosophila_melanogaster_DN3829_c0_g1_i1.p1", "Drosophila_melanogaster_DN9726_c0_g1_i2.p1")
1120	GO:0006414	translational elongation	15	3	3.81	1.00000	c("Drosophila_melanogaster_DN7529_c0_g1_i1.p1", "Drosophila_melanogaster_DN8235_c0_g1_i1.p2", "Drosophila_melanogaster_DN9217_c0_g1_i1.p2")
1121	GO:0070897	transcription preinitiation complex asse...	3	1	0.76	1.00000	Drosophila_melanogaster_DN4223_c0_g1_i1.p1
1122	GO:0034622	cellular protein-containing complex asse...	83	35	21.1	1.00000	c("Drosophila_melanogaster_DN10242_c0_g1_i1.p1", "Drosophila_melanogaster_DN10396_c0_g1_i1.p3", "Drosophila_melanogaster_DN10856_c0_g1_i1.p1", "Drosophila_melanogaster_DN11552_c0_g1_i1.p1", "Drosophila_melanogaster_DN1294_c0_g1_i1.p1", "Drosophila_melanogaster_DN13598_c0_g1_i1.p1", "Drosophila_melanogaster_DN13822_c0_g1_i1.p1", "Drosophila_melanogaster_DN13886_c0_g1_i1.p1", "Drosophila_melanogast…
1123	GO:0003006	developmental process involved in reprod...	11	10	2.8	1.00000	c("Drosophila_melanogaster_DN10667_c0_g1_i1.p1", "Drosophila_melanogaster_DN11534_c0_g1_i1.p1", "Drosophila_melanogaster_DN1973_c0_g1_i1.p1", "Drosophila_melanogaster_DN20156_c0_g1_i1.p1", "Drosophila_melanogaster_DN20726_c0_g1_i1.p1", "Drosophila_melanogaster_DN2088_c0_g1_i1.p1", "Drosophila_melanogaster_DN5811_c0_g1_i1.p1", "Drosophila_melanogaster_DN5987_c0_g1_i1.p1", "Drosophila_melanogaster_…
1124	GO:0090329	regulation of DNA-dependent DNA replicat...	1	1	0.25	1.00000	Drosophila_melanogaster_DN12108_c0_g1_i1.p1
1125	GO:0040029	regulation of gene expression, epigeneti...	6	5	1.53	1.00000	c("Drosophila_melanogaster_DN2050_c0_g1_i1.p1", "Drosophila_melanogaster_DN446_c0_g1_i1.p1", "Drosophila_melanogaster_DN5409_c0_g1_i1.p1", "Drosophila_melanogaster_DN6126_c0_g1_i1.p1", "Drosophila_melanogaster_DN7397_c0_g1_i1.p1")
1126	GO:0003008	system process	22	2	5.59	1.00000	c("Drosophila_melanogaster_DN11539_c0_g1_i1.p1", "Drosophila_melanogaster_DN18252_c0_g1_i1.p1")
1127	GO:1901605	alpha-amino acid metabolic process	32	1	8.14	1.00000	Drosophila_melanogaster_DN8938_c0_g1_i1.p1
1128	GO:1903725	regulation of phospholipid metabolic pro...	1	1	0.25	1.00000	Drosophila_melanogaster_DN1549_c0_g1_i1.p1
1129	GO:0009991	response to extracellular stimulus	1	1	0.25	1.00000	Drosophila_melanogaster_DN9474_c0_g1_i1.p1
1130	GO:0040011	locomotion	44	1	11.19	1.00000	Drosophila_melanogaster_DN13828_c0_g1_i1.p1
1131	GO:0009994	oocyte differentiation	3	3	0.76	1.00000	c("Drosophila_melanogaster_DN11534_c0_g1_i1.p1", "Drosophila_melanogaster_DN5811_c0_g1_i1.p1", "Drosophila_melanogaster_DN9501_c0_g1_i1.p1")
1132	GO:0010171	body morphogenesis	1	1	0.25	1.00000	Drosophila_melanogaster_DN404_c0_g1_i1.p1
1133	GO:0010033	response to organic substance	21	1	5.34	1.00000	Drosophila_melanogaster_DN19966_c0_g1_i1.p1
1134	GO:0006446	regulation of translational initiation	4	1	1.02	1.00000	Drosophila_melanogaster_DN2606_c0_g1_i1.p1
1135	GO:0034613	cellular protein localization	114	29	28.98	1.00000	c("Drosophila_melanogaster_DN10023_c0_g1_i1.p1", "Drosophila_melanogaster_DN1007_c0_g1_i1.p1", "Drosophila_melanogaster_DN10396_c0_g1_i1.p3", "Drosophila_melanogaster_DN12765_c0_g1_i1.p1", "Drosophila_melanogaster_DN15655_c0_g1_i1.p1", "Drosophila_melanogaster_DN17994_c0_g1_i1.p6", "Drosophila_melanogaster_DN20021_c0_g1_i1.p1", "Drosophila_melanogaster_DN2019_c0_g1_i1.p1", "Drosophila_melanogaste…
1136	GO:0006448	regulation of translational elongation	6	3	1.53	1.00000	c("Drosophila_melanogaster_DN7529_c0_g1_i1.p1", "Drosophila_melanogaster_DN8235_c0_g1_i1.p2", "Drosophila_melanogaster_DN9217_c0_g1_i1.p2")
1137	GO:0009314	response to radiation	2	1	0.51	1.00000	Drosophila_melanogaster_DN9597_c0_g1_i1.p1
1138	GO:0006449	regulation of translational termination	3	1	0.76	1.00000	Drosophila_melanogaster_DN9217_c0_g1_i1.p2
1139	GO:0048583	regulation of response to stimulus	57	15	14.49	1.00000	c("Drosophila_melanogaster_DN10054_c0_g1_i2.p1", "Drosophila_melanogaster_DN13741_c0_g1_i1.p1", "Drosophila_melanogaster_DN1535_c0_g1_i1.p2", "Drosophila_melanogaster_DN15848_c0_g1_i1.p1", "Drosophila_melanogaster_DN400_c0_g1_i1.p1", "Drosophila_melanogaster_DN5932_c0_g1_i1.p1", "Drosophila_melanogaster_DN6293_c1_g1_i1.p1", "Drosophila_melanogaster_DN7730_c0_g1_i1.p1", "Drosophila_melanogaster_DN…
1140	GO:0051781	positive regulation of cell division	1	1	0.25	1.00000	Drosophila_melanogaster_DN11819_c0_g1_i1.p1
1141	GO:0044784	metaphase/anaphase transition of cell cy...	7	6	1.78	1.00000	c("Drosophila_melanogaster_DN1032_c0_g1_i1.p1", "Drosophila_melanogaster_DN11819_c0_g1_i1.p1", "Drosophila_melanogaster_DN14034_c0_g1_i1.p1", "Drosophila_melanogaster_DN15564_c0_g1_i1.p1", "Drosophila_melanogaster_DN4307_c0_g1_i1.p1", "Drosophila_melanogaster_DN4622_c0_g1_i1.p1")
1142	GO:0048584	positive regulation of response to stimu...	12	2	3.05	1.00000	c("Drosophila_melanogaster_DN8263_c0_g1_i2.p1", "Drosophila_melanogaster_DN9941_c0_g1_i1.p1")
1143	GO:0009880	embryonic pattern specification	1	1	0.25	1.00000	Drosophila_melanogaster_DN5811_c0_g1_i1.p1
1144	GO:0048585	negative regulation of response to stimu...	19	6	4.83	1.00000	c("Drosophila_melanogaster_DN13741_c0_g1_i1.p1", "Drosophila_melanogaster_DN6293_c1_g1_i1.p1", "Drosophila_melanogaster_DN8184_c0_g1_i1.p1", "Drosophila_melanogaster_DN8483_c0_g1_i4.p1", "Drosophila_melanogaster_DN881_c0_g1_i1.p1", "Drosophila_melanogaster_DN9474_c0_g1_i1.p1")
1145	GO:0051783	regulation of nuclear division	9	7	2.29	1.00000	c("Drosophila_melanogaster_DN1032_c0_g1_i1.p1", "Drosophila_melanogaster_DN11819_c0_g1_i1.p1", "Drosophila_melanogaster_DN14034_c0_g1_i1.p1", "Drosophila_melanogaster_DN15564_c0_g1_i1.p1", "Drosophila_melanogaster_DN4307_c0_g1_i1.p1", "Drosophila_melanogaster_DN4622_c0_g1_i1.p1", "Drosophila_melanogaster_DN793_c0_g1_i1.p1")
1146	GO:0044786	cell cycle DNA replication	2	1	0.51	1.00000	Drosophila_melanogaster_DN7725_c0_g1_i1.p1
1147	GO:0006575	cellular modified amino acid metabolic p...	28	2	7.12	1.00000	c("Drosophila_melanogaster_DN2403_c0_g1_i1.p1", "Drosophila_melanogaster_DN4633_c0_g1_i1.p1")
1148	GO:0051784	negative regulation of nuclear division	4	4	1.02	1.00000	c("Drosophila_melanogaster_DN1032_c0_g1_i1.p1", "Drosophila_melanogaster_DN11819_c0_g1_i1.p1", "Drosophila_melanogaster_DN15564_c0_g1_i1.p1", "Drosophila_melanogaster_DN4307_c0_g1_i1.p1")
1149	GO:0006576	cellular biogenic amine metabolic proces...	7	1	1.78	1.00000	Drosophila_melanogaster_DN8670_c0_g1_i1.p1
1150	GO:0098742	cell-cell adhesion via plasma-membrane a...	38	4	9.66	1.00000	c("Drosophila_melanogaster_DN17700_c0_g1_i1.p1", "Drosophila_melanogaster_DN17799_c0_g1_i1.p1", "Drosophila_melanogaster_DN20581_c0_g1_i1.p1", "Drosophila_melanogaster_DN9977_c0_g1_i1.p1")
1151	GO:0035383	thioester metabolic process	6	1	1.53	1.00000	Drosophila_melanogaster_DN8639_c0_g1_i1.p1
1152	GO:0034641	cellular nitrogen compound metabolic pro...	1186	445	301.54	1.00000	c("Drosophila_melanogaster_DN10056_c0_g1_i1.p1", "Drosophila_melanogaster_DN10072_c0_g1_i1.p1", "Drosophila_melanogaster_DN10072_c1_g1_i1.p1", "Drosophila_melanogaster_DN10173_c0_g1_i1.p1", "Drosophila_melanogaster_DN10173_c3_g1_i1.p1", "Drosophila_melanogaster_DN10178_c0_g1_i1.p1", "Drosophila_melanogaster_DN10182_c0_g1_i1.p1", "Drosophila_melanogaster_DN10206_c4_g1_i2.p1", "Drosophila_melanogas…
1153	GO:0060249	anatomical structure homeostasis	6	6	1.53	1.00000	c("Drosophila_melanogaster_DN10252_c0_g1_i1.p1", "Drosophila_melanogaster_DN19812_c0_g1_i1.p1", "Drosophila_melanogaster_DN6681_c0_g1_i1.p1", "Drosophila_melanogaster_DN8160_c0_g1_i1.p1", "Drosophila_melanogaster_DN9101_c0_g1_i1.p1", "Drosophila_melanogaster_DN9597_c0_g1_i1.p1")
1154	GO:0008298	intracellular mRNA localization	1	1	0.25	1.00000	Drosophila_melanogaster_DN5811_c0_g1_i1.p1
1155	GO:0009888	tissue development	18	7	4.58	1.00000	c("Drosophila_melanogaster_DN10667_c0_g1_i1.p1", "Drosophila_melanogaster_DN11534_c0_g1_i1.p1", "Drosophila_melanogaster_DN20023_c0_g1_i1.p1", "Drosophila_melanogaster_DN20726_c0_g1_i1.p1", "Drosophila_melanogaster_DN2088_c0_g1_i1.p1", "Drosophila_melanogaster_DN7615_c0_g1_i2.p1", "Drosophila_melanogaster_DN9501_c0_g1_i1.p1")
1156	GO:0034645	cellular macromolecule biosynthetic proc...	696	249	176.96	1.00000	c("Drosophila_melanogaster_DN10178_c0_g1_i1.p1", "Drosophila_melanogaster_DN10206_c4_g1_i2.p1", "Drosophila_melanogaster_DN1023_c0_g1_i1.p1", "Drosophila_melanogaster_DN10251_c0_g1_i1.p1", "Drosophila_melanogaster_DN10559_c0_g1_i1.p1", "Drosophila_melanogaster_DN1064_c0_g1_i1.p1", "Drosophila_melanogaster_DN10702_c0_g1_i1.p2", "Drosophila_melanogaster_DN11556_c0_g1_i1.p1", "Drosophila_melanogaste…
1157	GO:0030301	cholesterol transport	4	1	1.02	1.00000	Drosophila_melanogaster_DN2597_c0_g1_i1.p2
1158	GO:0009889	regulation of biosynthetic process	329	116	83.65	1.00000	c("Drosophila_melanogaster_DN10206_c4_g1_i2.p1", "Drosophila_melanogaster_DN10559_c0_g1_i1.p1", "Drosophila_melanogaster_DN1064_c0_g1_i1.p1", "Drosophila_melanogaster_DN10702_c0_g1_i1.p2", "Drosophila_melanogaster_DN11790_c0_g1_i1.p1", "Drosophila_melanogaster_DN11831_c0_g1_i1.p1", "Drosophila_melanogaster_DN12108_c0_g1_i1.p1", "Drosophila_melanogaster_DN12329_c0_g1_i1.p1", "Drosophila_melanogast…
1159	GO:0034101	erythrocyte homeostasis	1	1	0.25	1.00000	Drosophila_melanogaster_DN4365_c0_g1_i2.p1
1160	GO:0044770	cell cycle phase transition	13	10	3.31	1.00000	c("Drosophila_melanogaster_DN1032_c0_g1_i1.p1", "Drosophila_melanogaster_DN11819_c0_g1_i1.p1", "Drosophila_melanogaster_DN14034_c0_g1_i1.p1", "Drosophila_melanogaster_DN15564_c0_g1_i1.p1", "Drosophila_melanogaster_DN15676_c0_g1_i1.p1", "Drosophila_melanogaster_DN20095_c0_g1_i1.p1", "Drosophila_melanogaster_DN4307_c0_g1_i1.p1", "Drosophila_melanogaster_DN4622_c0_g1_i1.p1", "Drosophila_melanogaster…
1161	GO:1901264	carbohydrate derivative transport	11	1	2.8	1.00000	Drosophila_melanogaster_DN595_c0_g1_i1.p1
1162	GO:0044772	mitotic cell cycle phase transition	11	9	2.8	1.00000	c("Drosophila_melanogaster_DN1032_c0_g1_i1.p1", "Drosophila_melanogaster_DN11819_c0_g1_i1.p1", "Drosophila_melanogaster_DN14034_c0_g1_i1.p1", "Drosophila_melanogaster_DN15564_c0_g1_i1.p1", "Drosophila_melanogaster_DN15676_c0_g1_i1.p1", "Drosophila_melanogaster_DN20095_c0_g1_i1.p1", "Drosophila_melanogaster_DN4307_c0_g1_i1.p1", "Drosophila_melanogaster_DN4622_c0_g1_i1.p1", "Drosophila_melanogaster…
1163	GO:0044773	mitotic DNA damage checkpoint	1	1	0.25	1.00000	Drosophila_melanogaster_DN20095_c0_g1_i1.p1
1164	GO:0044774	mitotic DNA integrity checkpoint	1	1	0.25	1.00000	Drosophila_melanogaster_DN20095_c0_g1_i1.p1
1165	GO:0008608	attachment of spindle microtubules to ki...	1	1	0.25	1.00000	Drosophila_melanogaster_DN2881_c0_g1_i1.p1
1166	GO:0098732	macromolecule deacylation	4	2	1.02	1.00000	c("Drosophila_melanogaster_DN1816_c0_g1_i1.p1", "Drosophila_melanogaster_DN1854_c0_g1_i1.p1")
1167	GO:0030832	regulation of actin filament length	17	6	4.32	1.00000	c("Drosophila_melanogaster_DN13598_c0_g1_i1.p1", "Drosophila_melanogaster_DN13886_c0_g1_i1.p1", "Drosophila_melanogaster_DN5868_c0_g1_i1.p1", "Drosophila_melanogaster_DN6300_c0_g1_i2.p1", "Drosophila_melanogaster_DN6921_c0_g1_i1.p1", "Drosophila_melanogaster_DN7443_c0_g1_i6.p1")
1168	GO:0043487	regulation of RNA stability	4	2	1.02	1.00000	c("Drosophila_melanogaster_DN594_c0_g1_i1.p1", "Drosophila_melanogaster_DN9506_c0_g1_i3.p1")
1169	GO:0030838	positive regulation of actin filament po...	10	4	2.54	1.00000	c("Drosophila_melanogaster_DN13886_c0_g1_i1.p1", "Drosophila_melanogaster_DN5868_c0_g1_i1.p1", "Drosophila_melanogaster_DN6300_c0_g1_i2.p1", "Drosophila_melanogaster_DN7443_c0_g1_i6.p1")
1170	GO:0048522	positive regulation of cellular process	59	16	15	1.00000	c("Drosophila_melanogaster_DN11819_c0_g1_i1.p1", "Drosophila_melanogaster_DN13886_c0_g1_i1.p1", "Drosophila_melanogaster_DN14126_c0_g1_i1.p1", "Drosophila_melanogaster_DN17994_c0_g1_i1.p6", "Drosophila_melanogaster_DN19988_c0_g1_i1.p1", "Drosophila_melanogaster_DN2375_c0_g1_i1.p1", "Drosophila_melanogaster_DN3512_c0_g1_i1.p1", "Drosophila_melanogaster_DN4961_c0_g1_i1.p1", "Drosophila_melanogaster…
1171	GO:0036211	protein modification process	491	188	124.84	1.00000	c("Drosophila_melanogaster_DN10132_c4_g1_i2.p1", "Drosophila_melanogaster_DN10180_c1_g1_i4.p1", "Drosophila_melanogaster_DN10384_c0_g1_i1.p1", "Drosophila_melanogaster_DN10412_c0_g1_i2.p1", "Drosophila_melanogaster_DN10709_c0_g1_i1.p1", "Drosophila_melanogaster_DN10856_c0_g1_i1.p1", "Drosophila_melanogaster_DN1113_c0_g1_i1.p1", "Drosophila_melanogaster_DN11592_c0_g1_i1.p1", "Drosophila_melanogast…
1172	GO:0048523	negative regulation of cellular process	87	43	22.12	1.00000	c("Drosophila_melanogaster_DN1032_c0_g1_i1.p1", "Drosophila_melanogaster_DN10559_c0_g1_i1.p1", "Drosophila_melanogaster_DN11819_c0_g1_i1.p1", "Drosophila_melanogaster_DN11831_c0_g1_i1.p1", "Drosophila_melanogaster_DN12108_c0_g1_i1.p1", "Drosophila_melanogaster_DN12359_c0_g1_i1.p1", "Drosophila_melanogaster_DN13598_c0_g1_i1.p1", "Drosophila_melanogaster_DN13741_c0_g1_i1.p1", "Drosophila_melanogast…
1173	GO:0006513	protein monoubiquitination	2	2	0.51	1.00000	c("Drosophila_melanogaster_DN9481_c0_g1_i1.p1", "Drosophila_melanogaster_DN9919_c0_g1_i1.p1")
1174	GO:0009966	regulation of signal transduction	53	13	13.48	1.00000	c("Drosophila_melanogaster_DN10054_c0_g1_i2.p1", "Drosophila_melanogaster_DN13741_c0_g1_i1.p1", "Drosophila_melanogaster_DN1535_c0_g1_i1.p2", "Drosophila_melanogaster_DN15848_c0_g1_i1.p1", "Drosophila_melanogaster_DN400_c0_g1_i1.p1", "Drosophila_melanogaster_DN5932_c0_g1_i1.p1", "Drosophila_melanogaster_DN6293_c1_g1_i1.p1", "Drosophila_melanogaster_DN7730_c0_g1_i1.p1", "Drosophila_melanogaster_DN…
1175	GO:0009967	positive regulation of signal transducti...	10	1	2.54	1.00000	Drosophila_melanogaster_DN8263_c0_g1_i2.p1
1176	GO:0006518	peptide metabolic process	215	38	54.66	1.00000	c("Drosophila_melanogaster_DN1023_c0_g1_i1.p1", "Drosophila_melanogaster_DN10251_c0_g1_i1.p1", "Drosophila_melanogaster_DN11965_c0_g1_i1.p1", "Drosophila_melanogaster_DN12168_c0_g1_i1.p1", "Drosophila_melanogaster_DN13671_c0_g1_i1.p1", "Drosophila_melanogaster_DN15739_c0_g1_i1.p1", "Drosophila_melanogaster_DN17918_c0_g1_i1.p1", "Drosophila_melanogaster_DN19818_c0_g1_i1.p1", "Drosophila_melanogast…
1177	GO:0097435	supramolecular fiber organization	33	17	8.39	1.00000	c("Drosophila_melanogaster_DN11569_c0_g1_i1.p1", "Drosophila_melanogaster_DN13598_c0_g1_i1.p1", "Drosophila_melanogaster_DN13886_c0_g1_i1.p1", "Drosophila_melanogaster_DN1767_c0_g1_i1.p1", "Drosophila_melanogaster_DN1827_c0_g1_i1.p1", "Drosophila_melanogaster_DN1973_c0_g1_i1.p1", "Drosophila_melanogaster_DN2806_c0_g1_i1.p1", "Drosophila_melanogaster_DN335_c0_g1_i2.p1", "Drosophila_melanogaster_DN…
1178	GO:0046385	deoxyribose phosphate biosynthetic proce...	3	3	0.76	1.00000	c("Drosophila_melanogaster_DN18558_c0_g1_i1.p1", "Drosophila_melanogaster_DN6311_c0_g1_i1.p1", "Drosophila_melanogaster_DN6916_c0_g1_i1.p1")
1179	GO:0046386	deoxyribose phosphate catabolic process	1	1	0.25	1.00000	Drosophila_melanogaster_DN6916_c0_g1_i1.p1
1180	GO:0071103	DNA conformation change	16	12	4.07	1.00000	c("Drosophila_melanogaster_DN10014_c0_g1_i2.p1", "Drosophila_melanogaster_DN10242_c0_g1_i1.p1", "Drosophila_melanogaster_DN13859_c0_g1_i1.p1", "Drosophila_melanogaster_DN16201_c0_g1_i1.p1", "Drosophila_melanogaster_DN41_c0_g1_i1.p1", "Drosophila_melanogaster_DN4836_c0_g1_i1.p1", "Drosophila_melanogaster_DN4922_c0_g1_i1.p1", "Drosophila_melanogaster_DN6483_c0_g1_i1.p1", "Drosophila_melanogaster_DN…
1181	GO:0009950	dorsal/ventral axis specification	2	2	0.51	1.00000	c("Drosophila_melanogaster_DN11534_c0_g1_i1.p1", "Drosophila_melanogaster_DN9501_c0_g1_i1.p1")
1182	GO:0009952	anterior/posterior pattern specification	1	1	0.25	1.00000	Drosophila_melanogaster_DN5811_c0_g1_i1.p1
1183	GO:0048513	animal organ development	9	2	2.29	1.00000	c("Drosophila_melanogaster_DN4365_c0_g1_i2.p1", "Drosophila_melanogaster_DN7615_c0_g1_i2.p1")
1184	GO:0009953	dorsal/ventral pattern formation	2	2	0.51	1.00000	c("Drosophila_melanogaster_DN11534_c0_g1_i1.p1", "Drosophila_melanogaster_DN9501_c0_g1_i1.p1")
1185	GO:0052646	alditol phosphate metabolic process	6	2	1.53	1.00000	c("Drosophila_melanogaster_DN20577_c0_g1_i1.p2", "Drosophila_melanogaster_DN5514_c0_g1_i1.p1")
1186	GO:0032446	protein modification by small protein co...	37	19	9.41	1.00000	c("Drosophila_melanogaster_DN12298_c0_g1_i1.p1", "Drosophila_melanogaster_DN13720_c0_g1_i1.p1", "Drosophila_melanogaster_DN20344_c0_g1_i1.p1", "Drosophila_melanogaster_DN2381_c0_g1_i1.p1", "Drosophila_melanogaster_DN3614_c0_g1_i1.p1", "Drosophila_melanogaster_DN4631_c0_g1_i1.p1", "Drosophila_melanogaster_DN4659_c1_g1_i1.p1", "Drosophila_melanogaster_DN4907_c0_g1_i1.p1", "Drosophila_melanogaster_D…
1187	GO:0051716	cellular response to stimulus	503	166	127.89	1.00000	c("Drosophila_melanogaster_DN10054_c0_g1_i2.p1", "Drosophila_melanogaster_DN1007_c0_g1_i1.p1", "Drosophila_melanogaster_DN10072_c0_g1_i1.p1", "Drosophila_melanogaster_DN10072_c1_g1_i1.p1", "Drosophila_melanogaster_DN10172_c0_g1_i1.p1", "Drosophila_melanogaster_DN10178_c0_g1_i1.p1", "Drosophila_melanogaster_DN10227_c0_g1_i1.p1", "Drosophila_melanogaster_DN10252_c0_g1_i1.p1", "Drosophila_melanogast…
1188	GO:0006403	RNA localization	14	8	3.56	1.00000	c("Drosophila_melanogaster_DN10245_c0_g1_i1.p1", "Drosophila_melanogaster_DN10396_c0_g1_i1.p3", "Drosophila_melanogaster_DN17994_c0_g1_i1.p6", "Drosophila_melanogaster_DN5623_c0_g1_i1.p1", "Drosophila_melanogaster_DN5811_c0_g1_i1.p1", "Drosophila_melanogaster_DN8322_c0_g1_i1.p1", "Drosophila_melanogaster_DN9187_c0_g1_i1.p1", "Drosophila_melanogaster_DN9464_c0_g1_i2.p1")
1189	GO:0048518	positive regulation of biological proces...	65	17	16.53	1.00000	c("Drosophila_melanogaster_DN11819_c0_g1_i1.p1", "Drosophila_melanogaster_DN13886_c0_g1_i1.p1", "Drosophila_melanogaster_DN14126_c0_g1_i1.p1", "Drosophila_melanogaster_DN17994_c0_g1_i1.p6", "Drosophila_melanogaster_DN19988_c0_g1_i1.p1", "Drosophila_melanogaster_DN2375_c0_g1_i1.p1", "Drosophila_melanogaster_DN3512_c0_g1_i1.p1", "Drosophila_melanogaster_DN4961_c0_g1_i1.p1", "Drosophila_melanogaster…
1190	GO:0048519	negative regulation of biological proces...	116	58	29.49	1.00000	c("Drosophila_melanogaster_DN1032_c0_g1_i1.p1", "Drosophila_melanogaster_DN10559_c0_g1_i1.p1", "Drosophila_melanogaster_DN11819_c0_g1_i1.p1", "Drosophila_melanogaster_DN11831_c0_g1_i1.p1", "Drosophila_melanogaster_DN12108_c0_g1_i1.p1", "Drosophila_melanogaster_DN12359_c0_g1_i1.p1", "Drosophila_melanogaster_DN13598_c0_g1_i1.p1", "Drosophila_melanogaster_DN13741_c0_g1_i1.p1", "Drosophila_melanogast…
1191	GO:0006404	RNA import into nucleus	1	1	0.25	1.00000	Drosophila_melanogaster_DN5623_c0_g1_i1.p1
1192	GO:0070887	cellular response to chemical stimulus	14	1	3.56	1.00000	Drosophila_melanogaster_DN19966_c0_g1_i1.p1
1193	GO:0006405	RNA export from nucleus	10	4	2.54	1.00000	c("Drosophila_melanogaster_DN10396_c0_g1_i1.p3", "Drosophila_melanogaster_DN17994_c0_g1_i1.p6", "Drosophila_melanogaster_DN8322_c0_g1_i1.p1", "Drosophila_melanogaster_DN9187_c0_g1_i1.p1")
1194	GO:0016999	antibiotic metabolic process	24	2	6.1	1.00000	c("Drosophila_melanogaster_DN21358_c0_g1_i1.p1", "Drosophila_melanogaster_DN5496_c0_g1_i1.p1")
1195	GO:0016310	phosphorylation	257	68	65.34	1.00000	c("Drosophila_melanogaster_DN10412_c0_g1_i2.p1", "Drosophila_melanogaster_DN1113_c0_g1_i1.p1", "Drosophila_melanogaster_DN11592_c0_g1_i1.p1", "Drosophila_melanogaster_DN11819_c0_g1_i1.p1", "Drosophila_melanogaster_DN11899_c0_g1_i2.p1", "Drosophila_melanogaster_DN12190_c0_g1_i1.p1", "Drosophila_melanogaster_DN13083_c0_g1_i1.p1", "Drosophila_melanogaster_DN133_c0_g1_i1.p1", "Drosophila_melanogaster…
1196	GO:0043550	regulation of lipid kinase activity	1	1	0.25	1.00000	Drosophila_melanogaster_DN1549_c0_g1_i1.p1
1197	GO:0016311	dephosphorylation	74	18	18.81	1.00000	c("Drosophila_melanogaster_DN10132_c4_g1_i2.p1", "Drosophila_melanogaster_DN12190_c0_g1_i1.p1", "Drosophila_melanogaster_DN13598_c0_g1_i1.p1", "Drosophila_melanogaster_DN1573_c0_g1_i1.p1", "Drosophila_melanogaster_DN15870_c0_g1_i1.p1", "Drosophila_melanogaster_DN19988_c0_g1_i1.p1", "Drosophila_melanogaster_DN2105_c0_g1_i1.p1", "Drosophila_melanogaster_DN2375_c0_g1_i1.p1", "Drosophila_melanogaster…
1198	GO:0055092	sterol homeostasis	2	1	0.51	1.00000	Drosophila_melanogaster_DN8876_c0_g1_i6.p1
1199	GO:0044743	protein transmembrane import into intrac...	10	2	2.54	1.00000	c("Drosophila_melanogaster_DN2311_c0_g1_i1.p1", "Drosophila_melanogaster_DN8187_c0_g1_i1.p1")
1200	GO:0045087	innate immune response	7	1	1.78	1.00000	Drosophila_melanogaster_DN9941_c0_g1_i1.p1
1201	GO:0045088	regulation of innate immune response	3	1	0.76	1.00000	Drosophila_melanogaster_DN9941_c0_g1_i1.p1
1202	GO:0043412	macromolecule modification	552	212	140.35	1.00000	c("Drosophila_melanogaster_DN10056_c0_g1_i1.p1", "Drosophila_melanogaster_DN10132_c4_g1_i2.p1", "Drosophila_melanogaster_DN10180_c1_g1_i4.p1", "Drosophila_melanogaster_DN10384_c0_g1_i1.p1", "Drosophila_melanogaster_DN10412_c0_g1_i2.p1", "Drosophila_melanogaster_DN10439_c0_g1_i1.p1", "Drosophila_melanogaster_DN10709_c0_g1_i1.p1", "Drosophila_melanogaster_DN10856_c0_g1_i1.p1", "Drosophila_melanogas…
1203	GO:0045089	positive regulation of innate immune res...	3	1	0.76	1.00000	Drosophila_melanogaster_DN9941_c0_g1_i1.p1
1204	GO:0043413	macromolecule glycosylation	40	10	10.17	1.00000	c("Drosophila_melanogaster_DN15857_c0_g1_i1.p1", "Drosophila_melanogaster_DN15945_c0_g1_i1.p1", "Drosophila_melanogaster_DN4489_c0_g1_i2.p1", "Drosophila_melanogaster_DN483_c0_g1_i1.p1", "Drosophila_melanogaster_DN5110_c0_g1_i1.p1", "Drosophila_melanogaster_DN6266_c0_g1_i1.p1", "Drosophila_melanogaster_DN7202_c0_g1_i1.p1", "Drosophila_melanogaster_DN8871_c0_g1_i1.p1", "Drosophila_melanogaster_DN8…
1205	GO:0090304	nucleic acid metabolic process	822	388	209	1.00000	c("Drosophila_melanogaster_DN10056_c0_g1_i1.p1", "Drosophila_melanogaster_DN10072_c0_g1_i1.p1", "Drosophila_melanogaster_DN10072_c1_g1_i1.p1", "Drosophila_melanogaster_DN10178_c0_g1_i1.p1", "Drosophila_melanogaster_DN10182_c0_g1_i1.p1", "Drosophila_melanogaster_DN10206_c4_g1_i2.p1", "Drosophila_melanogaster_DN10227_c0_g1_i1.p1", "Drosophila_melanogaster_DN1023_c0_g1_i1.p1", "Drosophila_melanogast…
1206	GO:0010628	positive regulation of gene expression	13	5	3.31	1.00000	c("Drosophila_melanogaster_DN17994_c0_g1_i1.p6", "Drosophila_melanogaster_DN3512_c0_g1_i1.p1", "Drosophila_melanogaster_DN4961_c0_g1_i1.p1", "Drosophila_melanogaster_DN9217_c0_g1_i1.p2", "Drosophila_melanogaster_DN9918_c1_g1_i6.p1")
1207	GO:0009987	cellular process	2812	883	714.96	1.00000	c("Drosophila_melanogaster_DN10014_c0_g1_i2.p1", "Drosophila_melanogaster_DN10054_c0_g1_i2.p1", "Drosophila_melanogaster_DN10056_c0_g1_i1.p1", "Drosophila_melanogaster_DN1007_c0_g1_i1.p1", "Drosophila_melanogaster_DN10072_c0_g1_i1.p1", "Drosophila_melanogaster_DN10072_c1_g1_i1.p1", "Drosophila_melanogaster_DN10087_c1_g1_i1.p2", "Drosophila_melanogaster_DN10087_c2_g1_i1.p1", "Drosophila_melanogast…
1208	GO:0043414	macromolecule methylation	40	26	10.17	1.00000	c("Drosophila_melanogaster_DN10384_c0_g1_i1.p1", "Drosophila_melanogaster_DN14019_c0_g1_i1.p1", "Drosophila_melanogaster_DN17785_c0_g1_i1.p1", "Drosophila_melanogaster_DN1790_c0_g1_i1.p1", "Drosophila_melanogaster_DN19948_c0_g1_i1.p1", "Drosophila_melanogaster_DN19983_c0_g1_i1.p1", "Drosophila_melanogaster_DN20089_c0_g1_i1.p2", "Drosophila_melanogaster_DN3059_c0_g1_i1.p1", "Drosophila_melanogaste…
1209	GO:0090305	nucleic acid phosphodiester bond hydroly...	10	5	2.54	1.00000	c("Drosophila_melanogaster_DN20293_c0_g1_i1.p1", "Drosophila_melanogaster_DN4020_c0_g1_i1.p1", "Drosophila_melanogaster_DN4044_c0_g1_i1.p1", "Drosophila_melanogaster_DN6927_c0_g1_i1.p1", "Drosophila_melanogaster_DN9733_c0_g1_i2.p1")
1210	GO:0010629	negative regulation of gene expression	61	35	15.51	1.00000	c("Drosophila_melanogaster_DN10559_c0_g1_i1.p1", "Drosophila_melanogaster_DN11831_c0_g1_i1.p1", "Drosophila_melanogaster_DN12359_c0_g1_i1.p1", "Drosophila_melanogaster_DN14137_c0_g1_i1.p1", "Drosophila_melanogaster_DN14572_c0_g1_i1.p1", "Drosophila_melanogaster_DN1585_c0_g1_i1.p1", "Drosophila_melanogaster_DN15955_c0_g1_i1.p1", "Drosophila_melanogaster_DN17655_c0_g1_i1.p1", "Drosophila_melanogast…
1211	GO:0072593	reactive oxygen species metabolic proces...	14	3	3.56	1.00000	c("Drosophila_melanogaster_DN21358_c0_g1_i1.p1", "Drosophila_melanogaster_DN2661_c0_g1_i3.p1", "Drosophila_melanogaster_DN5496_c0_g1_i1.p1")
1212	GO:0072594	establishment of protein localization to...	32	8	8.14	1.00000	c("Drosophila_melanogaster_DN2311_c0_g1_i1.p1", "Drosophila_melanogaster_DN3424_c1_g1_i1.p1", "Drosophila_melanogaster_DN5213_c0_g1_i1.p1", "Drosophila_melanogaster_DN7879_c0_g1_i1.p1", "Drosophila_melanogaster_DN8187_c0_g1_i1.p1", "Drosophila_melanogaster_DN8235_c0_g1_i1.p2", "Drosophila_melanogaster_DN9010_c0_g1_i1.p1", "Drosophila_melanogaster_DN9995_c1_g1_i1.p1")
1213	GO:0019751	polyol metabolic process	20	2	5.09	1.00000	c("Drosophila_melanogaster_DN12190_c0_g1_i1.p1", "Drosophila_melanogaster_DN18811_c0_g1_i1.p1")
1214	GO:0019752	carboxylic acid metabolic process	157	22	39.92	1.00000	c("Drosophila_melanogaster_DN1023_c0_g1_i1.p1", "Drosophila_melanogaster_DN11965_c0_g1_i1.p1", "Drosophila_melanogaster_DN15739_c0_g1_i1.p1", "Drosophila_melanogaster_DN17882_c0_g1_i1.p1", "Drosophila_melanogaster_DN17911_c0_g1_i1.p1", "Drosophila_melanogaster_DN20583_c0_g1_i1.p1", "Drosophila_melanogaster_DN3933_c0_g1_i1.p1", "Drosophila_melanogaster_DN4554_c0_g1_i1.p1", "Drosophila_melanogaster…
1215	GO:0015698	inorganic anion transport	17	4	4.32	1.00000	c("Drosophila_melanogaster_DN15700_c0_g1_i1.p1", "Drosophila_melanogaster_DN17957_c0_g1_i1.p1", "Drosophila_melanogaster_DN6056_c0_g1_i2.p1", "Drosophila_melanogaster_DN6226_c0_g1_i1.p1")
1216	GO:0072599	establishment of protein localization to...	9	1	2.29	1.00000	Drosophila_melanogaster_DN8235_c0_g1_i1.p2
1217	GO:0009308	amine metabolic process	7	1	1.78	1.00000	Drosophila_melanogaster_DN8670_c0_g1_i1.p1
1218	GO:0009309	amine biosynthetic process	5	1	1.27	1.00000	Drosophila_melanogaster_DN8670_c0_g1_i1.p1
1219	GO:0048534	hematopoietic or lymphoid organ developm...	1	1	0.25	1.00000	Drosophila_melanogaster_DN4365_c0_g1_i2.p1
1220	GO:0018065	protein-cofactor linkage	4	1	1.02	1.00000	Drosophila_melanogaster_DN8025_c0_g1_i1.p1
1221	GO:0007350	blastoderm segmentation	1	1	0.25	1.00000	Drosophila_melanogaster_DN5811_c0_g1_i1.p1
1222	GO:0007351	tripartite regional subdivision	1	1	0.25	1.00000	Drosophila_melanogaster_DN5811_c0_g1_i1.p1
1223	GO:0061564	axon development	39	1	9.92	1.00000	Drosophila_melanogaster_DN13828_c0_g1_i1.p1
1224	GO:1902099	regulation of metaphase/anaphase transit...	7	6	1.78	1.00000	c("Drosophila_melanogaster_DN1032_c0_g1_i1.p1", "Drosophila_melanogaster_DN11819_c0_g1_i1.p1", "Drosophila_melanogaster_DN14034_c0_g1_i1.p1", "Drosophila_melanogaster_DN15564_c0_g1_i1.p1", "Drosophila_melanogaster_DN4307_c0_g1_i1.p1", "Drosophila_melanogaster_DN4622_c0_g1_i1.p1")
1225	GO:0045165	cell fate commitment	2	1	0.51	1.00000	Drosophila_melanogaster_DN14137_c0_g1_i1.p1
1226	GO:0018193	peptidyl-amino acid modification	67	43	17.03	1.00000	c("Drosophila_melanogaster_DN10709_c0_g1_i1.p1", "Drosophila_melanogaster_DN11819_c0_g1_i1.p1", "Drosophila_melanogaster_DN12091_c0_g1_i1.p1", "Drosophila_melanogaster_DN1317_c0_g1_i1.p1", "Drosophila_melanogaster_DN13804_c0_g1_i1.p1", "Drosophila_melanogaster_DN14019_c0_g1_i1.p1", "Drosophila_melanogaster_DN18061_c0_g1_i1.p1", "Drosophila_melanogaster_DN19381_c0_g1_i1.p2", "Drosophila_melanogast…
1227	GO:0018195	peptidyl-arginine modification	6	6	1.53	1.00000	c("Drosophila_melanogaster_DN20089_c0_g1_i1.p2", "Drosophila_melanogaster_DN5265_c0_g1_i1.p1", "Drosophila_melanogaster_DN6350_c0_g1_i1.p1", "Drosophila_melanogaster_DN7809_c0_g1_i1.p1", "Drosophila_melanogaster_DN8657_c0_g1_i2.p1", "Drosophila_melanogaster_DN9186_c0_g1_i1.p1")
1228	GO:0006066	alcohol metabolic process	25	3	6.36	1.00000	c("Drosophila_melanogaster_DN12190_c0_g1_i1.p1", "Drosophila_melanogaster_DN18811_c0_g1_i1.p1", "Drosophila_melanogaster_DN6485_c0_g1_i1.p2")
1229	GO:0043574	peroxisomal transport	3	1	0.76	1.00000	Drosophila_melanogaster_DN8187_c0_g1_i1.p1
1230	GO:0018198	peptidyl-cysteine modification	1	1	0.25	1.00000	Drosophila_melanogaster_DN8025_c0_g1_i1.p1
1231	GO:0010646	regulation of cell communication	66	13	16.78	1.00000	c("Drosophila_melanogaster_DN10054_c0_g1_i2.p1", "Drosophila_melanogaster_DN13741_c0_g1_i1.p1", "Drosophila_melanogaster_DN1535_c0_g1_i1.p2", "Drosophila_melanogaster_DN15848_c0_g1_i1.p1", "Drosophila_melanogaster_DN400_c0_g1_i1.p1", "Drosophila_melanogaster_DN5932_c0_g1_i1.p1", "Drosophila_melanogaster_DN6293_c1_g1_i1.p1", "Drosophila_melanogaster_DN7730_c0_g1_i1.p1", "Drosophila_melanogaster_DN…
1232	GO:0010647	positive regulation of cell communicatio...	11	1	2.8	1.00000	Drosophila_melanogaster_DN8263_c0_g1_i2.p1
1233	GO:1905818	regulation of chromosome separation	7	6	1.78	1.00000	c("Drosophila_melanogaster_DN1032_c0_g1_i1.p1", "Drosophila_melanogaster_DN11819_c0_g1_i1.p1", "Drosophila_melanogaster_DN14034_c0_g1_i1.p1", "Drosophila_melanogaster_DN15564_c0_g1_i1.p1", "Drosophila_melanogaster_DN4307_c0_g1_i1.p1", "Drosophila_melanogaster_DN4622_c0_g1_i1.p1")
1234	GO:0010648	negative regulation of cell communicatio...	18	6	4.58	1.00000	c("Drosophila_melanogaster_DN13741_c0_g1_i1.p1", "Drosophila_melanogaster_DN6293_c1_g1_i1.p1", "Drosophila_melanogaster_DN8184_c0_g1_i1.p1", "Drosophila_melanogaster_DN8483_c0_g1_i4.p1", "Drosophila_melanogaster_DN881_c0_g1_i1.p1", "Drosophila_melanogaster_DN9474_c0_g1_i1.p1")
1235	GO:1905819	negative regulation of chromosome separa...	4	4	1.02	1.00000	c("Drosophila_melanogaster_DN1032_c0_g1_i1.p1", "Drosophila_melanogaster_DN11819_c0_g1_i1.p1", "Drosophila_melanogaster_DN15564_c0_g1_i1.p1", "Drosophila_melanogaster_DN4307_c0_g1_i1.p1")
1236	GO:0043436	oxoacid metabolic process	157	22	39.92	1.00000	c("Drosophila_melanogaster_DN1023_c0_g1_i1.p1", "Drosophila_melanogaster_DN11965_c0_g1_i1.p1", "Drosophila_melanogaster_DN15739_c0_g1_i1.p1", "Drosophila_melanogaster_DN17882_c0_g1_i1.p1", "Drosophila_melanogaster_DN17911_c0_g1_i1.p1", "Drosophila_melanogaster_DN20583_c0_g1_i1.p1", "Drosophila_melanogaster_DN3933_c0_g1_i1.p1", "Drosophila_melanogaster_DN4554_c0_g1_i1.p1", "Drosophila_melanogaster…
1237	GO:1902532	negative regulation of intracellular sig...	5	2	1.27	1.00000	c("Drosophila_melanogaster_DN6293_c1_g1_i1.p1", "Drosophila_melanogaster_DN9474_c0_g1_i1.p1")
1238	GO:1902533	positive regulation of intracellular sig...	9	1	2.29	1.00000	Drosophila_melanogaster_DN8263_c0_g1_i2.p1
1239	GO:0099111	microtubule-based transport	4	3	1.02	1.00000	c("Drosophila_melanogaster_DN4741_c0_g1_i2.p1", "Drosophila_melanogaster_DN4741_c0_g1_i3.p1", "Drosophila_melanogaster_DN8527_c0_g1_i1.p1")
1240	GO:0007389	pattern specification process	3	3	0.76	1.00000	c("Drosophila_melanogaster_DN11534_c0_g1_i1.p1", "Drosophila_melanogaster_DN5811_c0_g1_i1.p1", "Drosophila_melanogaster_DN9501_c0_g1_i1.p1")
1241	GO:0099116	tRNA 5'-end processing	2	2	0.51	1.00000	c("Drosophila_melanogaster_DN3323_c0_g1_i1.p1", "Drosophila_melanogaster_DN345_c0_g1_i1.p1")
1242	GO:0045017	glycerolipid biosynthetic process	26	13	6.61	1.00000	c("Drosophila_melanogaster_DN1524_c0_g1_i1.p1", "Drosophila_melanogaster_DN1818_c0_g1_i1.p1", "Drosophila_melanogaster_DN3176_c0_g1_i1.p1", "Drosophila_melanogaster_DN3222_c0_g1_i1.p1", "Drosophila_melanogaster_DN3766_c0_g1_i1.p1", "Drosophila_melanogaster_DN4115_c0_g1_i1.p1", "Drosophila_melanogaster_DN4568_c0_g1_i1.p1", "Drosophila_melanogaster_DN5611_c0_g1_i1.p1", "Drosophila_melanogaster_DN59…
1243	GO:0006505	GPI anchor metabolic process	20	10	5.09	1.00000	c("Drosophila_melanogaster_DN1524_c0_g1_i1.p1", "Drosophila_melanogaster_DN1818_c0_g1_i1.p1", "Drosophila_melanogaster_DN3176_c0_g1_i1.p1", "Drosophila_melanogaster_DN3222_c0_g1_i1.p1", "Drosophila_melanogaster_DN4115_c0_g1_i1.p1", "Drosophila_melanogaster_DN5611_c0_g1_i1.p1", "Drosophila_melanogaster_DN5925_c0_g1_i1.p1", "Drosophila_melanogaster_DN6195_c0_g1_i1.p1", "Drosophila_melanogaster_DN74…
1244	GO:0070988	demethylation	10	1	2.54	1.00000	Drosophila_melanogaster_DN3079_c0_g1_i1.p1
1245	GO:0010638	positive regulation of organelle organiz...	11	4	2.8	1.00000	c("Drosophila_melanogaster_DN13886_c0_g1_i1.p1", "Drosophila_melanogaster_DN5868_c0_g1_i1.p1", "Drosophila_melanogaster_DN6300_c0_g1_i2.p1", "Drosophila_melanogaster_DN7443_c0_g1_i6.p1")
1246	GO:0010639	negative regulation of organelle organiz...	13	7	3.31	1.00000	c("Drosophila_melanogaster_DN1032_c0_g1_i1.p1", "Drosophila_melanogaster_DN11819_c0_g1_i1.p1", "Drosophila_melanogaster_DN13598_c0_g1_i1.p1", "Drosophila_melanogaster_DN15564_c0_g1_i1.p1", "Drosophila_melanogaster_DN4307_c0_g1_i1.p1", "Drosophila_melanogaster_DN4836_c0_g1_i1.p1", "Drosophila_melanogaster_DN8684_c1_g1_i3.p1")
1247	GO:0042278	purine nucleoside metabolic process	8	2	2.03	1.00000	c("Drosophila_melanogaster_DN13083_c0_g1_i1.p1", "Drosophila_melanogaster_DN4881_c0_g1_i1.p1")
1248	GO:0006081	cellular aldehyde metabolic process	10	3	2.54	1.00000	c("Drosophila_melanogaster_DN6188_c0_g1_i1.p1", "Drosophila_melanogaster_DN8445_c0_g1_i2.p1", "Drosophila_melanogaster_DN9200_c0_g1_i1.p1")
1249	GO:0045184	establishment of protein localization	129	31	32.8	1.00000	c("Drosophila_melanogaster_DN10023_c0_g1_i1.p1", "Drosophila_melanogaster_DN1007_c0_g1_i1.p1", "Drosophila_melanogaster_DN10396_c0_g1_i1.p3", "Drosophila_melanogaster_DN12765_c0_g1_i1.p1", "Drosophila_melanogaster_DN13818_c0_g1_i1.p1", "Drosophila_melanogaster_DN15655_c0_g1_i1.p1", "Drosophila_melanogaster_DN1628_c0_g1_i1.p1", "Drosophila_melanogaster_DN17994_c0_g1_i1.p6", "Drosophila_melanogaste…
1250	GO:0070848	response to growth factor	7	1	1.78	1.00000	Drosophila_melanogaster_DN19966_c0_g1_i1.p1
1251	GO:0006082	organic acid metabolic process	157	22	39.92	1.00000	c("Drosophila_melanogaster_DN1023_c0_g1_i1.p1", "Drosophila_melanogaster_DN11965_c0_g1_i1.p1", "Drosophila_melanogaster_DN15739_c0_g1_i1.p1", "Drosophila_melanogaster_DN17882_c0_g1_i1.p1", "Drosophila_melanogaster_DN17911_c0_g1_i1.p1", "Drosophila_melanogaster_DN20583_c0_g1_i1.p1", "Drosophila_melanogaster_DN3933_c0_g1_i1.p1", "Drosophila_melanogaster_DN4554_c0_g1_i1.p1", "Drosophila_melanogaster…
1252	GO:0034250	positive regulation of cellular amide me...	5	2	1.27	1.00000	c("Drosophila_melanogaster_DN9217_c0_g1_i1.p2", "Drosophila_melanogaster_DN9918_c1_g1_i6.p1")
1253	GO:0006084	acetyl-CoA metabolic process	5	1	1.27	1.00000	Drosophila_melanogaster_DN8639_c0_g1_i1.p1
1254	GO:0019722	calcium-mediated signaling	4	1	1.02	1.00000	Drosophila_melanogaster_DN9375_c0_g1_i4.p1
1255	GO:0032535	regulation of cellular component size	18	7	4.58	1.00000	c("Drosophila_melanogaster_DN13598_c0_g1_i1.p1", "Drosophila_melanogaster_DN13886_c0_g1_i1.p1", "Drosophila_melanogaster_DN15700_c0_g1_i1.p1", "Drosophila_melanogaster_DN5868_c0_g1_i1.p1", "Drosophila_melanogaster_DN6300_c0_g1_i2.p1", "Drosophila_melanogaster_DN6921_c0_g1_i1.p1", "Drosophila_melanogaster_DN7443_c0_g1_i6.p1")
1256	GO:0070972	protein localization to endoplasmic reti...	11	1	2.8	1.00000	Drosophila_melanogaster_DN8235_c0_g1_i1.p2
1257	GO:0050657	nucleic acid transport	13	7	3.31	1.00000	c("Drosophila_melanogaster_DN10245_c0_g1_i1.p1", "Drosophila_melanogaster_DN10396_c0_g1_i1.p3", "Drosophila_melanogaster_DN17994_c0_g1_i1.p6", "Drosophila_melanogaster_DN5623_c0_g1_i1.p1", "Drosophila_melanogaster_DN8322_c0_g1_i1.p1", "Drosophila_melanogaster_DN9187_c0_g1_i1.p1", "Drosophila_melanogaster_DN9464_c0_g1_i2.p1")
1258	GO:0044703	multi-organism reproductive process	11	9	2.8	1.00000	c("Drosophila_melanogaster_DN10667_c0_g1_i1.p1", "Drosophila_melanogaster_DN11534_c0_g1_i1.p1", "Drosophila_melanogaster_DN1973_c0_g1_i1.p1", "Drosophila_melanogaster_DN20156_c0_g1_i1.p1", "Drosophila_melanogaster_DN20726_c0_g1_i1.p1", "Drosophila_melanogaster_DN2088_c0_g1_i1.p1", "Drosophila_melanogaster_DN5811_c0_g1_i1.p1", "Drosophila_melanogaster_DN5987_c0_g1_i1.p1", "Drosophila_melanogaster_…
1259	GO:0019725	cellular homeostasis	30	2	7.63	1.00000	c("Drosophila_melanogaster_DN15700_c0_g1_i1.p1", "Drosophila_melanogaster_DN16224_c0_g1_i1.p1")
1260	GO:0050658	RNA transport	13	7	3.31	1.00000	c("Drosophila_melanogaster_DN10245_c0_g1_i1.p1", "Drosophila_melanogaster_DN10396_c0_g1_i1.p3", "Drosophila_melanogaster_DN17994_c0_g1_i1.p6", "Drosophila_melanogaster_DN5623_c0_g1_i1.p1", "Drosophila_melanogaster_DN8322_c0_g1_i1.p1", "Drosophila_melanogaster_DN9187_c0_g1_i1.p1", "Drosophila_melanogaster_DN9464_c0_g1_i2.p1")
1261	GO:0042221	response to chemical	67	2	17.03	1.00000	c("Drosophila_melanogaster_DN13828_c0_g1_i1.p1", "Drosophila_melanogaster_DN19966_c0_g1_i1.p1")
1262	GO:0006089	lactate metabolic process	1	1	0.25	1.00000	Drosophila_melanogaster_DN8445_c0_g1_i2.p1
1263	GO:0045047	protein targeting to ER	9	1	2.29	1.00000	Drosophila_melanogaster_DN8235_c0_g1_i1.p2
1264	GO:0045048	protein insertion into ER membrane	2	1	0.51	1.00000	Drosophila_melanogaster_DN4280_c0_g1_i1.p1
1265	GO:0008213	protein alkylation	21	16	5.34	1.00000	c("Drosophila_melanogaster_DN10384_c0_g1_i1.p1", "Drosophila_melanogaster_DN14019_c0_g1_i1.p1", "Drosophila_melanogaster_DN1790_c0_g1_i1.p1", "Drosophila_melanogaster_DN19948_c0_g1_i1.p1", "Drosophila_melanogaster_DN20089_c0_g1_i1.p2", "Drosophila_melanogaster_DN5139_c1_g1_i1.p1", "Drosophila_melanogaster_DN5265_c0_g1_i1.p1", "Drosophila_melanogaster_DN5412_c0_g1_i1.p1", "Drosophila_melanogaster_…
1266	GO:0051704	multi-organism process	21	9	5.34	1.00000	c("Drosophila_melanogaster_DN10667_c0_g1_i1.p1", "Drosophila_melanogaster_DN11534_c0_g1_i1.p1", "Drosophila_melanogaster_DN1973_c0_g1_i1.p1", "Drosophila_melanogaster_DN20156_c0_g1_i1.p1", "Drosophila_melanogaster_DN20726_c0_g1_i1.p1", "Drosophila_melanogaster_DN2088_c0_g1_i1.p1", "Drosophila_melanogaster_DN5811_c0_g1_i1.p1", "Drosophila_melanogaster_DN5987_c0_g1_i1.p1", "Drosophila_melanogaster_…
1267	GO:0033365	protein localization to organelle	36	9	9.15	1.00000	c("Drosophila_melanogaster_DN2311_c0_g1_i1.p1", "Drosophila_melanogaster_DN3424_c1_g1_i1.p1", "Drosophila_melanogaster_DN4280_c0_g1_i1.p1", "Drosophila_melanogaster_DN5213_c0_g1_i1.p1", "Drosophila_melanogaster_DN7879_c0_g1_i1.p1", "Drosophila_melanogaster_DN8187_c0_g1_i1.p1", "Drosophila_melanogaster_DN8235_c0_g1_i1.p2", "Drosophila_melanogaster_DN9010_c0_g1_i1.p1", "Drosophila_melanogaster_DN99…
1268	GO:0008214	protein dealkylation	2	1	0.51	1.00000	Drosophila_melanogaster_DN3079_c0_g1_i1.p1
1269	GO:0008215	spermine metabolic process	2	1	0.51	1.00000	Drosophila_melanogaster_DN8670_c0_g1_i1.p1
1270	GO:0035303	regulation of dephosphorylation	9	2	2.29	1.00000	c("Drosophila_melanogaster_DN19988_c0_g1_i1.p1", "Drosophila_melanogaster_DN2375_c0_g1_i1.p1")
1271	GO:0009948	anterior/posterior axis specification	1	1	0.25	1.00000	Drosophila_melanogaster_DN5811_c0_g1_i1.p1
1272	GO:0035304	regulation of protein dephosphorylation	6	2	1.53	1.00000	c("Drosophila_melanogaster_DN19988_c0_g1_i1.p1", "Drosophila_melanogaster_DN2375_c0_g1_i1.p1")
1273	GO:0008219	cell death	24	10	6.1	1.00000	c("Drosophila_melanogaster_DN13657_c0_g1_i1.p1", "Drosophila_melanogaster_DN14087_c0_g1_i1.p1", "Drosophila_melanogaster_DN17688_c0_g1_i1.p1", "Drosophila_melanogaster_DN1972_c0_g1_i1.p1", "Drosophila_melanogaster_DN2123_c0_g1_i1.p1", "Drosophila_melanogaster_DN2991_c0_g1_i1.p1", "Drosophila_melanogaster_DN4044_c0_g1_i1.p1", "Drosophila_melanogaster_DN5503_c0_g1_i1.p1", "Drosophila_melanogaster_D…
1274	GO:0035306	positive regulation of dephosphorylation	3	2	0.76	1.00000	c("Drosophila_melanogaster_DN19988_c0_g1_i1.p1", "Drosophila_melanogaster_DN2375_c0_g1_i1.p1")
1275	GO:0070838	divalent metal ion transport	22	1	5.59	1.00000	Drosophila_melanogaster_DN4477_c0_g1_i1.p2
1276	GO:0006072	glycerol-3-phosphate metabolic process	6	2	1.53	1.00000	c("Drosophila_melanogaster_DN20577_c0_g1_i1.p2", "Drosophila_melanogaster_DN5514_c0_g1_i1.p1")
1277	GO:0097194	execution phase of apoptosis	1	1	0.25	1.00000	Drosophila_melanogaster_DN4044_c0_g1_i1.p1
1278	GO:0050684	regulation of mRNA processing	4	3	1.02	1.00000	c("Drosophila_melanogaster_DN3455_c0_g1_i1.p1", "Drosophila_melanogaster_DN4988_c0_g1_i2.p1", "Drosophila_melanogaster_DN594_c0_g1_i1.p1")
1279	GO:0050686	negative regulation of mRNA processing	1	1	0.25	1.00000	Drosophila_melanogaster_DN594_c0_g1_i1.p1
1280	GO:0043543	protein acylation	21	16	5.34	1.00000	c("Drosophila_melanogaster_DN13804_c0_g1_i1.p1", "Drosophila_melanogaster_DN18061_c0_g1_i1.p1", "Drosophila_melanogaster_DN21537_c0_g1_i1.p1", "Drosophila_melanogaster_DN4059_c0_g1_i1.p1", "Drosophila_melanogaster_DN4218_c0_g1_i1.p1", "Drosophila_melanogaster_DN4892_c0_g1_i1.p1", "Drosophila_melanogaster_DN5409_c0_g1_i1.p1", "Drosophila_melanogaster_DN6161_c0_g1_i1.p1", "Drosophila_melanogaster_D…
1281	GO:0018022	peptidyl-lysine methylation	10	7	2.54	1.00000	c("Drosophila_melanogaster_DN14019_c0_g1_i1.p1", "Drosophila_melanogaster_DN19948_c0_g1_i1.p1", "Drosophila_melanogaster_DN5139_c1_g1_i1.p1", "Drosophila_melanogaster_DN7045_c0_g1_i1.p1", "Drosophila_melanogaster_DN7713_c0_g1_i1.p1", "Drosophila_melanogaster_DN7956_c1_g1_i1.p1", "Drosophila_melanogaster_DN8676_c0_g1_i1.p1")
1282	GO:0018023	peptidyl-lysine trimethylation	2	2	0.51	1.00000	c("Drosophila_melanogaster_DN19948_c0_g1_i1.p1", "Drosophila_melanogaster_DN5139_c1_g1_i1.p1")
1283	GO:0070925	organelle assembly	25	10	6.36	1.00000	c("Drosophila_melanogaster_DN13822_c0_g1_i1.p1", "Drosophila_melanogaster_DN1630_c0_g1_i1.p2", "Drosophila_melanogaster_DN461_c0_g1_i1.p1", "Drosophila_melanogaster_DN6382_c0_g1_i1.p1", "Drosophila_melanogaster_DN6735_c0_g1_i1.p1", "Drosophila_melanogaster_DN7894_c0_g1_i1.p1", "Drosophila_melanogaster_DN8033_c0_g1_i11.p1", "Drosophila_melanogaster_DN8684_c1_g1_i3.p1", "Drosophila_melanogaster_DN9…
1284	GO:0055086	nucleobase-containing small molecule met...	140	27	35.6	1.00000	c("Drosophila_melanogaster_DN10173_c0_g1_i1.p1", "Drosophila_melanogaster_DN10173_c3_g1_i1.p1", "Drosophila_melanogaster_DN13083_c0_g1_i1.p1", "Drosophila_melanogaster_DN17782_c0_g1_i1.p1", "Drosophila_melanogaster_DN18558_c0_g1_i1.p1", "Drosophila_melanogaster_DN2994_c0_g1_i1.p1", "Drosophila_melanogaster_DN4398_c0_g1_i1.p1", "Drosophila_melanogaster_DN4881_c0_g1_i1.p1", "Drosophila_melanogaster…
1285	GO:0050000	chromosome localization	1	1	0.25	1.00000	Drosophila_melanogaster_DN2881_c0_g1_i1.p1
1286	GO:0055088	lipid homeostasis	2	1	0.51	1.00000	Drosophila_melanogaster_DN8876_c0_g1_i6.p1
1287	GO:0007310	oocyte dorsal/ventral axis specification	2	2	0.51	1.00000	c("Drosophila_melanogaster_DN11534_c0_g1_i1.p1", "Drosophila_melanogaster_DN9501_c0_g1_i1.p1")
1288	GO:0043549	regulation of kinase activity	8	4	2.03	1.00000	c("Drosophila_melanogaster_DN14126_c0_g1_i1.p1", "Drosophila_melanogaster_DN1549_c0_g1_i1.p1", "Drosophila_melanogaster_DN15676_c0_g1_i1.p1", "Drosophila_melanogaster_DN7499_c0_g1_i1.p1")
1289	GO:0006163	purine nucleotide metabolic process	70	5	17.8	1.00000	c("Drosophila_melanogaster_DN13083_c0_g1_i1.p1", "Drosophila_melanogaster_DN2994_c0_g1_i1.p1", "Drosophila_melanogaster_DN4881_c0_g1_i1.p1", "Drosophila_melanogaster_DN6000_c0_g1_i2.p1", "Drosophila_melanogaster_DN8639_c0_g1_i1.p1")
1290	GO:0007314	oocyte anterior/posterior axis specifica...	1	1	0.25	1.00000	Drosophila_melanogaster_DN5811_c0_g1_i1.p1
1291	GO:0042219	cellular modified amino acid catabolic p...	6	2	1.53	1.00000	c("Drosophila_melanogaster_DN2403_c0_g1_i1.p1", "Drosophila_melanogaster_DN4633_c0_g1_i1.p1")
1292	GO:0006022	aminoglycan metabolic process	13	1	3.31	1.00000	Drosophila_melanogaster_DN9654_c0_g1_i1.p1
1293	GO:0006023	aminoglycan biosynthetic process	1	1	0.25	1.00000	Drosophila_melanogaster_DN9654_c0_g1_i1.p1
1294	GO:0010604	positive regulation of macromolecule met...	22	8	5.59	1.00000	c("Drosophila_melanogaster_DN14126_c0_g1_i1.p1", "Drosophila_melanogaster_DN17994_c0_g1_i1.p6", "Drosophila_melanogaster_DN19988_c0_g1_i1.p1", "Drosophila_melanogaster_DN2375_c0_g1_i1.p1", "Drosophila_melanogaster_DN3512_c0_g1_i1.p1", "Drosophila_melanogaster_DN4961_c0_g1_i1.p1", "Drosophila_melanogaster_DN9217_c0_g1_i1.p2", "Drosophila_melanogaster_DN9918_c1_g1_i6.p1")
1295	GO:0006029	proteoglycan metabolic process	4	3	1.02	1.00000	c("Drosophila_melanogaster_DN8871_c0_g1_i1.p1", "Drosophila_melanogaster_DN9494_c0_g1_i1.p1", "Drosophila_melanogaster_DN9654_c0_g1_i1.p1")
1296	GO:0010605	negative regulation of macromolecule met...	67	36	17.03	1.00000	c("Drosophila_melanogaster_DN10559_c0_g1_i1.p1", "Drosophila_melanogaster_DN11831_c0_g1_i1.p1", "Drosophila_melanogaster_DN12108_c0_g1_i1.p1", "Drosophila_melanogaster_DN12359_c0_g1_i1.p1", "Drosophila_melanogaster_DN14137_c0_g1_i1.p1", "Drosophila_melanogaster_DN14572_c0_g1_i1.p1", "Drosophila_melanogaster_DN1585_c0_g1_i1.p1", "Drosophila_melanogaster_DN15955_c0_g1_i1.p1", "Drosophila_melanogast…
1297	GO:0006694	steroid biosynthetic process	3	2	0.76	1.00000	c("Drosophila_melanogaster_DN6485_c0_g1_i1.p2", "Drosophila_melanogaster_DN7003_c0_g1_i1.p1")
1298	GO:0010608	posttranscriptional regulation of gene e...	25	13	6.36	1.00000	c("Drosophila_melanogaster_DN17918_c0_g1_i1.p1", "Drosophila_melanogaster_DN2050_c0_g1_i1.p1", "Drosophila_melanogaster_DN2606_c0_g1_i1.p1", "Drosophila_melanogaster_DN446_c0_g1_i1.p1", "Drosophila_melanogaster_DN594_c0_g1_i1.p1", "Drosophila_melanogaster_DN7397_c0_g1_i1.p1", "Drosophila_melanogaster_DN7499_c0_g1_i1.p1", "Drosophila_melanogaster_DN7529_c0_g1_i1.p1", "Drosophila_melanogaster_DN823…
1299	GO:0070918	production of small RNA involved in gene...	1	1	0.25	1.00000	Drosophila_melanogaster_DN7397_c0_g1_i1.p1
1300	GO:0015672	monovalent inorganic cation transport	88	4	22.37	1.00000	c("Drosophila_melanogaster_DN3598_c0_g1_i1.p1", "Drosophila_melanogaster_DN7631_c0_g1_i2.p2", "Drosophila_melanogaster_DN8538_c1_g1_i1.p1", "Drosophila_melanogaster_DN8885_c0_g1_i2.p1")
1301	GO:0032501	multicellular organismal process	132	30	33.56	1.00000	c("Drosophila_melanogaster_DN10229_c0_g1_i1.p1", "Drosophila_melanogaster_DN1062_c0_g1_i1.p1", "Drosophila_melanogaster_DN10667_c0_g1_i1.p1", "Drosophila_melanogaster_DN11534_c0_g1_i1.p1", "Drosophila_melanogaster_DN11539_c0_g1_i1.p1", "Drosophila_melanogaster_DN13205_c0_g1_i1.p1", "Drosophila_melanogaster_DN13828_c0_g1_i1.p1", "Drosophila_melanogaster_DN15960_c0_g1_i1.p1", "Drosophila_melanogast…
1302	GO:0007346	regulation of mitotic cell cycle	14	11	3.56	1.00000	c("Drosophila_melanogaster_DN1032_c0_g1_i1.p1", "Drosophila_melanogaster_DN11819_c0_g1_i1.p1", "Drosophila_melanogaster_DN14034_c0_g1_i1.p1", "Drosophila_melanogaster_DN15564_c0_g1_i1.p1", "Drosophila_melanogaster_DN15676_c0_g1_i1.p1", "Drosophila_melanogaster_DN20095_c0_g1_i1.p1", "Drosophila_melanogaster_DN4307_c0_g1_i1.p1", "Drosophila_melanogaster_DN4405_c0_g1_i1.p1", "Drosophila_melanogaster…
1303	GO:0032502	developmental process	123	34	31.27	1.00000	c("Drosophila_melanogaster_DN10229_c0_g1_i1.p1", "Drosophila_melanogaster_DN1062_c0_g1_i1.p1", "Drosophila_melanogaster_DN10667_c0_g1_i1.p1", "Drosophila_melanogaster_DN11534_c0_g1_i1.p1", "Drosophila_melanogaster_DN13205_c0_g1_i1.p1", "Drosophila_melanogaster_DN13632_c0_g1_i1.p1", "Drosophila_melanogaster_DN13828_c0_g1_i1.p1", "Drosophila_melanogaster_DN13994_c0_g1_i1.p1", "Drosophila_melanogast…
1304	GO:0048024	regulation of mRNA splicing, via spliceo...	3	2	0.76	1.00000	c("Drosophila_melanogaster_DN3455_c0_g1_i1.p1", "Drosophila_melanogaster_DN4988_c0_g1_i2.p1")
1305	GO:0032504	multicellular organism reproduction	11	9	2.8	1.00000	c("Drosophila_melanogaster_DN10667_c0_g1_i1.p1", "Drosophila_melanogaster_DN11534_c0_g1_i1.p1", "Drosophila_melanogaster_DN1973_c0_g1_i1.p1", "Drosophila_melanogaster_DN20156_c0_g1_i1.p1", "Drosophila_melanogaster_DN20726_c0_g1_i1.p1", "Drosophila_melanogaster_DN2088_c0_g1_i1.p1", "Drosophila_melanogaster_DN5811_c0_g1_i1.p1", "Drosophila_melanogaster_DN5987_c0_g1_i1.p1", "Drosophila_melanogaster_…
1306	GO:0000725	recombinational repair	9	8	2.29	1.00000	c("Drosophila_melanogaster_DN1210_c0_g1_i1.p1", "Drosophila_melanogaster_DN16966_c0_g1_i1.p1", "Drosophila_melanogaster_DN1915_c0_g1_i1.p1", "Drosophila_melanogaster_DN4503_c0_g1_i1.p1", "Drosophila_melanogaster_DN7555_c0_g1_i1.p1", "Drosophila_melanogaster_DN7725_c0_g1_i1.p1", "Drosophila_melanogaster_DN8048_c0_g1_i1.p1", "Drosophila_melanogaster_DN8644_c0_g1_i1.p1")
1307	GO:0000726	non-recombinational repair	2	2	0.51	1.00000	c("Drosophila_melanogaster_DN10252_c0_g1_i1.p1", "Drosophila_melanogaster_DN9101_c0_g1_i1.p1")
1308	GO:0032506	cytokinetic process	3	3	0.76	1.00000	c("Drosophila_melanogaster_DN10087_c1_g1_i1.p2", "Drosophila_melanogaster_DN10087_c2_g1_i1.p1", "Drosophila_melanogaster_DN8527_c0_g1_i1.p1")
1309	GO:0032508	DNA duplex unwinding	1	1	0.25	1.00000	Drosophila_melanogaster_DN4836_c0_g1_i1.p1
1310	GO:0046834	lipid phosphorylation	11	1	2.8	1.00000	Drosophila_melanogaster_DN12190_c0_g1_i1.p1
1311	GO:0072521	purine-containing compound metabolic pro...	76	6	19.32	1.00000	c("Drosophila_melanogaster_DN13083_c0_g1_i1.p1", "Drosophila_melanogaster_DN2994_c0_g1_i1.p1", "Drosophila_melanogaster_DN4881_c0_g1_i1.p1", "Drosophila_melanogaster_DN5261_c0_g1_i1.p1", "Drosophila_melanogaster_DN6000_c0_g1_i2.p1", "Drosophila_melanogaster_DN8639_c0_g1_i1.p1")
1312	GO:0072522	purine-containing compound biosynthetic ...	54	5	13.73	1.00000	c("Drosophila_melanogaster_DN13083_c0_g1_i1.p1", "Drosophila_melanogaster_DN2994_c0_g1_i1.p1", "Drosophila_melanogaster_DN4881_c0_g1_i1.p1", "Drosophila_melanogaster_DN5261_c0_g1_i1.p1", "Drosophila_melanogaster_DN6000_c0_g1_i2.p1")
1313	GO:0048699	generation of neurons	41	1	10.42	1.00000	Drosophila_melanogaster_DN13828_c0_g1_i1.p1
1314	GO:0072524	pyridine-containing compound metabolic p...	31	5	7.88	1.00000	c("Drosophila_melanogaster_DN10173_c0_g1_i1.p1", "Drosophila_melanogaster_DN10173_c3_g1_i1.p1", "Drosophila_melanogaster_DN6188_c0_g1_i1.p1", "Drosophila_melanogaster_DN6967_c0_g1_i3.p1", "Drosophila_melanogaster_DN9200_c0_g1_i1.p1")
1315	GO:0009451	RNA modification	56	24	14.24	1.00000	c("Drosophila_melanogaster_DN10056_c0_g1_i1.p1", "Drosophila_melanogaster_DN10439_c0_g1_i1.p1", "Drosophila_melanogaster_DN15751_c0_g1_i1.p1", "Drosophila_melanogaster_DN17785_c0_g1_i1.p1", "Drosophila_melanogaster_DN18147_c0_g1_i1.p1", "Drosophila_melanogaster_DN19983_c0_g1_i1.p1", "Drosophila_melanogaster_DN20739_c0_g1_i1.p1", "Drosophila_melanogaster_DN3059_c0_g1_i1.p1", "Drosophila_melanogast…
1316	GO:0046838	phosphorylated carbohydrate dephosphoryl...	10	1	2.54	1.00000	Drosophila_melanogaster_DN12190_c0_g1_i1.p1
1317	GO:0097164	ammonium ion metabolic process	5	1	1.27	1.00000	Drosophila_melanogaster_DN8670_c0_g1_i1.p1
1318	GO:0072525	pyridine-containing compound biosyntheti...	26	3	6.61	1.00000	c("Drosophila_melanogaster_DN10173_c0_g1_i1.p1", "Drosophila_melanogaster_DN10173_c3_g1_i1.p1", "Drosophila_melanogaster_DN6967_c0_g1_i3.p1")
1319	GO:0046839	phospholipid dephosphorylation	10	1	2.54	1.00000	Drosophila_melanogaster_DN6792_c0_g1_i2.p1
1320	GO:0080134	regulation of response to stress	8	2	2.03	1.00000	c("Drosophila_melanogaster_DN9727_c0_g1_i1.p1", "Drosophila_melanogaster_DN9941_c0_g1_i1.p1")
1321	GO:0072527	pyrimidine-containing compound metabolic...	18	6	4.58	1.00000	c("Drosophila_melanogaster_DN13083_c0_g1_i1.p1", "Drosophila_melanogaster_DN18558_c0_g1_i1.p1", "Drosophila_melanogaster_DN4881_c0_g1_i1.p1", "Drosophila_melanogaster_DN6311_c0_g1_i1.p1", "Drosophila_melanogaster_DN6916_c0_g1_i1.p1", "Drosophila_melanogaster_DN8938_c0_g1_i1.p1")
1322	GO:0072528	pyrimidine-containing compound biosynthe...	11	6	2.8	1.00000	c("Drosophila_melanogaster_DN13083_c0_g1_i1.p1", "Drosophila_melanogaster_DN18558_c0_g1_i1.p1", "Drosophila_melanogaster_DN4881_c0_g1_i1.p1", "Drosophila_melanogaster_DN6311_c0_g1_i1.p1", "Drosophila_melanogaster_DN6916_c0_g1_i1.p1", "Drosophila_melanogaster_DN8938_c0_g1_i1.p1")
1323	GO:0080135	regulation of cellular response to stres...	3	1	0.76	1.00000	Drosophila_melanogaster_DN9727_c0_g1_i1.p1
1324	GO:0043067	regulation of programmed cell death	7	2	1.78	1.00000	c("Drosophila_melanogaster_DN5503_c0_g1_i1.p1", "Drosophila_melanogaster_DN7780_c0_g1_i1.p1")
1325	GO:0072529	pyrimidine-containing compound catabolic...	8	1	2.03	1.00000	Drosophila_melanogaster_DN6916_c0_g1_i1.p1
1326	GO:1903311	regulation of mRNA metabolic process	7	4	1.78	1.00000	c("Drosophila_melanogaster_DN3455_c0_g1_i1.p1", "Drosophila_melanogaster_DN4988_c0_g1_i2.p1", "Drosophila_melanogaster_DN594_c0_g1_i1.p1", "Drosophila_melanogaster_DN9506_c0_g1_i3.p1")
1327	GO:1903312	negative regulation of mRNA metabolic pr...	1	1	0.25	1.00000	Drosophila_melanogaster_DN594_c0_g1_i1.p1
1328	GO:0045005	DNA-dependent DNA replication maintenanc...	5	5	1.27	1.00000	c("Drosophila_melanogaster_DN1210_c0_g1_i1.p1", "Drosophila_melanogaster_DN12108_c0_g1_i1.p1", "Drosophila_melanogaster_DN17739_c0_g1_i1.p1", "Drosophila_melanogaster_DN7725_c0_g1_i1.p1", "Drosophila_melanogaster_DN8048_c0_g1_i1.p1")
1329	GO:0033865	nucleoside bisphosphate metabolic proces...	10	1	2.54	1.00000	Drosophila_melanogaster_DN8639_c0_g1_i1.p1
1330	GO:0090480	purine nucleotide-sugar transmembrane tr...	1	1	0.25	1.00000	Drosophila_melanogaster_DN595_c0_g1_i1.p1
1331	GO:0001505	regulation of neurotransmitter levels	20	1	5.09	1.00000	Drosophila_melanogaster_DN17911_c0_g1_i1.p1
1332	GO:0072511	divalent inorganic cation transport	22	1	5.59	1.00000	Drosophila_melanogaster_DN4477_c0_g1_i1.p2
1333	GO:0002376	immune system process	17	2	4.32	1.00000	c("Drosophila_melanogaster_DN4365_c0_g1_i2.p1", "Drosophila_melanogaster_DN9941_c0_g1_i1.p1")
1334	GO:0034243	regulation of transcription elongation f...	5	3	1.27	1.00000	c("Drosophila_melanogaster_DN12359_c0_g1_i1.p1", "Drosophila_melanogaster_DN20776_c0_g1_i1.p1", "Drosophila_melanogaster_DN3512_c0_g1_i1.p1")
1335	GO:0006661	phosphatidylinositol biosynthetic proces...	21	10	5.34	1.00000	c("Drosophila_melanogaster_DN1524_c0_g1_i1.p1", "Drosophila_melanogaster_DN1818_c0_g1_i1.p1", "Drosophila_melanogaster_DN3176_c0_g1_i1.p1", "Drosophila_melanogaster_DN3222_c0_g1_i1.p1", "Drosophila_melanogaster_DN4115_c0_g1_i1.p1", "Drosophila_melanogaster_DN5611_c0_g1_i1.p1", "Drosophila_melanogaster_DN5925_c0_g1_i1.p1", "Drosophila_melanogaster_DN6195_c0_g1_i1.p1", "Drosophila_melanogaster_DN74…
1336	GO:0008202	steroid metabolic process	6	3	1.53	1.00000	c("Drosophila_melanogaster_DN6485_c0_g1_i1.p2", "Drosophila_melanogaster_DN7003_c0_g1_i1.p1", "Drosophila_melanogaster_DN8876_c0_g1_i6.p1")
1337	GO:0006664	glycolipid metabolic process	20	10	5.09	1.00000	c("Drosophila_melanogaster_DN1524_c0_g1_i1.p1", "Drosophila_melanogaster_DN1818_c0_g1_i1.p1", "Drosophila_melanogaster_DN3176_c0_g1_i1.p1", "Drosophila_melanogaster_DN3222_c0_g1_i1.p1", "Drosophila_melanogaster_DN4115_c0_g1_i1.p1", "Drosophila_melanogaster_DN5611_c0_g1_i1.p1", "Drosophila_melanogaster_DN5925_c0_g1_i1.p1", "Drosophila_melanogaster_DN6195_c0_g1_i1.p1", "Drosophila_melanogaster_DN74…
1338	GO:1905462	regulation of DNA duplex unwinding	1	1	0.25	1.00000	Drosophila_melanogaster_DN4836_c0_g1_i1.p1
1339	GO:0034248	regulation of cellular amide metabolic p...	19	9	4.83	1.00000	c("Drosophila_melanogaster_DN17918_c0_g1_i1.p1", "Drosophila_melanogaster_DN2606_c0_g1_i1.p1", "Drosophila_melanogaster_DN7499_c0_g1_i1.p1", "Drosophila_melanogaster_DN7529_c0_g1_i1.p1", "Drosophila_melanogaster_DN8235_c0_g1_i1.p2", "Drosophila_melanogaster_DN8854_c1_g2_i1.p1", "Drosophila_melanogaster_DN9217_c0_g1_i1.p2", "Drosophila_melanogaster_DN9506_c0_g1_i3.p1", "Drosophila_melanogaster_DN9…
1340	GO:0008203	cholesterol metabolic process	3	1	0.76	1.00000	Drosophila_melanogaster_DN6485_c0_g1_i1.p2
1341	GO:1905463	negative regulation of DNA duplex unwind...	1	1	0.25	1.00000	Drosophila_melanogaster_DN4836_c0_g1_i1.p1
1342	GO:0034249	negative regulation of cellular amide me...	5	3	1.27	1.00000	c("Drosophila_melanogaster_DN2606_c0_g1_i1.p1", "Drosophila_melanogaster_DN8235_c0_g1_i1.p2", "Drosophila_melanogaster_DN9506_c0_g1_i3.p1")
1343	GO:0019395	fatty acid oxidation	8	2	2.03	1.00000	c("Drosophila_melanogaster_DN17882_c0_g1_i1.p1", "Drosophila_melanogaster_DN9256_c0_g2_i1.p1")
1344	GO:0046490	isopentenyl diphosphate metabolic proces...	1	1	0.25	1.00000	Drosophila_melanogaster_DN8639_c0_g1_i1.p1
1345	GO:0010256	endomembrane system organization	12	3	3.05	1.00000	c("Drosophila_melanogaster_DN19988_c0_g1_i1.p1", "Drosophila_melanogaster_DN2375_c0_g1_i1.p1", "Drosophila_melanogaster_DN4280_c0_g1_i1.p1")
1346	GO:0000731	DNA synthesis involved in DNA repair	2	2	0.51	1.00000	c("Drosophila_melanogaster_DN8595_c0_g1_i1.p1", "Drosophila_melanogaster_DN8865_c0_g1_i1.p1")
1347	GO:0043085	positive regulation of catalytic activit...	24	6	6.1	1.00000	c("Drosophila_melanogaster_DN10087_c1_g1_i1.p2", "Drosophila_melanogaster_DN10087_c2_g1_i1.p1", "Drosophila_melanogaster_DN14126_c0_g1_i1.p1", "Drosophila_melanogaster_DN6293_c1_g1_i1.p1", "Drosophila_melanogaster_DN7224_c0_g1_i1.p1", "Drosophila_melanogaster_DN7499_c0_g1_i1.p1")
1348	GO:0043086	negative regulation of catalytic activit...	11	1	2.8	1.00000	Drosophila_melanogaster_DN4836_c0_g1_i1.p1
1349	GO:0046496	nicotinamide nucleotide metabolic proces...	27	5	6.86	1.00000	c("Drosophila_melanogaster_DN10173_c0_g1_i1.p1", "Drosophila_melanogaster_DN10173_c3_g1_i1.p1", "Drosophila_melanogaster_DN6188_c0_g1_i1.p1", "Drosophila_melanogaster_DN6967_c0_g1_i3.p1", "Drosophila_melanogaster_DN9200_c0_g1_i1.p1")
1350	GO:0006650	glycerophospholipid metabolic process	56	15	14.24	1.00000	c("Drosophila_melanogaster_DN12190_c0_g1_i1.p1", "Drosophila_melanogaster_DN1524_c0_g1_i1.p1", "Drosophila_melanogaster_DN1818_c0_g1_i1.p1", "Drosophila_melanogaster_DN3176_c0_g1_i1.p1", "Drosophila_melanogaster_DN3222_c0_g1_i1.p1", "Drosophila_melanogaster_DN3766_c0_g1_i1.p1", "Drosophila_melanogaster_DN4115_c0_g1_i1.p1", "Drosophila_melanogaster_DN4568_c0_g1_i1.p1", "Drosophila_melanogaster_DN5…
1351	GO:0000737	DNA catabolic process, endonucleolytic	2	1	0.51	1.00000	Drosophila_melanogaster_DN4044_c0_g1_i1.p1
1352	GO:0006655	phosphatidylglycerol biosynthetic proces...	2	2	0.51	1.00000	c("Drosophila_melanogaster_DN3766_c0_g1_i1.p1", "Drosophila_melanogaster_DN7459_c0_g1_i2.p1")
1353	GO:0048666	neuron development	41	1	10.42	1.00000	Drosophila_melanogaster_DN13828_c0_g1_i1.p1
1354	GO:0032011	ARF protein signal transduction	5	1	1.27	1.00000	Drosophila_melanogaster_DN7730_c0_g1_i1.p1
1355	GO:0048667	cell morphogenesis involved in neuron di...	39	1	9.92	1.00000	Drosophila_melanogaster_DN13828_c0_g1_i1.p1
1356	GO:0051321	meiotic cell cycle	2	2	0.51	1.00000	c("Drosophila_melanogaster_DN19896_c0_g1_i1.p1", "Drosophila_melanogaster_DN4727_c0_g1_i1.p1")
1357	GO:0018143	nucleic acid-protein covalent cross-link...	1	1	0.25	1.00000	Drosophila_melanogaster_DN6530_c0_g1_i1.p1
1358	GO:0007308	oocyte construction	3	3	0.76	1.00000	c("Drosophila_melanogaster_DN11534_c0_g1_i1.p1", "Drosophila_melanogaster_DN5811_c0_g1_i1.p1", "Drosophila_melanogaster_DN9501_c0_g1_i1.p1")
1359	GO:0007309	oocyte axis specification	3	3	0.76	1.00000	c("Drosophila_melanogaster_DN11534_c0_g1_i1.p1", "Drosophila_melanogaster_DN5811_c0_g1_i1.p1", "Drosophila_melanogaster_DN9501_c0_g1_i1.p1")
1360	GO:0033875	ribonucleoside bisphosphate metabolic pr...	10	1	2.54	1.00000	Drosophila_melanogaster_DN8639_c0_g1_i1.p1
1361	GO:2000765	regulation of cytoplasmic translation	2	1	0.51	1.00000	Drosophila_melanogaster_DN7529_c0_g1_i1.p1
1362	GO:0098813	nuclear chromosome segregation	18	15	4.58	1.00000	c("Drosophila_melanogaster_DN10014_c0_g1_i2.p1", "Drosophila_melanogaster_DN1032_c0_g1_i1.p1", "Drosophila_melanogaster_DN11819_c0_g1_i1.p1", "Drosophila_melanogaster_DN14034_c0_g1_i1.p1", "Drosophila_melanogaster_DN15564_c0_g1_i1.p1", "Drosophila_melanogaster_DN19896_c0_g1_i1.p1", "Drosophila_melanogaster_DN2881_c0_g1_i1.p1", "Drosophila_melanogaster_DN4307_c0_g1_i1.p1", "Drosophila_melanogaster…
1363	GO:0046939	nucleotide phosphorylation	16	2	4.07	1.00000	c("Drosophila_melanogaster_DN13083_c0_g1_i1.p1", "Drosophila_melanogaster_DN4881_c0_g1_i1.p1")
1364	GO:0051310	metaphase plate congression	1	1	0.25	1.00000	Drosophila_melanogaster_DN2881_c0_g1_i1.p1
1365	GO:0006144	purine nucleobase metabolic process	4	1	1.02	1.00000	Drosophila_melanogaster_DN5261_c0_g1_i1.p1
1366	GO:0018130	heterocycle biosynthetic process	516	171	131.19	1.00000	c("Drosophila_melanogaster_DN10173_c0_g1_i1.p1", "Drosophila_melanogaster_DN10173_c3_g1_i1.p1", "Drosophila_melanogaster_DN10206_c4_g1_i2.p1", "Drosophila_melanogaster_DN10559_c0_g1_i1.p1", "Drosophila_melanogaster_DN1064_c0_g1_i1.p1", "Drosophila_melanogaster_DN10702_c0_g1_i1.p2", "Drosophila_melanogaster_DN11556_c0_g1_i1.p1", "Drosophila_melanogaster_DN11790_c0_g1_i1.p1", "Drosophila_melanogast…
1367	GO:0032048	cardiolipin metabolic process	2	2	0.51	1.00000	c("Drosophila_melanogaster_DN3766_c0_g1_i1.p1", "Drosophila_melanogaster_DN7459_c0_g1_i2.p1")
1368	GO:0019362	pyridine nucleotide metabolic process	27	5	6.86	1.00000	c("Drosophila_melanogaster_DN10173_c0_g1_i1.p1", "Drosophila_melanogaster_DN10173_c3_g1_i1.p1", "Drosophila_melanogaster_DN6188_c0_g1_i1.p1", "Drosophila_melanogaster_DN6967_c0_g1_i3.p1", "Drosophila_melanogaster_DN9200_c0_g1_i1.p1")
1369	GO:2000756	regulation of peptidyl-lysine acetylatio...	2	1	0.51	1.00000	Drosophila_melanogaster_DN4218_c0_g1_i1.p1
1370	GO:0019363	pyridine nucleotide biosynthetic process	22	3	5.59	1.00000	c("Drosophila_melanogaster_DN10173_c0_g1_i1.p1", "Drosophila_melanogaster_DN10173_c3_g1_i1.p1", "Drosophila_melanogaster_DN6967_c0_g1_i3.p1")
1371	GO:0016458	gene silencing	7	6	1.78	1.00000	c("Drosophila_melanogaster_DN2050_c0_g1_i1.p1", "Drosophila_melanogaster_DN446_c0_g1_i1.p1", "Drosophila_melanogaster_DN5409_c0_g1_i1.p1", "Drosophila_melanogaster_DN6126_c0_g1_i1.p1", "Drosophila_melanogaster_DN7397_c0_g1_i1.p1", "Drosophila_melanogaster_DN7670_c0_g1_i1.p1")
1372	GO:0030097	hemopoiesis	1	1	0.25	1.00000	Drosophila_melanogaster_DN4365_c0_g1_i2.p1
1373	GO:0030099	myeloid cell differentiation	1	1	0.25	1.00000	Drosophila_melanogaster_DN4365_c0_g1_i2.p1
1374	GO:1902652	secondary alcohol metabolic process	3	1	0.76	1.00000	Drosophila_melanogaster_DN6485_c0_g1_i1.p2
1375	GO:0097659	nucleic acid-templated transcription	377	145	95.85	1.00000	c("Drosophila_melanogaster_DN10206_c4_g1_i2.p1", "Drosophila_melanogaster_DN10559_c0_g1_i1.p1", "Drosophila_melanogaster_DN1064_c0_g1_i1.p1", "Drosophila_melanogaster_DN10702_c0_g1_i1.p2", "Drosophila_melanogaster_DN11556_c0_g1_i1.p1", "Drosophila_melanogaster_DN11790_c0_g1_i1.p1", "Drosophila_melanogaster_DN11831_c0_g1_i1.p1", "Drosophila_melanogaster_DN12329_c0_g1_i1.p1", "Drosophila_melanogast…
1376	GO:0051345	positive regulation of hydrolase activit...	17	4	4.32	1.00000	c("Drosophila_melanogaster_DN10087_c1_g1_i1.p2", "Drosophila_melanogaster_DN10087_c2_g1_i1.p1", "Drosophila_melanogaster_DN6293_c1_g1_i1.p1", "Drosophila_melanogaster_DN7224_c0_g1_i1.p1")
1377	GO:1902653	secondary alcohol biosynthetic process	1	1	0.25	1.00000	Drosophila_melanogaster_DN6485_c0_g1_i1.p2
1378	GO:0051346	negative regulation of hydrolase activit...	11	1	2.8	1.00000	Drosophila_melanogaster_DN4836_c0_g1_i1.p1
1379	GO:0051347	positive regulation of transferase activ...	6	2	1.53	1.00000	c("Drosophila_melanogaster_DN14126_c0_g1_i1.p1", "Drosophila_melanogaster_DN7499_c0_g1_i1.p1")
1380	GO:0046467	membrane lipid biosynthetic process	21	10	5.34	1.00000	c("Drosophila_melanogaster_DN1524_c0_g1_i1.p1", "Drosophila_melanogaster_DN1818_c0_g1_i1.p1", "Drosophila_melanogaster_DN3176_c0_g1_i1.p1", "Drosophila_melanogaster_DN3222_c0_g1_i1.p1", "Drosophila_melanogaster_DN4115_c0_g1_i1.p1", "Drosophila_melanogaster_DN5611_c0_g1_i1.p1", "Drosophila_melanogaster_DN5925_c0_g1_i1.p1", "Drosophila_melanogaster_DN6195_c0_g1_i1.p1", "Drosophila_melanogaster_DN74…
1381	GO:0016482	cytosolic transport	10	1	2.54	1.00000	Drosophila_melanogaster_DN1549_c0_g1_i1.p1
1382	GO:1902115	regulation of organelle assembly	3	2	0.76	1.00000	c("Drosophila_melanogaster_DN8684_c1_g1_i3.p1", "Drosophila_melanogaster_DN9331_c0_g1_i1.p1")
1383	GO:1902116	negative regulation of organelle assembl...	2	1	0.51	1.00000	Drosophila_melanogaster_DN8684_c1_g1_i3.p1
1384	GO:0006625	protein targeting to peroxisome	3	1	0.76	1.00000	Drosophila_melanogaster_DN8187_c0_g1_i1.p1
1385	GO:0006626	protein targeting to mitochondrion	11	1	2.8	1.00000	Drosophila_melanogaster_DN2311_c0_g1_i1.p1
1386	GO:1902680	positive regulation of RNA biosynthetic ...	8	3	2.03	1.00000	c("Drosophila_melanogaster_DN17994_c0_g1_i1.p6", "Drosophila_melanogaster_DN3512_c0_g1_i1.p1", "Drosophila_melanogaster_DN4961_c0_g1_i1.p1")
1387	GO:0019359	nicotinamide nucleotide biosynthetic pro...	22	3	5.59	1.00000	c("Drosophila_melanogaster_DN10173_c0_g1_i1.p1", "Drosophila_melanogaster_DN10173_c3_g1_i1.p1", "Drosophila_melanogaster_DN6967_c0_g1_i3.p1")
1388	GO:0043043	peptide biosynthetic process	203	36	51.61	1.00000	c("Drosophila_melanogaster_DN1023_c0_g1_i1.p1", "Drosophila_melanogaster_DN10251_c0_g1_i1.p1", "Drosophila_melanogaster_DN11965_c0_g1_i1.p1", "Drosophila_melanogaster_DN12168_c0_g1_i1.p1", "Drosophila_melanogaster_DN13671_c0_g1_i1.p1", "Drosophila_melanogaster_DN15739_c0_g1_i1.p1", "Drosophila_melanogaster_DN17918_c0_g1_i1.p1", "Drosophila_melanogaster_DN19818_c0_g1_i1.p1", "Drosophila_melanogast…
1389	GO:0046599	regulation of centriole replication	2	1	0.51	1.00000	Drosophila_melanogaster_DN8684_c1_g1_i3.p1
1390	GO:0051336	regulation of hydrolase activity	42	9	10.68	1.00000	c("Drosophila_melanogaster_DN10087_c1_g1_i1.p2", "Drosophila_melanogaster_DN10087_c2_g1_i1.p1", "Drosophila_melanogaster_DN12145_c0_g1_i1.p1", "Drosophila_melanogaster_DN2001_c0_g1_i1.p1", "Drosophila_melanogaster_DN4836_c0_g1_i1.p1", "Drosophila_melanogaster_DN5456_c0_g1_i2.p1", "Drosophila_melanogaster_DN6293_c1_g1_i1.p1", "Drosophila_melanogaster_DN7142_c0_g1_i1.p3", "Drosophila_melanogaster_D…
1391	GO:0051338	regulation of transferase activity	10	4	2.54	1.00000	c("Drosophila_melanogaster_DN14126_c0_g1_i1.p1", "Drosophila_melanogaster_DN1549_c0_g1_i1.p1", "Drosophila_melanogaster_DN15676_c0_g1_i1.p1", "Drosophila_melanogaster_DN7499_c0_g1_i1.p1")
1392	GO:0046903	secretion	34	1	8.64	1.00000	Drosophila_melanogaster_DN6666_c0_g1_i1.p1
1393	GO:0061024	membrane organization	22	3	5.59	1.00000	c("Drosophila_melanogaster_DN19988_c0_g1_i1.p1", "Drosophila_melanogaster_DN2375_c0_g1_i1.p1", "Drosophila_melanogaster_DN4280_c0_g1_i1.p1")
1394	GO:0009438	methylglyoxal metabolic process	1	1	0.25	1.00000	Drosophila_melanogaster_DN8445_c0_g1_i2.p1
1395	GO:0006612	protein targeting to membrane	9	1	2.29	1.00000	Drosophila_melanogaster_DN8235_c0_g1_i1.p2
1396	GO:0043170	macromolecule metabolic process	1831	650	465.54	1.00000	c("Drosophila_melanogaster_DN10056_c0_g1_i1.p1", "Drosophila_melanogaster_DN10072_c0_g1_i1.p1", "Drosophila_melanogaster_DN10072_c1_g1_i1.p1", "Drosophila_melanogaster_DN10132_c4_g1_i2.p1", "Drosophila_melanogaster_DN10149_c0_g1_i4.p1", "Drosophila_melanogaster_DN10178_c0_g1_i1.p1", "Drosophila_melanogaster_DN10180_c1_g1_i4.p1", "Drosophila_melanogaster_DN10182_c0_g1_i1.p1", "Drosophila_melanogas…
1397	GO:0006613	cotranslational protein targeting to mem...	8	1	2.03	1.00000	Drosophila_melanogaster_DN8235_c0_g1_i1.p2
1398	GO:0043171	peptide catabolic process	5	2	1.27	1.00000	c("Drosophila_melanogaster_DN2403_c0_g1_i1.p1", "Drosophila_melanogaster_DN4633_c0_g1_i1.p1")
1399	GO:0098927	vesicle-mediated transport between endos...	1	1	0.25	1.00000	Drosophila_melanogaster_DN1549_c0_g1_i1.p1
1400	GO:0046483	heterocycle metabolic process	1007	420	256.03	1.00000	c("Drosophila_melanogaster_DN10056_c0_g1_i1.p1", "Drosophila_melanogaster_DN10072_c0_g1_i1.p1", "Drosophila_melanogaster_DN10072_c1_g1_i1.p1", "Drosophila_melanogaster_DN10173_c0_g1_i1.p1", "Drosophila_melanogaster_DN10173_c3_g1_i1.p1", "Drosophila_melanogaster_DN10178_c0_g1_i1.p1", "Drosophila_melanogaster_DN10182_c0_g1_i1.p1", "Drosophila_melanogaster_DN10206_c4_g1_i2.p1", "Drosophila_melanogas…
1401	GO:0046486	glycerolipid metabolic process	57	15	14.49	1.00000	c("Drosophila_melanogaster_DN12190_c0_g1_i1.p1", "Drosophila_melanogaster_DN1524_c0_g1_i1.p1", "Drosophila_melanogaster_DN1818_c0_g1_i1.p1", "Drosophila_melanogaster_DN3176_c0_g1_i1.p1", "Drosophila_melanogaster_DN3222_c0_g1_i1.p1", "Drosophila_melanogaster_DN3766_c0_g1_i1.p1", "Drosophila_melanogaster_DN4115_c0_g1_i1.p1", "Drosophila_melanogaster_DN4568_c0_g1_i1.p1", "Drosophila_melanogaster_DN5…
1402	GO:0018105	peptidyl-serine phosphorylation	1	1	0.25	1.00000	Drosophila_melanogaster_DN11819_c0_g1_i1.p1
1403	GO:0043038	amino acid activation	38	13	9.66	1.00000	c("Drosophila_melanogaster_DN1023_c0_g1_i1.p1", "Drosophila_melanogaster_DN11965_c0_g1_i1.p1", "Drosophila_melanogaster_DN15739_c0_g1_i1.p1", "Drosophila_melanogaster_DN3933_c0_g1_i1.p1", "Drosophila_melanogaster_DN5349_c0_g1_i1.p1", "Drosophila_melanogaster_DN7861_c0_g1_i1.p1", "Drosophila_melanogaster_DN8215_c0_g1_i1.p1", "Drosophila_melanogaster_DN8422_c0_g1_i1.p1", "Drosophila_melanogaster_DN…
1404	GO:0046488	phosphatidylinositol metabolic process	45	12	11.44	1.00000	c("Drosophila_melanogaster_DN12190_c0_g1_i1.p1", "Drosophila_melanogaster_DN1524_c0_g1_i1.p1", "Drosophila_melanogaster_DN1818_c0_g1_i1.p1", "Drosophila_melanogaster_DN3176_c0_g1_i1.p1", "Drosophila_melanogaster_DN3222_c0_g1_i1.p1", "Drosophila_melanogaster_DN4115_c0_g1_i1.p1", "Drosophila_melanogaster_DN5611_c0_g1_i1.p1", "Drosophila_melanogaster_DN5925_c0_g1_i1.p1", "Drosophila_melanogaster_DN6…
1405	GO:0043039	tRNA aminoacylation	38	13	9.66	1.00000	c("Drosophila_melanogaster_DN1023_c0_g1_i1.p1", "Drosophila_melanogaster_DN11965_c0_g1_i1.p1", "Drosophila_melanogaster_DN15739_c0_g1_i1.p1", "Drosophila_melanogaster_DN3933_c0_g1_i1.p1", "Drosophila_melanogaster_DN5349_c0_g1_i1.p1", "Drosophila_melanogaster_DN7861_c0_g1_i1.p1", "Drosophila_melanogaster_DN8215_c0_g1_i1.p1", "Drosophila_melanogaster_DN8422_c0_g1_i1.p1", "Drosophila_melanogaster_DN…
1406	GO:0016569	covalent chromatin modification	42	33	10.68	1.00000	c("Drosophila_melanogaster_DN11819_c0_g1_i1.p1", "Drosophila_melanogaster_DN13804_c0_g1_i1.p1", "Drosophila_melanogaster_DN14019_c0_g1_i1.p1", "Drosophila_melanogaster_DN1790_c0_g1_i1.p1", "Drosophila_melanogaster_DN18061_c0_g1_i1.p1", "Drosophila_melanogaster_DN1816_c0_g1_i1.p1", "Drosophila_melanogaster_DN1854_c0_g1_i1.p1", "Drosophila_melanogaster_DN19948_c0_g1_i1.p1", "Drosophila_melanogaster…
1407	GO:0061013	regulation of mRNA catabolic process	4	2	1.02	1.00000	c("Drosophila_melanogaster_DN594_c0_g1_i1.p1", "Drosophila_melanogaster_DN9506_c0_g1_i3.p1")
1408	GO:0001654	eye development	6	1	1.53	1.00000	Drosophila_melanogaster_DN7615_c0_g1_i2.p1
1409	GO:1902679	negative regulation of RNA biosynthetic ...	28	16	7.12	1.00000	c("Drosophila_melanogaster_DN10559_c0_g1_i1.p1", "Drosophila_melanogaster_DN11831_c0_g1_i1.p1", "Drosophila_melanogaster_DN12359_c0_g1_i1.p1", "Drosophila_melanogaster_DN14137_c0_g1_i1.p1", "Drosophila_melanogaster_DN14572_c0_g1_i1.p1", "Drosophila_melanogaster_DN15955_c0_g1_i1.p1", "Drosophila_melanogaster_DN20776_c0_g1_i1.p1", "Drosophila_melanogaster_DN3358_c0_g1_i1.p1", "Drosophila_melanogast…
1410	GO:0006643	membrane lipid metabolic process	28	10	7.12	1.00000	c("Drosophila_melanogaster_DN1524_c0_g1_i1.p1", "Drosophila_melanogaster_DN1818_c0_g1_i1.p1", "Drosophila_melanogaster_DN3176_c0_g1_i1.p1", "Drosophila_melanogaster_DN3222_c0_g1_i1.p1", "Drosophila_melanogaster_DN4115_c0_g1_i1.p1", "Drosophila_melanogaster_DN5611_c0_g1_i1.p1", "Drosophila_melanogaster_DN5925_c0_g1_i1.p1", "Drosophila_melanogaster_DN6195_c0_g1_i1.p1", "Drosophila_melanogaster_DN74…
1411	GO:0044818	mitotic G2/M transition checkpoint	1	1	0.25	1.00000	Drosophila_melanogaster_DN20095_c0_g1_i1.p1
1412	GO:0070585	protein localization to mitochondrion	11	1	2.8	1.00000	Drosophila_melanogaster_DN2311_c0_g1_i1.p1
1413	GO:0046471	phosphatidylglycerol metabolic process	2	2	0.51	1.00000	c("Drosophila_melanogaster_DN3766_c0_g1_i1.p1", "Drosophila_melanogaster_DN7459_c0_g1_i2.p1")
1414	GO:0046473	phosphatidic acid metabolic process	1	1	0.25	1.00000	Drosophila_melanogaster_DN4568_c0_g1_i1.p1
1415	GO:0032006	regulation of TOR signaling	10	2	2.54	1.00000	c("Drosophila_melanogaster_DN8263_c0_g1_i2.p1", "Drosophila_melanogaster_DN9474_c0_g1_i1.p1")
1416	GO:0046474	glycerophospholipid biosynthetic process	25	13	6.36	1.00000	c("Drosophila_melanogaster_DN1524_c0_g1_i1.p1", "Drosophila_melanogaster_DN1818_c0_g1_i1.p1", "Drosophila_melanogaster_DN3176_c0_g1_i1.p1", "Drosophila_melanogaster_DN3222_c0_g1_i1.p1", "Drosophila_melanogaster_DN3766_c0_g1_i1.p1", "Drosophila_melanogaster_DN4115_c0_g1_i1.p1", "Drosophila_melanogaster_DN4568_c0_g1_i1.p1", "Drosophila_melanogaster_DN5611_c0_g1_i1.p1", "Drosophila_melanogaster_DN59…
1417	GO:0016556	mRNA modification	3	1	0.76	1.00000	Drosophila_melanogaster_DN3455_c0_g1_i1.p1
1418	GO:0051983	regulation of chromosome segregation	7	6	1.78	1.00000	c("Drosophila_melanogaster_DN1032_c0_g1_i1.p1", "Drosophila_melanogaster_DN11819_c0_g1_i1.p1", "Drosophila_melanogaster_DN14034_c0_g1_i1.p1", "Drosophila_melanogaster_DN15564_c0_g1_i1.p1", "Drosophila_melanogaster_DN4307_c0_g1_i1.p1", "Drosophila_melanogaster_DN4622_c0_g1_i1.p1")
1419	GO:0016558	protein import into peroxisome matrix	1	1	0.25	1.00000	Drosophila_melanogaster_DN8187_c0_g1_i1.p1
1420	GO:0006631	fatty acid metabolic process	17	2	4.32	1.00000	c("Drosophila_melanogaster_DN17882_c0_g1_i1.p1", "Drosophila_melanogaster_DN9256_c0_g2_i1.p1")
1421	GO:0051985	negative regulation of chromosome segreg...	4	4	1.02	1.00000	c("Drosophila_melanogaster_DN1032_c0_g1_i1.p1", "Drosophila_melanogaster_DN11819_c0_g1_i1.p1", "Drosophila_melanogaster_DN15564_c0_g1_i1.p1", "Drosophila_melanogaster_DN4307_c0_g1_i1.p1")
1422	GO:0048646	anatomical structure formation involved ...	10	9	2.54	1.00000	c("Drosophila_melanogaster_DN10667_c0_g1_i1.p1", "Drosophila_melanogaster_DN11534_c0_g1_i1.p1", "Drosophila_melanogaster_DN13205_c0_g1_i1.p1", "Drosophila_melanogaster_DN15960_c0_g1_i1.p1", "Drosophila_melanogaster_DN18779_c0_g1_i1.p1", "Drosophila_melanogaster_DN20726_c0_g1_i1.p1", "Drosophila_melanogaster_DN2088_c0_g1_i1.p1", "Drosophila_melanogaster_DN3029_c0_g1_i1.p1", "Drosophila_melanogaste…
1423	GO:0006637	acyl-CoA metabolic process	6	1	1.53	1.00000	Drosophila_melanogaster_DN8639_c0_g1_i1.p1
1424	GO:0051302	regulation of cell division	8	5	2.03	1.00000	c("Drosophila_melanogaster_DN10087_c1_g1_i1.p2", "Drosophila_melanogaster_DN10087_c2_g1_i1.p1", "Drosophila_melanogaster_DN11819_c0_g1_i1.p1", "Drosophila_melanogaster_DN4405_c0_g1_i1.p1", "Drosophila_melanogaster_DN8033_c0_g1_i11.p1")
1425	GO:0090407	organophosphate biosynthetic process	138	34	35.09	1.00000	c("Drosophila_melanogaster_DN10173_c0_g1_i1.p1", "Drosophila_melanogaster_DN10173_c3_g1_i1.p1", "Drosophila_melanogaster_DN12389_c0_g1_i1.p1", "Drosophila_melanogaster_DN13083_c0_g1_i1.p1", "Drosophila_melanogaster_DN1524_c0_g1_i1.p1", "Drosophila_melanogaster_DN17782_c0_g1_i1.p1", "Drosophila_melanogaster_DN1818_c0_g1_i1.p1", "Drosophila_melanogaster_DN18558_c0_g1_i1.p1", "Drosophila_melanogaste…
1426	GO:0051303	establishment of chromosome localization	1	1	0.25	1.00000	Drosophila_melanogaster_DN2881_c0_g1_i1.p1
1427	GO:0051304	chromosome separation	8	6	2.03	1.00000	c("Drosophila_melanogaster_DN1032_c0_g1_i1.p1", "Drosophila_melanogaster_DN11819_c0_g1_i1.p1", "Drosophila_melanogaster_DN14034_c0_g1_i1.p1", "Drosophila_melanogaster_DN15564_c0_g1_i1.p1", "Drosophila_melanogaster_DN4307_c0_g1_i1.p1", "Drosophila_melanogaster_DN4622_c0_g1_i1.p1")
1428	GO:0051306	mitotic sister chromatid separation	7	6	1.78	1.00000	c("Drosophila_melanogaster_DN1032_c0_g1_i1.p1", "Drosophila_melanogaster_DN11819_c0_g1_i1.p1", "Drosophila_melanogaster_DN14034_c0_g1_i1.p1", "Drosophila_melanogaster_DN15564_c0_g1_i1.p1", "Drosophila_melanogaster_DN4307_c0_g1_i1.p1", "Drosophila_melanogaster_DN4622_c0_g1_i1.p1")
1429	GO:0016441	posttranscriptional gene silencing	4	3	1.02	1.00000	c("Drosophila_melanogaster_DN2050_c0_g1_i1.p1", "Drosophila_melanogaster_DN446_c0_g1_i1.p1", "Drosophila_melanogaster_DN7397_c0_g1_i1.p1")
1430	GO:0019856	pyrimidine nucleobase biosynthetic proce...	4	1	1.02	1.00000	Drosophila_melanogaster_DN8938_c0_g1_i1.p1
1431	GO:0043687	post-translational protein modification	1	1	0.25	1.00000	Drosophila_melanogaster_DN10384_c0_g1_i1.p1
1432	GO:0044837	actomyosin contractile ring organization	3	3	0.76	1.00000	c("Drosophila_melanogaster_DN10087_c1_g1_i1.p2", "Drosophila_melanogaster_DN10087_c2_g1_i1.p1", "Drosophila_melanogaster_DN8527_c0_g1_i1.p1")
1433	GO:0044839	cell cycle G2/M phase transition	4	3	1.02	1.00000	c("Drosophila_melanogaster_DN15676_c0_g1_i1.p1", "Drosophila_melanogaster_DN20095_c0_g1_i1.p1", "Drosophila_melanogaster_DN6260_c0_g1_i1.p1")
1434	GO:0070525	tRNA threonylcarbamoyladenosine metaboli...	2	1	0.51	1.00000	Drosophila_melanogaster_DN489_c0_g1_i1.p1
1435	GO:0019318	hexose metabolic process	29	1	7.37	1.00000	Drosophila_melanogaster_DN6668_c0_g1_i1.p1
1436	GO:0016574	histone ubiquitination	2	2	0.51	1.00000	c("Drosophila_melanogaster_DN9481_c0_g1_i1.p1", "Drosophila_melanogaster_DN9919_c0_g1_i1.p1")
1437	GO:1902100	negative regulation of metaphase/anaphas...	4	4	1.02	1.00000	c("Drosophila_melanogaster_DN1032_c0_g1_i1.p1", "Drosophila_melanogaster_DN11819_c0_g1_i1.p1", "Drosophila_melanogaster_DN15564_c0_g1_i1.p1", "Drosophila_melanogaster_DN4307_c0_g1_i1.p1")
1438	GO:0016577	histone demethylation	1	1	0.25	1.00000	Drosophila_melanogaster_DN3079_c0_g1_i1.p1
1439	GO:0000375	RNA splicing, via transesterification re...	48	23	12.2	1.00000	c("Drosophila_melanogaster_DN10245_c0_g1_i1.p1", "Drosophila_melanogaster_DN10856_c0_g1_i1.p1", "Drosophila_melanogaster_DN15700_c0_g1_i1.p1", "Drosophila_melanogaster_DN1748_c0_g1_i1.p1", "Drosophila_melanogaster_DN1787_c0_g1_i1.p1", "Drosophila_melanogaster_DN18078_c0_g1_i1.p2", "Drosophila_melanogaster_DN2040_c0_g1_i1.p1", "Drosophila_melanogaster_DN21224_c0_g1_i1.p2", "Drosophila_melanogaster…
1440	GO:0000377	RNA splicing, via transesterification re...	48	23	12.2	1.00000	c("Drosophila_melanogaster_DN10245_c0_g1_i1.p1", "Drosophila_melanogaster_DN10856_c0_g1_i1.p1", "Drosophila_melanogaster_DN15700_c0_g1_i1.p1", "Drosophila_melanogaster_DN1748_c0_g1_i1.p1", "Drosophila_melanogaster_DN1787_c0_g1_i1.p1", "Drosophila_melanogaster_DN18078_c0_g1_i1.p2", "Drosophila_melanogaster_DN2040_c0_g1_i1.p1", "Drosophila_melanogaster_DN21224_c0_g1_i1.p2", "Drosophila_melanogaster…
1441	GO:2001020	regulation of response to DNA damage sti...	1	1	0.25	1.00000	Drosophila_melanogaster_DN9727_c0_g1_i1.p1
1442	GO:0090066	regulation of anatomical structure size	18	7	4.58	1.00000	c("Drosophila_melanogaster_DN13598_c0_g1_i1.p1", "Drosophila_melanogaster_DN13886_c0_g1_i1.p1", "Drosophila_melanogaster_DN15700_c0_g1_i1.p1", "Drosophila_melanogaster_DN5868_c0_g1_i1.p1", "Drosophila_melanogaster_DN6300_c0_g1_i2.p1", "Drosophila_melanogaster_DN6921_c0_g1_i1.p1", "Drosophila_melanogaster_DN7443_c0_g1_i6.p1")
1443	GO:0090068	positive regulation of cell cycle proces...	3	2	0.76	1.00000	c("Drosophila_melanogaster_DN11819_c0_g1_i1.p1", "Drosophila_melanogaster_DN6260_c0_g1_i1.p1")
1444	GO:0030163	protein catabolic process	83	30	21.1	1.00000	c("Drosophila_melanogaster_DN10149_c0_g1_i4.p1", "Drosophila_melanogaster_DN10180_c1_g1_i4.p1", "Drosophila_melanogaster_DN12815_c0_g1_i1.p1", "Drosophila_melanogaster_DN14034_c0_g1_i1.p1", "Drosophila_melanogaster_DN141_c0_g1_i1.p1", "Drosophila_melanogaster_DN15560_c0_g1_i1.p1", "Drosophila_melanogaster_DN1746_c0_g1_i1.p1", "Drosophila_melanogaster_DN18045_c0_g1_i1.p1", "Drosophila_melanogaster…
1445	GO:0009062	fatty acid catabolic process	8	2	2.03	1.00000	c("Drosophila_melanogaster_DN17882_c0_g1_i1.p1", "Drosophila_melanogaster_DN9256_c0_g2_i1.p1")
1446	GO:0043624	cellular protein complex disassembly	18	6	4.58	1.00000	c("Drosophila_melanogaster_DN12107_c0_g1_i1.p1", "Drosophila_melanogaster_DN15985_c0_g1_i1.p1", "Drosophila_melanogaster_DN16278_c0_g1_i1.p1", "Drosophila_melanogaster_DN4113_c0_g1_i1.p1", "Drosophila_melanogaster_DN6703_c0_g1_i1.p1", "Drosophila_melanogaster_DN9217_c0_g1_i1.p2")
1447	GO:0009064	glutamine family amino acid metabolic pr...	12	1	3.05	1.00000	Drosophila_melanogaster_DN8938_c0_g1_i1.p1
1448	GO:0000041	transition metal ion transport	6	0	1.53	1.00000	character(0)
1449	GO:0000045	autophagosome assembly	3	0	0.76	1.00000	character(0)
1450	GO:0000096	sulfur amino acid metabolic process	6	0	1.53	1.00000	character(0)
1451	GO:0000097	sulfur amino acid biosynthetic process	4	0	1.02	1.00000	character(0)
1452	GO:0000103	sulfate assimilation	1	0	0.25	1.00000	character(0)
1453	GO:0000165	MAPK cascade	4	0	1.02	1.00000	character(0)
1454	GO:0000186	activation of MAPKK activity	1	0	0.25	1.00000	character(0)
1455	GO:0000244	spliceosomal tri-snRNP complex assembly	1	0	0.25	1.00000	character(0)
1456	GO:0000266	mitochondrial fission	3	0	0.76	1.00000	character(0)
1457	GO:0000270	peptidoglycan metabolic process	10	0	2.54	1.00000	character(0)
1458	GO:0000271	polysaccharide biosynthetic process	4	0	1.02	1.00000	character(0)
1459	GO:0000272	polysaccharide catabolic process	2	0	0.51	1.00000	character(0)
1460	GO:0000289	nuclear-transcribed mRNA poly(A) tail sh...	1	0	0.25	1.00000	character(0)
1461	GO:0000302	response to reactive oxygen species	1	0	0.25	1.00000	character(0)
1462	GO:0000350	generation of catalytic spliceosome for ...	1	0	0.25	1.00000	character(0)
1463	GO:0000379	tRNA-type intron splice site recognition...	1	0	0.25	1.00000	character(0)
1464	GO:0000393	spliceosomal conformational changes to g...	1	0	0.25	1.00000	character(0)
1465	GO:0000394	RNA splicing, via endonucleolytic cleava...	2	0	0.51	1.00000	character(0)
1466	GO:0000422	autophagy of mitochondrion	2	0	0.51	1.00000	character(0)
1467	GO:0000463	maturation of LSU-rRNA from tricistronic...	2	0	0.51	1.00000	character(0)
1468	GO:0000959	mitochondrial RNA metabolic process	2	0	0.51	1.00000	character(0)
1469	GO:0001101	response to acid chemical	1	0	0.25	1.00000	character(0)
1470	GO:0001507	acetylcholine catabolic process in synap...	1	0	0.25	1.00000	character(0)
1471	GO:0001508	action potential	1	0	0.25	1.00000	character(0)
1472	GO:0001539	cilium or flagellum-dependent cell motil...	2	0	0.51	1.00000	character(0)
1473	GO:0001578	microtubule bundle formation	7	0	1.78	1.00000	character(0)
1474	GO:0001678	cellular glucose homeostasis	2	0	0.51	1.00000	character(0)
1475	GO:0001700	embryonic development via the syncytial ...	1	0	0.25	1.00000	character(0)
1476	GO:0001731	formation of translation preinitiation c...	1	0	0.25	1.00000	character(0)
1477	GO:0001736	establishment of planar polarity	3	0	0.76	1.00000	character(0)
1478	GO:0001738	morphogenesis of a polarized epithelium	3	0	0.76	1.00000	character(0)
1479	GO:0001881	receptor recycling	1	0	0.25	1.00000	character(0)
1480	GO:0001919	regulation of receptor recycling	1	0	0.25	1.00000	character(0)
1481	GO:0002084	protein depalmitoylation	1	0	0.25	1.00000	character(0)
1482	GO:0002143	tRNA wobble position uridine thiolation	1	0	0.25	1.00000	character(0)
1483	GO:0002183	cytoplasmic translational initiation	1	0	0.25	1.00000	character(0)
1484	GO:0002683	negative regulation of immune system pro...	1	0	0.25	1.00000	character(0)
1485	GO:0002755	MyD88-dependent toll-like receptor signa...	1	0	0.25	1.00000	character(0)
1486	GO:0002756	MyD88-independent toll-like receptor sig...	1	0	0.25	1.00000	character(0)
1487	GO:0002790	peptide secretion	2	0	0.51	1.00000	character(0)
1488	GO:0002791	regulation of peptide secretion	1	0	0.25	1.00000	character(0)
1489	GO:0002793	positive regulation of peptide secretion	1	0	0.25	1.00000	character(0)
1490	GO:0003012	muscle system process	2	0	0.51	1.00000	character(0)
1491	GO:0003341	cilium movement	2	0	0.51	1.00000	character(0)
1492	GO:0005976	polysaccharide metabolic process	9	0	2.29	1.00000	character(0)
1493	GO:0005977	glycogen metabolic process	9	0	2.29	1.00000	character(0)
1494	GO:0005978	glycogen biosynthetic process	4	0	1.02	1.00000	character(0)
1495	GO:0005980	glycogen catabolic process	2	0	0.51	1.00000	character(0)
1496	GO:0005984	disaccharide metabolic process	5	0	1.27	1.00000	character(0)
1497	GO:0005991	trehalose metabolic process	5	0	1.27	1.00000	character(0)
1498	GO:0005992	trehalose biosynthetic process	3	0	0.76	1.00000	character(0)
1499	GO:0006000	fructose metabolic process	3	0	0.76	1.00000	character(0)
1500	GO:0006002	fructose 6-phosphate metabolic process	2	0	0.51	1.00000	character(0)
1501	GO:0006003	fructose 2,6-bisphosphate metabolic proc...	2	0	0.51	1.00000	character(0)
1502	GO:0006004	fucose metabolic process	2	0	0.51	1.00000	character(0)
1503	GO:0006006	glucose metabolic process	13	0	3.31	1.00000	character(0)
1504	GO:0006011	UDP-glucose metabolic process	1	0	0.25	1.00000	character(0)
1505	GO:0006012	galactose metabolic process	3	0	0.76	1.00000	character(0)
1506	GO:0006014	D-ribose metabolic process	1	0	0.25	1.00000	character(0)
1507	GO:0006020	inositol metabolic process	2	0	0.51	1.00000	character(0)
1508	GO:0006021	inositol biosynthetic process	1	0	0.25	1.00000	character(0)
1509	GO:0006026	aminoglycan catabolic process	10	0	2.54	1.00000	character(0)
1510	GO:0006027	glycosaminoglycan catabolic process	10	0	2.54	1.00000	character(0)
1511	GO:0006040	amino sugar metabolic process	2	0	0.51	1.00000	character(0)
1512	GO:0006044	N-acetylglucosamine metabolic process	1	0	0.25	1.00000	character(0)
1513	GO:0006047	UDP-N-acetylglucosamine metabolic proces...	1	0	0.25	1.00000	character(0)
1514	GO:0006048	UDP-N-acetylglucosamine biosynthetic pro...	1	0	0.25	1.00000	character(0)
1515	GO:0006067	ethanol metabolic process	1	0	0.25	1.00000	character(0)
1516	GO:0006069	ethanol oxidation	1	0	0.25	1.00000	character(0)
1517	GO:0006073	cellular glucan metabolic process	9	0	2.29	1.00000	character(0)
1518	GO:0006083	acetate metabolic process	1	0	0.25	1.00000	character(0)
1519	GO:0006085	acetyl-CoA biosynthetic process	4	0	1.02	1.00000	character(0)
1520	GO:0006086	acetyl-CoA biosynthetic process from pyr...	3	0	0.76	1.00000	character(0)
1521	GO:0006090	pyruvate metabolic process	18	0	4.58	1.00000	character(0)
1522	GO:0006091	generation of precursor metabolites and ...	53	0	13.48	1.00000	character(0)
1523	GO:0006094	gluconeogenesis	9	0	2.29	1.00000	character(0)
1524	GO:0006096	glycolytic process	13	0	3.31	1.00000	character(0)
1525	GO:0006099	tricarboxylic acid cycle	16	0	4.07	1.00000	character(0)
1526	GO:0006101	citrate metabolic process	17	0	4.32	1.00000	character(0)
1527	GO:0006102	isocitrate metabolic process	1	0	0.25	1.00000	character(0)
1528	GO:0006104	succinyl-CoA metabolic process	1	0	0.25	1.00000	character(0)
1529	GO:0006106	fumarate metabolic process	2	0	0.51	1.00000	character(0)
1530	GO:0006108	malate metabolic process	1	0	0.25	1.00000	character(0)
1531	GO:0006109	regulation of carbohydrate metabolic pro...	1	0	0.25	1.00000	character(0)
1532	GO:0006111	regulation of gluconeogenesis	1	0	0.25	1.00000	character(0)
1533	GO:0006112	energy reserve metabolic process	9	0	2.29	1.00000	character(0)
1534	GO:0006119	oxidative phosphorylation	10	0	2.54	1.00000	character(0)
1535	GO:0006120	mitochondrial electron transport, NADH t...	6	0	1.53	1.00000	character(0)
1536	GO:0006122	mitochondrial electron transport, ubiqui...	2	0	0.51	1.00000	character(0)
1537	GO:0006152	purine nucleoside catabolic process	2	0	0.51	1.00000	character(0)
1538	GO:0006154	adenosine catabolic process	2	0	0.51	1.00000	character(0)
1539	GO:0006166	purine ribonucleoside salvage	1	0	0.25	1.00000	character(0)
1540	GO:0006168	adenine salvage	1	0	0.25	1.00000	character(0)
1541	GO:0006171	cAMP biosynthetic process	2	0	0.51	1.00000	character(0)
1542	GO:0006172	ADP biosynthetic process	1	0	0.25	1.00000	character(0)
1543	GO:0006177	GMP biosynthetic process	1	0	0.25	1.00000	character(0)
1544	GO:0006188	IMP biosynthetic process	4	0	1.02	1.00000	character(0)
1545	GO:0006189	'de novo' IMP biosynthetic process	3	0	0.76	1.00000	character(0)
1546	GO:0006211	5-methylcytosine catabolic process	6	0	1.53	1.00000	character(0)
1547	GO:0006216	cytidine catabolic process	1	0	0.25	1.00000	character(0)
1548	GO:0006274	DNA replication termination	1	0	0.25	1.00000	character(0)
1549	GO:0006304	DNA modification	6	0	1.53	1.00000	character(0)
1550	GO:0006313	transposition, DNA-mediated	4	0	1.02	1.00000	character(0)
1551	GO:0006359	regulation of transcription by RNA polym...	1	0	0.25	1.00000	character(0)
1552	GO:0006376	mRNA splice site selection	3	0	0.76	1.00000	character(0)
1553	GO:0006388	tRNA splicing, via endonucleolytic cleav...	2	0	0.51	1.00000	character(0)
1554	GO:0006390	mitochondrial transcription	2	0	0.51	1.00000	character(0)
1555	GO:0006391	transcription initiation from mitochondr...	1	0	0.25	1.00000	character(0)
1556	GO:0006392	transcription elongation from mitochondr...	1	0	0.25	1.00000	character(0)
1557	GO:0006408	snRNA export from nucleus	1	0	0.25	1.00000	character(0)
1558	GO:0006419	alanyl-tRNA aminoacylation	3	0	0.76	1.00000	character(0)
1559	GO:0006421	asparaginyl-tRNA aminoacylation	1	0	0.25	1.00000	character(0)
1560	GO:0006422	aspartyl-tRNA aminoacylation	1	0	0.25	1.00000	character(0)
1561	GO:0006424	glutamyl-tRNA aminoacylation	1	0	0.25	1.00000	character(0)
1562	GO:0006425	glutaminyl-tRNA aminoacylation	1	0	0.25	1.00000	character(0)
1563	GO:0006427	histidyl-tRNA aminoacylation	1	0	0.25	1.00000	character(0)
1564	GO:0006428	isoleucyl-tRNA aminoacylation	1	0	0.25	1.00000	character(0)
1565	GO:0006435	threonyl-tRNA aminoacylation	1	0	0.25	1.00000	character(0)
1566	GO:0006436	tryptophanyl-tRNA aminoacylation	2	0	0.51	1.00000	character(0)
1567	GO:0006437	tyrosyl-tRNA aminoacylation	2	0	0.51	1.00000	character(0)
1568	GO:0006458	'de novo' protein folding	1	0	0.25	1.00000	character(0)
1569	GO:0006465	signal peptide processing	1	0	0.25	1.00000	character(0)
1570	GO:0006474	N-terminal protein amino acid acetylatio...	1	0	0.25	1.00000	character(0)
1571	GO:0006477	protein sulfation	2	0	0.51	1.00000	character(0)
1572	GO:0006478	peptidyl-tyrosine sulfation	2	0	0.51	1.00000	character(0)
1573	GO:0006480	N-terminal protein amino acid methylatio...	1	0	0.25	1.00000	character(0)
1574	GO:0006488	dolichol-linked oligosaccharide biosynth...	7	0	1.78	1.00000	character(0)
1575	GO:0006490	oligosaccharide-lipid intermediate biosy...	8	0	2.03	1.00000	character(0)
1576	GO:0006491	N-glycan processing	1	0	0.25	1.00000	character(0)
1577	GO:0006515	protein quality control for misfolded or...	2	0	0.51	1.00000	character(0)
1578	GO:0006516	glycoprotein catabolic process	2	0	0.51	1.00000	character(0)
1579	GO:0006517	protein deglycosylation	1	0	0.25	1.00000	character(0)
1580	GO:0006525	arginine metabolic process	2	0	0.51	1.00000	character(0)
1581	GO:0006526	arginine biosynthetic process	2	0	0.51	1.00000	character(0)
1582	GO:0006528	asparagine metabolic process	2	0	0.51	1.00000	character(0)
1583	GO:0006529	asparagine biosynthetic process	2	0	0.51	1.00000	character(0)
1584	GO:0006534	cysteine metabolic process	1	0	0.25	1.00000	character(0)
1585	GO:0006536	glutamate metabolic process	2	0	0.51	1.00000	character(0)
1586	GO:0006537	glutamate biosynthetic process	1	0	0.25	1.00000	character(0)
1587	GO:0006542	glutamine biosynthetic process	3	0	0.76	1.00000	character(0)
1588	GO:0006544	glycine metabolic process	5	0	1.27	1.00000	character(0)
1589	GO:0006545	glycine biosynthetic process	2	0	0.51	1.00000	character(0)
1590	GO:0006546	glycine catabolic process	3	0	0.76	1.00000	character(0)
1591	GO:0006555	methionine metabolic process	5	0	1.27	1.00000	character(0)
1592	GO:0006558	L-phenylalanine metabolic process	1	0	0.25	1.00000	character(0)
1593	GO:0006559	L-phenylalanine catabolic process	1	0	0.25	1.00000	character(0)
1594	GO:0006560	proline metabolic process	4	0	1.02	1.00000	character(0)
1595	GO:0006561	proline biosynthetic process	2	0	0.51	1.00000	character(0)
1596	GO:0006562	proline catabolic process	2	0	0.51	1.00000	character(0)
1597	GO:0006563	L-serine metabolic process	3	0	0.76	1.00000	character(0)
1598	GO:0006564	L-serine biosynthetic process	2	0	0.51	1.00000	character(0)
1599	GO:0006568	tryptophan metabolic process	1	0	0.25	1.00000	character(0)
1600	GO:0006569	tryptophan catabolic process	1	0	0.25	1.00000	character(0)
1601	GO:0006570	tyrosine metabolic process	1	0	0.25	1.00000	character(0)
1602	GO:0006581	acetylcholine catabolic process	1	0	0.25	1.00000	character(0)
1603	GO:0006584	catecholamine metabolic process	1	0	0.25	1.00000	character(0)
1604	GO:0006586	indolalkylamine metabolic process	1	0	0.25	1.00000	character(0)
1605	GO:0006591	ornithine metabolic process	1	0	0.25	1.00000	character(0)
1606	GO:0006599	phosphagen metabolic process	9	0	2.29	1.00000	character(0)
1607	GO:0006603	phosphocreatine metabolic process	9	0	2.29	1.00000	character(0)
1608	GO:0006616	SRP-dependent cotranslational protein ta...	1	0	0.25	1.00000	character(0)
1609	GO:0006620	posttranslational protein targeting to e...	1	0	0.25	1.00000	character(0)
1610	GO:0006621	protein retention in ER lumen	1	0	0.25	1.00000	character(0)
1611	GO:0006623	protein targeting to vacuole	1	0	0.25	1.00000	character(0)
1612	GO:0006627	protein processing involved in protein t...	2	0	0.51	1.00000	character(0)
1613	GO:0006633	fatty acid biosynthetic process	5	0	1.27	1.00000	character(0)
1614	GO:0006636	unsaturated fatty acid biosynthetic proc...	1	0	0.25	1.00000	character(0)
1615	GO:0006638	neutral lipid metabolic process	1	0	0.25	1.00000	character(0)
1616	GO:0006639	acylglycerol metabolic process	1	0	0.25	1.00000	character(0)
1617	GO:0006641	triglyceride metabolic process	1	0	0.25	1.00000	character(0)
1618	GO:0006658	phosphatidylserine metabolic process	3	0	0.76	1.00000	character(0)
1619	GO:0006659	phosphatidylserine biosynthetic process	1	0	0.25	1.00000	character(0)
1620	GO:0006662	glycerol ether metabolic process	2	0	0.51	1.00000	character(0)
1621	GO:0006665	sphingolipid metabolic process	8	0	2.03	1.00000	character(0)
1622	GO:0006672	ceramide metabolic process	2	0	0.51	1.00000	character(0)
1623	GO:0006684	sphingomyelin metabolic process	1	0	0.25	1.00000	character(0)
1624	GO:0006685	sphingomyelin catabolic process	1	0	0.25	1.00000	character(0)
1625	GO:0006729	tetrahydrobiopterin biosynthetic process	2	0	0.51	1.00000	character(0)
1626	GO:0006730	one-carbon metabolic process	2	0	0.51	1.00000	character(0)
1627	GO:0006743	ubiquinone metabolic process	4	0	1.02	1.00000	character(0)
1628	GO:0006744	ubiquinone biosynthetic process	4	0	1.02	1.00000	character(0)
1629	GO:0006750	glutathione biosynthetic process	5	0	1.27	1.00000	character(0)
1630	GO:0006754	ATP biosynthetic process	25	0	6.36	1.00000	character(0)
1631	GO:0006757	ATP generation from ADP	13	0	3.31	1.00000	character(0)
1632	GO:0006760	folic acid-containing compound metabolic...	6	0	1.53	1.00000	character(0)
1633	GO:0006766	vitamin metabolic process	7	0	1.78	1.00000	character(0)
1634	GO:0006767	water-soluble vitamin metabolic process	7	0	1.78	1.00000	character(0)
1635	GO:0006771	riboflavin metabolic process	1	0	0.25	1.00000	character(0)
1636	GO:0006777	Mo-molybdopterin cofactor biosynthetic p...	4	0	1.02	1.00000	character(0)
1637	GO:0006778	porphyrin-containing compound metabolic ...	9	0	2.29	1.00000	character(0)
1638	GO:0006779	porphyrin-containing compound biosynthet...	8	0	2.03	1.00000	character(0)
1639	GO:0006780	uroporphyrinogen III biosynthetic proces...	1	0	0.25	1.00000	character(0)
1640	GO:0006783	heme biosynthetic process	4	0	1.02	1.00000	character(0)
1641	GO:0006784	heme a biosynthetic process	1	0	0.25	1.00000	character(0)
1642	GO:0006787	porphyrin-containing compound catabolic ...	1	0	0.25	1.00000	character(0)
1643	GO:0006788	heme oxidation	1	0	0.25	1.00000	character(0)
1644	GO:0006809	nitric oxide biosynthetic process	1	0	0.25	1.00000	character(0)
1645	GO:0006825	copper ion transport	4	0	1.02	1.00000	character(0)
1646	GO:0006826	iron ion transport	2	0	0.51	1.00000	character(0)
1647	GO:0006836	neurotransmitter transport	13	0	3.31	1.00000	character(0)
1648	GO:0006848	pyruvate transport	3	0	0.76	1.00000	character(0)
1649	GO:0006850	mitochondrial pyruvate transmembrane tra...	3	0	0.76	1.00000	character(0)
1650	GO:0006851	mitochondrial calcium ion transmembrane ...	4	0	1.02	1.00000	character(0)
1651	GO:0006873	cellular ion homeostasis	14	0	3.56	1.00000	character(0)
1652	GO:0006874	cellular calcium ion homeostasis	6	0	1.53	1.00000	character(0)
1653	GO:0006875	cellular metal ion homeostasis	14	0	3.56	1.00000	character(0)
1654	GO:0006878	cellular copper ion homeostasis	1	0	0.25	1.00000	character(0)
1655	GO:0006879	cellular iron ion homeostasis	7	0	1.78	1.00000	character(0)
1656	GO:0006885	regulation of pH	3	0	0.76	1.00000	character(0)
1657	GO:0006888	ER to Golgi vesicle-mediated transport	13	0	3.31	1.00000	character(0)
1658	GO:0006890	retrograde vesicle-mediated transport, G...	5	0	1.27	1.00000	character(0)
1659	GO:0006891	intra-Golgi vesicle-mediated transport	3	0	0.76	1.00000	character(0)
1660	GO:0006892	post-Golgi vesicle-mediated transport	5	0	1.27	1.00000	character(0)
1661	GO:0006893	Golgi to plasma membrane transport	3	0	0.76	1.00000	character(0)
1662	GO:0006895	Golgi to endosome transport	2	0	0.51	1.00000	character(0)
1663	GO:0006900	vesicle budding from membrane	4	0	1.02	1.00000	character(0)
1664	GO:0006901	vesicle coating	1	0	0.25	1.00000	character(0)
1665	GO:0006903	vesicle targeting	2	0	0.51	1.00000	character(0)
1666	GO:0006906	vesicle fusion	2	0	0.51	1.00000	character(0)
1667	GO:0006936	muscle contraction	2	0	0.51	1.00000	character(0)
1668	GO:0006937	regulation of muscle contraction	2	0	0.51	1.00000	character(0)
1669	GO:0006959	humoral immune response	8	0	2.03	1.00000	character(0)
1670	GO:0006970	response to osmotic stress	1	0	0.25	1.00000	character(0)
1671	GO:0006971	hypotonic response	1	0	0.25	1.00000	character(0)
1672	GO:0006984	ER-nucleus signaling pathway	1	0	0.25	1.00000	character(0)
1673	GO:0006986	response to unfolded protein	2	0	0.51	1.00000	character(0)
1674	GO:0006991	response to sterol depletion	1	0	0.25	1.00000	character(0)
1675	GO:0007006	mitochondrial membrane organization	5	0	1.27	1.00000	character(0)
1676	GO:0007007	inner mitochondrial membrane organizatio...	3	0	0.76	1.00000	character(0)
1677	GO:0007009	plasma membrane organization	4	0	1.02	1.00000	character(0)
1678	GO:0007030	Golgi organization	2	0	0.51	1.00000	character(0)
1679	GO:0007033	vacuole organization	6	0	1.53	1.00000	character(0)
1680	GO:0007034	vacuolar transport	8	0	2.03	1.00000	character(0)
1681	GO:0007040	lysosome organization	2	0	0.51	1.00000	character(0)
1682	GO:0007041	lysosomal transport	1	0	0.25	1.00000	character(0)
1683	GO:0007043	cell-cell junction assembly	4	0	1.02	1.00000	character(0)
1684	GO:0007052	mitotic spindle organization	1	0	0.25	1.00000	character(0)
1685	GO:0007160	cell-matrix adhesion	2	0	0.51	1.00000	character(0)
1686	GO:0007164	establishment of tissue polarity	3	0	0.76	1.00000	character(0)
1687	GO:0007172	signal complex assembly	1	0	0.25	1.00000	character(0)
1688	GO:0007173	epidermal growth factor receptor signali...	1	0	0.25	1.00000	character(0)
1689	GO:0007205	protein kinase C-activating G protein-co...	4	0	1.02	1.00000	character(0)
1690	GO:0007218	neuropeptide signaling pathway	2	0	0.51	1.00000	character(0)
1691	GO:0007229	integrin-mediated signaling pathway	4	0	1.02	1.00000	character(0)
1692	GO:0007249	I-kappaB kinase/NF-kappaB signaling	3	0	0.76	1.00000	character(0)
1693	GO:0007250	activation of NF-kappaB-inducing kinase ...	1	0	0.25	1.00000	character(0)
1694	GO:0007254	JNK cascade	2	0	0.51	1.00000	character(0)
1695	GO:0007259	JAK-STAT cascade	1	0	0.25	1.00000	character(0)
1696	GO:0007268	chemical synaptic transmission	29	0	7.37	1.00000	character(0)
1697	GO:0007269	neurotransmitter secretion	11	0	2.8	1.00000	character(0)
1698	GO:0007271	synaptic transmission, cholinergic	13	0	3.31	1.00000	character(0)
1699	GO:0007283	spermatogenesis	2	0	0.51	1.00000	character(0)
1700	GO:0007417	central nervous system development	2	0	0.51	1.00000	character(0)
1701	GO:0007420	brain development	1	0	0.25	1.00000	character(0)
1702	GO:0007517	muscle organ development	1	0	0.25	1.00000	character(0)
1703	GO:0007528	neuromuscular junction development	2	0	0.51	1.00000	character(0)
1704	GO:0007596	blood coagulation	1	0	0.25	1.00000	character(0)
1705	GO:0007599	hemostasis	1	0	0.25	1.00000	character(0)
1706	GO:0007602	phototransduction	1	0	0.25	1.00000	character(0)
1707	GO:0007605	sensory perception of sound	4	0	1.02	1.00000	character(0)
1708	GO:0007624	ultradian rhythm	1	0	0.25	1.00000	character(0)
1709	GO:0008216	spermidine metabolic process	1	0	0.25	1.00000	character(0)
1710	GO:0008284	positive regulation of cell proliferatio...	2	0	0.51	1.00000	character(0)
1711	GO:0008286	insulin receptor signaling pathway	1	0	0.25	1.00000	character(0)
1712	GO:0008291	acetylcholine metabolic process	1	0	0.25	1.00000	character(0)
1713	GO:0008295	spermidine biosynthetic process	1	0	0.25	1.00000	character(0)
1714	GO:0008535	respiratory chain complex IV assembly	5	0	1.27	1.00000	character(0)
1715	GO:0008543	fibroblast growth factor receptor signal...	1	0	0.25	1.00000	character(0)
1716	GO:0008611	ether lipid biosynthetic process	1	0	0.25	1.00000	character(0)
1717	GO:0008614	pyridoxine metabolic process	3	0	0.76	1.00000	character(0)
1718	GO:0008615	pyridoxine biosynthetic process	3	0	0.76	1.00000	character(0)
1719	GO:0008652	cellular amino acid biosynthetic process	18	0	4.58	1.00000	character(0)
1720	GO:0009060	aerobic respiration	16	0	4.07	1.00000	character(0)
1721	GO:0009063	cellular amino acid catabolic process	9	0	2.29	1.00000	character(0)
1722	GO:0009065	glutamine family amino acid catabolic pr...	2	0	0.51	1.00000	character(0)
1723	GO:0009066	aspartate family amino acid metabolic pr...	7	0	1.78	1.00000	character(0)
1724	GO:0009067	aspartate family amino acid biosynthetic...	6	0	1.53	1.00000	character(0)
1725	GO:0009069	serine family amino acid metabolic proce...	8	0	2.03	1.00000	character(0)
1726	GO:0009070	serine family amino acid biosynthetic pr...	4	0	1.02	1.00000	character(0)
1727	GO:0009071	serine family amino acid catabolic proce...	3	0	0.76	1.00000	character(0)
1728	GO:0009074	aromatic amino acid family catabolic pro...	2	0	0.51	1.00000	character(0)
1729	GO:0009081	branched-chain amino acid metabolic proc...	2	0	0.51	1.00000	character(0)
1730	GO:0009083	branched-chain amino acid catabolic proc...	1	0	0.25	1.00000	character(0)
1731	GO:0009084	glutamine family amino acid biosynthetic...	8	0	2.03	1.00000	character(0)
1732	GO:0009086	methionine biosynthetic process	4	0	1.02	1.00000	character(0)
1733	GO:0009092	homoserine metabolic process	1	0	0.25	1.00000	character(0)
1734	GO:0009106	lipoate metabolic process	1	0	0.25	1.00000	character(0)
1735	GO:0009107	lipoate biosynthetic process	1	0	0.25	1.00000	character(0)
1736	GO:0009109	coenzyme catabolic process	1	0	0.25	1.00000	character(0)
1737	GO:0009110	vitamin biosynthetic process	5	0	1.27	1.00000	character(0)
1738	GO:0009126	purine nucleoside monophosphate metaboli...	46	0	11.7	1.00000	character(0)
1739	GO:0009127	purine nucleoside monophosphate biosynth...	31	0	7.88	1.00000	character(0)
1740	GO:0009135	purine nucleoside diphosphate metabolic ...	14	0	3.56	1.00000	character(0)
1741	GO:0009136	purine nucleoside diphosphate biosynthet...	1	0	0.25	1.00000	character(0)
1742	GO:0009164	nucleoside catabolic process	3	0	0.76	1.00000	character(0)
1743	GO:0009167	purine ribonucleoside monophosphate meta...	46	0	11.7	1.00000	character(0)
1744	GO:0009168	purine ribonucleoside monophosphate bios...	31	0	7.88	1.00000	character(0)
1745	GO:0009179	purine ribonucleoside diphosphate metabo...	14	0	3.56	1.00000	character(0)
1746	GO:0009180	purine ribonucleoside diphosphate biosyn...	1	0	0.25	1.00000	character(0)
1747	GO:0009185	ribonucleoside diphosphate metabolic pro...	14	0	3.56	1.00000	character(0)
1748	GO:0009188	ribonucleoside diphosphate biosynthetic ...	1	0	0.25	1.00000	character(0)
1749	GO:0009225	nucleotide-sugar metabolic process	5	0	1.27	1.00000	character(0)
1750	GO:0009226	nucleotide-sugar biosynthetic process	3	0	0.76	1.00000	character(0)
1751	GO:0009231	riboflavin biosynthetic process	1	0	0.25	1.00000	character(0)
1752	GO:0009235	cobalamin metabolic process	2	0	0.51	1.00000	character(0)
1753	GO:0009249	protein lipoylation	2	0	0.51	1.00000	character(0)
1754	GO:0009250	glucan biosynthetic process	4	0	1.02	1.00000	character(0)
1755	GO:0009251	glucan catabolic process	2	0	0.51	1.00000	character(0)
1756	GO:0009253	peptidoglycan catabolic process	10	0	2.54	1.00000	character(0)
1757	GO:0009256	10-formyltetrahydrofolate metabolic proc...	1	0	0.25	1.00000	character(0)
1758	GO:0009258	10-formyltetrahydrofolate catabolic proc...	1	0	0.25	1.00000	character(0)
1759	GO:0009266	response to temperature stimulus	2	0	0.51	1.00000	character(0)
1760	GO:0009268	response to pH	1	0	0.25	1.00000	character(0)
1761	GO:0009298	GDP-mannose biosynthetic process	1	0	0.25	1.00000	character(0)
1762	GO:0009306	protein secretion	2	0	0.51	1.00000	character(0)
1763	GO:0009310	amine catabolic process	1	0	0.25	1.00000	character(0)
1764	GO:0009311	oligosaccharide metabolic process	8	0	2.03	1.00000	character(0)
1765	GO:0009312	oligosaccharide biosynthetic process	5	0	1.27	1.00000	character(0)
1766	GO:0009396	folic acid-containing compound biosynthe...	4	0	1.02	1.00000	character(0)
1767	GO:0009397	folic acid-containing compound catabolic...	1	0	0.25	1.00000	character(0)
1768	GO:0009408	response to heat	2	0	0.51	1.00000	character(0)
1769	GO:0009416	response to light stimulus	1	0	0.25	1.00000	character(0)
1770	GO:0009435	NAD biosynthetic process	5	0	1.27	1.00000	character(0)
1771	GO:0009443	pyridoxal 5'-phosphate salvage	1	0	0.25	1.00000	character(0)
1772	GO:0009450	gamma-aminobutyric acid catabolic proces...	1	0	0.25	1.00000	character(0)
1773	GO:0009581	detection of external stimulus	1	0	0.25	1.00000	character(0)
1774	GO:0009582	detection of abiotic stimulus	1	0	0.25	1.00000	character(0)
1775	GO:0009583	detection of light stimulus	1	0	0.25	1.00000	character(0)
1776	GO:0009607	response to biotic stimulus	9	0	2.29	1.00000	character(0)
1777	GO:0009611	response to wounding	5	0	1.27	1.00000	character(0)
1778	GO:0009617	response to bacterium	9	0	2.29	1.00000	character(0)
1779	GO:0009636	response to toxic substance	2	0	0.51	1.00000	character(0)
1780	GO:0009651	response to salt stress	1	0	0.25	1.00000	character(0)
1781	GO:0009712	catechol-containing compound metabolic p...	1	0	0.25	1.00000	character(0)
1782	GO:0009713	catechol-containing compound biosyntheti...	1	0	0.25	1.00000	character(0)
1783	GO:0009725	response to hormone	3	0	0.76	1.00000	character(0)
1784	GO:0009755	hormone-mediated signaling pathway	1	0	0.25	1.00000	character(0)
1785	GO:0009792	embryo development ending in birth or eg...	1	0	0.25	1.00000	character(0)
1786	GO:0009914	hormone transport	1	0	0.25	1.00000	character(0)
1787	GO:0009972	cytidine deamination	1	0	0.25	1.00000	character(0)
1788	GO:0010035	response to inorganic substance	6	0	1.53	1.00000	character(0)
1789	GO:0010038	response to metal ion	6	0	1.53	1.00000	character(0)
1790	GO:0010039	response to iron ion	5	0	1.27	1.00000	character(0)
1791	GO:0010040	response to iron(II) ion	5	0	1.27	1.00000	character(0)
1792	GO:0010133	proline catabolic process to glutamate	1	0	0.25	1.00000	character(0)
1793	GO:0010243	response to organonitrogen compound	6	0	1.53	1.00000	character(0)
1794	GO:0010257	NADH dehydrogenase complex assembly	2	0	0.51	1.00000	character(0)
1795	GO:0010265	SCF complex assembly	1	0	0.25	1.00000	character(0)
1796	GO:0010387	COP9 signalosome assembly	1	0	0.25	1.00000	character(0)
1797	GO:0010446	response to alkaline pH	1	0	0.25	1.00000	character(0)
1798	GO:0010466	negative regulation of peptidase activit...	5	0	1.27	1.00000	character(0)
1799	GO:0010506	regulation of autophagy	5	0	1.27	1.00000	character(0)
1800	GO:0010563	negative regulation of phosphorus metabo...	3	0	0.76	1.00000	character(0)
1801	GO:0010675	regulation of cellular carbohydrate meta...	1	0	0.25	1.00000	character(0)
1802	GO:0010677	negative regulation of cellular carbohyd...	1	0	0.25	1.00000	character(0)
1803	GO:0010817	regulation of hormone levels	2	0	0.51	1.00000	character(0)
1804	GO:0010906	regulation of glucose metabolic process	1	0	0.25	1.00000	character(0)
1805	GO:0010921	regulation of phosphatase activity	6	0	1.53	1.00000	character(0)
1806	GO:0010923	negative regulation of phosphatase activ...	3	0	0.76	1.00000	character(0)
1807	GO:0010942	positive regulation of cell death	1	0	0.25	1.00000	character(0)
1808	GO:0010951	negative regulation of endopeptidase act...	5	0	1.27	1.00000	character(0)
1809	GO:0010959	regulation of metal ion transport	13	0	3.31	1.00000	character(0)
1810	GO:0010998	regulation of translational initiation b...	1	0	0.25	1.00000	character(0)
1811	GO:0014070	response to organic cyclic compound	1	0	0.25	1.00000	character(0)
1812	GO:0015693	magnesium ion transport	1	0	0.25	1.00000	character(0)
1813	GO:0015696	ammonium transport	3	0	0.76	1.00000	character(0)
1814	GO:0015718	monocarboxylic acid transport	9	0	2.29	1.00000	character(0)
1815	GO:0015849	organic acid transport	9	0	2.29	1.00000	character(0)
1816	GO:0015858	nucleoside transport	8	0	2.03	1.00000	character(0)
1817	GO:0015893	drug transport	1	0	0.25	1.00000	character(0)
1818	GO:0015908	fatty acid transport	6	0	1.53	1.00000	character(0)
1819	GO:0015909	long-chain fatty acid transport	6	0	1.53	1.00000	character(0)
1820	GO:0015910	peroxisomal long-chain fatty acid import	1	0	0.25	1.00000	character(0)
1821	GO:0015936	coenzyme A metabolic process	4	0	1.02	1.00000	character(0)
1822	GO:0015937	coenzyme A biosynthetic process	3	0	0.76	1.00000	character(0)
1823	GO:0015980	energy derivation by oxidation of organi...	36	0	9.15	1.00000	character(0)
1824	GO:0015985	energy coupled proton transport, down el...	12	0	3.05	1.00000	character(0)
1825	GO:0015986	ATP synthesis coupled proton transport	12	0	3.05	1.00000	character(0)
1826	GO:0016032	viral process	1	0	0.25	1.00000	character(0)
1827	GO:0016049	cell growth	1	0	0.25	1.00000	character(0)
1828	GO:0016050	vesicle organization	6	0	1.53	1.00000	character(0)
1829	GO:0016051	carbohydrate biosynthetic process	21	0	5.34	1.00000	character(0)
1830	GO:0016052	carbohydrate catabolic process	17	0	4.32	1.00000	character(0)
1831	GO:0016053	organic acid biosynthetic process	40	0	10.17	1.00000	character(0)
1832	GO:0016075	rRNA catabolic process	1	0	0.25	1.00000	character(0)
1833	GO:0016079	synaptic vesicle exocytosis	8	0	2.03	1.00000	character(0)
1834	GO:0016093	polyprenol metabolic process	1	0	0.25	1.00000	character(0)
1835	GO:0016094	polyprenol biosynthetic process	1	0	0.25	1.00000	character(0)
1836	GO:0016197	endosomal transport	14	0	3.56	1.00000	character(0)
1837	GO:0016226	iron-sulfur cluster assembly	7	0	1.78	1.00000	character(0)
1838	GO:0016236	macroautophagy	3	0	0.76	1.00000	character(0)
1839	GO:0016266	O-glycan processing	3	0	0.76	1.00000	character(0)
1840	GO:0016477	cell migration	2	0	0.51	1.00000	character(0)
1841	GO:0016480	negative regulation of transcription by ...	1	0	0.25	1.00000	character(0)
1842	GO:0016539	intein-mediated protein splicing	1	0	0.25	1.00000	character(0)
1843	GO:0016540	protein autoprocessing	3	0	0.76	1.00000	character(0)
1844	GO:0016559	peroxisome fission	4	0	1.02	1.00000	character(0)
1845	GO:0016598	protein arginylation	2	0	0.51	1.00000	character(0)
1846	GO:0017001	antibiotic catabolic process	3	0	0.76	1.00000	character(0)
1847	GO:0017121	phospholipid scrambling	2	0	0.51	1.00000	character(0)
1848	GO:0017156	calcium ion regulated exocytosis	8	0	2.03	1.00000	character(0)
1849	GO:0017157	regulation of exocytosis	2	0	0.51	1.00000	character(0)
1850	GO:0017158	regulation of calcium ion-dependent exoc...	1	0	0.25	1.00000	character(0)
1851	GO:0017196	N-terminal peptidyl-methionine acetylati...	1	0	0.25	1.00000	character(0)
1852	GO:0018108	peptidyl-tyrosine phosphorylation	1	0	0.25	1.00000	character(0)
1853	GO:0018126	protein hydroxylation	1	0	0.25	1.00000	character(0)
1854	GO:0018149	peptide cross-linking	1	0	0.25	1.00000	character(0)
1855	GO:0018196	peptidyl-asparagine modification	1	0	0.25	1.00000	character(0)
1856	GO:0018197	peptidyl-aspartic acid modification	1	0	0.25	1.00000	character(0)
1857	GO:0018206	peptidyl-methionine modification	1	0	0.25	1.00000	character(0)
1858	GO:0018212	peptidyl-tyrosine modification	3	0	0.76	1.00000	character(0)
1859	GO:0018279	protein N-linked glycosylation via aspar...	1	0	0.25	1.00000	character(0)
1860	GO:0018293	protein-FAD linkage	1	0	0.25	1.00000	character(0)
1861	GO:0018344	protein geranylgeranylation	4	0	1.02	1.00000	character(0)
1862	GO:0018904	ether metabolic process	2	0	0.51	1.00000	character(0)
1863	GO:0018958	phenol-containing compound metabolic pro...	1	0	0.25	1.00000	character(0)
1864	GO:0019058	viral life cycle	1	0	0.25	1.00000	character(0)
1865	GO:0019079	viral genome replication	1	0	0.25	1.00000	character(0)
1866	GO:0019184	nonribosomal peptide biosynthetic proces...	5	0	1.27	1.00000	character(0)
1867	GO:0019226	transmission of nerve impulse	2	0	0.51	1.00000	character(0)
1868	GO:0019228	neuronal action potential	1	0	0.25	1.00000	character(0)
1869	GO:0019236	response to pheromone	2	0	0.51	1.00000	character(0)
1870	GO:0019264	glycine biosynthetic process from serine	1	0	0.25	1.00000	character(0)
1871	GO:0019310	inositol catabolic process	1	0	0.25	1.00000	character(0)
1872	GO:0019319	hexose biosynthetic process	9	0	2.29	1.00000	character(0)
1873	GO:0019320	hexose catabolic process	1	0	0.25	1.00000	character(0)
1874	GO:0019321	pentose metabolic process	1	0	0.25	1.00000	character(0)
1875	GO:0019346	transsulfuration	1	0	0.25	1.00000	character(0)
1876	GO:0019348	dolichol metabolic process	1	0	0.25	1.00000	character(0)
1877	GO:0019388	galactose catabolic process	1	0	0.25	1.00000	character(0)
1878	GO:0019408	dolichol biosynthetic process	1	0	0.25	1.00000	character(0)
1879	GO:0019432	triglyceride biosynthetic process	1	0	0.25	1.00000	character(0)
1880	GO:0019441	tryptophan catabolic process to kynureni...	1	0	0.25	1.00000	character(0)
1881	GO:0019464	glycine decarboxylation via glycine clea...	1	0	0.25	1.00000	character(0)
1882	GO:0019509	L-methionine salvage from methylthioaden...	3	0	0.76	1.00000	character(0)
1883	GO:0019541	propionate metabolic process	1	0	0.25	1.00000	character(0)
1884	GO:0019673	GDP-mannose metabolic process	2	0	0.51	1.00000	character(0)
1885	GO:0019679	propionate metabolic process, methylcitr...	1	0	0.25	1.00000	character(0)
1886	GO:0019720	Mo-molybdopterin cofactor metabolic proc...	4	0	1.02	1.00000	character(0)
1887	GO:0019730	antimicrobial humoral response	8	0	2.03	1.00000	character(0)
1888	GO:0019731	antibacterial humoral response	8	0	2.03	1.00000	character(0)
1889	GO:0019857	5-methylcytosine metabolic process	6	0	1.53	1.00000	character(0)
1890	GO:0019988	charged-tRNA amino acid modification	1	0	0.25	1.00000	character(0)
1891	GO:0019991	septate junction assembly	3	0	0.76	1.00000	character(0)
1892	GO:0022603	regulation of anatomical structure morph...	5	0	1.27	1.00000	character(0)
1893	GO:0022604	regulation of cell morphogenesis	5	0	1.27	1.00000	character(0)
1894	GO:0022898	regulation of transmembrane transporter ...	13	0	3.31	1.00000	character(0)
1895	GO:0022900	electron transport chain	14	0	3.56	1.00000	character(0)
1896	GO:0022904	respiratory electron transport chain	11	0	2.8	1.00000	character(0)
1897	GO:0023014	signal transduction by protein phosphory...	4	0	1.02	1.00000	character(0)
1898	GO:0023061	signal release	11	0	2.8	1.00000	character(0)
1899	GO:0030003	cellular cation homeostasis	14	0	3.56	1.00000	character(0)
1900	GO:0030010	establishment of cell polarity	1	0	0.25	1.00000	character(0)
1901	GO:0030042	actin filament depolymerization	4	0	1.02	1.00000	character(0)
1902	GO:0030072	peptide hormone secretion	1	0	0.25	1.00000	character(0)
1903	GO:0030073	insulin secretion	1	0	0.25	1.00000	character(0)
1904	GO:0030091	protein repair	2	0	0.51	1.00000	character(0)
1905	GO:0030148	sphingolipid biosynthetic process	1	0	0.25	1.00000	character(0)
1906	GO:0030149	sphingolipid catabolic process	2	0	0.51	1.00000	character(0)
1907	GO:0030155	regulation of cell adhesion	1	0	0.25	1.00000	character(0)
1908	GO:0030162	regulation of proteolysis	5	0	1.27	1.00000	character(0)
1909	GO:0030193	regulation of blood coagulation	1	0	0.25	1.00000	character(0)
1910	GO:0030195	negative regulation of blood coagulation	1	0	0.25	1.00000	character(0)
1911	GO:0030198	extracellular matrix organization	1	0	0.25	1.00000	character(0)
1912	GO:0030317	flagellated sperm motility	1	0	0.25	1.00000	character(0)
1913	GO:0030334	regulation of cell migration	1	0	0.25	1.00000	character(0)
1914	GO:0030431	sleep	12	0	3.05	1.00000	character(0)
1915	GO:0030433	ubiquitin-dependent ERAD pathway	3	0	0.76	1.00000	character(0)
1916	GO:0030509	BMP signaling pathway	1	0	0.25	1.00000	character(0)
1917	GO:0030510	regulation of BMP signaling pathway	1	0	0.25	1.00000	character(0)
1918	GO:0030513	positive regulation of BMP signaling pat...	1	0	0.25	1.00000	character(0)
1919	GO:0030518	intracellular steroid hormone receptor s...	1	0	0.25	1.00000	character(0)
1920	GO:0030522	intracellular receptor signaling pathway	1	0	0.25	1.00000	character(0)
1921	GO:0030834	regulation of actin filament depolymeriz...	3	0	0.76	1.00000	character(0)
1922	GO:0030835	negative regulation of actin filament de...	3	0	0.76	1.00000	character(0)
1923	GO:0030908	protein splicing	1	0	0.25	1.00000	character(0)
1924	GO:0030950	establishment or maintenance of actin cy...	2	0	0.51	1.00000	character(0)
1925	GO:0030952	establishment or maintenance of cytoskel...	2	0	0.51	1.00000	character(0)
1926	GO:0031098	stress-activated protein kinase signalin...	2	0	0.51	1.00000	character(0)
1927	GO:0031099	regeneration	3	0	0.76	1.00000	character(0)
1928	GO:0031119	tRNA pseudouridine synthesis	1	0	0.25	1.00000	character(0)
1929	GO:0031144	proteasome localization	1	0	0.25	1.00000	character(0)
1930	GO:0031163	metallo-sulfur cluster assembly	7	0	1.78	1.00000	character(0)
1931	GO:0031204	posttranslational protein targeting to m...	1	0	0.25	1.00000	character(0)
1932	GO:0031338	regulation of vesicle fusion	1	0	0.25	1.00000	character(0)
1933	GO:0031340	positive regulation of vesicle fusion	1	0	0.25	1.00000	character(0)
1934	GO:0031396	regulation of protein ubiquitination	2	0	0.51	1.00000	character(0)
1935	GO:0031398	positive regulation of protein ubiquitin...	2	0	0.51	1.00000	character(0)
1936	GO:0031532	actin cytoskeleton reorganization	1	0	0.25	1.00000	character(0)
1937	GO:0031589	cell-substrate adhesion	2	0	0.51	1.00000	character(0)
1938	GO:0032024	positive regulation of insulin secretion	1	0	0.25	1.00000	character(0)
1939	GO:0032101	regulation of response to external stimu...	1	0	0.25	1.00000	character(0)
1940	GO:0032102	negative regulation of response to exter...	1	0	0.25	1.00000	character(0)
1941	GO:0032147	activation of protein kinase activity	2	0	0.51	1.00000	character(0)
1942	GO:0032196	transposition	4	0	1.02	1.00000	character(0)
1943	GO:0032218	riboflavin transport	1	0	0.25	1.00000	character(0)
1944	GO:0032222	regulation of synaptic transmission, cho...	12	0	3.05	1.00000	character(0)
1945	GO:0032261	purine nucleotide salvage	1	0	0.25	1.00000	character(0)
1946	GO:0032264	IMP salvage	1	0	0.25	1.00000	character(0)
1947	GO:0032309	icosanoid secretion	5	0	1.27	1.00000	character(0)
1948	GO:0032324	molybdopterin cofactor biosynthetic proc...	1	0	0.25	1.00000	character(0)
1949	GO:0032409	regulation of transporter activity	13	0	3.31	1.00000	character(0)
1950	GO:0032410	negative regulation of transporter activ...	1	0	0.25	1.00000	character(0)
1951	GO:0032411	positive regulation of transporter activ...	12	0	3.05	1.00000	character(0)
1952	GO:0032412	regulation of ion transmembrane transpor...	13	0	3.31	1.00000	character(0)
1953	GO:0032413	negative regulation of ion transmembrane...	1	0	0.25	1.00000	character(0)
1954	GO:0032414	positive regulation of ion transmembrane...	12	0	3.05	1.00000	character(0)
1955	GO:0032456	endocytic recycling	4	0	1.02	1.00000	character(0)
1956	GO:0032469	endoplasmic reticulum calcium ion homeos...	1	0	0.25	1.00000	character(0)
1957	GO:0032486	Rap protein signal transduction	2	0	0.51	1.00000	character(0)
1958	GO:0032507	maintenance of protein location in cell	1	0	0.25	1.00000	character(0)
1959	GO:0032509	endosome transport via multivesicular bo...	4	0	1.02	1.00000	character(0)
1960	GO:0032780	negative regulation of ATPase activity	2	0	0.51	1.00000	character(0)
1961	GO:0032793	positive regulation of CREB transcriptio...	4	0	1.02	1.00000	character(0)
1962	GO:0032868	response to insulin	1	0	0.25	1.00000	character(0)
1963	GO:0032869	cellular response to insulin stimulus	1	0	0.25	1.00000	character(0)
1964	GO:0032870	cellular response to hormone stimulus	3	0	0.76	1.00000	character(0)
1965	GO:0032872	regulation of stress-activated MAPK casc...	2	0	0.51	1.00000	character(0)
1966	GO:0032874	positive regulation of stress-activated ...	1	0	0.25	1.00000	character(0)
1967	GO:0032879	regulation of localization	16	0	4.07	1.00000	character(0)
1968	GO:0032880	regulation of protein localization	1	0	0.25	1.00000	character(0)
1969	GO:0032933	SREBP signaling pathway	1	0	0.25	1.00000	character(0)
1970	GO:0032981	mitochondrial respiratory chain complex ...	2	0	0.51	1.00000	character(0)
1971	GO:0033015	tetrapyrrole catabolic process	1	0	0.25	1.00000	character(0)
1972	GO:0033499	galactose catabolic process via UDP-gala...	1	0	0.25	1.00000	character(0)
1973	GO:0033500	carbohydrate homeostasis	2	0	0.51	1.00000	character(0)
1974	GO:0033559	unsaturated fatty acid metabolic process	1	0	0.25	1.00000	character(0)
1975	GO:0033578	protein glycosylation in Golgi	1	0	0.25	1.00000	character(0)
1976	GO:0033617	mitochondrial respiratory chain complex ...	3	0	0.76	1.00000	character(0)
1977	GO:0033692	cellular polysaccharide biosynthetic pro...	4	0	1.02	1.00000	character(0)
1978	GO:0033866	nucleoside bisphosphate biosynthetic pro...	7	0	1.78	1.00000	character(0)
1979	GO:0033993	response to lipid	1	0	0.25	1.00000	character(0)
1980	GO:0034030	ribonucleoside bisphosphate biosynthetic...	7	0	1.78	1.00000	character(0)
1981	GO:0034033	purine nucleoside bisphosphate biosynthe...	7	0	1.78	1.00000	character(0)
1982	GO:0034121	regulation of toll-like receptor signali...	1	0	0.25	1.00000	character(0)
1983	GO:0034122	negative regulation of toll-like recepto...	1	0	0.25	1.00000	character(0)
1984	GO:0034127	regulation of MyD88-independent toll-lik...	1	0	0.25	1.00000	character(0)
1985	GO:0034128	negative regulation of MyD88-independent...	1	0	0.25	1.00000	character(0)
1986	GO:0034227	tRNA thio-modification	5	0	1.27	1.00000	character(0)
1987	GO:0034308	primary alcohol metabolic process	1	0	0.25	1.00000	character(0)
1988	GO:0034311	diol metabolic process	2	0	0.51	1.00000	character(0)
1989	GO:0034312	diol biosynthetic process	2	0	0.51	1.00000	character(0)
1990	GO:0034315	regulation of Arp2/3 complex-mediated ac...	1	0	0.25	1.00000	character(0)
1991	GO:0034316	negative regulation of Arp2/3 complex-me...	1	0	0.25	1.00000	character(0)
1992	GO:0034329	cell junction assembly	4	0	1.02	1.00000	character(0)
1993	GO:0034330	cell junction organization	7	0	1.78	1.00000	character(0)
1994	GO:0034356	NAD biosynthesis via nicotinamide ribosi...	1	0	0.25	1.00000	character(0)
1995	GO:0034629	cellular protein-containing complex loca...	1	0	0.25	1.00000	character(0)
1996	GO:0034637	cellular carbohydrate biosynthetic proce...	8	0	2.03	1.00000	character(0)
1997	GO:0034656	nucleobase-containing small molecule cat...	3	0	0.76	1.00000	character(0)
1998	GO:0034661	ncRNA catabolic process	1	0	0.25	1.00000	character(0)
1999	GO:0034762	regulation of transmembrane transport	13	0	3.31	1.00000	character(0)
[truncated: 532 more rows]
