# Supplementary material for: Germline-related molecular phenotype in Metazoa: conservation and innovation highlighted by comparative transcriptomics
Source: EvoDevo. 2023 Jan 30;14:2. doi: 10.1186/s13227-022-00207-3 (PMC9885605; doi:10.1186/s13227-022-00207-3)
Supplement: Supplementary file 1 — Additional file 1: Zipped directory comprehending more detailed information on the species-specific transcriptomic analyses (transcriptomic statistics, read counts, fasta of upregulated transcripts, GO/IPR enrichment analyses, ratios bootstrap iterations) and extensive results of the comparative analyses (co-upregulated transcripts, co-enriched GO/IPR, comparisons of different cut-off iterations) [file 13227_2022_207_MOESM1_ESM.zip › SUPPLEMENTARY_MATERIAL/Drosophila_melanogaster/IPR_counts_odds.txt]

IPR_code	N_full_transcriptome	N_germline-related_subset	Odds_ratio	Pvalue
IPR000008	28	5	0.71519	0.6555
IPR000009	1	1	Inf	0.233
IPR000011	2	2	Inf	0.05428
IPR000014	15	1	0.2349054	0.2172
IPR000033	12	1	0.2990482	0.3169
IPR000047	3	1	1.645993	0.5488
IPR000048	24	4	0.65796	0.629
IPR000056	1	1	Inf	0.233
IPR000058	2	1	3.292048	0.4117
IPR000073	19	2	0.386900	0.2774
IPR000086	11	4	1.88188	0.295
IPR000089	8	2	1.09731	1
IPR000095	7	4	4.3930	0.05589
IPR000101	3	2	6.58571	0.1376
IPR000109	6	1	0.658272	1
IPR000152	28	2	0.252772	0.04341
IPR000156	2	2	Inf	0.05428
IPR000157	6	1	0.658272	1
IPR000159	12	6	3.29550	0.03959
IPR000162	1	1	Inf	0.233
IPR000164	3	1	1.645993	0.5488
IPR000169	10	2	0.822839	1
IPR000172	9	3	1.64638	0.4436
IPR000175	27	1	0.1263515	0.01117
IPR000182	18	6	1.64697	0.3997
IPR000195	21	7	1.64716	0.3007
IPR000197	2	2	Inf	0.05428
IPR000198	22	6	1.23481	0.6188
IPR000206	1	1	Inf	0.233
IPR000209	4	1	1.097279	1
IPR000210	51	26	3.4421	1.672e-05
IPR000217	12	3	1.09734	1
IPR000219	23	5	0.91425	1
IPR000222	6	3	3.29343	0.1434
IPR000225	11	5	2.74552	0.1431
IPR000228	2	1	3.292048	0.4117
IPR000232	1	1	Inf	0.233
IPR000235	3	1	1.645993	0.5488
IPR000241	1	1	Inf	0.233
IPR000242	16	5	1.49694	0.5522
IPR000243	2	1	3.292048	0.4117
IPR000246	3	2	6.58571	0.1376
IPR000253	19	13	7.1549	3.722e-05
IPR000261	4	1	1.097279	1
IPR000270	3	2	6.58571	0.1376
IPR000276	32	1	0.1059241	0.003073
IPR000286	5	2	2.19510	0.3314
IPR000299	16	3	0.75943	1
IPR000300	6	1	0.658272	1
IPR000301	22	5	0.96810	1
IPR000305	1	1	Inf	0.233
IPR000306	12	2	0.658169	0.7442
IPR000313	9	3	1.64638	0.4436
IPR000315	8	6	9.8876	0.002865
IPR000326	9	1	0.4112944	0.6947
IPR000330	17	14	15.4183	4.453e-07
IPR000333	6	2	1.64619	0.6289
IPR000337	2	1	3.292048	0.4117
IPR000352	3	1	1.645993	0.5488
IPR000357	2	1	3.292048	0.4117
IPR000358	1	1	Inf	0.233
IPR000372	3	1	1.645993	0.5488
IPR000380	3	3	Inf	0.01264
IPR000387	26	8	1.46406	0.3573
IPR000398	1	1	Inf	0.233
IPR000403	9	3	1.64638	0.4436
IPR000408	12	3	1.09734	1
IPR000418	6	1	0.658272	1
IPR000421	7	1	0.548523	1
IPR000424	1	1	Inf	0.233
IPR000426	6	5	16.476	0.003314
IPR000432	2	2	Inf	0.05428
IPR000433	9	3	1.64638	0.4436
IPR000436	12	1	0.2990482	0.3169
IPR000445	1	1	Inf	0.233
IPR000456	1	1	Inf	0.233
IPR000462	6	2	1.64619	0.6289
IPR000463	1	1	Inf	0.233
IPR000465	1	1	Inf	0.233
IPR000467	14	7	3.2962	0.02649
IPR000469	1	1	Inf	0.233
IPR000472	6	2	1.64619	0.6289
IPR000473	1	1	Inf	0.233
IPR000483	14	4	1.31705	0.7511
IPR000488	6	2	1.64619	0.6289
IPR000494	6	1	0.658272	1
IPR000504	117	48	2.3086	2.19e-05
IPR000536	14	4	1.31705	0.7511
IPR000539	5	3	4.9407	0.08637
IPR000542	6	1	0.658272	1
IPR000555	9	4	2.63513	0.2272
IPR000560	11	1	0.3289809	0.4755
IPR000566	4	1	1.097279	1
IPR000569	14	4	1.31705	0.7511
IPR000571	27	11	2.26712	0.03995
IPR000577	4	1	1.097279	1
IPR000584	3	1	1.645993	0.5488
IPR000587	2	1	3.292048	0.4117
IPR000589	2	1	3.292048	0.4117
IPR000591	4	1	1.097279	1
IPR000594	8	5	5.4921	0.0202
IPR000595	14	3	0.89766	1
IPR000602	5	1	0.822892	1
IPR000608	25	10	2.19798	0.05785
IPR000626	23	4	0.69265	0.627
IPR000629	21	12	4.4011	0.0008583
IPR000644	6	1	0.658272	1
IPR000651	7	2	1.31685	0.6679
IPR000668	8	2	1.09731	1
IPR000679	5	3	4.9407	0.08637
IPR000687	4	1	1.097279	1
IPR000690	4	1	1.097279	1
IPR000692	1	1	Inf	0.233
IPR000697	5	3	4.9407	0.08637
IPR000698	2	1	3.292048	0.4117
IPR000704	1	1	Inf	0.233
IPR000717	20	6	1.41145	0.4371
IPR000719	196	58	1.3903	0.04091
IPR000722	3	2	6.58571	0.1376
IPR000727	18	4	0.94045	1
IPR000730	2	1	3.292048	0.4117
IPR000731	6	1	0.658272	1
IPR000734	18	1	0.1934002	0.09334
IPR000738	4	2	3.29274	0.2334
IPR000742	92	3	0.110163	1.606e-07
IPR000751	2	1	3.292048	0.4117
IPR000760	10	1	0.3655649	0.4702
IPR000764	3	1	1.645993	0.5488
IPR000770	1	1	Inf	0.233
IPR000772	8	2	1.09731	1
IPR000782	6	2	1.64619	0.6289
IPR000788	1	1	Inf	0.233
IPR000789	1	1	Inf	0.233
IPR000795	19	2	0.386900	0.2774
IPR000798	3	1	1.645993	0.5488
IPR000800	2	1	3.292048	0.4117
IPR000804	4	1	1.097279	1
IPR000814	3	3	Inf	0.01264
IPR000819	8	3	1.9759	0.3993
IPR000832	20	2	0.365374	0.1939
IPR000834	15	3	0.82279	1
IPR000836	9	5	4.1184	0.03682
IPR000842	2	1	3.292048	0.4117
IPR000845	7	3	2.46994	0.2091
IPR000850	4	1	1.097279	1
IPR000857	6	2	1.64619	0.6289
IPR000859	20	3	0.58055	0.5958
IPR000860	1	1	Inf	0.233
IPR000866	4	1	1.097279	1
IPR000873	19	6	1.52015	0.4155
IPR000878	1	1	Inf	0.233
IPR000884	15	1	0.2349054	0.2172
IPR000891	2	1	3.292048	0.4117
IPR000896	7	2	1.31685	0.6679
IPR000900	2	1	3.292048	0.4117
IPR000903	1	1	Inf	0.233
IPR000904	5	1	0.822892	1
IPR000905	2	1	3.292048	0.4117
IPR000909	4	1	1.097279	1
IPR000949	7	5	8.2388	0.009365
IPR000953	14	13	42.9455	6.435e-08
IPR000956	1	1	Inf	0.233
IPR000959	2	2	Inf	0.05428
IPR000961	22	3	0.519353	0.4475
IPR000967	2	1	3.292048	0.4117
IPR000969	1	1	Inf	0.233
IPR000977	3	1	1.645993	0.5488
IPR000980	26	6	0.98750	1
IPR000990	8	2	1.09731	1
IPR000994	10	3	1.41107	0.7073
IPR000999	5	1	0.822892	1
IPR001005	20	14	7.7075	1.224e-05
IPR001012	7	2	1.31685	0.6679
IPR001019	7	2	1.31685	0.6679
IPR001025	6	5	16.476	0.003314
IPR001040	4	2	3.29274	0.2334
IPR001044	1	1	Inf	0.233
IPR001045	2	1	3.292048	0.4117
IPR001054	13	2	0.598289	0.745
IPR001060	5	1	0.822892	1
IPR001067	5	1	0.822892	1
IPR001078	4	1	1.097279	1
IPR001079	7	1	0.548523	1
IPR001093	1	1	Inf	0.233
IPR001098	3	2	6.58571	0.1376
IPR001126	3	3	Inf	0.01264
IPR001128	104	8	0.27257	5.623e-05
IPR001130	2	1	3.292048	0.4117
IPR001132	6	1	0.658272	1
IPR001148	7	1	0.548523	1
IPR001154	1	1	Inf	0.233
IPR001158	2	2	Inf	0.05428
IPR001161	1	1	Inf	0.233
IPR001163	16	11	7.2612	0.0001438
IPR001164	8	2	1.09731	1
IPR001171	1	1	Inf	0.233
IPR001173	12	3	1.09734	1
IPR001179	9	4	2.63513	0.2272
IPR001180	5	1	0.822892	1
IPR001192	5	1	0.822892	1
IPR001194	5	1	0.822892	1
IPR001200	1	1	Inf	0.233
IPR001202	22	11	3.2990	0.008563
IPR001204	2	2	Inf	0.05428
IPR001206	9	2	0.940482	1
IPR001208	8	8	Inf	8.632e-06
IPR001214	20	9	2.69760	0.03154
IPR001222	3	2	6.58571	0.1376
IPR001223	16	2	0.469969	0.39
IPR001232	3	1	1.645993	0.5488
IPR001241	1	1	Inf	0.233
IPR001245	47	12	1.12907	0.7299
IPR001247	6	6	Inf	0.0001595
IPR001251	24	2	0.298837	0.09292
IPR001253	2	1	3.292048	0.4117
IPR001254	109	7	0.224282	3.677e-06
IPR001258	6	3	3.29343	0.1434
IPR001261	1	1	Inf	0.233
IPR001269	4	3	9.87954	0.04174
IPR001270	2	1	3.292048	0.4117
IPR001279	10	5	3.29481	0.05977
IPR001283	6	2	1.64619	0.6289
IPR001288	1	1	Inf	0.233
IPR001289	1	1	Inf	0.233
IPR001296	4	2	3.29274	0.2334
IPR001300	4	1	1.097279	1
IPR001309	4	3	9.87954	0.04174
IPR001313	3	3	Inf	0.01264
IPR001314	58	3	0.178819	0.0004525
IPR001330	4	1	1.097279	1
IPR001331	2	1	3.292048	0.4117
IPR001352	1	1	Inf	0.233
IPR001353	12	8	6.5958	0.001701
IPR001356	40	6	0.58017	0.2629
IPR001357	16	13	14.3126	1.585e-06
IPR001370	4	1	1.097279	1
IPR001373	9	5	4.1184	0.03682
IPR001374	5	5	Inf	0.0006852
IPR001375	6	2	1.64619	0.6289
IPR001382	7	1	0.548523	1
IPR001392	2	1	3.292048	0.4117
IPR001394	23	9	2.11906	0.0838
IPR001406	4	1	1.097279	1
IPR001408	2	1	3.292048	0.4117
IPR001412	14	3	0.89766	1
IPR001424	3	1	1.645993	0.5488
IPR001431	3	1	1.645993	0.5488
IPR001433	4	1	1.097279	1
IPR001440	7	4	4.3930	0.05589
IPR001452	67	12	0.71720	0.3841
IPR001461	10	6	4.9443	0.01386
IPR001478	54	13	1.04389	0.8724
IPR001487	18	13	8.5874	1.496e-05
IPR001494	13	10	10.9991	6.561e-05
IPR001496	6	2	1.64619	0.6289
IPR001509	4	1	1.097279	1
IPR001510	1	1	Inf	0.233
IPR001514	1	1	Inf	0.233
IPR001537	2	1	3.292048	0.4117
IPR001562	2	2	Inf	0.05428
IPR001564	3	2	6.58571	0.1376
IPR001578	2	2	Inf	0.05428
IPR001579	5	2	2.19510	0.3314
IPR001584	19	1	0.1826395	0.09751
IPR001590	7	2	1.31685	0.6679
IPR001594	12	5	2.35311	0.1659
IPR001606	6	3	3.29343	0.1434
IPR001607	5	3	4.9407	0.08637
IPR001609	19	1	0.1826395	0.09751
IPR001611	93	19	0.84430	0.6224
IPR001623	36	6	0.65776	0.4323
IPR001627	6	2	1.64619	0.6289
IPR001628	13	2	0.598289	0.745
IPR001631	1	1	Inf	0.233
IPR001648	3	2	6.58571	0.1376
IPR001650	70	45	5.9917	2.948e-13
IPR001656	2	1	3.292048	0.4117
IPR001660	28	12	2.4739	0.02274
IPR001666	5	2	2.19510	0.3314
IPR001678	5	2	2.19510	0.3314
IPR001680	139	61	2.6035	8.225e-08
IPR001683	14	3	0.89766	1
IPR001699	7	2	1.31685	0.6679
IPR001708	2	2	Inf	0.05428
IPR001709	2	1	3.292048	0.4117
IPR001711	3	1	1.645993	0.5488
IPR001715	27	6	0.94041	1
IPR001723	11	1	0.3289809	0.4755
IPR001734	6	3	3.29343	0.1434
IPR001736	2	2	Inf	0.05428
IPR001737	4	2	3.29274	0.2334
IPR001739	6	2	1.64619	0.6289
IPR001752	22	15	7.0799	9.732e-06
IPR001753	13	4	1.46350	0.5161
IPR001762	3	1	1.645993	0.5488
IPR001763	9	1	0.4112944	0.6947
IPR001766	7	1	0.548523	1
IPR001774	1	1	Inf	0.233
IPR001781	30	5	0.65786	0.5178
IPR001791	25	1	0.1369056	0.01718
IPR001806	50	8	0.62613	0.2456
IPR001810	24	9	1.97767	0.1424
IPR001828	14	3	0.89766	1
IPR001841	91	31	1.7072	0.01798
IPR001849	63	16	1.12118	0.6564
IPR001870	10	2	0.822839	1
IPR001873	15	2	0.506163	0.5438
IPR001876	13	7	3.8456	0.01652
IPR001878	22	12	3.9599	0.00149
IPR001879	4	1	1.097279	1
IPR001881	38	3	0.281511	0.0208
IPR001882	3	1	1.645993	0.5488
IPR001884	3	1	1.645993	0.5488
IPR001895	11	4	1.88188	0.295
IPR001900	2	2	Inf	0.05428
IPR001902	10	1	0.3655649	0.4702
IPR001912	2	1	3.292048	0.4117
IPR001930	8	1	0.470128	0.6904
IPR001932	9	3	1.64638	0.4436
IPR001936	6	2	1.64619	0.6289
IPR001945	1	1	Inf	0.233
IPR001965	34	25	9.2012	7.772e-10
IPR001969	9	2	0.940482	1
IPR001995	3	1	1.645993	0.5488
IPR002001	1	1	Inf	0.233
IPR002013	4	1	1.097279	1
IPR002014	3	1	1.645993	0.5488
IPR002018	34	2	0.205267	0.01345
IPR002035	10	5	3.29481	0.05977
IPR002041	1	1	Inf	0.233
IPR002048	63	4	0.222244	0.000514
IPR002052	5	2	2.19510	0.3314
IPR002056	1	1	Inf	0.233
IPR002058	4	4	Inf	0.002944
IPR002059	4	3	9.87954	0.04174
IPR002067	15	1	0.2349054	0.2172
IPR002075	5	2	2.19510	0.3314
IPR002076	25	3	0.448416	0.2384
IPR002082	1	1	Inf	0.233
IPR002083	5	1	0.822892	1
IPR002088	3	1	1.645993	0.5488
IPR002093	1	1	Inf	0.233
IPR002099	2	2	Inf	0.05428
IPR002108	5	2	2.19510	0.3314
IPR002110	68	18	1.18605	0.565
IPR002117	1	1	Inf	0.233
IPR002121	2	1	3.292048	0.4117
IPR002123	9	3	1.64638	0.4436
IPR002125	4	3	9.87954	0.04174
IPR002126	36	4	0.41076	0.1118
IPR002129	6	1	0.658272	1
IPR002130	12	6	3.29550	0.03959
IPR002133	5	2	2.19510	0.3314
IPR002138	4	3	9.87954	0.04174
IPR002155	4	1	1.097279	1
IPR002156	1	1	Inf	0.233
IPR002159	20	2	0.365374	0.1939
IPR002164	2	2	Inf	0.05428
IPR002165	5	1	0.822892	1
IPR002172	37	5	0.51364	0.1778
IPR002194	8	8	Inf	8.632e-06
IPR002195	1	1	Inf	0.233
IPR002204	1	1	Inf	0.233
IPR002205	1	1	Inf	0.233
IPR002219	25	4	0.62658	0.4838
IPR002227	3	1	1.645993	0.5488
IPR002293	8	2	1.09731	1
IPR002297	2	2	Inf	0.05428
IPR002298	2	1	3.292048	0.4117
IPR002300	5	2	2.19510	0.3314
IPR002303	2	1	3.292048	0.4117
IPR002312	4	1	1.097279	1
IPR002313	1	1	Inf	0.233
IPR002314	5	3	4.9407	0.08637
IPR002315	1	1	Inf	0.233
IPR002316	1	1	Inf	0.233
IPR002317	1	1	Inf	0.233
IPR002343	7	1	0.548523	1
IPR002344	2	2	Inf	0.05428
IPR002347	49	3	0.213981	0.002125
IPR002350	17	4	1.01285	1
IPR002398	4	3	9.87954	0.04174
IPR002401	66	7	0.38926	0.01256
IPR002404	4	1	1.097279	1
IPR002415	1	1	Inf	0.233
IPR002423	10	8	13.193	0.0002447
IPR002426	1	1	Inf	0.233
IPR002452	5	1	0.822892	1
IPR002454	2	2	Inf	0.05428
IPR002464	10	6	4.9443	0.01386
IPR002469	7	2	1.31685	0.6679
IPR002474	1	1	Inf	0.233
IPR002478	5	2	2.19510	0.3314
IPR002483	3	2	6.58571	0.1376
IPR002495	2	1	3.292048	0.4117
IPR002501	2	1	3.292048	0.4117
IPR002504	4	3	9.87954	0.04174
IPR002515	3	2	6.58571	0.1376
IPR002524	7	2	1.31685	0.6679
IPR002553	6	3	3.29343	0.1434
IPR002557	38	3	0.281511	0.0208
IPR002558	2	1	3.292048	0.4117
IPR002562	5	1	0.822892	1
IPR002589	5	1	0.822892	1
IPR002591	3	2	6.58571	0.1376
IPR002616	2	2	Inf	0.05428
IPR002645	5	1	0.822892	1
IPR002652	2	1	3.292048	0.4117
IPR002655	6	2	1.64619	0.6289
IPR002656	5	1	0.822892	1
IPR002659	7	5	8.2388	0.009365
IPR002661	1	1	Inf	0.233
IPR002666	4	1	1.097279	1
IPR002687	3	2	6.58571	0.1376
IPR002698	2	1	3.292048	0.4117
IPR002706	1	1	Inf	0.233
IPR002710	2	2	Inf	0.05428
IPR002713	4	3	9.87954	0.04174
IPR002715	3	1	1.645993	0.5488
IPR002716	5	2	2.19510	0.3314
IPR002717	5	4	13.1781	0.01198
IPR002719	2	2	Inf	0.05428
IPR002720	2	2	Inf	0.05428
IPR002738	1	1	Inf	0.233
IPR002759	1	1	Inf	0.233
IPR002769	1	1	Inf	0.233
IPR002773	1	1	Inf	0.233
IPR002775	2	1	3.292048	0.4117
IPR002777	2	1	3.292048	0.4117
IPR002791	5	1	0.822892	1
IPR002833	2	1	3.292048	0.4117
IPR002848	1	1	Inf	0.233
IPR002853	1	1	Inf	0.233
IPR002857	2	1	3.292048	0.4117
IPR002867	5	1	0.822892	1
IPR002870	4	1	1.097279	1
IPR002876	1	1	Inf	0.233
IPR002877	5	3	4.9407	0.08637
IPR002889	2	1	3.292048	0.4117
IPR002893	14	8	4.3971	0.006545
IPR002903	1	1	Inf	0.233
IPR002921	1	1	Inf	0.233
IPR002925	1	1	Inf	0.233
IPR002933	6	2	1.64619	0.6289
IPR002934	3	2	6.58571	0.1376
IPR002937	7	2	1.31685	0.6679
IPR002942	4	2	3.29274	0.2334
IPR002951	1	1	Inf	0.233
IPR002999	18	12	6.6026	0.0001107
IPR003000	5	2	2.19510	0.3314
IPR003008	8	3	1.9759	0.3993
IPR003011	1	1	Inf	0.233
IPR003016	5	1	0.822892	1
IPR003021	1	1	Inf	0.233
IPR003029	6	4	6.58908	0.0293
IPR003034	9	3	1.64638	0.4436
IPR003084	2	2	Inf	0.05428
IPR003097	2	1	3.292048	0.4117
IPR003100	9	4	2.63513	0.2272
IPR003101	1	1	Inf	0.233
IPR003107	8	3	1.9759	0.3993
IPR003114	1	1	Inf	0.233
IPR003116	2	1	3.292048	0.4117
IPR003118	7	3	2.46994	0.2091
IPR003121	2	2	Inf	0.05428
IPR003124	8	2	1.09731	1
IPR003126	5	1	0.822892	1
IPR003128	3	1	1.645993	0.5488
IPR003131	9	1	0.4112944	0.6947
IPR003137	4	1	1.097279	1
IPR003142	2	1	3.292048	0.4117
IPR003146	5	2	2.19510	0.3314
IPR003150	3	1	1.645993	0.5488
IPR003151	3	2	6.58571	0.1376
IPR003152	5	3	4.9407	0.08637
IPR003153	1	1	Inf	0.233
IPR003162	1	1	Inf	0.233
IPR003164	1	1	Inf	0.233
IPR003165	5	3	4.9407	0.08637
IPR003169	2	1	3.292048	0.4117
IPR003172	5	1	0.822892	1
IPR003173	1	1	Inf	0.233
IPR003175	1	1	Inf	0.233
IPR003185	2	1	3.292048	0.4117
IPR003186	2	1	3.292048	0.4117
IPR003196	1	1	Inf	0.233
IPR003226	1	1	Inf	0.233
IPR003228	2	1	3.292048	0.4117
IPR003265	2	2	Inf	0.05428
IPR003280	2	1	3.292048	0.4117
IPR003306	2	1	3.292048	0.4117
IPR003316	3	1	1.645993	0.5488
IPR003323	6	2	1.64619	0.6289
IPR003338	3	1	1.645993	0.5488
IPR003342	3	1	1.645993	0.5488
IPR003347	12	9	9.8956	0.0002188
IPR003349	4	4	Inf	0.002944
IPR003351	1	1	Inf	0.233
IPR003377	2	1	3.292048	0.4117
IPR003380	3	1	1.645993	0.5488
IPR003392	6	1	0.658272	1
IPR003395	6	6	Inf	0.0001595
IPR003406	1	1	Inf	0.233
IPR003417	1	1	Inf	0.233
IPR003428	1	1	Inf	0.233
IPR003439	67	9	0.50950	0.05934
IPR003508	3	3	Inf	0.01264
IPR003521	1	1	Inf	0.233
IPR003527	4	1	1.097279	1
IPR003578	9	2	0.940482	1
IPR003591	60	10	0.65735	0.2836
IPR003593	85	27	1.53666	0.07134
IPR003594	4	1	1.097279	1
IPR003595	18	5	1.26643	0.5868
IPR003598	77	12	0.60632	0.1359
IPR003599	79	14	0.70778	0.2859
IPR003601	2	2	Inf	0.05428
IPR003602	2	2	Inf	0.05428
IPR003604	12	5	2.35311	0.1659
IPR003605	4	2	3.29274	0.2334
IPR003607	7	1	0.548523	1
IPR003609	9	1	0.4112944	0.6947
IPR003613	5	3	4.9407	0.08637
IPR003616	7	3	2.46994	0.2091
IPR003617	3	3	Inf	0.01264
IPR003618	2	2	Inf	0.05428
IPR003619	5	1	0.822892	1
IPR003645	6	1	0.658272	1
IPR003649	2	2	Inf	0.05428
IPR003650	4	2	3.29274	0.2334
IPR003651	1	1	Inf	0.233
IPR003653	6	5	16.476	0.003314
IPR003656	12	4	1.64658	0.4917
IPR003663	13	1	0.2741040	0.3224
IPR003673	1	1	Inf	0.233
IPR003674	2	1	3.292048	0.4117
IPR003689	9	1	0.4112944	0.6947
IPR003690	4	2	3.29274	0.2334
IPR003701	1	1	Inf	0.233
IPR003738	1	1	Inf	0.233
IPR003750	1	1	Inf	0.233
IPR003859	3	1	1.645993	0.5488
IPR003874	1	1	Inf	0.233
IPR003877	12	4	1.64658	0.4917
IPR003887	3	3	Inf	0.01264
IPR003888	3	1	1.645993	0.5488
IPR003889	3	1	1.645993	0.5488
IPR003890	9	4	2.63513	0.2272
IPR003891	6	3	3.29343	0.1434
IPR003893	1	1	Inf	0.233
IPR003894	1	1	Inf	0.233
IPR003903	7	1	0.548523	1
IPR003938	1	1	Inf	0.233
IPR003954	6	1	0.658272	1
IPR003958	6	5	16.476	0.003314
IPR003959	39	16	2.2960	0.01292
IPR003960	22	8	1.8829	0.2024
IPR003961	63	9	0.54744	0.1005
IPR003967	1	1	Inf	0.233
IPR004000	29	3	0.379262	0.1233
IPR004001	19	1	0.1826395	0.09751
IPR004015	1	1	Inf	0.233
IPR004036	1	1	Inf	0.233
IPR004037	2	1	3.292048	0.4117
IPR004038	6	3	3.29343	0.1434
IPR004045	30	5	0.65786	0.5178
IPR004046	29	4	0.52615	0.2765
IPR004087	23	10	2.53652	0.04352
IPR004088	25	10	2.19798	0.05785
IPR004092	4	4	Inf	0.002944
IPR004095	2	1	3.292048	0.4117
IPR004102	1	1	Inf	0.233
IPR004114	1	1	Inf	0.233
IPR004115	1	1	Inf	0.233
IPR004117	10	2	0.822839	1
IPR004119	50	1	0.0669031	6.185e-05
IPR004127	3	2	6.58571	0.1376
IPR004130	3	1	1.645993	0.5488
IPR004143	4	1	1.097279	1
IPR004147	2	1	3.292048	0.4117
IPR004148	4	1	1.097279	1
IPR004152	2	1	3.292048	0.4117
IPR004154	6	2	1.64619	0.6289
IPR004155	1	1	Inf	0.233
IPR004161	12	1	0.2990482	0.3169
IPR004162	2	1	3.292048	0.4117
IPR004167	1	1	Inf	0.233
IPR004170	5	3	4.9407	0.08637
IPR004172	7	1	0.548523	1
IPR004179	4	1	1.097279	1
IPR004181	4	3	9.87954	0.04174
IPR004198	2	2	Inf	0.05428
IPR004201	3	1	1.645993	0.5488
IPR004210	18	13	8.5874	1.496e-05
IPR004217	5	2	2.19510	0.3314
IPR004226	1	1	Inf	0.233
IPR004245	14	2	0.548388	0.5431
IPR004254	4	1	1.097279	1
IPR004263	3	2	6.58571	0.1376
IPR004274	5	2	2.19510	0.3314
IPR004299	7	3	2.46994	0.2091
IPR004301	2	2	Inf	0.05428
IPR004331	2	1	3.292048	0.4117
IPR004342	2	1	3.292048	0.4117
IPR004343	1	1	Inf	0.233
IPR004344	6	2	1.64619	0.6289
IPR004360	2	1	3.292048	0.4117
IPR004364	6	2	1.64619	0.6289
IPR004365	6	3	3.29343	0.1434
IPR004367	8	6	9.8876	0.002865
IPR004405	1	1	Inf	0.233
IPR004408	2	1	3.292048	0.4117
IPR004443	2	2	Inf	0.05428
IPR004481	5	3	4.9407	0.08637
IPR004493	1	1	Inf	0.233
IPR004520	1	1	Inf	0.233
IPR004524	1	1	Inf	0.233
IPR004531	1	1	Inf	0.233
IPR004536	2	1	3.292048	0.4117
IPR004545	1	1	Inf	0.233
IPR004551	1	1	Inf	0.233
IPR004552	2	2	Inf	0.05428
IPR004574	1	1	Inf	0.233
IPR004575	1	1	Inf	0.233
IPR004582	1	1	Inf	0.233
IPR004583	2	2	Inf	0.05428
IPR004584	1	1	Inf	0.233
IPR004589	3	3	Inf	0.01264
IPR004591	1	1	Inf	0.233
IPR004595	1	1	Inf	0.233
IPR004598	1	1	Inf	0.233
IPR004600	1	1	Inf	0.233
IPR004631	1	1	Inf	0.233
IPR004649	1	1	Inf	0.233
IPR004768	1	1	Inf	0.233
IPR004788	1	1	Inf	0.233
IPR004802	1	1	Inf	0.233
IPR004803	1	1	Inf	0.233
IPR004808	1	1	Inf	0.233
IPR004826	3	1	1.645993	0.5488
IPR004837	5	3	4.9407	0.08637
IPR004839	12	1	0.2990482	0.3169
IPR004843	27	10	1.93892	0.1087
IPR004853	4	1	1.097279	1
IPR004859	2	2	Inf	0.05428
IPR004870	1	1	Inf	0.233
IPR004871	3	3	Inf	0.01264
IPR004953	1	1	Inf	0.233
IPR004971	1	1	Inf	0.233
IPR005026	2	2	Inf	0.05428
IPR005027	3	3	Inf	0.01264
IPR005033	4	4	Inf	0.002944
IPR005034	3	1	1.645993	0.5488
IPR005037	2	1	3.292048	0.4117
IPR005043	1	1	Inf	0.233
IPR005062	3	2	6.58571	0.1376
IPR005101	1	1	Inf	0.233
IPR005112	5	1	0.822892	1
IPR005113	5	1	0.822892	1
IPR005123	14	3	0.89766	1
IPR005135	14	3	0.89766	1
IPR005139	1	1	Inf	0.233
IPR005140	3	1	1.645993	0.5488
IPR005141	3	1	1.645993	0.5488
IPR005142	3	1	1.645993	0.5488
IPR005144	1	1	Inf	0.233
IPR005146	1	1	Inf	0.233
IPR005147	1	1	Inf	0.233
IPR005155	1	1	Inf	0.233
IPR005160	1	1	Inf	0.233
IPR005161	2	2	Inf	0.05428
IPR005172	1	1	Inf	0.233
IPR005176	3	2	6.58571	0.1376
IPR005203	8	2	1.09731	1
IPR005204	5	2	2.19510	0.3314
IPR005225	59	11	0.75356	0.4443
IPR005282	1	1	Inf	0.233
IPR005290	1	1	Inf	0.233
IPR005301	5	1	0.822892	1
IPR005304	1	1	Inf	0.233
IPR005312	3	1	1.645993	0.5488
IPR005314	1	1	Inf	0.233
IPR005317	1	1	Inf	0.233
IPR005326	2	1	3.292048	0.4117
IPR005331	5	2	2.19510	0.3314
IPR005334	2	1	3.292048	0.4117
IPR005339	1	1	Inf	0.233
IPR005343	1	1	Inf	0.233
IPR005352	1	1	Inf	0.233
IPR005365	1	1	Inf	0.233
IPR005442	4	1	1.097279	1
IPR005479	4	2	3.29274	0.2334
IPR005480	1	1	Inf	0.233
IPR005481	3	1	1.645993	0.5488
IPR005482	3	1	1.645993	0.5488
IPR005483	1	1	Inf	0.233
IPR005491	1	1	Inf	0.233
IPR005522	6	1	0.658272	1
IPR005550	1	1	Inf	0.233
IPR005554	1	1	Inf	0.233
IPR005574	1	1	Inf	0.233
IPR005576	2	2	Inf	0.05428
IPR005579	1	1	Inf	0.233
IPR005599	4	3	9.87954	0.04174
IPR005607	3	2	6.58571	0.1376
IPR005612	3	3	Inf	0.01264
IPR005617	1	1	Inf	0.233
IPR005635	1	1	Inf	0.233
IPR005636	2	1	3.292048	0.4117
IPR005637	2	1	3.292048	0.4117
IPR005645	2	1	3.292048	0.4117
IPR005649	3	3	Inf	0.01264
IPR005651	1	1	Inf	0.233
IPR005744	1	1	Inf	0.233
IPR005814	4	2	3.29274	0.2334
IPR005817	6	2	1.64619	0.6289
IPR005818	2	1	3.292048	0.4117
IPR005821	28	1	0.1216608	0.01162
IPR005828	34	2	0.205267	0.01345
IPR005829	25	3	0.448416	0.2384
IPR005843	2	1	3.292048	0.4117
IPR005844	2	1	3.292048	0.4117
IPR005854	2	1	3.292048	0.4117
IPR005919	1	1	Inf	0.233
IPR005935	1	1	Inf	0.233
IPR005946	4	2	3.29274	0.2334
IPR005956	1	1	Inf	0.233
IPR005990	1	1	Inf	0.233
IPR006011	4	1	1.097279	1
IPR006012	4	1	1.097279	1
IPR006020	14	1	0.2529972	0.212
IPR006028	5	1	0.822892	1
IPR006029	7	3	2.46994	0.2091
IPR006033	2	1	3.292048	0.4117
IPR006034	2	1	3.292048	0.4117
IPR006042	1	1	Inf	0.233
IPR006043	1	1	Inf	0.233
IPR006047	7	1	0.548523	1
IPR006050	2	2	Inf	0.05428
IPR006070	1	1	Inf	0.233
IPR006073	14	4	1.31705	0.7511
IPR006074	2	1	3.292048	0.4117
IPR006083	3	1	1.645993	0.5488
IPR006084	7	7	Inf	3.711e-05
IPR006085	4	4	Inf	0.002944
IPR006086	4	4	Inf	0.002944
IPR006089	6	2	1.64619	0.6289
IPR006091	13	4	1.46350	0.5161
IPR006109	2	1	3.292048	0.4117
IPR006115	3	1	1.645993	0.5488
IPR006130	1	1	Inf	0.233
IPR006131	1	1	Inf	0.233
IPR006132	1	1	Inf	0.233
IPR006133	4	4	Inf	0.002944
IPR006134	4	4	Inf	0.002944
IPR006139	6	3	3.29343	0.1434
IPR006140	6	3	3.29343	0.1434
IPR006145	2	1	3.292048	0.4117
IPR006146	3	1	1.645993	0.5488
IPR006149	1	1	Inf	0.233
IPR006153	5	1	0.822892	1
IPR006164	2	2	Inf	0.05428
IPR006165	1	1	Inf	0.233
IPR006166	2	2	Inf	0.05428
IPR006167	1	1	Inf	0.233
IPR006168	2	1	3.292048	0.4117
IPR006169	2	1	3.292048	0.4117
IPR006170	14	3	0.89766	1
IPR006171	3	3	Inf	0.01264
IPR006172	4	4	Inf	0.002944
IPR006179	8	2	1.09731	1
IPR006186	15	4	1.19724	0.7613
IPR006195	12	5	2.35311	0.1659
IPR006196	2	1	3.292048	0.4117
IPR006201	10	3	1.41107	0.7073
IPR006202	6	2	1.64619	0.6289
IPR006204	3	2	6.58571	0.1376
IPR006205	1	1	Inf	0.233
IPR006211	4	2	3.29274	0.2334
IPR006212	6	2	1.64619	0.6289
IPR006224	2	1	3.292048	0.4117
IPR006225	2	1	3.292048	0.4117
IPR006259	2	1	3.292048	0.4117
IPR006274	1	1	Inf	0.233
IPR006275	1	1	Inf	0.233
IPR006285	2	2	Inf	0.05428
IPR006536	2	1	3.292048	0.4117
IPR006546	2	1	3.292048	0.4117
IPR006549	1	1	Inf	0.233
IPR006550	1	1	Inf	0.233
IPR006551	1	1	Inf	0.233
IPR006553	13	1	0.2741040	0.3224
IPR006554	3	2	6.58571	0.1376
IPR006555	3	2	6.58571	0.1376
IPR006560	3	2	6.58571	0.1376
IPR006561	2	1	3.292048	0.4117
IPR006565	3	1	1.645993	0.5488
IPR006568	2	1	3.292048	0.4117
IPR006569	5	1	0.822892	1
IPR006571	4	1	1.097279	1
IPR006572	1	1	Inf	0.233
IPR006573	3	1	1.645993	0.5488
IPR006575	7	2	1.31685	0.6679
IPR006576	3	2	6.58571	0.1376
IPR006577	2	1	3.292048	0.4117
IPR006578	41	24	4.6733	1.317e-06
IPR006590	1	1	Inf	0.233
IPR006592	3	2	6.58571	0.1376
IPR006594	10	5	3.29481	0.05977
IPR006595	5	2	2.19510	0.3314
IPR006597	2	1	3.292048	0.4117
IPR006598	2	2	Inf	0.05428
IPR006599	2	1	3.292048	0.4117
IPR006600	6	2	1.64619	0.6289
IPR006602	1	1	Inf	0.233
IPR006603	3	1	1.645993	0.5488
IPR006611	2	1	3.292048	0.4117
IPR006612	10	3	1.41107	0.7073
IPR006614	1	1	Inf	0.233
IPR006615	2	1	3.292048	0.4117
IPR006620	6	2	1.64619	0.6289
IPR006621	3	1	1.645993	0.5488
IPR006624	1	1	Inf	0.233
IPR006626	2	1	3.292048	0.4117
IPR006629	12	1	0.2990482	0.3169
IPR006630	4	3	9.87954	0.04174
IPR006633	1	1	Inf	0.233
IPR006634	3	1	1.645993	0.5488
IPR006636	4	2	3.29274	0.2334
IPR006639	3	1	1.645993	0.5488
IPR006640	3	3	Inf	0.01264
IPR006652	14	5	1.82986	0.3383
IPR006671	16	9	4.2410	0.004509
IPR006674	2	1	3.292048	0.4117
IPR006680	4	1	1.097279	1
IPR006696	1	1	Inf	0.233
IPR006709	1	1	Inf	0.233
IPR006718	2	2	Inf	0.05428
IPR006719	2	2	Inf	0.05428
IPR006720	1	1	Inf	0.233
IPR006751	1	1	Inf	0.233
IPR006760	1	1	Inf	0.233
IPR006767	2	2	Inf	0.05428
IPR006768	2	2	Inf	0.05428
IPR006775	2	2	Inf	0.05428
IPR006786	1	1	Inf	0.233
IPR006800	1	1	Inf	0.233
IPR006804	1	1	Inf	0.233
IPR006813	1	1	Inf	0.233
IPR006818	1	1	Inf	0.233
IPR006849	2	1	3.292048	0.4117
IPR006861	2	1	3.292048	0.4117
IPR006876	2	1	3.292048	0.4117
IPR006880	1	1	Inf	0.233
IPR006906	2	1	3.292048	0.4117
IPR006935	3	2	6.58571	0.1376
IPR006939	3	2	6.58571	0.1376
IPR006940	1	1	Inf	0.233
IPR006941	1	1	Inf	0.233
IPR006958	1	1	Inf	0.233
IPR006984	2	1	3.292048	0.4117
IPR007009	1	1	Inf	0.233
IPR007019	1	1	Inf	0.233
IPR007023	1	1	Inf	0.233
IPR007033	1	1	Inf	0.233
IPR007034	1	1	Inf	0.233
IPR007042	1	1	Inf	0.233
IPR007052	8	4	3.29412	0.09157
IPR007066	3	2	6.58571	0.1376
IPR007080	3	2	6.58571	0.1376
IPR007081	3	2	6.58571	0.1376
IPR007083	3	2	6.58571	0.1376
IPR007109	4	3	9.87954	0.04174
IPR007110	105	15	0.54662	0.02747
IPR007120	3	2	6.58571	0.1376
IPR007121	3	2	6.58571	0.1376
IPR007122	8	1	0.470128	0.6904
IPR007123	8	1	0.470128	0.6904
IPR007125	4	1	1.097279	1
IPR007144	1	1	Inf	0.233
IPR007145	3	3	Inf	0.01264
IPR007146	3	3	Inf	0.01264
IPR007148	3	2	6.58571	0.1376
IPR007149	1	1	Inf	0.233
IPR007150	1	1	Inf	0.233
IPR007174	1	1	Inf	0.233
IPR007177	1	1	Inf	0.233
IPR007180	1	1	Inf	0.233
IPR007185	2	2	Inf	0.05428
IPR007187	2	2	Inf	0.05428
IPR007188	1	1	Inf	0.233
IPR007194	3	1	1.645993	0.5488
IPR007198	1	1	Inf	0.233
IPR007199	1	1	Inf	0.233
IPR007205	1	1	Inf	0.233
IPR007206	1	1	Inf	0.233
IPR007209	2	1	3.292048	0.4117
IPR007220	1	1	Inf	0.233
IPR007223	1	1	Inf	0.233
IPR007225	1	1	Inf	0.233
IPR007230	1	1	Inf	0.233
IPR007231	3	2	6.58571	0.1376
IPR007238	1	1	Inf	0.233
IPR007248	9	1	0.4112944	0.6947
IPR007252	1	1	Inf	0.233
IPR007259	5	5	Inf	0.0006852
IPR007268	1	1	Inf	0.233
IPR007269	1	1	Inf	0.233
IPR007275	2	1	3.292048	0.4117
IPR007276	1	1	Inf	0.233
IPR007281	1	1	Inf	0.233
IPR007282	2	1	3.292048	0.4117
IPR007315	1	1	Inf	0.233
IPR007330	6	3	3.29343	0.1434
IPR007369	4	3	9.87954	0.04174
IPR007483	1	1	Inf	0.233
IPR007502	11	6	3.9546	0.02455
IPR007504	2	1	3.292048	0.4117
IPR007515	1	1	Inf	0.233
IPR007526	3	2	6.58571	0.1376
IPR007527	1	1	Inf	0.233
IPR007529	5	2	2.19510	0.3314
IPR007582	1	1	Inf	0.233
IPR007588	17	8	2.93030	0.03795
IPR007590	2	2	Inf	0.05428
IPR007641	3	2	6.58571	0.1376
IPR007642	3	2	6.58571	0.1376
IPR007644	3	2	6.58571	0.1376
IPR007645	3	2	6.58571	0.1376
IPR007646	2	1	3.292048	0.4117
IPR007647	2	1	3.292048	0.4117
IPR007666	1	1	Inf	0.233
IPR007673	1	1	Inf	0.233
IPR007694	1	1	Inf	0.233
IPR007695	2	2	Inf	0.05428
IPR007696	2	2	Inf	0.05428
IPR007699	2	1	3.292048	0.4117
IPR007702	1	1	Inf	0.233
IPR007708	1	1	Inf	0.233
IPR007720	1	1	Inf	0.233
IPR007724	1	1	Inf	0.233
IPR007725	2	1	3.292048	0.4117
IPR007726	1	1	Inf	0.233
IPR007728	3	2	6.58571	0.1376
IPR007734	3	1	1.645993	0.5488
IPR007742	1	1	Inf	0.233
IPR007757	2	2	Inf	0.05428
IPR007758	1	1	Inf	0.233
IPR007807	1	1	Inf	0.233
IPR007808	3	1	1.645993	0.5488
IPR007811	1	1	Inf	0.233
IPR007823	1	1	Inf	0.233
IPR007829	4	1	1.097279	1
IPR007832	1	1	Inf	0.233
IPR007834	1	1	Inf	0.233
IPR007846	1	1	Inf	0.233
IPR007852	1	1	Inf	0.233
IPR007854	1	1	Inf	0.233
IPR007857	1	1	Inf	0.233
IPR007860	2	2	Inf	0.05428
IPR007861	2	2	Inf	0.05428
IPR007862	2	1	3.292048	0.4117
IPR007863	5	2	2.19510	0.3314
IPR007867	7	2	1.31685	0.6679
IPR007871	1	1	Inf	0.233
IPR007884	1	1	Inf	0.233
IPR007889	13	6	2.82446	0.0911
IPR007900	1	1	Inf	0.233
IPR007918	2	1	3.292048	0.4117
IPR007940	3	1	1.645993	0.5488
IPR007967	2	1	3.292048	0.4117
IPR007991	1	1	Inf	0.233
IPR008015	2	1	3.292048	0.4117
IPR008042	5	1	0.822892	1
IPR008045	1	1	Inf	0.233
IPR008046	1	1	Inf	0.233
IPR008047	1	1	Inf	0.233
IPR008048	1	1	Inf	0.233
IPR008049	1	1	Inf	0.233
IPR008050	2	2	Inf	0.05428
IPR008075	1	1	Inf	0.233
IPR008116	1	1	Inf	0.233
IPR008148	1	1	Inf	0.233
IPR008152	4	2	3.29274	0.2334
IPR008153	2	1	3.292048	0.4117
IPR008173	1	1	Inf	0.233
IPR008181	1	1	Inf	0.233
IPR008251	2	2	Inf	0.05428
IPR008266	30	7	1.00183	1
IPR008271	120	35	1.35917	0.1295
IPR008280	10	3	1.41107	0.7073
IPR008283	3	1	1.645993	0.5488
IPR008288	1	1	Inf	0.233
IPR008334	5	2	2.19510	0.3314
IPR008336	1	1	Inf	0.233
IPR008339	1	1	Inf	0.233
IPR008376	1	1	Inf	0.233
IPR008381	1	1	Inf	0.233
IPR008395	1	1	Inf	0.233
IPR008409	1	1	Inf	0.233
IPR008428	3	2	6.58571	0.1376
IPR008429	2	1	3.292048	0.4117
IPR008449	1	1	Inf	0.233
IPR008450	1	1	Inf	0.233
IPR008468	1	1	Inf	0.233
IPR008476	1	1	Inf	0.233
IPR008477	1	1	Inf	0.233
IPR008506	1	1	Inf	0.233
IPR008532	2	1	3.292048	0.4117
IPR008551	1	1	Inf	0.233
IPR008555	1	1	Inf	0.233
IPR008591	1	1	Inf	0.233
IPR008594	1	1	Inf	0.233
IPR008610	1	1	Inf	0.233
IPR008676	2	2	Inf	0.05428
IPR008705	1	1	Inf	0.233
IPR008710	1	1	Inf	0.233
IPR008721	2	1	3.292048	0.4117
IPR008728	1	1	Inf	0.233
IPR008737	4	1	1.097279	1
IPR008795	1	1	Inf	0.233
IPR008806	1	1	Inf	0.233
IPR008832	1	1	Inf	0.233
IPR008837	5	4	13.1781	0.01198
IPR008847	2	1	3.292048	0.4117
IPR008851	1	1	Inf	0.233
IPR008858	1	1	Inf	0.233
IPR008893	1	1	Inf	0.233
IPR008895	1	1	Inf	0.233
IPR008909	3	1	1.645993	0.5488
IPR008917	4	1	1.097279	1
IPR008918	4	4	Inf	0.002944
IPR008921	4	4	Inf	0.002944
IPR008922	7	2	1.31685	0.6679
IPR008926	1	1	Inf	0.233
IPR008927	9	2	0.940482	1
IPR008928	9	2	0.940482	1
IPR008930	10	1	0.3655649	0.4702
IPR008932	1	1	Inf	0.233
IPR008936	29	8	1.2546	0.6595
IPR008937	12	4	1.64658	0.4917
IPR008942	12	4	1.64658	0.4917
IPR008952	27	4	0.57200	0.368
IPR008964	1	1	Inf	0.233
IPR008967	13	2	0.598289	0.745
IPR008969	5	1	0.822892	1
IPR008974	9	3	1.64638	0.4436
IPR008978	21	5	1.02871	1
IPR008979	34	4	0.43826	0.1529
IPR008984	24	13	3.9008	0.001033
IPR008989	4	1	1.097279	1
IPR008991	10	1	0.3655649	0.4702
IPR008999	2	1	3.292048	0.4117
IPR009000	25	2	0.285819	0.09425
IPR009003	123	7	0.196960	2.53e-07
IPR009008	5	2	2.19510	0.3314
IPR009010	4	1	1.097279	1
IPR009018	1	1	Inf	0.233
IPR009027	1	1	Inf	0.233
IPR009028	3	1	1.645993	0.5488
IPR009030	38	4	0.386531	0.08122
IPR009038	8	1	0.470128	0.6904
IPR009039	1	1	Inf	0.233
IPR009044	1	1	Inf	0.233
IPR009053	5	3	4.9407	0.08637
IPR009057	77	24	1.49411	0.1055
IPR009060	27	7	1.15244	0.8195
IPR009061	6	3	3.29343	0.1434
IPR009066	1	1	Inf	0.233
IPR009068	6	3	3.29343	0.1434
IPR009071	18	8	2.63710	0.04727
IPR009072	22	11	3.2990	0.008563
IPR009075	10	2	0.822839	1
IPR009077	2	1	3.292048	0.4117
IPR009078	4	1	1.097279	1
IPR009080	11	6	3.9546	0.02455
IPR009091	15	3	0.82279	1
IPR009097	2	2	Inf	0.05428
IPR009100	16	4	1.09737	0.7747
IPR009110	1	1	Inf	0.233
IPR009145	2	1	3.292048	0.4117
IPR009146	1	1	Inf	0.233
IPR009210	1	1	Inf	0.233
IPR009223	3	2	6.58571	0.1376
IPR009240	2	1	3.292048	0.4117
IPR009263	2	1	3.292048	0.4117
IPR009269	1	1	Inf	0.233
IPR009288	1	1	Inf	0.233
IPR009292	1	1	Inf	0.233
IPR009332	1	1	Inf	0.233
IPR009361	1	1	Inf	0.233
IPR009401	1	1	Inf	0.233
IPR009450	1	1	Inf	0.233
IPR009463	1	1	Inf	0.233
IPR009511	1	1	Inf	0.233
IPR009539	1	1	Inf	0.233
IPR009548	1	1	Inf	0.233
IPR009551	1	1	Inf	0.233
IPR009600	1	1	Inf	0.233
IPR009604	1	1	Inf	0.233
IPR009611	1	1	Inf	0.233
IPR009617	1	1	Inf	0.233
IPR009668	1	1	Inf	0.233
IPR009674	1	1	Inf	0.233
IPR009688	2	1	3.292048	0.4117
IPR009723	1	1	Inf	0.233
IPR009730	1	1	Inf	0.233
IPR009738	1	1	Inf	0.233
IPR009828	2	1	3.292048	0.4117
IPR009832	3	1	1.645993	0.5488
IPR009852	1	1	Inf	0.233
IPR010003	1	1	Inf	0.233
IPR010059	3	2	6.58571	0.1376
IPR010159	2	1	3.292048	0.4117
IPR010255	16	3	0.75943	1
IPR010280	1	1	Inf	0.233
IPR010285	2	2	Inf	0.05428
IPR010286	1	1	Inf	0.233
IPR010301	1	1	Inf	0.233
IPR010303	1	1	Inf	0.233
IPR010304	3	1	1.645993	0.5488
IPR010339	2	2	Inf	0.05428
IPR010347	1	1	Inf	0.233
IPR010378	1	1	Inf	0.233
IPR010400	1	1	Inf	0.233
IPR010405	1	1	Inf	0.233
IPR010431	1	1	Inf	0.233
IPR010442	3	1	1.645993	0.5488
IPR010448	2	1	3.292048	0.4117
IPR010472	6	2	1.64619	0.6289
IPR010473	3	1	1.645993	0.5488
IPR010482	1	1	Inf	0.233
IPR010483	1	1	Inf	0.233
IPR010487	1	1	Inf	0.233
IPR010504	2	1	3.292048	0.4117
IPR010507	2	2	Inf	0.05428
IPR010512	2	1	3.292048	0.4117
IPR010531	1	1	Inf	0.233
IPR010541	2	1	3.292048	0.4117
IPR010554	1	1	Inf	0.233
IPR010562	22	1	0.1565060	0.04062
IPR010565	1	1	Inf	0.233
IPR010569	8	3	1.9759	0.3993
IPR010614	3	2	6.58571	0.1376
IPR010629	6	1	0.658272	1
IPR010635	1	1	Inf	0.233
IPR010643	1	1	Inf	0.233
IPR010666	1	1	Inf	0.233
IPR010675	3	3	Inf	0.01264
IPR010678	1	1	Inf	0.233
IPR010684	1	1	Inf	0.233
IPR010736	6	1	0.658272	1
IPR010742	1	1	Inf	0.233
IPR010750	1	1	Inf	0.233
IPR010756	1	1	Inf	0.233
IPR010849	1	1	Inf	0.233
IPR010912	2	1	3.292048	0.4117
IPR010916	1	1	Inf	0.233
IPR010918	4	1	1.097279	1
IPR010919	3	2	6.58571	0.1376
IPR010920	17	12	7.9237	4.688e-05
IPR010935	4	4	Inf	0.002944
IPR010977	2	1	3.292048	0.4117
IPR010987	33	5	0.58722	0.3102
IPR010989	9	1	0.4112944	0.6947
IPR010994	4	2	3.29274	0.2334
IPR010995	1	1	Inf	0.233
IPR010997	3	2	6.58571	0.1376
IPR011009	259	65	1.10496	0.5044
IPR011010	1	1	Inf	0.233
IPR011011	60	31	3.5419	1.77e-06
IPR011012	15	2	0.506163	0.5438
IPR011013	12	2	0.658169	0.7442
IPR011015	2	2	Inf	0.05428
IPR011016	4	1	1.097279	1
IPR011017	3	1	1.645993	0.5488
IPR011019	1	1	Inf	0.233
IPR011021	9	2	0.940482	1
IPR011022	8	2	1.09731	1
IPR011023	1	1	Inf	0.233
IPR011025	7	2	1.31685	0.6679
IPR011026	1	1	Inf	0.233
IPR011029	8	3	1.9759	0.3993
IPR011032	10	1	0.3655649	0.4702
IPR011033	2	1	3.292048	0.4117
IPR011039	2	2	Inf	0.05428
IPR011042	41	7	0.67706	0.4591
IPR011043	2	1	3.292048	0.4117
IPR011044	5	4	13.1781	0.01198
IPR011047	12	4	1.64658	0.4917
IPR011050	5	2	2.19510	0.3314
IPR011053	10	3	1.41107	0.7073
IPR011054	4	1	1.097279	1
IPR011057	4	1	1.097279	1
IPR011059	5	1	0.822892	1
IPR011060	1	1	Inf	0.233
IPR011074	9	1	0.4112944	0.6947
IPR011082	1	1	Inf	0.233
IPR011084	1	1	Inf	0.233
IPR011106	2	1	3.292048	0.4117
IPR011108	3	2	6.58571	0.1376
IPR011128	2	2	Inf	0.05428
IPR011129	4	3	9.87954	0.04174
IPR011145	1	1	Inf	0.233
IPR011146	5	1	0.822892	1
IPR011184	1	1	Inf	0.233
IPR011236	1	1	Inf	0.233
IPR011249	5	2	2.19510	0.3314
IPR011257	2	2	Inf	0.05428
IPR011262	2	2	Inf	0.05428
IPR011263	2	2	Inf	0.05428
IPR011320	1	1	Inf	0.233
IPR011323	2	1	3.292048	0.4117
IPR011330	11	1	0.3289809	0.4755
IPR011333	56	26	2.8672	0.0001744
IPR011335	3	2	6.58571	0.1376
IPR011344	1	1	Inf	0.233
IPR011356	12	4	1.64658	0.4917
IPR011410	1	1	Inf	0.233
IPR011417	2	2	Inf	0.05428
IPR011430	2	2	Inf	0.05428
IPR011494	1	1	Inf	0.233
IPR011501	1	1	Inf	0.233
IPR011513	1	1	Inf	0.233
IPR011515	1	1	Inf	0.233
IPR011516	1	1	Inf	0.233
IPR011524	2	2	Inf	0.05428
IPR011527	34	6	0.70486	0.5447
IPR011545	49	31	5.7121	2.664e-09
IPR011547	8	1	0.470128	0.6904
IPR011548	1	1	Inf	0.233
IPR011583	13	2	0.598289	0.745
IPR011598	30	7	1.00183	1
IPR011599	2	1	3.292048	0.4117
IPR011607	2	1	3.292048	0.4117
IPR011615	1	1	Inf	0.233
IPR011645	3	1	1.645993	0.5488
IPR011650	3	2	6.58571	0.1376
IPR011651	1	1	Inf	0.233
IPR011666	1	1	Inf	0.233
IPR011671	1	1	Inf	0.233
IPR011682	5	1	0.822892	1
IPR011701	58	8	0.52558	0.08875
IPR011704	2	1	3.292048	0.4117
IPR011705	16	8	3.2969	0.01787
IPR011709	9	4	2.63513	0.2272
IPR011760	1	1	Inf	0.233
IPR011761	6	2	1.64619	0.6289
IPR011762	2	1	3.292048	0.4117
IPR011763	2	1	3.292048	0.4117
IPR011764	3	1	1.645993	0.5488
IPR011765	5	2	2.19510	0.3314
IPR011766	1	1	Inf	0.233
IPR011941	1	1	Inf	0.233
IPR011947	1	1	Inf	0.233
IPR011948	2	1	3.292048	0.4117
IPR011989	90	31	1.7363	0.01683
IPR011990	109	35	1.5628	0.03975
IPR011992	77	7	0.32777	0.001743
IPR011993	128	31	1.05249	0.8336
IPR012000	1	1	Inf	0.233
IPR012001	1	1	Inf	0.233
IPR012112	1	1	Inf	0.233
IPR012132	16	4	1.09737	0.7747
IPR012162	1	1	Inf	0.233
IPR012164	2	1	3.292048	0.4117
IPR012170	1	1	Inf	0.233
IPR012173	1	1	Inf	0.233
IPR012178	1	1	Inf	0.233
IPR012233	1	1	Inf	0.233
IPR012258	5	2	2.19510	0.3314
IPR012295	6	4	6.58908	0.0293
IPR012308	3	1	1.645993	0.5488
IPR012309	3	1	1.645993	0.5488
IPR012310	3	1	1.645993	0.5488
IPR012313	4	2	3.29274	0.2334
IPR012317	2	1	3.292048	0.4117
IPR012334	3	2	6.58571	0.1376
IPR012336	2	1	3.292048	0.4117
IPR012337	54	22	2.2713	0.005296
IPR012340	51	28	4.0320	1.061e-06
IPR012341	15	2	0.506163	0.5438
IPR012346	2	1	3.292048	0.4117
IPR012348	1	1	Inf	0.233
IPR012355	1	1	Inf	0.233
IPR012419	1	1	Inf	0.233
IPR012459	1	1	Inf	0.233
IPR012476	1	1	Inf	0.233
IPR012502	1	1	Inf	0.233
IPR012541	1	1	Inf	0.233
IPR012580	2	2	Inf	0.05428
IPR012583	1	1	Inf	0.233
IPR012584	1	1	Inf	0.233
IPR012590	1	1	Inf	0.233
IPR012591	1	1	Inf	0.233
IPR012592	1	1	Inf	0.233
IPR012617	1	1	Inf	0.233
IPR012674	9	1	0.4112944	0.6947
IPR012675	9	2	0.940482	1
IPR012676	3	1	1.645993	0.5488
IPR012677	136	54	2.1869	2.228e-05
IPR012715	1	1	Inf	0.233
IPR012716	1	1	Inf	0.233
IPR012717	1	1	Inf	0.233
IPR012719	1	1	Inf	0.233
IPR012720	1	1	Inf	0.233
IPR012721	1	1	Inf	0.233
IPR012722	1	1	Inf	0.233
IPR012901	1	1	Inf	0.233
IPR012904	1	1	Inf	0.233
IPR012908	2	1	3.292048	0.4117
IPR012918	2	1	3.292048	0.4117
IPR012920	1	1	Inf	0.233
IPR012921	3	2	6.58571	0.1376
IPR012923	1	1	Inf	0.233
IPR012929	1	1	Inf	0.233
IPR012934	70	46	6.3826	4.757e-14
IPR012937	1	1	Inf	0.233
IPR012943	1	1	Inf	0.233
IPR012945	1	1	Inf	0.233
IPR012948	1	1	Inf	0.233
IPR012953	1	1	Inf	0.233
IPR012954	1	1	Inf	0.233
IPR012958	1	1	Inf	0.233
IPR012959	1	1	Inf	0.233
IPR012960	1	1	Inf	0.233
IPR012961	2	1	3.292048	0.4117
IPR012966	1	1	Inf	0.233
IPR012974	2	2	Inf	0.05428
IPR012975	2	1	3.292048	0.4117
IPR012976	3	2	6.58571	0.1376
IPR012978	1	1	Inf	0.233
IPR012982	1	1	Inf	0.233
IPR012984	1	1	Inf	0.233
IPR012993	1	1	Inf	0.233
IPR013010	1	1	Inf	0.233
IPR013017	6	3	3.29343	0.1434
IPR013019	4	1	1.097279	1
IPR013020	3	2	6.58571	0.1376
IPR013024	5	1	0.822892	1
IPR013026	57	21	1.9258	0.02641
IPR013030	1	1	Inf	0.233
IPR013032	6	1	0.658272	1
IPR013034	1	1	Inf	0.233
IPR013041	5	2	2.19510	0.3314
IPR013057	10	1	0.3655649	0.4702
IPR013078	6	1	0.658272	1
IPR013083	168	74	2.6274	3.182e-09
IPR013085	2	1	3.292048	0.4117
IPR013087	293	141	3.1441	2.2e-16
IPR013088	16	4	1.09737	0.7747
IPR013098	58	5	0.309512	0.007302
IPR013099	15	1	0.2349054	0.2172
IPR013105	4	1	1.097279	1
IPR013106	11	3	1.23460	0.7256
IPR013112	2	1	3.292048	0.4117
IPR013120	17	2	0.438600	0.3908
IPR013121	2	1	3.292048	0.4117
IPR013123	1	1	Inf	0.233
IPR013126	20	1	0.1730114	0.06163
IPR013130	2	1	3.292048	0.4117
IPR013134	1	1	Inf	0.233
IPR013135	6	6	Inf	0.0001595
IPR013136	1	1	Inf	0.233
IPR013151	8	1	0.470128	0.6904
IPR013155	4	2	3.29274	0.2334
IPR013162	11	3	1.23460	0.7256
IPR013170	2	1	3.292048	0.4117
IPR013178	1	1	Inf	0.233
IPR013197	1	1	Inf	0.233
IPR013201	6	1	0.658272	1
IPR013212	2	2	Inf	0.05428
IPR013233	1	1	Inf	0.233
IPR013234	1	1	Inf	0.233
IPR013235	1	1	Inf	0.233
IPR013238	1	1	Inf	0.233
IPR013257	1	1	Inf	0.233
IPR013272	1	1	Inf	0.233
IPR013320	65	6	0.33356	0.004923
IPR013328	7	2	1.31685	0.6679
IPR013346	1	1	Inf	0.233
IPR013497	2	2	Inf	0.05428
IPR013498	1	1	Inf	0.233
IPR013499	1	1	Inf	0.233
IPR013500	1	1	Inf	0.233
IPR013506	1	1	Inf	0.233
IPR013507	2	2	Inf	0.05428
IPR013509	1	1	Inf	0.233
IPR013520	7	5	8.2388	0.009365
IPR013523	1	1	Inf	0.233
IPR013525	14	1	0.2529972	0.212
IPR013547	7	2	1.31685	0.6679
IPR013562	1	1	Inf	0.233
IPR013578	1	1	Inf	0.233
IPR013598	4	2	3.29274	0.2334
IPR013618	2	1	3.292048	0.4117
IPR013632	4	4	Inf	0.002944
IPR013637	1	1	Inf	0.233
IPR013641	1	1	Inf	0.233
IPR013697	1	1	Inf	0.233
IPR013713	2	2	Inf	0.05428
IPR013719	3	2	6.58571	0.1376
IPR013721	1	1	Inf	0.233
IPR013725	1	1	Inf	0.233
IPR013748	3	3	Inf	0.01264
IPR013757	1	1	Inf	0.233
IPR013758	1	1	Inf	0.233
IPR013759	1	1	Inf	0.233
IPR013760	1	1	Inf	0.233
IPR013761	39	16	2.2960	0.01292
IPR013763	18	10	4.1231	0.003112
IPR013766	22	3	0.519353	0.4475
IPR013767	7	1	0.548523	1
IPR013780	12	1	0.2990482	0.3169
IPR013783	189	21	0.40773	2.692e-05
IPR013784	5	1	0.822892	1
IPR013785	22	5	0.96810	1
IPR013786	9	2	0.940482	1
IPR013788	14	4	1.31705	0.7511
IPR013790	6	1	0.658272	1
IPR013791	2	1	3.292048	0.4117
IPR013792	2	1	3.292048	0.4117
IPR013809	4	2	3.29274	0.2334
IPR013815	10	3	1.41107	0.7073
IPR013818	16	1	0.2192258	0.141
IPR013823	1	1	Inf	0.233
IPR013824	3	3	Inf	0.01264
IPR013825	2	2	Inf	0.05428
IPR013826	2	2	Inf	0.05428
IPR013830	2	2	Inf	0.05428
IPR013876	1	1	Inf	0.233
IPR013877	1	1	Inf	0.233
IPR013881	1	1	Inf	0.233
IPR013883	1	1	Inf	0.233
IPR013915	1	1	Inf	0.233
IPR013929	1	1	Inf	0.233
IPR013930	1	1	Inf	0.233
IPR013934	1	1	Inf	0.233
IPR013935	1	1	Inf	0.233
IPR013937	1	1	Inf	0.233
IPR013947	2	1	3.292048	0.4117
IPR013949	1	1	Inf	0.233
IPR013953	2	1	3.292048	0.4117
IPR013954	1	1	Inf	0.233
IPR013955	1	1	Inf	0.233
IPR013956	1	1	Inf	0.233
IPR013961	2	1	3.292048	0.4117
IPR013967	1	1	Inf	0.233
IPR013980	2	1	3.292048	0.4117
IPR014001	73	47	6.0204	8.024e-14
IPR014009	5	3	4.9407	0.08637
IPR014012	2	1	3.292048	0.4117
IPR014013	3	2	6.58571	0.1376
IPR014014	30	18	4.9585	1.766e-05
IPR014044	7	2	1.31685	0.6679
IPR014352	20	3	0.58055	0.5958
IPR014371	2	1	3.292048	0.4117
IPR014472	5	2	2.19510	0.3314
IPR014644	1	1	Inf	0.233
IPR014646	1	1	Inf	0.233
IPR014710	18	2	0.411117	0.2765
IPR014711	1	1	Inf	0.233
IPR014712	1	1	Inf	0.233
IPR014719	2	1	3.292048	0.4117
IPR014720	17	7	2.30682	0.08899
IPR014721	15	5	1.64677	0.3626
IPR014722	11	1	0.3289809	0.4755
IPR014724	3	2	6.58571	0.1376
IPR014727	1	1	Inf	0.233
IPR014729	43	7	0.63933	0.366
IPR014741	1	1	Inf	0.233
IPR014742	1	1	Inf	0.233
IPR014748	4	1	1.097279	1
IPR014752	13	2	0.598289	0.745
IPR014753	1	1	Inf	0.233
IPR014756	56	9	0.62936	0.2664
IPR014758	2	2	Inf	0.05428
IPR014762	2	2	Inf	0.05428
IPR014764	3	2	6.58571	0.1376
IPR014767	4	1	1.097279	1
IPR014768	7	1	0.548523	1
IPR014776	1	1	Inf	0.233
IPR014777	1	1	Inf	0.233
IPR014782	9	2	0.940482	1
IPR014786	1	1	Inf	0.233
IPR014790	1	1	Inf	0.233
IPR014797	2	1	3.292048	0.4117
IPR014808	1	1	Inf	0.233
IPR014816	1	1	Inf	0.233
IPR014840	1	1	Inf	0.233
IPR014847	5	1	0.822892	1
IPR014851	1	1	Inf	0.233
IPR014854	1	1	Inf	0.233
IPR014857	1	1	Inf	0.233
IPR014876	3	2	6.58571	0.1376
IPR014877	1	1	Inf	0.233
IPR014881	1	1	Inf	0.233
IPR014885	1	1	Inf	0.233
IPR014886	2	2	Inf	0.05428
IPR014889	1	1	Inf	0.233
IPR014890	2	1	3.292048	0.4117
IPR014892	1	1	Inf	0.233
IPR014893	1	1	Inf	0.233
IPR014898	1	1	Inf	0.233
IPR014906	2	1	3.292048	0.4117
IPR014908	2	2	Inf	0.05428
IPR014936	1	1	Inf	0.233
IPR014939	1	1	Inf	0.233
IPR015015	1	1	Inf	0.233
IPR015036	1	1	Inf	0.233
IPR015048	2	1	3.292048	0.4117
IPR015088	1	1	Inf	0.233
IPR015096	1	1	Inf	0.233
IPR015120	1	1	Inf	0.233
IPR015143	1	1	Inf	0.233
IPR015153	3	1	1.645993	0.5488
IPR015163	1	1	Inf	0.233
IPR015172	1	1	Inf	0.233
IPR015174	1	1	Inf	0.233
IPR015194	1	1	Inf	0.233
IPR015195	1	1	Inf	0.233
IPR015222	1	1	Inf	0.233
IPR015267	1	1	Inf	0.233
IPR015311	1	1	Inf	0.233
IPR015318	2	1	3.292048	0.4117
IPR015324	1	1	Inf	0.233
IPR015327	1	1	Inf	0.233
IPR015338	3	2	6.58571	0.1376
IPR015341	5	1	0.822892	1
IPR015350	1	1	Inf	0.233
IPR015351	1	1	Inf	0.233
IPR015353	1	1	Inf	0.233
IPR015381	1	1	Inf	0.233
IPR015395	1	1	Inf	0.233
IPR015408	1	1	Inf	0.233
IPR015411	1	1	Inf	0.233
IPR015413	4	3	9.87954	0.04174
IPR015418	1	1	Inf	0.233
IPR015420	1	1	Inf	0.233
IPR015421	31	4	0.48709	0.2055
IPR015422	26	3	0.428844	0.2427
IPR015424	31	4	0.48709	0.2055
IPR015425	6	1	0.658272	1
IPR015445	1	1	Inf	0.233
IPR015452	1	1	Inf	0.233
IPR015500	4	1	1.097279	1
IPR015505	2	1	3.292048	0.4117
IPR015506	2	2	Inf	0.05428
IPR015507	3	2	6.58571	0.1376
IPR015517	1	1	Inf	0.233
IPR015519	1	1	Inf	0.233
IPR015525	1	1	Inf	0.233
IPR015526	5	3	4.9407	0.08637
IPR015576	1	1	Inf	0.233
IPR015590	13	1	0.2741040	0.3224
IPR015648	1	1	Inf	0.233
IPR015655	7	3	2.46994	0.2091
IPR015661	3	3	Inf	0.01264
IPR015671	1	1	Inf	0.233
IPR015679	1	1	Inf	0.233
IPR015699	1	1	Inf	0.233
IPR015712	3	2	6.58571	0.1376
IPR015720	6	1	0.658272	1
IPR015760	3	2	6.58571	0.1376
IPR015797	12	4	1.64658	0.4917
IPR015803	2	1	3.292048	0.4117
IPR015815	1	1	Inf	0.233
IPR015847	2	2	Inf	0.05428
IPR015848	1	1	Inf	0.233
IPR015875	1	1	Inf	0.233
IPR015877	1	1	Inf	0.233
IPR015897	31	1	0.109465	0.00472
IPR015898	3	1	1.645993	0.5488
IPR015915	23	7	1.44102	0.458
IPR015917	4	3	9.87954	0.04174
IPR015919	45	4	0.320336	0.02063
IPR015940	20	3	0.58055	0.5958
IPR015943	164	69	2.4201	1.137e-07
IPR015947	9	2	0.940482	1
IPR016021	16	4	1.09737	0.7747
IPR016024	185	76	2.3253	6.085e-08
IPR016039	13	1	0.2741040	0.3224
IPR016049	1	1	Inf	0.233
IPR016050	7	4	4.3930	0.05589
IPR016055	2	1	3.292048	0.4117
IPR016059	2	1	3.292048	0.4117
IPR016064	15	5	1.64677	0.3626
IPR016066	2	1	3.292048	0.4117
IPR016068	1	1	Inf	0.233
IPR016069	1	1	Inf	0.233
IPR016071	1	1	Inf	0.233
IPR016072	2	1	3.292048	0.4117
IPR016073	3	1	1.645993	0.5488
IPR016093	5	1	0.822892	1
IPR016098	2	1	3.292048	0.4117
IPR016129	2	2	Inf	0.05428
IPR016130	26	8	1.46406	0.3573
IPR016135	34	11	1.5761	0.2233
IPR016137	8	3	1.9759	0.3993
IPR016149	1	1	Inf	0.233
IPR016151	2	2	Inf	0.05428
IPR016156	4	1	1.097279	1
IPR016157	5	2	2.19510	0.3314
IPR016158	9	5	4.1184	0.03682
IPR016159	9	3	1.64638	0.4436
IPR016161	14	1	0.2529972	0.212
IPR016162	15	1	0.2349054	0.2172
IPR016163	13	1	0.2741040	0.3224
IPR016177	8	3	1.9759	0.3993
IPR016181	32	12	1.97856	0.09045
IPR016185	8	2	1.09731	1
IPR016188	4	1	1.097279	1
IPR016192	2	1	3.292048	0.4117
IPR016193	5	3	4.9407	0.08637
IPR016194	4	3	9.87954	0.04174
IPR016195	1	1	Inf	0.233
IPR016197	15	14	46.263	1.6e-08
IPR016201	6	1	0.658272	1
IPR016235	1	1	Inf	0.233
IPR016266	1	1	Inf	0.233
IPR016270	1	1	Inf	0.233
IPR016278	1	1	Inf	0.233
IPR016279	1	1	Inf	0.233
IPR016312	1	1	Inf	0.233
IPR016314	1	1	Inf	0.233
IPR016355	3	1	1.645993	0.5488
IPR016435	2	1	3.292048	0.4117
IPR016438	2	1	3.292048	0.4117
IPR016439	1	1	Inf	0.233
IPR016443	1	1	Inf	0.233
IPR016467	1	1	Inf	0.233
IPR016487	1	1	Inf	0.233
IPR016491	6	4	6.58908	0.0293
IPR016494	1	1	Inf	0.233
IPR016528	2	2	Inf	0.05428
IPR016555	1	1	Inf	0.233
IPR016558	1	1	Inf	0.233
IPR016580	1	1	Inf	0.233
IPR016615	1	1	Inf	0.233
IPR016635	4	1	1.097279	1
IPR016641	1	1	Inf	0.233
IPR016655	1	1	Inf	0.233
IPR016657	1	1	Inf	0.233
IPR016685	1	1	Inf	0.233
IPR016686	1	1	Inf	0.233
IPR016691	1	1	Inf	0.233
IPR016706	1	1	Inf	0.233
IPR016722	1	1	Inf	0.233
IPR016818	1	1	Inf	0.233
IPR016819	1	1	Inf	0.233
IPR016827	2	1	3.292048	0.4117
IPR016858	1	1	Inf	0.233
IPR016897	2	1	3.292048	0.4117
IPR016899	1	1	Inf	0.233
IPR016903	1	1	Inf	0.233
IPR016949	1	1	Inf	0.233
IPR017067	1	1	Inf	0.233
IPR017096	6	3	3.29343	0.1434
IPR017104	1	1	Inf	0.233
IPR017105	1	1	Inf	0.233
IPR017117	1	1	Inf	0.233
IPR017131	1	1	Inf	0.233
IPR017132	1	1	Inf	0.233
IPR017151	1	1	Inf	0.233
IPR017153	1	1	Inf	0.233
IPR017164	1	1	Inf	0.233
IPR017169	1	1	Inf	0.233
IPR017182	1	1	Inf	0.233
IPR017194	1	1	Inf	0.233
IPR017213	2	1	3.292048	0.4117
IPR017233	5	3	4.9407	0.08637
IPR017241	1	1	Inf	0.233
IPR017261	1	1	Inf	0.233
IPR017268	1	1	Inf	0.233
IPR017330	1	1	Inf	0.233
IPR017336	1	1	Inf	0.233
IPR017346	1	1	Inf	0.233
IPR017364	1	1	Inf	0.233
IPR017366	1	1	Inf	0.233
IPR017380	1	1	Inf	0.233
IPR017389	1	1	Inf	0.233
IPR017390	1	1	Inf	0.233
IPR017393	1	1	Inf	0.233
IPR017399	1	1	Inf	0.233
IPR017405	2	2	Inf	0.05428
IPR017410	1	1	Inf	0.233
IPR017423	1	1	Inf	0.233
IPR017437	2	2	Inf	0.05428
IPR017438	9	3	1.64638	0.4436
IPR017441	132	37	1.28519	0.214
IPR017452	41	1	0.0820238	0.0005667
IPR017455	13	2	0.598289	0.745
IPR017782	1	1	Inf	0.233
IPR017850	28	4	0.54812	0.3701
IPR017853	46	3	0.228972	0.004598
IPR017855	6	1	0.658272	1
IPR017856	1	1	Inf	0.233
IPR017861	2	1	3.292048	0.4117
IPR017862	1	1	Inf	0.233
IPR017864	1	1	Inf	0.233
IPR017868	9	1	0.4112944	0.6947
IPR017871	37	6	0.63648	0.4351
IPR017874	1	1	Inf	0.233
IPR017877	4	2	3.29274	0.2334
IPR017884	11	8	8.7965	0.0007128
IPR017892	10	2	0.822839	1
IPR017901	2	1	3.292048	0.4117
IPR017905	3	1	1.645993	0.5488
IPR017907	36	18	3.3038	0.000497
IPR017919	1	1	Inf	0.233
IPR017920	3	2	6.58571	0.1376
IPR017921	2	1	3.292048	0.4117
IPR017923	5	4	13.1781	0.01198
IPR017926	4	1	1.097279	1
IPR017927	7	2	1.31685	0.6679
IPR017930	2	2	Inf	0.05428
IPR017932	8	1	0.470128	0.6904
IPR017937	8	1	0.470128	0.6904
IPR017938	7	2	1.31685	0.6679
IPR017941	3	1	1.645993	0.5488
IPR017945	1	1	Inf	0.233
IPR017946	10	1	0.3655649	0.4702
IPR017956	4	2	3.29274	0.2334
IPR017961	3	3	Inf	0.01264
IPR017964	2	2	Inf	0.05428
IPR017967	1	1	Inf	0.233
IPR017970	26	5	0.78344	0.8169
IPR017972	64	5	0.277885	0.001709
IPR017975	7	3	2.46994	0.2091
IPR017979	1	1	Inf	0.233
IPR017981	26	5	0.78344	0.8169
IPR017983	3	1	1.645993	0.5488
IPR017984	3	3	Inf	0.01264
IPR017986	123	51	2.3522	7.847e-06
IPR017996	13	3	0.98751	1
IPR017998	8	8	Inf	8.632e-06
IPR018000	2	1	3.292048	0.4117
IPR018016	1	1	Inf	0.233
IPR018026	2	2	Inf	0.05428
IPR018034	1	1	Inf	0.233
IPR018067	1	1	Inf	0.233
IPR018074	1	1	Inf	0.233
IPR018075	1	1	Inf	0.233
IPR018094	1	1	Inf	0.233
IPR018095	1	1	Inf	0.233
IPR018097	27	2	0.262907	0.06498
IPR018108	40	2	0.172762	0.004093
IPR018114	53	2	0.128573	0.0002273
IPR018121	1	1	Inf	0.233
IPR018123	3	3	Inf	0.01264
IPR018149	1	1	Inf	0.233
IPR018152	3	1	1.645993	0.5488
IPR018161	3	1	1.645993	0.5488
IPR018163	5	1	0.822892	1
IPR018200	21	8	2.02812	0.1213
IPR018222	7	4	4.3930	0.05589
IPR018228	1	1	Inf	0.233
IPR018240	2	1	3.292048	0.4117
IPR018244	2	1	3.292048	0.4117
IPR018247	58	3	0.178819	0.0004525
IPR018253	20	2	0.365374	0.1939
IPR018297	10	2	0.822839	1
IPR018307	2	2	Inf	0.05428
IPR018314	3	1	1.645993	0.5488
IPR018316	10	3	1.41107	0.7073
IPR018325	1	1	Inf	0.233
IPR018326	1	1	Inf	0.233
IPR018327	1	1	Inf	0.233
IPR018328	1	1	Inf	0.233
IPR018359	10	7	7.6934	0.002257
IPR018376	5	1	0.822892	1
IPR018379	2	2	Inf	0.05428
IPR018391	3	1	1.645993	0.5488
IPR018456	3	1	1.645993	0.5488
IPR018469	1	1	Inf	0.233
IPR018477	2	1	3.292048	0.4117
IPR018482	2	2	Inf	0.05428
IPR018483	3	1	1.645993	0.5488
IPR018484	4	1	1.097279	1
IPR018485	4	1	1.097279	1
IPR018490	14	2	0.548388	0.5431
IPR018492	3	2	6.58571	0.1376
IPR018499	30	6	0.82263	0.8298
IPR018501	5	3	4.9407	0.08637
IPR018503	4	2	3.29274	0.2334
IPR018517	4	3	9.87954	0.04174
IPR018521	1	1	Inf	0.233
IPR018522	1	1	Inf	0.233
IPR018525	6	6	Inf	0.0001595
IPR018545	1	1	Inf	0.233
IPR018556	1	1	Inf	0.233
IPR018574	1	1	Inf	0.233
IPR018605	1	1	Inf	0.233
IPR018609	1	1	Inf	0.233
IPR018613	1	1	Inf	0.233
IPR018616	2	1	3.292048	0.4117
IPR018617	1	1	Inf	0.233
IPR018629	1	1	Inf	0.233
IPR018630	1	1	Inf	0.233
IPR018713	1	1	Inf	0.233
IPR018737	1	1	Inf	0.233
IPR018780	1	1	Inf	0.233
IPR018783	1	1	Inf	0.233
IPR018797	1	1	Inf	0.233
IPR018808	1	1	Inf	0.233
IPR018838	1	1	Inf	0.233
IPR018860	1	1	Inf	0.233
IPR018862	2	1	3.292048	0.4117
IPR018864	1	1	Inf	0.233
IPR018867	1	1	Inf	0.233
IPR018881	1	1	Inf	0.233
IPR018935	2	1	3.292048	0.4117
IPR018936	6	2	1.64619	0.6289
IPR018948	1	1	Inf	0.233
IPR018957	7	3	2.46994	0.2091
IPR018961	1	1	Inf	0.233
IPR018965	1	1	Inf	0.233
IPR018972	1	1	Inf	0.233
IPR018979	8	2	1.09731	1
IPR018980	8	2	1.09731	1
IPR018982	1	1	Inf	0.233
IPR018983	1	1	Inf	0.233
IPR019002	1	1	Inf	0.233
IPR019007	1	1	Inf	0.233
IPR019012	1	1	Inf	0.233
IPR019015	1	1	Inf	0.233
IPR019024	1	1	Inf	0.233
IPR019049	1	1	Inf	0.233
IPR019050	2	2	Inf	0.05428
IPR019087	3	3	Inf	0.01264
IPR019130	4	3	9.87954	0.04174
IPR019131	1	1	Inf	0.233
IPR019136	1	1	Inf	0.233
IPR019140	1	1	Inf	0.233
IPR019147	1	1	Inf	0.233
IPR019148	1	1	Inf	0.233
IPR019150	1	1	Inf	0.233
IPR019152	1	1	Inf	0.233
IPR019156	1	1	Inf	0.233
IPR019163	1	1	Inf	0.233
IPR019164	1	1	Inf	0.233
IPR019165	1	1	Inf	0.233
IPR019171	1	1	Inf	0.233
IPR019176	1	1	Inf	0.233
IPR019180	1	1	Inf	0.233
IPR019181	2	1	3.292048	0.4117
IPR019183	1	1	Inf	0.233
IPR019184	2	1	3.292048	0.4117
IPR019191	1	1	Inf	0.233
IPR019193	2	2	Inf	0.05428
IPR019258	1	1	Inf	0.233
IPR019265	1	1	Inf	0.233
IPR019308	2	2	Inf	0.05428
IPR019311	1	1	Inf	0.233
IPR019312	1	1	Inf	0.233
IPR019313	1	1	Inf	0.233
IPR019318	1	1	Inf	0.233
IPR019321	1	1	Inf	0.233
IPR019322	1	1	Inf	0.233
IPR019333	1	1	Inf	0.233
IPR019334	1	1	Inf	0.233
IPR019337	1	1	Inf	0.233
IPR019339	3	2	6.58571	0.1376
IPR019340	1	1	Inf	0.233
IPR019351	1	1	Inf	0.233
IPR019354	1	1	Inf	0.233
IPR019355	1	1	Inf	0.233
IPR019356	1	1	Inf	0.233
IPR019358	1	1	Inf	0.233
IPR019361	1	1	Inf	0.233
IPR019365	2	1	3.292048	0.4117
IPR019372	1	1	Inf	0.233
IPR019375	1	1	Inf	0.233
IPR019378	3	1	1.645993	0.5488
IPR019379	1	1	Inf	0.233
IPR019392	1	1	Inf	0.233
IPR019395	1	1	Inf	0.233
IPR019398	1	1	Inf	0.233
IPR019400	1	1	Inf	0.233
IPR019403	1	1	Inf	0.233
IPR019406	1	1	Inf	0.233
IPR019410	5	1	0.822892	1
IPR019438	1	1	Inf	0.233
IPR019448	2	1	3.292048	0.4117
IPR019467	1	1	Inf	0.233
IPR019473	1	1	Inf	0.233
IPR019479	3	1	1.645993	0.5488
IPR019481	1	1	Inf	0.233
IPR019495	1	1	Inf	0.233
IPR019496	1	1	Inf	0.233
IPR019510	1	1	Inf	0.233
IPR019516	1	1	Inf	0.233
IPR019525	2	1	3.292048	0.4117
IPR019527	1	1	Inf	0.233
IPR019529	1	1	Inf	0.233
IPR019535	1	1	Inf	0.233
IPR019537	1	1	Inf	0.233
IPR019542	3	3	Inf	0.01264
IPR019559	6	3	3.29343	0.1434
IPR019564	2	1	3.292048	0.4117
IPR019572	2	2	Inf	0.05428
IPR019580	1	1	Inf	0.233
IPR019581	1	1	Inf	0.233
IPR019582	1	1	Inf	0.233
IPR019594	9	1	0.4112944	0.6947
IPR019601	1	1	Inf	0.233
IPR019605	1	1	Inf	0.233
IPR019680	1	1	Inf	0.233
IPR019734	53	21	2.1675	0.00832
IPR019747	4	1	1.097279	1
IPR019748	18	3	0.65807	0.7799
IPR019749	16	3	0.75943	1
IPR019760	1	1	Inf	0.233
IPR019761	2	1	3.292048	0.4117
IPR019769	3	1	1.645993	0.5488
IPR019770	1	1	Inf	0.233
IPR019775	79	36	2.7747	1.259e-05
IPR019786	32	21	6.3168	4.102e-07
IPR019787	31	23	9.5187	2.818e-09
IPR019791	16	3	0.75943	1
IPR019804	7	2	1.31685	0.6679
IPR019808	3	1	1.645993	0.5488
IPR019819	8	1	0.470128	0.6904
IPR019821	16	10	5.4989	0.0009079
IPR019826	12	2	0.658169	0.7442
IPR019835	2	2	Inf	0.05428
IPR019844	4	3	9.87954	0.04174
IPR019954	5	1	0.822892	1
IPR019956	6	1	0.658272	1
IPR019974	4	4	Inf	0.002944
IPR020067	5	3	4.9407	0.08637
IPR020084	5	2	2.19510	0.3314
IPR020090	3	1	1.645993	0.5488
IPR020095	4	1	1.097279	1
IPR020097	3	1	1.645993	0.5488
IPR020103	9	4	2.63513	0.2272
IPR020422	9	3	1.64638	0.4436
IPR020454	9	1	0.4112944	0.6947
IPR020472	46	21	2.7758	0.00077
IPR020476	2	1	3.292048	0.4117
IPR020479	12	2	0.658169	0.7442
IPR020529	2	1	3.292048	0.4117
IPR020550	7	1	0.548523	1
IPR020568	24	11	2.7908	0.01428
IPR020587	1	1	Inf	0.233
IPR020588	4	4	Inf	0.002944
IPR020596	2	1	3.292048	0.4117
IPR020598	3	2	6.58571	0.1376
IPR020606	2	1	3.292048	0.4117
IPR020610	3	1	1.645993	0.5488
IPR020613	5	1	0.822892	1
IPR020615	5	1	0.822892	1
IPR020616	5	1	0.822892	1
IPR020617	5	1	0.822892	1
IPR020618	1	1	Inf	0.233
IPR020635	25	5	0.82268	0.8164
IPR020683	70	18	1.14022	0.6705
IPR020719	1	1	Inf	0.233
IPR020795	1	1	Inf	0.233
IPR020813	1	1	Inf	0.233
IPR020818	1	1	Inf	0.233
IPR020825	1	1	Inf	0.233
IPR020838	2	2	Inf	0.05428
IPR020839	1	1	Inf	0.233
IPR020845	10	1	0.3655649	0.4702
IPR020846	78	7	0.32312	0.00176
IPR020847	1	1	Inf	0.233
IPR020848	1	1	Inf	0.233
IPR020849	12	1	0.2990482	0.3169
IPR020859	1	1	Inf	0.233
IPR020892	6	4	6.58908	0.0293
IPR020894	30	4	0.50587	0.2785
IPR020902	8	1	0.470128	0.6904
IPR020903	2	1	3.292048	0.4117
IPR020904	17	2	0.438600	0.3908
IPR020940	1	1	Inf	0.233
IPR021019	1	1	Inf	0.233
IPR021109	19	8	2.39718	0.06023
IPR021110	1	1	Inf	0.233
IPR021115	2	1	3.292048	0.4117
IPR021133	7	4	4.3930	0.05589
IPR021148	1	1	Inf	0.233
IPR021151	2	1	3.292048	0.4117
IPR021183	1	1	Inf	0.233
IPR021184	2	1	3.292048	0.4117
IPR021392	1	1	Inf	0.233
IPR021394	2	1	3.292048	0.4117
IPR021520	1	1	Inf	0.233
IPR021569	1	1	Inf	0.233
IPR021600	1	1	Inf	0.233
IPR021643	1	1	Inf	0.233
IPR021714	1	1	Inf	0.233
IPR021717	1	1	Inf	0.233
IPR021718	1	1	Inf	0.233
IPR021720	1	1	Inf	0.233
IPR021721	1	1	Inf	0.233
IPR021752	1	1	Inf	0.233
IPR021772	1	1	Inf	0.233
IPR021786	1	1	Inf	0.233
[truncated: 1,697 more rows]
