# Supplementary material for: Germline-related molecular phenotype in Metazoa: conservation and innovation highlighted by comparative transcriptomics
Source: EvoDevo. 2023 Jan 30;14:2. doi: 10.1186/s13227-022-00207-3 (PMC9885605; doi:10.1186/s13227-022-00207-3)
Supplement: Supplementary file 1 — Additional file 1: Zipped directory comprehending more detailed information on the species-specific transcriptomic analyses (transcriptomic statistics, read counts, fasta of upregulated transcripts, GO/IPR enrichment analyses, ratios bootstrap iterations) and extensive results of the comparative analyses (co-upregulated transcripts, co-enriched GO/IPR, comparisons of different cut-off iterations) [file 13227_2022_207_MOESM1_ESM.zip › SUPPLEMENTARY_MATERIAL/Drosophila_melanogaster/salmon.isoform.counts.matrix.gonads_vs_repro_sys.edgeR.DE_results]

sampleA	sampleB	logFC	logCPM	PValue	FDR
TRINITY_DN7648_c0_g1_i1	gonads	repro_sys	-16.9608639296488	10.0827904745331	0	0
TRINITY_DN10063_c0_g1_i1	gonads	repro_sys	-16.7052180125744	12.3433698540665	0	0
TRINITY_DN8661_c0_g1_i1	gonads	repro_sys	-16.4212610209268	12.0582517282122	0	0
TRINITY_DN10128_c0_g1_i1	gonads	repro_sys	-16.3693558364959	13.0729496318709	0	0
TRINITY_DN9445_c0_g1_i4	gonads	repro_sys	14.1189815594622	7.25634198048868	0	0
TRINITY_DN3030_c0_g1_i1	gonads	repro_sys	-14.0310475734311	7.14429691182385	0	0
TRINITY_DN9147_c0_g1_i1	gonads	repro_sys	13.2414612494171	6.38991682201373	0	0
TRINITY_DN7548_c0_g1_i1	gonads	repro_sys	-12.9889734499907	7.46689575944512	0	0
TRINITY_DN1827_c0_g1_i1	gonads	repro_sys	12.9735321227989	6.12659664293935	0	0
TRINITY_DN9403_c0_g1_i1	gonads	repro_sys	12.913300317062	6.06766830813465	0	0
TRINITY_DN6313_c0_g1_i1	gonads	repro_sys	-12.4155795525038	8.04798142612406	0	0
TRINITY_DN3999_c0_g1_i1	gonads	repro_sys	11.5920916706865	6.64388254811362	0	0
TRINITY_DN6001_c0_g1_i1	gonads	repro_sys	11.0715767364116	7.4192320130749	0	0
TRINITY_DN7341_c0_g1_i2	gonads	repro_sys	-10.8741201509969	8.41658870586982	0	0
TRINITY_DN8538_c1_g1_i1	gonads	repro_sys	10.7386037090318	6.58518620596511	0	0
TRINITY_DN4405_c0_g1_i1	gonads	repro_sys	10.1508761320999	6.87636709070931	0	0
TRINITY_DN17737_c0_g1_i1	gonads	repro_sys	10.0033196318799	6.73113574424423	0	0
TRINITY_DN15676_c0_g1_i1	gonads	repro_sys	9.85285075785843	7.51164670389262	0	0
TRINITY_DN7281_c0_g1_i1	gonads	repro_sys	-9.58444580376139	6.89419482913044	0	0
TRINITY_DN2275_c0_g1_i1	gonads	repro_sys	-9.54096289661623	6.2329568697718	0	0
TRINITY_DN8527_c0_g1_i1	gonads	repro_sys	9.5226264567404	6.25908257353269	0	0
TRINITY_DN15653_c0_g1_i1	gonads	repro_sys	9.51438265437291	6.78597864924865	0	0
TRINITY_DN3109_c0_g1_i1	gonads	repro_sys	9.42006682268983	6.69617246034075	0	0
TRINITY_DN971_c0_g1_i2	gonads	repro_sys	-9.34649782752068	6.37273284845122	0	0
TRINITY_DN15890_c0_g1_i1	gonads	repro_sys	9.08902999179216	6.37412539167841	0	0
TRINITY_DN6507_c0_g1_i1	gonads	repro_sys	-8.52651381367549	7.23449644950063	0	0
TRINITY_DN10417_c0_g1_i1	gonads	repro_sys	8.42148016392555	7.57014174998878	0	0
TRINITY_DN1348_c0_g1_i1	gonads	repro_sys	8.28691962854019	6.13079075373447	0	0
TRINITY_DN13657_c0_g1_i1	gonads	repro_sys	8.1521095842148	6.94971912513297	0	0
TRINITY_DN8001_c0_g1_i1	gonads	repro_sys	7.96878815553683	6.21200903566271	0	0
TRINITY_DN7706_c0_g1_i1	gonads	repro_sys	-7.85779226920888	6.85719723213376	0	0
TRINITY_DN10140_c0_g1_i1	gonads	repro_sys	-7.81999196003918	7.89459630342955	0	0
TRINITY_DN6260_c0_g1_i1	gonads	repro_sys	7.64454173085563	7.34893070742277	0	0
TRINITY_DN1737_c0_g1_i1	gonads	repro_sys	-7.45505818265147	6.9159899605035	0	0
TRINITY_DN9057_c0_g1_i2	gonads	repro_sys	-7.14451672266362	8.01579804537296	0	0
TRINITY_DN2159_c0_g1_i1	gonads	repro_sys	-6.54840431092688	6.91936817410807	0	0
TRINITY_DN9418_c0_g1_i4	gonads	repro_sys	-15.3761384701564	10.5481241224992	8.78580633833176e-318	2.79982277242529e-315
TRINITY_DN8152_c0_g1_i1	gonads	repro_sys	8.81886655774438	6.80147231326383	2.69936125251757e-317	8.37583382249217e-315
TRINITY_DN202_c0_g1_i1	gonads	repro_sys	-16.3114840831899	9.43259507330306	1.31022770580204e-316	3.96125509720815e-314
TRINITY_DN9442_c0_g1_i1	gonads	repro_sys	-8.30191954226228	6.6288005422856	8.70677347314072e-316	2.56653915053641e-313
TRINITY_DN9280_c0_g1_i3	gonads	repro_sys	14.1220226100931	7.2593664655204	1.11391588935367e-315	3.20345908568292e-313
TRINITY_DN2102_c0_g1_i1	gonads	repro_sys	10.2162290654643	6.9434969463507	5.24597871268683e-313	1.47274607145929e-310
TRINITY_DN16352_c0_g1_i1	gonads	repro_sys	7.18651866201953	7.27254771991061	4.54989586147921e-312	1.24762376983026e-309
TRINITY_DN10213_c0_g1_i6	gonads	repro_sys	-8.85668772560957	6.98598903578385	9.02921014159772e-311	2.41962310862679e-308
TRINITY_DN16402_c0_g1_i1	gonads	repro_sys	7.79273514601059	6.04264279096652	2.35328587457675e-310	6.16613194380767e-308
TRINITY_DN9359_c0_g2_i1	gonads	repro_sys	-7.30458946671558	7.69047689501924	6.84501636472961e-310	1.7545562599245e-307
TRINITY_DN11592_c0_g1_i1	gonads	repro_sys	9.84125771366366	7.94261617370966	1.03388993541822e-308	2.59374387840771e-306
TRINITY_DN7108_c0_g1_i1	gonads	repro_sys	-12.2834145856075	5.37586909241773	1.23583730287255e-308	3.03578284128546e-306
TRINITY_DN17918_c0_g1_i1	gonads	repro_sys	9.22144942065106	7.19358025823666	6.74628089289358e-308	1.62337546955323e-305
TRINITY_DN9304_c0_g1_i1	gonads	repro_sys	-6.57089418837709	5.68218881570967	2.7533878351086e-307	6.49303919275309e-305
TRINITY_DN10242_c0_g1_i1	gonads	repro_sys	9.68695624649442	7.35083385720197	7.58881521034143e-307	1.75450431657129e-304
TRINITY_DN4485_c0_g2_i2	gonads	repro_sys	-6.75576238810781	7.10997975055519	8.59532073328284e-306	1.94898897627189e-303
TRINITY_DN17844_c0_g1_i1	gonads	repro_sys	7.33123825036031	6.22133101689774	2.81910841625668e-305	6.27171836529858e-303
TRINITY_DN2273_c0_g1_i1	gonads	repro_sys	7.56421565734029	6.12544869403639	1.26505995650328e-304	2.76228184206115e-302
TRINITY_DN17882_c0_g1_i1	gonads	repro_sys	8.47036642076893	5.96943958286184	5.59998635376595e-304	1.20053525631372e-301
TRINITY_DN9988_c0_g1_i1	gonads	repro_sys	-6.46783790528719	6.52177463527244	3.33391929285845e-303	7.01968613965964e-301
TRINITY_DN8852_c0_g1_i4	gonads	repro_sys	-9.74121764580267	6.61411046865544	1.16187248683534e-302	2.40344534952201e-300
TRINITY_DN8779_c0_g1_i1	gonads	repro_sys	9.81637734704897	8.04236633555567	4.93500712660922e-299	1.00325291430775e-296
TRINITY_DN7846_c0_g1_i1	gonads	repro_sys	-16.4534234404274	11.6247231987525	6.61736542186041e-299	1.32246365574841e-296
TRINITY_DN2520_c0_g1_i1	gonads	repro_sys	-11.5553260213193	7.81841699778359	7.39312715894982e-299	1.45287270551962e-296
TRINITY_DN6867_c0_g1_i2	gonads	repro_sys	7.97811242974737	6.21740177205339	1.5668516179527e-298	3.02864711922628e-296
TRINITY_DN9105_c0_g1_i2	gonads	repro_sys	-7.22473908003892	7.61589851148158	2.12119716693778e-297	4.03403803151023e-295
TRINITY_DN3424_c1_g1_i1	gonads	repro_sys	10.582710370465	9.12037449831513	1.90158187544982e-296	3.55897649102044e-294
TRINITY_DN7645_c0_g1_i1	gonads	repro_sys	-9.06231673285927	5.30371527184002	5.45448341150703e-296	1.00490334226687e-293
TRINITY_DN3097_c0_g1_i1	gonads	repro_sys	-12.4915376561002	7.65764161887749	2.9723976197614e-294	5.39192928224719e-292
TRINITY_DN9958_c2_g1_i1	gonads	repro_sys	-6.7470873454932	6.20652076491678	1.12702287644177e-293	2.01344344486741e-291
TRINITY_DN7306_c0_g1_i1	gonads	repro_sys	8.69965584462822	6.19164402657504	7.66636761424996e-293	1.34916627671077e-290
TRINITY_DN19805_c0_g1_i1	gonads	repro_sys	9.5000528721995	6.77157389709594	7.14839284897398e-292	1.23951029532724e-289
TRINITY_DN12443_c0_g1_i1	gonads	repro_sys	-13.4091725739191	7.88857446241409	1.2435002620699e-291	2.12494370870525e-289
TRINITY_DN20186_c1_g1_i1	gonads	repro_sys	10.1224808531735	5.97813355941294	6.61794845744791e-289	1.11474614659669e-286
TRINITY_DN5687_c0_g1_i1	gonads	repro_sys	-16.0939075936871	10.5786417523175	1.55615282885803e-288	2.58430957817818e-286
TRINITY_DN11596_c0_g1_i1	gonads	repro_sys	9.4898581583354	6.76531800419271	2.96273770867216e-287	4.85189448929908e-285
TRINITY_DN4915_c0_g1_i2	gonads	repro_sys	10.1017841218995	5.95988930819665	7.9853620804446e-287	1.28980005877428e-284
TRINITY_DN8846_c0_g1_i1	gonads	repro_sys	6.82380108637502	7.3293704389361	1.86859459267644e-286	2.9773782219254e-284
TRINITY_DN6757_c0_g1_i2	gonads	repro_sys	-8.99741431506339	5.4776412519473	6.69590358898338e-285	1.05268532290271e-282
TRINITY_DN3254_c0_g1_i1	gonads	repro_sys	10.5234488526068	5.59620623303723	5.12580415258183e-284	7.95241536356478e-282
TRINITY_DN9099_c0_g1_i1	gonads	repro_sys	-11.2119906235652	6.83976034635784	7.23000645708119e-283	1.10712994981096e-280
TRINITY_DN7958_c0_g1_i1	gonads	repro_sys	6.53528906445826	5.88942858240876	2.1602181354296e-282	3.26552974805774e-280
TRINITY_DN6244_c0_g1_i1	gonads	repro_sys	8.45689141120552	6.4390251561816	2.77492583630187e-281	4.14166462478928e-279
TRINITY_DN6829_c0_g1_i1	gonads	repro_sys	-9.55503106176321	5.80275226575713	4.00144579450966e-280	5.89763092038292e-278
TRINITY_DN2109_c0_g1_i1	gonads	repro_sys	-18.5553050411992	11.6781286553656	7.25603542095644e-280	1.05624584751231e-277
TRINITY_DN4296_c0_g1_i1	gonads	repro_sys	-7.13664743388399	7.00672960938525	1.46043803112409e-279	2.10000302743709e-277
TRINITY_DN4388_c0_g1_i1	gonads	repro_sys	-8.49620610635936	6.56049806708219	3.33980774194287e-279	4.74453892593354e-277
TRINITY_DN3876_c0_g1_i2	gonads	repro_sys	-15.8166624017695	8.9368478222324	1.99117087830395e-278	2.79498759834308e-276
TRINITY_DN11826_c0_g1_i1	gonads	repro_sys	6.87969597184578	6.37477756564994	2.12288881477674e-277	2.94482141353324e-275
TRINITY_DN2662_c0_g1_i1	gonads	repro_sys	-9.26950472629914	5.95831416467741	4.51791548953161e-277	6.194272271752e-275
TRINITY_DN4246_c0_g1_i1	gonads	repro_sys	-8.40774092748167	5.57205273268211	1.51052402670035e-276	2.04719411480734e-274
TRINITY_DN13603_c0_g1_i1	gonads	repro_sys	8.28501976512174	5.96613463764565	2.14186660684722e-276	2.86985785924268e-274
TRINITY_DN13854_c0_g1_i1	gonads	repro_sys	-7.29940493049431	6.00107905418184	6.67949163369771e-276	8.84920065763255e-274
TRINITY_DN7422_c0_g1_i2	gonads	repro_sys	5.45639230185821	6.61571377603607	1.01795349713491e-275	1.33363218719086e-273
TRINITY_DN6258_c0_g1_i1	gonads	repro_sys	-16.8298679899375	11.3172692775818	2.08515158457944e-275	2.70176069601936e-273
TRINITY_DN6292_c0_g1_i2	gonads	repro_sys	9.83198214513005	7.92935754252465	6.92297302738007e-274	8.8726929310694e-272
TRINITY_DN20336_c0_g1_i1	gonads	repro_sys	-14.7712185876431	7.88822121076423	3.01587177650338e-273	3.82367141040337e-271
TRINITY_DN8432_c1_g1_i1	gonads	repro_sys	10.1828883491214	9.04888050522672	7.84295927610775e-273	9.83790774729643e-271
TRINITY_DN4762_c0_g1_i1	gonads	repro_sys	-9.23991585621358	5.72335019463353	1.93236240459453e-272	2.39836685395517e-270
TRINITY_DN8512_c0_g1_i1	gonads	repro_sys	-9.39037963122339	6.08077522621361	9.95448253421878e-272	1.22263857876014e-269
TRINITY_DN9617_c0_g1_i1	gonads	repro_sys	-7.75912544014654	5.73575829445816	1.75738538291789e-271	2.13621969587473e-269
TRINITY_DN7808_c0_g1_i3	gonads	repro_sys	8.7473057739508	6.42446896110276	8.34789570317591e-271	1.00438814526681e-268
TRINITY_DN9986_c0_g1_i2	gonads	repro_sys	7.56381115652493	5.69845976295956	1.65495449612726e-270	1.97106752159965e-268
TRINITY_DN6856_c1_g1_i2	gonads	repro_sys	-4.62284833057345	7.19622688499123	4.41969560186993e-270	5.21126308416483e-268
TRINITY_DN12072_c0_g1_i1	gonads	repro_sys	-6.35128685719818	6.39774462913318	1.97563336047402e-268	2.30640524290586e-266
TRINITY_DN7246_c0_g1_i1	gonads	repro_sys	6.55756089069586	6.32496095603343	2.09369861722047e-268	2.4202745485928e-266
TRINITY_DN6342_c0_g1_i2	gonads	repro_sys	-6.57934675102778	6.15016536751981	5.14598941445036e-268	5.89090885298875e-266
TRINITY_DN10065_c0_g1_i2	gonads	repro_sys	-14.8655752054013	13.020031671119	1.0303326467353e-262	1.16813963823614e-260
TRINITY_DN923_c0_g1_i1	gonads	repro_sys	-6.38869050670424	6.47755907404676	3.13364247129427e-261	3.5189312741934e-259
TRINITY_DN908_c0_g1_i2	gonads	repro_sys	5.08478675249868	6.02994593579805	3.32804475477456e-261	3.70197883995724e-259
TRINITY_DN6407_c0_g1_i1	gonads	repro_sys	7.43207815310772	5.99688996924589	5.21476101116736e-261	5.74647168996957e-259
TRINITY_DN8363_c0_g1_i1	gonads	repro_sys	-6.55806161524357	5.55460630610595	1.09802500945289e-258	1.19877897096843e-256
TRINITY_DN3942_c0_g1_i1	gonads	repro_sys	-5.60628273225838	6.68709426741967	2.74811134643424e-258	2.97275053998221e-256
TRINITY_DN9298_c0_g1_i1	gonads	repro_sys	-8.77285321421315	6.76012312432459	1.59970761560335e-257	1.71474113596174e-255
TRINITY_DN17948_c0_g1_i1	gonads	repro_sys	5.71257549094932	6.06708518847754	7.12193783752536e-256	7.56529450831185e-254
TRINITY_DN9672_c0_g1_i1	gonads	repro_sys	-5.74138182934628	5.93692039827596	2.08285265972215e-255	2.19276033131999e-253
TRINITY_DN9615_c0_g1_i1	gonads	repro_sys	-5.70234971600497	5.70025428024902	3.67406818174929e-255	3.83371132132795e-253
TRINITY_DN8700_c0_g1_i1	gonads	repro_sys	-9.49421149232096	8.20124885000371	8.70752910846677e-254	9.00618208052033e-252
TRINITY_DN3609_c0_g1_i1	gonads	repro_sys	5.9737601695338	6.14039050691385	1.14813844487313e-253	1.1771913394347e-251
TRINITY_DN9066_c0_g1_i1	gonads	repro_sys	-9.08840731365179	5.32944217613269	1.89855845090052e-253	1.92981919780759e-251
TRINITY_DN7584_c0_g1_i1	gonads	repro_sys	7.39798626928666	6.66247721059966	1.11725539635333e-252	1.12594516054719e-250
TRINITY_DN1013_c0_g1_i1	gonads	repro_sys	-7.11319986826283	5.36586183664663	1.50325750182711e-252	1.5021109494952e-250
TRINITY_DN13679_c0_g1_i1	gonads	repro_sys	-13.6761409721373	6.78650088866597	5.73961422799774e-252	5.68704129095138e-250
TRINITY_DN9215_c0_g1_i1	gonads	repro_sys	-7.15825431873364	6.440553027857	1.25549499712286e-251	1.2336284592563e-249
TRINITY_DN8951_c0_g1_i1	gonads	repro_sys	12.8650443408572	6.02040118589388	8.25387894611663e-251	8.04309807055051e-249
TRINITY_DN2050_c0_g1_i1	gonads	repro_sys	7.51038200720587	5.64144297050508	9.4744313766309e-251	9.15680494769303e-249
TRINITY_DN13772_c0_g1_i1	gonads	repro_sys	-6.94557820843811	8.0994860044649	1.73131919288025e-250	1.65967354497976e-248
TRINITY_DN8058_c0_g1_i1	gonads	repro_sys	12.2538423026236	5.42409335357574	7.2741049515263e-249	6.91685253898763e-247
TRINITY_DN16273_c0_g1_i1	gonads	repro_sys	10.5477206968729	5.62021840064437	1.84975066240997e-248	1.74483280483807e-246
TRINITY_DN8244_c0_g1_i1	gonads	repro_sys	6.43743755512539	5.94745234324374	2.83000130116601e-248	2.64829724936892e-246
TRINITY_DN9869_c0_g1_i1	gonads	repro_sys	-7.93574379048063	5.6606658891938	1.04149663786925e-247	9.66951721032782e-246
TRINITY_DN1982_c0_g1_i1	gonads	repro_sys	-8.79374762605873	5.65474369536589	1.45481308375262e-247	1.34013289613493e-245
TRINITY_DN3729_c0_g1_i1	gonads	repro_sys	7.61364091808864	6.57816430927374	1.59589939070123e-247	1.45870152835335e-245
TRINITY_DN10202_c0_g1_i12	gonads	repro_sys	-8.06834403418972	5.88135574506021	3.14335071164312e-246	2.85101909546031e-244
TRINITY_DN6771_c0_g1_i1	gonads	repro_sys	-9.5310956561622	7.34550248967554	3.474164536368e-246	3.12701328613092e-244
TRINITY_DN8621_c0_g1_i1	gonads	repro_sys	-6.53063987469671	8.85435077460583	8.86928099489449e-246	7.92255244021219e-244
TRINITY_DN5671_c1_g1_i1	gonads	repro_sys	10.361621092441	5.43926680729109	2.83990497871972e-244	2.5176932033146e-242
TRINITY_DN10200_c0_g1_i1	gonads	repro_sys	-7.75958667282875	8.16282286612388	2.88720601755288e-243	2.5405258323109e-241
TRINITY_DN20643_c0_g1_i1	gonads	repro_sys	7.95738731784054	5.95335475811499	2.75843493679983e-242	2.40923750665236e-240
TRINITY_DN5909_c0_g1_i1	gonads	repro_sys	6.78883153385661	7.27290878850306	3.80656608883853e-242	3.30023682010993e-240
TRINITY_DN7263_c0_g1_i1	gonads	repro_sys	-5.69704735123067	6.41131375619904	1.1209768675939e-240	9.64776514291947e-239
TRINITY_DN6069_c0_g1_i1	gonads	repro_sys	-9.23983180073612	5.19413238367275	3.31227491476385e-240	2.83007489275221e-238
TRINITY_DN555_c0_g1_i1	gonads	repro_sys	12.2799092836867	7.32394204773757	8.58979707144979e-240	7.28649620643629e-238
TRINITY_DN1076_c0_g1_i1	gonads	repro_sys	7.46152612695881	6.79083838489326	1.46462199225352e-239	1.23352556504723e-237
TRINITY_DN10213_c0_g1_i10	gonads	repro_sys	-7.14626171685471	6.39248784696996	3.6199273740624e-239	3.02713217500495e-237
TRINITY_DN5088_c0_g1_i1	gonads	repro_sys	-8.56298361570634	6.0935973288547	1.10999842175289e-238	9.21689534569602e-237
TRINITY_DN8080_c0_g1_i1	gonads	repro_sys	5.47791014302663	5.7290832126796	2.61244329249821e-238	2.15407824208716e-236
TRINITY_DN1580_c0_g1_i1	gonads	repro_sys	7.76898912115733	5.89910473835014	3.98142054553869e-238	3.26006455919769e-236
TRINITY_DN10057_c3_g1_i7	gonads	repro_sys	-15.343370788034	8.46255669275213	4.67311249597903e-237	3.80004616828198e-235
TRINITY_DN4491_c0_g1_i2	gonads	repro_sys	-4.25369836797771	6.29402859494943	1.75253061255484e-236	1.41534852415302e-234
TRINITY_DN6377_c0_g1_i1	gonads	repro_sys	6.73717465283659	6.2819819274793	8.57209635927337e-236	6.87575429742804e-234
TRINITY_DN11702_c0_g1_i2	gonads	repro_sys	7.86967980388	7.76729887059325	1.33559102943002e-235	1.06405093432496e-233
TRINITY_DN2074_c0_g1_i1	gonads	repro_sys	-7.94445700844969	6.49933591985264	1.84343833675298e-235	1.45879069990969e-233
TRINITY_DN9893_c0_g1_i1	gonads	repro_sys	-7.16408417305136	7.41845216988161	2.08901425634267e-235	1.64210447310243e-233
TRINITY_DN8588_c0_g1_i1	gonads	repro_sys	-6.23775244778469	6.36639309150894	1.89199999127536e-234	1.47738886735946e-232
TRINITY_DN33_c0_g1_i1	gonads	repro_sys	7.01767742154689	6.05935002411464	1.01592676727687e-233	7.88078454800105e-232
TRINITY_DN10213_c0_g1_i11	gonads	repro_sys	-14.024693852025	7.13848234257076	1.87763912978135e-233	1.44700934504914e-231
TRINITY_DN8254_c0_g1_i1	gonads	repro_sys	6.89330590895279	6.05760090702787	2.36354752648956e-233	1.80964862888561e-231
TRINITY_DN8645_c0_g1_i1	gonads	repro_sys	-9.36499214391581	5.60978270485765	4.75801330741763e-233	3.61946676824266e-231
TRINITY_DN9524_c0_g2_i2	gonads	repro_sys	-7.39131420970171	5.20200514547505	5.63097273941343e-233	4.25607689553998e-231
TRINITY_DN4452_c0_g1_i1	gonads	repro_sys	8.19490746277294	5.70082116957674	2.05786330473569e-232	1.54549466408526e-230
TRINITY_DN18226_c0_g1_i1	gonads	repro_sys	7.0327517682942	5.605647050696	2.64289596401374e-232	1.97230293111937e-230
TRINITY_DN7092_c0_g1_i1	gonads	repro_sys	-5.3801779400178	5.78612299290499	5.15947309072248e-232	3.8261224662081e-230
TRINITY_DN10280_c0_g1_i1	gonads	repro_sys	-8.17785816688383	7.42581476520303	5.46605420534763e-232	4.02814032095337e-230
TRINITY_DN4855_c0_g1_i1	gonads	repro_sys	-8.60425251358112	4.83464223584794	8.04010371034811e-231	5.88825235085183e-229
TRINITY_DN6575_c0_g1_i1	gonads	repro_sys	-12.2041576578734	7.37096566411998	4.84718747711899e-229	3.52797453967346e-227
TRINITY_DN3054_c0_g1_i1	gonads	repro_sys	5.55784127842843	7.19866809576774	5.13741025524797e-228	3.71627020365821e-226
TRINITY_DN13808_c0_g1_i1	gonads	repro_sys	10.2765986700381	5.35647932859102	5.90958804178587e-228	4.24877759760349e-226
TRINITY_DN6539_c0_g1_i1	gonads	repro_sys	-7.524162593732	6.60658186234714	2.2167790017171e-226	1.58412370965129e-224
TRINITY_DN9004_c0_g1_i2	gonads	repro_sys	-19.4815970519655	12.6045818550011	9.975508428566e-226	7.08561565549528e-224
TRINITY_DN7074_c0_g1_i2	gonads	repro_sys	-8.98567436421352	7.69579967144703	1.18613994953007e-225	8.37471625443656e-224
TRINITY_DN18306_c0_g1_i1	gonads	repro_sys	6.32689683347948	5.89152902285508	1.29205687344837e-225	9.0682396397796e-224
TRINITY_DN7963_c0_g2_i1	gonads	repro_sys	6.24203422647866	7.12440881304549	4.52968151698974e-225	3.16032395069977e-223
TRINITY_DN4832_c0_g1_i1	gonads	repro_sys	5.5618679605082	6.85937973697402	7.12217977960042e-225	4.93986010478051e-223
TRINITY_DN9835_c0_g1_i1	gonads	repro_sys	-17.0820685374285	12.2551126123624	1.2322527023282e-224	8.49677872114141e-223
TRINITY_DN10055_c2_g1_i7	gonads	repro_sys	-4.32735456551734	6.94462964240783	1.26391600423723e-223	8.66443814300071e-222
TRINITY_DN9507_c1_g1_i1	gonads	repro_sys	-5.88980484144341	6.59560243528047	3.62213798961761e-223	2.46870688066943e-221
TRINITY_DN6916_c0_g1_i1	gonads	repro_sys	5.04002596075046	6.62936991579287	7.64661619000045e-223	5.18168112047674e-221
TRINITY_DN8946_c0_g1_i3	gonads	repro_sys	9.33854456719802	5.21729899774683	1.49569166469817e-222	1.00775430962607e-220
TRINITY_DN1458_c0_g1_i1	gonads	repro_sys	10.6979995011352	7.04414331030194	2.7342073561329e-222	1.83176357591836e-220
TRINITY_DN9544_c1_g1_i1	gonads	repro_sys	8.92967903984745	5.67806223008279	3.04704070803961e-222	2.02981112929351e-220
TRINITY_DN8126_c0_g1_i2	gonads	repro_sys	4.39709574069153	7.28133066887031	3.85236389943232e-222	2.55186644596665e-220
TRINITY_DN3178_c0_g1_i1	gonads	repro_sys	-10.064398827281	6.76005801454684	9.53315763483028e-222	6.27963473029519e-220
TRINITY_DN8589_c0_g1_i2	gonads	repro_sys	-6.22471915922604	5.47082413540836	2.21750888516079e-221	1.45259151471838e-219
TRINITY_DN11628_c0_g1_i1	gonads	repro_sys	-5.763865530665	6.42310427580913	4.37421565521049e-221	2.84952357959044e-219
TRINITY_DN12133_c0_g1_i1	gonads	repro_sys	-12.95250443752	6.05526606939346	2.06040896215384e-219	1.33485066333824e-217
TRINITY_DN10135_c0_g1_i1	gonads	repro_sys	-9.94768786805462	6.64067371988582	3.09608672950416e-219	1.99486112719036e-217
TRINITY_DN10105_c0_g1_i2	gonads	repro_sys	-8.69385269434249	7.706533933495	1.31569066123334e-218	8.43114597097949e-217
TRINITY_DN7156_c0_g1_i2	gonads	repro_sys	-9.30681842854101	7.03866315944456	4.48776200990479e-218	2.86028118155608e-216
TRINITY_DN34_c0_g1_i1	gonads	repro_sys	-5.28654449114648	5.05217296512577	1.93344331219991e-217	1.2256575319435e-215
TRINITY_DN6623_c0_g1_i1	gonads	repro_sys	-9.26423384787974	5.51028827455557	4.44912384649702e-217	2.80532723390622e-215
TRINITY_DN8994_c0_g1_i1	gonads	repro_sys	-6.04813418202604	6.78801753109419	1.52970387718925e-216	9.59400979571196e-215
TRINITY_DN2317_c0_g1_i1	gonads	repro_sys	3.80968373357596	6.77032401836407	1.79410017377597e-216	1.11927170100489e-214
TRINITY_DN5105_c0_g1_i1	gonads	repro_sys	9.31650934149633	5.19593165686076	2.93781117992004e-216	1.82314376960196e-214
TRINITY_DN7311_c0_g1_i1	gonads	repro_sys	-8.68023118225112	7.79058502263591	5.84047796459041e-216	3.60550134452804e-214
TRINITY_DN7575_c0_g1_i1	gonads	repro_sys	-7.98708969888111	4.83546082479751	6.60659253968379e-216	4.05720482476102e-214
TRINITY_DN14016_c0_g1_i1	gonads	repro_sys	-8.65654487572802	5.13063556300704	7.29779767925701e-216	4.45846282052432e-214
TRINITY_DN3144_c0_g1_i1	gonads	repro_sys	10.2464423977871	5.32740931064932	7.50025074230348e-216	4.55852868569589e-214
TRINITY_DN10102_c0_g1_i1	gonads	repro_sys	-8.46618506649953	5.14342519964985	1.11803987244061e-215	6.7604144286909e-214
TRINITY_DN6494_c0_g1_i2	gonads	repro_sys	-13.4448216735313	6.55382643362688	1.71660577647161e-215	1.03267850563147e-213
TRINITY_DN1773_c0_g1_i1	gonads	repro_sys	-9.20435646174094	5.44941771107038	2.03209303360491e-215	1.21626441417439e-213
TRINITY_DN6358_c0_g1_i2	gonads	repro_sys	5.3004582634447	7.78082108386161	5.58623891894317e-215	3.32663348955853e-213
TRINITY_DN1118_c0_g1_i1	gonads	repro_sys	-13.0192065680802	6.12226437561869	1.89129406350621e-214	1.1206154926031e-212
TRINITY_DN4472_c0_g1_i1	gonads	repro_sys	6.32167976717135	6.31738052599817	1.23738191888305e-213	7.29498510277502e-212
TRINITY_DN583_c0_g1_i1	gonads	repro_sys	4.77226013173257	5.71414253093097	2.03621999329391e-212	1.19448109158848e-210
TRINITY_DN7963_c0_g1_i1	gonads	repro_sys	4.66194290216662	6.75794556424917	5.55211467020637e-212	3.24084079586155e-210
TRINITY_DN2016_c0_g1_i1	gonads	repro_sys	-6.82745835326235	6.39519316276267	6.0766962678606e-212	3.52957269430268e-210
TRINITY_DN4412_c0_g1_i1	gonads	repro_sys	8.0919142649139	5.15730624278607	9.33428010130387e-212	5.39512238600362e-210
TRINITY_DN11569_c0_g1_i1	gonads	repro_sys	6.01942343027449	6.27632806129769	9.39247837327354e-212	5.40227865850089e-210
TRINITY_DN7438_c0_g1_i1	gonads	repro_sys	-11.843858414103	6.31217397852044	1.27672553474873e-211	7.30770426224382e-210
TRINITY_DN9625_c0_g1_i1	gonads	repro_sys	-5.96849107227711	6.14619821743355	3.54288332599605e-211	2.01807426554683e-209
TRINITY_DN6665_c1_g1_i1	gonads	repro_sys	5.04894334690686	6.82165088610251	3.78966710700063e-211	2.14826754128098e-209
TRINITY_DN6853_c0_g1_i1	gonads	repro_sys	-5.03740189847278	5.66752658126611	1.14328761145892e-210	6.4500020223503e-209
TRINITY_DN8514_c0_g1_i3	gonads	repro_sys	4.28026845096615	7.78149699448985	2.42149655186789e-210	1.35961265919401e-208
TRINITY_DN7966_c0_g1_i1	gonads	repro_sys	-6.44760842491861	5.78553048287313	5.62259353815119e-210	3.14199054067965e-208
TRINITY_DN3647_c0_g1_i1	gonads	repro_sys	8.608764546894	5.66110001609698	7.38264227662358e-210	4.10607240960701e-208
TRINITY_DN18558_c0_g1_i1	gonads	repro_sys	7.16854220980077	5.31717326502311	1.63435362572609e-209	9.04725990654286e-208
TRINITY_DN8062_c0_g1_i1	gonads	repro_sys	-12.3622001070121	5.45569596393517	2.1142868681422e-209	1.16493254496564e-207
TRINITY_DN9348_c2_g1_i21	gonads	repro_sys	-14.9627853904481	8.08092648347711	3.52082604240168e-209	1.9308865053934e-207
TRINITY_DN10207_c2_g1_i3	gonads	repro_sys	-4.7773064309115	6.50306138303251	4.45738284932666e-209	2.4331944989079e-207
TRINITY_DN17779_c0_g1_i1	gonads	repro_sys	6.19411091944274	5.1952115339177	5.9524199098027e-209	3.23433102103611e-207
TRINITY_DN6497_c0_g1_i1	gonads	repro_sys	-13.9420966267481	8.42269830068613	1.15506619511143e-208	6.24742454429308e-207
TRINITY_DN7415_c0_g1_i1	gonads	repro_sys	-5.44872982579676	5.91307133372032	2.20749486624722e-208	1.1885192679416e-206
TRINITY_DN3425_c0_g1_i1	gonads	repro_sys	-8.75414455435089	6.17424610274334	5.85510073688204e-208	3.13806785402619e-206
TRINITY_DN6056_c0_g1_i2	gonads	repro_sys	5.15040885675334	6.71211400897153	8.45857681349312e-208	4.51289951166956e-206
TRINITY_DN9944_c1_g1_i2	gonads	repro_sys	-6.82444874293939	6.75888014201634	1.16933514295086e-207	6.21064444618629e-206
TRINITY_DN7704_c0_g1_i1	gonads	repro_sys	-6.65645668189453	7.62759222359284	2.14610787834737e-207	1.13474251092349e-205
TRINITY_DN4089_c0_g1_i1	gonads	repro_sys	-9.85730789543939	6.10517308903018	6.32158635301724e-207	3.32758145930474e-205
TRINITY_DN13833_c0_g1_i1	gonads	repro_sys	8.3655131541544	5.41797130802844	7.04593567337373e-207	3.69238344554443e-205
TRINITY_DN8801_c0_g1_i1	gonads	repro_sys	-8.59084480269853	8.77297399768701	1.93646757451118e-206	1.01030483057794e-204
TRINITY_DN8592_c0_g1_i1	gonads	repro_sys	-6.27281452956841	5.60904171773025	1.96302276239864e-206	1.01964763838953e-204
TRINITY_DN8085_c1_g1_i1	gonads	repro_sys	-6.01190088168552	6.1375987295365	2.978717827236e-206	1.54044131144472e-204
TRINITY_DN2036_c0_g1_i1	gonads	repro_sys	-5.06506412119748	7.00082689462667	3.27220578571145e-206	1.68482875193554e-204
TRINITY_DN8060_c0_g1_i1	gonads	repro_sys	5.68842129494792	8.80355168528853	9.97164308906227e-206	5.11198450709275e-204
TRINITY_DN3433_c0_g1_i1	gonads	repro_sys	5.34810495419022	5.38209227965089	1.83045072942719e-205	9.34322274921041e-204
TRINITY_DN10599_c0_g1_i1	gonads	repro_sys	-8.69777486023734	6.90228307157446	2.686451879074e-205	1.36534284940352e-203
TRINITY_DN27_c0_g1_i1	gonads	repro_sys	5.05347021436553	6.06982006727488	1.7205921403624e-204	8.70708237210859e-203
TRINITY_DN7502_c0_g1_i1	gonads	repro_sys	-6.03952111527447	6.18286707710516	2.01395615892705e-204	1.01481013119269e-202
TRINITY_DN9262_c2_g1_i1	gonads	repro_sys	5.69030460658963	7.65058338479683	2.49991533315257e-204	1.25431922098732e-202
TRINITY_DN8240_c0_g1_i1	gonads	repro_sys	-9.60739356009082	5.56935343430172	6.08123303916481e-203	3.03829740528781e-201
TRINITY_DN7488_c0_g1_i1	gonads	repro_sys	4.83477658486474	6.05439395721004	1.72608456235973e-202	8.5874527741703e-201
TRINITY_DN4307_c0_g1_i1	gonads	repro_sys	6.33525579010016	5.98388229429402	4.40041934581714e-202	2.180056491871e-200
TRINITY_DN8267_c0_g2_i1	gonads	repro_sys	10.1057570684359	5.18997367751578	5.45321201932156e-202	2.69032731882094e-200
TRINITY_DN4836_c0_g1_i1	gonads	repro_sys	6.14333842639939	6.97230124351912	7.92356878597197e-202	3.89278331480814e-200
TRINITY_DN9664_c0_g1_i3	gonads	repro_sys	-4.89161268572848	5.41941703189951	8.4786504462301e-202	4.14820611665972e-200
TRINITY_DN5441_c0_g1_i1	gonads	repro_sys	8.27035849825172	5.77553885386403	1.08843172129248e-201	5.30318116766927e-200
TRINITY_DN9839_c0_g1_i1	gonads	repro_sys	-4.93461367570166	7.11883081372882	1.24858088194326e-201	6.0584432835362e-200
TRINITY_DN9801_c1_g1_i3	gonads	repro_sys	-4.88948578006354	5.47379882539181	1.61117526438481e-201	7.78580636982018e-200
TRINITY_DN906_c0_g1_i1	gonads	repro_sys	-9.76908923436756	4.90531904896447	5.53842054276575e-201	2.66544965794902e-199
TRINITY_DN4861_c0_g1_i1	gonads	repro_sys	-7.68518243136576	7.76244274287001	1.10299445600078e-200	5.28675106939238e-199
TRINITY_DN13590_c0_g1_i1	gonads	repro_sys	10.2441285684735	5.32506466605799	2.01447598515752e-200	9.61647220283088e-199
TRINITY_DN6914_c0_g1_i2	gonads	repro_sys	-7.31095630364813	5.49904185571865	1.1196595775829e-199	5.32334922551611e-198
TRINITY_DN9729_c0_g1_i1	gonads	repro_sys	-5.55754869713676	4.73065375215461	1.57767849541196e-199	7.47084624072384e-198
TRINITY_DN3322_c0_g1_i1	gonads	repro_sys	-7.96308112169393	7.56236402232679	1.76706041689003e-199	8.33416375022014e-198
TRINITY_DN7076_c0_g1_i1	gonads	repro_sys	5.67098675941278	5.34410459708816	1.78687285024269e-199	8.39403098693687e-198
TRINITY_DN5509_c0_g1_i1	gonads	repro_sys	-8.8815282674001	8.41706134047762	2.74199576915409e-199	1.28297111563873e-197
TRINITY_DN9653_c0_g1_i1	gonads	repro_sys	-5.36241382835112	7.27372912447787	9.20196870469291e-199	4.28855387340056e-197
TRINITY_DN7258_c0_g1_i1	gonads	repro_sys	7.4485185217644	5.70173362776978	9.75196619816439e-199	4.52698556860458e-197
TRINITY_DN1716_c0_g1_i1	gonads	repro_sys	-9.2709166643763	6.69688027034311	2.21677678991786e-198	1.02502020117339e-196
TRINITY_DN2368_c0_g1_i2	gonads	repro_sys	-7.42467919930741	5.13739802837005	8.72264603809652e-198	4.01752810293735e-196
TRINITY_DN15626_c0_g1_i1	gonads	repro_sys	9.00841359987226	5.75287791888575	1.15132056402634e-197	5.28218707020802e-196
TRINITY_DN5158_c0_g1_i1	gonads	repro_sys	4.98668241630337	5.65387827097551	1.54427952333332e-197	7.05759684481517e-196
TRINITY_DN7182_c0_g1_i1	gonads	repro_sys	-5.7594280725693	11.003739365353	4.0006991636736e-197	1.82132215594113e-195
TRINITY_DN9011_c0_g1_i5	gonads	repro_sys	5.08042152716271	5.70286448049232	4.29383678440245e-197	1.94725498172651e-195
TRINITY_DN17862_c0_g1_i1	gonads	repro_sys	8.32896025401217	5.09813842775904	3.22653985387005e-196	1.4576295562062e-194
TRINITY_DN9430_c0_g1_i1	gonads	repro_sys	-9.57770473196535	6.61296733117939	4.24160014436076e-196	1.90888195809762e-194
TRINITY_DN18010_c0_g1_i1	gonads	repro_sys	8.27238128798768	5.77065607212617	5.30422632322186e-196	2.37802785464293e-194
TRINITY_DN6397_c0_g1_i1	gonads	repro_sys	-12.6296741518553	5.72755573506279	9.59041066397792e-196	4.28335349011226e-194
TRINITY_DN14634_c0_g1_i1	gonads	repro_sys	-9.61395096104153	5.57498471932335	1.29092773843314e-195	5.74389772221328e-194
TRINITY_DN4536_c0_g1_i1	gonads	repro_sys	-5.87971634554566	5.54609622869068	3.65221324266544e-195	1.61891903549881e-193
TRINITY_DN8929_c0_g1_i2	gonads	repro_sys	-5.81505791090777	8.09398838263313	5.97477515273292e-195	2.63852336426494e-193
TRINITY_DN6271_c0_g1_i2	gonads	repro_sys	-3.87008252625527	6.62910395036655	6.77601773184933e-195	2.98119496553118e-193
TRINITY_DN5934_c0_g1_i1	gonads	repro_sys	-9.53084227802067	8.42960707849296	1.47166763373278e-194	6.45071861313875e-193
TRINITY_DN5953_c0_g1_i1	gonads	repro_sys	-9.99059077848169	5.12898382687535	4.58545994918809e-194	2.00248734299544e-192
TRINITY_DN2629_c0_g1_i1	gonads	repro_sys	-11.4459349776161	8.31942906573737	7.63330994890273e-194	3.32119400765727e-192
TRINITY_DN19346_c0_g1_i1	gonads	repro_sys	-11.7855157923067	4.86708847675809	2.5284569884114e-193	1.09606751288084e-191
TRINITY_DN8711_c0_g1_i1	gonads	repro_sys	6.63796078728445	5.93029907240638	4.68500802748718e-193	2.02347727663375e-191
TRINITY_DN8292_c0_g1_i1	gonads	repro_sys	4.12539999567621	6.91707226580669	6.1592190493745e-193	2.65048729237864e-191
TRINITY_DN7161_c0_g1_i1	gonads	repro_sys	5.22341067438149	6.42392971117567	7.77532467947878e-193	3.33377648348125e-191
TRINITY_DN8067_c0_g1_i1	gonads	repro_sys	12.0501097039575	5.2264587573401	1.4593933372184e-192	6.23467639099355e-191
TRINITY_DN16020_c0_g1_i1	gonads	repro_sys	6.71672114004762	5.47497419009296	1.23271620520109e-191	5.24727681426935e-190
TRINITY_DN8518_c0_g1_i1	gonads	repro_sys	-5.77900114502146	4.76788035450808	1.2393998879141e-191	5.25674966848748e-190
TRINITY_DN8032_c0_g1_i1	gonads	repro_sys	-11.1596602109714	7.42585987475929	2.82209216432464e-191	1.19266267776171e-189
TRINITY_DN19092_c0_g1_i1	gonads	repro_sys	-9.05372242555876	5.74392937873314	4.02594894205337e-191	1.69535585627683e-189
TRINITY_DN7788_c1_g1_i1	gonads	repro_sys	-4.30666191086421	7.53517794248469	5.95998236583103e-191	2.50085950446668e-189
TRINITY_DN7228_c0_g1_i1	gonads	repro_sys	4.64433475844539	6.52293382500808	6.14671162607541e-191	2.57006655259061e-189
TRINITY_DN7868_c0_g1_i2	gonads	repro_sys	-9.99896323484333	9.38893252942631	2.19301964103328e-190	9.13706522523794e-189
TRINITY_DN3928_c0_g1_i1	gonads	repro_sys	5.93357369961888	5.6483408708821	5.14655067947904e-190	2.13672461484991e-188
TRINITY_DN11591_c0_g1_i1	gonads	repro_sys	4.18640041518944	6.81637926770093	7.33997650607665e-190	3.03668992923333e-188
TRINITY_DN5753_c0_g1_i2	gonads	repro_sys	8.7003616245587	5.09299393346113	1.49065772100843e-189	6.14557524070292e-188
TRINITY_DN9772_c0_g1_i1	gonads	repro_sys	-4.70364827922729	6.40161631887777	2.1319815770696e-189	8.75895288335458e-188
TRINITY_DN5495_c0_g1_i1	gonads	repro_sys	-5.33471895440419	5.66993288289568	2.31655421836117e-189	9.48419819051962e-188
TRINITY_DN5370_c0_g1_i1	gonads	repro_sys	-7.59901552044962	5.32002110192947	1.25154162122903e-188	5.10620320273754e-187
TRINITY_DN13644_c0_g1_i1	gonads	repro_sys	-8.49889960329174	6.13279996315397	7.04965589182265e-188	2.8662928489821e-186
TRINITY_DN4094_c0_g1_i1	gonads	repro_sys	9.19892834770117	5.08309812749765	1.03332645832882e-187	4.18692517874745e-186
TRINITY_DN1498_c0_g1_i1	gonads	repro_sys	8.42987089007127	4.83276149439219	1.66304836219801e-187	6.71541206803996e-186
TRINITY_DN8943_c0_g1_i1	gonads	repro_sys	-6.6953443924519	5.13308917251405	2.11451646512336e-187	8.50930499667901e-186
TRINITY_DN7591_c0_g1_i2	gonads	repro_sys	-9.59442720967073	5.55607355163145	3.14488966497881e-187	1.26127190611446e-185
TRINITY_DN9858_c0_g1_i2	gonads	repro_sys	-10.5727386628181	5.72081867291798	4.85229366219881e-187	1.93943710410123e-185
TRINITY_DN7816_c0_g1_i3	gonads	repro_sys	-4.81553098615731	5.64261604346422	5.94769337580109e-187	2.36923150655644e-185
TRINITY_DN9288_c0_g1_i1	gonads	repro_sys	-8.50535212348032	4.73536154780756	6.01136906183811e-187	2.3865337578496e-185
TRINITY_DN1936_c0_g1_i2	gonads	repro_sys	-5.18584979269772	5.46113058612466	2.02494400668581e-186	8.01211905464174e-185
TRINITY_DN7361_c0_g1_i1	gonads	repro_sys	-5.38822256256181	6.39072434590699	6.48053344173454e-186	2.55558427463184e-184
TRINITY_DN9744_c0_g1_i1	gonads	repro_sys	-4.7629255581311	5.79272370317135	7.67012330343487e-186	3.01461412902669e-184
TRINITY_DN685_c0_g1_i1	gonads	repro_sys	-5.86987574179415	5.6104069009283	1.62640408165763e-185	6.37107326472596e-184
TRINITY_DN4724_c0_g1_i1	gonads	repro_sys	11.8000270609357	4.98489371086499	5.64843171890443e-185	2.20531981449014e-183
TRINITY_DN20688_c0_g1_i1	gonads	repro_sys	7.85247818893288	5.16577145537253	7.7223008274265e-185	3.00507092594673e-183
TRINITY_DN16536_c0_g1_i1	gonads	repro_sys	8.86554964221071	5.25379612276278	1.0645252532104e-184	4.12888725677759e-183
TRINITY_DN12009_c0_g1_i1	gonads	repro_sys	10.6284045481087	5.69671229238409	1.10029712651732e-184	4.2536404651691e-183
TRINITY_DN8155_c0_g1_i2	gonads	repro_sys	-3.85116786442223	8.02174657071822	1.50448576706087e-184	5.79718682333814e-183
TRINITY_DN963_c0_g1_i1	gonads	repro_sys	6.30529510201491	5.48303343268726	4.9070226739218e-184	1.88464835010462e-182
TRINITY_DN3219_c0_g1_i1	gonads	repro_sys	-9.23742542401851	4.83549730278903	7.97195259547851e-184	3.05186016406776e-182
TRINITY_DN5884_c0_g1_i1	gonads	repro_sys	-10.21261342561	8.36601891882016	2.25406613794187e-183	8.60119541503968e-182
TRINITY_DN19954_c0_g1_i1	gonads	repro_sys	5.29863521224112	6.13785320633348	4.0694422562036e-183	1.54783205299667e-181
TRINITY_DN3607_c0_g1_i1	gonads	repro_sys	-12.0809909562406	5.16937748429585	4.69078095310251e-183	1.77842438000102e-181
TRINITY_DN6083_c0_g1_i2	gonads	repro_sys	-4.10022916969454	6.15197812863489	5.60888015704641e-183	2.11968929268379e-181
TRINITY_DN7445_c0_g1_i4	gonads	repro_sys	-9.04089182360335	7.0283508275523	1.75366169958573e-182	6.60620610217742e-181
TRINITY_DN2765_c0_g1_i1	gonads	repro_sys	-12.9821371132925	6.08607358692199	2.09869588968516e-182	7.88080357811393e-181
TRINITY_DN8450_c0_g1_i2	gonads	repro_sys	-11.5849916823259	4.66093897302197	8.76150336291489e-182	3.27958368736919e-180
TRINITY_DN5882_c0_g1_i1	gonads	repro_sys	-10.429973416211	5.57925600367596	9.9052337625678e-182	3.69596871184927e-180
TRINITY_DN7691_c0_g1_i1	gonads	repro_sys	-5.79446775509034	4.66761802094288	1.10643802104005e-181	4.11546079056254e-180
TRINITY_DN7558_c0_g1_i1	gonads	repro_sys	-5.83128530033587	6.71200951927606	1.32204352539413e-181	4.90195446790007e-180
TRINITY_DN2088_c1_g1_i1	gonads	repro_sys	10.2462324224108	5.32715632372584	1.82069393949004e-181	6.72971857069815e-180
TRINITY_DN9814_c0_g1_i3	gonads	repro_sys	-6.07557101411369	6.32395111066224	2.12203216165892e-181	7.81902538066259e-180
TRINITY_DN4706_c0_g1_i1	gonads	repro_sys	6.73673650754436	5.13036022613319	2.35456729361929e-180	8.64881712120406e-179
TRINITY_DN9517_c0_g1_i1	gonads	repro_sys	-10.7196784724964	5.17147958557412	2.63237277541582e-180	9.63922589904594e-179
TRINITY_DN1860_c0_g1_i1	gonads	repro_sys	4.37956615599611	7.14581935741206	3.75086144638197e-180	1.36923861654148e-178
TRINITY_DN6908_c0_g1_i1	gonads	repro_sys	-9.97753277284565	9.02318050329027	6.26295052601393e-180	2.27921140901945e-178
TRINITY_DN8862_c1_g1_i11	gonads	repro_sys	-6.32470952449592	5.1034229257588	6.41262060153843e-180	2.32649875423814e-178
TRINITY_DN3001_c0_g1_i1	gonads	repro_sys	10.2169326867758	5.29883643234863	7.18650021869802e-180	2.59926454229044e-178
TRINITY_DN10728_c0_g1_i1	gonads	repro_sys	-6.40937340275731	5.51647830814369	1.42625946521759e-179	5.14282120929071e-178
TRINITY_DN7843_c0_g1_i1	gonads	repro_sys	-5.12778136076833	6.35768046880052	2.4349324342727e-179	8.75313668674067e-178
TRINITY_DN9456_c0_g1_i4	gonads	repro_sys	4.58384393070596	7.78428931309965	4.76748134723138e-179	1.70861314787858e-177
TRINITY_DN8613_c2_g1_i1	gonads	repro_sys	-6.70186456435588	6.04379667184193	6.49723495085444e-179	2.32148173653105e-177
TRINITY_DN8763_c0_g1_i1	gonads	repro_sys	-6.34774931013862	6.38094359615381	6.70842561220657e-179	2.38969928681353e-177
TRINITY_DN2032_c0_g1_i1	gonads	repro_sys	-4.47790723078712	5.62722000062363	8.29195084179345e-179	2.94489133661405e-177
TRINITY_DN6372_c0_g1_i3	gonads	repro_sys	4.42632601940885	6.26034609337938	1.09432819556996e-178	3.87484196815777e-177
TRINITY_DN3998_c0_g1_i1	gonads	repro_sys	3.99734526224027	6.3573527632849	1.12927080490609e-178	3.98659642534363e-177
TRINITY_DN6276_c0_g1_i1	gonads	repro_sys	4.85999328554785	7.6416343671689	1.80886283668747e-178	6.36665722608416e-177
TRINITY_DN7479_c0_g1_i1	gonads	repro_sys	3.89940444368243	5.49954489583894	4.51739301426632e-178	1.58525538783376e-176
TRINITY_DN5419_c0_g1_i1	gonads	repro_sys	4.77741109127124	5.74988935307399	4.78850457634788e-178	1.67540823322605e-176
TRINITY_DN9858_c0_g1_i1	gonads	repro_sys	-8.74354634394326	8.63941795906951	1.66019297453656e-177	5.79151933809485e-176
TRINITY_DN14070_c0_g1_i1	gonads	repro_sys	-10.2401862708738	4.679995044317	3.26684556159511e-177	1.13626477925569e-175
TRINITY_DN6316_c0_g1_i1	gonads	repro_sys	3.77042324966608	6.50580504444692	3.96132287533105e-177	1.37376347126554e-175
TRINITY_DN6725_c0_g1_i4	gonads	repro_sys	-9.14015932000971	9.07458920817603	5.52834232026173e-177	1.91157431959549e-175
TRINITY_DN15791_c0_g1_i1	gonads	repro_sys	4.90557379168395	6.68746049226674	5.96060306963099e-177	2.05501376590699e-175
TRINITY_DN9053_c0_g1_i1	gonads	repro_sys	-5.13699421005139	6.24875881464471	6.94459276420237e-177	2.38727968754257e-175
TRINITY_DN8051_c0_g1_i1	gonads	repro_sys	-3.99553666093849	5.00878558949428	1.00314827118473e-176	3.43840734463349e-175
TRINITY_DN7728_c0_g1_i2	gonads	repro_sys	-5.16167635204322	5.27379917767835	1.97340353338415e-176	6.74446407598045e-175
TRINITY_DN20292_c0_g1_i1	gonads	repro_sys	6.37964419901754	4.8901381232828	2.1872378039132e-176	7.45367657397125e-175
TRINITY_DN9067_c0_g1_i5	gonads	repro_sys	-4.2176227357964	6.07435377613804	2.72038669138574e-176	9.24382693894214e-175
TRINITY_DN8929_c0_g1_i4	gonads	repro_sys	-5.55435081614065	5.24293386551924	1.88650717203591e-175	6.39189829467683e-174
TRINITY_DN5913_c0_g1_i1	gonads	repro_sys	-4.11745760763447	6.54250896011326	2.31346215030361e-175	7.81605507571057e-174
TRINITY_DN5464_c0_g1_i1	gonads	repro_sys	7.07298180464641	4.95620901488191	4.00642188811166e-175	1.34970629950642e-173
TRINITY_DN18_c0_g1_i1	gonads	repro_sys	-4.84322104588007	9.4836770063564	1.12059316133162e-174	3.76436295306585e-173
TRINITY_DN9121_c0_g1_i1	gonads	repro_sys	-6.2469135309485	12.6129600893319	1.85876114650201e-174	6.22632178363784e-173
TRINITY_DN9180_c1_g1_i1	gonads	repro_sys	-4.83883780505817	5.13474716039361	2.37392654833755e-174	7.92945267179831e-173
TRINITY_DN9569_c0_g1_i4	gonads	repro_sys	-6.77308145868547	6.55601183463951	4.34840061055458e-174	1.44836134460591e-172
TRINITY_DN8241_c0_g1_i1	gonads	repro_sys	-7.69354831581163	5.09932088820387	6.34549100795397e-174	2.1075967457686e-172
TRINITY_DN2571_c0_g1_i1	gonads	repro_sys	-4.92634499076677	5.83693835872214	7.57897116392922e-174	2.51021485937892e-172
TRINITY_DN9804_c0_g1_i4	gonads	repro_sys	-9.07583102328733	5.02763953798833	1.40657705827022e-173	4.6456442840516e-172
TRINITY_DN8036_c0_g1_i6	gonads	repro_sys	-3.46237646435376	7.60394726570084	2.59165905932819e-173	8.5358245722175e-172
TRINITY_DN5661_c1_g1_i1	gonads	repro_sys	7.36806307096375	5.50516434908708	7.7287791621676e-173	2.53844108916764e-171
TRINITY_DN15537_c0_g1_i1	gonads	repro_sys	-5.15722522687953	6.16251522502136	1.17022802626008e-172	3.83282184934238e-171
TRINITY_DN11792_c0_g1_i1	gonads	repro_sys	-7.9641616563767	8.12736987172249	1.68468550482381e-172	5.50252819594945e-171
TRINITY_DN16242_c0_g1_i1	gonads	repro_sys	4.2739598424469	5.67786948723602	5.00217548593436e-172	1.62929975565337e-170
TRINITY_DN17911_c0_g1_i1	gonads	repro_sys	5.52326470136333	7.40070095762202	5.09812711932307e-172	1.65597842600381e-170
TRINITY_DN1022_c0_g1_i1	gonads	repro_sys	-8.57670051232146	5.25600747181609	1.59753221986598e-171	5.17486329792303e-170
TRINITY_DN4425_c0_g1_i1	gonads	repro_sys	-7.44707967764876	8.1162074835454	3.36489476255646e-171	1.08699929165214e-169
TRINITY_DN9758_c1_g1_i2	gonads	repro_sys	-4.66851211852962	6.70364978040251	3.96046335333562e-171	1.27589681418525e-169
TRINITY_DN21027_c0_g1_i1	gonads	repro_sys	3.8303023126487	5.67913736438967	7.37395326999866e-171	2.36910852878894e-169
TRINITY_DN7460_c0_g1_i4	gonads	repro_sys	-13.435397621018	9.06964880569729	1.6837253639909e-170	5.39478417576541e-169
TRINITY_DN8125_c0_g1_i1	gonads	repro_sys	-8.59855471092787	6.12058163684617	2.52246624368269e-170	8.06027086158878e-169
TRINITY_DN10133_c0_g1_i1	gonads	repro_sys	-4.21480310950176	6.42197910544448	2.73866031222231e-170	8.72744425443603e-169
TRINITY_DN8629_c0_g1_i1	gonads	repro_sys	-10.4752763745725	4.92074798539017	3.02016855269624e-170	9.59860037866343e-169
TRINITY_DN1810_c0_g1_i1	gonads	repro_sys	-10.152905527754	6.41243206058467	3.06912636199979e-170	9.72797551998375e-169
TRINITY_DN9995_c0_g1_i1	gonads	repro_sys	5.24521829502768	7.44381984437812	4.33680532979381e-170	1.37091881082034e-168
TRINITY_DN9033_c1_g1_i1	gonads	repro_sys	-4.16180546940958	7.38585694709893	5.05026431002393e-170	1.59218359570835e-168
TRINITY_DN877_c0_g1_i1	gonads	repro_sys	5.88704637829342	6.04610055055302	5.81035551152124e-170	1.82693071563592e-168
TRINITY_DN8396_c0_g1_i1	gonads	repro_sys	-6.35516042415938	4.99940702274687	6.84294004469947e-170	2.14588048050669e-168
TRINITY_DN18496_c0_g1_i1	gonads	repro_sys	-8.39673809772412	5.07166874847942	3.77843663462693e-169	1.18173863020918e-167
TRINITY_DN10207_c2_g1_i1	gonads	repro_sys	-5.09218028433539	5.49163675377707	3.9821076353975e-169	1.24214368066063e-167
TRINITY_DN17764_c0_g1_i1	gonads	repro_sys	8.23254665453569	4.64398192658302	1.02525561587053e-168	3.18965408093125e-167
TRINITY_DN9992_c1_g1_i1	gonads	repro_sys	-6.27986127986957	5.30739842392073	1.37707966716007e-168	4.27293325144325e-167
TRINITY_DN2954_c0_g1_i1	gonads	repro_sys	-4.20057054573672	6.85596307704812	1.51533021949843e-168	4.68956919110394e-167
TRINITY_DN9480_c0_g1_i2	gonads	repro_sys	-6.14325320346223	5.648139179958	1.56439439632959e-168	4.82873673484874e-167
TRINITY_DN154_c0_g1_i1	gonads	repro_sys	-5.71200880222599	6.37637993440889	3.9309879245261e-168	1.21019004224771e-166
TRINITY_DN6772_c0_g1_i1	gonads	repro_sys	-8.15379198339038	5.16355222298121	5.57880559948948e-168	1.71301293811407e-166
TRINITY_DN8806_c0_g1_i2	gonads	repro_sys	-6.42238062347451	4.29928371601811	1.87845702744382e-167	5.75295761314027e-166
TRINITY_DN4461_c0_g1_i1	gonads	repro_sys	-3.58103041920845	5.91440916388578	4.31530647791192e-167	1.3181807948461e-165
TRINITY_DN7021_c0_g1_i1	gonads	repro_sys	4.35434518741548	6.31333007118444	6.60196761527411e-167	2.01146770417822e-165
TRINITY_DN10059_c0_g1_i2	gonads	repro_sys	-5.51274450623684	6.00805748454729	7.15813159079588e-167	2.17529715430604e-165
TRINITY_DN5619_c0_g1_i1	gonads	repro_sys	-9.88705954803591	5.02212111640607	7.8714428345332e-167	2.38591728694039e-165
TRINITY_DN17819_c0_g1_i1	gonads	repro_sys	4.53170939091882	5.71605418857082	8.22302058945319e-167	2.48609322487801e-165
TRINITY_DN9854_c0_g1_i1	gonads	repro_sys	-9.57770864050705	4.70906071639611	8.53554080665353e-167	2.57397855885554e-165
TRINITY_DN157_c0_g1_i1	gonads	repro_sys	4.52358281682213	5.4597332648604	9.40609105637404e-167	2.82926580728843e-165
TRINITY_DN10076_c0_g1_i1	gonads	repro_sys	-10.3641663242573	9.69735950094763	1.7458754067824e-166	5.23807046345324e-165
TRINITY_DN16357_c0_g1_i1	gonads	repro_sys	-8.52189315859992	4.99259909203344	2.13852689829861e-166	6.39984026848704e-165
TRINITY_DN9356_c0_g1_i2	gonads	repro_sys	3.88376053349679	7.30330529402672	2.76974342943919e-166	8.26785943709304e-165
TRINITY_DN7863_c0_g1_i3	gonads	repro_sys	4.50923881659925	6.99695013678411	2.94285268151769e-166	8.76241817368057e-165
TRINITY_DN7815_c0_g1_i1	gonads	repro_sys	-10.0869386966323	6.05571355562177	3.42597231840159e-166	1.01752240821847e-164
TRINITY_DN2363_c0_g1_i1	gonads	repro_sys	-7.45280196275593	5.42136842501564	5.84155108804846e-166	1.73059620299446e-164
TRINITY_DN6272_c0_g1_i1	gonads	repro_sys	11.3925678614072	4.59399016021523	8.43588764036525e-166	2.4929210818934e-164
TRINITY_DN6935_c0_g1_i1	gonads	repro_sys	-5.70393540599033	5.77257528421973	8.80173224060554e-166	2.5945306212245e-164
TRINITY_DN17805_c0_g1_i1	gonads	repro_sys	7.5058622953829	4.83703154128769	8.86323481264766e-166	2.60614468019772e-164
TRINITY_DN11560_c0_g1_i1	gonads	repro_sys	5.16716989073384	4.95426396486627	9.18724353819493e-166	2.69418975257826e-164
TRINITY_DN8773_c1_g1_i3	gonads	repro_sys	-6.15835884184346	7.77558884970016	9.20836629877904e-166	2.69418975257826e-164
TRINITY_DN9958_c0_g1_i1	gonads	repro_sys	-6.36060414088921	5.46108056040363	1.51382969140833e-165	4.41820937905832e-164
TRINITY_DN20375_c0_g1_i1	gonads	repro_sys	11.4860787768775	4.68307232534342	2.78650292547915e-165	8.11250765291968e-164
TRINITY_DN4773_c0_g1_i2	gonads	repro_sys	-8.5421257121146	5.01146363189741	3.35985974209613e-165	9.75766163030923e-164
TRINITY_DN15639_c0_g1_i1	gonads	repro_sys	6.57671132027293	4.75153605586255	3.71546168201107e-165	1.07638841996542e-163
TRINITY_DN10054_c1_g1_i2	gonads	repro_sys	-6.05172942206871	8.65731678834334	9.06225616918249e-165	2.61894761006938e-163
TRINITY_DN13961_c0_g1_i1	gonads	repro_sys	7.47666736624686	5.17971414016737	1.00067583634089e-164	2.88483344408202e-163
TRINITY_DN10055_c2_g1_i4	gonads	repro_sys	-4.50878640776706	5.34465869221212	2.87576793365243e-164	8.27028773309655e-163
TRINITY_DN2005_c0_g1_i1	gonads	repro_sys	6.16218279323561	5.3634697283124	3.30108162772769e-164	9.47032931205284e-163
TRINITY_DN5486_c0_g1_i3	gonads	repro_sys	-4.09441461584141	7.5794586887008	4.34781174831614e-164	1.24429728942708e-162
TRINITY_DN10082_c1_g1_i24	gonads	repro_sys	-3.91319199027782	7.35105703814211	5.32016404354896e-164	1.51888751180353e-162
TRINITY_DN10188_c2_g1_i2	gonads	repro_sys	-5.39922328608039	6.83352584064188	8.19266214260626e-164	2.33332558752344e-162
TRINITY_DN10120_c0_g1_i1	gonads	repro_sys	-6.34752376381029	6.70556030053669	8.88680167421388e-164	2.52492237447363e-162
TRINITY_DN6242_c0_g1_i1	gonads	repro_sys	-10.1378895026451	4.5749565132755	1.31934581955237e-163	3.73952080729374e-162
TRINITY_DN4452_c0_g2_i1	gonads	repro_sys	6.2939719549215	4.8965371207447	2.61990379835021e-163	7.40798217898017e-162
TRINITY_DN3978_c0_g1_i1	gonads	repro_sys	3.98449247503003	5.9183740703878	3.06173365898996e-163	8.63657932372025e-162
TRINITY_DN7964_c1_g1_i1	gonads	repro_sys	-4.28729941026652	5.59802763842106	3.92792708988967e-163	1.105350556489e-161
TRINITY_DN6964_c0_g1_i1	gonads	repro_sys	-4.74115407464158	7.34907557594797	4.02308423274335e-163	1.12943300448278e-161
TRINITY_DN9285_c0_g1_i2	gonads	repro_sys	-8.68989828172016	5.70881287368603	4.31249893507376e-163	1.20780700578277e-161
TRINITY_DN5589_c0_g1_i1	gonads	repro_sys	-5.12199002648066	4.66531915305565	5.99058545945366e-163	1.6738150036118e-161
TRINITY_DN335_c0_g1_i2	gonads	repro_sys	3.68761348632216	7.26084783777198	6.8283676060152e-163	1.90338729178546e-161
TRINITY_DN6664_c0_g1_i1	gonads	repro_sys	11.5366172468279	4.73184346823555	7.62789196434483e-163	2.12123759791486e-161
TRINITY_DN54_c0_g1_i1	gonads	repro_sys	-4.8193311659502	5.44287512470857	1.02858567280176e-162	2.85365968658953e-161
TRINITY_DN3378_c0_g1_i1	gonads	repro_sys	-9.76970584788493	6.94184263166191	1.06927640225416e-162	2.95958639882132e-161
TRINITY_DN3417_c0_g1_i1	gonads	repro_sys	-7.96027029605392	4.62454182994591	1.36978373505608e-162	3.78246370492887e-161
TRINITY_DN6473_c0_g1_i1	gonads	repro_sys	-8.58341334839341	7.90724506583275	2.17138699086525e-162	5.98196822647013e-161
TRINITY_DN14373_c0_g1_i1	gonads	repro_sys	-7.91835614903341	6.80802300051253	3.066691017968e-162	8.42875379786961e-161
TRINITY_DN10161_c0_g1_i1	gonads	repro_sys	-9.91750558266695	9.37732809465777	3.62749887015286e-162	9.94693934371451e-161
TRINITY_DN5318_c0_g1_i1	gonads	repro_sys	5.10256491658749	7.15280703501206	7.35166313264765e-162	2.01121716930507e-160
TRINITY_DN8103_c0_g1_i1	gonads	repro_sys	-3.22515035311146	6.4858046636632	1.39007857127363e-161	3.79407787821466e-160
TRINITY_DN6485_c0_g1_i1	gonads	repro_sys	4.71094640821585	5.73579669879785	2.02665526839866e-161	5.51877419623294e-160
TRINITY_DN5255_c0_g1_i1	gonads	repro_sys	-10.0642611201596	8.12946860808449	2.93438861442806e-161	7.97220648680213e-160
TRINITY_DN8854_c0_g1_i1	gonads	repro_sys	7.8232755812549	4.61325805342894	8.08298321006099e-161	2.19095298919147e-159
TRINITY_DN6534_c0_g1_i1	gonads	repro_sys	-8.32738708554053	4.79114112463443	8.55283459008347e-161	2.31299249201088e-159
TRINITY_DN8971_c0_g1_i1	gonads	repro_sys	4.88122016199545	7.27343283574188	5.5501405028587e-160	1.49752189174387e-158
TRINITY_DN5661_c0_g1_i1	gonads	repro_sys	7.11589457130858	5.13427821541046	5.67668715680806e-160	1.52816936680191e-158
TRINITY_DN5838_c0_g1_i1	gonads	repro_sys	-4.78393525864307	6.07170489784234	6.37606252511726e-160	1.71253196432022e-158
TRINITY_DN943_c0_g1_i1	gonads	repro_sys	12.1989509727355	5.37077480138541	1.68773157259462e-159	4.52273703919618e-158
TRINITY_DN6691_c0_g1_i1	gonads	repro_sys	-8.21783734443212	5.50698220298309	2.32959922265071e-159	6.22864046128675e-158
TRINITY_DN7247_c0_g1_i1	gonads	repro_sys	11.640732718603	4.8316663849333	3.10870359811501e-159	8.29292401026564e-158
TRINITY_DN2225_c0_g1_i1	gonads	repro_sys	-6.57405671479944	5.91534968819568	7.58606445800825e-159	2.01912609535836e-157
TRINITY_DN3984_c0_g1_i1	gonads	repro_sys	-7.32737855841401	5.81654010217729	8.74689957924516e-159	2.32285344456936e-157
TRINITY_DN9747_c0_g1_i1	gonads	repro_sys	-9.91497808073149	4.34493880496819	1.12944153985988e-158	2.99263936999726e-157
TRINITY_DN6226_c0_g1_i1	gonads	repro_sys	4.89574392226381	6.21162159109225	1.59846134910174e-158	4.22588739176202e-157
TRINITY_DN10084_c0_g1_i1	gonads	repro_sys	-10.7441106243379	5.89644673553062	3.46221104373729e-158	9.13264662566138e-157
TRINITY_DN5362_c0_g1_i1	gonads	repro_sys	-6.56503169436627	7.71823372688744	4.41817925733929e-158	1.16282927730553e-156
TRINITY_DN7996_c0_g1_i1	gonads	repro_sys	-6.44628177279604	6.04828282712888	1.84474855076325e-157	4.84441651716025e-156
TRINITY_DN7736_c0_g1_i1	gonads	repro_sys	-10.0919205962439	6.96104001906453	5.15142360368498e-157	1.34978746024555e-155
TRINITY_DN10449_c0_g1_i1	gonads	repro_sys	3.34852048874396	6.38453486393349	5.30785105682133e-157	1.38769117097517e-155
TRINITY_DN5732_c0_g1_i2	gonads	repro_sys	-9.42252462550347	8.52353457670581	8.4090807078787e-157	2.19361660678313e-155
TRINITY_DN17937_c0_g1_i1	gonads	repro_sys	-4.81541272870245	6.47080037433522	9.49715766335932e-157	2.4719864461075e-155
TRINITY_DN6826_c0_g1_i2	gonads	repro_sys	-7.80260252684782	5.52139913924005	1.04335666395649e-156	2.70973974112577e-155
TRINITY_DN328_c0_g1_i1	gonads	repro_sys	-4.4449664190602	5.60281526478473	1.18354378840227e-156	3.06706918880245e-155
TRINITY_DN5524_c0_g1_i3	gonads	repro_sys	3.55423366085656	8.20103267787962	1.66402574640993e-156	4.30274727542095e-155
TRINITY_DN15970_c0_g1_i1	gonads	repro_sys	4.65024913988317	6.47599039249332	2.72976862953221e-156	7.04304199361362e-155
TRINITY_DN6428_c0_g1_i2	gonads	repro_sys	8.08958169417543	4.50597955922706	2.74721349579862e-156	7.07257518099597e-155
TRINITY_DN9155_c0_g1_i1	gonads	repro_sys	-9.00835456010775	4.59821385279935	2.9895156634009e-156	7.67960330874945e-155
TRINITY_DN7829_c0_g1_i3	gonads	repro_sys	-4.2285453396946	7.8283295522987	3.02711346400732e-156	7.75928149002399e-155
TRINITY_DN10064_c2_g1_i1	gonads	repro_sys	-6.9098185311341	5.09306280499238	4.36424183392397e-156	1.11624241786979e-154
TRINITY_DN5842_c0_g1_i1	gonads	repro_sys	-6.2783923857964	5.70897401770137	7.54656577458794e-156	1.92600772831529e-154
TRINITY_DN10027_c3_g1_i2	gonads	repro_sys	3.64304115865921	6.78520650966202	8.80122834405717e-156	2.24136681219823e-154
TRINITY_DN8419_c0_g1_i2	gonads	repro_sys	-6.58828496499506	8.62134084511961	1.38882576790854e-155	3.52923375633826e-154
TRINITY_DN6204_c0_g1_i1	gonads	repro_sys	-5.77246778977917	5.58748388307687	2.51276672773597e-155	6.37161988962038e-154
TRINITY_DN5791_c0_g1_i1	gonads	repro_sys	-6.52483736916374	8.32156889797332	2.94346985764898e-155	7.44773671492256e-154
TRINITY_DN14034_c0_g1_i1	gonads	repro_sys	9.42714653576998	4.54071044883576	4.99115338365339e-155	1.26018607166289e-153
TRINITY_DN12108_c0_g1_i1	gonads	repro_sys	5.6050856483962	4.93884910792094	6.23115281416542e-155	1.56990433401334e-153
TRINITY_DN8582_c0_g1_i1	gonads	repro_sys	3.04266234342904	6.41274557358471	8.74929056274842e-155	2.19963507516773e-153
TRINITY_DN20726_c0_g1_i1	gonads	repro_sys	13.9973259693014	7.13610161923859	1.63335547915909e-154	4.09763711803506e-153
TRINITY_DN14821_c0_g1_i1	gonads	repro_sys	-5.32744918726706	5.91019560363648	2.96218789634269e-154	7.4155323748995e-153
TRINITY_DN5572_c0_g1_i2	gonads	repro_sys	6.63894651931182	5.13314489411291	3.97295887988943e-154	9.92482164253734e-153
TRINITY_DN4509_c0_g1_i1	gonads	repro_sys	-5.23595380665287	6.74615303005575	4.3371126413929e-154	1.08116057409437e-152
TRINITY_DN7405_c0_g1_i1	gonads	repro_sys	5.16360852444444	6.34600623923974	4.3974404010842e-154	1.09388649302076e-152
TRINITY_DN2107_c0_g1_i2	gonads	repro_sys	-8.8898843411951	7.02445864215273	4.62843138457066e-154	1.14892283064153e-152
TRINITY_DN10118_c0_g1_i1	gonads	repro_sys	-5.6436972921584	5.33247304562174	5.93770917720289e-154	1.47083043925208e-152
TRINITY_DN17808_c0_g1_i1	gonads	repro_sys	-4.1949525880064	5.73867622714881	9.28685482540741e-154	2.29562484793247e-152
TRINITY_DN8508_c0_g1_i1	gonads	repro_sys	-5.63452677633745	4.8428654956361	3.18811248028331e-153	7.86423310774489e-152
TRINITY_DN3258_c0_g1_i1	gonads	repro_sys	-7.01350254053735	4.15207996759081	6.1049248293613e-153	1.50278013910228e-151
TRINITY_DN11934_c0_g1_i1	gonads	repro_sys	-9.2599666451882	5.21668880683734	1.47459835785061e-152	3.62228942446178e-151
TRINITY_DN7053_c1_g1_i7	gonads	repro_sys	-5.02336609220241	11.2589270135452	1.76262504739435e-152	4.32081329185589e-151
TRINITY_DN7937_c0_g1_i2	gonads	repro_sys	-4.71068625171499	6.19343413516135	2.18946267448248e-152	5.35600713585537e-151
TRINITY_DN16413_c0_g1_i1	gonads	repro_sys	-6.49658387935962	4.19427238664653	2.19923010987711e-152	5.36876236554059e-151
TRINITY_DN7310_c0_g1_i1	gonads	repro_sys	-7.06224991400943	4.56691407242641	2.71034186745125e-152	6.60281837998299e-151
TRINITY_DN7647_c0_g1_i1	gonads	repro_sys	-5.55171567513235	6.91207705508285	2.83336380650648e-152	6.88828714278719e-151
TRINITY_DN324_c0_g1_i2	gonads	repro_sys	3.93748443594707	6.85912010946796	5.5732853246382e-152	1.352152412815e-150
TRINITY_DN7893_c1_g1_i3	gonads	repro_sys	-5.03461906299616	6.5402806646458	8.04668371950756e-152	1.94822274613375e-150
TRINITY_DN4367_c0_g1_i1	gonads	repro_sys	4.34965596347076	5.46342945668536	1.41422319744098e-151	3.4170298608661e-150
TRINITY_DN7308_c0_g1_i2	gonads	repro_sys	3.49227023728549	7.84826762860005	1.69848404991721e-151	4.09546532363473e-150
TRINITY_DN10667_c0_g1_i1	gonads	repro_sys	13.5817840182386	6.72548153480791	1.87940705954901e-151	4.52246706921274e-150
TRINITY_DN9069_c0_g1_i1	gonads	repro_sys	-6.2197487730745	8.27695684049998	2.61085930319451e-151	6.26978453033941e-150
TRINITY_DN5226_c0_g1_i1	gonads	repro_sys	5.06459857781363	5.24582535878028	3.52640579406578e-151	8.45118917029057e-150
TRINITY_DN4197_c0_g1_i1	gonads	repro_sys	-3.80908839087838	6.88194501380721	5.59964909734643e-151	1.33925887437752e-149
TRINITY_DN9823_c0_g1_i1	gonads	repro_sys	-4.90909690805358	8.2903900252143	6.80528070170017e-151	1.62431305169528e-149
TRINITY_DN2088_c0_g1_i1	gonads	repro_sys	15.8189228149137	8.94673755522026	7.8168103104945e-151	1.86198000749577e-149
TRINITY_DN9190_c0_g1_i1	gonads	repro_sys	4.8999089693225	5.23860645853067	9.27522701564585e-151	2.20492342220726e-149
TRINITY_DN17821_c0_g1_i1	gonads	repro_sys	-4.73713142756644	5.62158830581452	2.24500283185655e-150	5.32612241255948e-149
TRINITY_DN472_c0_g1_i1	gonads	repro_sys	4.69586115416067	8.38195518044036	3.85870634008777e-150	9.13614587469375e-149
TRINITY_DN12329_c0_g1_i1	gonads	repro_sys	5.44355843897362	5.90697987016758	5.86767951950035e-150	1.3864891626138e-148
TRINITY_DN8190_c0_g1_i1	gonads	repro_sys	-6.16734677620184	4.40709207674904	9.54210255472945e-150	2.2502186244563e-148
TRINITY_DN4542_c0_g1_i1	gonads	repro_sys	5.51536888354537	4.74262692345685	3.37830371401136e-149	7.95081419000159e-148
TRINITY_DN9351_c0_g1_i1	gonads	repro_sys	-3.07561759599438	6.21178145868073	7.00175388711988e-149	1.64457530045878e-147
TRINITY_DN4057_c0_g1_i1	gonads	repro_sys	-9.61270388823424	6.7943113312617	1.36598929756106e-148	3.20206358002831e-147
TRINITY_DN1988_c0_g1_i1	gonads	repro_sys	-4.26070230073782	7.27709133038904	3.02331145619936e-148	7.07298916270767e-147
TRINITY_DN20148_c0_g1_i1	gonads	repro_sys	-6.49301739362665	5.66771390093201	4.69099203014201e-148	1.09527697083969e-146
TRINITY_DN6231_c0_g1_i1	gonads	repro_sys	-9.05488950359661	5.00730273785628	7.60170255896373e-148	1.77137697376959e-146
TRINITY_DN4164_c0_g1_i1	gonads	repro_sys	-10.6984820806218	5.14756396471266	8.80425495544945e-148	2.04755365245965e-146
TRINITY_DN3654_c0_g1_i1	gonads	repro_sys	9.05041719038086	4.93920649217217	2.21504815271131e-147	5.14126629303526e-146
TRINITY_DN16032_c0_g1_i1	gonads	repro_sys	-8.35589184452282	5.37616840861729	2.67995719573676e-147	6.20812874163695e-146
TRINITY_DN5994_c0_g1_i1	gonads	repro_sys	-6.02797218092094	5.13297529154962	2.93388969059951e-147	6.78303791016841e-146
TRINITY_DN19984_c0_g1_i1	gonads	repro_sys	-11.1882646335973	4.25252717883177	3.20777333463032e-147	7.40173295276439e-146
TRINITY_DN5852_c0_g1_i1	gonads	repro_sys	-11.710304234621	4.78926228675543	7.01820670812577e-147	1.61624365811545e-145
TRINITY_DN13701_c0_g1_i1	gonads	repro_sys	5.25612913509896	4.75924302640882	7.99503064976199e-147	1.83761026103984e-145
TRINITY_DN7966_c1_g1_i1	gonads	repro_sys	-6.85336348565007	4.35132027898935	1.29456296804155e-146	2.96968715100737e-145
TRINITY_DN6633_c0_g1_i2	gonads	repro_sys	4.84619604639957	5.92522399451035	1.81702613331048e-146	4.16010779375998e-145
TRINITY_DN18643_c0_g1_i1	gonads	repro_sys	-6.12554979982834	5.23696355862038	2.49073970186983e-146	5.69153329936961e-145
TRINITY_DN18050_c0_g1_i1	gonads	repro_sys	-5.52898988022023	4.43677248436002	6.28593124364934e-146	1.43360571168026e-144
TRINITY_DN1520_c0_g1_i1	gonads	repro_sys	-8.72383701735292	7.31765071814318	7.93180716088958e-146	1.80548143308975e-144
TRINITY_DN6477_c0_g1_i2	gonads	repro_sys	3.9948298989584	5.54948549638689	1.10468905617944e-145	2.50970879795988e-144
TRINITY_DN1617_c0_g1_i1	gonads	repro_sys	-10.495998978456	6.11230448492263	1.38735490330819e-145	3.14582724325132e-144
TRINITY_DN20089_c0_g1_i1	gonads	repro_sys	4.06633645330979	6.43067898436386	1.87423975932513e-145	4.24168157431911e-144
TRINITY_DN7852_c3_g1_i1	gonads	repro_sys	-4.04303099113052	6.52041111266529	4.00153631252164e-145	9.03871928370549e-144
TRINITY_DN8453_c0_g1_i1	gonads	repro_sys	5.91860401731895	5.07581788193318	6.1177483303843e-145	1.3792422669897e-143
TRINITY_DN10152_c0_g1_i2	gonads	repro_sys	-5.9277446482224	10.7338544047073	7.16016685111349e-145	1.61117418590609e-143
TRINITY_DN9196_c0_g1_i1	gonads	repro_sys	7.69693755936653	5.55704059750322	8.56449134053594e-145	1.92350318850018e-143
TRINITY_DN8357_c0_g1_i2	gonads	repro_sys	-6.46807029554308	8.30825187667576	9.22696000808445e-145	2.06834763223049e-143
TRINITY_DN9506_c0_g1_i3	gonads	repro_sys	4.70369735740039	9.43677585106213	1.32836181127398e-144	2.97205201456006e-143
TRINITY_DN8295_c0_g1_i1	gonads	repro_sys	3.40062123850105	6.65608838792417	1.77854303239383e-144	3.97174259374161e-143
TRINITY_DN6863_c0_g1_i2	gonads	repro_sys	-3.38152879126586	5.5523759566123	2.08887841199302e-144	4.65594808238369e-143
TRINITY_DN18669_c0_g1_i1	gonads	repro_sys	-5.92775250707877	4.70657690959575	2.66515845492506e-144	5.92922327207951e-143
TRINITY_DN5792_c0_g1_i1	gonads	repro_sys	-10.2932109819674	4.73501918103797	2.85063192274027e-144	6.32990602655941e-143
TRINITY_DN5390_c0_g1_i2	gonads	repro_sys	3.55100584195774	5.72714769178595	3.69746446323425e-144	8.19488787330735e-143
TRINITY_DN6322_c0_g1_i1	gonads	repro_sys	3.77977327657757	8.19529712279772	6.47498908683556e-144	1.4323939272585e-142
TRINITY_DN1570_c0_g1_i1	gonads	repro_sys	-6.00156774283652	5.74390441504156	2.42434568411378e-143	5.35308238977258e-142
TRINITY_DN914_c0_g1_i1	gonads	repro_sys	4.81087481539893	5.17806154436178	4.27448482877578e-143	9.42064497497106e-142
TRINITY_DN3688_c0_g1_i1	gonads	repro_sys	3.3343681953119	5.96181461441466	4.69912020358124e-143	1.03371877463482e-141
TRINITY_DN9822_c0_g1_i3	gonads	repro_sys	-8.24453511939275	5.09582660380058	5.48215122102008e-143	1.2037252336508e-141
TRINITY_DN3675_c0_g1_i1	gonads	repro_sys	5.13072476098141	5.1388493981674	1.04761496543815e-142	2.29599034525673e-141
TRINITY_DN2881_c0_g1_i1	gonads	repro_sys	6.692483768175	4.85610837720051	3.2933070048045e-142	7.20433819919292e-141
TRINITY_DN20533_c0_g1_i1	gonads	repro_sys	3.22632503389581	5.96659470605173	3.56859067673884e-142	7.79208382767179e-141
TRINITY_DN4866_c0_g1_i1	gonads	repro_sys	-5.78345110044641	5.02482335026665	3.73531651938219e-142	8.14105676155924e-141
TRINITY_DN9376_c0_g1_i2	gonads	repro_sys	-6.04989545345925	9.37709925255426	4.54840672914141e-142	9.89488260946611e-141
TRINITY_DN5327_c0_g1_i1	gonads	repro_sys	2.84456988697529	7.21534650595658	8.57718916141167e-142	1.86249792637578e-140
TRINITY_DN7607_c1_g1_i2	gonads	repro_sys	-4.21456785422025	5.8336438386403	1.0436933171887e-141	2.26216689392866e-140
TRINITY_DN17649_c0_g1_i1	gonads	repro_sys	11.0638881222702	4.28079183589459	1.21030633671682e-141	2.61848110389505e-140
TRINITY_DN11828_c0_g1_i1	gonads	repro_sys	-3.9658718424573	5.85436661345138	1.26487063891526e-141	2.7315182607051e-140
TRINITY_DN8755_c0_g1_i1	gonads	repro_sys	-8.18662485229499	4.8573806622108	1.788183778039e-141	3.85456580015682e-140
TRINITY_DN2435_c0_g1_i1	gonads	repro_sys	3.76833770844778	5.24644984514927	3.55598750394979e-141	7.65121325895474e-140
TRINITY_DN8420_c0_g1_i1	gonads	repro_sys	4.2381492977352	10.07419517757	1.17203481562884e-140	2.51720628617116e-139
TRINITY_DN1129_c0_g1_i1	gonads	repro_sys	3.38299388898364	7.26067792677221	1.19887951156305e-140	2.57017969469816e-139
TRINITY_DN9944_c1_g1_i1	gonads	repro_sys	-5.93334145674419	5.42015684766606	1.35719047137515e-140	2.90428908311876e-139
TRINITY_DN10113_c0_g1_i11	gonads	repro_sys	-5.08023489585329	8.84147523231021	1.8291241881932e-140	3.90710204764239e-139
TRINITY_DN7223_c0_g1_i1	gonads	repro_sys	-4.29280781190412	7.06738383362261	5.48015380687944e-140	1.16847185419377e-138
TRINITY_DN4265_c0_g1_i1	gonads	repro_sys	4.50368466479651	6.41970543685584	5.85280162892853e-140	1.24567480156491e-138
TRINITY_DN12199_c0_g1_i1	gonads	repro_sys	-6.05728819765431	6.16780523178141	7.08981002140413e-140	1.50623333265543e-138
TRINITY_DN4602_c0_g1_i1	gonads	repro_sys	-9.65880971366345	5.90270024459316	8.14049821410542e-140	1.7263419863762e-138
TRINITY_DN13681_c0_g1_i1	gonads	repro_sys	5.4535950916204	4.80177848264739	8.16996141726945e-140	1.72947962425537e-138
TRINITY_DN3053_c0_g1_i1	gonads	repro_sys	-7.16157089765662	3.99160523480845	3.10235179853851e-139	6.55552509974329e-138
TRINITY_DN6665_c0_g1_i1	gonads	repro_sys	5.04367664881926	5.35544471673419	3.29102944724823e-139	6.94177606663755e-138
TRINITY_DN8341_c0_g1_i1	gonads	repro_sys	-9.80325694421868	7.22301181523475	3.33189471784908e-139	7.01542332467116e-138
TRINITY_DN10209_c2_g1_i1	gonads	repro_sys	-5.7467068064126	8.53686000424726	3.49051059316116e-139	7.33629418965477e-138
TRINITY_DN10220_c1_g1_i1	gonads	repro_sys	-4.23427767265392	9.33120868523842	3.67467106071058e-139	7.70961681082534e-138
TRINITY_DN6386_c0_g1_i3	gonads	repro_sys	5.50175681917596	5.05281679136255	4.53281699024486e-139	9.49315188845064e-138
TRINITY_DN4395_c0_g1_i1	gonads	repro_sys	-7.04994308869098	4.55121001163474	5.34967699356389e-139	1.11840498991333e-137
TRINITY_DN10134_c1_g1_i4	gonads	repro_sys	-8.08027886468134	8.58835238417642	7.67974653793747e-139	1.60268834387293e-137
TRINITY_DN7325_c0_g1_i1	gonads	repro_sys	6.82865232698822	5.11310237774543	1.00615475279158e-138	2.09603722441087e-137
TRINITY_DN6186_c0_g1_i2	gonads	repro_sys	-7.219598512451	6.22306654242779	1.27410009575035e-138	2.64954395573057e-137
TRINITY_DN1091_c0_g1_i1	gonads	repro_sys	-8.81000592970393	4.39541664577552	1.70006794537914e-138	3.52913752534603e-137
TRINITY_DN20963_c0_g1_i1	gonads	repro_sys	-4.00238313383716	4.92290280869501	1.86620193451922e-138	3.86720334093429e-137
TRINITY_DN7110_c0_g1_i1	gonads	repro_sys	-5.49214409802982	4.22292441226751	1.98962009697837e-138	4.11572115148632e-137
TRINITY_DN12589_c0_g1_i1	gonads	repro_sys	-3.81233692192229	5.71811473722268	2.14080500555632e-138	4.42070609816367e-137
TRINITY_DN4974_c0_g1_i1	gonads	repro_sys	4.93599598111636	5.02328668580706	2.22882858724584e-138	4.59442620143631e-137
TRINITY_DN11764_c0_g1_i1	gonads	repro_sys	-9.52022224612566	5.7676473597692	4.02184499712055e-138	8.27601646789676e-137
TRINITY_DN9714_c0_g1_i1	gonads	repro_sys	-5.80260590265197	6.63680058433299	4.38618055467833e-138	9.01000956798121e-137
TRINITY_DN6645_c0_g1_i1	gonads	repro_sys	-12.8446739014081	5.94799944657232	4.82911670417012e-138	9.90262870589041e-137
TRINITY_DN3851_c0_g1_i1	gonads	repro_sys	-7.71920297510513	4.16906664358727	6.65327002206542e-138	1.36195671580162e-136
TRINITY_DN10198_c0_g1_i1	gonads	repro_sys	-6.0213514963848	8.61353844647639	1.09173824490214e-137	2.23096804950453e-136
TRINITY_DN11819_c0_g1_i1	gonads	repro_sys	7.54779723403892	4.35731830781028	1.27546723920669e-137	2.60190903416714e-136
TRINITY_DN9418_c0_g1_i3	gonads	repro_sys	-4.29376106853846	9.77845548545266	2.47213461066718e-137	5.03435910092863e-136
TRINITY_DN9252_c0_g1_i1	gonads	repro_sys	-6.39811811228081	4.42873166105448	2.97537094997707e-137	6.04872394330683e-136
TRINITY_DN8851_c0_g1_i1	gonads	repro_sys	5.33254950175733	4.69318167282956	3.29208590828069e-137	6.68106453434382e-136
TRINITY_DN9534_c0_g1_i1	gonads	repro_sys	-10.2421137648075	8.31076886471043	4.2760232208536e-137	8.66298793764343e-136
TRINITY_DN8728_c0_g1_i1	gonads	repro_sys	4.14390272294937	6.26647109467105	5.1339640693212e-137	1.03832882232189e-135
TRINITY_DN6929_c0_g1_i1	gonads	repro_sys	3.00888757018041	5.6358088543513	5.35997848099741e-137	1.08218332653151e-135
TRINITY_DN6104_c0_g1_i1	gonads	repro_sys	-3.71311015163325	7.39629823294523	6.02462441252719e-137	1.21429652048048e-135
TRINITY_DN9944_c0_g1_i1	gonads	repro_sys	-8.9802473641385	4.0918995418885	8.66575855045812e-137	1.74365117864252e-135
TRINITY_DN10158_c0_g1_i1	gonads	repro_sys	3.68348860299006	7.89928239486893	1.01836209517956e-136	2.04557197006171e-135
TRINITY_DN14106_c0_g1_i1	gonads	repro_sys	-8.90396907219804	5.37712515259218	1.34982064190368e-136	2.70675768515073e-135
TRINITY_DN29_c0_g1_i1	gonads	repro_sys	7.38050076587849	4.47749296191108	2.06065392919294e-136	4.12515627828759e-135
TRINITY_DN6403_c0_g1_i1	gonads	repro_sys	9.13219037676546	4.25879169473704	3.99043889479091e-136	7.97479067940333e-135
TRINITY_DN1579_c0_g1_i1	gonads	repro_sys	-5.4705301120415	6.0087982740797	4.01138292931401e-136	8.00308225372953e-135
TRINITY_DN11799_c0_g1_i1	gonads	repro_sys	4.73500611730464	5.5879048078269	5.06697736232947e-136	1.00920152160856e-134
TRINITY_DN8243_c0_g1_i1	gonads	repro_sys	4.25652851683342	5.87704359892479	7.81837361934806e-136	1.55457745945587e-134
TRINITY_DN1895_c0_g1_i1	gonads	repro_sys	12.5010753365567	7.54407822870971	8.00015441563927e-136	1.58804411977782e-134
TRINITY_DN10346_c0_g1_i1	gonads	repro_sys	11.1191269833098	4.33312893233888	8.18978975119469e-136	1.62295480598885e-134
TRINITY_DN5595_c0_g1_i1	gonads	repro_sys	-3.94216239660441	6.62542897331609	1.10266498593448e-135	2.1814635652942e-134
TRINITY_DN9804_c0_g1_i3	gonads	repro_sys	-8.32920623124508	3.90144871564018	1.13631402046637e-135	2.24426777476031e-134
TRINITY_DN14253_c0_g1_i1	gonads	repro_sys	-10.6957678881688	6.95685655498648	1.48696253389638e-135	2.93190221357395e-134
TRINITY_DN9866_c0_g1_i1	gonads	repro_sys	-3.93665705439393	5.75615745279727	1.50785570310193e-135	2.96813465697409e-134
TRINITY_DN13983_c0_g1_i1	gonads	repro_sys	4.37299614686251	6.06445109749243	1.79405663113724e-135	3.5256202896232e-134
TRINITY_DN6926_c0_g1_i1	gonads	repro_sys	-3.65321404706547	6.50629334531342	1.87570000824863e-135	3.67992991634934e-134
TRINITY_DN6268_c0_g1_i1	gonads	repro_sys	-4.34212251658573	10.9811297690439	2.51475682734184e-135	4.92549796531356e-134
TRINITY_DN6682_c0_g1_i1	gonads	repro_sys	-5.39694077601868	8.2538994434102	2.66060227518028e-135	5.20251433277789e-134
TRINITY_DN7178_c0_g1_i1	gonads	repro_sys	-11.6169171901752	4.6959408016453	2.73978631139605e-135	5.34848019828987e-134
TRINITY_DN7931_c0_g1_i1	gonads	repro_sys	4.82338745180744	5.16758539751205	2.83238929801275e-135	5.5201160682427e-134
TRINITY_DN5557_c0_g1_i1	gonads	repro_sys	-5.82545582709762	5.59567331506707	3.56707626687781e-135	6.94049443279807e-134
TRINITY_DN20009_c0_g1_i1	gonads	repro_sys	-7.1394564644913	4.13230106094508	5.14684391057328e-135	9.99776549416303e-134
TRINITY_DN13741_c0_g1_i1	gonads	repro_sys	5.6121668743806	4.77048791616056	6.03958317711721e-135	1.17126192831232e-133
TRINITY_DN7829_c0_g1_i1	gonads	repro_sys	-4.19652724634678	8.61300377742085	6.47980562482517e-135	1.25457123353553e-133
TRINITY_DN9595_c0_g1_i1	gonads	repro_sys	-7.01931653942415	4.62774625395291	7.59906957566357e-134	1.46886277650244e-132
TRINITY_DN5112_c0_g1_i1	gonads	repro_sys	-6.61292336721428	5.90682597526086	7.75237815456657e-134	1.49604403961529e-132
TRINITY_DN17881_c0_g1_i1	gonads	repro_sys	5.94231230570029	4.47923461066708	8.0566088828558e-134	1.55221364930968e-132
TRINITY_DN3698_c0_g1_i1	gonads	repro_sys	-6.5836440447018	3.97138320790917	1.74542457519733e-133	3.35730850997581e-132
TRINITY_DN5110_c0_g1_i1	gonads	repro_sys	5.14553555843805	4.66994287069147	2.37051175077042e-133	4.55223193051042e-132
TRINITY_DN8770_c0_g1_i2	gonads	repro_sys	4.21939279723513	5.18147497062339	7.54568911276038e-133	1.44668650940744e-131
TRINITY_DN10453_c0_g1_i1	gonads	repro_sys	3.76199600024675	5.53442334251577	8.21194193885483e-133	1.57186700326359e-131
TRINITY_DN7491_c0_g1_i4	gonads	repro_sys	-5.33833568686155	8.47759064046609	1.05954185466343e-132	2.02480680848242e-131
TRINITY_DN9161_c0_g1_i1	gonads	repro_sys	-3.17317965708081	5.44151790212491	1.45762315776944e-132	2.78104120602904e-131
TRINITY_DN18026_c0_g1_i1	gonads	repro_sys	9.59568740376029	5.46715866474124	1.4656727387713e-132	2.79188162566275e-131
TRINITY_DN7639_c0_g1_i1	gonads	repro_sys	4.32569066773127	5.97217093030689	1.99613045050681e-132	3.79618937772998e-131
TRINITY_DN7081_c0_g1_i1	gonads	repro_sys	3.25655939179322	5.47208008389202	2.0877649220987e-132	3.96406379975294e-131
TRINITY_DN8936_c0_g1_i1	gonads	repro_sys	-6.81364607321343	8.17183507816355	2.49402438037262e-132	4.72782017186069e-131
TRINITY_DN6731_c0_g1_i2	gonads	repro_sys	-5.27018640100108	4.44570548516362	3.41482289310949e-132	6.46294971631686e-131
TRINITY_DN15655_c0_g1_i1	gonads	repro_sys	3.30366506586968	7.77080473697373	4.20991095399785e-132	7.95497757349177e-131
TRINITY_DN11837_c0_g1_i1	gonads	repro_sys	-8.49567030058277	5.35225188886575	5.0809144473762e-132	9.58544995984204e-131
TRINITY_DN2495_c0_g1_i1	gonads	repro_sys	-4.42026214536658	5.72700451111348	5.1574833385691e-132	9.7143587931419e-131
TRINITY_DN5671_c0_g3_i1	gonads	repro_sys	-12.3511322864442	6.82526789029438	1.11372015833528e-131	2.09439782885666e-130
TRINITY_DN5830_c0_g1_i1	gonads	repro_sys	3.76095102569935	8.29963414381622	1.12333041360733e-131	2.10910651382866e-130
TRINITY_DN6733_c0_g1_i1	gonads	repro_sys	-5.23822673788477	7.16186134571516	3.2423596039101e-131	6.07800669152687e-130
TRINITY_DN116_c0_g1_i1	gonads	repro_sys	3.25889272544134	6.30616879049599	3.35017770817258e-131	6.27015005667664e-130
TRINITY_DN19944_c0_g1_i1	gonads	repro_sys	-6.0789241443716	4.55722303160973	3.40632244297102e-131	6.3651264540525e-130
TRINITY_DN9888_c1_g2_i1	gonads	repro_sys	-3.89150648247033	5.85603183621252	3.51242201677948e-131	6.55300126579855e-130
TRINITY_DN7855_c0_g1_i1	gonads	repro_sys	-9.67158454709283	6.15908574202598	4.28447138485488e-131	7.98075862540661e-130
TRINITY_DN9629_c0_g1_i1	gonads	repro_sys	-4.86566754083159	6.93810024397396	4.77187000960792e-131	8.87462449263202e-130
TRINITY_DN891_c0_g1_i1	gonads	repro_sys	3.60098598481895	5.29080920138829	9.13028329657395e-131	1.69535701338431e-129
TRINITY_DN9473_c0_g1_i1	gonads	repro_sys	-3.71511660185266	6.45456045685243	9.30521526734412e-131	1.72512253486249e-129
TRINITY_DN9633_c0_g1_i1	gonads	repro_sys	-6.66542873264511	10.2005102163089	1.04925436777207e-130	1.94219124810054e-129
TRINITY_DN4652_c0_g1_i1	gonads	repro_sys	2.93975530087449	7.1505322356757	1.17800000697916e-130	2.17708433891712e-129
TRINITY_DN7766_c0_g1_i1	gonads	repro_sys	-11.031170864325	13.023851746576	2.64202876660851e-130	4.87514259578731e-129
TRINITY_DN9058_c0_g1_i2	gonads	repro_sys	-4.20064835307802	6.21924623107855	4.27062669827269e-130	7.86796240614583e-129
TRINITY_DN9914_c0_g1_i5	gonads	repro_sys	-8.50235440473541	4.44089725084771	8.26515694197006e-130	1.52035047586223e-128
TRINITY_DN7946_c0_g1_i1	gonads	repro_sys	-10.427890651044	6.04433286572021	1.13509099428028e-129	2.08471307064779e-128
TRINITY_DN7821_c0_g1_i1	gonads	repro_sys	-9.67247921601139	4.09533542893355	1.79291641312376e-129	3.28775698711389e-128
TRINITY_DN4172_c0_g1_i1	gonads	repro_sys	-7.09223732329915	6.30164904543043	2.99486845967602e-129	5.48330652298757e-128
TRINITY_DN7598_c0_g1_i1	gonads	repro_sys	3.10165059981295	5.66583570204792	3.12683545889993e-129	5.7118901705573e-128
TRINITY_DN8862_c1_g1_i7	gonads	repro_sys	-4.21205009637045	8.23078508150566	3.12940467320839e-129	5.7118901705573e-128
TRINITY_DN17784_c0_g1_i1	gonads	repro_sys	12.9299473119982	6.08443163068159	3.15527579245989e-129	5.75020971698524e-128
TRINITY_DN7709_c0_g1_i2	gonads	repro_sys	-7.28018471514346	4.11087161069487	3.30898734450952e-129	6.02102928689996e-128
TRINITY_DN15531_c0_g1_i1	gonads	repro_sys	-5.69237502024564	7.53642079879152	3.88951189738411e-129	7.06644603729678e-128
TRINITY_DN1946_c0_g1_i2	gonads	repro_sys	-4.21802586201658	5.94333651136566	4.69387624957957e-129	8.51469151673734e-128
TRINITY_DN8175_c0_g1_i1	gonads	repro_sys	11.212899992797	4.4223183902855	7.78623123776804e-129	1.4102527269512e-127
TRINITY_DN7731_c0_g1_i1	gonads	repro_sys	-6.90082963580828	5.02139825047978	8.50557787502403e-129	1.53817896816577e-127
TRINITY_DN5569_c0_g1_i2	gonads	repro_sys	-4.63970600957259	5.89682446339387	1.11403562531967e-128	2.01157642544323e-127
TRINITY_DN7800_c0_g1_i1	gonads	repro_sys	-3.25383112042265	5.43686301266268	1.1378518787542e-128	2.05143906764384e-127
TRINITY_DN6311_c0_g1_i1	gonads	repro_sys	4.10264417219555	5.15368513159189	1.26472525117513e-128	2.27669853993985e-127
TRINITY_DN446_c0_g1_i1	gonads	repro_sys	3.9316912133313	6.85882596805855	1.40461697323618e-128	2.52467053832741e-127
TRINITY_DN5868_c0_g1_i1	gonads	repro_sys	2.66391178215919	7.51255080143784	1.44366793431534e-128	2.59091150890596e-127
TRINITY_DN7733_c0_g1_i1	gonads	repro_sys	-5.31589615645747	8.56124879100191	1.8487207362068e-128	3.31280641346723e-127
TRINITY_DN8613_c1_g1_i2	gonads	repro_sys	-6.53524104826234	4.49438461245841	2.60571962658606e-128	4.66222156556543e-127
TRINITY_DN8492_c1_g1_i1	gonads	repro_sys	11.9560903669996	9.76513863057668	3.52248118302421e-128	6.29296600439977e-127
TRINITY_DN21168_c0_g1_i1	gonads	repro_sys	-3.78707064453364	4.85441315158597	8.42443872029975e-128	1.50276182981928e-126
TRINITY_DN20794_c0_g1_i1	gonads	repro_sys	9.11254372519309	4.24184675468526	1.13250267155533e-127	2.01712069491071e-126
TRINITY_DN6762_c0_g1_i1	gonads	repro_sys	-2.70544011638244	7.24772105747633	1.37688644238048e-127	2.44869804556685e-126
TRINITY_DN6819_c0_g1_i1	gonads	repro_sys	-3.44779469398732	7.19257099979415	2.1089188407345e-127	3.74491898359947e-126
TRINITY_DN7155_c1_g1_i1	gonads	repro_sys	3.77237763728908	7.75627050598376	2.19003975765646e-127	3.88312162143268e-126
TRINITY_DN8209_c0_g1_i1	gonads	repro_sys	-5.05193419949578	5.53001750894882	3.06509801996005e-127	5.42651212512746e-126
TRINITY_DN9106_c0_g1_i1	gonads	repro_sys	-10.3241856549034	10.7589398350117	4.29595831546513e-127	7.59424954987246e-126
TRINITY_DN6837_c0_g1_i1	gonads	repro_sys	3.65761949940843	5.19726433370019	6.39204977856284e-127	1.1282733374107e-125
TRINITY_DN7448_c0_g1_i1	gonads	repro_sys	-5.1876269384839	8.26826720015867	6.69716798661255e-127	1.18036334424736e-125
TRINITY_DN5549_c0_g1_i1	gonads	repro_sys	-7.6596691301153	5.28785254721055	8.92185934153406e-127	1.57011408203027e-125
TRINITY_DN7923_c0_g1_i1	gonads	repro_sys	-4.10798140431433	8.44791239536382	1.03161000978566e-126	1.8127740127247e-125
TRINITY_DN997_c0_g1_i1	gonads	repro_sys	-3.46391084590864	5.85977981920155	1.61760287365243e-126	2.83826718500532e-125
TRINITY_DN3283_c0_g1_i1	gonads	repro_sys	4.87806959569896	5.10503593568873	2.61624711453924e-126	4.58368049443271e-125
TRINITY_DN10274_c0_g1_i1	gonads	repro_sys	-5.85537653335132	3.88064200388732	2.93525767791175e-126	5.13495894365838e-125
TRINITY_DN3727_c0_g1_i1	gonads	repro_sys	-9.7695847773188	5.73721875258615	3.09962380028025e-126	5.41446877468214e-125
TRINITY_DN3986_c0_g1_i1	gonads	repro_sys	-6.05643401982533	4.53406751121119	9.64276808182656e-126	1.68192127888782e-124
TRINITY_DN20377_c0_g1_i1	gonads	repro_sys	7.88791616395472	4.3179520197873	1.06193703787481e-125	1.84952726936217e-124
TRINITY_DN7504_c0_g1_i1	gonads	repro_sys	-5.38968012406731	6.9566572616994	1.37774821165058e-125	2.39298411945399e-124
TRINITY_DN10061_c0_g1_i2	gonads	repro_sys	-3.98555646635143	5.71659193784511	1.37803088551375e-125	2.39298411945399e-124
TRINITY_DN11659_c0_g1_i1	gonads	repro_sys	-8.65301706849443	5.52162874683834	1.78007641146587e-125	3.08660014229324e-124
TRINITY_DN1804_c0_g1_i1	gonads	repro_sys	-4.96505964621552	5.39029492856519	2.33079573276263e-125	4.03559654699034e-124
TRINITY_DN10206_c0_g1_i1	gonads	repro_sys	-5.28892062887544	5.4182840868294	2.72622899984807e-125	4.71333814328572e-124
TRINITY_DN5324_c0_g1_i1	gonads	repro_sys	-6.34328885238725	3.83418862172536	3.8087615527227e-125	6.57527195726989e-124
TRINITY_DN12879_c0_g1_i1	gonads	repro_sys	-4.2583427974542	5.49844959911891	4.34811111815027e-125	7.4954061687295e-124
TRINITY_DN7072_c0_g1_i1	gonads	repro_sys	11.1694470246959	4.3809857939502	6.7608797340557e-125	1.16375960502556e-123
TRINITY_DN7746_c0_g1_i2	gonads	repro_sys	-4.29849189724631	5.93222951015778	6.78590122574589e-125	1.16636386811618e-123
TRINITY_DN10965_c0_g1_i1	gonads	repro_sys	-6.05624079835999	6.09105123891572	8.37660846322819e-125	1.43767962721868e-123
TRINITY_DN8496_c0_g1_i2	gonads	repro_sys	-6.51671588566766	9.42684926827724	8.89561001799258e-125	1.52453688549637e-123
TRINITY_DN6668_c0_g1_i1	gonads	repro_sys	5.29108045491708	4.64578552978976	9.60774235609918e-125	1.6441928899966e-123
TRINITY_DN5310_c0_g1_i1	gonads	repro_sys	2.88288916596984	6.156613984781	1.21412268723488e-124	2.0747421166937e-123
TRINITY_DN4668_c0_g1_i1	gonads	repro_sys	-8.80667206867693	6.72245503192158	1.2690455375287e-124	2.16545816685976e-123
TRINITY_DN9168_c0_g1_i2	gonads	repro_sys	-6.04946590538042	5.81790856564529	1.39636524109503e-124	2.37926915574444e-123
TRINITY_DN9815_c0_g1_i1	gonads	repro_sys	-3.38512043493455	5.49022391456984	1.46431023186144e-124	2.49144039594203e-123
TRINITY_DN9124_c1_g1_i1	gonads	repro_sys	-4.22760310150488	9.15277900934966	2.91007308845999e-124	4.94418901816019e-123
TRINITY_DN10825_c0_g1_i1	gonads	repro_sys	-4.15693111995997	5.09050847961028	3.30664591801204e-124	5.60987942723453e-123
TRINITY_DN2257_c0_g1_i1	gonads	repro_sys	2.9304007374003	6.35911221287242	4.03787755018374e-124	6.84060548767478e-123
TRINITY_DN20005_c0_g1_i1	gonads	repro_sys	-7.45853830904719	5.95130390492101	4.08080136702533e-124	6.90340443595347e-123
TRINITY_DN17700_c0_g1_i1	gonads	repro_sys	6.076420263559	5.02509190880875	4.842917939485e-124	8.18092341324751e-123
TRINITY_DN6542_c1_g1_i1	gonads	repro_sys	-7.20797307695143	9.53607829254041	6.09182654536055e-124	1.0275926580307e-122
TRINITY_DN5849_c0_g1_i1	gonads	repro_sys	-9.27364659956821	4.39324550951214	2.31097653302955e-123	3.89267490013591e-122
TRINITY_DN9007_c0_g1_i1	gonads	repro_sys	2.99378560109376	7.15327533027592	2.49331157593024e-123	4.19381409298052e-122
TRINITY_DN10218_c1_g1_i1	gonads	repro_sys	-6.06199897163046	9.73205460343298	6.04108476747149e-123	1.01467849705493e-121
TRINITY_DN4460_c0_g1_i1	gonads	repro_sys	-3.80199559753079	6.89279458302537	6.39168099896832e-123	1.07203855844716e-121
TRINITY_DN7378_c0_g1_i1	gonads	repro_sys	-3.91215349446089	4.74404300689776	1.06609517107993e-122	1.78555797758571e-121
TRINITY_DN2601_c0_g1_i1	gonads	repro_sys	-6.959791847599	5.00204200651246	1.45257312918928e-122	2.42940280372635e-121
TRINITY_DN6972_c0_g1_i2	gonads	repro_sys	3.89891006791413	7.91277850314308	1.68037372721647e-122	2.80641453507215e-121
TRINITY_DN8157_c0_g1_i1	gonads	repro_sys	-10.0579216470858	4.48945050483276	1.86108510725908e-122	3.10382666190831e-121
TRINITY_DN9455_c0_g1_i1	gonads	repro_sys	2.78715619317441	6.85552956420302	2.35766774562694e-122	3.92644920744169e-121
TRINITY_DN3921_c0_g1_i3	gonads	repro_sys	3.22066370323382	6.02296548243631	2.54755721328189e-122	4.23670622028305e-121
TRINITY_DN17757_c0_g1_i1	gonads	repro_sys	-9.66698850947017	4.08828875813022	8.03440002689521e-122	1.3342762072834e-120
TRINITY_DN8679_c0_g1_i1	gonads	repro_sys	-6.17892284464295	6.40761713737293	9.98565832413703e-122	1.65599011673558e-120
TRINITY_DN7420_c0_g1_i1	gonads	repro_sys	-2.7301486278483	7.10224179529418	1.03563094537793e-121	1.7150455726055e-120
TRINITY_DN17737_c1_g1_i1	gonads	repro_sys	-5.42931851806112	4.96260136594664	1.12091783569253e-121	1.85368053305057e-120
TRINITY_DN6922_c0_g1_i1	gonads	repro_sys	-7.55647569364658	5.73472358437991	1.44420100202245e-121	2.38495434381606e-120
TRINITY_DN9367_c0_g1_i3	gonads	repro_sys	-4.79920121616431	8.14688043338029	5.10912968909782e-121	8.42541932365769e-120
TRINITY_DN8902_c0_g1_i1	gonads	repro_sys	-2.50305662831213	5.87376810601592	5.30492470960452e-121	8.73608481158477e-120
TRINITY_DN4788_c0_g1_i1	gonads	repro_sys	3.84345701931777	5.37914920363526	5.32179632716969e-121	8.75164581501503e-120
TRINITY_DN9268_c0_g1_i1	gonads	repro_sys	-9.60342875423185	4.02367681620951	6.22393660317224e-121	1.02209521571036e-119
TRINITY_DN5621_c0_g1_i1	gonads	repro_sys	6.76525887796209	4.5008633340555	6.75181133871561e-121	1.10724071620022e-119
TRINITY_DN19823_c0_g1_i1	gonads	repro_sys	4.4634529731674	4.96110652631289	9.92118780179574e-121	1.62473229681908e-119
TRINITY_DN7865_c0_g1_i1	gonads	repro_sys	-9.03879058766378	6.85907089089947	1.41556462549354e-120	2.3149684464902e-119
TRINITY_DN6107_c0_g1_i1	gonads	repro_sys	-10.1216986240434	4.55678502059645	1.69468623321334e-120	2.76759631244024e-119
TRINITY_DN7427_c0_g1_i1	gonads	repro_sys	-5.16311232963881	4.66968707749542	5.72544132017408e-120	9.33729994552871e-119
TRINITY_DN9763_c4_g1_i1	gonads	repro_sys	-5.56651957594149	9.94984740607876	6.63726931780535e-120	1.08093981389838e-118
TRINITY_DN7285_c0_g1_i1	gonads	repro_sys	-2.84729199797569	7.81931355785301	7.57179874706998e-120	1.2314355727821e-118
TRINITY_DN16390_c0_g1_i1	gonads	repro_sys	6.43727321604246	4.19650026613674	7.75177375239942e-120	1.25896920543446e-118
TRINITY_DN3318_c0_g1_i1	gonads	repro_sys	-5.90909343210714	4.39613193485989	9.06630546570329e-120	1.4704375205792e-118
TRINITY_DN16158_c0_g1_i1	gonads	repro_sys	3.06670628481853	6.50384115014564	1.09983387913181e-119	1.78133808637956e-118
TRINITY_DN13850_c0_g1_i1	gonads	repro_sys	-9.03482948844258	7.26142148212725	1.53819667178932e-119	2.48791179109299e-118
TRINITY_DN8161_c0_g1_i1	gonads	repro_sys	-4.14263603663751	4.90221475366512	1.68147139806703e-119	2.71592181569978e-118
TRINITY_DN5212_c0_g1_i1	gonads	repro_sys	2.77006465406936	7.56358170804342	2.31113018518753e-119	3.72784350390508e-118
TRINITY_DN140_c0_g1_i1	gonads	repro_sys	-6.5198330979825	8.71026260236592	2.70517786799037e-119	4.35747981440908e-118
TRINITY_DN15794_c0_g1_i1	gonads	repro_sys	3.85630465219676	6.44355819785096	3.31953735995505e-119	5.33979058816235e-118
TRINITY_DN1587_c0_g1_i1	gonads	repro_sys	2.78408977266364	7.20129263763558	5.91451922790104e-119	9.50110302672769e-118
TRINITY_DN16396_c0_g1_i1	gonads	repro_sys	-7.7014067250115	3.90827104549528	6.20447531950613e-119	9.95332904657099e-118
TRINITY_DN9414_c0_g1_i3	gonads	repro_sys	-10.8302826502779	6.80641648362285	6.99962909498855e-119	1.1213672100409e-117
TRINITY_DN3968_c0_g1_i1	gonads	repro_sys	-7.8050611113363	7.32196848257334	8.82642521386137e-119	1.41210827268168e-117
TRINITY_DN2341_c0_g1_i1	gonads	repro_sys	-3.69878797754983	8.73574412323632	9.4987516307209e-119	1.51761220159661e-117
TRINITY_DN8883_c0_g1_i3	gonads	repro_sys	-2.81680439779396	5.74999582112085	1.122792441782e-118	1.79145408403945e-117
TRINITY_DN5135_c0_g1_i1	gonads	repro_sys	-3.01698952441987	6.19346522485981	1.15345524221622e-118	1.83789064337452e-117
TRINITY_DN959_c0_g1_i1	gonads	repro_sys	5.01702036234121	4.44273127120932	1.18853018676432e-118	1.89122259543025e-117
TRINITY_DN7099_c0_g1_i1	gonads	repro_sys	-2.78916124973115	6.68591007017236	1.20968947848669e-118	1.9222976604901e-117
TRINITY_DN6716_c0_g1_i2	gonads	repro_sys	-4.68242867441506	8.48172532086777	1.2580619874386e-118	1.99647495207114e-117
TRINITY_DN9778_c1_g1_i5	gonads	repro_sys	-6.63770250016111	11.883951825763	1.44115383394685e-118	2.28395764194452e-117
TRINITY_DN18792_c0_g1_i1	gonads	repro_sys	-8.00040139183034	4.45184731755219	1.5724380995506e-118	2.48867350762432e-117
TRINITY_DN9563_c0_g1_i1	gonads	repro_sys	-6.07748803879531	9.39189397371921	2.00073420246556e-118	3.16228645861547e-117
TRINITY_DN9876_c0_g1_i1	gonads	repro_sys	-6.5805325849647	4.28181508455145	2.16823883416385e-118	3.42245034720562e-117
TRINITY_DN8072_c0_g1_i1	gonads	repro_sys	-8.97090633964215	4.08349443461898	4.75320553321651e-118	7.4926532676679e-117
TRINITY_DN10029_c0_g1_i3	gonads	repro_sys	-9.91744317143744	10.9212118268127	7.68622370774562e-118	1.20999017006714e-116
TRINITY_DN7943_c0_g1_i1	gonads	repro_sys	-4.23311181097151	6.14786517041043	8.00822756226239e-118	1.25900014915514e-116
TRINITY_DN8876_c0_g1_i2	gonads	repro_sys	3.06661867389883	5.97196097933302	8.2523125338705e-118	1.29564603311408e-116
TRINITY_DN10086_c0_g1_i1	gonads	repro_sys	-7.26443921441733	11.5588008031248	9.914058883175e-118	1.55447697196165e-116
TRINITY_DN8644_c0_g1_i1	gonads	repro_sys	2.97994415481671	5.77053836747554	1.14074611109629e-117	1.78625994633949e-116
TRINITY_DN7722_c0_g1_i1	gonads	repro_sys	-4.85837731799995	4.87647268718445	1.92525458275675e-117	3.0106998388972e-116
TRINITY_DN5831_c0_g1_i1	gonads	repro_sys	2.7199134971219	6.66864203521719	2.4248283904094e-117	3.7869074902407e-116
TRINITY_DN20184_c0_g1_i1	gonads	repro_sys	7.53779590263389	4.34948802992219	3.91267534990023e-117	6.09526222214992e-116
TRINITY_DN8685_c0_g1_i1	gonads	repro_sys	-2.54466850288254	5.71745782934436	3.91325036228267e-117	6.09526222214992e-116
TRINITY_DN3736_c0_g1_i1	gonads	repro_sys	7.87840658268985	4.30511794182472	5.18979139765575e-117	8.07293276645896e-116
TRINITY_DN19902_c0_g1_i1	gonads	repro_sys	-5.7471436337808	4.11136005106448	5.88772549539289e-117	9.14653113520126e-116
TRINITY_DN5199_c0_g1_i1	gonads	repro_sys	-4.13783364782684	5.48390538877854	6.25003151858923e-117	9.69659495206389e-116
TRINITY_DN9879_c1_g1_i2	gonads	repro_sys	-5.93980609991128	8.51039491228668	7.03555831335254e-117	1.09009550686912e-115
TRINITY_DN3583_c0_g1_i1	gonads	repro_sys	-8.04618219089752	5.84940482384074	1.13333816181542e-116	1.75369950996925e-115
TRINITY_DN9621_c0_g1_i2	gonads	repro_sys	-4.05738932618861	6.22660179456664	1.52798405234799e-116	2.36126604996528e-115
TRINITY_DN12200_c0_g1_i1	gonads	repro_sys	7.30823720470988	5.96405388167115	2.31399018638662e-116	3.57123799577024e-115
TRINITY_DN9901_c0_g1_i1	gonads	repro_sys	-10.4643526228601	7.33848100819742	2.42679756136379e-116	3.74044052889418e-115
TRINITY_DN18154_c0_g1_i1	gonads	repro_sys	5.33155403972363	5.55755345135231	2.50635696421907e-116	3.85802284139779e-115
TRINITY_DN10021_c0_g1_i3	gonads	repro_sys	4.00379767439451	10.4170028625753	3.51991027024684e-116	5.4111162968032e-115
TRINITY_DN9710_c0_g1_i1	gonads	repro_sys	-4.31065183254721	7.133886801593	3.58442287814791e-116	5.50311590576068e-115
TRINITY_DN9992_c0_g1_i1	gonads	repro_sys	-6.67915201150607	4.55469954482837	4.00161531718442e-116	6.13563669764908e-115
TRINITY_DN7634_c0_g1_i1	gonads	repro_sys	-3.61576164291101	8.23369248863356	4.37415808901292e-116	6.69814260098069e-115
TRINITY_DN10528_c0_g1_i1	gonads	repro_sys	-10.6410325839713	3.68630857940195	4.43414901734134e-116	6.78119987853071e-115
TRINITY_DN15732_c0_g1_i1	gonads	repro_sys	-5.63452297236302	6.66661944982226	7.07831450329741e-116	1.08109334596347e-114
TRINITY_DN17985_c0_g1_i1	gonads	repro_sys	8.97010990287135	4.10534183496954	9.49699840038433e-116	1.4486301182268e-114
TRINITY_DN7987_c0_g1_i1	gonads	repro_sys	-6.09961744217293	4.68656710939503	1.12400044178908e-115	1.71228542753683e-114
TRINITY_DN3699_c0_g1_i2	gonads	repro_sys	-5.67417453905098	8.87702818623943	1.30219172943361e-115	1.98117970087119e-114
TRINITY_DN9992_c3_g1_i1	gonads	repro_sys	-5.31408848740538	8.22852678242644	1.47507623464482e-115	2.24131751065684e-114
TRINITY_DN6072_c0_g1_i1	gonads	repro_sys	-8.41436343916929	7.43344451241961	2.26183614596652e-115	3.43234362896927e-114
TRINITY_DN6552_c1_g1_i1	gonads	repro_sys	-3.49990495672732	6.53017941735245	2.36525522487962e-115	3.58466894043131e-114
TRINITY_DN6513_c0_g1_i3	gonads	repro_sys	-6.02417177772859	8.5963848858907	2.53475850360352e-115	3.83662869268153e-114
TRINITY_DN18111_c0_g1_i1	gonads	repro_sys	3.72317388521571	5.67373855144366	2.81011458430798e-115	4.24795654661224e-114
TRINITY_DN6033_c0_g1_i1	gonads	repro_sys	6.44594899528779	4.20921655081863	4.51591265254074e-115	6.81781383945044e-114
TRINITY_DN8455_c0_g1_i1	gonads	repro_sys	-6.78204459745008	9.29337414913412	5.17610688213007e-115	7.80453660450073e-114
TRINITY_DN8419_c0_g1_i3	gonads	repro_sys	-8.99338428508262	4.59033529538258	5.19674565446373e-115	7.82564853279461e-114
TRINITY_DN9914_c0_g1_i4	gonads	repro_sys	-5.07609531669052	5.14943923445817	1.31911932229049e-114	1.98389488891928e-113
TRINITY_DN8578_c0_g1_i2	gonads	repro_sys	-9.24101934839556	5.1943292260098	1.7853077218893e-114	2.6816004265983e-113
TRINITY_DN10087_c2_g1_i1	gonads	repro_sys	2.73014526654278	6.16661773314016	2.09139955058834e-114	3.13736540725027e-113
TRINITY_DN10113_c0_g1_i4	gonads	repro_sys	-5.06353427267981	7.64727174990546	2.87513396597083e-114	4.30758635232046e-113
TRINITY_DN6279_c0_g1_i1	gonads	repro_sys	-4.65708161423423	4.6654275414705	8.71116272256594e-114	1.30346852362659e-112
TRINITY_DN5510_c0_g1_i1	gonads	repro_sys	4.64047544610613	4.70902443438184	9.74036882888375e-114	1.45562343297045e-112
TRINITY_DN8979_c1_g1_i1	gonads	repro_sys	-4.23165830404992	7.69795051060135	1.59891693540907e-113	2.38643412473524e-112
TRINITY_DN6710_c0_g1_i3	gonads	repro_sys	-5.68841540028351	7.74383961232189	3.14527983733215e-113	4.68849488773494e-112
TRINITY_DN8602_c0_g1_i1	gonads	repro_sys	-3.81242993370414	8.75724916707634	9.632955087682e-113	1.43411835150074e-111
TRINITY_DN8767_c0_g1_i2	gonads	repro_sys	7.22028346849289	4.94223244908579	9.95215528595415e-113	1.47977128596072e-111
TRINITY_DN9236_c0_g1_i1	gonads	repro_sys	-4.75167075444281	6.25449190542086	3.0178660307957e-112	4.48156906411992e-111
TRINITY_DN9091_c1_g1_i1	gonads	repro_sys	-7.06407237988155	4.86758862686891	3.0348628531573e-112	4.50114061655066e-111
TRINITY_DN9743_c0_g1_i1	gonads	repro_sys	-4.4500482662896	5.24511458967398	3.5249084272604e-112	5.22138131480243e-111
TRINITY_DN18436_c0_g1_i1	gonads	repro_sys	10.7526110229166	3.98641719323869	4.13214785283902e-112	6.11319389370451e-111
TRINITY_DN19891_c0_g1_i2	gonads	repro_sys	-8.3763476921699	3.94710804180743	5.1280061695015e-112	7.57698254944765e-111
TRINITY_DN9595_c1_g1_i9	gonads	repro_sys	-3.86607549809074	8.78887873107042	5.87196161673073e-112	8.66536913928311e-111
TRINITY_DN7523_c0_g1_i4	gonads	repro_sys	-4.37629897019014	8.01135420250551	6.75536591404029e-112	9.95656493655613e-111
TRINITY_DN16953_c0_g1_i1	gonads	repro_sys	-7.76573214978018	4.7709671622999	7.68145637588832e-112	1.13073723006366e-110
TRINITY_DN10014_c0_g1_i2	gonads	repro_sys	2.89024172859295	6.689593860625	8.61093399220061e-112	1.26597908606032e-110
TRINITY_DN9529_c0_g1_i3	gonads	repro_sys	-3.05510864488177	6.58000819165071	1.54591324673929e-111	2.26997049717347e-110
TRINITY_DN3192_c0_g1_i1	gonads	repro_sys	2.77361577898769	5.81573373151433	1.58581141388661e-111	2.32565950014142e-110
TRINITY_DN12204_c0_g1_i1	gonads	repro_sys	10.7679859919707	4.00074628710167	1.85374441944493e-111	2.71521744716461e-110
TRINITY_DN5968_c0_g1_i1	gonads	repro_sys	-5.82995365356831	8.07095366803089	2.50341201764795e-111	3.66224951613982e-110
TRINITY_DN4503_c0_g1_i1	gonads	repro_sys	3.17630301966463	5.8086446860132	2.75653457591147e-111	4.02754636735715e-110
TRINITY_DN8063_c1_g2_i1	gonads	repro_sys	-5.81982788807453	3.91958457588089	3.85515933133499e-111	5.62576530640729e-110
TRINITY_DN7709_c1_g1_i1	gonads	repro_sys	-7.71381036826027	3.62685353116264	4.5357163874299e-111	6.61070851967687e-110
TRINITY_DN9341_c0_g1_i3	gonads	repro_sys	-4.92015739955782	5.64520330869352	5.28362911144951e-111	7.69126800655571e-110
TRINITY_DN6155_c0_g1_i2	gonads	repro_sys	2.67182147259825	6.60384568559929	5.31451198005735e-111	7.72668443364442e-110
TRINITY_DN8173_c0_g1_i1	gonads	repro_sys	2.35255969499051	6.85470421802256	8.07636694667979e-111	1.17276407226972e-109
TRINITY_DN8986_c0_g1_i1	gonads	repro_sys	-5.70833456349053	7.37190838575027	9.91546749473017e-111	1.43804769041037e-109
TRINITY_DN5352_c0_g1_i1	gonads	repro_sys	-4.77644332152042	8.36142483837931	1.50415611498367e-110	2.17880893756418e-109
TRINITY_DN9646_c1_g1_i2	gonads	repro_sys	2.95260204540368	6.5304675109449	1.8356925631925e-110	2.65578540031936e-109
TRINITY_DN7608_c0_g1_i1	gonads	repro_sys	2.55275231639668	6.58240188509045	4.20852010784418e-110	6.08120840583219e-109
TRINITY_DN18589_c0_g1_i1	gonads	repro_sys	-4.82885058245553	5.78353253917387	4.51359997571934e-110	6.51405842273032e-109
TRINITY_DN6071_c1_g1_i1	gonads	repro_sys	6.56235482848003	4.13665287224165	5.71495808377585e-110	8.23778371220062e-109
TRINITY_DN4579_c0_g1_i1	gonads	repro_sys	3.80593858077674	6.6120171533016	8.15169988661122e-110	1.17358599954863e-108
TRINITY_DN9620_c1_g1_i1	gonads	repro_sys	-4.76616245553908	9.30711890034987	9.01487842989461e-110	1.29627355569375e-108
TRINITY_DN9790_c0_g1_i6	gonads	repro_sys	-11.5311502488391	4.60152407857125	1.77088689409026e-109	2.54330418614107e-108
TRINITY_DN3659_c0_g1_i1	gonads	repro_sys	-3.20679998332839	5.49200518263924	2.53489005609854e-109	3.63611784080997e-108
TRINITY_DN9226_c0_g1_i1	gonads	repro_sys	3.3937256712457	7.25337898653994	3.23661935909758e-109	4.63705697000238e-108
TRINITY_DN2880_c0_g1_i1	gonads	repro_sys	-3.43071096545282	6.23530715401783	3.91589305494171e-109	5.60343386053614e-108
TRINITY_DN17912_c0_g1_i1	gonads	repro_sys	-5.54234613507712	3.89939809984712	3.93395740437406e-109	5.62245960666358e-108
TRINITY_DN18089_c0_g1_i1	gonads	repro_sys	-15.3597456445581	8.47908275312317	4.24552279463451e-109	6.06040669146918e-108
TRINITY_DN5123_c0_g1_i1	gonads	repro_sys	-2.83963213920369	7.15152616855603	6.20888044874819e-109	8.85234696144981e-108
TRINITY_DN4170_c0_g1_i1	gonads	repro_sys	10.7368090999687	3.9713746458442	6.62608437750242e-109	9.43576822404964e-108
TRINITY_DN5875_c0_g1_i1	gonads	repro_sys	-3.82194109398466	5.27957568957634	1.06225208332934e-108	1.51085818028182e-107
TRINITY_DN3438_c0_g1_i1	gonads	repro_sys	2.54068217716341	5.65898696629379	1.19361169680728e-108	1.69564765265719e-107
TRINITY_DN1973_c0_g1_i1	gonads	repro_sys	5.54600920656398	5.73075684796879	1.41558166848796e-108	2.00855877895807e-107
TRINITY_DN7432_c2_g1_i2	gonads	repro_sys	-2.85032626311521	5.52562587158362	2.22497815588864e-108	3.15321123029844e-107
TRINITY_DN7306_c1_g1_i1	gonads	repro_sys	8.80032579557988	3.94395233641351	2.86257078795963e-108	4.05192943107226e-107
TRINITY_DN6136_c0_g1_i1	gonads	repro_sys	-4.01526426339032	5.35645138326767	3.35015387256046e-108	4.73641058889214e-107
TRINITY_DN1330_c0_g1_i1	gonads	repro_sys	10.9305292822896	5.99451438184457	3.48458860320993e-108	4.92057296053272e-107
TRINITY_DN17790_c0_g1_i1	gonads	repro_sys	10.6511439773771	3.89089132910311	6.05230420137972e-108	8.53621038737659e-107
TRINITY_DN10015_c0_g1_i1	gonads	repro_sys	-5.48189294649	6.46171802101451	6.33299818927629e-108	8.92143149937356e-107
TRINITY_DN10207_c2_g2_i1	gonads	repro_sys	-4.81445767099559	4.35964691227469	9.20187206837278e-108	1.29474073458453e-106
TRINITY_DN12084_c0_g1_i1	gonads	repro_sys	-7.35362702368124	4.34624065891233	1.34316933103479e-107	1.88764118977725e-106
TRINITY_DN7591_c0_g1_i3	gonads	repro_sys	-10.664341323524	3.70919102449753	1.47899575671916e-107	2.07605225803281e-106
TRINITY_DN8773_c0_g1_i1	gonads	repro_sys	-6.62091604338942	4.11565715961835	1.84761899118831e-107	2.59040137040444e-106
TRINITY_DN7401_c0_g1_i1	gonads	repro_sys	3.91657401159857	5.30199137882254	1.99058350460206e-107	2.78752614047066e-106
TRINITY_DN41_c0_g1_i1	gonads	repro_sys	3.34072836867976	8.61965274466988	2.2750598303346e-107	3.18211511974795e-106
TRINITY_DN8866_c0_g1_i1	gonads	repro_sys	-5.87137141134047	4.29662020016078	2.42337022655971e-107	3.38554008783951e-106
TRINITY_DN4918_c0_g1_i1	gonads	repro_sys	2.83037697802334	6.02497536431134	2.54515631028796e-107	3.55147195912489e-106
TRINITY_DN4050_c0_g1_i4	gonads	repro_sys	-4.98233381834951	4.41281559260204	2.90111126092405e-107	4.04338095479379e-106
TRINITY_DN9539_c0_g1_i1	gonads	repro_sys	-5.46724224315483	8.97264000711464	4.80677170977764e-107	6.69145752420167e-106
TRINITY_DN5339_c0_g1_i1	gonads	repro_sys	-4.93684627938396	9.90060085768281	8.01606199226783e-107	1.11459182725035e-105
TRINITY_DN18789_c0_g1_i1	gonads	repro_sys	-4.54333204596157	5.09260231406439	1.07246364721017e-106	1.48944862947646e-105
TRINITY_DN12389_c0_g1_i1	gonads	repro_sys	3.66950756469479	5.1966348337352	1.29568377979975e-106	1.79734205266105e-105
TRINITY_DN9465_c0_g1_i2	gonads	repro_sys	4.34940814818181	5.59575287990766	1.43441610344593e-106	1.98745009115523e-105
TRINITY_DN9424_c1_g1_i1	gonads	repro_sys	-4.8114856218812	4.01880944945126	1.45174338803085e-106	2.00909698219153e-105
TRINITY_DN7792_c0_g1_i1	gonads	repro_sys	3.608511168603	5.06160790576341	1.45501366510079e-106	2.01126214832397e-105
TRINITY_DN19188_c0_g1_i1	gonads	repro_sys	-6.28704052271225	4.0688161244216	2.36108689170415e-106	3.25990345902618e-105
TRINITY_DN5639_c0_g1_i1	gonads	repro_sys	-7.72216708506649	3.92465058784383	3.15635186789352e-106	4.3528122660038e-105
TRINITY_DN978_c0_g1_i1	gonads	repro_sys	-9.15178281874528	7.29839245659932	4.27122938798002e-106	5.88341889178416e-105
TRINITY_DN8707_c0_g1_i1	gonads	repro_sys	2.51269013373577	6.484945128694	5.36622916455858e-106	7.38310479338509e-105
TRINITY_DN6620_c0_g1_i1	gonads	repro_sys	2.51444886083979	7.62101209415314	5.94409587928701e-106	8.16862873108078e-105
TRINITY_DN10211_c1_g1_i7	gonads	repro_sys	-3.3228263319967	8.55795747263983	6.08607212025855e-106	8.35400190570065e-105
TRINITY_DN17089_c0_g1_i1	gonads	repro_sys	-9.23551830147009	4.35452145748736	6.91825162337174e-106	9.48524475478792e-105
TRINITY_DN642_c0_g1_i1	gonads	repro_sys	2.66082661416711	6.09676801748984	7.25052163704932e-106	9.92925675057474e-105
TRINITY_DN8668_c0_g1_i1	gonads	repro_sys	4.75442431760066	4.47716110436165	1.08304138723399e-105	1.48145487202738e-104
TRINITY_DN5498_c0_g1_i1	gonads	repro_sys	-5.88507926300366	6.83049119858416	1.16198299015425e-105	1.58759460450854e-104
TRINITY_DN4266_c0_g1_i1	gonads	repro_sys	9.82053651076326	10.3402952345693	1.35955566138218e-105	1.85538435224043e-104
TRINITY_DN729_c0_g1_i1	gonads	repro_sys	3.45057520576194	4.98283010878781	1.48014127142516e-105	2.01761222328024e-104
TRINITY_DN9836_c0_g2_i2	gonads	repro_sys	-2.94269182261872	8.59211639199407	4.08749350831202e-105	5.56531593031259e-104
TRINITY_DN9805_c1_g1_i1	gonads	repro_sys	-4.27101993889625	5.9556804241281	4.63568830117499e-105	6.304429153305e-104
TRINITY_DN9549_c0_g1_i1	gonads	repro_sys	3.40422239957995	4.97394310536929	4.90804814642679e-105	6.66714236111962e-104
TRINITY_DN11612_c0_g1_i1	gonads	repro_sys	-8.59019293968736	4.16820921348515	4.94946539159414e-105	6.71566702327807e-104
TRINITY_DN9392_c0_g1_i1	gonads	repro_sys	-4.22278586203081	4.98924103613108	6.83010814646044e-105	9.25675921320863e-104
TRINITY_DN2936_c0_g1_i1	gonads	repro_sys	-11.6042413994716	4.67744954279157	1.12104608120556e-104	1.51759521739319e-103
TRINITY_DN18023_c0_g1_i1	gonads	repro_sys	-5.5624989001919	5.93280227425188	1.24706143814977e-104	1.68625016252568e-103
TRINITY_DN9460_c0_g1_i1	gonads	repro_sys	3.83112769222951	4.92585202582606	1.25980486060357e-104	1.70153025330775e-103
TRINITY_DN6967_c0_g1_i3	gonads	repro_sys	2.64978203955134	6.64845170789049	1.37775850883993e-104	1.85871288074733e-103
TRINITY_DN8178_c0_g1_i1	gonads	repro_sys	3.59268669052665	4.85811462605292	1.47190206057241e-104	1.98345110813821e-103
TRINITY_DN15582_c0_g1_i1	gonads	repro_sys	2.87226130933857	6.74451539455255	2.26749555405152e-104	3.05205936961433e-103
TRINITY_DN17226_c0_g1_i1	gonads	repro_sys	-4.5374210552117	6.63685950478223	2.35349950836675e-104	3.16420897413368e-103
TRINITY_DN7425_c0_g1_i1	gonads	repro_sys	-3.23096458937421	7.14599902241933	3.11130058033943e-104	4.1782853237793e-103
TRINITY_DN6732_c0_g1_i1	gonads	repro_sys	9.11516893716686	5.50477937809557	3.514980814697e-104	4.71503285393541e-103
TRINITY_DN899_c0_g1_i1	gonads	repro_sys	-8.20936962451801	4.14159294480888	3.81346766029968e-104	5.10961331620381e-103
TRINITY_DN8616_c0_g1_i1	gonads	repro_sys	-6.26758661638873	3.95990205823293	4.15692809608907e-104	5.56348912383498e-103
TRINITY_DN9728_c0_g1_i2	gonads	repro_sys	-5.67456764334939	9.12840421123388	5.04877990691842e-104	6.74945168735545e-103
TRINITY_DN6161_c0_g1_i1	gonads	repro_sys	2.86327390708591	6.17886712772111	5.21858391264397e-104	6.96855299139128e-103
TRINITY_DN5239_c0_g1_i2	gonads	repro_sys	-4.25564552198166	5.6875910344106	7.22671182449268e-104	9.63915827178656e-103
TRINITY_DN3448_c0_g1_i1	gonads	repro_sys	-7.83597047513244	4.49691804419782	7.58735120702718e-104	1.01087523256562e-102
TRINITY_DN7919_c0_g2_i3	gonads	repro_sys	-5.049511832233	9.83960110367473	1.26946440693068e-103	1.68941928014894e-102
TRINITY_DN1532_c0_g1_i2	gonads	repro_sys	-10.1118615482995	6.08359845411119	1.30291213022254e-103	1.73197710568816e-102
TRINITY_DN9348_c2_g1_i14	gonads	repro_sys	-5.0574002279033	8.57697741050129	1.44668766890915e-103	1.92093404325538e-102
TRINITY_DN9543_c0_g1_i1	gonads	repro_sys	-4.32333229965583	4.70131745872823	1.44864222318828e-103	1.92136563032767e-102
TRINITY_DN10080_c0_g1_i3	gonads	repro_sys	-5.8088951582957	4.95239029936477	1.52911248358308e-103	2.02581632516046e-102
TRINITY_DN9107_c0_g1_i1	gonads	repro_sys	-4.90054675639773	5.43432184685742	1.59720949591846e-103	2.11365849229793e-102
TRINITY_DN9996_c0_g1_i9	gonads	repro_sys	-3.204297407585	7.72617759042955	1.70734056681331e-103	2.2568668860197e-102
TRINITY_DN6441_c0_g1_i1	gonads	repro_sys	-12.8931915768867	5.99866682753616	1.92685358553621e-103	2.54418036137262e-102
TRINITY_DN4201_c0_g1_i2	gonads	repro_sys	-9.56540348369549	6.26335867087731	2.27265482847139e-103	2.99741309647719e-102
TRINITY_DN8670_c0_g1_i1	gonads	repro_sys	3.39968823007549	6.88408320874489	2.37743761541335e-103	3.13210803612724e-102
TRINITY_DN7775_c0_g1_i4	gonads	repro_sys	4.38808314546394	7.42379713382014	2.61461789014145e-103	3.44073209181449e-102
TRINITY_DN13686_c0_g1_i1	gonads	repro_sys	2.79958598445483	5.47027857110459	2.90854137160851e-103	3.82325655659264e-102
TRINITY_DN20540_c0_g1_i1	gonads	repro_sys	5.92451682349553	4.25130870795238	3.12128693928172e-103	4.09834012261367e-102
TRINITY_DN9119_c1_g1_i1	gonads	repro_sys	-3.63097175388526	8.89913911313076	3.66890838810217e-103	4.81202433861098e-102
TRINITY_DN5385_c0_g1_i1	gonads	repro_sys	3.3006036388368	8.47910589139102	4.58155481376746e-103	6.00234586768135e-102
TRINITY_DN8976_c0_g1_i1	gonads	repro_sys	-3.58955406897312	6.31031470127272	5.05401793132654e-103	6.61397618515774e-102
TRINITY_DN20716_c0_g1_i1	gonads	repro_sys	8.75908673034792	3.90701861463403	9.78672125651182e-103	1.27932627866442e-101
TRINITY_DN9620_c0_g1_i1	gonads	repro_sys	-5.04289536738171	7.89353271597247	3.09820186338141e-102	4.04550367343635e-101
TRINITY_DN14020_c0_g1_i1	gonads	repro_sys	3.20222863862781	4.91550863631855	3.22850298034159e-102	4.21098215057607e-101
TRINITY_DN6673_c0_g1_i2	gonads	repro_sys	-7.97992960163197	3.90054337319092	3.3787359511893e-102	4.40206360226221e-101
TRINITY_DN10141_c0_g1_i2	gonads	repro_sys	-2.92519695694582	5.42230279052374	3.52522120442282e-102	4.58784583017102e-101
TRINITY_DN8506_c0_g1_i1	gonads	repro_sys	-4.65162343727977	3.86519560783047	5.43977136208377e-102	7.0717027707089e-101
TRINITY_DN7978_c0_g1_i2	gonads	repro_sys	-8.05623258967788	10.9929009143736	6.24924258254846e-102	8.11506820383578e-101
TRINITY_DN20142_c0_g1_i1	gonads	repro_sys	-3.55584907527391	4.87048652376963	7.65818588032934e-102	9.93373704235019e-101
TRINITY_DN9295_c0_g1_i2	gonads	repro_sys	-4.05667168696935	5.30582837677841	8.18404279792479e-102	1.06041811681683e-100
TRINITY_DN8199_c0_g1_i1	gonads	repro_sys	3.28394931010387	5.83351237664641	8.92090314169149e-102	1.1546253451557e-100
TRINITY_DN5892_c0_g1_i1	gonads	repro_sys	2.45834026097685	6.94156083407356	1.23815533190647e-101	1.60077735948565e-100
TRINITY_DN4201_c0_g1_i1	gonads	repro_sys	-9.4819758727627	6.51579642660249	1.38849764651957e-101	1.79318463856651e-100
TRINITY_DN13853_c0_g1_i1	gonads	repro_sys	3.90638973425594	4.7157647372399	1.58273220702497e-101	2.04179381324195e-100
TRINITY_DN8029_c0_g1_i1	gonads	repro_sys	-8.66735287820441	4.25441410561969	1.60507078495972e-101	2.06834859294645e-100
TRINITY_DN6300_c0_g1_i2	gonads	repro_sys	3.23393093943823	6.03113056664809	1.83223675638849e-101	2.35850475923326e-100
TRINITY_DN14168_c0_g1_i1	gonads	repro_sys	10.1563003645166	6.8645697398679	2.22901428228437e-101	2.86611858259706e-100
TRINITY_DN11546_c0_g1_i1	gonads	repro_sys	12.7833569254085	5.94105998533628	3.19964264923969e-101	4.10969351603325e-100
TRINITY_DN5261_c0_g1_i1	gonads	repro_sys	2.9328470250888	5.91563768504257	3.95799292451986e-101	5.07820397965328e-100
TRINITY_DN10057_c3_g1_i13	gonads	repro_sys	-13.7159262691865	8.19782330988768	5.57749916914519e-101	7.14829268515119e-100
TRINITY_DN20240_c0_g1_i1	gonads	repro_sys	-9.09254304289133	5.77719755822213	5.8576651190688e-101	7.49921057751794e-100
TRINITY_DN8968_c0_g1_i1	gonads	repro_sys	-5.84774538913615	5.47307418597349	8.07174057889177e-101	1.03225480656955e-99
TRINITY_DN6332_c0_g1_i1	gonads	repro_sys	5.43002206256331	5.41383369420944	9.41691109777651e-101	1.20297723460328e-99
TRINITY_DN10170_c0_g2_i1	gonads	repro_sys	-3.4720803938046	8.88045443334635	1.18732510403797e-100	1.51512449152724e-99
TRINITY_DN6763_c0_g1_i2	gonads	repro_sys	10.7319605086425	3.96683916715761	1.47567087253541e-100	1.88104164952055e-99
TRINITY_DN8926_c0_g1_i3	gonads	repro_sys	-4.28757038564523	6.70205994510061	2.51646798587443e-100	3.20428445155998e-99
TRINITY_DN7801_c0_g1_i2	gonads	repro_sys	2.72811972762252	5.18090807956825	2.52098931405942e-100	3.20657874887536e-99
TRINITY_DN5574_c0_g1_i2	gonads	repro_sys	-5.40250712561825	8.95294838917356	2.59622525316247e-100	3.29871680603865e-99
TRINITY_DN7091_c0_g1_i1	gonads	repro_sys	-2.8800542761551	8.13009619173343	3.728124259517e-100	4.73178828245048e-99
TRINITY_DN9438_c0_g1_i1	gonads	repro_sys	2.29753324744398	6.86497595869523	4.00695553086926e-100	5.08021641553542e-99
TRINITY_DN2588_c0_g1_i1	gonads	repro_sys	-4.83158352795454	7.78764351874549	4.06561323143172e-100	5.14904893789596e-99
TRINITY_DN9425_c0_g1_i1	gonads	repro_sys	-7.06909416239724	6.1629223435122	6.65459507912127e-100	8.41891958990546e-99
TRINITY_DN8916_c0_g1_i2	gonads	repro_sys	-5.55553062766758	4.55845296144801	7.01746512903463e-100	8.86848138654313e-99
TRINITY_DN3689_c0_g1_i1	gonads	repro_sys	-6.17273215073847	4.54684793044886	1.77574376413207e-99	2.24173391037273e-98
TRINITY_DN10252_c0_g1_i1	gonads	repro_sys	2.65437672066477	5.50933344093734	1.92107693045435e-99	2.42261156010559e-98
TRINITY_DN19978_c0_g1_i2	gonads	repro_sys	-5.84259161900271	4.90922392504795	2.12767834986281e-99	2.68028369906329e-98
TRINITY_DN6493_c0_g1_i1	gonads	repro_sys	-11.2693697212146	4.33952028156767	2.21780589044812e-99	2.79083770056284e-98
TRINITY_DN5530_c0_g1_i1	gonads	repro_sys	3.39354600622805	7.36218287440176	2.78158262576379e-99	3.49655018554167e-98
TRINITY_DN5737_c0_g1_i1	gonads	repro_sys	-5.2669134963763	3.62302288712727	2.93095964676311e-99	3.68039884930605e-98
TRINITY_DN5613_c0_g1_i1	gonads	repro_sys	-5.81932616906997	3.68415897875689	3.39082178802245e-99	4.25331698963539e-98
TRINITY_DN12882_c0_g1_i1	gonads	repro_sys	-11.7903801663913	4.86499987170602	3.97132923450059e-99	4.97618947970207e-98
TRINITY_DN6212_c0_g1_i1	gonads	repro_sys	-3.02425268495165	5.14738539480647	4.15673992995527e-99	5.2029851925799e-98
TRINITY_DN8920_c0_g1_i1	gonads	repro_sys	-4.48438484973199	6.5912471757545	5.66876913181967e-99	7.08806541180125e-98
TRINITY_DN7173_c0_g1_i1	gonads	repro_sys	3.27697071974803	7.11005878507078	5.72932149621286e-99	7.15618959341588e-98
TRINITY_DN9980_c0_g1_i5	gonads	repro_sys	6.8495935632157	4.21510275613074	7.28490902250054e-99	9.08956214648718e-98
TRINITY_DN8210_c0_g1_i4	gonads	repro_sys	-3.19733968235567	8.33325971124572	9.9534178160308e-99	1.24059988867674e-97
TRINITY_DN1746_c0_g1_i1	gonads	repro_sys	2.44231415700942	6.90446045128587	1.01248688105635e-98	1.2606370448295e-97
TRINITY_DN375_c0_g1_i1	gonads	repro_sys	-7.237963392975	3.87775416079507	1.36231303393786e-98	1.69441276193685e-97
TRINITY_DN9312_c1_g1_i1	gonads	repro_sys	-2.63118298154447	6.79969269281219	1.4040229529667e-98	1.74445043608329e-97
TRINITY_DN9975_c0_g1_i2	gonads	repro_sys	3.14393522439258	7.46035252511091	1.52311021167553e-98	1.89042026377539e-97
TRINITY_DN6304_c0_g1_i1	gonads	repro_sys	-4.74668142902177	4.28332610832338	2.86949402260338e-98	3.55775015988606e-97
TRINITY_DN9824_c1_g1_i2	gonads	repro_sys	-3.02472138675863	9.18526524255644	3.84412562834686e-98	4.76114341216785e-97
TRINITY_DN7640_c0_g1_i1	gonads	repro_sys	-10.0146902273974	9.73832192169067	3.95543738281932e-98	4.89386801477676e-97
TRINITY_DN6977_c0_g1_i2	gonads	repro_sys	-3.48267693851576	6.03170839485362	4.43938722742471e-98	5.48687786148477e-97
TRINITY_DN9610_c0_g1_i2	gonads	repro_sys	2.62248789719139	6.8548152666935	6.59898078095427e-98	8.14749553803475e-97
TRINITY_DN9850_c0_g1_i1	gonads	repro_sys	-6.18187530680772	5.57241036796626	8.48923091466814e-98	1.04703474597126e-96
TRINITY_DN5176_c0_g1_i1	gonads	repro_sys	2.50333043815434	7.10436277834798	8.7753853035394e-98	1.08119715897631e-96
TRINITY_DN8179_c0_g1_i1	gonads	repro_sys	-4.15924645605094	4.22354255253742	9.67134080218208e-98	1.19034216491157e-96
TRINITY_DN9958_c0_g1_i3	gonads	repro_sys	-6.72239291080541	4.32821018856054	1.07497043321101e-97	1.3216867964537e-96
TRINITY_DN12324_c0_g1_i1	gonads	repro_sys	7.42221885818455	3.88307554805167	1.15678311885385e-97	1.42079476608393e-96
TRINITY_DN6198_c0_g1_i1	gonads	repro_sys	-4.22107106806201	5.31685556393673	2.35432414241179e-97	2.88864057889463e-96
TRINITY_DN9939_c1_g1_i1	gonads	repro_sys	-7.38535353640713	4.02978656055163	2.46061694828369e-97	3.01591834066663e-96
TRINITY_DN9028_c0_g1_i1	gonads	repro_sys	-7.54128442996311	6.26478511615364	2.53831281682781e-97	3.10791759327276e-96
TRINITY_DN17973_c0_g1_i1	gonads	repro_sys	5.42378119780802	4.16432728578417	2.57418985963521e-97	3.14857599947705e-96
TRINITY_DN12137_c0_g1_i2	gonads	repro_sys	-10.0974731673095	5.23459069565099	2.58760930669656e-97	3.16170998292841e-96
TRINITY_DN2454_c0_g1_i1	gonads	repro_sys	-2.67523561327061	8.29788782361055	2.95826515918394e-97	3.61085967825443e-96
TRINITY_DN10059_c0_g1_i10	gonads	repro_sys	-8.62894567906382	4.20665754720509	3.04585788187185e-97	3.71393074303527e-96
TRINITY_DN6214_c0_g2_i1	gonads	repro_sys	-4.2656298447149	7.64448768233275	3.44062389843024e-97	4.19095003991642e-96
TRINITY_DN5721_c0_g1_i1	gonads	repro_sys	-5.97940497509339	3.56999846049697	5.06529842325396e-97	6.16356385021542e-96
TRINITY_DN1116_c0_g1_i1	gonads	repro_sys	8.6708736586429	3.82385011056742	5.26109659906609e-97	6.39521546387508e-96
TRINITY_DN8290_c0_g1_i1	gonads	repro_sys	-2.6772943248946	7.98762581028895	1.01281900908882e-96	1.22988145583586e-95
TRINITY_DN19929_c0_g1_i1	gonads	repro_sys	-3.96255767127691	5.68412657531934	1.44503969697267e-96	1.75292829907456e-95
TRINITY_DN17663_c0_g1_i1	gonads	repro_sys	-7.15324929673024	4.14345522856737	1.51591913046111e-96	1.83701978080852e-95
TRINITY_DN7455_c0_g1_i1	gonads	repro_sys	2.71753032212997	7.97337543077392	1.71044198192671e-96	2.0706182144659e-95
TRINITY_DN10640_c0_g1_i1	gonads	repro_sys	-6.27434323517253	4.06361887655501	1.80846032210912e-96	2.18703134953729e-95
TRINITY_DN3079_c0_g1_i1	gonads	repro_sys	3.20232818887216	5.62708554257093	2.0540594623566e-96	2.48149745088593e-95
TRINITY_DN7881_c0_g1_i1	gonads	repro_sys	-2.72022620501436	8.52542769016566	2.35486425947805e-96	2.84198612932504e-95
TRINITY_DN14778_c0_g1_i1	gonads	repro_sys	-5.17845058583504	8.47647787039213	3.27297057112033e-96	3.94597096156235e-95
TRINITY_DN9435_c0_g1_i2	gonads	repro_sys	5.28624556426781	4.46651256845718	3.47448131428705e-96	4.18463832244725e-95
TRINITY_DN7446_c0_g1_i1	gonads	repro_sys	3.23014285274637	4.75718561888325	3.64201319549943e-96	4.38193648858508e-95
TRINITY_DN4054_c0_g1_i2	gonads	repro_sys	-5.08408805170267	4.06730898552741	4.3028089030494e-96	5.17170436043379e-95
TRINITY_DN6399_c0_g1_i1	gonads	repro_sys	-9.18207481253472	3.58609078289142	4.32121806739156e-96	5.18854197888125e-95
TRINITY_DN9929_c0_g1_i1	gonads	repro_sys	3.16511909337927	5.53973251148728	4.71162090494507e-96	5.65154853410044e-95
TRINITY_DN9129_c1_g1_i1	gonads	repro_sys	2.37440239294686	5.79717630521673	5.36181061691634e-96	6.42490944959965e-95
TRINITY_DN7007_c0_g1_i3	gonads	repro_sys	-4.61750147940316	3.95864883770688	8.55617538874122e-96	1.02422196963094e-94
TRINITY_DN19920_c0_g1_i1	gonads	repro_sys	-6.24736845813835	3.93885403004141	1.59506457152966e-95	1.90744486439211e-94
TRINITY_DN4504_c0_g1_i1	gonads	repro_sys	2.90893113431977	5.56673196787857	1.69125964450378e-95	2.02042983468531e-94
TRINITY_DN6813_c0_g1_i1	gonads	repro_sys	-7.03435395802159	3.67384587132099	1.82515009063475e-95	2.17817254237595e-94
TRINITY_DN9388_c1_g1_i1	gonads	repro_sys	-4.66409981388508	3.65656130973819	1.83346648229423e-95	2.185885064988e-94
TRINITY_DN13720_c0_g1_i1	gonads	repro_sys	4.10048230403633	5.16570142786407	2.23579310459753e-95	2.66285217134439e-94
TRINITY_DN750_c0_g1_i1	gonads	repro_sys	3.69480164685205	4.87372246468703	2.4498036946872e-95	2.91479670676658e-94
TRINITY_DN4596_c0_g1_i1	gonads	repro_sys	-2.73884975288944	5.12401120004204	3.77208926107872e-95	4.48353875780033e-94
TRINITY_DN7050_c0_g1_i1	gonads	repro_sys	-6.40630389708005	3.37735209131884	4.01444425595282e-95	4.76679881389121e-94
TRINITY_DN8565_c0_g1_i2	gonads	repro_sys	-7.80356349942937	4.01368891767075	4.68761419074497e-95	5.56052906670763e-94
TRINITY_DN8156_c0_g1_i2	gonads	repro_sys	-5.89220559606239	3.25992418502547	6.25689189368201e-95	7.41457410235222e-94
TRINITY_DN9037_c0_g1_i1	gonads	repro_sys	3.97510917509754	7.04026110828352	6.28632609109832e-95	7.44197499398999e-94
TRINITY_DN5032_c0_g1_i1	gonads	repro_sys	-5.185441229	3.87606083985875	8.04239155292544e-95	9.51131783355505e-94
TRINITY_DN11732_c0_g1_i1	gonads	repro_sys	-6.92747590983206	4.43040376182194	8.28696400678566e-95	9.79074074188474e-94
TRINITY_DN4213_c0_g1_i1	gonads	repro_sys	2.72775472806303	5.79228017123093	1.50095769057567e-94	1.7715507637215e-93
TRINITY_DN15864_c0_g1_i1	gonads	repro_sys	4.22151070736432	4.53792238249015	2.7625820791934e-94	3.25736052957693e-93
TRINITY_DN9458_c0_g1_i1	gonads	repro_sys	-10.7182235291205	3.76908260467735	3.25275624037682e-94	3.83149338963868e-93
TRINITY_DN6547_c0_g1_i1	gonads	repro_sys	-2.20066127686189	7.44886632142666	3.49319656857412e-94	4.11060686028518e-93
TRINITY_DN6931_c0_g1_i1	gonads	repro_sys	2.31946804273825	6.21595041055215	3.57272814834297e-94	4.2000037484658e-93
TRINITY_DN7469_c0_g1_i2	gonads	repro_sys	2.61502995446648	6.60919999575033	3.91225920401336e-94	4.59456656120732e-93
TRINITY_DN11973_c0_g1_i1	gonads	repro_sys	-9.09578868534562	4.68599625006043	6.33502709960257e-94	7.4324681125785e-93
TRINITY_DN6427_c0_g1_i1	gonads	repro_sys	10.4049978234234	3.66022290361422	9.65517203073371e-94	1.13165142559027e-92
TRINITY_DN6183_c0_g1_i1	gonads	repro_sys	2.5511253240211	6.10578299866349	1.14399854303436e-93	1.33951209740994e-92
TRINITY_DN3975_c0_g1_i1	gonads	repro_sys	-3.39844608885497	4.32382394354669	1.23550041132206e-93	1.44521680058516e-92
TRINITY_DN3420_c0_g1_i1	gonads	repro_sys	2.430731461697	5.60640332686185	1.27454563858348e-93	1.48941205396807e-92
TRINITY_DN9878_c0_g1_i2	gonads	repro_sys	-4.56623256072731	5.23366661474859	1.47351394618695e-93	1.72021811282082e-92
TRINITY_DN3058_c0_g1_i1	gonads	repro_sys	-7.46101579612964	3.66256521531883	1.60746593606926e-93	1.87474093493498e-92
TRINITY_DN8492_c2_g1_i1	gonads	repro_sys	14.6580813632808	7.79142082495342	1.64081693806645e-93	1.9117462961207e-92
TRINITY_DN8748_c0_g1_i1	gonads	repro_sys	2.30936978273389	6.96944706208759	1.81947116587861e-93	2.11780696119197e-92
TRINITY_DN7497_c0_g1_i1	gonads	repro_sys	-3.35159391248936	8.9424924053679	1.85663582654854e-93	2.15893422394811e-92
TRINITY_DN5412_c0_g1_i1	gonads	repro_sys	3.60392321901269	5.03711744174307	2.36071415744125e-93	2.74238232811722e-92
TRINITY_DN14489_c0_g1_i1	gonads	repro_sys	2.48947855813798	6.92884317354161	2.62359219557438e-93	3.04476137578913e-92
TRINITY_DN4653_c1_g1_i1	gonads	repro_sys	2.43706990735115	7.00947191504843	2.67237653701978e-93	3.09832760550641e-92
TRINITY_DN7959_c0_g1_i1	gonads	repro_sys	-4.22616899464024	5.20209226615302	3.08374994482717e-93	3.57175791743195e-92
TRINITY_DN8354_c0_g1_i2	gonads	repro_sys	-3.28915940008876	9.07784159034267	3.30815397239655e-93	3.8279139831725e-92
TRINITY_DN5548_c0_g1_i1	gonads	repro_sys	7.95621872964968	3.89837860440809	4.65993482558141e-93	5.38679328710102e-92
TRINITY_DN7628_c0_g1_i1	gonads	repro_sys	5.54145404172771	4.19556112578378	4.84021696531606e-93	5.58971579216862e-92
TRINITY_DN16275_c0_g1_i1	gonads	repro_sys	-10.2819676153621	3.31261774078764	5.09637654713817e-93	5.8797823744918e-92
TRINITY_DN8084_c0_g1_i1	gonads	repro_sys	2.08557656316473	6.74888696814448	5.17849031731989e-93	5.96867833152677e-92
TRINITY_DN5387_c0_g1_i3	gonads	repro_sys	-5.64701535692245	8.21159745494404	5.7544678499032e-93	6.62606742365318e-92
TRINITY_DN16398_c0_g1_i2	gonads	repro_sys	11.7076647125813	8.034818127755	6.46694423572452e-93	7.43919409594418e-92
TRINITY_DN9790_c0_g1_i2	gonads	repro_sys	-7.73218554305484	3.28367530322263	6.66328241207122e-93	7.65757923204014e-92
TRINITY_DN4917_c0_g1_i1	gonads	repro_sys	2.8280662461012	6.74174540287523	7.24049984052561e-93	8.31282703209713e-92
TRINITY_DN8388_c0_g1_i1	gonads	repro_sys	2.60804652627571	5.91869708041331	8.45138624544273e-93	9.69360848443728e-92
TRINITY_DN9045_c0_g1_i7	gonads	repro_sys	-3.20348938009531	7.60337480727812	9.12874175237842e-93	1.046034927136e-91
TRINITY_DN19857_c0_g1_i1	gonads	repro_sys	2.99327980108366	5.25139404929314	1.37247224312152e-92	1.57114759404329e-91
TRINITY_DN3989_c0_g1_i3	gonads	repro_sys	-10.7514619041577	6.37636624406606	1.46909443198979e-92	1.68012535864128e-91
TRINITY_DN6681_c0_g1_i1	gonads	repro_sys	4.51864810285747	4.27535360373055	1.74223746127125e-92	1.99057382808618e-91
TRINITY_DN8288_c0_g1_i1	gonads	repro_sys	-3.19281023737062	6.37656431857725	1.81504738961614e-92	2.07175447928015e-91
TRINITY_DN3844_c0_g1_i1	gonads	repro_sys	2.90131728318419	5.02853315639288	2.23059464333396e-92	2.54361135779021e-91
TRINITY_DN6150_c0_g1_i1	gonads	repro_sys	2.13983628985682	6.38619571836179	2.32487443288124e-92	2.64855984909205e-91
TRINITY_DN8496_c0_g1_i3	gonads	repro_sys	-5.77281221348104	7.02367856001101	2.5804865216205e-92	2.9369224494621e-91
TRINITY_DN8492_c0_g1_i1	gonads	repro_sys	12.8323803975347	7.86480766797129	3.26676820998228e-92	3.71441311127301e-91
TRINITY_DN5571_c0_g1_i1	gonads	repro_sys	-3.57859153225487	8.46701965091224	3.45600133187622e-92	3.92579110829985e-91
TRINITY_DN6364_c1_g1_i1	gonads	repro_sys	-2.67627933076087	5.18388524558382	4.26129439231993e-92	4.8358924138445e-91
TRINITY_DN7953_c0_g1_i1	gonads	repro_sys	-8.95312560954128	3.3486743008672	4.52525430220361e-92	5.13050706512334e-91
TRINITY_DN9052_c0_g1_i1	gonads	repro_sys	2.38968936642891	6.3086237301261	5.22176858586528e-92	5.91449312160783e-91
TRINITY_DN8470_c0_g1_i1	gonads	repro_sys	3.29699576999614	5.38074417485317	5.22924922645194e-92	5.91728192217801e-91
TRINITY_DN6652_c0_g1_i1	gonads	repro_sys	-2.45141890919545	6.01533601838332	5.53056693296312e-92	6.25224493830951e-91
TRINITY_DN6162_c0_g1_i1	gonads	repro_sys	-3.96232928695767	5.92830927627018	5.92022128116984e-92	6.68633420749747e-91
TRINITY_DN8048_c0_g1_i1	gonads	repro_sys	2.98545726188235	4.77207975027629	6.02764227822941e-92	6.80114163661272e-91
TRINITY_DN3522_c0_g1_i1	gonads	repro_sys	2.70915944700953	5.35191962926489	7.42347753603792e-92	8.36809021294676e-91
TRINITY_DN9760_c0_g1_i1	gonads	repro_sys	-5.68816208615426	4.47348452402548	8.34084924856829e-92	9.39321427792443e-91
TRINITY_DN10008_c0_g1_i2	gonads	repro_sys	3.24887022687214	5.35037597362102	8.41947148795913e-92	9.47270880863799e-91
TRINITY_DN1925_c0_g1_i1	gonads	repro_sys	-6.18508641566944	4.28995390767369	1.09023482246456e-91	1.22544888385888e-90
TRINITY_DN3877_c0_g1_i1	gonads	repro_sys	3.85761991888084	4.81088482484949	1.21989676500988e-91	1.36988597678395e-90
TRINITY_DN2884_c0_g1_i1	gonads	repro_sys	10.3343914231648	6.19059568345497	1.43797696467024e-91	1.61324323410341e-90
TRINITY_DN9706_c1_g1_i3	gonads	repro_sys	-3.40350410969599	9.765392591291	1.69212709314938e-91	1.89656564214109e-90
TRINITY_DN15628_c0_g1_i1	gonads	repro_sys	-2.58459942388234	6.89166535417635	3.18116035979682e-91	3.56211413127866e-90
TRINITY_DN10188_c1_g1_i1	gonads	repro_sys	-3.64323523388487	6.04111075433924	6.46037176447799e-91	7.22715782494877e-90
TRINITY_DN3076_c0_g1_i1	gonads	repro_sys	-3.90206271474909	7.31629861449254	7.71697291432381e-91	8.62472299836891e-90
TRINITY_DN1712_c0_g1_i1	gonads	repro_sys	-5.20956087499505	5.18834986078275	8.90085213628586e-91	9.93844200179418e-90
TRINITY_DN8608_c0_g1_i2	gonads	repro_sys	-4.28108181902531	9.0335080629173	9.77483615746917e-91	1.09039823209762e-89
TRINITY_DN1517_c0_g1_i2	gonads	repro_sys	2.00591994720924	6.65529680866711	1.17546589104701e-90	1.31001118349105e-89
TRINITY_DN14324_c0_g1_i1	gonads	repro_sys	3.08131692343178	4.92043003585207	1.62729391806354e-90	1.81184349271833e-89
TRINITY_DN9493_c0_g1_i3	gonads	repro_sys	-3.65630648103274	4.80533679893608	1.94966291030462e-90	2.16872409201903e-89
TRINITY_DN4670_c0_g1_i1	gonads	repro_sys	7.48839772678819	3.94641909587183	2.07281763191566e-90	2.30354313835226e-89
TRINITY_DN2284_c0_g1_i1	gonads	repro_sys	-3.62054850705057	5.68307193264171	2.47172495739081e-90	2.74426638160029e-89
TRINITY_DN5091_c0_g1_i1	gonads	repro_sys	-4.72819112806056	4.38334086390792	2.60488611491481e-90	2.88938966895207e-89
TRINITY_DN9065_c0_g1_i1	gonads	repro_sys	-5.02601573765333	4.2645731835418	2.83148654451956e-90	3.13778739158178e-89
TRINITY_DN6083_c0_g1_i1	gonads	repro_sys	-2.53128725403551	5.47815554659146	2.94002664707446e-90	3.25500978362957e-89
TRINITY_DN108_c0_g1_i1	gonads	repro_sys	-5.17460916687659	8.5910394876431	2.98043571318782e-90	3.29665267300165e-89
TRINITY_DN6331_c1_g1_i1	gonads	repro_sys	6.35132576263261	4.26884290141131	3.67277583722009e-90	4.05864103998708e-89
TRINITY_DN7000_c0_g1_i2	gonads	repro_sys	10.7294960990218	9.61803674641914	4.0783002997091e-90	4.50255045260956e-89
TRINITY_DN17893_c0_g1_i2	gonads	repro_sys	-5.67146419608334	4.15145139741743	4.15761853787598e-90	4.58582602245984e-89
TRINITY_DN6885_c0_g1_i2	gonads	repro_sys	-3.44432681668995	6.18441143074539	6.29232259264154e-90	6.93390427007817e-89
TRINITY_DN7323_c0_g1_i1	gonads	repro_sys	2.24332691544382	7.60832780523092	7.02083998805809e-90	7.72947939301521e-89
TRINITY_DN4065_c0_g1_i1	gonads	repro_sys	2.66498652118029	8.18224340358764	8.21691811261133e-90	9.03784342031718e-89
TRINITY_DN6896_c0_g1_i1	gonads	repro_sys	-6.3988594773102	8.12296224624594	8.89151705974659e-90	9.77072485102255e-89
TRINITY_DN9973_c0_g1_i1	gonads	repro_sys	-4.57932166763957	8.43166737294298	1.00281760473404e-89	1.10095180422896e-88
TRINITY_DN8558_c0_g1_i1	gonads	repro_sys	-5.35422939957917	6.30891832107803	1.06880796227282e-89	1.17230834261942e-88
TRINITY_DN3891_c0_g1_i1	gonads	repro_sys	-8.53920003933755	3.63857411547979	1.11114885520107e-89	1.21761674272081e-88
TRINITY_DN5811_c0_g1_i1	gonads	repro_sys	6.4093769919619	8.15859422366754	1.12422403625804e-89	1.23080089243441e-88
TRINITY_DN9094_c0_g1_i10	gonads	repro_sys	-5.19641471213674	7.54362485451798	2.59629900302104e-89	2.83979235107802e-88
TRINITY_DN5417_c0_g1_i1	gonads	repro_sys	2.26085509636458	7.18077261448079	3.55562780690314e-89	3.88548725404957e-88
TRINITY_DN9702_c0_g1_i1	gonads	repro_sys	-8.90621234289738	4.4853121323377	3.63181138925099e-89	3.965063712098e-88
TRINITY_DN2741_c0_g1_i1	gonads	repro_sys	7.57176806134927	4.01843245241951	4.58048969713518e-89	4.99616595919713e-88
TRINITY_DN9176_c1_g1_i2	gonads	repro_sys	3.19466181404245	6.60996114736295	4.99746919711399e-89	5.44594817959067e-88
TRINITY_DN4687_c0_g1_i1	gonads	repro_sys	-9.13283619948827	5.99616634411633	5.17039543489313e-89	5.62919044993767e-88
TRINITY_DN7065_c0_g1_i1	gonads	repro_sys	3.34556826223598	4.98154819919391	5.67957967403118e-89	6.17785276166989e-88
TRINITY_DN8771_c0_g1_i1	gonads	repro_sys	-14.4631388180563	7.58105820114988	5.72339364922232e-89	6.21977276663413e-88
TRINITY_DN9053_c0_g1_i2	gonads	repro_sys	-4.96831423068721	8.06949654784919	5.93246952904682e-89	6.44104495552404e-88
TRINITY_DN8831_c0_g1_i1	gonads	repro_sys	2.30147332807052	7.45374358855086	9.93938933482683e-89	1.07815399859193e-87
TRINITY_DN1748_c0_g1_i1	gonads	repro_sys	2.88711086896701	5.18857325142495	1.02962808023686e-88	1.11584050496993e-87
TRINITY_DN5409_c0_g1_i1	gonads	repro_sys	2.55239604152315	5.99766163669796	1.10757886382157e-88	1.19921601316071e-87
TRINITY_DN2190_c0_g1_i1	gonads	repro_sys	2.35990960155594	7.47940439829476	1.18320988265141e-88	1.27992914920576e-87
TRINITY_DN8186_c0_g1_i1	gonads	repro_sys	3.57222125552915	5.32357315520064	1.28943156695872e-88	1.39355523428142e-87
TRINITY_DN5850_c0_g1_i1	gonads	repro_sys	2.93454329899311	5.88456894163247	1.4306182702621e-88	1.54472710848539e-87
TRINITY_DN9144_c0_g1_i1	gonads	repro_sys	-7.09738334840727	3.74313075633555	1.46559426468293e-88	1.5810450114251e-87
TRINITY_DN5368_c0_g1_i1	gonads	repro_sys	2.62833273989827	6.76944813114405	1.74444912877461e-88	1.88014622279538e-87
TRINITY_DN7901_c0_g1_i1	gonads	repro_sys	3.50828818214759	5.02677690805923	1.75708228587363e-88	1.89203262399415e-87
TRINITY_DN3432_c0_g1_i1	gonads	repro_sys	-4.44924022768672	4.33980339062204	1.94389221527049e-88	2.09128039327138e-87
TRINITY_DN266_c0_g1_i1	gonads	repro_sys	7.11397885954868	3.59188370161382	1.96301980712452e-88	2.10993314000047e-87
TRINITY_DN5588_c1_g1_i1	gonads	repro_sys	2.50760782123637	7.09271660162971	2.05564637574191e-88	2.20747963719243e-87
TRINITY_DN8726_c0_g1_i1	gonads	repro_sys	-2.47356464361794	6.71014371124694	2.06995161942574e-88	2.22081888486342e-87
TRINITY_DN7723_c0_g1_i2	gonads	repro_sys	-5.91496655612268	10.0795317235861	2.32857904919094e-88	2.49602505172822e-87
TRINITY_DN10538_c0_g1_i1	gonads	repro_sys	-4.60246200884483	4.19619805635415	2.8536115312472e-88	3.0560339296036e-87
TRINITY_DN8607_c1_g1_i1	gonads	repro_sys	2.49548460355812	6.28459192369465	3.92719461544119e-88	4.20195569062315e-87
TRINITY_DN10376_c0_g1_i1	gonads	repro_sys	-5.22736181870422	8.60224194721468	3.99438931578458e-88	4.26997682886818e-87
TRINITY_DN5987_c0_g1_i1	gonads	repro_sys	2.4453985200462	6.90477185350615	5.05406753351789e-88	5.39787230866934e-87
TRINITY_DN10004_c3_g1_i1	gonads	repro_sys	2.59131402166432	6.0468605515874	5.17601181956608e-88	5.52310908276051e-87
TRINITY_DN10159_c0_g1_i2	gonads	repro_sys	-4.8887567466778	5.53361929827934	5.9383372318309e-88	6.33082588612279e-87
TRINITY_DN7471_c0_g1_i1	gonads	repro_sys	2.46038437114837	6.59544930695571	6.2373789370966e-88	6.64362556886233e-87
TRINITY_DN8970_c0_g1_i2	gonads	repro_sys	-2.67715892818857	8.05788357115006	1.28116781242264e-87	1.36337993468189e-86
TRINITY_DN8188_c0_g1_i1	gonads	repro_sys	-4.75318872416314	6.76691459766878	1.30098190023275e-87	1.38321709518885e-86
TRINITY_DN12096_c0_g1_i1	gonads	repro_sys	10.5366319584437	3.78298821858256	1.3063455384189e-87	1.38766849040516e-86
TRINITY_DN7184_c0_g1_i1	gonads	repro_sys	-3.27279889658957	4.80184954597221	1.5508865440313e-87	1.64594988664924e-86
TRINITY_DN6852_c0_g1_i1	gonads	repro_sys	2.49861221888674	5.72746157843669	1.61090143486966e-87	1.70810600886224e-86
TRINITY_DN9501_c0_g1_i1	gonads	repro_sys	9.16592979564606	5.93098504801289	1.79672219536568e-87	1.9034277992414e-86
TRINITY_DN10017_c0_g1_i2	gonads	repro_sys	-3.04709577388967	7.25701499718691	1.83245566628042e-87	1.93954082236198e-86
TRINITY_DN6375_c0_g1_i1	gonads	repro_sys	3.64056288411934	4.64768019273503	2.15980951788056e-87	2.2839743520475e-86
TRINITY_DN6368_c0_g1_i1	gonads	repro_sys	-6.53492416446062	4.77853001257866	2.27113420263363e-87	2.39954689814096e-86
TRINITY_DN10219_c0_g1_i1	gonads	repro_sys	-5.7501908210241	9.73472999766551	2.74678008517611e-87	2.89948827075304e-86
TRINITY_DN9985_c0_g1_i3	gonads	repro_sys	-4.70135170302559	7.82189391586123	2.98827668138996e-87	3.15158947676824e-86
TRINITY_DN3965_c0_g1_i1	gonads	repro_sys	6.47776803964699	4.05093848367167	3.65804218809392e-87	3.85451076316491e-86
TRINITY_DN11562_c0_g1_i1	gonads	repro_sys	3.97648870512341	6.52944663694765	5.37553944316986e-87	5.65919514057284e-86
TRINITY_DN3067_c0_g1_i1	gonads	repro_sys	6.74221999771798	3.59298142815477	5.71254919274375e-87	6.00862333020888e-86
TRINITY_DN6275_c0_g1_i1	gonads	repro_sys	2.66782150697665	7.02001238621606	1.01998625468968e-86	1.07189464608253e-85
TRINITY_DN6475_c0_g1_i1	gonads	repro_sys	-7.53509315925497	4.67556422550323	1.41737604453929e-86	1.48818174008574e-85
TRINITY_DN4150_c0_g1_i1	gonads	repro_sys	-3.54596914435593	7.92891238399565	1.43737610987684e-86	1.50783823056564e-85
TRINITY_DN9911_c0_g1_i5	gonads	repro_sys	10.7003683580891	3.93737066142328	1.45444566083599e-86	1.52438833661486e-85
TRINITY_DN10124_c0_g1_i1	gonads	repro_sys	-7.44374160779289	3.64410637328907	1.55774388283585e-86	1.63120409613832e-85
TRINITY_DN15629_c0_g1_i1	gonads	repro_sys	2.22637600704661	5.96154689646348	1.60169337697775e-86	1.67573794214239e-85
TRINITY_DN14087_c0_g1_i1	gonads	repro_sys	2.41738760957461	6.58825668622319	1.91070460219803e-86	1.9972622308969e-85
TRINITY_DN8093_c0_g1_i2	gonads	repro_sys	-7.67948558151151	3.23133481280614	2.02729761579309e-86	2.11726006978001e-85
TRINITY_DN9143_c0_g1_i1	gonads	repro_sys	-7.86830687055017	7.11472317473668	2.09834701117219e-86	2.18952297422401e-85
TRINITY_DN21130_c0_g1_i2	gonads	repro_sys	-3.44959800618278	4.69254132332167	2.12047315005388e-86	2.21065419206767e-85
TRINITY_DN4267_c0_g1_i1	gonads	repro_sys	-5.49335308690575	4.94854622320845	2.17086111780255e-86	2.26118581625529e-85
TRINITY_DN5440_c0_g1_i1	gonads	repro_sys	-2.87629009782917	6.91233814460703	2.2661853014197e-86	2.35839284104499e-85
TRINITY_DN6883_c0_g1_i1	gonads	repro_sys	-11.7340596633512	6.20122359260374	2.43454096764266e-86	2.53136442235226e-85
TRINITY_DN4607_c0_g1_i1	gonads	repro_sys	2.77247188350303	5.14801469142368	2.50788615186724e-86	2.60532912922173e-85
TRINITY_DN1816_c0_g1_i1	gonads	repro_sys	2.04106828024856	7.05337507511909	2.59861081758971e-86	2.69720247801059e-85
TRINITY_DN6483_c0_g1_i1	gonads	repro_sys	2.43718111746174	5.74685671505078	2.61424253697797e-86	2.71104078746766e-85
TRINITY_DN6482_c0_g1_i1	gonads	repro_sys	-5.07416192316594	4.66085829792446	5.38292491917904e-86	5.57733459771881e-85
TRINITY_DN2308_c0_g1_i2	gonads	repro_sys	-9.06716490916718	6.22026694538842	6.69579723879922e-86	6.93153162797907e-85
TRINITY_DN9800_c0_g1_i6	gonads	repro_sys	2.69668975753956	8.20835819443462	7.67513424635151e-86	7.93837788585357e-85
TRINITY_DN6735_c0_g1_i1	gonads	repro_sys	3.49672461775652	4.49465798799531	7.74500061668708e-86	8.00361983096909e-85
TRINITY_DN14304_c0_g1_i1	gonads	repro_sys	-3.38051829720781	5.86182922024319	8.06757217413474e-86	8.32966230343457e-85
TRINITY_DN3879_c0_g1_i1	gonads	repro_sys	-8.62970534930101	4.20289954022831	9.20288290925486e-86	9.49354264068451e-85
TRINITY_DN6099_c0_g1_i1	gonads	repro_sys	-5.38159027394008	4.44813594036734	9.71614715693733e-86	1.00142562174343e-84
TRINITY_DN9662_c1_g1_i1	gonads	repro_sys	-6.68793685176328	4.56747697615849	1.05378186897881e-85	1.08516524167067e-84
TRINITY_DN9604_c0_g1_i1	gonads	repro_sys	-10.1265609090716	4.56189624968096	1.14212736307632e-85	1.17511550942695e-84
TRINITY_DN9010_c0_g1_i1	gonads	repro_sys	2.69359508834525	8.62811957301496	1.23700804568063e-85	1.27162701539846e-84
TRINITY_DN5452_c0_g1_i1	gonads	repro_sys	-5.56979611372832	4.96810891492251	1.26145701213745e-85	1.29563062980075e-84
TRINITY_DN1718_c0_g1_i2	gonads	repro_sys	2.43458852186382	7.1825263802615	1.39866764896349e-85	1.43530811565957e-84
TRINITY_DN10034_c0_g1_i1	gonads	repro_sys	2.87079946323904	5.34879901344116	1.41155408108581e-85	1.44727253652893e-84
TRINITY_DN8173_c1_g1_i1	gonads	repro_sys	2.33903103272422	6.49565217252046	1.76416905098375e-85	1.80723868637267e-84
TRINITY_DN4860_c0_g1_i1	gonads	repro_sys	-11.4379828885137	4.50329861853746	1.80764823108978e-85	1.8501719004149e-84
TRINITY_DN7249_c0_g1_i1	gonads	repro_sys	-10.5935475574594	3.63123299230697	2.20738559756805e-85	2.25735330276886e-84
TRINITY_DN4087_c0_g1_i1	gonads	repro_sys	-3.15160571920301	9.80158782249186	2.48440346188204e-85	2.53844031360928e-84
TRINITY_DN5768_c0_g1_i1	gonads	repro_sys	-9.57034536514326	3.98775681134572	2.62281775604305e-85	2.67754494904794e-84
TRINITY_DN4902_c0_g1_i1	gonads	repro_sys	2.67002258906162	5.32621178438701	3.16171216333802e-85	3.2248917057023e-84
TRINITY_DN47_c0_g1_i1	gonads	repro_sys	-2.26561916020097	6.25939685125228	3.42699079984227e-85	3.49245017467072e-84
TRINITY_DN4892_c0_g1_i1	gonads	repro_sys	2.48174767272689	7.00270784444898	4.24498087644622e-85	4.32232897359045e-84
TRINITY_DN9240_c0_g1_i1	gonads	repro_sys	2.44630661379673	6.67475516402143	4.86737356049617e-85	4.95178616495343e-84
TRINITY_DN8281_c0_g1_i1	gonads	repro_sys	-5.23584337383222	4.82654004980476	5.88083177964569e-85	5.9776627167071e-84
TRINITY_DN9861_c2_g1_i1	gonads	repro_sys	-6.79770619111885	3.4347092492329	6.04464233306806e-85	6.1388783591047e-84
TRINITY_DN5920_c0_g1_i1	gonads	repro_sys	2.39334473232953	5.27686593206183	6.63254960757345e-85	6.7301542532615e-84
TRINITY_DN17830_c0_g1_i1	gonads	repro_sys	2.50278748216136	5.21098165408509	6.82926262802169e-85	6.92380358099774e-84
TRINITY_DN5515_c0_g1_i1	gonads	repro_sys	3.34722704177041	5.38783376953838	8.39242703248734e-85	8.50129786426617e-84
TRINITY_DN6478_c0_g1_i1	gonads	repro_sys	4.16107574441707	4.17706627707864	9.62212677698364e-85	9.73858341866216e-84
TRINITY_DN8503_c0_g1_i1	gonads	repro_sys	-2.49205669666623	8.34698881647745	1.14002875492134e-84	1.15283696820561e-83
TRINITY_DN10004_c4_g1_i1	gonads	repro_sys	2.18410972999056	6.99678527887323	1.36722822816371e-84	1.3814042877702e-83
TRINITY_DN117_c0_g1_i1	gonads	repro_sys	-4.18916191520498	6.03225179530517	1.96389192238435e-84	1.98255562130427e-83
TRINITY_DN2459_c0_g1_i1	gonads	repro_sys	2.65328007277246	8.79678974439406	2.15683308508636e-84	2.17546782773766e-83
TRINITY_DN7494_c0_g1_i1	gonads	repro_sys	-3.05518316907945	9.50132391924264	2.76166099048167e-84	2.78314057596319e-83
TRINITY_DN9553_c0_g1_i4	gonads	repro_sys	-2.44985879618746	6.40969554190226	3.36208911182239e-84	3.38534523633627e-83
TRINITY_DN7787_c0_g1_i1	gonads	repro_sys	-5.18033909310525	4.13276698398029	3.61824669413661e-84	3.64016610670347e-83
TRINITY_DN15591_c0_g1_i1	gonads	repro_sys	3.09978514108391	4.62161611205129	4.86558338848142e-84	4.89088608129449e-83
TRINITY_DN2526_c0_g1_i1	gonads	repro_sys	2.75379299760628	6.26140924741773	5.23743676508223e-84	5.26018883280107e-83
TRINITY_DN5489_c0_g1_i1	gonads	repro_sys	2.39482448778029	6.45624654022975	7.23271030205104e-84	7.2579478443816e-83
TRINITY_DN4223_c0_g1_i1	gonads	repro_sys	2.81836994027594	5.13200442389604	9.04758863021744e-84	9.07143856623247e-83
TRINITY_DN3229_c0_g1_i1	gonads	repro_sys	-2.69720878596892	7.04427713853223	9.22782114308385e-84	9.24428539491093e-83
TRINITY_DN4289_c0_g1_i1	gonads	repro_sys	-9.49674363096743	5.10380927202604	1.09121797381585e-83	1.09223693796797e-82
TRINITY_DN6988_c0_g1_i1	gonads	repro_sys	-4.69422788959593	7.57024403473233	1.5864928735384e-83	1.5866274361231e-82
TRINITY_DN18501_c0_g1_i1	gonads	repro_sys	-8.062406616855	8.19806741088127	1.64519850247162e-83	1.64394369005448e-82
TRINITY_DN10048_c0_g1_i3	gonads	repro_sys	-2.5821497718262	5.92188854989451	1.67939479035612e-83	1.67669296977892e-82
TRINITY_DN5398_c0_g1_i2	gonads	repro_sys	2.3634712449676	6.12245134293079	1.88461443779737e-83	1.87999059526809e-82
TRINITY_DN5264_c1_g1_i1	gonads	repro_sys	-4.45290040147139	4.36131080358477	2.1321577100322e-83	2.12512861868045e-82
TRINITY_DN8777_c0_g1_i1	gonads	repro_sys	4.77302625842484	4.2045839644033	2.48402675361128e-83	2.47374657532353e-82
TRINITY_DN658_c0_g1_i1	gonads	repro_sys	2.53432827714841	6.83583452663411	2.73193965455902e-83	2.71833759214392e-82
TRINITY_DN4445_c0_g1_i1	gonads	repro_sys	3.67253137444613	5.81064504371781	2.82931308100636e-83	2.8128524905688e-82
TRINITY_DN6625_c0_g1_i1	gonads	repro_sys	4.63843186909719	4.55708610856355	3.21873570463005e-83	3.19731362201289e-82
TRINITY_DN13213_c0_g1_i1	gonads	repro_sys	-11.1572026946188	4.2118454233937	6.42795968221661e-83	6.37980409200472e-82
TRINITY_DN17683_c0_g1_i1	gonads	repro_sys	5.77258402140539	3.72253196867222	7.76772649125288e-83	7.70304987875212e-82
TRINITY_DN7756_c0_g1_i1	gonads	repro_sys	-11.8453161084987	4.9305304158937	8.30942200603274e-83	8.23331049354051e-82
TRINITY_DN7460_c0_g1_i1	gonads	repro_sys	-11.6848031240931	4.7632166636864	8.87708453707705e-83	8.78838822642112e-82
TRINITY_DN8024_c0_g1_i1	gonads	repro_sys	-5.13718517381148	3.37848983894309	9.21194309377966e-83	9.11225008546611e-82
TRINITY_DN2529_c0_g1_i1	gonads	repro_sys	-6.3603145432664	3.16403272883901	1.29544040293465e-82	1.28034683914522e-81
TRINITY_DN10241_c0_g1_i1	gonads	repro_sys	-3.41795204194471	3.89035330719975	1.7182550078628e-82	1.69681279712817e-81
TRINITY_DN9062_c0_g1_i1	gonads	repro_sys	-4.06901463368185	7.95867521008602	1.74312380623157e-82	1.71993077818213e-81
TRINITY_DN7046_c0_g1_i1	gonads	repro_sys	-10.1479033309193	4.58077010796841	1.88798590217674e-82	1.86130784051555e-81
TRINITY_DN4218_c0_g1_i1	gonads	repro_sys	2.51488432350945	6.40300045216998	1.94541279102958e-82	1.91632098738761e-81
TRINITY_DN9623_c0_g1_i1	gonads	repro_sys	-10.5764921746672	5.72863801631426	1.99492960928914e-82	1.96345701361672e-81
TRINITY_DN6075_c0_g1_i2	gonads	repro_sys	-4.17296334002912	3.88090014195641	2.21845425232304e-82	2.18163420259725e-81
TRINITY_DN9244_c0_g1_i1	gonads	repro_sys	2.98275130897208	5.01483242612889	2.87964864220585e-82	2.82949476168743e-81
TRINITY_DN7989_c0_g1_i1	gonads	repro_sys	2.07565539270197	5.79316940876718	3.42300430451871e-82	3.36058649080601e-81
TRINITY_DN4965_c0_g1_i2	gonads	repro_sys	2.86079622375616	5.91399579144949	3.81164172469111e-82	3.73902392477811e-81
TRINITY_DN3209_c0_g1_i1	gonads	repro_sys	-4.6496242210524	3.59989040076057	5.74240874815765e-82	5.62832431833141e-81
TRINITY_DN7027_c0_g1_i1	gonads	repro_sys	2.36278641663717	5.45282880835286	6.67164349857345e-82	6.53366681824581e-81
TRINITY_DN7912_c1_g1_i1	gonads	repro_sys	-2.96233072307513	4.8650878119975	9.61334812704583e-82	9.40672097643132e-81
TRINITY_DN3359_c0_g1_i2	gonads	repro_sys	-8.74633520461788	6.27639364176018	1.1167169992443e-81	1.09180846916165e-80
TRINITY_DN4353_c0_g1_i2	gonads	repro_sys	2.64963030737483	7.35028749026335	1.21071828861539e-81	1.18273233977332e-80
TRINITY_DN9571_c0_g1_i4	gonads	repro_sys	-4.99715614425952	7.01479711941392	1.2461195797969e-81	1.21630761302858e-80
TRINITY_DN5372_c0_g1_i1	gonads	repro_sys	3.35931655713811	4.78246328608014	1.32510821937918e-81	1.29233672578163e-80
TRINITY_DN4308_c0_g1_i1	gonads	repro_sys	1.91299739262098	6.13629451054682	1.7526697124705e-81	1.70791145287104e-80
TRINITY_DN6245_c0_g1_i1	gonads	repro_sys	-7.93763197273452	7.47510350436021	1.86534086973765e-81	1.81620431008065e-80
TRINITY_DN7389_c0_g1_i1	gonads	repro_sys	-7.18357502070925	4.45953609898485	2.09163071670912e-81	2.0348529522044e-80
TRINITY_DN2187_c0_g1_i1	gonads	repro_sys	2.1991139469113	6.8256218678314	6.26769157137522e-81	6.09252690173827e-80
TRINITY_DN9919_c0_g1_i1	gonads	repro_sys	2.36471746507738	6.56754749726309	6.37001158135853e-81	6.18688686621075e-80
TRINITY_DN8599_c0_g1_i1	gonads	repro_sys	-9.63943165049254	9.60160564407759	6.76051009296023e-81	6.56075510338223e-80
TRINITY_DN6538_c0_g1_i1	gonads	repro_sys	-4.26862840735629	6.22376016285645	7.00866927020465e-81	6.79598843462032e-80
TRINITY_DN9810_c0_g1_i2	gonads	repro_sys	2.39132860598648	8.2557797101951	7.12646182965571e-81	6.90452846618492e-80
TRINITY_DN59_c0_g1_i1	gonads	repro_sys	-3.43002648004327	5.56053059087322	7.14041172211103e-81	6.91236408993524e-80
TRINITY_DN9947_c0_g1_i5	gonads	repro_sys	-2.35824937134968	8.30532106919308	8.0607067799155e-81	7.79686576226281e-80
TRINITY_DN8839_c0_g1_i1	gonads	repro_sys	2.93896619486454	4.73939719851827	9.02340813123803e-81	8.72090207175636e-80
TRINITY_DN6901_c0_g1_i1	gonads	repro_sys	-7.19720245023333	4.19598620677313	1.01987780108478e-80	9.8487953747671e-80
TRINITY_DN2843_c0_g1_i1	gonads	repro_sys	-6.23810133436416	3.03969409624916	1.02227558747777e-80	9.86387189193975e-80
TRINITY_DN10047_c0_g1_i2	gonads	repro_sys	-2.65469251914694	5.1887031667232	1.04699567997194e-80	1.0094134147628e-79
TRINITY_DN19988_c0_g1_i1	gonads	repro_sys	2.35677418414145	6.81784682053197	1.05200754415825e-80	1.01341674454002e-79
TRINITY_DN7056_c0_g1_i1	gonads	repro_sys	2.94379397906323	4.94826255305061	1.11345289688869e-80	1.07173249854813e-79
TRINITY_DN19803_c0_g1_i1	gonads	repro_sys	2.5348382171615	6.95032118633134	1.12902461721769e-80	1.08583436065366e-79
TRINITY_DN3976_c0_g1_i1	gonads	repro_sys	-2.6955460906786	8.54499028393823	1.16330462562949e-80	1.11789118506906e-79
TRINITY_DN9582_c0_g1_i1	gonads	repro_sys	-6.15219796996728	3.12015483992753	1.3346141839786e-80	1.28146871688043e-79
TRINITY_DN1441_c0_g1_i1	gonads	repro_sys	2.93467360011237	5.69500988187494	1.42826884261724e-80	1.37027810604555e-79
TRINITY_DN7435_c0_g1_i1	gonads	repro_sys	-3.31293566154711	5.46628827371891	1.76444156162903e-80	1.69142524009495e-79
TRINITY_DN7968_c0_g1_i2	gonads	repro_sys	-3.36417825540802	5.80116285336541	1.92981283578516e-80	1.84845029624231e-79
TRINITY_DN5145_c0_g1_i1	gonads	repro_sys	-2.12293914299361	7.09327532969869	2.27390715669785e-80	2.17626942245327e-79
TRINITY_DN1808_c0_g1_i1	gonads	repro_sys	6.81852232292123	4.17418550598462	2.45535346522679e-80	2.34801887335677e-79
TRINITY_DN5496_c0_g1_i1	gonads	repro_sys	4.56009382294324	6.63856674926457	2.62050686575266e-80	2.50392191686301e-79
TRINITY_DN1885_c0_g1_i1	gonads	repro_sys	2.06037651718368	6.25891984400889	4.35078453989671e-80	4.15385429230138e-79
TRINITY_DN10261_c0_g1_i1	gonads	repro_sys	3.78757014757913	4.44550606567175	4.65635672433706e-80	4.44199855474581e-79
TRINITY_DN4435_c0_g1_i1	gonads	repro_sys	2.00536173073712	6.14574480926882	5.24592310727851e-80	5.00037828277453e-79
TRINITY_DN9569_c0_g1_i1	gonads	repro_sys	-6.12975750869946	4.15772603637528	5.36581411895053e-80	5.11052619358204e-79
TRINITY_DN9859_c0_g1_i2	gonads	repro_sys	1.97668402079138	7.51012027004129	5.83538620704984e-80	5.55327189405364e-79
TRINITY_DN9264_c0_g2_i2	gonads	repro_sys	-2.46262743919756	6.45310334131272	7.12920242946459e-80	6.77906660046911e-79
TRINITY_DN4032_c0_g1_i1	gonads	repro_sys	-2.26893610459205	7.08899999751393	7.70379290210431e-80	7.31953441649572e-79
TRINITY_DN5140_c0_g1_i3	gonads	repro_sys	2.69606369672204	6.41152755715761	8.14464411428099e-80	7.7321657609893e-79
TRINITY_DN1754_c0_g1_i1	gonads	repro_sys	-4.43279973107454	6.76766058097111	8.394071425813e-80	7.96254997439751e-79
TRINITY_DN2359_c0_g1_i1	gonads	repro_sys	-4.13283598525976	5.22522997967622	8.59031888241853e-80	8.14215835551422e-79
TRINITY_DN3459_c0_g1_i1	gonads	repro_sys	-8.35526965437378	3.91881297300316	9.69342577064608e-80	9.18033600495485e-79
TRINITY_DN5323_c0_g1_i1	gonads	repro_sys	-7.58448788472269	3.78057312258216	1.06637019759394e-79	1.00911484749841e-78
TRINITY_DN4431_c0_g1_i1	gonads	repro_sys	-4.16049371356411	8.5287798443633	1.19505411356518e-79	1.12998260248974e-78
TRINITY_DN6461_c0_g1_i2	gonads	repro_sys	-2.67025629673129	7.96642885862124	1.23809537820622e-79	1.16974219586775e-78
TRINITY_DN12301_c0_g1_i1	gonads	repro_sys	-8.28769360308185	7.29565032536328	1.24975332143321e-79	1.1798111619711e-78
TRINITY_DN6084_c0_g1_i1	gonads	repro_sys	-6.57581527671539	3.69957829085242	1.39170189687309e-79	1.31276456528245e-78
TRINITY_DN5280_c0_g1_i1	gonads	repro_sys	-7.5506285997087	5.43373010589644	1.46641239372298e-79	1.38213177732915e-78
TRINITY_DN10216_c2_g1_i2	gonads	repro_sys	-2.55597481011584	9.14489027402824	1.63784390262056e-79	1.54247743257181e-78
TRINITY_DN6089_c0_g1_i2	gonads	repro_sys	2.37695383481447	7.7582832355061	2.24767625728317e-79	2.11511179167006e-78
TRINITY_DN4291_c0_g1_i1	gonads	repro_sys	3.03121761117716	4.9459897502836	2.52262605559538e-79	2.37195245785687e-78
TRINITY_DN11639_c0_g1_i1	gonads	repro_sys	2.31791087983726	5.71855911831358	3.12882419555935e-79	2.93959889162074e-78
TRINITY_DN12678_c0_g1_i1	gonads	repro_sys	6.90674476264409	3.74818380739025	3.23766175232763e-79	3.03943230268273e-78
TRINITY_DN7348_c0_g1_i1	gonads	repro_sys	3.06878035202174	5.62165976327536	3.39197409184548e-79	3.18176344605808e-78
TRINITY_DN2312_c0_g1_i1	gonads	repro_sys	10.1863047496441	3.45651645325676	4.46496523955471e-79	4.18492886642207e-78
TRINITY_DN21227_c0_g1_i1	gonads	repro_sys	3.6720175691532	4.31069635311439	5.37280046486192e-79	5.03182607475671e-78
TRINITY_DN7933_c0_g1_i2	gonads	repro_sys	-4.07633557499171	5.58421724044527	5.41714501169494e-79	5.06932990737262e-78
TRINITY_DN5180_c0_g1_i3	gonads	repro_sys	-5.76629620886637	3.01214847207503	5.55714056167909e-79	5.19621287571436e-78
TRINITY_DN15598_c0_g1_i2	gonads	repro_sys	3.47816816638524	4.62633797588607	5.64634682978435e-79	5.27544179635398e-78
TRINITY_DN924_c0_g1_i1	gonads	repro_sys	-5.04822220545753	4.71039210468139	7.43137134893347e-79	6.93771176367969e-78
TRINITY_DN17986_c0_g1_i1	gonads	repro_sys	5.29243646922224	3.77137917763218	7.46198191493018e-79	6.96077759168843e-78
TRINITY_DN20546_c0_g1_i1	gonads	repro_sys	4.76390371083725	5.09027123630327	7.49255512548676e-79	6.98377213317109e-78
TRINITY_DN9034_c1_g1_i5	gonads	repro_sys	4.48108581163066	3.89724365744272	8.2046272006376e-79	7.64145018346903e-78
TRINITY_DN6905_c0_g1_i1	gonads	repro_sys	3.84710646732875	4.86792847495274	8.56398621920804e-79	7.96984700163236e-78
TRINITY_DN9777_c1_g1_i7	gonads	repro_sys	-2.95562141112484	9.47655568811843	1.00058265299899e-78	9.30431392863649e-78
TRINITY_DN13633_c0_g1_i1	gonads	repro_sys	4.46442943509321	4.08844746314241	1.18513554839569e-78	1.10117677313897e-77
TRINITY_DN8332_c1_g1_i1	gonads	repro_sys	-5.60295924351456	5.22869740299024	1.23988899443402e-78	1.15114418373004e-77
TRINITY_DN9185_c0_g1_i3	gonads	repro_sys	-3.20609443058078	7.36052535201604	1.39564085741422e-78	1.29472866638639e-77
TRINITY_DN9441_c0_g1_i1	gonads	repro_sys	-4.01258708088788	4.41077529384417	1.57030986503135e-78	1.45562292598936e-77
TRINITY_DN19914_c0_g1_i1	gonads	repro_sys	-7.15591371897096	3.05586748696112	1.67143588215959e-78	1.54814614976777e-77
TRINITY_DN476_c0_g1_i1	gonads	repro_sys	-3.82239024137094	5.42228311503202	1.76083843812753e-78	1.62967394222619e-77
TRINITY_DN9958_c1_g1_i1	gonads	repro_sys	-2.72834090252991	6.69745070046143	1.82091171204846e-78	1.68395058798144e-77
TRINITY_DN475_c0_g1_i1	gonads	repro_sys	2.93118085535605	4.79044585010004	2.11879115267453e-78	1.95788922266343e-77
TRINITY_DN12971_c0_g1_i1	gonads	repro_sys	11.778495697831	4.96572113280206	2.73349616915428e-78	2.52393526472186e-77
TRINITY_DN9169_c3_g1_i1	gonads	repro_sys	5.54160546204636	3.65535967343534	3.37151635244607e-78	3.11060636241719e-77
TRINITY_DN9025_c0_g1_i1	gonads	repro_sys	2.28367152004301	5.76638908733914	4.38607397080481e-78	4.04348695776071e-77
TRINITY_DN3306_c0_g1_i1	gonads	repro_sys	-2.30947295321814	6.76659501629077	5.55577623221095e-78	5.11782480890619e-77
TRINITY_DN9886_c0_g1_i1	gonads	repro_sys	-2.72643898586657	6.29053668830794	5.83061876743575e-78	5.36680920271935e-77
TRINITY_DN6486_c0_g1_i1	gonads	repro_sys	2.78902340416694	6.59437172413774	6.12407235440581e-78	5.63252239709819e-77
TRINITY_DN3694_c0_g1_i1	gonads	repro_sys	2.37769330560959	5.58602401578801	6.21498676018142e-78	5.71168424702254e-77
TRINITY_DN9790_c0_g1_i4	gonads	repro_sys	-7.31823502381948	4.60677536391544	6.88085269517119e-78	6.31870203495043e-77
TRINITY_DN3718_c0_g1_i1	gonads	repro_sys	2.97715077748068	5.0470264541056	9.19006156042714e-78	8.43268605906587e-77
TRINITY_DN3818_c0_g1_i1	gonads	repro_sys	2.19152118042674	6.60306823524852	9.67819417464945e-78	8.87368487661677e-77
TRINITY_DN6302_c0_g1_i1	gonads	repro_sys	1.84999486040498	6.75147524713584	9.79340876859251e-78	8.97234520516506e-77
TRINITY_DN6343_c0_g1_i1	gonads	repro_sys	-7.30730070729675	3.49849042500133	9.8161196841901e-78	8.9861698133762e-77
TRINITY_DN9317_c0_g1_i2	gonads	repro_sys	-3.57196751066854	4.71537880274372	1.06917792692975e-77	9.78019933004553e-77
TRINITY_DN10004_c1_g1_i1	gonads	repro_sys	-5.76145277508309	3.85460318542643	1.2707469995533e-77	1.16150216059945e-76
TRINITY_DN4131_c0_g1_i1	gonads	repro_sys	-5.85421108159202	3.6249938373305	1.71308436049874e-77	1.56459935667239e-76
TRINITY_DN4173_c1_g1_i2	gonads	repro_sys	2.03973351446037	7.07914771685837	1.76919001719924e-77	1.6145912920121e-76
TRINITY_DN9958_c0_g1_i6	gonads	repro_sys	-5.5439673934021	3.63103978891189	1.90514724226604e-77	1.73732336686457e-76
TRINITY_DN4549_c0_g1_i1	gonads	repro_sys	-8.84767753280829	3.23552678802421	3.62749529854692e-77	3.30539389993561e-76
TRINITY_DN4841_c0_g1_i1	gonads	repro_sys	2.49550071930956	5.05646487338582	4.22618901623511e-77	3.84795325794812e-76
TRINITY_DN8441_c0_g1_i1	gonads	repro_sys	2.30652462725397	5.31933910102721	4.98563726994106e-77	4.53592971063851e-76
TRINITY_DN7001_c0_g1_i2	gonads	repro_sys	-3.72456403283677	4.92947397444506	6.09671311000439e-77	5.54250919661232e-76
TRINITY_DN5131_c0_g1_i1	gonads	repro_sys	-9.71219695778857	4.83474761649828	6.35186859833281e-77	5.77002177526519e-76
TRINITY_DN17908_c0_g1_i1	gonads	repro_sys	-3.31674255734597	5.46657594769564	6.41216820572518e-77	5.82031372699812e-76
TRINITY_DN16284_c0_g1_i1	gonads	repro_sys	-7.11613647307463	3.30947853488641	8.05666434095299e-77	7.30739455724436e-76
TRINITY_DN4612_c0_g1_i1	gonads	repro_sys	2.22334470630878	7.91380045852813	8.73278112141442e-77	7.91454436607206e-76
TRINITY_DN4767_c0_g1_i1	gonads	repro_sys	-7.03054637479665	3.46324391190265	9.24509520148149e-77	8.37242070051215e-76
TRINITY_DN7249_c0_g2_i1	gonads	repro_sys	-10.1392558736885	3.16298852541829	9.80551049632711e-77	8.87312158574006e-76
TRINITY_DN9678_c0_g1_i4	gonads	repro_sys	-4.90225852125868	7.55415250899302	1.06987087943533e-76	9.67396283698002e-76
TRINITY_DN2680_c0_g1_i1	gonads	repro_sys	2.21310531084802	5.30976395540141	1.11207147184151e-76	1.00478427007535e-75
TRINITY_DN8307_c0_g1_i1	gonads	repro_sys	-2.37084902688485	6.99359790577414	1.44049289505566e-76	1.30052463442583e-75
TRINITY_DN7933_c0_g1_i4	gonads	repro_sys	-4.14592842037796	5.59634944204842	1.76343861094421e-76	1.59087258314026e-75
TRINITY_DN11831_c0_g1_i1	gonads	repro_sys	2.57051391787574	4.81006290676315	1.79904864969478e-76	1.62175708169352e-75
TRINITY_DN5857_c0_g1_i1	gonads	repro_sys	2.59532545741142	5.25867533332376	1.84902943436409e-76	1.66553904206165e-75
TRINITY_DN7368_c0_g1_i1	gonads	repro_sys	3.7718543990709	4.6021163742276	1.97237777445781e-76	1.77529056020092e-75
TRINITY_DN7075_c0_g1_i3	gonads	repro_sys	-4.20736635482071	8.71539366603733	2.26072018082317e-76	2.03326862334752e-75
TRINITY_DN8723_c0_g1_i1	gonads	repro_sys	-9.26181543310407	3.6721249301774	2.44080999093914e-76	2.19356635694843e-75
TRINITY_DN9355_c0_g1_i2	gonads	repro_sys	2.19799325835593	6.0298638968369	2.53226149772343e-76	2.27402096874768e-75
TRINITY_DN11915_c0_g1_i1	gonads	repro_sys	5.79626141527914	3.75002433437969	3.09928522229544e-76	2.78110137413132e-75
TRINITY_DN7628_c1_g1_i1	gonads	repro_sys	-4.73411964810531	3.37065008154202	3.62620362556691e-76	3.25144995810338e-75
TRINITY_DN19837_c0_g1_i1	gonads	repro_sys	-9.41111442058737	3.83242569229723	3.84361150937674e-76	3.44377076801377e-75
TRINITY_DN9308_c0_g1_i2	gonads	repro_sys	-4.71561618598058	4.41114511783038	4.70617423574805e-76	4.21340170187588e-75
TRINITY_DN9960_c0_g1_i2	gonads	repro_sys	-3.58702796297602	8.62506500647649	5.16032974768128e-76	4.61649833497041e-75
TRINITY_DN10000_c0_g2_i5	gonads	repro_sys	-3.3592464636878	5.12725551007895	5.19699048143489e-76	4.64577064189528e-75
TRINITY_DN2068_c0_g1_i1	gonads	repro_sys	-8.42902076426803	3.52231477091138	5.42877497815471e-76	4.84929437631986e-75
TRINITY_DN16190_c0_g1_i1	gonads	repro_sys	2.13948886861317	6.19959309642122	6.28327766950942e-76	5.60833663899966e-75
TRINITY_DN3874_c0_g1_i1	gonads	repro_sys	-6.54379582485027	3.928364100773	6.63449237163509e-76	5.9146866553519e-75
TRINITY_DN9794_c0_g1_i2	gonads	repro_sys	2.93554668447879	6.67166424142184	6.6365282376648e-76	5.9146866553519e-75
TRINITY_DN13751_c0_g1_i1	gonads	repro_sys	2.20633336704069	5.63015477187119	6.71297955655339e-76	5.97616044733814e-75
TRINITY_DN12095_c0_g1_i1	gonads	repro_sys	4.04278092222672	4.0616877284923	6.7156412456306e-76	5.97616044733814e-75
TRINITY_DN7830_c0_g1_i1	gonads	repro_sys	-6.62086090775955	3.25672116738945	6.75847026044e-76	6.00973777080302e-75
TRINITY_DN8956_c1_g1_i1	gonads	repro_sys	-4.39189515530535	3.35180469823633	7.01176643579237e-76	6.23027415557105e-75
TRINITY_DN400_c0_g1_i1	gonads	repro_sys	2.13372020046022	6.75698899994689	7.18791660382173e-76	6.38198227979383e-75
TRINITY_DN5564_c0_g1_i1	gonads	repro_sys	-4.91611111559711	3.74035149902604	7.28104094748555e-76	6.45980088877368e-75
TRINITY_DN11736_c0_g1_i1	gonads	repro_sys	5.81158854089587	3.61510936953346	7.64879384291609e-76	6.7809720452499e-75
TRINITY_DN15560_c0_g1_i1	gonads	repro_sys	2.2106188578517	6.0669272900564	7.66739717367629e-76	6.79235763146635e-75
TRINITY_DN7970_c0_g1_i1	gonads	repro_sys	2.14284356324757	6.44110368078233	7.72678883505744e-76	6.8398323689311e-75
TRINITY_DN7132_c0_g1_i1	gonads	repro_sys	3.41735297644373	4.4078649520956	7.81935569698792e-76	6.91658087195683e-75
TRINITY_DN7454_c0_g1_i1	gonads	repro_sys	-4.35835347727725	3.50062603757968	7.91385540583334e-76	6.99492272040336e-75
TRINITY_DN10163_c0_g1_i1	gonads	repro_sys	-3.26052190289947	10.1855006948091	8.14151143451136e-76	7.19075365725269e-75
TRINITY_DN11585_c0_g1_i1	gonads	repro_sys	14.1353504096431	7.27294385612704	1.00561217855373e-75	8.8751296387178e-75
TRINITY_DN8878_c0_g1_i1	gonads	repro_sys	-5.31909803749768	5.20990162544915	1.12340543746466e-75	9.90731003227063e-75
TRINITY_DN8003_c1_g3_i2	gonads	repro_sys	-5.73000143895391	3.75923818228573	1.40823233193317e-75	1.24099158638445e-74
TRINITY_DN4288_c0_g1_i1	gonads	repro_sys	2.21266144311531	6.08208581089839	1.79083421954278e-75	1.57697731759738e-74
TRINITY_DN7154_c0_g1_i1	gonads	repro_sys	-8.69247620109706	3.78885565027699	1.91121902882868e-75	1.6817301170835e-74
TRINITY_DN8500_c0_g1_i1	gonads	repro_sys	-1.94686679136077	5.87703820406357	2.19680170221082e-75	1.93158007984845e-74
TRINITY_DN8101_c0_g1_i1	gonads	repro_sys	-10.5222422434654	3.57110297001107	2.72367669625781e-75	2.39306050116064e-74
TRINITY_DN3826_c0_g1_i1	gonads	repro_sys	-6.14813480355083	4.09025216655319	2.94351005665082e-75	2.58428347564928e-74
TRINITY_DN7817_c0_g1_i1	gonads	repro_sys	-6.97527861446918	3.40798948995582	3.0170843885657e-75	2.6469078888079e-74
TRINITY_DN7906_c0_g1_i1	gonads	repro_sys	-8.7224493922966	3.11043895774513	3.59156061308421e-75	3.14855696571568e-74
TRINITY_DN8339_c0_g1_i1	gonads	repro_sys	-11.512230028586	4.57661303169221	4.4329076857223e-75	3.88324030626684e-74
TRINITY_DN2867_c0_g1_i1	gonads	repro_sys	2.84464121950808	6.65199425454307	5.61050325119081e-75	4.91116880733414e-74
TRINITY_DN8718_c0_g1_i1	gonads	repro_sys	-3.7824450052279	4.09155018681077	5.65456064623519e-75	4.9460626542848e-74
TRINITY_DN3768_c0_g1_i1	gonads	repro_sys	-3.97200507095649	8.05294059074179	5.86956772928496e-75	5.13032417316523e-74
TRINITY_DN4661_c0_g1_i1	gonads	repro_sys	2.42362994297474	5.60492548537752	5.97618055310402e-75	5.21964036308515e-74
TRINITY_DN10206_c3_g1_i1	gonads	repro_sys	-2.84849193682619	6.69041745445487	6.78850369551694e-75	5.92474071605035e-74
TRINITY_DN9118_c0_g1_i1	gonads	repro_sys	-3.43390735636199	4.53104057966615	6.83350199731632e-75	5.95960222265952e-74
TRINITY_DN1388_c0_g1_i1	gonads	repro_sys	2.68866073171381	4.96303392763907	7.15714236425685e-75	6.23724062209553e-74
TRINITY_DN6492_c0_g1_i1	gonads	repro_sys	1.97842321313201	6.8936045922128	7.48147120113707e-75	6.51506845883362e-74
TRINITY_DN9544_c3_g1_i4	gonads	repro_sys	3.1040047760722	6.44863242467973	8.33670454115493e-75	7.254471088174e-74
TRINITY_DN8836_c0_g1_i1	gonads	repro_sys	-2.78758853701322	5.530631731168	9.287196084919e-75	8.0756142357876e-74
TRINITY_DN9363_c0_g1_i1	gonads	repro_sys	2.23961923942447	6.11426114821627	9.56047456743159e-75	8.30711537395622e-74
TRINITY_DN15057_c0_g1_i1	gonads	repro_sys	3.7710405244807	4.40323641892905	1.15538813556526e-74	1.00317978692563e-73
TRINITY_DN7555_c0_g1_i1	gonads	repro_sys	2.60242176864334	5.31527610677896	1.36256471841962e-74	1.18219283258909e-73
TRINITY_DN19882_c0_g1_i1	gonads	repro_sys	-15.4573621230084	8.57491300709441	1.44425906260396e-74	1.25215136817377e-73
TRINITY_DN6760_c0_g1_i1	gonads	repro_sys	2.45368995962436	6.10204469932576	1.88734668449403e-74	1.63509954128355e-73
TRINITY_DN10213_c0_g1_i3	gonads	repro_sys	-8.5143796065912	2.89407925562974	2.03043039896369e-74	1.75776834318508e-73
TRINITY_DN8791_c0_g1_i1	gonads	repro_sys	-8.05307238133332	4.51078696184315	2.15664688925666e-74	1.86566569854918e-73
TRINITY_DN9316_c0_g1_i1	gonads	repro_sys	-2.89893129314366	7.27921318404774	2.35009087068514e-74	2.03151916834666e-73
TRINITY_DN4350_c0_g1_i2	gonads	repro_sys	2.36895513958908	7.59742910645619	2.45639589127577e-74	2.12185816513059e-73
TRINITY_DN7390_c0_g1_i1	gonads	repro_sys	-8.4021879943741	3.49730971084345	3.24266877366377e-74	2.79899762154243e-73
TRINITY_DN7245_c0_g1_i2	gonads	repro_sys	-2.65828373824643	6.55323297672528	3.46739725727199e-74	2.99078866572743e-73
TRINITY_DN6053_c0_g1_i2	gonads	repro_sys	1.85224711444931	6.32247997014545	3.64368474379735e-74	3.14054728173352e-73
TRINITY_DN4897_c0_g1_i1	gonads	repro_sys	3.30705760956749	4.58074900537503	4.01491787721163e-74	3.45799099271018e-73
TRINITY_DN4727_c0_g1_i1	gonads	repro_sys	2.14952303875764	5.96689422883257	4.67243824864754e-74	4.02136637881775e-73
TRINITY_DN8734_c0_g1_i2	gonads	repro_sys	-8.40135608385668	3.49215822900369	4.87136696391214e-74	4.18951771491524e-73
TRINITY_DN4375_c0_g1_i1	gonads	repro_sys	-3.57112973570076	4.73316048832761	5.66983626977161e-74	4.87267051434964e-73
TRINITY_DN7545_c0_g1_i1	gonads	repro_sys	-2.29781383319897	6.84745840951347	5.79163915744934e-74	4.97372303754444e-73
TRINITY_DN9927_c1_g1_i1	gonads	repro_sys	-2.29608692165573	5.8070754336784	6.13632668491566e-74	5.2658972301194e-73
TRINITY_DN1800_c0_g1_i1	gonads	repro_sys	2.2558058232686	8.59051907997016	6.21807037569588e-74	5.33216493089674e-73
TRINITY_DN9777_c0_g1_i2	gonads	repro_sys	3.85479761991756	4.54784789678849	6.63295819108861e-74	5.68380886854112e-73
TRINITY_DN14816_c0_g1_i1	gonads	repro_sys	-6.3618404151994	3.33110244726984	7.91523003423687e-74	6.77766719925104e-73
TRINITY_DN9485_c0_g1_i1	gonads	repro_sys	-2.83421286795539	7.1107545022084	8.10974635177468e-74	6.93918862364117e-73
TRINITY_DN9334_c0_g1_i1	gonads	repro_sys	2.00821234528383	6.94331660662055	8.16337631635298e-74	6.98001233836969e-73
TRINITY_DN12371_c0_g1_i1	gonads	repro_sys	10.0994647593384	3.37600085421749	8.94314146817724e-74	7.64120152545491e-73
TRINITY_DN6925_c0_g1_i1	gonads	repro_sys	1.97672699132116	6.39166962143978	1.40740375670427e-73	1.20164356953657e-72
TRINITY_DN8334_c0_g1_i1	gonads	repro_sys	-5.45843507424054	10.5862804389005	1.7937195957714e-73	1.53037248579889e-72
TRINITY_DN8054_c0_g1_i1	gonads	repro_sys	10.8439637146879	4.07349451462405	1.95387152340955e-73	1.6658061556415e-72
TRINITY_DN8546_c0_g1_i1	gonads	repro_sys	2.33385052400022	5.23638699012283	2.01912783451881e-73	1.72019770930718e-72
TRINITY_DN1488_c0_g1_i1	gonads	repro_sys	1.94963809491996	5.74761227878083	2.13051023504656e-73	1.81377950768476e-72
TRINITY_DN9331_c0_g1_i1	gonads	repro_sys	3.52908462927866	4.2514181073859	3.07693893594128e-73	2.61761810921239e-72
TRINITY_DN6950_c0_g1_i2	gonads	repro_sys	-4.25426089398764	3.47328275341501	3.56427095143917e-73	3.03001577421912e-72
TRINITY_DN9805_c3_g1_i1	gonads	repro_sys	-4.30301458628444	3.68805222709465	4.30374654094047e-73	3.65601408243726e-72
TRINITY_DN7141_c0_g1_i1	gonads	repro_sys	-9.88084926529837	2.89585099129437	4.53079343319315e-73	3.84611845721962e-72
TRINITY_DN10111_c0_g1_i1	gonads	repro_sys	-6.77351938090053	3.40401743801457	4.89086705404815e-73	4.14879233340156e-72
TRINITY_DN8232_c0_g1_i1	gonads	repro_sys	2.54772780355856	5.45078686806343	5.76653829882881e-73	4.88808433368012e-72
TRINITY_DN8250_c0_g1_i3	gonads	repro_sys	6.95348958371996	3.44594123802949	8.75467493188728e-73	7.41568765243411e-72
TRINITY_DN11555_c0_g1_i1	gonads	repro_sys	-5.31892614249823	3.48352649179025	9.26430733348765e-73	7.84174068694565e-72
TRINITY_DN16460_c0_g1_i1	gonads	repro_sys	2.84496462252735	4.62711736074521	9.65048081377358e-73	8.16275604556702e-72
TRINITY_DN9595_c1_g1_i2	gonads	repro_sys	-3.57938878748403	5.99072460746052	1.02152014221722e-72	8.63422508737148e-72
TRINITY_DN7893_c1_g1_i1	gonads	repro_sys	-4.94675672944283	8.67828726789751	1.1499937885531e-72	9.71316386878909e-72
TRINITY_DN9634_c0_g1_i7	gonads	repro_sys	-7.77970574251528	4.23170432589551	1.18111069473921e-72	9.96884481150327e-72
TRINITY_DN5784_c0_g1_i1	gonads	repro_sys	2.85233358132619	5.41845221822581	1.20765453884481e-72	1.01855898909293e-71
TRINITY_DN5253_c0_g1_i1	gonads	repro_sys	-4.24042506280184	6.23820776867782	1.38292284005421e-72	1.1655499075825e-71
TRINITY_DN5113_c0_g1_i1	gonads	repro_sys	1.86590138062047	7.25983635086129	1.64609149684006e-72	1.38636177423151e-71
TRINITY_DN16201_c0_g1_i1	gonads	repro_sys	2.63885994652471	6.74404045801298	1.67317857629611e-72	1.40816906446163e-71
TRINITY_DN3660_c0_g1_i2	gonads	repro_sys	-10.6366705335228	3.68735481605842	1.70799504049429e-72	1.43644575766535e-71
TRINITY_DN17875_c0_g1_i1	gonads	repro_sys	-10.296224088764	4.74742214428724	2.2333215554133e-72	1.87691336135981e-71
TRINITY_DN4795_c0_g1_i1	gonads	repro_sys	-6.49623151204229	2.90967066239926	2.4070949734921e-72	2.02151401940494e-71
TRINITY_DN9383_c0_g1_i3	gonads	repro_sys	-1.90297652886355	6.49074458630414	2.45649985762784e-72	2.06153664208468e-71
TRINITY_DN9175_c0_g1_i2	gonads	repro_sys	-9.75877113096696	11.2044170866472	2.64932797344024e-72	2.22177995269089e-71
TRINITY_DN8640_c0_g1_i2	gonads	repro_sys	3.95078239633069	5.66404537345425	2.69220584230693e-72	2.2561335527108e-71
TRINITY_DN7535_c0_g1_i1	gonads	repro_sys	2.04418686598442	5.86814883020274	2.75816661786142e-72	2.30976864994347e-71
TRINITY_DN8285_c0_g1_i1	gonads	repro_sys	3.09360173879356	4.75552336889902	3.12878023280062e-72	2.61827166252322e-71
TRINITY_DN18123_c0_g1_i1	gonads	repro_sys	-3.75536395284949	4.90038125020996	3.24867860759863e-72	2.71667868526209e-71
TRINITY_DN6466_c0_g1_i1	gonads	repro_sys	2.14573543777581	7.39201419043579	3.3230601329474e-72	2.77691013661111e-71
TRINITY_DN9167_c0_g1_i1	gonads	repro_sys	-5.78504748560424	3.55743747404775	3.60460549343537e-72	3.00796386951589e-71
TRINITY_DN9779_c0_g1_i3	gonads	repro_sys	-7.44712085351969	7.84368999403519	3.60465859352554e-72	3.00796386951589e-71
TRINITY_DN2325_c0_g1_i5	gonads	repro_sys	-1.81795842619428	6.75338452773813	4.35276120180602e-72	3.62966105590486e-71
TRINITY_DN8628_c0_g1_i1	gonads	repro_sys	2.59675179981809	6.47653052956373	4.64731779729388e-72	3.87254587617612e-71
TRINITY_DN4313_c0_g1_i2	gonads	repro_sys	2.11729245745748	6.96730372715466	5.87703978643977e-72	4.89379774872255e-71
TRINITY_DN10413_c0_g1_i1	gonads	repro_sys	-9.99010241188781	4.4144506521884	6.44606934573382e-72	5.36383935466107e-71
TRINITY_DN5157_c0_g1_i1	gonads	repro_sys	-7.7783324167837	3.68204140601247	7.00458601932493e-72	5.8226229529816e-71
TRINITY_DN11961_c0_g1_i1	gonads	repro_sys	2.80443773355553	5.3177419622007	7.00729536958773e-72	5.8226229529816e-71
TRINITY_DN387_c0_g1_i1	gonads	repro_sys	-6.83978520075541	4.09411548804426	7.31637605398133e-72	6.07516831355591e-71
TRINITY_DN8767_c0_g1_i3	gonads	repro_sys	4.5452259444847	4.44617537184253	8.09490516789266e-72	6.71689140285871e-71
TRINITY_DN6865_c0_g1_i1	gonads	repro_sys	-8.49986364391159	5.65049420426877	8.9229713591087e-72	7.39878729221173e-71
TRINITY_DN7713_c0_g1_i1	gonads	repro_sys	3.06543458499081	7.63135721835951	1.30433655970975e-71	1.08077528991832e-70
TRINITY_DN8414_c0_g1_i2	gonads	repro_sys	2.01554867021415	6.32201986714647	1.594864850405e-71	1.32057945583746e-70
TRINITY_DN18078_c0_g1_i1	gonads	repro_sys	2.11188961744081	5.60121637863759	2.66076555884529e-71	2.20162011960314e-70
TRINITY_DN3548_c0_g1_i1	gonads	repro_sys	-7.3259063096098	3.22791238184746	2.946249075283e-71	2.43613063440826e-70
TRINITY_DN9178_c0_g1_i4	gonads	repro_sys	2.30575324881591	7.42765418688199	2.99023291475488e-71	2.47076638387349e-70
TRINITY_DN461_c0_g1_i1	gonads	repro_sys	4.52290883852	5.11283397506627	3.20323260746693e-71	2.64491006124948e-70
TRINITY_DN8664_c0_g1_i1	gonads	repro_sys	8.54037666844885	4.4529049167413	4.03110066838358e-71	3.32615171314981e-70
TRINITY_DN7470_c0_g1_i1	gonads	repro_sys	2.62765653712991	5.87176785330567	4.26395440051714e-71	3.5158242193355e-70
TRINITY_DN5746_c0_g1_i2	gonads	repro_sys	1.9640352256964	7.57387845821907	4.3371706297411e-71	3.57369524076012e-70
TRINITY_DN3088_c0_g1_i1	gonads	repro_sys	-4.41074534522298	3.72139870036872	4.38124189683119e-71	3.60748765401792e-70
TRINITY_DN3825_c0_g1_i1	gonads	repro_sys	2.17176173111132	5.97674513036049	4.96204691067354e-71	4.08286776858002e-70
TRINITY_DN5315_c0_g1_i1	gonads	repro_sys	-2.21317001015516	7.00846599470886	5.70395043226202e-71	4.69004738820094e-70
TRINITY_DN1047_c0_g1_i1	gonads	repro_sys	4.24209009184079	3.73363203827904	6.98018598850082e-71	5.7354266892274e-70
TRINITY_DN14999_c0_g1_i1	gonads	repro_sys	11.5272163177611	4.7241914073306	7.34300930571014e-71	6.02934698632509e-70
TRINITY_DN3748_c0_g1_i1	gonads	repro_sys	5.46933515504268	4.03136079851829	7.6025518844517e-71	6.23811337992833e-70
TRINITY_DN9934_c3_g1_i1	gonads	repro_sys	4.63171654271707	3.90764499857813	7.60814592796469e-71	6.23836221395213e-70
TRINITY_DN7916_c0_g1_i1	gonads	repro_sys	-9.09076131615403	7.39232297478005	7.62694401761205e-71	6.24942994521638e-70
TRINITY_DN7529_c0_g1_i1	gonads	repro_sys	2.42795625521448	6.27833985700183	7.64521876223187e-71	6.26005377954695e-70
TRINITY_DN11036_c0_g1_i1	gonads	repro_sys	-4.24220775234033	3.87913017914931	8.06198333092145e-71	6.59672765127653e-70
TRINITY_DN4137_c0_g1_i1	gonads	repro_sys	-4.17665721377212	4.78616976811734	8.25741001228526e-71	6.75195017023963e-70
TRINITY_DN3098_c0_g1_i1	gonads	repro_sys	10.4565055608177	3.70947287829587	9.35641653912358e-71	7.64528810899557e-70
TRINITY_DN21381_c0_g1_i1	gonads	repro_sys	9.04789404713641	4.93798712932937	9.63288998492045e-71	7.86574832494439e-70
TRINITY_DN7118_c0_g1_i1	gonads	repro_sys	-2.70363368927252	5.53799889903238	9.6461322772234e-71	7.87111042773295e-70
TRINITY_DN17651_c0_g1_i1	gonads	repro_sys	6.07561050975938	6.08501490790181	1.04859530115262e-70	8.5504752392051e-70
TRINITY_DN999_c0_g1_i1	gonads	repro_sys	-2.24546082174877	6.36016104804742	1.7240266889196e-70	1.40483750442647e-69
TRINITY_DN1628_c0_g1_i1	gonads	repro_sys	2.93224698780342	5.40581369079653	2.06422084812513e-70	1.68088591300024e-69
TRINITY_DN7265_c0_g1_i1	gonads	repro_sys	-6.31345314405136	3.27498857770231	2.37186790012046e-70	1.9300686273513e-69
TRINITY_DN4693_c0_g1_i1	gonads	repro_sys	-4.63336789447051	5.09355468290922	2.43857889586257e-70	1.98298508697349e-69
TRINITY_DN10087_c0_g1_i1	gonads	repro_sys	6.49742129275406	3.37731521421743	2.46574638043385e-70	2.003695077305e-69
TRINITY_DN20010_c0_g1_i1	gonads	repro_sys	-5.82744904869827	2.79324037337841	2.82418549864762e-70	2.29338644728334e-69
TRINITY_DN5625_c0_g1_i2	gonads	repro_sys	-4.1025457470956	3.98643780612364	2.99389459180267e-70	2.42952588657573e-69
TRINITY_DN8003_c1_g2_i1	gonads	repro_sys	-3.94845220968796	6.92743945200279	3.08133497488077e-70	2.49876345865331e-69
TRINITY_DN930_c0_g1_i1	gonads	repro_sys	2.991170065988	4.99512590216594	3.3158542829564e-70	2.68709538490302e-69
TRINITY_DN10229_c0_g1_i1	gonads	repro_sys	2.00213810590712	5.60373747320377	3.56016083016685e-70	2.88309452942976e-69
TRINITY_DN19262_c0_g1_i1	gonads	repro_sys	2.47025531477903	5.23945176493443	4.14946048307732e-70	3.35801568675118e-69
TRINITY_DN10013_c0_g1_i2	gonads	repro_sys	-3.96741303637759	4.33981510852707	4.60876872962329e-70	3.72715995137093e-69
TRINITY_DN9841_c0_g1_i5	gonads	repro_sys	-5.23581780160109	6.87596459207317	5.08176433383906e-70	4.10685971626432e-69
TRINITY_DN1723_c0_g1_i1	gonads	repro_sys	-4.26034424919825	4.00008397063444	5.97473008162393e-70	4.825208383043e-69
TRINITY_DN8116_c0_g1_i2	gonads	repro_sys	-2.64060107830281	4.47111654638559	6.22156827294443e-70	5.02111646175823e-69
TRINITY_DN10411_c0_g1_i1	gonads	repro_sys	-10.9265205076738	3.97580451901517	6.84119755824421e-70	5.51741179269887e-69
TRINITY_DN5945_c0_g1_i1	gonads	repro_sys	1.80933066141151	6.26202997525865	6.98059526054322e-70	5.62598760882194e-69
TRINITY_DN9173_c0_g1_i6	gonads	repro_sys	-2.66952032228246	7.89812726771677	7.21950373530244e-70	5.81456069282453e-69
TRINITY_DN7034_c0_g1_i1	gonads	repro_sys	-9.56524741459062	4.68595214535928	7.24516063775178e-70	5.83124157540828e-69
TRINITY_DN9497_c0_g1_i2	gonads	repro_sys	-3.87321205391169	7.47544712229701	8.35317314927086e-70	6.71843551180442e-69
TRINITY_DN9812_c0_g1_i1	gonads	repro_sys	-4.71635615126945	13.214233625637	8.6619137385754e-70	6.96200578674455e-69
TRINITY_DN9778_c1_g1_i2	gonads	repro_sys	-4.26903433896899	8.73952197444248	8.96508941135022e-70	7.20077447201842e-69
TRINITY_DN8781_c0_g1_i2	gonads	repro_sys	3.95651194608834	4.32195788935659	9.12222098984778e-70	7.32199507769198e-69
TRINITY_DN732_c0_g1_i1	gonads	repro_sys	-4.88789875179528	3.79605295253857	1.00383297049456e-69	8.05183303068121e-69
TRINITY_DN20194_c0_g1_i1	gonads	repro_sys	7.25975187372346	3.25150961044338	1.04368439179744e-69	8.3657937890439e-69
TRINITY_DN9289_c0_g1_i12	gonads	repro_sys	-3.98889241805756	4.29390720776292	1.08548748751453e-69	8.69496125358957e-69
TRINITY_DN13702_c0_g1_i1	gonads	repro_sys	2.93628542076924	4.76973679404132	1.20548768546169e-69	9.64963020996523e-69
TRINITY_DN16513_c0_g1_i1	gonads	repro_sys	-5.52096573193953	7.02404038145846	1.28168735576044e-69	1.02526293159914e-68
TRINITY_DN9538_c0_g1_i11	gonads	repro_sys	-3.20436707567557	8.42176156402869	1.37549473732834e-69	1.0995565049382e-68
TRINITY_DN636_c0_g1_i1	gonads	repro_sys	-2.22621263506461	7.42141434927193	1.38903331120147e-69	1.10962681384665e-68
TRINITY_DN2973_c0_g1_i1	gonads	repro_sys	6.45872666809852	4.04585620688769	1.4806329002229e-69	1.18200017105811e-68
TRINITY_DN5588_c0_g1_i1	gonads	repro_sys	1.99387018530702	6.10986984709266	1.56725841546126e-69	1.25030744091365e-68
TRINITY_DN9381_c0_g1_i1	gonads	repro_sys	2.10713931454791	7.14976096713417	1.65876890841766e-69	1.3224167815519e-68
TRINITY_DN19813_c0_g1_i1	gonads	repro_sys	8.76676789725011	3.91128314931125	2.00076107037191e-69	1.59398471491589e-68
TRINITY_DN10391_c0_g1_i1	gonads	repro_sys	5.91341862903546	3.86223113533205	2.26449925773815e-69	1.80288391276101e-68
TRINITY_DN629_c0_g1_i2	gonads	repro_sys	3.60244234750291	7.26112892187817	2.61522496714213e-69	2.0807096887701e-68
TRINITY_DN15900_c0_g1_i1	gonads	repro_sys	9.92918165255702	3.218584615314	2.80791516029731e-69	2.23251029366592e-68
TRINITY_DN57_c0_g1_i1	gonads	repro_sys	-10.1351729208967	4.57628096802364	3.0208948568081e-69	2.40022717362697e-68
TRINITY_DN8744_c0_g1_i2	gonads	repro_sys	-4.02286879403694	6.74750278301119	3.03046749689888e-69	2.40621159972624e-68
TRINITY_DN9495_c0_g1_i5	gonads	repro_sys	2.09802458123137	6.05443136037512	3.1140079162644e-69	2.47087936343698e-68
TRINITY_DN7637_c0_g1_i1	gonads	repro_sys	-2.49335688515873	7.95726550792031	3.72550343205289e-69	2.95409623183158e-68
TRINITY_DN9113_c0_g1_i3	gonads	repro_sys	-5.17124519725154	9.65433104691875	4.15569821980832e-69	3.29299984608601e-68
TRINITY_DN15798_c0_g1_i1	gonads	repro_sys	1.86377703121968	5.83657604737187	4.70699402596391e-69	3.72734496710144e-68
TRINITY_DN4590_c0_g1_i1	gonads	repro_sys	-4.72858934925981	3.72118798094033	4.76573511426365e-69	3.7713277001532e-68
TRINITY_DN9524_c0_g1_i1	gonads	repro_sys	-7.42091595631823	2.96049202219356	5.04338542325877e-69	3.98836737261195e-68
TRINITY_DN19812_c0_g1_i1	gonads	repro_sys	4.54044407977502	4.00938673108185	5.9528218381186e-69	4.70440497944078e-68
TRINITY_DN9881_c0_g1_i1	gonads	repro_sys	-5.3214458828741	3.73391808876816	6.2509827880366e-69	4.93672726414866e-68
TRINITY_DN6914_c0_g1_i3	gonads	repro_sys	-5.26646096186241	3.35884735232991	6.39574055330741e-69	5.04766913413973e-68
TRINITY_DN21428_c0_g1_i1	gonads	repro_sys	-10.2226397523367	4.66390355716432	6.90740534033518e-69	5.44784055972523e-68
TRINITY_DN11573_c0_g1_i1	gonads	repro_sys	-2.29611558195288	6.21123542473325	7.03117536199404e-69	5.54175058110105e-68
TRINITY_DN9450_c0_g1_i1	gonads	repro_sys	-3.87457379237538	4.39704454338537	7.11047892398325e-69	5.60051148915742e-68
TRINITY_DN4973_c0_g1_i1	gonads	repro_sys	-7.59609543503146	6.34439166231333	7.34714279072384e-69	5.78305478273864e-68
TRINITY_DN8649_c0_g1_i1	gonads	repro_sys	-6.14644853713207	3.52630349696181	8.05517327325051e-69	6.33612728918591e-68
TRINITY_DN895_c0_g1_i1	gonads	repro_sys	-6.17102231793544	2.96874689285114	1.11478377673126e-68	8.76294367429218e-68
TRINITY_DN7744_c0_g1_i1	gonads	repro_sys	-1.96481421765973	6.38269577058495	1.27857607161345e-68	1.00437644639535e-67
TRINITY_DN14202_c0_g1_i1	gonads	repro_sys	2.61096727115819	5.68714874072564	1.74765820394877e-68	1.3719465967217e-67
TRINITY_DN5903_c0_g1_i3	gonads	repro_sys	-2.58526962617783	5.07691752249936	1.92093406713269e-68	1.50696830243257e-67
TRINITY_DN7343_c0_g1_i1	gonads	repro_sys	2.70699270086955	5.83575679759714	1.97686831530821e-68	1.54981744054515e-67
TRINITY_DN104_c0_g1_i1	gonads	repro_sys	6.37739981957156	6.09779153389598	2.18792797567607e-68	1.71414343928216e-67
TRINITY_DN15786_c0_g1_i1	gonads	repro_sys	-2.02652930962407	7.07266627569106	2.42832933784165e-68	1.90122385275504e-67
TRINITY_DN889_c0_g1_i1	gonads	repro_sys	-5.05524852177344	3.78484312078777	2.7931223521368e-68	2.18538192793928e-67
TRINITY_DN9630_c0_g1_i2	gonads	repro_sys	-3.1424998776182	10.2160823740912	2.92098214304938e-68	2.28390586529809e-67
TRINITY_DN9519_c0_g1_i1	gonads	repro_sys	-2.21246726568623	5.53587093843006	3.02139424509727e-68	2.36085218979072e-67
TRINITY_DN8797_c0_g1_i1	gonads	repro_sys	-4.19384440536864	4.34206163310746	3.18071351510501e-68	2.48369490441081e-67
TRINITY_DN5901_c0_g1_i1	gonads	repro_sys	1.89681840550041	7.48646266658466	3.52981832850848e-68	2.75447305833511e-67
TRINITY_DN4318_c0_g1_i1	gonads	repro_sys	2.99329496194543	4.52564213361	3.56869051047815e-68	2.78296493446084e-67
TRINITY_DN6366_c0_g1_i1	gonads	repro_sys	1.88658195863905	6.88690999098713	3.58793314892415e-68	2.79612159675906e-67
TRINITY_DN9790_c0_g1_i1	gonads	repro_sys	-5.83469917447792	3.68931848460991	3.75797403788976e-68	2.92670223783079e-67
TRINITY_DN9536_c0_g1_i2	gonads	repro_sys	-2.04523365448087	7.32616515450596	4.39718131780576e-68	3.42225511011536e-67
TRINITY_DN317_c0_g1_i1	gonads	repro_sys	2.70026150933234	5.36952373842607	4.48820409408618e-68	3.49079251143603e-67
TRINITY_DN8332_c0_g1_i1	gonads	repro_sys	-5.67665788234143	5.53062077699467	6.28044639459425e-68	4.88152560571264e-67
TRINITY_DN6921_c0_g1_i1	gonads	repro_sys	2.09846744986059	5.42330509308875	7.37395824409368e-68	5.72769049117975e-67
TRINITY_DN6618_c0_g1_i1	gonads	repro_sys	-2.86545505446874	4.8171692855162	7.85145820636275e-68	6.09457167289158e-67
TRINITY_DN4191_c0_g1_i1	gonads	repro_sys	-3.05672984728693	6.50003717623937	8.27225998227628e-68	6.41698799019866e-67
TRINITY_DN7969_c0_g1_i1	gonads	repro_sys	-2.91576468587381	4.98872879984132	8.56906920990573e-68	6.64285963537136e-67
TRINITY_DN6722_c0_g1_i1	gonads	repro_sys	-2.80227405335471	4.98345054160579	9.3453559688082e-68	7.23988779423242e-67
TRINITY_DN4733_c0_g1_i1	gonads	repro_sys	2.12025653001004	6.70051771509853	1.03209379023826e-67	7.99042539770146e-67
TRINITY_DN8634_c0_g1_i8	gonads	repro_sys	-3.86384116008041	7.25933833415645	1.11167072072207e-67	8.60085923099343e-67
TRINITY_DN109_c0_g1_i1	gonads	repro_sys	-5.60448176783559	5.58481930157681	1.37514111074144e-67	1.06262755238947e-66
TRINITY_DN6823_c0_g1_i1	gonads	repro_sys	9.76710637370518	3.06925270270456	1.37526049100699e-67	1.06262755238947e-66
TRINITY_DN8967_c0_g1_i1	gonads	repro_sys	5.45257280244913	3.92412604917789	1.47004929525589e-67	1.13512450820971e-66
TRINITY_DN8868_c0_g1_i2	gonads	repro_sys	-6.86946318617201	4.37336394322029	1.59316489136461e-67	1.22938529018849e-66
TRINITY_DN8171_c0_g1_i1	gonads	repro_sys	-4.23165570799326	9.24380793122288	1.8336299507029e-67	1.41401770756951e-66
TRINITY_DN8938_c0_g1_i1	gonads	repro_sys	3.27715713343948	6.91954971440046	1.83782097820459e-67	1.41632334339936e-66
TRINITY_DN11518_c0_g1_i1	gonads	repro_sys	9.70042264731888	3.00802969042199	1.92344373172568e-67	1.4813406297046e-66
TRINITY_DN5651_c0_g1_i1	gonads	repro_sys	-5.95558848368526	3.44026556788735	2.1865008584089e-67	1.68283496223886e-66
TRINITY_DN9302_c0_g1_i1	gonads	repro_sys	1.95007798478702	6.37738309255002	2.22797863519584e-67	1.71363966650973e-66
TRINITY_DN7609_c0_g1_i2	gonads	repro_sys	2.20741488935538	5.53230674177495	2.56463448288351e-67	1.97129108133504e-66
TRINITY_DN11621_c0_g1_i1	gonads	repro_sys	3.19225089123524	4.3331031388698	3.17065460212229e-67	2.43551716049667e-66
TRINITY_DN10027_c0_g1_i1	gonads	repro_sys	-3.66472418147464	4.81958511701646	4.37987552323979e-67	3.36218179000784e-66
TRINITY_DN4934_c0_g1_i1	gonads	repro_sys	2.66469340560329	5.15419964154683	4.88747599179793e-67	3.7493968392511e-66
TRINITY_DN937_c0_g1_i1	gonads	repro_sys	1.88075893766887	6.59952032735743	5.2716578137958e-67	4.04149007038142e-66
TRINITY_DN9318_c0_g1_i1	gonads	repro_sys	2.82666220419098	6.00884185154437	5.45421593749012e-67	4.17873035210825e-66
TRINITY_DN13782_c0_g1_i1	gonads	repro_sys	10.1324283168193	3.40569652318526	5.65504905690326e-67	4.3297846383082e-66
TRINITY_DN6956_c0_g1_i1	gonads	repro_sys	-2.77556758624906	4.85892791916575	6.35050650821365e-67	4.85910592072337e-66
TRINITY_DN6696_c0_g1_i4	gonads	repro_sys	3.80933795961809	4.23655074998295	6.40491036784758e-67	4.89755500306685e-66
TRINITY_DN8519_c1_g1_i1	gonads	repro_sys	-2.35518314900815	5.77281272676883	6.65701414604753e-67	5.08702876189543e-66
TRINITY_DN2096_c0_g1_i1	gonads	repro_sys	-9.02024355760153	3.41280463225889	8.31753286706317e-67	6.3518154168097e-66
TRINITY_DN17739_c0_g1_i1	gonads	repro_sys	2.73705628278505	4.75689600519629	9.30816803542233e-67	7.1037287576482e-66
TRINITY_DN18093_c0_g1_i1	gonads	repro_sys	2.35307192497838	6.00507844097069	9.83598293611763e-67	7.50168659765608e-66
TRINITY_DN8003_c1_g2_i3	gonads	repro_sys	-5.50414264944894	6.12243105850789	1.3284685812258e-66	1.01253865812756e-65
TRINITY_DN15700_c0_g1_i1	gonads	repro_sys	3.09061036844074	5.02998359352976	1.33909423646225e-66	1.019978045357e-65
TRINITY_DN8078_c0_g1_i1	gonads	repro_sys	-3.32903211205396	4.28261115368461	1.55162626631161e-66	1.18109911595095e-65
TRINITY_DN8357_c0_g1_i3	gonads	repro_sys	-9.31368755781582	3.7267396412992	1.81219814383084e-66	1.37855666541351e-65
TRINITY_DN10338_c0_g1_i1	gonads	repro_sys	3.7352307953348	4.43279174087729	2.2410644312113e-66	1.70370023909816e-65
TRINITY_DN4138_c0_g1_i1	gonads	repro_sys	-5.81882780301835	3.69326112482577	2.38102303548782e-66	1.8089331579534e-65
TRINITY_DN7636_c0_g1_i1	gonads	repro_sys	-3.22719295407095	4.94705083923903	2.45280417403836e-66	1.86226748332816e-65
TRINITY_DN4178_c0_g1_i1	gonads	repro_sys	-2.4717742519924	9.21137377100206	2.66402542620494e-66	2.02133357788819e-65
TRINITY_DN4609_c0_g1_i1	gonads	repro_sys	-8.16430560444963	3.23668382501918	2.66907264416235e-66	2.0238608069015e-65
TRINITY_DN9477_c0_g1_i1	gonads	repro_sys	-4.47883679091708	4.54269584812429	2.83936864475422e-66	2.15160640683143e-65
TRINITY_DN3064_c0_g1_i1	gonads	repro_sys	-7.86323074712023	6.67969446967634	3.01065394571578e-66	2.27993710172991e-65
TRINITY_DN17833_c0_g1_i1	gonads	repro_sys	10.1501753248807	3.4239404347138	3.05749822815133e-66	2.31392564878898e-65
TRINITY_DN8703_c0_g1_i1	gonads	repro_sys	-1.94576588599362	6.78723739034871	3.31766047942559e-66	2.50920684495877e-65
TRINITY_DN3395_c0_g1_i1	gonads	repro_sys	-4.09878103454677	6.06501599622148	3.47943038683228e-66	2.62986946738073e-65
TRINITY_DN7964_c0_g1_i1	gonads	repro_sys	-2.98920928623933	4.88221439021192	3.97301637810917e-66	3.00101448522007e-65
TRINITY_DN439_c0_g1_i1	gonads	repro_sys	4.31760663257901	4.67123473756195	4.61118283422222e-66	3.48082309848363e-65
TRINITY_DN20325_c0_g1_i1	gonads	repro_sys	6.75874214021575	3.25906476072045	4.82139131767793e-66	3.63717370612543e-65
TRINITY_DN5414_c0_g1_i1	gonads	repro_sys	1.98230074985968	7.36878760770519	5.13450551439566e-66	3.87090502047565e-65
TRINITY_DN9739_c2_g2_i1	gonads	repro_sys	10.4620555556278	3.71173927917585	5.25702036165045e-66	3.96073655490226e-65
TRINITY_DN3003_c0_g1_i1	gonads	repro_sys	-5.33582450501134	2.91751914662022	5.67311270800795e-66	4.27149884675107e-65
TRINITY_DN8857_c0_g1_i3	gonads	repro_sys	-2.85972254721087	9.17217117074906	6.57997564456076e-66	4.95114823388742e-65
TRINITY_DN17665_c0_g1_i1	gonads	repro_sys	-2.34644658216424	6.73581541447776	6.92889207917597e-66	5.21036776183443e-65
TRINITY_DN19923_c0_g1_i1	gonads	repro_sys	-8.96228587556865	5.83095616038563	8.0429317243931e-66	6.04424524935112e-65
TRINITY_DN5586_c0_g1_i1	gonads	repro_sys	-4.43772337192696	4.85867993809535	8.4839781091822e-66	6.37162967422722e-65
TRINITY_DN6346_c0_g1_i2	gonads	repro_sys	2.13305048835172	5.67982986859574	8.93743690398389e-66	6.70791333767498e-65
TRINITY_DN5686_c1_g1_i1	gonads	repro_sys	-5.77407077155753	3.79577906852439	1.22184058942157e-65	9.1645816729451e-65
TRINITY_DN8360_c0_g1_i2	gonads	repro_sys	-3.05983961321951	5.53068924988621	1.28046799837556e-65	9.5982187977408e-65
TRINITY_DN5144_c0_g1_i1	gonads	repro_sys	2.65002323161106	4.53231984767105	1.63369009774815e-65	1.22381448173751e-64
TRINITY_DN9068_c0_g1_i1	gonads	repro_sys	-4.61534787977489	3.43397359764033	2.03216734804813e-65	1.52135144132289e-64
TRINITY_DN17867_c0_g1_i1	gonads	repro_sys	-5.66427478697789	4.60079752673147	2.12710071092499e-65	1.59141145193633e-64
TRINITY_DN11811_c0_g1_i1	gonads	repro_sys	3.37562557612421	4.32604488112359	2.20764231679932e-65	1.65062210256061e-64
TRINITY_DN3543_c0_g1_i1	gonads	repro_sys	2.13203291152808	6.03586056062624	2.25911622368317e-65	1.68803798437568e-64
TRINITY_DN9461_c0_g1_i1	gonads	repro_sys	-4.13233884068522	4.07757458523731	2.63775493893374e-65	1.96971301361417e-64
TRINITY_DN6534_c1_g1_i1	gonads	repro_sys	-8.7995418053132	3.19139876979484	2.91418435005061e-65	2.17475618173713e-64
TRINITY_DN6434_c0_g1_i1	gonads	repro_sys	-2.37644997407107	8.86663448096269	3.165166355602e-65	2.36056144838097e-64
TRINITY_DN10074_c0_g1_i11	gonads	repro_sys	-9.75629938251697	2.76799977840248	3.44474524067839e-65	2.56744571004039e-64
TRINITY_DN8807_c0_g1_i1	gonads	repro_sys	3.45317944169102	4.46031992344414	4.01904001196577e-65	2.99358817315783e-64
TRINITY_DN6290_c0_g1_i1	gonads	repro_sys	2.40296408097933	4.71445204603447	4.52615553513668e-65	3.3691856006816e-64
TRINITY_DN7119_c0_g1_i1	gonads	repro_sys	2.38702195304742	5.37680730922354	4.77438691904564e-65	3.55172215536071e-64
TRINITY_DN9705_c0_g1_i1	gonads	repro_sys	2.21832346743093	6.24036514189904	5.20048497849076e-65	3.86626219302551e-64
TRINITY_DN20637_c0_g1_i1	gonads	repro_sys	-8.24598849861199	2.62181681452182	6.27689810506489e-65	4.66357312897418e-64
TRINITY_DN2293_c0_g1_i1	gonads	repro_sys	-2.77003679692039	4.94249937210133	6.69895766863275e-65	4.97401825383178e-64
TRINITY_DN3077_c0_g1_i2	gonads	repro_sys	-9.61199355524026	2.62252392433218	6.74587160824884e-65	5.0056999454287e-64
TRINITY_DN10069_c0_g1_i1	gonads	repro_sys	-4.89227237393467	3.35874880067449	6.79131185235821e-65	5.03624893403495e-64
TRINITY_DN9728_c0_g1_i3	gonads	repro_sys	-5.41648564861349	8.31512088997112	7.99199533439825e-65	5.92291747252607e-64
TRINITY_DN13599_c0_g1_i1	gonads	repro_sys	3.57011562975724	4.23895061783413	8.15538468118236e-65	6.04020984772746e-64
TRINITY_DN1204_c0_g1_i1	gonads	repro_sys	-2.63709191819102	5.26780834168338	8.46060420277033e-65	6.26233422189987e-64
TRINITY_DN11554_c0_g1_i1	gonads	repro_sys	2.50613625854255	4.90163299811203	9.60635068794666e-65	7.10592728742654e-64
TRINITY_DN9078_c0_g1_i1	gonads	repro_sys	-8.85595240383351	3.25304782289119	9.99938636646816e-65	7.39202286188251e-64
TRINITY_DN5243_c0_g1_i1	gonads	repro_sys	2.11720147261379	5.10234438000637	1.1203670604333e-64	8.27709775035656e-64
TRINITY_DN8132_c0_g1_i1	gonads	repro_sys	1.67706782420628	6.39016166400233	1.13668283040147e-64	8.39237774155525e-64
TRINITY_DN8914_c0_g1_i1	gonads	repro_sys	-6.34178161574648	3.45964057161136	1.21145348890128e-64	8.93882859051e-64
TRINITY_DN8023_c0_g1_i1	gonads	repro_sys	-3.88034398902259	4.22948923836668	1.31182288046206e-64	9.6733605900739e-64
TRINITY_DN5755_c0_g1_i1	gonads	repro_sys	-2.41031390888568	5.57644780049626	1.31366526344502e-64	9.68089195080017e-64
TRINITY_DN8204_c0_g1_i3	gonads	repro_sys	-4.14309746612981	8.6005721186721	1.42300129102903e-64	1.04800800890214e-63
TRINITY_DN6019_c0_g1_i2	gonads	repro_sys	3.80949388683481	4.16284099853514	1.6052183017961e-64	1.1814687263719e-63
TRINITY_DN6420_c0_g1_i3	gonads	repro_sys	-5.84101705389533	3.52601396100683	1.67667412582435e-64	1.23329161681814e-63
TRINITY_DN14658_c0_g1_i1	gonads	repro_sys	-8.52244233611028	2.90309059365119	1.90610851001504e-64	1.40117989037328e-63
TRINITY_DN8249_c0_g1_i1	gonads	repro_sys	2.45899947758863	5.01228746816039	2.31156776360631e-64	1.69817417449732e-63
TRINITY_DN9860_c0_g1_i1	gonads	repro_sys	2.12524257967949	5.51890400697599	2.32172276845956e-64	1.70457242608386e-63
TRINITY_DN13859_c0_g1_i1	gonads	repro_sys	2.69421035179076	4.6368446971895	3.15326857991622e-64	2.31363969046622e-63
TRINITY_DN2105_c0_g1_i1	gonads	repro_sys	1.89902294641532	6.18964613606409	3.19245563844657e-64	2.34093559906241e-63
TRINITY_DN1060_c0_g1_i1	gonads	repro_sys	1.79074120982167	6.53404278413009	3.26691156475043e-64	2.39404314853774e-63
TRINITY_DN6996_c0_g1_i2	gonads	repro_sys	3.74167587771379	4.83718083509957	3.36281962513262e-64	2.46279541614526e-63
TRINITY_DN9344_c0_g1_i1	gonads	repro_sys	2.55016340217186	4.66725511425319	4.21291031858453e-64	3.08345285949287e-63
TRINITY_DN4330_c0_g1_i1	gonads	repro_sys	-2.42854855648076	8.09462967409355	4.2752881251665e-64	3.12716639477905e-63
TRINITY_DN8310_c0_g1_i1	gonads	repro_sys	-4.22420906269796	3.51082337731948	4.46919995797218e-64	3.26697685706447e-63
TRINITY_DN10856_c0_g1_i1	gonads	repro_sys	2.21028527253541	4.9568715592536	4.61483555125929e-64	3.37134609571861e-63
TRINITY_DN16258_c0_g1_i1	gonads	repro_sys	-2.08811828983707	7.0176273062393	4.64918454515751e-64	3.39433653077104e-63
TRINITY_DN16098_c0_g1_i1	gonads	repro_sys	-3.17083236283883	4.32654730119074	4.72746153912171e-64	3.44935018612525e-63
TRINITY_DN19896_c0_g1_i1	gonads	repro_sys	4.59553990292442	3.90114344071276	4.87817678122113e-64	3.55711703323305e-63
TRINITY_DN9673_c1_g1_i2	gonads	repro_sys	-3.78633201376666	6.96733408394748	6.48787428722358e-64	4.72796821512072e-63
TRINITY_DN14100_c0_g1_i1	gonads	repro_sys	-8.66523974107709	3.04698147288843	8.12495111913995e-64	5.91731307262379e-63
TRINITY_DN5008_c0_g1_i1	gonads	repro_sys	-6.66721882939981	2.84411020336828	8.36659046251821e-64	6.08953507058964e-63
TRINITY_DN8256_c1_g1_i1	gonads	repro_sys	1.91785551857469	6.30397136467426	8.776847678268e-64	6.38419561841197e-63
TRINITY_DN483_c0_g1_i1	gonads	repro_sys	3.31842748109639	4.24419284146962	9.03739738146489e-64	6.56966415073073e-63
TRINITY_DN5556_c0_g1_i1	gonads	repro_sys	-4.28561075728527	4.16492373233446	9.60521366130879e-64	6.97813150218681e-63
TRINITY_DN10308_c0_g1_i1	gonads	repro_sys	-12.4219497510494	5.50940829441653	9.65113160046292e-64	7.00717319587798e-63
TRINITY_DN6561_c0_g1_i1	gonads	repro_sys	-3.95273976165646	3.65060801305938	1.00580490651913e-63	7.29812040170278e-63
TRINITY_DN8953_c0_g1_i1	gonads	repro_sys	2.40726875013603	5.83681270408905	1.04161494633875e-63	7.55330985995092e-63
TRINITY_DN15895_c0_g1_i1	gonads	repro_sys	1.76563886725295	6.66683738066886	1.16495443531035e-63	8.44251859050048e-63
TRINITY_DN8861_c0_g1_i1	gonads	repro_sys	2.50542580655166	5.10481819066696	1.20311778866791e-63	8.71373577775389e-63
TRINITY_DN9372_c0_g2_i1	gonads	repro_sys	7.43643116806178	3.41641214455178	1.25322880408975e-63	9.0710993425551e-63
TRINITY_DN9879_c1_g1_i5	gonads	repro_sys	-3.24228504607218	7.80361612071495	1.27935600200297e-63	9.25453166847672e-63
TRINITY_DN4269_c0_g1_i2	gonads	repro_sys	-3.64828851618095	7.36712765381712	1.39180128814447e-63	1.00617590364877e-62
TRINITY_DN6409_c0_g1_i1	gonads	repro_sys	-6.20750979522691	3.99175860898083	1.55774656829947e-63	1.12545280556489e-62
TRINITY_DN3443_c0_g1_i1	gonads	repro_sys	3.62179916663056	3.72428625449072	1.74761338531007e-63	1.26185605794189e-62
TRINITY_DN4763_c0_g1_i1	gonads	repro_sys	2.17291341443587	6.30595948071053	1.95616394881037e-63	1.41157460957301e-62
TRINITY_DN1063_c0_g1_i1	gonads	repro_sys	2.27310491943324	7.40951623700961	1.9806058846978e-63	1.4283378584998e-62
TRINITY_DN4436_c0_g1_i1	gonads	repro_sys	-2.46409972427225	5.47996356344587	2.29173029068388e-63	1.65169876879301e-62
TRINITY_DN7031_c1_g1_i1	gonads	repro_sys	-1.91067286354633	7.37406005109095	2.46824504018116e-63	1.77783001031008e-62
TRINITY_DN7255_c0_g1_i1	gonads	repro_sys	-6.19997640294017	10.9459513273797	2.49533844138156e-63	1.79624759232784e-62
TRINITY_DN7099_c0_g1_i2	gonads	repro_sys	1.84461706079523	6.1084169472993	2.58864476743944e-63	1.86227641567287e-62
TRINITY_DN7700_c0_g1_i1	gonads	repro_sys	-4.95049826893392	3.23808887038837	2.72279479889313e-63	1.9575898459603e-62
TRINITY_DN1189_c0_g1_i1	gonads	repro_sys	4.11530128999455	4.295512748703	3.0871442757574e-63	2.21819123433611e-62
TRINITY_DN20064_c0_g1_i1	gonads	repro_sys	2.34635743229201	5.99944304627126	3.18063038156964e-63	2.28397154866551e-62
TRINITY_DN4525_c0_g1_i1	gonads	repro_sys	4.72798123865084	3.43911872593693	3.30817753022947e-63	2.37411571874228e-62
TRINITY_DN17939_c0_g1_i1	gonads	repro_sys	7.78757151793051	3.00414289847342	3.56458685706146e-63	2.55657199705667e-62
TRINITY_DN2429_c0_g1_i1	gonads	repro_sys	-8.63205876196591	3.72810744957167	4.25046378079331e-63	3.04663941880449e-62
TRINITY_DN8124_c0_g1_i1	gonads	repro_sys	-3.68134524276812	4.06576963147041	5.04211213848451e-63	3.61187996505898e-62
TRINITY_DN1090_c0_g1_i1	gonads	repro_sys	-4.64185123454011	4.51109522802449	6.7299391103839e-63	4.81801530361485e-62
TRINITY_DN2545_c0_g1_i1	gonads	repro_sys	10.6421815408331	3.88155054725972	7.53087742527605e-63	5.38814173066929e-62
TRINITY_DN8746_c0_g1_i2	gonads	repro_sys	-3.92968043856175	6.10036277118557	7.84565337880741e-63	5.60995142447048e-62
TRINITY_DN9117_c0_g1_i1	gonads	repro_sys	-5.75333912099204	2.54967796004376	9.15288080809944e-63	6.54070409747276e-62
TRINITY_DN6173_c0_g1_i1	gonads	repro_sys	-4.79448496500476	3.09582276544996	9.29270302271102e-63	6.63659971779441e-62
TRINITY_DN758_c1_g1_i1	gonads	repro_sys	-9.16486515778431	4.29073479491033	9.36462695996781e-63	6.68391746277121e-62
TRINITY_DN12505_c0_g1_i1	gonads	repro_sys	-7.12478613057788	3.31637558937857	1.05325238374152e-62	7.51294546684592e-62
TRINITY_DN393_c0_g1_i1	gonads	repro_sys	2.33094808460668	5.82436544430812	1.05668998927626e-62	7.53290910734972e-62
TRINITY_DN2106_c0_g1_i1	gonads	repro_sys	1.61461306627905	6.19863469846688	1.1295659690255e-62	8.04756032675505e-62
TRINITY_DN18178_c0_g1_i1	gonads	repro_sys	10.1452638750368	3.41870152434959	1.20286592739791e-62	8.56460878620091e-62
TRINITY_DN9463_c1_g1_i4	gonads	repro_sys	-2.50774168592524	6.52190363257385	1.25680813389462e-62	8.94328588216741e-62
TRINITY_DN9328_c1_g1_i2	gonads	repro_sys	-5.3001747225705	8.98525190427822	1.26248142508972e-62	8.97823792716095e-62
TRINITY_DN15968_c0_g1_i1	gonads	repro_sys	-2.93128020567768	4.42496834735606	1.26919955917255e-62	9.02057384099066e-62
TRINITY_DN8014_c0_g1_i1	gonads	repro_sys	-3.12220798701286	5.19126810233766	1.30281505921548e-62	9.25391106217452e-62
TRINITY_DN9087_c0_g1_i1	gonads	repro_sys	2.37512774021671	5.39790502588825	1.31949490592652e-62	9.36674559649586e-62
TRINITY_DN7473_c0_g1_i1	gonads	repro_sys	2.71409342491202	4.34214713354705	1.35594669570542e-62	9.61971569739025e-62
TRINITY_DN8003_c0_g1_i1	gonads	repro_sys	-4.37841619279057	3.84008219116148	1.4899955725948e-62	1.05643642792936e-61
TRINITY_DN7515_c0_g1_i1	gonads	repro_sys	2.06570580550755	5.64644683908509	1.50662645485951e-62	1.0675860894981e-61
TRINITY_DN6135_c0_g1_i1	gonads	repro_sys	2.44396715852007	6.00245559530234	1.52943308988316e-62	1.08309582959834e-61
TRINITY_DN4358_c0_g1_i1	gonads	repro_sys	-2.26386904511782	8.53878800589109	1.91995979270288e-62	1.35883829026169e-61
TRINITY_DN8332_c1_g1_i2	gonads	repro_sys	-5.22450802055222	7.29649196107774	1.97777819439047e-62	1.39891917756797e-61
TRINITY_DN9911_c0_g1_i1	gonads	repro_sys	-4.50312133556978	5.65706893241737	2.09168617405108e-62	1.47860141955853e-61
TRINITY_DN8146_c0_g1_i1	gonads	repro_sys	4.57236512225469	3.85976281652055	2.22932367721814e-62	1.57495239533128e-61
TRINITY_DN4379_c0_g1_i1	gonads	repro_sys	2.43472349144963	5.56840872588702	2.40826864294722e-62	1.70035302808327e-61
TRINITY_DN4430_c0_g1_i2	gonads	repro_sys	-3.92882778327251	9.09613941910511	2.70027343041402e-62	1.90538144931249e-61
TRINITY_DN6987_c0_g1_i1	gonads	repro_sys	1.8399978090849	7.31547105220225	2.77845537918627e-62	1.95937603923357e-61
TRINITY_DN7423_c0_g1_i1	gonads	repro_sys	2.15469495787738	5.40720312076793	3.44845923912039e-62	2.4304114099503e-61
TRINITY_DN8018_c0_g1_i2	gonads	repro_sys	1.97252770279404	7.67511374873059	3.52081313907284e-62	2.47992280303512e-61
TRINITY_DN11951_c0_g1_i1	gonads	repro_sys	-6.82941501552508	3.01821170123766	4.21634028064102e-62	2.96805183576348e-61
TRINITY_DN8939_c0_g1_i1	gonads	repro_sys	-4.86978790303314	3.56176378972096	4.48955231806317e-62	3.15849113259444e-61
TRINITY_DN5449_c0_g1_i1	gonads	repro_sys	-5.32684190816967	2.91862452571844	4.9255768397599e-62	3.46317689431181e-61
TRINITY_DN6636_c0_g2_i1	gonads	repro_sys	1.8385981818184	7.69601663303083	5.59802486594827e-62	3.93362998774708e-61
TRINITY_DN12512_c0_g1_i1	gonads	repro_sys	2.11363574332453	7.03601809891805	5.64739352253682e-62	3.96595694009718e-61
TRINITY_DN884_c0_g1_i1	gonads	repro_sys	2.40980708464413	4.79689709744431	6.11936920126546e-62	4.29485013405483e-61
TRINITY_DN8537_c0_g1_i2	gonads	repro_sys	2.87699743148964	5.84979385472731	7.37804510256309e-62	5.17516536611073e-61
TRINITY_DN8347_c0_g1_i1	gonads	repro_sys	-2.53631197769271	5.22403817309577	7.4783724276305e-62	5.24241910191386e-61
TRINITY_DN5674_c0_g1_i1	gonads	repro_sys	-2.85973907361518	5.13647122438194	8.58171115123352e-62	6.01229686180597e-61
TRINITY_DN9492_c0_g1_i1	gonads	repro_sys	2.16897272084912	6.71679314244231	9.22074086318598e-62	6.45616125402767e-61
TRINITY_DN8802_c0_g1_i1	gonads	repro_sys	1.96099011372103	7.24013761182823	9.66257468078409e-62	6.76150849027449e-61
TRINITY_DN10054_c1_g1_i4	gonads	repro_sys	-2.35698320834622	6.55277776098298	1.00854740618653e-61	7.05325175939821e-61
TRINITY_DN11946_c0_g1_i1	gonads	repro_sys	-8.16430830949342	2.53670156227377	1.07876877757826e-61	7.53987116563439e-61
TRINITY_DN9879_c1_g1_i3	gonads	repro_sys	-3.66926560560616	11.1066129344867	1.13252468866785e-61	7.91089964696841e-61
TRINITY_DN8125_c0_g1_i2	gonads	repro_sys	-9.64783942270493	2.65195650320442	1.29497860984893e-61	9.04031544625741e-61
TRINITY_DN9075_c0_g1_i1	gonads	repro_sys	-7.97663544503249	3.52514151911418	1.3284556619251e-61	9.26853296435438e-61
TRINITY_DN6126_c0_g1_i1	gonads	repro_sys	2.2339452727136	5.56924202855495	1.4458685668704e-61	1.00817482388935e-60
TRINITY_DN6504_c0_g1_i1	gonads	repro_sys	2.3318248634984	5.36178900738128	1.51161047116105e-61	1.05339237975531e-60
TRINITY_DN9000_c0_g1_i3	gonads	repro_sys	2.13471571748664	6.79623128707742	1.64566197569753e-61	1.14613114917009e-60
TRINITY_DN1927_c0_g1_i1	gonads	repro_sys	2.98261706378142	4.4262884010166	1.68122100764229e-61	1.17020524799942e-60
TRINITY_DN5298_c0_g1_i1	gonads	repro_sys	-2.62440253151422	8.65791041316482	2.40966447722315e-61	1.67624506495211e-60
TRINITY_DN10173_c0_g1_i1	gonads	repro_sys	2.55571731206168	4.88254083105179	3.27754831603581e-61	2.27863043598928e-60
TRINITY_DN3588_c0_g1_i2	gonads	repro_sys	-7.92386248742462	8.41055896693465	3.31319920734908e-61	2.30205844748692e-60
TRINITY_DN5919_c0_g1_i2	gonads	repro_sys	-8.4627590199095	3.5504775320211	3.40884591214879e-61	2.36712026797093e-60
TRINITY_DN8715_c0_g1_i1	gonads	repro_sys	-2.8413009241738	5.66728559311815	4.00955258135596e-61	2.78261533176976e-60
TRINITY_DN8717_c0_g1_i1	gonads	repro_sys	4.78108073749403	3.91503953529402	4.58560194257706e-61	3.1805195591133e-60
TRINITY_DN925_c0_g1_i1	gonads	repro_sys	2.71290284880522	4.56928473895452	4.89435316947313e-61	3.39267008943314e-60
TRINITY_DN4508_c0_g1_i1	gonads	repro_sys	-5.17347590695826	3.75904818230318	5.22284486690446e-61	3.61824699328264e-60
TRINITY_DN16793_c0_g1_i1	gonads	repro_sys	-8.55463592409311	3.6452125691594	6.1734066542749e-61	4.27425941635675e-60
TRINITY_DN6788_c0_g1_i1	gonads	repro_sys	-5.86155913506834	3.54084361620494	6.25272349744758e-61	4.32663513840401e-60
TRINITY_DN6045_c0_g1_i1	gonads	repro_sys	-6.9048394779188	3.3404987392129	7.27988670389232e-61	5.0344366056067e-60
TRINITY_DN17870_c0_g1_i1	gonads	repro_sys	-5.31701024839894	3.3464282095105	7.35175573233554e-61	5.08115778663355e-60
TRINITY_DN15633_c0_g1_i1	gonads	repro_sys	2.0315952481169	6.13562689647909	8.30017378659379e-61	5.73329520314747e-60
TRINITY_DN10044_c0_g1_i1	gonads	repro_sys	-7.72753193587683	9.2389431642737	8.32990469323896e-61	5.75046289449535e-60
TRINITY_DN8772_c0_g1_i1	gonads	repro_sys	-2.62921804957889	9.74452034630427	8.40800605141489e-61	5.80098299310901e-60
TRINITY_DN8695_c0_g1_i1	gonads	repro_sys	4.04869970121738	3.65325639932108	8.97878800836115e-61	6.19116312319218e-60
TRINITY_DN17938_c0_g1_i1	gonads	repro_sys	-4.69011869468869	3.82811586847666	9.25006671967452e-61	6.3744907476144e-60
TRINITY_DN7564_c0_g1_i1	gonads	repro_sys	-2.72115122307763	5.06495821313661	9.97412348328024e-61	6.86944450884097e-60
TRINITY_DN20630_c0_g1_i1	gonads	repro_sys	5.88731071276796	3.08931193632049	1.02451875782703e-60	7.05201440370025e-60
TRINITY_DN10062_c0_g1_i1	gonads	repro_sys	6.28312832953037	3.43756147298211	1.18338028616433e-60	8.14074501409781e-60
TRINITY_DN5546_c0_g1_i2	gonads	repro_sys	1.86676376488907	6.86345875074237	1.19041258855569e-60	8.18434684061815e-60
TRINITY_DN8673_c0_g1_i1	gonads	repro_sys	2.59589980090978	4.43377215498576	1.19548451370723e-60	8.2144276813065e-60
TRINITY_DN6595_c0_g1_i1	gonads	repro_sys	-5.2759058356437	3.75378116404321	1.24486356676247e-60	8.54873984606656e-60
TRINITY_DN9689_c0_g2_i1	gonads	repro_sys	-5.64158890860058	5.77387887979047	1.24561711676235e-60	8.54893563663849e-60
TRINITY_DN6932_c0_g1_i1	gonads	repro_sys	2.03230260507796	6.40701024905549	1.37107834165761e-60	9.40452863669859e-60
TRINITY_DN5962_c0_g1_i1	gonads	repro_sys	-4.93415323765207	2.88594529183682	1.50246732872571e-60	1.02997629494214e-59
TRINITY_DN6995_c0_g1_i1	gonads	repro_sys	1.91128593128222	6.98008035666268	1.55457309752187e-60	1.06507678052762e-59
TRINITY_DN8985_c0_g1_i2	gonads	repro_sys	-4.77867315983394	11.0182645291738	1.63593425680307e-60	1.1201684565601e-59
TRINITY_DN96_c0_g1_i1	gonads	repro_sys	-8.65669010103302	3.05380784036672	1.69695718629641e-60	1.16127813021596e-59
TRINITY_DN9571_c0_g1_i1	gonads	repro_sys	-4.72984684918686	10.0242099334501	1.79636181762175e-60	1.22859061436067e-59
TRINITY_DN5749_c0_g1_i1	gonads	repro_sys	-2.71623374488599	4.02881076301125	1.81808184117701e-60	1.24272481097496e-59
TRINITY_DN5389_c0_g1_i1	gonads	repro_sys	-9.52448355686479	7.79361991604373	1.87218324137458e-60	1.27896365000276e-59
TRINITY_DN3061_c0_g1_i1	gonads	repro_sys	1.75183589014375	5.83176262942184	2.03657841737914e-60	1.3904630063299e-59
TRINITY_DN8154_c0_g1_i1	gonads	repro_sys	2.37098820705551	4.78842053728459	2.07088389918791e-60	1.41306666986832e-59
TRINITY_DN9914_c0_g1_i2	gonads	repro_sys	-5.22708703624115	3.79317167619201	2.18316740808615e-60	1.4888216835595e-59
TRINITY_DN6474_c0_g1_i1	gonads	repro_sys	-6.82269456517416	3.63553497163393	2.24581410903749e-60	1.53065862194573e-59
TRINITY_DN9805_c0_g1_i1	gonads	repro_sys	2.5054283550984	6.11367677716809	2.27717542994513e-60	1.55113665479393e-59
TRINITY_DN16270_c0_g1_i1	gonads	repro_sys	4.65724827468746	4.60570266329574	2.38327667506587e-60	1.62247201360864e-59
TRINITY_DN9779_c0_g1_i10	gonads	repro_sys	-7.14448054133698	7.69927433389177	2.45971701481681e-60	1.67354433477813e-59
TRINITY_DN11669_c0_g1_i1	gonads	repro_sys	-2.14642549077609	8.31211108662457	2.53256234425835e-60	1.72211318345733e-59
TRINITY_DN10616_c0_g1_i1	gonads	repro_sys	4.85360457970305	3.65750018116711	2.55156161197751e-60	1.73403244765572e-59
TRINITY_DN8680_c0_g1_i1	gonads	repro_sys	1.89146596149621	6.51689319255358	2.71374680090546e-60	1.84319058349518e-59
TRINITY_DN20361_c0_g1_i1	gonads	repro_sys	2.05878436300712	5.21900903330113	3.14124922476042e-60	2.13232409954808e-59
TRINITY_DN6821_c0_g1_i1	gonads	repro_sys	3.89016110071473	3.93200155944887	3.15078692628389e-60	2.13756781632988e-59
TRINITY_DN3313_c0_g1_i1	gonads	repro_sys	1.72160845512243	6.66186246867202	3.49930868574295e-60	2.37264799963169e-59
TRINITY_DN4325_c0_g1_i1	gonads	repro_sys	1.88943443411229	5.94364672581356	3.51369688153397e-60	2.38103447874523e-59
TRINITY_DN8844_c0_g1_i1	gonads	repro_sys	2.17327274843029	5.88273201427341	3.89562237654402e-60	2.63832759573984e-59
TRINITY_DN8662_c0_g1_i1	gonads	repro_sys	-3.76366322090955	11.5737383566029	4.10015382362165e-60	2.77525337166033e-59
TRINITY_DN10298_c0_g1_i1	gonads	repro_sys	2.82246479754781	4.7027204883506	4.33990643859534e-60	2.93584835441639e-59
TRINITY_DN10050_c2_g1_i1	gonads	repro_sys	-2.68505210953712	6.95479747935402	4.60699451196615e-60	3.11474038363491e-59
TRINITY_DN8901_c0_g1_i4	gonads	repro_sys	-3.54684823492162	10.34049909955	4.66382008944624e-60	3.15135258880576e-59
TRINITY_DN10079_c0_g1_i1	gonads	repro_sys	1.7921711850882	6.48430069536355	6.09456764618615e-60	4.11575298489009e-59
TRINITY_DN3605_c0_g1_i1	gonads	repro_sys	3.07790906225427	4.83788087457257	6.45618516646323e-60	4.35746303936852e-59
TRINITY_DN1741_c0_g1_i1	gonads	repro_sys	2.38363249562507	7.31373500938802	6.92512569484785e-60	4.67129045011161e-59
TRINITY_DN8194_c0_g1_i4	gonads	repro_sys	-2.84273566805997	6.57799419131652	7.37212411985181e-60	4.96996658074172e-59
TRINITY_DN3883_c0_g1_i1	gonads	repro_sys	-7.78084563278666	2.85502130155473	8.51008075704788e-60	5.73384926893438e-59
TRINITY_DN6236_c0_g1_i1	gonads	repro_sys	1.88311054261106	6.74284135596308	8.73075260076209e-60	5.87917212539039e-59
TRINITY_DN18025_c0_g1_i1	gonads	repro_sys	-12.7921938374105	5.88582771429677	8.7821034567523e-60	5.91037567685881e-59
TRINITY_DN6197_c0_g1_i1	gonads	repro_sys	2.66271718800568	6.70956573198089	1.09608004453009e-59	7.37243571309427e-59
TRINITY_DN15811_c0_g1_i1	gonads	repro_sys	-10.3086209999369	3.33340063196287	1.22427885599688e-59	8.23002964142487e-59
TRINITY_DN3946_c0_g1_i2	gonads	repro_sys	-2.42649443885409	8.80105497844997	1.22922928492868e-59	8.25859971429861e-59
TRINITY_DN8130_c0_g1_i1	gonads	repro_sys	-6.57820124450227	2.75499545735727	1.23222235800517e-59	8.27399420457801e-59
TRINITY_DN17733_c0_g1_i1	gonads	repro_sys	-1.97070870036877	6.63811572390249	1.28342420302859e-59	8.61289401133186e-59
TRINITY_DN7175_c0_g1_i1	gonads	repro_sys	-2.9951956137025	5.06062562907666	1.35729151315814e-59	9.10342675292815e-59
TRINITY_DN9133_c0_g1_i1	gonads	repro_sys	2.20403728603672	6.94095261279081	1.3834316289464e-59	9.27347489306821e-59
TRINITY_DN13706_c0_g1_i1	gonads	repro_sys	3.61352726272076	3.87987126631131	1.62114618158642e-59	1.0860758310844e-58
TRINITY_DN9639_c0_g1_i2	gonads	repro_sys	-3.3727236342213	6.88192539971535	1.6513196703509e-59	1.10566213703052e-58
TRINITY_DN9782_c0_g1_i1	gonads	repro_sys	2.01871007885611	5.90640486745695	2.0067082105575e-59	1.34285451252461e-58
TRINITY_DN5772_c0_g1_i3	gonads	repro_sys	-2.01502103679567	7.30469457422557	2.05673980396847e-59	1.37555411393036e-58
TRINITY_DN17754_c0_g1_i1	gonads	repro_sys	2.18166411760659	5.70537489367392	2.18861395804261e-59	1.46292217569617e-58
TRINITY_DN7660_c0_g1_i1	gonads	repro_sys	1.79858976348493	5.88921870007685	2.22086554154091e-59	1.48363884421013e-58
TRINITY_DN9498_c0_g1_i2	gonads	repro_sys	-2.25733947517057	6.49662756203335	2.44399699397108e-59	1.63177624891919e-58
TRINITY_DN161_c0_g1_i2	gonads	repro_sys	-2.29071470338403	8.677786708012	2.45679183884769e-59	1.63939063790906e-58
TRINITY_DN13774_c0_g1_i1	gonads	repro_sys	2.06675084119802	5.36537070066922	2.49230797054854e-59	1.66214950682907e-58
TRINITY_DN9521_c0_g1_i2	gonads	repro_sys	-2.07037110002573	8.07352092101132	2.55764305697268e-59	1.70422807300528e-58
TRINITY_DN11581_c0_g1_i1	gonads	repro_sys	1.78423538339611	6.63538060594721	2.55829335019876e-59	1.70422807300528e-58
TRINITY_DN3641_c0_g1_i1	gonads	repro_sys	1.91838773583326	7.85429757038661	2.59946670410237e-59	1.73067825567877e-58
TRINITY_DN1066_c0_g1_i1	gonads	repro_sys	-4.76163292249355	4.13542939672654	2.77242224984472e-59	1.84478728825729e-58
TRINITY_DN3803_c0_g1_i1	gonads	repro_sys	-10.3791403389057	3.42530633448708	2.78609354994829e-59	1.85283863775749e-58
TRINITY_DN9205_c0_g1_i1	gonads	repro_sys	-2.17412498157377	5.70796842831398	3.08225360346372e-59	2.04863879585348e-58
TRINITY_DN3131_c0_g1_i1	gonads	repro_sys	2.91713280974485	4.51370995139321	3.24295141324587e-59	2.15423324583561e-58
TRINITY_DN14767_c0_g1_i1	gonads	repro_sys	5.74736977869699	3.18473343861794	3.60668172850847e-59	2.39450361829073e-58
TRINITY_DN2795_c0_g1_i1	gonads	repro_sys	-5.00769435456716	4.56253344920604	3.77845126727865e-59	2.50713105753982e-58
TRINITY_DN3989_c0_g1_i1	gonads	repro_sys	-2.92946850314996	5.33436485854297	4.09572012782565e-59	2.71612126137189e-58
TRINITY_DN9911_c0_g1_i2	gonads	repro_sys	-5.97904067392844	6.8665255021259	4.69514251506832e-59	3.11188450787917e-58
TRINITY_DN7003_c0_g1_i1	gonads	repro_sys	2.57662676877941	5.3204891178001	4.77276057638655e-59	3.16155168293111e-58
TRINITY_DN10172_c0_g1_i1	gonads	repro_sys	1.91702448586442	6.37171767721031	5.03024572334893e-59	3.3302429715894e-58
TRINITY_DN1640_c0_g1_i1	gonads	repro_sys	-7.43499088673504	2.98321455466116	5.26622434849321e-59	3.48451466291153e-58
TRINITY_DN8966_c0_g1_i1	gonads	repro_sys	-4.32612824734435	3.80391005116584	5.33811679667443e-59	3.53010292482267e-58
TRINITY_DN15893_c0_g1_i1	gonads	repro_sys	-6.1481857405652	2.5611099581792	5.38078518064798e-59	3.55632500364464e-58
TRINITY_DN5582_c0_g1_i2	gonads	repro_sys	1.78257589644409	7.21930105095083	6.56269478792048e-59	4.33505513974063e-58
TRINITY_DN1782_c0_g1_i1	gonads	repro_sys	-2.207658613424	7.58968660330283	6.63649902363962e-59	4.38135274287429e-58
TRINITY_DN6831_c0_g1_i1	gonads	repro_sys	2.79805721415534	5.05303374524074	7.29225758576827e-59	4.81158417424699e-58
TRINITY_DN8900_c0_g1_i3	gonads	repro_sys	-3.23952555673011	4.73828856142934	7.3613901205699e-59	4.85448271317895e-58
TRINITY_DN10004_c0_g1_i1	gonads	repro_sys	2.65810691593013	5.63732313845946	7.65890538334e-59	5.04785653297719e-58
TRINITY_DN9918_c0_g1_i3	gonads	repro_sys	-3.25258170810825	4.01593432852819	8.34872899834231e-59	5.49943372175722e-58
TRINITY_DN8617_c0_g1_i1	gonads	repro_sys	-1.67358976305835	7.35296575524683	1.05062431727944e-58	6.91675674206696e-58
TRINITY_DN2590_c0_g1_i1	gonads	repro_sys	1.78796347825582	6.42975343781716	1.13046834655517e-58	7.43825461731698e-58
TRINITY_DN7809_c0_g1_i1	gonads	repro_sys	2.00243475399565	5.40195077588159	1.2386107946042e-58	8.14526485174463e-58
TRINITY_DN9221_c0_g1_i1	gonads	repro_sys	2.08431536859436	5.32714053002121	1.74854185376516e-58	1.14922279809058e-57
TRINITY_DN7721_c0_g1_i1	gonads	repro_sys	1.88497256485378	6.10653451666077	1.75229822751849e-58	1.15105005017663e-57
TRINITY_DN10240_c0_g1_i1	gonads	repro_sys	-6.05711477959598	2.67180366346128	1.80264556705881e-58	1.18346291097942e-57
TRINITY_DN10206_c4_g1_i2	gonads	repro_sys	2.48089494061365	5.79394940545284	1.87591178133335e-58	1.23087789725663e-57
TRINITY_DN1996_c0_g2_i1	gonads	repro_sys	2.92525945332875	5.11509342657035	2.27937801170332e-58	1.49478009655138e-57
TRINITY_DN9518_c0_g1_i1	gonads	repro_sys	1.87408170219181	6.04674700336123	2.90257817389516e-58	1.90240685093929e-57
TRINITY_DN19849_c0_g1_i1	gonads	repro_sys	-3.00007312644327	4.49767625749441	2.95250501926374e-58	1.93405481567437e-57
TRINITY_DN9914_c0_g1_i1	gonads	repro_sys	-7.29520239246841	4.44481974722176	2.98085889232531e-58	1.95154398664119e-57
TRINITY_DN9278_c0_g1_i3	gonads	repro_sys	-4.4106446609873	6.90618032062568	3.1020823157284e-58	2.02978094255014e-57
TRINITY_DN8473_c0_g1_i2	gonads	repro_sys	2.33022470435873	6.66484503150115	3.21343217007387e-58	2.10147413851031e-57
TRINITY_DN8941_c1_g1_i1	gonads	repro_sys	2.39110708974864	6.09435686283293	4.01785825242223e-58	2.62608462607042e-57
TRINITY_DN8429_c0_g1_i1	gonads	repro_sys	1.97733407475518	8.06077571908216	4.11216817392012e-58	2.68623683870871e-57
TRINITY_DN15588_c0_g1_i1	gonads	repro_sys	2.12626061731849	7.35106343247717	4.21822218828749e-58	2.75398991263e-57
TRINITY_DN5813_c0_g1_i2	gonads	repro_sys	-2.2864226245103	8.78925303749632	4.35427706542771e-58	2.84124409952729e-57
TRINITY_DN9670_c0_g1_i1	gonads	repro_sys	-2.04098673329986	5.61298721777421	5.20591496548429e-58	3.39507430077573e-57
TRINITY_DN5881_c1_g1_i1	gonads	repro_sys	4.47841037937076	3.94173065812136	5.34137212850875e-58	3.48148804683509e-57
TRINITY_DN16455_c0_g1_i1	gonads	repro_sys	-4.46866139572456	3.33728819877644	5.99408305228468e-58	3.90476426903252e-57
TRINITY_DN10234_c0_g1_i1	gonads	repro_sys	2.9941707385586	4.19030745423524	6.46182348683114e-58	4.20714305539625e-57
TRINITY_DN6054_c0_g1_i1	gonads	repro_sys	3.27693064238422	3.78380331404098	6.5919836024328e-58	4.28951868964046e-57
TRINITY_DN8137_c0_g1_i1	gonads	repro_sys	-3.33703943267813	6.15962716391352	6.89218918690341e-58	4.48239397147149e-57
TRINITY_DN285_c0_g1_i1	gonads	repro_sys	2.7921085300625	5.20765758733165	6.89684448786707e-58	4.48294891711359e-57
TRINITY_DN18383_c0_g1_i1	gonads	repro_sys	-3.88109056267725	3.45000839234978	7.08064415762243e-58	4.59988293457444e-57
TRINITY_DN14395_c0_g1_i1	gonads	repro_sys	2.56938305684947	5.14432699839369	8.20180682875045e-58	5.32530310120025e-57
TRINITY_DN952_c0_g1_i1	gonads	repro_sys	-4.81762664590662	3.17441567779366	8.31854518598532e-58	5.39812692834083e-57
TRINITY_DN2654_c0_g1_i1	gonads	repro_sys	-2.12611056591745	7.37455609626552	8.72113369203932e-58	5.6562644313991e-57
TRINITY_DN174_c0_g1_i1	gonads	repro_sys	2.45919686066279	4.58837661800845	9.43889769674818e-58	6.11841906225167e-57
TRINITY_DN9690_c0_g1_i1	gonads	repro_sys	1.91498807742463	6.32021702188516	1.00199929233423e-57	6.49152398676531e-57
TRINITY_DN8123_c0_g1_i1	gonads	repro_sys	-2.52477812822671	4.54104734129826	1.15131324966913e-57	7.45476909766542e-57
TRINITY_DN20771_c0_g1_i1	gonads	repro_sys	-5.19202507789384	3.36611790265704	1.33380474916898e-57	8.63166399421044e-57
TRINITY_DN3604_c0_g1_i1	gonads	repro_sys	2.6680862492643	5.73715545773291	1.38837379976495e-57	8.97987683654881e-57
TRINITY_DN8076_c0_g1_i1	gonads	repro_sys	2.98931628856454	4.18556160862927	1.53003358396453e-57	9.89069407265669e-57
TRINITY_DN21278_c0_g1_i1	gonads	repro_sys	-9.63428758120755	2.64558127661896	1.7231798288053e-57	1.11331580062703e-56
TRINITY_DN2659_c0_g1_i1	gonads	repro_sys	1.88184621387805	6.02709765181999	1.75746476015327e-57	1.13484485142208e-56
TRINITY_DN10176_c0_g1_i1	gonads	repro_sys	-4.19399436969143	9.38853396171451	1.96049619574589e-57	1.26525509819594e-56
TRINITY_DN2072_c0_g1_i1	gonads	repro_sys	-10.9527488745036	4.00181599154259	2.33646093114168e-57	1.50706842664615e-56
TRINITY_DN8687_c0_g1_i8	gonads	repro_sys	-3.33433320365619	4.67399744189338	2.35972930561151e-57	1.52124484649892e-56
TRINITY_DN8155_c1_g1_i1	gonads	repro_sys	-2.86490847659753	4.3524984607031	2.64074556974043e-57	1.70147710452511e-56
TRINITY_DN6740_c0_g1_i1	gonads	repro_sys	-5.07976728796443	4.6851841910546	2.64507723474387e-57	1.70333728426352e-56
TRINITY_DN4848_c0_g1_i1	gonads	repro_sys	1.66429571762586	7.1552875775361	2.70591512552888e-57	1.74156360508248e-56
TRINITY_DN5906_c0_g1_i5	gonads	repro_sys	-6.9939969832203	4.15317156987012	2.89711422233274e-57	1.86360468060695e-56
TRINITY_DN9847_c0_g1_i1	gonads	repro_sys	1.54743880338442	6.65287448910857	3.01657599345316e-57	1.93939190506032e-56
TRINITY_DN7842_c0_g1_i3	gonads	repro_sys	-4.02441030582457	3.68111500488719	3.12749587839979e-57	2.0096078420824e-56
TRINITY_DN4465_c0_g1_i4	gonads	repro_sys	5.94529888596209	3.35368303850055	3.17909215460463e-57	2.04164899754593e-56
TRINITY_DN7644_c0_g1_i1	gonads	repro_sys	2.10252079788344	6.83655705311774	3.25062425170497e-57	2.08645130930067e-56
TRINITY_DN3365_c0_g1_i1	gonads	repro_sys	-4.6446383693683	2.87276933828281	4.06441457874657e-57	2.60737281273127e-56
TRINITY_DN6639_c0_g1_i3	gonads	repro_sys	1.6125119734273	5.82259245499382	4.09423205712096e-57	2.6250728757756e-56
TRINITY_DN5905_c0_g1_i1	gonads	repro_sys	-6.40485742081636	6.86913154301344	4.70481625490638e-57	3.01491785117397e-56
TRINITY_DN9436_c0_g1_i1	gonads	repro_sys	-8.55795371377981	4.49400548393729	4.95931087162827e-57	3.17627563755399e-56
TRINITY_DN1894_c0_g1_i1	gonads	repro_sys	-5.34240756123821	3.63282347546851	5.04115145703863e-57	3.22693902442685e-56
TRINITY_DN9494_c0_g1_i1	gonads	repro_sys	1.84394224035897	6.8242638203042	6.14760632294192e-57	3.93306707291417e-56
TRINITY_DN9017_c0_g1_i1	gonads	repro_sys	-2.09086842218261	6.36709760204845	6.95605168453989e-57	4.44787448006561e-56
TRINITY_DN19191_c0_g1_i1	gonads	repro_sys	3.15179305263995	4.2726618590352	7.60392410318491e-57	4.85950510030641e-56
TRINITY_DN4990_c0_g1_i1	gonads	repro_sys	-2.74426324507361	4.1494440021327	7.93054581187121e-57	5.06549651504731e-56
TRINITY_DN7912_c0_g1_i3	gonads	repro_sys	-3.47638347911077	4.19986509687117	7.97273540580515e-57	5.08968723171893e-56
TRINITY_DN13712_c0_g1_i1	gonads	repro_sys	-4.39993209386253	2.70632138257741	8.41030771408222e-57	5.36330239138926e-56
TRINITY_DN929_c0_g1_i1	gonads	repro_sys	-4.44807756255035	3.03625403048339	8.41043687700682e-57	5.36330239138926e-56
TRINITY_DN251_c0_g1_i1	gonads	repro_sys	-5.16465875665048	3.2553215346175	9.3145720695356e-57	5.93665509577807e-56
TRINITY_DN9073_c0_g1_i1	gonads	repro_sys	-6.57465324747185	3.00067633863634	9.35988492658811e-57	5.96231243486766e-56
TRINITY_DN5948_c0_g1_i2	gonads	repro_sys	-2.45739568682261	4.32351312225295	9.98322238585952e-57	6.35594898227157e-56
TRINITY_DN5141_c0_g1_i1	gonads	repro_sys	-2.06786188810709	8.25248279138128	1.09243592522954e-56	6.95138261974177e-56
TRINITY_DN7290_c0_g1_i1	gonads	repro_sys	5.32885796844885	3.71057809093728	1.26629370995822e-56	8.05332747255519e-56
TRINITY_DN9287_c0_g1_i1	gonads	repro_sys	-2.32476721492529	7.5827740286375	1.31629219356007e-56	8.36679312898481e-56
TRINITY_DN7934_c0_g1_i2	gonads	repro_sys	-2.3382217783826	5.53396331348287	1.4395319333899e-56	9.14521607036652e-56
TRINITY_DN7826_c0_g1_i2	gonads	repro_sys	2.88189585604086	5.21977110342391	1.53385813653463e-56	9.7392144792029e-56
TRINITY_DN5818_c0_g1_i1	gonads	repro_sys	1.94587164089561	6.09773341692101	2.26190523595899e-56	1.43542113224933e-55
TRINITY_DN3380_c0_g1_i1	gonads	repro_sys	1.64781546739682	6.3571937963435	2.70038624953942e-56	1.71276246736521e-55
TRINITY_DN7684_c0_g1_i1	gonads	repro_sys	1.82122417000458	7.307801877397	3.17824927162632e-56	2.01477081514763e-55
TRINITY_DN10032_c0_g1_i1	gonads	repro_sys	-6.9348235777588	4.18054005077992	3.65179272716673e-56	2.31371778860951e-55
TRINITY_DN3396_c0_g1_i1	gonads	repro_sys	3.34384371954279	3.91085853137715	3.84887829449264e-56	2.4372784087198e-55
TRINITY_DN142_c0_g1_i1	gonads	repro_sys	-6.45648727409689	2.33916986837767	4.35649633295918e-56	2.75724359967373e-55
TRINITY_DN9686_c0_g1_i1	gonads	repro_sys	-1.89876366710355	7.52883043314776	4.77816397063325e-56	3.0224963185481e-55
TRINITY_DN9360_c0_g1_i2	gonads	repro_sys	-5.21797429970913	3.3873312835081	5.14808813762435e-56	3.25475105794792e-55
TRINITY_DN9449_c0_g1_i2	gonads	repro_sys	2.05670735827615	6.27700221573351	5.88980109504135e-56	3.72168513995887e-55
TRINITY_DN9920_c0_g1_i1	gonads	repro_sys	2.20224171175425	6.73471759765229	5.95191457133943e-56	3.75891937389734e-55
TRINITY_DN17738_c0_g1_i1	gonads	repro_sys	2.33758701020985	5.42162185254264	6.83707503390947e-56	4.31562910732476e-55
TRINITY_DN9558_c0_g1_i2	gonads	repro_sys	3.42403969601931	4.60134717112273	7.04629298865914e-56	4.4453098250016e-55
TRINITY_DN7913_c0_g1_i1	gonads	repro_sys	-5.69470658414568	3.05428722569287	7.10905296806612e-56	4.4825050024849e-55
TRINITY_DN6736_c0_g1_i2	gonads	repro_sys	1.80479431233174	6.5151347425409	7.34370700752232e-56	4.62798767106871e-55
TRINITY_DN9980_c0_g1_i3	gonads	repro_sys	6.86895040586976	3.3682141011504	7.47631695894537e-56	4.70904130678017e-55
TRINITY_DN2080_c0_g1_i1	gonads	repro_sys	2.06435912886276	5.0219428181765	9.93345827639952e-56	6.25335859781243e-55
TRINITY_DN9297_c0_g1_i3	gonads	repro_sys	5.28400938077612	4.01352709045528	1.00674038971471e-55	6.3342987914227e-55
TRINITY_DN3731_c0_g1_i1	gonads	repro_sys	-6.24680098333613	5.91250310192711	1.03547356521465e-55	6.5116100306378e-55
TRINITY_DN3393_c0_g1_i1	gonads	repro_sys	-7.24795133999492	2.79192626461866	1.04782382521692e-55	6.58576264559314e-55
TRINITY_DN3301_c0_g1_i1	gonads	repro_sys	2.25054851040239	4.82846578707465	1.07231378463144e-55	6.73609580958407e-55
TRINITY_DN18121_c0_g1_i1	gonads	repro_sys	-4.09762655862654	2.79987330257062	1.07510983579156e-55	6.75006393707045e-55
TRINITY_DN6833_c0_g1_i1	gonads	repro_sys	1.98302122714094	5.10212564282652	1.21523007895089e-55	7.62574659973922e-55
TRINITY_DN7166_c0_g1_i1	gonads	repro_sys	-7.10844849925918	3.74018903209675	1.25604845546389e-55	7.87648407698368e-55
TRINITY_DN2546_c0_g1_i1	gonads	repro_sys	2.16629016927198	4.86520458821205	1.25652332701266e-55	7.87648407698368e-55
TRINITY_DN7789_c0_g1_i1	gonads	repro_sys	-7.38650621605157	2.44426420984126	1.26458917983946e-55	7.9228326352216e-55
TRINITY_DN5799_c0_g1_i1	gonads	repro_sys	-1.78884524816193	6.15521546365832	1.27748274186465e-55	7.99936219295066e-55
TRINITY_DN9906_c1_g1_i2	gonads	repro_sys	4.46170714200505	3.99525927093832	1.29082388317876e-55	8.07861168076473e-55
TRINITY_DN4921_c0_g1_i1	gonads	repro_sys	-2.05701483646757	5.45525567819916	1.32508613030164e-55	8.28864220816266e-55
TRINITY_DN4690_c0_g1_i1	gonads	repro_sys	2.55741367708971	6.49371190579321	1.38271171667523e-55	8.64451423717797e-55
TRINITY_DN8854_c1_g2_i1	gonads	repro_sys	1.89048949500856	7.29547776047141	1.53796340064956e-55	9.61002991895019e-55
TRINITY_DN3553_c0_g1_i1	gonads	repro_sys	-7.59350115538533	5.38883005490653	2.42072539173047e-55	1.51179942234608e-54
TRINITY_DN8905_c0_g1_i1	gonads	repro_sys	1.87683924999101	5.37653301590424	3.1495719406674e-55	1.965939796316e-54
TRINITY_DN8513_c0_g1_i1	gonads	repro_sys	1.86278095105462	7.36648286227061	3.19029475026012e-55	1.99030504763583e-54
TRINITY_DN8073_c0_g1_i1	gonads	repro_sys	2.06471660918544	6.53974102866763	3.24254813303854e-55	2.02183421663974e-54
TRINITY_DN17698_c0_g1_i1	gonads	repro_sys	-2.9209889513258	7.10992201531994	3.48943352655102e-55	2.17462530187965e-54
TRINITY_DN9826_c0_g1_i1	gonads	repro_sys	-2.42748092552803	4.44371084086229	3.58236305696958e-55	2.23135989459738e-54
TRINITY_DN9188_c0_g1_i1	gonads	repro_sys	1.85587524030816	7.98011862062601	3.85524139931645e-55	2.40006078877193e-54
TRINITY_DN4303_c0_g1_i1	gonads	repro_sys	-3.32468004893759	4.50244292499756	3.89768522516578e-55	2.42520350870341e-54
TRINITY_DN5301_c0_g1_i1	gonads	repro_sys	1.6739875261782	6.89161497152017	4.15927198796617e-55	2.58660211023782e-54
TRINITY_DN2267_c0_g1_i1	gonads	repro_sys	2.46168663896749	4.51487449370297	4.27356339437506e-55	2.65627759531241e-54
TRINITY_DN4527_c1_g1_i1	gonads	repro_sys	-8.67556981185124	7.91026795520772	5.14008404042831e-55	3.19318919497841e-54
TRINITY_DN3712_c0_g1_i1	gonads	repro_sys	4.4830757836036	3.4638863384631	5.38030527951708e-55	3.34066243026782e-54
TRINITY_DN8594_c0_g1_i1	gonads	repro_sys	-5.79507257886704	4.68802808726848	5.55934894094454e-55	3.45001491382511e-54
TRINITY_DN4997_c0_g1_i2	gonads	repro_sys	1.74452432450161	7.51119347778428	5.66863397837983e-55	3.51598438922023e-54
TRINITY_DN9955_c0_g1_i2	gonads	repro_sys	2.04062538254197	7.34903289158264	5.7870987961335e-55	3.5875752841856e-54
TRINITY_DN6324_c0_g1_i2	gonads	repro_sys	1.79463016616146	5.5879161927004	6.03978070560189e-55	3.74225193377572e-54
TRINITY_DN8113_c0_g1_i1	gonads	repro_sys	3.17024046685789	3.8161277932956	6.09874363762831e-55	3.77680074744094e-54
TRINITY_DN9733_c0_g1_i2	gonads	repro_sys	2.17851376862306	6.27989380439398	6.59610235908473e-55	4.08265842078572e-54
TRINITY_DN5297_c0_g1_i1	gonads	repro_sys	-5.7294313547013	3.21108205494105	6.89565355820041e-55	4.26582639584161e-54
TRINITY_DN17722_c0_g1_i1	gonads	repro_sys	-2.82967406233	4.80949694308314	7.05903957583846e-55	4.36461120286897e-54
TRINITY_DN6768_c0_g1_i2	gonads	repro_sys	-2.47364957426219	9.52348150880701	7.92731466725622e-55	4.89889765417286e-54
TRINITY_DN7113_c0_g1_i1	gonads	repro_sys	-3.80781059672916	4.32023403579365	8.76002507934266e-55	5.41065771139494e-54
TRINITY_DN8327_c0_g1_i1	gonads	repro_sys	-3.30664821105267	3.6230517912247	9.01552797724254e-55	5.56404671464349e-54
TRINITY_DN9870_c0_g1_i1	gonads	repro_sys	1.60921125725531	6.80176425366683	9.01780448790069e-55	5.56404671464349e-54
TRINITY_DN8876_c0_g1_i6	gonads	repro_sys	2.08083854073377	6.35731308656824	1.04708624048389e-54	6.45721436273301e-54
TRINITY_DN15736_c0_g1_i1	gonads	repro_sys	1.81607501632424	5.62499955196375	1.24116984823024e-54	7.65009601698003e-54
TRINITY_DN17678_c0_g1_i1	gonads	repro_sys	4.10041357477846	4.31343731926178	1.30962955361861e-54	8.06783807038508e-54
TRINITY_DN7145_c0_g1_i1	gonads	repro_sys	-4.52393718916184	3.67296018497388	1.46990915211575e-54	9.05049546349703e-54
TRINITY_DN8577_c0_g1_i1	gonads	repro_sys	1.62476293652565	7.10231201030099	1.61405553882909e-54	9.93284387178172e-54
TRINITY_DN5269_c0_g1_i1	gonads	repro_sys	1.83885795678054	6.16892222646388	2.21581655443169e-54	1.36289478316662e-53
TRINITY_DN8679_c1_g1_i1	gonads	repro_sys	-5.67061142951981	3.83405633381774	2.42927446995494e-54	1.49340851278617e-53
TRINITY_DN13988_c0_g1_i1	gonads	repro_sys	1.70749862310574	6.21753708808921	2.47352098209265e-54	1.51981687857501e-53
TRINITY_DN12321_c0_g1_i1	gonads	repro_sys	-6.28450959305724	2.70974331350937	2.62406102378363e-54	1.61147414226212e-53
TRINITY_DN8635_c0_g1_i1	gonads	repro_sys	2.0270064964204	8.19407194895141	2.865342275287e-54	1.75873247099995e-53
TRINITY_DN20524_c0_g1_i1	gonads	repro_sys	-3.61494345576148	4.12437844691499	2.97310828458935e-54	1.82392922911514e-53
TRINITY_DN2755_c0_g1_i1	gonads	repro_sys	-2.64171397694302	3.87956761867072	3.17949079265298e-54	1.94952552970209e-53
TRINITY_DN10072_c0_g1_i1	gonads	repro_sys	2.23549492544926	5.44751925909061	3.32966050780607e-54	2.04054194633791e-53
TRINITY_DN9766_c0_g2_i1	gonads	repro_sys	-8.06443489660834	3.60362488551498	4.69776637754049e-54	2.87747342117298e-53
TRINITY_DN6263_c0_g1_i1	gonads	repro_sys	-2.13069024660685	6.22985889657414	5.01586024429694e-54	3.07071693356725e-53
TRINITY_DN5250_c0_g1_i1	gonads	repro_sys	1.8748845816647	5.19310658929926	5.3899980967403e-54	3.29805228638635e-53
TRINITY_DN722_c0_g1_i1	gonads	repro_sys	-11.9105912080239	4.98269423483671	5.77193176046726e-54	3.5299194703148e-53
TRINITY_DN4528_c0_g1_i2	gonads	repro_sys	-2.5290263070242	8.2040918909103	6.13980943362866e-54	3.75295453768354e-53
TRINITY_DN8339_c0_g1_i2	gonads	repro_sys	-9.21353862758253	3.60684484019691	6.30087215535312e-54	3.84940847584293e-53
TRINITY_DN11965_c0_g1_i1	gonads	repro_sys	3.17258715791587	4.17980554335605	7.1598293354376e-54	4.37190821823639e-53
TRINITY_DN6955_c0_g1_i2	gonads	repro_sys	-2.97343346440964	5.41491438927105	8.00229758795484e-54	4.88380387471923e-53
TRINITY_DN4220_c0_g1_i1	gonads	repro_sys	2.08056900680866	6.03667255968771	8.14415922699983e-54	4.96781073179281e-53
TRINITY_DN20078_c0_g1_i1	gonads	repro_sys	1.91135255052304	5.94143477294395	8.96707241284176e-54	5.46694678489231e-53
TRINITY_DN1568_c0_g1_i1	gonads	repro_sys	-5.13633044143402	2.37534430628717	9.3498445222528e-54	5.69736520733244e-53
TRINITY_DN8643_c0_g1_i1	gonads	repro_sys	2.03427926914328	6.1102144940592	1.08041634229984e-53	6.58015965498833e-53
TRINITY_DN5437_c0_g1_i1	gonads	repro_sys	1.69289370648873	7.05819209673692	1.23666620783243e-53	7.52789429868469e-53
TRINITY_DN9206_c0_g1_i3	gonads	repro_sys	-8.56320449764016	2.93617895844623	1.30227417042126e-53	7.92317582220695e-53
TRINITY_DN8296_c1_g2_i2	gonads	repro_sys	-6.21828510152814	3.02869185035608	1.31877476093825e-53	8.01942919351363e-53
TRINITY_DN6277_c0_g1_i1	gonads	repro_sys	-5.65967706166058	2.27453194838842	1.43132140345193e-53	8.69933539592869e-53
TRINITY_DN5655_c0_g1_i1	gonads	repro_sys	-6.57802580617163	6.31589303937545	1.52034867165102e-53	9.23566779363067e-53
TRINITY_DN4469_c0_g1_i2	gonads	repro_sys	5.14891653219748	3.54760337073615	1.55432429717326e-53	9.43719762511325e-53
TRINITY_DN9160_c2_g1_i1	gonads	repro_sys	-3.71754070634986	7.23668206248248	1.55919494073452e-53	9.4618978621723e-53
TRINITY_DN6399_c1_g1_i1	gonads	repro_sys	-10.1821528943155	3.21600787460852	1.64514140277681e-53	9.97832421817972e-53
TRINITY_DN12549_c0_g1_i1	gonads	repro_sys	-5.7789249390634	2.751708937549	1.66972043239196e-53	1.01221972330764e-52
TRINITY_DN312_c0_g1_i1	gonads	repro_sys	-5.74277424628395	3.00194261094651	1.68224289537605e-53	1.01928704930005e-52
TRINITY_DN6850_c0_g1_i1	gonads	repro_sys	-7.62162449663125	2.69687543803266	1.88523749330077e-53	1.14169672745297e-52
TRINITY_DN4814_c0_g1_i1	gonads	repro_sys	4.87598536915761	3.92410482967944	1.99048860107971e-53	1.20481781803547e-52
TRINITY_DN3970_c0_g1_i1	gonads	repro_sys	1.91310712598337	5.52818884289732	2.48820438924227e-53	1.50530620592897e-52
TRINITY_DN3774_c0_g1_i1	gonads	repro_sys	-1.83515514213021	7.18527077526327	2.91321867920808e-53	1.76152622802782e-52
TRINITY_DN12677_c0_g1_i1	gonads	repro_sys	-5.23247118114773	2.47635757363261	2.94496829630986e-53	1.77981143935364e-52
TRINITY_DN20344_c0_g1_i1	gonads	repro_sys	2.17535930484757	5.0233045691681	2.99643670074364e-53	1.8099889927494e-52
TRINITY_DN9936_c2_g1_i1	gonads	repro_sys	-1.91397863171702	6.81348381405189	3.02696406727001e-53	1.82749274537535e-52
TRINITY_DN9961_c0_g1_i2	gonads	repro_sys	2.11589111504147	4.9312394722798	3.34632504990543e-53	2.01926912300076e-52
TRINITY_DN4676_c0_g1_i1	gonads	repro_sys	1.77873386627102	7.14913352081858	3.59636755001847e-53	2.16904193259681e-52
TRINITY_DN1172_c0_g1_i1	gonads	repro_sys	-1.64350273740479	5.54626543541915	3.7809169829229e-53	2.27918160253803e-52
TRINITY_DN20715_c0_g1_i1	gonads	repro_sys	-5.25667545229911	6.59643853056442	3.90080000753435e-53	2.35024695395184e-52
TRINITY_DN7136_c1_g1_i1	gonads	repro_sys	1.93979955037798	5.73618548505833	4.37085015248991e-53	2.63210899632321e-52
TRINITY_DN6675_c1_g1_i1	gonads	repro_sys	-6.42276967169985	3.54140622355166	4.39521233583748e-53	2.64542872138131e-52
TRINITY_DN20110_c0_g1_i1	gonads	repro_sys	1.82339468514646	6.91107456033822	5.72555014646548e-53	3.44438580494768e-52
TRINITY_DN9808_c0_g1_i1	gonads	repro_sys	1.95149571815184	5.281243291089	6.46026091582453e-53	3.88439247621046e-52
TRINITY_DN10908_c0_g1_i1	gonads	repro_sys	-5.78719536417358	2.90912860736313	6.53947282354374e-53	3.93001651694211e-52
TRINITY_DN7242_c0_g1_i2	gonads	repro_sys	-3.33500759416051	3.49380008271239	7.36224486587407e-53	4.42222257837602e-52
TRINITY_DN9624_c0_g1_i1	gonads	repro_sys	1.84770377484317	5.17785480992155	7.67660033900945e-53	4.60869626258963e-52
TRINITY_DN9497_c0_g1_i1	gonads	repro_sys	-11.1382835730603	6.30429337001381	7.81973573293608e-53	4.69223939068953e-52
TRINITY_DN10402_c0_g1_i1	gonads	repro_sys	4.66871054059486	3.75492305271236	8.22100868330484e-53	4.93051441428522e-52
TRINITY_DN8842_c0_g1_i1	gonads	repro_sys	1.88924876237066	5.66545259843047	8.8415724863487e-53	5.29999904354537e-52
TRINITY_DN7287_c0_g1_i1	gonads	repro_sys	-3.67562127299605	3.56924960297221	9.24048441165018e-53	5.53630852122801e-52
TRINITY_DN17915_c0_g1_i1	gonads	repro_sys	-2.22895991153068	8.76837755150979	9.43465774990463e-53	5.64977397303837e-52
TRINITY_DN9342_c0_g1_i2	gonads	repro_sys	-6.47108093935176	6.4666592827739	9.91032337764814e-53	5.93160522567763e-52
TRINITY_DN4920_c0_g1_i4	gonads	repro_sys	-2.63114012875387	9.03515695964121	1.03572877201618e-52	6.19598069550626e-52
TRINITY_DN7437_c0_g1_i1	gonads	repro_sys	-1.94237235333236	7.14074703617557	1.05560741188302e-52	6.31169725837356e-52
TRINITY_DN6907_c0_g1_i1	gonads	repro_sys	1.77765787374283	6.00172200267815	1.1108077996953e-52	6.63838558854903e-52
TRINITY_DN812_c0_g1_i1	gonads	repro_sys	9.62304910014738	2.93708333880335	1.1575162697975e-52	6.91401942106504e-52
TRINITY_DN6974_c0_g1_i1	gonads	repro_sys	2.29525250074731	5.07991082601186	1.23312270817103e-52	7.36189865926312e-52
TRINITY_DN2086_c0_g1_i2	gonads	repro_sys	1.82542819289264	5.28193003541294	1.30983108728825e-52	7.81589997480556e-52
TRINITY_DN3914_c0_g1_i1	gonads	repro_sys	3.06452884065206	4.06628836893034	1.39492773841866e-52	8.31947039134769e-52
TRINITY_DN913_c0_g1_i1	gonads	repro_sys	9.1109081028922	4.24138198945045	1.40220735416365e-52	8.35865870219597e-52
TRINITY_DN8657_c0_g1_i2	gonads	repro_sys	2.4444024766641	5.42401803570921	1.41472580631129e-52	8.42902070854796e-52
TRINITY_DN3919_c0_g1_i1	gonads	repro_sys	2.14477121752841	5.30696976306835	1.44347377887927e-52	8.59595925594213e-52
TRINITY_DN5815_c0_g1_i1	gonads	repro_sys	1.65337606314457	5.81331678177644	1.56327921273142e-52	9.30470731818079e-52
TRINITY_DN6864_c0_g1_i1	gonads	repro_sys	-4.66935137874338	12.7321252372948	1.62419270497122e-52	9.66238959854474e-52
TRINITY_DN15589_c0_g1_i1	gonads	repro_sys	-5.53962657805681	2.65428492637593	1.62975104080962e-52	9.69056708128404e-52
TRINITY_DN7428_c0_g1_i1	gonads	repro_sys	-2.86309787570466	4.40543634750185	1.66067685331628e-52	9.86947619831264e-52
TRINITY_DN8386_c0_g1_i3	gonads	repro_sys	-2.42252010277485	8.81758514645893	1.68297398389367e-52	9.99695024891199e-52
TRINITY_DN10109_c0_g1_i2	gonads	repro_sys	-1.61934342625699	6.68126730045901	1.73450003674791e-52	1.02978297750728e-51
TRINITY_DN6206_c0_g1_i1	gonads	repro_sys	9.58527008728428	2.90318845676941	1.81906189198118e-52	1.07944432654001e-51
TRINITY_DN6455_c0_g1_i2	gonads	repro_sys	2.20844139843099	5.34388111615665	1.86928665459861e-52	1.10869008774508e-51
TRINITY_DN3360_c0_g1_i1	gonads	repro_sys	2.82237571214549	6.63957386061586	2.03533637049068e-52	1.20656868499022e-51
TRINITY_DN2610_c0_g1_i1	gonads	repro_sys	-2.52469998549487	8.22057757424342	2.17315337139688e-52	1.2876206734744e-51
TRINITY_DN14037_c0_g1_i1	gonads	repro_sys	2.1610755957352	4.91057504319571	2.19597637497953e-52	1.30049007721666e-51
TRINITY_DN7064_c0_g1_i1	gonads	repro_sys	2.84281106428733	4.41658395458309	2.21490614165305e-52	1.31104208414815e-51
TRINITY_DN18172_c0_g1_i1	gonads	repro_sys	2.43068119676291	4.75393283473695	3.06769469870116e-52	1.81491160022004e-51
TRINITY_DN8784_c0_g2_i1	gonads	repro_sys	1.85694189316594	5.87054361564339	3.14764201504517e-52	1.8612761785054e-51
TRINITY_DN8160_c0_g1_i1	gonads	repro_sys	1.9004006723184	6.25542371960775	3.27767649026694e-52	1.93719716775626e-51
TRINITY_DN5650_c0_g1_i1	gonads	repro_sys	-2.28489469875027	8.71180426286157	3.47409820723032e-52	2.05225911630525e-51
TRINITY_DN7624_c0_g1_i1	gonads	repro_sys	2.22496977222185	6.13912923042793	3.71286219079406e-52	2.19220621390349e-51
TRINITY_DN4463_c0_g1_i1	gonads	repro_sys	-2.1952881253147	4.51388944463489	3.80144651045773e-52	2.24338617641677e-51
TRINITY_DN8037_c0_g1_i3	gonads	repro_sys	1.61694838274669	6.04556006769145	4.10320761556988e-52	2.42025617784815e-51
[truncated: 9,792 more rows]
