# Supplementary material for: Germline-related molecular phenotype in Metazoa: conservation and innovation highlighted by comparative transcriptomics
Source: EvoDevo. 2023 Jan 30;14:2. doi: 10.1186/s13227-022-00207-3 (PMC9885605; doi:10.1186/s13227-022-00207-3)
Supplement: Supplementary file 1 — Additional file 1: Zipped directory comprehending more detailed information on the species-specific transcriptomic analyses (transcriptomic statistics, read counts, fasta of upregulated transcripts, GO/IPR enrichment analyses, ratios bootstrap iterations) and extensive results of the comparative analyses (co-upregulated transcripts, co-enriched GO/IPR, comparisons of different cut-off iterations) [file 13227_2022_207_MOESM1_ESM.zip › SUPPLEMENTARY_MATERIAL/Drosophila_melanogaster/salmon.isoform.counts.matrix.gonads_vs_repro_sys.DESeq2.DE_results]

sampleA	sampleB	baseMeanA	baseMeanB	baseMean	log2FoldChange	lfcSE	stat	pvalue	padj
TRINITY_DN9824_c1_g1_i2	gonads	repro_sys	821.844983073272	7699.40332466868	4260.62415387098	-3.22825523824374	0.072889890903088	-44.2894782561264	0	0
TRINITY_DN10076_c0_g1_i1	gonads	repro_sys	7.86940019816955	12290.1751482144	6149.02227420629	-10.5785777909067	0.280173817699219	-37.7571961497965	0	0
TRINITY_DN10113_c0_g1_i11	gonads	repro_sys	169.796236867354	6626.79229124858	3398.29426405797	-5.28432207615134	0.139632503908154	-37.8444984387532	0	0
TRINITY_DN10220_c1_g1_i1	gonads	repro_sys	419.001179702277	9079.83785041049	4749.41951505638	-4.43676426969738	0.0975125833061017	-45.4994024286069	0	0
TRINITY_DN8514_c0_g1_i3	gonads	repro_sys	2678.97719963254	158.577810178065	1418.7775049053	4.07963930865262	0.102408726137286	39.8368328806627	0	0
TRINITY_DN7182_c0_g1_i1	gonads	repro_sys	479.702607363432	29945.8651573978	15212.7838823806	-5.96336783892427	0.0924497238618445	-64.5039010374529	0	0
TRINITY_DN9376_c0_g1_i2	gonads	repro_sys	127.408264942941	9729.06362432128	4928.23594463211	-6.25277861262781	0.161943030458474	-38.610976927662	0	0
TRINITY_DN8155_c0_g1_i2	gonads	repro_sys	217.555238743026	3619.31491590611	1918.43507732457	-4.05581982971782	0.0887064137227344	-45.7218329487979	0	0
TRINITY_DN6358_c0_g1_i2	gonads	repro_sys	2744.76221908608	80.5354426889166	1412.6488308875	5.10280049153233	0.131664265058755	38.7561536857036	0	0
TRINITY_DN8060_c0_g1_i1	gonads	repro_sys	5627.5209380498	126.451434173345	2876.98618611157	5.49500025876439	0.109702067750352	50.0902159043103	0	0
TRINITY_DN9057_c0_g1_i2	gonads	repro_sys	23.3113114048234	3826.41400040352	1924.86265590417	-7.35284015608399	0.143556564312002	-51.219114857775	0	0
TRINITY_DN10054_c1_g1_i2	gonads	repro_sys	77.1965995814657	5917.27189609572	2997.23424783859	-6.25611772247578	0.156619526497441	-39.9446854577101	0	0
TRINITY_DN8036_c0_g1_i6	gonads	repro_sys	209.261819878588	2656.00307714535	1432.63244851197	-3.66658673559253	0.0795820194340096	-46.0730547134823	0	0
TRINITY_DN4485_c0_g2_i2	gonads	repro_sys	16.1824928219501	2044.41103692505	1030.2967648735	-6.96797919542728	0.180242427095706	-38.6589290196775	0	0
TRINITY_DN13772_c0_g1_i1	gonads	repro_sys	28.2406993628563	4050.01110343573	2039.12590139929	-7.15177484833749	0.158176843937073	-45.2137915407054	0	0
TRINITY_DN9823_c0_g1_i1	gonads	repro_sys	129.92246444069	4509.63083431746	2319.77664937907	-5.11254091149877	0.134948804305331	-37.8850404626876	0	0
TRINITY_DN10152_c0_g1_i2	gonads	repro_sys	354.574471087132	24859.8620354734	12607.2182532803	-6.13030344399849	0.138369553427397	-44.3038464181725	0	0
TRINITY_DN9418_c0_g1_i3	gonads	repro_sys	549.418125697419	12398.3103092125	6473.86421745495	-4.49672081191206	0.09221726502326	-48.7622443669074	0	0
TRINITY_DN9778_c1_g1_i5	gonads	repro_sys	484.343443996265	55512.7314472821	27998.5374456392	-6.83990555241315	0.180444849320986	-37.9057954724211	0	0
TRINITY_DN7053_c1_g1_i7	gonads	repro_sys	941.975993521491	35264.0220794193	18102.9990364704	-5.22570764158952	0.0880971353018952	-59.317566044365	0	0
TRINITY_DN10055_c2_g1_i7	gonads	repro_sys	75.660245792769	1751.43427826423	913.547262028502	-4.5322073593047	0.108341390079497	-41.8326491471	0	0
TRINITY_DN8419_c0_g1_i2	gonads	repro_sys	52.0414081348957	5787.59484800331	2919.8181280691	-6.79040199517136	0.174657975375594	-38.8782818566912	0	0
TRINITY_DN10021_c0_g1_i3	gonads	repro_sys	16564.7017466343	1187.17959896078	8875.94067279756	3.79980939290424	0.0823741724003812	46.128650306011	0	0
TRINITY_DN9359_c0_g2_i1	gonads	repro_sys	16.6646456555879	3059.05881307643	1537.86172936601	-7.51664539865664	0.170789461846132	-44.0111779579736	0	0
TRINITY_DN9456_c0_g1_i4	gonads	repro_sys	2710.38191305666	128.221831748884	1419.30187240277	4.37560135175324	0.113112517064438	38.6836175633908	0	0
TRINITY_DN6856_c1_g1_i2	gonads	repro_sys	74.0077620085395	2104.06910483015	1089.03843341935	-4.82790702500178	0.100772902730037	-47.9087819662732	0	0
TRINITY_DN9836_c0_g2_i2	gonads	repro_sys	572.973048167441	5076.48519993683	2824.72912405213	-3.14576759703715	0.072931044840459	-43.1334502874421	0	0
TRINITY_DN9633_c0_g1_i1	gonads	repro_sys	147.871181138018	17321.3339786965	8734.60257991727	-6.87084760475342	0.182111276569645	-37.7288421352963	0	0
TRINITY_DN8420_c0_g1_i1	gonads	repro_sys	13175.4125652635	805.059703039532	6990.2361341515	4.03659257073434	0.0899275732294921	44.8871511347593	0	0
TRINITY_DN5524_c0_g1_i3	gonads	repro_sys	3478.13651994339	341.514826145869	1909.82567304463	3.35355831894254	0.0874603192090667	38.3437694862071	0	0
TRINITY_DN7788_c1_g1_i1	gonads	repro_sys	115.352438712723	2633.38138886997	1374.36691379135	-4.51130738806461	0.115220917683648	-39.1535450225357	0	0
TRINITY_DN9506_c0_g1_i3	gonads	repro_sys	8580.6068552512	378.711888230415	4479.65937174081	4.50161040429071	0.11281895711424	39.901187880441	0	0
TRINITY_DN9124_c1_g1_i1	gonads	repro_sys	372.106328164399	8022.65726900745	4197.38179858593	-4.42959776056835	0.117096035671833	-37.8287594037985	0	0
TRINITY_DN10200_c0_g1_i1	gonads	repro_sys	16.9693560197227	4253.56780888799	2135.26858245385	-7.97436053028264	0.196082435490626	-40.6684082147882	0	0
TRINITY_DN2159_c0_g1_i1	gonads	repro_sys	16.3780080640618	1792.91935618913	904.648682126597	-6.76108472785694	0.174713727507443	-38.6980738394978	0	0
TRINITY_DN8929_c0_g1_i2	gonads	repro_sys	61.3526366563911	3996.0133019521	2028.68296930425	-6.01828569683001	0.142580565924105	-42.209719521197	0	0
TRINITY_DN6725_c0_g1_i4	gonads	repro_sys	12.4114111778776	8002.39458224836	4007.40299671312	-9.36154719762852	0.238388045251592	-39.2702041234847	0	0
TRINITY_DN8621_c0_g1_i1	gonads	repro_sys	63.8392102514313	6815.06136389051	3439.45028707097	-6.73686810218145	0.127327950905717	-52.9095776242401	0	0
TRINITY_DN7868_c0_g1_i2	gonads	repro_sys	8.49275331905604	9969.76149165872	4989.12712248889	-10.2268648104101	0.264866313539053	-38.6114212629089	0	0
TRINITY_DN9105_c0_g1_i2	gonads	repro_sys	16.9149546735527	2907.33945347155	1462.12720407255	-7.43918030817668	0.176395102547491	-42.1733948433961	0	0
TRINITY_DN10216_c2_g1_i2	gonads	repro_sys	1061.06858459322	7188.25746222435	4124.66302340879	-2.7593642221001	0.0641238031622237	-43.0318241592645	0	0
TRINITY_DN6268_c0_g1_i1	gonads	repro_sys	1224.43446254703	28624.4138851831	14924.4241738651	-4.54711326901568	0.0864957897056668	-52.5703422616162	0	0
TRINITY_DN9106_c0_g1_i1	gonads	repro_sys	17.2428021043596	25794.9302936076	12906.086547856	-10.5409536606962	0.27949686077163	-37.7140323923314	0	0
TRINITY_DN10029_c0_g1_i3	gonads	repro_sys	25.8215008875259	28804.5500123145	14415.185756601	-10.1333555913499	0.259372969823508	-39.0686647041331	0	0
TRINITY_DN8801_c0_g1_i1	gonads	repro_sys	14.335685761799	6490.3189350097	3252.32731038575	-8.80006654968195	0.209021764003325	-42.1011974118732	0	0
TRINITY_DN18_c0_g1_i1	gonads	repro_sys	310.743266134762	10276.9369168862	5293.84009151049	-5.04815023342177	0.0944827368167147	-53.4293396180361	0	0
TRINITY_DN9033_c1_g1_i1	gonads	repro_sys	114.423318057868	2359.16831883422	1236.79581844604	-4.36530646243347	0.115601715389901	-37.7616062850813	0	0
TRINITY_DN9121_c0_g1_i1	gonads	repro_sys	1049.32942119002	91824.8569183579	46437.093169774	-6.45079491459762	0.113119232561672	-57.0265088306775	0	0
TRINITY_DN10140_c0_g1_i1	gonads	repro_sys	13.4951314722397	3528.5552590177	1771.02519524497	-8.03607890860669	0.180012693651985	-44.6417346775704	0	0
TRINITY_DN4087_c0_g1_i1	gonads	repro_sys	1163.71300846424	11901.4507154204	6532.58186194233	-3.35404020242003	0.0858806285372568	-39.0546769341002	0	0
TRINITY_DN7881_c0_g1_i1	gonads	repro_sys	626.519777650741	4757.2930136778	2691.90639566427	-2.92386596858809	0.0733316698891107	-39.8718039969559	0	0
TRINITY_DN2454_c0_g1_i1	gonads	repro_sys	549.84895095335	4046.04026204605	2297.9446064997	-2.87894328916973	0.0764484655464024	-37.6586144482165	0	0
TRINITY_DN10065_c0_g1_i2	gonads	repro_sys	3.58275374651102	123045.495713731	61524.5392337388	-15.119072531465	0.352533299257516	-42.8869345486168	0	0
TRINITY_DN7766_c0_g1_i1	gonads	repro_sys	51.0242916893925	123503.352967457	61777.1886295732	-11.2359267238813	0.247543168734185	-45.3897668892919	0	0
TRINITY_DN10086_c0_g1_i1	gonads	repro_sys	251.161872562555	44447.6892219563	22349.4255472594	-7.46559718073594	0.197471768613294	-37.8058961701797	0	0
TRINITY_DN6271_c0_g1_i2	gonads	repro_sys	82.2440515697934	1383.58938568193	732.916718625861	-4.07515160021464	0.108617699409818	-37.5183015508271	4.63392223589631e-308	9.74944138988041e-306
TRINITY_DN7704_c0_g1_i1	gonads	repro_sys	24.8965570583262	2918.91475783779	1471.90565744806	-6.86471548512965	0.18499676860749	-37.1072183411734	2.14890558535104e-301	4.4418255450186e-299
TRINITY_DN472_c0_g1_i1	gonads	repro_sys	4120.96104966886	182.293861003003	2151.62745533593	4.49374841976935	0.121519512823464	36.9796447941458	2.43266982809823e-299	4.94167515769885e-297
TRINITY_DN7285_c0_g1_i1	gonads	repro_sys	356.103715144289	2951.35281879751	1653.7282669709	-3.05139850092853	0.0825796539236787	-36.9509722546026	7.02625009563031e-299	1.40310641740197e-296
TRINITY_DN5509_c0_g1_i1	gonads	repro_sys	9.49054592301268	5083.64566137678	2546.56810364989	-9.1090412023859	0.246798593052106	-36.9088052315709	3.33819976718376e-298	6.55511160949317e-296
TRINITY_DN2036_c0_g1_i1	gonads	repro_sys	48.106392622034	1857.12141730528	952.613904963656	-5.27131330236681	0.143023329277438	-36.8563179797154	2.31667248816421e-297	4.4745959435329e-295
TRINITY_DN9069_c0_g1_i1	gonads	repro_sys	52.7135762441357	4556.05051609403	2304.38204616908	-6.42441837231191	0.174479790988011	-36.8204153382631	8.70327787375404e-297	1.65390354691242e-294
TRINITY_DN10209_c2_g1_i1	gonads	repro_sys	87.4412670827083	5416.46278652494	2751.95202680382	-5.94960279905139	0.16200469713438	-36.7248783787813	2.92785661869508e-295	5.47555661610562e-293
TRINITY_DN9893_c0_g1_i1	gonads	repro_sys	15.0447410328597	2531.79869115893	1273.4217160959	-7.37493861505567	0.200949347173896	-36.7004855640243	7.17397374191113e-295	1.32068372854995e-292
TRINITY_DN9653_c0_g1_i1	gonads	repro_sys	47.3130785340281	2254.16380264252	1150.73844058827	-5.56822827943896	0.151744982875606	-36.6946450150747	8.89022682147914e-295	1.61145619093334e-292
TRINITY_DN5486_c0_g1_i3	gonads	repro_sys	136.649775122043	2693.03139089238	1414.84058300721	-4.29843371693557	0.117667007643977	-36.5304923019822	3.63906439047667e-292	6.49628131039335e-290
TRINITY_DN10082_c1_g1_i24	gonads	repro_sys	131.287361981139	2282.74337384576	1207.01536791345	-4.11739931631748	0.112816890650925	-36.4963020391816	1.26931722971649e-291	2.23210382097309e-289
TRINITY_DN10218_c1_g1_i1	gonads	repro_sys	161.531018275026	12438.6700766339	6300.10054745448	-6.2643779345925	0.172041920273095	-36.4119275386405	2.75661326124766e-290	4.77623785941469e-288
TRINITY_DN8126_c0_g1_i2	gonads	repro_sys	1896.58872316893	103.021710834674	999.805217001803	4.19613974993473	0.115319459594991	36.3870916900915	6.81207546977561e-290	1.16318656789705e-287
TRINITY_DN6542_c1_g1_i1	gonads	repro_sys	64.1803333089648	10944.3468194634	5504.26357638621	-7.40978229628179	0.203766248004853	-36.3641298244118	1.57144240963057e-289	2.64496206718105e-287
TRINITY_DN1800_c0_g1_i1	gonads	repro_sys	4094.79950362947	987.324192994389	2541.06184831193	2.05260245196098	0.0564683004901155	36.3496410224047	2.66221786617215e-289	4.41778181679441e-287
TRINITY_DN8357_c0_g1_i2	gonads	repro_sys	45.4370921643895	4664.40689369426	2354.92199292933	-6.67449230550596	0.18385162397604	-36.3036896882444	1.41495289864962e-288	2.31541320165136e-286
TRINITY_DN9858_c0_g1_i1	gonads	repro_sys	11.9162067171506	5930.03737974508	2970.97679323112	-8.96141000403759	0.24693913910421	-36.2899540208399	2.33038891525788e-288	3.76118386295457e-286
TRINITY_DN3942_c0_g1_i1	gonads	repro_sys	26.7593478474147	1511.11630095543	768.937824401421	-5.81534228624447	0.160299818024779	-36.2779094692768	3.60885413298434e-288	5.7458809993002e-286
TRINITY_DN9947_c0_g1_i5	gonads	repro_sys	666.22838406354	3935.55533640473	2300.89186023413	-2.56170814005139	0.0706214955520682	-36.273773587288	4.19350435634383e-288	6.58771577685907e-286
TRINITY_DN9763_c4_g1_i1	gonads	repro_sys	263.45325386687	14368.6192136428	7316.03623375486	-5.76808032729035	0.159204968181623	-36.2305296949656	2.01340405868632e-287	3.12130613413713e-285
TRINITY_DN10211_c1_g1_i7	gonads	repro_sys	441.749277356325	5089.84894583553	2765.79911159593	-3.5257336575022	0.0973386879141698	-36.2212983660831	2.81368388938634e-287	4.30530176425323e-285
TRINITY_DN10161_c0_g1_i1	gonads	repro_sys	8.72959688485125	9879.63152638397	4944.18056163441	-10.1378954536734	0.28102420163246	-36.0748127555659	5.63242808011704e-285	8.5078548256332e-283
TRINITY_DN5791_c0_g1_i1	gonads	repro_sys	44.1877661254324	4710.58107420453	2377.38442016498	-6.73075355508162	0.186629171407786	-36.0648525860669	8.06939075651856e-285	1.20346280877597e-282
TRINITY_DN5830_c0_g1_i1	gonads	repro_sys	3764.15317127287	319.130866348167	2041.64201881052	3.55883422448838	0.0989349631784	35.9714514480697	2.33878923156152e-283	3.44445184078223e-281
TRINITY_DN7829_c0_g1_i1	gonads	repro_sys	261.245754233698	5526.69040444449	2893.96807933909	-4.40175328243048	0.122483170788713	-35.9376170137173	7.90167122686885e-283	1.14935173327122e-280
TRINITY_DN7829_c0_g1_i3	gonads	repro_sys	148.714304832832	3215.85704238744	1682.28567361013	-4.43402421177525	0.123703613345202	-35.8439344807321	2.28610399863195e-281	3.28474113559533e-279
TRINITY_DN6322_c0_g1_i1	gonads	repro_sys	3503.89841221434	292.469441004714	1898.18392660953	3.57418536750711	0.0997982762119471	35.8140992327004	6.66352139172865e-281	9.45898904064421e-279
TRINITY_DN10198_c0_g1_i1	gonads	repro_sys	76.3958253864734	5736.63337023668	2906.51459781158	-6.22470698936355	0.174281267729987	-35.7164431406791	2.19657808197602e-279	3.08096225736208e-277
TRINITY_DN7494_c0_g1_i1	gonads	repro_sys	1003.60100224992	9605.79996618314	5304.70048421653	-3.25817681242516	0.091500247346687	-35.6083934951584	1.03880109033331e-277	1.43990052309495e-275
TRINITY_DN2341_c0_g1_i1	gonads	repro_sys	393.354939536832	5889.64362934395	3141.49928444039	-3.90343878977805	0.109654730799792	-35.5975411303043	1.52920497906345e-277	2.09501082131693e-275
TRINITY_DN9777_c1_g1_i7	gonads	repro_sys	1048.55080713603	9366.59654331399	5207.57367522501	-3.15914790558727	0.0889390949044123	-35.5203514155679	2.38479970451892e-276	3.22962185271746e-274
TRINITY_DN9839_c0_g1_i1	gonads	repro_sys	56.7889884340782	2012.0959270255	1034.44245772979	-5.14119400539266	0.144953941657196	-35.4677764993185	1.54358305911899e-275	2.06664722756136e-273
TRINITY_DN4425_c0_g1_i1	gonads	repro_sys	20.387341996372	4113.32017995062	2066.8537609735	-7.65886663263772	0.216151356389821	-35.4328872164246	5.32240700862637e-275	7.04591004220629e-273
TRINITY_DN6276_c0_g1_i1	gonads	repro_sys	2468.9501167975	97.1858498902521	1283.06798334388	4.65823835985946	0.13180819983298	35.3410361856252	1.37668145391133e-273	1.80222898777592e-271
TRINITY_DN6762_c0_g1_i1	gonads	repro_sys	261.283684976837	1963.13110296705	1112.20739397194	-2.90943990419507	0.08236139679192	-35.3252860869462	2.40276866421324e-273	3.11092531887477e-271
TRINITY_DN4491_c0_g1_i2	gonads	repro_sys	50.6542030762787	1119.83454015886	585.244371617568	-4.46065707272835	0.126440596836811	-35.2786777690195	1.24697516578261e-272	1.59694145687508e-270
TRINITY_DN8862_c1_g1_i7	gonads	repro_sys	198.460143931397	4236.24740479318	2217.35377436229	-4.41455661515262	0.125215965567268	-35.2555410578297	2.82170318179701e-272	3.5747641814981e-270
TRINITY_DN6547_c0_g1_i1	gonads	repro_sys	403.254056938005	2135.4435886804	1269.3488228092	-2.40421280546788	0.0683134311160594	-35.1938523097061	2.48300991001293e-271	3.11221518720982e-269
TRINITY_DN8602_c0_g1_i1	gonads	repro_sys	370.891521120649	5999.39722486963	3185.14437299514	-4.01482705038111	0.114271718416817	-35.1340393406586	2.03774670788061e-270	2.52723491707888e-268
TRINITY_DN9262_c2_g1_i1	gonads	repro_sys	2522.20444595765	54.8611365234569	1288.53279124055	5.48690133380832	0.157179398590323	34.9085273453014	5.51922636112639e-267	6.77370051945741e-265
TRINITY_DN7091_c0_g1_i1	gonads	repro_sys	432.35477783924	3667.69920757903	2050.02699270914	-3.08287827987296	0.088354108706722	-34.8923024067405	9.72751937661156e-267	1.18154261129111e-264
TRINITY_DN8496_c0_g1_i2	gonads	repro_sys	95.7314426446356	10136.2163470133	5115.97389482894	-6.72435134186476	0.193212887620642	-34.802809608992	2.20550812693661e-265	2.65156089301706e-263
TRINITY_DN7978_c0_g1_i2	gonads	repro_sys	98.4843390927943	30157.3099317867	15127.8971354397	-8.26322146767117	0.238672253332863	-34.6216259002964	1.1944692862068e-262	1.42153910404934e-260
TRINITY_DN10134_c1_g1_i4	gonads	repro_sys	18.4312770897577	5713.02626060734	2865.72876884855	-8.2972347898288	0.240294466179219	-34.5294459824991	2.9006897310824e-261	3.41759264116129e-259
TRINITY_DN9119_c1_g1_i1	gonads	repro_sys	459.844606081226	6559.04131829288	3509.44296218705	-3.83384798725328	0.111174435069794	-34.4849783571776	1.34730153318072e-260	1.5716739271223e-258
TRINITY_DN8503_c0_g1_i1	gonads	repro_sys	634.135654698028	4111.68947009381	2372.91256239592	-2.6955681025645	0.0782102088761001	-34.4656809040722	2.62202938761345e-260	3.0287010043982e-258
TRINITY_DN1737_c0_g1_i1	gonads	repro_sys	8.73660591137535	1793.17986267902	900.958234295199	-7.67528460920958	0.222734331886524	-34.4593693491306	3.25972732606363e-260	3.72874828695939e-258
TRINITY_DN8773_c1_g1_i3	gonads	repro_sys	38.9394242099854	3222.75976044404	1630.84959232701	-6.3654202594351	0.18531148897551	-34.3498414190407	1.41611435092151e-258	1.60429416178435e-256
TRINITY_DN10179_c0_g1_i17	gonads	repro_sys	4744.18022486969	20457.4842850175	12600.8322549436	-2.10828635291944	0.061576626558804	-34.2384191980067	6.48637187336796e-257	7.27832699162108e-255
TRINITY_DN5339_c0_g1_i1	gonads	repro_sys	389.541098608832	13726.6744821329	7058.10779037088	-5.13814577142863	0.150532685874151	-34.1330903756293	2.38298588361484e-255	2.6487112906368e-253
TRINITY_DN4861_c0_g1_i1	gonads	repro_sys	13.5945460102119	3229.19464612983	1621.39459607002	-7.90288086848676	0.231602940540378	-34.1225411475679	3.41673346301067e-255	3.76223865992446e-253
TRINITY_DN3054_c0_g1_i1	gonads	repro_sys	1834.11547212474	46.330052399746	940.222762262242	5.36796739496462	0.157525875253688	34.0767342909205	1.63139930196808e-254	1.77973579405444e-252
TRINITY_DN9706_c1_g1_i3	gonads	repro_sys	968.654370576296	11823.0689906733	6395.8616806248	-3.60890402269192	0.1059227166879	-34.0711051938511	1.97665976926392e-254	2.13660600013463e-252
TRINITY_DN7812_c0_g1_i2	gonads	repro_sys	2878.01568405294	8947.96802290987	5912.99185348141	-1.63589968977644	0.0480603622151933	-34.0384386295634	6.01838180379536e-254	6.44623403748336e-252
TRINITY_DN5362_c0_g1_i1	gonads	repro_sys	28.1794126368512	3105.08889374333	1566.63415319009	-6.77313735460685	0.199143317444014	-34.0113715164508	1.51283204631303e-253	1.60578262789731e-251
TRINITY_DN4296_c0_g1_i1	gonads	repro_sys	11.5044282609216	1912.324882111	961.914655185959	-7.35462086338494	0.216278025374866	-34.0054004591426	1.85377614273205e-253	1.9501062958633e-251
TRINITY_DN9988_c0_g1_i1	gonads	repro_sys	13.1538078915646	1362.81709348051	687.985450686039	-6.6835833494786	0.196861253157038	-33.9507304880715	1.18984813801659e-252	1.24060095239925e-250
TRINITY_DN8455_c0_g1_i1	gonads	repro_sys	72.6247909646059	9238.86562670121	4655.74520883291	-6.98562469004287	0.206277848662235	-33.865122868725	2.1739326479019e-251	2.24677846119124e-249
TRINITY_DN11792_c0_g1_i1	gonads	repro_sys	14.3626911769024	4160.09040101835	2087.22654609763	-8.18176215891008	0.241619188487599	-33.8622201743302	2.39868162911411e-251	2.45750147428021e-249
TRINITY_DN10170_c0_g2_i1	gonads	repro_sys	502.776919741582	6420.36903670343	3461.5729782225	-3.67439631882916	0.108515296530322	-33.8606301260251	2.53148843213631e-251	2.57120661270948e-249
TRINITY_DN9507_c1_g1_i1	gonads	repro_sys	20.5975891676076	1421.96631031255	721.281949740081	-6.09836866658371	0.180327158521336	-33.8183594561668	1.05959572320389e-250	1.06702194964002e-248
TRINITY_DN6682_c0_g1_i1	gonads	repro_sys	91.3676811200697	4438.80957821809	2265.08862966908	-5.60190751405279	0.165680185654275	-33.8115719265448	1.33323443975866e-250	1.33120069230818e-248
TRINITY_DN6964_c0_g1_i1	gonads	repro_sys	75.9015737631899	2344.16593929081	1210.033756527	-4.94618249356454	0.146423678761236	-33.7799359735386	3.88725496440018e-250	3.84870907483722e-248
TRINITY_DN6104_c0_g1_i1	gonads	repro_sys	154.39674642272	2329.99169050922	1242.19421846597	-3.91642998905148	0.115970124507714	-33.7710251297607	5.2537107679427e-250	5.15826835565841e-248
TRINITY_DN7733_c0_g1_i1	gonads	repro_sys	119.207316943611	5486.88881918849	2803.04806806605	-5.52201983978796	0.163952523820335	-33.6806028423154	1.11182866814584e-248	1.08260870810697e-246
TRINITY_DN7634_c0_g1_i1	gonads	repro_sys	292.835540979869	4140.30349471652	2216.5695178482	-3.81941447551641	0.113420283433548	-33.6748803643589	1.34836920087369e-248	1.30217097743392e-246
TRINITY_DN6908_c0_g1_i1	gonads	repro_sys	6.55461496011994	7753.5069328005	3880.03077388031	-10.209117082805	0.30341894620576	-33.6469334247896	3.45714804190775e-248	3.31155432762253e-246
TRINITY_DN8290_c0_g1_i1	gonads	repro_sys	442.966410039426	3264.58325581826	1853.77483292884	-2.88057925756652	0.0856586683290743	-33.6285785637038	6.41349923558098e-248	6.09385870916251e-246
TRINITY_DN9595_c1_g1_i9	gonads	repro_sys	366.26260825038	6153.45682044196	3259.85971434617	-4.0699948960192	0.121305259404004	-33.5516771161933	8.50993880356669e-247	8.02112791868982e-245
TRINITY_DN8354_c0_g1_i2	gonads	repro_sys	646.796805155944	7283.00759089144	3964.90219802369	-3.49270009612574	0.104191042958244	-33.5220763412984	2.2984805363907e-246	2.1492617206155e-244
TRINITY_DN6716_c0_g1_i2	gonads	repro_sys	172.726375865845	5112.59273529174	2642.65955557879	-4.88473424088851	0.145981628264936	-33.4612944035904	1.76325992321356e-245	1.63580538703166e-243
TRINITY_DN9563_c0_g1_i1	gonads	repro_sys	126.358903193683	9851.40630640894	4988.88260480131	-6.28405556874437	0.187808048128373	-33.4599908330287	1.84194397603525e-245	1.6954518691912e-243
TRINITY_DN7308_c0_g1_i2	gonads	repro_sys	2710.67643788776	278.652167520871	1494.66430270431	3.29314237639391	0.0984287820898311	33.4571078344586	2.02864581759529e-245	1.85282984673703e-243
TRINITY_DN7491_c0_g1_i4	gonads	repro_sys	110.883428625864	5186.94656835223	2648.91499848905	-5.54503111829445	0.16707234805918	-33.1894007758262	1.530994901819e-241	1.38755245640242e-239
TRINITY_DN8936_c0_g1_i1	gonads	repro_sys	32.6110992527863	4250.18006073866	2141.39557999572	-7.01815535133963	0.21259611666104	-33.0116817821714	5.52178848536831e-239	4.96623755226026e-237
TRINITY_DN41_c0_g1_i1	gonads	repro_sys	4596.9811731925	521.319559949457	2559.15036657098	3.1367774200648	0.095485202363336	32.8509270800817	1.10481856583258e-236	9.86134268381775e-235
TRINITY_DN9772_c0_g1_i1	gonads	repro_sys	40.4654301212357	1218.41195969826	629.438694909747	-4.90988814805965	0.149715241188925	-32.7948451277841	6.97378505563448e-236	6.17782973875831e-234
TRINITY_DN2317_c0_g1_i1	gonads	repro_sys	1296.67891388896	106.609383727329	701.644148808143	3.61076372690137	0.110115706402242	32.7906330974402	8.00775418510451e-236	7.04084774693294e-234
TRINITY_DN8994_c0_g1_i1	gonads	repro_sys	21.122837470239	1631.65804590752	826.39044168888	-6.25958348862107	0.191102885682004	-32.7550443117696	2.57346874581294e-235	2.24597101949393e-233
TRINITY_DN140_c0_g1_i1	gonads	repro_sys	58.1201450262119	6168.96411764494	3113.54213133558	-6.72778632262494	0.205436525818238	-32.7487348991553	3.16480729036693e-235	2.74174702169876e-233
TRINITY_DN923_c0_g1_i1	gonads	repro_sys	13.4876063693434	1318.73111419207	666.109360280706	-6.60216091399037	0.201940259648996	-32.6936338769988	1.92352339139238e-234	1.65423011659744e-232
TRINITY_DN10207_c2_g1_i3	gonads	repro_sys	41.043811379363	1312.35734712116	676.700579250261	-4.98509726251601	0.152567191569561	-32.6747658604119	3.56591554578707e-234	3.04446499713502e-232
TRINITY_DN5913_c0_g1_i1	gonads	repro_sys	65.7334089003526	1317.97853293795	691.855970919149	-4.32234748960227	0.132295596491653	-32.6718923700154	3.9172705204632e-234	3.32037994763291e-232
TRINITY_DN7263_c0_g1_i1	gonads	repro_sys	20.8527967730281	1255.16701792913	638.009907351077	-5.90973786233491	0.181238161411521	-32.6075800830721	3.20243926956442e-233	2.69508139100057e-231
TRINITY_DN7923_c0_g1_i1	gonads	repro_sys	247.183751167591	4918.22318897141	2582.7034700695	-4.31381598508158	0.132392962299536	-32.58342369681	7.0430550529808e-233	5.88519678256878e-231
TRINITY_DN7448_c0_g1_i1	gonads	repro_sys	106.307582984306	4465.66417154359	2285.98587726395	-5.39165230600351	0.16554139207556	-32.5698137390468	1.09772553487202e-232	9.10802975483248e-231
TRINITY_DN9620_c1_g1_i1	gonads	repro_sys	289.610395340218	9075.96502533873	4682.78771033948	-4.96911079578808	0.152740098430812	-32.5331124363455	3.62932547411036e-232	2.99025963188589e-230
TRINITY_DN7919_c0_g2_i3	gonads	repro_sys	346.302473114858	13201.8537327001	6774.07810290749	-5.25209867138439	0.161455743093433	-32.5296491209053	4.06258514032812e-232	3.32398459189902e-230
TRINITY_DN1988_c0_g1_i1	gonads	repro_sys	99.331237011011	2197.75063604856	1148.54093652979	-4.46459226353666	0.137296593618428	-32.5178662184771	5.96199628726557e-232	4.84443036252158e-230
TRINITY_DN2954_c0_g1_i1	gonads	repro_sys	77.2594124103145	1643.21879760773	860.239105009022	-4.40681867258672	0.136298152595746	-32.3321966487479	2.46873783251754e-229	1.99223761251518e-227
TRINITY_DN3699_c0_g1_i2	gonads	repro_sys	116.521406376262	6855.98345585022	3486.25243111324	-5.87898673030518	0.181891120628859	-32.3214608276618	3.49416187693914e-229	2.80055885946237e-227
TRINITY_DN335_c0_g1_i2	gonads	repro_sys	1817.15369264799	163.542373351329	990.348032999661	3.48993724756889	0.108087057983512	32.2882064946319	1.02409733236803e-228	8.15264511483796e-227
TRINITY_DN9995_c0_g1_i1	gonads	repro_sys	2167.36103119906	66.0061156363689	1116.68357341772	5.04842535494209	0.15637513741021	32.2840666269015	1.17069769032125e-228	9.25715448816439e-227
TRINITY_DN3322_c0_g1_i1	gonads	repro_sys	9.73356054059872	2811.04777170629	1410.39066612344	-8.18323404217888	0.254420420600879	-32.1642186694452	5.588576170446e-227	4.38964029601299e-225
TRINITY_DN8846_c0_g1_i1	gonads	repro_sys	2034.34132649198	20.8295485980027	1027.58543754499	6.63406669858183	0.206835078525352	32.0741856066194	1.01019379417846e-225	7.88218760464277e-224
TRINITY_DN8700_c0_g1_i1	gonads	repro_sys	5.11626182466651	4387.53478376014	2196.3255227924	-9.73054792418296	0.303392851277971	-32.0724363912839	1.06854696381864e-225	8.28264495244158e-224
TRINITY_DN10280_c0_g1_i1	gonads	repro_sys	7.48825219153921	2555.68630735903	1281.58727977528	-8.40022007210848	0.262117926070327	-32.0474841154308	2.37986916412615e-225	1.83265480338133e-223
TRINITY_DN5868_c0_g1_i1	gonads	repro_sys	2018.89113416566	367.237017363895	1193.06407576478	2.46299849051438	0.0768706660253577	32.0408111164524	2.94787307179555e-225	2.25531432025293e-223
TRINITY_DN6434_c0_g1_i1	gonads	repro_sys	972.347381713484	5813.3279192145	3392.83765046399	-2.57955301034735	0.0806127117023908	-31.9993330564372	1.1139610299456e-224	8.4675411966575e-223
TRINITY_DN7558_c0_g1_i1	gonads	repro_sys	23.3781519435806	1538.09769913568	780.73792553963	-6.03959093796753	0.188830096095456	-31.9842602575093	1.80506807669299e-224	1.36328923587159e-222
TRINITY_DN5934_c0_g1_i1	gonads	repro_sys	6.04221413974375	5139.84390566061	2572.94305990017	-9.76746196254705	0.305435430613811	-31.9788111775968	2.14907668498273e-224	1.61276570079405e-222
TRINITY_DN11628_c0_g1_i1	gonads	repro_sys	19.9698542665132	1261.90660299246	640.938228629485	-5.97332879650662	0.187379270613844	-31.8782796887741	5.34103744186923e-223	3.98279133798122e-221
TRINITY_DN8103_c0_g1_i1	gonads	repro_sys	112.229039301242	1212.34636030057	662.287699800906	-3.43047486965971	0.10791519812106	-31.7886167044922	9.2991954170438e-222	6.89076228953522e-220
TRINITY_DN6507_c0_g1_i1	gonads	repro_sys	5.21055812811379	2243.07054390725	1124.14055101768	-8.76079844213076	0.275779371988158	-31.7674174793137	1.82517873269111e-221	1.34401598928541e-219
TRINITY_DN6513_c0_g1_i3	gonads	repro_sys	75.4678667973395	5672.95691964125	2874.21239321929	-6.23061662462494	0.196448663188075	-31.7162587085661	9.27349069655095e-221	6.78635201160021e-219
TRINITY_DN8971_c0_g1_i1	gonads	repro_sys	1910.82705531516	73.9691874435876	992.398121379374	4.68203443552982	0.147993618077995	31.6367320181489	1.15444779862394e-219	8.39611355764647e-218
TRINITY_DN9356_c0_g1_i2	gonads	repro_sys	1889.47538881218	147.720563867113	1018.59797633964	3.68440435516538	0.116613480905549	31.5950122280423	4.32298717473996e-219	3.1247506069194e-217
TRINITY_DN9367_c0_g1_i3	gonads	repro_sys	126.827010233745	4070.15584456485	2098.4914273993	-5.00290405583511	0.158585716339201	-31.5470029162926	1.97107983482086e-218	1.41605259840606e-216
TRINITY_DN7420_c0_g1_i1	gonads	repro_sys	232.823101439029	1779.21796537758	1006.0205334083	-2.93430833701414	0.093161365543486	-31.4970515931785	9.53271889532768e-218	6.80693903180307e-216
TRINITY_DN9758_c1_g1_i2	gonads	repro_sys	50.9970619169021	1499.32551421881	775.161288067857	-4.8740739705856	0.154819230261127	-31.4823550172981	1.51497883799307e-217	1.0752699198334e-215
TRINITY_DN17911_c0_g1_i1	gonads	repro_sys	2113.36954851426	51.6103237632662	1082.48993613877	5.3197827313428	0.169123272382595	31.4550603024536	3.57940465913954e-217	2.52530213736419e-215
TRINITY_DN10163_c0_g1_i1	gonads	repro_sys	1418.83415675108	15656.4577268277	8537.64594178939	-3.46370486901856	0.110233411245904	-31.4215520491502	1.02748885410511e-216	7.20587718992051e-215
TRINITY_DN5327_c0_g1_i1	gonads	repro_sys	1667.65165724031	266.337568027588	966.99461263395	2.6416271937234	0.0841754873931699	31.3823807325854	3.51985249847926e-216	2.45389953473862e-214
TRINITY_DN8292_c0_g1_i1	gonads	repro_sys	1457.03643727023	94.7277587293188	775.882097999777	3.92323266956941	0.125022087065245	31.3803165637606	3.75564909001931e-216	2.60288573991809e-214
TRINITY_DN12072_c0_g1_i1	gonads	repro_sys	12.871810444449	1249.1783658692	631.025088156824	-6.56669010105758	0.209365835642989	-31.3646688385926	6.13903177172553e-216	4.22982879148948e-214
TRINITY_DN4178_c0_g1_i1	gonads	repro_sys	1167.42518518743	7466.56988804607	4316.99753661675	-2.67646746472607	0.0857358095449644	-31.2176146575298	6.14525402472751e-214	4.20949900693835e-212
TRINITY_DN7361_c0_g1_i1	gonads	repro_sys	25.1896662046071	1226.63913836888	625.914402286742	-5.59629778920283	0.179336040587288	-31.2056504140278	8.93062334401358e-214	6.08211585197503e-212
TRINITY_DN3976_c0_g1_i1	gonads	repro_sys	644.241850757597	4811.45581497853	2727.84883286806	-2.89981268045399	0.0929719092075217	-31.190202558725	1.44677407363065e-213	9.79648973305535e-212
TRINITY_DN9539_c0_g1_i1	gonads	repro_sys	143.21426060037	7300.44498693364	3721.829623767	-5.67015862907698	0.181819949290788	-31.1855693019065	1.67194236248802e-213	1.12564713799051e-211
TRINITY_DN9728_c0_g1_i2	gonads	repro_sys	138.449461363297	8155.24443276722	4146.84694706526	-5.87773751284659	0.188792614141146	-31.1333022193984	8.5358318276001e-213	5.71415742004457e-211
TRINITY_DN10158_c0_g1_i1	gonads	repro_sys	2836.0890382306	255.252056144206	1545.6705471874	3.48326112159145	0.11217108779146	31.0531099427979	1.03573507843363e-211	6.89436762378815e-210
TRINITY_DN10188_c2_g1_i2	gonads	repro_sys	34.0741588005185	1663.21494599828	848.644552399397	-5.6056829917006	0.180801432488671	-31.0046381521444	4.66783518086262e-211	3.08968730904064e-209
TRINITY_DN6473_c0_g1_i1	gonads	repro_sys	8.06254220559959	3565.14680434755	1786.60467327658	-8.80684084281096	0.284081643386318	-31.0010908759588	5.21107052299743e-211	3.42999066491373e-209
TRINITY_DN7963_c0_g2_i1	gonads	repro_sys	1756.48539368909	25.9053689767844	891.195381332937	6.04586044612367	0.195036041127337	30.9986831724931	5.615335584247e-211	3.67554910297768e-209
TRINITY_DN8588_c0_g1_i1	gonads	repro_sys	13.9461005245247	1223.54918852707	618.747644525796	-6.45285615590842	0.208328129339019	-30.9744832653275	1.18954164210351e-210	7.74319316423404e-209
TRINITY_DN9879_c1_g1_i2	gonads	repro_sys	75.3761970093328	5353.71107250155	2714.54363475544	-6.14864989856702	0.198630517703164	-30.9552125708883	2.16171790160356e-210	1.3994154020161e-208
TRINITY_DN10105_c0_g1_i2	gonads	repro_sys	6.55151080653349	3114.80011332388	1560.6758120652	-8.92474942282159	0.288629265315854	-30.9211521328408	6.20757241805507e-210	3.99659116008333e-208
TRINITY_DN8210_c0_g1_i4	gonads	repro_sys	409.319349414799	4324.82507046812	2367.07220994146	-3.40151503764935	0.110160636873125	-30.8777720808475	2.37502049905855e-209	1.52078758260368e-207
TRINITY_DN7706_c0_g1_i1	gonads	repro_sys	6.19179182401296	1727.9582551124	867.075023468204	-8.08578673234366	0.261953480382252	-30.8672620823537	3.28647610555253e-209	2.09304116084432e-207
TRINITY_DN8970_c0_g1_i2	gonads	repro_sys	465.073098763964	3427.19950261389	1946.13630068893	-2.88057952197494	0.0935484429216385	-30.7923834113186	3.31398254498421e-208	2.09921195403247e-206
TRINITY_DN7497_c0_g1_i1	gonads	repro_sys	566.381282361326	6664.94390034261	3615.66259135197	-3.55574540304632	0.115497335164865	-30.78638479382	3.98699896482768e-208	2.51202255634223e-206
TRINITY_DN9672_c0_g1_i1	gonads	repro_sys	14.3716330553443	905.275872856409	459.823752955877	-5.95505172084956	0.193564427400424	-30.7652175599932	7.65350514670841e-208	4.79646795949567e-206
TRINITY_DN9944_c1_g1_i2	gonads	repro_sys	12.1248322371308	1606.15043772907	809.137634983099	-7.04045342555322	0.229137874350675	-30.7258389539673	2.57171445393304e-207	1.60317141249942e-205
TRINITY_DN9992_c3_g1_i1	gonads	repro_sys	94.8519317254805	4353.50729507656	2224.17961340102	-5.51802207586147	0.180084851254825	-30.6412340483504	3.45809171613988e-206	2.14438087366106e-204
TRINITY_DN2459_c0_g1_i1	gonads	repro_sys	4931.40508177664	902.554818880251	2916.97995032845	2.45036611559065	0.0800451297658693	30.6123073665809	8.3946134706086e-206	5.17828983825709e-204
TRINITY_DN9958_c2_g1_i1	gonads	repro_sys	8.74319595053282	1097.44460564724	553.093900798886	-6.96747004943509	0.228276772803445	-30.5220279920216	1.32969824071734e-204	8.15963785006858e-203
TRINITY_DN11591_c0_g1_i1	gonads	repro_sys	1360.9359927982	84.5590917830955	722.747542290646	3.98469070873631	0.130606514856897	30.509126693276	1.97203200111687e-204	1.20385912109632e-202
TRINITY_DN1860_c0_g1_i1	gonads	repro_sys	1725.30524459033	94.2447804493129	909.775012519822	4.17876255927908	0.1371636277032	30.4655295959454	7.46070894892709e-204	4.53103468228139e-202
TRINITY_DN7092_c0_g1_i1	gonads	repro_sys	16.6364375765958	811.660913637144	414.14867560687	-5.59242140806244	0.183819063715268	-30.4235115500588	2.68494918402775e-203	1.62226006595974e-201
TRINITY_DN7422_c0_g1_i2	gonads	repro_sys	1217.77552902222	31.3753955937351	624.575462307979	5.25950868454569	0.173201219173149	30.3664645644772	1.52331970322583e-202	9.15701670581978e-201
TRINITY_DN9744_c0_g1_i1	gonads	repro_sys	25.6469897889954	803.657372714604	414.6521812518	-4.97081137077606	0.163696245817496	-30.3660682378629	1.54178363625384e-202	9.22096182860041e-201
TRINITY_DN4832_c0_g1_i1	gonads	repro_sys	1447.0322299989	35.1044156841715	741.068322841537	5.36710576889663	0.176797154768628	30.3574216220872	2.00521335436721e-202	1.19320321925023e-200
TRINITY_DN4197_c0_g1_i1	gonads	repro_sys	101.71173513985	1644.39254075031	873.052137945081	-4.0129316350721	0.132270792597251	-30.3387585140659	3.5351431350323e-202	2.09301791039952e-200
TRINITY_DN10133_c0_g1_i1	gonads	repro_sys	57.1059615864939	1219.75398746533	638.429974525913	-4.42093664244758	0.145876515790355	-30.3060202562081	9.54992526593974e-202	5.6258609741651e-200
TRINITY_DN7523_c0_g1_i4	gonads	repro_sys	152.950534405466	3661.0303692986	1906.99045185203	-4.57956877399246	0.151135028835304	-30.3011737866734	1.10624708215614e-201	6.48447916515607e-200
TRINITY_DN6083_c0_g1_i2	gonads	repro_sys	50.8852787176648	1010.37877950355	530.632029110608	-4.30765960629338	0.142185709270935	-30.2960095524448	1.29383720330612e-201	7.54652966799641e-200
TRINITY_DN5352_c0_g1_i1	gonads	repro_sys	149.350114356514	4720.0210577013	2434.68558602891	-4.97962677238289	0.16448547994723	-30.273959585858	2.52469883047747e-201	1.46532027688106e-199
TRINITY_DN6819_c0_g1_i1	gonads	repro_sys	158.722578665898	1999.42093102732	1079.07175484661	-3.65254854597428	0.12089107441677	-30.2135502029057	1.57229499545892e-200	9.0807743316162e-199
TRINITY_DN9067_c0_g1_i5	gonads	repro_sys	44.4370167907191	960.478412119896	502.457714455308	-4.42408007883709	0.146693077236628	-30.1587516069397	8.23593101371231e-200	4.73345069285651e-198
TRINITY_DN9348_c2_g1_i14	gonads	repro_sys	143.487734783285	5511.35644772363	2827.42209125346	-5.26157303290563	0.174524964602795	-30.147967913247	1.14047262668433e-199	6.52283907164792e-198
TRINITY_DN10128_c0_g1_i1	gonads	repro_sys	1.14618901973432	127867.714039169	63934.4301140942	-16.6950599760507	0.554329826048718	-30.117556717187	2.85429002184928e-199	1.62460120953759e-197
TRINITY_DN15655_c0_g1_i1	gonads	repro_sys	2539.98956440775	296.41300229085	1418.2012833493	3.10279858397711	0.103094768151447	30.0965668734912	5.37340237970097e-199	3.04372244411716e-197
TRINITY_DN7963_c0_g1_i1	gonads	repro_sys	1324.6061614746	59.9982625877498	692.302212031173	4.46420037119847	0.14846162997622	30.0697248973591	1.20593787970787e-198	6.79825842043932e-197
TRINITY_DN17937_c0_g1_i1	gonads	repro_sys	39.3204223699929	1281.08444935179	660.202435860894	-5.0217261894883	0.167189714352971	-30.0360952760911	3.31693817648876e-198	1.86096026644717e-196
TRINITY_DN5574_c0_g1_i2	gonads	repro_sys	147.481078641527	7197.08868735633	3672.28488299893	-5.60678327570518	0.186718275454931	-30.0280369559138	4.22626176107063e-198	2.35989649615802e-196
TRINITY_DN9625_c0_g1_i1	gonads	repro_sys	14.2644686051203	1046.04538138889	530.154924997007	-6.18184145871662	0.205955093074221	-30.0154823386127	6.16351247526684e-198	3.4254011313016e-196
TRINITY_DN6342_c0_g1_i2	gonads	repro_sys	9.51014915103313	1056.05486921694	532.782509183987	-6.79929761521329	0.226821075730555	-29.9764807715236	1.98823909165559e-197	1.09978558581625e-195
TRINITY_DN9810_c0_g1_i2	gonads	repro_sys	3294.92579937893	723.755724228032	2009.34076180348	2.19018935650845	0.0730889038702967	29.9660993739235	2.71485585092551e-197	1.49469306708431e-195
TRINITY_DN7074_c0_g1_i2	gonads	repro_sys	5.21055812811379	3089.17381251488	1547.1921853215	-9.22087337634542	0.307865978595846	-29.9509332547921	4.27848254556234e-197	2.34460843496816e-195
TRINITY_DN9351_c0_g1_i1	gonads	repro_sys	101.895290368114	992.63555967674	547.265425022427	-3.28020833092056	0.109606563676788	-29.9271158668323	8.7360795858885e-197	4.765207855599e-195
TRINITY_DN9615_c0_g1_i1	gonads	repro_sys	12.6783849768842	768.703761456172	390.691073216528	-5.91698228371525	0.197757714998738	-29.9203613055147	1.06953437228924e-196	5.80702948124967e-195
TRINITY_DN16352_c0_g1_i1	gonads	repro_sys	1959.34140912732	16.1174098425359	987.72940948493	7.00112615429794	0.234128331831746	29.9029429694533	1.80185308748695e-196	9.73827205356476e-195
TRINITY_DN5385_c0_g1_i1	gonads	repro_sys	4157.46144906852	486.604067137854	2322.03275810318	3.09923036044161	0.10375805775622	29.8697800196229	4.86002071091609e-196	2.61464675872207e-194
TRINITY_DN6853_c0_g1_i1	gonads	repro_sys	19.4222363406208	742.967442902011	381.194839621316	-5.24732768201947	0.175823497375333	-29.84429135099	1.04114959376608e-195	5.57582932443269e-194
TRINITY_DN7502_c0_g1_i1	gonads	repro_sys	13.950053350543	1073.46376315248	543.706908251511	-6.25340040259272	0.209656696575904	-29.8268574518379	1.7525272755964e-195	9.34311147560033e-194
TRINITY_DN7647_c0_g1_i1	gonads	repro_sys	32.5008635517898	1768.71286457587	900.606864063831	-5.76300034573017	0.193254474304	-29.8207861240234	2.10082940241966e-195	1.11495369456344e-193
TRINITY_DN8085_c1_g1_i1	gonads	repro_sys	13.8232956391214	1039.26769734429	526.545496491706	-6.22418483856235	0.208732652047679	-29.8189323879267	2.22036677285578e-195	1.17311037299492e-193
TRINITY_DN9053_c0_g1_i1	gonads	repro_sys	27.1106875191949	1109.31287588969	568.21178170444	-5.34621773751244	0.179422728932678	-29.7967697254143	4.30180882742039e-195	2.26267462520835e-193
TRINITY_DN9800_c0_g1_i6	gonads	repro_sys	3288.26847670751	582.395002000008	1935.33173935376	2.49184428110659	0.0837529191586972	29.752327514519	1.61799308330978e-194	8.47253089224704e-193
TRINITY_DN7843_c0_g1_i1	gonads	repro_sys	29.5525853230291	1198.52927078744	614.040928055234	-5.33793821509052	0.179552550575201	-29.7291138331943	3.22959562590178e-194	1.68367679930862e-192
TRINITY_DN5909_c0_g1_i1	gonads	repro_sys	1955.38203242296	20.7476849160221	988.064858669491	6.59806868686706	0.222206556751512	29.6934023159609	9.34265324814379e-194	4.849125135226e-192
TRINITY_DN5318_c0_g1_i1	gonads	repro_sys	1763.88391384523	58.9449589717349	911.414436408482	4.90225567872553	0.165424178855263	29.6344567804368	5.37922346674301e-193	2.77973731952483e-191
TRINITY_DN15537_c0_g1_i1	gonads	repro_sys	25.4000596007731	1044.18060362496	534.790331612865	-5.36591715942711	0.181083544044945	-29.6322738089071	5.73912246887217e-193	2.95276597939965e-191
TRINITY_DN6665_c1_g1_i1	gonads	repro_sys	1397.3158777888	48.3498674899237	722.83287263936	4.85101711736925	0.163830579034425	29.6099613757083	1.11225778161554e-192	5.69766138391056e-191
TRINITY_DN7223_c0_g1_i1	gonads	repro_sys	84.2107556208708	1904.9167509859	994.563753303383	-4.49694658129348	0.152150350172166	-29.5559397412162	5.50872548615727e-192	2.80968847090498e-190
TRINITY_DN9630_c0_g1_i2	gonads	repro_sys	1559.55013310333	15858.7402692307	8709.14520116703	-3.34612265835959	0.113305638198154	-29.5318283500396	1.1240144431412e-191	5.70824921081451e-190
TRINITY_DN5968_c0_g1_i1	gonads	repro_sys	59.7968390011511	3935.96698933808	1997.88191416962	-6.03525482130255	0.204456173791654	-29.5185746137097	1.66308399719718e-191	8.4096376201619e-190
TRINITY_DN2016_c0_g1_i1	gonads	repro_sys	9.38009900117599	1248.57682190306	628.978460452119	-7.04571429727238	0.23882844193117	-29.5011525440632	2.7825997149145e-191	1.40105084791123e-189
TRINITY_DN2032_c0_g1_i1	gonads	repro_sys	27.6400555372966	712.32515585792	369.982605697608	-4.68591049608083	0.158977620575529	-29.4752838740255	5.97199997268229e-191	2.99413207141033e-189
TRINITY_DN5571_c0_g1_i1	gonads	repro_sys	352.635645861772	4849.06411810171	2600.84988198174	-3.7803889587446	0.128380186514007	-29.446825568618	1.38247065134704e-190	6.90180898905545e-189
TRINITY_DN11702_c0_g1_i2	gonads	repro_sys	2776.11988031038	13.3773651546469	1394.74862273251	7.68259486594565	0.26169320428853	29.3572578119957	1.93054308132597e-189	9.59732429712347e-188
TRINITY_DN5595_c0_g1_i1	gonads	repro_sys	78.0253548534676	1383.55463983456	730.789997344013	-4.14508084690074	0.141273632245332	-29.3407961628855	3.13144429520718e-189	1.55019649941727e-187
TRINITY_DN15531_c0_g1_i1	gonads	repro_sys	45.3094100869277	2721.15406250055	1383.23173629374	-5.90039579339745	0.201215424392478	-29.3237748110628	5.16212562906596e-189	2.54477674316549e-187
TRINITY_DN9215_c0_g1_i1	gonads	repro_sys	7.80744238688319	1290.99903343746	649.403237912172	-7.37973693128375	0.252231813340312	-29.2577563216698	3.57778580701864e-188	1.7563946824289e-186
TRINITY_DN7723_c0_g1_i2	gonads	repro_sys	227.346320001027	15814.9049399531	8021.12562997707	-6.11870562568634	0.209249853791193	-29.2411464802843	5.81906395568367e-188	2.84482205501515e-186
TRINITY_DN8432_c1_g1_i1	gonads	repro_sys	6797.33106618182	6.53466371407551	3401.93286494795	10.011636383343	0.342855781648407	29.2007220505609	1.89870886849119e-187	9.2440445820509e-186
TRINITY_DN7863_c0_g1_i3	gonads	repro_sys	1560.23506567305	77.7738135800047	819.004439626526	4.30836347828531	0.147669555834682	29.1757055402035	3.94408283966467e-187	1.9123120994621e-185
TRINITY_DN9996_c0_g1_i9	gonads	repro_sys	267.620953972419	2841.82347813263	1554.72221605253	-3.4074143092693	0.116836851228393	-29.163866309684	5.57319882752163e-187	2.6911241223713e-185
TRINITY_DN9801_c1_g1_i3	gonads	repro_sys	18.9038793109864	648.494934025846	333.699406668416	-5.10025781482604	0.174971287505204	-29.1491129061638	8.57311775633211e-187	4.12279483286142e-185
TRINITY_DN7893_c1_g1_i3	gonads	repro_sys	35.7979682590065	1352.85638976629	694.327179012646	-5.24300424834261	0.179955566445126	-29.1349934426249	1.29433868919049e-186	6.19914570570825e-185
TRINITY_DN8763_c0_g1_i1	gonads	repro_sys	12.9570249896544	1232.43171617705	622.69437058335	-6.56191907220713	0.225418427108718	-29.1099496894385	2.68637800588638e-186	1.28141318483212e-184
TRINITY_DN4509_c0_g1_i1	gonads	repro_sys	35.9110512111381	1564.74278083119	800.326916021163	-5.44381609333682	0.187332925003638	-29.0595798535206	1.16454600424144e-185	5.53253267015028e-184
TRINITY_DN10219_c0_g1_i1	gonads	repro_sys	200.220132005295	12414.5636455211	6307.3918887632	-5.95236545485952	0.204853198900553	-29.0567366621848	1.26496801008794e-185	5.98548317062494e-184
TRINITY_DN6710_c0_g1_i3	gonads	repro_sys	52.4703146909213	3134.99519392568	1593.7327543083	-5.8958945809944	0.203211662625365	-29.0135640091873	4.43733826581165e-185	2.09122877791171e-183
TRINITY_DN6916_c0_g1_i1	gonads	repro_sys	1220.87372809449	42.11464375315	631.49418592382	4.84350425621152	0.167285036126363	28.9536014001446	2.52809183812675e-184	1.18669235206412e-182
TRINITY_DN9814_c0_g1_i3	gonads	repro_sys	15.1091112479297	1184.8685165595	599.988813903713	-6.28994642895062	0.217243850323414	-28.9533923265799	2.54346015232772e-184	1.18916855217164e-182
TRINITY_DN7816_c0_g1_i3	gonads	repro_sys	22.1914127412726	726.592482675615	374.391947708444	-5.02530779561197	0.173583684198368	-28.9503464500105	2.77823044537294e-184	1.29379885799937e-182
TRINITY_DN7415_c0_g1_i1	gonads	repro_sys	17.396177605738	886.468538494245	451.932358049991	-5.66115109399256	0.195601881248236	-28.94221189421	3.51682879633603e-184	1.63131011332406e-182
TRINITY_DN154_c0_g1_i1	gonads	repro_sys	20.1441497916354	1226.65316919908	623.398659495356	-5.92557372616758	0.205348823157151	-28.8561367679853	4.24374457412756e-183	1.96077641460278e-181
TRINITY_DN9010_c0_g1_i1	gonads	repro_sys	4402.12877882523	784.2393514219	2593.18406512357	2.4912456086406	0.0864253641334299	28.8253990436699	1.03089127118695e-182	4.74451599887681e-181
TRINITY_DN11669_c0_g1_i1	gonads	repro_sys	755.828376306382	3851.27966121355	2303.55401875997	-2.35016117765374	0.0815621640217947	-28.8143553550852	1.41776794962872e-182	6.49966614106053e-181
TRINITY_DN6056_c0_g1_i2	gonads	repro_sys	1297.23270923283	40.7424625845852	668.987585908708	4.95238131532082	0.172130912496477	28.7710164519239	4.94525628379619e-182	2.25833370293359e-180
TRINITY_DN4461_c0_g1_i1	gonads	repro_sys	60.4587552333249	837.665846615216	449.06230092427	-3.78732974965607	0.131829073995853	-28.7290931723848	1.65300521478658e-181	7.51957816239979e-180
TRINITY_DN6260_c0_g1_i1	gonads	repro_sys	2070.44510919556	11.7130685611797	1041.07908887837	7.45849157171603	0.259662901637069	28.7237473073484	1.92773971907758e-181	8.73562668083542e-180
TRINITY_DN5495_c0_g1_i1	gonads	repro_sys	16.0624222386915	747.28546512275	381.673943680721	-5.54618920507276	0.193410258081703	-28.6757758356843	7.65061047655293e-181	3.45362040746156e-179
TRINITY_DN6620_c0_g1_i1	gonads	repro_sys	2146.29481135436	432.148221307086	1289.22151633072	2.31194611730985	0.0807296103167389	28.638142909882	2.25230834350381e-180	1.01285102683824e-178
TRINITY_DN4836_c0_g1_i1	gonads	repro_sys	1576.87756407989	25.9983840105984	801.437974045245	5.95228642197873	0.207881309826104	28.6331004310003	2.60263866754513e-180	1.16594253920216e-178
TRINITY_DN1129_c0_g1_i1	gonads	repro_sys	1787.36361141309	197.115589945757	992.239600679423	3.18116118989928	0.111517680485752	28.5260702701373	5.56531843129286e-179	2.48373415748077e-177
TRINITY_DN5212_c0_g1_i1	gonads	repro_sys	2112.46566957757	356.656355639056	1234.56101260831	2.56781971039864	0.0900557354989706	28.513672073979	7.9294432060506e-179	3.52546037183729e-177
TRINITY_DN6733_c0_g1_i1	gonads	repro_sys	47.8140564545766	2085.40241992355	1066.60823818906	-5.44576452950745	0.190990463083999	-28.5132798861918	8.01872296145887e-179	3.5517516515755e-177
TRINITY_DN14778_c0_g1_i1	gonads	repro_sys	123.321181734699	5153.66383649885	2638.49250911678	-5.3819853345887	0.188857768032661	-28.4975587218522	1.2559379094339e-178	5.54212001833339e-177
TRINITY_DN5813_c0_g1_i2	gonads	repro_sys	970.877198528421	5450.27804320516	3210.57762086679	-2.48904543904053	0.087355041514191	-28.4934377672544	1.41263329804053e-178	6.21031549160954e-177
TRINITY_DN17808_c0_g1_i1	gonads	repro_sys	36.362768225157	760.373074084929	398.367921155043	-4.40178177453936	0.154621189155879	-28.4681666113805	2.90398366516747e-178	1.27192325438673e-176
TRINITY_DN10120_c0_g1_i1	gonads	repro_sys	16.3223449512553	1549.47660605937	782.899475505312	-6.56457890860381	0.230677548060108	-28.4578146586389	3.90045733746631e-178	1.702044012964e-176
TRINITY_DN6972_c0_g1_i2	gonads	repro_sys	2892.97572669956	224.220860860131	1558.59829377985	3.69882089031901	0.12999277279837	28.4540502575186	4.34204450094803e-178	1.88774790812434e-176
TRINITY_DN7964_c1_g1_i1	gonads	repro_sys	31.0787795191286	693.269236614086	362.174008066607	-4.49459547545675	0.158128626664726	-28.4236673033685	1.03136431624275e-177	4.46747587278386e-176
TRINITY_DN8979_c1_g1_i1	gonads	repro_sys	135.480238903421	2942.4073187896	1538.94377884651	-4.43786582562718	0.15635842014794	-28.3826468790633	3.31160419342257e-177	1.4292058830368e-175
TRINITY_DN8608_c0_g1_i2	gonads	repro_sys	330.677064957593	7407.94072225287	3869.30889360523	-4.48447932827263	0.158064955850821	-28.3711168243075	4.59525863197756e-177	1.97596121175035e-175
TRINITY_DN6316_c0_g1_i1	gonads	repro_sys	1075.52977512215	90.3411775440637	582.935476333109	3.56993248781536	0.125889728342712	28.3576153099392	6.74270892904906e-177	2.88882169462022e-175
TRINITY_DN7504_c0_g1_i1	gonads	repro_sys	37.2514929754719	1810.82142150511	924.036457240289	-5.59590114640073	0.197434101515251	-28.3431337517368	1.01708817219912e-176	4.34178726262684e-175
TRINITY_DN9569_c0_g1_i4	gonads	repro_sys	10.8679334999465	1396.67346093374	703.770697216846	-6.99113411027408	0.24679038357785	-28.3282274168058	1.55247389052961e-176	6.60333840368947e-175
TRINITY_DN6926_c0_g1_i1	gonads	repro_sys	86.6207184176756	1259.56569420931	673.093206313491	-3.85812481263204	0.136435316289621	-28.278050856291	6.43513177696566e-176	2.72729217971976e-174
TRINITY_DN9629_c0_g1_i1	gonads	repro_sys	52.4686494391533	1770.77024103005	911.6194452346	-5.07124884842986	0.179412065698856	-28.2659297671874	9.06922938968495e-176	3.82988031072645e-174
TRINITY_DN7607_c1_g1_i2	gonads	repro_sys	37.9019685341132	811.666096491898	424.784032513006	-4.420142129434	0.157562411841429	-28.0532779219096	3.64317848109944e-173	1.53299745943977e-171
TRINITY_DN7852_c3_g1_i1	gonads	repro_sys	67.9091531062088	1297.44091793223	682.675035519219	-4.2496795700351	0.151562948796844	-28.0390399089648	5.43404865246882e-173	2.27843278375045e-171
TRINITY_DN7155_c1_g1_i1	gonads	repro_sys	2580.95409821589	216.237549763553	1398.59582398972	3.57018733698521	0.12742149522621	28.0187211007616	9.61112230823566e-173	4.01554053317846e-171
TRINITY_DN9664_c0_g1_i3	gonads	repro_sys	18.0739420396174	626.024039125913	322.048990582765	-5.10313495502925	0.182158351797176	-28.0148283330502	1.07201204329874e-172	4.4630550862706e-171
TRINITY_DN10113_c0_g1_i4	gonads	repro_sys	75.5649683862221	2906.06477368307	1490.81487103465	-5.27037655091274	0.188263195095358	-27.9947259380317	1.88365943088377e-172	7.81453359671568e-171
TRINITY_DN7937_c0_g1_i2	gonads	repro_sys	34.8112766565165	1058.12555323557	546.468414946042	-4.91892791600229	0.176371845616241	-27.8895302071349	3.57433475533738e-171	1.47764252938193e-169
TRINITY_DN1936_c0_g1_i2	gonads	repro_sys	15.4917151992077	646.475412692876	330.983563946042	-5.39775480588707	0.194136604256008	-27.8039003853649	3.891405545647e-170	1.6030958090494e-168
TRINITY_DN9710_c0_g1_i1	gonads	repro_sys	86.9483237173907	1994.14291041065	1040.54561706402	-4.51492346500651	0.162460243566816	-27.7909435926066	5.58118303447648e-170	2.29120203875268e-168
TRINITY_DN12589_c0_g1_i1	gonads	repro_sys	45.5898722740949	737.811412941325	391.70064260771	-4.0180335787822	0.14471526651963	-27.7650981504233	1.14531411814293e-169	4.68544824304166e-168
TRINITY_DN11828_c0_g1_i1	gonads	repro_sys	45.1981215686653	815.950345040669	430.574233304667	-4.17141321519509	0.150305312099113	-27.7529327269844	1.60611181521324e-169	6.5478233241669e-168
TRINITY_DN4065_c0_g1_i1	gonads	repro_sys	3219.07239471865	585.587899349963	1902.33014703431	2.46420435152674	0.0888747120118174	27.7267210857356	3.32631504345346e-169	1.35140151179202e-167
TRINITY_DN8986_c0_g1_i1	gonads	repro_sys	39.9465399724	2422.83870922639	1231.39262459939	-5.91394340859181	0.213346444799067	-27.7199060624687	4.01904901824432e-169	1.62723146161356e-167
TRINITY_DN6539_c0_g1_i1	gonads	repro_sys	6.85995915415398	1456.53287990962	731.696419531885	-7.75311695187698	0.279706540300374	-27.7187546045615	4.14956863959732e-169	1.67432252437451e-167
TRINITY_DN10055_c2_g1_i4	gonads	repro_sys	22.3129606645759	587.1252464322	304.719103548388	-4.71762626894819	0.170209961281701	-27.7165110280497	4.41616534788207e-169	1.77581092589579e-167
TRINITY_DN9473_c0_g1_i1	gonads	repro_sys	80.3027115162967	1218.97121925768	649.636965386987	-3.92005776681469	0.141490994629064	-27.7053516875162	6.01892778093196e-169	2.41207507193675e-167
TRINITY_DN4652_c0_g1_i1	gonads	repro_sys	1604.56567873301	242.60562515844	923.585651945727	2.74092301796393	0.0989485844889196	27.7004772945576	6.89033373937672e-169	2.75192922431649e-167
TRINITY_DN161_c0_g1_i2	gonads	repro_sys	896.623307981951	5050.06637381641	2973.34484089918	-2.49368513078877	0.0901134876195982	-27.6727179988364	1.48749709791799e-168	5.92084148907764e-167
TRINITY_DN10027_c3_g1_i2	gonads	repro_sys	1300.88742519156	118.579497107121	709.733461149342	3.44125470152689	0.124578630277188	27.6231540985004	5.86629039845984e-168	2.32715937625097e-166
TRINITY_DN6208_c0_g1_i1	gonads	repro_sys	2194.44332595909	11445.5899521618	6820.01663906045	-2.3824066843903	0.086315191581547	-27.6012442391384	1.07509410688507e-167	4.25059019037582e-166
TRINITY_DN54_c0_g1_i1	gonads	repro_sys	19.3418510343933	632.986809672115	326.164330353254	-5.02921739713412	0.182491102349364	-27.5586992044473	3.48106273088831e-167	1.37170170887378e-165
TRINITY_DN9620_c0_g1_i1	gonads	repro_sys	90.3087121887218	3435.93625548972	1763.12248383922	-5.24611052411762	0.190407663144674	-27.5519925904009	4.18867078947931e-167	1.64503064138818e-165
TRINITY_DN7228_c0_g1_i1	gonads	repro_sys	1122.10274603034	51.7534346769122	586.928090353625	4.44676763507718	0.161450250730924	27.5426492987504	5.42004646189488e-167	2.121561043656e-165
TRINITY_DN3424_c1_g1_i1	gonads	repro_sys	7146.14761000317	5.46273017815976	3575.80517009066	10.4241398741395	0.378518318779884	27.5393273111343	5.94003789868445e-167	2.31740154047352e-165
TRINITY_DN5123_c0_g1_i1	gonads	repro_sys	225.501709324965	1859.79812589986	1042.64991761241	-3.04294146570108	0.110941551730325	-27.4283297668111	1.26012489053762e-165	4.89993117502119e-164
TRINITY_DN7341_c0_g1_i2	gonads	repro_sys	2.28374736168919	5079.20265331765	2540.74320033967	-11.1470459809357	0.406868780283156	-27.3971524017598	2.96537113199755e-165	1.1492764038551e-163
TRINITY_DN9812_c0_g1_i1	gonads	repro_sys	4487.63611005088	135957.773842972	70222.7049765115	-4.9209654587881	0.17970939508044	-27.3829059220049	4.38299573290357e-165	1.69312969590393e-163
TRINITY_DN9859_c0_g1_i2	gonads	repro_sys	1862.30695981314	544.873353369091	1203.59015659112	1.77467417364584	0.0648220884836036	27.3776148711212	5.06723614536861e-165	1.95105151191938e-163
TRINITY_DN7455_c0_g1_i1	gonads	repro_sys	2797.7027478075	489.335945783316	1643.51934679541	2.5140835000659	0.0921378430103685	27.2861119592629	6.19966013082449e-164	2.37929627561479e-162
TRINITY_DN4460_c0_g1_i1	gonads	repro_sys	102.96356994072	1657.73415100907	880.348860474897	-4.00783108448749	0.146902647937996	-27.2822249342919	6.89427116834539e-164	2.63728256186511e-162
TRINITY_DN7099_c0_g1_i1	gonads	repro_sys	168.717487684332	1344.59911791228	756.658302798307	-2.99452188369873	0.109813368660554	-27.2691924510134	9.84178944097545e-164	3.75262016807679e-162
TRINITY_DN3968_c0_g1_i1	gonads	repro_sys	9.07271416851997	2369.51303927756	1189.29287672304	-8.02350924901405	0.294315839956466	-27.261561084177	1.21215975688666e-163	4.60698911472213e-162
TRINITY_DN8370_c0_g1_i1	gonads	repro_sys	950.759156176154	2733.96278495948	1842.36097056782	-1.52431450776944	0.0559546662181828	-27.2419551539403	2.06972815553435e-163	7.84100872299219e-162
TRINITY_DN9304_c0_g1_i1	gonads	repro_sys	6.96202676525025	767.41161104125	387.18681890325	-6.79692814334839	0.249620969746119	-27.2289950249825	2.94723405623426e-163	1.11295870674846e-161
TRINITY_DN5387_c0_g1_i3	gonads	repro_sys	74.7805679841619	4325.72178476691	2200.25117637554	-5.85173215576799	0.214968541940136	-27.2213417970596	3.63099928919535e-163	1.36678701678274e-161
TRINITY_DN324_c0_g1_i2	gonads	repro_sys	1388.7238067284	103.480800779082	746.102303753738	3.73679816126587	0.137421654171843	27.1922076894307	8.03029260733366e-163	3.01314992036959e-161
TRINITY_DN108_c0_g1_i1	gonads	repro_sys	134.009633588271	5590.2491643808	2862.12939898454	-5.38064678606464	0.198366288892127	-27.1248044015718	5.02127376352972e-162	1.87811579307642e-160
TRINITY_DN3998_c0_g1_i1	gonads	repro_sys	978.28366877758	70.6187102200416	524.451189498811	3.79836430475816	0.140161063468829	27.0999963238927	9.84735320929621e-162	3.67156694658e-160
TRINITY_DN2571_c0_g1_i1	gonads	repro_sys	23.5350612836107	834.204199497935	428.869630390773	-5.13772439071419	0.189590310781696	-27.0990873401227	1.00932734278473e-161	3.75138635731534e-160
TRINITY_DN8902_c0_g1_i1	gonads	repro_sys	114.145972993455	747.085274815706	430.615623904581	-2.70712924108303	0.0999374993541792	-27.0882227249748	1.35533162167624e-161	5.02154627880171e-160
TRINITY_DN9714_c0_g1_i1	gonads	repro_sys	22.4312582093624	1461.852665251	742.141961730179	-6.01136191524323	0.222229499655305	-27.0502427651024	3.79442847868661e-161	1.40144063748858e-159
TRINITY_DN15791_c0_g1_i1	gonads	repro_sys	1268.06241619876	47.9499495355378	658.006182867147	4.70735360412574	0.174390336107817	26.993202199091	1.7760436576049e-160	6.53917074184405e-159
TRINITY_DN10376_c0_g1_i1	gonads	repro_sys	130.225504017645	5637.06170864696	2883.6436063323	-5.43297848092513	0.201371171595436	-26.9799218918994	2.54280760322252e-160	9.33313370129835e-159
TRINITY_DN6896_c0_g1_i1	gonads	repro_sys	42.342948860006	4108.83006332749	2075.58650609375	-6.60774976705612	0.244974252477361	-26.9732418824985	3.04566599072647e-160	1.11441107772482e-158
TRINITY_DN8051_c0_g1_i1	gonads	repro_sys	24.8085075002782	459.729969559949	242.269238530114	-4.20403031801871	0.155945954023962	-26.9582519426745	4.56532126196711e-160	1.66528220150144e-158
TRINITY_DN6461_c0_g1_i2	gonads	repro_sys	438.451019042302	3214.02404943519	1826.23753423875	-2.87380550499916	0.106701757275248	-26.9330663185415	9.00756026820499e-160	3.2755270086417e-158
TRINITY_DN2588_c0_g1_i1	gonads	repro_sys	96.7462595565031	3180.30372883769	1638.5249941971	-5.03613703641113	0.187194448478501	-26.9032392645423	2.01269251544932e-159	7.29647483600736e-158
TRINITY_DN908_c0_g1_i2	gonads	repro_sys	800.730249664427	26.9288656819686	413.829557673198	4.89028676494689	0.182123498936649	26.8514870046944	8.10400082664835e-159	2.92887539078438e-157
TRINITY_DN14821_c0_g1_i1	gonads	repro_sys	19.0769285717073	885.469775460925	452.273352016316	-5.541008587876	0.206639282638379	-26.8148849392437	2.16686863940563e-158	7.8073536114609e-157
TRINITY_DN5838_c0_g1_i1	gonads	repro_sys	30.6652387221261	974.25818804052	502.461713381323	-4.99061486664923	0.186204598397082	-26.8017809957986	3.08041839836191e-158	1.10650882833841e-156
TRINITY_DN19800_c0_g1_i1	gonads	repro_sys	1186.12017761189	4407.99282384471	2797.0565007283	-1.89395147454263	0.0708134355134421	-26.7456515957782	1.38730580849425e-157	4.96815715370189e-156
TRINITY_DN328_c0_g1_i1	gonads	repro_sys	27.7065948422142	703.203702217017	365.455148529615	-4.65556198447513	0.174080026993561	-26.7438032086664	1.45771060865582e-157	5.20446860338875e-156
TRINITY_DN8772_c0_g1_i1	gonads	repro_sys	1539.25444893365	10981.9617946753	6260.60812180447	-2.83427983450115	0.106086861083744	-26.7165962452578	3.01961609216474e-157	1.07483736549502e-155
TRINITY_DN6372_c0_g1_i3	gonads	repro_sys	927.65159462447	48.443438016509	488.047516320489	4.22698400458988	0.158403301489646	26.6849488920921	7.03797466253614e-157	2.49763305644581e-155
TRINITY_DN2003_c0_g1_i1	gonads	repro_sys	1061.47651129188	4114.50232775136	2587.98941952162	-1.95385534241336	0.0733283499984771	-26.6452926113016	2.02923303126374e-156	7.1797067790839e-155
TRINITY_DN10417_c0_g1_i1	gonads	repro_sys	2421.66701964629	8.45449662599987	1215.06075813614	8.2460438358064	0.309543860980444	26.6393389605208	2.37857076748779e-156	8.39051520435364e-155
TRINITY_DN7323_c0_g1_i1	gonads	repro_sys	2064.6984207103	501.573354590898	1283.1358876506	2.04017407543499	0.0766872167346841	26.6038351932032	6.12878381437754e-156	2.15550241495511e-154
TRINITY_DN6863_c0_g1_i2	gonads	repro_sys	53.4496960330476	645.96009405963	349.704895046339	-3.58812381991026	0.134949777936208	-26.5885863228793	9.19932616095818e-156	3.22578752465504e-154
TRINITY_DN685_c0_g1_i1	gonads	repro_sys	10.5978064114286	724.277816511473	367.437811461451	-6.08724729563031	0.228973192432697	-26.5849780533569	1.01269263250692e-155	3.54051768433132e-154
TRINITY_DN7161_c0_g1_i1	gonads	repro_sys	1060.16845853453	32.1064010360102	546.137429785271	5.02757954087601	0.189191411344938	26.5740368716295	1.35504472365651e-155	4.72341329411865e-154
TRINITY_DN10449_c0_g1_i1	gonads	repro_sys	965.635456451576	109.118711763137	537.377084107356	3.14883408782153	0.118649628543588	26.5389291687901	3.44695024510651e-155	1.19799315008392e-153
TRINITY_DN9659_c0_g1_i1	gonads	repro_sys	766.756970940225	2741.99560222893	1754.37628658458	-1.83945261022198	0.0694235831279456	-26.4960770871178	1.0755653160233e-154	3.72715016276075e-153
TRINITY_DN9442_c0_g1_i1	gonads	repro_sys	3.89090086029194	1477.49916018445	740.695030522372	-8.54405160449768	0.323243187069199	-26.4322712629009	5.8346777390299e-154	2.0159581560484e-152
TRINITY_DN5255_c0_g1_i1	gonads	repro_sys	3.24889027282242	4174.24741328848	2088.74815178065	-10.3175241992863	0.390481224747883	-26.4225871703507	7.53915498430338e-154	2.59726093640533e-152
TRINITY_DN9973_c0_g1_i1	gonads	repro_sys	178.915339474114	4941.64646872357	2560.28090409884	-4.78635524575326	0.181175691218464	-26.4183081823146	8.44288758400709e-154	2.90011957769013e-152
TRINITY_DN4358_c0_g1_i1	gonads	repro_sys	826.906014891825	4580.34870911556	2703.62736200369	-2.46850831641191	0.093539927559076	-26.3898891182367	1.78995826931552e-153	6.13060707240567e-152
TRINITY_DN9455_c0_g1_i1	gonads	repro_sys	1290.5915216759	214.147874067718	752.369697871809	2.58485365652295	0.0979968104716485	26.3769161882139	2.52174884767206e-153	8.61195505022381e-152
TRINITY_DN9053_c0_g1_i2	gonads	repro_sys	107.211808290001	3871.6871191006	1989.4494636953	-5.17168240811395	0.196166971672729	-26.3636756178405	3.57730983274221e-153	1.21814637136904e-151
TRINITY_DN7996_c0_g1_i1	gonads	repro_sys	9.7797394986573	981.225495777217	495.502617637937	-6.66437773249416	0.252826725885721	-26.3594669793988	3.99768958798057e-153	1.3573711448296e-151
TRINITY_DN8617_c0_g1_i1	gonads	repro_sys	503.841597215684	1851.14476278101	1177.49317999835	-1.8767608766031	0.0712167813637594	-26.3527898995747	4.76811563206056e-153	1.61430857404993e-151
TRINITY_DN9888_c1_g2_i1	gonads	repro_sys	47.4370753856215	815.338611305183	431.387843345402	-4.0967067554724	0.155502362966828	-26.3449807276967	5.85918012543894e-153	1.97801891799202e-151
TRINITY_DN9058_c0_g1_i2	gonads	repro_sys	49.9654660921583	1062.57838594891	556.271926020532	-4.40829966008545	0.167559444078709	-26.308870170366	1.51811924903704e-152	5.11042314061553e-151
TRINITY_DN1946_c0_g1_i2	gonads	repro_sys	40.7432428569713	875.686067029827	458.214654943399	-4.42357877105798	0.168290119200784	-26.2854337026186	2.81418653232685e-152	9.44004264137234e-151
TRINITY_DN12199_c0_g1_i1	gonads	repro_sys	13.7580346917009	1065.33150244823	539.544768569967	-6.27232981153285	0.238624540187764	-26.2853510648879	2.82031489540236e-152	9.44004264137234e-151
TRINITY_DN9180_c1_g1_i1	gonads	repro_sys	15.5895346436081	515.127208492273	265.35837156794	-5.05151310947494	0.192485316417949	-26.2436283633524	8.45077367306033e-152	2.82059533756365e-150
TRINITY_DN6214_c0_g2_i1	gonads	repro_sys	127.678988963726	2836.38822990114	1482.03360943244	-4.47080335889905	0.170630885646918	-26.2016067135135	2.54769346033635e-151	8.47935716092737e-150
TRINITY_DN9621_c0_g1_i2	gonads	repro_sys	55.174950007609	1056.97079044596	556.072870226786	-4.26175838104276	0.162669152005217	-26.1989340234962	2.73276888966644e-151	9.06971353747887e-150
TRINITY_DN9226_c0_g1_i1	gonads	repro_sys	1780.32331566037	193.305363858363	986.814339759367	3.1894788926364	0.121779469447881	26.1906124825206	3.39944770810573e-151	1.12506440721634e-149
TRINITY_DN8582_c0_g1_i1	gonads	repro_sys	965.418638197732	134.583454210935	550.001046204334	2.84208901021997	0.108621763928178	26.1650051282466	6.65210122245742e-151	2.19537973677852e-149
TRINITY_DN8613_c2_g1_i1	gonads	repro_sys	8.05182175327328	981.057257737818	494.554539745546	-6.92382494698617	0.264689159046926	-26.1583246246918	7.92450999178522e-151	2.60800493640261e-149
TRINITY_DN10207_c2_g1_i1	gonads	repro_sys	16.6905761271525	663.159854220999	339.925215174076	-5.30717418556928	0.203030280977932	-26.1398159920103	1.28667926785397e-150	4.22274516263383e-149
TRINITY_DN446_c0_g1_i1	gonads	repro_sys	1387.54459555459	104.161244800077	745.852920177334	3.73219409206883	0.142865233027988	26.1238792179598	1.9525381200171e-150	6.39022336945595e-149
TRINITY_DN3946_c0_g1_i2	gonads	repro_sys	902.200070551226	5589.05441931881	3245.62724493502	-2.63029602189466	0.100708876938352	-26.1178170371691	2.28807496342106e-150	7.46761751219583e-149
TRINITY_DN9312_c1_g1_i1	gonads	repro_sys	200.732315376912	1430.19144102296	815.461878199934	-2.8356349906028	0.108636485958949	-26.1020500209693	3.45557439352648e-150	1.12468446145108e-148
TRINITY_DN7488_c0_g1_i1	gonads	repro_sys	810.665357801973	32.1824945479281	421.42392617495	4.63922989181386	0.177826870429785	26.0884639121266	4.92853021093033e-150	1.59966784972951e-148
TRINITY_DN9045_c0_g1_i7	gonads	repro_sys	246.031742442927	2609.78865885368	1427.9102006483	-3.4060207173108	0.130604840017895	-26.078824619701	6.33973621573179e-150	2.05205417839978e-148
TRINITY_DN9529_c0_g1_i3	gonads	repro_sys	133.11632661345	1275.89275408907	704.504540351262	-3.25940383245797	0.125042405590962	-26.066387775041	8.77207806018533e-150	2.83157873164667e-148
TRINITY_DN4876_c0_g1_i1	gonads	repro_sys	876.587564179247	3751.45234083906	2314.01995250915	-2.09596235499001	0.0804104986313356	-26.0657798504587	8.91239671331755e-150	2.8690125157461e-148
TRINITY_DN9960_c0_g1_i2	gonads	repro_sys	391.189621219657	5409.98785492095	2900.5887380703	-3.7891335381403	0.14548382227805	-26.045050774776	1.53074727239179e-149	4.91424097093191e-148
TRINITY_DN5141_c0_g1_i1	gonads	repro_sys	757.955125040234	3658.82227484852	2208.38869994438	-2.27173580158578	0.087324285195871	-26.0149372707742	3.35604717692805e-149	1.07448227822191e-147
TRINITY_DN6935_c0_g1_i1	gonads	repro_sys	13.1833149925753	810.769053052125	411.97618402235	-5.92146422788876	0.227642879291289	-26.0120775414711	3.615626135101e-149	1.15445276758157e-147
TRINITY_DN997_c0_g1_i1	gonads	repro_sys	62.9310952019087	798.633599423411	430.78234731266	-3.668214440015	0.141084754125327	-26.0000767819072	4.94223584859664e-149	1.57376818292339e-147
TRINITY_DN8295_c0_g1_i1	gonads	repro_sys	1172.3544428958	127.670084178622	650.01226353721	3.20087828831937	0.123157748318087	25.9900682826083	6.41329628005171e-149	2.03669694802074e-147
TRINITY_DN4536_c0_g1_i1	gonads	repro_sys	9.99274163655908	696.998935205572	353.495838421066	-6.10096141798595	0.234821123937738	-25.9813142688288	8.05415708553281e-149	2.55091609628354e-147
TRINITY_DN13854_c0_g1_i1	gonads	repro_sys	5.19715250956766	957.49878713925	481.347969824409	-7.53294484772432	0.289957828395544	-25.9794498027772	8.45450520706553e-149	2.67053566621035e-147
TRINITY_DN7800_c0_g1_i1	gonads	repro_sys	53.6836189255689	589.800219232764	321.741919079167	-3.45920517516284	0.133241501735982	-25.961919747927	1.33383053289607e-148	4.20192281780253e-147
TRINITY_DN7943_c0_g1_i1	gonads	repro_sys	46.3188467783752	1007.37137882433	526.845112801352	-4.43771494141182	0.170996922257897	-25.9520164621376	1.7254615481492e-148	5.42117012274503e-147
TRINITY_DN34_c0_g1_i1	gonads	repro_sys	10.7292526723099	492.031257673834	251.380255173072	-5.5038865785525	0.212151760526076	-25.9431576947768	2.17210907539546e-148	6.80632689529502e-147
TRINITY_DN8883_c0_g1_i3	gonads	repro_sys	86.9420840479977	707.14094939773	397.041516722864	-3.02139496036802	0.116759301411247	-25.8771243391233	1.20513079043959e-147	3.76627346762844e-146
TRINITY_DN8363_c0_g1_i1	gonads	repro_sys	6.38549196773387	702.046271666211	354.215881816972	-6.78453430631328	0.262231936656309	-25.872265570785	1.36683038713684e-147	4.26031630191701e-146
TRINITY_DN2074_c0_g1_i1	gonads	repro_sys	4.66381027005046	1354.47940936256	679.571609816307	-8.18334798368987	0.316337560961244	-25.8690367303314	1.48609387197505e-147	4.61983060675727e-146
TRINITY_DN8334_c0_g1_i1	gonads	repro_sys	440.945904769239	22391.5688033487	11416.257354059	-5.66571683878363	0.219127556785441	-25.855793410462	2.09418802136038e-147	6.49308507043896e-146
TRINITY_DN5135_c0_g1_i1	gonads	repro_sys	104.722354373633	974.390677649435	539.556516011534	-3.22076348191683	0.124580334532219	-25.8529044251673	2.25685023917079e-147	6.9790576162494e-146
TRINITY_DN7966_c0_g1_i1	gonads	repro_sys	7.97051208100549	825.425127822163	416.697819951584	-6.67290995552837	0.258502675634454	-25.8136978240197	6.22341777704041e-147	1.91948450913848e-145
TRINITY_DN27_c0_g1_i1	gonads	repro_sys	821.994824972527	29.8045920643404	425.899708518434	4.86023097909421	0.188403157225008	25.7969720395379	9.58864828270383e-147	2.94969853960356e-145
TRINITY_DN14373_c0_g1_i1	gonads	repro_sys	6.00582646343463	1677.67178688927	841.838806676351	-8.15212295708762	0.316038429923951	-25.7947204681699	1.0162943766303e-146	3.11822404829639e-145
TRINITY_DN8592_c0_g1_i1	gonads	repro_sys	7.88600705930768	727.639035111148	367.762521085228	-6.49540857763543	0.251943405780084	-25.7812208163334	1.44024551700266e-146	4.40752537177281e-145
TRINITY_DN4032_c0_g1_i1	gonads	repro_sys	302.650910432026	1677.57906763752	990.114989034771	-2.47304455941129	0.0959802180562441	-25.7661902576852	2.12291091726734e-146	6.47982808995953e-145
TRINITY_DN7425_c0_g1_i1	gonads	repro_sys	176.483040887803	1910.44933373348	1043.46618731064	-3.43578950857938	0.133353261809829	-25.7645704495706	2.21352412655389e-146	6.73895122973073e-145
TRINITY_DN10015_c0_g1_i1	gonads	repro_sys	24.9479299445181	1285.77649722875	655.362213586634	-5.68866350495607	0.220851843685044	-25.7578266499267	2.63418867856004e-146	7.99897190999855e-145
TRINITY_DN6226_c0_g1_i1	gonads	repro_sys	907.352897020005	33.6285427763483	470.490719898176	4.69629155169694	0.182468588339653	25.7375343034666	4.44527550930837e-146	1.34638138947741e-144
TRINITY_DN5145_c0_g1_i1	gonads	repro_sys	329.682686982693	1653.40505743532	991.543872209008	-2.32655792847885	0.0904533852428691	-25.7210708281619	6.79422876081931e-146	2.0525539297429e-144
TRINITY_DN1587_c0_g1_i1	gonads	repro_sys	1642.35715760824	275.001109986454	958.679133797348	2.58234163675744	0.100469656067553	25.702702067788	1.09034721389636e-145	3.28554242305035e-144
TRINITY_DN17821_c0_g1_i1	gonads	repro_sys	23.1656215506627	714.666205065143	368.915913307903	-4.94539911927114	0.192419282983402	-25.7011617681672	1.13444621505588e-145	3.4097054351501e-144
TRINITY_DN6072_c0_g1_i1	gonads	repro_sys	6.57406317923125	2585.83511289902	1296.20458803913	-8.64864777139445	0.336575452276857	-25.696014706029	1.29513706328601e-145	3.88277477853328e-144
TRINITY_DN15732_c0_g1_i1	gonads	repro_sys	25.919480145372	1493.97295940955	759.946219777459	-5.84618268124288	0.227561978136862	-25.6905073910318	1.49231874631782e-145	4.46256331703466e-144
TRINITY_DN9866_c0_g1_i1	gonads	repro_sys	43.0151955536711	762.707975796104	402.861585674888	-4.14276966463016	0.161487859707296	-25.6537529950494	3.83942312569732e-145	1.14521729789787e-143
TRINITY_DN8589_c0_g1_i2	gonads	repro_sys	7.56232729705169	663.050535767824	335.306431532438	-6.44891966402857	0.252020692187989	-25.5888498997461	2.030260916936e-144	6.04053892003534e-143
TRINITY_DN5298_c0_g1_i1	gonads	repro_sys	727.199340269125	5158.53803134059	2942.86868580486	-2.82770831287514	0.110603464875462	-25.5661820003479	3.62856200560288e-144	1.07686945969806e-142
TRINITY_DN6204_c0_g1_i1	gonads	repro_sys	11.2622623157674	711.123184537068	361.192723426418	-5.9889316012249	0.235314978440203	-25.4507028873506	6.93413928751378e-143	2.05271429863034e-141
TRINITY_DN5811_c0_g1_i1	gonads	repro_sys	3618.65938356198	50.3059397860514	1834.48266167402	6.21348167980169	0.244251058215178	25.4389140632823	9.36409967975141e-143	2.76510833149953e-141
TRINITY_DN2495_c0_g1_i1	gonads	repro_sys	30.5843638972098	762.215667755355	396.400015826282	-4.62881518955619	0.181964066362792	-25.4380729232961	9.56694083942363e-143	2.81794242425223e-141
TRINITY_DN9521_c0_g1_i2	gonads	repro_sys	668.498293309644	3235.96491899178	1952.23160615071	-2.27488206296934	0.0894686981931757	-25.4265693914261	1.2824096513359e-142	3.76791783342632e-141
TRINITY_DN9236_c0_g1_i1	gonads	repro_sys	35.4313159435702	1101.73537552526	568.583345734416	-4.9584315307215	0.195018015598171	-25.4255050002058	1.31764471073895e-142	3.86181342833987e-141
TRINITY_DN5569_c0_g1_i2	gonads	repro_sys	29.8737840638993	865.461086833097	447.667435448498	-4.85073503798605	0.190808722896763	-25.4219773831333	1.44147858664091e-142	4.214268165708e-141
TRINITY_DN6552_c1_g1_i1	gonads	repro_sys	97.3371627768322	1272.80345621122	685.070309494024	-3.70614614214609	0.145798308893155	-25.4196785290703	1.52836465506339e-142	4.45722583315765e-141
TRINITY_DN4262_c0_g1_i1	gonads	repro_sys	1379.50145925821	7293.08685003961	4336.29415464891	-2.40227022074093	0.0945258041205131	-25.4139093879404	1.77013827750732e-142	5.14957263841759e-141
TRINITY_DN6768_c0_g1_i2	gonads	repro_sys	1447.70054926271	9270.33451077135	5359.01753001703	-2.67824099414067	0.105696013728427	-25.339091794153	1.1853291554627e-141	3.43979017479347e-140
TRINITY_DN8679_c0_g1_i1	gonads	repro_sys	14.9023115240389	1254.48626857783	634.694290050933	-6.3916252630906	0.252273254615824	-25.3361192522138	1.27820219326096e-141	3.70019121400507e-140
TRINITY_DN19954_c0_g1_i1	gonads	repro_sys	868.697012529623	23.5735997400902	446.135306134857	5.10085431147063	0.201615802469506	25.2998735664191	3.20448016517828e-141	9.25372188875748e-140
TRINITY_DN7432_c2_g1_i2	gonads	repro_sys	73.2040243494789	606.738048041017	339.971036195248	-3.05512168295595	0.120881633346871	-25.2736631560003	6.22367002514141e-141	1.7928430375603e-139
TRINITY_DN9161_c0_g1_i1	gonads	repro_sys	56.7030936464868	589.658615496325	323.180854571406	-3.37944456488496	0.133762774630972	-25.2644622108673	7.85556356819938e-141	2.25742073074452e-139
TRINITY_DN1579_c0_g1_i1	gonads	repro_sys	18.5063499834492	950.562194507296	484.534272245373	-5.68446762195983	0.225321219312024	-25.2282836002587	1.96097966571219e-140	5.62147504170828e-139
TRINITY_DN8685_c0_g1_i1	gonads	repro_sys	100.144488105941	674.552821712476	387.348654909209	-2.74920881083282	0.109088600225797	-25.2016141479713	3.84574536314537e-140	1.09977116185871e-138
TRINITY_DN4612_c0_g1_i1	gonads	repro_sys	2546.61192800714	629.771040804052	1588.19148440559	2.02287051782519	0.0803485617440492	25.1761882716589	7.30401045207676e-140	2.08367678320505e-138
TRINITY_DN7021_c0_g1_i1	gonads	repro_sys	960.457388096994	54.0402214281716	507.248804762583	4.15656609682667	0.1651483310712	25.1686836304428	8.82537301857251e-140	2.51160736485076e-138
TRINITY_DN20963_c0_g1_i1	gonads	repro_sys	23.3928359196238	432.823524729434	228.108180324529	-4.21086856783004	0.16746590241596	-25.1446324719338	1.61776506193896e-139	4.59289348428069e-138
TRINITY_DN17948_c0_g1_i1	gonads	repro_sys	829.61181686333	18.5991087321458	424.105462797738	5.522073594076	0.219630107049732	25.1426075789583	1.70240000856997e-139	4.82155694734889e-138
TRINITY_DN9007_c0_g1_i1	gonads	repro_sys	1615.77287259467	233.138977880031	924.455925237349	2.79141358373437	0.111026776774206	25.1418051107728	1.73715143066078e-139	4.90818181200127e-138
TRINITY_DN17915_c0_g1_i1	gonads	repro_sys	988.960160617306	5336.79920417973	3162.87968239852	-2.43257246720358	0.0967686842489919	-25.1380132537963	1.91118593837702e-139	5.3869839057316e-138
TRINITY_DN20089_c0_g1_i1	gonads	repro_sys	1032.0930294064	72.0418105485831	552.067419977492	3.86745374054563	0.153972220556913	25.1178668889567	3.17326123491128e-139	8.92299853692714e-138
TRINITY_DN15970_c0_g1_i1	gonads	repro_sys	1085.83203865935	50.4744041277829	568.153221393565	4.45244316699063	0.177626827612743	25.0662764562666	1.16036562273125e-138	3.25510184929037e-137
TRINITY_DN10061_c0_g1_i2	gonads	repro_sys	40.9625202116756	744.450975267084	392.70674773938	-4.19261994756827	0.167299691584911	-25.0605360228077	1.34022602646953e-138	3.75072281326936e-137
TRINITY_DN3753_c0_g1_i1	gonads	repro_sys	596.656150898276	1871.63032172583	1234.14323631205	-1.65042877424338	0.0659482975754736	-25.0261012781198	3.17900805986761e-138	8.87560970648346e-137
TRINITY_DN5842_c0_g1_i1	gonads	repro_sys	8.58324110769555	776.380720148206	392.481980627951	-6.49784549059663	0.259724226790665	-25.0182494366759	3.8703779803967e-138	1.07803294007172e-136
TRINITY_DN4330_c0_g1_i1	gonads	repro_sys	552.543205474401	3425.78428912568	1989.16374730004	-2.63264244405235	0.10543178365982	-24.9701024934441	1.29185666484634e-137	3.58977717575933e-136
TRINITY_DN4265_c0_g1_i1	gonads	repro_sys	1040.98043282029	50.8759817927436	545.928207306518	4.303280953974	0.172359100298259	24.9669495055809	1.39784504155719e-137	3.87515535991218e-136
TRINITY_DN9094_c0_g1_i10	gonads	repro_sys	63.8433114623212	2708.46105092064	1386.15218119148	-5.40130385369829	0.216405409101831	-24.9591906048738	1.69711135382338e-137	4.69374788045706e-136
TRINITY_DN8209_c0_g1_i1	gonads	repro_sys	17.3962739638679	675.067709189855	346.231991576862	-5.26204673416165	0.211039476611788	-24.9339451492354	3.18905243265374e-137	8.79939479192654e-136
TRINITY_DN10965_c0_g1_i1	gonads	repro_sys	13.0145039317274	1008.63114685007	510.822825390898	-6.27147765353566	0.251742786630168	-24.9122437130602	5.48193821613958e-137	1.5090700014616e-135
TRINITY_DN9480_c0_g1_i2	gonads	repro_sys	8.81986983095815	744.618287943676	376.719078887317	-6.36279985540965	0.255697528211981	-24.8840882424749	1.10629923249997e-136	3.03832577093582e-135
TRINITY_DN8929_c0_g1_i4	gonads	repro_sys	10.0956793154844	561.412167770865	285.753923543175	-5.77181099704435	0.231954937861905	-24.8833288493329	1.12743749924938e-136	3.08917874794331e-135
TRINITY_DN7031_c1_g1_i1	gonads	repro_sys	450.122877024406	1948.72519970214	1199.42403836327	-2.11353267670373	0.0849529010561694	-24.8788758291645	1.25976073081027e-136	3.44373571471152e-135
TRINITY_DN5451_c0_g1_i1	gonads	repro_sys	5910.49846753191	18389.8314399395	12150.1649537357	-1.63746929397827	0.0658461641850308	-24.8681045319042	1.64752344502195e-136	4.49331509936309e-135
TRINITY_DN10059_c0_g1_i2	gonads	repro_sys	17.8919402027559	948.059730713424	482.97583545809	-5.72601015813042	0.230424470057241	-24.8498354220279	2.59648088548571e-136	7.06506646484819e-135
TRINITY_DN9062_c0_g1_i1	gonads	repro_sys	180.439149453243	3494.21859372593	1837.32887158959	-4.27222074031526	0.172060600696315	-24.829744421593	4.28028448285687e-136	1.16198875062257e-134
TRINITY_DN7255_c0_g1_i1	gonads	repro_sys	341.374929792252	28902.8412905057	14622.108110149	-6.40294724878651	0.257931463065739	-24.8242194755225	4.91066334440968e-136	1.33005598905367e-134
TRINITY_DN1570_c0_g1_i1	gonads	repro_sys	10.6499736718412	793.555367878204	402.102670775023	-6.21827601460063	0.250520384138683	-24.8214373292607	5.26236998040026e-136	1.42204686029991e-134
TRINITY_DN10599_c0_g1_i1	gonads	repro_sys	3.67121159422714	1791.80993569928	897.740573646754	-8.9476781747489	0.360514466510596	-24.8191931418262	5.56431038849784e-136	1.50019919902246e-134
TRINITY_DN8857_c0_g1_i3	gonads	repro_sys	901.007809504262	7546.91443627783	4223.96112289105	-3.06566852659204	0.123564497532096	-24.8102698414303	6.94596419329179e-136	1.86843265126402e-134
TRINITY_DN3609_c0_g1_i1	gonads	repro_sys	876.818599306991	15.9553418584122	446.386970582702	5.7835047848057	0.233114876196779	24.8096770105897	7.04904914403454e-136	1.89184275660626e-134
TRINITY_DN2225_c0_g1_i1	gonads	repro_sys	8.06585050402007	903.222684302874	455.644267403447	-6.80009750820004	0.274427979082704	-24.7791698606311	1.50371884304933e-135	4.0265489565471e-134
TRINITY_DN8831_c0_g1_i1	gonads	repro_sys	1865.75481969943	436.349650691981	1151.0522351957	2.10046467350127	0.0847713203085412	24.7780106037777	1.54761131103991e-135	4.13468400604812e-134
TRINITY_DN7075_c0_g1_i3	gonads	repro_sys	278.698679704918	5925.64987796902	3102.17427883697	-4.40997840421634	0.178017153867353	-24.7727722211668	1.76245263868054e-135	4.69801289342402e-134
TRINITY_DN9905_c0_g1_i1	gonads	repro_sys	3341.47731024716	19368.0695741282	11354.7734421877	-2.53515472109786	0.10238607744107	-24.7607368546472	2.37564202867154e-135	6.31824252411017e-134
TRINITY_DN9018_c0_g1_i1	gonads	repro_sys	3800.20749771097	21377.1092253868	12588.6583615489	-2.49209810253593	0.100677366567965	-24.7533103764049	2.8560062409507e-135	7.57870845290117e-134
TRINITY_DN9072_c0_g1_i2	gonads	repro_sys	535.268358320215	1778.49249268595	1156.88042550308	-1.73165556952854	0.0699861674537276	-24.742826083075	3.70362661197698e-135	9.80587162748602e-134
TRINITY_DN11569_c0_g1_i1	gonads	repro_sys	965.57504077618	17.0909590730578	491.332999924619	5.82934472520565	0.235718001682752	24.7301635156879	5.0685271674796e-135	1.33895486742701e-133
TRINITY_DN2325_c0_g1_i5	gonads	repro_sys	308.335085612377	1251.14025463116	779.737670121769	-2.02215680386677	0.0817960211949176	-24.7219458150418	6.21255884066435e-135	1.63750264565341e-133
TRINITY_DN2190_c0_g1_i1	gonads	repro_sys	1911.98524640491	429.3914922137	1170.68836930931	2.15901810542474	0.0876423058930062	24.6344283554163	5.40483980470145e-134	1.42142461113823e-132
TRINITY_DN9113_c0_g1_i3	gonads	repro_sys	280.592147681156	11646.7015985867	5963.64687313393	-5.37416691979859	0.21830812597643	-24.6173471361245	8.2369189552892e-134	2.16141156194248e-132
TRINITY_DN8501_c0_g1_i2	gonads	repro_sys	1969.47152259324	11496.0108315914	6732.74117709231	-2.54542985268066	0.103522616924828	-24.5881521187683	1.69130722880223e-133	4.42821817105508e-132
TRINITY_DN7746_c0_g1_i2	gonads	repro_sys	38.184496376992	874.815695358464	456.500095867728	-4.50738896018184	0.183316623810403	-24.5879989849892	1.69769799116293e-133	4.43509484077198e-132
TRINITY_DN9383_c0_g1_i1	gonads	repro_sys	3993.95265791513	13990.9736668311	8992.46316237309	-1.8082817219459	0.0736291046377008	-24.5593333077147	3.4378857750353e-133	8.96132084103228e-132
TRINITY_DN12879_c0_g1_i1	gonads	repro_sys	29.1384435989414	649.108584417799	339.12351400837	-4.46793423384096	0.181975710581112	-24.5523659150625	4.08054162772588e-133	1.06130113593524e-131
TRINITY_DN8926_c0_g1_i3	gonads	repro_sys	65.5079398293359	1479.17614226802	772.342041048679	-4.49250862220807	0.183094169624772	-24.5366012004364	6.01229588952304e-133	1.56028348392864e-131
TRINITY_DN15786_c0_g1_i1	gonads	repro_sys	343.110486237546	1607.37789427184	975.244190254694	-2.23021080264241	0.0909335271456396	-24.5257263481102	7.85398712620565e-133	2.03375112793308e-131
TRINITY_DN17226_c0_g1_i1	gonads	repro_sys	53.1343943986878	1425.32557219857	739.229983298627	-4.7424514014236	0.193387033007745	-24.5231095780536	8.37543007219386e-133	2.1640201120743e-131
TRINITY_DN9985_c0_g1_i3	gonads	repro_sys	108.2400065342	3255.04806762218	1681.64403707819	-4.90876539437592	0.200201306943209	-24.5191475986138	9.23144579134666e-133	2.37997580555025e-131
TRINITY_DN7893_c1_g1_i1	gonads	repro_sys	165.854949028506	5898.21446398837	3032.03470650844	-5.15010765419303	0.210098171840569	-24.5128627682736	1.07719994088636e-132	2.77108508810547e-131
TRINITY_DN5498_c0_g1_i1	gonads	repro_sys	24.5536125572714	1681.0955874518	852.824600004533	-6.09851973793615	0.248966599870394	-24.495332872405	1.65637641408318e-132	4.25172699580132e-131
TRINITY_DN636_c0_g1_i1	gonads	repro_sys	390.005618154371	2100.05090786676	1245.02826301056	-2.42938590051832	0.0992031157666628	-24.4890080492282	1.93440225261756e-132	4.95459290007393e-131
TRINITY_DN7637_c0_g1_i1	gonads	repro_sys	483.805528060305	3139.27148035348	1811.53850420689	-2.69738104394885	0.110282361101999	-24.4588619339957	4.05041811925501e-132	1.03518495186687e-130
TRINITY_DN5199_c0_g1_i1	gonads	repro_sys	31.3350435635073	637.036332722949	334.185688143228	-4.34380912464788	0.17773951975728	-24.4391856722679	6.55801275424191e-132	1.6724352006597e-130
TRINITY_DN7405_c0_g1_i1	gonads	repro_sys	1002.31431218592	32.1994469886819	517.256879587303	4.96854272466448	0.203318976833303	24.4371814281659	6.88778428368517e-132	1.7527402684747e-130
TRINITY_DN1804_c0_g1_i1	gonads	repro_sys	16.8466474924493	612.404742068716	314.625694780582	-5.17561097490054	0.212216485834743	-24.3883549128736	2.27310818400122e-131	5.77193116894447e-130
TRINITY_DN9879_c1_g1_i3	gonads	repro_sys	2071.26380235649	30408.1168305641	16239.6903164603	-3.87572712342123	0.159062298695266	-24.3660952671532	3.91449612864334e-131	9.91840718014535e-130
TRINITY_DN8726_c0_g1_i1	gonads	repro_sys	206.754439208795	1323.12648645006	764.940462829425	-2.67713495032577	0.109922506498513	-24.3547480457242	5.16328996197753e-131	1.30544811871286e-129
TRINITY_DN8728_c0_g1_i1	gonads	repro_sys	923.065236937518	59.4700459451264	491.267641441322	3.9460393599449	0.162073287596626	24.3472531375185	6.1990077380289e-131	1.56395522846802e-129
TRINITY_DN4388_c0_g1_i1	gonads	repro_sys	3.3997954505136	1414.53176374588	708.965779598197	-8.74904067136767	0.359462711075962	-24.3392162852709	7.54104872012633e-131	1.89847512864377e-129
TRINITY_DN8662_c0_g1_i1	gonads	repro_sys	2693.60096597508	42203.4648192764	22448.5328926257	-3.96966597637249	0.163168293162887	-24.3286603017271	9.75385172660849e-131	2.45031729302561e-129
TRINITY_DN9815_c0_g1_i1	gonads	repro_sys	51.0369834318629	618.78153630791	334.909259869887	-3.5918702993275	0.148037364789471	-24.2632682933503	4.789957308147e-130	1.2007505745657e-128
TRINITY_DN7173_c0_g1_i1	gonads	repro_sys	1600.13908234754	187.773352718436	893.95621753299	3.07340251635809	0.126720831405032	24.2533329546641	6.09789796284739e-130	1.52538076004815e-128
TRINITY_DN10728_c0_g1_i1	gonads	repro_sys	6.83240630045834	685.105660058222	345.96903317934	-6.63635465488354	0.27365771682193	-24.2505664811997	6.52179848044232e-130	1.62796249357143e-128
TRINITY_DN2880_c0_g1_i1	gonads	repro_sys	82.9377719920825	1034.4312217558	558.684496873941	-3.63718907407174	0.150020493064072	-24.2446148508413	7.53612029374241e-130	1.87717905498675e-128
TRINITY_DN8670_c0_g1_i1	gonads	repro_sys	1375.94671364827	148.350897044954	762.148805346612	3.19710412862855	0.131957521431071	24.2282826621487	1.12033556813041e-129	2.78476659571992e-128
TRINITY_DN6186_c0_g1_i2	gonads	repro_sys	6.42165410381179	1115.73791187848	561.079782991144	-7.44806282526062	0.307628293052458	-24.2112412722407	1.69395816228001e-129	4.20172948799644e-128
TRINITY_DN4150_c0_g1_i1	gonads	repro_sys	248.421003155085	3350.42818490036	1799.42459402772	-3.75235235968812	0.155067406495391	-24.1982015724216	2.3238542033359e-129	5.75202735792091e-128
TRINITY_DN5650_c0_g1_i1	gonads	repro_sys	920.799332355736	5165.0868342392	3042.94308329747	-2.48803942071027	0.102838758237849	-24.1935964936084	2.59825691751866e-129	6.41774905706602e-128
TRINITY_DN9298_c0_g1_i1	gonads	repro_sys	3.13062409025606	1623.77905570235	813.454839896301	-9.02921819076827	0.373341590314325	-24.1848709734331	3.20997756307885e-129	7.91212461259309e-128
TRINITY_DN8901_c0_g1_i4	gonads	repro_sys	1316.85225871347	17741.3270988564	9529.08967878495	-3.75177717672633	0.155211576530709	-24.1720189987506	4.38212801201228e-129	1.07787541205697e-127
TRINITY_DN10118_c0_g1_i1	gonads	repro_sys	10.1397419413126	599.154882028644	304.647311984978	-5.86225751613427	0.242690781221549	-24.1552542153742	6.57532517405218e-129	1.61396835834756e-127
TRINITY_DN8496_c0_g1_i3	gonads	repro_sys	30.047986852584	1915.62853726293	972.838262057755	-5.98352016543283	0.247770644556198	-24.1494313265011	7.57005786477254e-129	1.8542707227183e-127
TRINITY_DN9536_c0_g1_i2	gonads	repro_sys	404.264657324303	1922.59044761981	1163.42755247206	-2.24895799760142	0.0932201569218314	-24.1252329095225	1.35893317827834e-128	3.32177400549282e-127
TRINITY_DN7246_c0_g1_i1	gonads	repro_sys	1004.0659217588	11.928970182603	507.997445970702	6.37194905644578	0.264135732384939	24.1237677269639	1.40791134219221e-128	3.43437089724817e-127
TRINITY_DN3978_c0_g1_i1	gonads	repro_sys	718.205232815639	51.0983718668733	384.651802341256	3.78711980648993	0.157088885380978	24.1081334131645	2.05400123853266e-128	5.000050122395e-127
TRINITY_DN8173_c0_g1_i1	gonads	repro_sys	1235.04805430882	278.960683608362	757.004368958591	2.15190144117773	0.0892654167441054	24.106776394116	2.12242666712439e-128	5.15596515300197e-127
TRINITY_DN583_c0_g1_i1	gonads	repro_sys	636.407736782576	26.3093824273351	331.358559604956	4.57837129442572	0.190234408768188	24.0669988361818	5.54182257622286e-128	1.34349287228514e-126
TRINITY_DN5112_c0_g1_i1	gonads	repro_sys	8.01134210202162	891.134953074843	449.573147588432	-6.83444957997274	0.284196058431297	-24.0483616053561	8.68384155514255e-128	2.10088339225235e-126
TRINITY_DN6988_c0_g1_i1	gonads	repro_sys	91.1688656326405	2728.21735490757	1409.69311027011	-4.89891598989008	0.203922285570454	-24.0234458739309	1.58214905190475e-127	3.81985248556184e-126
TRINITY_DN5746_c0_g1_i2	gonads	repro_sys	1944.22653002814	572.991997053581	1258.60926354086	1.76123160524707	0.0733221135179872	24.0204696883841	1.69961431959468e-127	4.0950625589907e-126
TRINITY_DN1595_c0_g1_i2	gonads	repro_sys	1239.44469244367	5339.43137290992	3289.43803267679	-2.10640809919133	0.0877574765559748	-24.0026056110192	2.61192302434719e-127	6.28034225976706e-126
TRINITY_DN47_c0_g1_i1	gonads	repro_sys	170.997909052739	946.227227750405	558.612568401572	-2.46988294474486	0.103013971846377	-23.9761937189273	4.92729110166507e-127	1.18234916007776e-125
TRINITY_DN7728_c0_g1_i2	gonads	repro_sys	13.571601207831	570.231625516667	291.901613362249	-5.37735711266611	0.224411135536477	-23.9620779058535	6.91518756540003e-127	1.6559906482834e-125
TRINITY_DN6089_c0_g1_i2	gonads	repro_sys	2326.9988862341	515.195956105921	1421.09742117001	2.17312933365695	0.0907687773987021	23.9413749522204	1.13640281956697e-126	2.71584138339513e-125
TRINITY_DN16158_c0_g1_i1	gonads	repro_sys	1030.44455184246	141.890923009404	586.167737425934	2.86610170468323	0.119782243697714	23.927600754551	1.58109828537961e-126	3.77095141666854e-125
TRINITY_DN2257_c0_g1_i1	gonads	repro_sys	922.018906817962	138.393801499248	530.206354158605	2.72976429141197	0.11410895656167	23.9224367101864	1.78940770895404e-126	4.25915184381748e-125
TRINITY_DN4431_c0_g1_i1	gonads	repro_sys	252.659762606123	5222.88298633202	2737.77137446907	-4.36867770613451	0.182619514940996	-23.9222938881752	1.79554261028795e-126	4.26513770855094e-125
TRINITY_DN7775_c0_g1_i4	gonads	repro_sys	2094.61374335492	114.056740903065	1104.33524212899	4.18564188145497	0.175069768662745	23.9084218447687	2.5033759106236e-126	5.93456237001353e-125
TRINITY_DN2107_c0_g1_i2	gonads	repro_sys	3.45908949097732	1946.54855245054	975.003820970757	-9.14025696446598	0.382398820148946	-23.9024193665289	2.89036321395679e-126	6.8382046961524e-125
TRINITY_DN9168_c0_g1_i2	gonads	repro_sys	10.9323251104136	839.321811979048	425.127068544731	-6.26881422578606	0.26264381697874	-23.8681203231732	6.56698669339598e-126	1.55054583610404e-124
TRINITY_DN3076_c0_g1_i1	gonads	repro_sys	129.298135300148	2229.00039812382	1179.14926671198	-4.10593911284123	0.172045722466699	-23.8653949309083	7.00914098425146e-126	1.65163398152901e-124
TRINITY_DN7445_c0_g1_i4	gonads	repro_sys	3.12382990626457	1953.72087963865	978.422354772455	-9.29680758023926	0.389574407599187	-23.8640100553121	7.24508004793521e-126	1.70382301646253e-124
TRINITY_DN9958_c0_g1_i1	gonads	repro_sys	6.65127380055028	656.224834717464	331.438054259007	-6.58469415817748	0.276052072076277	-23.853087240577	9.40631575159491e-126	2.20767354950779e-124
TRINITY_DN8920_c0_g1_i1	gonads	repro_sys	53.4180076038968	1380.31946573697	716.868736670431	-4.68952302291237	0.196609233985384	-23.8519978327212	9.65438303543823e-126	2.26139047561696e-124
TRINITY_DN10206_c0_g1_i1	gonads	repro_sys	13.78200457082	628.808660286701	321.29533242876	-5.50206745772175	0.230812069857654	-23.8378671493002	1.35305182608624e-125	3.16302710614048e-124
TRINITY_DN15794_c0_g1_i1	gonads	repro_sys	1033.81411587979	81.3130162485581	557.563566064174	3.65729965857077	0.153632826706087	23.8054570561766	2.93228128982682e-125	6.8412154765821e-124
TRINITY_DN5901_c0_g1_i1	gonads	repro_sys	1811.70729488165	559.466694634815	1185.58699475823	1.69364908269419	0.0711631131366492	23.799536136678	3.37691059061899e-125	7.86299616179307e-124
TRINITY_DN20148_c0_g1_i1	gonads	repro_sys	7.0950839796883	758.088580461898	382.591832220793	-6.71804945905611	0.282302508396192	-23.7973424225752	3.55821883773173e-125	8.26882334243692e-124
TRINITY_DN15602_c0_g1_i1	gonads	repro_sys	878.185583908242	3082.98403262771	1980.58480826798	-1.81068145649729	0.0760983447024346	-23.7939663941121	3.8564083801193e-125	8.94413455404835e-124
TRINITY_DN6155_c0_g1_i2	gonads	repro_sys	1070.38434656673	193.241883324042	631.813114945387	2.47112454240054	0.104011197019868	23.7582550071845	9.02781969079845e-125	2.08970081722961e-123
TRINITY_DN9805_c1_g1_i1	gonads	repro_sys	39.5217376296095	884.764920493783	462.143329061696	-4.47642357483264	0.188469527398079	-23.7514447912723	1.06161053799054e-124	2.45252850168717e-123
TRINITY_DN116_c0_g1_i1	gonads	repro_sys	909.834949343539	107.87524580609	508.855097574814	3.05817217619353	0.128778125975085	23.7476058378516	1.16313800236948e-124	2.68181838432823e-123
TRINITY_DN8171_c0_g1_i1	gonads	repro_sys	395.199597044662	8550.97296983746	4473.08628344106	-4.43418989308204	0.186816466589645	-23.7355409511199	1.54970921363631e-124	3.56614725684824e-123
TRINITY_DN7545_c0_g1_i1	gonads	repro_sys	251.888584984636	1423.64312498327	837.765854983953	-2.50092147001002	0.105372379666136	-23.7341272725735	1.60268458166807e-124	3.68086349731251e-123
TRINITY_DN4472_c0_g1_i1	gonads	repro_sys	996.953762348397	13.9821380453865	505.467950196892	6.1337875139639	0.258490894207262	23.7292208407377	1.80096736624038e-124	4.12820963210977e-123
TRINITY_DN1076_c0_g1_i1	gonads	repro_sys	1399.3329935318	8.76109745647114	704.047045494137	7.28063228969584	0.306888534557047	23.7240283355794	2.0375388701075e-124	4.66141416846729e-123
TRINITY_DN10017_c0_g1_i2	gonads	repro_sys	213.439656109932	2034.15526116806	1123.797458639	-3.25087987289769	0.137186603252686	-23.696773561117	3.89272608888247e-124	8.88839123628164e-123
TRINITY_DN9778_c1_g1_i2	gonads	repro_sys	271.966263027333	6037.22649678741	3154.59637990737	-4.47201587496706	0.188847389675064	-23.6805808259343	5.71660634152763e-124	1.30276703899185e-122
TRINITY_DN8976_c0_g1_i1	gonads	repro_sys	78.7676445113261	1097.31329556919	588.040470040257	-3.79491005841261	0.160362410166284	-23.6645860739905	8.35354256406169e-124	1.90002777007287e-122
TRINITY_DN5557_c0_g1_i1	gonads	repro_sys	11.0104335400894	720.667033584185	365.838733562137	-6.04431543750384	0.255428356125704	-23.6634472741517	8.58213090393415e-124	1.94825946647692e-122
TRINITY_DN18589_c0_g1_i1	gonads	repro_sys	24.2996619139508	802.63697497428	413.468318444116	-5.04020972087296	0.213490591505063	-23.6085800565756	3.14637990349292e-123	7.12897077364491e-122
TRINITY_DN10825_c0_g1_i1	gonads	repro_sys	23.6406254779765	489.281137407569	256.460881442773	-4.36633077074704	0.185122994856139	-23.5861070319232	5.35218667640879e-123	1.21035438428884e-121
TRINITY_DN15628_c0_g1_i1	gonads	repro_sys	219.562615613584	1518.87101721294	869.216816413264	-2.78816947911075	0.118314068906599	-23.5658320677976	8.63966713662942e-123	1.95004900773502e-121
TRINITY_DN21027_c0_g1_i1	gonads	repro_sys	601.909128899848	48.4591938136234	325.184161356736	3.63313380035752	0.15421681156379	23.5586105270677	1.02453607239742e-122	2.30804665487312e-121
TRINITY_DN7915_c0_g1_i1	gonads	repro_sys	1051.60306999857	3515.48030566941	2283.54168783399	-1.74187383163491	0.0739760842677351	-23.54644543405	1.36516220746212e-122	3.06953074967914e-121
TRINITY_DN5419_c0_g1_i1	gonads	repro_sys	653.150943940865	26.3918444311355	339.771394186	4.58296191203801	0.194731300625131	23.534798449585	1.79668536663188e-122	4.03210418850606e-121
TRINITY_DN20533_c0_g1_i1	gonads	repro_sys	713.239836737964	88.8165840626008	401.028210400282	3.02689740503872	0.128725661895113	23.5143277608863	2.91064463087916e-122	6.5196226313723e-121
TRINITY_DN3688_c0_g1_i1	gonads	repro_sys	715.736483161169	82.3877032849619	399.062093223065	3.13495351158803	0.133567579941809	23.4709164675577	8.08540773011544e-122	1.80763328038368e-120
TRINITY_DN11826_c0_g1_i1	gonads	repro_sys	1042.14885927884	9.81785789229477	525.983358585568	6.69710377932938	0.286125734757217	23.4061566849693	3.69915108648673e-121	8.25443145852021e-120
TRINITY_DN8985_c0_g1_i2	gonads	repro_sys	939.745716994866	29758.6676172177	15349.2066671063	-4.98467663822611	0.212999136574579	-23.4023326027934	4.04615041180695e-121	9.01167186236474e-120
TRINITY_DN5875_c0_g1_i1	gonads	repro_sys	33.3775906751256	546.731653245521	290.054621960323	-4.02805170199859	0.172186499066717	-23.3935397016106	4.97226808735672e-121	1.1053445774573e-119
TRINITY_DN8288_c0_g1_i1	gonads	repro_sys	106.13452310473	1119.06957377924	612.602048441987	-3.39721310390791	0.145401017087147	-23.3644383785277	9.8303629434153e-121	2.18119277211524e-119
TRINITY_DN9169_c1_g1_i7	gonads	repro_sys	5306.42258767111	1461.63931324132	3384.03095045621	1.85855340342705	0.0795729002943695	23.3566125722648	1.18061972785789e-120	2.61467323940258e-119
TRINITY_DN9553_c0_g1_i4	gonads	repro_sys	170.377713573931	1072.21878894316	621.298251258546	-2.65384213339771	0.113707855033577	-23.3391275617155	1.77717214152064e-120	3.92845068881729e-119
TRINITY_DN9538_c0_g1_i11	gonads	repro_sys	433.161355594587	4603.52696575102	2518.3441606728	-3.40884701625595	0.146129457124461	-23.327582838774	2.3277299211176e-120	5.13582657876547e-119
TRINITY_DN5530_c0_g1_i1	gonads	repro_sys	1920.06981845753	210.436965953699	1065.25339220562	3.19208057279559	0.136841678919789	23.3268153240553	2.36985852866818e-120	5.2190043336016e-119
TRINITY_DN5417_c0_g1_i1	gonads	repro_sys	1534.70166956183	369.272033337037	951.986851449434	2.05980648663343	0.088302793999134	23.3266286755732	2.38021811970217e-120	5.23203915789757e-119
TRINITY_DN9944_c1_g1_i1	gonads	repro_sys	8.95448007904937	637.304413026694	323.129446552871	-6.15358738313101	0.264086274746392	-23.3014282512048	4.28788031959634e-120	9.40778508854451e-119
TRINITY_DN8080_c0_g1_i1	gonads	repro_sys	651.059235529413	17.023013393684	334.041124461549	5.28809138246554	0.227008376490047	23.2946971571219	5.01734958006801e-120	1.09878090617772e-118
TRINITY_DN7156_c0_g1_i2	gonads	repro_sys	2.55472312263893	1970.51995750844	986.537340315537	-9.57438787971466	0.41159628024432	-23.261599628722	1.08565396171092e-119	2.37313079348386e-118
TRINITY_DN16242_c0_g1_i1	gonads	repro_sys	611.967651014514	35.5840755352394	323.775863274877	4.07804772112036	0.175368548868991	23.2541567311871	1.29124566348007e-119	2.81730674205967e-118
TRINITY_DN3659_c0_g1_i1	gonads	repro_sys	57.6562916882582	611.040084799498	334.348188243878	-3.41140606686379	0.146715251226848	-23.2518844383067	1.36143925833341e-119	2.96496808533906e-118
TRINITY_DN12301_c0_g1_i1	gonads	repro_sys	6.39973556101327	2331.33588274196	1168.86780915149	-8.51258982226018	0.366271131821727	-23.2412250998898	1.74506563000475e-119	3.79342495437565e-118
TRINITY_DN9188_c0_g1_i1	gonads	repro_sys	2538.77843442149	807.315071808037	1673.04675311476	1.65262269145171	0.0711195747618206	23.2372409000806	1.91468425027721e-119	4.15447694968069e-118
TRINITY_DN8748_c0_g1_i1	gonads	repro_sys	1331.70636357921	309.365962833693	820.536163206454	2.10811123868825	0.0907746813154659	23.2235597871394	2.63256123577645e-119	5.70162435292612e-118
TRINITY_DN3768_c0_g1_i1	gonads	repro_sys	205.430603122755	3722.20366429412	1963.81713370844	-4.17786727803842	0.179921860915478	-23.2204539058267	2.82982615132393e-119	6.11761682842174e-118
TRINITY_DN7479_c0_g1_i1	gonads	repro_sys	531.457302403564	40.5094573119892	285.983379857777	3.70275414426124	0.159500103612458	23.2147444446678	3.23173862602767e-119	6.97368946737327e-118
TRINITY_DN9341_c0_g1_i3	gonads	repro_sys	20.8602568800146	729.859824474967	375.360040677491	-5.13043094345169	0.221103382586279	-23.2037650597666	4.17166371328069e-119	8.98547383361482e-118
TRINITY_DN9729_c0_g1_i1	gonads	repro_sys	7.10253338897621	397.155494315036	202.129013852006	-5.78140811053344	0.249332535422133	-23.1875398882268	6.0821927720068e-119	1.30767144598146e-117
TRINITY_DN10141_c0_g1_i2	gonads	repro_sys	64.9944061455174	570.292814046603	317.64361009606	-3.13045658104274	0.135011137133629	-23.186654430918	6.20859433747789e-119	1.33241636583178e-117
TRINITY_DN18023_c0_g1_i1	gonads	repro_sys	16.3197018449541	898.534116009435	457.426908927195	-5.77370995718739	0.249014147273323	-23.186272829913	6.26387429557517e-119	1.34183576273576e-117
TRINITY_DN9011_c0_g1_i5	gonads	repro_sys	635.118486401308	21.1825844347309	328.15053541802	4.88753744711	0.210878213564068	23.1770620800763	7.75792804740661e-119	1.65887310806796e-117
TRINITY_DN3306_c0_g1_i1	gonads	repro_sys	236.776143964046	1349.06537613745	792.920760050746	-2.51252586392474	0.108485172719515	-23.1600853917686	1.15048765180934e-118	2.45562418724958e-117
TRINITY_DN4653_c1_g1_i1	gonads	repro_sys	1389.85402664827	293.892945615608	841.873486131939	2.23316402638966	0.0965044607816227	23.1405264409801	1.81089887100746e-118	3.85822974651173e-117
TRINITY_DN21168_c0_g1_i1	gonads	repro_sys	25.690633427457	411.03156815559	218.361100791523	-3.99675794270206	0.172719330694087	-23.1401889217655	1.82512446176047e-118	3.88151920730358e-117
TRINITY_DN9438_c0_g1_i1	gonads	repro_sys	1236.12574036731	289.967930514887	763.0468354411	2.09692481310203	0.0907075037702205	23.1174348972709	3.09225898571499e-118	6.56450367021514e-117
TRINITY_DN9295_c0_g1_i2	gonads	repro_sys	29.1833655949001	562.63409018559	295.908727890245	-4.26358582464314	0.184440189206127	-23.1163600676978	3.17020081734983e-118	6.71786079676541e-117
TRINITY_DN5440_c0_g1_i1	gonads	repro_sys	186.712168743407	1582.940209954	884.826189348706	-3.08142932565551	0.133306319501766	-23.1154032094831	3.24123618919514e-118	6.8560583089941e-117
TRINITY_DN10188_c1_g1_i1	gonads	repro_sys	63.4794869163428	911.722047835923	487.600767376133	-3.84767992237741	0.166963556429411	-23.0450285359376	1.64982654113589e-117	3.48355847807583e-116
TRINITY_DN7469_c0_g1_i2	gonads	repro_sys	1069.53614453737	199.338613411999	634.437378974685	2.41206084277827	0.104678483524694	23.0425657839155	1.74634981177903e-117	3.68076806482658e-116
TRINITY_DN5831_c0_g1_i1	gonads	repro_sys	1125.0919104229	197.0165332399	661.054221831398	2.51922351819497	0.109333809674105	23.0415781330964	1.78662436880029e-117	3.75893005592946e-116
TRINITY_DN5892_c0_g1_i1	gonads	repro_sys	1327.64604993096	278.429879638993	803.037964784978	2.25761824547502	0.0979866091891344	23.0400690885971	1.84995791469494e-117	3.88524138162848e-116
TRINITY_DN5589_c0_g1_i1	gonads	repro_sys	9.28484696946837	376.999444407505	193.142145688487	-5.34136092403455	0.232002918621466	-23.0228177980359	2.75448707926476e-117	5.77462042133405e-116
TRINITY_DN8161_c0_g1_i1	gonads	repro_sys	21.1061992468808	431.61718814062	226.361693693751	-4.3540271288648	0.189130278911881	-23.02131183814	2.85184662400189e-117	5.9681095779734e-116
TRINITY_DN5158_c0_g1_i1	gonads	repro_sys	612.379531143162	21.5479991857895	316.963765164476	4.79359765137177	0.208239335054634	23.0196550047286	2.96293263173272e-117	6.18958728139625e-116
TRINITY_DN4172_c0_g1_i1	gonads	repro_sys	7.34170296724807	1179.11653789721	593.229120432229	-7.31841949681789	0.317952786874989	-23.0173151452681	3.12720871738234e-117	6.52119878021216e-116
TRINITY_DN10014_c0_g1_i2	gonads	repro_sys	1159.21329464391	178.526408717554	668.869851680734	2.68817328586214	0.116893848082001	22.996704531246	5.0290037860305e-117	1.04685022273872e-115
TRINITY_DN5113_c0_g1_i1	gonads	repro_sys	1539.47984423239	486.712745680256	1013.09629495632	1.66436152091286	0.072405122508341	22.9867924154278	6.31891985231813e-117	1.31304256966512e-115
TRINITY_DN9975_c0_g1_i2	gonads	repro_sys	2022.18591800733	264.669730190633	1143.42782409898	2.94088293932328	0.127974912409467	22.9801519997426	7.36291512517903e-117	1.52728637332499e-115
TRINITY_DN6636_c0_g2_i1	gonads	repro_sys	2078.1847285539	668.851002422103	1373.517865488	1.63542327266297	0.0711715271481671	22.9786171267379	7.62774998315789e-117	1.57944025134563e-115
TRINITY_DN8188_c0_g1_i1	gonads	repro_sys	50.2537832548433	1570.29124531202	810.272514283433	-4.95989571838716	0.215881743002046	-22.9750587030425	8.27888687768624e-117	1.71126044198069e-115
TRINITY_DN6977_c0_g1_i2	gonads	repro_sys	69.7019507979045	900.315662076424	485.008806437164	-3.68715294068889	0.160486643912172	-22.9748273800699	8.32308672903841e-117	1.71738367498302e-115
TRINITY_DN17819_c0_g1_i1	gonads	repro_sys	632.729985546803	32.0790892739729	332.404537410388	4.33591042369418	0.188768988079291	22.9694001531274	9.43044634240847e-117	1.94247410500449e-115
TRINITY_DN9173_c0_g1_i6	gonads	repro_sys	418.388011754575	3069.94496763254	1744.16648969356	-2.87435419843767	0.12527702162555	-22.9439857456785	1.69196737633785e-116	3.47901564188701e-115
TRINITY_DN9328_c1_g1_i2	gonads	repro_sys	161.764041087721	7347.88820960883	3754.82612534827	-5.50324558021938	0.2399603650038	-22.9339773680217	2.12954561768089e-116	4.37113353092617e-115
TRINITY_DN9571_c0_g1_i4	gonads	repro_sys	50.7819807021521	1877.57066376675	964.17632223445	-5.20485411368214	0.227422335233456	-22.8862926253008	6.36265696063284e-116	1.30373607495958e-114
TRINITY_DN6364_c1_g1_i1	gonads	repro_sys	64.3219434264755	472.574677656659	268.448310541567	-2.88093102790403	0.126147570941566	-22.8377844012434	1.93280358502128e-115	3.95352288866679e-114
TRINITY_DN9728_c0_g1_i3	gonads	repro_sys	93.9418276121089	4629.44943748233	2361.69563254722	-5.61985407051858	0.246179209411208	-22.8283049732741	2.40086567711465e-115	4.90242624051383e-114
TRINITY_DN18643_c0_g1_i1	gonads	repro_sys	6.97607691139422	562.562035749192	284.769056330293	-6.35029355987909	0.278632963306812	-22.7908912302188	5.64548342464462e-115	1.15078002957029e-113
TRINITY_DN5239_c0_g1_i2	gonads	repro_sys	33.513382922584	741.177608295768	387.345495609176	-4.46576616879365	0.196024678488472	-22.7816528165166	6.97107001414907e-115	1.41853448888954e-113
TRINITY_DN8429_c0_g1_i1	gonads	repro_sys	2732.98309946485	799.003978502222	1765.99353898354	1.77360512203923	0.0778965673661771	22.7687198808369	9.36411128209909e-115	1.90220619182227e-113
TRINITY_DN9571_c0_g1_i1	gonads	repro_sys	487.637921647537	14927.8246896492	7707.73130564837	-4.93558640395493	0.216942915233607	-22.7506226632948	1.41478583471393e-114	2.86902008685018e-113
TRINITY_DN13657_c0_g1_i1	gonads	repro_sys	1568.6106906622	5.66474471583385	787.137717689019	7.97812458692207	0.350885414709581	22.7371222982447	1.92441121117754e-114	3.89577541066904e-113
TRINITY_DN8707_c0_g1_i1	gonads	repro_sys	969.641832361011	195.665683999045	582.653758180028	2.31225416312413	0.101722174154519	22.7310729675492	2.20871567056559e-114	4.45940104210816e-113
TRINITY_DN7378_c0_g1_i1	gonads	repro_sys	21.7869600476425	382.990449682135	202.388704864888	-4.12253156891164	0.18136133018037	-22.7310395485721	2.21039739313458e-114	4.45940104210816e-113
TRINITY_DN6377_c0_g1_i1	gonads	repro_sys	975.052235875139	10.0936035734656	492.572919724302	6.55357953897185	0.288423847817368	22.7220446178973	2.71282426789507e-114	5.46367444860507e-113
TRINITY_DN6162_c0_g1_i1	gonads	repro_sys	47.6013056837138	856.894088669079	452.247697176396	-4.16703043494935	0.18341877825595	-22.7186685822021	2.92953296575349e-114	5.89006099018902e-113
TRINITY_DN6612_c0_g1_i1	gonads	repro_sys	1405.30758551033	5537.84799447938	3471.57778999486	-1.97784092185049	0.087169376047088	-22.6896303672299	5.67122449201782e-114	1.13830267401966e-112
TRINITY_DN13983_c0_g1_i1	gonads	repro_sys	805.98446477898	45.3829050836624	425.683684931321	4.17444784535776	0.184175195963927	22.6656354212615	9.78262295127705e-114	1.96018475530521e-112
TRINITY_DN7608_c0_g1_i1	gonads	repro_sys	1041.88261302327	205.707162002478	623.794887512873	2.35212804598806	0.103823479101239	22.6550686448726	1.24350491371805e-113	2.48743207019119e-112
TRINITY_DN8386_c0_g1_i3	gonads	repro_sys	914.532631615608	5653.50081490483	3284.01672326022	-2.62731889380686	0.116035888323151	-22.6422956877788	1.66160892335535e-113	3.31814853135131e-112
TRINITY_DN9743_c0_g1_i1	gonads	repro_sys	21.4897311858914	548.020089199192	284.754910192542	-4.65938142715691	0.206041045082684	-22.6138506785728	3.16671356058732e-113	6.31306584954989e-112
TRINITY_DN877_c0_g1_i1	gonads	repro_sys	820.386038130564	14.877262314427	417.631650222495	5.69760773733537	0.25202029952237	22.6077333775632	3.6374425516118e-113	7.23924799714361e-112
TRINITY_DN9636_c1_g1_i1	gonads	repro_sys	1097.60023159289	4682.90475008374	2890.25249083832	-2.09255684420819	0.0925818061191038	-22.6022469416527	4.118724125115e-113	8.18327278956238e-112
TRINITY_DN5994_c0_g1_i1	gonads	repro_sys	6.83155762802647	523.682963960044	265.257260794035	-6.25243142467163	0.276715136986594	-22.5951911874432	4.83221740562941e-113	9.58471135911207e-112
TRINITY_DN7639_c0_g1_i1	gonads	repro_sys	755.269455315287	41.963008838216	398.616232076752	4.12900232765706	0.18279936051351	22.5876191035795	5.73566295238271e-113	1.13575766226846e-111
TRINITY_DN9992_c1_g1_i1	gonads	repro_sys	6.36646273598919	592.379947163583	299.373204949786	-6.50776727349926	0.288262102403756	-22.575868347703	7.48255449298838e-113	1.47918552074478e-111
TRINITY_DN9678_c0_g1_i4	gonads	repro_sys	78.652671498071	2726.15094567205	1402.40180858506	-5.11291892790524	0.226734195959589	-22.5502770160726	1.33447509402638e-112	2.63363242174519e-111
TRINITY_DN8508_c0_g1_i1	gonads	repro_sys	7.32784626823955	428.035878295058	217.681862281649	-5.85772601620581	0.259844398862876	-22.5432067877554	1.56558725870276e-112	3.08457342508961e-111
TRINITY_DN8558_c0_g1_i1	gonads	repro_sys	24.5396587692574	1168.88109217068	596.710375469969	-5.56940402194003	0.247226935775206	-22.5274968703413	2.23219168093952e-112	4.39059806090641e-111
TRINITY_DN9680_c0_g1_i3	gonads	repro_sys	1025.44510189053	2973.91023045701	1999.67766617377	-1.53582251643488	0.0681873326587052	-22.5235752235985	2.43877175314843e-112	4.7889347992658e-111
TRINITY_DN8518_c0_g1_i1	gonads	repro_sys	6.22009626113491	408.768207665205	207.49415196317	-6.00635436662894	0.266693758516173	-22.5215408116298	2.55334603439867e-112	5.00557786643679e-111
TRINITY_DN9320_c0_g1_i6	gonads	repro_sys	852.279307665737	4168.29094495269	2510.28512630921	-2.29120058876434	0.101752516042063	-22.5173851014867	2.80435298615949e-112	5.48851941576929e-111
TRINITY_DN1816_c0_g1_i1	gonads	repro_sys	1366.07453443319	382.850832806847	874.462683620019	1.83994294619965	0.0817124241574305	22.5172972797226	2.80991503285421e-112	5.490285060877e-111
TRINITY_DN9914_c0_g1_i4	gonads	repro_sys	13.1703390590944	521.31464406125	267.242491560172	-5.28974369827595	0.235310641149704	-22.4798320740226	6.53862115353223e-112	1.27546414620723e-110
TRINITY_DN6136_c0_g1_i1	gonads	repro_sys	31.0316008591711	584.265008632512	307.648304745841	-4.22517870789039	0.188057837297788	-22.4674428282393	8.64262923254756e-112	1.68309847302273e-110
TRINITY_DN6212_c0_g1_i1	gonads	repro_sys	50.7350830634812	476.122995687153	263.429039375317	-3.23015048619984	0.144010719093037	-22.4299309561327	2.00948498567662e-111	3.90688978568349e-110
TRINITY_DN6652_c0_g1_i1	gonads	repro_sys	129.903911591087	820.48722244052	475.195567015803	-2.65695734262351	0.118481371695703	-22.4251061968408	2.23960636744458e-111	4.34712392442043e-110
TRINITY_DN20142_c0_g1_i1	gonads	repro_sys	30.1267675503854	408.280187594933	219.203477572659	-3.76276254857744	0.167801277889364	-22.423920698973	2.30006410075196e-111	4.45713079524006e-110
TRINITY_DN3229_c0_g1_i1	gonads	repro_sys	228.096425582513	1709.29796109052	968.697193336515	-2.90324821844368	0.129499908602425	-22.4189209843915	2.57348190043767e-111	4.97877894104378e-110
TRINITY_DN9961_c1_g1_i3	gonads	repro_sys	3817.624787524	1657.84786265705	2737.73632509053	1.202197561329	0.0536278159794136	22.417425348638	2.66140899729386e-111	5.14044603378955e-110
TRINITY_DN9958_c1_g1_i1	gonads	repro_sys	176.275195049526	1343.69535612449	759.985275587007	-2.93212022342566	0.131096032721652	-22.3662010402041	8.39922489647515e-111	1.61963449640377e-109
TRINITY_DN5176_c0_g1_i1	gonads	repro_sys	1494.23995576515	304.601396418094	899.420676091623	2.30222459098851	0.102985025654301	22.354945064699	1.08084785941301e-110	2.0808087384974e-109
TRINITY_DN6485_c0_g1_i1	gonads	repro_sys	645.733261208683	27.4153720551774	336.57431663193	4.51717041463569	0.202151837972391	22.3454333136097	1.33744237603806e-110	2.57059479192177e-109
TRINITY_DN1013_c0_g1_i1	gonads	repro_sys	3.70155666997108	619.528390965347	311.614973817659	-7.35673976942718	0.329247481268005	-22.3441034114969	1.37786438241662e-110	2.64397364065678e-109
TRINITY_DN6005_c0_g1_i1	gonads	repro_sys	811.875855283751	2808.08812395574	1809.98198961974	-1.78917564181283	0.0800860343416709	-22.3406697125203	1.48795821860619e-110	2.85058922465336e-109
TRINITY_DN10087_c2_g1_i1	gonads	repro_sys	791.906776725182	136.487004277319	464.196890501251	2.52906562999058	0.113262066213186	22.3293262656032	1.9179685572555e-110	3.66842622428317e-109
TRINITY_DN9037_c0_g1_i1	gonads	repro_sys	1579.30087983946	113.63740347274	846.4691416561	3.77308472664954	0.169057307329283	22.3183770418185	2.45023503693808e-110	4.67887669452261e-109
TRINITY_DN3921_c0_g1_i3	gonads	repro_sys	743.123056724623	90.9825448353087	417.052800779966	3.02092726275053	0.135483347358526	22.2974064462426	3.91544912360679e-110	7.46469604762705e-109
TRINITY_DN4173_c1_g1_i2	gonads	repro_sys	1391.22444127122	388.205566746793	889.715004009006	1.83561864942223	0.0823545274450719	22.2892256973551	4.70051256815872e-110	8.94692069112213e-109
TRINITY_DN5310_c0_g1_i1	gonads	repro_sys	795.833386663903	125.075157508615	460.454272086259	2.68266121808021	0.120377528548114	22.2853986988774	5.11990609026038e-110	9.72947315410448e-109
TRINITY_DN4866_c0_g1_i1	gonads	repro_sys	7.49677581349018	486.214135278566	246.855455546028	-6.0067826902452	0.269546283006005	-22.2847914030088	5.18980895272611e-110	9.84642980370677e-109
TRINITY_DN8243_c0_g1_i1	gonads	repro_sys	703.1781178178	43.0551572644897	373.116637541145	4.05830913725411	0.182142569210807	22.2809481322136	5.65481716282286e-110	1.07114237640481e-108
TRINITY_DN9617_c0_g1_i1	gonads	repro_sys	3.10105199333561	799.636652813188	401.368852403262	-8.01134113445022	0.359907749136583	-22.2594294056446	9.1403280743246e-110	1.72859302362267e-108
TRINITY_DN9392_c0_g1_i1	gonads	repro_sys	21.1884860428061	457.534495385735	239.36149071427	-4.43307616987902	0.199196878954182	-22.2547471283358	1.01464071762226e-109	1.91578476522844e-108
TRINITY_DN5390_c0_g1_i2	gonads	repro_sys	614.215014773555	60.6998806956068	337.457447734581	3.35242589387119	0.150680780087316	22.2485302500328	1.16549813485231e-109	2.19710384397278e-108
TRINITY_DN3984_c0_g1_i1	gonads	repro_sys	4.34357795513918	843.775669171286	424.059623563213	-7.565498001838	0.340102572134244	-22.2447538528223	1.26785919939204e-109	2.38624873598035e-108
TRINITY_DN9686_c0_g1_i1	gonads	repro_sys	504.274191442109	2167.33568896084	1335.80494020148	-2.10332026122448	0.0945939177437339	-22.2352590038888	1.56662014844787e-109	2.94384666491433e-108
TRINITY_DN1718_c0_g1_i2	gonads	repro_sys	1567.59574029451	332.869507350039	950.232623822274	2.23158362189571	0.100388972816385	22.2293700123553	1.78623537419473e-109	3.35118235330611e-108
TRINITY_DN9652_c1_g1_i14	gonads	repro_sys	371.495768417928	1136.70401199544	754.099890206684	-1.61509012861289	0.072690534274025	-22.2187131342907	2.26466481010359e-109	4.24201602426716e-108
TRINITY_DN7722_c0_g1_i1	gonads	repro_sys	12.6508321231885	432.242460850265	222.446646486727	-5.07307329700449	0.229008602794302	-22.1523263104713	9.90691763790122e-109	1.85275085094845e-107
TRINITY_DN6633_c0_g1_i2	gonads	repro_sys	739.417930049244	30.2417336599091	384.829831854577	4.64960505948299	0.209921456864326	22.1492606279313	1.06044996604393e-108	1.98006679872102e-107
TRINITY_DN6929_c0_g1_i1	gonads	repro_sys	556.540154527712	79.7562691126409	318.148211820176	2.80959869529514	0.126854923047514	22.1481250218629	1.08751640539419e-108	2.02739213423329e-107
TRINITY_DN9107_c0_g1_i1	gonads	repro_sys	18.1178968787415	635.187264178395	326.652580528568	-5.11538036576633	0.23116259967108	-22.128927313696	1.66490687974639e-108	3.09888354773649e-107
TRINITY_DN7281_c0_g1_i1	gonads	repro_sys	2.04191401259468	1779.06976925964	890.555841636117	-9.87046676327178	0.446538347459638	-22.1044101126476	2.86655815185062e-108	5.3270959219407e-107
TRINITY_DN15582_c0_g1_i1	gonads	repro_sys	1202.23578025509	189.090638860946	695.663209558018	2.67137384994072	0.120869771800237	22.1012566678436	3.07392183898201e-108	5.7034562373049e-107
TRINITY_DN6864_c0_g1_i1	gonads	repro_sys	3317.3213656174	97270.2710885356	50293.7962270765	-4.87378538550369	0.220545018323028	-22.0988232813546	3.24411251097089e-108	6.00976943463192e-107
TRINITY_DN1517_c0_g1_i2	gonads	repro_sys	1029.86225525992	294.333673427488	662.097964343705	1.80369302025909	0.0816245183414946	22.0974415152189	3.34490584292151e-108	6.18676305200961e-107
TRINITY_DN9185_c0_g1_i3	gonads	repro_sys	207.900435964238	2215.85448269349	1211.87745932887	-3.41251811536388	0.154462703313002	-22.0928291566203	3.70453274257302e-108	6.84119197068891e-107
TRINITY_DN7928_c0_g1_i1	gonads	repro_sys	7086.01334499701	2608.88962621653	4847.45148560677	1.44211051896713	0.0653140848408695	22.0796252826733	4.96183832529202e-108	9.14872913123483e-107
TRINITY_DN19929_c0_g1_i1	gonads	repro_sys	40.2632170532624	730.136881723045	385.200049388154	-4.17248767721584	0.188977609043534	-22.0792701227089	5.0009808252788e-108	9.20649313803668e-107
TRINITY_DN7640_c0_g1_i1	gonads	repro_sys	10.5723540299784	12703.8663956835	6357.21937485676	-10.2334598955308	0.463994413409317	-22.055136009802	8.52749498040027e-108	1.56740945177966e-106
TRINITY_DN4596_c0_g1_i1	gonads	repro_sys	59.2851961093318	456.938348936418	258.111772522875	-2.94349123355636	0.133542876046307	-22.0415444140629	1.15142075092329e-107	2.11309023167884e-106
TRINITY_DN1746_c0_g1_i1	gonads	repro_sys	1292.63508146828	272.344095036065	782.489588252171	2.23977937109423	0.10176242150824	22.0098867332167	2.31569794425178e-107	4.24316534668343e-106
TRINITY_DN18789_c0_g1_i1	gonads	repro_sys	18.3499075838664	499.822727185974	259.08631738492	-4.75820850495174	0.216377331807804	-21.9903280311183	3.56402337311089e-107	6.52039182950194e-106
TRINITY_DN8862_c1_g1_i11	gonads	repro_sys	5.29253299250092	517.163253253906	261.227893123203	-6.55833818428214	0.298402918512499	-21.9781301636546	4.66274044752207e-107	8.51727255080698e-106
TRINITY_DN9610_c0_g1_i2	gonads	repro_sys	1271.10540430414	235.961182812357	753.533293558248	2.41941955493005	0.110137648762659	21.9672344753225	5.92692005013584e-107	1.08097479923685e-105
TRINITY_DN8307_c0_g1_i1	gonads	repro_sys	266.743458222828	1594.21529177042	930.479374996624	-2.57554892885559	0.117313392405863	-21.9544322778179	7.85564343934205e-107	1.43052845444093e-105
TRINITY_DN6697_c0_g1_i1	gonads	repro_sys	1145.09501418426	3197.71303814525	2171.40402616475	-1.48175994010526	0.0675001324452556	-21.9519560395976	8.29543907193174e-107	1.50828492508487e-105
TRINITY_DN6477_c0_g1_i2	gonads	repro_sys	551.887086541977	40.4743401620448	296.180713352011	3.7972696640107	0.173007405163998	21.9485961332763	8.93172161039596e-107	1.62147217278406e-105
TRINITY_DN4430_c0_g1_i2	gonads	repro_sys	435.165299454402	7649.61050522746	4042.38790234093	-4.13562841724137	0.188441957495589	-21.9464309976624	9.36731735983502e-107	1.69793435590117e-105
TRINITY_DN12329_c0_g1_i1	gonads	repro_sys	738.829663874676	19.0561634587091	378.942913666692	5.25218553699625	0.239521349282171	21.9278388032494	1.40965525373874e-106	2.55123781867125e-105
TRINITY_DN8084_c0_g1_i1	gonads	repro_sys	1110.25201310489	302.244317243837	706.248165174366	1.88550701533928	0.0860673248813488	21.9073500650638	2.21076803750434e-106	3.9949799107172e-105
TRINITY_DN14489_c0_g1_i1	gonads	repro_sys	1320.88343546987	269.404111382883	795.143773426377	2.28659662328981	0.104434016739355	21.8951323972979	2.89063911026701e-106	5.21554517567625e-105
TRINITY_DN6967_c0_g1_i3	gonads	repro_sys	1101.24926247374	203.885953648333	652.567608061036	2.44902782183304	0.111873019319752	21.8911390496515	3.15530818802904e-106	5.68437936870919e-105
TRINITY_DN10176_c0_g1_i1	gonads	repro_sys	447.75542001934	9432.34399269509	4940.04970635721	-4.39620001622286	0.200981206297335	-21.8736870835527	4.62636536625218e-106	8.32180713666919e-105
TRINITY_DN157_c0_g1_i1	gonads	repro_sys	527.816602155186	25.807687659974	276.81214490758	4.32932048065177	0.197948163842982	21.870980748707	4.90909016624028e-106	8.81690553942729e-105
TRINITY_DN5864_c0_g1_i1	gonads	repro_sys	4874.04257606895	1803.82335318804	3338.9329646285	1.4362595611337	0.0657507043926075	21.8440178611256	8.86098900589679e-106	1.58904372096615e-104
TRINITY_DN8492_c1_g1_i1	gonads	repro_sys	11184.8889118474	3.04840956496165	5593.9686607062	11.8116724937234	0.540849821599119	21.8390984373445	9.86832924143234e-106	1.76700083772881e-104
TRINITY_DN8500_c0_g1_i1	gonads	repro_sys	157.0417167435	697.377788446679	427.20975259509	-2.15106307692631	0.0985906050470643	-21.818134455098	1.56098432181887e-105	2.79082204547343e-104
TRINITY_DN11592_c0_g1_i1	gonads	repro_sys	3146.75820762005	3.78014891467791	1575.26917826736	9.68899051051325	0.444482064318284	21.7983835306686	2.40356191096341e-105	4.2907221871168e-104
TRINITY_DN7744_c0_g1_i1	gonads	repro_sys	220.422916823027	989.572638163433	604.99777749323	-2.16879910985427	0.0995099552825235	-21.7947953418	2.59951784090626e-105	4.63351273851097e-104
TRINITY_DN8703_c0_g1_i1	gonads	repro_sys	294.475418078088	1305.50189505645	799.988656567268	-2.14968110930443	0.0986515171837467	-21.7906543221273	2.84555836677614e-105	5.06440614461578e-104
TRINITY_DN8943_c0_g1_i1	gonads	repro_sys	4.43603776479851	526.522500802883	265.479269283841	-6.93326552455629	0.318280063183704	-21.7835369743363	3.32394045433362e-105	5.9068878481084e-104
TRINITY_DN4350_c0_g1_i2	gonads	repro_sys	2078.48569995154	462.008248265455	1270.2469741085	2.16498683049168	0.0993923545574565	21.7822270146559	3.42035910278227e-105	6.0690769501477e-104
TRINITY_DN8244_c0_g1_i1	gonads	repro_sys	767.942148855713	10.2845558012727	389.113352328493	6.25440187713459	0.287134806508721	21.7821097803572	3.42912293117296e-105	6.07547765038794e-104
TRINITY_DN14087_c0_g1_i1	gonads	repro_sys	1033.52983121617	220.503335558377	627.016583387275	2.21357873242067	0.101712411663075	21.7631132349236	5.1902288029384e-105	9.1818732366697e-104
TRINITY_DN7691_c0_g1_i1	gonads	repro_sys	6.01135298762763	381.663609068439	193.837481028033	-6.02292221415636	0.27713350501868	-21.7329269290279	1.00206940822279e-104	1.77007222903762e-103
TRINITY_DN7598_c0_g1_i1	gonads	repro_sys	572.920452889462	75.8839687988301	324.402210844146	2.90224068926731	0.133599419526889	21.7234528379309	1.23165195364927e-104	2.17235379010415e-103
TRINITY_DN10202_c0_g1_i12	gonads	repro_sys	2.72300814029172	882.39991544663	442.561461793461	-8.32609133477957	0.383463679622922	-21.7128551600167	1.55116186056965e-104	2.73180703157423e-103
TRINITY_DN6914_c0_g1_i2	gonads	repro_sys	3.54052761447075	679.960513855423	341.750520734947	-7.55649466721697	0.348122403486436	-21.7064302427505	1.78386364796618e-104	3.1369375373638e-103
TRINITY_DN9383_c0_g1_i3	gonads	repro_sys	245.6422854895	1058.93880383605	652.290544662774	-2.10750739342425	0.0971198275167106	-21.7000734794512	2.04835227058613e-104	3.59658298707037e-103
TRINITY_DN9646_c1_g1_i2	gonads	repro_sys	1040.66379170612	155.740759296224	598.202275501173	2.75144360211953	0.126794599998655	21.700006168628	2.05135271372542e-104	3.59658298707037e-103
TRINITY_DN4579_c0_g1_i1	gonads	repro_sys	1160.53962537822	95.6911304370965	628.115377907661	3.60471909855267	0.166123512788945	21.6990300652525	2.09535963563496e-104	3.66828042006704e-103
TRINITY_DN6466_c0_g1_i1	gonads	repro_sys	1755.11947028728	454.736180029102	1104.92782515819	1.9413856602158	0.0894717775002455	21.6983021289644	2.12879023884251e-104	3.72127694273626e-103
TRINITY_DN5632_c0_g1_i1	gonads	repro_sys	800.987314070407	2613.05475294599	1707.0210335082	-1.7049572510199	0.0785902769721276	-21.6942517154453	2.32476428449238e-104	4.057833007391e-103
TRINITY_DN3641_c0_g1_i1	gonads	repro_sys	2347.27877306342	715.752076957323	1531.51542501037	1.71686485144454	0.0791477719669555	21.6918911142734	2.44717843391411e-104	4.26518584443433e-103
TRINITY_DN8204_c0_g1_i3	gonads	repro_sys	268.607342554254	5479.75443128492	2874.18088691959	-4.35037734825489	0.200618998178841	-21.6847725676347	2.85665666326808e-104	4.97151090201249e-103
TRINITY_DN6279_c0_g1_i1	gonads	repro_sys	12.6856195436395	372.956095230466	192.820857387053	-4.87228997333851	0.224783298738606	-21.6754981383397	3.49435499573633e-104	6.07234374037839e-103
TRINITY_DN8968_c0_g1_i1	gonads	repro_sys	9.87565745335992	659.097599058927	334.486628256143	-6.06686488699058	0.279961524765428	-21.6703523531451	3.90754560649782e-104	6.78036853251212e-103
TRINITY_DN1754_c0_g1_i1	gonads	repro_sys	62.4674566122687	1563.69558051947	813.081518565869	-4.64401433661139	0.214309299691916	-21.6696818256952	3.96486024896332e-104	6.86970344901262e-103
TRINITY_DN6525_c0_g1_i2	gonads	repro_sys	820.957449231302	3790.15828401295	2305.55786662213	-2.20763204318964	0.101936512007559	-21.656931355724	5.22928229924932e-104	9.04719589570565e-103
TRINITY_DN6885_c0_g1_i2	gonads	repro_sys	79.5542242489639	1002.56880374058	541.061513994774	-3.65232095219017	0.168667114680467	-21.6540192740555	5.57042002438139e-104	9.6232681418272e-103
TRINITY_DN20005_c0_g1_i1	gonads	repro_sys	4.45914827378714	931.214659821028	467.836904047407	-7.6992414371098	0.355596025726622	-21.6516520998153	5.86401989206733e-104	1.01156489558327e-102
TRINITY_DN8505_c0_g1_i1	gonads	repro_sys	580.911753461798	1805.21026796794	1193.06101071487	-1.63566700040031	0.075597517277672	-21.6365174320799	8.14258491082308e-104	1.40257215525318e-102
TRINITY_DN9886_c0_g1_i1	gonads	repro_sys	133.189687390918	1015.07919698093	574.134442185925	-2.92973179102563	0.135519899324098	-21.618461979662	1.20423921491259e-103	2.07129144964965e-102
TRINITY_DN6292_c0_g1_i2	gonads	repro_sys	3116.89714316992	3.62912761562383	1560.26313539277	9.6770835606333	0.447966179057292	21.6022637713363	1.71025682920121e-103	2.93735363872429e-102
TRINITY_DN9264_c0_g2_i2	gonads	repro_sys	174.326785499225	1107.47848668693	640.90263609308	-2.66638186223142	0.123532726776734	-21.5844167922439	2.51643304497612e-103	4.31566435748306e-102
TRINITY_DN6083_c0_g1_i1	gonads	repro_sys	85.758133367203	570.401227717454	328.079680542329	-2.73534363021791	0.126793018970887	-21.573298375725	3.20040774916175e-103	5.48069827043949e-102
TRINITY_DN5588_c1_g1_i1	gonads	repro_sys	1483.13858695659	300.494767596794	891.816677276694	2.30475762165073	0.106879290322761	21.5641179380091	3.90287020136517e-103	6.67396468976551e-102
TRINITY_DN4266_c0_g1_i1	gonads	repro_sys	16662.8779919801	21.1947968445822	8342.03639441233	9.62421902976462	0.446346069044563	21.5622354429288	4.06491054010158e-103	6.94098202659085e-102
TRINITY_DN9294_c0_g1_i1	gonads	repro_sys	373.367865043738	1219.55637439424	796.462119718988	-1.7075494616372	0.0792077798308725	-21.5578503182797	4.46887963516502e-103	7.61973080485012e-102
TRINITY_DN3729_c0_g1_i1	gonads	repro_sys	1206.0012501895	7.42179103025363	606.711520609877	7.43865965793518	0.345162609672602	21.5511745753429	5.16207440820139e-103	8.78895385511977e-102
TRINITY_DN2284_c0_g1_i1	gonads	repro_sys	50.2251946267109	716.161372092068	383.19328335939	-3.8283196074897	0.177854834631	-21.5249679067337	9.08833007705692e-103	1.54514725783383e-101
TRINITY_DN2654_c0_g1_i1	gonads	repro_sys	399.546475998987	2007.64302103896	1203.59474851897	-2.32988422321416	0.108298638654388	-21.5135134860697	1.16349282460464e-102	1.97525539762131e-101
TRINITY_DN4307_c0_g1_i1	gonads	repro_sys	787.894256337016	11.083075105581	399.488665721298	6.15109317419567	0.286449040378679	21.4736037029975	2.74856421140426e-102	4.65950842284389e-101
TRINITY_DN18111_c0_g1_i1	gonads	repro_sys	596.814981415428	51.2275804027099	324.021280909069	3.52496723839582	0.164266344008121	21.4588524489324	3.77506155346688e-102	6.39048494582569e-101
TRINITY_DN10048_c0_g1_i3	gonads	repro_sys	112.696668703158	779.341200312922	446.01893450804	-2.78730776726022	0.129968701213634	-21.445992313785	4.97733513435912e-102	8.41362446958669e-101
TRINITY_DN5772_c0_g1_i3	gonads	repro_sys	405.479887992579	1885.65316699515	1145.56652749386	-2.21900776354663	0.103490397327029	-21.4416778837419	5.46089606993262e-102	9.21780479884615e-101
TRINITY_DN7958_c0_g1_i1	gonads	repro_sys	737.638203181725	9.20614910671073	373.422176144218	6.35488930961596	0.296385821465427	21.4412729940837	5.50861442230499e-102	9.2850493739052e-101
TRINITY_DN9841_c0_g1_i5	gonads	repro_sys	39.0716379142779	1710.77374399793	874.922690956106	-5.44378076140812	0.25412339573835	-21.4218007971731	8.36902085545087e-102	1.40862576741317e-100
TRINITY_DN18306_c0_g1_i1	gonads	repro_sys	737.634532202088	10.9707296377947	374.302630919941	6.14326793665	0.287296371064795	21.383033533913	1.92219635892137e-101	3.2307157633112e-100
TRINITY_DN7865_c0_g1_i1	gonads	repro_sys	2.77281213284555	1741.80906631838	872.290939225611	-9.30136905684801	0.435254444877405	-21.3699576565332	2.54363446529948e-101	4.26910274503683e-100
TRINITY_DN16513_c0_g1_i1	gonads	repro_sys	35.937207222934	1915.93169838941	975.93445280617	-5.73475110189065	0.268370524493198	-21.3687815110113	2.60851798667022e-101	4.37177225020604e-100
TRINITY_DN5884_c0_g1_i1	gonads	repro_sys	3.65470182209456	4920.15139051156	2461.90304616683	-10.4465349467464	0.488884944853256	-21.3680847747971	2.64773051771124e-101	4.43118763631731e-100
TRINITY_DN4920_c0_g1_i4	gonads	repro_sys	940.531027449258	6722.04584018808	3831.28843381867	-2.83689242074223	0.132777910030495	-21.3656956950947	2.78670918508075e-101	4.6571642012229e-100
TRINITY_DN6198_c0_g1_i1	gonads	repro_sys	26.4029106056312	575.374840865366	300.888875735499	-4.43345992070497	0.207580659633158	-21.357769690779	3.30205172620082e-101	5.51059113854081e-100
TRINITY_DN5315_c0_g1_i1	gonads	repro_sys	295.113874860574	1580.51674490077	937.81530988067	-2.41761337372945	0.113211153665922	-21.3549044899203	3.51088374686726e-101	5.85081079286988e-100
TRINITY_DN7959_c0_g1_i1	gonads	repro_sys	24.4448150272178	530.94435141721	277.694583222214	-4.43755066566823	0.208097801594949	-21.3243514907749	6.74824823646409e-101	1.12299238307938e-99
TRINITY_DN8876_c0_g1_i2	gonads	repro_sys	709.20857927363	97.1112704061344	403.159924839882	2.86657842331601	0.134497187818388	21.3132963581868	8.54615676387095e-101	1.42018080383537e-99
TRINITY_DN9493_c0_g1_i3	gonads	repro_sys	27.0097532235095	392.032761561213	209.521257392361	-3.86316158754247	0.181415856765194	-21.2945089609369	1.27636922164509e-100	2.11805382667923e-99
TRINITY_DN4918_c0_g1_i1	gonads	repro_sys	723.080858610058	116.08529901162	419.583078810839	2.62970462469935	0.123605111685143	21.2750475190537	1.93317227627161e-100	3.20346494501155e-99
TRINITY_DN10057_c3_g1_i11	gonads	repro_sys	275.907396549779	14942.9122957863	7609.40984616803	-5.75822971411189	0.270687996042542	-21.2725713673942	2.03797238404797e-100	3.37238632427713e-99
TRINITY_DN4367_c0_g1_i1	gonads	repro_sys	526.180400704514	30.0628179017954	278.121609303155	4.15418055070391	0.195359949791531	21.2642384231612	2.43409226810979e-100	4.02222652214159e-99
TRINITY_DN7968_c0_g1_i2	gonads	repro_sys	64.5259029752374	760.745097993846	412.635500484542	-3.56860740092263	0.167905154169248	-21.2537096825836	3.04620702326963e-100	5.02666822803401e-99
TRINITY_DN4353_c0_g1_i2	gonads	repro_sys	1800.5304005657	329.247932629009	1064.88916659735	2.44652832051884	0.115169779584358	21.2427976275394	3.84306656220911e-100	6.33272870432836e-99
TRINITY_DN8987_c0_g1_i6	gonads	repro_sys	927.194833450098	3008.0978225489	1967.6463279995	-1.69746644221392	0.0799185900714306	-21.239944807544	4.08369475731839e-100	6.71984519982197e-99
TRINITY_DN10206_c3_g1_i1	gonads	repro_sys	162.866306090047	1353.42802202986	758.147164059952	-3.05227958935479	0.143959946568985	-21.2022834274404	9.09737143859855e-100	1.49491255633986e-98
TRINITY_DN8744_c0_g1_i2	gonads	repro_sys	80.4839403743347	1506.62785117813	793.555895776235	-4.22545722293309	0.199392738809664	-21.1916303881387	1.14078064266795e-99	1.87196065904092e-98
TRINITY_DN9989_c0_g1_i1	gonads	repro_sys	8109.49922048584	232048.508656097	120079.003938292	-4.83861766836018	0.228382904272272	-21.1864267326758	1.27407153705369e-99	2.08777619604542e-98
TRINITY_DN7081_c0_g1_i1	gonads	repro_sys	504.175659829606	60.2319708489292	282.203815339268	3.058172554199	0.144357952241633	21.184649038801	1.32308039297735e-99	2.16507405417488e-98
TRINITY_DN10453_c0_g1_i1	gonads	repro_sys	540.819697227569	46.7731891237025	293.796443175636	3.5636749304816	0.168244022894721	21.1815841607138	1.4120327967801e-99	2.30743001548726e-98
TRINITY_DN7427_c0_g1_i1	gonads	repro_sys	8.8551939923028	378.123253494652	193.489223743477	-5.38275962099032	0.254373956306972	-21.1608126049451	2.19408672081981e-99	3.58043348264529e-98
TRINITY_DN8635_c0_g1_i1	gonads	repro_sys	3019.7548882419	852.030113116406	1935.89250067916	1.82375715164525	0.0863022550390345	21.132207389255	4.02294048578591e-99	6.55362706472167e-98
TRINITY_DN9586_c0_g1_i1	gonads	repro_sys	4550.66194627481	1402.36616838434	2976.51405732957	1.69952210381131	0.080423501156779	21.1321576326083	4.02718213788702e-99	6.55362706472167e-98
TRINITY_DN8396_c0_g1_i1	gonads	repro_sys	5.02696600221712	482.246681280751	243.636823641484	-6.59011200778789	0.312006091601876	-21.1217414825252	5.02095035384653e-99	8.15956373365791e-98
TRINITY_DN5470_c0_g1_i1	gonads	repro_sys	564.684601312597	1902.38869730266	1233.53664930763	-1.75063654644138	0.0828899568768705	-21.1200079286067	5.20862090000613e-99	8.45288862863254e-98
TRINITY_DN9497_c0_g1_i2	gonads	repro_sys	147.007369104756	2490.2307000748	1318.61903458978	-4.07997080852177	0.193329378734119	-21.103728958509	7.35045527140602e-99	1.19123884467271e-97
TRINITY_DN4917_c0_g1_i1	gonads	repro_sys	1196.12478534469	192.131607296554	694.128196320621	2.62560309822908	0.124436939408336	21.0998688228199	7.97570604204656e-99	1.2907935245521e-97
TRINITY_DN1782_c0_g1_i1	gonads	repro_sys	442.576862788409	2358.15936361248	1400.36811320044	-2.41191667524205	0.114328509369903	-21.0963712247698	8.58793199362259e-99	1.38797002398987e-97
TRINITY_DN2610_c0_g1_i1	gonads	repro_sys	569.986373186034	3771.34742436351	2170.66689877477	-2.72648085143234	0.129297312481015	-21.0869104632989	1.04892141455967e-98	1.6929304255263e-97
TRINITY_DN9921_c0_g1_i1	gonads	repro_sys	987.759520630822	3220.32750094722	2104.04351078902	-1.70489410766528	0.080922204370705	-21.0683102483856	1.55377744746411e-98	2.50432365061863e-97
TRINITY_DN9807_c0_g1_i1	gonads	repro_sys	836.885906401534	2290.48485396354	1563.68538018254	-1.45199192950191	0.0690332885581735	-21.033213972971	3.25812590420389e-98	5.24415838843309e-97
TRINITY_DN8332_c1_g1_i2	gonads	repro_sys	52.8212888638277	2282.97714430114	1167.89921658248	-5.42994845837091	0.2582870807219	-21.0229193159583	4.04756823733885e-98	6.5059275542055e-97
TRINITY_DN9543_c0_g1_i1	gonads	repro_sys	16.1671857137062	377.366651070891	196.766918392299	-4.53487782458291	0.215728391116411	-21.0212378682034	4.1935323398252e-98	6.73136212913085e-97
TRINITY_DN642_c0_g1_i1	gonads	repro_sys	748.296739723462	137.033265006835	442.665002365148	2.46068694770098	0.117081498685516	21.0168726513353	4.59745506298272e-98	7.36968919075679e-97
TRINITY_DN9545_c0_g1_i1	gonads	repro_sys	3474.86118916378	947.128344921204	2210.99476704249	1.87243660996534	0.0891103937883375	21.0125500557534	5.03566591330677e-98	8.06117062372016e-97
TRINITY_DN1716_c0_g1_i1	gonads	repro_sys	2.13058670284341	1555.70576584781	778.918176275329	-9.55068388790587	0.454585370995048	-21.0096595651555	5.35170460844702e-98	8.55546590186197e-97
TRINITY_DN7713_c0_g1_i1	gonads	repro_sys	2267.78359151466	310.100672970803	1288.94213224273	2.86282621599656	0.136409178396938	20.9870497692317	8.61285241278902e-98	1.37502204779783e-96
TRINITY_DN9485_c0_g1_i1	gonads	repro_sys	219.682368277923	1809.73343955909	1014.70790391851	-3.03961492683005	0.144874954525222	-20.9809551746977	9.79070705994058e-98	1.56094872233045e-96
TRINITY_DN6538_c0_g1_i1	gonads	repro_sys	47.7428913246394	1065.23931669093	556.491104007787	-4.47430289179345	0.213265718974905	-20.9799442371699	1.00010648149243e-97	1.59233169796538e-96
TRINITY_DN9878_c0_g1_i2	gonads	repro_sys	20.1385967097589	545.973545816047	283.056071262903	-4.77442400706175	0.227626687038202	-20.9747989973621	1.11436446598177e-97	1.77185453956777e-96
TRINITY_DN6628_c0_g1_i1	gonads	repro_sys	1841.93485369951	6001.82572024791	3921.88028697371	-1.70383730174091	0.0812643000345588	-20.966615119017	1.32351949177631e-97	2.10157771591759e-96
TRINITY_DN6677_c1_g1_i1	gonads	repro_sys	1992.49988524816	699.908545074804	1346.20421516148	1.50437903005645	0.0717906494105416	20.9550831815647	1.68634145124199e-97	2.67408815323461e-96
TRINITY_DN6079_c0_g1_i2	gonads	repro_sys	710.773863349405	1955.51340478283	1333.14363406612	-1.45824018054132	0.0696048274463697	-20.9502736238358	1.86556319124923e-97	2.95430988162614e-96
TRINITY_DN10109_c0_g1_i2	gonads	repro_sys	326.060547111892	1150.96172349645	738.511135304169	-1.82373681803893	0.0871364227002124	-20.9296728225048	2.87462600546187e-97	4.54615350286601e-96
TRINITY_DN3433_c0_g1_i1	gonads	repro_sys	507.731611775036	14.3159637397035	261.02378775737	5.159910672458	0.246544839872113	20.9288934018433	2.92201185060354e-97	4.61489860908993e-96
TRINITY_DN10039_c0_g1_i1	gonads	repro_sys	3514.80090711981	9909.32313611332	6712.06202161657	-1.49535114451179	0.0714978619442641	-20.9146274286844	3.9409445711826e-97	6.21582448964837e-96
TRINITY_DN5678_c0_g1_i1	gonads	repro_sys	722.696164153358	2227.5915788708	1475.14387151208	-1.62349668894335	0.0776550143890895	-20.9065274369642	4.67010497033509e-97	7.35603967386204e-96
TRINITY_DN13644_c0_g1_i1	gonads	repro_sys	2.44499125972212	1048.91937709698	525.682184178349	-8.76416568832477	0.419252556954397	-20.9042629387662	4.89703348153827e-97	7.70318404265473e-96
TRINITY_DN10223_c2_g1_i1	gonads	repro_sys	1282.92611201559	4876.00869019819	3079.46740110689	-1.92716014743664	0.0922666385907647	-20.8868576646026	7.0508752525854e-97	1.10764549634615e-95
TRINITY_DN8644_c0_g1_i1	gonads	repro_sys	611.542158429829	88.279069487449	349.910613958639	2.78039246874284	0.133236965686868	20.8680260347364	1.04563132235597e-96	1.6404298588546e-95
TRINITY_DN9857_c1_g1_i1	gonads	repro_sys	602.910210399391	2446.11659590516	1524.51340315228	-2.02164265578434	0.096951408710752	-20.8521225495112	1.45809041804962e-96	2.28447091827933e-95
TRINITY_DN17844_c0_g1_i1	gonads	repro_sys	937.250449914753	6.11673226091791	471.683591087835	7.15712071009389	0.34359653841322	20.8300140133732	2.31393408878701e-96	3.62055397531057e-95
TRINITY_DN9927_c1_g1_i1	gonads	repro_sys	122.938917907455	695.591374330673	409.265146119064	-2.49924544437184	0.120065772051887	-20.8156363105031	3.12370834144288e-96	4.88110499719894e-95
TRINITY_DN11799_c0_g1_i1	gonads	repro_sys	581.151350532508	24.8749639117439	303.013157222126	4.5416756186285	0.218299126402244	20.8048272729222	3.91367363995826e-96	6.10740434781301e-95
TRINITY_DN9316_c0_g1_i1	gonads	repro_sys	237.66901536064	2047.1969679643	1142.43299166247	-3.10497819799243	0.149254368227476	-20.8032651564354	4.04325301803416e-96	6.30127077493101e-95
TRINITY_DN1712_c0_g1_i1	gonads	repro_sys	12.4513426596614	538.822040278585	275.636691469123	-5.42656205785895	0.261143883116251	-20.7799700039049	6.56996667113385e-96	1.02255412575032e-94
TRINITY_DN9869_c0_g1_i1	gonads	repro_sys	2.69180369441734	760.500152964942	381.59597832968	-8.19851444823608	0.394610583617306	-20.7762153084749	7.10432707845935e-96	1.10426361000538e-94
TRINITY_DN3192_c0_g1_i1	gonads	repro_sys	620.850111103749	103.770091099365	362.310101101557	2.57324003418659	0.124001475640893	20.751688807629	1.18360140641231e-95	1.83731116868904e-94
TRINITY_DN8634_c0_g1_i8	gonads	repro_sys	127.181349163224	2137.86286171184	1132.52210543753	-4.06748229458746	0.196136385138443	-20.7380302829403	1.57233438804671e-95	2.43753207367978e-94
TRINITY_DN658_c0_g1_i1	gonads	repro_sys	1243.09501947871	246.140862719543	744.617941099124	2.33259944503077	0.112601838477273	20.7154650099392	2.51267971241396e-95	3.8901961066572e-94
TRINITY_DN6150_c0_g1_i1	gonads	repro_sys	867.533468219672	226.52162720383	547.027547711751	1.9381579652286	0.0936341413916021	20.6992656356267	3.51688218144684e-95	5.43778292149693e-94
TRINITY_DN18050_c0_g1_i1	gonads	repro_sys	5.94230492079651	325.109381411272	165.525843166034	-5.75702731085089	0.278312649798585	-20.6854676387051	4.68212375706963e-95	7.22998454859691e-94
TRINITY_DN9277_c1_g1_i2	gonads	repro_sys	543.15800038084	2650.56707254412	1596.86253646248	-2.28780810898843	0.110630668903426	-20.6796915508623	5.27771996776977e-95	8.13901788746903e-94
TRINITY_DN8254_c0_g1_i1	gonads	repro_sys	833.354885152609	7.49493947672815	420.424912314669	6.71549928732473	0.324932876488918	20.6673432368232	6.81667491191672e-95	1.04985704329677e-93
TRINITY_DN9628_c2_g1_i2	gonads	repro_sys	532.712522006182	3077.21410031697	1804.96331116158	-2.53148672843455	0.122581019527776	-20.6515391876058	9.45587333450828e-95	1.45442688808325e-93
TRINITY_DN7245_c0_g1_i2	gonads	repro_sys	166.56652811743	1211.80980827905	689.188168198242	-2.86260673589424	0.138630269707599	-20.6492185431948	9.92116256475351e-95	1.52400439814766e-93
TRINITY_DN10207_c2_g2_i1	gonads	repro_sys	9.24694469773239	302.977972512048	156.11245860489	-5.03276282529999	0.243798587630286	-20.6431172313928	1.12563561878567e-94	1.72685401829853e-93
TRINITY_DN18669_c0_g1_i1	gonads	repro_sys	5.40258748465446	393.102115772539	199.252351628597	-6.15960664815349	0.298394379988428	-20.6425022092989	1.14005135535282e-94	1.74669506745994e-93
TRINITY_DN8003_c1_g2_i1	gonads	repro_sys	95.6824843221684	1706.76634397739	901.224414149781	-4.15204486533362	0.201180575226807	-20.6383984172065	1.241071757554e-94	1.89900096720796e-93
TRINITY_DN117_c0_g1_i1	gonads	repro_sys	44.1827877707074	930.901666436766	487.542227103737	-4.39500915453763	0.212965840928804	-20.6371554018698	1.27339727755637e-94	1.94593602129302e-93
TRINITY_DN5088_c0_g1_i1	gonads	repro_sys	2.29097123074591	1028.34224102128	515.316606126014	-8.83788859293019	0.428447697758119	-20.6276953737295	1.54856399884363e-94	2.36336541896058e-93
TRINITY_DN3928_c0_g1_i1	gonads	repro_sys	618.270763901854	12.394039630601	315.332401766227	5.74765269083057	0.27866828705384	20.6254280011421	1.62288521784029e-94	2.47358779257365e-93
TRINITY_DN4050_c0_g1_i4	gonads	repro_sys	8.54640235092405	315.54306405901	162.044733204967	-5.20171962357431	0.25220961743472	-20.6245886912726	1.6512900675787e-94	2.51363043620313e-93
TRINITY_DN2435_c0_g1_i1	gonads	repro_sys	441.26089348527	37.0774839115758	239.169188698423	3.57224533993866	0.173235352654389	20.6207640946442	1.78713692127907e-94	2.71690931696904e-93
TRINITY_DN4528_c0_g1_i2	gonads	repro_sys	562.24319632408	3738.14380379597	2150.19350006003	-2.73263839539444	0.13277153838202	-20.5815073674291	4.01985047106302e-94	6.10333482603924e-93
TRINITY_DN5987_c0_g1_i1	gonads	repro_sys	1291.41324637591	273.978116041268	782.695681208589	2.24384691695582	0.109053909838273	20.5755751470392	4.54309307543484e-94	6.88889608941741e-93
TRINITY_DN3975_c0_g1_i1	gonads	repro_sys	22.981654037912	279.433179553128	151.20741679552	-3.60728260113133	0.175568415440097	-20.5463072164146	8.30452951658736e-94	1.2576345342472e-92
TRINITY_DN6731_c0_g1_i2	gonads	repro_sys	7.18341337617877	327.149346418106	167.166379897142	-5.49612941796888	0.267710853940404	-20.5300955754016	1.15946603888175e-93	1.75363656869125e-92
TRINITY_DN16258_c0_g1_i1	gonads	repro_sys	319.117462656268	1563.54503077057	941.33124671342	-2.29264871004011	0.111753495391387	-20.5152304365132	1.57420873001038e-93	2.37786246884389e-92
TRINITY_DN6161_c0_g1_i1	gonads	repro_sys	807.896182774536	127.027057838277	467.461620306407	2.66216428495552	0.129782354248943	20.5125288438601	1.66413251585819e-93	2.51047494261731e-92
TRINITY_DN10004_c4_g1_i1	gonads	repro_sys	1337.17069010124	340.106719841275	838.638704971259	1.98275732010623	0.096674989854241	20.5095167126024	1.77044695787982e-93	2.66744322989003e-92
TRINITY_DN7184_c0_g1_i1	gonads	repro_sys	34.2409779067007	384.149393687798	209.195185797249	-3.48109291890369	0.169736690043505	-20.5087828566202	1.79735907912408e-93	2.70453188636525e-92
TRINITY_DN5046_c0_g1_i1	gonads	repro_sys	1204.81438483654	3930.69584296523	2567.75511390089	-1.70465056022816	0.0831340695490156	-20.504837180178	1.94920802722492e-93	2.9292817572403e-92
TRINITY_DN10159_c0_g1_i2	gonads	repro_sys	19.5212477512113	679.788315602463	349.654781676837	-5.10385474956434	0.248955780639357	-20.5010493689154	2.10700668108266e-93	3.16238888108482e-92
TRINITY_DN6931_c0_g1_i1	gonads	repro_sys	786.938675730396	180.746655766607	483.842665748501	2.1175566756833	0.103304527711609	20.4981981195905	2.2341398016202e-93	3.34893576878998e-92
TRINITY_DN10063_c0_g1_i1	gonads	repro_sys	0.525248302631448	77088.8207982373	38544.67302327	-17.1861437711127	0.83932758181477	-20.4760860282385	3.51818090514381e-93	5.26698950754821e-92
TRINITY_DN9317_c0_g1_i2	gonads	repro_sys	26.7152638261894	366.669404463586	196.692334144888	-3.77914890717448	0.184629977733808	-20.4687719381253	4.08792227057511e-93	6.11217007511624e-92
TRINITY_DN8179_c0_g1_i1	gonads	repro_sys	13.1864682820866	270.731220693309	141.958844487698	-4.37258543524372	0.213635978084443	-20.4674581240964	4.19961149926423e-93	6.27120693084045e-92
TRINITY_DN8599_c0_g1_i1	gonads	repro_sys	12.6636323832388	11555.4840431196	5784.07383775141	-9.84994780475859	0.481997381373998	-20.4356873821181	8.05505450604975e-93	1.20132471126934e-91
TRINITY_DN9706_c1_g1_i4	gonads	repro_sys	762.302531364985	3897.87056605432	2330.08654870965	-2.35452977980805	0.115241271771651	-20.4313068019027	8.81120074354003e-93	1.31243447737533e-91
TRINITY_DN6382_c0_g1_i1	gonads	repro_sys	3006.98400628477	829.028471549386	1918.00623891708	1.85324181294294	0.0907401297882145	20.4236187149872	1.03134246511329e-92	1.53425213686424e-91
TRINITY_DN10080_c0_g1_i3	gonads	repro_sys	7.05857854985212	462.101031462632	234.579805006242	-6.03366881140023	0.295482406360347	-20.4197227365275	1.11696320608525e-92	1.65952843557331e-91
TRINITY_DN9911_c0_g1_i2	gonads	repro_sys	23.4842587720022	1721.67057727261	872.577418022306	-6.19325551091833	0.30351966285547	-20.4047917444723	1.51606298391797e-92	2.24965416580875e-91
TRINITY_DN9682_c0_g2_i2	gonads	repro_sys	3546.35553534945	1203.92966971611	2375.14260253278	1.5559504486692	0.076269057847877	20.4008085660719	1.64473475081152e-92	2.43751758919011e-91
TRINITY_DN59_c0_g1_i1	gonads	repro_sys	52.0711950743488	649.14435009337	350.607772583859	-3.6351339998134	0.178214672446557	-20.397501226525	1.75981276238623e-92	2.60478818673801e-91
TRINITY_DN13839_c0_g1_i1	gonads	repro_sys	5316.18565069324	2153.65618479704	3734.92091774514	1.3042289324881	0.0639746995323097	20.386636311272	2.19744602035339e-92	3.2484703904396e-91
TRINITY_DN21130_c0_g1_i2	gonads	repro_sys	28.4577898540082	361.075721615335	194.766755734672	-3.65873813073218	0.179499268675667	-20.3830252776297	2.36571995565742e-92	3.49284618014482e-91
TRINITY_DN476_c0_g1_i1	gonads	repro_sys	36.8188222360269	602.913480797307	319.866151516667	-4.02906678701631	0.197810194752332	-20.3683475063603	3.19270649775917e-92	4.70794342385463e-91
TRINITY_DN10047_c0_g1_i2	gonads	repro_sys	65.2853346945338	473.370415016134	269.327874855334	-2.8584108410058	0.14034469661985	-20.3670741385287	3.27679823521573e-92	4.82590460091397e-91
TRINITY_DN14304_c0_g1_i1	gonads	repro_sys	66.205597669627	797.915576524766	432.060587097197	-3.58596590464358	0.176167151638426	-20.3554741692344	4.15214033430768e-92	6.10743038936493e-91
TRINITY_DN891_c0_g1_i1	gonads	repro_sys	451.703326626335	42.7879759391433	247.245651282739	3.40385125484109	0.167304211033495	20.3452814117131	5.11178615365195e-92	7.5096090352029e-91
TRINITY_DN8003_c1_g2_i3	gonads	repro_sys	19.6351171033032	1019.06367582242	519.34939646286	-5.71386612518545	0.281105375141074	-20.3264207321468	7.50838114234824e-92	1.10166558678888e-90
TRINITY_DN9850_c0_g1_i1	gonads	repro_sys	8.30110451165569	714.169739325699	361.235421918678	-6.40953281957815	0.315484137006497	-20.316497939946	9.1903264230317e-92	1.3467714666189e-90
TRINITY_DN11562_c0_g1_i1	gonads	repro_sys	1103.47447673155	79.9190685296937	591.696772630621	3.77752148918892	0.185967050744805	20.3128536698292	9.89829136696031e-92	1.44871638367114e-90
TRINITY_DN9775_c0_g1_i2	gonads	repro_sys	3008.71638549477	873.994338079743	1941.35536178726	1.7840048355261	0.087857937510043	20.3055624350637	1.14822073245235e-91	1.67845368111086e-90
TRINITY_DN8323_c0_g1_i1	gonads	repro_sys	3573.63079414094	1667.68133737697	2620.65606575895	1.09900734713522	0.054126976250276	20.304244265439	1.17944438747455e-91	1.72195957536867e-90
TRINITY_DN9879_c1_g1_i5	gonads	repro_sys	275.883293220516	3016.9949235516	1646.43910838606	-3.44939177288677	0.169885818749086	-20.3041772308339	1.18105468479808e-91	1.72217652181819e-90
TRINITY_DN18501_c0_g1_i1	gonads	repro_sys	14.1351228164844	4377.89773763106	2196.01643022377	-8.27994833108766	0.408086434863959	-20.2896926330028	1.58583485520524e-91	2.30955578047319e-90
TRINITY_DN33_c0_g1_i1	gonads	repro_sys	834.79452844726	7.26946842079637	421.031998434028	6.8420193057023	0.33743069940366	20.276813336173	2.0605582661586e-91	2.99722191257785e-90
TRINITY_DN9175_c0_g1_i2	gonads	repro_sys	35.1659764072375	35068.7655949018	17551.9657856545	-9.96681719669798	0.492446573756569	-20.239387839918	4.40607801769219e-91	6.40103713988278e-90
TRINITY_DN5835_c0_g1_i1	gonads	repro_sys	2309.72468520228	7878.83810111964	5094.28139316096	-1.76980442246798	0.0874563796990648	-20.2364244730668	4.67908704815617e-91	6.78928615780493e-90
TRINITY_DN6275_c0_g1_i1	gonads	repro_sys	1431.36928528214	259.491831818133	845.430558550136	2.46546933283623	0.121932255899582	20.2199927709587	6.52927105867982e-91	9.46222283067228e-90
TRINITY_DN3438_c0_g1_i1	gonads	repro_sys	543.762059672178	107.344219352907	325.553139512542	2.34050472407137	0.115766286710996	20.2174984666676	6.86784092522281e-91	9.94065132444412e-90
TRINITY_DN8173_c1_g1_i1	gonads	repro_sys	959.227576340624	217.642167998743	588.434872169684	2.13752670092768	0.105889995083009	20.1862952137456	1.29196805165097e-90	1.86772608399407e-89
TRINITY_DN8711_c0_g1_i1	gonads	repro_sys	760.475631807408	8.52588102587296	384.50075641664	6.45822494714109	0.320054654450266	20.1785065686169	1.51247030298372e-90	2.18381435168557e-89
TRINITY_DN8823_c0_g1_i2	gonads	repro_sys	4076.15230990462	16732.2127665679	10404.1825382363	-2.03750054030269	0.101006826135798	-20.1719093476256	1.72835483027405e-90	2.49246959734257e-89
TRINITY_DN7933_c0_g1_i2	gonads	repro_sys	34.8209494538632	683.088503403155	358.954726428509	-4.28591767999656	0.212532591725604	-20.1659314705483	1.95039568773427e-90	2.80923740744318e-89
TRINITY_DN6987_c0_g1_i1	gonads	repro_sys	1595.12861308676	511.917800995573	1053.52320704117	1.63614721722121	0.0812561309954591	20.135677113554	3.59367726917074e-90	5.16980532177896e-89
TRINITY_DN9838_c0_g1_i2	gonads	repro_sys	839.022655729939	4399.80030101537	2619.41147837266	-2.39090397834132	0.118775798081726	-20.1295551531147	4.06628443058107e-90	5.84255648306173e-89
TRINITY_DN2363_c0_g1_i1	gonads	repro_sys	3.00781920485281	648.589981521033	325.798900362943	-7.70998972639929	0.383184421356801	-20.1208329375691	4.84863503963285e-90	6.95817515675447e-89
TRINITY_DN5253_c0_g1_i1	gonads	repro_sys	49.3535964355987	1080.78110569515	565.067351065375	-4.45000368621261	0.221241684382129	-20.1137669813007	5.591204371677e-90	8.01405959940371e-89
TRINITY_DN4892_c0_g1_i1	gonads	repro_sys	1388.01722575478	288.552847630175	838.285036692478	2.28013328277145	0.113443501333503	20.0992851592994	7.48641901884587e-90	1.07174956111837e-88
TRINITY_DN11573_c0_g1_i1	gonads	repro_sys	162.646850623064	919.291718249393	540.969284436228	-2.5006297252753	0.1244248626924	-20.0975084172469	7.75926969383352e-90	1.10946256714498e-88
TRINITY_DN8661_c0_g1_i1	gonads	repro_sys	0.503748747199573	63204.5310608845	31602.5174048158	-16.9001335646746	0.840971440608632	-20.0959661037282	8.00414919627885e-90	1.14308952521888e-88
TRINITY_DN5414_c0_g1_i1	gonads	repro_sys	1688.78439619278	491.796488685374	1090.29044243908	1.77863336774029	0.0885605035573264	20.0838217523115	1.02219802682464e-89	1.45805534528425e-88
TRINITY_DN5261_c0_g1_i1	gonads	repro_sys	675.544833974789	100.050233686572	387.797533830681	2.73252841778457	0.136162242319484	20.0681802182217	1.40038890572679e-89	1.99508852324947e-88
TRINITY_DN10064_c2_g1_i1	gonads	repro_sys	3.56946588149196	518.063387980763	260.816426931127	-7.15916810686827	0.356783805960203	-20.0658437610445	1.46778074613784e-89	2.08857400374349e-88
TRINITY_DN9334_c0_g1_i1	gonads	repro_sys	1259.64842041661	360.182818849333	809.915619632971	1.80620784690686	0.0900897774779324	20.048976670514	2.0603966822606e-89	2.92829839691126e-88
TRINITY_DN3425_c0_g1_i1	gonads	repro_sys	2.11568788426759	1086.70838539976	544.412036642013	-9.03365412571695	0.450708169709856	-20.0432446821019	2.31194031925862e-89	3.28184106524157e-88
TRINITY_DN972_c0_g1_i1	gonads	repro_sys	2067.43791240574	6801.49775044393	4434.46783142483	-1.71788169515467	0.08578977988122	-20.02431638749	3.38120652397558e-89	4.79390797418535e-88
TRINITY_DN4788_c0_g1_i1	gonads	repro_sys	486.780828127651	38.1355303637424	262.458179245697	3.64667269703947	0.182255065848514	20.0086218732076	4.63280066426917e-89	6.56053574836771e-88
TRINITY_DN5964_c0_g1_i1	gonads	repro_sys	1189.73323837473	5510.69714714624	3350.21519276048	-2.21201829191677	0.110631558672923	-19.9944601563149	6.15412308018304e-89	8.70442714654461e-88
TRINITY_DN6300_c0_g1_i2	gonads	repro_sys	746.426690239089	92.6400717076734	419.533380973381	3.0323886935786	0.151740585410277	19.9840318618754	7.58441235959746e-89	1.07145739113642e-87
TRINITY_DN3378_c0_g1_i1	gonads	repro_sys	1.69293687779764	1844.12892129406	922.910929085927	-10.0653481863984	0.503824080650708	-19.9779021546541	8.57523049813992e-89	1.20873832576208e-87
TRINITY_DN9524_c0_g2_i2	gonads	repro_sys	2.91030099429202	557.032580189971	279.971440592132	-7.65115336094582	0.38298098313769	-19.9778936757157	8.57668681324988e-89	1.20873832576208e-87
TRINITY_DN8281_c0_g1_i1	gonads	repro_sys	9.51772701154669	420.278991620253	214.8983593159	-5.45254782080133	0.273086053821347	-19.9664089194697	1.07940511916008e-88	1.51942068266954e-87
TRINITY_DN4997_c0_g1_i2	gonads	repro_sys	1800.72310724513	618.657852079253	1209.69047966219	1.54238983888763	0.0772736920611645	19.9600898798362	1.22491763212142e-88	1.72219326272728e-87
TRINITY_DN4503_c0_g1_i1	gonads	repro_sys	636.540635785695	81.0616550325534	358.801145409124	2.97692401885553	0.149212551093512	19.9508955315018	1.47227645392021e-88	2.067504312287e-87
TRINITY_DN6201_c0_g1_i4	gonads	repro_sys	1233.5814443432	3862.90801255849	2548.24472845084	-1.64555130733417	0.0825038776839037	-19.9451389865426	1.65190408588282e-88	2.31699213569898e-87
TRINITY_DN7076_c0_g1_i1	gonads	repro_sys	496.526348682098	11.0755718077745	253.800960244936	5.48606593623387	0.275357487241866	19.9234311410427	2.54910559782893e-88	3.57117266987164e-87
TRINITY_DN9534_c0_g1_i1	gonads	repro_sys	3.28550348936273	4742.25738089975	2372.77144219456	-10.4978221544254	0.526977884439336	-19.9208021141045	2.68652796730995e-88	3.75922476375841e-87
TRINITY_DN8125_c0_g1_i1	gonads	repro_sys	2.15326752676682	1047.89214506908	525.022706297925	-8.87373873249317	0.445701386853817	-19.9096053865402	3.35950678266783e-88	4.69533913563374e-87
TRINITY_DN19978_c0_g1_i2	gonads	repro_sys	6.7215895271799	453.986692983564	230.354141255372	-6.07301183661546	0.305197551367163	-19.8986256914932	4.18239550725578e-88	5.83850519745114e-87
TRINITY_DN6302_c0_g1_i1	gonads	repro_sys	1076.74288461529	344.864846491598	710.803865553446	1.64903512385428	0.0829545476503839	19.8787790490308	6.21273388210082e-88	8.6625361655517e-87
TRINITY_DN9321_c0_g1_i4	gonads	repro_sys	745.747219122564	4993.97760572167	2869.86241242212	-2.74234472618134	0.138017899251739	-19.8694860670168	7.47643629818559e-88	1.04122189675204e-86
TRINITY_DN9673_c1_g1_i2	gonads	repro_sys	109.689254618249	1741.09527974423	925.39226718124	-3.99166932067473	0.200994060449074	-19.8596381990407	9.09634879953029e-88	1.26532681884375e-86
TRINITY_DN6576_c0_g1_i2	gonads	repro_sys	541.121344030602	2076.20353397215	1308.66243900138	-1.93718480519132	0.0975607983286632	-19.8561803344958	9.74459059967232e-88	1.35390054770447e-86
TRINITY_DN5496_c0_g1_i1	gonads	repro_sys	1214.18307035258	59.4221765173568	636.80262343497	4.3609336200761	0.219804400907276	19.8400650854837	1.34284772268363e-87	1.86353732257462e-86
TRINITY_DN10006_c1_g1_i4	gonads	repro_sys	832.817158136483	14399.5755254108	7616.19634177364	-4.11156259334307	0.207292610307657	-19.8345835253887	1.49751482260413e-87	2.07573172234374e-86
TRINITY_DN8519_c1_g1_i1	gonads	repro_sys	116.011684455818	684.380145806038	400.195915130928	-2.55879557123532	0.129016542651526	-19.833081236308	1.54292268081947e-87	2.13615922742832e-86
TRINITY_DN4375_c0_g1_i1	gonads	repro_sys	27.2585749346066	371.91572093522	199.587147934913	-3.7787028570492	0.190613551933967	-19.8238940448381	1.85207675629523e-87	2.56116999327117e-86
TRINITY_DN5420_c0_g1_i2	gonads	repro_sys	707.199334993351	2036.425450854	1371.81239292368	-1.52772874921889	0.0770942202157952	-19.8163850019185	2.15010099038695e-87	2.9698112390081e-86
TRINITY_DN2076_c0_g1_i1	gonads	repro_sys	679.182860597051	1686.40899687708	1182.79592873706	-1.31080696516096	0.0661571012107399	-19.813548979201	2.27471078120599e-87	3.13824852742026e-86
TRINITY_DN4269_c0_g1_i2	gonads	repro_sys	157.719345119337	2284.793984406	1221.25666476267	-3.85502334641435	0.194585794391275	-19.8114325790023	2.37237214266367e-87	3.26915655963314e-86
TRINITY_DN6837_c0_g1_i1	gonads	repro_sys	423.735653629874	38.531784639304	231.133719134589	3.46093877781058	0.174788590919692	19.8007133051421	2.93508250997608e-87	4.03985305286662e-86
TRINITY_DN999_c0_g1_i1	gonads	repro_sys	185.142783172152	1015.62877189494	600.385777533545	-2.45108204358355	0.123874394169105	-19.7868337522401	3.86577417329379e-87	5.31465009448628e-86
TRINITY_DN5368_c0_g1_i1	gonads	repro_sys	1196.59674544448	223.494533941781	710.045639693131	2.42644585805004	0.12263384851756	19.7861021845252	3.92228304352467e-87	5.3860534753855e-86
TRINITY_DN9240_c0_g1_i1	gonads	repro_sys	1100.74550751593	231.132242548992	665.938875032461	2.24368490104477	0.113522498766207	19.7642311033473	6.0513329507063e-87	8.29997727883837e-86
TRINITY_DN9595_c1_g1_i2	gonads	repro_sys	63.9293554771883	879.737195624939	471.833275551064	-3.78463338852553	0.191541067248502	-19.7588613392	6.73059645748288e-87	9.22091714675155e-86
TRINITY_DN9190_c0_g1_i1	gonads	repro_sys	454.589963779885	17.6675816275551	236.12877270372	4.70893814690693	0.238451697755657	19.7479749199865	8.34995444794539e-87	1.14261513711606e-85
TRINITY_DN7367_c0_g1_i2	gonads	repro_sys	647.669678607989	8272.3559828727	4460.01283074034	-3.67444770602319	0.186086430765873	-19.7459196293912	8.69671486698279e-87	1.18868555177252e-85
TRINITY_DN6665_c0_g1_i1	gonads	repro_sys	494.822160923525	18.1951999483588	256.508680435942	4.85099002833499	0.245694179992254	19.7440168443873	9.03053544827211e-87	1.23288260314649e-85
TRINITY_DN8022_c0_g1_i2	gonads	repro_sys	1693.96323049256	7694.84126577361	4694.40224813309	-2.18289421129494	0.110585726016614	-19.7393849091066	9.89755128057408e-87	1.34968691189495e-85
TRINITY_DN9806_c0_g1_i1	gonads	repro_sys	491.867255600289	1807.06796918613	1149.46761239321	-1.87556747482663	0.0950694950078965	-19.728383691013	1.23041769944967e-86	1.67592847802498e-85
TRINITY_DN109_c0_g1_i1	gonads	repro_sys	12.4728422150932	704.620192379802	358.546517297448	-5.81655394527374	0.294962551926447	-19.7196352800886	1.46279462760877e-86	1.99014391483678e-85
TRINITY_DN19988_c0_g1_i1	gonads	repro_sys	1205.26819819136	269.45589698279	737.362047587076	2.15407929329253	0.109249128622911	19.7171301999821	1.53705963064861e-86	2.08877007708211e-85
TRINITY_DN8770_c0_g1_i2	gonads	repro_sys	428.785995050477	26.2520054027725	227.519000226625	4.02545570230929	0.204807225901603	19.6548519447418	5.2542007650786e-86	7.13191168365853e-85
TRINITY_DN9640_c0_g1_i1	gonads	repro_sys	1198.20387347994	7883.17366649632	4540.68876998813	-2.71740805330473	0.138347017810118	-19.6419705774532	6.77187864949878e-86	9.18138944170249e-85
TRINITY_DN5091_c0_g1_i1	gonads	repro_sys	10.050102825105	307.848049452746	158.949076138926	-4.94538793967476	0.251914990834101	-19.6311776575915	8.3750859008177e-86	1.13419841475212e-84
TRINITY_DN2187_c0_g1_i1	gonads	repro_sys	1188.34304102289	299.460905381208	743.901973202049	1.99787429384408	0.101777475804376	19.6298275041145	8.60061705887421e-86	1.16340379090305e-84
TRINITY_DN4267_c0_g1_i1	gonads	repro_sys	8.78065783950499	464.279621823589	236.530139831547	-5.71870885448672	0.291382285806939	-19.6261376653341	9.24834917702767e-86	1.24958772940069e-84
TRINITY_DN7471_c0_g1_i1	gonads	repro_sys	1042.77124869721	217.515084053454	630.14316637533	2.25840860463626	0.115186925662808	19.6064665467973	1.36169769739124e-85	1.83774596456627e-84
TRINITY_DN19803_c0_g1_i1	gonads	repro_sys	1346.54640976106	267.471735774544	807.009072767801	2.33355063583049	0.11902498228593	19.6055533133765	1.38636252925429e-85	1.86889282833799e-84
TRINITY_DN9936_c2_g1_i1	gonads	repro_sys	305.219553708989	1321.33882128191	813.279187495449	-2.11694253286801	0.10802457587587	-19.5968603968468	1.64463141699308e-85	2.21451969771572e-84
TRINITY_DN17733_c0_g1_i1	gonads	repro_sys	261.900193316056	1182.11297910627	722.006586211163	-2.17441789758204	0.111027881616617	-19.5844310989412	2.09938712181679e-85	2.82362774763076e-84
TRINITY_DN8679_c0_g1_i2	gonads	repro_sys	1724.90063244695	7559.39879710259	4642.14971477477	-2.13129624011902	0.10883831357628	-19.5822240357048	2.19236137994653e-85	2.94531377178221e-84
TRINITY_DN9372_c0_g1_i1	gonads	repro_sys	4813.31176651473	1217.12349376281	3015.21763013877	1.98181812668156	0.101207917046443	19.5816511644255	2.21715812667469e-85	2.97523428798192e-84
TRINITY_DN7118_c0_g1_i1	gonads	repro_sys	80.7327410631605	603.453197618947	342.092969341054	-2.90719233164004	0.148519147504696	-19.5745288098163	2.54983912863315e-85	3.41777071826573e-84
TRINITY_DN9519_c0_g1_i1	gonads	repro_sys	107.022196951499	571.517548552972	339.269872752235	-2.4162839580189	0.123488837333508	-19.5668208576068	2.96617106856991e-85	3.97129858294213e-84
TRINITY_DN4057_c0_g1_i1	gonads	repro_sys	1.81660113333134	1667.55932570852	834.687963420926	-9.9098198367834	0.506505630029151	-19.5650734153005	3.06961188611275e-85	4.10512681523047e-84
TRINITY_DN7912_c1_g1_i1	gonads	repro_sys	43.2246317598254	391.264026251034	217.24432900543	-3.16893796471471	0.162033028507126	-19.5573581134129	3.57106617711216e-85	4.77032899078634e-84
TRINITY_DN3395_c0_g1_i1	gonads	repro_sys	47.744282631127	946.509550684043	497.126916657585	-4.30336690905065	0.22005320489181	-19.5560292392307	3.66533664315798e-85	4.89071306111975e-84
TRINITY_DN9441_c0_g1_i1	gonads	repro_sys	16.4489897136864	305.206284403487	160.827637058587	-4.22293255393765	0.216020993453266	-19.548713698751	4.23053544751484e-85	5.63848061568098e-84
TRINITY_DN9287_c0_g1_i1	gonads	repro_sys	412.019250946701	2382.08510221002	1397.05217657836	-2.52979730513027	0.12945596856911	-19.5417587392253	4.8482552370815e-85	6.45447945799935e-84
TRINITY_DN971_c0_g1_i2	gonads	repro_sys	1.45272517995848	1240.44768297048	620.950204075221	-9.64728988493991	0.493829999569685	-19.5356497040406	5.46460900161999e-85	7.26681978070956e-84
TRINITY_DN9176_c1_g1_i2	gonads	repro_sys	1119.81282040616	141.461692047126	630.637256226642	2.99263728939949	0.153239306979124	19.529175303613	6.20330979366612e-85	8.23984171239844e-84
TRINITY_DN10508_c1_g1_i1	gonads	repro_sys	721.484240989161	2076.46475598822	1398.97449848869	-1.52317751376791	0.0779969062269688	-19.5286914244458	6.26236106289605e-85	8.30891194178393e-84
TRINITY_DN6826_c0_g1_i2	gonads	repro_sys	2.52621454068294	688.444182679067	345.485198609875	-8.06338433581872	0.413133228403878	-19.5176368818632	7.77520810952142e-85	1.03045558994805e-83
TRINITY_DN7435_c0_g1_i1	gonads	repro_sys	52.5070563586873	607.420389268502	329.963722813595	-3.52211715643451	0.180462842584392	-19.5171322029211	7.85237442902294e-85	1.03951320812077e-83
TRINITY_DN6311_c0_g1_i1	gonads	repro_sys	418.229280445895	28.5259195846455	223.37760001527	3.90719201814277	0.20026644131004	19.5099687825076	9.03372615004676e-85	1.1945607351274e-83
TRINITY_DN5489_c0_g1_i1	gonads	repro_sys	939.543032304803	204.225757033203	571.884394669003	2.19256417052106	0.112386968036488	19.5090606039768	9.19563904660819e-85	1.21460783909347e-83
TRINITY_DN9498_c0_g1_i2	gonads	repro_sys	202.059483222492	1113.01801282037	657.538748021432	-2.46070880743328	0.126202801371532	-19.4980521881533	1.1404341493649e-84	1.50465791128973e-83
TRINITY_DN9376_c0_g1_i6	gonads	repro_sys	46.6202804852167	2358.49590407273	1202.55809227897	-5.65668836362944	0.290130052922066	-19.4970783159404	1.16235352287894e-84	1.53186232735566e-83
TRINITY_DN8018_c0_g1_i2	gonads	repro_sys	2088.03403802162	613.789161776317	1350.91159989897	1.77103565056931	0.0908414301653949	19.4959023360243	1.18938258223312e-84	1.56573246747158e-83
TRINITY_DN7001_c0_g1_i2	gonads	repro_sys	28.0776082733368	432.121417254071	230.099512763704	-3.93523485688238	0.20185940291092	-19.4949296398097	1.21221235873829e-84	1.59400513511769e-83
TRINITY_DN5452_c0_g1_i1	gonads	repro_sys	8.45264351924613	469.870749581223	239.161696550234	-5.79445404888615	0.297310169514695	-19.4895924964308	1.34548220229677e-84	1.7672766229053e-83
TRINITY_DN19944_c0_g1_i1	gonads	repro_sys	4.35081252189448	354.341715444748	179.346263983321	-6.31471963454998	0.324263493839474	-19.4740381033336	1.82316596286346e-84	2.39204246931596e-83
TRINITY_DN9178_c0_g1_i4	gonads	repro_sys	1832.26741689007	427.802453032458	1130.03493496127	2.10296384421632	0.107995651633905	19.4726714677844	1.8724679558066e-84	2.45399526755432e-83
TRINITY_DN9465_c0_g1_i2	gonads	repro_sys	578.109963240796	32.5375346836429	305.323748962219	4.1532429420661	0.213345999726533	19.4671704526437	2.08473702663761e-84	2.72915240531603e-83
TRINITY_DN7110_c0_g1_i1	gonads	repro_sys	5.25495335000168	282.1800398443	143.717496597151	-5.72394305814603	0.294123824721823	-19.4609976378473	2.35162456404217e-84	3.07512104478855e-83
TRINITY_DN8332_c1_g1_i1	gonads	repro_sys	9.89630833635993	557.035466773849	283.465887555105	-5.82206191176588	0.299276192806199	-19.4538090623735	2.70565744595541e-84	3.5341525530207e-83
TRINITY_DN9129_c1_g1_i1	gonads	repro_sys	589.287484575843	130.528932198884	359.908208387363	2.17408201893906	0.11175758283681	19.4535526248244	2.71922441637847e-84	3.54794042898906e-83
TRINITY_DN8607_c1_g1_i1	gonads	repro_sys	841.458461676061	170.630922045763	506.044691860912	2.29403850794922	0.117979553446937	19.4443735454636	3.25222627161284e-84	4.2386869393963e-83
TRINITY_DN6183_c0_g1_i1	gonads	repro_sys	745.366921613549	147.133341738947	446.250131676248	2.35049969610709	0.120923653303134	19.4378819354291	3.69092149898057e-84	4.80513117138001e-83
TRINITY_DN5226_c0_g1_i1	gonads	repro_sys	458.490930765461	15.7467185764704	237.118824670966	4.87518804919218	0.250932134143735	19.4283130210802	4.44739988525599e-84	5.78358338279095e-83
TRINITY_DN3774_c0_g1_i1	gonads	repro_sys	411.599041247209	1693.78425183267	1052.69164653994	-2.03957871821979	0.104981153699166	-19.4280463335772	4.47056383270165e-84	5.80729692137715e-83
TRINITY_DN6492_c0_g1_i1	gonads	repro_sys	1210.80734721717	354.675466398948	782.741406808058	1.77658261622675	0.0914550280843835	19.4257511417254	4.67495961648382e-84	6.06612050676348e-83
TRINITY_DN10054_c1_g1_i4	gonads	repro_sys	198.699890681352	1170.54478630412	684.622338492737	-2.56068838735481	0.131885410674728	-19.4160095059361	5.6514415171259e-84	7.32511374640015e-83
TRINITY_DN7731_c0_g1_i1	gonads	repro_sys	3.51060152609346	489.693778071591	246.602189798842	-7.14790382418332	0.368318685424988	-19.4068455037399	6.7548896327842e-84	8.74572633554544e-83
TRINITY_DN7987_c0_g1_i1	gonads	repro_sys	4.77333798813324	390.34755995713	197.560448972632	-6.3373957438148	0.32655865139586	-19.4066080219461	6.78617564806812e-84	8.77658852750149e-83
TRINITY_DN914_c0_g1_i1	gonads	repro_sys	434.725750132221	17.629550331025	226.177650231623	4.62013250879585	0.238112708530612	19.4031328159954	7.26088426938671e-84	9.38023448047305e-83
TRINITY_DN2368_c0_g1_i2	gonads	repro_sys	2.5253551705525	530.086177640043	266.305766405298	-7.68605577946136	0.396296122768307	-19.3947286836187	8.55027766397724e-84	1.10338851519146e-82
TRINITY_DN17737_c1_g1_i1	gonads	repro_sys	9.06797132084903	463.945723787169	236.506847554009	-5.6531175434176	0.291512971569724	-19.3923361728193	8.95745111263105e-84	1.15466836990174e-82
TRINITY_DN3432_c0_g1_i1	gonads	repro_sys	11.7079089886934	298.07460273489	154.891255861792	-4.66683119424134	0.240747630960876	-19.3847439977499	1.03820300053372e-83	1.33684237729927e-82
TRINITY_DN8916_c0_g1_i2	gonads	repro_sys	6.53872832018802	351.696471320454	179.117599820321	-5.78178719903012	0.29828347127136	-19.3835319616829	1.06294973008247e-83	1.36721328819123e-82
TRINITY_DN17918_c0_g1_i1	gonads	repro_sys	1863.59320606496	3.31591804088487	933.454562052922	9.07226942976342	0.468082264535218	19.38178418012	1.09967442499306e-83	1.41290775084714e-82
TRINITY_DN5370_c0_g1_i1	gonads	repro_sys	2.69180369441734	605.604488017484	304.148145855951	-7.86424997984499	0.405798399006394	-19.3796969113253	1.14519405821267e-83	1.46979045684768e-82
TRINITY_DN629_c0_g1_i2	gonads	repro_sys	1810.7703853318	170.016990191986	990.393687761892	3.40033452817188	0.17562237551	19.3616247263337	1.6267307576139e-83	2.08554317586583e-82
TRINITY_DN3583_c0_g1_i1	gonads	repro_sys	2.61381301826862	865.114204847922	433.864008933095	-8.30628341259202	0.42912179228335	-19.3564707315245	1.79788970635185e-83	2.30247136089538e-82
TRINITY_DN2359_c0_g1_i1	gonads	repro_sys	26.2260369701177	536.609491503883	281.417764237	-4.34214789206894	0.224492988300954	-19.3420201001908	2.37967827115428e-83	3.04423120420627e-82
TRINITY_DN8199_c0_g1_i1	gonads	repro_sys	651.817868694983	77.7058213569758	364.761845025979	3.08343637298967	0.159526594479908	19.3286666906064	3.08282083652716e-83	3.93945716875954e-82
TRINITY_DN7437_c0_g1_i1	gonads	repro_sys	376.637454525767	1666.02092939293	1021.32919195935	-2.14583799732508	0.111037811966053	-19.3252907215167	3.29124551815996e-83	4.20124102870646e-82
TRINITY_DN10000_c0_g2_i5	gonads	repro_sys	40.7779395335472	481.683079452926	261.230509493237	-3.5665787393189	0.184579183503443	-19.3227571583248	3.45684084832497e-83	4.40784619858926e-82
TRINITY_DN9381_c0_g1_i1	gonads	repro_sys	1473.46143857348	394.293278516932	933.877358545205	1.90549597680073	0.0986442436667762	19.3168491740639	3.87598722372805e-83	4.93696015891502e-82
TRINITY_DN8836_c0_g1_i1	gonads	repro_sys	76.0014231485137	607.865472692501	341.933447920507	-2.99369217115977	0.155017226868366	-19.3119966834517	4.25788841903086e-83	5.41754226274531e-82
TRINITY_DN3986_c0_g1_i1	gonads	repro_sys	4.3363326906853	349.107028024469	176.721680357577	-6.29300724938348	0.325870376050271	-19.3113818005128	4.30888625312825e-83	5.476515408237e-82
TRINITY_DN9598_c0_g1_i2	gonads	repro_sys	412.989317468063	1201.14059845645	807.064957962256	-1.54255881457984	0.0799036792046361	-19.3052288697407	4.85398058424546e-83	6.16267233228232e-82
TRINITY_DN20061_c0_g1_i1	gonads	repro_sys	455.639705905221	1646.46567728211	1051.05269159367	-1.85382937929346	0.0960452939669256	-19.3016159639415	5.20555709346411e-83	6.60192396934275e-82
TRINITY_DN2273_c0_g1_i1	gonads	repro_sys	876.507423202421	5.17767093966305	440.842547071042	7.39801371730289	0.383314098865689	19.3001346394386	5.35694542238584e-83	6.78661623296237e-82
TRINITY_DN6486_c0_g1_i1	gonads	repro_sys	1075.43279255417	176.996461920046	626.214627237107	2.58664480169057	0.134025216575909	19.2996875347376	5.40349546848264e-83	6.83823669276719e-82
TRINITY_DN4218_c0_g1_i1	gonads	repro_sys	916.312711033892	183.628013680287	549.97036235709	2.313026527286	0.120003665934012	19.2746322313011	8.77216702297028e-83	1.10894497708837e-81
TRINITY_DN5995_c0_g1_i1	gonads	repro_sys	4826.753015541	10297.8052718435	7562.27914369224	-1.09345874009317	0.0567808807096309	-19.2575163757138	1.22096043803878e-82	1.54183878681382e-81
TRINITY_DN9430_c0_g1_i1	gonads	repro_sys	1.63364283733392	1466.20271505206	733.918178944699	-9.87974775266696	0.513065442252982	-19.2563110648865	1.24970886713094e-82	1.57645287714525e-81
TRINITY_DN4137_c0_g1_i1	gonads	repro_sys	19.0183968123685	395.338666192175	207.178531502272	-4.38578068995122	0.227765593705339	-19.2556769378658	1.26510373165854e-82	1.5941660071017e-81
TRINITY_DN9929_c0_g1_i1	gonads	repro_sys	524.770247825795	68.8676587032723	296.818953264533	2.96527688589198	0.154013952503692	19.2533003516086	1.32450240620188e-82	1.66723155447335e-81
TRINITY_DN7900_c0_g1_i1	gonads	repro_sys	941.495056074689	2636.78474185726	1789.13989896598	-1.48572650590958	0.0771958905069768	-19.2461865023151	1.51944358813917e-82	1.91057463772207e-81
TRINITY_DN1973_c0_g1_i1	gonads	repro_sys	651.759970219356	17.046438993084	334.40320460622	5.35309342461343	0.278165526290081	19.2442733505051	1.57658660476326e-82	1.98031379289133e-81
TRINITY_DN6304_c0_g1_i1	gonads	repro_sys	9.01666343056693	288.095729583596	148.556196507081	-4.96547407305574	0.25804460147878	-19.2426969779644	1.62527741082937e-82	2.03929908992457e-81
TRINITY_DN4191_c0_g1_i1	gonads	repro_sys	125.742939648461	1211.25913524049	668.501037444477	-3.2636962116314	0.169696107436984	-19.2325932569984	1.97500853312026e-82	2.47548409970456e-81
TRINITY_DN8746_c0_g1_i2	gonads	repro_sys	54.9544120691123	962.550714812709	508.752563440911	-4.1335878874188	0.214944628111567	-19.2309429816188	2.03887010506151e-82	2.5528127075276e-81
TRINITY_DN6482_c0_g1_i1	gonads	repro_sys	9.43023558978949	375.880946331521	192.655590960655	-5.29353051197063	0.275493711560602	-19.2147054173546	2.78812079501952e-82	3.48722284574523e-81
TRINITY_DN9278_c0_g1_i3	gonads	repro_sys	69.6920469249143	1717.04864082988	893.370343877396	-4.61903688411976	0.240525099203444	-19.2039703940121	3.42854634361755e-82	4.28368324713701e-81
TRINITY_DN3684_c0_g1_i1	gonads	repro_sys	1356.18395610246	4920.67832557978	3138.43114084112	-1.85943388707636	0.0968710768765201	-19.1949335862813	4.08003791683262e-82	5.09226766272478e-81
TRINITY_DN8498_c0_g1_i4	gonads	repro_sys	778.86099899342	2235.5523376585	1507.20666832596	-1.51980496784141	0.0791812305431323	-19.1940054153809	4.15357798108559e-82	5.17856674848153e-81
TRINITY_DN10103_c2_g1_i10	gonads	repro_sys	1441.67204279644	8285.52478841089	4863.59841560366	-2.52277880515433	0.131466023036492	-19.1895879017659	4.52211178542801e-82	5.63208467821489e-81
TRINITY_DN8875_c1_g1_i1	gonads	repro_sys	862.770265632141	2236.9054701028	1549.83786786747	-1.37343148104018	0.0715725515326926	-19.1893603291875	4.54195659688885e-82	5.65082709868474e-81
TRINITY_DN9851_c0_g1_i2	gonads	repro_sys	2438.46722447143	1016.53726786729	1727.50224616936	1.26127457925662	0.0657448149741367	19.1843962106029	4.99711709165095e-82	6.21055206475016e-81
TRINITY_DN5850_c0_g1_i1	gonads	repro_sys	660.970362638173	97.5929752414625	379.281668939818	2.73368481501463	0.142772887349179	19.1470864375592	1.02355489995796e-81	1.27076120456319e-80
TRINITY_DN8802_c0_g1_i1	gonads	repro_sys	1540.42148190638	453.6019938521	997.01173787924	1.75685082600595	0.091768483505595	19.1443811523685	1.07811804823654e-81	1.33709335203399e-80
TRINITY_DN9224_c0_g1_i1	gonads	repro_sys	3559.67175554419	21216.9665617982	12388.3191586712	-2.57521797928089	0.134522160884557	-19.1434479073738	1.09760597542296e-81	1.35983108332632e-80
TRINITY_DN7931_c0_g1_i1	gonads	repro_sys	431.307814999469	17.555698895967	224.431756947718	4.63240488255322	0.24220772350877	19.1257521248511	1.5413412269855e-81	1.90757167398562e-80
TRINITY_DN9424_c1_g1_i1	gonads	repro_sys	7.25547920528937	241.244787568138	124.250133386714	-5.03379974348674	0.263293215336526	-19.1186078876086	1.76762696346796e-81	2.18532852923184e-80
TRINITY_DN8332_c0_g1_i1	gonads	repro_sys	11.5092138993869	684.238945304301	347.874079601844	-5.89254062692277	0.308259956906737	-19.1154916326207	1.87643496089709e-81	2.31741684583748e-80
TRINITY_DN8388_c0_g1_i1	gonads	repro_sys	657.691664482469	123.576112073326	390.633888277897	2.40766914714378	0.125969353786247	19.1131340661576	1.96316823846276e-81	2.42199457440505e-80
TRINITY_DN9342_c0_g1_i2	gonads	repro_sys	12.7362615109266	1315.14239974046	663.939330625691	-6.6887498009378	0.350379199222995	-19.09003107425	3.05587590659754e-81	3.76614329827743e-80
TRINITY_DN6618_c0_g1_i1	gonads	repro_sys	44.6468627482928	373.699668429632	209.173265588962	-3.07095266303559	0.160878455191885	-19.0886508661012	3.13768554019866e-81	3.86292696286527e-80
TRINITY_DN3318_c0_g1_i1	gonads	repro_sys	4.5819531591904	316.8514410094	160.716697084295	-6.14558655996974	0.322056113518732	-19.0823471500791	3.53998859033413e-81	4.35366864001218e-80
TRINITY_DN9963_c0_g1_i2	gonads	repro_sys	403.500563255481	1079.32762000388	741.414091629683	-1.42031393585816	0.0744581312036426	-19.0753368758827	4.04805639449893e-81	4.97332642752726e-80
TRINITY_DN8852_c0_g1_i4	gonads	repro_sys	1.35831112298414	1469.45557886938	735.406944996184	-10.0568218341081	0.527273550124217	-19.0732530234806	4.2126568755499e-81	5.17015867788842e-80
TRINITY_DN9052_c0_g1_i1	gonads	repro_sys	845.687532517829	186.781357510327	516.234445014078	2.18847860517671	0.114789619655624	19.0651263741641	4.92087326205282e-81	6.03306230733676e-80
TRINITY_DN10044_c0_g1_i1	gonads	repro_sys	36.4579441112876	8916.06519397493	4476.26156904311	-7.93296300352183	0.416233353617111	-19.0589315694755	5.53944752056554e-81	6.78438364732882e-80
TRINITY_DN7568_c0_g1_i1	gonads	repro_sys	706.145715072205	2361.79322224327	1533.96946865774	-1.74166107094668	0.0914048387932751	-19.0543640133285	6.04466134349772e-81	7.39545170810905e-80
TRINITY_DN4261_c0_g1_i1	gonads	repro_sys	783.639367111115	2558.52583934942	1671.08260323027	-1.70546410512623	0.0895861221689061	-19.0371461989474	8.39806097418082e-81	1.02641031532986e-79
TRINITY_DN4693_c0_g1_i1	gonads	repro_sys	17.1972569762003	495.342187318701	256.269722147451	-4.84274122232468	0.254411843476822	-19.0350463097284	8.74152138838399e-81	1.06728088080767e-79
TRINITY_DN3696_c0_g1_i1	gonads	repro_sys	1093.70339627649	3387.48671257901	2240.59505442775	-1.62958907678558	0.0857126447123043	-19.0122365522067	1.35069096421097e-80	1.6473955424776e-79
TRINITY_DN7461_c0_g1_i6	gonads	repro_sys	489.044309960018	1501.42556986519	995.234939912604	-1.6171010699479	0.0850713187897438	-19.0087692650517	1.44298307648863e-80	1.75814132442493e-79
TRINITY_DN7401_c0_g1_i1	gonads	repro_sys	461.835859208353	35.040133683622	248.437996445988	3.71985007290055	0.195904412031721	18.9880872733904	2.13981751615968e-80	2.60447623712741e-79
TRINITY_DN5264_c1_g1_i1	gonads	repro_sys	11.8106318250861	302.683690901966	157.247161363526	-4.67027925785157	0.245996825245805	-18.9851200444759	2.26418207022269e-80	2.75300238920163e-79
TRINITY_DN6245_c0_g1_i1	gonads	repro_sys	9.38412235851636	2651.1080369047	1330.24607963161	-8.15608963245469	0.429807181022668	-18.9761595258794	2.68521138971739e-80	3.261562947799e-79
TRINITY_DN7990_c0_g1_i2	gonads	repro_sys	982.639770554896	4544.91232260231	2763.7760465786	-2.20947063106659	0.116455599331135	-18.9726440270518	2.87096497817114e-80	3.48359519802393e-79
TRINITY_DN17908_c0_g1_i1	gonads	repro_sys	52.5095215200881	605.991014059553	329.250267789821	-3.52295509008623	0.185743409290184	-18.966783820482	3.20952154785868e-80	3.89038918486327e-79
TRINITY_DN4213_c0_g1_i1	gonads	repro_sys	608.003026926382	105.331787599712	356.667407263047	2.52782586061157	0.133311284419504	18.9618296126906	3.5266019861786e-80	4.27034168562757e-79
TRINITY_DN9794_c0_g1_i2	gonads	repro_sys	1148.64169582875	171.903161721348	660.272428775048	2.73517276770647	0.144376846757045	18.9446772743913	4.88577256578988e-80	5.91007929878197e-79
TRINITY_DN7933_c0_g1_i4	gonads	repro_sys	33.659797350519	690.489839207811	362.074818279165	-4.35436844917274	0.229886203103276	-18.941408359407	5.19877092422039e-80	6.28224810555534e-79
TRINITY_DN1885_c0_g1_i1	gonads	repro_sys	785.545605904586	216.469055971672	501.007330938129	1.85920315484654	0.0982317087444626	18.9267109226719	6.8721454676355e-80	8.29586248972145e-79
TRINITY_DN7487_c0_g1_i1	gonads	repro_sys	417.657460661303	4840.08550571329	2628.8714831873	-3.53522680181264	0.18682355914821	-18.9228104738552	7.40012121765212e-80	8.9240765799772e-79
TRINITY_DN8190_c0_g1_i1	gonads	repro_sys	3.69432210321578	321.475081947405	162.584702025311	-6.41077368217638	0.33890946733625	-18.9158884600173	8.43863219178573e-80	1.01660495382024e-78
TRINITY_DN4400_c0_g1_i1	gonads	repro_sys	361.064518317068	1046.55899736559	703.811757841327	-1.53314902206483	0.0810675274683122	-18.9119992917522	9.08463235463032e-80	1.09252161296694e-78
TRINITY_DN18154_c0_g1_i1	gonads	repro_sys	575.511102008478	16.3427453128462	295.926923660662	5.14232414369426	0.271908239181967	18.9119835396121	9.08734663645903e-80	1.09252161296694e-78
TRINITY_DN9385_c0_g1_i1	gonads	repro_sys	646.799456163345	1645.94257081505	1146.3710134892	-1.34736050888303	0.0712644794327877	-18.9064807546062	1.00867815632965e-79	1.21144200182222e-78
TRINITY_DN9919_c0_g1_i1	gonads	repro_sys	1011.12988657992	226.823919490002	618.976903034961	2.16322490356704	0.114480236105283	18.8960555739735	1.22904613292443e-79	1.47460504461462e-78
TRINITY_DN5844_c0_g1_i1	gonads	repro_sys	5030.49972884522	1392.77706748723	3211.63839816622	1.85525653908415	0.0983194075529899	18.8696879411549	2.02490674900014e-79	2.42700420312509e-78
TRINITY_DN17665_c0_g1_i1	gonads	repro_sys	226.583416548172	1331.18123789176	778.882327219968	-2.55193479354183	0.135249007929787	-18.868417836134	2.07416003032991e-79	2.48351153225071e-78
TRINITY_DN3079_c0_g1_i1	gonads	repro_sys	561.091254062761	69.6134519719541	315.352353017357	3.00315234453352	0.159432487467462	18.8365143907475	3.79125753719432e-79	4.53488287342371e-78
TRINITY_DN6463_c1_g1_i1	gonads	repro_sys	2445.85145092528	9200.70914330588	5823.28029711558	-1.91189818291525	0.101648680044631	-18.8088835199413	6.38687506828904e-79	7.63186227734092e-78
TRINITY_DN8718_c0_g1_i1	gonads	repro_sys	15.2980257531854	242.795542380917	129.046784067051	-3.99365093927131	0.212344589050623	-18.8074061935208	6.56734074032628e-79	7.83955507624359e-78
TRINITY_DN10050_c2_g1_i1	gonads	repro_sys	215.804153093878	1600.34124464502	908.072698869449	-2.88882531363664	0.153714061280635	-18.7935006698087	8.53584754971627e-79	1.01790845982548e-77
TRINITY_DN10538_c0_g1_i1	gonads	repro_sys	9.42344140579799	270.452693067305	139.938067236551	-4.81993194618436	0.256969452968894	-18.7568284498306	1.70260397467001e-78	2.02831951765036e-77
TRINITY_DN16201_c0_g1_i1	gonads	repro_sys	1178.49086072187	215.450463079474	696.970661900671	2.43678276846696	0.129923957509808	18.7554536913103	1.74720414551772e-78	2.07934941843331e-77
TRINITY_DN9237_c0_g1_i4	gonads	repro_sys	2046.44734939634	756.740942040658	1401.5941457185	1.43168214493554	0.0763568488582868	18.7498851293962	1.94009620545895e-78	2.30658057444171e-77
TRINITY_DN9004_c0_g1_i2	gonads	repro_sys	0	92564.9368126279	46282.4684063139	-19.4736750318174	1.03903868841043	-18.7420114852597	2.24960388489373e-78	2.67185816248165e-77
TRINITY_DN7112_c1_g1_i1	gonads	repro_sys	528.987941233905	1855.38472561541	1192.18633342466	-1.80999892853048	0.0966523422700524	-18.7269018631047	2.9880670137961e-78	3.54535806208919e-77
TRINITY_DN6407_c0_g1_i1	gonads	repro_sys	800.077731122535	5.32468611525581	402.701208618895	7.26597490610855	0.388054798672338	18.7240949756782	3.14979104032684e-78	3.73348471198499e-77
TRINITY_DN5398_c0_g1_i2	gonads	repro_sys	740.710820778805	164.605367024151	452.658093901478	2.16256072601504	0.115510316779214	18.7217972066387	3.28865660435247e-78	3.89416604145536e-77
TRINITY_DN9689_c0_g2_i1	gonads	repro_sys	13.8506709056665	810.81148988762	412.331080396643	-5.85787120781001	0.312902130033471	-18.7210972555009	3.33215895928154e-78	3.94171655203364e-77
TRINITY_DN12389_c0_g1_i1	gonads	repro_sys	423.787429643447	38.2970000260463	231.042214834747	3.47265944444948	0.185520264279453	18.7184912545108	3.49922900509815e-78	4.13519720542291e-77
TRINITY_DN4308_c0_g1_i1	gonads	repro_sys	706.217560902179	216.249761842667	461.233661372423	1.71227207226693	0.0914880393584648	18.7158024619806	3.68036536038547e-78	4.34489626012641e-77
TRINITY_DN13686_c0_g1_i1	gonads	repro_sys	486.940008466448	80.8286806788151	283.884344572631	2.60004856787048	0.138944148216102	18.7129044385992	3.88607887329875e-78	4.5831612898104e-77
TRINITY_DN3675_c0_g1_i1	gonads	repro_sys	425.365474983232	13.6901429120453	219.527808947639	4.94322376112585	0.264243023069361	18.7071117477652	4.3322619663522e-78	5.10427104875616e-77
TRINITY_DN9065_c0_g1_i1	gonads	repro_sys	7.41014376186343	286.061342851132	146.735743306498	-5.2484467792172	0.280881379426053	-18.6856344480427	6.48038336276452e-78	7.62756011789127e-77
TRINITY_DN8628_c0_g1_i1	gonads	repro_sys	972.891711391813	183.582414773723	578.237063082768	2.39506373400097	0.12820373933834	18.6816995070652	6.97622692324527e-78	8.20298459178401e-77
TRINITY_DN15676_c0_g1_i1	gonads	repro_sys	2329.25894122586	2.76158627986353	1166.01026375286	9.71578919593766	0.520257842179811	18.6749500117669	7.91640186282995e-78	9.29920705362537e-77
TRINITY_DN7564_c0_g1_i1	gonads	repro_sys	57.8511789936326	436.188598545169	247.019888769401	-2.92565922090651	0.156781846934883	-18.6607013382209	1.03365638923519e-77	1.21300194999691e-76
TRINITY_DN10252_c0_g1_i1	gonads	repro_sys	494.081346366927	90.980931668389	292.531139017658	2.45441105794331	0.131530154836007	18.660443766705	1.03865080234124e-77	1.21765012469497e-76
TRINITY_DN963_c0_g1_i1	gonads	repro_sys	552.293089718884	7.0821798718136	279.687634795349	6.12811679528707	0.328445706613874	18.6579293681905	1.08868787553262e-77	1.27504180412777e-76
TRINITY_DN8116_c0_g1_i2	gonads	repro_sys	40.2933857247	290.01903180414	165.15620876442	-2.84649892274931	0.15259148181476	-18.654376305257	1.16351901117389e-77	1.3613287973834e-76
TRINITY_DN2601_c0_g1_i1	gonads	repro_sys	3.24164500836853	486.231496041339	244.736570524854	-7.2141130667407	0.38710000954067	-18.6363029938979	1.63133042719749e-77	1.9067792751231e-76
TRINITY_DN7792_c0_g1_i1	gonads	repro_sys	384.167136561406	35.0038202207754	209.585478391091	3.41285690973528	0.183225146569696	18.6265748650231	1.95651357923046e-77	2.28460287319061e-76
TRINITY_DN6956_c0_g1_i1	gonads	repro_sys	48.4147438806489	382.04325648387	215.22900018226	-2.98100540454336	0.16010169878042	-18.6194489330923	2.23502158142428e-77	2.60723012597434e-76
TRINITY_DN18123_c0_g1_i1	gonads	repro_sys	26.9151722770832	424.245711759405	225.580442018244	-3.96671012892229	0.213059273119907	-18.6178713126927	2.30183887299676e-77	2.68251885278415e-76
TRINITY_DN7185_c0_g1_i1	gonads	repro_sys	341.04526155057	1185.58983510867	763.31754832962	-1.79544292756546	0.0965654164670488	-18.5930221527924	3.65964450319088e-77	4.26066517160029e-76
TRINITY_DN9911_c0_g1_i1	gonads	repro_sys	27.6607650710758	729.355973840727	378.508369455902	-4.71235191092735	0.253591096297309	-18.5824817185325	4.45422381168336e-77	5.1806184550102e-76
TRINITY_DN3203_c0_g1_i1	gonads	repro_sys	336.907345014686	1118.34246206144	727.624903538061	-1.72975029888537	0.0930879490442442	-18.5818928942481	4.50336982685e-77	5.23261373766733e-76
TRINITY_DN5409_c0_g1_i1	gonads	repro_sys	691.810991572234	134.933199732334	413.372095652284	2.35245300219341	0.12662472360275	18.5781491580869	4.82873730193891e-77	5.60514117157086e-76
TRINITY_DN8152_c0_g1_i1	gonads	repro_sys	1414.81921072034	3.89500763056708	709.357109175453	8.67048755999723	0.466881548737238	18.5710649380942	5.50992395144288e-77	6.38955944841535e-76
TRINITY_DN3818_c0_g1_i1	gonads	repro_sys	1016.2397735754	256.529828542717	636.384801059061	1.99060499373499	0.107240758436502	18.5620189819306	6.52073681088006e-77	7.55430885995957e-76
TRINITY_DN8878_c0_g1_i1	gonads	repro_sys	11.6537704381367	546.60926278748	279.131516612808	-5.53683214147841	0.298366747634974	-18.5571354226519	7.14123546389795e-77	8.26503302904181e-76
TRINITY_DN3420_c0_g1_i1	gonads	repro_sys	517.6231435415	111.320597010399	314.471870275949	2.23030622931334	0.12022630526573	18.5509005236734	8.01971062122594e-77	9.27264283996899e-76
TRINITY_DN8200_c0_g1_i1	gonads	repro_sys	675.748893782281	1626.30244820194	1151.02567099211	-1.26640221547538	0.0682894055634922	-18.5446366830349	9.01075067933595e-77	1.04083004415624e-75
TRINITY_DN4313_c0_g1_i2	gonads	repro_sys	1300.05305412862	343.962796424866	822.007925276743	1.91473675122294	0.103272509283896	18.5406238746395	9.70888626399766e-77	1.12037314360843e-75
TRINITY_DN7964_c0_g1_i1	gonads	repro_sys	43.2683411250725	395.940601323776	219.604471224424	-3.19540413053603	0.172595271115313	-18.5138567811696	1.59649931085921e-76	1.84050439144259e-75
TRINITY_DN11560_c0_g1_i1	gonads	repro_sys	372.63419320602	12.0245140893173	192.329353647668	4.98115848122203	0.269228912946724	18.5015733514762	2.00533552507608e-76	2.30956629095273e-75
TRINITY_DN20715_c0_g1_i1	gonads	repro_sys	32.0634506955495	1420.54768096307	726.305565829311	-5.47057639464627	0.29572835895444	-18.4986533384479	2.11697649973943e-76	2.43576339061816e-75
TRINITY_DN4246_c0_g1_i1	gonads	repro_sys	1.75891804642438	717.635938851038	359.697428448731	-8.69984604371362	0.470333273882436	-18.4971944933843	2.1750527286669e-76	2.50014353650277e-75
TRINITY_DN4974_c0_g1_i1	gonads	repro_sys	390.356254122645	14.2251598638918	202.290706993269	4.74808777113807	0.256776931328015	18.4910994402091	2.43538141674231e-76	2.79665339688673e-75
TRINITY_DN8120_c0_g1_i1	gonads	repro_sys	813.017891048544	5572.1825037146	3192.60019738157	-2.77708464147676	0.150226043970252	-18.4860398908373	2.67491952193911e-76	3.06873435321194e-75
TRINITY_DN6583_c0_g1_i2	gonads	repro_sys	398.038819250157	1470.78973859704	934.414278923601	-1.88810251727804	0.102203530657046	-18.4739461067521	3.34699519986388e-76	3.83602115221754e-75
TRINITY_DN6099_c0_g1_i1	gonads	repro_sys	6.64369594003672	326.805374533494	166.724535236765	-5.60866509979293	0.303607756408683	-18.47339200466	3.38153283319205e-76	3.87183866284439e-75
TRINITY_DN9779_c0_g1_i3	gonads	repro_sys	16.9667572448098	3409.17919790308	1713.07297757394	-7.65887459464488	0.414739716740728	-18.4667016094646	3.82768873033435e-76	4.3784299631844e-75
TRINITY_DN10004_c3_g1_i1	gonads	repro_sys	718.756254824891	136.624499036571	427.690376930731	2.39027354380217	0.129438564137757	18.4664714084613	3.84404261387835e-76	4.39287197640298e-75
TRINITY_DN4436_c0_g1_i1	gonads	repro_sys	89.1559460989982	566.483479128878	327.819712613938	-2.66801767768178	0.144511323452536	-18.4623433924753	4.14941856349433e-76	4.73725285998936e-75
TRINITY_DN7007_c0_g1_i3	gonads	repro_sys	7.97027584307571	231.142422215511	119.556349029293	-4.83927510790375	0.262200981304864	-18.4563577291767	4.63567612595733e-76	5.2872735833523e-75
TRINITY_DN10008_c0_g1_i2	gonads	repro_sys	462.029098020199	55.4914105859772	258.760254303088	3.05066154759723	0.165299777142261	18.4553276497871	4.72491010667554e-76	5.3838385760978e-75
TRINITY_DN6934_c0_g1_i2	gonads	repro_sys	999.11818763501	5978.37383376733	3488.74601070117	-2.58048358410108	0.13982901368061	-18.4545647300015	4.79210264006696e-76	5.45512592321439e-75
TRINITY_DN6038_c0_g1_i1	gonads	repro_sys	2901.55140485095	1237.81080379425	2069.6811043226	1.2313829270097	0.0667360154831737	18.4515500078091	5.06706902029857e-76	5.76256826227391e-75
TRINITY_DN3689_c0_g1_i1	gonads	repro_sys	4.15898731018784	350.883340791371	177.521164050779	-6.41117425795961	0.347664949209489	-18.44066901923	6.19697281636163e-76	7.04076506483826e-75
TRINITY_DN7611_c0_g1_i2	gonads	repro_sys	4135.63035166313	16048.9331276488	10092.2817396559	-1.95649598099661	0.106145288504992	-18.432245166535	7.24144794754925e-76	8.21953176474232e-75
TRINITY_DN4504_c0_g1_i1	gonads	repro_sys	526.019162857328	80.6021641896629	303.310663523496	2.70891259252173	0.14697023825573	18.4317085191642	7.31364365182888e-76	8.2934888841047e-75
TRINITY_DN3283_c0_g1_i1	gonads	repro_sys	413.059644996392	16.460444427415	214.760044711904	4.68746920383924	0.25439842133569	18.4257008326869	8.17253858603632e-76	9.25854323275769e-75
TRINITY_DN9760_c0_g1_i1	gonads	repro_sys	5.55411579454631	334.527147883535	170.040631839041	-5.92068625840787	0.32150076431908	-18.4157766185954	9.81710780865538e-76	1.1110966782092e-74
TRINITY_DN8506_c0_g1_i1	gonads	repro_sys	7.37850963092383	218.372670019546	112.875589825235	-4.87598308570283	0.264809536384284	-18.4131702818547	1.03012123464425e-75	1.16476855917261e-74
TRINITY_DN10027_c0_g1_i1	gonads	repro_sys	26.9941186814922	397.198629322401	212.096374001947	-3.87431713032945	0.210490350809104	-18.4061507591059	1.17266930521778e-75	1.32467782877046e-74
TRINITY_DN4288_c0_g1_i1	gonads	repro_sys	707.894534994468	174.098058809038	440.996296901753	2.01029179341098	0.109244279493125	18.4018037625254	1.2706384086052e-75	1.43397143009449e-74
TRINITY_DN9639_c0_g1_i2	gonads	repro_sys	134.749402530514	1613.16023058246	873.954816556486	-3.58127822601917	0.194640912019558	-18.3994114539461	1.32799282097801e-75	1.49726425040794e-74
TRINITY_DN8866_c0_g1_i1	gonads	repro_sys	4.30620245747398	296.455755601827	150.380979029651	-6.10867609504345	0.332110784354352	-18.3934891091211	1.48132776036506e-75	1.66854719623529e-74
TRINITY_DN9670_c0_g1_i1	gonads	repro_sys	124.314840755763	588.249107012025	356.281973883894	-2.24439216137598	0.122030155024048	-18.3921110395515	1.51946738205963e-75	1.70987246374657e-74
TRINITY_DN7969_c0_g1_i1	gonads	repro_sys	48.58194398794	425.956470894117	237.269207441029	-3.12391724212875	0.16989083895382	-18.3877910154879	1.64549037642319e-75	1.84992057395211e-74
TRINITY_DN924_c0_g1_i1	gonads	repro_sys	9.88612462492732	386.66867156563	198.277398095279	-5.26632490168597	0.286773705895771	-18.3640438206703	2.54899633771455e-75	2.86294326510513e-74
TRINITY_DN6852_c0_g1_i1	gonads	repro_sys	568.687383397755	115.210479336378	341.948931367067	2.29795473783098	0.125137614049317	18.3634213844396	2.57838604156863e-75	2.89319469921539e-74
TRINITY_DN5903_c0_g1_i3	gonads	repro_sys	62.911142413842	437.472327116978	250.19173476541	-2.79199113010386	0.152046390163011	-18.3627584128141	2.61006137901796e-75	2.9259508246993e-74
TRINITY_DN8001_c0_g1_i1	gonads	repro_sys	932.957652266107	4.0243364579649	468.490994362036	7.81106398789173	0.425449776312248	18.359544234803	2.76921469540643e-75	3.10141516552078e-74
TRINITY_DN5549_c0_g1_i1	gonads	repro_sys	2.4809599486646	587.305857851624	294.893408900144	-7.9256579514312	0.4317511930796	-18.3570030111532	2.90186568564096e-75	3.24689283079029e-74
TRINITY_DN4848_c0_g1_i1	gonads	repro_sys	1387.00027812592	504.364420300278	945.682349213099	1.46275511804354	0.0797947686255884	18.3314663760359	4.6421973660889e-75	5.18921910505308e-74
TRINITY_DN8194_c0_g1_i4	gonads	repro_sys	151.304730673394	1251.18142984999	701.243080261694	-3.04573515935061	0.166217389322457	-18.3238057808859	5.344157737569e-75	5.96823378806047e-74
TRINITY_DN6722_c0_g1_i1	gonads	repro_sys	51.6231046354191	417.63779287117	234.630448753295	-3.00801705775873	0.164172352577492	-18.3223119516357	5.49290095212793e-75	6.12853778579273e-74
TRINITY_DN3080_c0_g1_i1	gonads	repro_sys	241.971996347593	749.173227150213	495.572611748903	-1.63068446117865	0.0890103220969156	-18.3201725683358	5.71313989916659e-75	6.36823219413252e-74
TRINITY_DN19823_c0_g1_i1	gonads	repro_sys	368.377872421587	19.3192030749727	193.84853774828	4.27092580267646	0.233185918879616	18.3155390479704	6.22078677896056e-75	6.92753401036987e-74
TRINITY_DN7335_c0_g1_i1	gonads	repro_sys	626.709405301196	1831.90550216204	1229.30745373162	-1.54735054918122	0.0845315951634924	-18.3049964476418	7.54969085485547e-75	8.39947664323958e-74
TRINITY_DN4435_c0_g1_i1	gonads	repro_sys	719.848978493134	207.268932581469	463.558955537302	1.80483077779323	0.0986059067700273	18.3034752877688	7.76349718288917e-75	8.62920035932078e-74
TRINITY_DN3359_c0_g1_i2	gonads	repro_sys	2.26926753048	1170.6748938835	586.472080706989	-9.02496305988202	0.493223119757093	-18.2979319062065	8.59501003548645e-75	9.54443055967025e-74
TRINITY_DN8698_c0_g1_i1	gonads	repro_sys	1576.45114090719	5035.03129000528	3305.74121545624	-1.67434566959313	0.0915073779182844	-18.2973844042205	8.68180586892917e-75	9.62995155252955e-74
TRINITY_DN15968_c0_g1_i1	gonads	repro_sys	32.9196617322415	287.594451339515	160.257056535878	-3.1375268733763	0.171474450496403	-18.2973432152338	8.6883708201824e-75	9.62995155252955e-74
TRINITY_DN3178_c0_g1_i1	gonads	repro_sys	1.17535282698672	1615.6116941535	808.393523490242	-10.3906471207643	0.567882943495394	-18.2971635964421	8.71705745917735e-75	9.65266644586725e-74
TRINITY_DN9118_c0_g1_i1	gonads	repro_sys	25.5584721076558	322.969982868363	174.264227488009	-3.64413080725724	0.199200184109823	-18.2938124457163	9.26992010891417e-75	1.02552299270635e-73
TRINITY_DN10241_c0_g1_i1	gonads	repro_sys	16.8084233223522	209.304716186158	113.056569754255	-3.62962687896047	0.198411081579058	-18.2934685405372	9.32859792400588e-75	1.03104634841123e-73
TRINITY_DN5140_c0_g1_i3	gonads	repro_sys	936.084779973158	168.798292981579	552.441536477368	2.49346045945613	0.136318503801836	18.2914306562581	9.68398386140962e-75	1.06932237914834e-73
TRINITY_DN2719_c0_g1_i2	gonads	repro_sys	405.811122663981	1502.58841348112	954.199768072549	-1.88783098559662	0.103275441191264	-18.279573186237	1.20364290369091e-74	1.32783901603805e-73
TRINITY_DN9160_c2_g1_i1	gonads	repro_sys	137.930870819171	2097.84943109315	1117.89015095616	-3.92556315705092	0.215206158106185	-18.2409425064594	2.44210883529346e-74	2.69157402221025e-73
TRINITY_DN7801_c0_g1_i2	gonads	repro_sys	394.051342486428	68.4875492131173	231.269445849773	2.52899398944657	0.138656894965701	18.2392227236313	2.52016569440651e-74	2.77500861789696e-73
TRINITY_DN6332_c0_g1_i1	gonads	repro_sys	519.71193100077	14.8394865643424	267.275708782556	5.24041640619644	0.287385180031194	18.2348178344744	2.73162537769061e-74	3.00504296918307e-73
TRINITY_DN6867_c0_g1_i2	gonads	repro_sys	936.951871448683	3.69357612065245	470.322723784668	7.82050041112224	0.429138449570971	18.2237234135994	3.34593108060718e-74	3.67740298430165e-73
TRINITY_DN8360_c0_g1_i2	gonads	repro_sys	64.2439242789234	620.398186618895	342.321055448909	-3.26516357205852	0.17917261571155	-18.2235636795921	3.3557142991338e-74	3.68471816145335e-73
TRINITY_DN9308_c0_g1_i2	gonads	repro_sys	10.2033812374778	314.212098926183	162.20774008183	-4.9329334604586	0.270692939980209	-18.2233547015273	3.3685566415227e-74	3.69537563784175e-73
TRINITY_DN4445_c0_g1_i1	gonads	repro_sys	656.214566580599	58.2413827778092	357.227974679204	3.47439594282359	0.190849170274534	18.2049308248274	4.71649049446092e-74	5.16927358192917e-73
TRINITY_DN5515_c0_g1_i1	gonads	repro_sys	478.095988976593	52.6970851493879	265.39653706299	3.14925680048816	0.172996299017919	18.2041859760361	4.78107443900452e-74	5.23518764315533e-73
TRINITY_DN7043_c0_g1_i3	gonads	repro_sys	1325.19820904305	7224.29538548874	4274.7467972659	-2.44661396709339	0.134415983918067	-18.2018082654867	4.99319808216363e-74	5.46238252591011e-73
TRINITY_DN9463_c1_g1_i4	gonads	repro_sys	178.139730499902	1172.07286495485	675.106297727376	-2.7152682700372	0.149197690595348	-18.1991306916506	5.24332555075806e-74	5.73069217430719e-73
TRINITY_DN4054_c0_g1_i2	gonads	repro_sys	6.17667816290452	251.822105803563	128.999391983234	-5.31188474164894	0.291901510237904	-18.197524011848	5.39937167894265e-74	5.89577359789641e-73
TRINITY_DN7934_c0_g1_i2	gonads	repro_sys	99.4406255801695	578.249349044423	338.844987312296	-2.54114195484381	0.139684171566685	-18.1920537333801	5.96621077106405e-74	6.50869400969228e-73
TRINITY_DN9549_c0_g1_i1	gonads	repro_sys	356.222401854816	39.1360947938453	197.679248324331	3.20668889910232	0.176316912439885	18.1870749364196	6.53352261544249e-74	7.12099569427783e-73
TRINITY_DN9450_c0_g1_i1	gonads	repro_sys	17.8643286982811	303.447028413366	160.655678555823	-4.08724364826823	0.224771547482845	-18.1839903405932	6.91166023514159e-74	7.52617198617728e-73
TRINITY_DN400_c0_g1_i1	gonads	repro_sys	1123.4034656297	296.28612487384	709.84479525177	1.93242505299287	0.106293154427169	18.1801458749344	7.41363144923438e-74	8.06531908909322e-73
TRINITY_DN19902_c0_g1_i1	gonads	repro_sys	4.13814298005238	261.02690491244	132.582523946246	-5.98581517341039	0.32956323063599	-18.1628732120965	1.01567205999487e-73	1.10393433679516e-72
TRINITY_DN10220_c0_g1_i1	gonads	repro_sys	647.547449280514	1587.54613541694	1117.54679234873	-1.29188456225971	0.0711745889829091	-18.1509240969404	1.26258797696198e-73	1.37104253866968e-72
TRINITY_DN9544_c3_g1_i4	gonads	repro_sys	994.65858954813	131.963190399114	563.310889973622	2.90248724900916	0.159950422459196	18.1461680712322	1.37676839400398e-73	1.49365425581537e-72
TRINITY_DN8899_c0_g1_i4	gonads	repro_sys	4403.67121352608	2011.69831936823	3207.68476644715	1.13228769346634	0.062447005926896	18.1319772927441	1.78233485187772e-73	1.931873893728e-72
TRINITY_DN2526_c0_g1_i1	gonads	repro_sys	847.273913021654	145.881607327058	496.577760174356	2.55223597348389	0.140830515475943	18.1227482187258	2.10797772396246e-73	2.28273837718067e-72
TRINITY_DN9289_c0_g1_i12	gonads	repro_sys	15.4855441474169	283.723438855085	149.604491501251	-4.20215384538232	0.231872581689374	-18.1226853764525	2.11038708392491e-73	2.28324890934833e-72
TRINITY_DN729_c0_g1_i1	gonads	repro_sys	359.78030849953	37.8019449218106	198.791126710671	3.25395816752617	0.179559800849891	18.1218633130832	2.14215885350514e-73	2.31549684513739e-72
TRINITY_DN2005_c0_g1_i1	gonads	repro_sys	506.200838656742	8.30748145040711	257.254160053574	5.98337903616091	0.330271900273175	18.1165246913586	2.36041753303594e-73	2.54907785281663e-72
TRINITY_DN7373_c0_g1_i2	gonads	repro_sys	1468.95092341626	4693.07622463533	3081.01357402579	-1.67611543537789	0.0926108387513538	-18.0984802424477	3.27582241738907e-73	3.53440839942107e-72
TRINITY_DN15629_c0_g1_i1	gonads	repro_sys	650.405707486178	160.677860158506	405.541783822342	2.0257124395668	0.111935681684548	18.0971108504576	3.35827397719685e-73	3.62005343086307e-72
TRINITY_DN2520_c0_g1_i1	gonads	repro_sys	0.832633135287469	3370.10173895998	1685.46718604763	-11.9338776040982	0.659889152630222	-18.0846700639516	4.20879167482189e-73	4.53272244175059e-72
TRINITY_DN9252_c0_g1_i1	gonads	repro_sys	3.17503000984254	328.31078532468	165.742907667261	-6.64939066692303	0.367905457218313	-18.0736396714478	5.14076657239185e-73	5.53137093661377e-72
TRINITY_DN9918_c1_g1_i1	gonads	repro_sys	442.432979700629	1528.71861869673	985.575799198681	-1.79075393090928	0.0990979463088837	-18.0705453302491	5.43735982395598e-73	5.84516181075268e-72
TRINITY_DN8470_c0_g1_i1	gonads	repro_sys	473.716136278759	54.536818425933	264.126477352346	3.09854182422981	0.171542605398711	18.0628119587432	6.25533948752473e-73	6.71836005852474e-72
TRINITY_DN16098_c0_g1_i1	gonads	repro_sys	26.4225736672751	275.246146448983	150.834360058129	-3.37847323698076	0.187057647186726	-18.0611340289568	6.44841572763016e-73	6.91942022795433e-72
TRINITY_DN9133_c0_g1_i1	gonads	repro_sys	1290.34032057536	320.255665550675	805.297993063018	2.00061393391186	0.110838019744365	18.049888824485	7.90496817014211e-73	8.47464376529703e-72
TRINITY_DN8078_c0_g1_i1	gonads	repro_sys	23.3197065755487	269.67917217478	146.499439375164	-3.53765355732158	0.196166386448803	-18.0339436402111	1.05492161657712e-72	1.12991695331924e-71
TRINITY_DN7537_c0_g1_i2	gonads	repro_sys	1708.15223995012	611.667117234119	1159.90967859212	1.48516127046333	0.0823545440376832	18.0337501447858	1.05862045033433e-72	1.13284887791454e-71
TRINITY_DN5674_c0_g1_i1	gonads	repro_sys	55.4798360451744	465.245315910065	260.36257597762	-3.06361417416236	0.169904531214507	-18.0313859334011	1.10487224708509e-72	1.18127085436992e-71
TRINITY_DN8938_c0_g1_i1	gonads	repro_sys	1399.24542613375	165.472563110025	782.358994621889	3.07661355355473	0.170643032690739	18.0295292754822	1.14260238669929e-72	1.22050238622765e-71
TRINITY_DN10135_c0_g1_i1	gonads	repro_sys	1.15320874395701	1493.72686231425	747.440035529104	-10.2764611195634	0.570326682720101	-18.0185522279111	1.3934247120524e-72	1.48707698889505e-71
TRINITY_DN5586_c0_g1_i1	gonads	repro_sys	16.8380275123684	424.561992742958	220.700010127663	-4.65114085753274	0.258248093184651	-18.0103589543529	1.61577377087582e-72	1.72280964420443e-71
TRINITY_DN10013_c0_g1_i2	gonads	repro_sys	16.2586577020094	294.108161024808	155.183409363409	-4.18250291322418	0.232246170064426	-18.0089209310274	1.65829771254081e-72	1.76655186701228e-71
TRINITY_DN2109_c0_g1_i1	gonads	repro_sys	0	48560.7909472485	24280.3954736242	-18.5430585415243	1.02982484172303	-18.0060315019197	1.74714392218305e-72	1.85951668393502e-71
TRINITY_DN6483_c0_g1_i1	gonads	repro_sys	572.185033109203	122.437863793528	347.311448451366	2.23614266736411	0.124236948944535	17.9990146760802	1.98315771404051e-72	2.10880543202395e-71
TRINITY_DN6691_c0_g1_i1	gonads	repro_sys	1.86823092197454	688.026236504113	344.947233713044	-8.50348167422593	0.472628180033793	-17.9919057590217	2.25468720167165e-72	2.39537643012583e-71
TRINITY_DN1441_c0_g1_i1	gonads	repro_sys	578.19733296227	85.4862522202784	331.841792591274	2.73521365144871	0.152030592900663	17.991205580813	2.28335813490681e-72	2.42365095004253e-71
TRINITY_DN6366_c0_g1_i1	gonads	repro_sys	1190.11376771894	371.410148338115	780.761958028526	1.68445379797276	0.0937092389714979	17.9753225664877	3.04089991983556e-72	3.22483194018925e-71
TRINITY_DN10057_c3_g1_i4	gonads	repro_sys	765.352462854894	13284.3240104932	7024.83823667404	-4.11726298864416	0.229117544392501	-17.970090416083	3.34169693608277e-72	3.54063608821288e-71
TRINITY_DN1063_c0_g1_i1	gonads	repro_sys	1803.1946761313	430.219654398872	1116.70716526509	2.07128188172553	0.115278201502189	17.9676804004112	3.49005446287355e-72	3.69450329573909e-71
TRINITY_DN8577_c0_g1_i1	gonads	repro_sys	1328.10333670225	495.854785673443	911.979061187844	1.422511914918	0.0792315333224619	17.953860732804	4.47673487822289e-72	4.73472983260521e-71
TRINITY_DN16402_c0_g1_i1	gonads	repro_sys	827.176071281643	4.36100255096154	415.768536916302	7.63529164680738	0.425315578260084	17.9520620383633	4.62411697190605e-72	4.88621938681588e-71
TRINITY_DN8613_c1_g1_i2	gonads	repro_sys	3.07252201598246	342.631313485865	172.851917750924	-6.78873505903386	0.378345406860499	-17.9432204962302	5.42197354401376e-72	5.72416597630557e-71
TRINITY_DN6995_c0_g1_i1	gonads	repro_sys	1275.12619017328	389.316919457097	832.22155481519	1.70874320975044	0.0952599165718821	17.9376937461523	5.98896416634272e-72	6.31709720750671e-71
TRINITY_DN9025_c0_g1_i1	gonads	repro_sys	571.035049442084	134.409093879935	352.722071661009	2.08321569067566	0.116153111956535	17.9350828883104	6.27700214473918e-72	6.61499456791744e-71
TRINITY_DN8513_c0_g1_i1	gonads	repro_sys	1657.70399166631	524.553475008133	1091.12873333722	1.66073258371773	0.0926097507932881	17.9325888418014	6.56503959802286e-72	6.91235894047411e-71
TRINITY_DN5799_c0_g1_i1	gonads	repro_sys	206.930038560472	825.813257071308	516.37164781589	-1.99296026017876	0.111178523072131	-17.9257666418698	7.4220340580631e-72	7.80771475643745e-71
TRINITY_DN9091_c1_g1_i1	gonads	repro_sys	2.75833230163636	439.754483541654	221.256407921645	-7.32112783312064	0.408533383224592	-17.920513068808	8.1572328161188e-72	8.57346271538909e-71
TRINITY_DN8023_c0_g1_i1	gonads	repro_sys	15.928709798957	267.675200110645	141.801954954801	-4.0914365120976	0.228323325053329	-17.9194854977781	8.30930572421755e-72	8.72551159026125e-71
TRINITY_DN6925_c0_g1_i1	gonads	repro_sys	853.383099326787	248.169321771832	550.77621054931	1.7747713364183	0.0990571564353926	17.9166392442918	8.74544750350999e-72	9.17532168177691e-71
TRINITY_DN7432_c2_g1_i5	gonads	repro_sys	260.595620339685	1123.7790678569	692.187344098294	-2.11196908148329	0.117901367232481	-17.9130160324506	9.33381195130946e-72	9.78389434255588e-71
TRINITY_DN8352_c0_g1_i3	gonads	repro_sys	2100.97165093201	9362.61246722719	5731.7920590796	-2.15624161367069	0.120378629603715	-17.9121628213331	9.47800698655794e-72	9.9262114058334e-71
TRINITY_DN5220_c0_g1_i2	gonads	repro_sys	3176.43647325131	1260.82927520734	2218.63287422933	1.32995015981829	0.0742532902030525	17.9109929833602	9.67932933728455e-72	1.01280513545192e-70
TRINITY_DN1127_c0_g1_i1	gonads	repro_sys	369.702755431731	4510.3194203387	2440.01108788522	-3.60813153902208	0.201511496703571	-17.9053383953063	1.07141974980043e-71	1.12009471980024e-70
TRINITY_DN8806_c0_g1_i2	gonads	repro_sys	2.95491105871253	300.250275158157	151.602593108435	-6.67744524977563	0.373081406336933	-17.8980917739577	1.22032095411792e-71	1.27462956395544e-70
TRINITY_DN4202_c0_g1_i1	gonads	repro_sys	1408.16077413468	616.117986939779	1012.13938053723	1.1892574148728	0.0664518317289225	17.8965332321335	1.25494802625698e-71	1.30963663820724e-70
TRINITY_DN17698_c0_g1_i1	gonads	repro_sys	208.404528172574	1820.70617589321	1014.55535203289	-3.12470441004673	0.174617994980809	-17.8945154558105	1.30123704282035e-71	1.35674113615127e-70
TRINITY_DN1172_c0_g1_i1	gonads	repro_sys	146.803718596716	529.022434104246	337.913076350481	-1.84691024348106	0.103233387077069	-17.8906291440603	1.39524128393514e-71	1.45346886006399e-70
TRINITY_DN7208_c0_g1_i3	gonads	repro_sys	818.718151962903	2228.55548923985	1523.63682060138	-1.44300297779174	0.0806682511197046	-17.88811530884	1.45962266556312e-71	1.51919383795624e-70
TRINITY_DN5412_c0_g1_i1	gonads	repro_sys	377.200195539087	34.9376076691454	206.068901604116	3.40753326431513	0.190505746132923	17.8867741970238	1.49517241976176e-71	1.55482095760222e-70
TRINITY_DN8241_c0_g1_i1	gonads	repro_sys	2.0867389195478	518.892498196576	260.489618558062	-7.97108102593774	0.445681833624916	-17.885137837245	1.53971959005267e-71	1.5997333518519e-70
TRINITY_DN14020_c0_g1_i1	gonads	repro_sys	337.376439954947	42.6487352326	190.012587593773	3.00432709042515	0.168027445141795	17.8799784040629	1.68902412272603e-71	1.75331120827825e-70
TRINITY_DN3739_c0_g1_i1	gonads	repro_sys	711.368164150278	1573.54564200676	1142.45690307852	-1.14363285660399	0.0639654045431165	-17.878927910682	1.72114808499692e-71	1.78508510012621e-70
TRINITY_DN257_c0_g1_i1	gonads	repro_sys	1981.24998038052	799.710559703415	1390.48027004197	1.30647369609984	0.0731722065958719	17.8547806179395	2.65321177177994e-71	2.74935277881366e-70
TRINITY_DN9995_c1_g1_i1	gonads	repro_sys	3250.36950362495	1201.26284589966	2225.8161747623	1.43659329482826	0.080474963160358	17.8514315311414	2.81721534157105e-71	2.91673384484974e-70
TRINITY_DN6075_c0_g1_i2	gonads	repro_sys	10.1686909060324	215.486433766946	112.827562336489	-4.3896448791551	0.246025411005844	-17.842241828633	3.32100612326398e-71	3.43530238316912e-70
TRINITY_DN7684_c0_g1_i1	gonads	repro_sys	1581.31023282602	515.671868626534	1048.49105072628	1.61949242127026	0.0908009077162802	17.8356413168312	3.73736809832401e-71	3.86260271354855e-70
TRINITY_DN6368_c0_g1_i1	gonads	repro_sys	3.74455578083483	416.00795521846	209.876255499647	-6.78062173384981	0.380418250048698	-17.8241231407321	4.59234768911846e-71	4.74207190825536e-70
TRINITY_DN7970_c0_g1_i1	gonads	repro_sys	902.696847096374	234.011450811649	568.354148954011	1.94117439629307	0.10899025547909	17.8105316641403	5.85510103123727e-71	6.04070055604532e-70
TRINITY_DN4965_c0_g1_i2	gonads	repro_sys	668.999802362514	107.738918915395	388.369360638954	2.65849788474081	0.149301867009932	17.8061931708058	6.3269407312226e-71	6.5217861500669e-70
TRINITY_DN4201_c0_g1_i1	gonads	repro_sys	1.60469387261413	1377.61752899496	689.611111433787	-9.78802965203265	0.549811784392287	-17.8025097494981	6.75716449132328e-71	6.95917063258487e-70
TRINITY_DN9460_c0_g1_i1	gonads	repro_sys	351.138398643513	29.1998500924585	190.169124367986	3.6345584899325	0.204186119107092	17.8002231778853	7.03878167995896e-71	7.24287561163986e-70
TRINITY_DN8155_c1_g1_i1	gonads	repro_sys	32.471506297402	271.740574768299	152.10604053285	-3.07100345087772	0.172537464528321	-17.7990528565675	7.18741611620707e-71	7.38936620254378e-70
TRINITY_DN17779_c0_g1_i1	gonads	repro_sys	448.921550767682	6.84977292103735	227.88566184436	6.01914029530691	0.338278661728713	17.7934377076791	7.94524681335382e-71	8.1613686098461e-70
TRINITY_DN9477_c0_g1_i1	gonads	repro_sys	13.1878750908094	344.02183455945	178.60485482513	-4.69539552699077	0.264155309855959	-17.7751320976706	1.10137991418363e-70	1.13035349729195e-69
TRINITY_DN2275_c0_g1_i1	gonads	repro_sys	1.18982196049732	1129.3559941934	565.27290807695	-9.86981884136019	0.555586116249957	-17.7646966918082	1.32655282854651e-70	1.36026505012489e-69
TRINITY_DN9776_c0_g1_i3	gonads	repro_sys	3124.7618880796	8469.7686580514	5797.2652730655	-1.43846446573178	0.0810083359493205	-17.7569931399615	1.52171249101761e-70	1.55902752775387e-69
TRINITY_DN12772_c0_g1_i1	gonads	repro_sys	18.0738235552147	850.972861658406	434.52334260681	-5.54658838281001	0.312362506801948	-17.7568954724992	1.52436218173227e-70	1.5603853366785e-69
TRINITY_DN8178_c0_g1_i1	gonads	repro_sys	331.557478574167	31.2266163715409	181.392047472854	3.39725611625262	0.19135847815282	17.7533608599226	1.6234141191426e-70	1.66033551664393e-69
TRINITY_DN5437_c0_g1_i1	gonads	repro_sys	1302.60488356089	463.008195695809	882.806539628352	1.48970800128214	0.0839404167177529	17.7472075971607	1.81139644847712e-70	1.85098637952796e-69
TRINITY_DN19887_c0_g1_i1	gonads	repro_sys	178.549928991669	861.06288636926	519.806407680464	-2.27313580216909	0.128133988743931	-17.7403031346494	2.04827064074716e-70	2.091223976541e-69
TRINITY_DN7636_c0_g1_i1	gonads	repro_sys	39.1434373260828	424.021720759283	231.582579042683	-3.43617479917661	0.193785828072909	-17.7318167863328	2.38210777347475e-70	2.42995617204152e-69
TRINITY_DN8854_c1_g2_i1	gonads	repro_sys	1584.61884322183	490.932685685701	1037.77576445377	1.68709736962704	0.0951688904273574	17.7274040082962	2.57659789744906e-70	2.62607927575648e-69
TRINITY_DN6386_c0_g1_i3	gonads	repro_sys	402.226880275756	10.384704153268	206.305792214512	5.31809980995808	0.300099301845594	17.7211335622978	2.88049027720078e-70	2.93327022005009e-69
TRINITY_DN8337_c0_g1_i1	gonads	repro_sys	2774.84590140184	923.006219871628	1848.92606063673	1.5845685216145	0.0894308383389242	17.7183681943059	3.02562363163052e-70	3.07840221311492e-69
TRINITY_DN7787_c0_g1_i1	gonads	repro_sys	6.26936351279504	265.288318891727	135.778841202261	-5.41043259949466	0.305532054111565	-17.7082323333546	3.6227210139042e-70	3.68273502897492e-69
TRINITY_DN5280_c0_g1_i1	gonads	repro_sys	2.89722797180556	658.084152066501	330.490690019153	-7.81210298772412	0.441189069043506	-17.7069277909824	3.70765240761559e-70	3.76582419539025e-69
TRINITY_DN2293_c0_g1_i1	gonads	repro_sys	51.4892799775698	407.586169746151	229.53772486186	-2.97792639619838	0.16830111997365	-17.6940379045881	4.66123186232361e-70	4.73028714917285e-69
TRINITY_DN8376_c0_g1_i1	gonads	repro_sys	190.528781569373	650.262037819332	420.395409694353	-1.77405551817977	0.100336592826721	-17.6810420625258	5.87011578951093e-70	5.95195389260049e-69
TRINITY_DN7989_c0_g1_i1	gonads	repro_sys	567.059601142425	155.399041646545	361.229321394485	1.87499089478454	0.106185267708433	17.6577310134297	8.8735706391562e-70	8.98954507915205e-69
TRINITY_DN6244_c0_g1_i1	gonads	repro_sys	1096.45182953641	3.23982452896697	549.845827032691	8.30797211358889	0.470503157659612	17.6576330643871	8.88898022662615e-70	8.99741967612623e-69
TRINITY_DN1204_c0_g1_i1	gonads	repro_sys	69.2947210113353	500.231562699449	284.763141855392	-2.84323386209813	0.161033776867858	-17.6561334981993	9.12825355401889e-70	9.23168097626185e-69
TRINITY_DN18226_c0_g1_i1	gonads	repro_sys	605.413799066395	4.88554022070042	305.149669643548	6.86694513831187	0.388951345386557	17.6550234875449	9.3094940331727e-70	9.40690040298806e-69
TRINITY_DN16020_c0_g1_i1	gonads	repro_sys	550.383207145799	5.75838899032523	278.070798068062	6.54639186521814	0.371168097637664	17.6372697623618	1.27472978623066e-69	1.28696369677546e-68
TRINITY_DN10168_c0_g1_i2	gonads	repro_sys	410.960800084288	1140.12613906903	775.543469576659	-1.47437201910116	0.0836770346980858	-17.6197928669536	1.73639537351584e-69	1.75155910023662e-68
TRINITY_DN3522_c0_g1_i1	gonads	repro_sys	444.063014919423	78.8710567227459	261.467035821084	2.50911501099491	0.142457415736177	17.6130880798909	1.95483151142648e-69	1.97021598525465e-68
TRINITY_DN8294_c0_g1_i1	gonads	repro_sys	249.689187183767	818.27240900935	533.980798096559	-1.71707389302651	0.0975057596423497	-17.6099740089686	2.06539865453358e-69	2.07987409809526e-68
TRINITY_DN8995_c0_g1_i1	gonads	repro_sys	2399.05789710488	849.469671687726	1624.2637843963	1.4952204542519	0.0849283341204568	17.605672709077	2.2284416331446e-69	2.2421434091981e-68
TRINITY_DN5755_c0_g1_i1	gonads	repro_sys	98.4824665996282	603.622773684193	351.05262014191	-2.61543787184029	0.148580372187211	-17.6028491067773	2.34238426638999e-69	2.35477571899376e-68
TRINITY_DN13720_c0_g1_i1	gonads	repro_sys	422.549787591959	27.7228114598536	225.136299525906	3.90664477789179	0.221980738835661	17.5990259262268	2.50597210281613e-69	2.51708127155837e-68
TRINITY_DN1090_c0_g1_i1	gonads	repro_sys	11.519424168503	333.438198256113	172.478811212308	-4.85724799726232	0.276052841186406	-17.5953559339838	2.67370595536037e-69	2.68327117257717e-68
TRINITY_DN7348_c0_g1_i1	gonads	repro_sys	554.17248858464	74.7071193450284	314.439803964834	2.86940399807895	0.163119717778371	17.5907856950659	2.89831104210712e-69	2.90620431473243e-68
TRINITY_DN19857_c0_g1_i1	gonads	repro_sys	423.456929870392	60.9760891129759	242.216509491684	2.7948430598678	0.15891083409585	17.5874922296491	3.0717377440372e-69	3.07748419219782e-68
TRINITY_DN1723_c0_g1_i1	gonads	repro_sys	10.5604523091606	233.164016977088	121.862234643124	-4.47583320688163	0.254672250839671	-17.5748759125681	3.83728953966448e-69	3.84120181447128e-68
TRINITY_DN750_c0_g1_i1	gonads	repro_sys	335.977567141972	31.0499270654897	183.513747103731	3.49818250486724	0.199205278889021	17.5606917867679	4.92710783216835e-69	4.92794435302271e-68
TRINITY_DN9205_c0_g1_i1	gonads	repro_sys	122.997003669775	640.942358180649	381.969680925212	-2.37797508620498	0.13547506714731	-17.5528614694781	5.65573713787433e-69	5.65189948756873e-68
TRINITY_DN8186_c0_g1_i1	gonads	repro_sys	461.302514339617	45.544405664824	253.423460002221	3.37253080351133	0.192137106325887	17.5527302768426	5.66881826174509e-69	5.66017091185429e-68
TRINITY_DN2867_c0_g1_i1	gonads	repro_sys	1123.52541946351	181.324801453846	652.425110458679	2.64194136815912	0.150588295515263	17.544134881926	6.59494247706633e-69	6.5793067116677e-68
TRINITY_DN10034_c0_g1_i1	gonads	repro_sys	449.51849439595	70.1054417191853	259.811968057567	2.67171134515037	0.152298611285772	17.5425850741159	6.77730599304621e-69	6.75551769966755e-68
TRINITY_DN5872_c0_g1_i2	gonads	repro_sys	2262.4925699405	767.845419575295	1515.1689947579	1.55612858659426	0.0887391019853706	17.5359965537042	7.6103631620581e-69	7.57948425827291e-68
TRINITY_DN6053_c0_g1_i2	gonads	repro_sys	797.506173963714	255.35891823797	526.432546100841	1.65136077356064	0.0941978508490205	17.5307691064781	8.34332618135969e-69	8.30245515783614e-68
TRINITY_DN5556_c0_g1_i1	gonads	repro_sys	11.5890089762278	260.465473888082	136.027241432155	-4.50053548798162	0.256782431417334	-17.5266487786587	8.97030378781951e-69	8.918828626843e-68
TRINITY_DN9992_c0_g1_i1	gonads	repro_sys	2.81762634210008	356.330724073055	179.574175207578	-6.93457642786508	0.395709234025709	-17.5244240760238	9.32813196633692e-69	9.26678337499002e-68
TRINITY_DN9017_c0_g1_i1	gonads	repro_sys	203.146099015353	998.898895869732	601.022497442543	-2.29559400691263	0.131152905138314	-17.5031883929045	1.35468919863571e-68	1.34464600996849e-67
TRINITY_DN8153_c0_g1_i2	gonads	repro_sys	296.888338897768	860.179392220283	578.533865559026	-1.53064385244133	0.0874498032548404	-17.5031137346396	1.35646635122667e-68	1.34527664563575e-67
TRINITY_DN15895_c0_g1_i1	gonads	repro_sys	1002.73780460325	338.753866632171	670.745835617711	1.56352990232031	0.0893335040544229	17.5021669514698	1.37920603788444e-68	1.36667834637128e-67
TRINITY_DN9285_c0_g1_i2	gonads	repro_sys	1.46783884106691	783.659854668119	392.563846754593	-8.98876398175799	0.513707664203554	-17.4978194956349	1.48859880179334e-68	1.4738379061117e-67
TRINITY_DN5814_c0_g1_i3	gonads	repro_sys	381.30017019754	1199.79127041905	790.545720308294	-1.6530860866983	0.0944939428496937	-17.4940957784751	1.58914595755484e-68	1.57206697497155e-67
TRINITY_DN16190_c0_g1_i1	gonads	repro_sys	760.185867072559	200.31092498287	480.248396027715	1.93824759298952	0.110827561810155	17.4888589203982	1.74210576570147e-68	1.72193709156835e-67
TRINITY_DN8715_c0_g1_i1	gonads	repro_sys	80.6826981880814	669.720036633222	375.201367410652	-3.0468730741196	0.174283706816848	-17.4822599872833	1.95591006800099e-68	1.93164563463434e-67
TRINITY_DN5582_c0_g1_i2	gonads	repro_sys	1478.30271778994	494.943834333894	986.623276061917	1.58047197308034	0.0904765089308792	17.4683129549987	2.49771655070128e-68	2.46466469014761e-67
TRINITY_DN9494_c0_g1_i1	gonads	repro_sys	1133.43756588085	360.999879362313	747.21872262158	1.63934835837213	0.093864725514586	17.4650098786832	2.64655432183392e-68	2.60934753304161e-67
TRINITY_DN8495_c0_g1_i2	gonads	repro_sys	578.803919370204	2454.26002431629	1516.53197184325	-2.08218998774544	0.11923583956506	-17.4627863177775	2.7516949872434e-68	2.71074166719915e-67
TRINITY_DN3844_c0_g1_i1	gonads	repro_sys	359.00337654215	54.2792218291553	206.641299185653	2.70332030189311	0.154813956799578	17.4617350901561	2.80284144117889e-68	2.75882020551126e-67
TRINITY_DN15560_c0_g1_i1	gonads	repro_sys	699.705526144399	173.353640929403	436.529583536901	2.00893019952428	0.115116026215247	17.4513511764898	3.36185176263294e-68	3.30628860328391e-67
TRINITY_DN8414_c0_g1_i2	gonads	repro_sys	816.673634361165	231.120655995949	523.897145178557	1.81286418173543	0.10395591193477	17.4387790746616	4.18928085336986e-68	4.11660608960832e-67
TRINITY_DN5213_c0_g1_i1	gonads	repro_sys	2643.30537124004	866.420480317215	1754.86292577863	1.60918923176006	0.0923031328579802	17.4337444671136	4.57497253220981e-68	4.491860531208e-67
TRINITY_DN8797_c0_g1_i1	gonads	repro_sys	13.8394835128929	295.415339766405	154.627411639649	-4.40748707540092	0.252866345255748	-17.4301055007664	4.87559566319829e-68	4.78303647825165e-67
TRINITY_DN17783_c0_g1_i1	gonads	repro_sys	596.884502856373	1370.99549164135	983.939997248859	-1.20093504089078	0.0689095367369306	-17.4277044623805	5.08465216793455e-68	4.98397436294549e-67
TRINITY_DN8631_c0_g1_i1	gonads	repro_sys	5597.71024038708	2426.89177241089	4012.30100639898	1.20755971624937	0.0692970282601146	17.4258513902883	5.25208607430879e-68	5.14381364318422e-67
TRINITY_DN8137_c0_g1_i1	gonads	repro_sys	83.5545239241444	975.816521381311	529.685522652728	-3.54356527672765	0.203461728446216	-17.4163726209786	6.19843360529905e-68	6.06561002804265e-67
TRINITY_DN9461_c0_g1_i1	gonads	repro_sys	12.0859635394359	244.673161932692	128.379562736064	-4.34663608754165	0.249838384789623	-17.3977913409973	8.5745884935459e-68	8.38388395277658e-67
TRINITY_DN5732_c0_g1_i2	gonads	repro_sys	7.01172370197561	5479.67540696433	2743.34356533315	-9.62873101963759	0.553908406604531	-17.3832548934613	1.10499938842417e-67	1.07952759489333e-66
TRINITY_DN6419_c0_g1_i1	gonads	repro_sys	662.976777993153	1964.52379258407	1313.75028528861	-1.56576088040588	0.0900948811926037	-17.3790215346265	1.18965976045433e-67	1.16127351264896e-66
TRINITY_DN8341_c0_g1_i1	gonads	repro_sys	2.01458669913024	2236.03652379543	1119.02555524728	-10.0905731741845	0.581191793962601	-17.3618644980969	1.60427822188577e-67	1.56470248429289e-66
TRINITY_DN9160_c1_g1_i1	gonads	repro_sys	111.991534895896	1656.24466883986	884.118101867877	-3.88516577638353	0.22380723025364	-17.3594292372972	1.6737908286125e-67	1.63115000353287e-66
TRINITY_DN8123_c0_g1_i1	gonads	repro_sys	45.219680226845	300.404522460314	172.812101343579	-2.72988320753813	0.157289794083961	-17.3557554921899	1.78437577759156e-67	1.73748061252758e-66
TRINITY_DN5625_c0_g1_i2	gonads	repro_sys	11.6128504041212	230.160293665842	120.886572034981	-4.31819253593542	0.249022075277564	-17.3406013548088	2.32293889022497e-67	2.2600219657003e-66
TRINITY_DN1982_c0_g1_i1	gonads	repro_sys	1.33574805258779	757.440886136092	379.38831709434	-9.10601636329768	0.525296757944524	-17.3349944114054	2.56091976198625e-67	2.48950137258433e-66
TRINITY_DN9484_c0_g1_i1	gonads	repro_sys	2450.04808959591	648.254038037983	1549.15106381695	1.91221737973838	0.11034748934772	17.3290519887835	2.83970818500002e-67	2.75823922800249e-66
TRINITY_DN9835_c0_g1_i1	gonads	repro_sys	0.335689269777974	72357.537801169	36178.9367452194	-17.6768184679489	1.02027097159571	-17.3256114895657	3.01473889468777e-67	2.92583638033042e-66
TRINITY_DN11036_c0_g1_i1	gonads	repro_sys	9.85202017030052	216.886120406279	113.36907028829	-4.46065148715078	0.257476426433363	-17.324504417515	3.07331502881943e-67	2.98023026086836e-66
TRINITY_DN8512_c0_g1_i1	gonads	repro_sys	1.21110667339658	1017.69084091996	509.45097379668	-9.72002721294837	0.561387499461833	-17.3142922175259	3.67007362893486e-67	3.55598745856172e-66
TRINITY_DN9355_c0_g1_i2	gonads	repro_sys	680.682392583269	170.22188762665	425.45214010496	1.9965003719335	0.115323187453313	17.312219823457	3.80459873141242e-67	3.68330174638465e-66
TRINITY_DN8028_c0_g1_i1	gonads	repro_sys	1781.79168167939	675.535321233982	1228.66350145668	1.3983859053812	0.0807770941587081	17.3116639060288	3.84151353508363e-67	3.71598624551358e-66
TRINITY_DN15588_c0_g1_i1	gonads	repro_sys	1700.39367510297	448.733386732749	1074.56353091786	1.92372676467272	0.111147248288329	17.3079117503866	4.10017968523224e-67	3.96294643571832e-66
TRINITY_DN12108_c0_g1_i1	gonads	repro_sys	371.36377736305	8.47617380359589	189.919975583323	5.42522496943445	0.313470115610826	17.306992594375	4.16614774151161e-67	4.02340595823687e-66
TRINITY_DN9595_c0_g1_i1	gonads	repro_sys	2.35049081144082	374.311201275058	188.330846043249	-7.28467435649197	0.420923699889926	-17.3064010375205	4.20916233365015e-67	4.06161757699149e-66
TRINITY_DN7573_c0_g1_i1	gonads	repro_sys	299.755682952643	1236.59436079674	768.175021874691	-2.04694570414052	0.118332246137312	-17.2982916403468	4.84545360064021e-67	4.67177858614918e-66
TRINITY_DN9588_c0_g1_i2	gonads	repro_sys	1519.31842210859	594.386138256244	1056.85228018242	1.34739216024178	0.0778984932443398	17.2967679363899	4.97529510633769e-67	4.79304390375067e-66
TRINITY_DN17893_c0_g1_i2	gonads	repro_sys	4.43211149646368	268.214558669423	136.323335082943	-5.90893822737416	0.341684596254883	-17.2935458377127	5.26139638601469e-67	5.06452387418506e-66
TRINITY_DN8347_c0_g1_i1	gonads	repro_sys	71.7466855039508	481.389837996304	276.568261750128	-2.74310162158912	0.15868324923761	-17.286648935967	5.93009856970268e-67	5.70354459985608e-66
TRINITY_DN8477_c1_g1_i3	gonads	repro_sys	180.277684931044	754.170539908094	467.224112419569	-2.06552960153824	0.119528536741154	-17.2806399028482	6.58137841380245e-67	6.32477981006693e-66
TRINITY_DN4538_c0_g1_i1	gonads	repro_sys	902.266100603873	2954.78645365072	1928.5262771273	-1.71220295266686	0.0991153576289475	-17.2748501708155	7.27621356338795e-67	6.98682544448548e-66
TRINITY_DN4921_c0_g1_i1	gonads	repro_sys	110.624281894469	530.191521577809	320.407901736139	-2.26123766692924	0.13105649453469	-17.2539153817417	1.04566843068664e-66	1.00326265882329e-65
TRINITY_DN17912_c0_g1_i1	gonads	repro_sys	4.03639726731719	227.600869667348	115.818633467332	-5.78280568211544	0.335171770223099	-17.2532599576219	1.05760030837649e-66	1.0138850149139e-65
TRINITY_DN6263_c0_g1_i1	gonads	repro_sys	180.599753008868	914.064974056991	547.332363532929	-2.33618706834449	0.135433181408595	-17.2497392739844	1.12405455303662e-66	1.07671632064044e-65
TRINITY_DN12200_c0_g1_i1	gonads	repro_sys	782.229453293638	5.36201442320244	393.79573385842	7.14180222556676	0.414034456269549	17.2492943942743	1.13274270606829e-66	1.08415715376902e-65
TRINITY_DN5032_c0_g1_i1	gonads	repro_sys	5.30528411662629	221.823585196377	113.564434656502	-5.41734712440333	0.314127436852865	-17.245698684196	1.20546569493459e-66	1.15282441702267e-65
TRINITY_DN9495_c0_g1_i5	gonads	repro_sys	684.538012598139	182.240554744867	433.389283671503	1.89544321782201	0.109921951538443	17.2435368122	1.25141029711414e-66	1.19579206168684e-65
TRINITY_DN9847_c0_g1_i1	gonads	repro_sys	957.955478408805	376.75595399442	667.355716201613	1.34515697771332	0.0780146492802913	17.2423639678291	1.27706186195049e-66	1.2193146561994e-65
TRINITY_DN5225_c0_g1_i3	gonads	repro_sys	1843.02262273384	13907.227949006	7875.12528586994	-2.91535617625679	0.169128760392585	-17.2374950865222	1.38927459845037e-66	1.32537921610868e-65
TRINITY_DN20054_c0_g1_i1	gonads	repro_sys	183.23101831214	688.509212227432	435.870115269786	-1.91131180112019	0.110886581926912	-17.2366373632111	1.41003680059649e-66	1.34409818645856e-65
TRINITY_DN8640_c0_g1_i2	gonads	repro_sys	599.204400814037	42.8582996117357	321.031350212886	3.75479784548162	0.217874333050006	17.2337778063093	1.48151568547706e-66	1.41109278951421e-65
TRINITY_DN8687_c0_g1_i8	gonads	repro_sys	30.3037482417274	354.234849553524	192.269298897625	-3.54325116139324	0.205618829154377	-17.2321337299951	1.5242351466063e-66	1.45060892546974e-65
TRINITY_DN1748_c0_g1_i1	gonads	repro_sys	400.808318899393	63.4372918438317	232.122805371612	2.68704650987047	0.155936830880589	17.2316347247567	1.53744247896553e-66	1.46199735973945e-65
TRINITY_DN3807_c0_g1_i2	gonads	repro_sys	334.631447093103	950.198735319017	642.41509120606	-1.5046598584847	0.0873204408028603	-17.2314734631461	1.54173497992435e-66	1.46489689786038e-65
TRINITY_DN9388_c1_g1_i1	gonads	repro_sys	6.32887239579137	189.606090984816	97.9674816903039	-4.89168683990177	0.283922878022189	-17.2289280595397	1.61109320534904e-66	1.52956487876087e-65
TRINITY_DN3864_c0_g1_i1	gonads	repro_sys	507.643375393891	1493.5018354205	1000.5726054072	-1.55442312909948	0.0902296712254304	-17.227405442007	1.65405965103386e-66	1.56909265768767e-65
TRINITY_DN9945_c0_g1_i1	gonads	repro_sys	850.967601279594	2416.87225778209	1633.91992953084	-1.50589719011316	0.0874548695925254	-17.2191348192447	1.90819324016702e-66	1.80871542684215e-65
TRINITY_DN9628_c0_g1_i1	gonads	repro_sys	394.590926666808	1075.47949729622	735.035211981516	-1.44785809978286	0.0841796270527173	-17.1996259721624	2.67250999873256e-66	2.53115054703111e-65
TRINITY_DN1925_c0_g1_i1	gonads	repro_sys	3.35820314837258	294.971947909594	149.165075528983	-6.43052102093762	0.374118625211092	-17.1884546440565	3.24055227029802e-66	3.06668167459047e-65
TRINITY_DN4902_c0_g1_i1	gonads	repro_sys	435.51803007492	77.513808401888	256.515919238404	2.47151950129993	0.143832588800662	17.1833068006947	3.54136248315438e-66	3.34866234161516e-65
TRINITY_DN5497_c0_g1_i1	gonads	repro_sys	1138.55455626842	3770.50294301924	2454.52874964383	-1.72649215945331	0.100540886226268	-17.1720403932767	4.30033835850003e-66	4.06307831113451e-65
TRINITY_DN9805_c3_g1_i1	gonads	repro_sys	8.29138892351461	189.134070678651	98.7127298010828	-4.52272783825605	0.263640942290837	-17.1548766248407	5.77926594946309e-66	5.45603456863575e-65
TRINITY_DN8032_c0_g1_i1	gonads	repro_sys	0.926499753669522	2576.08852115626	1288.50751045497	-11.5405501479114	0.673604000204257	-17.1325439641273	8.48614894190626e-66	8.00510863359003e-65
TRINITY_DN8014_c0_g1_i1	gonads	repro_sys	49.0947094974717	494.561957744005	271.828333620738	-3.32778961725378	0.194243449206425	-17.1320558343118	8.55765655189954e-66	8.06610475955843e-65
TRINITY_DN7833_c0_g1_i2	gonads	repro_sys	4334.69841432944	11688.2963720437	8011.49739318658	-1.43066550152141	0.0835198591671718	-17.1296445634303	8.91979815847884e-66	8.4007243727576e-65
TRINITY_DN7901_c0_g1_i1	gonads	repro_sys	372.483382924707	37.1983686747104	204.840875799709	3.31156033063256	0.193345019436858	17.1277250392997	9.21897219563652e-66	8.67555354704389e-65
TRINITY_DN5510_c0_g1_i1	gonads	repro_sys	309.160649156641	13.5437260582723	161.352187607457	4.45228180011133	0.259956642278047	17.1270168790271	9.33185250746435e-66	8.77477144796049e-65
TRINITY_DN7446_c0_g1_i1	gonads	repro_sys	302.273873603108	36.346941205499	169.310407404304	3.03406218041124	0.177169257775479	17.1252181022072	9.62480806896184e-66	9.04302142492093e-65
TRINITY_DN13853_c0_g1_i1	gonads	repro_sys	303.683676469813	22.7076712405124	163.195673855163	3.71395992168698	0.216953442315302	17.1186955231133	1.0766092901051e-65	1.01072594868671e-64
TRINITY_DN3313_c0_g1_i1	gonads	repro_sys	992.207549342712	345.775378585472	668.991463964092	1.51895114504089	0.0887479211797023	17.1153433776237	1.1404122481298e-65	1.06977206269628e-64
TRINITY_DN19972_c0_g1_i1	gonads	repro_sys	3821.26889315813	1278.49832863431	2549.88361089622	1.58214813525735	0.0924584977140851	17.1119818553609	1.20817732432786e-65	1.13243796620771e-64
TRINITY_DN7065_c0_g1_i1	gonads	repro_sys	357.210008587399	40.4889458591749	198.849477223287	3.14787708947064	0.183982428944792	17.1096615449905	1.25727916265948e-65	1.17752488827138e-64
TRINITY_DN2662_c0_g1_i1	gonads	repro_sys	1.17577181435336	937.573964480246	469.3748681473	-9.6003942146865	0.561139944899345	-17.1087342862547	1.27745328767766e-65	1.19491401546427e-64
TRINITY_DN5945_c0_g1_i1	gonads	repro_sys	760.301883561287	249.08271508609	504.692299323689	1.60764507404828	0.0939664414339335	17.1087150850402	1.27787443514257e-65	1.19491401546427e-64
TRINITY_DN461_c0_g1_i1	gonads	repro_sys	412.428871635811	19.5847966246128	216.006834130212	4.32897226783567	0.253558178613896	17.072895425817	2.36190064741256e-65	2.20681311877992e-64
TRINITY_DN5920_c0_g1_i1	gonads	repro_sys	408.932873493397	88.750371841708	248.841622667553	2.1936801516539	0.128526244276401	17.0679549846356	2.57047202087969e-65	2.39978616085614e-64
TRINITY_DN7310_c0_g1_i1	gonads	repro_sys	2.19094425827161	361.281205792366	181.736075025319	-7.33480055263824	0.429811653940683	-17.0651504801927	2.69693512342368e-65	2.5158582441946e-64
TRINITY_DN5588_c0_g1_i1	gonads	repro_sys	701.933456203784	201.462329574962	451.697892889373	1.79247268609783	0.105044195517198	17.0639860419928	2.7512473765337e-65	2.56449340113291e-64
TRINITY_DN13701_c0_g1_i1	gonads	repro_sys	324.916236645864	8.89823167177604	166.90723415882	5.07464766732292	0.297441717126073	17.060981614667	2.89646864795341e-65	2.69772281503455e-64
TRINITY_DN4607_c0_g1_i1	gonads	repro_sys	386.010485024545	65.4660933407585	225.738289182652	2.57281738015176	0.150824094201436	17.0583976901966	3.02745907091361e-65	2.81749784940791e-64
TRINITY_DN8124_c0_g1_i1	gonads	repro_sys	16.1194394026035	238.011957387861	127.065698395232	-3.89253809013989	0.228192359067954	-17.0581438661613	3.0406407177775e-65	2.82753188136183e-64
TRINITY_DN2795_c0_g1_i1	gonads	repro_sys	9.27836398613938	353.249975753405	181.264169869772	-5.22904921903552	0.306654443535734	-17.0519271096953	3.38196636452068e-65	3.14245486646551e-64
TRINITY_DN11581_c0_g1_i1	gonads	repro_sys	983.695847363216	327.460432063772	655.578139713494	1.58143930889553	0.0927454596156466	17.0513933021551	3.41299670114036e-65	3.16878858414782e-64
TRINITY_DN7175_c0_g1_i1	gonads	repro_sys	48.5121863976013	448.808672258582	248.660429328092	-3.20177439818156	0.187796426528719	-17.0491763733956	3.54493248138604e-65	3.28869247997561e-64
TRINITY_DN6345_c0_g1_i3	gonads	repro_sys	1320.23772271387	3044.14160654468	2182.18966462927	-1.20575069000805	0.0707256246122071	-17.0482861992277	3.59932854972203e-65	3.33652942351101e-64
TRINITY_DN1060_c0_g1_i1	gonads	repro_sys	916.816245994498	305.039916786578	610.928081390538	1.58881003763705	0.0932210953543016	17.0434602983212	3.90903369182372e-65	3.62077318844867e-64
TRINITY_DN8453_c0_g1_i1	gonads	repro_sys	410.765611750821	8.3877166714078	209.576664211115	5.73954892249906	0.336815959807007	17.0406085441669	4.10438576911726e-65	3.79873316038802e-64
TRINITY_DN7951_c0_g1_i2	gonads	repro_sys	2082.65118077745	693.409516895468	1388.03034883646	1.5829032430998	0.0928952278273393	17.0396615641213	4.17138438196187e-65	3.85771199280022e-64
TRINITY_DN9660_c0_g1_i1	gonads	repro_sys	1577.63494117787	5048.4262528851	3313.03059703148	-1.67849991982065	0.0985407374589059	-17.0335636114011	4.62969935625643e-65	4.27820531885594e-64
TRINITY_DN2175_c0_g1_i1	gonads	repro_sys	385.243569079427	1196.81076794318	791.027168511305	-1.63527621963494	0.0960381032948325	-17.0273689664062	5.14667511712308e-65	4.75220424999562e-64
TRINITY_DN14324_c0_g1_i1	gonads	repro_sys	336.337939436069	45.2024168439026	190.770178139986	2.88414639177792	0.16945176099506	17.0204568830772	5.79169427561993e-65	5.34359764724777e-64
TRINITY_DN6197_c0_g1_i1	gonads	repro_sys	1153.00845464144	206.949818243257	679.979136442351	2.46043095242177	0.144750805499669	16.9977012834474	8.54037929831757e-65	7.8734545299513e-64
TRINITY_DN16413_c0_g1_i1	gonads	repro_sys	2.54813308348146	280.432535098664	141.490334091073	-6.75955376493706	0.397886037793116	-16.988667917148	9.96260964920351e-65	9.17744072610756e-64
TRINITY_DN8296_c1_g2_i3	gonads	repro_sys	601.167439501666	2375.72944262689	1488.44844106428	-1.9837127016078	0.116786277339948	-16.9858372643689	1.04550964966347e-64	9.6235896033867e-64
TRINITY_DN3989_c0_g1_i1	gonads	repro_sys	60.9740512579169	539.213291795468	300.093671526692	-3.13797842379579	0.184753015779021	-16.9847209831154	1.06559154986194e-64	9.80078035946398e-64
TRINITY_DN8132_c0_g1_i1	gonads	repro_sys	814.174807056106	293.42972892544	553.802267990773	1.47607720863465	0.0869309377691234	16.9798836468889	1.15715233206993e-64	1.06346090299906e-63
TRINITY_DN6760_c0_g1_i1	gonads	repro_sys	736.576455822591	155.187158389511	445.881807106051	2.25232348940631	0.132723120186939	16.970091467364	1.36718946817042e-64	1.25551257318659e-63
TRINITY_DN6258_c0_g1_i1	gonads	repro_sys	0.196793599608775	37810.5522497545	18905.374521677	-17.4607340461465	1.0296840549682	-16.957370527298	1.69773756726628e-64	1.55784610728437e-63
TRINITY_DN1077_c0_g1_i1	gonads	repro_sys	715.866879789884	2267.6715056871	1491.76919273849	-1.66210082753659	0.0980334960739902	-16.9544175623618	1.78521641217095e-64	1.63684200530724e-63
TRINITY_DN17867_c0_g1_i1	gonads	repro_sys	5.9647815998859	363.202680067673	184.583730833779	-5.8917126756675	0.347582365332927	-16.9505511881312	1.9065795152467e-64	1.74675893068714e-63
TRINITY_DN6993_c0_g1_i1	gonads	repro_sys	165.412202648923	566.341358247739	365.876780448331	-1.78026522939213	0.105030858202686	-16.9499255728884	1.92697572251035e-64	1.76407365676899e-63
TRINITY_DN6861_c0_g1_i1	gonads	repro_sys	180.737216495475	869.817991502592	525.277603999034	-2.27109663835367	0.134010223077078	-16.9471894472365	2.01876412704384e-64	1.84666761994026e-63
TRINITY_DN4657_c0_g1_i1	gonads	repro_sys	947.49432860419	2411.68119117977	1679.58775989198	-1.34752806002171	0.0795213005727137	-16.9454982541381	2.07766394533717e-64	1.89907188548972e-63
TRINITY_DN8107_c0_g1_i1	gonads	repro_sys	310.423612620663	819.764221656602	565.093917138633	-1.40138414957064	0.0827497439093317	-16.9352082963076	2.4748083080122e-64	2.26032492131781e-63
TRINITY_DN9363_c0_g1_i1	gonads	repro_sys	724.781093556084	178.099761367416	451.44042746175	2.03769728917264	0.120331297516228	16.93405897911	2.52361806011714e-64	2.30311913123936e-63
TRINITY_DN7027_c0_g1_i1	gonads	repro_sys	461.355023710944	103.53722141239	282.446122561667	2.1625072599936	0.127915879351258	16.9056982679636	4.08457656571662e-64	3.72480503848864e-63
TRINITY_DN10368_c0_g1_i2	gonads	repro_sys	803.912333963122	2615.14516416819	1709.52874906566	-1.70043154631579	0.100641140062045	-16.8959885119294	4.81574949866737e-64	4.388179473573e-63
TRINITY_DN3877_c0_g1_i1	gonads	repro_sys	324.373981809027	25.4371010606724	174.90554143485	3.66313373285025	0.216814910488132	16.8952113330359	4.87962453828557e-64	4.4429471646121e-63
TRINITY_DN17830_c0_g1_i1	gonads	repro_sys	394.522567101213	79.770874809771	237.146720955492	2.30320315151415	0.136354846198708	16.891245274537	5.21897469796426e-64	4.74825945107451e-63
TRINITY_DN19849_c0_g1_i1	gonads	repro_sys	33.0804002516008	305.003202425249	169.041801338425	-3.20624717453671	0.189842839385636	-16.8889550162265	5.42554480943355e-64	4.93238957906992e-63
TRINITY_DN8119_c0_g1_i4	gonads	repro_sys	613.690188985764	1598.24388203345	1105.9670355096	-1.37881729402647	0.0816408904078964	-16.888807644522	5.43911263575313e-64	4.94091172509201e-63
TRINITY_DN8063_c1_g2_i1	gonads	repro_sys	3.42972153889089	230.171759927324	116.800740733107	-6.06585492489031	0.35920923470081	-16.8866898144827	5.63786728241006e-64	5.11751558716143e-63
TRINITY_DN16032_c0_g1_i1	gonads	repro_sys	1.56190960428299	623.973726576354	312.767818090319	-8.6549059692426	0.512609984538351	-16.8839980302707	5.90096484770459e-64	5.35220691575485e-63
TRINITY_DN1580_c0_g1_i1	gonads	repro_sys	747.406370558962	3.78722039514384	375.596795477053	7.61543457525396	0.45127348460946	16.8754310522908	6.82251411987738e-64	6.18329702772272e-63
TRINITY_DN8202_c0_g1_i1	gonads	repro_sys	453.493227930971	1027.95744641085	740.72533717091	-1.1796800413842	0.0699419768456641	-16.8665527425299	7.92907630574216e-64	7.18065926473898e-63
TRINITY_DN7846_c0_g1_i1	gonads	repro_sys	0.321220136267372	46840.0120867298	23420.166653433	-17.0499767722542	1.01241253769277	-16.8409379946144	1.22282676847425e-63	1.10655491445189e-62
TRINITY_DN4661_c0_g1_i1	gonads	repro_sys	517.743406404426	110.110795682474	313.92710104345	2.22382702986175	0.132053757585971	16.8403161751302	1.23574459561697e-63	1.11738624908359e-62
TRINITY_DN4395_c0_g1_i1	gonads	repro_sys	2.147096474976	358.436679147706	180.291887811341	-7.32371606123138	0.434922743838914	-16.8391195102547	1.26098828685779e-63	1.13933772973608e-62
TRINITY_DN5439_c0_g1_i2	gonads	repro_sys	908.453962585921	2480.8171646369	1694.63556361141	-1.44822903852513	0.0860075934711968	-16.838385775904	1.27671990089593e-63	1.15266772968244e-62
TRINITY_DN937_c0_g1_i1	gonads	repro_sys	972.403277248146	305.118939739142	638.761108493644	1.67927501443289	0.0997943823900625	16.8273501395016	1.53834424803551e-63	1.38780795791381e-62
TRINITY_DN9802_c0_g1_i12	gonads	repro_sys	315.690535578209	1340.93205954437	828.31129756129	-2.08468443354657	0.123898363729357	-16.8257624297634	1.58014412938713e-63	1.424426789016e-62
TRINITY_DN9244_c0_g1_i1	gonads	repro_sys	356.954217995977	52.3630831841757	204.658650590076	2.7839405660429	0.165473514790652	16.8240855315425	1.6255215604466e-63	1.46421215788852e-62
TRINITY_DN9876_c0_g1_i1	gonads	repro_sys	2.55493796517154	294.987318102286	148.771128033729	-6.84189389451472	0.406690063891545	-16.823361330852	1.64551799322294e-63	1.48109190192152e-62
TRINITY_DN4303_c0_g1_i1	gonads	repro_sys	27.2074925845556	314.918857632688	171.063175108622	-3.53451833952816	0.2101229539472	-16.821190989045	1.70692487557574e-63	1.53518999114759e-62
TRINITY_DN4727_c0_g1_i1	gonads	repro_sys	647.187740637943	167.898417102182	407.543078870062	1.94854052228201	0.115873372325896	16.8161199002796	1.85945186578594e-63	1.67109549067048e-62
TRINITY_DN11639_c0_g1_i1	gonads	repro_sys	554.173553901796	127.932645764627	341.053099833212	2.11725747011795	0.125937326678638	16.8119931235375	1.99354275654335e-63	1.79023786262147e-62
TRINITY_DN9638_c0_g1_i1	gonads	repro_sys	521.716090674532	1375.65660557786	948.686348126196	-1.3993550707454	0.083267483082814	-16.805540637678	2.22276712390537e-63	1.99456528970701e-62
TRINITY_DN10114_c0_g1_i4	gonads	repro_sys	1527.76441232374	11577.7460688392	6552.75524058149	-2.92170519798349	0.1738755148312	-16.8034308960633	2.30327187720099e-63	2.06523205914628e-62
TRINITY_DN9000_c0_g1_i3	gonads	repro_sys	1156.41979689038	301.031978268808	728.725887579593	1.93166414489142	0.114965995713457	16.8020477090107	2.35762261525991e-63	2.11235814851652e-62
TRINITY_DN7470_c0_g1_i1	gonads	repro_sys	637.861107672977	117.702895285969	377.782001479473	2.42776758508351	0.144542917398452	16.7961711910867	2.60314775481825e-63	2.33056890936691e-62
TRINITY_DN9485_c1_g1_i6	gonads	repro_sys	1273.7252668704	4919.12267139524	3096.42396913282	-1.94884407447402	0.116051612826397	-16.792908146734	2.75031555840356e-63	2.46045694070696e-62
TRINITY_DN13681_c0_g1_i1	gonads	repro_sys	335.265397829345	8.92049154639433	172.092944687869	5.2727184220396	0.314101626258717	16.7866638732287	3.05544420784712e-63	2.73135384346394e-62
TRINITY_DN8048_c0_g1_i1	gonads	repro_sys	300.051210284341	43.9864131978375	172.018811741089	2.78759027621528	0.166066693411951	16.7859684500389	3.09144839754823e-63	2.76144389840131e-62
TRINITY_DN9662_c1_g1_i1	gonads	repro_sys	2.8612485851645	358.613924801431	180.737586693298	-6.94276688800874	0.413728037449135	-16.7809920033817	3.36173178038567e-63	3.00060029064424e-62
TRINITY_DN10274_c0_g1_i1	gonads	repro_sys	3.20524663436083	225.196192567301	114.200719600831	-6.1056557249694	0.363877914283581	-16.7794072827709	3.45264968526901e-63	3.07941851565779e-62
TRINITY_DN7311_c0_g1_i1	gonads	repro_sys	6.76470639157071	3297.84352279556	1652.30411459356	-8.92054497398958	0.531731484286571	-16.7764092170663	3.63140881383899e-63	3.23640383091157e-62
TRINITY_DN6135_c0_g1_i1	gonads	repro_sys	687.109681617325	143.209555192935	415.15961840513	2.24206867819775	0.133664408537052	16.7738645069173	3.79035306928856e-63	3.37550565853045e-62
TRINITY_DN9826_c0_g1_i1	gonads	repro_sys	44.6187831205264	278.401251272492	161.510017196509	-2.63319962892666	0.157079657468664	-16.7634668381675	4.5151117410072e-63	4.01790381665761e-62
TRINITY_DN4223_c0_g1_i1	gonads	repro_sys	383.834094304212	61.9755928157981	222.904843560005	2.61980486820734	0.156385566006233	16.7522165575238	5.45551489015025e-63	4.85108501401889e-62
TRINITY_DN4990_c0_g1_i1	gonads	repro_sys	30.3494218211124	234.764062158126	132.556741989619	-2.95126802447809	0.176193730755201	-16.750130732963	5.6501983962515e-63	5.02041006822287e-62
TRINITY_DN9668_c0_g1_i1	gonads	repro_sys	334.013671903804	1267.76782948896	800.890750696383	-1.92213095326121	0.114795871692011	-16.7439031119355	6.27362283516588e-63	5.57014500707795e-62
TRINITY_DN1741_c0_g1_i1	gonads	repro_sys	1707.03019051287	378.471739542484	1042.75096502768	2.18056470745547	0.130612059299241	16.6949722648476	1.42585432613329e-62	1.26501624024868e-61
TRINITY_DN9779_c0_g1_i10	gonads	repro_sys	18.8974775566781	3083.00887985074	1550.95317870371	-7.3543166281083	0.440697906357183	-16.6878864683048	1.6055473983246e-62	1.42336790421824e-61
TRINITY_DN13751_c0_g1_i1	gonads	repro_sys	513.356409604804	128.73484404182	321.045626823312	2.00513985391784	0.120279542144544	16.6706641725339	2.14201169720412e-62	1.89753246740293e-61
TRINITY_DN1402_c0_g1_i1	gonads	repro_sys	1547.02051075657	4146.55213251761	2846.78632163709	-1.4230069880409	0.085392385391867	-16.6643311521361	2.38137561536004e-62	2.10799154772142e-61
TRINITY_DN3088_c0_g1_i1	gonads	repro_sys	7.73838362235349	194.64156118917	101.189972405762	-4.63135275394608	0.278064454299807	-16.6556806608319	2.7519537328768e-62	2.43419811417076e-61
TRINITY_DN1348_c0_g1_i1	gonads	repro_sys	881.716774854582	3.10518826770465	442.410981561143	8.14367621538666	0.48900645073337	16.6535149038903	2.85339649378113e-62	2.52203432030978e-61
TRINITY_DN8545_c0_g1_i1	gonads	repro_sys	61.748874037916	520.370561634125	291.05971783602	-3.07904251419666	0.184894506820858	-16.652969128931	2.87954270944101e-62	2.54323629704902e-61
TRINITY_DN17722_c0_g1_i1	gonads	repro_sys	45.1978310325243	372.073560312069	208.635695672297	-3.03507642809228	0.182305226081589	-16.6483237662861	3.11197260672365e-62	2.74646151703506e-61
TRINITY_DN3694_c0_g1_i1	gonads	repro_sys	508.040076355768	112.22524450103	310.132660428399	2.17745516024395	0.130793573059047	16.6480287166781	3.12735137011487e-62	2.75796810199801e-61
TRINITY_DN9950_c0_g1_i1	gonads	repro_sys	266.116498745088	1022.88719737935	644.501848062218	-1.94448043729741	0.11690222058329	-16.6333918003894	3.99334196512367e-62	3.51903926949043e-61
TRINITY_DN3369_c0_g1_i1	gonads	repro_sys	2414.84781695842	948.363087882794	1681.60545242061	1.35088137480778	0.0812570175008012	16.6247964342828	4.60929460947944e-62	4.05788756232308e-61
TRINITY_DN9952_c1_g1_i1	gonads	repro_sys	34.0529441669727	424.604155822803	229.328549994888	-3.64011037569655	0.218957101371739	-16.6247650927589	4.61170552194076e-62	4.05788756232308e-61
TRINITY_DN5110_c0_g1_i1	gonads	repro_sys	303.40128150957	10.0860693568015	156.743675433186	4.96255543968756	0.298515573035556	16.6241090514111	4.66246020584833e-62	4.09948553323172e-61
TRINITY_DN10173_c2_g1_i6	gonads	repro_sys	294.854214697403	1313.86226928849	804.358241992945	-2.15344213010682	0.129554778582107	-16.6218656978527	4.84026021735931e-62	4.25264324242561e-61
TRINITY_DN5817_c0_g1_i1	gonads	repro_sys	209.984778339987	1113.11548006344	661.550129201714	-2.40409975613577	0.144660920857162	-16.6188611401802	5.08901763822042e-62	4.4678692856567e-61
TRINITY_DN7258_c0_g1_i1	gonads	repro_sys	649.158449174337	4.01916460972184	326.588806892029	7.29132476145957	0.438747315531963	16.6185056941469	5.11927636875184e-62	4.49108817398616e-61
TRINITY_DN9986_c0_g1_i2	gonads	repro_sys	647.865721376106	3.77497706643486	325.820349221271	7.41033308068475	0.446174411874271	16.6086016666795	6.0384423207475e-62	5.29352138564338e-61
TRINITY_DN553_c0_g1_i1	gonads	repro_sys	1346.69032876747	6091.78572285199	3719.23802580973	-2.17689812402053	0.131072249113024	-16.6083830769043	6.06048360054664e-62	5.30889351536361e-61
TRINITY_DN9230_c0_g1_i2	gonads	repro_sys	244.013356297558	818.452637988058	531.232997142808	-1.74808940597855	0.105270530045174	-16.6056863704249	6.33908935780209e-62	5.54882249729749e-61
TRINITY_DN7966_c1_g1_i1	gonads	repro_sys	2.15348236929944	313.481333653439	157.817408011369	-7.12686224959217	0.429398182161435	-16.5973274821941	7.28636779647665e-62	6.37327285657668e-61
TRINITY_DN9955_c0_g1_i2	gonads	repro_sys	1678.95406578217	469.751611894901	1074.35283883853	1.83699047348428	0.110744082438443	16.5877077405501	8.55226821873631e-62	7.47498695498154e-61
TRINITY_DN7618_c0_g1_i3	gonads	repro_sys	155.315962552552	698.369090101883	426.842526327217	-2.16938059501227	0.130834871779313	-16.5810579817856	9.55320578884108e-62	8.34365237984623e-61
TRINITY_DN4291_c0_g1_i1	gonads	repro_sys	340.767943590029	49.068348665831	194.91814612793	2.83233239963719	0.170879007880692	16.5750751643802	1.05530892390247e-61	9.21011091956959e-61
TRINITY_DN6740_c0_g1_i1	gonads	repro_sys	9.51275862364456	380.330508096348	194.921633359996	-5.29751148697847	0.319664107107847	-16.5721185744236	1.108504698518e-61	9.66721121979203e-61
TRINITY_DN5948_c0_g1_i2	gonads	repro_sys	40.4220120230053	257.819883521689	149.120947772347	-2.66426116287311	0.16080399530942	-16.5683766609562	1.17967694658068e-61	1.02802912608089e-60
TRINITY_DN3825_c0_g1_i1	gonads	repro_sys	653.614261147579	166.393795536297	410.004028341938	1.97010105657176	0.118961350471684	16.5608497949987	1.33692391779493e-61	1.16420085731411e-60
TRINITY_DN5749_c0_g1_i1	gonads	repro_sys	28.3137002557057	217.107573097821	122.710636676763	-2.92481272509397	0.17662134608052	-16.5597918371689	1.36063967697659e-61	1.18397759779455e-60
TRINITY_DN8900_c0_g1_i3	gonads	repro_sys	33.3860386034682	366.802330893321	200.094184748395	-3.44739471096427	0.208218966138987	-16.5565835566733	1.43515178935561e-61	1.24789360754153e-60
TRINITY_DN20643_c0_g1_i1	gonads	repro_sys	777.299971558632	3.55834153757043	390.429156548101	7.80857784316442	0.471889583574065	16.5474681259601	1.66978726152408e-61	1.45084317959268e-60
TRINITY_DN8851_c0_g1_i1	gonads	repro_sys	309.172540910636	9.37071504487697	159.271627977756	5.15121903463687	0.311379295424694	16.5432291431293	1.79155873781577e-61	1.55550074052656e-60
TRINITY_DN7648_c0_g1_i1	gonads	repro_sys	0	16095.1904406111	8047.59522030555	-16.9499555481345	1.02463792429582	-16.5423855063565	1.81682922178485e-61	1.5762799625235e-60
TRINITY_DN6905_c0_g1_i1	gonads	repro_sys	337.171880940851	27.380822308195	182.276351624523	3.65129872529459	0.220815143907458	16.5355448937181	2.03529360435936e-61	1.76452018002664e-60
TRINITY_DN7428_c0_g1_i1	gonads	repro_sys	33.5416168283839	282.631432782172	158.086524805278	-3.06955101922395	0.185677687659248	-16.5316094675691	2.17264012089745e-61	1.88220925767748e-60
TRINITY_DN3209_c0_g1_i1	gonads	repro_sys	6.14505472966351	183.165176211996	94.6551154708298	-4.87894879114828	0.295168951753479	-16.5293428125297	2.25589794330067e-61	1.95290151123942e-60
TRINITY_DN9605_c0_g1_i3	gonads	repro_sys	288.501635291265	2274.80995616108	1281.65579572617	-2.97707051922816	0.180161535611662	-16.524451288233	2.44656171719351e-61	2.11640162642981e-60
TRINITY_DN20524_c0_g1_i1	gonads	repro_sys	17.4217861789415	245.881585149175	131.651685664058	-3.8258901246139	0.231538510383686	-16.5237744609912	2.47417818199066e-61	2.13872100808613e-60
TRINITY_DN12512_c0_g1_i1	gonads	repro_sys	1361.87395021071	364.195780810177	863.034865510441	1.91139943127163	0.115755184856	16.5124303818392	2.98611370209246e-61	2.57935422566373e-60
TRINITY_DN7862_c0_g1_i1	gonads	repro_sys	1312.54826826946	4952.46721571482	3132.50774199214	-1.91561750344745	0.116023522879736	-16.5105959197005	3.07828561661552e-61	2.65702279377026e-60
TRINITY_DN4542_c0_g1_i1	gonads	repro_sys	321.842778835267	7.96447778438569	164.903628309826	5.33711716632896	0.323284775488362	16.5090272446842	3.15934801829829e-61	2.72499548693927e-60
TRINITY_DN19092_c0_g1_i1	gonads	repro_sys	1.28368857887937	805.945965073699	403.614826826289	-9.38183223881513	0.568717541684223	-16.4964706575278	3.88972818264378e-61	3.35250749436058e-60
TRINITY_DN4733_c0_g1_i1	gonads	repro_sys	1078.37353389371	286.372787717795	682.373160805752	1.91747303787509	0.116302028685233	16.4870128195669	4.54889728194317e-61	3.91777103624667e-60
TRINITY_DN7535_c0_g1_i1	gonads	repro_sys	595.280518339888	166.819948569905	381.050233454896	1.84276077402353	0.111776275750752	16.4861529125615	4.61408488638774e-61	3.97101155087073e-60
TRINITY_DN8680_c0_g1_i1	gonads	repro_sys	920.446923114134	283.803135448206	602.12502928117	1.68858805655934	0.10244534986571	16.4828179978186	4.87582223927027e-61	4.19320712577243e-60
TRINITY_DN9661_c0_g1_i3	gonads	repro_sys	64.0143865420812	404.990822678905	234.502604610493	-2.66682365844739	0.161803751820758	-16.4818406769803	4.95529224064088e-61	4.25844297441509e-60
TRINITY_DN9918_c0_g1_i3	gonads	repro_sys	20.422253063512	224.983757201365	122.703005132439	-3.46343968734079	0.210145334064349	-16.4811638705251	5.01108119797672e-61	4.30324771680479e-60
TRINITY_DN2311_c0_g1_i1	gonads	repro_sys	1562.34919560385	541.547898625593	1051.94854711472	1.53692469855917	0.0932712185326737	16.4780167208899	5.27883287964024e-61	4.52987683815887e-60
TRINITY_DN20546_c0_g1_i1	gonads	repro_sys	407.525629913122	17.6436623730991	212.584646143111	4.57125397729459	0.277454853195084	16.4756677515403	5.48792462390027e-61	4.70587539438086e-60
TRINITY_DN8531_c0_g1_i4	gonads	repro_sys	206.103112086905	781.879522213879	493.991317150392	-1.92526271557679	0.116866878206047	-16.4739808672084	5.64315287271899e-61	4.83546379246365e-60
TRINITY_DN7262_c0_g1_i1	gonads	repro_sys	351.556926254155	1020.78973117607	686.173328715115	-1.5397209540875	0.093482782411249	-16.4706367779466	5.96392811451056e-61	5.10661344804966e-60
TRINITY_DN7569_c0_g1_i2	gonads	repro_sys	459.786254101665	1067.40319548198	763.594724791822	-1.21440005960588	0.0737560325577693	-16.4650946843528	6.53602968465232e-61	5.59241116518327e-60
TRINITY_DN4527_c1_g1_i1	gonads	repro_sys	7.43886718635202	3613.22832440517	1810.33359579576	-8.91543387620059	0.541598355901126	-16.4613385160057	6.95454229840576e-61	5.94618413351354e-60
TRINITY_DN7808_c0_g1_i3	gonads	repro_sys	1085.3118949045	2.97055200644233	544.14122345547	8.61075565973379	0.523177885759408	16.4585619807592	7.28097009169155e-61	6.22076792025452e-60
TRINITY_DN9655_c0_g1_i1	gonads	repro_sys	113.129779094491	875.963581645811	494.546680370151	-2.94877515862372	0.179174951297781	-16.457518962698	7.40750041136359e-61	6.32428767004969e-60
TRINITY_DN6955_c0_g1_i2	gonads	repro_sys	62.6661922209	568.583335400589	315.624763810745	-3.1773789857382	0.19317023124985	-16.4485954444426	8.58357625536112e-61	7.32307714993952e-60
TRINITY_DN8594_c0_g1_i1	gonads	repro_sys	5.8548241967379	388.948301944697	197.401563070718	-6.02509066979794	0.366357236450188	-16.4459442051096	8.96758415026809e-61	7.64515748614028e-60
TRINITY_DN8232_c0_g1_i1	gonads	repro_sys	468.600218120976	93.924171912794	281.262195016885	2.34635856034497	0.142768827006655	16.434670015434	1.08011027687745e-60	9.20163360966746e-60
TRINITY_DN9302_c0_g1_i1	gonads	repro_sys	840.290219255639	251.039339491119	545.664779373379	1.74802861354677	0.106408539811538	16.4275218571999	1.21524668811013e-60	1.03454020804289e-59
TRINITY_DN2050_c0_g1_i1	gonads	repro_sys	622.276504598481	3.2668091404275	312.771656869454	7.35642286112725	0.44785783226167	16.4257992854061	1.25025470555193e-60	1.06357407514894e-59
TRINITY_DN1488_c0_g1_i1	gonads	repro_sys	539.840516575963	161.601748379669	350.721132477816	1.74893258839317	0.106479916020702	16.4249996971555	1.26684451789677e-60	1.07690924313562e-59
TRINITY_DN5737_c0_g1_i1	gonads	repro_sys	4.03724593974905	188.113592456079	96.075419197914	-5.50749241436884	0.335330909459125	-16.4240523584665	1.28678392544577e-60	1.09307052700808e-59
TRINITY_DN7056_c0_g1_i1	gonads	repro_sys	339.776988691733	50.6211790509904	195.199083871362	2.7460930488616	0.167221024533062	16.4219365150382	1.33245406728387e-60	1.13104998708491e-59
TRINITY_DN9990_c2_g1_i2	gonads	repro_sys	61.3467620339033	560.022273049854	310.684517541879	-3.18956709369406	0.194320790758262	-16.4139260716673	1.52047329954827e-60	1.28972040426765e-59
TRINITY_DN5857_c0_g1_i1	gonads	repro_sys	411.88740999035	77.867858752979	244.877634371665	2.39640156567592	0.146034759206985	16.4098025613158	1.62733804716073e-60	1.37937387565811e-59
TRINITY_DN4450_c0_g1_i1	gonads	repro_sys	442.417549145761	1373.42408774796	907.920818446863	-1.63522404638382	0.0996563349112058	-16.4086312008244	1.65903739554488e-60	1.4052321059892e-59
TRINITY_DN15766_c0_g1_i1	gonads	repro_sys	81.5364624891103	592.768072036647	337.152267262878	-2.86251135257844	0.174468407993369	-16.4070469003605	1.70289263006886e-60	1.44134202352523e-59
TRINITY_DN18093_c0_g1_i1	gonads	repro_sys	680.621123425222	153.085705485035	416.853414455128	2.15166139417724	0.13115109407588	16.4059736545725	1.73325563301873e-60	1.46598836096387e-59
TRINITY_DN17777_c0_g1_i1	gonads	repro_sys	246.685256991867	667.154425693502	456.919841342684	-1.43450072356565	0.0874652390073951	-16.400809508385	1.8870665719775e-60	1.59493675402e-59
TRINITY_DN4463_c0_g1_i1	gonads	repro_sys	53.6134379952955	283.967466330894	168.790452163095	-2.40096702220137	0.146463784250475	-16.3929058264353	2.14920411897108e-60	1.81519160786504e-59
TRINITY_DN1066_c0_g1_i1	gonads	repro_sys	8.31905953073731	263.143063942038	135.731061736388	-4.98555366277097	0.304376357500793	-16.3795693716388	2.67631230818041e-60	2.25876157700441e-59
TRINITY_DN8283_c0_g1_i2	gonads	repro_sys	37.7423034965413	379.965967325007	208.854135410774	-3.3321603902559	0.203535242099774	-16.371417332348	3.06003906345666e-60	2.58077167112715e-59
TRINITY_DN7529_c0_g1_i1	gonads	repro_sys	831.317554885961	178.600842518897	504.959198702429	2.22571801746784	0.135960887906251	16.3702815695241	3.11768254795771e-60	2.62750613591114e-59
TRINITY_DN7557_c0_g1_i1	gonads	repro_sys	155.043702088974	1097.63961225197	626.34165717047	-2.82370407849815	0.172619131899552	-16.3580018473345	3.81439462168008e-60	3.21238008810827e-59
TRINITY_DN8441_c0_g1_i1	gonads	repro_sys	416.958491281794	97.2973160985598	257.127903690177	2.10632971455767	0.128765485636641	16.3578749704827	3.82234883349853e-60	3.21677956830569e-59
TRINITY_DN3843_c0_g1_i1	gonads	repro_sys	2485.59669761635	6685.72872394598	4585.66271078117	-1.426825650972	0.0872472710639672	-16.3538140915134	4.0858536454317e-60	3.43608334407397e-59
TRINITY_DN5793_c0_g1_i1	gonads	repro_sys	1165.92222833779	3909.29127154673	2537.60674994226	-1.74429169097292	0.106766330835605	-16.3374696622169	5.34244515498009e-60	4.4896354362322e-59
TRINITY_DN15798_c0_g1_i1	gonads	repro_sys	567.825059229176	180.366052290658	374.095555759917	1.66300258892981	0.101828373503586	16.3314264159511	5.89888754384587e-60	4.95372010275068e-59
TRINITY_DN3588_c0_g1_i2	gonads	repro_sys	17.7846022390423	5046.55142606749	2532.16801415327	-8.1402773487475	0.498454399158295	-16.3310372272637	5.93664030072581e-60	4.9818729361219e-59
TRINITY_DN2840_c0_g1_i1	gonads	repro_sys	772.920791375145	1895.43647607186	1334.1786337235	-1.29202731405233	0.0791451233739636	-16.3247874154855	6.57694068466768e-60	5.51526798197541e-59
TRINITY_DN5853_c0_g1_i1	gonads	repro_sys	1481.74254946044	4482.33311868677	2982.0378340736	-1.59684167923479	0.0978725288784843	-16.3155248723305	7.65454213475314e-60	6.41435387138417e-59
TRINITY_DN6375_c0_g1_i1	gonads	repro_sys	285.88745796265	25.6858930492404	155.786675505945	3.4467437443934	0.21135200312162	16.3080722845575	8.64791141793277e-60	7.24162703099388e-59
TRINITY_DN19188_c0_g1_i1	gonads	repro_sys	2.66511021085214	256.959361595096	129.812235902974	-6.54575853354864	0.401429922923771	-16.3061051499931	8.93088786618325e-60	7.47327562779624e-59
TRINITY_DN732_c0_g1_i1	gonads	repro_sys	6.05809008197708	211.118244640865	108.588167361421	-5.11958947762657	0.314008429188211	-16.3039874148027	9.24584728288558e-60	7.73133943839304e-59
TRINITY_DN10092_c0_g1_i1	gonads	repro_sys	199.789628274599	1393.51324080791	796.651434541256	-2.79855769274037	0.171655456721277	-16.303342440692	9.34395133555596e-60	7.80783224365392e-59
TRINITY_DN3718_c0_g1_i1	gonads	repro_sys	366.105401303886	52.3283981823091	209.216899743098	2.78013641855919	0.170527344495217	16.3031707717537	9.37023740537461e-60	7.82424784621713e-59
TRINITY_DN5784_c0_g1_i1	gonads	repro_sys	472.193114980753	73.6529462359509	272.923030608352	2.65324894229324	0.162762959472888	16.3013068261099	9.66043242558888e-60	8.06085090922721e-59
TRINITY_DN4687_c0_g1_i1	gonads	repro_sys	1.38640071757348	967.236657368856	484.311529043215	-9.4519229756509	0.579837459607681	-16.3009871456841	9.71109489432318e-60	8.09738995363876e-59
TRINITY_DN9870_c0_g1_i1	gonads	repro_sys	1074.57211206128	404.592187274139	739.582149667711	1.40701047627191	0.086320388853712	16.2998625812076	9.89142672174331e-60	8.24192288794765e-59
TRINITY_DN8626_c0_g1_i1	gonads	repro_sys	91.6268785279835	568.542907900958	330.084893214471	-2.63639019899781	0.161744263259697	-16.2997447072656	9.91052074649725e-60	8.25199685054633e-59
TRINITY_DN2039_c0_g1_i1	gonads	repro_sys	692.297502011395	1525.57326350704	1108.93538275922	-1.14129852501646	0.0700651225124982	-16.289110531604	1.17931930013683e-59	9.81266948743792e-59
TRINITY_DN6736_c0_g1_i2	gonads	repro_sys	907.609829274224	297.200059048283	602.404944161254	1.60150436548937	0.098394065595254	16.2764324840198	1.45084190391825e-59	1.20633869526922e-58
TRINITY_DN9813_c0_g1_i1	gonads	repro_sys	52.7362268886833	296.167199188986	174.451713038834	-2.49800430660478	0.153579412021671	-16.2652290025195	1.7421455332727e-59	1.44752882038215e-58
TRINITY_DN10208_c0_g1_i1	gonads	repro_sys	473.349520224298	2393.82907988571	1433.589300055	-2.33964345766507	0.143862033604797	-16.2631056925853	1.80359314949177e-59	1.49752885745681e-58
TRINITY_DN9642_c0_g1_i1	gonads	repro_sys	142.698180074162	1189.75687779069	666.227528932428	-3.05776214798594	0.188033108127065	-16.2618284537403	1.84159101491995e-59	1.52800178435119e-58
TRINITY_DN8425_c0_g1_i1	gonads	repro_sys	122.230127345727	551.608948224741	336.919537785234	-2.17062272499383	0.133484785957128	-16.2611994275586	1.86059660702802e-59	1.5426846744549e-58
TRINITY_DN9958_c0_g1_i3	gonads	repro_sys	2.39412375220382	304.912207839384	153.653165795794	-6.98688413439381	0.429671527048581	-16.2609893710826	1.86698674100954e-59	1.54689435883083e-58
TRINITY_DN5687_c0_g1_i1	gonads	repro_sys	0.167844634888987	22704.6637998241	11352.4158222295	-16.7248306789724	1.02857398164606	-16.2602116886208	1.89083554314599e-59	1.56555336397372e-58
TRINITY_DN8954_c0_g1_i2	gonads	repro_sys	363.17277745657	1017.56031457297	690.366546014768	-1.48537657267307	0.0913631126944473	-16.2579462199447	1.96205335043746e-59	1.62337869205436e-58
TRINITY_DN20110_c0_g1_i1	gonads	repro_sys	1199.43808319381	389.288769120855	794.363426157332	1.62049235256476	0.0996896949138716	16.2553647492332	2.04646772856159e-59	1.69203387915177e-58
TRINITY_DN5372_c0_g1_i1	gonads	repro_sys	310.113538721188	34.3984952211341	172.256016971161	3.16313261378847	0.194619776745954	16.2528837853794	2.13100275147821e-59	1.76069245567436e-58
TRINITY_DN3553_c0_g1_i1	gonads	repro_sys	2.70129374232723	634.910924359042	318.806109050685	-7.85400255837294	0.483267258468422	-16.2518822054363	2.16610770738324e-59	1.78844295784088e-58
TRINITY_DN8487_c0_g1_i1	gonads	repro_sys	815.427722703371	3137.96031448603	1976.6940185947	-1.94272216023803	0.119545222350859	-16.2509393686704	2.19967997918788e-59	1.81489002204423e-58
TRINITY_DN889_c0_g1_i1	gonads	repro_sys	5.21238392420316	206.288374369671	105.750379146937	-5.28491410897469	0.325209764744393	-16.2507854372961	2.20521013823511e-59	1.81817955554136e-58
TRINITY_DN5812_c0_g1_i1	gonads	repro_sys	526.743843522995	1333.74834063813	930.246092080565	-1.34148795277435	0.0826354859966657	-16.2338000024406	2.90880743731495e-59	2.39661323261851e-58
TRINITY_DN6561_c0_g1_i1	gonads	repro_sys	10.2243226566188	184.784178463512	97.5042505600654	-4.17249187732266	0.257032827862276	-16.2333033956206	2.93244116370941e-59	2.41439705037207e-58
TRINITY_DN7254_c0_g1_i1	gonads	repro_sys	299.921971099565	1102.11940495094	701.020688025252	-1.87707177286977	0.115639298292204	-16.2321269723263	2.9891937868506e-59	2.45940511149957e-58
TRINITY_DN15864_c0_g1_i1	gonads	repro_sys	270.206642054436	15.763088320202	142.984865187319	4.03222735009645	0.248490006288678	16.2269195865048	3.25383913491615e-59	2.67527792655841e-58
TRINITY_DN7496_c0_g1_i1	gonads	repro_sys	1069.34046563706	2411.85673745757	1740.59860154732	-1.17275852715231	0.0722896165499572	-16.2230564100703	3.46513602134599e-59	2.84701761530673e-58
TRINITY_DN8003_c0_g1_i1	gonads	repro_sys	8.62698110428703	211.692743266288	110.159862185288	-4.59846891825287	0.283493672616925	-16.2207109449903	3.60003388266993e-59	2.95579088540886e-58
TRINITY_DN7124_c0_g1_i1	gonads	repro_sys	171.205319591695	831.443551923608	501.324435757651	-2.28072185182995	0.140680500187739	-16.2120681173746	4.14385994265374e-59	3.39992742648651e-58
TRINITY_DN7113_c0_g1_i1	gonads	repro_sys	17.7707847091357	288.422994228864	153.096889469	-4.0223409644599	0.248228626748493	-16.2041784509221	4.71141142344273e-59	3.86289835706348e-58
TRINITY_DN11659_c0_g1_i1	gonads	repro_sys	1.50921630067532	695.424469402477	348.466842851576	-8.96687964335531	0.553389841611543	-16.2035494132718	4.75986305993248e-59	3.89991005369433e-58
TRINITY_DN2059_c0_g1_i1	gonads	repro_sys	344.022607680422	837.862850612219	590.94272914632	-1.28370964283229	0.0792454738013757	-16.1991541125722	5.11254833221421e-59	4.18596556290117e-58
TRINITY_DN9485_c1_g1_i8	gonads	repro_sys	118.277643687877	506.08283122082	312.180237454349	-2.09687031406671	0.129444477445498	-16.1989940045885	5.12587573722198e-59	4.1939630511076e-58
TRINITY_DN13741_c0_g1_i1	gonads	repro_sys	329.046899306377	7.3725465441748	168.209722925276	5.43536296713108	0.335583156254574	16.196769312843	5.31468102920686e-59	4.34542483595525e-58
TRINITY_DN5098_c0_g1_i1	gonads	repro_sys	170.180894147515	501.530700749777	335.855797448646	-1.56068550477352	0.0963748526666243	-16.193908074466	5.56772799072322e-59	4.54916582432046e-58
TRINITY_DN2680_c0_g1_i1	gonads	repro_sys	409.611982463528	102.286548058519	255.949265261023	2.01258329383762	0.124330896570959	16.1873142504767	6.19752068455455e-59	5.06023483752056e-58
TRINITY_DN8507_c0_g1_i2	gonads	repro_sys	111.704886606671	575.398632984025	343.551759795348	-2.3683341004285	0.146314025969228	-16.1866511753739	6.26465277806383e-59	5.1115054730712e-58
TRINITY_DN20107_c0_g1_i1	gonads	repro_sys	705.201215600622	1982.76040184126	1343.98080872094	-1.49053962279722	0.0920864762835064	-16.186303167995	6.30017566675805e-59	5.13693215956701e-58
TRINITY_DN10640_c0_g1_i1	gonads	repro_sys	2.75854714416897	254.20328388704	128.480915515604	-6.5316485811839	0.403622721308739	-16.1825591978696	6.69526889256439e-59	5.45530138950163e-58
TRINITY_DN9971_c0_g1_i2	gonads	repro_sys	282.966832846314	1064.34060171991	673.653717283113	-1.90913551052209	0.117990439022123	-16.1804255187501	6.93137443469392e-59	5.64377702761325e-58
TRINITY_DN7460_c0_g1_i4	gonads	repro_sys	0.504178432264795	8004.95512086054	4002.7296496464	-13.9194787216942	0.860381719466962	-16.1782594943066	7.17954383343106e-59	5.84180838711911e-58
TRINITY_DN978_c0_g1_i1	gonads	repro_sys	3.55444930938907	2356.63777687583	1180.09611309261	-9.39387428133544	0.580882037485526	-16.1717417222933	7.98097627933949e-59	6.48943150608543e-58
TRINITY_DN6668_c0_g1_i1	gonads	repro_sys	299.002481634107	8.71036009503381	153.85642086457	5.1103228530283	0.316008671381931	16.1714640002771	8.01703777926974e-59	6.51077048876917e-58
TRINITY_DN9897_c0_g1_i1	gonads	repro_sys	31.6514327528243	35725.2377022422	17878.4445674975	-10.1446724925096	0.627319730663218	-16.1714545177534	8.01827192259724e-59	6.51077048876917e-58
TRINITY_DN7912_c0_g1_i3	gonads	repro_sys	20.1014519146112	258.189918342826	139.145685128719	-3.68763704949728	0.228039825215576	-16.1710220835821	8.07475448193045e-59	6.55211827177029e-58
TRINITY_DN14253_c0_g1_i1	gonads	repro_sys	0.868386981697335	1855.35756330922	928.112975145458	-11.0718209872664	0.684740263276842	-16.1693733829553	8.29376039882426e-59	6.72519511486218e-58
TRINITY_DN5301_c0_g1_i1	gonads	repro_sys	1155.70947797165	417.169123725838	786.439300848743	1.47128123424253	0.0910379814822171	16.1611803149427	9.47303848987564e-59	7.6761581490863e-58
TRINITY_DN9931_c0_g1_i2	gonads	repro_sys	97.8913763561369	443.429227612251	270.660301984194	-2.17617989108938	0.134742256592241	-16.150686103432	1.12305547174726e-58	9.09404781314519e-58
TRINITY_DN9569_c0_g1_i1	gonads	repro_sys	3.18204973406523	270.612213637908	136.897131685986	-6.37884761502537	0.39497220979491	-16.1501175445675	1.1334549701534e-58	9.17195498512868e-58
TRINITY_DN393_c0_g1_i1	gonads	repro_sys	598.215031684831	135.971508993664	367.093270339247	2.13056260671363	0.132032552073892	16.1366464046023	1.4099699691841e-58	1.14016926403069e-57
TRINITY_DN9872_c0_g1_i1	gonads	repro_sys	1933.57684517495	585.766257278103	1259.67155122653	1.72464291767396	0.10689022253237	16.1347116398012	1.45485487249159e-58	1.17565844360055e-57
TRINITY_DN10190_c0_g1_i1	gonads	repro_sys	232.41623723987	1405.49474123543	818.955489237651	-2.59318768547316	0.160737048267005	-16.1331050522064	1.49320604467403e-58	1.20582272915349e-57
TRINITY_DN7454_c0_g1_i1	gonads	repro_sys	6.89148549838945	169.521795456784	88.2066404775869	-4.58510578333876	0.284323628327402	-16.1263620976972	1.66546184166535e-58	1.34400489167816e-57
TRINITY_DN5546_c0_g1_i2	gonads	repro_sys	1167.11522170763	370.242670564747	768.678946136189	1.66477351059062	0.103252346161415	16.1233480156284	1.74872965766428e-58	1.41023496417526e-57
TRINITY_DN141_c0_g1_i1	gonads	repro_sys	1847.26523788116	609.290666940616	1228.27795241089	1.60541648336181	0.0996037621586697	16.1180305700137	1.90586860299264e-58	1.53590587417642e-57
TRINITY_DN6236_c0_g1_i1	gonads	repro_sys	1074.77750539767	336.994636033262	705.886070715465	1.6811315273639	0.104348889134664	16.110679675702	2.1465148106586e-58	1.72865601498152e-57
TRINITY_DN9492_c0_g1_i1	gonads	repro_sys	1098.01904444647	279.955746647987	688.987395547231	1.965936180786	0.122036636655645	16.109393331884	2.19163490659353e-58	1.76378705392657e-57
TRINITY_DN7421_c0_g1_i1	gonads	repro_sys	2249.5403402157	5707.4238745788	3978.48210739725	-1.34231992895407	0.0834014366044245	-16.0946859383338	2.77978421831514e-58	2.23559164915966e-57
TRINITY_DN3543_c0_g1_i1	gonads	repro_sys	677.355399862469	178.703020230355	428.029210046412	1.93096486812981	0.119986463447904	16.0931892868749	2.84781664364866e-58	2.28874322615747e-57
TRINITY_DN4841_c0_g1_i1	gonads	repro_sys	352.527311856221	72.946905150615	212.737108503418	2.29536624073397	0.142670949465674	16.0885327344529	3.07027687935682e-58	2.46584882021691e-57
TRINITY_DN17700_c0_g1_i1	gonads	repro_sys	396.647427018319	7.26076847935047	201.954097748835	5.90110767510905	0.366979555380444	16.080208252995	3.51196396538792e-58	2.81866208720712e-57
TRINITY_DN8839_c0_g1_i1	gonads	repro_sys	292.035635144733	44.0854851977546	168.060560171244	2.74077999123152	0.170682482891936	16.0577696363064	5.04363513669271e-58	4.04520824918404e-57
TRINITY_DN5978_c0_g1_i2	gonads	repro_sys	1948.49942692115	880.009645297428	1414.25453610929	1.14440344600977	0.071295302798547	16.0515966843344	5.57121651923358e-58	4.46531109044966e-57
TRINITY_DN14202_c0_g1_i1	gonads	repro_sys	558.421540058943	105.14375232374	331.782646191341	2.40983758026538	0.150137870935774	16.0508309145816	5.64038493614763e-58	4.51767609229717e-57
TRINITY_DN8966_c0_g1_i1	gonads	repro_sys	8.82364625267016	204.821083586244	106.822364919457	-4.54594346255926	0.28326307964562	-16.04848562773	5.85759072833916e-58	4.68846018758777e-57
TRINITY_DN6767_c0_g1_i1	gonads	repro_sys	1146.77454447209	479.278665108375	813.026604790235	1.25941671004077	0.0786041187695432	16.0222737657452	8.93233370009962e-58	7.14465415170222e-57
TRINITY_DN7644_c0_g1_i1	gonads	repro_sys	1183.96599462596	316.508844348126	750.237419487042	1.89980498270657	0.118637869208149	16.013478625222	1.02892745733453e-57	8.224439146754e-57
TRINITY_DN20161_c0_g1_i1	gonads	repro_sys	236.453633589739	770.780871786774	503.617252688256	-1.70117642244989	0.106249671936841	-16.0111216480851	1.06865799706136e-57	8.53622272635726e-57
TRINITY_DN9018_c0_g1_i2	gonads	repro_sys	25.2837376986988	373.47211841745	199.377928058074	-3.88943177663047	0.242935643220841	-16.0101322517535	1.08578782743668e-57	8.66717627564969e-57
TRINITY_DN2106_c0_g1_i1	gonads	repro_sys	704.632111103843	265.535298146264	485.083704625053	1.41344511415984	0.0883368298346369	16.0006320897609	1.26484371544907e-57	1.00896334836973e-56
TRINITY_DN11837_c0_g1_i1	gonads	repro_sys	1.40088054878267	621.053229068919	311.227054808851	-8.81153531209129	0.551102193592458	-15.9889316619332	1.52625995005398e-57	1.21667082080758e-56
TRINITY_DN5564_c0_g1_i1	gonads	repro_sys	5.68494962092552	200.752674159707	103.218811890316	-5.14424638945683	0.321754200795513	-15.9881250244381	1.54614892685473e-57	1.23169213361748e-56
TRINITY_DN4590_c0_g1_i1	gonads	repro_sys	6.37187150665513	197.880746711043	102.126309108849	-4.95569032362757	0.31004799277622	-15.9836233070033	1.6619815717042e-57	1.32307208633911e-56
TRINITY_DN5345_c0_g1_i1	gonads	repro_sys	346.639120715113	1172.67355572721	759.656338221164	-1.75634762184294	0.109997199407933	-15.9672030860476	2.16268469632176e-57	1.72050986442019e-56
TRINITY_DN8095_c0_g1_i2	gonads	repro_sys	63.0821339931118	329.443079161363	196.262606577238	-2.38445261774024	0.149354271972525	-15.9650781075675	2.23761404247785e-57	1.77891826238017e-56
TRINITY_DN4762_c0_g1_i1	gonads	repro_sys	1.05071144779551	796.067890364502	398.559300906149	-9.58796647194381	0.600607323601397	-15.9637854804232	2.28445284920011e-57	1.81493078012648e-56
TRINITY_DN2105_c0_g1_i1	gonads	repro_sys	731.178113161848	227.569178418354	479.373645790101	1.6975303401679	0.106359676073871	15.9602812158707	2.41640180693513e-57	1.91846671760847e-56
TRINITY_DN6778_c0_g1_i1	gonads	repro_sys	27.638670123971	329.578522636662	178.608596380316	-3.57973319045988	0.224341253246017	-15.956642564238	2.56144899417163e-57	2.03225535685725e-56
TRINITY_DN8634_c0_g1_i2	gonads	repro_sys	18.936142109539	581.234710443304	300.085426276422	-4.94635824245695	0.31002423475298	-15.9547470422694	2.64041305556476e-57	2.09349573490336e-56
TRINITY_DN9920_c0_g1_i1	gonads	repro_sys	1116.52724362367	278.020932448809	697.274088036238	2.00031809866147	0.125390464415682	15.9527130550391	2.72784401407697e-57	2.1613623519741e-56
TRINITY_DN8049_c0_g1_i1	gonads	repro_sys	11.5019579372344	304.200937603522	157.851447770378	-4.71604690132919	0.295721182840007	-15.9476127345287	2.9599719796953e-57	2.34370899628831e-56
TRINITY_DN9318_c0_g1_i1	gonads	repro_sys	714.310791934933	115.958483432325	415.134637683629	2.62546715037831	0.164637138891793	15.9469920824115	2.98952989024106e-57	2.36552324827536e-56
TRINITY_DN11732_c0_g1_i1	gonads	repro_sys	2.26181812119209	330.500109334907	166.38096372805	-7.20123887508277	0.451659282484477	-15.943962970207	3.13806161555026e-57	2.481385366068e-56
TRINITY_DN7555_c0_g1_i1	gonads	repro_sys	428.694754747471	81.4134048529386	255.054079800205	2.40253448739559	0.150705649335452	15.9419006386937	3.24337112251314e-57	2.56293752954057e-56
TRINITY_DN18078_c0_g1_i1	gonads	repro_sys	497.828972946566	132.504544593248	315.166758769907	1.91131001382984	0.119899891004306	15.9408819959744	3.29667784237947e-57	2.60331490207205e-56
TRINITY_DN11586_c0_g1_i1	gonads	repro_sys	60.3549204769185	352.975263430235	206.665091953577	-2.54527543897927	0.159707963230704	-15.9370602911172	3.5045678235301e-57	2.76562746797265e-56
TRINITY_DN7904_c0_g1_i1	gonads	repro_sys	179.49705380153	959.435037241562	569.466045521546	-2.41575422463375	0.15160732197918	-15.934284657871	3.66369288680754e-57	2.8892657023003e-56
TRINITY_DN8616_c0_g1_i1	gonads	repro_sys	2.54727371335101	238.671698391087	120.609486052219	-6.52981071192132	0.410077800318053	-15.9233460256977	4.36401491880203e-57	3.4392524263094e-56
TRINITY_DN7099_c0_g1_i2	gonads	repro_sys	686.208405362089	219.471813455985	452.840109409037	1.64250790397932	0.103157905668247	15.9222688105125	4.4398114326213e-57	3.49664828202835e-56
TRINITY_DN8829_c0_g1_i1	gonads	repro_sys	153.766914392165	713.122642465702	433.444778428934	-2.21171928527212	0.138918167135267	-15.9210226486686	4.52913293252208e-57	3.56461217174183e-56
TRINITY_DN10222_c0_g1_i2	gonads	repro_sys	273.515326941859	850.345843698003	561.930585319931	-1.63454935970178	0.102758872544154	-15.9066494136498	5.69825516225738e-57	4.48176517501445e-56
TRINITY_DN15591_c0_g1_i1	gonads	repro_sys	271.893769678782	36.2187781028829	154.056273890832	2.90373385019217	0.182698555940719	15.8935785520623	7.02028550754e-57	5.51787884255079e-56
TRINITY_DN10229_c0_g1_i1	gonads	repro_sys	491.191830600023	142.075448291483	316.633639445753	1.80128142302948	0.113357574659207	15.8902607827026	7.40190027601743e-57	5.81394593680249e-56
TRINITY_DN16286_c0_g1_i1	gonads	repro_sys	397.814583753281	1259.98278683402	828.89868529365	-1.65977657082926	0.104461016896512	-15.8889566667111	7.55749729705607e-57	5.93220740532409e-56
TRINITY_DN5706_c0_g1_i1	gonads	repro_sys	28.5800088625929	281.152712955813	154.866360909203	-3.28834595439992	0.206998046529282	-15.8858791642498	7.9377182455732e-57	6.22651107652087e-56
TRINITY_DN6888_c0_g1_i1	gonads	repro_sys	256.95180313593	1208.94921584826	732.950509492093	-2.23107230486718	0.140456637255911	-15.8844206187436	8.12451616716195e-57	6.36879903403208e-56
TRINITY_DN6950_c0_g1_i2	gonads	repro_sys	7.32956500850044	165.298957260288	86.3142611343943	-4.47893821269498	0.281982747197909	-15.8837313885429	8.21430393244605e-57	6.43490218963293e-56
TRINITY_DN9213_c0_g1_i1	gonads	repro_sys	30.9991671917245	328.725513112816	179.86234015227	-3.41450619674546	0.215003608829486	-15.8811576016541	8.55842207586712e-57	6.70002185367883e-56
TRINITY_DN202_c0_g1_i1	gonads	repro_sys	0	10271.8866643757	5135.94333218784	-16.3017851665674	1.02655671603417	-15.8800628469366	8.70911004658188e-57	6.81346179075881e-56
TRINITY_DN8473_c0_g1_i2	gonads	repro_sys	1080.31224845124	244.735424340194	662.523836395718	2.1283650819627	0.134058726238564	15.8763636033299	9.23811769166125e-57	7.22252837711698e-56
TRINITY_DN8310_c0_g1_i1	gonads	repro_sys	7.64312089294729	167.501142453876	87.5721316734117	-4.4445240562066	0.280030129611942	-15.8715923260319	9.96795587298311e-57	7.78796127954158e-56
TRINITY_DN4379_c0_g1_i1	gonads	repro_sys	505.357689817933	105.802060145548	305.57987498174	2.23360961721062	0.140807396745195	15.8628713323388	1.1453540600309e-56	8.94271804856464e-56
TRINITY_DN8956_c1_g1_i1	gonads	repro_sys	6.22614955939868	151.968712331909	79.097430945654	-4.6174895329502	0.291172620043178	-15.8582545716883	1.23272485644279e-56	9.61851937656224e-56
TRINITY_DN7855_c0_g1_i1	gonads	repro_sys	1.0432620385076	1077.17761356979	539.110437804151	-10.0235100842662	0.632223705332316	-15.8543724313493	1.31130969688839e-56	1.02249178350358e-55
TRINITY_DN930_c0_g1_i1	gonads	repro_sys	352.787369532519	50.0539318915343	201.420650712027	2.79371968737488	0.176407515257836	15.8367384932076	1.73594185440187e-56	1.35270283919066e-55
TRINITY_DN7343_c0_g1_i1	gonads	repro_sys	625.631452579176	110.659329407708	368.145390993442	2.50620322270108	0.158282392207711	15.8337461782372	1.82051903032182e-56	1.41767053636825e-55
TRINITY_DN4399_c0_g1_i1	gonads	repro_sys	271.599806603564	2082.24546462292	1176.92263561324	-2.93761293452061	0.185536101154579	-15.8331069599934	1.83911175397891e-56	1.43120308357857e-55
TRINITY_DN13868_c0_g1_i1	gonads	repro_sys	36.783282501274	425.088741790862	230.936012146068	-3.51908180264896	0.222266008580817	-15.8327484491152	1.84962229927918e-56	1.43843233862094e-55
TRINITY_DN7575_c0_g1_i1	gonads	repro_sys	1.34298261934309	435.275012343007	218.308997481175	-8.30060504366558	0.524408445008539	-15.8285113877798	1.97846711518283e-56	1.53761870389737e-55
TRINITY_DN10057_c3_g1_i6	gonads	repro_sys	946.363540183177	5836.47952120871	3391.42153069594	-2.62454098072686	0.165816283655487	-15.8280050841075	1.99444936119171e-56	1.54901795475021e-55
TRINITY_DN8541_c0_g1_i1	gonads	repro_sys	1061.15787154316	417.388315993328	739.273093768243	1.3430009847834	0.0848512475627823	15.82771053295	2.00380641776311e-56	1.55526002727832e-55
TRINITY_DN9418_c0_g1_i4	gonads	repro_sys	0.328669545555285	22207.4258364291	11103.8772529873	-15.9730348534635	1.00920203775921	-15.8273906074639	2.01401908899191e-56	1.56215753169866e-55
TRINITY_DN9822_c0_g1_i3	gonads	repro_sys	1.29934967858009	515.467363977622	258.383356828101	-8.5552162753362	0.540542282386434	-15.8270991078919	2.02336947946627e-56	1.5683775794126e-55
TRINITY_DN6745_c0_g1_i2	gonads	repro_sys	108.406046578026	29791.2190967349	14949.8125716564	-8.10144028647592	0.511988751080432	-15.8234732098698	2.1433550483482e-56	1.66028988689273e-55
TRINITY_DN11961_c0_g1_i1	gonads	repro_sys	437.036470737075	72.7895462785362	254.913008507806	2.60361324048512	0.164546830885655	15.8229315415645	2.16187796575965e-56	1.67353785759397e-55
TRINITY_DN6735_c0_g1_i1	gonads	repro_sys	253.708451998719	26.1033617661997	139.90590688246	3.30179064487217	0.208687686847901	15.8216840425215	2.20514620547203e-56	1.70591152940718e-55
TRINITY_DN1234_c0_g1_i1	gonads	repro_sys	269.497277044464	960.156696643179	614.826986843821	-1.83315477504868	0.115889392688656	-15.8181411820282	2.33278714190616e-56	1.80347100432666e-55
TRINITY_DN9705_c0_g1_i1	gonads	repro_sys	789.867553977717	197.269124162176	493.568339069947	2.01535572915686	0.127415139114311	15.81723916927	2.36644324609918e-56	1.82829077544528e-55
TRINITY_DN8668_c0_g1_i1	gonads	repro_sys	262.040422372809	10.7207566303847	136.380589501597	4.56962769734001	0.288960160185504	15.8140405736433	2.48973575235788e-56	1.92228483841944e-55
TRINITY_DN10165_c0_g1_i1	gonads	repro_sys	585.562245593234	1271.79053561845	928.676390605844	-1.11770666232002	0.0706919112541337	-15.8109554896872	2.61470959844294e-56	2.0174530772007e-55
TRINITY_DN15653_c0_g1_i1	gonads	repro_sys	1401.10539312688	1.87576027408859	701.490576700485	9.39810367823627	0.594459435880873	15.8094953347155	2.6760184821637e-56	2.06340639769978e-55
TRINITY_DN10020_c0_g1_i1	gonads	repro_sys	81.3594592195269	796.537184677448	438.948321948487	-3.28830860562393	0.208066548965786	-15.8041195087282	2.91433633413285e-56	2.24569723275038e-55
TRINITY_DN9222_c0_g1_i2	gonads	repro_sys	1437.63676703715	7971.16817978018	4704.40247340866	-2.47073109119179	0.156343658501882	-15.8032063140063	2.95686998919473e-56	2.27698315115636e-55
TRINITY_DN17715_c0_g1_i1	gonads	repro_sys	3363.32907991955	1283.63976811543	2323.48442401749	1.38769605871958	0.0878155409668811	15.8023972003195	2.99507218926495e-56	2.30489487484779e-55
TRINITY_DN11829_c0_g1_i1	gonads	repro_sys	166.464184647333	611.41863146385	388.941408055591	-1.87883444461139	0.118908370887158	-15.8006911590301	3.07724138092077e-56	2.36658341710238e-55
TRINITY_DN7155_c0_g1_i1	gonads	repro_sys	184.609177685053	828.400483929529	506.504830807291	-2.16397067829219	0.137031846153432	-15.7917355639304	3.54685225337395e-56	2.72596302995772e-55
TRINITY_DN4973_c0_g1_i1	gonads	repro_sys	5.37074920888084	1219.88710088317	612.628925046027	-7.83109705881927	0.496176504682444	-15.7828856967567	4.08096010620709e-56	3.13441147140364e-55
TRINITY_DN15598_c0_g1_i2	gonads	repro_sys	279.013259646627	28.3069373121574	153.660098479392	3.28316049897037	0.20802477953132	15.7825452639216	4.10303373568785e-56	3.14931227842829e-55
TRINITY_DN5572_c0_g1_i2	gonads	repro_sys	430.727346317107	4.79543933347212	217.76139282529	6.47444935881383	0.410292190438428	15.7800940639289	4.26551918960921e-56	3.27189759713384e-55
TRINITY_DN8256_c1_g1_i1	gonads	repro_sys	794.279456603074	243.744681093584	519.012068848329	1.7161335340575	0.108893225643116	15.759782336524	5.88352716017579e-56	4.51006616793696e-55
TRINITY_DN2755_c0_g1_i1	gonads	repro_sys	26.9183255665945	193.896754899863	110.407540233229	-2.84927859582839	0.180915834500491	-15.7491941139108	6.95621312316947e-56	5.32887535872449e-55
TRINITY_DN6625_c0_g1_i1	gonads	repro_sys	276.232600791432	13.7645770441256	144.998588917779	4.45060903877424	0.282839247709351	15.7354719149435	8.64100969513404e-56	6.61522912463089e-55
TRINITY_DN9974_c0_g1_i4	gonads	repro_sys	112.75946811087	556.18796659386	334.473717352365	-2.30029809521725	0.146189043565482	-15.7350923100258	8.69298660081496e-56	6.65069922927285e-55
TRINITY_DN4593_c0_g1_i1	gonads	repro_sys	7878.48293408093	3710.81823499421	5794.65058453757	1.08581199328967	0.0690067270415844	15.7348716544019	8.72334257403762e-56	6.66959261565939e-55
TRINITY_DN4897_c0_g1_i1	gonads	repro_sys	267.57515974869	30.0907279856525	148.832943867171	3.11125205765536	0.197759087915364	15.7325364434675	9.05114482981174e-56	6.91573206127379e-55
TRINITY_DN8773_c0_g1_i1	gonads	repro_sys	2.16093177858735	264.285448734012	133.223190256299	-6.89098745348937	0.438280768176052	-15.7227694068505	1.05604923385959e-55	8.06375377403349e-55
TRINITY_DN4706_c0_g1_i1	gonads	repro_sys	430.226291535483	4.60803049292813	217.417161014205	6.57560068130578	0.418287235982842	15.7202996306	1.09803182662556e-55	8.37889312260518e-55
TRINITY_DN5661_c1_g1_i1	gonads	repro_sys	564.391565007477	3.51440448535611	283.952984746417	7.21444968385378	0.45894275406712	15.7197158467365	1.10819576643745e-55	8.45097897745376e-55
TRINITY_DN8383_c0_g1_i2	gonads	repro_sys	3795.82528057473	16300.7243728253	10048.2748267	-2.10223491639357	0.133767355942293	-15.7156049141052	1.18247177598535e-55	9.01156692410051e-55
TRINITY_DN8581_c0_g1_i1	gonads	repro_sys	119.9073214609	606.508724794438	363.208023127669	-2.3376838995122	0.148772587407354	-15.7131360034183	1.22944176206889e-55	9.3634666067845e-55
TRINITY_DN5613_c0_g1_i1	gonads	repro_sys	2.86892353468361	195.959924345232	99.414423939958	-6.07302719972042	0.386502020260165	-15.7127954871556	1.23606411874951e-55	9.40782134826015e-55
TRINITY_DN1022_c0_g1_i1	gonads	repro_sys	1.20408694917389	575.580571848715	288.392329398944	-8.90284955908363	0.566769733587771	-15.7080539617504	1.33205521207574e-55	1.01318750862985e-54
TRINITY_DN7211_c0_g1_i1	gonads	repro_sys	1696.03735009143	3941.59904579617	2818.8181979438	-1.21703547270547	0.0774871513527147	-15.7062874484266	1.36968600445631e-55	1.04113809706479e-54
TRINITY_DN9675_c1_g1_i4	gonads	repro_sys	16.2365822365819	337.934110631237	177.08534643391	-4.35941071230439	0.277630252937196	-15.7022178461601	1.46045592143016e-55	1.10941919189491e-54
TRINITY_DN1628_c0_g1_i1	gonads	repro_sys	470.267359171563	71.1628742247347	270.715116698149	2.73220057467276	0.174013798191436	15.7010570602397	1.48742768391381e-55	1.12917995952787e-54
TRINITY_DN20240_c0_g1_i1	gonads	repro_sys	1.14597417720171	819.866929806712	410.506451991957	-9.41747004044886	0.599858863677808	-15.6994763446675	1.52495633593675e-55	1.15692437540288e-54
TRINITY_DN17938_c0_g1_i1	gonads	repro_sys	7.05772987742026	214.108194970804	110.582962424112	-4.91643150679188	0.313228578892371	-15.6959863757554	1.61118660001524e-55	1.22155730510808e-54
TRINITY_DN7368_c0_g1_i1	gonads	repro_sys	278.505889859751	22.2955099574176	150.400699908584	3.57932308440814	0.228051489990637	15.6952409499938	1.6302248589702e-55	1.23519673880302e-54
TRINITY_DN7628_c1_g1_i1	gonads	repro_sys	4.96288632328813	155.376495306624	80.169690814956	-4.96568269575206	0.316497959632556	-15.6894619526681	1.78562652677401e-55	1.35207273383364e-54
TRINITY_DN4736_c0_g1_i1	gonads	repro_sys	9215.32717624384	22512.4647062871	15863.8959412655	-1.28837575909491	0.082122817767013	-15.6884017636865	1.81569736866391e-55	1.37395930620412e-54
TRINITY_DN475_c0_g1_i1	gonads	repro_sys	303.005503746266	46.0021171670529	174.503810456659	2.73319157117126	0.174226482437315	15.6875782196581	1.83940370654528e-55	1.39100477987911e-54
TRINITY_DN20178_c0_g1_i1	gonads	repro_sys	2086.22413376974	947.916851636415	1517.07049270308	1.14023408109226	0.072686806031671	15.6869471000753	1.85777938613019e-55	1.40399979008248e-54
TRINITY_DN959_c0_g1_i1	gonads	repro_sys	256.935262001578	8.76700321215535	132.851132606866	4.83597035028011	0.308422904125622	15.6796732200874	2.08323195582493e-55	1.57337428868778e-54
TRINITY_DN9335_c0_g1_i1	gonads	repro_sys	181.840884042492	542.506895994543	362.173890018517	-1.57519500549287	0.100522752607644	-15.6700345407483	2.42447597918941e-55	1.82992799403008e-54
TRINITY_DN10102_c0_g1_i1	gonads	repro_sys	1.21834124015188	537.036646563042	269.127493901597	-8.79526069609524	0.561308296239754	-15.6692155719332	2.4559169429193e-55	1.85247205003042e-54
TRINITY_DN7721_c0_g1_i1	gonads	repro_sys	689.94169443485	213.201247941679	451.571471188264	1.68249668782565	0.10738343422677	15.6681214373587	2.49855632600111e-55	1.88342870332343e-54
TRINITY_DN4763_c0_g1_i1	gonads	repro_sys	823.628401390568	210.134257144246	516.881329267407	1.97078538391736	0.125808194928499	15.6650000823668	2.62429329408123e-55	1.97694524238268e-54
TRINITY_DN5013_c0_g1_i1	gonads	repro_sys	359.422453903328	1954.35142347864	1156.88693869098	-2.44098595532245	0.155866896419378	-15.660708023304	2.80754201080805e-55	2.11363961478214e-54
TRINITY_DN1552_c0_g1_i1	gonads	repro_sys	6378.31703325088	3139.03538343564	4758.67620834326	1.0218393083739	0.0652561279111306	15.6589019465803	2.88841119258901e-55	2.17313286533102e-54
TRINITY_DN9860_c0_g1_i1	gonads	repro_sys	471.086082923385	122.705745963683	296.895914443534	1.92400027036096	0.122871022263366	15.6586983238163	2.89767293460664e-55	2.17870979677954e-54
TRINITY_DN9402_c0_g1_i1	gonads	repro_sys	14.6766660487159	3556.88123834911	1785.77895219891	-7.92150027978574	0.505935505241864	-15.6571345511694	2.96979365045069e-55	2.2315120401537e-54
TRINITY_DN9591_c0_g1_i3	gonads	repro_sys	4705.24017393859	17401.5303373372	11053.3852556379	-1.8868946821654	0.12051440711734	-15.6570050610481	2.97584523890283e-55	2.23463407296069e-54
TRINITY_DN19262_c0_g1_i1	gonads	repro_sys	400.642925385421	84.0942622567456	242.368593821083	2.26985788968675	0.144987505995575	15.6555413109598	3.04511214275065e-55	2.28519180037504e-54
TRINITY_DN7457_c0_g1_i1	gonads	repro_sys	22.6196688765383	392.034438543915	207.327053710227	-4.11015383053844	0.262608489471575	-15.6512603183886	3.2570475318704e-55	2.4426819873009e-54
TRINITY_DN4074_c0_g1_i1	gonads	repro_sys	3085.12930745947	1072.6677941214	2078.89855079043	1.5221133476039	0.0972896607365268	15.6451706798113	3.58407040746397e-55	2.68622885119214e-54
TRINITY_DN5576_c0_g1_i1	gonads	repro_sys	1026.2329842662	2711.53241060674	1868.88269743647	-1.39986337897199	0.0894890219559984	-15.6428503561062	3.71710611891348e-55	2.78416683363246e-54
TRINITY_DN8003_c1_g3_i2	gonads	repro_sys	3.24803090269197	205.035665797955	104.141848350324	-5.97789524500433	0.382209762611778	-15.6403520521172	3.8658491377648e-55	2.89373789969154e-54
TRINITY_DN15633_c0_g1_i1	gonads	repro_sys	717.771460392217	201.72981018516	459.750635288688	1.83003764920759	0.117018024006833	15.6389382297271	3.95263605914942e-55	2.9568227332634e-54
TRINITY_DN13603_c0_g1_i1	gonads	repro_sys	785.025547304425	2.48169888960987	393.753623097017	8.14848847792934	0.521164988920139	15.6351417519682	4.19540227264824e-55	3.1364358868237e-54
TRINITY_DN8546_c0_g1_i1	gonads	repro_sys	394.566693634326	90.2299084283555	242.398301031341	2.13380783791774	0.136479974747023	15.6345855270923	4.23219605134024e-55	3.1619362001833e-54
TRINITY_DN317_c0_g1_i1	gonads	repro_sys	450.281241243451	78.3861791412543	264.333710192353	2.5011867875393	0.160016643450189	15.630791482749	4.49188702115599e-55	3.35382844634093e-54
TRINITY_DN19805_c0_g1_i1	gonads	repro_sys	1386.67810284788	1.89390935848177	694.286006103182	9.38371571008982	0.600421336327611	15.6285513894025	4.65260362132903e-55	3.47162608400878e-54
TRINITY_DN11596_c0_g1_i1	gonads	repro_sys	1380.71723045619	2.10404080984229	691.410635633017	9.37445492676673	0.599907905630203	15.6264900642022	4.80554869571874e-55	3.58347941347837e-54
TRINITY_DN4452_c0_g2_i1	gonads	repro_sys	362.694256733433	5.11572038867701	183.904988561055	6.12780687089839	0.392189257857666	15.6246168096789	4.94887752758072e-55	3.68802498608197e-54
TRINITY_DN2590_c0_g1_i1	gonads	repro_sys	851.630430728141	284.222247589469	567.926339158805	1.58637889178431	0.101539300966899	15.6232993203435	5.05222547679024e-55	3.76266248846666e-54
TRINITY_DN20064_c0_g1_i1	gonads	repro_sys	677.154440134903	153.748105088402	415.451272611652	2.14517551816006	0.137306647466053	15.6232459079625	5.05646034622165e-55	3.76343751100338e-54
TRINITY_DN8439_c0_g1_i1	gonads	repro_sys	24.6345782049053	347.416768674586	186.025673439746	-3.81284672906143	0.2440706278756	-15.6218991291521	5.16441775194012e-55	3.84136173947971e-54
TRINITY_DN6100_c0_g1_i1	gonads	repro_sys	36.5436367466075	381.407867461798	208.975752104203	-3.39157472294161	0.217106966837019	-15.6216761366651	5.18251296882723e-55	3.85238913556608e-54
TRINITY_DN3109_c0_g1_i1	gonads	repro_sys	1314.83493779294	2.10404080984229	658.469489301392	9.30451392952585	0.595714898602849	15.619072061733	5.3985589843696e-55	4.0104553564844e-54
TRINITY_DN8483_c0_g1_i4	gonads	repro_sys	1133.04266403615	387.302008179906	760.17233610803	1.54178571504269	0.0987214510800508	15.6175349751747	5.53026852639904e-55	4.10571038298888e-54
TRINITY_DN19920_c0_g1_i1	gonads	repro_sys	2.56984748144594	235.894698428009	119.232272954728	-6.51005603331645	0.416985306594893	-15.6121952748831	6.01318336173991e-55	4.46141853702895e-54
TRINITY_DN1810_c0_g1_i1	gonads	repro_sys	0.955233875856698	1283.70488831901	642.330061097434	-10.5325509140281	0.674958729276086	-15.6047332335779	6.75916607574479e-55	5.011736608208e-54
TRINITY_DN6757_c0_g1_i2	gonads	repro_sys	1.07221100322738	673.755329494196	337.413770248711	-9.34597068211114	0.599272240715754	-15.5955341281094	7.80677329241601e-55	5.78486810888336e-54
TRINITY_DN11831_c0_g1_i1	gonads	repro_sys	298.099043174659	57.8064523402427	177.952747757451	2.37192541003958	0.152132017533603	15.591230882846	8.350885813187e-55	6.18416949408983e-54
TRINITY_DN1388_c0_g1_i1	gonads	repro_sys	336.842046002165	59.1326055901522	197.987325796159	2.49130814440446	0.159822432589952	15.5879753801288	8.78746922586442e-55	6.50338959919187e-54
TRINITY_DN8761_c0_g1_i2	gonads	repro_sys	286.953447595318	771.071143972379	529.012295783848	-1.42835945914697	0.0916752670604492	-15.5806413763173	9.85608406500695e-55	7.28966619296371e-54
TRINITY_DN7696_c0_g1_i1	gonads	repro_sys	228.714638715727	690.695252222022	459.704945468875	-1.59350952386289	0.10230108137127	-15.5766635357426	1.04888376316224e-54	7.75279077639747e-54
TRINITY_DN18558_c0_g1_i1	gonads	repro_sys	492.9743407884	3.91492076156169	248.444630774981	7.01497701988031	0.450513131025085	15.5710822544032	1.14454154659782e-54	8.45453824577773e-54
TRINITY_DN13850_c0_g1_i1	gonads	repro_sys	3.8872492681132	2293.51947807339	1148.70336367075	-9.24974325875742	0.594102565225079	-15.5692700220089	1.17743269813414e-54	8.69205015627597e-54
TRINITY_DN9941_c0_g1_i1	gonads	repro_sys	1533.89974863597	626.674315361394	1080.28703199868	1.29314561871472	0.0831137663768975	15.5587416511805	1.38800990323693e-54	1.02401582216265e-53
TRINITY_DN8026_c0_g1_i1	gonads	repro_sys	1402.10212693756	432.396359655975	917.249243296766	1.69249245912771	0.108783111539237	15.5584119187218	1.39517825171219e-54	1.02866021036753e-53
TRINITY_DN4413_c0_g1_i1	gonads	repro_sys	1287.83471588292	446.22195798123	867.028336932074	1.53830488113957	0.0988958602416066	15.5547954927682	1.47626031783954e-54	1.08776104220046e-53
TRINITY_DN8327_c0_g1_i1	gonads	repro_sys	14.9064684948912	172.25331680486	93.5798926498755	-3.51819668472189	0.226192300030014	-15.5540072949214	1.49454570818865e-54	1.10054609586742e-53
TRINITY_DN10137_c0_g1_i1	gonads	repro_sys	46.1759676508433	298.743005089285	172.459486370064	-2.70385543451632	0.173868634124024	-15.5511397909045	1.56299247133753e-54	1.15022968752647e-53
TRINITY_DN9628_c3_g1_i1	gonads	repro_sys	79.1155053735414	446.908448381086	263.011976877314	-2.499319773799	0.160788598069704	-15.5441356153594	1.74359219269544e-54	1.28233478241808e-53
TRINITY_DN10071_c0_g1_i5	gonads	repro_sys	35.7094977998719	914.732301878023	475.220899838947	-4.67060814952416	0.300836245914133	-15.5254169434666	2.33481582341662e-54	1.71608234756673e-53
TRINITY_DN4508_c0_g1_i1	gonads	repro_sys	4.73821797162262	203.052990586755	103.895604279189	-5.40708651053396	0.348583091470912	-15.5116144266141	2.89507139058901e-54	2.12654184064337e-53
TRINITY_DN3698_c0_g1_i1	gonads	repro_sys	2.20273892326098	241.723401324511	121.963070123886	-6.86060012822374	0.442389814052655	-15.5080427041821	3.06067348519443e-54	2.24678224315021e-53
TRINITY_DN6932_c0_g1_i1	gonads	repro_sys	867.330228534366	246.015591177548	556.672909855957	1.8297624339125	0.117994988834284	15.5071198530497	3.10497355561515e-54	2.277882841361e-53
TRINITY_DN10532_c0_g1_i1	gonads	repro_sys	1320.7148888224	3851.56991277188	2586.14240079714	-1.54268494855312	0.0994850599516317	-15.5066996924278	3.12535371549763e-54	2.29140743472265e-53
TRINITY_DN20292_c0_g1_i1	gonads	repro_sys	361.015719919575	5.12619967078456	183.07095979518	6.21536593719198	0.400890772923166	15.5038887322638	3.26517069869294e-54	2.39242793358211e-53
TRINITY_DN4690_c0_g1_i1	gonads	repro_sys	980.935946277537	190.500700777097	585.718323527317	2.35698530640842	0.152052787342777	15.5010989775215	3.4100900083588e-54	2.49705907262172e-53
TRINITY_DN9881_c0_g1_i1	gonads	repro_sys	4.21255068162453	202.875942880532	103.544246781078	-5.56175007426639	0.35903038582549	-15.4910288762292	3.98855960938617e-54	2.91883287688123e-53
TRINITY_DN10079_c0_g1_i1	gonads	repro_sys	885.749790764773	294.528782658438	590.139286711605	1.59000115065192	0.102682601429815	15.484620846295	4.40652755694849e-54	3.22270066269194e-53
TRINITY_DN8468_c0_g1_i1	gonads	repro_sys	1275.77418829176	555.536045611127	915.655116951442	1.19733195366297	0.0773368006710384	15.4820466230038	4.58646435541486e-54	3.35221606919962e-53
TRINITY_DN6996_c0_g1_i2	gonads	repro_sys	328.889447405451	27.4737483000427	178.181597852747	3.54699230004313	0.229191420905147	15.4761128755823	5.02959059749491e-54	3.67381502911872e-53
TRINITY_DN9267_c0_g1_i1	gonads	repro_sys	4942.40881789111	33274.0179487658	19108.2133833284	-2.7510357780037	0.177761279684747	-15.47601245267	5.03744583957325e-54	3.67727304100694e-53
TRINITY_DN6921_c0_g1_i1	gonads	repro_sys	438.741105794828	116.599582357576	277.670344076202	1.89817193064617	0.122657835468517	15.4753418189365	5.0902180423625e-54	3.71349529257678e-53
TRINITY_DN5324_c0_g1_i1	gonads	repro_sys	2.23329884153753	219.417844233063	110.8255715373	-6.61413639357202	0.427456167579541	-15.4732505815143	5.25833865131861e-54	3.83377141026212e-53
TRINITY_DN4676_c0_g1_i1	gonads	repro_sys	1406.77819761122	472.631504716095	939.704851163656	1.57680879584355	0.101915922223164	15.4716629300653	5.38965713229562e-54	3.92708350851621e-53
TRINITY_DN6574_c0_g1_i1	gonads	repro_sys	240.667648999989	900.391986784563	570.529817892276	-1.898648183586	0.122761463662554	-15.466157920738	5.87080186714927e-54	4.27501777495381e-53
TRINITY_DN5822_c0_g1_i1	gonads	repro_sys	496.922458304904	1511.1584615828	1004.04045994385	-1.60315657913447	0.103657152355968	-15.4659523505824	5.88957460016331e-54	4.28603878561607e-53
TRINITY_DN7609_c0_g1_i2	gonads	repro_sys	479.638992376473	119.414866358381	299.526929367427	2.00655020687361	0.129744663849145	15.4653775141507	5.94238675149085e-54	4.32180251272007e-53
TRINITY_DN19923_c0_g1_i1	gonads	repro_sys	1.37214642659549	851.248964098097	426.310555262346	-9.27309844437428	0.600411840842144	-15.4445629043021	8.20821745154288e-54	5.96602208600112e-53
TRINITY_DN18383_c0_g1_i1	gonads	repro_sys	9.212254366287	158.390028304764	83.8011413355253	-4.09897594386364	0.265429137096496	-15.4428258656979	8.43233419932241e-54	6.12513942887895e-53
TRINITY_DN9777_c0_g1_i2	gonads	repro_sys	267.97883918459	21.4133320056695	144.69608559513	3.66121291401571	0.237104716297682	15.4413331425222	8.62979065769373e-54	6.26470693339172e-53
TRINITY_DN7306_c0_g1_i1	gonads	repro_sys	920.870351451114	2.16848931487092	461.519420382993	8.57154958167325	0.555134612373189	15.4404884700488	8.74355636460162e-54	6.34338553495913e-53
TRINITY_DN10004_c0_g1_i1	gonads	repro_sys	542.292334112773	97.0519169483104	319.672125530541	2.45802310339284	0.159221401531493	15.4377682883708	9.12017495039375e-54	6.61254777018703e-53
TRINITY_DN6346_c0_g1_i2	gonads	repro_sys	527.724710900609	138.075389157408	332.900050029009	1.93229620663616	0.125173058150657	15.4369976669458	9.22977687093e-54	6.68789859122369e-53
TRINITY_DN6004_c0_g1_i1	gonads	repro_sys	19.0862144747832	195.519806765363	107.303010620073	-3.36039893129263	0.21768576408139	-15.4369255402306	9.24010200548831e-54	6.69126501712743e-53
TRINITY_DN9652_c1_g1_i6	gonads	repro_sys	346.643260564293	896.260624484827	621.45194252456	-1.37034283383206	0.0888033103995846	-15.431213404838	1.00954161540557e-53	7.30615436898551e-53
TRINITY_DN9805_c0_g1_i1	gonads	repro_sys	746.125160805092	151.031726583035	448.578443694063	2.30376210912323	0.149373683928275	15.4228110905361	1.14988179840999e-53	8.31670187161849e-53
TRINITY_DN1797_c0_g1_i1	gonads	repro_sys	1179.34116950707	2349.4743452839	1764.40775739549	-0.993020919846322	0.0643883792535873	-15.4223624100772	1.15789976790736e-53	8.3695552548985e-53
TRINITY_DN9003_c0_g1_i1	gonads	repro_sys	1113.32262784955	387.343866193016	750.333247021281	1.52621995787574	0.098966571530282	15.4215704785605	1.17218776613961e-53	8.46763719230954e-53
TRINITY_DN8034_c0_g3_i1	gonads	repro_sys	17.3577278954097	247.70859459224	132.533161243825	-3.83987623849738	0.249077034316476	-15.4164202614459	1.2694888349943e-53	9.16490040067579e-53
TRINITY_DN10216_c1_g1_i2	gonads	repro_sys	174.433865829612	572.874539183609	373.65420250661	-1.72137812471939	0.11169035429597	-15.412057160799	1.35818455874217e-53	9.79922257875091e-53
TRINITY_DN6595_c0_g1_i1	gonads	repro_sys	4.4016693317142	202.832768510842	103.617218921278	-5.51179271743845	0.357641622080885	-15.4114968089254	1.37001405870007e-53	9.87852242325838e-53
TRINITY_DN3061_c0_g1_i1	gonads	repro_sys	557.200246671769	189.663779865896	373.432013268832	1.5507586427428	0.100651681717381	15.4071806479811	1.46463780068904e-53	1.05543501943231e-52
TRINITY_DN9014_c0_g1_i1	gonads	repro_sys	321.132103242115	3414.90477580823	1868.01843952517	-3.40944911405055	0.221352512779445	-15.4028028470936	1.5672614517678e-53	1.12869648072911e-52
TRINITY_DN8285_c0_g1_i1	gonads	repro_sys	298.728537246803	40.86247752392	169.795507385361	2.89500657006579	0.187959096786437	15.4023222050016	1.57895599436324e-53	1.13642391726253e-52
TRINITY_DN6452_c0_g1_i1	gonads	repro_sys	8.97618377931527	350.000273317283	179.488228548299	-5.28425633921648	0.343160267392758	-15.3988000398906	1.66734743143622e-53	1.1993093673493e-52
TRINITY_DN8338_c0_g1_i1	gonads	repro_sys	80.0688905173176	438.138924822352	259.103907669835	-2.44905377207676	0.159053217462011	-15.3977002864573	1.69594330520802e-53	1.21913386345094e-52
TRINITY_DN8941_c1_g1_i1	gonads	repro_sys	728.813408847967	157.82690756033	443.320158204149	2.18964929370073	0.142236262658887	15.3944518280262	1.78329338340834e-53	1.28114406361689e-52
TRINITY_DN9693_c0_g1_i1	gonads	repro_sys	1317.27649365324	468.181858368236	892.729176010738	1.48427175034889	0.0964762178651856	15.3848459567827	2.06868237423906e-53	1.48526604102892e-52
TRINITY_DN16953_c0_g1_i1	gonads	repro_sys	1.53339032462843	416.60000031323	209.066695318929	-8.06963723379682	0.524616749851761	-15.3819664280201	2.16278007429795e-53	1.55188031884156e-52
TRINITY_DN3380_c0_g1_i1	gonads	repro_sys	791.835967048453	291.163931657254	541.499949352853	1.44639407707117	0.0940660891184023	15.3763602869742	2.35837714865377e-53	1.69119899972238e-52
TRINITY_DN15952_c0_g1_i1	gonads	repro_sys	1196.6404493167	547.86357858488	872.252013950788	1.12249462706936	0.0730144746299215	15.3735904114738	2.46142183086887e-53	1.76401897878936e-52
TRINITY_DN3258_c0_g1_i1	gonads	repro_sys	1.81595660573351	272.486040224929	137.150998415331	-7.30390981264415	0.475269582964563	-15.3679302746137	2.68613929784949e-53	1.9238962436026e-52
TRINITY_DN9989_c0_g2_i2	gonads	repro_sys	18809.7469947019	202033.315440951	110421.531217826	-3.42501766693936	0.222918334561437	-15.364450275827	2.83432516908723e-53	2.02879824679136e-52
TRINITY_DN8537_c0_g1_i2	gonads	repro_sys	641.439660348092	99.4707398145378	370.455200081315	2.67712737506813	0.174261411930724	15.3627090783151	2.91149673884395e-53	2.08277198403518e-52
TRINITY_DN2644_c0_g1_i1	gonads	repro_sys	1208.03137100664	462.419062025229	835.225216515937	1.37960837882051	0.089836577563176	15.3568670606394	3.18603320152094e-53	2.27778174637862e-52
TRINITY_DN13702_c0_g1_i1	gonads	repro_sys	298.723670300474	44.9108997408199	171.817285020647	2.73827791518094	0.17833006591947	15.3551107664452	3.2734998023212e-53	2.3388947647634e-52
TRINITY_DN3876_c0_g1_i2	gonads	repro_sys	0	7293.28707173486	3646.64353586743	-15.8076055827109	1.02959376311002	-15.3532452789555	3.36902438706354e-53	2.40568759565955e-52
TRINITY_DN8819_c0_g1_i1	gonads	repro_sys	124.829822856254	1600.21347614755	862.521649501903	-3.67874960146644	0.239770614610025	-15.3427875532193	3.95825889842483e-53	2.8247247935337e-52
TRINITY_DN6313_c0_g1_i1	gonads	repro_sys	0.504178432264795	3945.59806102243	1973.05111972735	-12.8978124014618	0.84071963423271	-15.3413954858246	4.044069398753e-53	2.88421462809369e-52
TRINITY_DN9095_c0_g1_i4	gonads	repro_sys	1144.84788275338	413.309202657095	779.078542705239	1.46550362386231	0.095558018604307	15.3362705220037	4.37625686259404e-53	3.11924127979933e-52
TRINITY_DN4427_c0_g1_i1	gonads	repro_sys	245.39610570186	658.319403054066	451.857754377963	-1.42210247283159	0.0927426640943562	-15.3338540219714	4.54218061051534e-53	3.23554848567665e-52
TRINITY_DN3360_c0_g1_i1	gonads	repro_sys	1112.9064142553	179.040390304147	645.973402279723	2.62134632113248	0.170982503676217	15.3310792904076	4.74044090694475e-53	3.37473563538508e-52
TRINITY_DN6425_c0_g1_i1	gonads	repro_sys	26.8746169322231	218.366598420857	122.62060767654	-3.02281501413535	0.19722861809759	-15.3264523338071	5.090392887069e-53	3.62167928716467e-52
TRINITY_DN10261_c0_g1_i1	gonads	repro_sys	248.133254905232	20.9765637735955	134.554909339414	3.59407644566252	0.234537219426057	15.324119789847	5.27644645912786e-53	3.75178588904311e-52
TRINITY_DN18496_c0_g1_i1	gonads	repro_sys	1.23282107136107	513.091879670403	257.162350370882	-8.72738664868489	0.569878882855803	-15.3144587582362	6.1219359085134e-53	4.35034070410765e-52
TRINITY_DN7872_c0_g1_i1	gonads	repro_sys	553.449879723762	1421.72944344203	987.589661582896	-1.36380311424014	0.0890772889859338	-15.3103347639543	6.52273445007508e-53	4.63236029480317e-52
TRINITY_DN4089_c0_g1_i1	gonads	repro_sys	0.803050340668431	1039.16073631954	519.981893330103	-10.237297535704	0.669021535040616	-15.3018953793206	7.42620260321925e-53	5.27081440187525e-52
TRINITY_DN7423_c0_g1_i1	gonads	repro_sys	436.440140956999	111.935593636801	274.1878672969	1.95418316608352	0.127770609893508	15.2944653524958	8.32416012371694e-53	5.90459088366243e-52
TRINITY_DN10206_c4_g1_i2	gonads	repro_sys	595.46583743221	120.811176776403	358.138507104307	2.28020288087391	0.149117019187348	15.2913657562394	8.72999671048843e-53	6.18873774025118e-52
TRINITY_DN9449_c0_g1_i2	gonads	repro_sys	795.103288176312	219.507837648279	507.305562912295	1.85491794609619	0.121379259718106	15.2820008163182	1.00797791230419e-52	7.141308336e-52
TRINITY_DN8862_c0_g1_i1	gonads	repro_sys	713.081436436688	1533.90054764615	1123.49099204142	-1.1070782934828	0.0724436368909734	-15.2819259357304	1.00913692744432e-52	7.14522312448857e-52
TRINITY_DN9068_c0_g1_i1	gonads	repro_sys	5.59873655666541	164.383981367231	84.9913589619482	-4.84799492104254	0.317371608934804	-15.2754524493035	1.11451793324683e-52	7.886636810519e-52
TRINITY_DN16460_c0_g1_i1	gonads	repro_sys	267.49427540892	43.2061323506259	155.350203879773	2.64664910884928	0.173363078691507	15.2665096214569	1.27834773282872e-52	9.04051199771186e-52
TRINITY_DN7132_c0_g1_i1	gonads	repro_sys	237.116962975766	26.1034973518212	131.610230163793	3.22194174382004	0.211122144243573	15.2610317376412	1.39032486756224e-52	9.82651924992097e-52
TRINITY_DN9914_c0_g1_i2	gonads	repro_sys	4.69394050326179	213.343123670186	109.018532086724	-5.46731371834019	0.358398042710758	-15.2548648898525	1.5281099656933e-52	1.07938798655866e-51
TRINITY_DN8953_c0_g1_i1	gonads	repro_sys	607.529742018236	132.947289523664	370.23851577095	2.20538802743734	0.144686586739853	15.2425188618393	1.84613683515553e-52	1.30324650639919e-51
TRINITY_DN11733_c0_g1_i1	gonads	repro_sys	543.543809307931	1119.21796337939	831.380886343661	-1.04059478290721	0.0683365678042437	-15.2274955612065	2.32321763501958e-52	1.63905090873058e-51
TRINITY_DN7842_c0_g1_i3	gonads	repro_sys	9.70230695879945	186.935938152179	98.3191225554894	-4.24217604678823	0.278653757099337	-15.2238250470671	2.45733683407295e-52	1.73263570191786e-51
TRINITY_DN5469_c0_g1_i2	gonads	repro_sys	26.358182056808	271.095377624488	148.726779840648	-3.36019017965573	0.220794160506562	-15.2186551127373	2.65941924323565e-52	1.87399985190206e-51
TRINITY_DN7145_c0_g1_i1	gonads	repro_sys	7.11604679422647	190.395907294547	98.7559770443865	-4.74837388864474	0.312032450980034	-15.2175643069527	2.70412624014157e-52	1.90436433719952e-51
TRINITY_DN8844_c0_g1_i1	gonads	repro_sys	611.166406036258	156.293832906628	383.730119471443	1.97174741743472	0.12975658449087	15.1957407415687	3.77373489708875e-52	2.65604208826163e-51
TRINITY_DN8284_c0_g1_i1	gonads	repro_sys	213.263436522554	756.16251541576	484.712975969157	-1.82990680311441	0.120484500402875	-15.1879021533524	4.25314721170785e-52	2.99167644467713e-51
TRINITY_DN8073_c0_g1_i1	gonads	repro_sys	957.232767365784	262.166379845377	609.699573605581	1.86226967621996	0.122864740768897	15.1570716266175	6.80358522731174e-52	4.78280675108514e-51
TRINITY_DN15906_c0_g1_i1	gonads	repro_sys	14.6904906546286	379.190120345534	196.940305500081	-4.69542517485652	0.309862070131043	-15.1532750454768	7.20832015752394e-52	5.06430698246554e-51
TRINITY_DN10004_c1_g1_i1	gonads	repro_sys	3.32181547206346	220.086603223371	111.704209347717	-6.00911574375479	0.396957918832346	-15.1379162845035	9.1053207424227e-52	6.393259176831e-51
TRINITY_DN5712_c0_g1_i1	gonads	repro_sys	80.4470650930567	375.727706830443	228.08738596175	-2.21618903031992	0.146519263057881	-15.1255813335919	1.09826474093206e-51	7.70431181053757e-51
TRINITY_DN10762_c0_g1_i1	gonads	repro_sys	63.0550765512669	408.695473019615	235.875274785441	-2.69909059478451	0.178445621483095	-15.1255635882342	1.09856084210687e-51	7.70431181053757e-51
TRINITY_DN8024_c0_g1_i1	gonads	repro_sys	3.96889153644066	158.645234667395	81.3070631019177	-5.37828292729049	0.355776612980829	-15.1170221174159	1.25071965191805e-51	8.76619806002291e-51
TRINITY_DN7287_c0_g1_i1	gonads	repro_sys	11.4881333313216	171.832205230781	91.6601692810511	-3.89259547902836	0.257576400665551	-15.112391775684	1.34179609686771e-51	9.39895458578798e-51
TRINITY_DN15758_c0_g1_i1	gonads	repro_sys	308.638450709385	944.996424809053	626.817437759219	-1.61409226784245	0.106825807124915	-15.109572408426	1.40045540534159e-51	9.80401995587319e-51
TRINITY_DN6829_c0_g1_i1	gonads	repro_sys	0.824968883466945	843.029544238637	421.927256561052	-9.93262777228116	0.657438821015303	-15.1080639821997	1.43288084147799e-51	1.00250606141886e-50
TRINITY_DN8092_c0_g1_i1	gonads	repro_sys	280.028024899196	1839.55237293842	1059.79019891881	-2.71369971280425	0.179639075286466	-15.1063999214914	1.46951960560277e-51	1.02752996992355e-50
TRINITY_DN15890_c0_g1_i1	gonads	repro_sys	1047.68308410582	2.6638155903496	525.173449848087	8.97446961229079	0.59410992660918	15.1057392080816	1.48432436293562e-51	1.03726628968609e-50
TRINITY_DN17882_c0_g1_i1	gonads	repro_sys	786.965244026679	2.36637743752246	394.665810732101	8.34290728123518	0.553302593912359	15.0783809312064	2.24712053282288e-51	1.56938791450618e-50
TRINITY_DN7389_c0_g1_i1	gonads	repro_sys	1.99146549244302	339.271081479693	170.631273486068	-7.47049546162484	0.495758092609287	-15.0688321037906	2.59662603472049e-51	1.81240805338133e-50
TRINITY_DN11555_c0_g1_i1	gonads	repro_sys	3.62714896839892	172.032933752112	87.8300413602554	-5.56541888460791	0.369554308549372	-15.0598132828003	2.9762641610838e-51	2.07616011520955e-50
TRINITY_DN6126_c0_g1_i1	gonads	repro_sys	494.122091052576	119.963354201433	307.042722627004	2.03365996257264	0.135052888249547	15.058248578993	3.04754030460569e-51	2.12462247744759e-50
TRINITY_DN7119_c0_g1_i1	gonads	repro_sys	437.852917239219	96.8419669647521	267.347442101986	2.18558116431377	0.145163885058835	15.0559566756425	3.15502093581066e-51	2.19825290749386e-50
TRINITY_DN7298_c0_g1_i1	gonads	repro_sys	38.3966576493438	333.143837949101	185.770247799222	-3.12635364279418	0.207656818967762	-15.0553863741866	3.18234693847041e-51	2.21598177476704e-50
TRINITY_DN9148_c0_g1_i5	gonads	repro_sys	1708.13893363237	4588.55796846886	3148.34845105061	-1.42628572092197	0.0947526375528904	-15.0527284280168	3.3128434369063e-51	2.30548856312049e-50
TRINITY_DN7736_c0_g1_i1	gonads	repro_sys	1.2923299543574	1856.46023434612	928.876282150241	-10.4212960214682	0.692346254938557	-15.0521447139092	3.34220787264408e-51	2.32455095368905e-50
TRINITY_DN8868_c0_g1_i2	gonads	repro_sys	2.32716545991958	319.127028790105	160.727097125013	-7.14254187401802	0.474616857368488	-15.0490690819956	3.5012650365072e-51	2.43374068791315e-50
TRINITY_DN7860_c0_g1_i1	gonads	repro_sys	769.161501672623	1503.48056336441	1136.32103251852	-0.965213816326705	0.0641473371084435	-15.0468259453229	3.62200131537998e-51	2.51618039491786e-50
TRINITY_DN4318_c0_g1_i1	gonads	repro_sys	251.938979206576	35.6377888809778	143.788384043777	2.7971768010385	0.185986425596364	15.03968255785	4.03480214667984e-51	2.80129869724113e-50
TRINITY_DN6325_c0_g1_i1	gonads	repro_sys	358.842153508703	1262.22238357359	810.532268541149	-1.81200448374041	0.120501061491139	-15.037249143848	4.18586131129682e-51	2.90446513366897e-50
TRINITY_DN7325_c0_g1_i1	gonads	repro_sys	425.098317536534	4.50094624608837	214.799631891311	6.66982795138478	0.443742948058328	15.0308370658502	4.6114150385339e-51	3.19786297728113e-50
TRINITY_DN9994_c0_g1_i1	gonads	repro_sys	50.13164990669	370.456581451061	210.294115678875	-2.88316418049421	0.191881789697	-15.0257311287695	4.98087233676165e-51	3.45203752186622e-50
TRINITY_DN9439_c1_g1_i14	gonads	repro_sys	830.307290111539	311.348212168788	570.827751140163	1.40787619733667	0.0937014422895093	15.0251283538065	5.02638865890249e-51	3.48153504874716e-50
TRINITY_DN4496_c0_g1_i1	gonads	repro_sys	964.752967827804	393.621120719351	679.187044273578	1.29672846259288	0.0863385865125928	15.0191069250798	5.50443283574673e-51	3.81041290662562e-50
TRINITY_DN15057_c0_g1_i1	gonads	repro_sys	241.252614236734	19.165835032295	130.209224634514	3.57961103195527	0.238441892642855	15.0125088854118	6.08036195513613e-51	4.20662504729383e-50
TRINITY_DN8560_c0_g1_i2	gonads	repro_sys	262.286434628657	1493.17684940985	877.731642019253	-2.50796547406067	0.167098230336939	-15.0089289934643	6.4175562307234e-51	4.43730325765159e-50
TRINITY_DN8572_c0_g1_i2	gonads	repro_sys	1840.46111744202	647.504087683305	1243.98260256266	1.50322985671881	0.100167117686142	15.0072188502912	6.58514470011442e-51	4.55050878925209e-50
TRINITY_DN5929_c0_g1_i1	gonads	repro_sys	130.026667340566	573.285652524895	351.656159932731	-2.13614453664001	0.142346969005133	-15.0066035938073	6.64649767510473e-51	4.59021310715615e-50
TRINITY_DN9425_c0_g1_i1	gonads	repro_sys	6.6153051116078	1068.18118723965	537.398246175627	-7.3123035562907	0.48732246847133	-15.005061390312	6.8027978647184e-51	4.69540506397845e-50
TRINITY_DN4934_c0_g1_i1	gonads	repro_sys	384.461092314397	70.2034217422268	227.332257028312	2.46479916491789	0.164414771391966	14.9913486729352	8.36374640805525e-51	5.76941804330837e-50
TRINITY_DN9690_c0_g1_i1	gonads	repro_sys	803.53641365869	245.98480482713	524.76060924291	1.71354740559125	0.114310476309099	14.9902918867888	8.49789456449174e-51	5.85852508828798e-50
TRINITY_DN15700_c0_g1_i1	gonads	repro_sys	364.089498913034	49.4488009313602	206.769149922197	2.89201536370362	0.193077919520105	14.978488326846	1.01499465540205e-50	6.99337253213272e-50
TRINITY_DN439_c0_g1_i1	gonads	repro_sys	297.151310282863	18.4551742076178	157.80324224524	4.12305075744127	0.275291287509302	14.9770477472955	1.03723171883223e-50	7.142410351421e-50
TRINITY_DN10508_c0_g1_i1	gonads	repro_sys	245.904435211815	763.646156782815	504.775295997315	-1.6305856783337	0.108888295617039	-14.9748480228626	1.07212634640971e-50	7.37838353586404e-50
TRINITY_DN17754_c0_g1_i1	gonads	repro_sys	541.027136920743	135.481523876156	338.254330398449	1.98058167834201	0.132310682036396	14.9691744299012	1.16761668780833e-50	8.03085803605242e-50
TRINITY_DN7635_c0_g1_i5	gonads	repro_sys	209.5760235392	945.270185745127	577.423104642163	-2.17184571864319	0.1451432809039	-14.9634602795094	1.27234659199214e-50	8.74608374962158e-50
TRINITY_DN3966_c0_g1_i1	gonads	repro_sys	752.983905930221	1752.01634999326	1252.50012796174	-1.21713152773182	0.0813513198692106	-14.9614232404418	1.31190061611723e-50	9.01271898489402e-50
TRINITY_DN10171_c1_g1_i1	gonads	repro_sys	6.0024476336921	283.572027994796	144.787237814244	-5.53638680250134	0.370110658506619	-14.9587337604392	1.36600439017299e-50	9.37894156469592e-50
TRINITY_DN8659_c0_g1_i1	gonads	repro_sys	7.4097140767982	292.211676828391	149.810695452595	-5.27820802486381	0.352928924145146	-14.955441914115	1.43525792353473e-50	9.84869473214104e-50
TRINITY_DN4325_c0_g1_i1	gonads	repro_sys	614.818810253813	191.375572192901	403.097191223357	1.68850094378421	0.112922169337696	14.9527852120403	1.49368959547323e-50	1.02436849906086e-49
TRINITY_DN5686_c1_g1_i1	gonads	repro_sys	3.14012483586454	210.722299830162	106.931212333013	-6.02291717617043	0.402826121163831	-14.9516549690701	1.51926075033548e-50	1.041299020387e-49
TRINITY_DN8876_c0_g1_i6	gonads	repro_sys	843.718740757927	229.678684833647	536.698712795787	1.87956131031225	0.125735720719441	14.9485070714804	1.59280069373516e-50	1.09106847520859e-49
TRINITY_DN8939_c0_g1_i1	gonads	repro_sys	5.26803707018673	177.713928250853	91.4909826605199	-5.09966987373753	0.341168048505772	-14.9476772402128	1.61277021628674e-50	1.10410567625162e-49
TRINITY_DN21227_c0_g1_i1	gonads	repro_sys	224.258407493522	19.9959277685474	122.127167631035	3.48008714812031	0.232930879888206	14.9404284644035	1.79815336781916e-50	1.23030447036268e-49
TRINITY_DN9782_c0_g1_i1	gonads	repro_sys	609.876504980393	173.002455706731	391.439480343562	1.81805273618992	0.121712240204871	14.9373040306356	1.88446327195622e-50	1.28860976611655e-49
TRINITY_DN20283_c0_g1_i1	gonads	repro_sys	382.660981298459	1230.10070798957	806.380844644014	-1.68360667981059	0.112714864417281	-14.9368647029351	1.8969256047604e-50	1.29637920390296e-49
TRINITY_DN9138_c0_g1_i1	gonads	repro_sys	3.53371203508209	319.707647377268	161.620679706175	-6.47999877460103	0.433872477973266	-14.9352611736767	1.94311295834828e-50	1.32717431160924e-49
TRINITY_DN6045_c0_g1_i2	gonads	repro_sys	19.4044640709761	285.260612388822	152.332538229899	-3.86621094935642	0.25886544332592	-14.9352146029346	1.94447096121548e-50	1.32733237920283e-49
TRINITY_DN14016_c0_g1_i1	gonads	repro_sys	1.06561026637133	530.862022690228	265.9638164783	-9.00463910487496	0.603011187072764	-14.9327894704355	2.01650908313639e-50	1.37570990257747e-49
TRINITY_DN6681_c0_g1_i1	gonads	repro_sys	224.670135630981	11.6468560095497	118.158495820266	4.33230309169197	0.290243020105735	14.9264677927956	2.21702865131339e-50	1.51163377139898e-49
TRINITY_DN10172_c0_g1_i1	gonads	repro_sys	834.084213792561	253.76723055374	543.92572217315	1.71470280962026	0.114996110860451	14.91096348207	2.79687402454942e-50	1.9058860472667e-49
TRINITY_DN7676_c0_g1_i3	gonads	repro_sys	133.868605073854	586.933653053524	360.401129063689	-2.13306571859241	0.14313197947493	-14.9027892048822	3.16103289988546e-50	2.15279130788731e-49
TRINITY_DN7515_c0_g1_i1	gonads	repro_sys	510.136266438714	141.918447158101	326.027356798407	1.86392870659663	0.125274255743765	14.8787849149877	4.52645653322437e-50	3.08091917241187e-49
TRINITY_DN7885_c0_g1_i1	gonads	repro_sys	1456.33888944975	655.204761928808	1055.77182568928	1.15734122530874	0.0777869346371427	14.8783498245233	4.55598575204509e-50	3.09922772116601e-49
TRINITY_DN9001_c0_g1_i2	gonads	repro_sys	1866.02652618323	4054.56604508436	2960.29628563379	-1.11911376565691	0.0752195975336801	-14.8779547132755	4.58296773508056e-50	3.11578337303631e-49
TRINITY_DN1845_c0_g1_i2	gonads	repro_sys	741.76284655079	1450.88225183944	1096.32254919512	-0.9677962466491	0.0650740068901216	-14.8722399756824	4.99149182651746e-50	3.39156613033614e-49
TRINITY_DN4831_c0_g1_i1	gonads	repro_sys	745.576436152224	2192.5124741645	1469.04445515836	-1.55390088463202	0.104489775522212	-14.8713199628006	5.06056619498514e-50	3.43651820802968e-49
TRINITY_DN4138_c0_g1_i1	gonads	repro_sys	2.94129059763379	196.05999309094	99.5006418442869	-6.07164625833566	0.408416945519259	-14.866293685773	5.45508480821088e-50	3.70229315727768e-49
TRINITY_DN8958_c0_g1_i1	gonads	repro_sys	1090.19179396556	239.834763614866	665.013278790211	2.17267767328401	0.146227948477347	14.8581560222094	6.15974045499173e-50	4.17812677263745e-49
TRINITY_DN10057_c3_g1_i7	gonads	repro_sys	0	5253.07088826761	2626.5354441338	-15.3344360659948	1.03300109504938	-14.8445496713262	7.54598327050584e-50	5.11546460834866e-49
TRINITY_DN8755_c0_g1_i1	gonads	repro_sys	1.24005563811637	443.569318279025	222.40468695857	-8.51718576591722	0.573960284961816	-14.8393294607202	8.15671938449252e-50	5.52630637079303e-49
TRINITY_DN7660_c0_g1_i1	gonads	repro_sys	583.517986784675	194.0202979324	388.769142358538	1.59739978289875	0.107658418000211	14.8376672495375	8.36133242044146e-50	5.66167922860007e-49
TRINITY_DN4327_c0_g1_i1	gonads	repro_sys	1385.39298050079	2959.19330627861	2172.2931433897	-1.09621049034899	0.073891378306579	-14.8354316223574	8.64461110178981e-50	5.8501325675639e-49
TRINITY_DN9733_c0_g1_i2	gonads	repro_sys	809.692450134068	204.928491847675	507.310470990872	1.97734601627834	0.133350130513404	14.8282270790848	9.62413608620692e-50	6.50927504980999e-49
TRINITY_DN4975_c0_g1_i2	gonads	repro_sys	349.817588126634	780.735334123553	565.276461125094	-1.1564441039934	0.0780529570177992	-14.8161472438473	1.15205388027274e-49	7.78743477760951e-49
TRINITY_DN5608_c0_g1_i1	gonads	repro_sys	34.0828972650021	217.071201181129	125.577049223065	-2.66583497181176	0.179936645953803	-14.8154088217038	1.16478442499938e-49	7.86897367852217e-49
TRINITY_DN5300_c0_g1_i1	gonads	repro_sys	20.9503042858903	243.430607967018	132.190456126454	-3.53047363668505	0.238423242882524	-14.8075900403074	1.30848120969035e-49	8.83468516479753e-49
TRINITY_DN14106_c0_g1_i1	gonads	repro_sys	1.00792717946437	633.945137653982	317.476532416723	-9.25823197487447	0.625327270976347	-14.8054185457468	1.35143187158671e-49	9.11945607733942e-49
TRINITY_DN18191_c0_g1_i1	gonads	repro_sys	31.7159180768258	236.062897456879	133.889407766853	-2.8957893095655	0.195696207356144	-14.7973706219841	1.52321623655215e-49	1.02727725810289e-48
TRINITY_DN6409_c0_g1_i1	gonads	repro_sys	2.67319345003931	241.84903035732	122.261111903679	-6.46509799934613	0.437130412665793	-14.7898609019661	1.70305390289558e-49	1.14790509633385e-48
TRINITY_DN9143_c0_g1_i1	gonads	repro_sys	7.77612018748175	2067.27446502954	1037.52529260851	-8.07440976679444	0.545960663825311	-14.789361765041	1.71572982053541e-49	1.15578780706393e-48
TRINITY_DN9435_c0_g1_i2	gonads	repro_sys	262.70277609693	7.56926894204463	135.136022519487	5.10818416456609	0.345399563079046	14.7892027396603	1.71978807197515e-49	1.15785960365778e-48
TRINITY_DN8107_c1_g1_i2	gonads	repro_sys	127.012375850083	379.248267751759	253.130321800921	-1.57847335080642	0.106753315723847	-14.7861763365709	1.79886768869312e-49	1.21040885826284e-48
TRINITY_DN9958_c0_g1_i5	gonads	repro_sys	23.2778657971854	2241.98725781073	1132.63256180396	-6.58371007850411	0.445422620065531	-14.7808166489962	1.9478995314283e-49	1.30994019858951e-48
TRINITY_DN9166_c0_g1_i12	gonads	repro_sys	540.708944188514	1142.92150341898	841.815223803749	-1.08212971876237	0.0732169348123779	-14.7797735801885	1.97830107460777e-49	1.32962597039525e-48
TRINITY_DN9196_c0_g1_i1	gonads	repro_sys	586.342980233794	3.06065289367063	294.701816563732	7.55435261996567	0.511210932328248	14.7773690706501	2.05019496702466e-49	1.37716061011884e-48
TRINITY_DN8656_c1_g1_i2	gonads	repro_sys	38.6963881970022	229.8599991588	134.278193677901	-2.56545993378917	0.173610031461864	-14.7771411144102	2.0571442816604e-49	1.38104124937452e-48
TRINITY_DN5922_c0_g1_i3	gonads	repro_sys	37.2908297964584	248.364955907433	142.827892851946	-2.74122752139377	0.185542681887925	-14.7741074641229	2.15188951895724e-49	1.44382473304978e-48
TRINITY_DN5389_c0_g1_i1	gonads	repro_sys	3.76775268113043	3322.33478122141	1663.05126695127	-9.78031426493489	0.662149442705114	-14.7705542497761	2.2683981832801e-49	1.52113075671065e-48
TRINITY_DN15698_c0_g1_i1	gonads	repro_sys	1067.25037196045	419.155526597353	743.202949278903	1.35630640494771	0.0918548471258883	14.7657575771573	2.4356991274724e-49	1.63238948349714e-48
TRINITY_DN5700_c0_g1_i1	gonads	repro_sys	1378.57681106983	8874.30341844884	5126.44011475933	-2.68597675295981	0.18202584782983	-14.756018362133	2.81411315687478e-49	1.88492786891977e-48
TRINITY_DN3930_c0_g1_i1	gonads	repro_sys	849.530089215438	2018.74353321258	1434.13681121401	-1.24920457822174	0.0846674123065018	-14.754254844822	2.88864216941753e-49	1.93374897954985e-48
TRINITY_DN5721_c0_g1_i1	gonads	repro_sys	2.45861172080087	184.35764926116	93.4081304909805	-6.24693181039937	0.423403563754692	-14.754084153195	2.89595933445602e-49	1.93754644398415e-48
TRINITY_DN17739_c0_g1_i1	gonads	repro_sys	291.101868373463	50.5029278275198	170.802398100491	2.53858435558462	0.172073221466782	14.7529309554694	2.94588006440625e-49	1.96982740742534e-48
TRINITY_DN5269_c0_g1_i1	gonads	repro_sys	715.622834081176	229.224803845458	472.423818963317	1.6373655230007	0.110986126598171	14.7528846459238	2.94790254902544e-49	1.97006170349505e-48
TRINITY_DN12084_c0_g1_i1	gonads	repro_sys	1.50444135990864	312.811714936485	157.158078148197	-7.65593830046173	0.51918044705105	-14.7461992144495	3.25486291092338e-49	2.17396796011901e-48
TRINITY_DN8645_c0_g1_i1	gonads	repro_sys	0.846468438898821	739.506360789678	370.176414614288	-9.74289648328034	0.66082865080136	-14.7434534980672	3.38996572339613e-49	2.26292216164608e-48
TRINITY_DN8783_c0_g1_i2	gonads	repro_sys	63.9220175551395	555.835401853943	309.878709704541	-3.11485305131238	0.211283343812511	-14.7425395447946	3.43616373165308e-49	2.29246212266912e-48
TRINITY_DN9087_c0_g1_i1	gonads	repro_sys	444.405383700853	98.6493035292084	271.527343615031	2.17402398654461	0.147483371797896	14.7408074553909	3.52544260512779e-49	2.35069410150626e-48
TRINITY_DN7242_c0_g1_i2	gonads	repro_sys	13.4875742762477	159.848485704898	86.6680299905726	-3.55102529031219	0.240913234849958	-14.7398514345788	3.57570487887576e-49	2.38285943907886e-48
TRINITY_DN8861_c0_g1_i1	gonads	repro_sys	365.607211610568	74.1973073332436	219.902259471906	2.30525276036797	0.156411778876531	14.7383577945732	3.65566371733007e-49	2.43476709539756e-48
TRINITY_DN10054_c0_g1_i2	gonads	repro_sys	2220.01883067352	747.330173928353	1483.67450230094	1.57378916002202	0.106792670756099	14.7368648885686	3.73736165940638e-49	2.48777373283197e-48
TRINITY_DN9414_c0_g1_i3	gonads	repro_sys	0.678623804009833	1671.06872619145	835.873674997731	-11.2455948751262	0.7632020593475	-14.7347543647099	3.85596822378602e-49	2.56527485108114e-48
TRINITY_DN11554_c0_g1_i1	gonads	repro_sys	316.411962233973	63.720124630266	190.06604343212	2.3068266351295	0.156604265931092	14.7302924439143	4.11919444810848e-49	2.7388458796622e-48
TRINITY_DN7251_c0_g1_i4	gonads	repro_sys	53.4031139476073	298.74897202121	176.076042984409	-2.4753827928115	0.168048474856624	-14.7301711302257	4.12659562084674e-49	2.74221937985427e-48
TRINITY_DN3417_c0_g1_i1	gonads	repro_sys	1.16768857516619	375.225964367864	188.196826471515	-8.28691454710248	0.562615132206727	-14.7292777472923	4.18150885572426e-49	2.77714415660334e-48
TRINITY_DN4602_c0_g1_i1	gonads	repro_sys	0.825398568532168	906.992656157177	453.909027362855	-10.0405830669974	0.681969455002511	-14.7229219627738	4.59374583555778e-49	3.04921202448123e-48
TRINITY_DN15740_c0_g1_i1	gonads	repro_sys	3015.52238117588	1450.68417347478	2233.10327732533	1.05384426998667	0.071587244774543	14.7211178933573	4.71796121368544e-49	3.12989971957443e-48
TRINITY_DN4131_c0_g1_i1	gonads	repro_sys	2.70043437219679	191.806575782556	97.2535050773764	-6.11604151447855	0.415500092280222	-14.7197115671247	4.81710506692726e-49	3.19387348894412e-48
TRINITY_DN10957_c0_g1_i1	gonads	repro_sys	15.7554829510856	450.377265759496	233.066374355291	-4.82960955838075	0.328321631189424	-14.7099950158152	5.56115113682414e-49	3.68512276119584e-48
TRINITY_DN6478_c0_g1_i1	gonads	repro_sys	207.18276225369	13.3522801754093	110.26752121455	3.97300722629649	0.270221907811813	14.7027576648721	6.18871830789602e-49	4.09867785855148e-48
TRINITY_DN20009_c0_g1_i1	gonads	repro_sys	1.57000354116874	270.387787353722	135.978895447445	-7.44177586541525	0.506387572361937	-14.6958106232834	6.85729383488954e-49	4.53891213273419e-48
TRINITY_DN8479_c0_g1_i1	gonads	repro_sys	1382.35928253174	493.397124516813	937.878203524275	1.47823977548494	0.100627087889732	14.6902768080182	7.44092140593927e-49	4.92245569931367e-48
TRINITY_DN3604_c0_g1_i1	gonads	repro_sys	582.05201163742	104.077635501542	343.064823569481	2.46772993000048	0.16804536148065	14.6849035775655	8.05487108408571e-49	5.32561678522435e-48
TRINITY_DN4569_c0_g1_i2	gonads	repro_sys	439.129249160624	2686.16317099322	1562.64621007692	-2.61289711766235	0.177966415634468	-14.6819674282201	8.41139994130359e-49	5.55822288886365e-48
TRINITY_DN6504_c0_g1_i1	gonads	repro_sys	431.985423614721	97.2891254369673	264.637274525844	2.13284578086135	0.145275033538508	14.6814337530062	8.47786968056491e-49	5.59900563769147e-48
TRINITY_DN9379_c0_g1_i2	gonads	repro_sys	259.73227662978	810.123762441488	534.928019535634	-1.64286752704071	0.111925639645117	-14.6782053893081	8.8912613284631e-49	5.86873058666399e-48
TRINITY_DN2659_c0_g1_i1	gonads	repro_sys	651.201414044321	204.03837539691	427.619894720616	1.68048665230138	0.114495788548393	14.6772791698894	9.01352531569415e-49	5.94610051900943e-48
TRINITY_DN1996_c0_g2_i1	gonads	repro_sys	382.264664680476	57.6186426012158	219.941653640846	2.72644726253516	0.185917664774826	14.6648101773293	1.08319661810955e-48	7.14170260468199e-48
TRINITY_DN7902_c0_g1_i5	gonads	repro_sys	158.274482785775	521.646600711465	339.96054174862	-1.72410065303209	0.117576908412719	-14.6635991395533	1.10269506306471e-48	7.26619308334924e-48
TRINITY_DN7121_c0_g2_i2	gonads	repro_sys	299.574988642872	893.834761139845	596.704874891359	-1.58074760490166	0.107859093472726	-14.6556730082417	1.23922625853297e-48	8.16129892567664e-48
TRINITY_DN5984_c0_g1_i1	gonads	repro_sys	6.09461690721043	507.152087824105	256.623352365658	-6.36364594009653	0.434269488966799	-14.6536795740284	1.27613390650188e-48	8.39967021586881e-48
TRINITY_DN2886_c0_g1_i2	gonads	repro_sys	11.2783424028348	158.212364838886	84.7453536208604	-3.80702782628084	0.259834624547815	-14.6517340901204	1.31320838423822e-48	8.63887279904783e-48
TRINITY_DN162_c0_g1_i1	gonads	repro_sys	521.775451451564	1266.89515344133	894.335302446449	-1.2795433412516	0.0873310965567743	-14.6516348895238	1.31512728548226e-48	8.64666834684821e-48
TRINITY_DN16455_c0_g1_i1	gonads	repro_sys	5.81660002664083	152.370816383821	79.093708205231	-4.69875074436107	0.320708409766077	-14.6511616199535	1.32432053584627e-48	8.70225574642539e-48
TRINITY_DN10043_c0_g1_i1	gonads	repro_sys	632.660857339577	1489.73211448868	1061.19648591413	-1.23389096155945	0.0842344117870937	-14.6483003250282	1.381279523249e-48	9.07148012425849e-48
TRINITY_DN357_c0_g1_i1	gonads	repro_sys	328.456801683095	1182.27281160989	755.364806646491	-1.84429934556341	0.125924796611759	-14.6460379145944	1.42803763942927e-48	9.37333675083884e-48
TRINITY_DN9518_c0_g1_i1	gonads	repro_sys	659.144563097074	208.401801823271	433.773182460172	1.67228605521383	0.114219295186456	14.6410118577945	1.53762729031019e-48	1.00870404980148e-47
TRINITY_DN8196_c0_g1_i1	gonads	repro_sys	397.164932096203	1221.589048524	809.376990310103	-1.62220504087642	0.110923135116615	-14.6245870094726	1.95755107244399e-48	1.28346503814886e-47
TRINITY_DN9519_c1_g1_i1	gonads	repro_sys	153.149744109394	788.394411849305	470.772077979349	-2.36307716812879	0.161620996871076	-14.6211025416073	2.06036506440389e-48	1.35012353664108e-47
TRINITY_DN5170_c0_g1_i1	gonads	repro_sys	36.8714398460262	296.354373304789	166.612906575407	-2.9970376899486	0.204987878276074	-14.6205605675485	2.07683276463761e-48	1.36015806742414e-47
TRINITY_DN4166_c1_g1_i1	gonads	repro_sys	5.81084796221664	164.467711949539	85.139279955878	-4.82095678322264	0.329757123344552	-14.6197199148459	2.1026352902091e-48	1.37629161051353e-47
TRINITY_DN5243_c0_g1_i1	gonads	repro_sys	349.489054108311	93.248835427814	221.368944768062	1.91705227651049	0.131184928641435	14.6133576193827	2.30854508861233e-48	1.51023199522657e-47
TRINITY_DN8249_c0_g1_i1	gonads	repro_sys	340.874115787486	71.6051163951524	206.239616091319	2.25931316966123	0.154732377577625	14.601424763397	2.75036824956584e-48	1.79827073897807e-47
TRINITY_DN9958_c0_g1_i6	gonads	repro_sys	3.25603844827075	188.716721922516	95.9863801853932	-5.79251892991	0.396842744887158	-14.5965095860757	2.95596427104861e-48	1.93162346319993e-47
TRINITY_DN5661_c0_g1_i1	gonads	repro_sys	432.162848825954	3.22050971979206	217.691679272873	6.96643003869824	0.477388325646324	14.5927951406574	3.12142031534905e-48	2.03861275806222e-47
TRINITY_DN16357_c0_g1_i1	gonads	repro_sys	1.03602747175229	482.366232773635	241.701130122694	-8.86836668153863	0.607929375257667	-14.5878239191515	3.35736815681008e-48	2.19149648883858e-47
TRINITY_DN1976_c0_g1_i1	gonads	repro_sys	643.172575000844	1998.47533200769	1320.82395350427	-1.63483174083597	0.11210734956124	-14.5827347380371	3.61730845451146e-48	2.35986313460986e-47
TRINITY_DN8332_c3_g1_i1	gonads	repro_sys	66.7558995788949	3312.57874517147	1689.66732237518	-5.63037729257315	0.386122774146433	-14.5818316596832	3.66548453769578e-48	2.38996894427956e-47
TRINITY_DN9331_c0_g1_i1	gonads	repro_sys	213.350203649444	20.9343907679826	117.142297208713	3.33641536343274	0.228816724296029	14.58116915928	3.70123223201997e-48	2.41194237597673e-47
TRINITY_DN20680_c0_g1_i1	gonads	repro_sys	3216.6829784666	1198.6978900258	2207.6904342462	1.42708274872569	0.0978808457960639	14.5797958438062	3.77644361731261e-48	2.45959417905899e-47
TRINITY_DN8807_c0_g1_i1	gonads	repro_sys	246.745866366302	26.5373358125121	136.641601089407	3.25708288241912	0.223406947369343	14.5791476978306	3.81246666399411e-48	2.48168410139108e-47
TRINITY_DN1894_c0_g1_i1	gonads	repro_sys	3.88430012343589	190.153427818527	97.0188639709815	-5.58698436843056	0.383316681001632	-14.5753749975905	4.02904132138971e-48	2.62121285746072e-47
TRINITY_DN11764_c0_g1_i1	gonads	repro_sys	0.897335946417123	826.511834959134	413.704585452776	-9.90032005594066	0.679477565796589	-14.5704884963111	4.32785197548546e-48	2.81253299555367e-47
TRINITY_DN6639_c0_g1_i3	gonads	repro_sys	540.870041130741	204.284404118574	372.577222624657	1.41161125672748	0.0968815368302706	14.5704878649946	4.32789197159974e-48	2.81253299555367e-47
TRINITY_DN6623_c0_g1_i1	gonads	repro_sys	0.926499753669522	691.401873909383	346.164186831526	-9.64257374479241	0.661873483764823	-14.5686056041166	4.44879054077374e-48	2.88950662356098e-47
TRINITY_DN17751_c0_g1_i1	gonads	repro_sys	2042.44340839978	1096.94842318833	1569.69591579406	0.899668794409178	0.0618088015887926	14.5556744554696	5.37531556263666e-48	3.4893646258394e-47
TRINITY_DN8002_c0_g1_i2	gonads	repro_sys	5.43067707924381	162.803011404457	84.1168442418504	-4.89942614095539	0.33666528100004	-14.552810810791	5.60517569663606e-48	3.6365737917272e-47
TRINITY_DN13812_c0_g1_i1	gonads	repro_sys	12.6943473104245	153.151603127017	82.9229752187206	-3.58734649999995	0.246623024456838	-14.5458701915635	6.20369120656449e-48	4.02266867340357e-47
TRINITY_DN13859_c0_g1_i1	gonads	repro_sys	266.096080026357	47.5243635741548	156.810221800256	2.49552804444045	0.171571755183362	14.5450982988047	6.27406582912417e-48	4.06606400433119e-47
TRINITY_DN3874_c0_g1_i1	gonads	repro_sys	2.02160642335293	231.460443756021	116.741025089687	-6.81723992893117	0.468829226626454	-14.5409875104969	6.6624549284731e-48	4.31539549022925e-47
TRINITY_DN15604_c0_g1_i1	gonads	repro_sys	6.65677966022176	377.296713051499	191.97674635586	-5.83416591496693	0.40122458134874	-14.5408985046605	6.67112370851993e-48	4.31863623811988e-47
TRINITY_DN4773_c0_g1_i2	gonads	repro_sys	1.02176248307572	492.828816789427	246.925289636252	-8.89296324395656	0.611584978499963	-14.5408464180536	6.67620192309532e-48	4.31955030521192e-47
TRINITY_DN2065_c0_g1_i1	gonads	repro_sys	82.9419615079992	398.120810054917	240.531385781458	-2.26704665061623	0.155946898512759	-14.5372987358947	7.03129580699234e-48	4.54680171229329e-47
TRINITY_DN5662_c0_g1_i3	gonads	repro_sys	253.416868503314	709.358937042662	481.387902772988	-1.48631422373324	0.102309762464439	-14.5275894296974	8.10217783199976e-48	5.23641575516298e-47
TRINITY_DN8767_c0_g1_i3	gonads	repro_sys	255.007785165281	12.17315772589	133.590471445586	4.35901392720244	0.300109901171054	14.5247254762112	8.44800623840024e-48	5.45693034544033e-47
TRINITY_DN9152_c0_g1_i1	gonads	repro_sys	270.197212928775	912.200498995851	591.198855962313	-1.75995083376323	0.121218111152057	-14.518876899142	9.20053239464248e-48	5.93976288622892e-47
TRINITY_DN1773_c0_g1_i1	gonads	repro_sys	0.926070068604299	661.233602233871	331.079836151238	-9.58031072670456	0.660263365121417	-14.5098323378018	1.04976842764306e-47	6.77347843071771e-47
TRINITY_DN8227_c0_g1_i1	gonads	repro_sys	1806.30611640971	786.997509409155	1296.65181290943	1.19641422911776	0.0825000664475415	14.5019789757202	1.17706739574817e-47	7.59069953842638e-47
TRINITY_DN9258_c0_g1_i1	gonads	repro_sys	168.666881152926	521.122034514526	344.894457833726	-1.62585427736734	0.11215895761882	-14.4959824153584	1.28451323458076e-47	8.27906724826617e-47
TRINITY_DN6914_c0_g1_i3	gonads	repro_sys	3.41588623527954	157.672733675343	80.544309955311	-5.51479333046919	0.380656361788558	-14.4875900787716	1.45146517313499e-47	9.35000692721509e-47
TRINITY_DN10173_c0_g1_i1	gonads	repro_sys	313.832543039004	60.8963628410914	187.364452940048	2.35750179264017	0.162773148342549	14.4833580762283	1.54367433737961e-47	9.93856341147899e-47
TRINITY_DN7186_c0_g1_i5	gonads	repro_sys	69.3084876973445	295.442664100107	182.375575898726	-2.09335919409799	0.144543757611058	-14.482529226415	1.56240513842428e-47	1.00536632118595e-46
TRINITY_DN10338_c0_g1_i1	gonads	repro_sys	245.470169299956	21.1400842785412	133.305126789248	3.54183543850286	0.244592237657724	14.4805717156863	1.60754487557055e-47	1.03384791069717e-46
TRINITY_DN7542_c0_g1_i2	gonads	repro_sys	12.5840886734369	171.547830881558	92.0659597774975	-3.7522182949342	0.25921776836408	-14.4751585457062	1.73924245118606e-47	1.11793532787093e-46
TRINITY_DN5441_c0_g1_i1	gonads	repro_sys	685.779882205547	2.50632113264929	344.143101669098	8.14266062429448	0.562714559136094	14.4703215726202	1.8659774072748e-47	1.1987429559712e-46
TRINITY_DN19904_c0_g1_i1	gonads	repro_sys	718.614436488885	1551.2868700717	1134.95065328029	-1.1115591732394	0.0768423699415943	-14.4654462646618	2.00301633815059e-47	1.28607839215751e-46
TRINITY_DN7369_c0_g1_i1	gonads	repro_sys	563.429048527259	1606.31853898986	1084.87379375856	-1.51043747221021	0.104429578455157	-14.4636940467859	2.05467831760099e-47	1.31853049771105e-46
TRINITY_DN9906_c2_g1_i1	gonads	repro_sys	722.502918996382	139.147557418065	430.825238207223	2.36393944525925	0.163443705297327	14.463325099972	2.06572413486429e-47	1.32489721050469e-46
TRINITY_DN3064_c0_g1_i1	gonads	repro_sys	5.44633817894453	1518.72690635374	762.086622266341	-8.10135020074466	0.560355485418696	-14.4575192204844	2.24753498600429e-47	1.44072128428197e-46
TRINITY_DN307_c0_g1_i1	gonads	repro_sys	242.784970852648	942.985551091005	592.885260971826	-1.95548648609545	0.13526401804505	-14.456812050668	2.27074093797373e-47	1.45480531436686e-46
TRINITY_DN9558_c0_g1_i2	gonads	repro_sys	273.778953027122	27.8719178326245	150.825435429873	3.22717252479086	0.223247000605799	14.4556142570053	2.31059213035635e-47	1.47953241738362e-46
TRINITY_DN9167_c0_g1_i1	gonads	repro_sys	2.7589768292342	183.166745888393	92.9628613588136	-6.04592237171213	0.418267676624321	-14.4546727122365	2.34240578972035e-47	1.49908881121593e-46
TRINITY_DN4452_c0_g1_i1	gonads	repro_sys	650.080614481532	2.36637743752246	326.223495959527	8.06722049045983	0.558118652667475	14.4543108385705	2.35474871186579e-47	1.50616988725314e-46
TRINITY_DN15727_c0_g1_i1	gonads	repro_sys	564.154037087266	156.52387781972	360.338957453493	1.83817029822734	0.127188429409256	14.4523389962827	2.42315121309786e-47	1.54908125842208e-46
TRINITY_DN19842_c0_g1_i1	gonads	repro_sys	44.490296702021	217.859000950944	131.174648826483	-2.2970708308027	0.158981280340583	-14.4486874547854	2.55508585183412e-47	1.63253912724022e-46
TRINITY_DN7645_c0_g1_i1	gonads	repro_sys	0.897121103884511	598.656443411195	299.77678225754	-9.43822203926734	0.653284381081482	-14.4473407180542	2.60552928770902e-47	1.66386699554404e-46
TRINITY_DN4393_c0_g1_i1	gonads	repro_sys	372.489679983192	937.948476528013	655.219078255603	-1.33238114229971	0.0922447280091285	-14.4439814725006	2.73571471981135e-47	1.74605584121437e-46
TRINITY_DN9348_c2_g1_i21	gonads	repro_sys	0	4031.89515678428	2015.94757839214	-14.9529063005329	1.03552671583361	-14.4399039367088	2.90246378890447e-47	1.85147960806023e-46
TRINITY_DN5380_c0_g1_i1	gonads	repro_sys	369.579004706048	1190.73081781619	780.154911261118	-1.68414564689422	0.116639687495995	-14.4388731061377	2.94619716763029e-47	1.87836012061797e-46
TRINITY_DN4201_c0_g1_i2	gonads	repro_sys	1.26261870851272	1155.18915127745	578.225884992984	-9.88863760501698	0.684955753244538	-14.436899840867	3.03175122556102e-47	1.93186008326446e-46
TRINITY_DN6650_c0_g1_i1	gonads	repro_sys	177.907122847134	655.7535765917	416.830349719417	-1.87777721193041	0.1301470649711	-14.4281180090184	3.44349536575032e-47	2.19304121077137e-46
TRINITY_DN18010_c0_g1_i1	gonads	repro_sys	683.149896450404	2.13809690176875	342.643996676086	8.14548255926348	0.565233219759727	14.4108348103213	4.42331345488828e-47	2.8155310170445e-46
TRINITY_DN8679_c1_g1_i1	gonads	repro_sys	3.51200833481619	216.658638751668	110.085323543242	-5.9161049278998	0.410597125186641	-14.4085395756499	4.57277602100318e-47	2.90909541465764e-46
TRINITY_DN6953_c0_g1_i1	gonads	repro_sys	1295.98136086571	662.350102145532	979.165731505622	0.968709887841503	0.0672488569548386	14.4048528362653	4.82344158589675e-47	3.06690711090316e-46
TRINITY_DN8251_c0_g1_i1	gonads	repro_sys	840.072838322565	5206.49439015346	3023.28361423801	-2.63112610302829	0.182657162172312	-14.4047245218131	4.83240784322481e-47	3.07095087426509e-46
TRINITY_DN7003_c0_g1_i1	gonads	repro_sys	428.597770744737	84.1330736736347	256.365422209186	2.37381741536792	0.164796329771809	14.4045526903112	4.84444093694187e-47	3.07693817353364e-46
TRINITY_DN9066_c0_g1_i1	gonads	repro_sys	0.832203450222246	610.619006288052	305.725604869137	-9.46600033742551	0.657207023416692	-14.4033767141039	4.92759698682291e-47	3.12806830273424e-46
TRINITY_DN8781_c0_g1_i2	gonads	repro_sys	229.061936358208	16.2315502757813	122.646743316995	3.766927353185	0.261745010319741	14.3915918342949	5.84352895937736e-47	3.70750986534109e-46
TRINITY_DN3605_c0_g1_i1	gonads	repro_sys	316.47191630427	43.6245727528997	180.048244528585	2.87880386422325	0.200057123700816	14.3899092967491	5.98743844157435e-47	3.79677070606184e-46
TRINITY_DN9098_c0_g1_i1	gonads	repro_sys	924.005260253632	2177.03355356837	1550.519406911	-1.2380271381586	0.0860378715652097	-14.3893278115356	6.03798930968793e-47	3.82676654366559e-46
TRINITY_DN9790_c0_g1_i1	gonads	repro_sys	2.86784932202055	200.374373936859	101.62111162944	-6.09455472561943	0.423573441071081	-14.3884250868238	6.11730965425072e-47	3.87495388959043e-46
TRINITY_DN2033_c0_g1_i2	gonads	repro_sys	638.680656882332	1469.25619416312	1053.96842552273	-1.20120504792674	0.083497044143067	-14.3861984607329	6.31741981321005e-47	3.99956153891675e-46
TRINITY_DN6557_c0_g1_i1	gonads	repro_sys	573.300292526598	1503.4170561216	1038.3586743241	-1.38987372142177	0.0966308830508193	-14.3833283681245	6.58499851815879e-47	4.16672677448694e-46
TRINITY_DN9344_c0_g1_i1	gonads	repro_sys	268.258692558947	53.3782070984908	160.818449828719	2.35070500725678	0.163440628568252	14.3826233896007	6.65243099646757e-47	4.20713590984331e-46
TRINITY_DN6290_c0_g1_i1	gonads	repro_sys	273.797368362613	59.9803846745995	166.888876518606	2.20371291116939	0.15328055733087	14.3769891599002	7.21664091241306e-47	4.56150553809284e-46
TRINITY_DN933_c0_g1_i1	gonads	repro_sys	861.259950459463	359.053422052137	610.1566862558	1.25647860122368	0.0874065582944833	14.3751066938302	7.41556913014836e-47	4.68473112554467e-46
TRINITY_DN18261_c0_g1_i1	gonads	repro_sys	98.6820516904096	614.430401925408	356.556226807909	-2.63459356234957	0.183276505639512	-14.3749661374032	7.43063943070799e-47	4.69173600067532e-46
TRINITY_DN10856_c0_g1_i1	gonads	repro_sys	318.94341386671	79.3327743484361	199.138094107573	2.01083639908175	0.139893656198608	14.374035633374	7.53117873229493e-47	4.75266994236202e-46
TRINITY_DN11811_c0_g1_i1	gonads	repro_sys	223.208731899006	24.4387940014896	123.823762950248	3.18143168742548	0.221370719867479	14.3715107821396	7.81085700759753e-47	4.92652662010247e-46
TRINITY_DN7577_c0_g1_i1	gonads	repro_sys	1013.1343698927	428.928711138334	721.031540515518	1.23588286381337	0.0860267135500558	14.3662684858262	8.42498800222514e-47	5.3110331001721e-46
TRINITY_DN6948_c0_g1_i1	gonads	repro_sys	818.771213488822	1629.91582596169	1224.34351972525	-0.993824575655456	0.0691823231496478	-14.3652963706599	8.54404266269432e-47	5.38320377817457e-46
TRINITY_DN18048_c0_g1_i2	gonads	repro_sys	705.361729526067	1778.22641009954	1241.7940698128	-1.33286972816204	0.0928289989491003	-14.3583335299444	9.44715398624348e-47	5.94903090678357e-46
TRINITY_DN15731_c0_g1_i1	gonads	repro_sys	2893.75721892239	1244.82427530985	2069.29074711612	1.21572052726844	0.0846751615239539	14.3574633385792	9.56650258773621e-47	6.02096866926859e-46
TRINITY_DN5144_c0_g1_i1	gonads	repro_sys	246.114027609723	44.9220667174507	145.518047163587	2.45223204898561	0.170801659263584	14.3571910223734	9.60415870437968e-47	6.04144142311807e-46
TRINITY_DN11621_c0_g1_i1	gonads	repro_sys	221.792243008139	28.0335692934679	124.912906150804	2.99658756823173	0.208723048589382	14.3567640875487	9.6634927582992e-47	6.07552143427328e-46
TRINITY_DN7572_c0_g1_i1	gonads	repro_sys	2532.67444396029	8033.50082253764	5283.08763324897	-1.664962884841	0.116013628997644	-14.3514421471533	1.04344630191703e-46	6.55673830889943e-46
TRINITY_DN5818_c0_g1_i1	gonads	repro_sys	690.580288089108	206.507636918344	448.543962503726	1.74474885273152	0.121749643643585	14.3306280044579	1.40841213493885e-46	8.84536874938673e-46
TRINITY_DN8657_c0_g1_i2	gonads	repro_sys	456.633442533614	95.3497802925312	275.991611413073	2.24475050000211	0.156658394027657	14.3289513079383	1.44282865095893e-46	9.05669001896541e-46
TRINITY_DN5298_c0_g1_i2	gonads	repro_sys	420.591326024334	2478.30733140036	1449.44932871235	-2.55875602194178	0.178580136272038	-14.3283350285047	1.45568790672164e-46	9.13254255431011e-46
TRINITY_DN9028_c0_g1_i1	gonads	repro_sys	5.44895472756217	1148.89463124783	577.171792987696	-7.74981881799564	0.54095536389914	-14.3261705774316	1.50176164605649e-46	9.41658100789649e-46
TRINITY_DN20336_c0_g1_i1	gonads	repro_sys	0	3535.08763151012	1767.54381575506	-14.7624382285196	1.03048280429972	-14.3257492186409	1.51089826466746e-46	9.46883157144254e-46
TRINITY_DN17663_c0_g1_i1	gonads	repro_sys	1.49720679315334	270.863220031038	136.180213412096	-7.45331979811484	0.520330070677939	-14.3242149899272	1.54463592048857e-46	9.67511983795659e-46
TRINITY_DN17881_c0_g1_i1	gonads	repro_sys	266.928122122539	5.3615516870042	136.144836904772	5.7773999468145	0.403447745324908	14.3200699812111	1.6395803009708e-46	1.02643650935377e-45
TRINITY_DN6532_c0_g1_i2	gonads	repro_sys	230.50485492156	785.623686739898	508.064270830729	-1.76547222042156	0.123319227060898	-14.3162770518316	1.73153880489383e-46	1.08343017521291e-45
TRINITY_DN6669_c0_g1_i2	gonads	repro_sys	490.813295124199	1454.79389394798	972.803594536091	-1.5661971685575	0.109412280902379	-14.3146377686332	1.77285458034061e-46	1.10869281664401e-45
TRINITY_DN5138_c0_g1_i2	gonads	repro_sys	1012.94608284521	295.385906880543	654.165994862877	1.7716119763425	0.123763396919922	14.3145067154934	1.77619962967835e-46	1.11019543962177e-45
TRINITY_DN13988_c0_g1_i1	gonads	repro_sys	725.229898355744	255.625276613908	490.427587484826	1.50556289859008	0.105182412086555	14.313827461488	1.79363807015791e-46	1.12050072866387e-45
TRINITY_DN10057_c3_g1_i12	gonads	repro_sys	593.911464626939	4138.78311519809	2366.34728991251	-2.8005714225322	0.195684711265124	-14.3116516585592	1.85065247991214e-46	1.1555054328736e-45
TRINITY_DN3970_c0_g1_i1	gonads	repro_sys	460.732783598696	139.829817556961	300.281300577829	1.71210014832578	0.119684684005786	14.305089766064	2.03375225803625e-46	1.26915620255207e-45
TRINITY_DN13774_c0_g1_i1	gonads	repro_sys	418.60195013906	115.340566800956	266.971258470008	1.86637346157135	0.130471908005834	14.3047916604997	2.04248563101202e-46	1.2739314825084e-45
TRINITY_DN9857_c0_g1_i4	gonads	repro_sys	54.0898494622077	397.800073356312	225.94496140926	-2.87728684896132	0.201166665453491	-14.3030001639439	2.09576143949258e-46	1.30646885079903e-45
TRINITY_DN285_c0_g1_i1	gonads	repro_sys	404.199854896784	66.3681844235012	235.284019660143	2.59289152323162	0.181331498549028	14.2991788187895	2.21406678175702e-46	1.37948888538663e-45
TRINITY_DN8086_c0_g1_i1	gonads	repro_sys	801.969651706377	5563.78002674766	3182.87483922702	-2.79389580840754	0.195403938849136	-14.2980526639466	2.25018280602812e-46	1.40125020193569e-45
TRINITY_DN14395_c0_g1_i1	gonads	repro_sys	378.02621939976	73.9849490990835	226.005584249422	2.36829965128034	0.165642035036375	14.297697144087	2.26170570699213e-46	1.4076818087576e-45
TRINITY_DN6692_c0_g1_i1	gonads	repro_sys	8.04125749270033	151.732462378281	79.8868599354908	-4.2500387826495	0.297381212021171	-14.2915510827461	2.4704510618485e-46	1.53679273551737e-45
TRINITY_DN4212_c0_g1_i1	gonads	repro_sys	2186.18500542119	1020.11393781328	1603.14947161723	1.0983284155759	0.0768714725680771	14.287854504195	2.60512321467704e-46	1.61971301927836e-45
TRINITY_DN15639_c0_g1_i1	gonads	repro_sys	327.114441297699	3.86331390706174	165.48887760238	6.42250551069056	0.449538519695704	14.2868858380323	2.64160533985986e-46	1.64152922543401e-45
TRINITY_DN9983_c0_g1_i1	gonads	repro_sys	9.04581654012074	240.169354466219	124.60758550317	-4.71369797942983	0.330030994868913	-14.2825917950588	2.80954858599123e-46	1.7449710827701e-45
TRINITY_DN6522_c0_g1_i1	gonads	repro_sys	884.204308934357	330.714473632314	607.459391283336	1.41092657072807	0.0987918984828946	14.2818044029427	2.84147737201453e-46	1.76387178066782e-45
TRINITY_DN10298_c0_g1_i1	gonads	repro_sys	282.448308727164	45.1584797916883	163.803394259426	2.62484358611334	0.183802579007272	14.2807766914385	2.88369494263229e-46	1.78913606182695e-45
TRINITY_DN10069_c0_g1_i1	gonads	repro_sys	4.31460759502223	156.467104644621	80.3908561198217	-5.13374965596311	0.359562377419411	-14.2777720316797	3.01073792045796e-46	1.86697443046504e-45
TRINITY_DN2881_c0_g1_i1	gonads	repro_sys	353.569136096912	3.49392395139948	178.531530024156	6.53939828751049	0.458069297281202	14.2760021820368	3.08816149088839e-46	1.91397783722499e-45
TRINITY_DN16270_c0_g1_i1	gonads	repro_sys	286.68844208411	13.2046666779968	149.946554381053	4.46966597280042	0.313094333926034	14.2757804548975	3.09799975335558e-46	1.91906588296716e-45
TRINITY_DN7624_c0_g1_i1	gonads	repro_sys	737.91783012328	179.948402105897	458.933116114588	2.02378828425638	0.141787461866144	14.2733938362403	3.20589162476542e-46	1.98485628602134e-45
TRINITY_DN4526_c0_g1_i1	gonads	repro_sys	63.2165023890184	489.144111436326	276.180306912672	-2.9508090389319	0.206781950535708	-14.2701480051197	3.35865050486296e-46	2.07834139959534e-45
TRINITY_DN7709_c0_g1_i2	gonads	repro_sys	1.32936215826435	265.013271580853	133.171316869559	-7.59205312716602	0.532153312871786	-14.2666651574435	3.53062778716845e-46	2.18361451907709e-45
TRINITY_DN387_c0_g1_i1	gonads	repro_sys	1.80352811084489	263.300963260711	132.552245685778	-7.12496375576661	0.499433906274218	-14.2660793875989	3.56040098503298e-46	2.20087326367569e-45
TRINITY_DN376_c0_g1_i1	gonads	repro_sys	746.093965910507	281.232963801611	513.663464856059	1.4057364139699	0.0985419122777959	14.2653656852836	3.59701452625752e-46	2.22234007070614e-45
TRINITY_DN9894_c0_g1_i2	gonads	repro_sys	738.254299515364	2642.39913568302	1690.32671759919	-1.84079217713071	0.129064826113547	-14.2625394738551	3.74571823675636e-46	2.31300064284399e-45
TRINITY_DN9221_c0_g1_i1	gonads	repro_sys	409.309061292133	109.718683115996	259.513872204064	1.88456421567023	0.132232985514691	14.251846529328	4.36582666934066e-46	2.69450863374393e-45
TRINITY_DN9466_c0_g1_i2	gonads	repro_sys	1262.66302127094	448.780697338333	855.721859304638	1.49788986368565	0.105176963150939	14.2416154527683	5.05449617946065e-46	3.11790963279609e-45
TRINITY_DN6534_c0_g1_i1	gonads	repro_sys	0.971109818090029	421.237881786132	211.104495802111	-8.67501792193889	0.60924900741148	-14.2388708334487	5.25696102219627e-46	3.24110490651577e-45
TRINITY_DN9362_c0_g1_i1	gonads	repro_sys	9708.89370563671	24901.4030178526	17305.1483617446	-1.35868982465796	0.0954465307542311	-14.2350886294286	5.54925326005449e-46	3.41952415847082e-45
TRINITY_DN1189_c0_g1_i1	gonads	repro_sys	224.983859945474	16.0460254426628	120.514942694069	3.92424354447714	0.275729021956075	14.2322469961188	5.77944671088118e-46	3.55951077614229e-45
TRINITY_DN8984_c1_g1_i1	gonads	repro_sys	180.730261315194	684.86213752026	432.796199417727	-1.92546952609175	0.135366532212051	-14.2241179900768	6.49176698411369e-46	3.99613367851763e-45
TRINITY_DN6690_c0_g1_i1	gonads	repro_sys	502.566021078271	1196.54755659146	849.556788834864	-1.24995062534824	0.0879171752417205	-14.2173656274967	7.14940118005054e-46	4.39865507589324e-45
TRINITY_DN5815_c0_g1_i1	gonads	repro_sys	541.840500154945	196.85153581513	369.346017985038	1.45143300810848	0.102111212331208	14.2142373493775	7.47614670963477e-46	4.59728395265746e-45
TRINITY_DN7826_c0_g1_i2	gonads	repro_sys	410.861288289932	62.9159401533959	236.888614221664	2.6835449495809	0.188840171379972	14.210667836036	7.86716508179654e-46	4.8352080852231e-45
TRINITY_DN6696_c0_g1_i4	gonads	repro_sys	213.476770804547	17.4362357347968	115.456503269672	3.61836432268748	0.254868728177957	14.1969724907209	9.56565302488296e-46	5.87604400099953e-45
TRINITY_DN17738_c0_g1_i1	gonads	repro_sys	450.896872438835	100.983956655105	275.94041454697	2.13775050802514	0.150675049743713	14.1878201577587	1.08994359001594e-45	6.6918787793475e-45
TRINITY_DN20361_c0_g1_i1	gonads	repro_sys	377.507630405922	103.603986072922	240.555808239422	1.85870270802079	0.131009189064625	14.1875750952395	1.09375848997789e-45	6.71180340047888e-45
TRINITY_DN8037_c0_g1_i3	gonads	repro_sys	633.963537085101	236.816452953683	435.389995019392	1.41499178570596	0.0997470121508931	14.1858062231019	1.12169152792112e-45	6.87963018322054e-45
TRINITY_DN9969_c1_g1_i1	gonads	repro_sys	131.175756369053	399.813626964251	265.494691666652	-1.61441409405167	0.113883599427487	-14.1760016557925	1.28989413228356e-45	7.9071449878069e-45
TRINITY_DN9264_c0_g1_i1	gonads	repro_sys	3042.61580331366	1224.81372143038	2133.71476237202	1.31268183020553	0.0926456640857621	14.1688425805916	1.42835268963841e-45	8.75135277655731e-45
TRINITY_DN4668_c0_g1_i1	gonads	repro_sys	3.07092176012429	1579.4975308295	791.284226294812	-9.03916131067103	0.638104375679302	-14.1656469618286	1.49483868562518e-45	9.15394459149471e-45
TRINITY_DN7014_c0_g1_i3	gonads	repro_sys	258.601279855579	659.280481605897	458.940880730738	-1.35387227445487	0.0955978425119414	-14.162163484869	1.5708258237692e-45	9.61427005488245e-45
TRINITY_DN8605_c0_g1_i1	gonads	repro_sys	934.02912174695	340.663143460949	637.346132603949	1.4486317637462	0.102289270817463	14.1621086177387	1.57205291714044e-45	9.61678477141677e-45
TRINITY_DN7922_c1_g1_i1	gonads	repro_sys	794.032479512028	1938.4378768649	1366.23517818846	-1.2871160613147	0.0909392420747657	-14.1535824573565	1.77480538528665e-45	1.08514566940567e-44
TRINITY_DN2152_c0_g1_i1	gonads	repro_sys	6.12356587193021	167.200012508616	86.6617891902732	-4.76297478925286	0.336670415206221	-14.1472923492116	1.94087468547817e-45	1.18606771495352e-44
TRINITY_DN20771_c0_g1_i1	gonads	repro_sys	3.67099675169453	156.721216638719	80.1961066952067	-5.43650274986134	0.384629179456979	-14.1344001969289	2.33111683523491e-45	1.42380604213259e-44
TRINITY_DN6831_c0_g1_i1	gonads	repro_sys	361.824674052325	60.0160383086483	210.920356180487	2.59880271432813	0.183901130157202	14.1315211717656	2.42841395319426e-45	1.48246493246294e-44
TRINITY_DN20078_c0_g1_i1	gonads	repro_sys	615.362664773319	189.150273256429	402.256469014874	1.70995968610197	0.121031650686809	14.1282026345885	2.54558729119617e-45	1.55319054711928e-44
TRINITY_DN6901_c0_g1_i1	gonads	repro_sys	1.5548898800603	279.764112914776	140.659501397418	-7.4979422742856	0.530723472177239	-14.1277758896287	2.56105771896778e-45	1.56182101681565e-44
TRINITY_DN4314_c0_g1_i1	gonads	repro_sys	20.1508896774157	214.053778967219	117.102334322317	-3.40074722678858	0.240716572291597	-14.127599086402	2.56749459499023e-45	1.56493643653258e-44
TRINITY_DN8777_c0_g1_i1	gonads	repro_sys	215.130418814439	8.29345878103648	111.711938797738	4.5932918318883	0.325220860218123	14.1236076579086	2.71717217117016e-45	1.65531140231266e-44
TRINITY_DN6646_c0_g1_i1	gonads	repro_sys	11.9054755671257	158.925377934831	85.4154267509784	-3.72606599953841	0.263977040835634	-14.1151139043886	3.0652028369694e-45	1.86636794962137e-44
TRINITY_DN6973_c0_g1_i1	gonads	repro_sys	14.0326041249258	205.621719148207	109.827161636566	-3.89495585585101	0.275952097199521	-14.1146086417849	3.08725054349157e-45	1.87882158592034e-44
TRINITY_DN17870_c0_g1_i1	gonads	repro_sys	3.3633970765059	155.559493741354	79.46144540893	-5.56573692959164	0.394336802081493	-14.1141706790061	3.10648917511568e-45	1.88955371508585e-44
TRINITY_DN6173_c0_g1_i1	gonads	repro_sys	3.94176836781024	128.974156299321	66.4579623335654	-5.03351419196872	0.356752243645814	-14.1092712985599	3.33001123744171e-45	2.02446813207111e-44
TRINITY_DN3053_c0_g1_i1	gonads	repro_sys	1.40811511553797	245.959710412213	123.683912763876	-7.47469130967615	0.529777997083033	-14.1091010778702	3.33805833210435e-45	2.02831373227712e-44
TRINITY_DN1040_c0_g1_i1	gonads	repro_sys	591.843378921308	213.246646619657	402.545012770482	1.47281852748176	0.104399372633092	14.1075419356966	3.4126721564937e-45	2.07258264679427e-44
TRINITY_DN10223_c1_g2_i1	gonads	repro_sys	1297.63410889	574.879077906377	936.256593398187	1.17916926216512	0.0835915939631216	14.1063138799021	3.47260801949179e-45	2.10789632589656e-44
TRINITY_DN884_c0_g1_i1	gonads	repro_sys	290.804367480151	63.0586192497013	176.931493364926	2.2108499355777	0.156731591408262	14.1059624017902	3.48995406206325e-45	2.11733464259677e-44
TRINITY_DN483_c0_g1_i1	gonads	repro_sys	209.442549703083	24.6287160901364	117.03563289661	3.12328277877559	0.221423295693172	14.1054841090594	3.51369718940679e-45	2.13064232041126e-44
TRINITY_DN9914_c0_g1_i1	gonads	repro_sys	1.67250083733024	327.997001667771	164.834751252551	-7.58314626056165	0.537684564746165	-14.1033363383633	3.62231250390448e-45	2.19537479017503e-44
TRINITY_DN6596_c0_g1_i1	gonads	repro_sys	7.21833994555395	162.693564789196	84.955952367375	-4.50013045432613	0.319372071442814	-14.0905572425168	4.34122463612424e-45	2.62973309320389e-44
TRINITY_DN8999_c0_g1_i1	gonads	repro_sys	1238.02700621457	479.813056286268	858.920031250417	1.36246370237951	0.096728222639528	14.0854826564624	4.66460900531192e-45	2.82417385922842e-44
TRINITY_DN9956_c0_g1_i2	gonads	repro_sys	735.543511220557	279.121820592445	507.332665906501	1.39735051707516	0.0992067977272789	14.0852295315135	4.68135297490176e-45	2.83285571393387e-44
TRINITY_DN6537_c0_g1_i1	gonads	repro_sys	765.87440682291	217.383809711653	491.629108267281	1.80604586702439	0.128247309821166	14.0825243784281	4.86407417053151e-45	2.94191590745392e-44
TRINITY_DN9169_c1_g1_i18	gonads	repro_sys	25.6942636242385	197.013661922363	111.353962773301	-2.92477541412047	0.207776354549532	-14.0765556333949	5.29272552477212e-45	3.19953269024449e-44
TRINITY_DN7703_c0_g1_i1	gonads	repro_sys	20.4391659630263	320.158712579585	170.298939271306	-3.97188145234585	0.282188087148459	-14.0752981193577	5.38772096492963e-45	3.25528863634876e-44
TRINITY_DN6497_c0_g1_i1	gonads	repro_sys	0.160610068133686	5107.96994448733	2554.06527727773	-14.5726215608778	1.03566269322423	-14.0708182849672	5.74013442898475e-45	3.4664409965299e-44
TRINITY_DN8104_c0_g1_i1	gonads	repro_sys	8.00924162977616	165.56613644186	86.7876890358179	-4.36368273675007	0.310153794379744	-14.0694159343648	5.85509693751045e-45	3.53405492406496e-44
TRINITY_DN6992_c0_g1_i1	gonads	repro_sys	1777.7624564104	3991.51279369976	2884.63762505508	-1.16563764237708	0.0828636984508654	-14.066927546907	6.06475867688453e-45	3.65872947931662e-44
TRINITY_DN13599_c0_g1_i1	gonads	repro_sys	211.917012349028	20.0087694190761	115.962890884052	3.3777667697865	0.240154637950859	14.0649658012337	6.23529975667577e-45	3.75968790855445e-44
TRINITY_DN1468_c0_g1_i1	gonads	repro_sys	661.152581398665	1710.68465094684	1185.91861617275	-1.37240719482766	0.0976006390737126	-14.0614570545092	6.55231182766523e-45	3.94881524059088e-44
TRINITY_DN7815_c0_g1_i1	gonads	repro_sys	0.70097203187357	1004.19565231316	502.448312172519	-10.5060397327658	0.747229116104661	-14.059997805672	6.68882882933027e-45	4.02902767214567e-44
TRINITY_DN7956_c0_g1_i1	gonads	repro_sys	532.248668137417	164.511827747161	348.380247942289	1.6746965209323	0.119118463780043	14.0590842744975	6.77572897987037e-45	4.07928660402824e-44
TRINITY_DN532_c0_g1_i1	gonads	repro_sys	548.385443858312	176.658780981949	362.522112420131	1.61952346317705	0.115234585411285	14.0541440522981	7.26550450624692e-45	4.37191900370792e-44
TRINITY_DN20417_c0_g1_i1	gonads	repro_sys	1238.71689504568	3069.1291095925	2153.92300231909	-1.30733689534681	0.0930228845703989	-14.0539277123516	7.28773959559763e-45	4.38306012839874e-44
TRINITY_DN8160_c0_g1_i1	gonads	repro_sys	767.434592586178	234.991593492378	501.213093039278	1.69903371673552	0.12090445598829	14.0526972545998	7.4154979476252e-45	4.4576222866796e-44
TRINITY_DN925_c0_g1_i1	gonads	repro_sys	253.846067676579	44.7363910046505	149.291229340615	2.51462576904126	0.179000417962268	14.0481558516323	7.90662332204823e-45	4.75042508823928e-44
TRINITY_DN10157_c0_g1_i2	gonads	repro_sys	1888.16021718961	5338.44622608204	3613.30322163583	-1.49925190450281	0.106745230301838	-14.0451418790653	8.25029918662018e-45	4.9543845574291e-44
TRINITY_DN6019_c0_g1_i2	gonads	repro_sys	201.837780248615	17.4816096830357	109.659694965825	3.61721022677924	0.257623645456041	14.0406763531978	8.78699936271238e-45	5.27399014220465e-44
TRINITY_DN9727_c0_g1_i1	gonads	repro_sys	851.987835957537	338.745240438631	595.366538198084	1.33291998512632	0.0949359175666422	14.0402075346314	8.84532228537043e-45	5.30629262557202e-44
TRINITY_DN10495_c0_g1_i1	gonads	repro_sys	355.643995668136	853.148486524748	604.396241096442	-1.25925447004477	0.0896909785381602	-14.0399234189312	8.88085470351328e-45	5.3248972069615e-44
TRINITY_DN5655_c0_g1_i1	gonads	repro_sys	10.5342848687905	1187.60998595724	599.072135413016	-6.80480236981421	0.48490810111707	-14.0331793882968	9.76726452534383e-45	5.85340338950157e-44
TRINITY_DN9966_c1_g1_i1	gonads	repro_sys	1126.09335853503	261.821334909702	693.957346722369	2.09608710574324	0.149398313178615	14.0301925848201	1.01874551916855e-44	6.10211474674316e-44
TRINITY_DN1927_c0_g1_i1	gonads	repro_sys	234.237938499264	33.8382577044285	134.038098101846	2.78603121399309	0.198648372321563	14.0249385455985	1.09707133247562e-44	6.56793416627429e-44
TRINITY_DN9023_c0_g1_i1	gonads	repro_sys	792.211555264644	2273.44329993345	1532.82742759905	-1.51895315235258	0.108321042551982	-14.0226969438893	1.1322856340578e-44	6.77531200633265e-44
TRINITY_DN1749_c0_g1_i2	gonads	repro_sys	263.073342967537	960.007906833742	611.54062490064	-1.86845156162361	0.13325326489376	-14.021806993722	1.14657612356806e-44	6.85734004460857e-44
TRINITY_DN6324_c0_g1_i2	gonads	repro_sys	471.92813521751	156.920985963547	314.424560590528	1.59378669984225	0.113671540908957	14.0209826232475	1.15997360645245e-44	6.93394674339054e-44
TRINITY_DN6830_c0_g1_i3	gonads	repro_sys	197.690820219653	951.852822891583	574.771821555618	-2.26571214750152	0.161624138002098	-14.0184020500213	1.20292769971596e-44	7.1870660030697e-44
TRINITY_DN2479_c0_g1_i1	gonads	repro_sys	21.0656597620057	160.76262302375	90.9141413928776	-2.9314298251409	0.209251786441905	-14.0091029806083	1.37126019590536e-44	8.18864046029244e-44
TRINITY_DN10320_c0_g1_i1	gonads	repro_sys	6841.87584994915	2413.2854793805	4627.58066466483	1.50420389308838	0.107395165878795	14.0062532682896	1.42739262039663e-44	8.51952373531563e-44
TRINITY_DN10349_c0_g1_i1	gonads	repro_sys	359.849214772842	1168.35152787878	764.100371325811	-1.69622924773236	0.121118913095976	-14.0046604149119	1.45975801175244e-44	8.70828804783153e-44
TRINITY_DN8643_c0_g1_i1	gonads	repro_sys	705.044232653765	198.642983140626	451.843607897195	1.83169803093639	0.130899128996236	13.9932025902866	1.71511187136857e-44	1.02264413301946e-43
TRINITY_DN3528_c0_g1_i1	gonads	repro_sys	831.636845559253	357.604382545356	594.620614052304	1.21065984999348	0.0865252186498052	13.9919883345618	1.74465148316367e-44	1.03973109633962e-43
TRINITY_DN12095_c0_g1_i1	gonads	repro_sys	189.792747892861	12.7850020970955	101.288874994978	3.85598111646315	0.275661558839299	13.9880987856963	1.84272420381799e-44	1.09762267792637e-43
TRINITY_DN5507_c0_g1_i1	gonads	repro_sys	779.878292195296	2385.21407934983	1582.54618577256	-1.61140654502196	0.115216504958259	-13.9859002458523	1.90056576934e-44	1.1315040876384e-43
TRINITY_DN7136_c1_g1_i1	gonads	repro_sys	535.674872959328	159.354788221136	347.514830590232	1.73826250007574	0.124303221032516	13.9840503378511	1.95063213487083e-44	1.16072463702264e-43
TRINITY_DN917_c0_g1_i1	gonads	repro_sys	632.882736360011	222.571901479577	427.727318919794	1.49292765323839	0.106793016807742	13.979637413241	2.07542672587448e-44	1.2343603071304e-43
TRINITY_DN11691_c0_g1_i1	gonads	repro_sys	1084.1490911649	438.867064722617	761.50807794376	1.30987930534991	0.0937046005260242	13.9788153195971	2.09953782655731e-44	1.24807036692726e-43
TRINITY_DN8406_c0_g1_i1	gonads	repro_sys	3.87663587161536	201.53452740571	102.705581638663	-5.67236062255322	0.405891509373171	-13.9750659759136	2.21308432692262e-44	1.3149046666567e-43
TRINITY_DN5464_c0_g1_i1	gonads	repro_sys	380.323792471364	3.22581715365657	191.77480481251	6.92922116386293	0.495949046594572	13.9716392468991	2.32219495945241e-44	1.37903734940868e-43
TRINITY_DN3448_c0_g1_i1	gonads	repro_sys	1.24771988993689	348.946188423668	175.096954156803	-8.16810966736051	0.584667584430835	-13.9705191203854	2.35900894264016e-44	1.40019362026128e-43
TRINITY_DN5927_c0_g1_i1	gonads	repro_sys	12.5197184583669	222.390342415384	117.455030436875	-4.12864636594714	0.295535315725511	-13.9700609242307	2.37423479631579e-44	1.40852136808623e-43
TRINITY_DN10031_c0_g1_i2	gonads	repro_sys	72.2515656528414	372.2185061044	222.235035878621	-2.36010081789013	0.168963497068049	-13.9681106206012	2.440144779251e-44	1.44689410111401e-43
TRINITY_DN10072_c0_g1_i1	gonads	repro_sys	453.260524745168	110.640147131022	281.950335938095	2.03513085340791	0.145754929179596	13.9626897344944	2.63305955884911e-44	1.56049837637627e-43
TRINITY_DN2088_c0_g1_i1	gonads	repro_sys	6338.0970361367	0	3169.04851806835	14.5719080816473	1.04384148403253	13.9598859640581	2.73871699707027e-44	1.62230083758079e-43
TRINITY_DN3815_c0_g1_i1	gonads	repro_sys	5.70750199362328	143.551413955879	74.6294579747511	-4.65325321585746	0.333397779956685	-13.9570611911753	2.84943127851833e-44	1.68703514188457e-43
TRINITY_DN5064_c0_g1_i1	gonads	repro_sys	47.5049314862625	252.751188458933	150.128059972598	-2.41803745154457	0.17325190638041	-13.9567725519584	2.86099197807639e-44	1.69302900480643e-43
TRINITY_DN4220_c0_g1_i1	gonads	repro_sys	673.696884368963	183.804853535283	428.750868952123	1.87856690741833	0.13460747627283	13.9558883312748	2.89669840679114e-44	1.71329822433801e-43
TRINITY_DN3131_c0_g1_i1	gonads	repro_sys	248.4854624849	37.332181655828	142.908822070364	2.72064268235534	0.194952595951542	13.9554062826206	2.91635078794833e-44	1.72405644674396e-43
TRINITY_DN977_c0_g1_i1	gonads	repro_sys	116.258121876785	368.750172697485	242.504147287135	-1.66788672521065	0.119554288184075	-13.9508732856377	3.10776638281401e-44	1.83629405829061e-43
TRINITY_DN4304_c0_g1_i1	gonads	repro_sys	161.466231796028	1154.25162631073	657.858929053377	-2.83425359959865	0.203264697210822	-13.9436588767749	3.43850787550308e-44	2.03070174381841e-43
TRINITY_DN13633_c0_g1_i1	gonads	repro_sys	195.969274049202	10.3220196948408	103.145646872021	4.27997376757487	0.306951880443693	13.9434681468257	3.44771129039217e-44	2.03511695508019e-43
TRINITY_DN8154_c0_g1_i1	gonads	repro_sys	287.527259161514	64.8220031371459	176.17463114933	2.17092718386913	0.155698811427242	13.943119821975	3.46458253033021e-44	2.04405164608666e-43
TRINITY_DN7809_c0_g1_i1	gonads	repro_sys	426.025454736112	122.658234274611	274.341844505362	1.8018109478955	0.129287664038564	13.9364490904411	3.80400492414629e-44	2.24318248329787e-43
TRINITY_DN9404_c0_g1_i1	gonads	repro_sys	2.15411619919869	281.003420462877	141.578768331038	-6.97739071682409	0.500994634074526	-13.927076743473	4.33748083781254e-44	2.55648820565819e-43
[truncated: 9,792 more rows]
