# Supplementary material for: Germline-related molecular phenotype in Metazoa: conservation and innovation highlighted by comparative transcriptomics
Source: EvoDevo. 2023 Jan 30;14:2. doi: 10.1186/s13227-022-00207-3 (PMC9885605; doi:10.1186/s13227-022-00207-3)
Supplement: Supplementary file 1 — Additional file 1: Zipped directory comprehending more detailed information on the species-specific transcriptomic analyses (transcriptomic statistics, read counts, fasta of upregulated transcripts, GO/IPR enrichment analyses, ratios bootstrap iterations) and extensive results of the comparative analyses (co-upregulated transcripts, co-enriched GO/IPR, comparisons of different cut-off iterations) [file 13227_2022_207_MOESM1_ESM.zip › SUPPLEMENTARY_MATERIAL/Drosophila_melanogaster/topGO_tab_mol_function.txt]

GO.ID	Term	Annotated	Significant	Expected	classicFisher	genes
1	GO:0003676	nucleic acid binding	837	369	216.94	< 1e-30	c("Drosophila_melanogaster_DN10025_c0_g1_i4.p1", "Drosophila_melanogaster_DN10054_c0_g1_i2.p1", "Drosophila_melanogaster_DN10056_c0_g1_i1.p1", "Drosophila_melanogaster_DN10072_c0_g1_i1.p1", "Drosophila_melanogaster_DN10072_c1_g1_i1.p1", "Drosophila_melanogaster_DN10089_c0_g1_i1.p1", "Drosophila_melanogaster_DN10126_c0_g1_i1.p1", "Drosophila_melanogaster_DN10227_c0_g1_i1.p1", "Drosophila_melanogas…
2	GO:0005488	binding	3784	1133	980.75	6.4e-22	c("Drosophila_melanogaster_DN10002_c0_g1_i1.p1", "Drosophila_melanogaster_DN10004_c4_g1_i1.p1", "Drosophila_melanogaster_DN10025_c0_g1_i4.p1", "Drosophila_melanogaster_DN10027_c3_g1_i2.p1", "Drosophila_melanogaster_DN10034_c0_g1_i1.p1", "Drosophila_melanogaster_DN10054_c0_g1_i2.p1", "Drosophila_melanogaster_DN10056_c0_g1_i1.p1", "Drosophila_melanogaster_DN10062_c0_g1_i1.p1", "Drosophila_melanogas…
3	GO:1901363	heterocyclic compound binding	1772	594	459.27	5.1e-18	c("Drosophila_melanogaster_DN10025_c0_g1_i4.p1", "Drosophila_melanogaster_DN10054_c0_g1_i2.p1", "Drosophila_melanogaster_DN10056_c0_g1_i1.p1", "Drosophila_melanogaster_DN10072_c0_g1_i1.p1", "Drosophila_melanogaster_DN10072_c1_g1_i1.p1", "Drosophila_melanogaster_DN10089_c0_g1_i1.p1", "Drosophila_melanogaster_DN10126_c0_g1_i1.p1", "Drosophila_melanogaster_DN10147_c0_g1_i1.p1", "Drosophila_melanogas…
4	GO:0097159	organic cyclic compound binding	1773	594	459.53	5.9e-18	c("Drosophila_melanogaster_DN10025_c0_g1_i4.p1", "Drosophila_melanogaster_DN10054_c0_g1_i2.p1", "Drosophila_melanogaster_DN10056_c0_g1_i1.p1", "Drosophila_melanogaster_DN10072_c0_g1_i1.p1", "Drosophila_melanogaster_DN10072_c1_g1_i1.p1", "Drosophila_melanogaster_DN10089_c0_g1_i1.p1", "Drosophila_melanogaster_DN10126_c0_g1_i1.p1", "Drosophila_melanogaster_DN10147_c0_g1_i1.p1", "Drosophila_melanogas…
5	GO:0140097	catalytic activity, acting on DNA	50	41	12.96	1.2e-16	c("Drosophila_melanogaster_DN10178_c0_g1_i1.p1", "Drosophila_melanogaster_DN10252_c0_g1_i1.p1", "Drosophila_melanogaster_DN13859_c0_g1_i1.p1", "Drosophila_melanogaster_DN13894_c0_g1_i1.p1", "Drosophila_melanogaster_DN16270_c0_g1_i1.p1", "Drosophila_melanogaster_DN17651_c0_g1_i1.p1", "Drosophila_melanogaster_DN17739_c0_g1_i1.p1", "Drosophila_melanogaster_DN17934_c0_g1_i1.p1", "Drosophila_melanogas…
6	GO:0003677	DNA binding	318	148	82.42	2.8e-16	c("Drosophila_melanogaster_DN10072_c0_g1_i1.p1", "Drosophila_melanogaster_DN10072_c1_g1_i1.p1", "Drosophila_melanogaster_DN10089_c0_g1_i1.p1", "Drosophila_melanogaster_DN10242_c0_g1_i1.p1", "Drosophila_melanogaster_DN10252_c0_g1_i1.p1", "Drosophila_melanogaster_DN10261_c0_g1_i1.p1", "Drosophila_melanogaster_DN1029_c0_g1_i2.p1", "Drosophila_melanogaster_DN10346_c0_g1_i1.p1", "Drosophila_melanogast…
7	GO:0008270	zinc ion binding	275	119	71.28	1.2e-10	c("Drosophila_melanogaster_DN10223_c1_g2_i1.p1", "Drosophila_melanogaster_DN10493_c0_g1_i1.p1", "Drosophila_melanogaster_DN10715_c0_g1_i1.p1", "Drosophila_melanogaster_DN10856_c0_g1_i1.p1", "Drosophila_melanogaster_DN11588_c0_g1_i1.p1", "Drosophila_melanogaster_DN116_c0_g1_i1.p1", "Drosophila_melanogaster_DN11716_c0_g1_i1.p1", "Drosophila_melanogaster_DN11811_c0_g1_i1.p1", "Drosophila_melanogaste…
8	GO:0004386	helicase activity	35	27	9.07	3.0e-10	c("Drosophila_melanogaster_DN10252_c0_g1_i1.p1", "Drosophila_melanogaster_DN15588_c0_g1_i1.p1", "Drosophila_melanogaster_DN17934_c0_g1_i1.p1", "Drosophila_melanogaster_DN18226_c0_g1_i1.p1", "Drosophila_melanogaster_DN19812_c0_g1_i1.p1", "Drosophila_melanogaster_DN3054_c0_g1_i1.p1", "Drosophila_melanogaster_DN3543_c0_g1_i1.p1", "Drosophila_melanogaster_DN4335_c0_g1_i1.p1", "Drosophila_melanogaster…
9	GO:0008168	methyltransferase activity	83	47	21.51	2.3e-09	c("Drosophila_melanogaster_DN10251_c0_g1_i1.p1", "Drosophila_melanogaster_DN10384_c0_g1_i1.p1", "Drosophila_melanogaster_DN11581_c0_g1_i1.p1", "Drosophila_melanogaster_DN11621_c0_g1_i1.p1", "Drosophila_melanogaster_DN1385_c0_g1_i1.p1", "Drosophila_melanogaster_DN14019_c0_g1_i1.p1", "Drosophila_melanogaster_DN17785_c0_g1_i1.p1", "Drosophila_melanogaster_DN17991_c0_g1_i1.p1", "Drosophila_melanogast…
10	GO:0005524	ATP binding	607	219	157.32	3.2e-09	c("Drosophila_melanogaster_DN10147_c0_g1_i1.p1", "Drosophila_melanogaster_DN10158_c0_g1_i1.p1", "Drosophila_melanogaster_DN1023_c0_g1_i1.p1", "Drosophila_melanogaster_DN10261_c0_g1_i1.p1", "Drosophila_melanogaster_DN10273_c0_g1_i1.p1", "Drosophila_melanogaster_DN10289_c0_g1_i1.p1", "Drosophila_melanogaster_DN10298_c0_g1_i1.p1", "Drosophila_melanogaster_DN10412_c0_g1_i2.p1", "Drosophila_melanogast…
11	GO:0003678	DNA helicase activity	17	16	4.41	5.0e-09	c("Drosophila_melanogaster_DN10252_c0_g1_i1.p1", "Drosophila_melanogaster_DN17934_c0_g1_i1.p1", "Drosophila_melanogaster_DN18226_c0_g1_i1.p1", "Drosophila_melanogaster_DN19812_c0_g1_i1.p1", "Drosophila_melanogaster_DN3054_c0_g1_i1.p1", "Drosophila_melanogaster_DN3543_c0_g1_i1.p1", "Drosophila_melanogaster_DN4435_c0_g1_i1.p1", "Drosophila_melanogaster_DN5464_c0_g1_i1.p1", "Drosophila_melanogaster_…
12	GO:0032559	adenyl ribonucleotide binding	615	219	159.4	1.2e-08	c("Drosophila_melanogaster_DN10147_c0_g1_i1.p1", "Drosophila_melanogaster_DN10158_c0_g1_i1.p1", "Drosophila_melanogaster_DN1023_c0_g1_i1.p1", "Drosophila_melanogaster_DN10261_c0_g1_i1.p1", "Drosophila_melanogaster_DN10273_c0_g1_i1.p1", "Drosophila_melanogaster_DN10289_c0_g1_i1.p1", "Drosophila_melanogaster_DN10298_c0_g1_i1.p1", "Drosophila_melanogaster_DN10412_c0_g1_i2.p1", "Drosophila_melanogast…
13	GO:0016741	transferase activity, transferring one-c...	89	48	23.07	1.4e-08	c("Drosophila_melanogaster_DN10251_c0_g1_i1.p1", "Drosophila_melanogaster_DN10384_c0_g1_i1.p1", "Drosophila_melanogaster_DN11581_c0_g1_i1.p1", "Drosophila_melanogaster_DN11621_c0_g1_i1.p1", "Drosophila_melanogaster_DN1385_c0_g1_i1.p1", "Drosophila_melanogaster_DN14019_c0_g1_i1.p1", "Drosophila_melanogaster_DN17785_c0_g1_i1.p1", "Drosophila_melanogaster_DN17991_c0_g1_i1.p1", "Drosophila_melanogast…
14	GO:0030554	adenyl nucleotide binding	617	219	159.92	1.6e-08	c("Drosophila_melanogaster_DN10147_c0_g1_i1.p1", "Drosophila_melanogaster_DN10158_c0_g1_i1.p1", "Drosophila_melanogaster_DN1023_c0_g1_i1.p1", "Drosophila_melanogaster_DN10261_c0_g1_i1.p1", "Drosophila_melanogaster_DN10273_c0_g1_i1.p1", "Drosophila_melanogaster_DN10289_c0_g1_i1.p1", "Drosophila_melanogaster_DN10298_c0_g1_i1.p1", "Drosophila_melanogaster_DN10412_c0_g1_i2.p1", "Drosophila_melanogast…
15	GO:0004518	nuclease activity	56	34	14.51	3.6e-08	c("Drosophila_melanogaster_DN10178_c0_g1_i1.p1", "Drosophila_melanogaster_DN1040_c0_g1_i1.p1", "Drosophila_melanogaster_DN12763_c0_g1_i1.p1", "Drosophila_melanogaster_DN1394_c0_g1_i1.p1", "Drosophila_melanogaster_DN14703_c0_g1_i1.p1", "Drosophila_melanogaster_DN15826_c0_g1_i1.p1", "Drosophila_melanogaster_DN16250_c0_g1_i1.p1", "Drosophila_melanogaster_DN1743_c0_g1_i2.p1", "Drosophila_melanogaster…
16	GO:0008757	S-adenosylmethionine-dependent methyltra...	42	27	10.89	1.8e-07	c("Drosophila_melanogaster_DN10384_c0_g1_i1.p1", "Drosophila_melanogaster_DN14019_c0_g1_i1.p1", "Drosophila_melanogaster_DN18147_c0_g1_i1.p1", "Drosophila_melanogaster_DN19948_c0_g1_i1.p1", "Drosophila_melanogaster_DN19983_c0_g1_i1.p1", "Drosophila_melanogaster_DN20089_c0_g1_i1.p2", "Drosophila_melanogaster_DN2770_c0_g1_i1.p1", "Drosophila_melanogaster_DN3059_c0_g1_i1.p1", "Drosophila_melanogaste…
17	GO:0005515	protein binding	1581	483	409.77	6.9e-07	c("Drosophila_melanogaster_DN10002_c0_g1_i1.p1", "Drosophila_melanogaster_DN10004_c4_g1_i1.p1", "Drosophila_melanogaster_DN10027_c3_g1_i2.p1", "Drosophila_melanogaster_DN10034_c0_g1_i1.p1", "Drosophila_melanogaster_DN10054_c0_g1_i2.p1", "Drosophila_melanogaster_DN10062_c0_g1_i1.p1", "Drosophila_melanogaster_DN1007_c0_g1_i1.p1", "Drosophila_melanogaster_DN10071_c0_g1_i4.p1", "Drosophila_melanogast…
18	GO:0015631	tubulin binding	59	33	15.29	8.5e-07	c("Drosophila_melanogaster_DN10298_c0_g1_i1.p1", "Drosophila_melanogaster_DN11677_c0_g1_i1.p1", "Drosophila_melanogaster_DN1294_c0_g1_i1.p1", "Drosophila_melanogaster_DN13632_c0_g1_i1.p1", "Drosophila_melanogaster_DN13808_c0_g1_i1.p1", "Drosophila_melanogaster_DN13833_c0_g1_i1.p1", "Drosophila_melanogaster_DN13886_c0_g1_i1.p1", "Drosophila_melanogaster_DN14489_c0_g1_i1.p1", "Drosophila_melanogast…
19	GO:0017056	structural constituent of nuclear pore	13	12	3.37	8.8e-07	c("Drosophila_melanogaster_DN18454_c0_g1_i1.p1", "Drosophila_melanogaster_DN20224_c0_g1_i1.p1", "Drosophila_melanogaster_DN2866_c0_g1_i1.p1", "Drosophila_melanogaster_DN393_c0_g1_i1.p1", "Drosophila_melanogaster_DN5191_c0_g1_i1.p1", "Drosophila_melanogaster_DN5831_c0_g1_i1.p1", "Drosophila_melanogaster_DN7989_c0_g1_i1.p1", "Drosophila_melanogaster_DN8144_c0_g1_i1.p1", "Drosophila_melanogaster_DN8…
20	GO:0008170	N-methyltransferase activity	29	20	7.52	1.4e-06	c("Drosophila_melanogaster_DN14019_c0_g1_i1.p1", "Drosophila_melanogaster_DN18147_c0_g1_i1.p1", "Drosophila_melanogaster_DN19948_c0_g1_i1.p1", "Drosophila_melanogaster_DN20089_c0_g1_i1.p2", "Drosophila_melanogaster_DN2770_c0_g1_i1.p1", "Drosophila_melanogaster_DN3387_c0_g1_i1.p1", "Drosophila_melanogaster_DN50_c0_g1_i1.p1", "Drosophila_melanogaster_DN5139_c1_g1_i1.p1", "Drosophila_melanogaster_DN…
21	GO:0035639	purine ribonucleoside triphosphate bindi...	741	245	192.06	2.1e-06	c("Drosophila_melanogaster_DN10147_c0_g1_i1.p1", "Drosophila_melanogaster_DN10158_c0_g1_i1.p1", "Drosophila_melanogaster_DN1023_c0_g1_i1.p1", "Drosophila_melanogaster_DN10261_c0_g1_i1.p1", "Drosophila_melanogaster_DN10273_c0_g1_i1.p1", "Drosophila_melanogaster_DN10289_c0_g1_i1.p1", "Drosophila_melanogaster_DN10298_c0_g1_i1.p1", "Drosophila_melanogaster_DN10412_c0_g1_i2.p1", "Drosophila_melanogast…
22	GO:0008144	drug binding	686	229	177.8	2.2e-06	c("Drosophila_melanogaster_DN10147_c0_g1_i1.p1", "Drosophila_melanogaster_DN10158_c0_g1_i1.p1", "Drosophila_melanogaster_DN1023_c0_g1_i1.p1", "Drosophila_melanogaster_DN10261_c0_g1_i1.p1", "Drosophila_melanogaster_DN10273_c0_g1_i1.p1", "Drosophila_melanogaster_DN10289_c0_g1_i1.p1", "Drosophila_melanogaster_DN10298_c0_g1_i1.p1", "Drosophila_melanogaster_DN10412_c0_g1_i2.p1", "Drosophila_melanogast…
23	GO:0032555	purine ribonucleotide binding	749	245	194.13	5.3e-06	c("Drosophila_melanogaster_DN10147_c0_g1_i1.p1", "Drosophila_melanogaster_DN10158_c0_g1_i1.p1", "Drosophila_melanogaster_DN1023_c0_g1_i1.p1", "Drosophila_melanogaster_DN10261_c0_g1_i1.p1", "Drosophila_melanogaster_DN10273_c0_g1_i1.p1", "Drosophila_melanogaster_DN10289_c0_g1_i1.p1", "Drosophila_melanogaster_DN10298_c0_g1_i1.p1", "Drosophila_melanogaster_DN10412_c0_g1_i2.p1", "Drosophila_melanogast…
24	GO:0017076	purine nucleotide binding	754	246	195.42	6.3e-06	c("Drosophila_melanogaster_DN10147_c0_g1_i1.p1", "Drosophila_melanogaster_DN10158_c0_g1_i1.p1", "Drosophila_melanogaster_DN1023_c0_g1_i1.p1", "Drosophila_melanogaster_DN10261_c0_g1_i1.p1", "Drosophila_melanogaster_DN10273_c0_g1_i1.p1", "Drosophila_melanogaster_DN10289_c0_g1_i1.p1", "Drosophila_melanogaster_DN10298_c0_g1_i1.p1", "Drosophila_melanogaster_DN10412_c0_g1_i2.p1", "Drosophila_melanogast…
25	GO:0140098	catalytic activity, acting on RNA	117	52	30.32	9.1e-06	c("Drosophila_melanogaster_DN1023_c0_g1_i1.p1", "Drosophila_melanogaster_DN1040_c0_g1_i1.p1", "Drosophila_melanogaster_DN11556_c0_g1_i1.p1", "Drosophila_melanogaster_DN1180_c0_g1_i1.p1", "Drosophila_melanogaster_DN11965_c0_g1_i1.p1", "Drosophila_melanogaster_DN1394_c0_g1_i1.p1", "Drosophila_melanogaster_DN15739_c0_g1_i1.p1", "Drosophila_melanogaster_DN15751_c0_g1_i1.p1", "Drosophila_melanogaster_…
26	GO:0000166	nucleotide binding	863	276	223.68	9.3e-06	c("Drosophila_melanogaster_DN10147_c0_g1_i1.p1", "Drosophila_melanogaster_DN10158_c0_g1_i1.p1", "Drosophila_melanogaster_DN1023_c0_g1_i1.p1", "Drosophila_melanogaster_DN10261_c0_g1_i1.p1", "Drosophila_melanogaster_DN10273_c0_g1_i1.p1", "Drosophila_melanogaster_DN10289_c0_g1_i1.p1", "Drosophila_melanogaster_DN10298_c0_g1_i1.p1", "Drosophila_melanogaster_DN10412_c0_g1_i2.p1", "Drosophila_melanogast…
27	GO:1901265	nucleoside phosphate binding	863	276	223.68	9.3e-06	c("Drosophila_melanogaster_DN10147_c0_g1_i1.p1", "Drosophila_melanogaster_DN10158_c0_g1_i1.p1", "Drosophila_melanogaster_DN1023_c0_g1_i1.p1", "Drosophila_melanogaster_DN10261_c0_g1_i1.p1", "Drosophila_melanogaster_DN10273_c0_g1_i1.p1", "Drosophila_melanogaster_DN10289_c0_g1_i1.p1", "Drosophila_melanogaster_DN10298_c0_g1_i1.p1", "Drosophila_melanogaster_DN10412_c0_g1_i2.p1", "Drosophila_melanogast…
28	GO:0032553	ribonucleotide binding	755	245	195.68	1.0e-05	c("Drosophila_melanogaster_DN10147_c0_g1_i1.p1", "Drosophila_melanogaster_DN10158_c0_g1_i1.p1", "Drosophila_melanogaster_DN1023_c0_g1_i1.p1", "Drosophila_melanogaster_DN10261_c0_g1_i1.p1", "Drosophila_melanogaster_DN10273_c0_g1_i1.p1", "Drosophila_melanogaster_DN10289_c0_g1_i1.p1", "Drosophila_melanogaster_DN10298_c0_g1_i1.p1", "Drosophila_melanogaster_DN10412_c0_g1_i2.p1", "Drosophila_melanogast…
29	GO:0003684	damaged DNA binding	11	10	2.85	1.1e-05	c("Drosophila_melanogaster_DN10072_c0_g1_i1.p1", "Drosophila_melanogaster_DN10072_c1_g1_i1.p1", "Drosophila_melanogaster_DN10252_c0_g1_i1.p1", "Drosophila_melanogaster_DN13894_c0_g1_i1.p1", "Drosophila_melanogaster_DN14025_c0_g1_i1.p1", "Drosophila_melanogaster_DN6354_c0_g1_i1.p1", "Drosophila_melanogaster_DN7191_c0_g1_i1.p2", "Drosophila_melanogaster_DN8595_c0_g1_i1.p1", "Drosophila_melanogaster…
30	GO:0003697	single-stranded DNA binding	8	8	2.07	2.0e-05	c("Drosophila_melanogaster_DN13603_c0_g1_i1.p1", "Drosophila_melanogaster_DN14214_c0_g1_i1.p1", "Drosophila_melanogaster_DN19262_c0_g1_i1.p1", "Drosophila_melanogaster_DN6530_c0_g1_i1.p1", "Drosophila_melanogaster_DN6704_c0_g1_i1.p1", "Drosophila_melanogaster_DN7725_c0_g1_i1.p1", "Drosophila_melanogaster_DN7921_c0_g1_i1.p1", "Drosophila_melanogaster_DN9844_c0_g1_i1.p1")
31	GO:0036094	small molecule binding	914	285	236.89	5.9e-05	c("Drosophila_melanogaster_DN10147_c0_g1_i1.p1", "Drosophila_melanogaster_DN10158_c0_g1_i1.p1", "Drosophila_melanogaster_DN1023_c0_g1_i1.p1", "Drosophila_melanogaster_DN10261_c0_g1_i1.p1", "Drosophila_melanogaster_DN10273_c0_g1_i1.p1", "Drosophila_melanogaster_DN10289_c0_g1_i1.p1", "Drosophila_melanogaster_DN10298_c0_g1_i1.p1", "Drosophila_melanogaster_DN10412_c0_g1_i2.p1", "Drosophila_melanogast…
32	GO:0008276	protein methyltransferase activity	28	17	7.26	0.00010	c("Drosophila_melanogaster_DN10384_c0_g1_i1.p1", "Drosophila_melanogaster_DN14019_c0_g1_i1.p1", "Drosophila_melanogaster_DN19948_c0_g1_i1.p1", "Drosophila_melanogaster_DN20089_c0_g1_i1.p2", "Drosophila_melanogaster_DN50_c0_g1_i1.p1", "Drosophila_melanogaster_DN5139_c1_g1_i1.p1", "Drosophila_melanogaster_DN5265_c0_g1_i1.p1", "Drosophila_melanogaster_DN6350_c0_g1_i1.p1", "Drosophila_melanogaster_DN…
33	GO:0003723	RNA binding	246	90	63.76	0.00011	c("Drosophila_melanogaster_DN10054_c0_g1_i2.p1", "Drosophila_melanogaster_DN10056_c0_g1_i1.p1", "Drosophila_melanogaster_DN10245_c0_g1_i1.p1", "Drosophila_melanogaster_DN1040_c0_g1_i1.p1", "Drosophila_melanogaster_DN10484_c0_g1_i1.p1", "Drosophila_melanogaster_DN10606_c0_g1_i1.p1", "Drosophila_melanogaster_DN11538_c0_g1_i1.p1", "Drosophila_melanogaster_DN11690_c0_g1_i1.p1", "Drosophila_melanogast…
34	GO:0016740	transferase activity	780	245	202.16	0.00013	c("Drosophila_melanogaster_DN10093_c0_g1_i1.p1", "Drosophila_melanogaster_DN10149_c0_g1_i4.p1", "Drosophila_melanogaster_DN10173_c0_g1_i1.p1", "Drosophila_melanogaster_DN10173_c3_g1_i1.p1", "Drosophila_melanogaster_DN10251_c0_g1_i1.p1", "Drosophila_melanogaster_DN10384_c0_g1_i1.p1", "Drosophila_melanogaster_DN10412_c0_g1_i2.p1", "Drosophila_melanogaster_DN10616_c0_g1_i1.p1", "Drosophila_melanogas…
35	GO:0003682	chromatin binding	9	8	2.33	0.00014	c("Drosophila_melanogaster_DN12678_c0_g1_i1.p1", "Drosophila_melanogaster_DN2950_c0_g1_i1.p1", "Drosophila_melanogaster_DN50_c0_g1_i1.p1", "Drosophila_melanogaster_DN8026_c0_g1_i1.p1", "Drosophila_melanogaster_DN8464_c0_g1_i8.p1", "Drosophila_melanogaster_DN8853_c0_g1_i1.p1", "Drosophila_melanogaster_DN9454_c1_g1_i1.p1", "Drosophila_melanogaster_DN9794_c0_g1_i2.p1")
36	GO:0003887	DNA-directed DNA polymerase activity	9	8	2.33	0.00014	c("Drosophila_melanogaster_DN17948_c0_g1_i1.p1", "Drosophila_melanogaster_DN3443_c0_g1_i1.p1", "Drosophila_melanogaster_DN4174_c0_g1_i1.p1", "Drosophila_melanogaster_DN6915_c0_g1_i1.p1", "Drosophila_melanogaster_DN8197_c0_g1_i1.p1", "Drosophila_melanogaster_DN8839_c0_g1_i1.p1", "Drosophila_melanogaster_DN8865_c0_g1_i1.p1", "Drosophila_melanogaster_DN9465_c0_g1_i2.p1")
37	GO:0034061	DNA polymerase activity	9	8	2.33	0.00014	c("Drosophila_melanogaster_DN17948_c0_g1_i1.p1", "Drosophila_melanogaster_DN3443_c0_g1_i1.p1", "Drosophila_melanogaster_DN4174_c0_g1_i1.p1", "Drosophila_melanogaster_DN6915_c0_g1_i1.p1", "Drosophila_melanogaster_DN8197_c0_g1_i1.p1", "Drosophila_melanogaster_DN8839_c0_g1_i1.p1", "Drosophila_melanogaster_DN8865_c0_g1_i1.p1", "Drosophila_melanogaster_DN9465_c0_g1_i2.p1")
38	GO:0004519	endonuclease activity	31	18	8.03	0.00015	c("Drosophila_melanogaster_DN10178_c0_g1_i1.p1", "Drosophila_melanogaster_DN1394_c0_g1_i1.p1", "Drosophila_melanogaster_DN14703_c0_g1_i1.p1", "Drosophila_melanogaster_DN15826_c0_g1_i1.p1", "Drosophila_melanogaster_DN1743_c0_g1_i2.p1", "Drosophila_melanogaster_DN17805_c0_g1_i1.p1", "Drosophila_melanogaster_DN20293_c0_g1_i1.p1", "Drosophila_melanogaster_DN4442_c0_g1_i1.p1", "Drosophila_melanogaster…
39	GO:0008536	Ran GTPase binding	13	10	3.37	0.00017	c("Drosophila_melanogaster_DN15655_c0_g1_i1.p1", "Drosophila_melanogaster_DN4212_c0_g1_i1.p1", "Drosophila_melanogaster_DN4385_c0_g1_i2.p1", "Drosophila_melanogaster_DN4413_c0_g1_i1.p1", "Drosophila_melanogaster_DN6236_c0_g1_i1.p1", "Drosophila_melanogaster_DN6736_c0_g1_i2.p1", "Drosophila_melanogaster_DN7879_c0_g1_i1.p1", "Drosophila_melanogaster_DN8418_c0_g1_i1.p1", "Drosophila_melanogaster_DN9…
40	GO:0018024	histone-lysine N-methyltransferase activ...	13	10	3.37	0.00017	c("Drosophila_melanogaster_DN14019_c0_g1_i1.p1", "Drosophila_melanogaster_DN19948_c0_g1_i1.p1", "Drosophila_melanogaster_DN50_c0_g1_i1.p1", "Drosophila_melanogaster_DN5139_c1_g1_i1.p1", "Drosophila_melanogaster_DN6492_c0_g1_i1.p1", "Drosophila_melanogaster_DN7045_c0_g1_i1.p1", "Drosophila_melanogaster_DN7713_c0_g1_i1.p1", "Drosophila_melanogaster_DN7956_c1_g1_i1.p1", "Drosophila_melanogaster_DN86…
41	GO:0042054	histone methyltransferase activity	13	10	3.37	0.00017	c("Drosophila_melanogaster_DN14019_c0_g1_i1.p1", "Drosophila_melanogaster_DN19948_c0_g1_i1.p1", "Drosophila_melanogaster_DN50_c0_g1_i1.p1", "Drosophila_melanogaster_DN5139_c1_g1_i1.p1", "Drosophila_melanogaster_DN6492_c0_g1_i1.p1", "Drosophila_melanogaster_DN7045_c0_g1_i1.p1", "Drosophila_melanogaster_DN7713_c0_g1_i1.p1", "Drosophila_melanogaster_DN7956_c1_g1_i1.p1", "Drosophila_melanogaster_DN86…
42	GO:0097367	carbohydrate derivative binding	814	253	210.98	0.00021	c("Drosophila_melanogaster_DN10147_c0_g1_i1.p1", "Drosophila_melanogaster_DN10158_c0_g1_i1.p1", "Drosophila_melanogaster_DN1023_c0_g1_i1.p1", "Drosophila_melanogaster_DN10261_c0_g1_i1.p1", "Drosophila_melanogaster_DN10273_c0_g1_i1.p1", "Drosophila_melanogaster_DN10289_c0_g1_i1.p1", "Drosophila_melanogaster_DN10298_c0_g1_i1.p1", "Drosophila_melanogaster_DN10412_c0_g1_i2.p1", "Drosophila_melanogast…
43	GO:0016273	arginine N-methyltransferase activity	6	6	1.56	0.00030	c("Drosophila_melanogaster_DN20089_c0_g1_i1.p2", "Drosophila_melanogaster_DN5265_c0_g1_i1.p1", "Drosophila_melanogaster_DN6350_c0_g1_i1.p1", "Drosophila_melanogaster_DN7809_c0_g1_i1.p1", "Drosophila_melanogaster_DN8657_c0_g1_i2.p1", "Drosophila_melanogaster_DN9186_c0_g1_i1.p1")
44	GO:0016274	protein-arginine N-methyltransferase act...	6	6	1.56	0.00030	c("Drosophila_melanogaster_DN20089_c0_g1_i1.p2", "Drosophila_melanogaster_DN5265_c0_g1_i1.p1", "Drosophila_melanogaster_DN6350_c0_g1_i1.p1", "Drosophila_melanogaster_DN7809_c0_g1_i1.p1", "Drosophila_melanogaster_DN8657_c0_g1_i2.p1", "Drosophila_melanogaster_DN9186_c0_g1_i1.p1")
45	GO:0003712	transcription coregulator activity	46	23	11.92	0.00038	c("Drosophila_melanogaster_DN10702_c0_g1_i1.p2", "Drosophila_melanogaster_DN11831_c0_g1_i1.p1", "Drosophila_melanogaster_DN15955_c0_g1_i1.p1", "Drosophila_melanogaster_DN17754_c0_g1_i1.p1", "Drosophila_melanogaster_DN17994_c0_g1_i1.p6", "Drosophila_melanogaster_DN1859_c0_g1_i1.p1", "Drosophila_melanogaster_DN1888_c0_g1_i1.p1", "Drosophila_melanogaster_DN2164_c0_g1_i1.p1", "Drosophila_melanogaster…
46	GO:0043168	anion binding	893	273	231.45	0.00039	c("Drosophila_melanogaster_DN1007_c0_g1_i1.p1", "Drosophila_melanogaster_DN10147_c0_g1_i1.p1", "Drosophila_melanogaster_DN10158_c0_g1_i1.p1", "Drosophila_melanogaster_DN1023_c0_g1_i1.p1", "Drosophila_melanogaster_DN10261_c0_g1_i1.p1", "Drosophila_melanogaster_DN10273_c0_g1_i1.p1", "Drosophila_melanogaster_DN10289_c0_g1_i1.p1", "Drosophila_melanogaster_DN10298_c0_g1_i1.p1", "Drosophila_melanogaste…
47	GO:0008094	DNA-dependent ATPase activity	8	7	2.07	0.00048	c("Drosophila_melanogaster_DN1587_c0_g1_i1.p1", "Drosophila_melanogaster_DN1794_c0_g1_i1.p1", "Drosophila_melanogaster_DN2970_c0_g1_i2.p1", "Drosophila_melanogaster_DN41_c0_g1_i1.p1", "Drosophila_melanogaster_DN5464_c0_g1_i1.p1", "Drosophila_melanogaster_DN7725_c0_g1_i1.p1", "Drosophila_melanogaster_DN863_c0_g1_i1.p1")
48	GO:0003690	double-stranded DNA binding	19	12	4.92	0.00068	c("Drosophila_melanogaster_DN10261_c0_g1_i1.p1", "Drosophila_melanogaster_DN11790_c0_g1_i1.p1", "Drosophila_melanogaster_DN13603_c0_g1_i1.p1", "Drosophila_melanogaster_DN2320_c0_g1_i1.p1", "Drosophila_melanogaster_DN2650_c0_g1_i1.p1", "Drosophila_melanogaster_DN2991_c0_g1_i1.p1", "Drosophila_melanogaster_DN4223_c0_g1_i1.p1", "Drosophila_melanogaster_DN4566_c0_g1_i1.p1", "Drosophila_melanogaster_D…
49	GO:0016278	lysine N-methyltransferase activity	15	10	3.89	0.00106	c("Drosophila_melanogaster_DN14019_c0_g1_i1.p1", "Drosophila_melanogaster_DN19948_c0_g1_i1.p1", "Drosophila_melanogaster_DN50_c0_g1_i1.p1", "Drosophila_melanogaster_DN5139_c1_g1_i1.p1", "Drosophila_melanogaster_DN6492_c0_g1_i1.p1", "Drosophila_melanogaster_DN7045_c0_g1_i1.p1", "Drosophila_melanogaster_DN7713_c0_g1_i1.p1", "Drosophila_melanogaster_DN7956_c1_g1_i1.p1", "Drosophila_melanogaster_DN86…
50	GO:0016279	protein-lysine N-methyltransferase activ...	15	10	3.89	0.00106	c("Drosophila_melanogaster_DN14019_c0_g1_i1.p1", "Drosophila_melanogaster_DN19948_c0_g1_i1.p1", "Drosophila_melanogaster_DN50_c0_g1_i1.p1", "Drosophila_melanogaster_DN5139_c1_g1_i1.p1", "Drosophila_melanogaster_DN6492_c0_g1_i1.p1", "Drosophila_melanogaster_DN7045_c0_g1_i1.p1", "Drosophila_melanogaster_DN7713_c0_g1_i1.p1", "Drosophila_melanogaster_DN7956_c1_g1_i1.p1", "Drosophila_melanogaster_DN86…
51	GO:0016893	endonuclease activity, active with eithe...	15	10	3.89	0.00106	c("Drosophila_melanogaster_DN10178_c0_g1_i1.p1", "Drosophila_melanogaster_DN1394_c0_g1_i1.p1", "Drosophila_melanogaster_DN1743_c0_g1_i2.p1", "Drosophila_melanogaster_DN17805_c0_g1_i1.p1", "Drosophila_melanogaster_DN4442_c0_g1_i1.p1", "Drosophila_melanogaster_DN4933_c0_g1_i1.p1", "Drosophila_melanogaster_DN5223_c0_g1_i1.p1", "Drosophila_melanogaster_DN5464_c0_g1_i1.p1", "Drosophila_melanogaster_DN…
52	GO:0015020	glucuronosyltransferase activity	5	5	1.3	0.00116	c("Drosophila_melanogaster_DN3260_c0_g1_i1.p1", "Drosophila_melanogaster_DN8040_c0_g1_i1.p1", "Drosophila_melanogaster_DN8871_c0_g1_i1.p1", "Drosophila_melanogaster_DN9495_c0_g1_i5.p1", "Drosophila_melanogaster_DN9654_c0_g1_i1.p1")
53	GO:0043015	gamma-tubulin binding	5	5	1.3	0.00116	c("Drosophila_melanogaster_DN335_c0_g1_i2.p1", "Drosophila_melanogaster_DN3522_c0_g1_i1.p1", "Drosophila_melanogaster_DN4918_c0_g1_i1.p1", "Drosophila_melanogaster_DN7032_c0_g1_i1.p1", "Drosophila_melanogaster_DN9968_c0_g1_i3.p1")
54	GO:0008017	microtubule binding	49	23	12.7	0.00117	c("Drosophila_melanogaster_DN10298_c0_g1_i1.p1", "Drosophila_melanogaster_DN11677_c0_g1_i1.p1", "Drosophila_melanogaster_DN13808_c0_g1_i1.p1", "Drosophila_melanogaster_DN13833_c0_g1_i1.p1", "Drosophila_melanogaster_DN14489_c0_g1_i1.p1", "Drosophila_melanogaster_DN1513_c0_g1_i1.p1", "Drosophila_melanogaster_DN17683_c0_g1_i1.p1", "Drosophila_melanogaster_DN2741_c0_g1_i1.p1", "Drosophila_melanogaste…
55	GO:0016779	nucleotidyltransferase activity	41	20	10.63	0.00134	c("Drosophila_melanogaster_DN11556_c0_g1_i1.p1", "Drosophila_melanogaster_DN16026_c0_g1_i1.p1", "Drosophila_melanogaster_DN17948_c0_g1_i1.p1", "Drosophila_melanogaster_DN2543_c0_g1_i2.p1", "Drosophila_melanogaster_DN3443_c0_g1_i1.p1", "Drosophila_melanogaster_DN3766_c0_g1_i1.p1", "Drosophila_melanogaster_DN4174_c0_g1_i1.p1", "Drosophila_melanogaster_DN5579_c0_g1_i1.p1", "Drosophila_melanogaster_D…
56	GO:0016538	cyclin-dependent protein serine/threonin...	11	8	2.85	0.00152	c("Drosophila_melanogaster_DN14126_c0_g1_i1.p1", "Drosophila_melanogaster_DN20477_c0_g1_i1.p1", "Drosophila_melanogaster_DN2435_c0_g1_i1.p1", "Drosophila_melanogaster_DN3766_c0_g2_i1.p2", "Drosophila_melanogaster_DN5837_c0_g1_i1.p1", "Drosophila_melanogaster_DN6196_c0_g1_i1.p1", "Drosophila_melanogaster_DN8267_c0_g2_i1.p2", "Drosophila_melanogaster_DN9380_c0_g1_i1.p1")
57	GO:0004536	deoxyribonuclease activity	9	7	2.33	0.00168	c("Drosophila_melanogaster_DN10178_c0_g1_i1.p1", "Drosophila_melanogaster_DN17651_c0_g1_i1.p1", "Drosophila_melanogaster_DN4044_c0_g1_i1.p1", "Drosophila_melanogaster_DN4442_c0_g1_i1.p1", "Drosophila_melanogaster_DN5464_c0_g1_i1.p1", "Drosophila_melanogaster_DN5854_c0_g1_i1.p1", "Drosophila_melanogaster_DN9844_c0_g1_i1.p1")
58	GO:0003729	mRNA binding	23	13	5.96	0.00175	c("Drosophila_melanogaster_DN1552_c0_g1_i1.p1", "Drosophila_melanogaster_DN16497_c0_g1_i1.p1", "Drosophila_melanogaster_DN17918_c0_g1_i1.p1", "Drosophila_melanogaster_DN20533_c0_g1_i1.p1", "Drosophila_melanogaster_DN3369_c0_g1_i1.p1", "Drosophila_melanogaster_DN4288_c0_g1_i1.p1", "Drosophila_melanogaster_DN5365_c0_g1_i2.p1", "Drosophila_melanogaster_DN7826_c0_g1_i2.p1", "Drosophila_melanogaster_D…
59	GO:0008173	RNA methyltransferase activity	23	13	5.96	0.00175	c("Drosophila_melanogaster_DN18147_c0_g1_i1.p1", "Drosophila_melanogaster_DN19983_c0_g1_i1.p1", "Drosophila_melanogaster_DN2770_c0_g1_i1.p1", "Drosophila_melanogaster_DN3059_c0_g1_i1.p1", "Drosophila_melanogaster_DN3387_c0_g1_i1.p1", "Drosophila_melanogaster_DN4062_c0_g1_i1.p1", "Drosophila_melanogaster_DN4692_c0_g1_i1.p1", "Drosophila_melanogaster_DN6048_c0_g1_i1.p1", "Drosophila_melanogaster_DN…
60	GO:0019207	kinase regulator activity	16	10	4.15	0.00218	c("Drosophila_melanogaster_DN14126_c0_g1_i1.p1", "Drosophila_melanogaster_DN20477_c0_g1_i1.p1", "Drosophila_melanogaster_DN2435_c0_g1_i1.p1", "Drosophila_melanogaster_DN3766_c0_g2_i1.p2", "Drosophila_melanogaster_DN5837_c0_g1_i1.p1", "Drosophila_melanogaster_DN6196_c0_g1_i1.p1", "Drosophila_melanogaster_DN6288_c0_g1_i4.p1", "Drosophila_melanogaster_DN7499_c0_g1_i1.p1", "Drosophila_melanogaster_DN…
61	GO:0019887	protein kinase regulator activity	16	10	4.15	0.00218	c("Drosophila_melanogaster_DN14126_c0_g1_i1.p1", "Drosophila_melanogaster_DN20477_c0_g1_i1.p1", "Drosophila_melanogaster_DN2435_c0_g1_i1.p1", "Drosophila_melanogaster_DN3766_c0_g2_i1.p2", "Drosophila_melanogaster_DN5837_c0_g1_i1.p1", "Drosophila_melanogaster_DN6196_c0_g1_i1.p1", "Drosophila_melanogaster_DN6288_c0_g1_i4.p1", "Drosophila_melanogaster_DN7499_c0_g1_i1.p1", "Drosophila_melanogaster_DN…
62	GO:0003777	microtubule motor activity	49	22	12.7	0.00301	c("Drosophila_melanogaster_DN10298_c0_g1_i1.p1", "Drosophila_melanogaster_DN11639_c0_g1_i1.p1", "Drosophila_melanogaster_DN11677_c0_g1_i1.p1", "Drosophila_melanogaster_DN13808_c0_g1_i1.p1", "Drosophila_melanogaster_DN14199_c0_g1_i1.p1", "Drosophila_melanogaster_DN14489_c0_g1_i1.p1", "Drosophila_melanogaster_DN1513_c0_g1_i1.p1", "Drosophila_melanogaster_DN16309_c0_g1_i1.p1", "Drosophila_melanogast…
63	GO:0003917	DNA topoisomerase type I activity	4	4	1.04	0.00450	c("Drosophila_melanogaster_DN13859_c0_g1_i1.p1", "Drosophila_melanogaster_DN4922_c0_g1_i1.p1", "Drosophila_melanogaster_DN6729_c0_g1_i1.p1", "Drosophila_melanogaster_DN9793_c1_g2_i1.p1")
64	GO:0016888	endodeoxyribonuclease activity, producin...	4	4	1.04	0.00450	c("Drosophila_melanogaster_DN10178_c0_g1_i1.p1", "Drosophila_melanogaster_DN4442_c0_g1_i1.p1", "Drosophila_melanogaster_DN5464_c0_g1_i1.p1", "Drosophila_melanogaster_DN5854_c0_g1_i1.p1")
65	GO:0030983	mismatched DNA binding	4	4	1.04	0.00450	c("Drosophila_melanogaster_DN10261_c0_g1_i1.p1", "Drosophila_melanogaster_DN4566_c0_g1_i1.p1", "Drosophila_melanogaster_DN4832_c0_g1_i1.p1", "Drosophila_melanogaster_DN9929_c0_g1_i1.p1")
66	GO:0003916	DNA topoisomerase activity	6	5	1.56	0.00548	c("Drosophila_melanogaster_DN13859_c0_g1_i1.p1", "Drosophila_melanogaster_DN41_c0_g1_i1.p1", "Drosophila_melanogaster_DN4922_c0_g1_i1.p1", "Drosophila_melanogaster_DN6729_c0_g1_i1.p1", "Drosophila_melanogaster_DN9793_c1_g2_i1.p1")
67	GO:0008234	cysteine-type peptidase activity	57	24	14.77	0.00548	c("Drosophila_melanogaster_DN10180_c1_g1_i4.p1", "Drosophila_melanogaster_DN10320_c0_g1_i1.p1", "Drosophila_melanogaster_DN10464_c0_g1_i1.p1", "Drosophila_melanogaster_DN10856_c0_g1_i1.p1", "Drosophila_melanogaster_DN13637_c0_g1_i1.p1", "Drosophila_melanogaster_DN1746_c0_g1_i1.p1", "Drosophila_melanogaster_DN17833_c0_g1_i1.p1", "Drosophila_melanogaster_DN19823_c0_g1_i1.p1", "Drosophila_melanogast…
68	GO:0046982	protein heterodimerization activity	23	12	5.96	0.00627	c("Drosophila_melanogaster_DN10346_c0_g1_i1.p1", "Drosophila_melanogaster_DN13853_c0_g1_i1.p1", "Drosophila_melanogaster_DN15677_c0_g1_i1.p1", "Drosophila_melanogaster_DN16443_c0_g1_i1.p1", "Drosophila_melanogaster_DN174_c0_g1_i1.p1", "Drosophila_melanogaster_DN21227_c0_g1_i1.p2", "Drosophila_melanogaster_DN2681_c0_g1_i1.p1", "Drosophila_melanogaster_DN3671_c0_g1_i1.p1", "Drosophila_melanogaster_…
69	GO:0004402	histone acetyltransferase activity	11	7	2.85	0.00929	c("Drosophila_melanogaster_DN13804_c0_g1_i1.p1", "Drosophila_melanogaster_DN21537_c0_g1_i1.p1", "Drosophila_melanogaster_DN4231_c0_g1_i1.p1", "Drosophila_melanogaster_DN5409_c0_g1_i1.p1", "Drosophila_melanogaster_DN8596_c0_g1_i1.p1", "Drosophila_melanogaster_DN8861_c0_g1_i1.p1", "Drosophila_melanogaster_DN9682_c0_g2_i2.p2")
70	GO:0016410	N-acyltransferase activity	30	14	7.78	0.01121	c("Drosophila_melanogaster_DN13804_c0_g1_i1.p1", "Drosophila_melanogaster_DN21537_c0_g1_i1.p1", "Drosophila_melanogaster_DN3722_c0_g1_i1.p1", "Drosophila_melanogaster_DN4231_c0_g1_i1.p1", "Drosophila_melanogaster_DN4316_c0_g1_i2.p1", "Drosophila_melanogaster_DN4573_c0_g1_i1.p1", "Drosophila_melanogaster_DN4727_c0_g1_i1.p1", "Drosophila_melanogaster_DN4834_c0_g1_i1.p1", "Drosophila_melanogaster_DN…
71	GO:0008092	cytoskeletal protein binding	131	46	33.95	0.01156	c("Drosophila_melanogaster_DN10298_c0_g1_i1.p1", "Drosophila_melanogaster_DN11569_c0_g1_i1.p1", "Drosophila_melanogaster_DN11677_c0_g1_i1.p1", "Drosophila_melanogaster_DN1294_c0_g1_i1.p1", "Drosophila_melanogaster_DN13598_c0_g1_i1.p1", "Drosophila_melanogaster_DN13632_c0_g1_i1.p1", "Drosophila_melanogaster_DN13808_c0_g1_i1.p1", "Drosophila_melanogaster_DN13833_c0_g1_i1.p1", "Drosophila_melanogast…
72	GO:0008080	N-acetyltransferase activity	28	13	7.26	0.01507	c("Drosophila_melanogaster_DN13804_c0_g1_i1.p1", "Drosophila_melanogaster_DN21537_c0_g1_i1.p1", "Drosophila_melanogaster_DN3722_c0_g1_i1.p1", "Drosophila_melanogaster_DN4231_c0_g1_i1.p1", "Drosophila_melanogaster_DN4316_c0_g1_i2.p1", "Drosophila_melanogaster_DN4573_c0_g1_i1.p1", "Drosophila_melanogaster_DN4727_c0_g1_i1.p1", "Drosophila_melanogaster_DN4834_c0_g1_i1.p1", "Drosophila_melanogaster_DN…
73	GO:0004520	endodeoxyribonuclease activity	7	5	1.81	0.01508	c("Drosophila_melanogaster_DN10178_c0_g1_i1.p1", "Drosophila_melanogaster_DN4442_c0_g1_i1.p1", "Drosophila_melanogaster_DN5464_c0_g1_i1.p1", "Drosophila_melanogaster_DN5854_c0_g1_i1.p1", "Drosophila_melanogaster_DN9844_c0_g1_i1.p1")
74	GO:0034212	peptide N-acetyltransferase activity	12	7	3.11	0.01735	c("Drosophila_melanogaster_DN13804_c0_g1_i1.p1", "Drosophila_melanogaster_DN21537_c0_g1_i1.p1", "Drosophila_melanogaster_DN4231_c0_g1_i1.p1", "Drosophila_melanogaster_DN5409_c0_g1_i1.p1", "Drosophila_melanogaster_DN8596_c0_g1_i1.p1", "Drosophila_melanogaster_DN8861_c0_g1_i1.p1", "Drosophila_melanogaster_DN9682_c0_g2_i2.p2")
75	GO:0061733	peptide-lysine-N-acetyltransferase activ...	12	7	3.11	0.01735	c("Drosophila_melanogaster_DN13804_c0_g1_i1.p1", "Drosophila_melanogaster_DN21537_c0_g1_i1.p1", "Drosophila_melanogaster_DN4231_c0_g1_i1.p1", "Drosophila_melanogaster_DN5409_c0_g1_i1.p1", "Drosophila_melanogaster_DN8596_c0_g1_i1.p1", "Drosophila_melanogaster_DN8861_c0_g1_i1.p1", "Drosophila_melanogaster_DN9682_c0_g2_i2.p2")
76	GO:0005213	structural constituent of chorion	3	3	0.78	0.01739	c("Drosophila_melanogaster_DN10667_c0_g1_i1.p1", "Drosophila_melanogaster_DN20726_c0_g1_i1.p1", "Drosophila_melanogaster_DN2088_c0_g1_i1.p1")
77	GO:0015018	galactosylgalactosylxylosylprotein 3-bet...	3	3	0.78	0.01739	c("Drosophila_melanogaster_DN3260_c0_g1_i1.p1", "Drosophila_melanogaster_DN8040_c0_g1_i1.p1", "Drosophila_melanogaster_DN9495_c0_g1_i5.p1")
78	GO:0017108	5'-flap endonuclease activity	3	3	0.78	0.01739	c("Drosophila_melanogaster_DN10178_c0_g1_i1.p1", "Drosophila_melanogaster_DN4442_c0_g1_i1.p1", "Drosophila_melanogaster_DN5464_c0_g1_i1.p1")
79	GO:0031151	histone methyltransferase activity (H3-K...	3	3	0.78	0.01739	c("Drosophila_melanogaster_DN14019_c0_g1_i1.p1", "Drosophila_melanogaster_DN7956_c1_g1_i1.p1", "Drosophila_melanogaster_DN8676_c0_g1_i1.p1")
80	GO:0048256	flap endonuclease activity	3	3	0.78	0.01739	c("Drosophila_melanogaster_DN10178_c0_g1_i1.p1", "Drosophila_melanogaster_DN4442_c0_g1_i1.p1", "Drosophila_melanogaster_DN5464_c0_g1_i1.p1")
81	GO:0004190	aspartic-type endopeptidase activity	20	10	5.18	0.01774	c("Drosophila_melanogaster_DN11648_c0_g1_i1.p1", "Drosophila_melanogaster_DN14109_c0_g1_i1.p1", "Drosophila_melanogaster_DN14458_c0_g1_i1.p2", "Drosophila_melanogaster_DN15948_c0_g1_i1.p1", "Drosophila_melanogaster_DN18434_c0_g1_i1.p1", "Drosophila_melanogaster_DN19813_c0_g1_i1.p1", "Drosophila_melanogaster_DN19847_c0_g1_i1.p1", "Drosophila_melanogaster_DN20414_c0_g1_i1.p1", "Drosophila_melanogas…
82	GO:0070001	aspartic-type peptidase activity	20	10	5.18	0.01774	c("Drosophila_melanogaster_DN11648_c0_g1_i1.p1", "Drosophila_melanogaster_DN14109_c0_g1_i1.p1", "Drosophila_melanogaster_DN14458_c0_g1_i1.p2", "Drosophila_melanogaster_DN15948_c0_g1_i1.p1", "Drosophila_melanogaster_DN18434_c0_g1_i1.p1", "Drosophila_melanogaster_DN19813_c0_g1_i1.p1", "Drosophila_melanogaster_DN19847_c0_g1_i1.p1", "Drosophila_melanogaster_DN20414_c0_g1_i1.p1", "Drosophila_melanogas…
83	GO:0140101	catalytic activity, acting on a tRNA	62	24	16.07	0.01791	c("Drosophila_melanogaster_DN1023_c0_g1_i1.p1", "Drosophila_melanogaster_DN1180_c0_g1_i1.p1", "Drosophila_melanogaster_DN11965_c0_g1_i1.p1", "Drosophila_melanogaster_DN15739_c0_g1_i1.p1", "Drosophila_melanogaster_DN15751_c0_g1_i1.p1", "Drosophila_melanogaster_DN1743_c0_g1_i2.p1", "Drosophila_melanogaster_DN3933_c0_g1_i1.p1", "Drosophila_melanogaster_DN4692_c0_g1_i1.p1", "Drosophila_melanogaster_D…
84	GO:0043167	ion binding	1586	443	411.07	0.01795	c("Drosophila_melanogaster_DN1007_c0_g1_i1.p1", "Drosophila_melanogaster_DN10147_c0_g1_i1.p1", "Drosophila_melanogaster_DN10158_c0_g1_i1.p1", "Drosophila_melanogaster_DN10223_c1_g2_i1.p1", "Drosophila_melanogaster_DN1023_c0_g1_i1.p1", "Drosophila_melanogaster_DN10261_c0_g1_i1.p1", "Drosophila_melanogaster_DN10273_c0_g1_i1.p1", "Drosophila_melanogaster_DN10289_c0_g1_i1.p1", "Drosophila_melanogaste…
85	GO:0046914	transition metal ion binding	444	134	115.08	0.02011	c("Drosophila_melanogaster_DN10223_c1_g2_i1.p1", "Drosophila_melanogaster_DN10493_c0_g1_i1.p1", "Drosophila_melanogaster_DN10715_c0_g1_i1.p1", "Drosophila_melanogaster_DN10856_c0_g1_i1.p1", "Drosophila_melanogaster_DN11588_c0_g1_i1.p1", "Drosophila_melanogaster_DN116_c0_g1_i1.p1", "Drosophila_melanogaster_DN11716_c0_g1_i1.p1", "Drosophila_melanogaster_DN11811_c0_g1_i1.p1", "Drosophila_melanogaste…
86	GO:0031625	ubiquitin protein ligase binding	10	6	2.59	0.02345	c("Drosophila_melanogaster_DN141_c0_g1_i1.p1", "Drosophila_melanogaster_DN15560_c0_g1_i1.p1", "Drosophila_melanogaster_DN1919_c0_g1_i1.p1", "Drosophila_melanogaster_DN20263_c0_g1_i1.p1", "Drosophila_melanogaster_DN5546_c0_g1_i2.p1", "Drosophila_melanogaster_DN8751_c0_g1_i1.p1")
87	GO:0044389	ubiquitin-like protein ligase binding	10	6	2.59	0.02345	c("Drosophila_melanogaster_DN141_c0_g1_i1.p1", "Drosophila_melanogaster_DN15560_c0_g1_i1.p1", "Drosophila_melanogaster_DN1919_c0_g1_i1.p1", "Drosophila_melanogaster_DN20263_c0_g1_i1.p1", "Drosophila_melanogaster_DN5546_c0_g1_i2.p1", "Drosophila_melanogaster_DN8751_c0_g1_i1.p1")
88	GO:0019899	enzyme binding	116	40	30.07	0.02405	c("Drosophila_melanogaster_DN10071_c0_g1_i4.p1", "Drosophila_melanogaster_DN10087_c1_g1_i1.p2", "Drosophila_melanogaster_DN10087_c2_g1_i1.p1", "Drosophila_melanogaster_DN10172_c0_g1_i1.p1", "Drosophila_melanogaster_DN13858_c0_g1_i1.p1", "Drosophila_melanogaster_DN141_c0_g1_i1.p1", "Drosophila_melanogaster_DN1535_c0_g1_i1.p2", "Drosophila_melanogaster_DN15560_c0_g1_i1.p1", "Drosophila_melanogaster…
89	GO:0046983	protein dimerization activity	67	25	17.37	0.02572	c("Drosophila_melanogaster_DN10346_c0_g1_i1.p1", "Drosophila_melanogaster_DN13853_c0_g1_i1.p1", "Drosophila_melanogaster_DN15677_c0_g1_i1.p1", "Drosophila_melanogaster_DN16026_c0_g1_i1.p1", "Drosophila_melanogaster_DN16443_c0_g1_i1.p1", "Drosophila_melanogaster_DN174_c0_g1_i1.p1", "Drosophila_melanogaster_DN17736_c0_g1_i1.p1", "Drosophila_melanogaster_DN21199_c0_g1_i1.p1", "Drosophila_melanogaste…
90	GO:0003755	peptidyl-prolyl cis-trans isomerase acti...	21	10	5.44	0.02616	c("Drosophila_melanogaster_DN10709_c0_g1_i1.p1", "Drosophila_melanogaster_DN1317_c0_g1_i1.p1", "Drosophila_melanogaster_DN1498_c0_g1_i1.p1", "Drosophila_melanogaster_DN19381_c0_g1_i1.p2", "Drosophila_melanogaster_DN2205_c0_g1_i1.p1", "Drosophila_melanogaster_DN4065_c0_g1_i1.p2", "Drosophila_melanogaster_DN5582_c0_g1_i2.p1", "Drosophila_melanogaster_DN8583_c0_g1_i2.p3", "Drosophila_melanogaster_DN…
91	GO:0016859	cis-trans isomerase activity	21	10	5.44	0.02616	c("Drosophila_melanogaster_DN10709_c0_g1_i1.p1", "Drosophila_melanogaster_DN1317_c0_g1_i1.p1", "Drosophila_melanogaster_DN1498_c0_g1_i1.p1", "Drosophila_melanogaster_DN19381_c0_g1_i1.p2", "Drosophila_melanogaster_DN2205_c0_g1_i1.p1", "Drosophila_melanogaster_DN4065_c0_g1_i1.p2", "Drosophila_melanogaster_DN5582_c0_g1_i2.p1", "Drosophila_melanogaster_DN8583_c0_g1_i2.p3", "Drosophila_melanogaster_DN…
92	GO:0016772	transferase activity, transferring phosp...	366	111	94.86	0.02840	c("Drosophila_melanogaster_DN10093_c0_g1_i1.p1", "Drosophila_melanogaster_DN10173_c0_g1_i1.p1", "Drosophila_melanogaster_DN10173_c3_g1_i1.p1", "Drosophila_melanogaster_DN10412_c0_g1_i2.p1", "Drosophila_melanogaster_DN1113_c0_g1_i1.p1", "Drosophila_melanogaster_DN11556_c0_g1_i1.p1", "Drosophila_melanogaster_DN11592_c0_g1_i1.p1", "Drosophila_melanogaster_DN11715_c0_g1_i1.p1", "Drosophila_melanogast…
93	GO:0016407	acetyltransferase activity	30	13	7.78	0.02845	c("Drosophila_melanogaster_DN13804_c0_g1_i1.p1", "Drosophila_melanogaster_DN21537_c0_g1_i1.p1", "Drosophila_melanogaster_DN3722_c0_g1_i1.p1", "Drosophila_melanogaster_DN4231_c0_g1_i1.p1", "Drosophila_melanogaster_DN4316_c0_g1_i2.p1", "Drosophila_melanogaster_DN4573_c0_g1_i1.p1", "Drosophila_melanogaster_DN4727_c0_g1_i1.p1", "Drosophila_melanogaster_DN4834_c0_g1_i1.p1", "Drosophila_melanogaster_DN…
94	GO:0004527	exonuclease activity	13	7	3.37	0.02930	c("Drosophila_melanogaster_DN15826_c0_g1_i1.p1", "Drosophila_melanogaster_DN16250_c0_g1_i1.p1", "Drosophila_melanogaster_DN17651_c0_g1_i1.p1", "Drosophila_melanogaster_DN17655_c0_g1_i1.p1", "Drosophila_melanogaster_DN5105_c0_g1_i1.p1", "Drosophila_melanogaster_DN5630_c0_g1_i1.p1", "Drosophila_melanogaster_DN6563_c0_g1_i1.p1")
95	GO:0004298	threonine-type endopeptidase activity	8	5	2.07	0.03168	c("Drosophila_melanogaster_DN4995_c0_g1_i1.p1", "Drosophila_melanogaster_DN6456_c0_g1_i1.p1", "Drosophila_melanogaster_DN7289_c0_g1_i1.p1", "Drosophila_melanogaster_DN7705_c0_g1_i1.p1", "Drosophila_melanogaster_DN9330_c0_g1_i1.p1")
96	GO:0008641	ubiquitin-like modifier activating enzym...	8	5	2.07	0.03168	c("Drosophila_melanogaster_DN20178_c0_g1_i1.p1", "Drosophila_melanogaster_DN6855_c0_g1_i1.p1", "Drosophila_melanogaster_DN6987_c0_g1_i1.p1", "Drosophila_melanogaster_DN8631_c0_g1_i1.p1", "Drosophila_melanogaster_DN9726_c0_g1_i2.p1")
97	GO:0070003	threonine-type peptidase activity	8	5	2.07	0.03168	c("Drosophila_melanogaster_DN4995_c0_g1_i1.p1", "Drosophila_melanogaster_DN6456_c0_g1_i1.p1", "Drosophila_melanogaster_DN7289_c0_g1_i1.p1", "Drosophila_melanogaster_DN7705_c0_g1_i1.p1", "Drosophila_melanogaster_DN9330_c0_g1_i1.p1")
98	GO:0101005	ubiquitinyl hydrolase activity	31	13	8.03	0.03769	c("Drosophila_melanogaster_DN10180_c1_g1_i4.p1", "Drosophila_melanogaster_DN10856_c0_g1_i1.p1", "Drosophila_melanogaster_DN1746_c0_g1_i1.p1", "Drosophila_melanogaster_DN5084_c0_g1_i1.p1", "Drosophila_melanogaster_DN637_c0_g1_i1.p1", "Drosophila_melanogaster_DN6699_c0_g1_i1.p1", "Drosophila_melanogaster_DN6760_c0_g1_i1.p1", "Drosophila_melanogaster_DN7097_c0_g1_i1.p1", "Drosophila_melanogaster_DN7…
99	GO:0004540	ribonuclease activity	25	11	6.48	0.03778	c("Drosophila_melanogaster_DN1040_c0_g1_i1.p1", "Drosophila_melanogaster_DN1394_c0_g1_i1.p1", "Drosophila_melanogaster_DN16250_c0_g1_i1.p1", "Drosophila_melanogaster_DN1743_c0_g1_i2.p1", "Drosophila_melanogaster_DN17805_c0_g1_i1.p1", "Drosophila_melanogaster_DN20293_c0_g1_i1.p1", "Drosophila_melanogaster_DN4933_c0_g1_i1.p1", "Drosophila_melanogaster_DN5223_c0_g1_i1.p1", "Drosophila_melanogaster_D…
100	GO:0016891	endoribonuclease activity, producing 5'-...	11	6	2.85	0.04045	c("Drosophila_melanogaster_DN1394_c0_g1_i1.p1", "Drosophila_melanogaster_DN1743_c0_g1_i2.p1", "Drosophila_melanogaster_DN17805_c0_g1_i1.p1", "Drosophila_melanogaster_DN4933_c0_g1_i1.p1", "Drosophila_melanogaster_DN5223_c0_g1_i1.p1", "Drosophila_melanogaster_DN6174_c0_g1_i1.p1")
101	GO:0017016	Ras GTPase binding	38	15	9.85	0.04620	c("Drosophila_melanogaster_DN1535_c0_g1_i1.p2", "Drosophila_melanogaster_DN15655_c0_g1_i1.p1", "Drosophila_melanogaster_DN3877_c0_g1_i1.p1", "Drosophila_melanogaster_DN4212_c0_g1_i1.p1", "Drosophila_melanogaster_DN4359_c0_g1_i1.p1", "Drosophila_melanogaster_DN4385_c0_g1_i2.p1", "Drosophila_melanogaster_DN4413_c0_g1_i1.p1", "Drosophila_melanogaster_DN6236_c0_g1_i1.p1", "Drosophila_melanogaster_DN6…
102	GO:0031267	small GTPase binding	38	15	9.85	0.04620	c("Drosophila_melanogaster_DN1535_c0_g1_i1.p2", "Drosophila_melanogaster_DN15655_c0_g1_i1.p1", "Drosophila_melanogaster_DN3877_c0_g1_i1.p1", "Drosophila_melanogaster_DN4212_c0_g1_i1.p1", "Drosophila_melanogaster_DN4359_c0_g1_i1.p1", "Drosophila_melanogaster_DN4385_c0_g1_i2.p1", "Drosophila_melanogaster_DN4413_c0_g1_i1.p1", "Drosophila_melanogaster_DN6236_c0_g1_i1.p1", "Drosophila_melanogaster_DN6…
103	GO:0016853	isomerase activity	61	22	15.81	0.05074	c("Drosophila_melanogaster_DN10056_c0_g1_i1.p1", "Drosophila_melanogaster_DN10709_c0_g1_i1.p1", "Drosophila_melanogaster_DN1317_c0_g1_i1.p1", "Drosophila_melanogaster_DN13859_c0_g1_i1.p1", "Drosophila_melanogaster_DN1498_c0_g1_i1.p1", "Drosophila_melanogaster_DN19381_c0_g1_i1.p2", "Drosophila_melanogaster_DN2205_c0_g1_i1.p1", "Drosophila_melanogaster_DN4065_c0_g1_i1.p2", "Drosophila_melanogaster_…
104	GO:0003724	RNA helicase activity	4	3	1.04	0.05604	c("Drosophila_melanogaster_DN446_c0_g1_i1.p1", "Drosophila_melanogaster_DN8584_c0_g1_i1.p1", "Drosophila_melanogaster_DN9556_c0_g1_i1.p1")
105	GO:0008174	mRNA methyltransferase activity	4	3	1.04	0.05604	c("Drosophila_melanogaster_DN2770_c0_g1_i1.p1", "Drosophila_melanogaster_DN3059_c0_g1_i1.p1", "Drosophila_melanogaster_DN9240_c0_g1_i1.p1")
106	GO:0008409	5'-3' exonuclease activity	4	3	1.04	0.05604	c("Drosophila_melanogaster_DN16250_c0_g1_i1.p1", "Drosophila_melanogaster_DN17651_c0_g1_i1.p1", "Drosophila_melanogaster_DN17655_c0_g1_i1.p1")
107	GO:0016796	exonuclease activity, active with either...	4	3	1.04	0.05604	c("Drosophila_melanogaster_DN16250_c0_g1_i1.p1", "Drosophila_melanogaster_DN17651_c0_g1_i1.p1", "Drosophila_melanogaster_DN5630_c0_g1_i1.p1")
108	GO:0017069	snRNA binding	4	3	1.04	0.05604	c("Drosophila_melanogaster_DN5837_c0_g1_i1.p1", "Drosophila_melanogaster_DN7490_c0_g1_i1.p2", "Drosophila_melanogaster_DN9925_c0_g1_i1.p1")
109	GO:0017150	tRNA dihydrouridine synthase activity	4	3	1.04	0.05604	c("Drosophila_melanogaster_DN6068_c0_g1_i2.p1", "Drosophila_melanogaster_DN7818_c0_g1_i1.p1", "Drosophila_melanogaster_DN9555_c0_g1_i1.p1")
110	GO:0140142	nucleocytoplasmic carrier activity	4	3	1.04	0.05604	c("Drosophila_melanogaster_DN3424_c1_g1_i1.p1", "Drosophila_melanogaster_DN4212_c0_g1_i1.p1", "Drosophila_melanogaster_DN6736_c0_g1_i2.p1")
111	GO:0016877	ligase activity, forming carbon-sulfur b...	9	5	2.33	0.05629	c("Drosophila_melanogaster_DN20178_c0_g1_i1.p1", "Drosophila_melanogaster_DN6855_c0_g1_i1.p1", "Drosophila_melanogaster_DN6987_c0_g1_i1.p1", "Drosophila_melanogaster_DN8631_c0_g1_i1.p1", "Drosophila_melanogaster_DN9726_c0_g1_i2.p1")
112	GO:0016747	transferase activity, transferring acyl ...	69	24	17.88	0.06338	c("Drosophila_melanogaster_DN13804_c0_g1_i1.p1", "Drosophila_melanogaster_DN16336_c0_g1_i1.p1", "Drosophila_melanogaster_DN21537_c0_g1_i1.p1", "Drosophila_melanogaster_DN3722_c0_g1_i1.p1", "Drosophila_melanogaster_DN4231_c0_g1_i1.p1", "Drosophila_melanogaster_DN4316_c0_g1_i2.p1", "Drosophila_melanogaster_DN4469_c0_g1_i2.p1", "Drosophila_melanogaster_DN4573_c0_g1_i1.p1", "Drosophila_melanogaster_D…
113	GO:0019783	ubiquitin-like protein-specific protease...	30	12	7.78	0.06419	c("Drosophila_melanogaster_DN10180_c1_g1_i4.p1", "Drosophila_melanogaster_DN10856_c0_g1_i1.p1", "Drosophila_melanogaster_DN1746_c0_g1_i1.p1", "Drosophila_melanogaster_DN637_c0_g1_i1.p1", "Drosophila_melanogaster_DN6699_c0_g1_i1.p1", "Drosophila_melanogaster_DN6760_c0_g1_i1.p1", "Drosophila_melanogaster_DN7097_c0_g1_i1.p1", "Drosophila_melanogaster_DN7663_c0_g1_i1.p1", "Drosophila_melanogaster_DN8…
114	GO:0036459	thiol-dependent ubiquitinyl hydrolase ac...	30	12	7.78	0.06419	c("Drosophila_melanogaster_DN10180_c1_g1_i4.p1", "Drosophila_melanogaster_DN10856_c0_g1_i1.p1", "Drosophila_melanogaster_DN1746_c0_g1_i1.p1", "Drosophila_melanogaster_DN637_c0_g1_i1.p1", "Drosophila_melanogaster_DN6699_c0_g1_i1.p1", "Drosophila_melanogaster_DN6760_c0_g1_i1.p1", "Drosophila_melanogaster_DN7097_c0_g1_i1.p1", "Drosophila_melanogaster_DN7663_c0_g1_i1.p1", "Drosophila_melanogaster_DN8…
115	GO:0019205	nucleobase-containing compound kinase ac...	15	7	3.89	0.06711	c("Drosophila_melanogaster_DN13083_c0_g1_i1.p1", "Drosophila_melanogaster_DN14143_c0_g1_i1.p1", "Drosophila_melanogaster_DN17721_c0_g1_i1.p1", "Drosophila_melanogaster_DN3902_c0_g1_i1.p1", "Drosophila_melanogaster_DN4881_c0_g1_i1.p1", "Drosophila_melanogaster_DN5321_c0_g1_i1.p1", "Drosophila_melanogaster_DN6311_c0_g1_i1.p1")
116	GO:0003725	double-stranded RNA binding	2	2	0.52	0.06714	c("Drosophila_melanogaster_DN10484_c0_g1_i1.p1", "Drosophila_melanogaster_DN4925_c0_g1_i1.p1")
117	GO:0003841	1-acylglycerol-3-phosphate O-acyltransfe...	2	2	0.52	0.06714	c("Drosophila_melanogaster_DN4469_c0_g1_i2.p1", "Drosophila_melanogaster_DN8681_c0_g1_i1.p1")
118	GO:0004523	RNA-DNA hybrid ribonuclease activity	2	2	0.52	0.06714	c("Drosophila_melanogaster_DN17805_c0_g1_i1.p1", "Drosophila_melanogaster_DN4933_c0_g1_i1.p1")
119	GO:0004715	non-membrane spanning protein tyrosine k...	2	2	0.52	0.06714	c("Drosophila_melanogaster_DN133_c0_g1_i1.p1", "Drosophila_melanogaster_DN9492_c0_g1_i1.p1")
120	GO:0004825	methionine-tRNA ligase activity	2	2	0.52	0.06714	c("Drosophila_melanogaster_DN1023_c0_g1_i1.p1", "Drosophila_melanogaster_DN7861_c0_g1_i1.p1")
121	GO:0004860	protein kinase inhibitor activity	2	2	0.52	0.06714	c("Drosophila_melanogaster_DN5837_c0_g1_i1.p1", "Drosophila_melanogaster_DN6196_c0_g1_i1.p1")
122	GO:0004861	cyclin-dependent protein serine/threonin...	2	2	0.52	0.06714	c("Drosophila_melanogaster_DN5837_c0_g1_i1.p1", "Drosophila_melanogaster_DN6196_c0_g1_i1.p1")
123	GO:0005049	nuclear export signal receptor activity	2	2	0.52	0.06714	c("Drosophila_melanogaster_DN4212_c0_g1_i1.p1", "Drosophila_melanogaster_DN6736_c0_g1_i2.p1")
124	GO:0005315	inorganic phosphate transmembrane transp...	2	2	0.52	0.06714	c("Drosophila_melanogaster_DN6056_c0_g1_i2.p1", "Drosophila_melanogaster_DN6226_c0_g1_i1.p1")
125	GO:0005527	macrolide binding	2	2	0.52	0.06714	c("Drosophila_melanogaster_DN2205_c0_g1_i1.p1", "Drosophila_melanogaster_DN5582_c0_g1_i2.p1")
126	GO:0005528	FK506 binding	2	2	0.52	0.06714	c("Drosophila_melanogaster_DN2205_c0_g1_i1.p1", "Drosophila_melanogaster_DN5582_c0_g1_i2.p1")
127	GO:0008479	queuine tRNA-ribosyltransferase activity	2	2	0.52	0.06714	c("Drosophila_melanogaster_DN15751_c0_g1_i1.p1", "Drosophila_melanogaster_DN7232_c0_g1_i1.p1")
128	GO:0016174	NAD(P)H oxidase activity	2	2	0.52	0.06714	c("Drosophila_melanogaster_DN21358_c0_g1_i1.p1", "Drosophila_melanogaster_DN5496_c0_g1_i1.p1")
129	GO:0016422	mRNA (2'-O-methyladenosine-N6-)-methyltr...	2	2	0.52	0.06714	c("Drosophila_melanogaster_DN3059_c0_g1_i1.p1", "Drosophila_melanogaster_DN9240_c0_g1_i1.p1")
130	GO:0016628	oxidoreductase activity, acting on the C...	2	2	0.52	0.06714	c("Drosophila_melanogaster_DN20128_c0_g1_i1.p1", "Drosophila_melanogaster_DN7003_c0_g1_i1.p1")
131	GO:0017176	phosphatidylinositol N-acetylglucosaminy...	2	2	0.52	0.06714	c("Drosophila_melanogaster_DN1818_c0_g1_i1.p1", "Drosophila_melanogaster_DN4115_c0_g1_i1.p1")
132	GO:0019210	kinase inhibitor activity	2	2	0.52	0.06714	c("Drosophila_melanogaster_DN5837_c0_g1_i1.p1", "Drosophila_melanogaster_DN6196_c0_g1_i1.p1")
133	GO:0030291	protein serine/threonine kinase inhibito...	2	2	0.52	0.06714	c("Drosophila_melanogaster_DN5837_c0_g1_i1.p1", "Drosophila_melanogaster_DN6196_c0_g1_i1.p1")
134	GO:0030371	translation repressor activity	2	2	0.52	0.06714	c("Drosophila_melanogaster_DN2606_c0_g1_i1.p1", "Drosophila_melanogaster_DN9506_c0_g1_i3.p1")
135	GO:0030515	snoRNA binding	2	2	0.52	0.06714	c("Drosophila_melanogaster_DN11538_c0_g1_i1.p1", "Drosophila_melanogaster_DN7056_c0_g1_i1.p1")
136	GO:0032977	membrane insertase activity	2	2	0.52	0.06714	c("Drosophila_melanogaster_DN1720_c0_g1_i1.p1", "Drosophila_melanogaster_DN4182_c0_g1_i1.p1")
137	GO:0042162	telomeric DNA binding	2	2	0.52	0.06714	c("Drosophila_melanogaster_DN10252_c0_g1_i1.p1", "Drosophila_melanogaster_DN9101_c0_g1_i1.p1")
138	GO:0042171	lysophosphatidic acid acyltransferase ac...	2	2	0.52	0.06714	c("Drosophila_melanogaster_DN4469_c0_g1_i2.p1", "Drosophila_melanogaster_DN8681_c0_g1_i1.p1")
139	GO:0043138	3'-5' DNA helicase activity	2	2	0.52	0.06714	c("Drosophila_melanogaster_DN17934_c0_g1_i1.p1", "Drosophila_melanogaster_DN6183_c0_g1_i1.p1")
140	GO:0043139	5'-3' DNA helicase activity	2	2	0.52	0.06714	c("Drosophila_melanogaster_DN3543_c0_g1_i1.p1", "Drosophila_melanogaster_DN4435_c0_g1_i1.p1")
141	GO:0048487	beta-tubulin binding	2	2	0.52	0.06714	c("Drosophila_melanogaster_DN1294_c0_g1_i1.p1", "Drosophila_melanogaster_DN3694_c0_g1_i1.p2")
142	GO:0051721	protein phosphatase 2A binding	2	2	0.52	0.06714	c("Drosophila_melanogaster_DN19988_c0_g1_i1.p1", "Drosophila_melanogaster_DN2375_c0_g1_i1.p1")
143	GO:0071617	lysophospholipid acyltransferase activit...	2	2	0.52	0.06714	c("Drosophila_melanogaster_DN4469_c0_g1_i2.p1", "Drosophila_melanogaster_DN8681_c0_g1_i1.p1")
144	GO:0061630	ubiquitin protein ligase activity	24	10	6.22	0.06750	c("Drosophila_melanogaster_DN10149_c0_g1_i4.p1", "Drosophila_melanogaster_DN11798_c0_g1_i1.p1", "Drosophila_melanogaster_DN20344_c0_g1_i1.p1", "Drosophila_melanogaster_DN5896_c0_g1_i1.p1", "Drosophila_melanogaster_DN5932_c0_g1_i1.p1", "Drosophila_melanogaster_DN6041_c0_g1_i1.p1", "Drosophila_melanogaster_DN6837_c0_g1_i1.p1", "Drosophila_melanogaster_DN7047_c0_g1_i2.p1", "Drosophila_melanogaster_D…
145	GO:0061659	ubiquitin-like protein ligase activity	24	10	6.22	0.06750	c("Drosophila_melanogaster_DN10149_c0_g1_i4.p1", "Drosophila_melanogaster_DN11798_c0_g1_i1.p1", "Drosophila_melanogaster_DN20344_c0_g1_i1.p1", "Drosophila_melanogaster_DN5896_c0_g1_i1.p1", "Drosophila_melanogaster_DN5932_c0_g1_i1.p1", "Drosophila_melanogaster_DN6041_c0_g1_i1.p1", "Drosophila_melanogaster_DN6837_c0_g1_i1.p1", "Drosophila_melanogaster_DN7047_c0_g1_i2.p1", "Drosophila_melanogaster_D…
146	GO:0016763	transferase activity, transferring pento...	18	8	4.67	0.06845	c("Drosophila_melanogaster_DN15751_c0_g1_i1.p1", "Drosophila_melanogaster_DN4398_c0_g1_i1.p1", "Drosophila_melanogaster_DN5261_c0_g1_i1.p1", "Drosophila_melanogaster_DN5555_c0_g1_i1.p1", "Drosophila_melanogaster_DN5979_c0_g1_i2.p1", "Drosophila_melanogaster_DN7232_c0_g1_i1.p1", "Drosophila_melanogaster_DN8660_c0_g1_i1.p1", "Drosophila_melanogaster_DN9494_c0_g1_i1.p1")
147	GO:0016817	hydrolase activity, acting on acid anhyd...	361	106	93.57	0.07080	c("Drosophila_melanogaster_DN10147_c0_g1_i1.p1", "Drosophila_melanogaster_DN10158_c0_g1_i1.p1", "Drosophila_melanogaster_DN10252_c0_g1_i1.p1", "Drosophila_melanogaster_DN10261_c0_g1_i1.p1", "Drosophila_melanogaster_DN10298_c0_g1_i1.p1", "Drosophila_melanogaster_DN1031_c0_g1_i1.p1", "Drosophila_melanogaster_DN10415_c0_g1_i1.p1", "Drosophila_melanogaster_DN11639_c0_g1_i1.p1", "Drosophila_melanogast…
148	GO:0019787	ubiquitin-like protein transferase activ...	57	20	14.77	0.07851	c("Drosophila_melanogaster_DN10149_c0_g1_i4.p1", "Drosophila_melanogaster_DN11798_c0_g1_i1.p1", "Drosophila_melanogaster_DN13720_c0_g1_i1.p1", "Drosophila_melanogaster_DN15731_c0_g1_i1.p1", "Drosophila_melanogaster_DN1915_c0_g1_i1.p1", "Drosophila_melanogaster_DN20230_c0_g1_i1.p1", "Drosophila_melanogaster_DN20344_c0_g1_i1.p1", "Drosophila_melanogaster_DN2381_c0_g1_i1.p1", "Drosophila_melanogaste…
149	GO:0008649	rRNA methyltransferase activity	7	4	1.81	0.07922	c("Drosophila_melanogaster_DN18147_c0_g1_i1.p1", "Drosophila_melanogaster_DN19983_c0_g1_i1.p1", "Drosophila_melanogaster_DN3387_c0_g1_i1.p1", "Drosophila_melanogaster_DN6048_c0_g1_i1.p1")
150	GO:0140102	catalytic activity, acting on a rRNA	7	4	1.81	0.07922	c("Drosophila_melanogaster_DN18147_c0_g1_i1.p1", "Drosophila_melanogaster_DN19983_c0_g1_i1.p1", "Drosophila_melanogaster_DN3387_c0_g1_i1.p1", "Drosophila_melanogaster_DN6048_c0_g1_i1.p1")
151	GO:0004672	protein kinase activity	215	65	55.72	0.08357	c("Drosophila_melanogaster_DN10412_c0_g1_i2.p1", "Drosophila_melanogaster_DN1113_c0_g1_i1.p1", "Drosophila_melanogaster_DN11592_c0_g1_i1.p1", "Drosophila_melanogaster_DN11715_c0_g1_i1.p1", "Drosophila_melanogaster_DN11819_c0_g1_i1.p1", "Drosophila_melanogaster_DN11899_c0_g1_i2.p1", "Drosophila_melanogaster_DN12277_c0_g1_i1.p1", "Drosophila_melanogaster_DN133_c0_g1_i1.p1", "Drosophila_melanogaster…
152	GO:0003899	DNA-directed 5'-3' RNA polymerase activi...	13	6	3.37	0.09291	c("Drosophila_melanogaster_DN11556_c0_g1_i1.p1", "Drosophila_melanogaster_DN16026_c0_g1_i1.p1", "Drosophila_melanogaster_DN2543_c0_g1_i2.p1", "Drosophila_melanogaster_DN6248_c0_g1_i1.p1", "Drosophila_melanogaster_DN7718_c0_g1_i1.p1", "Drosophila_melanogaster_DN9036_c0_g1_i1.p1")
153	GO:0016776	phosphotransferase activity, phosphate g...	13	6	3.37	0.09291	c("Drosophila_melanogaster_DN13083_c0_g1_i1.p1", "Drosophila_melanogaster_DN14143_c0_g1_i1.p1", "Drosophila_melanogaster_DN3902_c0_g1_i1.p1", "Drosophila_melanogaster_DN4881_c0_g1_i1.p1", "Drosophila_melanogaster_DN6311_c0_g1_i1.p1", "Drosophila_melanogaster_DN6485_c0_g1_i1.p2")
154	GO:0034062	5'-3' RNA polymerase activity	13	6	3.37	0.09291	c("Drosophila_melanogaster_DN11556_c0_g1_i1.p1", "Drosophila_melanogaster_DN16026_c0_g1_i1.p1", "Drosophila_melanogaster_DN2543_c0_g1_i2.p1", "Drosophila_melanogaster_DN6248_c0_g1_i1.p1", "Drosophila_melanogaster_DN7718_c0_g1_i1.p1", "Drosophila_melanogaster_DN9036_c0_g1_i1.p1")
155	GO:0097747	RNA polymerase activity	13	6	3.37	0.09291	c("Drosophila_melanogaster_DN11556_c0_g1_i1.p1", "Drosophila_melanogaster_DN16026_c0_g1_i1.p1", "Drosophila_melanogaster_DN2543_c0_g1_i2.p1", "Drosophila_melanogaster_DN6248_c0_g1_i1.p1", "Drosophila_melanogaster_DN7718_c0_g1_i1.p1", "Drosophila_melanogaster_DN9036_c0_g1_i1.p1")
156	GO:0016462	pyrophosphatase activity	353	102	91.49	0.10583	c("Drosophila_melanogaster_DN10147_c0_g1_i1.p1", "Drosophila_melanogaster_DN10158_c0_g1_i1.p1", "Drosophila_melanogaster_DN10252_c0_g1_i1.p1", "Drosophila_melanogaster_DN10261_c0_g1_i1.p1", "Drosophila_melanogaster_DN10298_c0_g1_i1.p1", "Drosophila_melanogaster_DN1031_c0_g1_i1.p1", "Drosophila_melanogaster_DN10415_c0_g1_i1.p1", "Drosophila_melanogaster_DN11639_c0_g1_i1.p1", "Drosophila_melanogast…
157	GO:0004842	ubiquitin-protein transferase activity	56	19	14.51	0.11276	c("Drosophila_melanogaster_DN10149_c0_g1_i4.p1", "Drosophila_melanogaster_DN11798_c0_g1_i1.p1", "Drosophila_melanogaster_DN13720_c0_g1_i1.p1", "Drosophila_melanogaster_DN15731_c0_g1_i1.p1", "Drosophila_melanogaster_DN20230_c0_g1_i1.p1", "Drosophila_melanogaster_DN20344_c0_g1_i1.p1", "Drosophila_melanogaster_DN2381_c0_g1_i1.p1", "Drosophila_melanogaster_DN3614_c0_g1_i1.p1", "Drosophila_melanogaste…
158	GO:0008565	protein transporter activity	5	3	1.3	0.11335	c("Drosophila_melanogaster_DN1720_c0_g1_i1.p1", "Drosophila_melanogaster_DN2311_c0_g1_i1.p1", "Drosophila_melanogaster_DN4182_c0_g1_i1.p1")
159	GO:0016433	rRNA (adenine) methyltransferase activit...	5	3	1.3	0.11335	c("Drosophila_melanogaster_DN18147_c0_g1_i1.p1", "Drosophila_melanogaster_DN3387_c0_g1_i1.p1", "Drosophila_melanogaster_DN6048_c0_g1_i1.p1")
160	GO:0030674	protein binding, bridging	5	3	1.3	0.11335	c("Drosophila_melanogaster_DN11569_c0_g1_i1.p1", "Drosophila_melanogaster_DN4516_c0_g1_i2.p1", "Drosophila_melanogaster_DN9771_c0_g1_i1.p1")
161	GO:0045182	translation regulator activity	5	3	1.3	0.11335	c("Drosophila_melanogaster_DN17918_c0_g1_i1.p1", "Drosophila_melanogaster_DN2606_c0_g1_i1.p1", "Drosophila_melanogaster_DN9506_c0_g1_i3.p1")
162	GO:0140104	molecular carrier activity	5	3	1.3	0.11335	c("Drosophila_melanogaster_DN3424_c1_g1_i1.p1", "Drosophila_melanogaster_DN4212_c0_g1_i1.p1", "Drosophila_melanogaster_DN6736_c0_g1_i2.p1")
163	GO:0003774	motor activity	70	23	18.14	0.11738	c("Drosophila_melanogaster_DN10298_c0_g1_i1.p1", "Drosophila_melanogaster_DN11639_c0_g1_i1.p1", "Drosophila_melanogaster_DN11677_c0_g1_i1.p1", "Drosophila_melanogaster_DN13808_c0_g1_i1.p1", "Drosophila_melanogaster_DN14199_c0_g1_i1.p1", "Drosophila_melanogaster_DN14489_c0_g1_i1.p1", "Drosophila_melanogaster_DN1513_c0_g1_i1.p1", "Drosophila_melanogaster_DN16309_c0_g1_i1.p1", "Drosophila_melanogast…
164	GO:0016818	hydrolase activity, acting on acid anhyd...	356	102	92.27	0.12526	c("Drosophila_melanogaster_DN10147_c0_g1_i1.p1", "Drosophila_melanogaster_DN10158_c0_g1_i1.p1", "Drosophila_melanogaster_DN10252_c0_g1_i1.p1", "Drosophila_melanogaster_DN10261_c0_g1_i1.p1", "Drosophila_melanogaster_DN10298_c0_g1_i1.p1", "Drosophila_melanogaster_DN1031_c0_g1_i1.p1", "Drosophila_melanogaster_DN10415_c0_g1_i1.p1", "Drosophila_melanogaster_DN11639_c0_g1_i1.p1", "Drosophila_melanogast…
165	GO:0003714	transcription corepressor activity	8	4	2.07	0.12677	c("Drosophila_melanogaster_DN11831_c0_g1_i1.p1", "Drosophila_melanogaster_DN15955_c0_g1_i1.p1", "Drosophila_melanogaster_DN7402_c0_g1_i1.p1", "Drosophila_melanogaster_DN8034_c0_g1_i5.p1")
166	GO:0004197	cysteine-type endopeptidase activity	14	6	3.63	0.12827	c("Drosophila_melanogaster_DN19823_c0_g1_i1.p1", "Drosophila_melanogaster_DN3736_c0_g1_i1.p1", "Drosophila_melanogaster_DN9023_c1_g1_i1.p1", "Drosophila_melanogaster_DN9034_c0_g1_i1.p1", "Drosophila_melanogaster_DN9406_c0_g1_i1.p1", "Drosophila_melanogaster_DN9727_c0_g1_i1.p1")
167	GO:0043565	sequence-specific DNA binding	57	19	14.77	0.12989	c("Drosophila_melanogaster_DN10252_c0_g1_i1.p1", "Drosophila_melanogaster_DN11967_c0_g1_i1.p1", "Drosophila_melanogaster_DN12329_c0_g1_i1.p1", "Drosophila_melanogaster_DN14137_c0_g1_i1.p1", "Drosophila_melanogaster_DN2320_c0_g1_i1.p1", "Drosophila_melanogaster_DN2991_c0_g1_i1.p1", "Drosophila_melanogaster_DN4140_c0_g1_i1.p1", "Drosophila_melanogaster_DN4223_c0_g1_i1.p1", "Drosophila_melanogaster_…
168	GO:0017111	nucleoside-triphosphatase activity	346	99	89.68	0.13272	c("Drosophila_melanogaster_DN10147_c0_g1_i1.p1", "Drosophila_melanogaster_DN10158_c0_g1_i1.p1", "Drosophila_melanogaster_DN10252_c0_g1_i1.p1", "Drosophila_melanogaster_DN10261_c0_g1_i1.p1", "Drosophila_melanogaster_DN10298_c0_g1_i1.p1", "Drosophila_melanogaster_DN1031_c0_g1_i1.p1", "Drosophila_melanogaster_DN10415_c0_g1_i1.p1", "Drosophila_melanogaster_DN11639_c0_g1_i1.p1", "Drosophila_melanogast…
169	GO:0051082	unfolded protein binding	27	10	7	0.13631	c("Drosophila_melanogaster_DN11630_c0_g1_i1.p1", "Drosophila_melanogaster_DN15740_c0_g1_i1.p1", "Drosophila_melanogaster_DN17715_c0_g1_i1.p1", "Drosophila_melanogaster_DN1800_c0_g1_i1.p1", "Drosophila_melanogaster_DN2402_c0_g1_i1.p1", "Drosophila_melanogaster_DN4074_c0_g1_i1.p1", "Drosophila_melanogaster_DN5220_c0_g1_i2.p1", "Drosophila_melanogaster_DN5872_c0_g1_i2.p2", "Drosophila_melanogaster_D…
170	GO:0004521	endoribonuclease activity	18	7	4.67	0.16064	c("Drosophila_melanogaster_DN1394_c0_g1_i1.p1", "Drosophila_melanogaster_DN1743_c0_g1_i2.p1", "Drosophila_melanogaster_DN17805_c0_g1_i1.p1", "Drosophila_melanogaster_DN20293_c0_g1_i1.p1", "Drosophila_melanogaster_DN4933_c0_g1_i1.p1", "Drosophila_melanogaster_DN5223_c0_g1_i1.p1", "Drosophila_melanogaster_DN6174_c0_g1_i1.p1")
171	GO:0004812	aminoacyl-tRNA ligase activity	38	13	9.85	0.16190	c("Drosophila_melanogaster_DN1023_c0_g1_i1.p1", "Drosophila_melanogaster_DN11965_c0_g1_i1.p1", "Drosophila_melanogaster_DN15739_c0_g1_i1.p1", "Drosophila_melanogaster_DN3933_c0_g1_i1.p1", "Drosophila_melanogaster_DN5349_c0_g1_i1.p1", "Drosophila_melanogaster_DN7861_c0_g1_i1.p1", "Drosophila_melanogaster_DN8215_c0_g1_i1.p1", "Drosophila_melanogaster_DN8422_c0_g1_i1.p1", "Drosophila_melanogaster_DN…
172	GO:0016875	ligase activity, forming carbon-oxygen b...	38	13	9.85	0.16190	c("Drosophila_melanogaster_DN1023_c0_g1_i1.p1", "Drosophila_melanogaster_DN11965_c0_g1_i1.p1", "Drosophila_melanogaster_DN15739_c0_g1_i1.p1", "Drosophila_melanogaster_DN3933_c0_g1_i1.p1", "Drosophila_melanogaster_DN5349_c0_g1_i1.p1", "Drosophila_melanogaster_DN7861_c0_g1_i1.p1", "Drosophila_melanogaster_DN8215_c0_g1_i1.p1", "Drosophila_melanogaster_DN8422_c0_g1_i1.p1", "Drosophila_melanogaster_DN…
173	GO:0004067	asparaginase activity	3	2	0.78	0.16666	c("Drosophila_melanogaster_DN10340_c0_g1_i1.p1", "Drosophila_melanogaster_DN20583_c0_g1_i1.p1")
174	GO:0004526	ribonuclease P activity	3	2	0.78	0.16666	c("Drosophila_melanogaster_DN1743_c0_g1_i2.p1", "Drosophila_melanogaster_DN6174_c0_g1_i1.p1")
175	GO:0004532	exoribonuclease activity	3	2	0.78	0.16666	c("Drosophila_melanogaster_DN16250_c0_g1_i1.p1", "Drosophila_melanogaster_DN5630_c0_g1_i1.p1")
176	GO:0004550	nucleoside diphosphate kinase activity	3	2	0.78	0.16666	c("Drosophila_melanogaster_DN13083_c0_g1_i1.p1", "Drosophila_melanogaster_DN4881_c0_g1_i1.p1")
177	GO:0004652	polynucleotide adenylyltransferase activ...	3	2	0.78	0.16666	c("Drosophila_melanogaster_DN5579_c0_g1_i1.p1", "Drosophila_melanogaster_DN9739_c2_g1_i3.p1")
178	GO:0004850	uridine phosphorylase activity	3	2	0.78	0.16666	c("Drosophila_melanogaster_DN5555_c0_g1_i1.p1", "Drosophila_melanogaster_DN5979_c0_g1_i2.p1")
179	GO:0008376	acetylgalactosaminyltransferase activity	3	2	0.78	0.16666	c("Drosophila_melanogaster_DN2891_c0_g1_i1.p1", "Drosophila_melanogaster_DN4228_c0_g1_i1.p1")
180	GO:0016896	exoribonuclease activity, producing 5'-p...	3	2	0.78	0.16666	c("Drosophila_melanogaster_DN16250_c0_g1_i1.p1", "Drosophila_melanogaster_DN5630_c0_g1_i1.p1")
181	GO:0017112	Rab guanyl-nucleotide exchange factor ac...	3	2	0.78	0.16666	c("Drosophila_melanogaster_DN4359_c0_g1_i1.p1", "Drosophila_melanogaster_DN8574_c1_g1_i6.p1")
182	GO:0019903	protein phosphatase binding	3	2	0.78	0.16666	c("Drosophila_melanogaster_DN19988_c0_g1_i1.p1", "Drosophila_melanogaster_DN2375_c0_g1_i1.p1")
183	GO:0036374	glutathione hydrolase activity	3	2	0.78	0.16666	c("Drosophila_melanogaster_DN2403_c0_g1_i1.p1", "Drosophila_melanogaster_DN4633_c0_g1_i1.p1")
184	GO:0050664	oxidoreductase activity, acting on NAD(P...	3	2	0.78	0.16666	c("Drosophila_melanogaster_DN21358_c0_g1_i1.p1", "Drosophila_melanogaster_DN5496_c0_g1_i1.p1")
185	GO:0003951	NAD+ kinase activity	12	5	3.11	0.17697	c("Drosophila_melanogaster_DN10173_c0_g1_i1.p1", "Drosophila_melanogaster_DN10173_c3_g1_i1.p1", "Drosophila_melanogaster_DN5955_c0_g1_i1.p1", "Drosophila_melanogaster_DN6967_c0_g1_i3.p1", "Drosophila_melanogaster_DN9255_c0_g1_i1.p1")
186	GO:0016409	palmitoyltransferase activity	12	5	3.11	0.17697	c("Drosophila_melanogaster_DN16336_c0_g1_i1.p1", "Drosophila_melanogaster_DN4803_c0_g2_i4.p1", "Drosophila_melanogaster_DN5427_c0_g1_i1.p1", "Drosophila_melanogaster_DN6683_c0_g1_i1.p1", "Drosophila_melanogaster_DN8673_c0_g1_i1.p1")
187	GO:0051020	GTPase binding	88	27	22.81	0.18178	c("Drosophila_melanogaster_DN10087_c1_g1_i1.p2", "Drosophila_melanogaster_DN10087_c2_g1_i1.p1", "Drosophila_melanogaster_DN10172_c0_g1_i1.p1", "Drosophila_melanogaster_DN13858_c0_g1_i1.p1", "Drosophila_melanogaster_DN1535_c0_g1_i1.p2", "Drosophila_melanogaster_DN15655_c0_g1_i1.p1", "Drosophila_melanogaster_DN3877_c0_g1_i1.p1", "Drosophila_melanogaster_DN4212_c0_g1_i1.p1", "Drosophila_melanogaster…
188	GO:0070122	isopeptidase activity	9	4	2.33	0.18315	c("Drosophila_melanogaster_DN12615_c0_g1_i1.p1", "Drosophila_melanogaster_DN143_c0_g1_i1.p1", "Drosophila_melanogaster_DN5084_c0_g1_i1.p1", "Drosophila_melanogaster_DN9925_c0_g1_i1.p1")
189	GO:1990837	sequence-specific double-stranded DNA bi...	9	4	2.33	0.18315	c("Drosophila_melanogaster_DN2320_c0_g1_i1.p1", "Drosophila_melanogaster_DN2991_c0_g1_i1.p1", "Drosophila_melanogaster_DN4223_c0_g1_i1.p1", "Drosophila_melanogaster_DN7963_c0_g2_i1.p1")
190	GO:0030276	clathrin binding	6	3	1.56	0.18413	c("Drosophila_melanogaster_DN3866_c0_g1_i1.p1", "Drosophila_melanogaster_DN7509_c0_g1_i1.p1", "Drosophila_melanogaster_DN9771_c0_g1_i1.p1")
191	GO:0003713	transcription coactivator activity	13	5	3.37	0.22950	c("Drosophila_melanogaster_DN17994_c0_g1_i1.p6", "Drosophila_melanogaster_DN1888_c0_g1_i1.p1", "Drosophila_melanogaster_DN2267_c0_g1_i1.p1", "Drosophila_melanogaster_DN4218_c0_g1_i1.p1", "Drosophila_melanogaster_DN930_c0_g1_i1.p1")
192	GO:0016780	phosphotransferase activity, for other s...	13	5	3.37	0.22950	c("Drosophila_melanogaster_DN12389_c0_g1_i1.p1", "Drosophila_melanogaster_DN3222_c0_g1_i1.p1", "Drosophila_melanogaster_DN7459_c0_g1_i2.p1", "Drosophila_melanogaster_DN7471_c0_g1_i1.p1", "Drosophila_melanogaster_DN9834_c0_g1_i3.p1")
193	GO:0004843	thiol-dependent ubiquitin-specific prote...	10	4	2.59	0.24582	c("Drosophila_melanogaster_DN1746_c0_g1_i1.p1", "Drosophila_melanogaster_DN637_c0_g1_i1.p1", "Drosophila_melanogaster_DN6760_c0_g1_i1.p1", "Drosophila_melanogaster_DN7663_c0_g1_i1.p1")
194	GO:0008408	3'-5' exonuclease activity	10	4	2.59	0.24582	c("Drosophila_melanogaster_DN15826_c0_g1_i1.p1", "Drosophila_melanogaster_DN5105_c0_g1_i1.p1", "Drosophila_melanogaster_DN5630_c0_g1_i1.p1", "Drosophila_melanogaster_DN6563_c0_g1_i1.p1")
195	GO:0140096	catalytic activity, acting on a protein	771	208	199.83	0.24864	c("Drosophila_melanogaster_DN10132_c4_g1_i2.p1", "Drosophila_melanogaster_DN10149_c0_g1_i4.p1", "Drosophila_melanogaster_DN10180_c1_g1_i4.p1", "Drosophila_melanogaster_DN10320_c0_g1_i1.p1", "Drosophila_melanogaster_DN10384_c0_g1_i1.p1", "Drosophila_melanogaster_DN10412_c0_g1_i2.p1", "Drosophila_melanogaster_DN10464_c0_g1_i1.p1", "Drosophila_melanogaster_DN10490_c0_g1_i1.p1", "Drosophila_melanogas…
196	GO:0016746	transferase activity, transferring acyl ...	92	27	23.84	0.25864	c("Drosophila_melanogaster_DN13804_c0_g1_i1.p1", "Drosophila_melanogaster_DN16336_c0_g1_i1.p1", "Drosophila_melanogaster_DN18514_c0_g1_i1.p1", "Drosophila_melanogaster_DN21537_c0_g1_i1.p1", "Drosophila_melanogaster_DN3722_c0_g1_i1.p1", "Drosophila_melanogaster_DN4215_c0_g1_i1.p1", "Drosophila_melanogaster_DN4231_c0_g1_i1.p1", "Drosophila_melanogaster_DN4316_c0_g1_i2.p1", "Drosophila_melanogaster_…
197	GO:0000150	recombinase activity	1	1	0.26	0.25918	Drosophila_melanogaster_DN7725_c0_g1_i1.p1
198	GO:0000339	RNA cap binding	1	1	0.26	0.25918	Drosophila_melanogaster_DN10245_c0_g1_i1.p1
199	GO:0000702	oxidized base lesion DNA N-glycosylase a...	1	1	0.26	0.25918	Drosophila_melanogaster_DN13894_c0_g1_i1.p1
200	GO:0000900	translation repressor activity, mRNA reg...	1	1	0.26	0.25918	Drosophila_melanogaster_DN2606_c0_g1_i1.p1
201	GO:0000978	RNA polymerase II proximal promoter sequ...	1	1	0.26	0.25918	Drosophila_melanogaster_DN2320_c0_g1_i1.p1
202	GO:0000987	proximal promoter sequence-specific DNA ...	1	1	0.26	0.25918	Drosophila_melanogaster_DN2320_c0_g1_i1.p1
203	GO:0000993	RNA polymerase II complex binding	1	1	0.26	0.25918	Drosophila_melanogaster_DN9240_c0_g1_i1.p1
204	GO:0001013	RNA polymerase I regulatory region DNA b...	1	1	0.26	0.25918	Drosophila_melanogaster_DN4223_c0_g1_i1.p1
205	GO:0001046	core promoter sequence-specific DNA bind...	1	1	0.26	0.25918	Drosophila_melanogaster_DN4223_c0_g1_i1.p1
206	GO:0001047	core promoter binding	1	1	0.26	0.25918	Drosophila_melanogaster_DN4223_c0_g1_i1.p1
207	GO:0001098	basal transcription machinery binding	1	1	0.26	0.25918	Drosophila_melanogaster_DN9240_c0_g1_i1.p1
208	GO:0001099	basal RNA polymerase II transcription ma...	1	1	0.26	0.25918	Drosophila_melanogaster_DN9240_c0_g1_i1.p1
209	GO:0001103	RNA polymerase II repressing transcripti...	1	1	0.26	0.25918	Drosophila_melanogaster_DN4173_c0_g1_i2.p2
210	GO:0001163	RNA polymerase I regulatory region seque...	1	1	0.26	0.25918	Drosophila_melanogaster_DN4223_c0_g1_i1.p1
211	GO:0001164	RNA polymerase I CORE element sequence-s...	1	1	0.26	0.25918	Drosophila_melanogaster_DN4223_c0_g1_i1.p1
212	GO:0001228	DNA-binding transcription activator acti...	1	1	0.26	0.25918	Drosophila_melanogaster_DN2320_c0_g1_i1.p1
213	GO:0001784	phosphotyrosine residue binding	1	1	0.26	0.25918	Drosophila_melanogaster_DN6150_c0_g1_i1.p1
214	GO:0002039	p53 binding	1	1	0.26	0.25918	Drosophila_melanogaster_DN7713_c0_g1_i1.p1
215	GO:0002151	G-quadruplex RNA binding	1	1	0.26	0.25918	Drosophila_melanogaster_DN7344_c0_g1_i1.p1
216	GO:0003688	DNA replication origin binding	1	1	0.26	0.25918	Drosophila_melanogaster_DN7963_c0_g2_i1.p1
217	GO:0003689	DNA clamp loader activity	1	1	0.26	0.25918	Drosophila_melanogaster_DN1587_c0_g1_i1.p1
218	GO:0003727	single-stranded RNA binding	1	1	0.26	0.25918	Drosophila_melanogaster_DN594_c0_g1_i1.p1
219	GO:0003830	beta-1,4-mannosylglycoprotein 4-beta-N-a...	1	1	0.26	0.25918	Drosophila_melanogaster_DN15945_c0_g1_i1.p1
220	GO:0003867	4-aminobutyrate transaminase activity	1	1	0.26	0.25918	Drosophila_melanogaster_DN17911_c0_g1_i1.p1
221	GO:0003868	4-hydroxyphenylpyruvate dioxygenase acti...	1	1	0.26	0.25918	Drosophila_melanogaster_DN6974_c0_g1_i1.p2
222	GO:0003880	protein C-terminal carboxyl O-methyltran...	1	1	0.26	0.25918	Drosophila_melanogaster_DN10384_c0_g1_i1.p1
223	GO:0003904	deoxyribodipyrimidine photo-lyase activi...	1	1	0.26	0.25918	Drosophila_melanogaster_DN16270_c0_g1_i1.p1
224	GO:0003906	DNA-(apurinic or apyrimidinic site) endo...	1	1	0.26	0.25918	Drosophila_melanogaster_DN4814_c0_g1_i1.p1
225	GO:0003913	DNA photolyase activity	1	1	0.26	0.25918	Drosophila_melanogaster_DN16270_c0_g1_i1.p1
226	GO:0003938	IMP dehydrogenase activity	1	1	0.26	0.25918	Drosophila_melanogaster_DN6000_c0_g1_i2.p1
227	GO:0004003	ATP-dependent DNA helicase activity	1	1	0.26	0.25918	Drosophila_melanogaster_DN5464_c0_g1_i1.p1
228	GO:0004022	alcohol dehydrogenase (NAD) activity	1	1	0.26	0.25918	Drosophila_melanogaster_DN17881_c0_g1_i1.p1
229	GO:0004070	aspartate carbamoyltransferase activity	1	1	0.26	0.25918	Drosophila_melanogaster_DN8938_c0_g1_i1.p1
230	GO:0004088	carbamoyl-phosphate synthase (glutamine-...	1	1	0.26	0.25918	Drosophila_melanogaster_DN8938_c0_g1_i1.p1
231	GO:0004163	diphosphomevalonate decarboxylase activi...	1	1	0.26	0.25918	Drosophila_melanogaster_DN8639_c0_g1_i1.p1
232	GO:0004164	diphthine synthase activity	1	1	0.26	0.25918	Drosophila_melanogaster_DN7529_c0_g1_i1.p1
233	GO:0004170	dUTP diphosphatase activity	1	1	0.26	0.25918	Drosophila_melanogaster_DN6916_c0_g1_i1.p1
234	GO:0004379	glycylpeptide N-tetradecanoyltransferase...	1	1	0.26	0.25918	Drosophila_melanogaster_DN4892_c0_g1_i1.p1
235	GO:0004416	hydroxyacylglutathione hydrolase activit...	1	1	0.26	0.25918	Drosophila_melanogaster_DN8445_c0_g1_i2.p1
236	GO:0004418	hydroxymethylbilane synthase activity	1	1	0.26	0.25918	Drosophila_melanogaster_DN8025_c0_g1_i1.p1
237	GO:0004419	hydroxymethylglutaryl-CoA lyase activity	1	1	0.26	0.25918	Drosophila_melanogaster_DN5390_c0_g1_i2.p2
238	GO:0004445	inositol-polyphosphate 5-phosphatase act...	1	1	0.26	0.25918	Drosophila_melanogaster_DN6792_c0_g1_i2.p1
239	GO:0004482	mRNA (guanine-N7-)-methyltransferase act...	1	1	0.26	0.25918	Drosophila_melanogaster_DN2770_c0_g1_i1.p1
240	GO:0004496	mevalonate kinase activity	1	1	0.26	0.25918	Drosophila_melanogaster_DN8400_c0_g1_i1.p1
241	GO:0004529	exodeoxyribonuclease activity	1	1	0.26	0.25918	Drosophila_melanogaster_DN17651_c0_g1_i1.p1
242	GO:0004534	5'-3' exoribonuclease activity	1	1	0.26	0.25918	Drosophila_melanogaster_DN16250_c0_g1_i1.p1
243	GO:0004535	poly(A)-specific ribonuclease activity	1	1	0.26	0.25918	Drosophila_melanogaster_DN5630_c0_g1_i1.p1
244	GO:0004610	phosphoacetylglucosamine mutase activity	1	1	0.26	0.25918	Drosophila_melanogaster_DN7198_c0_g1_i1.p1
245	GO:0004630	phospholipase D activity	1	1	0.26	0.25918	Drosophila_melanogaster_DN4568_c0_g1_i1.p1
246	GO:0004631	phosphomevalonate kinase activity	1	1	0.26	0.25918	Drosophila_melanogaster_DN6485_c0_g1_i1.p2
247	GO:0004649	poly(ADP-ribose) glycohydrolase activity	1	1	0.26	0.25918	Drosophila_melanogaster_DN9731_c0_g1_i1.p1
248	GO:0004654	polyribonucleotide nucleotidyltransferas...	1	1	0.26	0.25918	Drosophila_melanogaster_DN7540_c0_g1_i2.p1
249	GO:0004671	protein C-terminal S-isoprenylcysteine c...	1	1	0.26	0.25918	Drosophila_melanogaster_DN10384_c0_g1_i1.p1
250	GO:0004748	ribonucleoside-diphosphate reductase act...	1	1	0.26	0.25918	Drosophila_melanogaster_DN6972_c0_g1_i2.p1
251	GO:0004750	ribulose-phosphate 3-epimerase activity	1	1	0.26	0.25918	Drosophila_melanogaster_DN6188_c0_g1_i1.p1
252	GO:0004751	ribose-5-phosphate isomerase activity	1	1	0.26	0.25918	Drosophila_melanogaster_DN9200_c0_g1_i1.p1
253	GO:0004772	sterol O-acyltransferase activity	1	1	0.26	0.25918	Drosophila_melanogaster_DN8876_c0_g1_i6.p1
254	GO:0004798	thymidylate kinase activity	1	1	0.26	0.25918	Drosophila_melanogaster_DN6311_c0_g1_i1.p1
255	GO:0004799	thymidylate synthase activity	1	1	0.26	0.25918	Drosophila_melanogaster_DN18558_c0_g1_i1.p1
256	GO:0004820	glycine-tRNA ligase activity	1	1	0.26	0.25918	Drosophila_melanogaster_DN9832_c0_g1_i1.p1
257	GO:0004824	lysine-tRNA ligase activity	1	1	0.26	0.25918	Drosophila_melanogaster_DN9035_c0_g1_i1.p1
258	GO:0004828	serine-tRNA ligase activity	1	1	0.26	0.25918	Drosophila_melanogaster_DN8422_c0_g1_i1.p1
259	GO:0004849	uridine kinase activity	1	1	0.26	0.25918	Drosophila_melanogaster_DN5321_c0_g1_i1.p1
260	GO:0005342	organic acid transmembrane transporter a...	1	1	0.26	0.25918	Drosophila_melanogaster_DN3382_c0_g1_i1.p1
261	GO:0005457	GDP-fucose transmembrane transporter act...	1	1	0.26	0.25918	Drosophila_melanogaster_DN595_c0_g1_i1.p1
262	GO:0005545	1-phosphatidylinositol binding	1	1	0.26	0.25918	Drosophila_melanogaster_DN3866_c0_g1_i1.p1
263	GO:0008026	ATP-dependent helicase activity	1	1	0.26	0.25918	Drosophila_melanogaster_DN5464_c0_g1_i1.p1
264	GO:0008036	diuretic hormone receptor activity	1	1	0.26	0.25918	Drosophila_melanogaster_DN6754_c0_g1_i1.p1
265	GO:0008139	nuclear localization sequence binding	1	1	0.26	0.25918	Drosophila_melanogaster_DN2866_c0_g1_i1.p1
266	GO:0008143	poly(A) binding	1	1	0.26	0.25918	Drosophila_melanogaster_DN594_c0_g1_i1.p1
267	GO:0008239	dipeptidyl-peptidase activity	1	1	0.26	0.25918	Drosophila_melanogaster_DN5683_c0_g1_i1.p1
268	GO:0008240	tripeptidyl-peptidase activity	1	1	0.26	0.25918	Drosophila_melanogaster_DN8550_c0_g1_i1.p1
269	GO:0008353	RNA polymerase II CTD heptapeptide repea...	1	1	0.26	0.25918	Drosophila_melanogaster_DN5525_c0_g1_i1.p1
270	GO:0008442	3-hydroxyisobutyrate dehydrogenase activ...	1	1	0.26	0.25918	Drosophila_melanogaster_DN9717_c0_g1_i1.p1
271	GO:0008444	CDP-diacylglycerol-glycerol-3-phosphate ...	1	1	0.26	0.25918	Drosophila_melanogaster_DN7459_c0_g1_i2.p1
272	GO:0008534	oxidized purine nucleobase lesion DNA N-...	1	1	0.26	0.25918	Drosophila_melanogaster_DN13894_c0_g1_i1.p1
273	GO:0008569	ATP-dependent microtubule motor activity...	1	1	0.26	0.25918	Drosophila_melanogaster_DN7608_c0_g1_i1.p1
274	GO:0008988	rRNA (adenine-N6-)-methyltransferase act...	1	1	0.26	0.25918	Drosophila_melanogaster_DN6048_c0_g1_i1.p1
275	GO:0015171	amino acid transmembrane transporter act...	1	1	0.26	0.25918	Drosophila_melanogaster_DN3382_c0_g1_i1.p1
276	GO:0015173	aromatic amino acid transmembrane transp...	1	1	0.26	0.25918	Drosophila_melanogaster_DN3382_c0_g1_i1.p1
277	GO:0015349	thyroid hormone transmembrane transporte...	1	1	0.26	0.25918	Drosophila_melanogaster_DN3382_c0_g1_i1.p1
278	GO:0016426	tRNA (adenine) methyltransferase activit...	1	1	0.26	0.25918	Drosophila_melanogaster_DN4692_c0_g1_i1.p1
279	GO:0016429	tRNA (adenine-N1-)-methyltransferase act...	1	1	0.26	0.25918	Drosophila_melanogaster_DN4692_c0_g1_i1.p1
280	GO:0016597	amino acid binding	1	1	0.26	0.25918	Drosophila_melanogaster_DN8938_c0_g1_i1.p1
281	GO:0016728	oxidoreductase activity, acting on CH or...	1	1	0.26	0.25918	Drosophila_melanogaster_DN6972_c0_g1_i2.p1
282	GO:0016743	carboxyl- or carbamoyltransferase activi...	1	1	0.26	0.25918	Drosophila_melanogaster_DN8938_c0_g1_i1.p1
283	GO:0016768	spermine synthase activity	1	1	0.26	0.25918	Drosophila_melanogaster_DN8670_c0_g1_i1.p1
284	GO:0016812	hydrolase activity, acting on carbon-nit...	1	1	0.26	0.25918	Drosophila_melanogaster_DN8938_c0_g1_i1.p1
285	GO:0016833	oxo-acid-lyase activity	1	1	0.26	0.25918	Drosophila_melanogaster_DN5390_c0_g1_i2.p2
286	GO:0016895	exodeoxyribonuclease activity, producing...	1	1	0.26	0.25918	Drosophila_melanogaster_DN17651_c0_g1_i1.p1
287	GO:0017070	U6 snRNA binding	1	1	0.26	0.25918	Drosophila_melanogaster_DN9925_c0_g1_i1.p1
288	GO:0017110	nucleoside-diphosphatase activity	1	1	0.26	0.25918	Drosophila_melanogaster_DN4654_c0_g1_i1.p1
289	GO:0017116	single-stranded DNA-dependent ATP-depend...	1	1	0.26	0.25918	Drosophila_melanogaster_DN5464_c0_g1_i1.p1
290	GO:0017147	Wnt-protein binding	1	1	0.26	0.25918	Drosophila_melanogaster_DN7279_c0_g1_i1.p1
291	GO:0017169	CDP-alcohol phosphatidyltransferase acti...	1	1	0.26	0.25918	Drosophila_melanogaster_DN7459_c0_g1_i2.p1
292	GO:0018506	maleylacetate reductase activity	1	1	0.26	0.25918	Drosophila_melanogaster_DN20128_c0_g1_i1.p1
293	GO:0019107	myristoyltransferase activity	1	1	0.26	0.25918	Drosophila_melanogaster_DN4892_c0_g1_i1.p1
294	GO:0019135	deoxyhypusine monooxygenase activity	1	1	0.26	0.25918	Drosophila_melanogaster_DN12091_c0_g1_i1.p1
295	GO:0019789	SUMO transferase activity	1	1	0.26	0.25918	Drosophila_melanogaster_DN1915_c0_g1_i1.p1
296	GO:0019948	SUMO activating enzyme activity	1	1	0.26	0.25918	Drosophila_melanogaster_DN6987_c0_g1_i1.p1
297	GO:0030158	protein xylosyltransferase activity	1	1	0.26	0.25918	Drosophila_melanogaster_DN9494_c0_g1_i1.p1
298	GO:0030547	receptor inhibitor activity	1	1	0.26	0.25918	Drosophila_melanogaster_DN17644_c0_g1_i1.p1
299	GO:0030623	U5 snRNA binding	1	1	0.26	0.25918	Drosophila_melanogaster_DN9925_c0_g1_i1.p1
300	GO:0031491	nucleosome binding	1	1	0.26	0.25918	Drosophila_melanogaster_DN9794_c0_g1_i2.p1
301	GO:0032574	5'-3' RNA helicase activity	1	1	0.26	0.25918	Drosophila_melanogaster_DN446_c0_g1_i1.p1
302	GO:0033170	protein-DNA loading ATPase activity	1	1	0.26	0.25918	Drosophila_melanogaster_DN1587_c0_g1_i1.p1
303	GO:0034511	U3 snoRNA binding	1	1	0.26	0.25918	Drosophila_melanogaster_DN7056_c0_g1_i1.p1
304	GO:0034736	cholesterol O-acyltransferase activity	1	1	0.26	0.25918	Drosophila_melanogaster_DN8876_c0_g1_i6.p1
305	GO:0035312	5'-3' exodeoxyribonuclease activity	1	1	0.26	0.25918	Drosophila_melanogaster_DN17651_c0_g1_i1.p1
306	GO:0035368	selenocysteine insertion sequence bindin...	1	1	0.26	0.25918	Drosophila_melanogaster_DN5365_c0_g1_i2.p1
307	GO:0035673	oligopeptide transmembrane transporter a...	1	1	0.26	0.25918	Drosophila_melanogaster_DN9975_c0_g1_i2.p1
308	GO:0036080	purine nucleotide-sugar transmembrane tr...	1	1	0.26	0.25918	Drosophila_melanogaster_DN595_c0_g1_i1.p1
309	GO:0036310	annealing helicase activity	1	1	0.26	0.25918	Drosophila_melanogaster_DN17739_c0_g1_i1.p1
310	GO:0042083	5,10-methylenetetrahydrofolate-dependent...	1	1	0.26	0.25918	Drosophila_melanogaster_DN18558_c0_g1_i1.p1
311	GO:0042799	histone methyltransferase activity (H4-K...	1	1	0.26	0.25918	Drosophila_melanogaster_DN5139_c1_g1_i1.p1
312	GO:0042813	Wnt-activated receptor activity	1	1	0.26	0.25918	Drosophila_melanogaster_DN11601_c0_g1_i1.p1
313	GO:0042826	histone deacetylase binding	1	1	0.26	0.25918	Drosophila_melanogaster_DN4173_c0_g1_i2.p2
314	GO:0043014	alpha-tubulin binding	1	1	0.26	0.25918	Drosophila_melanogaster_DN13886_c0_g1_i1.p1
315	GO:0043142	single-stranded DNA-dependent ATPase act...	1	1	0.26	0.25918	Drosophila_melanogaster_DN5464_c0_g1_i1.p1
316	GO:0043175	RNA polymerase core enzyme binding	1	1	0.26	0.25918	Drosophila_melanogaster_DN9240_c0_g1_i1.p1
317	GO:0044548	S100 protein binding	1	1	0.26	0.25918	Drosophila_melanogaster_DN1919_c0_g1_i1.p1
318	GO:0045309	protein phosphorylated amino acid bindin...	1	1	0.26	0.25918	Drosophila_melanogaster_DN6150_c0_g1_i1.p1
319	GO:0046030	inositol trisphosphate phosphatase activ...	1	1	0.26	0.25918	Drosophila_melanogaster_DN6792_c0_g1_i2.p1
320	GO:0046403	polynucleotide 3'-phosphatase activity	1	1	0.26	0.25918	Drosophila_melanogaster_DN17721_c0_g1_i1.p1
321	GO:0046404	ATP-dependent polydeoxyribonucleotide 5'...	1	1	0.26	0.25918	Drosophila_melanogaster_DN17721_c0_g1_i1.p1
322	GO:0046943	carboxylic acid transmembrane transporte...	1	1	0.26	0.25918	Drosophila_melanogaster_DN3382_c0_g1_i1.p1
323	GO:0046975	histone methyltransferase activity (H3-K...	1	1	0.26	0.25918	Drosophila_melanogaster_DN19948_c0_g1_i1.p1
324	GO:0047631	ADP-ribose diphosphatase activity	1	1	0.26	0.25918	Drosophila_melanogaster_DN9995_c0_g1_i1.p1
325	GO:0048019	receptor antagonist activity	1	1	0.26	0.25918	Drosophila_melanogaster_DN17644_c0_g1_i1.p1
326	GO:0050290	sphingomyelin phosphodiesterase D activi...	1	1	0.26	0.25918	Drosophila_melanogaster_DN3175_c0_g1_i1.p1
327	GO:0050750	low-density lipoprotein particle recepto...	1	1	0.26	0.25918	Drosophila_melanogaster_DN17644_c0_g1_i1.p1
328	GO:0051219	phosphoprotein binding	1	1	0.26	0.25918	Drosophila_melanogaster_DN6150_c0_g1_i1.p1
329	GO:0051731	polynucleotide 5'-hydroxyl-kinase activi...	1	1	0.26	0.25918	Drosophila_melanogaster_DN17721_c0_g1_i1.p1
330	GO:0051733	polydeoxyribonucleotide kinase activity	1	1	0.26	0.25918	Drosophila_melanogaster_DN17721_c0_g1_i1.p1
331	GO:0051734	ATP-dependent polynucleotide kinase acti...	1	1	0.26	0.25918	Drosophila_melanogaster_DN17721_c0_g1_i1.p1
332	GO:0061578	Lys63-specific deubiquitinase activity	1	1	0.26	0.25918	Drosophila_melanogaster_DN5084_c0_g1_i1.p1
333	GO:0061731	ribonucleoside-diphosphate reductase act...	1	1	0.26	0.25918	Drosophila_melanogaster_DN6972_c0_g1_i2.p1
334	GO:0061929	gamma-glutamylaminecyclotransferase acti...	1	1	0.26	0.25918	Drosophila_melanogaster_DN9089_c0_g1_i2.p1
335	GO:0070035	purine NTP-dependent helicase activity	1	1	0.26	0.25918	Drosophila_melanogaster_DN5464_c0_g1_i1.p1
336	GO:0070063	RNA polymerase binding	1	1	0.26	0.25918	Drosophila_melanogaster_DN9240_c0_g1_i1.p1
337	GO:0070325	lipoprotein particle receptor binding	1	1	0.26	0.25918	Drosophila_melanogaster_DN17644_c0_g1_i1.p1
338	GO:0070491	repressing transcription factor binding	1	1	0.26	0.25918	Drosophila_melanogaster_DN4173_c0_g1_i2.p2
339	GO:0070573	metallodipeptidase activity	1	1	0.26	0.25918	Drosophila_melanogaster_DN4848_c0_g1_i1.p1
340	GO:0070717	poly-purine tract binding	1	1	0.26	0.25918	Drosophila_melanogaster_DN594_c0_g1_i1.p1
341	GO:0070773	protein-N-terminal glutamine amidohydrol...	1	1	0.26	0.25918	Drosophila_melanogaster_DN9741_c0_g1_i1.p1
342	GO:0071209	U7 snRNA binding	1	1	0.26	0.25918	Drosophila_melanogaster_DN7490_c0_g1_i1.p2
343	GO:0072572	poly-ADP-D-ribose binding	1	1	0.26	0.25918	Drosophila_melanogaster_DN6041_c0_g1_i1.p1
344	GO:0090079	translation regulator activity, nucleic ...	1	1	0.26	0.25918	Drosophila_melanogaster_DN2606_c0_g1_i1.p1
345	GO:0097617	annealing activity	1	1	0.26	0.25918	Drosophila_melanogaster_DN17739_c0_g1_i1.p1
346	GO:0099122	RNA polymerase II C-terminal domain bind...	1	1	0.26	0.25918	Drosophila_melanogaster_DN9240_c0_g1_i1.p1
347	GO:0106050	tRNA 2'-O-methyltransferase activity	1	1	0.26	0.25918	Drosophila_melanogaster_DN7595_c0_g1_i1.p1
348	GO:1990817	RNA adenylyltransferase activity	1	1	0.26	0.25918	Drosophila_melanogaster_DN9739_c2_g1_i3.p1
349	GO:1990939	ATP-dependent microtubule motor activity	1	1	0.26	0.25918	Drosophila_melanogaster_DN7608_c0_g1_i1.p1
350	GO:0008374	O-acyltransferase activity	7	3	1.81	0.26281	c("Drosophila_melanogaster_DN4469_c0_g1_i2.p1", "Drosophila_melanogaster_DN8681_c0_g1_i1.p1", "Drosophila_melanogaster_DN8876_c0_g1_i6.p1")
351	GO:0019901	protein kinase binding	7	3	1.81	0.26281	c("Drosophila_melanogaster_DN10071_c0_g1_i4.p1", "Drosophila_melanogaster_DN15676_c0_g1_i1.p1", "Drosophila_melanogaster_DN7499_c0_g1_i1.p1")
352	GO:0050145	nucleoside monophosphate kinase activity	7	3	1.81	0.26281	c("Drosophila_melanogaster_DN14143_c0_g1_i1.p1", "Drosophila_melanogaster_DN3902_c0_g1_i1.p1", "Drosophila_melanogaster_DN6311_c0_g1_i1.p1")
353	GO:0000179	rRNA (adenine-N6,N6-)-dimethyltransferas...	4	2	1.04	0.27728	c("Drosophila_melanogaster_DN18147_c0_g1_i1.p1", "Drosophila_melanogaster_DN3387_c0_g1_i1.p1")
354	GO:0004017	adenylate kinase activity	4	2	1.04	0.27728	c("Drosophila_melanogaster_DN14143_c0_g1_i1.p1", "Drosophila_melanogaster_DN3902_c0_g1_i1.p1")
355	GO:0004376	glycolipid mannosyltransferase activity	4	2	1.04	0.27728	c("Drosophila_melanogaster_DN1524_c0_g1_i1.p1", "Drosophila_melanogaster_DN9271_c0_g1_i2.p1")
356	GO:0004407	histone deacetylase activity	4	2	1.04	0.27728	c("Drosophila_melanogaster_DN1816_c0_g1_i1.p1", "Drosophila_melanogaster_DN1854_c0_g1_i1.p1")
357	GO:0004749	ribose phosphate diphosphokinase activit...	4	2	1.04	0.27728	c("Drosophila_melanogaster_DN8098_c1_g1_i4.p1", "Drosophila_melanogaster_DN9238_c0_g1_i4.p1")
358	GO:0016411	acylglycerol O-acyltransferase activity	4	2	1.04	0.27728	c("Drosophila_melanogaster_DN4469_c0_g1_i2.p1", "Drosophila_melanogaster_DN8681_c0_g1_i1.p1")
359	GO:0016778	diphosphotransferase activity	4	2	1.04	0.27728	c("Drosophila_melanogaster_DN8098_c1_g1_i4.p1", "Drosophila_melanogaster_DN9238_c0_g1_i4.p1")
360	GO:0033558	protein deacetylase activity	4	2	1.04	0.27728	c("Drosophila_melanogaster_DN1816_c0_g1_i1.p1", "Drosophila_melanogaster_DN1854_c0_g1_i1.p1")
361	GO:0051377	mannose-ethanolamine phosphotransferase ...	4	2	1.04	0.27728	c("Drosophila_melanogaster_DN3222_c0_g1_i1.p1", "Drosophila_melanogaster_DN7471_c0_g1_i1.p1")
362	GO:0070566	adenylyltransferase activity	4	2	1.04	0.27728	c("Drosophila_melanogaster_DN5579_c0_g1_i1.p1", "Drosophila_melanogaster_DN9739_c2_g1_i3.p1")
363	GO:1904680	peptide transmembrane transporter activi...	4	2	1.04	0.27728	c("Drosophila_melanogaster_DN2311_c0_g1_i1.p1", "Drosophila_melanogaster_DN9975_c0_g1_i2.p1")
364	GO:0004722	protein serine/threonine phosphatase act...	14	5	3.63	0.28574	c("Drosophila_melanogaster_DN2105_c0_g1_i1.p1", "Drosophila_melanogaster_DN4064_c0_g1_i2.p1", "Drosophila_melanogaster_DN6155_c0_g1_i2.p1", "Drosophila_melanogaster_DN7037_c0_g1_i1.p1", "Drosophila_melanogaster_DN9375_c0_g1_i4.p1")
365	GO:0016773	phosphotransferase activity, alcohol gro...	270	74	69.98	0.30567	c("Drosophila_melanogaster_DN10093_c0_g1_i1.p1", "Drosophila_melanogaster_DN10173_c0_g1_i1.p1", "Drosophila_melanogaster_DN10173_c3_g1_i1.p1", "Drosophila_melanogaster_DN10412_c0_g1_i2.p1", "Drosophila_melanogaster_DN1113_c0_g1_i1.p1", "Drosophila_melanogaster_DN11592_c0_g1_i1.p1", "Drosophila_melanogaster_DN11715_c0_g1_i1.p1", "Drosophila_melanogaster_DN11819_c0_g1_i1.p1", "Drosophila_melanogast…
366	GO:0009982	pseudouridine synthase activity	11	4	2.85	0.31217	c("Drosophila_melanogaster_DN10056_c0_g1_i1.p1", "Drosophila_melanogaster_DN5385_c0_g1_i1.p1", "Drosophila_melanogaster_DN5692_c0_g1_i1.p1", "Drosophila_melanogaster_DN6007_c0_g1_i1.p1")
367	GO:0051287	NAD binding	29	9	7.52	0.32813	c("Drosophila_melanogaster_DN20286_c0_g1_i1.p1", "Drosophila_melanogaster_DN20577_c0_g1_i1.p2", "Drosophila_melanogaster_DN5514_c0_g1_i1.p1", "Drosophila_melanogaster_DN6540_c0_g1_i1.p1", "Drosophila_melanogaster_DN7413_c0_g1_i2.p1", "Drosophila_melanogaster_DN7570_c0_g1_i2.p1", "Drosophila_melanogaster_DN8034_c0_g1_i5.p1", "Drosophila_melanogaster_DN8660_c0_g1_i1.p1", "Drosophila_melanogaster_DN…
368	GO:0016866	intramolecular transferase activity	15	5	3.89	0.34408	c("Drosophila_melanogaster_DN10056_c0_g1_i1.p1", "Drosophila_melanogaster_DN5385_c0_g1_i1.p1", "Drosophila_melanogaster_DN5692_c0_g1_i1.p1", "Drosophila_melanogaster_DN6007_c0_g1_i1.p1", "Drosophila_melanogaster_DN7198_c0_g1_i1.p1")
369	GO:0000976	transcription regulatory region sequence...	8	3	2.07	0.34443	c("Drosophila_melanogaster_DN2320_c0_g1_i1.p1", "Drosophila_melanogaster_DN2991_c0_g1_i1.p1", "Drosophila_melanogaster_DN4223_c0_g1_i1.p1")
370	GO:0001067	regulatory region nucleic acid binding	8	3	2.07	0.34443	c("Drosophila_melanogaster_DN2320_c0_g1_i1.p1", "Drosophila_melanogaster_DN2991_c0_g1_i1.p1", "Drosophila_melanogaster_DN4223_c0_g1_i1.p1")
371	GO:0008175	tRNA methyltransferase activity	8	3	2.07	0.34443	c("Drosophila_melanogaster_DN4692_c0_g1_i1.p1", "Drosophila_melanogaster_DN7595_c0_g1_i1.p1", "Drosophila_melanogaster_DN7835_c0_g1_i1.p1")
372	GO:0031406	carboxylic acid binding	8	3	2.07	0.34443	c("Drosophila_melanogaster_DN1971_c0_g1_i1.p1", "Drosophila_melanogaster_DN4374_c0_g1_i1.p1", "Drosophila_melanogaster_DN8938_c0_g1_i1.p1")
373	GO:0043022	ribosome binding	8	3	2.07	0.34443	c("Drosophila_melanogaster_DN7499_c0_g1_i1.p1", "Drosophila_melanogaster_DN7894_c0_g1_i1.p1", "Drosophila_melanogaster_DN9217_c0_g1_i1.p2")
374	GO:0043177	organic acid binding	8	3	2.07	0.34443	c("Drosophila_melanogaster_DN1971_c0_g1_i1.p1", "Drosophila_melanogaster_DN4374_c0_g1_i1.p1", "Drosophila_melanogaster_DN8938_c0_g1_i1.p1")
375	GO:0044212	transcription regulatory region DNA bind...	8	3	2.07	0.34443	c("Drosophila_melanogaster_DN2320_c0_g1_i1.p1", "Drosophila_melanogaster_DN2991_c0_g1_i1.p1", "Drosophila_melanogaster_DN4223_c0_g1_i1.p1")
376	GO:0016301	kinase activity	301	81	78.01	0.36536	c("Drosophila_melanogaster_DN10173_c0_g1_i1.p1", "Drosophila_melanogaster_DN10173_c3_g1_i1.p1", "Drosophila_melanogaster_DN10412_c0_g1_i2.p1", "Drosophila_melanogaster_DN1113_c0_g1_i1.p1", "Drosophila_melanogaster_DN11592_c0_g1_i1.p1", "Drosophila_melanogaster_DN11715_c0_g1_i1.p1", "Drosophila_melanogaster_DN11819_c0_g1_i1.p1", "Drosophila_melanogaster_DN11899_c0_g1_i2.p1", "Drosophila_melanogast…
377	GO:0008047	enzyme activator activity	41	12	10.63	0.36785	c("Drosophila_melanogaster_DN10087_c1_g1_i1.p2", "Drosophila_melanogaster_DN10087_c2_g1_i1.p1", "Drosophila_melanogaster_DN10449_c0_g1_i1.p1", "Drosophila_melanogaster_DN12145_c0_g1_i1.p1", "Drosophila_melanogaster_DN1294_c0_g1_i1.p1", "Drosophila_melanogaster_DN14126_c0_g1_i1.p1", "Drosophila_melanogaster_DN1841_c0_g1_i1.p1", "Drosophila_melanogaster_DN5456_c0_g1_i2.p1", "Drosophila_melanogaster…
378	GO:0004478	methionine adenosyltransferase activity	5	2	1.3	0.38656	c("Drosophila_melanogaster_DN3411_c0_g1_i1.p2", "Drosophila_melanogaster_DN8221_c0_g1_i5.p1")
379	GO:0004549	tRNA-specific ribonuclease activity	5	2	1.3	0.38656	c("Drosophila_melanogaster_DN1743_c0_g1_i2.p1", "Drosophila_melanogaster_DN6174_c0_g1_i1.p1")
380	GO:0016799	hydrolase activity, hydrolyzing N-glycos...	5	2	1.3	0.38656	c("Drosophila_melanogaster_DN13894_c0_g1_i1.p1", "Drosophila_melanogaster_DN4814_c0_g1_i1.p1")
381	GO:0019104	DNA N-glycosylase activity	5	2	1.3	0.38656	c("Drosophila_melanogaster_DN13894_c0_g1_i1.p1", "Drosophila_melanogaster_DN4814_c0_g1_i1.p1")
382	GO:0019213	deacetylase activity	5	2	1.3	0.38656	c("Drosophila_melanogaster_DN1816_c0_g1_i1.p1", "Drosophila_melanogaster_DN1854_c0_g1_i1.p1")
383	GO:0019888	protein phosphatase regulator activity	5	2	1.3	0.38656	c("Drosophila_melanogaster_DN5915_c0_g1_i1.p1", "Drosophila_melanogaster_DN7323_c0_g1_i1.p1")
384	GO:0030215	semaphorin receptor binding	5	2	1.3	0.38656	c("Drosophila_melanogaster_DN3998_c0_g1_i1.p1", "Drosophila_melanogaster_DN508_c0_g1_i1.p1")
385	GO:0042802	identical protein binding	5	2	1.3	0.38656	c("Drosophila_melanogaster_DN5811_c0_g1_i1.p1", "Drosophila_melanogaster_DN7397_c0_g1_i1.p1")
386	GO:0042887	amide transmembrane transporter activity	5	2	1.3	0.38656	c("Drosophila_melanogaster_DN2311_c0_g1_i1.p1", "Drosophila_melanogaster_DN9975_c0_g1_i2.p1")
387	GO:0070006	metalloaminopeptidase activity	5	2	1.3	0.38656	c("Drosophila_melanogaster_DN5683_c0_g1_i1.p1", "Drosophila_melanogaster_DN9241_c0_g1_i1.p1")
388	GO:0070403	NAD+ binding	5	2	1.3	0.38656	c("Drosophila_melanogaster_DN20286_c0_g1_i1.p1", "Drosophila_melanogaster_DN6540_c0_g1_i1.p1")
389	GO:0004721	phosphoprotein phosphatase activity	53	15	13.74	0.39608	c("Drosophila_melanogaster_DN10132_c4_g1_i2.p1", "Drosophila_melanogaster_DN13598_c0_g1_i1.p1", "Drosophila_melanogaster_DN1573_c0_g1_i1.p1", "Drosophila_melanogaster_DN15870_c0_g1_i1.p1", "Drosophila_melanogaster_DN2105_c0_g1_i1.p1", "Drosophila_melanogaster_DN4064_c0_g1_i2.p1", "Drosophila_melanogaster_DN5816_c0_g1_i1.p1", "Drosophila_melanogaster_DN6155_c0_g1_i2.p1", "Drosophila_melanogaster_D…
390	GO:0016758	transferase activity, transferring hexos...	57	16	14.77	0.40391	c("Drosophila_melanogaster_DN1524_c0_g1_i1.p1", "Drosophila_melanogaster_DN15857_c0_g1_i1.p1", "Drosophila_melanogaster_DN15945_c0_g1_i1.p1", "Drosophila_melanogaster_DN1818_c0_g1_i1.p1", "Drosophila_melanogaster_DN2891_c0_g1_i1.p1", "Drosophila_melanogaster_DN3260_c0_g1_i1.p1", "Drosophila_melanogaster_DN4115_c0_g1_i1.p1", "Drosophila_melanogaster_DN4228_c0_g1_i1.p1", "Drosophila_melanogaster_DN…
391	GO:0016627	oxidoreductase activity, acting on the C...	31	9	8.03	0.41194	c("Drosophila_melanogaster_DN17882_c0_g1_i1.p1", "Drosophila_melanogaster_DN20128_c0_g1_i1.p1", "Drosophila_melanogaster_DN6068_c0_g1_i2.p1", "Drosophila_melanogaster_DN7003_c0_g1_i1.p1", "Drosophila_melanogaster_DN7278_c0_g1_i1.p1", "Drosophila_melanogaster_DN7818_c0_g1_i1.p1", "Drosophila_melanogaster_DN9256_c0_g2_i1.p1", "Drosophila_melanogaster_DN9555_c0_g1_i1.p1", "Drosophila_melanogaster_DN…
392	GO:0004177	aminopeptidase activity	20	6	5.18	0.42014	c("Drosophila_melanogaster_DN16314_c0_g1_i1.p1", "Drosophila_melanogaster_DN21179_c0_g1_i1.p1", "Drosophila_melanogaster_DN21580_c0_g1_i1.p1", "Drosophila_melanogaster_DN5683_c0_g1_i1.p1", "Drosophila_melanogaster_DN7120_c0_g1_i1.p1", "Drosophila_melanogaster_DN9241_c0_g1_i1.p1")
393	GO:0005096	GTPase activator activity	35	10	9.07	0.42246	c("Drosophila_melanogaster_DN10087_c1_g1_i1.p2", "Drosophila_melanogaster_DN10087_c2_g1_i1.p1", "Drosophila_melanogaster_DN10449_c0_g1_i1.p1", "Drosophila_melanogaster_DN12145_c0_g1_i1.p1", "Drosophila_melanogaster_DN1294_c0_g1_i1.p1", "Drosophila_melanogaster_DN5456_c0_g1_i2.p1", "Drosophila_melanogaster_DN6293_c1_g1_i1.p1", "Drosophila_melanogaster_DN7224_c0_g1_i1.p1", "Drosophila_melanogaster_…
394	GO:0008171	O-methyltransferase activity	9	3	2.33	0.42507	c("Drosophila_melanogaster_DN10384_c0_g1_i1.p1", "Drosophila_melanogaster_DN7595_c0_g1_i1.p1", "Drosophila_melanogaster_DN9114_c1_g1_i1.p1")
395	GO:0019900	kinase binding	9	3	2.33	0.42507	c("Drosophila_melanogaster_DN10071_c0_g1_i4.p1", "Drosophila_melanogaster_DN15676_c0_g1_i1.p1", "Drosophila_melanogaster_DN7499_c0_g1_i1.p1")
396	GO:0016788	hydrolase activity, acting on ester bond...	253	67	65.57	0.44180	c("Drosophila_melanogaster_DN10132_c4_g1_i2.p1", "Drosophila_melanogaster_DN10178_c0_g1_i1.p1", "Drosophila_melanogaster_DN10304_c0_g1_i1.p1", "Drosophila_melanogaster_DN1040_c0_g1_i1.p1", "Drosophila_melanogaster_DN1180_c0_g1_i1.p1", "Drosophila_melanogaster_DN12763_c0_g1_i1.p1", "Drosophila_melanogaster_DN13598_c0_g1_i1.p1", "Drosophila_melanogaster_DN1394_c0_g1_i1.p1", "Drosophila_melanogaster…
397	GO:0000009	alpha-1,6-mannosyltransferase activity	2	1	0.52	0.45122	Drosophila_melanogaster_DN1524_c0_g1_i1.p1
398	GO:0000026	alpha-1,2-mannosyltransferase activity	2	1	0.52	0.45122	Drosophila_melanogaster_DN9271_c0_g1_i2.p1
399	GO:0000175	3'-5'-exoribonuclease activity	2	1	0.52	0.45122	Drosophila_melanogaster_DN5630_c0_g1_i1.p1
400	GO:0001085	RNA polymerase II transcription factor b...	2	1	0.52	0.45122	Drosophila_melanogaster_DN4173_c0_g1_i2.p2
401	GO:0001664	G protein-coupled receptor binding	2	1	0.52	0.45122	Drosophila_melanogaster_DN6388_c0_g1_i1.p1
402	GO:0001671	ATPase activator activity	2	1	0.52	0.45122	Drosophila_melanogaster_DN1841_c0_g1_i1.p1
403	GO:0003730	mRNA 3'-UTR binding	2	1	0.52	0.45122	Drosophila_melanogaster_DN17918_c0_g1_i1.p1
404	GO:0003918	DNA topoisomerase type II (ATP-hydrolyzi...	2	1	0.52	0.45122	Drosophila_melanogaster_DN41_c0_g1_i1.p1
405	GO:0004044	amidophosphoribosyltransferase activity	2	1	0.52	0.45122	Drosophila_melanogaster_DN5261_c0_g1_i1.p1
406	GO:0004045	aminoacyl-tRNA hydrolase activity	2	1	0.52	0.45122	Drosophila_melanogaster_DN1180_c0_g1_i1.p1
407	GO:0004046	aminoacylase activity	2	1	0.52	0.45122	Drosophila_melanogaster_DN7015_c0_g1_i1.p1
408	GO:0004077	biotin-[acetyl-CoA-carboxylase] ligase a...	2	1	0.52	0.45122	Drosophila_melanogaster_DN9751_c0_g1_i2.p2
409	GO:0004367	glycerol-3-phosphate dehydrogenase [NAD+...	2	1	0.52	0.45122	Drosophila_melanogaster_DN5514_c0_g1_i1.p1
410	GO:0004576	oligosaccharyl transferase activity	2	1	0.52	0.45122	Drosophila_melanogaster_DN15857_c0_g1_i1.p1
411	GO:0004605	phosphatidate cytidylyltransferase activ...	2	1	0.52	0.45122	Drosophila_melanogaster_DN3766_c0_g1_i1.p1
412	GO:0004817	cysteine-tRNA ligase activity	2	1	0.52	0.45122	Drosophila_melanogaster_DN9459_c1_g1_i1.p1
413	GO:0004823	leucine-tRNA ligase activity	2	1	0.52	0.45122	Drosophila_melanogaster_DN8215_c0_g1_i1.p1
414	GO:0004826	phenylalanine-tRNA ligase activity	2	1	0.52	0.45122	Drosophila_melanogaster_DN15739_c0_g1_i1.p1
415	GO:0004827	proline-tRNA ligase activity	2	1	0.52	0.45122	Drosophila_melanogaster_DN9165_c0_g1_i1.p1
416	GO:0004832	valine-tRNA ligase activity	2	1	0.52	0.45122	Drosophila_melanogaster_DN5349_c0_g1_i1.p1
417	GO:0008093	cytoskeletal adaptor activity	2	1	0.52	0.45122	Drosophila_melanogaster_DN4516_c0_g1_i2.p1
418	GO:0008201	heparin binding	2	1	0.52	0.45122	Drosophila_melanogaster_DN17644_c0_g1_i1.p1
419	GO:0008327	methyl-CpG binding	2	1	0.52	0.45122	Drosophila_melanogaster_DN9906_c1_g1_i2.p1
420	GO:0008418	protein-N-terminal asparagine amidohydro...	2	1	0.52	0.45122	Drosophila_melanogaster_DN9741_c0_g1_i1.p1
421	GO:0008420	RNA polymerase II CTD heptapeptide repea...	2	1	0.52	0.45122	Drosophila_melanogaster_DN6155_c0_g1_i2.p1
422	GO:0016725	oxidoreductase activity, acting on CH or...	2	1	0.52	0.45122	Drosophila_melanogaster_DN6972_c0_g1_i2.p1
423	GO:0016805	dipeptidase activity	2	1	0.52	0.45122	Drosophila_melanogaster_DN4848_c0_g1_i1.p1
424	GO:0018271	biotin-protein ligase activity	2	1	0.52	0.45122	Drosophila_melanogaster_DN9751_c0_g1_i2.p2
425	GO:0019209	kinase activator activity	2	1	0.52	0.45122	Drosophila_melanogaster_DN14126_c0_g1_i1.p1
426	GO:0019781	NEDD8 activating enzyme activity	2	1	0.52	0.45122	Drosophila_melanogaster_DN6855_c0_g1_i1.p1
427	GO:0019905	syntaxin binding	2	1	0.52	0.45122	Drosophila_melanogaster_DN9468_c0_g1_i1.p1
428	GO:0030295	protein kinase activator activity	2	1	0.52	0.45122	Drosophila_melanogaster_DN14126_c0_g1_i1.p1
429	GO:0030337	DNA polymerase processivity factor activ...	2	1	0.52	0.45122	Drosophila_melanogaster_DN16352_c0_g1_i1.p1
430	GO:0034237	protein kinase A regulatory subunit bind...	2	1	0.52	0.45122	Drosophila_melanogaster_DN10054_c0_g1_i2.p1
431	GO:0035252	UDP-xylosyltransferase activity	2	1	0.52	0.45122	Drosophila_melanogaster_DN9494_c0_g1_i1.p1
432	GO:0035615	clathrin adaptor activity	2	1	0.52	0.45122	Drosophila_melanogaster_DN9771_c0_g1_i1.p1
433	GO:0042285	xylosyltransferase activity	2	1	0.52	0.45122	Drosophila_melanogaster_DN9494_c0_g1_i1.p1
434	GO:0042393	histone binding	2	1	0.52	0.45122	Drosophila_melanogaster_DN5409_c0_g1_i1.p1
435	GO:0046332	SMAD binding	2	1	0.52	0.45122	Drosophila_melanogaster_DN16064_c0_g1_i1.p1
436	GO:0047429	nucleoside-triphosphate diphosphatase ac...	2	1	0.52	0.45122	Drosophila_melanogaster_DN6916_c0_g1_i1.p1
437	GO:0048365	Rac GTPase binding	2	1	0.52	0.45122	Drosophila_melanogaster_DN6921_c0_g1_i1.p1
438	GO:0061505	DNA topoisomerase II activity	2	1	0.52	0.45122	Drosophila_melanogaster_DN41_c0_g1_i1.p1
439	GO:0061575	cyclin-dependent protein serine/threonin...	2	1	0.52	0.45122	Drosophila_melanogaster_DN14126_c0_g1_i1.p1
440	GO:0061608	nuclear import signal receptor activity	2	1	0.52	0.45122	Drosophila_melanogaster_DN3424_c1_g1_i1.p1
441	GO:0070567	cytidylyltransferase activity	2	1	0.52	0.45122	Drosophila_melanogaster_DN3766_c0_g1_i1.p1
442	GO:0070840	dynein complex binding	2	1	0.52	0.45122	Drosophila_melanogaster_DN4516_c0_g1_i2.p1
443	GO:0098518	polynucleotide phosphatase activity	2	1	0.52	0.45122	Drosophila_melanogaster_DN17721_c0_g1_i1.p1
444	GO:0098748	endocytic adaptor activity	2	1	0.52	0.45122	Drosophila_melanogaster_DN9771_c0_g1_i1.p1
445	GO:0140110	transcription regulator activity	189	50	48.99	0.46044	c("Drosophila_melanogaster_DN10702_c0_g1_i1.p2", "Drosophila_melanogaster_DN11831_c0_g1_i1.p1", "Drosophila_melanogaster_DN12329_c0_g1_i1.p1", "Drosophila_melanogaster_DN15895_c0_g1_i1.p1", "Drosophila_melanogaster_DN15955_c0_g1_i1.p1", "Drosophila_melanogaster_DN16443_c0_g1_i1.p1", "Drosophila_melanogaster_DN17754_c0_g1_i1.p1", "Drosophila_melanogaster_DN17994_c0_g1_i1.p6", "Drosophila_melanogas…
446	GO:0030145	manganese ion binding	17	5	4.41	0.46128	c("Drosophila_melanogaster_DN15826_c0_g1_i1.p1", "Drosophila_melanogaster_DN16314_c0_g1_i1.p1", "Drosophila_melanogaster_DN21179_c0_g1_i1.p1", "Drosophila_melanogaster_DN21580_c0_g1_i1.p1", "Drosophila_melanogaster_DN7120_c0_g1_i1.p1")
447	GO:0008235	metalloexopeptidase activity	36	10	9.33	0.46215	c("Drosophila_melanogaster_DN11588_c0_g1_i1.p1", "Drosophila_melanogaster_DN16314_c0_g1_i1.p1", "Drosophila_melanogaster_DN19793_c0_g1_i1.p1", "Drosophila_melanogaster_DN21179_c0_g1_i1.p1", "Drosophila_melanogaster_DN21580_c0_g1_i1.p1", "Drosophila_melanogaster_DN4848_c0_g1_i1.p1", "Drosophila_melanogaster_DN5683_c0_g1_i1.p1", "Drosophila_melanogaster_DN7120_c0_g1_i1.p1", "Drosophila_melanogaster…
448	GO:0016874	ligase activity	82	22	21.25	0.46715	c("Drosophila_melanogaster_DN1023_c0_g1_i1.p1", "Drosophila_melanogaster_DN11965_c0_g1_i1.p1", "Drosophila_melanogaster_DN15739_c0_g1_i1.p1", "Drosophila_melanogaster_DN20178_c0_g1_i1.p1", "Drosophila_melanogaster_DN2257_c0_g1_i1.p1", "Drosophila_melanogaster_DN3933_c0_g1_i1.p1", "Drosophila_melanogaster_DN5349_c0_g1_i1.p1", "Drosophila_melanogaster_DN6589_c0_g1_i1.p1", "Drosophila_melanogaster_D…
449	GO:0002161	aminoacyl-tRNA editing activity	6	2	1.56	0.48778	c("Drosophila_melanogaster_DN5349_c0_g1_i1.p1", "Drosophila_melanogaster_DN8215_c0_g1_i1.p1")
450	GO:0003995	acyl-CoA dehydrogenase activity	6	2	1.56	0.48778	c("Drosophila_melanogaster_DN7278_c0_g1_i1.p1", "Drosophila_melanogaster_DN9759_c0_g1_i1.p1")
451	GO:0003997	acyl-CoA oxidase activity	6	2	1.56	0.48778	c("Drosophila_melanogaster_DN17882_c0_g1_i1.p1", "Drosophila_melanogaster_DN9256_c0_g2_i1.p1")
452	GO:0004675	transmembrane receptor protein serine/th...	6	2	1.56	0.48778	c("Drosophila_melanogaster_DN5271_c0_g1_i1.p1", "Drosophila_melanogaster_DN8325_c0_g1_i1.p1")
453	GO:0008013	beta-catenin binding	6	2	1.56	0.48778	c("Drosophila_melanogaster_DN13741_c0_g1_i1.p1", "Drosophila_melanogaster_DN881_c0_g1_i1.p1")
454	GO:0008242	omega peptidase activity	6	2	1.56	0.48778	c("Drosophila_melanogaster_DN2403_c0_g1_i1.p1", "Drosophila_melanogaster_DN4633_c0_g1_i1.p1")
455	GO:0019208	phosphatase regulator activity	6	2	1.56	0.48778	c("Drosophila_melanogaster_DN5915_c0_g1_i1.p1", "Drosophila_melanogaster_DN7323_c0_g1_i1.p1")
456	GO:0019902	phosphatase binding	6	2	1.56	0.48778	c("Drosophila_melanogaster_DN19988_c0_g1_i1.p1", "Drosophila_melanogaster_DN2375_c0_g1_i1.p1")
457	GO:0031072	heat shock protein binding	6	2	1.56	0.48778	c("Drosophila_melanogaster_DN2205_c0_g1_i1.p1", "Drosophila_melanogaster_DN5582_c0_g1_i2.p1")
458	GO:0031418	L-ascorbic acid binding	6	2	1.56	0.48778	c("Drosophila_melanogaster_DN1971_c0_g1_i1.p1", "Drosophila_melanogaster_DN4374_c0_g1_i1.p1")
459	GO:0004713	protein tyrosine kinase activity	29	8	7.52	0.48902	c("Drosophila_melanogaster_DN133_c0_g1_i1.p1", "Drosophila_melanogaster_DN170_c0_g1_i1.p1", "Drosophila_melanogaster_DN7089_c0_g1_i3.p1", "Drosophila_melanogaster_DN8058_c0_g1_i1.p1", "Drosophila_melanogaster_DN9492_c0_g1_i1.p1", "Drosophila_melanogaster_DN9540_c0_g1_i1.p1", "Drosophila_melanogaster_DN9558_c0_g1_i2.p1", "Drosophila_melanogaster_DN9713_c0_g1_i1.p1")
460	GO:0004725	protein tyrosine phosphatase activity	33	9	8.55	0.49557	c("Drosophila_melanogaster_DN10132_c4_g1_i2.p1", "Drosophila_melanogaster_DN13598_c0_g1_i1.p1", "Drosophila_melanogaster_DN1573_c0_g1_i1.p1", "Drosophila_melanogaster_DN15870_c0_g1_i1.p1", "Drosophila_melanogaster_DN5816_c0_g1_i1.p1", "Drosophila_melanogaster_DN6260_c0_g1_i1.p1", "Drosophila_melanogaster_DN8605_c0_g1_i1.p1", "Drosophila_melanogaster_DN8999_c0_g1_i1.p1", "Drosophila_melanogaster_D…
461	GO:0060090	molecular adaptor activity	14	4	3.63	0.51090	c("Drosophila_melanogaster_DN11569_c0_g1_i1.p1", "Drosophila_melanogaster_DN1972_c0_g1_i1.p1", "Drosophila_melanogaster_DN4516_c0_g1_i2.p1", "Drosophila_melanogaster_DN9771_c0_g1_i1.p1")
462	GO:0004674	protein serine/threonine kinase activity	70	18	18.14	0.56163	c("Drosophila_melanogaster_DN11715_c0_g1_i1.p1", "Drosophila_melanogaster_DN11819_c0_g1_i1.p1", "Drosophila_melanogaster_DN12277_c0_g1_i1.p1", "Drosophila_melanogaster_DN17688_c0_g1_i1.p1", "Drosophila_melanogaster_DN3647_c0_g1_i1.p1", "Drosophila_melanogaster_DN3647_c0_g1_i2.p1", "Drosophila_melanogaster_DN4415_c0_g1_i1.p1", "Drosophila_melanogaster_DN5271_c0_g1_i1.p1", "Drosophila_melanogaster_…
463	GO:0008375	acetylglucosaminyltransferase activity	11	3	2.85	0.57303	c("Drosophila_melanogaster_DN15945_c0_g1_i1.p1", "Drosophila_melanogaster_DN1818_c0_g1_i1.p1", "Drosophila_melanogaster_DN4115_c0_g1_i1.p1")
464	GO:0004656	procollagen-proline 4-dioxygenase activi...	7	2	1.81	0.57777	c("Drosophila_melanogaster_DN10490_c0_g1_i1.p1", "Drosophila_melanogaster_DN4362_c0_g1_i1.p1")
465	GO:0019798	procollagen-proline dioxygenase activity	7	2	1.81	0.57777	c("Drosophila_melanogaster_DN10490_c0_g1_i1.p1", "Drosophila_melanogaster_DN4362_c0_g1_i1.p1")
466	GO:0031543	peptidyl-proline dioxygenase activity	7	2	1.81	0.57777	c("Drosophila_melanogaster_DN10490_c0_g1_i1.p1", "Drosophila_melanogaster_DN4362_c0_g1_i1.p1")
467	GO:0031545	peptidyl-proline 4-dioxygenase activity	7	2	1.81	0.57777	c("Drosophila_melanogaster_DN10490_c0_g1_i1.p1", "Drosophila_melanogaster_DN4362_c0_g1_i1.p1")
468	GO:0031683	G-protein beta/gamma-subunit complex bin...	7	2	1.81	0.57777	c("Drosophila_melanogaster_DN17894_c0_g1_i1.p1", "Drosophila_melanogaster_DN6388_c0_g1_i1.p1")
469	GO:0000149	SNARE binding	3	1	0.78	0.59351	Drosophila_melanogaster_DN9468_c0_g1_i1.p1
470	GO:0003909	DNA ligase activity	3	1	0.78	0.59351	Drosophila_melanogaster_DN2257_c0_g1_i1.p1
471	GO:0003910	DNA ligase (ATP) activity	3	1	0.78	0.59351	Drosophila_melanogaster_DN2257_c0_g1_i1.p1
472	GO:0003950	NAD+ ADP-ribosyltransferase activity	3	1	0.78	0.59351	Drosophila_melanogaster_DN8660_c0_g1_i1.p1
473	GO:0004383	guanylate cyclase activity	3	1	0.78	0.59351	Drosophila_melanogaster_DN2994_c0_g1_i1.p1
474	GO:0004435	phosphatidylinositol phospholipase C act...	3	1	0.78	0.59351	Drosophila_melanogaster_DN4143_c0_g1_i1.p1
475	GO:0004629	phospholipase C activity	3	1	0.78	0.59351	Drosophila_melanogaster_DN4143_c0_g1_i1.p1
476	GO:0004723	calcium-dependent protein serine/threoni...	3	1	0.78	0.59351	Drosophila_melanogaster_DN9375_c0_g1_i4.p1
477	GO:0005048	signal sequence binding	3	1	0.78	0.59351	Drosophila_melanogaster_DN2866_c0_g1_i1.p1
478	GO:0005338	nucleotide-sugar transmembrane transport...	3	1	0.78	0.59351	Drosophila_melanogaster_DN595_c0_g1_i1.p1
479	GO:0008190	eukaryotic initiation factor 4E binding	3	1	0.78	0.59351	Drosophila_melanogaster_DN9918_c1_g1_i6.p1
480	GO:0008320	protein transmembrane transporter activi...	3	1	0.78	0.59351	Drosophila_melanogaster_DN2311_c0_g1_i1.p1
481	GO:0008410	CoA-transferase activity	3	1	0.78	0.59351	Drosophila_melanogaster_DN10616_c0_g1_i1.p1
482	GO:0016854	racemase and epimerase activity	3	1	0.78	0.59351	Drosophila_melanogaster_DN6188_c0_g1_i1.p1
483	GO:0016857	racemase and epimerase activity, acting ...	3	1	0.78	0.59351	Drosophila_melanogaster_DN6188_c0_g1_i1.p1
484	GO:0022884	macromolecule transmembrane transporter ...	3	1	0.78	0.59351	Drosophila_melanogaster_DN2311_c0_g1_i1.p1
485	GO:0033192	calmodulin-dependent protein phosphatase...	3	1	0.78	0.59351	Drosophila_melanogaster_DN9375_c0_g1_i4.p1
486	GO:0045296	cadherin binding	3	1	0.78	0.59351	Drosophila_melanogaster_DN404_c0_g1_i1.p1
487	GO:0051018	protein kinase A binding	3	1	0.78	0.59351	Drosophila_melanogaster_DN10054_c0_g1_i2.p1
488	GO:0051920	peroxiredoxin activity	3	1	0.78	0.59351	Drosophila_melanogaster_DN5864_c0_g1_i1.p1
489	GO:0030695	GTPase regulator activity	40	10	10.37	0.61291	c("Drosophila_melanogaster_DN10087_c1_g1_i1.p2", "Drosophila_melanogaster_DN10087_c2_g1_i1.p1", "Drosophila_melanogaster_DN10449_c0_g1_i1.p1", "Drosophila_melanogaster_DN12145_c0_g1_i1.p1", "Drosophila_melanogaster_DN1294_c0_g1_i1.p1", "Drosophila_melanogaster_DN5456_c0_g1_i2.p1", "Drosophila_melanogaster_DN6293_c1_g1_i1.p1", "Drosophila_melanogaster_DN7224_c0_g1_i1.p1", "Drosophila_melanogaster_…
490	GO:0016765	transferase activity, transferring alkyl...	24	6	6.22	0.61822	c("Drosophila_melanogaster_DN19900_c0_g1_i1.p1", "Drosophila_melanogaster_DN2034_c0_g1_i1.p1", "Drosophila_melanogaster_DN3411_c0_g1_i1.p2", "Drosophila_melanogaster_DN8025_c0_g1_i1.p1", "Drosophila_melanogaster_DN8221_c0_g1_i5.p1", "Drosophila_melanogaster_DN8670_c0_g1_i1.p1")
491	GO:0000030	mannosyltransferase activity	16	4	4.15	0.62773	c("Drosophila_melanogaster_DN1524_c0_g1_i1.p1", "Drosophila_melanogaster_DN5110_c0_g1_i1.p1", "Drosophila_melanogaster_DN5461_c0_g1_i1.p1", "Drosophila_melanogaster_DN9271_c0_g1_i2.p1")
492	GO:0008138	protein tyrosine/serine/threonine phosph...	12	3	3.11	0.63745	c("Drosophila_melanogaster_DN13598_c0_g1_i1.p1", "Drosophila_melanogaster_DN1573_c0_g1_i1.p1", "Drosophila_melanogaster_DN15870_c0_g1_i1.p1")
493	GO:0043021	ribonucleoprotein complex binding	12	3	3.11	0.63745	c("Drosophila_melanogaster_DN7499_c0_g1_i1.p1", "Drosophila_melanogaster_DN7894_c0_g1_i1.p1", "Drosophila_melanogaster_DN9217_c0_g1_i1.p2")
494	GO:0016757	transferase activity, transferring glyco...	109	27	28.25	0.64483	c("Drosophila_melanogaster_DN1524_c0_g1_i1.p1", "Drosophila_melanogaster_DN15751_c0_g1_i1.p1", "Drosophila_melanogaster_DN15857_c0_g1_i1.p1", "Drosophila_melanogaster_DN15945_c0_g1_i1.p1", "Drosophila_melanogaster_DN1818_c0_g1_i1.p1", "Drosophila_melanogaster_DN2891_c0_g1_i1.p1", "Drosophila_melanogaster_DN3260_c0_g1_i1.p1", "Drosophila_melanogaster_DN4115_c0_g1_i1.p1", "Drosophila_melanogaster_D…
495	GO:0005548	phospholipid transporter activity	8	2	2.07	0.65555	c("Drosophila_melanogaster_DN15951_c0_g1_i1.p1", "Drosophila_melanogaster_DN20669_c0_g1_i1.p1")
496	GO:0008134	transcription factor binding	8	2	2.07	0.65555	c("Drosophila_melanogaster_DN4173_c0_g1_i2.p2", "Drosophila_melanogaster_DN8514_c0_g1_i3.p1")
497	GO:0016634	oxidoreductase activity, acting on the C...	8	2	2.07	0.65555	c("Drosophila_melanogaster_DN17882_c0_g1_i1.p1", "Drosophila_melanogaster_DN9256_c0_g2_i1.p1")
498	GO:0017137	Rab GTPase binding	8	2	2.07	0.65555	c("Drosophila_melanogaster_DN4359_c0_g1_i1.p1", "Drosophila_melanogaster_DN8574_c1_g1_i6.p1")
499	GO:0019843	rRNA binding	8	2	2.07	0.65555	c("Drosophila_melanogaster_DN13822_c0_g1_i1.p1", "Drosophila_melanogaster_DN14698_c0_g1_i1.p1")
500	GO:0008238	exopeptidase activity	54	13	14	0.67237	c("Drosophila_melanogaster_DN11588_c0_g1_i1.p1", "Drosophila_melanogaster_DN16314_c0_g1_i1.p1", "Drosophila_melanogaster_DN19793_c0_g1_i1.p1", "Drosophila_melanogaster_DN21179_c0_g1_i1.p1", "Drosophila_melanogaster_DN21580_c0_g1_i1.p1", "Drosophila_melanogaster_DN2403_c0_g1_i1.p1", "Drosophila_melanogaster_DN4633_c0_g1_i1.p1", "Drosophila_melanogaster_DN4848_c0_g1_i1.p1", "Drosophila_melanogaster…
501	GO:0016614	oxidoreductase activity, acting on CH-OH...	50	12	12.96	0.67435	c("Drosophila_melanogaster_DN13888_c0_g1_i1.p1", "Drosophila_melanogaster_DN15947_c0_g1_i1.p1", "Drosophila_melanogaster_DN15958_c0_g1_i1.p1", "Drosophila_melanogaster_DN17881_c0_g1_i1.p1", "Drosophila_melanogaster_DN19841_c0_g1_i1.p1", "Drosophila_melanogaster_DN20577_c0_g1_i1.p2", "Drosophila_melanogaster_DN5514_c0_g1_i1.p1", "Drosophila_melanogaster_DN6000_c0_g1_i2.p1", "Drosophila_melanogaste…
502	GO:0060589	nucleoside-triphosphatase regulator acti...	46	11	11.92	0.67678	c("Drosophila_melanogaster_DN10087_c1_g1_i1.p2", "Drosophila_melanogaster_DN10087_c2_g1_i1.p1", "Drosophila_melanogaster_DN10449_c0_g1_i1.p1", "Drosophila_melanogaster_DN12145_c0_g1_i1.p1", "Drosophila_melanogaster_DN1294_c0_g1_i1.p1", "Drosophila_melanogaster_DN1841_c0_g1_i1.p1", "Drosophila_melanogaster_DN5456_c0_g1_i2.p1", "Drosophila_melanogaster_DN6293_c1_g1_i1.p1", "Drosophila_melanogaster_…
503	GO:0019199	transmembrane receptor protein kinase ac...	17	4	4.41	0.67895	c("Drosophila_melanogaster_DN170_c0_g1_i1.p1", "Drosophila_melanogaster_DN5271_c0_g1_i1.p1", "Drosophila_melanogaster_DN8325_c0_g1_i1.p1", "Drosophila_melanogaster_DN9558_c0_g1_i2.p1")
504	GO:0000287	magnesium ion binding	34	8	8.81	0.68807	c("Drosophila_melanogaster_DN133_c0_g1_i1.p1", "Drosophila_melanogaster_DN15698_c0_g1_i1.p1", "Drosophila_melanogaster_DN15739_c0_g1_i1.p1", "Drosophila_melanogaster_DN4933_c0_g1_i1.p1", "Drosophila_melanogaster_DN6916_c0_g1_i1.p1", "Drosophila_melanogaster_DN7198_c0_g1_i1.p1", "Drosophila_melanogaster_DN8098_c1_g1_i4.p1", "Drosophila_melanogaster_DN9238_c0_g1_i4.p1")
505	GO:0016616	oxidoreductase activity, acting on the C...	34	8	8.81	0.68807	c("Drosophila_melanogaster_DN17881_c0_g1_i1.p1", "Drosophila_melanogaster_DN20577_c0_g1_i1.p2", "Drosophila_melanogaster_DN5514_c0_g1_i1.p1", "Drosophila_melanogaster_DN6000_c0_g1_i2.p1", "Drosophila_melanogaster_DN7413_c0_g1_i2.p1", "Drosophila_melanogaster_DN7570_c0_g1_i2.p1", "Drosophila_melanogaster_DN8034_c0_g1_i5.p1", "Drosophila_melanogaster_DN9717_c0_g1_i1.p1")
506	GO:0016702	oxidoreductase activity, acting on singl...	13	3	3.37	0.69472	c("Drosophila_melanogaster_DN10490_c0_g1_i1.p1", "Drosophila_melanogaster_DN4362_c0_g1_i1.p1", "Drosophila_melanogaster_DN6974_c0_g1_i1.p2")
507	GO:0004364	glutathione transferase activity	4	1	1.04	0.69892	Drosophila_melanogaster_DN19900_c0_g1_i1.p1
508	GO:0004707	MAP kinase activity	4	1	1.04	0.69892	Drosophila_melanogaster_DN7348_c0_g1_i1.p1
509	GO:0004784	superoxide dismutase activity	4	1	1.04	0.69892	Drosophila_melanogaster_DN2661_c0_g1_i3.p1
510	GO:0004814	arginine-tRNA ligase activity	4	1	1.04	0.69892	Drosophila_melanogaster_DN11965_c0_g1_i1.p1
511	GO:0016670	oxidoreductase activity, acting on a sul...	4	1	1.04	0.69892	Drosophila_melanogaster_DN15966_c0_g1_i1.p1
512	GO:0016721	oxidoreductase activity, acting on super...	4	1	1.04	0.69892	Drosophila_melanogaster_DN2661_c0_g1_i3.p1
513	GO:0016868	intramolecular transferase activity, pho...	4	1	1.04	0.69892	Drosophila_melanogaster_DN7198_c0_g1_i1.p1
514	GO:0016971	flavin-linked sulfhydryl oxidase activit...	4	1	1.04	0.69892	Drosophila_melanogaster_DN15966_c0_g1_i1.p1
515	GO:0016972	thiol oxidase activity	4	1	1.04	0.69892	Drosophila_melanogaster_DN15966_c0_g1_i1.p1
516	GO:0019206	nucleoside kinase activity	4	1	1.04	0.69892	Drosophila_melanogaster_DN5321_c0_g1_i1.p1
517	GO:0032266	phosphatidylinositol-3-phosphate binding	4	1	1.04	0.69892	Drosophila_melanogaster_DN1007_c0_g1_i1.p1
518	GO:0042803	protein homodimerization activity	4	1	1.04	0.69892	Drosophila_melanogaster_DN5811_c0_g1_i1.p1
519	GO:0050839	cell adhesion molecule binding	4	1	1.04	0.69892	Drosophila_melanogaster_DN404_c0_g1_i1.p1
520	GO:0050660	flavin adenine dinucleotide binding	55	13	14.26	0.70001	c("Drosophila_melanogaster_DN13888_c0_g1_i1.p1", "Drosophila_melanogaster_DN15947_c0_g1_i1.p1", "Drosophila_melanogaster_DN15958_c0_g1_i1.p1", "Drosophila_melanogaster_DN17882_c0_g1_i1.p1", "Drosophila_melanogaster_DN19841_c0_g1_i1.p1", "Drosophila_melanogaster_DN3079_c0_g1_i1.p1", "Drosophila_melanogaster_DN4856_c0_g1_i2.p1", "Drosophila_melanogaster_DN6068_c0_g1_i2.p1", "Drosophila_melanogaster…
521	GO:0008194	UDP-glycosyltransferase activity	47	11	12.18	0.70636	c("Drosophila_melanogaster_DN15945_c0_g1_i1.p1", "Drosophila_melanogaster_DN1818_c0_g1_i1.p1", "Drosophila_melanogaster_DN2891_c0_g1_i1.p1", "Drosophila_melanogaster_DN3260_c0_g1_i1.p1", "Drosophila_melanogaster_DN4115_c0_g1_i1.p1", "Drosophila_melanogaster_DN4228_c0_g1_i1.p1", "Drosophila_melanogaster_DN8040_c0_g1_i1.p1", "Drosophila_melanogaster_DN8871_c0_g1_i1.p1", "Drosophila_melanogaster_DN9…
522	GO:0016811	hydrolase activity, acting on carbon-nit...	27	6	7	0.73808	c("Drosophila_melanogaster_DN10340_c0_g1_i1.p1", "Drosophila_melanogaster_DN1816_c0_g1_i1.p1", "Drosophila_melanogaster_DN1854_c0_g1_i1.p1", "Drosophila_melanogaster_DN20583_c0_g1_i1.p1", "Drosophila_melanogaster_DN7015_c0_g1_i1.p1", "Drosophila_melanogaster_DN9741_c0_g1_i1.p1")
523	GO:0016701	oxidoreductase activity, acting on singl...	14	3	3.63	0.74485	c("Drosophila_melanogaster_DN10490_c0_g1_i1.p1", "Drosophila_melanogaster_DN4362_c0_g1_i1.p1", "Drosophila_melanogaster_DN6974_c0_g1_i1.p2")
524	GO:0016849	phosphorus-oxygen lyase activity	14	3	3.63	0.74485	c("Drosophila_melanogaster_DN17782_c0_g1_i1.p1", "Drosophila_melanogaster_DN2994_c0_g1_i1.p1", "Drosophila_melanogaster_DN8930_c0_g1_i2.p1")
525	GO:0005085	guanyl-nucleotide exchange factor activi...	61	14	15.81	0.74709	c("Drosophila_melanogaster_DN10087_c1_g1_i1.p2", "Drosophila_melanogaster_DN10087_c2_g1_i1.p1", "Drosophila_melanogaster_DN10172_c0_g1_i1.p1", "Drosophila_melanogaster_DN13858_c0_g1_i1.p1", "Drosophila_melanogaster_DN4359_c0_g1_i1.p1", "Drosophila_melanogaster_DN6462_c0_g1_i1.p1", "Drosophila_melanogaster_DN6462_c1_g1_i1.p1", "Drosophila_melanogaster_DN7066_c0_g1_i1.p1", "Drosophila_melanogaster_…
526	GO:0035091	phosphatidylinositol binding	23	5	5.96	0.75005	c("Drosophila_melanogaster_DN1007_c0_g1_i1.p1", "Drosophila_melanogaster_DN11899_c0_g1_i2.p1", "Drosophila_melanogaster_DN3866_c0_g1_i1.p1", "Drosophila_melanogaster_DN4437_c0_g1_i1.p1", "Drosophila_melanogaster_DN4568_c0_g1_i1.p1")
527	GO:0000981	DNA-binding transcription factor activit...	36	8	9.33	0.75224	c("Drosophila_melanogaster_DN2320_c0_g1_i1.p1", "Drosophila_melanogaster_DN3414_c0_g1_i1.p1", "Drosophila_melanogaster_DN7653_c0_g1_i1.p1", "Drosophila_melanogaster_DN8054_c0_g1_i1.p1", "Drosophila_melanogaster_DN9011_c0_g1_i5.p1", "Drosophila_melanogaster_DN9283_c0_g1_i2.p1", "Drosophila_melanogaster_DN9544_c1_g1_i1.p1", "Drosophila_melanogaster_DN9805_c0_g1_i1.p1")
528	GO:0004984	olfactory receptor activity	10	2	2.59	0.77627	c("Drosophila_melanogaster_DN11539_c0_g1_i1.p1", "Drosophila_melanogaster_DN18252_c0_g1_i1.p1")
529	GO:0048029	monosaccharide binding	10	2	2.59	0.77627	c("Drosophila_melanogaster_DN1971_c0_g1_i1.p1", "Drosophila_melanogaster_DN4374_c0_g1_i1.p1")
530	GO:0003747	translation release factor activity	5	1	1.3	0.77701	Drosophila_melanogaster_DN4113_c0_g1_i1.p1
531	GO:0004198	calcium-dependent cysteine-type endopept...	5	1	1.3	0.77701	Drosophila_melanogaster_DN9034_c0_g1_i1.p1
532	GO:0004525	ribonuclease III activity	5	1	1.3	0.77701	Drosophila_melanogaster_DN5223_c0_g1_i1.p1
533	GO:0005086	ARF guanyl-nucleotide exchange factor ac...	5	1	1.3	0.77701	Drosophila_melanogaster_DN7730_c0_g1_i1.p1
534	GO:0005245	voltage-gated calcium channel activity	5	1	1.3	0.77701	Drosophila_melanogaster_DN4477_c0_g1_i1.p2
535	GO:0008079	translation termination factor activity	5	1	1.3	0.77701	Drosophila_melanogaster_DN4113_c0_g1_i1.p1
536	GO:0008312	7S RNA binding	5	1	1.3	0.77701	Drosophila_melanogaster_DN8235_c0_g1_i1.p2
537	GO:0008318	protein prenyltransferase activity	5	1	1.3	0.77701	Drosophila_melanogaster_DN2034_c0_g1_i1.p1
538	GO:0015299	solute:proton antiporter activity	5	1	1.3	0.77701	Drosophila_melanogaster_DN9297_c0_g1_i3.p1
539	GO:0016861	intramolecular oxidoreductase activity, ...	5	1	1.3	0.77701	Drosophila_melanogaster_DN9200_c0_g1_i1.p1
540	GO:0019904	protein domain specific binding	5	1	1.3	0.77701	Drosophila_melanogaster_DN765_c0_g1_i1.p1
541	GO:0030976	thiamine pyrophosphate binding	5	1	1.3	0.77701	Drosophila_melanogaster_DN15698_c0_g1_i1.p1
542	GO:0032296	double-stranded RNA-specific ribonucleas...	5	1	1.3	0.77701	Drosophila_melanogaster_DN5223_c0_g1_i1.p1
543	GO:0090482	vitamin transmembrane transporter activi...	5	1	1.3	0.77701	Drosophila_melanogaster_DN2295_c0_g1_i1.p1
544	GO:0004181	metallocarboxypeptidase activity	15	3	3.89	0.78817	c("Drosophila_melanogaster_DN11588_c0_g1_i1.p1", "Drosophila_melanogaster_DN19793_c0_g1_i1.p1", "Drosophila_melanogaster_DN8805_c0_g1_i1.p1")
545	GO:0016706	oxidoreductase activity, acting on paire...	15	3	3.89	0.78817	c("Drosophila_melanogaster_DN10490_c0_g1_i1.p1", "Drosophila_melanogaster_DN4362_c0_g1_i1.p1", "Drosophila_melanogaster_DN4374_c0_g1_i1.p1")
546	GO:0005549	odorant binding	25	5	6.48	0.81557	c("Drosophila_melanogaster_DN11539_c0_g1_i1.p1", "Drosophila_melanogaster_DN18252_c0_g1_i1.p1", "Drosophila_melanogaster_DN19392_c0_g1_i1.p2", "Drosophila_melanogaster_DN943_c0_g1_i1.p1", "Drosophila_melanogaster_DN943_c0_g1_i2.p1")
547	GO:0004714	transmembrane receptor protein tyrosine ...	11	2	2.85	0.82144	c("Drosophila_melanogaster_DN170_c0_g1_i1.p1", "Drosophila_melanogaster_DN9558_c0_g1_i2.p1")
548	GO:0005088	Ras guanyl-nucleotide exchange factor ac...	11	2	2.85	0.82144	c("Drosophila_melanogaster_DN4359_c0_g1_i1.p1", "Drosophila_melanogaster_DN8574_c1_g1_i6.p1")
549	GO:0005230	extracellular ligand-gated ion channel a...	16	3	4.15	0.82519	c("Drosophila_melanogaster_DN1152_c0_g1_i1.p1", "Drosophila_melanogaster_DN15890_c0_g1_i1.p1", "Drosophila_melanogaster_DN5981_c0_g1_i4.p1")
550	GO:0017048	Rho GTPase binding	16	3	4.15	0.82519	c("Drosophila_melanogaster_DN1535_c0_g1_i1.p2", "Drosophila_melanogaster_DN3877_c0_g1_i1.p1", "Drosophila_melanogaster_DN6921_c0_g1_i1.p1")
551	GO:0016830	carbon-carbon lyase activity	21	4	5.44	0.83336	c("Drosophila_melanogaster_DN16270_c0_g1_i1.p1", "Drosophila_melanogaster_DN4554_c0_g1_i1.p1", "Drosophila_melanogaster_DN5390_c0_g1_i2.p2", "Drosophila_melanogaster_DN8639_c0_g1_i1.p1")
552	GO:0051213	dioxygenase activity	21	4	5.44	0.83336	c("Drosophila_melanogaster_DN10490_c0_g1_i1.p1", "Drosophila_melanogaster_DN4362_c0_g1_i1.p1", "Drosophila_melanogaster_DN4374_c0_g1_i1.p1", "Drosophila_melanogaster_DN6974_c0_g1_i1.p2")
553	GO:0000977	RNA polymerase II regulatory region sequ...	6	1	1.56	0.83485	Drosophila_melanogaster_DN2320_c0_g1_i1.p1
554	GO:0001012	RNA polymerase II regulatory region DNA ...	6	1	1.56	0.83485	Drosophila_melanogaster_DN2320_c0_g1_i1.p1
555	GO:0005539	glycosaminoglycan binding	6	1	1.56	0.83485	Drosophila_melanogaster_DN17644_c0_g1_i1.p1
556	GO:0009975	cyclase activity	6	1	1.56	0.83485	Drosophila_melanogaster_DN2994_c0_g1_i1.p1
557	GO:0010340	carboxyl-O-methyltransferase activity	6	1	1.56	0.83485	Drosophila_melanogaster_DN10384_c0_g1_i1.p1
558	GO:0016886	ligase activity, forming phosphoric este...	6	1	1.56	0.83485	Drosophila_melanogaster_DN2257_c0_g1_i1.p1
559	GO:0031369	translation initiation factor binding	6	1	1.56	0.83485	Drosophila_melanogaster_DN9918_c1_g1_i6.p1
560	GO:0042277	peptide binding	6	1	1.56	0.83485	Drosophila_melanogaster_DN2866_c0_g1_i1.p1
561	GO:0051998	protein carboxyl O-methyltransferase act...	6	1	1.56	0.83485	Drosophila_melanogaster_DN10384_c0_g1_i1.p1
562	GO:0060590	ATPase regulator activity	6	1	1.56	0.83485	Drosophila_melanogaster_DN1841_c0_g1_i1.p1
563	GO:0016887	ATPase activity	145	33	37.58	0.83513	c("Drosophila_melanogaster_DN10147_c0_g1_i1.p1", "Drosophila_melanogaster_DN10158_c0_g1_i1.p1", "Drosophila_melanogaster_DN10261_c0_g1_i1.p1", "Drosophila_melanogaster_DN10415_c0_g1_i1.p1", "Drosophila_melanogaster_DN11926_c0_g1_i1.p1", "Drosophila_melanogaster_DN12107_c0_g1_i1.p1", "Drosophila_melanogaster_DN14305_c0_g1_i1.p1", "Drosophila_melanogaster_DN14912_c0_g1_i1.p1", "Drosophila_melanogas…
564	GO:0004620	phospholipase activity	17	3	4.41	0.85653	c("Drosophila_melanogaster_DN3175_c0_g1_i1.p1", "Drosophila_melanogaster_DN4143_c0_g1_i1.p1", "Drosophila_melanogaster_DN4568_c0_g1_i1.p1")
565	GO:0008483	transaminase activity	12	2	3.11	0.85823	c("Drosophila_melanogaster_DN17911_c0_g1_i1.p1", "Drosophila_melanogaster_DN8333_c0_g1_i1.p1")
566	GO:0016769	transferase activity, transferring nitro...	12	2	3.11	0.85823	c("Drosophila_melanogaster_DN17911_c0_g1_i1.p1", "Drosophila_melanogaster_DN8333_c0_g1_i1.p1")
567	GO:0071949	FAD binding	12	2	3.11	0.85823	c("Drosophila_melanogaster_DN17882_c0_g1_i1.p1", "Drosophila_melanogaster_DN9256_c0_g2_i1.p1")
568	GO:0016684	oxidoreductase activity, acting on perox...	22	4	5.7	0.86047	c("Drosophila_melanogaster_DN20156_c0_g1_i1.p1", "Drosophila_melanogaster_DN2134_c0_g1_i1.p1", "Drosophila_melanogaster_DN5496_c0_g1_i1.p1", "Drosophila_melanogaster_DN5864_c0_g1_i1.p1")
569	GO:0004089	carbonate dehydratase activity	7	1	1.81	0.87770	Drosophila_melanogaster_DN3325_c0_g1_i1.p1
570	GO:0004571	mannosyl-oligosaccharide 1,2-alpha-manno...	7	1	1.81	0.87770	Drosophila_melanogaster_DN6098_c0_g1_i1.p1
571	GO:0004879	nuclear receptor activity	7	1	1.81	0.87770	Drosophila_melanogaster_DN9805_c0_g1_i1.p1
572	GO:0005484	SNAP receptor activity	7	1	1.81	0.87770	Drosophila_melanogaster_DN8397_c0_g1_i1.p1
573	GO:0008417	fucosyltransferase activity	7	1	1.81	0.87770	Drosophila_melanogaster_DN4902_c0_g1_i1.p1
574	GO:0015297	antiporter activity	7	1	1.81	0.87770	Drosophila_melanogaster_DN9297_c0_g1_i3.p1
575	GO:0015298	solute:cation antiporter activity	7	1	1.81	0.87770	Drosophila_melanogaster_DN9297_c0_g1_i3.p1
576	GO:0015924	mannosyl-oligosaccharide mannosidase act...	7	1	1.81	0.87770	Drosophila_melanogaster_DN6098_c0_g1_i1.p1
577	GO:0016790	thiolester hydrolase activity	7	1	1.81	0.87770	Drosophila_melanogaster_DN8445_c0_g1_i2.p1
578	GO:0016842	amidine-lyase activity	7	1	1.81	0.87770	Drosophila_melanogaster_DN9089_c0_g1_i2.p1
579	GO:0016884	carbon-nitrogen ligase activity, with gl...	7	1	1.81	0.87770	Drosophila_melanogaster_DN8938_c0_g1_i1.p1
580	GO:0038024	cargo receptor activity	7	1	1.81	0.87770	Drosophila_melanogaster_DN9771_c0_g1_i1.p1
581	GO:0052745	inositol phosphate phosphatase activity	7	1	1.81	0.87770	Drosophila_melanogaster_DN6792_c0_g1_i2.p1
582	GO:0098531	transcription factor activity, direct li...	7	1	1.81	0.87770	Drosophila_melanogaster_DN9805_c0_g1_i1.p1
583	GO:0140103	catalytic activity, acting on a glycopro...	7	1	1.81	0.87770	Drosophila_melanogaster_DN15945_c0_g1_i1.p1
584	GO:1901981	phosphatidylinositol phosphate binding	7	1	1.81	0.87770	Drosophila_melanogaster_DN1007_c0_g1_i1.p1
585	GO:0044877	protein-containing complex binding	55	11	14.26	0.87935	c("Drosophila_melanogaster_DN11569_c0_g1_i1.p1", "Drosophila_melanogaster_DN17894_c0_g1_i1.p1", "Drosophila_melanogaster_DN1973_c0_g1_i1.p1", "Drosophila_melanogaster_DN2806_c0_g1_i1.p1", "Drosophila_melanogaster_DN4516_c0_g1_i2.p1", "Drosophila_melanogaster_DN6388_c0_g1_i1.p1", "Drosophila_melanogaster_DN7499_c0_g1_i1.p1", "Drosophila_melanogaster_DN7894_c0_g1_i1.p1", "Drosophila_melanogaster_DN…
586	GO:0008081	phosphoric diester hydrolase activity	23	4	5.96	0.88372	c("Drosophila_melanogaster_DN3175_c0_g1_i1.p1", "Drosophila_melanogaster_DN3301_c0_g1_i1.p1", "Drosophila_melanogaster_DN4143_c0_g1_i1.p1", "Drosophila_melanogaster_DN4568_c0_g1_i1.p1")
587	GO:0004559	alpha-mannosidase activity	13	2	3.37	0.88796	c("Drosophila_melanogaster_DN6098_c0_g1_i1.p1", "Drosophila_melanogaster_DN6668_c0_g1_i1.p1")
588	GO:0015923	mannosidase activity	13	2	3.37	0.88796	c("Drosophila_melanogaster_DN6098_c0_g1_i1.p1", "Drosophila_melanogaster_DN6668_c0_g1_i1.p1")
589	GO:0004601	peroxidase activity	19	3	4.92	0.90475	c("Drosophila_melanogaster_DN20156_c0_g1_i1.p1", "Drosophila_melanogaster_DN2134_c0_g1_i1.p1", "Drosophila_melanogaster_DN5496_c0_g1_i1.p1")
590	GO:0015291	secondary active transmembrane transport...	29	5	7.52	0.90508	c("Drosophila_melanogaster_DN17957_c0_g1_i1.p1", "Drosophila_melanogaster_DN3382_c0_g1_i1.p1", "Drosophila_melanogaster_DN6056_c0_g1_i2.p1", "Drosophila_melanogaster_DN6226_c0_g1_i1.p1", "Drosophila_melanogaster_DN9297_c0_g1_i3.p1")
591	GO:0016209	antioxidant activity	29	5	7.52	0.90508	c("Drosophila_melanogaster_DN20156_c0_g1_i1.p1", "Drosophila_melanogaster_DN2134_c0_g1_i1.p1", "Drosophila_melanogaster_DN2661_c0_g1_i3.p1", "Drosophila_melanogaster_DN5496_c0_g1_i1.p1", "Drosophila_melanogaster_DN5864_c0_g1_i1.p1")
592	GO:0016791	phosphatase activity	97	20	25.14	0.90886	c("Drosophila_melanogaster_DN10132_c4_g1_i2.p1", "Drosophila_melanogaster_DN13598_c0_g1_i1.p1", "Drosophila_melanogaster_DN1573_c0_g1_i1.p1", "Drosophila_melanogaster_DN15870_c0_g1_i1.p1", "Drosophila_melanogaster_DN17721_c0_g1_i1.p1", "Drosophila_melanogaster_DN2105_c0_g1_i1.p1", "Drosophila_melanogaster_DN4064_c0_g1_i2.p1", "Drosophila_melanogaster_DN5308_c0_g1_i1.p1", "Drosophila_melanogaster_…
593	GO:0008195	phosphatidate phosphatase activity	8	1	2.07	0.90943	Drosophila_melanogaster_DN6929_c0_g1_i1.p1
594	GO:0016840	carbon-nitrogen lyase activity	8	1	2.07	0.90943	Drosophila_melanogaster_DN9089_c0_g1_i2.p1
595	GO:0008146	sulfotransferase activity	14	2	3.63	0.91182	c("Drosophila_melanogaster_DN15844_c0_g1_i1.p1", "Drosophila_melanogaster_DN8569_c0_g1_i1.p1")
596	GO:1901681	sulfur compound binding	14	2	3.63	0.91182	c("Drosophila_melanogaster_DN15698_c0_g1_i1.p1", "Drosophila_melanogaster_DN17644_c0_g1_i1.p1")
597	GO:0043169	cation binding	751	180	194.65	0.91226	c("Drosophila_melanogaster_DN10223_c1_g2_i1.p1", "Drosophila_melanogaster_DN10493_c0_g1_i1.p1", "Drosophila_melanogaster_DN10715_c0_g1_i1.p1", "Drosophila_melanogaster_DN10856_c0_g1_i1.p1", "Drosophila_melanogaster_DN11588_c0_g1_i1.p1", "Drosophila_melanogaster_DN116_c0_g1_i1.p1", "Drosophila_melanogaster_DN11716_c0_g1_i1.p1", "Drosophila_melanogaster_DN11811_c0_g1_i1.p1", "Drosophila_melanogaste…
598	GO:0030234	enzyme regulator activity	115	24	29.81	0.91489	c("Drosophila_melanogaster_DN10087_c1_g1_i1.p2", "Drosophila_melanogaster_DN10087_c2_g1_i1.p1", "Drosophila_melanogaster_DN10449_c0_g1_i1.p1", "Drosophila_melanogaster_DN12145_c0_g1_i1.p1", "Drosophila_melanogaster_DN1294_c0_g1_i1.p1", "Drosophila_melanogaster_DN14126_c0_g1_i1.p1", "Drosophila_melanogaster_DN16352_c0_g1_i1.p1", "Drosophila_melanogaster_DN1841_c0_g1_i1.p1", "Drosophila_melanogaste…
599	GO:0046872	metal ion binding	741	177	192.06	0.91923	c("Drosophila_melanogaster_DN10223_c1_g2_i1.p1", "Drosophila_melanogaster_DN10493_c0_g1_i1.p1", "Drosophila_melanogaster_DN10715_c0_g1_i1.p1", "Drosophila_melanogaster_DN10856_c0_g1_i1.p1", "Drosophila_melanogaster_DN11588_c0_g1_i1.p1", "Drosophila_melanogaster_DN116_c0_g1_i1.p1", "Drosophila_melanogaster_DN11716_c0_g1_i1.p1", "Drosophila_melanogaster_DN11811_c0_g1_i1.p1", "Drosophila_melanogaste…
600	GO:0005543	phospholipid binding	35	6	9.07	0.92207	c("Drosophila_melanogaster_DN1007_c0_g1_i1.p1", "Drosophila_melanogaster_DN11899_c0_g1_i2.p1", "Drosophila_melanogaster_DN3866_c0_g1_i1.p1", "Drosophila_melanogaster_DN4437_c0_g1_i1.p1", "Drosophila_melanogaster_DN4568_c0_g1_i1.p1", "Drosophila_melanogaster_DN7509_c0_g1_i1.p1")
601	GO:0004180	carboxypeptidase activity	20	3	5.18	0.92288	c("Drosophila_melanogaster_DN11588_c0_g1_i1.p1", "Drosophila_melanogaster_DN19793_c0_g1_i1.p1", "Drosophila_melanogaster_DN8805_c0_g1_i1.p1")
602	GO:0005319	lipid transporter activity	15	2	3.89	0.93084	c("Drosophila_melanogaster_DN15951_c0_g1_i1.p1", "Drosophila_melanogaster_DN20669_c0_g1_i1.p1")
603	GO:0003993	acid phosphatase activity	9	1	2.33	0.93294	Drosophila_melanogaster_DN5818_c0_g1_i1.p1
604	GO:0004659	prenyltransferase activity	9	1	2.33	0.93294	Drosophila_melanogaster_DN2034_c0_g1_i1.p1
605	GO:0004970	ionotropic glutamate receptor activity	9	1	2.33	0.93294	Drosophila_melanogaster_DN1152_c0_g1_i1.p1
606	GO:0008066	glutamate receptor activity	9	1	2.33	0.93294	Drosophila_melanogaster_DN1152_c0_g1_i1.p1
607	GO:0003743	translation initiation factor activity	26	4	6.74	0.93436	c("Drosophila_melanogaster_DN3911_c0_g1_i1.p2", "Drosophila_melanogaster_DN7226_c0_g1_i1.p2", "Drosophila_melanogaster_DN8899_c0_g1_i4.p1", "Drosophila_melanogaster_DN9412_c0_g1_i1.p1")
608	GO:0042578	phosphoric ester hydrolase activity	122	25	31.62	0.93440	c("Drosophila_melanogaster_DN10132_c4_g1_i2.p1", "Drosophila_melanogaster_DN13598_c0_g1_i1.p1", "Drosophila_melanogaster_DN1573_c0_g1_i1.p1", "Drosophila_melanogaster_DN15870_c0_g1_i1.p1", "Drosophila_melanogaster_DN17721_c0_g1_i1.p1", "Drosophila_melanogaster_DN1801_c0_g1_i2.p1", "Drosophila_melanogaster_DN2105_c0_g1_i1.p1", "Drosophila_melanogaster_DN3175_c0_g1_i1.p1", "Drosophila_melanogaster_…
609	GO:0050662	coenzyme binding	140	29	36.29	0.93852	c("Drosophila_melanogaster_DN13888_c0_g1_i1.p1", "Drosophila_melanogaster_DN15698_c0_g1_i1.p1", "Drosophila_melanogaster_DN15947_c0_g1_i1.p1", "Drosophila_melanogaster_DN15958_c0_g1_i1.p1", "Drosophila_melanogaster_DN17882_c0_g1_i1.p1", "Drosophila_melanogaster_DN17911_c0_g1_i1.p1", "Drosophila_melanogaster_DN1971_c0_g1_i1.p1", "Drosophila_melanogaster_DN19841_c0_g1_i1.p1", "Drosophila_melanogast…
610	GO:0042623	ATPase activity, coupled	83	16	21.51	0.93917	c("Drosophila_melanogaster_DN10158_c0_g1_i1.p1", "Drosophila_melanogaster_DN10415_c0_g1_i1.p1", "Drosophila_melanogaster_DN14305_c0_g1_i1.p1", "Drosophila_melanogaster_DN1587_c0_g1_i1.p1", "Drosophila_melanogaster_DN1768_c0_g1_i1.p1", "Drosophila_melanogaster_DN1794_c0_g1_i1.p1", "Drosophila_melanogaster_DN2970_c0_g1_i2.p1", "Drosophila_melanogaster_DN41_c0_g1_i1.p1", "Drosophila_melanogaster_DN4…
611	GO:0030246	carbohydrate binding	42	7	10.89	0.94543	c("Drosophila_melanogaster_DN1333_c0_g1_i1.p1", "Drosophila_melanogaster_DN15616_c0_g1_i1.p1", "Drosophila_melanogaster_DN1971_c0_g1_i1.p1", "Drosophila_melanogaster_DN20316_c0_g1_i1.p1", "Drosophila_melanogaster_DN3635_c0_g1_i1.p1", "Drosophila_melanogaster_DN4374_c0_g1_i1.p1", "Drosophila_melanogaster_DN6668_c0_g1_i1.p1")
612	GO:0001882	nucleoside binding	137	28	35.51	0.94588	c("Drosophila_melanogaster_DN11556_c0_g1_i1.p1", "Drosophila_melanogaster_DN13839_c0_g1_i1.p1", "Drosophila_melanogaster_DN15873_c0_g1_i1.p1", "Drosophila_melanogaster_DN17346_c0_g1_i1.p1", "Drosophila_melanogaster_DN1767_c0_g1_i1.p1", "Drosophila_melanogaster_DN17894_c0_g1_i1.p1", "Drosophila_melanogaster_DN17939_c0_g1_i1.p1", "Drosophila_melanogaster_DN1827_c0_g1_i1.p1", "Drosophila_melanogaste…
613	GO:0032549	ribonucleoside binding	137	28	35.51	0.94588	c("Drosophila_melanogaster_DN11556_c0_g1_i1.p1", "Drosophila_melanogaster_DN13839_c0_g1_i1.p1", "Drosophila_melanogaster_DN15873_c0_g1_i1.p1", "Drosophila_melanogaster_DN17346_c0_g1_i1.p1", "Drosophila_melanogaster_DN1767_c0_g1_i1.p1", "Drosophila_melanogaster_DN17894_c0_g1_i1.p1", "Drosophila_melanogaster_DN17939_c0_g1_i1.p1", "Drosophila_melanogaster_DN1827_c0_g1_i1.p1", "Drosophila_melanogaste…
614	GO:0005272	sodium channel activity	16	2	4.15	0.94593	c("Drosophila_melanogaster_DN3598_c0_g1_i1.p1", "Drosophila_melanogaster_DN8538_c1_g1_i1.p1")
615	GO:0016831	carboxy-lyase activity	16	2	4.15	0.94593	c("Drosophila_melanogaster_DN4554_c0_g1_i1.p1", "Drosophila_melanogaster_DN8639_c0_g1_i1.p1")
616	GO:0003746	translation elongation factor activity	10	1	2.59	0.95035	Drosophila_melanogaster_DN9217_c0_g1_i1.p2
617	GO:0008271	secondary active sulfate transmembrane t...	10	1	2.59	0.95035	Drosophila_melanogaster_DN17957_c0_g1_i1.p1
618	GO:0015116	sulfate transmembrane transporter activi...	10	1	2.59	0.95035	Drosophila_melanogaster_DN17957_c0_g1_i1.p1
619	GO:0022824	transmitter-gated ion channel activity	10	1	2.59	0.95035	Drosophila_melanogaster_DN1152_c0_g1_i1.p1
620	GO:0022835	transmitter-gated channel activity	10	1	2.59	0.95035	Drosophila_melanogaster_DN1152_c0_g1_i1.p1
621	GO:0019842	vitamin binding	43	7	11.14	0.95379	c("Drosophila_melanogaster_DN15698_c0_g1_i1.p1", "Drosophila_melanogaster_DN17911_c0_g1_i1.p1", "Drosophila_melanogaster_DN1971_c0_g1_i1.p1", "Drosophila_melanogaster_DN4374_c0_g1_i1.p1", "Drosophila_melanogaster_DN4554_c0_g1_i1.p1", "Drosophila_melanogaster_DN7169_c0_g1_i1.p1", "Drosophila_melanogaster_DN8333_c0_g1_i1.p1")
622	GO:0016651	oxidoreductase activity, acting on NAD(P...	17	2	4.41	0.95785	c("Drosophila_melanogaster_DN21358_c0_g1_i1.p1", "Drosophila_melanogaster_DN5496_c0_g1_i1.p1")
623	GO:0016787	hydrolase activity	1136	272	294.43	0.95868	c("Drosophila_melanogaster_DN10132_c4_g1_i2.p1", "Drosophila_melanogaster_DN10147_c0_g1_i1.p1", "Drosophila_melanogaster_DN10158_c0_g1_i1.p1", "Drosophila_melanogaster_DN10178_c0_g1_i1.p1", "Drosophila_melanogaster_DN10180_c1_g1_i4.p1", "Drosophila_melanogaster_DN10252_c0_g1_i1.p1", "Drosophila_melanogaster_DN10261_c0_g1_i1.p1", "Drosophila_melanogaster_DN10298_c0_g1_i1.p1", "Drosophila_melanogas…
624	GO:0005200	structural constituent of cytoskeleton	11	1	2.85	0.96324	Drosophila_melanogaster_DN8779_c0_g1_i1.p1
625	GO:0016860	intramolecular oxidoreductase activity	11	1	2.85	0.96324	Drosophila_melanogaster_DN9200_c0_g1_i1.p1
626	GO:0051537	2 iron, 2 sulfur cluster binding	11	1	2.85	0.96324	Drosophila_melanogaster_DN14753_c0_g1_i1.p1
627	GO:1901682	sulfur compound transmembrane transporte...	11	1	2.85	0.96324	Drosophila_melanogaster_DN17957_c0_g1_i1.p1
628	GO:0030170	pyridoxal phosphate binding	29	4	7.52	0.96413	c("Drosophila_melanogaster_DN17911_c0_g1_i1.p1", "Drosophila_melanogaster_DN4554_c0_g1_i1.p1", "Drosophila_melanogaster_DN7169_c0_g1_i1.p1", "Drosophila_melanogaster_DN8333_c0_g1_i1.p1")
629	GO:0070279	vitamin B6 binding	29	4	7.52	0.96413	c("Drosophila_melanogaster_DN17911_c0_g1_i1.p1", "Drosophila_melanogaster_DN4554_c0_g1_i1.p1", "Drosophila_melanogaster_DN7169_c0_g1_i1.p1", "Drosophila_melanogaster_DN8333_c0_g1_i1.p1")
630	GO:0003779	actin binding	64	11	16.59	0.96448	c("Drosophila_melanogaster_DN11569_c0_g1_i1.p1", "Drosophila_melanogaster_DN13598_c0_g1_i1.p1", "Drosophila_melanogaster_DN1973_c0_g1_i1.p1", "Drosophila_melanogaster_DN3877_c0_g1_i1.p1", "Drosophila_melanogaster_DN3980_c0_g1_i2.p1", "Drosophila_melanogaster_DN4788_c0_g1_i1.p1", "Drosophila_melanogaster_DN6300_c0_g1_i2.p1", "Drosophila_melanogaster_DN6931_c0_g1_i1.p1", "Drosophila_melanogaster_DN…
631	GO:0019001	guanyl nucleotide binding	137	27	35.51	0.96528	c("Drosophila_melanogaster_DN13839_c0_g1_i1.p1", "Drosophila_melanogaster_DN15873_c0_g1_i1.p1", "Drosophila_melanogaster_DN17346_c0_g1_i1.p1", "Drosophila_melanogaster_DN1767_c0_g1_i1.p1", "Drosophila_melanogaster_DN17894_c0_g1_i1.p1", "Drosophila_melanogaster_DN17939_c0_g1_i1.p1", "Drosophila_melanogaster_DN1827_c0_g1_i1.p1", "Drosophila_melanogaster_DN19931_c0_g1_i1.p2", "Drosophila_melanogaste…
632	GO:0016810	hydrolase activity, acting on carbon-nit...	45	7	11.66	0.96716	c("Drosophila_melanogaster_DN10340_c0_g1_i1.p1", "Drosophila_melanogaster_DN1816_c0_g1_i1.p1", "Drosophila_melanogaster_DN1854_c0_g1_i1.p1", "Drosophila_melanogaster_DN20583_c0_g1_i1.p1", "Drosophila_melanogaster_DN7015_c0_g1_i1.p1", "Drosophila_melanogaster_DN8938_c0_g1_i1.p1", "Drosophila_melanogaster_DN9741_c0_g1_i1.p1")
633	GO:0022843	voltage-gated cation channel activity	18	2	4.67	0.96723	c("Drosophila_melanogaster_DN4477_c0_g1_i1.p2", "Drosophila_melanogaster_DN8885_c0_g1_i2.p1")
634	GO:0080019	fatty-acyl-CoA reductase (alcohol-formin...	18	2	4.67	0.96723	c("Drosophila_melanogaster_DN241_c0_g1_i1.p1", "Drosophila_melanogaster_DN3926_c0_g1_i1.p1")
635	GO:0016782	transferase activity, transferring sulfu...	24	3	6.22	0.96802	c("Drosophila_melanogaster_DN10616_c0_g1_i1.p1", "Drosophila_melanogaster_DN15844_c0_g1_i1.p1", "Drosophila_melanogaster_DN8569_c0_g1_i1.p1")
636	GO:0001883	purine nucleoside binding	134	26	34.73	0.97023	c("Drosophila_melanogaster_DN13839_c0_g1_i1.p1", "Drosophila_melanogaster_DN15873_c0_g1_i1.p1", "Drosophila_melanogaster_DN17346_c0_g1_i1.p1", "Drosophila_melanogaster_DN1767_c0_g1_i1.p1", "Drosophila_melanogaster_DN17894_c0_g1_i1.p1", "Drosophila_melanogaster_DN17939_c0_g1_i1.p1", "Drosophila_melanogaster_DN1827_c0_g1_i1.p1", "Drosophila_melanogaster_DN19931_c0_g1_i1.p2", "Drosophila_melanogaste…
637	GO:0005525	GTP binding	134	26	34.73	0.97023	c("Drosophila_melanogaster_DN13839_c0_g1_i1.p1", "Drosophila_melanogaster_DN15873_c0_g1_i1.p1", "Drosophila_melanogaster_DN17346_c0_g1_i1.p1", "Drosophila_melanogaster_DN1767_c0_g1_i1.p1", "Drosophila_melanogaster_DN17894_c0_g1_i1.p1", "Drosophila_melanogaster_DN17939_c0_g1_i1.p1", "Drosophila_melanogaster_DN1827_c0_g1_i1.p1", "Drosophila_melanogaster_DN19931_c0_g1_i1.p2", "Drosophila_melanogaste…
638	GO:0032550	purine ribonucleoside binding	134	26	34.73	0.97023	c("Drosophila_melanogaster_DN13839_c0_g1_i1.p1", "Drosophila_melanogaster_DN15873_c0_g1_i1.p1", "Drosophila_melanogaster_DN17346_c0_g1_i1.p1", "Drosophila_melanogaster_DN1767_c0_g1_i1.p1", "Drosophila_melanogaster_DN17894_c0_g1_i1.p1", "Drosophila_melanogaster_DN17939_c0_g1_i1.p1", "Drosophila_melanogaster_DN1827_c0_g1_i1.p1", "Drosophila_melanogaster_DN19931_c0_g1_i1.p2", "Drosophila_melanogaste…
639	GO:0032561	guanyl ribonucleotide binding	134	26	34.73	0.97023	c("Drosophila_melanogaster_DN13839_c0_g1_i1.p1", "Drosophila_melanogaster_DN15873_c0_g1_i1.p1", "Drosophila_melanogaster_DN17346_c0_g1_i1.p1", "Drosophila_melanogaster_DN1767_c0_g1_i1.p1", "Drosophila_melanogaster_DN17894_c0_g1_i1.p1", "Drosophila_melanogaster_DN17939_c0_g1_i1.p1", "Drosophila_melanogaster_DN1827_c0_g1_i1.p1", "Drosophila_melanogaster_DN19931_c0_g1_i1.p2", "Drosophila_melanogaste…
640	GO:0050661	NADP binding	12	1	3.11	0.97278	Drosophila_melanogaster_DN9717_c0_g1_i1.p1
641	GO:0008135	translation factor activity, RNA binding	41	6	10.63	0.97301	c("Drosophila_melanogaster_DN3911_c0_g1_i1.p2", "Drosophila_melanogaster_DN4113_c0_g1_i1.p1", "Drosophila_melanogaster_DN7226_c0_g1_i1.p2", "Drosophila_melanogaster_DN8899_c0_g1_i4.p1", "Drosophila_melanogaster_DN9217_c0_g1_i1.p2", "Drosophila_melanogaster_DN9412_c0_g1_i1.p1")
642	GO:0003700	DNA-binding transcription factor activit...	140	27	36.29	0.97484	c("Drosophila_melanogaster_DN12329_c0_g1_i1.p1", "Drosophila_melanogaster_DN15895_c0_g1_i1.p1", "Drosophila_melanogaster_DN16443_c0_g1_i1.p1", "Drosophila_melanogaster_DN19966_c0_g1_i1.p1", "Drosophila_melanogaster_DN2320_c0_g1_i1.p1", "Drosophila_melanogaster_DN2991_c0_g1_i1.p1", "Drosophila_melanogaster_DN3358_c0_g1_i1.p1", "Drosophila_melanogaster_DN3414_c0_g1_i1.p1", "Drosophila_melanogaster_…
643	GO:0051015	actin filament binding	26	3	6.74	0.97976	c("Drosophila_melanogaster_DN11569_c0_g1_i1.p1", "Drosophila_melanogaster_DN1973_c0_g1_i1.p1", "Drosophila_melanogaster_DN9693_c0_g1_i1.p1")
644	GO:0005249	voltage-gated potassium channel activity	13	1	3.37	0.97985	Drosophila_melanogaster_DN8885_c0_g1_i2.p1
645	GO:0005516	calmodulin binding	13	1	3.37	0.97985	Drosophila_melanogaster_DN9939_c2_g1_i4.p1
646	GO:0005267	potassium channel activity	20	2	5.18	0.98033	c("Drosophila_melanogaster_DN7631_c0_g1_i2.p2", "Drosophila_melanogaster_DN8885_c0_g1_i2.p1")
647	GO:0008514	organic anion transmembrane transporter ...	20	2	5.18	0.98033	c("Drosophila_melanogaster_DN3382_c0_g1_i1.p1", "Drosophila_melanogaster_DN5850_c0_g1_i1.p1")
648	GO:0003924	GTPase activity	97	17	25.14	0.98163	c("Drosophila_melanogaster_DN1031_c0_g1_i1.p1", "Drosophila_melanogaster_DN13839_c0_g1_i1.p1", "Drosophila_melanogaster_DN1767_c0_g1_i1.p1", "Drosophila_melanogaster_DN17894_c0_g1_i1.p1", "Drosophila_melanogaster_DN1827_c0_g1_i1.p1", "Drosophila_melanogaster_DN19931_c0_g1_i1.p2", "Drosophila_melanogaster_DN3126_c0_g1_i1.p1", "Drosophila_melanogaster_DN5192_c0_g1_i1.p1", "Drosophila_melanogaster_D…
649	GO:0005102	signaling receptor binding	49	7	12.7	0.98392	c("Drosophila_melanogaster_DN1062_c0_g1_i1.p1", "Drosophila_melanogaster_DN17644_c0_g1_i1.p1", "Drosophila_melanogaster_DN3998_c0_g1_i1.p1", "Drosophila_melanogaster_DN439_c0_g1_i1.p1", "Drosophila_melanogaster_DN4650_c0_g1_i1.p1", "Drosophila_melanogaster_DN508_c0_g1_i1.p1", "Drosophila_melanogaster_DN6388_c0_g1_i1.p1")
650	GO:0005262	calcium channel activity	14	1	3.63	0.98509	Drosophila_melanogaster_DN4477_c0_g1_i1.p2
651	GO:0008083	growth factor activity	14	1	3.63	0.98509	Drosophila_melanogaster_DN439_c0_g1_i1.p1
652	GO:0030594	neurotransmitter receptor activity	14	1	3.63	0.98509	Drosophila_melanogaster_DN1152_c0_g1_i1.p1
653	GO:0051539	4 iron, 4 sulfur cluster binding	14	1	3.63	0.98509	Drosophila_melanogaster_DN4814_c0_g1_i1.p1
654	GO:0015081	sodium ion transmembrane transporter act...	22	2	5.7	0.98828	c("Drosophila_melanogaster_DN3598_c0_g1_i1.p1", "Drosophila_melanogaster_DN8538_c1_g1_i1.p1")
655	GO:0008289	lipid binding	51	7	13.22	0.98890	c("Drosophila_melanogaster_DN1007_c0_g1_i1.p1", "Drosophila_melanogaster_DN11899_c0_g1_i2.p1", "Drosophila_melanogaster_DN20680_c0_g1_i1.p1", "Drosophila_melanogaster_DN3866_c0_g1_i1.p1", "Drosophila_melanogaster_DN4437_c0_g1_i1.p1", "Drosophila_melanogaster_DN4568_c0_g1_i1.p1", "Drosophila_melanogaster_DN7509_c0_g1_i1.p1")
656	GO:0005347	ATP transmembrane transporter activity	15	1	3.89	0.98896	Drosophila_melanogaster_DN5850_c0_g1_i1.p1
657	GO:0033218	amide binding	15	1	3.89	0.98896	Drosophila_melanogaster_DN2866_c0_g1_i1.p1
658	GO:0070011	peptidase activity, acting on L-amino ac...	351	73	90.97	0.99097	c("Drosophila_melanogaster_DN10180_c1_g1_i4.p1", "Drosophila_melanogaster_DN10320_c0_g1_i1.p1", "Drosophila_melanogaster_DN10464_c0_g1_i1.p1", "Drosophila_melanogaster_DN10856_c0_g1_i1.p1", "Drosophila_melanogaster_DN11534_c0_g1_i1.p1", "Drosophila_melanogaster_DN11588_c0_g1_i1.p1", "Drosophila_melanogaster_DN11648_c0_g1_i1.p1", "Drosophila_melanogaster_DN11786_c0_g1_i1.p1", "Drosophila_melanogas…
659	GO:0015079	potassium ion transmembrane transporter ...	23	2	5.96	0.99098	c("Drosophila_melanogaster_DN7631_c0_g1_i2.p2", "Drosophila_melanogaster_DN8885_c0_g1_i2.p1")
660	GO:0098772	molecular function regulator	199	38	51.58	0.99136	c("Drosophila_melanogaster_DN10087_c1_g1_i1.p2", "Drosophila_melanogaster_DN10087_c2_g1_i1.p1", "Drosophila_melanogaster_DN10172_c0_g1_i1.p1", "Drosophila_melanogaster_DN10449_c0_g1_i1.p1", "Drosophila_melanogaster_DN12145_c0_g1_i1.p1", "Drosophila_melanogaster_DN1294_c0_g1_i1.p1", "Drosophila_melanogaster_DN13858_c0_g1_i1.p1", "Drosophila_melanogaster_DN14126_c0_g1_i1.p1", "Drosophila_melanogast…
661	GO:0008233	peptidase activity	352	73	91.23	0.99169	c("Drosophila_melanogaster_DN10180_c1_g1_i4.p1", "Drosophila_melanogaster_DN10320_c0_g1_i1.p1", "Drosophila_melanogaster_DN10464_c0_g1_i1.p1", "Drosophila_melanogaster_DN10856_c0_g1_i1.p1", "Drosophila_melanogaster_DN11534_c0_g1_i1.p1", "Drosophila_melanogaster_DN11588_c0_g1_i1.p1", "Drosophila_melanogaster_DN11648_c0_g1_i1.p1", "Drosophila_melanogaster_DN11786_c0_g1_i1.p1", "Drosophila_melanogas…
662	GO:0000295	adenine nucleotide transmembrane transpo...	16	1	4.15	0.99183	Drosophila_melanogaster_DN5850_c0_g1_i1.p1
663	GO:0005346	purine ribonucleotide transmembrane tran...	16	1	4.15	0.99183	Drosophila_melanogaster_DN5850_c0_g1_i1.p1
664	GO:0015215	nucleotide transmembrane transporter act...	16	1	4.15	0.99183	Drosophila_melanogaster_DN5850_c0_g1_i1.p1
665	GO:0015216	purine nucleotide transmembrane transpor...	16	1	4.15	0.99183	Drosophila_melanogaster_DN5850_c0_g1_i1.p1
666	GO:0015605	organophosphate ester transmembrane tran...	16	1	4.15	0.99183	Drosophila_melanogaster_DN5850_c0_g1_i1.p1
667	GO:0015276	ligand-gated ion channel activity	30	3	7.78	0.99213	c("Drosophila_melanogaster_DN1152_c0_g1_i1.p1", "Drosophila_melanogaster_DN15890_c0_g1_i1.p1", "Drosophila_melanogaster_DN5981_c0_g1_i4.p1")
668	GO:0022834	ligand-gated channel activity	30	3	7.78	0.99213	c("Drosophila_melanogaster_DN1152_c0_g1_i1.p1", "Drosophila_melanogaster_DN15890_c0_g1_i1.p1", "Drosophila_melanogaster_DN5981_c0_g1_i4.p1")
669	GO:0016798	hydrolase activity, acting on glycosyl b...	64	9	16.59	0.99299	c("Drosophila_melanogaster_DN13894_c0_g1_i1.p1", "Drosophila_melanogaster_DN4814_c0_g1_i1.p1", "Drosophila_melanogaster_DN5944_c0_g1_i1.p1", "Drosophila_melanogaster_DN6098_c0_g1_i1.p1", "Drosophila_melanogaster_DN6668_c0_g1_i1.p1", "Drosophila_melanogaster_DN7076_c0_g1_i1.p1", "Drosophila_melanogaster_DN7081_c0_g1_i1.p1", "Drosophila_melanogaster_DN7333_c0_g1_i1.p1", "Drosophila_melanogaster_DN9…
670	GO:0005244	voltage-gated ion channel activity	24	2	6.22	0.99307	c("Drosophila_melanogaster_DN4477_c0_g1_i1.p2", "Drosophila_melanogaster_DN8885_c0_g1_i2.p1")
671	GO:0022832	voltage-gated channel activity	24	2	6.22	0.99307	c("Drosophila_melanogaster_DN4477_c0_g1_i1.p2", "Drosophila_melanogaster_DN8885_c0_g1_i2.p1")
672	GO:0015238	drug transmembrane transporter activity	17	1	4.41	0.99395	Drosophila_melanogaster_DN5850_c0_g1_i1.p1
673	GO:0030545	receptor regulator activity	25	2	6.48	0.99468	c("Drosophila_melanogaster_DN17644_c0_g1_i1.p1", "Drosophila_melanogaster_DN439_c0_g1_i1.p1")
674	GO:0016298	lipase activity	38	4	9.85	0.99494	c("Drosophila_melanogaster_DN2098_c0_g1_i1.p1", "Drosophila_melanogaster_DN3175_c0_g1_i1.p1", "Drosophila_melanogaster_DN4143_c0_g1_i1.p1", "Drosophila_melanogaster_DN4568_c0_g1_i1.p1")
675	GO:0016667	oxidoreductase activity, acting on a sul...	18	1	4.67	0.99552	Drosophila_melanogaster_DN15966_c0_g1_i1.p1
676	GO:0016879	ligase activity, forming carbon-nitrogen...	26	2	6.74	0.99592	c("Drosophila_melanogaster_DN8938_c0_g1_i1.p1", "Drosophila_melanogaster_DN9751_c0_g1_i2.p2")
677	GO:0052689	carboxylic ester hydrolase activity	39	4	10.11	0.99597	c("Drosophila_melanogaster_DN1180_c0_g1_i1.p1", "Drosophila_melanogaster_DN2098_c0_g1_i1.p1", "Drosophila_melanogaster_DN5349_c0_g1_i1.p1", "Drosophila_melanogaster_DN8215_c0_g1_i1.p1")
678	GO:0008237	metallopeptidase activity	123	20	31.88	0.99642	c("Drosophila_melanogaster_DN11588_c0_g1_i1.p1", "Drosophila_melanogaster_DN11786_c0_g1_i1.p1", "Drosophila_melanogaster_DN12615_c0_g1_i1.p1", "Drosophila_melanogaster_DN13785_c0_g1_i1.p1", "Drosophila_melanogaster_DN143_c0_g1_i1.p1", "Drosophila_melanogaster_DN16314_c0_g1_i1.p1", "Drosophila_melanogaster_DN18859_c0_g1_i1.p1", "Drosophila_melanogaster_DN19793_c0_g1_i1.p1", "Drosophila_melanogaste…
679	GO:0004806	triglyceride lipase activity	19	1	4.92	0.99669	Drosophila_melanogaster_DN2098_c0_g1_i1.p1
680	GO:0015085	calcium ion transmembrane transporter ac...	19	1	4.92	0.99669	Drosophila_melanogaster_DN4477_c0_g1_i1.p2
681	GO:0015932	nucleobase-containing compound transmemb...	27	2	7	0.99688	c("Drosophila_melanogaster_DN5850_c0_g1_i1.p1", "Drosophila_melanogaster_DN595_c0_g1_i1.p1")
682	GO:1901505	carbohydrate derivative transmembrane tr...	27	2	7	0.99688	c("Drosophila_melanogaster_DN5850_c0_g1_i1.p1", "Drosophila_melanogaster_DN595_c0_g1_i1.p1")
683	GO:0004553	hydrolase activity, hydrolyzing O-glycos...	58	7	15.03	0.99716	c("Drosophila_melanogaster_DN5944_c0_g1_i1.p1", "Drosophila_melanogaster_DN6098_c0_g1_i1.p1", "Drosophila_melanogaster_DN6668_c0_g1_i1.p1", "Drosophila_melanogaster_DN7076_c0_g1_i1.p1", "Drosophila_melanogaster_DN7081_c0_g1_i1.p1", "Drosophila_melanogaster_DN7333_c0_g1_i1.p1", "Drosophila_melanogaster_DN9731_c0_g1_i1.p1")
684	GO:0016829	lyase activity	69	9	17.88	0.99720	c("Drosophila_melanogaster_DN16270_c0_g1_i1.p1", "Drosophila_melanogaster_DN17782_c0_g1_i1.p1", "Drosophila_melanogaster_DN2994_c0_g1_i1.p1", "Drosophila_melanogaster_DN3325_c0_g1_i1.p1", "Drosophila_melanogaster_DN4554_c0_g1_i1.p1", "Drosophila_melanogaster_DN5390_c0_g1_i2.p2", "Drosophila_melanogaster_DN8639_c0_g1_i1.p1", "Drosophila_melanogaster_DN8930_c0_g1_i2.p1", "Drosophila_melanogaster_DN…
685	GO:0016620	oxidoreductase activity, acting on the a...	35	3	9.07	0.99768	c("Drosophila_melanogaster_DN13982_c0_g1_i1.p1", "Drosophila_melanogaster_DN241_c0_g1_i1.p1", "Drosophila_melanogaster_DN3926_c0_g1_i1.p1")
686	GO:0004497	monooxygenase activity	21	1	5.44	0.99819	Drosophila_melanogaster_DN12091_c0_g1_i1.p1
687	GO:0015103	inorganic anion transmembrane transporte...	21	1	5.44	0.99819	Drosophila_melanogaster_DN17957_c0_g1_i1.p1
688	GO:0016836	hydro-lyase activity	21	1	5.44	0.99819	Drosophila_melanogaster_DN3325_c0_g1_i1.p1
689	GO:0016835	carbon-oxygen lyase activity	22	1	5.7	0.99866	Drosophila_melanogaster_DN3325_c0_g1_i1.p1
690	GO:0042626	ATPase activity, coupled to transmembran...	69	8	17.88	0.99904	c("Drosophila_melanogaster_DN10158_c0_g1_i1.p1", "Drosophila_melanogaster_DN10415_c0_g1_i1.p1", "Drosophila_melanogaster_DN14305_c0_g1_i1.p1", "Drosophila_melanogaster_DN1768_c0_g1_i1.p1", "Drosophila_melanogaster_DN4298_c0_g1_i2.p1", "Drosophila_melanogaster_DN7195_c0_g1_i1.p1", "Drosophila_melanogaster_DN9188_c0_g1_i1.p1", "Drosophila_melanogaster_DN9883_c0_g1_i1.p2")
691	GO:0043492	ATPase activity, coupled to movement of ...	69	8	17.88	0.99904	c("Drosophila_melanogaster_DN10158_c0_g1_i1.p1", "Drosophila_melanogaster_DN10415_c0_g1_i1.p1", "Drosophila_melanogaster_DN14305_c0_g1_i1.p1", "Drosophila_melanogaster_DN1768_c0_g1_i1.p1", "Drosophila_melanogaster_DN4298_c0_g1_i2.p1", "Drosophila_melanogaster_DN7195_c0_g1_i1.p1", "Drosophila_melanogaster_DN9188_c0_g1_i1.p1", "Drosophila_melanogaster_DN9883_c0_g1_i1.p2")
692	GO:0015399	primary active transmembrane transporter...	70	8	18.14	0.99922	c("Drosophila_melanogaster_DN10158_c0_g1_i1.p1", "Drosophila_melanogaster_DN10415_c0_g1_i1.p1", "Drosophila_melanogaster_DN14305_c0_g1_i1.p1", "Drosophila_melanogaster_DN1768_c0_g1_i1.p1", "Drosophila_melanogaster_DN4298_c0_g1_i2.p1", "Drosophila_melanogaster_DN7195_c0_g1_i1.p1", "Drosophila_melanogaster_DN9188_c0_g1_i1.p1", "Drosophila_melanogaster_DN9883_c0_g1_i1.p2")
693	GO:0015405	P-P-bond-hydrolysis-driven transmembrane...	70	8	18.14	0.99922	c("Drosophila_melanogaster_DN10158_c0_g1_i1.p1", "Drosophila_melanogaster_DN10415_c0_g1_i1.p1", "Drosophila_melanogaster_DN14305_c0_g1_i1.p1", "Drosophila_melanogaster_DN1768_c0_g1_i1.p1", "Drosophila_melanogaster_DN4298_c0_g1_i2.p1", "Drosophila_melanogaster_DN7195_c0_g1_i1.p1", "Drosophila_melanogaster_DN9188_c0_g1_i1.p1", "Drosophila_melanogaster_DN9883_c0_g1_i1.p2")
694	GO:0048018	receptor ligand activity	24	1	6.22	0.99927	Drosophila_melanogaster_DN439_c0_g1_i1.p1
695	GO:0051536	iron-sulfur cluster binding	33	2	8.55	0.99939	c("Drosophila_melanogaster_DN14753_c0_g1_i1.p1", "Drosophila_melanogaster_DN4814_c0_g1_i1.p1")
696	GO:0051540	metal cluster binding	33	2	8.55	0.99939	c("Drosophila_melanogaster_DN14753_c0_g1_i1.p1", "Drosophila_melanogaster_DN4814_c0_g1_i1.p1")
697	GO:0008061	chitin binding	47	4	12.18	0.99939	c("Drosophila_melanogaster_DN20384_c0_g1_i1.p1", "Drosophila_melanogaster_DN7076_c0_g1_i1.p1", "Drosophila_melanogaster_DN7333_c0_g1_i1.p1", "Drosophila_melanogaster_DN8792_c0_g1_i1.p1")
698	GO:0004888	transmembrane signaling receptor activit...	125	18	32.4	0.99943	c("Drosophila_melanogaster_DN1152_c0_g1_i1.p1", "Drosophila_melanogaster_DN11539_c0_g1_i1.p1", "Drosophila_melanogaster_DN11601_c0_g1_i1.p1", "Drosophila_melanogaster_DN1410_c0_g1_i1.p1", "Drosophila_melanogaster_DN15890_c0_g1_i1.p1", "Drosophila_melanogaster_DN170_c0_g1_i1.p1", "Drosophila_melanogaster_DN18236_c0_g1_i1.p1", "Drosophila_melanogaster_DN18252_c0_g1_i1.p1", "Drosophila_melanogaster_…
699	GO:0008509	anion transmembrane transporter activity	41	3	10.63	0.99949	c("Drosophila_melanogaster_DN17957_c0_g1_i1.p1", "Drosophila_melanogaster_DN3382_c0_g1_i1.p1", "Drosophila_melanogaster_DN5850_c0_g1_i1.p1")
700	GO:0022839	ion gated channel activity	56	5	14.51	0.99967	c("Drosophila_melanogaster_DN1152_c0_g1_i1.p1", "Drosophila_melanogaster_DN15890_c0_g1_i1.p1", "Drosophila_melanogaster_DN4477_c0_g1_i1.p2", "Drosophila_melanogaster_DN5981_c0_g1_i4.p1", "Drosophila_melanogaster_DN8885_c0_g1_i2.p1")
701	GO:0022804	active transmembrane transporter activit...	102	13	26.44	0.99967	c("Drosophila_melanogaster_DN10158_c0_g1_i1.p1", "Drosophila_melanogaster_DN10415_c0_g1_i1.p1", "Drosophila_melanogaster_DN14305_c0_g1_i1.p1", "Drosophila_melanogaster_DN1768_c0_g1_i1.p1", "Drosophila_melanogaster_DN17957_c0_g1_i1.p1", "Drosophila_melanogaster_DN3382_c0_g1_i1.p1", "Drosophila_melanogaster_DN4298_c0_g1_i2.p1", "Drosophila_melanogaster_DN6056_c0_g1_i2.p1", "Drosophila_melanogaster_…
702	GO:0016903	oxidoreductase activity, acting on the a...	43	3	11.14	0.99970	c("Drosophila_melanogaster_DN13982_c0_g1_i1.p1", "Drosophila_melanogaster_DN241_c0_g1_i1.p1", "Drosophila_melanogaster_DN3926_c0_g1_i1.p1")
703	GO:0022836	gated channel activity	58	5	15.03	0.99979	c("Drosophila_melanogaster_DN1152_c0_g1_i1.p1", "Drosophila_melanogaster_DN15890_c0_g1_i1.p1", "Drosophila_melanogaster_DN4477_c0_g1_i1.p2", "Drosophila_melanogaster_DN5981_c0_g1_i4.p1", "Drosophila_melanogaster_DN8885_c0_g1_i2.p1")
704	GO:0003824	catalytic activity	2696	640	698.76	0.99980	c("Drosophila_melanogaster_DN10056_c0_g1_i1.p1", "Drosophila_melanogaster_DN10093_c0_g1_i1.p1", "Drosophila_melanogaster_DN10132_c4_g1_i2.p1", "Drosophila_melanogaster_DN10147_c0_g1_i1.p1", "Drosophila_melanogaster_DN10149_c0_g1_i4.p1", "Drosophila_melanogaster_DN10158_c0_g1_i1.p1", "Drosophila_melanogaster_DN10173_c0_g1_i1.p1", "Drosophila_melanogaster_DN10173_c3_g1_i1.p1", "Drosophila_melanogas…
705	GO:0038023	signaling receptor activity	132	18	34.21	0.99982	c("Drosophila_melanogaster_DN1152_c0_g1_i1.p1", "Drosophila_melanogaster_DN11539_c0_g1_i1.p1", "Drosophila_melanogaster_DN11601_c0_g1_i1.p1", "Drosophila_melanogaster_DN1410_c0_g1_i1.p1", "Drosophila_melanogaster_DN15890_c0_g1_i1.p1", "Drosophila_melanogaster_DN170_c0_g1_i1.p1", "Drosophila_melanogaster_DN18236_c0_g1_i1.p1", "Drosophila_melanogaster_DN18252_c0_g1_i1.p1", "Drosophila_melanogaster_…
706	GO:0060089	molecular transducer activity	135	18	34.99	0.99990	c("Drosophila_melanogaster_DN1152_c0_g1_i1.p1", "Drosophila_melanogaster_DN11539_c0_g1_i1.p1", "Drosophila_melanogaster_DN11601_c0_g1_i1.p1", "Drosophila_melanogaster_DN1410_c0_g1_i1.p1", "Drosophila_melanogaster_DN15890_c0_g1_i1.p1", "Drosophila_melanogaster_DN170_c0_g1_i1.p1", "Drosophila_melanogaster_DN18236_c0_g1_i1.p1", "Drosophila_melanogaster_DN18252_c0_g1_i1.p1", "Drosophila_melanogaster_…
707	GO:0005261	cation channel activity	64	5	16.59	0.99995	c("Drosophila_melanogaster_DN3598_c0_g1_i1.p1", "Drosophila_melanogaster_DN4477_c0_g1_i1.p2", "Drosophila_melanogaster_DN7631_c0_g1_i2.p2", "Drosophila_melanogaster_DN8538_c1_g1_i1.p1", "Drosophila_melanogaster_DN8885_c0_g1_i2.p1")
708	GO:0004222	metalloendopeptidase activity	65	5	16.85	0.99996	c("Drosophila_melanogaster_DN11786_c0_g1_i1.p1", "Drosophila_melanogaster_DN143_c0_g1_i1.p1", "Drosophila_melanogaster_DN18859_c0_g1_i1.p1", "Drosophila_melanogaster_DN780_c1_g1_i1.p1", "Drosophila_melanogaster_DN9648_c0_g1_i1.p1")
709	GO:0004175	endopeptidase activity	232	36	60.13	0.99996	c("Drosophila_melanogaster_DN11534_c0_g1_i1.p1", "Drosophila_melanogaster_DN11648_c0_g1_i1.p1", "Drosophila_melanogaster_DN11786_c0_g1_i1.p1", "Drosophila_melanogaster_DN12636_c0_g1_i1.p1", "Drosophila_melanogaster_DN13031_c0_g1_i1.p1", "Drosophila_melanogaster_DN14109_c0_g1_i1.p1", "Drosophila_melanogaster_DN143_c0_g1_i1.p1", "Drosophila_melanogaster_DN14402_c0_g1_i1.p1", "Drosophila_melanogaste…
710	GO:0004857	enzyme inhibitor activity	44	2	11.4	0.99997	c("Drosophila_melanogaster_DN5837_c0_g1_i1.p1", "Drosophila_melanogaster_DN6196_c0_g1_i1.p1")
711	GO:0046873	metal ion transmembrane transporter acti...	75	6	19.44	0.99998	c("Drosophila_melanogaster_DN3598_c0_g1_i1.p1", "Drosophila_melanogaster_DN4477_c0_g1_i1.p2", "Drosophila_melanogaster_DN7631_c0_g1_i2.p2", "Drosophila_melanogaster_DN8538_c1_g1_i1.p1", "Drosophila_melanogaster_DN8885_c0_g1_i2.p1", "Drosophila_melanogaster_DN9847_c0_g1_i1.p1")
712	GO:0015078	proton transmembrane transporter activit...	39	1	10.11	0.99999	Drosophila_melanogaster_DN9297_c0_g1_i3.p1
713	GO:0004930	G protein-coupled receptor activity	65	4	16.85	0.99999	c("Drosophila_melanogaster_DN1410_c0_g1_i1.p1", "Drosophila_melanogaster_DN18236_c0_g1_i1.p1", "Drosophila_melanogaster_DN2669_c0_g1_i1.p1", "Drosophila_melanogaster_DN6754_c0_g1_i1.p1")
714	GO:0005216	ion channel activity	100	9	25.92	1.00000	c("Drosophila_melanogaster_DN1152_c0_g1_i1.p1", "Drosophila_melanogaster_DN15890_c0_g1_i1.p1", "Drosophila_melanogaster_DN3213_c0_g1_i1.p1", "Drosophila_melanogaster_DN3598_c0_g1_i1.p1", "Drosophila_melanogaster_DN4477_c0_g1_i1.p2", "Drosophila_melanogaster_DN5981_c0_g1_i4.p1", "Drosophila_melanogaster_DN7631_c0_g1_i2.p2", "Drosophila_melanogaster_DN8538_c1_g1_i1.p1", "Drosophila_melanogaster_DN8…
715	GO:0022838	substrate-specific channel activity	100	9	25.92	1.00000	c("Drosophila_melanogaster_DN1152_c0_g1_i1.p1", "Drosophila_melanogaster_DN15890_c0_g1_i1.p1", "Drosophila_melanogaster_DN3213_c0_g1_i1.p1", "Drosophila_melanogaster_DN3598_c0_g1_i1.p1", "Drosophila_melanogaster_DN4477_c0_g1_i1.p2", "Drosophila_melanogaster_DN5981_c0_g1_i4.p1", "Drosophila_melanogaster_DN7631_c0_g1_i2.p2", "Drosophila_melanogaster_DN8538_c1_g1_i1.p1", "Drosophila_melanogaster_DN8…
716	GO:0015077	monovalent inorganic cation transmembran...	80	5	20.73	1.00000	c("Drosophila_melanogaster_DN3598_c0_g1_i1.p1", "Drosophila_melanogaster_DN7631_c0_g1_i2.p2", "Drosophila_melanogaster_DN8538_c1_g1_i1.p1", "Drosophila_melanogaster_DN8885_c0_g1_i2.p1", "Drosophila_melanogaster_DN9297_c0_g1_i3.p1")
717	GO:0015267	channel activity	108	9	27.99	1.00000	c("Drosophila_melanogaster_DN1152_c0_g1_i1.p1", "Drosophila_melanogaster_DN15890_c0_g1_i1.p1", "Drosophila_melanogaster_DN3213_c0_g1_i1.p1", "Drosophila_melanogaster_DN3598_c0_g1_i1.p1", "Drosophila_melanogaster_DN4477_c0_g1_i1.p2", "Drosophila_melanogaster_DN5981_c0_g1_i4.p1", "Drosophila_melanogaster_DN7631_c0_g1_i2.p2", "Drosophila_melanogaster_DN8538_c1_g1_i1.p1", "Drosophila_melanogaster_DN8…
718	GO:0022803	passive transmembrane transporter activi...	108	9	27.99	1.00000	c("Drosophila_melanogaster_DN1152_c0_g1_i1.p1", "Drosophila_melanogaster_DN15890_c0_g1_i1.p1", "Drosophila_melanogaster_DN3213_c0_g1_i1.p1", "Drosophila_melanogaster_DN3598_c0_g1_i1.p1", "Drosophila_melanogaster_DN4477_c0_g1_i1.p2", "Drosophila_melanogaster_DN5981_c0_g1_i4.p1", "Drosophila_melanogaster_DN7631_c0_g1_i2.p2", "Drosophila_melanogaster_DN8538_c1_g1_i1.p1", "Drosophila_melanogaster_DN8…
719	GO:0005198	structural molecule activity	191	23	49.5	1.00000	c("Drosophila_melanogaster_DN10667_c0_g1_i1.p1", "Drosophila_melanogaster_DN12168_c0_g1_i1.p1", "Drosophila_melanogaster_DN13671_c0_g1_i1.p1", "Drosophila_melanogaster_DN18454_c0_g1_i1.p1", "Drosophila_melanogaster_DN19818_c0_g1_i1.p1", "Drosophila_melanogaster_DN20224_c0_g1_i1.p1", "Drosophila_melanogaster_DN2047_c0_g1_i1.p1", "Drosophila_melanogaster_DN20726_c0_g1_i1.p1", "Drosophila_melanogast…
720	GO:0008236	serine-type peptidase activity	137	12	35.51	1.00000	c("Drosophila_melanogaster_DN11534_c0_g1_i1.p1", "Drosophila_melanogaster_DN12636_c0_g1_i1.p1", "Drosophila_melanogaster_DN13031_c0_g1_i1.p1", "Drosophila_melanogaster_DN14402_c0_g1_i1.p1", "Drosophila_melanogaster_DN16114_c0_g1_i1.p1", "Drosophila_melanogaster_DN16643_c0_g1_i1.p1", "Drosophila_melanogaster_DN5572_c0_g1_i2.p1", "Drosophila_melanogaster_DN5591_c0_g1_i1.p1", "Drosophila_melanogaste…
721	GO:0017171	serine hydrolase activity	137	12	35.51	1.00000	c("Drosophila_melanogaster_DN11534_c0_g1_i1.p1", "Drosophila_melanogaster_DN12636_c0_g1_i1.p1", "Drosophila_melanogaster_DN13031_c0_g1_i1.p1", "Drosophila_melanogaster_DN14402_c0_g1_i1.p1", "Drosophila_melanogaster_DN16114_c0_g1_i1.p1", "Drosophila_melanogaster_DN16643_c0_g1_i1.p1", "Drosophila_melanogaster_DN5572_c0_g1_i2.p1", "Drosophila_melanogaster_DN5591_c0_g1_i1.p1", "Drosophila_melanogaste…
722	GO:0004252	serine-type endopeptidase activity	125	10	32.4	1.00000	c("Drosophila_melanogaster_DN11534_c0_g1_i1.p1", "Drosophila_melanogaster_DN12636_c0_g1_i1.p1", "Drosophila_melanogaster_DN13031_c0_g1_i1.p1", "Drosophila_melanogaster_DN14402_c0_g1_i1.p1", "Drosophila_melanogaster_DN16114_c0_g1_i1.p1", "Drosophila_melanogaster_DN16643_c0_g1_i1.p1", "Drosophila_melanogaster_DN5572_c0_g1_i2.p1", "Drosophila_melanogaster_DN8195_c0_g1_i1.p1", "Drosophila_melanogaste…
723	GO:0048037	cofactor binding	318	43	82.42	1.00000	c("Drosophila_melanogaster_DN12774_c0_g1_i1.p1", "Drosophila_melanogaster_DN13888_c0_g1_i1.p1", "Drosophila_melanogaster_DN14753_c0_g1_i1.p1", "Drosophila_melanogaster_DN15698_c0_g1_i1.p1", "Drosophila_melanogaster_DN15947_c0_g1_i1.p1", "Drosophila_melanogaster_DN15958_c0_g1_i1.p1", "Drosophila_melanogaster_DN17882_c0_g1_i1.p1", "Drosophila_melanogaster_DN17911_c0_g1_i1.p1", "Drosophila_melanogas…
724	GO:0003735	structural constituent of ribosome	114	7	29.55	1.00000	c("Drosophila_melanogaster_DN12168_c0_g1_i1.p1", "Drosophila_melanogaster_DN13671_c0_g1_i1.p1", "Drosophila_melanogaster_DN19818_c0_g1_i1.p1", "Drosophila_melanogaster_DN2047_c0_g1_i1.p1", "Drosophila_melanogaster_DN4429_c0_g1_i1.p1", "Drosophila_melanogaster_DN5294_c0_g1_i1.p1", "Drosophila_melanogaster_DN9767_c0_g1_i1.p1")
725	GO:0020037	heme binding	148	12	38.36	1.00000	c("Drosophila_melanogaster_DN12774_c0_g1_i1.p1", "Drosophila_melanogaster_DN18785_c0_g1_i1.p1", "Drosophila_melanogaster_DN2006_c0_g1_i1.p1", "Drosophila_melanogaster_DN20156_c0_g1_i1.p1", "Drosophila_melanogaster_DN2134_c0_g1_i1.p1", "Drosophila_melanogaster_DN2163_c0_g1_i1.p1", "Drosophila_melanogaster_DN4424_c0_g1_i1.p1", "Drosophila_melanogaster_DN5496_c0_g1_i1.p1", "Drosophila_melanogaster_D…
726	GO:0046906	tetrapyrrole binding	148	12	38.36	1.00000	c("Drosophila_melanogaster_DN12774_c0_g1_i1.p1", "Drosophila_melanogaster_DN18785_c0_g1_i1.p1", "Drosophila_melanogaster_DN2006_c0_g1_i1.p1", "Drosophila_melanogaster_DN20156_c0_g1_i1.p1", "Drosophila_melanogaster_DN2134_c0_g1_i1.p1", "Drosophila_melanogaster_DN2163_c0_g1_i1.p1", "Drosophila_melanogaster_DN4424_c0_g1_i1.p1", "Drosophila_melanogaster_DN5496_c0_g1_i1.p1", "Drosophila_melanogaster_D…
727	GO:0005506	iron ion binding	136	10	35.25	1.00000	c("Drosophila_melanogaster_DN12774_c0_g1_i1.p1", "Drosophila_melanogaster_DN18785_c0_g1_i1.p1", "Drosophila_melanogaster_DN1971_c0_g1_i1.p1", "Drosophila_melanogaster_DN2006_c0_g1_i1.p1", "Drosophila_melanogaster_DN2163_c0_g1_i1.p1", "Drosophila_melanogaster_DN4374_c0_g1_i1.p1", "Drosophila_melanogaster_DN4424_c0_g1_i1.p1", "Drosophila_melanogaster_DN5540_c0_g1_i1.p1", "Drosophila_melanogaster_DN…
728	GO:0016705	oxidoreductase activity, acting on paire...	158	13	40.95	1.00000	c("Drosophila_melanogaster_DN10490_c0_g1_i1.p1", "Drosophila_melanogaster_DN12091_c0_g1_i1.p1", "Drosophila_melanogaster_DN12774_c0_g1_i1.p1", "Drosophila_melanogaster_DN18785_c0_g1_i1.p1", "Drosophila_melanogaster_DN1971_c0_g1_i1.p1", "Drosophila_melanogaster_DN2006_c0_g1_i1.p1", "Drosophila_melanogaster_DN2163_c0_g1_i1.p1", "Drosophila_melanogaster_DN4362_c0_g1_i1.p1", "Drosophila_melanogaster_…
729	GO:0008324	cation transmembrane transporter activit...	137	9	35.51	1.00000	c("Drosophila_melanogaster_DN16132_c0_g1_i1.p1", "Drosophila_melanogaster_DN3598_c0_g1_i1.p1", "Drosophila_melanogaster_DN4477_c0_g1_i1.p2", "Drosophila_melanogaster_DN6625_c0_g1_i1.p1", "Drosophila_melanogaster_DN7631_c0_g1_i2.p2", "Drosophila_melanogaster_DN8538_c1_g1_i1.p1", "Drosophila_melanogaster_DN8885_c0_g1_i2.p1", "Drosophila_melanogaster_DN9297_c0_g1_i3.p1", "Drosophila_melanogaster_DN9…
730	GO:0015318	inorganic molecular entity transmembrane...	179	15	46.39	1.00000	c("Drosophila_melanogaster_DN1152_c0_g1_i1.p1", "Drosophila_melanogaster_DN15890_c0_g1_i1.p1", "Drosophila_melanogaster_DN17957_c0_g1_i1.p1", "Drosophila_melanogaster_DN3213_c0_g1_i1.p1", "Drosophila_melanogaster_DN3382_c0_g1_i1.p1", "Drosophila_melanogaster_DN3598_c0_g1_i1.p1", "Drosophila_melanogaster_DN4477_c0_g1_i1.p2", "Drosophila_melanogaster_DN5981_c0_g1_i4.p1", "Drosophila_melanogaster_DN…
731	GO:0022890	inorganic cation transmembrane transport...	126	7	32.66	1.00000	c("Drosophila_melanogaster_DN3598_c0_g1_i1.p1", "Drosophila_melanogaster_DN4477_c0_g1_i1.p2", "Drosophila_melanogaster_DN7631_c0_g1_i2.p2", "Drosophila_melanogaster_DN8538_c1_g1_i1.p1", "Drosophila_melanogaster_DN8885_c0_g1_i2.p1", "Drosophila_melanogaster_DN9297_c0_g1_i3.p1", "Drosophila_melanogaster_DN9847_c0_g1_i1.p1")
732	GO:0005509	calcium ion binding	172	13	44.58	1.00000	c("Drosophila_melanogaster_DN14135_c0_g1_i1.p1", "Drosophila_melanogaster_DN17700_c0_g1_i1.p1", "Drosophila_melanogaster_DN17799_c0_g1_i1.p1", "Drosophila_melanogaster_DN20581_c0_g1_i1.p1", "Drosophila_melanogaster_DN39_c0_g1_i1.p1", "Drosophila_melanogaster_DN4690_c0_g1_i1.p1", "Drosophila_melanogaster_DN5099_c0_g1_i1.p1", "Drosophila_melanogaster_DN5496_c0_g1_i1.p1", "Drosophila_melanogaster_DN…
733	GO:0015075	ion transmembrane transporter activity	209	16	54.17	1.00000	c("Drosophila_melanogaster_DN1152_c0_g1_i1.p1", "Drosophila_melanogaster_DN15890_c0_g1_i1.p1", "Drosophila_melanogaster_DN16132_c0_g1_i1.p1", "Drosophila_melanogaster_DN17957_c0_g1_i1.p1", "Drosophila_melanogaster_DN3213_c0_g1_i1.p1", "Drosophila_melanogaster_DN3382_c0_g1_i1.p1", "Drosophila_melanogaster_DN3598_c0_g1_i1.p1", "Drosophila_melanogaster_DN4477_c0_g1_i1.p2", "Drosophila_melanogaster_D…
734	GO:0005215	transporter activity	427	49	110.67	1.00000	c("Drosophila_melanogaster_DN10158_c0_g1_i1.p1", "Drosophila_melanogaster_DN10415_c0_g1_i1.p1", "Drosophila_melanogaster_DN10592_c0_g1_i1.p1", "Drosophila_melanogaster_DN1152_c0_g1_i1.p1", "Drosophila_melanogaster_DN12483_c0_g1_i1.p1", "Drosophila_melanogaster_DN13019_c0_g1_i1.p1", "Drosophila_melanogaster_DN13751_c0_g1_i1.p1", "Drosophila_melanogaster_DN1393_c0_g1_i1.p1", "Drosophila_melanogaste…
735	GO:0022857	transmembrane transporter activity	410	45	106.27	1.00000	c("Drosophila_melanogaster_DN10158_c0_g1_i1.p1", "Drosophila_melanogaster_DN10415_c0_g1_i1.p1", "Drosophila_melanogaster_DN10592_c0_g1_i1.p1", "Drosophila_melanogaster_DN1152_c0_g1_i1.p1", "Drosophila_melanogaster_DN12483_c0_g1_i1.p1", "Drosophila_melanogaster_DN13019_c0_g1_i1.p1", "Drosophila_melanogaster_DN13751_c0_g1_i1.p1", "Drosophila_melanogaster_DN1393_c0_g1_i1.p1", "Drosophila_melanogaste…
736	GO:0003674	molecular_function	5907	1531	1531	1.00000	c("Drosophila_melanogaster_DN10002_c0_g1_i1.p1", "Drosophila_melanogaster_DN10004_c4_g1_i1.p1", "Drosophila_melanogaster_DN10025_c0_g1_i4.p1", "Drosophila_melanogaster_DN10027_c3_g1_i2.p1", "Drosophila_melanogaster_DN10034_c0_g1_i1.p1", "Drosophila_melanogaster_DN10054_c0_g1_i2.p1", "Drosophila_melanogaster_DN10056_c0_g1_i1.p1", "Drosophila_melanogaster_DN10062_c0_g1_i1.p1", "Drosophila_melanogas…
737	GO:0016491	oxidoreductase activity	498	54	129.07	1.00000	c("Drosophila_melanogaster_DN10490_c0_g1_i1.p1", "Drosophila_melanogaster_DN12091_c0_g1_i1.p1", "Drosophila_melanogaster_DN12774_c0_g1_i1.p1", "Drosophila_melanogaster_DN13888_c0_g1_i1.p1", "Drosophila_melanogaster_DN13982_c0_g1_i1.p1", "Drosophila_melanogaster_DN15947_c0_g1_i1.p1", "Drosophila_melanogaster_DN15958_c0_g1_i1.p1", "Drosophila_melanogaster_DN15966_c0_g1_i1.p1", "Drosophila_melanogas…
738	GO:0000049	tRNA binding	8	0	2.07	1.00000	character(0)
739	GO:0000062	fatty-acyl-CoA binding	6	0	1.56	1.00000	character(0)
740	GO:0000104	succinate dehydrogenase activity	1	0	0.26	1.00000	character(0)
741	GO:0000213	tRNA-intron endonuclease activity	2	0	0.52	1.00000	character(0)
742	GO:0000225	N-acetylglucosaminylphosphatidylinositol...	1	0	0.26	1.00000	character(0)
743	GO:0000774	adenyl-nucleotide exchange factor activi...	2	0	0.52	1.00000	character(0)
744	GO:0000829	inositol heptakisphosphate kinase activi...	2	0	0.52	1.00000	character(0)
745	GO:0001227	DNA-binding transcription repressor acti...	1	0	0.26	1.00000	character(0)
746	GO:0001653	peptide receptor activity	7	0	1.81	1.00000	character(0)
747	GO:0001871	pattern binding	3	0	0.78	1.00000	character(0)
748	GO:0002953	5'-deoxynucleotidase activity	1	0	0.26	1.00000	character(0)
749	GO:0003707	steroid hormone receptor activity	3	0	0.78	1.00000	character(0)
750	GO:0003756	protein disulfide isomerase activity	5	0	1.3	1.00000	character(0)
751	GO:0003785	actin monomer binding	1	0	0.26	1.00000	character(0)
752	GO:0003796	lysozyme activity	8	0	2.07	1.00000	character(0)
753	GO:0003810	protein-glutamine gamma-glutamyltransfer...	1	0	0.26	1.00000	character(0)
754	GO:0003826	alpha-ketoacid dehydrogenase activity	1	0	0.26	1.00000	character(0)
755	GO:0003839	gamma-glutamylcyclotransferase activity	4	0	1.04	1.00000	character(0)
756	GO:0003842	1-pyrroline-5-carboxylate dehydrogenase ...	1	0	0.26	1.00000	character(0)
757	GO:0003844	1,4-alpha-glucan branching enzyme activi...	1	0	0.26	1.00000	character(0)
758	GO:0003854	3-beta-hydroxy-delta5-steroid dehydrogen...	1	0	0.26	1.00000	character(0)
759	GO:0003857	3-hydroxyacyl-CoA dehydrogenase activity	4	0	1.04	1.00000	character(0)
760	GO:0003863	3-methyl-2-oxobutanoate dehydrogenase (2...	1	0	0.26	1.00000	character(0)
761	GO:0003865	3-oxo-5-alpha-steroid 4-dehydrogenase ac...	1	0	0.26	1.00000	character(0)
762	GO:0003870	5-aminolevulinate synthase activity	1	0	0.26	1.00000	character(0)
763	GO:0003872	6-phosphofructokinase activity	2	0	0.52	1.00000	character(0)
764	GO:0003873	6-phosphofructo-2-kinase activity	2	0	0.52	1.00000	character(0)
765	GO:0003874	6-pyruvoyltetrahydropterin synthase acti...	1	0	0.26	1.00000	character(0)
766	GO:0003876	AMP deaminase activity	1	0	0.26	1.00000	character(0)
767	GO:0003878	ATP citrate synthase activity	1	0	0.26	1.00000	character(0)
768	GO:0003883	CTP synthase activity	1	0	0.26	1.00000	character(0)
769	GO:0003884	D-amino-acid oxidase activity	2	0	0.52	1.00000	character(0)
770	GO:0003908	methylated-DNA-[protein]-cysteine S-meth...	1	0	0.26	1.00000	character(0)
771	GO:0003922	GMP synthase (glutamine-hydrolyzing) act...	1	0	0.26	1.00000	character(0)
772	GO:0003923	GPI-anchor transamidase activity	1	0	0.26	1.00000	character(0)
773	GO:0003933	GTP cyclohydrolase activity	1	0	0.26	1.00000	character(0)
774	GO:0003934	GTP cyclohydrolase I activity	1	0	0.26	1.00000	character(0)
775	GO:0003937	IMP cyclohydrolase activity	1	0	0.26	1.00000	character(0)
776	GO:0003952	NAD+ synthase (glutamine-hydrolyzing) ac...	1	0	0.26	1.00000	character(0)
777	GO:0003954	NADH dehydrogenase activity	8	0	2.07	1.00000	character(0)
778	GO:0003958	NADPH-hemoprotein reductase activity	1	0	0.26	1.00000	character(0)
779	GO:0003963	RNA-3'-phosphate cyclase activity	1	0	0.26	1.00000	character(0)
780	GO:0003975	UDP-N-acetylglucosamine-dolichyl-phospha...	1	0	0.26	1.00000	character(0)
781	GO:0003978	UDP-glucose 4-epimerase activity	1	0	0.26	1.00000	character(0)
782	GO:0003980	UDP-glucose:glycoprotein glucosyltransfe...	2	0	0.52	1.00000	character(0)
783	GO:0003983	UTP:glucose-1-phosphate uridylyltransfer...	1	0	0.26	1.00000	character(0)
784	GO:0003986	acetyl-CoA hydrolase activity	1	0	0.26	1.00000	character(0)
785	GO:0003989	acetyl-CoA carboxylase activity	1	0	0.26	1.00000	character(0)
786	GO:0003990	acetylcholinesterase activity	1	0	0.26	1.00000	character(0)
787	GO:0003994	aconitate hydratase activity	6	0	1.56	1.00000	character(0)
788	GO:0003998	acylphosphatase activity	2	0	0.52	1.00000	character(0)
789	GO:0003999	adenine phosphoribosyltransferase activi...	1	0	0.26	1.00000	character(0)
790	GO:0004000	adenosine deaminase activity	7	0	1.81	1.00000	character(0)
791	GO:0004001	adenosine kinase activity	1	0	0.26	1.00000	character(0)
792	GO:0004013	adenosylhomocysteinase activity	4	0	1.04	1.00000	character(0)
793	GO:0004014	adenosylmethionine decarboxylase activit...	1	0	0.26	1.00000	character(0)
794	GO:0004016	adenylate cyclase activity	2	0	0.52	1.00000	character(0)
795	GO:0004018	N6-(1,2-dicarboxyethyl)AMP AMP-lyase (fu...	1	0	0.26	1.00000	character(0)
796	GO:0004019	adenylosuccinate synthase activity	1	0	0.26	1.00000	character(0)
797	GO:0004020	adenylylsulfate kinase activity	1	0	0.26	1.00000	character(0)
798	GO:0004047	aminomethyltransferase activity	1	0	0.26	1.00000	character(0)
799	GO:0004055	argininosuccinate synthase activity	1	0	0.26	1.00000	character(0)
800	GO:0004056	argininosuccinate lyase activity	1	0	0.26	1.00000	character(0)
801	GO:0004057	arginyltransferase activity	2	0	0.52	1.00000	character(0)
802	GO:0004066	asparagine synthase (glutamine-hydrolyzi...	2	0	0.52	1.00000	character(0)
803	GO:0004084	branched-chain-amino-acid transaminase a...	1	0	0.26	1.00000	character(0)
804	GO:0004096	catalase activity	2	0	0.52	1.00000	character(0)
805	GO:0004100	chitin synthase activity	5	0	1.3	1.00000	character(0)
806	GO:0004104	cholinesterase activity	3	0	0.78	1.00000	character(0)
807	GO:0004108	citrate (Si)-synthase activity	1	0	0.26	1.00000	character(0)
808	GO:0004109	coproporphyrinogen oxidase activity	1	0	0.26	1.00000	character(0)
809	GO:0004111	creatine kinase activity	9	0	2.33	1.00000	character(0)
810	GO:0004112	cyclic-nucleotide phosphodiesterase acti...	8	0	2.07	1.00000	character(0)
811	GO:0004114	3',5'-cyclic-nucleotide phosphodiesteras...	8	0	2.07	1.00000	character(0)
812	GO:0004126	cytidine deaminase activity	1	0	0.26	1.00000	character(0)
813	GO:0004127	cytidylate kinase activity	1	0	0.26	1.00000	character(0)
814	GO:0004129	cytochrome-c oxidase activity	8	0	2.07	1.00000	character(0)
815	GO:0004133	glycogen debranching enzyme activity	2	0	0.52	1.00000	character(0)
816	GO:0004134	4-alpha-glucanotransferase activity	2	0	0.52	1.00000	character(0)
817	GO:0004135	amylo-alpha-1,6-glucosidase activity	2	0	0.52	1.00000	character(0)
818	GO:0004139	deoxyribose-phosphate aldolase activity	1	0	0.26	1.00000	character(0)
819	GO:0004140	dephospho-CoA kinase activity	2	0	0.52	1.00000	character(0)
820	GO:0004143	diacylglycerol kinase activity	11	0	2.85	1.00000	character(0)
821	GO:0004144	diacylglycerol O-acyltransferase activit...	2	0	0.52	1.00000	character(0)
822	GO:0004146	dihydrofolate reductase activity	1	0	0.26	1.00000	character(0)
823	GO:0004148	dihydrolipoyl dehydrogenase activity	1	0	0.26	1.00000	character(0)
824	GO:0004149	dihydrolipoyllysine-residue succinyltran...	1	0	0.26	1.00000	character(0)
825	GO:0004152	dihydroorotate dehydrogenase activity	2	0	0.52	1.00000	character(0)
826	GO:0004168	dolichol kinase activity	1	0	0.26	1.00000	character(0)
827	GO:0004174	electron-transferring-flavoprotein dehyd...	1	0	0.26	1.00000	character(0)
828	GO:0004176	ATP-dependent peptidase activity	1	0	0.26	1.00000	character(0)
829	GO:0004185	serine-type carboxypeptidase activity	5	0	1.3	1.00000	character(0)
830	GO:0004300	enoyl-CoA hydratase activity	1	0	0.26	1.00000	character(0)
831	GO:0004311	farnesyltranstransferase activity	2	0	0.52	1.00000	character(0)
832	GO:0004312	fatty acid synthase activity	2	0	0.52	1.00000	character(0)
833	GO:0004322	ferroxidase activity	1	0	0.26	1.00000	character(0)
834	GO:0004325	ferrochelatase activity	1	0	0.26	1.00000	character(0)
835	GO:0004326	tetrahydrofolylpolyglutamate synthase ac...	2	0	0.52	1.00000	character(0)
836	GO:0004329	formate-tetrahydrofolate ligase activity	1	0	0.26	1.00000	character(0)
837	GO:0004332	fructose-bisphosphate aldolase activity	2	0	0.52	1.00000	character(0)
838	GO:0004333	fumarate hydratase activity	2	0	0.52	1.00000	character(0)
839	GO:0004334	fumarylacetoacetase activity	1	0	0.26	1.00000	character(0)
840	GO:0004335	galactokinase activity	1	0	0.26	1.00000	character(0)
841	GO:0004342	glucosamine-6-phosphate deaminase activi...	1	0	0.26	1.00000	character(0)
842	GO:0004343	glucosamine 6-phosphate N-acetyltransfer...	1	0	0.26	1.00000	character(0)
843	GO:0004345	glucose-6-phosphate dehydrogenase activi...	1	0	0.26	1.00000	character(0)
844	GO:0004347	glucose-6-phosphate isomerase activity	1	0	0.26	1.00000	character(0)
845	GO:0004348	glucosylceramidase activity	1	0	0.26	1.00000	character(0)
846	GO:0004349	glutamate 5-kinase activity	1	0	0.26	1.00000	character(0)
847	GO:0004350	glutamate-5-semialdehyde dehydrogenase a...	1	0	0.26	1.00000	character(0)
848	GO:0004356	glutamate-ammonia ligase activity	3	0	0.78	1.00000	character(0)
849	GO:0004357	glutamate-cysteine ligase activity	1	0	0.26	1.00000	character(0)
850	GO:0004359	glutaminase activity	2	0	0.52	1.00000	character(0)
851	GO:0004360	glutamine-fructose-6-phosphate transamin...	2	0	0.52	1.00000	character(0)
852	GO:0004363	glutathione synthase activity	3	0	0.78	1.00000	character(0)
853	GO:0004368	glycerol-3-phosphate dehydrogenase (quin...	2	0	0.52	1.00000	character(0)
854	GO:0004370	glycerol kinase activity	1	0	0.26	1.00000	character(0)
855	GO:0004372	glycine hydroxymethyltransferase activit...	1	0	0.26	1.00000	character(0)
856	GO:0004373	glycogen (starch) synthase activity	1	0	0.26	1.00000	character(0)
857	GO:0004375	glycine dehydrogenase (decarboxylating) ...	1	0	0.26	1.00000	character(0)
858	GO:0004377	GDP-Man:Man3GlcNAc2-PP-Dol alpha-1,2-man...	1	0	0.26	1.00000	character(0)
859	GO:0004385	guanylate kinase activity	1	0	0.26	1.00000	character(0)
860	GO:0004392	heme oxygenase (decyclizing) activity	1	0	0.26	1.00000	character(0)
861	GO:0004396	hexokinase activity	2	0	0.52	1.00000	character(0)
862	GO:0004408	holocytochrome-c synthase activity	1	0	0.26	1.00000	character(0)
863	GO:0004411	homogentisate 1,2-dioxygenase activity	1	0	0.26	1.00000	character(0)
864	GO:0004420	hydroxymethylglutaryl-CoA reductase (NAD...	1	0	0.26	1.00000	character(0)
865	GO:0004421	hydroxymethylglutaryl-CoA synthase activ...	1	0	0.26	1.00000	character(0)
866	GO:0004427	inorganic diphosphatase activity	1	0	0.26	1.00000	character(0)
867	GO:0004430	1-phosphatidylinositol 4-kinase activity	1	0	0.26	1.00000	character(0)
868	GO:0004438	phosphatidylinositol-3-phosphatase activ...	2	0	0.52	1.00000	character(0)
869	GO:0004448	isocitrate dehydrogenase activity	3	0	0.78	1.00000	character(0)
870	GO:0004449	isocitrate dehydrogenase (NAD+) activity	2	0	0.52	1.00000	character(0)
871	GO:0004450	isocitrate dehydrogenase (NADP+) activit...	1	0	0.26	1.00000	character(0)
872	GO:0004454	ketohexokinase activity	1	0	0.26	1.00000	character(0)
873	GO:0004457	lactate dehydrogenase activity	1	0	0.26	1.00000	character(0)
874	GO:0004459	L-lactate dehydrogenase activity	1	0	0.26	1.00000	character(0)
875	GO:0004462	lactoylglutathione lyase activity	1	0	0.26	1.00000	character(0)
876	GO:0004470	malic enzyme activity	4	0	1.04	1.00000	character(0)
877	GO:0004471	malate dehydrogenase (decarboxylating) (...	4	0	1.04	1.00000	character(0)
878	GO:0004476	mannose-6-phosphate isomerase activity	1	0	0.26	1.00000	character(0)
879	GO:0004479	methionyl-tRNA formyltransferase activit...	1	0	0.26	1.00000	character(0)
880	GO:0004483	mRNA (nucleoside-2'-O-)-methyltransferas...	1	0	0.26	1.00000	character(0)
881	GO:0004484	mRNA guanylyltransferase activity	1	0	0.26	1.00000	character(0)
882	GO:0004488	methylenetetrahydrofolate dehydrogenase ...	2	0	0.52	1.00000	character(0)
883	GO:0004489	methylenetetrahydrofolate reductase (NAD...	1	0	0.26	1.00000	character(0)
884	GO:0004491	methylmalonate-semialdehyde dehydrogenas...	1	0	0.26	1.00000	character(0)
885	GO:0004499	N,N-dimethylaniline monooxygenase activi...	3	0	0.78	1.00000	character(0)
886	GO:0004500	dopamine beta-monooxygenase activity	3	0	0.78	1.00000	character(0)
887	GO:0004511	tyrosine 3-monooxygenase activity	1	0	0.26	1.00000	character(0)
888	GO:0004512	inositol-3-phosphate synthase activity	1	0	0.26	1.00000	character(0)
889	GO:0004514	nicotinate-nucleotide diphosphorylase (c...	1	0	0.26	1.00000	character(0)
890	GO:0004516	nicotinate phosphoribosyltransferase act...	1	0	0.26	1.00000	character(0)
891	GO:0004517	nitric-oxide synthase activity	1	0	0.26	1.00000	character(0)
892	GO:0004531	deoxyribonuclease II activity	1	0	0.26	1.00000	character(0)
893	GO:0004551	nucleotide diphosphatase activity	1	0	0.26	1.00000	character(0)
894	GO:0004555	alpha,alpha-trehalase activity	2	0	0.52	1.00000	character(0)
895	GO:0004560	alpha-L-fucosidase activity	2	0	0.52	1.00000	character(0)
896	GO:0004563	beta-N-acetylhexosaminidase activity	3	0	0.78	1.00000	character(0)
897	GO:0004565	beta-galactosidase activity	1	0	0.26	1.00000	character(0)
898	GO:0004573	mannosyl-oligosaccharide glucosidase act...	1	0	0.26	1.00000	character(0)
899	GO:0004582	dolichyl-phosphate beta-D-mannosyltransf...	1	0	0.26	1.00000	character(0)
900	GO:0004587	ornithine-oxo-acid transaminase activity	1	0	0.26	1.00000	character(0)
901	GO:0004591	oxoglutarate dehydrogenase (succinyl-tra...	4	0	1.04	1.00000	character(0)
902	GO:0004594	pantothenate kinase activity	1	0	0.26	1.00000	character(0)
903	GO:0004597	peptide-aspartate beta-dioxygenase activ...	1	0	0.26	1.00000	character(0)
904	GO:0004602	glutathione peroxidase activity	1	0	0.26	1.00000	character(0)
905	GO:0004609	phosphatidylserine decarboxylase activit...	1	0	0.26	1.00000	character(0)
906	GO:0004611	phosphoenolpyruvate carboxykinase activi...	6	0	1.56	1.00000	character(0)
907	GO:0004613	phosphoenolpyruvate carboxykinase (GTP) ...	2	0	0.52	1.00000	character(0)
908	GO:0004616	phosphogluconate dehydrogenase (decarbox...	1	0	0.26	1.00000	character(0)
909	GO:0004618	phosphoglycerate kinase activity	2	0	0.52	1.00000	character(0)
910	GO:0004619	phosphoglycerate mutase activity	2	0	0.52	1.00000	character(0)
911	GO:0004622	lysophospholipase activity	2	0	0.52	1.00000	character(0)
912	GO:0004623	phospholipase A2 activity	5	0	1.3	1.00000	character(0)
913	GO:0004634	phosphopyruvate hydratase activity	1	0	0.26	1.00000	character(0)
914	GO:0004637	phosphoribosylamine-glycine ligase activ...	1	0	0.26	1.00000	character(0)
915	GO:0004639	phosphoribosylaminoimidazolesuccinocarbo...	1	0	0.26	1.00000	character(0)
916	GO:0004641	phosphoribosylformylglycinamidine cyclo-...	2	0	0.52	1.00000	character(0)
917	GO:0004643	phosphoribosylaminoimidazolecarboxamide ...	1	0	0.26	1.00000	character(0)
918	GO:0004644	phosphoribosylglycinamide formyltransfer...	1	0	0.26	1.00000	character(0)
919	GO:0004645	phosphorylase activity	1	0	0.26	1.00000	character(0)
920	GO:0004647	phosphoserine phosphatase activity	1	0	0.26	1.00000	character(0)
921	GO:0004648	O-phospho-L-serine:2-oxoglutarate aminot...	1	0	0.26	1.00000	character(0)
922	GO:0004651	polynucleotide 5'-phosphatase activity	1	0	0.26	1.00000	character(0)
923	GO:0004655	porphobilinogen synthase activity	1	0	0.26	1.00000	character(0)
924	GO:0004657	proline dehydrogenase activity	1	0	0.26	1.00000	character(0)
925	GO:0004661	protein geranylgeranyltransferase activi...	2	0	0.52	1.00000	character(0)
926	GO:0004663	Rab geranylgeranyltransferase activity	1	0	0.26	1.00000	character(0)
927	GO:0004683	calmodulin-dependent protein kinase acti...	2	0	0.52	1.00000	character(0)
928	GO:0004689	phosphorylase kinase activity	1	0	0.26	1.00000	character(0)
929	GO:0004690	cyclic nucleotide-dependent protein kina...	3	0	0.78	1.00000	character(0)
930	GO:0004691	cAMP-dependent protein kinase activity	1	0	0.26	1.00000	character(0)
931	GO:0004692	cGMP-dependent protein kinase activity	2	0	0.52	1.00000	character(0)
932	GO:0004694	eukaryotic translation initiation factor...	1	0	0.26	1.00000	character(0)
933	GO:0004697	protein kinase C activity	1	0	0.26	1.00000	character(0)
934	GO:0004703	G protein-coupled receptor kinase activi...	2	0	0.52	1.00000	character(0)
935	GO:0004709	MAP kinase kinase kinase activity	2	0	0.52	1.00000	character(0)
936	GO:0004712	protein serine/threonine/tyrosine kinase...	2	0	0.52	1.00000	character(0)
937	GO:0004719	protein-L-isoaspartate (D-aspartate) O-m...	1	0	0.26	1.00000	character(0)
938	GO:0004726	non-membrane spanning protein tyrosine p...	1	0	0.26	1.00000	character(0)
939	GO:0004729	oxygen-dependent protoporphyrinogen oxid...	1	0	0.26	1.00000	character(0)
940	GO:0004731	purine-nucleoside phosphorylase activity	3	0	0.78	1.00000	character(0)
941	GO:0004733	pyridoxamine-phosphate oxidase activity	3	0	0.78	1.00000	character(0)
942	GO:0004735	pyrroline-5-carboxylate reductase activi...	1	0	0.26	1.00000	character(0)
943	GO:0004736	pyruvate carboxylase activity	1	0	0.26	1.00000	character(0)
944	GO:0004738	pyruvate dehydrogenase activity	3	0	0.78	1.00000	character(0)
945	GO:0004739	pyruvate dehydrogenase (acetyl-transferr...	3	0	0.78	1.00000	character(0)
946	GO:0004742	dihydrolipoyllysine-residue acetyltransf...	1	0	0.26	1.00000	character(0)
947	GO:0004743	pyruvate kinase activity	1	0	0.26	1.00000	character(0)
948	GO:0004747	ribokinase activity	1	0	0.26	1.00000	character(0)
949	GO:0004757	sepiapterin reductase activity	1	0	0.26	1.00000	character(0)
950	GO:0004767	sphingomyelin phosphodiesterase activity	1	0	0.26	1.00000	character(0)
951	GO:0004768	stearoyl-CoA 9-desaturase activity	1	0	0.26	1.00000	character(0)
952	GO:0004774	succinate-CoA ligase activity	1	0	0.26	1.00000	character(0)
953	GO:0004776	succinate-CoA ligase (GDP-forming) activ...	1	0	0.26	1.00000	character(0)
954	GO:0004779	sulfate adenylyltransferase activity	1	0	0.26	1.00000	character(0)
955	GO:0004781	sulfate adenylyltransferase (ATP) activi...	1	0	0.26	1.00000	character(0)
956	GO:0004791	thioredoxin-disulfide reductase activity	1	0	0.26	1.00000	character(0)
957	GO:0004792	thiosulfate sulfurtransferase activity	1	0	0.26	1.00000	character(0)
958	GO:0004801	sedoheptulose-7-phosphate:D-glyceraldehy...	1	0	0.26	1.00000	character(0)
959	GO:0004807	triose-phosphate isomerase activity	1	0	0.26	1.00000	character(0)
960	GO:0004809	tRNA (guanine-N2-)-methyltransferase act...	1	0	0.26	1.00000	character(0)
961	GO:0004813	alanine-tRNA ligase activity	3	0	0.78	1.00000	character(0)
962	GO:0004815	aspartate-tRNA ligase activity	1	0	0.26	1.00000	character(0)
963	GO:0004816	asparagine-tRNA ligase activity	1	0	0.26	1.00000	character(0)
964	GO:0004818	glutamate-tRNA ligase activity	1	0	0.26	1.00000	character(0)
965	GO:0004819	glutamine-tRNA ligase activity	1	0	0.26	1.00000	character(0)
966	GO:0004821	histidine-tRNA ligase activity	1	0	0.26	1.00000	character(0)
967	GO:0004822	isoleucine-tRNA ligase activity	1	0	0.26	1.00000	character(0)
968	GO:0004829	threonine-tRNA ligase activity	1	0	0.26	1.00000	character(0)
969	GO:0004830	tryptophan-tRNA ligase activity	2	0	0.52	1.00000	character(0)
970	GO:0004831	tyrosine-tRNA ligase activity	2	0	0.52	1.00000	character(0)
971	GO:0004833	tryptophan 2,3-dioxygenase activity	1	0	0.26	1.00000	character(0)
972	GO:0004838	L-tyrosine:2-oxoglutarate aminotransfera...	1	0	0.26	1.00000	character(0)
973	GO:0004844	uracil DNA N-glycosylase activity	2	0	0.52	1.00000	character(0)
974	GO:0004852	uroporphyrinogen-III synthase activity	1	0	0.26	1.00000	character(0)
975	GO:0004853	uroporphyrinogen decarboxylase activity	1	0	0.26	1.00000	character(0)
976	GO:0004854	xanthine dehydrogenase activity	1	0	0.26	1.00000	character(0)
977	GO:0004855	xanthine oxidase activity	1	0	0.26	1.00000	character(0)
978	GO:0004864	protein phosphatase inhibitor activity	1	0	0.26	1.00000	character(0)
979	GO:0004866	endopeptidase inhibitor activity	36	0	9.33	1.00000	character(0)
980	GO:0004867	serine-type endopeptidase inhibitor acti...	22	0	5.7	1.00000	character(0)
981	GO:0004869	cysteine-type endopeptidase inhibitor ac...	3	0	0.78	1.00000	character(0)
982	GO:0004948	calcitonin receptor activity	1	0	0.26	1.00000	character(0)
983	GO:0004965	G protein-coupled GABA receptor activity	4	0	1.04	1.00000	character(0)
984	GO:0004983	neuropeptide Y receptor activity	1	0	0.26	1.00000	character(0)
985	GO:0005003	ephrin receptor activity	3	0	0.78	1.00000	character(0)
986	GO:0005007	fibroblast growth factor-activated recep...	1	0	0.26	1.00000	character(0)
987	GO:0005034	osmosensor activity	1	0	0.26	1.00000	character(0)
988	GO:0005042	netrin receptor activity	1	0	0.26	1.00000	character(0)
989	GO:0005044	scavenger receptor activity	5	0	1.3	1.00000	character(0)
990	GO:0005047	signal recognition particle binding	2	0	0.52	1.00000	character(0)
991	GO:0005078	MAP-kinase scaffold activity	2	0	0.52	1.00000	character(0)
992	GO:0005089	Rho guanyl-nucleotide exchange factor ac...	8	0	2.07	1.00000	character(0)
993	GO:0005092	GDP-dissociation inhibitor activity	3	0	0.78	1.00000	character(0)
994	GO:0005093	Rab GDP-dissociation inhibitor activity	1	0	0.26	1.00000	character(0)
995	GO:0005094	Rho GDP-dissociation inhibitor activity	1	0	0.26	1.00000	character(0)
996	GO:0005125	cytokine activity	1	0	0.26	1.00000	character(0)
997	GO:0005126	cytokine receptor binding	2	0	0.52	1.00000	character(0)
998	GO:0005154	epidermal growth factor receptor binding	1	0	0.26	1.00000	character(0)
999	GO:0005158	insulin receptor binding	1	0	0.26	1.00000	character(0)
1000	GO:0005164	tumor necrosis factor receptor binding	2	0	0.52	1.00000	character(0)
1001	GO:0005178	integrin binding	1	0	0.26	1.00000	character(0)
1002	GO:0005179	hormone activity	8	0	2.07	1.00000	character(0)
1003	GO:0005184	neuropeptide hormone activity	5	0	1.3	1.00000	character(0)
1004	GO:0005201	extracellular matrix structural constitu...	2	0	0.52	1.00000	character(0)
1005	GO:0005217	intracellular ligand-gated ion channel a...	6	0	1.56	1.00000	character(0)
1006	GO:0005219	ryanodine-sensitive calcium-release chan...	4	0	1.04	1.00000	character(0)
1007	GO:0005220	inositol 1,4,5-trisphosphate-sensitive c...	2	0	0.52	1.00000	character(0)
1008	GO:0005227	calcium activated cation channel activit...	5	0	1.3	1.00000	character(0)
1009	GO:0005231	excitatory extracellular ligand-gated io...	1	0	0.26	1.00000	character(0)
1010	GO:0005242	inward rectifier potassium channel activ...	3	0	0.78	1.00000	character(0)
1011	GO:0005246	calcium channel regulator activity	1	0	0.26	1.00000	character(0)
1012	GO:0005247	voltage-gated chloride channel activity	3	0	0.78	1.00000	character(0)
1013	GO:0005248	voltage-gated sodium channel activity	1	0	0.26	1.00000	character(0)
1014	GO:0005253	anion channel activity	6	0	1.56	1.00000	character(0)
1015	GO:0005254	chloride channel activity	3	0	0.78	1.00000	character(0)
1016	GO:0005326	neurotransmitter transporter activity	1	0	0.26	1.00000	character(0)
1017	GO:0005328	neurotransmitter:sodium symporter activi...	1	0	0.26	1.00000	character(0)
1018	GO:0005337	nucleoside transmembrane transporter act...	8	0	2.07	1.00000	character(0)
1019	GO:0005375	copper ion transmembrane transporter act...	2	0	0.52	1.00000	character(0)
1020	GO:0005388	calcium-transporting ATPase activity	3	0	0.78	1.00000	character(0)
1021	GO:0005432	calcium:sodium antiporter activity	1	0	0.26	1.00000	character(0)
1022	GO:0005451	monovalent cation:proton antiporter acti...	3	0	0.78	1.00000	character(0)
1023	GO:0005452	inorganic anion exchanger activity	4	0	1.04	1.00000	character(0)
1024	GO:0005496	steroid binding	3	0	0.78	1.00000	character(0)
1025	GO:0005507	copper ion binding	12	0	3.11	1.00000	character(0)
1026	GO:0005520	insulin-like growth factor binding	1	0	0.26	1.00000	character(0)
1027	GO:0005523	tropomyosin binding	1	0	0.26	1.00000	character(0)
1028	GO:0005536	glucose binding	2	0	0.52	1.00000	character(0)
1029	GO:0005537	mannose binding	2	0	0.52	1.00000	character(0)
1030	GO:0005544	calcium-dependent phospholipid binding	8	0	2.07	1.00000	character(0)
1031	GO:0005547	phosphatidylinositol-3,4,5-trisphosphate...	2	0	0.52	1.00000	character(0)
1032	GO:0008022	protein C-terminus binding	1	0	0.26	1.00000	character(0)
1033	GO:0008073	ornithine decarboxylase inhibitor activi...	1	0	0.26	1.00000	character(0)
1034	GO:0008097	5S rRNA binding	1	0	0.26	1.00000	character(0)
1035	GO:0008108	UDP-glucose:hexose-1-phosphate uridylylt...	1	0	0.26	1.00000	character(0)
1036	GO:0008113	peptide-methionine (S)-S-oxide reductase...	1	0	0.26	1.00000	character(0)
1037	GO:0008121	ubiquinol-cytochrome-c reductase activit...	3	0	0.78	1.00000	character(0)
1038	GO:0008137	NADH dehydrogenase (ubiquinone) activity	7	0	1.81	1.00000	character(0)
1039	GO:0008140	cAMP response element binding protein bi...	1	0	0.26	1.00000	character(0)
1040	GO:0008158	hedgehog receptor activity	1	0	0.26	1.00000	character(0)
1041	GO:0008169	C-methyltransferase activity	1	0	0.26	1.00000	character(0)
1042	GO:0008172	S-methyltransferase activity	2	0	0.52	1.00000	character(0)
1043	GO:0008184	glycogen phosphorylase activity	1	0	0.26	1.00000	character(0)
1044	GO:0008188	neuropeptide receptor activity	1	0	0.26	1.00000	character(0)
1045	GO:0008191	metalloendopeptidase inhibitor activity	5	0	1.3	1.00000	character(0)
1046	GO:0008192	RNA guanylyltransferase activity	2	0	0.52	1.00000	character(0)
1047	GO:0008193	tRNA guanylyltransferase activity	1	0	0.26	1.00000	character(0)
1048	GO:0008199	ferric iron binding	3	0	0.78	1.00000	character(0)
1049	GO:0008241	peptidyl-dipeptidase activity	5	0	1.3	1.00000	character(0)
1050	GO:0008252	nucleotidase activity	1	0	0.26	1.00000	character(0)
1051	GO:0008253	5'-nucleotidase activity	1	0	0.26	1.00000	character(0)
1052	GO:0008265	Mo-molybdopterin cofactor sulfurase acti...	1	0	0.26	1.00000	character(0)
1053	GO:0008273	calcium, potassium:sodium antiporter act...	1	0	0.26	1.00000	character(0)
1054	GO:0008308	voltage-gated anion channel activity	6	0	1.56	1.00000	character(0)
1055	GO:0008332	low voltage-gated calcium channel activi...	1	0	0.26	1.00000	character(0)
1056	GO:0008349	MAP kinase kinase kinase kinase activity	1	0	0.26	1.00000	character(0)
1057	GO:0008378	galactosyltransferase activity	3	0	0.78	1.00000	character(0)
1058	GO:0008381	mechanosensitive ion channel activity	2	0	0.52	1.00000	character(0)
1059	GO:0008424	glycoprotein 6-alpha-L-fucosyltransferas...	1	0	0.26	1.00000	character(0)
1060	GO:0008425	2-polyprenyl-6-methoxy-1,4-benzoquinone ...	1	0	0.26	1.00000	character(0)
1061	GO:0008430	selenium binding	1	0	0.26	1.00000	character(0)
1062	GO:0008443	phosphofructokinase activity	4	0	1.04	1.00000	character(0)
1063	GO:0008446	GDP-mannose 4,6-dehydratase activity	1	0	0.26	1.00000	character(0)
1064	GO:0008449	N-acetylglucosamine-6-sulfatase activity	2	0	0.52	1.00000	character(0)
1065	GO:0008452	RNA ligase activity	2	0	0.52	1.00000	character(0)
1066	GO:0008455	alpha-1,6-mannosylglycoprotein 2-beta-N-...	2	0	0.52	1.00000	character(0)
1067	GO:0008474	palmitoyl-(protein) hydrolase activity	2	0	0.52	1.00000	character(0)
1068	GO:0008476	protein-tyrosine sulfotransferase activi...	2	0	0.52	1.00000	character(0)
1069	GO:0008478	pyridoxal kinase activity	1	0	0.26	1.00000	character(0)
1070	GO:0008484	sulfuric ester hydrolase activity	13	0	3.37	1.00000	character(0)
1071	GO:0008495	protoheme IX farnesyltransferase activit...	2	0	0.52	1.00000	character(0)
1072	GO:0008504	monoamine transmembrane transporter acti...	3	0	0.78	1.00000	character(0)
1073	GO:0008519	ammonium transmembrane transporter activ...	3	0	0.78	1.00000	character(0)
1074	GO:0008521	acetyl-CoA transmembrane transporter act...	1	0	0.26	1.00000	character(0)
1075	GO:0008528	G protein-coupled peptide receptor activ...	7	0	1.81	1.00000	character(0)
1076	GO:0008531	riboflavin kinase activity	1	0	0.26	1.00000	character(0)
1077	GO:0008556	potassium-transporting ATPase activity	1	0	0.26	1.00000	character(0)
1078	GO:0008559	xenobiotic transmembrane transporting AT...	1	0	0.26	1.00000	character(0)
1079	GO:0008568	microtubule-severing ATPase activity	1	0	0.26	1.00000	character(0)
1080	GO:0008603	cAMP-dependent protein kinase regulator ...	3	0	0.78	1.00000	character(0)
1081	GO:0008609	alkylglycerone-phosphate synthase activi...	2	0	0.52	1.00000	character(0)
1082	GO:0008745	N-acetylmuramoyl-L-alanine amidase activ...	10	0	2.59	1.00000	character(0)
1083	GO:0008775	acetate CoA-transferase activity	1	0	0.26	1.00000	character(0)
1084	GO:0008796	bis(5'-nucleosyl)-tetraphosphatase activ...	1	0	0.26	1.00000	character(0)
1085	GO:0008887	glycerate kinase activity	1	0	0.26	1.00000	character(0)
1086	GO:0008897	holo-[acyl-carrier-protein] synthase act...	1	0	0.26	1.00000	character(0)
1087	GO:0008934	inositol monophosphate 1-phosphatase act...	5	0	1.3	1.00000	character(0)
1088	GO:0008963	phospho-N-acetylmuramoyl-pentapeptide-tr...	1	0	0.26	1.00000	character(0)
1089	GO:0009013	succinate-semialdehyde dehydrogenase [NA...	1	0	0.26	1.00000	character(0)
1090	GO:0009019	tRNA (guanine-N1-)-methyltransferase act...	1	0	0.26	1.00000	character(0)
1091	GO:0009041	uridylate kinase activity	1	0	0.26	1.00000	character(0)
1092	GO:0009055	electron transfer activity	32	0	8.29	1.00000	character(0)
1093	GO:0009374	biotin binding	1	0	0.26	1.00000	character(0)
1094	GO:0010181	FMN binding	6	0	1.56	1.00000	character(0)
1095	GO:0010309	acireductone dioxygenase [iron(II)-requi...	1	0	0.26	1.00000	character(0)
1096	GO:0010485	H4 histone acetyltransferase activity	1	0	0.26	1.00000	character(0)
1097	GO:0010997	anaphase-promoting complex binding	2	0	0.52	1.00000	character(0)
1098	GO:0015002	heme-copper terminal oxidase activity	8	0	2.07	1.00000	character(0)
1099	GO:0015016	[heparan sulfate]-glucosamine N-sulfotra...	1	0	0.26	1.00000	character(0)
1100	GO:0015035	protein disulfide oxidoreductase activit...	7	0	1.81	1.00000	character(0)
1101	GO:0015036	disulfide oxidoreductase activity	8	0	2.07	1.00000	character(0)
1102	GO:0015095	magnesium ion transmembrane transporter ...	2	0	0.52	1.00000	character(0)
1103	GO:0015108	chloride transmembrane transporter activ...	4	0	1.04	1.00000	character(0)
1104	GO:0015165	pyrimidine nucleotide-sugar transmembran...	2	0	0.52	1.00000	character(0)
1105	GO:0015269	calcium-activated potassium channel acti...	5	0	1.3	1.00000	character(0)
1106	GO:0015278	calcium-release channel activity	6	0	1.56	1.00000	character(0)
1107	GO:0015293	symporter activity	5	0	1.3	1.00000	character(0)
1108	GO:0015294	solute:cation symporter activity	2	0	0.52	1.00000	character(0)
1109	GO:0015296	anion:cation symporter activity	1	0	0.26	1.00000	character(0)
1110	GO:0015368	calcium:cation antiporter activity	2	0	0.52	1.00000	character(0)
1111	GO:0015370	solute:sodium symporter activity	1	0	0.26	1.00000	character(0)
1112	GO:0015377	cation:chloride symporter activity	1	0	0.26	1.00000	character(0)
1113	GO:0015379	potassium:chloride symporter activity	1	0	0.26	1.00000	character(0)
1114	GO:0015385	sodium:proton antiporter activity	3	0	0.78	1.00000	character(0)
1115	GO:0015450	P-P-bond-hydrolysis-driven protein trans...	1	0	0.26	1.00000	character(0)
1116	GO:0015491	cation:cation antiporter activity	5	0	1.3	1.00000	character(0)
1117	GO:0015662	ATPase activity, coupled to transmembran...	4	0	1.04	1.00000	character(0)
1118	GO:0015925	galactosidase activity	1	0	0.26	1.00000	character(0)
1119	GO:0015926	glucosidase activity	3	0	0.78	1.00000	character(0)
1120	GO:0015927	trehalase activity	2	0	0.52	1.00000	character(0)
1121	GO:0015928	fucosidase activity	2	0	0.52	1.00000	character(0)
1122	GO:0015929	hexosaminidase activity	4	0	1.04	1.00000	character(0)
1123	GO:0015930	glutamate synthase activity	1	0	0.26	1.00000	character(0)
1124	GO:0016155	formyltetrahydrofolate dehydrogenase act...	1	0	0.26	1.00000	character(0)
1125	GO:0016175	superoxide-generating NADPH oxidase acti...	1	0	0.26	1.00000	character(0)
1126	GO:0016211	ammonia ligase activity	3	0	0.78	1.00000	character(0)
1127	GO:0016215	acyl-CoA desaturase activity	1	0	0.26	1.00000	character(0)
1128	GO:0016229	steroid dehydrogenase activity	2	0	0.52	1.00000	character(0)
1129	GO:0016247	channel regulator activity	1	0	0.26	1.00000	character(0)
1130	GO:0016251	RNA polymerase II general transcription ...	3	0	0.78	1.00000	character(0)
1131	GO:0016263	glycoprotein-N-acetylgalactosamine 3-bet...	3	0	0.78	1.00000	character(0)
1132	GO:0016286	small conductance calcium-activated pota...	3	0	0.78	1.00000	character(0)
1133	GO:0016287	glycerone-phosphate O-acyltransferase ac...	1	0	0.26	1.00000	character(0)
1134	GO:0016289	CoA hydrolase activity	2	0	0.52	1.00000	character(0)
1135	GO:0016300	tRNA (uracil) methyltransferase activity	1	0	0.26	1.00000	character(0)
1136	GO:0016307	phosphatidylinositol phosphate kinase ac...	4	0	1.04	1.00000	character(0)
1137	GO:0016316	phosphatidylinositol-3,4-bisphosphate 4-...	1	0	0.26	1.00000	character(0)
1138	GO:0016413	O-acetyltransferase activity	1	0	0.26	1.00000	character(0)
1139	GO:0016417	S-acyltransferase activity	2	0	0.52	1.00000	character(0)
1140	GO:0016418	S-acetyltransferase activity	1	0	0.26	1.00000	character(0)
1141	GO:0016421	CoA carboxylase activity	1	0	0.26	1.00000	character(0)
1142	GO:0016423	tRNA (guanine) methyltransferase activit...	2	0	0.52	1.00000	character(0)
1143	GO:0016427	tRNA (cytosine) methyltransferase activi...	1	0	0.26	1.00000	character(0)
1144	GO:0016428	tRNA (cytosine-5-)-methyltransferase act...	1	0	0.26	1.00000	character(0)
1145	GO:0016435	rRNA (guanine) methyltransferase activit...	1	0	0.26	1.00000	character(0)
1146	GO:0016500	protein-hormone receptor activity	2	0	0.52	1.00000	character(0)
1147	GO:0016530	metallochaperone activity	1	0	0.26	1.00000	character(0)
1148	GO:0016531	copper chaperone activity	1	0	0.26	1.00000	character(0)
1149	GO:0016603	glutaminyl-peptide cyclotransferase acti...	2	0	0.52	1.00000	character(0)
1150	GO:0016615	malate dehydrogenase activity	6	0	1.56	1.00000	character(0)
1151	GO:0016624	oxidoreductase activity, acting on the a...	8	0	2.07	1.00000	character(0)
1152	GO:0016635	oxidoreductase activity, acting on the C...	2	0	0.52	1.00000	character(0)
1153	GO:0016638	oxidoreductase activity, acting on the C...	9	0	2.33	1.00000	character(0)
1154	GO:0016639	oxidoreductase activity, acting on the C...	1	0	0.26	1.00000	character(0)
1155	GO:0016641	oxidoreductase activity, acting on the C...	6	0	1.56	1.00000	character(0)
1156	GO:0016642	oxidoreductase activity, acting on the C...	1	0	0.26	1.00000	character(0)
1157	GO:0016645	oxidoreductase activity, acting on the C...	9	0	2.33	1.00000	character(0)
1158	GO:0016646	oxidoreductase activity, acting on the C...	7	0	1.81	1.00000	character(0)
1159	GO:0016649	oxidoreductase activity, acting on the C...	1	0	0.26	1.00000	character(0)
1160	GO:0016653	oxidoreductase activity, acting on NAD(P...	1	0	0.26	1.00000	character(0)
1161	GO:0016655	oxidoreductase activity, acting on NAD(P...	7	0	1.81	1.00000	character(0)
1162	GO:0016668	oxidoreductase activity, acting on a sul...	2	0	0.52	1.00000	character(0)
1163	GO:0016671	oxidoreductase activity, acting on a sul...	4	0	1.04	1.00000	character(0)
1164	GO:0016675	oxidoreductase activity, acting on a hem...	8	0	2.07	1.00000	character(0)
1165	GO:0016676	oxidoreductase activity, acting on a hem...	8	0	2.07	1.00000	character(0)
1166	GO:0016679	oxidoreductase activity, acting on diphe...	3	0	0.78	1.00000	character(0)
1167	GO:0016681	oxidoreductase activity, acting on diphe...	3	0	0.78	1.00000	character(0)
1168	GO:0016709	oxidoreductase activity, acting on paire...	4	0	1.04	1.00000	character(0)
1169	GO:0016714	oxidoreductase activity, acting on paire...	2	0	0.52	1.00000	character(0)
1170	GO:0016715	oxidoreductase activity, acting on paire...	4	0	1.04	1.00000	character(0)
1171	GO:0016717	oxidoreductase activity, acting on paire...	10	0	2.59	1.00000	character(0)
1172	GO:0016722	oxidoreductase activity, oxidizing metal...	1	0	0.26	1.00000	character(0)
1173	GO:0016724	oxidoreductase activity, oxidizing metal...	1	0	0.26	1.00000	character(0)
1174	GO:0016726	oxidoreductase activity, acting on CH or...	1	0	0.26	1.00000	character(0)
1175	GO:0016727	oxidoreductase activity, acting on CH or...	1	0	0.26	1.00000	character(0)
1176	GO:0016742	hydroxymethyl-, formyl- and related tran...	5	0	1.3	1.00000	character(0)
1177	GO:0016744	transferase activity, transferring aldeh...	1	0	0.26	1.00000	character(0)
1178	GO:0016748	succinyltransferase activity	2	0	0.52	1.00000	character(0)
1179	GO:0016749	N-succinyltransferase activity	1	0	0.26	1.00000	character(0)
1180	GO:0016751	S-succinyltransferase activity	1	0	0.26	1.00000	character(0)
1181	GO:0016755	transferase activity, transferring amino...	5	0	1.3	1.00000	character(0)
1182	GO:0016774	phosphotransferase activity, carboxyl gr...	3	0	0.78	1.00000	character(0)
1183	GO:0016775	phosphotransferase activity, nitrogenous...	9	0	2.33	1.00000	character(0)
1184	GO:0016783	sulfurtransferase activity	5	0	1.3	1.00000	character(0)
1185	GO:0016785	transferase activity, transferring selen...	1	0	0.26	1.00000	character(0)
1186	GO:0016801	hydrolase activity, acting on ether bond...	7	0	1.81	1.00000	character(0)
1187	GO:0016802	trialkylsulfonium hydrolase activity	4	0	1.04	1.00000	character(0)
1188	GO:0016803	ether hydrolase activity	3	0	0.78	1.00000	character(0)
1189	GO:0016814	hydrolase activity, acting on carbon-nit...	11	0	2.85	1.00000	character(0)
1190	GO:0016822	hydrolase activity, acting on acid carbo...	1	0	0.26	1.00000	character(0)
1191	GO:0016823	hydrolase activity, acting on acid carbo...	1	0	0.26	1.00000	character(0)
1192	GO:0016832	aldehyde-lyase activity	3	0	0.78	1.00000	character(0)
1193	GO:0016838	carbon-oxygen lyase activity, acting on ...	1	0	0.26	1.00000	character(0)
1194	GO:0016843	amine-lyase activity	1	0	0.26	1.00000	character(0)
1195	GO:0016844	strictosidine synthase activity	1	0	0.26	1.00000	character(0)
1196	GO:0016846	carbon-sulfur lyase activity	2	0	0.52	1.00000	character(0)
1197	GO:0016864	intramolecular oxidoreductase activity, ...	5	0	1.3	1.00000	character(0)
1198	GO:0016872	intramolecular lyase activity	1	0	0.26	1.00000	character(0)
1199	GO:0016878	acid-thiol ligase activity	1	0	0.26	1.00000	character(0)
1200	GO:0016880	acid-ammonia (or amide) ligase activity	3	0	0.78	1.00000	character(0)
1201	GO:0016881	acid-amino acid ligase activity	7	0	1.81	1.00000	character(0)
1202	GO:0016882	cyclo-ligase activity	2	0	0.52	1.00000	character(0)
1203	GO:0016885	ligase activity, forming carbon-carbon b...	2	0	0.52	1.00000	character(0)
1204	GO:0016889	endodeoxyribonuclease activity, producin...	2	0	0.52	1.00000	character(0)
1205	GO:0016892	endoribonuclease activity, producing 3'-...	3	0	0.78	1.00000	character(0)
1206	GO:0016894	endonuclease activity, active with eithe...	5	0	1.3	1.00000	character(0)
1207	GO:0016901	oxidoreductase activity, acting on the C...	2	0	0.52	1.00000	character(0)
1208	GO:0016917	GABA receptor activity	4	0	1.04	1.00000	character(0)
1209	GO:0016920	pyroglutamyl-peptidase activity	1	0	0.26	1.00000	character(0)
1210	GO:0016992	lipoate synthase activity	1	0	0.26	1.00000	character(0)
1211	GO:0017017	MAP kinase tyrosine/serine/threonine pho...	1	0	0.26	1.00000	character(0)
1212	GO:0017022	myosin binding	1	0	0.26	1.00000	character(0)
1213	GO:0017025	TBP-class protein binding	2	0	0.52	1.00000	character(0)
1214	GO:0017040	N-acylsphingosine amidohydrolase activit...	1	0	0.26	1.00000	character(0)
1215	GO:0017046	peptide hormone binding	3	0	0.78	1.00000	character(0)
1216	GO:0017049	GTP-Rho binding	1	0	0.26	1.00000	character(0)
1217	GO:0017057	6-phosphogluconolactonase activity	1	0	0.26	1.00000	character(0)
1218	GO:0017061	S-methyl-5-thioadenosine phosphorylase a...	1	0	0.26	1.00000	character(0)
1219	GO:0017065	single-strand selective uracil DNA N-gly...	2	0	0.52	1.00000	character(0)
1220	GO:0017128	phospholipid scramblase activity	2	0	0.52	1.00000	character(0)
1221	GO:0017134	fibroblast growth factor binding	1	0	0.26	1.00000	character(0)
1222	GO:0017136	NAD-dependent histone deacetylase activi...	1	0	0.26	1.00000	character(0)
1223	GO:0017154	semaphorin receptor activity	3	0	0.78	1.00000	character(0)
1224	GO:0017160	Ral GTPase binding	1	0	0.26	1.00000	character(0)
1225	GO:0017174	glycine N-methyltransferase activity	1	0	0.26	1.00000	character(0)
1226	GO:0018025	calmodulin-lysine N-methyltransferase ac...	1	0	0.26	1.00000	character(0)
1227	GO:0018738	S-formylglutathione hydrolase activity	2	0	0.52	1.00000	character(0)
1228	GO:0019187	beta-1,4-mannosyltransferase activity	1	0	0.26	1.00000	character(0)
1229	GO:0019200	carbohydrate kinase activity	9	0	2.33	1.00000	character(0)
1230	GO:0019202	amino acid kinase activity	1	0	0.26	1.00000	character(0)
1231	GO:0019203	carbohydrate phosphatase activity	2	0	0.52	1.00000	character(0)
1232	GO:0019211	phosphatase activator activity	1	0	0.26	1.00000	character(0)
1233	GO:0019212	phosphatase inhibitor activity	1	0	0.26	1.00000	character(0)
1234	GO:0019238	cyclohydrolase activity	2	0	0.52	1.00000	character(0)
1235	GO:0019239	deaminase activity	12	0	3.11	1.00000	character(0)
1236	GO:0019799	tubulin N-acetyltransferase activity	1	0	0.26	1.00000	character(0)
1237	GO:0019825	oxygen binding	1	0	0.26	1.00000	character(0)
1238	GO:0019829	cation-transporting ATPase activity	16	0	4.15	1.00000	character(0)
1239	GO:0019838	growth factor binding	2	0	0.52	1.00000	character(0)
1240	GO:0019894	kinesin binding	1	0	0.26	1.00000	character(0)
1241	GO:0019992	diacylglycerol binding	4	0	1.04	1.00000	character(0)
1242	GO:0022821	potassium ion antiporter activity	1	0	0.26	1.00000	character(0)
1243	GO:0022848	acetylcholine-gated cation-selective cha...	1	0	0.26	1.00000	character(0)
1244	GO:0022853	active ion transmembrane transporter act...	16	0	4.15	1.00000	character(0)
1245	GO:0030060	L-malate dehydrogenase activity	2	0	0.52	1.00000	character(0)
1246	GO:0030151	molybdenum ion binding	3	0	0.78	1.00000	character(0)
1247	GO:0030247	polysaccharide binding	3	0	0.78	1.00000	character(0)
1248	GO:0030274	LIM domain binding	1	0	0.26	1.00000	character(0)
1249	GO:0030366	molybdopterin synthase activity	1	0	0.26	1.00000	character(0)
1250	GO:0030374	nuclear receptor transcription coactivat...	6	0	1.56	1.00000	character(0)
1251	GO:0030414	peptidase inhibitor activity	38	0	9.85	1.00000	character(0)
1252	GO:0030507	spectrin binding	2	0	0.52	1.00000	character(0)
1253	GO:0030523	dihydrolipoamide S-acyltransferase activ...	1	0	0.26	1.00000	character(0)
1254	GO:0030580	quinone cofactor methyltransferase activ...	1	0	0.26	1.00000	character(0)
1255	GO:0030619	U1 snRNA binding	1	0	0.26	1.00000	character(0)
1256	GO:0030942	endoplasmic reticulum signal peptide bin...	1	0	0.26	1.00000	character(0)
1257	GO:0030955	potassium ion binding	1	0	0.26	1.00000	character(0)
1258	GO:0030971	receptor tyrosine kinase binding	1	0	0.26	1.00000	character(0)
1259	GO:0031071	cysteine desulfurase activity	1	0	0.26	1.00000	character(0)
1260	GO:0031177	phosphopantetheine binding	2	0	0.52	1.00000	character(0)
1261	GO:0031420	alkali metal ion binding	1	0	0.26	1.00000	character(0)
1262	GO:0031593	polyubiquitin modification-dependent pro...	1	0	0.26	1.00000	character(0)
1263	GO:0032027	myosin light chain binding	1	0	0.26	1.00000	character(0)
1264	GO:0032051	clathrin light chain binding	1	0	0.26	1.00000	character(0)
1265	GO:0032182	ubiquitin-like protein binding	4	0	1.04	1.00000	character(0)
1266	GO:0032217	riboflavin transmembrane transporter act...	1	0	0.26	1.00000	character(0)
1267	GO:0032422	purine-rich negative regulatory element ...	1	0	0.26	1.00000	character(0)
1268	GO:0032542	sulfiredoxin activity	1	0	0.26	1.00000	character(0)
1269	GO:0032813	tumor necrosis factor receptor superfami...	2	0	0.52	1.00000	character(0)
1270	GO:0032934	sterol binding	2	0	0.52	1.00000	character(0)
1271	GO:0032947	protein-containing complex scaffold acti...	2	0	0.52	1.00000	character(0)
1272	GO:0033130	acetylcholine receptor binding	1	0	0.26	1.00000	character(0)
1273	GO:0033149	FFAT motif binding	1	0	0.26	1.00000	character(0)
1274	GO:0033293	monocarboxylic acid binding	1	0	0.26	1.00000	character(0)
1275	GO:0033549	MAP kinase phosphatase activity	1	0	0.26	1.00000	character(0)
1276	GO:0033743	peptide-methionine (R)-S-oxide reductase...	2	0	0.52	1.00000	character(0)
1277	GO:0033764	steroid dehydrogenase activity, acting o...	1	0	0.26	1.00000	character(0)
1278	GO:0033765	steroid dehydrogenase activity, acting o...	1	0	0.26	1.00000	character(0)
1279	GO:0033819	lipoyl(octanoyl) transferase activity	1	0	0.26	1.00000	character(0)
1280	GO:0033897	ribonuclease T2 activity	1	0	0.26	1.00000	character(0)
1281	GO:0033925	mannosyl-glycoprotein endo-beta-N-acetyl...	1	0	0.26	1.00000	character(0)
1282	GO:0033961	cis-stilbene-oxide hydrolase activity	3	0	0.78	1.00000	character(0)
1283	GO:0034450	ubiquitin-ubiquitin ligase activity	2	0	0.52	1.00000	character(0)
1284	GO:0034483	heparan sulfate sulfotransferase activit...	1	0	0.26	1.00000	character(0)
1285	GO:0034593	phosphatidylinositol bisphosphate phosph...	4	0	1.04	1.00000	character(0)
1286	GO:0034595	phosphatidylinositol phosphate 5-phospha...	2	0	0.52	1.00000	character(0)
1287	GO:0034596	phosphatidylinositol phosphate 4-phospha...	2	0	0.52	1.00000	character(0)
1288	GO:0034597	phosphatidylinositol-4,5-bisphosphate 4-...	1	0	0.26	1.00000	character(0)
1289	GO:0034979	NAD-dependent protein deacetylase activi...	1	0	0.26	1.00000	character(0)
1290	GO:0035100	ecdysone binding	1	0	0.26	1.00000	character(0)
1291	GO:0035226	glutamate-cysteine ligase catalytic subu...	1	0	0.26	1.00000	character(0)
1292	GO:0035251	UDP-glucosyltransferase activity	3	0	0.78	1.00000	character(0)
1293	GO:0035299	inositol pentakisphosphate 2-kinase acti...	2	0	0.52	1.00000	character(0)
1294	GO:0035591	signaling adaptor activity	3	0	0.78	1.00000	character(0)
1295	GO:0035596	methylthiotransferase activity	2	0	0.52	1.00000	character(0)
1296	GO:0035598	N6-threonylcarbomyladenosine methylthiot...	1	0	0.26	1.00000	character(0)
1297	GO:0036002	pre-mRNA binding	1	0	0.26	1.00000	character(0)
1298	GO:0036137	kynurenine aminotransferase activity	1	0	0.26	1.00000	character(0)
1299	GO:0036402	proteasome-activating ATPase activity	3	0	0.78	1.00000	character(0)
1300	GO:0036440	citrate synthase activity	1	0	0.26	1.00000	character(0)
1301	GO:0036442	proton-exporting ATPase activity	5	0	1.3	1.00000	character(0)
1302	GO:0042030	ATPase inhibitor activity	2	0	0.52	1.00000	character(0)
1303	GO:0042132	fructose 1,6-bisphosphate 1-phosphatase ...	2	0	0.52	1.00000	character(0)
1304	GO:0042165	neurotransmitter binding	3	0	0.78	1.00000	character(0)
1305	GO:0042281	dolichyl pyrophosphate Man9GlcNAc2 alpha...	1	0	0.26	1.00000	character(0)
1306	GO:0042283	dolichyl pyrophosphate Glc1Man9GlcNAc2 a...	1	0	0.26	1.00000	character(0)
1307	GO:0042284	sphingolipid delta-4 desaturase activity	1	0	0.26	1.00000	character(0)
1308	GO:0042302	structural constituent of cuticle	29	0	7.52	1.00000	character(0)
1309	GO:0042562	hormone binding	4	0	1.04	1.00000	character(0)
1310	GO:0042625	ATPase coupled ion transmembrane transpo...	16	0	4.15	1.00000	character(0)
1311	GO:0042800	histone methyltransferase activity (H3-K...	1	0	0.26	1.00000	character(0)
1312	GO:0042834	peptidoglycan binding	4	0	1.04	1.00000	character(0)
1313	GO:0042910	xenobiotic transmembrane transporter act...	2	0	0.52	1.00000	character(0)
1314	GO:0042979	ornithine decarboxylase regulator activi...	1	0	0.26	1.00000	character(0)
1315	GO:0043023	ribosomal large subunit binding	1	0	0.26	1.00000	character(0)
1316	GO:0043024	ribosomal small subunit binding	1	0	0.26	1.00000	character(0)
1317	GO:0043130	ubiquitin binding	4	0	1.04	1.00000	character(0)
1318	GO:0043178	alcohol binding	3	0	0.78	1.00000	character(0)
1319	GO:0043495	protein membrane anchor	1	0	0.26	1.00000	character(0)
1320	GO:0043531	ADP binding	1	0	0.26	1.00000	character(0)
1321	GO:0043546	molybdopterin cofactor binding	1	0	0.26	1.00000	character(0)
1322	GO:0043813	phosphatidylinositol-3,5-bisphosphate 5-...	1	0	0.26	1.00000	character(0)
1323	GO:0043874	acireductone synthase activity	1	0	0.26	1.00000	character(0)
1324	GO:0043998	H2A histone acetyltransferase activity	1	0	0.26	1.00000	character(0)
1325	GO:0044769	ATPase activity, coupled to transmembran...	11	0	2.85	1.00000	character(0)
1326	GO:0045131	pre-mRNA branch point binding	1	0	0.26	1.00000	character(0)
1327	GO:0046527	glucosyltransferase activity	6	0	1.56	1.00000	character(0)
1328	GO:0046912	transferase activity, transferring acyl ...	3	0	0.78	1.00000	character(0)
1329	GO:0046915	transition metal ion transmembrane trans...	2	0	0.52	1.00000	character(0)
1330	GO:0046921	alpha-(1->6)-fucosyltransferase activity	1	0	0.26	1.00000	character(0)
1331	GO:0046923	ER retention sequence binding	1	0	0.26	1.00000	character(0)
1332	GO:0046933	proton-transporting ATP synthase activit...	6	0	1.56	1.00000	character(0)
1333	GO:0046961	proton-transporting ATPase activity, rot...	5	0	1.3	1.00000	character(0)
1334	GO:0047150	betaine-homocysteine S-methyltransferase...	1	0	0.26	1.00000	character(0)
1335	GO:0047389	glycerophosphocholine phosphodiesterase ...	4	0	1.04	1.00000	character(0)
1336	GO:0047464	heparosan-N-sulfate-glucuronate 5-epimer...	1	0	0.26	1.00000	character(0)
1337	GO:0047617	acyl-CoA hydrolase activity	1	0	0.26	1.00000	character(0)
1338	GO:0047623	adenosine-phosphate deaminase activity	1	0	0.26	1.00000	character(0)
1339	GO:0048038	quinone binding	1	0	0.26	1.00000	character(0)
1340	GO:0048531	beta-1,3-galactosyltransferase activity	3	0	0.78	1.00000	character(0)
1341	GO:0050113	inositol oxygenase activity	1	0	0.26	1.00000	character(0)
1342	GO:0050136	NADH dehydrogenase (quinone) activity	7	0	1.81	1.00000	character(0)
1343	GO:0050220	prostaglandin-E synthase activity	1	0	0.26	1.00000	character(0)
1344	GO:0050262	ribosylnicotinamide kinase activity	1	0	0.26	1.00000	character(0)
1345	GO:0050308	sugar-phosphatase activity	2	0	0.52	1.00000	character(0)
1346	GO:0050497	transferase activity, transferring alkyl...	2	0	0.52	1.00000	character(0)
1347	GO:0050567	glutaminyl-tRNA synthase (glutamine-hydr...	1	0	0.26	1.00000	character(0)
1348	GO:0050824	water binding	1	0	0.26	1.00000	character(0)
1349	GO:0050825	ice binding	1	0	0.26	1.00000	character(0)
1350	GO:0051010	microtubule plus-end binding	1	0	0.26	1.00000	character(0)
1351	GO:0051087	chaperone binding	5	0	1.3	1.00000	character(0)
1352	GO:0051184	cofactor transmembrane transporter activ...	1	0	0.26	1.00000	character(0)
1353	GO:0051185	coenzyme transmembrane transporter activ...	1	0	0.26	1.00000	character(0)
1354	GO:0051424	corticotropin-releasing hormone binding	3	0	0.78	1.00000	character(0)
1355	GO:0051499	D-aminoacyl-tRNA deacylase activity	1	0	0.26	1.00000	character(0)
1356	GO:0051723	protein methylesterase activity	1	0	0.26	1.00000	character(0)
1357	GO:0051748	UTP-monosaccharide-1-phosphate uridylylt...	1	0	0.26	1.00000	character(0)
1358	GO:0051751	alpha-1,4-mannosyltransferase activity	1	0	0.26	1.00000	character(0)
1359	GO:0051879	Hsp90 protein binding	1	0	0.26	1.00000	character(0)
1360	GO:0051903	S-(hydroxymethyl)glutathione dehydrogena...	1	0	0.26	1.00000	character(0)
1361	GO:0052629	phosphatidylinositol-3,5-bisphosphate 3-...	1	0	0.26	1.00000	character(0)
1362	GO:0052742	phosphatidylinositol kinase activity	1	0	0.26	1.00000	character(0)
1363	GO:0052744	phosphatidylinositol monophosphate phosp...	2	0	0.52	1.00000	character(0)
1364	GO:0052824	dolichyl-pyrophosphate Man7GlcNAc2 alpha...	1	0	0.26	1.00000	character(0)
1365	GO:0052834	inositol monophosphate phosphatase activ...	5	0	1.3	1.00000	character(0)
1366	GO:0052855	ADP-dependent NAD(P)H-hydrate dehydratas...	1	0	0.26	1.00000	character(0)
1367	GO:0052866	phosphatidylinositol phosphate phosphata...	6	0	1.56	1.00000	character(0)
1368	GO:0055106	ubiquitin-protein transferase regulator ...	2	0	0.52	1.00000	character(0)
1369	GO:0060072	large conductance calcium-activated pota...	2	0	0.52	1.00000	character(0)
1370	GO:0061134	peptidase regulator activity	38	0	9.85	1.00000	character(0)
1371	GO:0061135	endopeptidase regulator activity	36	0	9.33	1.00000	character(0)
1372	GO:0061783	peptidoglycan muralytic activity	18	0	4.67	1.00000	character(0)
1373	GO:0070004	cysteine-type exopeptidase activity	1	0	0.26	1.00000	character(0)
1374	GO:0070008	serine-type exopeptidase activity	5	0	1.3	1.00000	character(0)
1375	GO:0070273	phosphatidylinositol-4-phosphate binding	1	0	0.26	1.00000	character(0)
1376	GO:0070530	K63-linked polyubiquitin modification-de...	1	0	0.26	1.00000	character(0)
1377	GO:0070547	L-tyrosine aminotransferase activity	1	0	0.26	1.00000	character(0)
1378	GO:0070548	L-glutamine aminotransferase activity	2	0	0.52	1.00000	character(0)
1379	GO:0070568	guanylyltransferase activity	2	0	0.52	1.00000	character(0)
1380	GO:0070569	uridylyltransferase activity	3	0	0.78	1.00000	character(0)
1381	GO:0070579	methylcytosine dioxygenase activity	6	0	1.56	1.00000	character(0)
1382	GO:0070679	inositol 1,4,5 trisphosphate binding	2	0	0.52	1.00000	character(0)
1383	GO:0070818	protoporphyrinogen oxidase activity	1	0	0.26	1.00000	character(0)
1384	GO:0070851	growth factor receptor binding	1	0	0.26	1.00000	character(0)
1385	GO:0070976	TIR domain binding	1	0	0.26	1.00000	character(0)
1386	GO:0070991	medium-chain-acyl-CoA dehydrogenase acti...	1	0	0.26	1.00000	character(0)
1387	GO:0071077	adenosine 3',5'-bisphosphate transmembra...	1	0	0.26	1.00000	character(0)
1388	GO:0071933	Arp2/3 complex binding	1	0	0.26	1.00000	character(0)
1389	GO:0072341	modified amino acid binding	2	0	0.52	1.00000	character(0)
1390	GO:0080025	phosphatidylinositol-3,5-bisphosphate bi...	1	0	0.26	1.00000	character(0)
1391	GO:0090599	alpha-glucosidase activity	2	0	0.52	1.00000	character(0)
1392	GO:0097027	ubiquitin-protein transferase activator ...	2	0	0.52	1.00000	character(0)
1393	GO:0097506	deaminated base DNA N-glycosylase activi...	2	0	0.52	1.00000	character(0)
1394	GO:0097642	calcitonin family receptor activity	1	0	0.26	1.00000	character(0)
1395	GO:0098519	nucleotide phosphatase activity, acting ...	1	0	0.26	1.00000	character(0)
1396	GO:0098599	palmitoyl hydrolase activity	2	0	0.52	1.00000	character(0)
1397	GO:0098960	postsynaptic neurotransmitter receptor a...	1	0	0.26	1.00000	character(0)
1398	GO:0099094	ligand-gated cation channel activity	10	0	2.59	1.00000	character(0)
1399	GO:0099106	ion channel regulator activity	1	0	0.26	1.00000	character(0)
1400	GO:0099516	ion antiporter activity	5	0	1.3	1.00000	character(0)
1401	GO:0099528	G protein-coupled neurotransmitter recep...	4	0	1.04	1.00000	character(0)
1402	GO:0099529	neurotransmitter receptor activity invol...	1	0	0.26	1.00000	character(0)
1403	GO:0099604	ligand-gated calcium channel activity	6	0	1.56	1.00000	character(0)
1404	GO:0106017	phosphatidylinositol-3,4-bisphosphate ph...	1	0	0.26	1.00000	character(0)
1405	GO:0106018	phosphatidylinositol-3,5-bisphosphate ph...	2	0	0.52	1.00000	character(0)
1406	GO:0106019	phosphatidylinositol-4,5-bisphosphate ph...	1	0	0.26	1.00000	character(0)
1407	GO:0106073	dolichyl pyrophosphate Glc2Man9GlcNAc2 a...	1	0	0.26	1.00000	character(0)
1408	GO:0106130	purine phosphoribosyltransferase activit...	1	0	0.26	1.00000	character(0)
1409	GO:0120013	intermembrane lipid transfer activity	2	0	0.52	1.00000	character(0)
1410	GO:0140030	modification-dependent protein binding	1	0	0.26	1.00000	character(0)
1411	GO:0140223	general transcription initiation factor ...	3	0	0.78	1.00000	character(0)
1412	GO:1901567	fatty acid derivative binding	6	0	1.56	1.00000	character(0)
1413	GO:1902936	phosphatidylinositol bisphosphate bindin...	1	0	0.26	1.00000	character(0)
1414	GO:1904315	transmitter-gated ion channel activity i...	1	0	0.26	1.00000	character(0)
1415	GO:1990380	Lys48-specific deubiquitinase activity	1	0	0.26	1.00000	character(0)
1416	GO:1990782	protein tyrosine kinase binding	1	0	0.26	1.00000	character(0)
1417	GO:2001070	starch binding	3	0	0.78	1.00000	character(0)
