# Supplementary material for: Germline-related molecular phenotype in Metazoa: conservation and innovation highlighted by comparative transcriptomics
Source: EvoDevo. 2023 Jan 30;14:2. doi: 10.1186/s13227-022-00207-3 (PMC9885605; doi:10.1186/s13227-022-00207-3)
Supplement: Supplementary file 1 — Additional file 1: Zipped directory comprehending more detailed information on the species-specific transcriptomic analyses (transcriptomic statistics, read counts, fasta of upregulated transcripts, GO/IPR enrichment analyses, ratios bootstrap iterations) and extensive results of the comparative analyses (co-upregulated transcripts, co-enriched GO/IPR, comparisons of different cut-off iterations) [file 13227_2022_207_MOESM1_ESM.zip › SUPPLEMENTARY_MATERIAL/Ruditapes_philippinarum/topGO_tab_bio_process_weight01.txt]

GO.ID	Term	Annotated	Significant	Expected	classicFisher	genes
1	GO:0006281	DNA repair	327	76	24.99	2.9e-13	c("Ruditapes_philippinarum_DN10242_c0_g1_i2.p1", "Ruditapes_philippinarum_DN10400_c0_g1_i3.p1", "Ruditapes_philippinarum_DN10444_c0_g1_i3.p1", "Ruditapes_philippinarum_DN10958_c1_g1_i3.p1", "Ruditapes_philippinarum_DN10958_c1_g1_i6.p1", "Ruditapes_philippinarum_DN10958_c1_g1_i7.p1", "Ruditapes_philippinarum_DN11154_c0_g1_i4.p1", "Ruditapes_philippinarum_DN11343_c0_g2_i1.p1", "Ruditapes_philippina…
2	GO:0006260	DNA replication	151	59	11.54	1.8e-09	c("Ruditapes_philippinarum_DN1016_c0_g1_i6.p1", "Ruditapes_philippinarum_DN11154_c0_g1_i4.p1", "Ruditapes_philippinarum_DN11352_c0_g1_i4.p1", "Ruditapes_philippinarum_DN13006_c0_g2_i1.p1", "Ruditapes_philippinarum_DN14084_c0_g1_i2.p1", "Ruditapes_philippinarum_DN15912_c0_g1_i4.p1", "Ruditapes_philippinarum_DN1597_c0_g1_i5.p1", "Ruditapes_philippinarum_DN1623_c0_g1_i5.p1", "Ruditapes_philippinarum…
3	GO:0006396	RNA processing	588	102	44.94	1.4e-08	c("Ruditapes_philippinarum_DN101_c1_g1_i5.p1", "Ruditapes_philippinarum_DN1075_c1_g1_i6.p1", "Ruditapes_philippinarum_DN1127_c0_g2_i1.p1", "Ruditapes_philippinarum_DN11375_c0_g1_i4.p1", "Ruditapes_philippinarum_DN11380_c0_g1_i5.p1", "Ruditapes_philippinarum_DN1200_c0_g2_i2.p2", "Ruditapes_philippinarum_DN1204_c0_g1_i4.p1", "Ruditapes_philippinarum_DN12197_c0_g1_i8.p1", "Ruditapes_philippinarum_DN…
4	GO:0006270	DNA replication initiation	31	14	2.37	1.7e-08	c("Ruditapes_philippinarum_DN1016_c0_g1_i6.p1", "Ruditapes_philippinarum_DN1623_c0_g1_i5.p1", "Ruditapes_philippinarum_DN1774_c0_g1_i11.p1", "Ruditapes_philippinarum_DN1774_c0_g1_i5.p1", "Ruditapes_philippinarum_DN19363_c0_g1_i3.p1", "Ruditapes_philippinarum_DN19363_c0_g2_i1.p1", "Ruditapes_philippinarum_DN1976_c0_g1_i12.p2", "Ruditapes_philippinarum_DN1976_c0_g1_i13.p1", "Ruditapes_philippinarum…
5	GO:0006355	regulation of transcription, DNA-templat...	793	97	60.61	8.6e-08	c("Ruditapes_philippinarum_DN10480_c0_g2_i1.p1", "Ruditapes_philippinarum_DN10750_c0_g1_i2.p1", "Ruditapes_philippinarum_DN10885_c1_g1_i3.p1", "Ruditapes_philippinarum_DN11862_c0_g1_i2.p1", "Ruditapes_philippinarum_DN12537_c0_g1_i1.p1", "Ruditapes_philippinarum_DN12537_c0_g1_i6.p1", "Ruditapes_philippinarum_DN1259_c0_g1_i1.p1", "Ruditapes_philippinarum_DN13173_c0_g1_i4.p1", "Ruditapes_philippinar…
6	GO:0006364	rRNA processing	84	20	6.42	4.4e-06	c("Ruditapes_philippinarum_DN1075_c1_g1_i6.p1", "Ruditapes_philippinarum_DN14456_c0_g1_i1.p1", "Ruditapes_philippinarum_DN1875_c1_g1_i5.p1", "Ruditapes_philippinarum_DN1883_c0_g2_i1.p1", "Ruditapes_philippinarum_DN2471_c1_g1_i5.p1", "Ruditapes_philippinarum_DN2710_c0_g1_i1.p1", "Ruditapes_philippinarum_DN3019_c0_g1_i4.p1", "Ruditapes_philippinarum_DN3487_c0_g1_i12.p1", "Ruditapes_philippinarum_DN…
7	GO:0051225	spindle assembly	12	7	0.92	6.5e-05	c("Ruditapes_philippinarum_DN10992_c0_g1_i2.p1", "Ruditapes_philippinarum_DN1575_c0_g1_i4.p1", "Ruditapes_philippinarum_DN21907_c0_g1_i4.p2", "Ruditapes_philippinarum_DN2267_c5_g1_i5.p1", "Ruditapes_philippinarum_DN2782_c0_g2_i3.p1", "Ruditapes_philippinarum_DN5829_c0_g1_i4.p1", "Ruditapes_philippinarum_DN874_c0_g1_i5.p1")
8	GO:0051382	kinetochore assembly	12	6	0.92	0.00012	c("Ruditapes_philippinarum_DN1524_c0_g2_i1.p1", "Ruditapes_philippinarum_DN1591_c0_g1_i4.p1", "Ruditapes_philippinarum_DN1591_c0_g1_i6.p1", "Ruditapes_philippinarum_DN16218_c1_g1_i4.p1", "Ruditapes_philippinarum_DN6310_c2_g1_i7.p1", "Ruditapes_philippinarum_DN7850_c0_g1_i5.p1")
9	GO:0006275	regulation of DNA replication	8	6	0.61	0.00016	c("Ruditapes_philippinarum_DN3165_c0_g1_i1.p1", "Ruditapes_philippinarum_DN4931_c0_g2_i2.p1", "Ruditapes_philippinarum_DN4931_c0_g2_i3.p1", "Ruditapes_philippinarum_DN6481_c0_g1_i2.p1", "Ruditapes_philippinarum_DN8830_c0_g1_i6.p1", "Ruditapes_philippinarum_DN8830_c0_g1_i7.p1")
10	GO:0006269	DNA replication, synthesis of RNA primer	13	6	0.99	0.00021	c("Ruditapes_philippinarum_DN14084_c0_g1_i2.p1", "Ruditapes_philippinarum_DN2292_c0_g1_i11.p1", "Ruditapes_philippinarum_DN2292_c0_g1_i20.p1", "Ruditapes_philippinarum_DN2292_c0_g1_i23.p1", "Ruditapes_philippinarum_DN2292_c0_g1_i8.p1", "Ruditapes_philippinarum_DN261_c0_g1_i14.p1")
11	GO:0006606	protein import into nucleus	18	7	1.38	0.00022	c("Ruditapes_philippinarum_DN1170_c0_g4_i2.p1", "Ruditapes_philippinarum_DN1231_c0_g1_i6.p1", "Ruditapes_philippinarum_DN1231_c0_g1_i9.p1", "Ruditapes_philippinarum_DN2160_c0_g1_i1.p1", "Ruditapes_philippinarum_DN2160_c0_g2_i1.p1", "Ruditapes_philippinarum_DN279_c0_g1_i4.p1", "Ruditapes_philippinarum_DN4212_c0_g1_i4.p1")
12	GO:0007160	cell-matrix adhesion	56	13	4.28	0.00024	c("Ruditapes_philippinarum_DN10038_c0_g1_i1.p1", "Ruditapes_philippinarum_DN1166_c0_g1_i1.p1", "Ruditapes_philippinarum_DN12891_c0_g1_i5.p1", "Ruditapes_philippinarum_DN13060_c0_g1_i4.p1", "Ruditapes_philippinarum_DN15941_c0_g1_i4.p1", "Ruditapes_philippinarum_DN32266_c0_g1_i10.p1", "Ruditapes_philippinarum_DN32266_c0_g1_i4.p1", "Ruditapes_philippinarum_DN6499_c0_g1_i7.p1", "Ruditapes_philippinar…
13	GO:2000042	negative regulation of double-strand bre...	3	3	0.23	0.00045	c("Ruditapes_philippinarum_DN10958_c1_g1_i3.p1", "Ruditapes_philippinarum_DN10958_c1_g1_i6.p1", "Ruditapes_philippinarum_DN10958_c1_g1_i7.p1")
14	GO:0006325	chromatin organization	168	35	12.84	0.00092	c("Ruditapes_philippinarum_DN10480_c0_g2_i1.p1", "Ruditapes_philippinarum_DN1118_c0_g1_i5.p1", "Ruditapes_philippinarum_DN12132_c0_g1_i12.p1", "Ruditapes_philippinarum_DN12429_c0_g1_i10.p1", "Ruditapes_philippinarum_DN13289_c0_g1_i5.p1", "Ruditapes_philippinarum_DN15056_c0_g1_i2.p1", "Ruditapes_philippinarum_DN15069_c0_g1_i4.p1", "Ruditapes_philippinarum_DN1738_c3_g1_i9.p1", "Ruditapes_philippina…
15	GO:0006457	protein folding	89	17	6.8	0.00092	c("Ruditapes_philippinarum_DN1115_c0_g1_i6.p1", "Ruditapes_philippinarum_DN1209_c0_g1_i3.p2", "Ruditapes_philippinarum_DN1741_c0_g1_i1.p1", "Ruditapes_philippinarum_DN1741_c0_g2_i1.p1", "Ruditapes_philippinarum_DN2007_c0_g2_i10.p1", "Ruditapes_philippinarum_DN2086_c0_g1_i1.p1", "Ruditapes_philippinarum_DN2118_c0_g2_i1.p1", "Ruditapes_philippinarum_DN2235_c0_g1_i5.p1", "Ruditapes_philippinarum_DN2…
16	GO:0006189	'de novo' IMP biosynthetic process	7	4	0.54	0.00098	c("Ruditapes_philippinarum_DN1088_c0_g1_i2.p1", "Ruditapes_philippinarum_DN1088_c0_g1_i8.p1", "Ruditapes_philippinarum_DN10897_c0_g1_i4.p1", "Ruditapes_philippinarum_DN3483_c0_g1_i1.p1")
17	GO:0007059	chromosome segregation	111	27	8.48	0.00109	c("Ruditapes_philippinarum_DN100_c0_g1_i3.p1", "Ruditapes_philippinarum_DN100_c0_g1_i9.p1", "Ruditapes_philippinarum_DN1050_c0_g1_i1.p1", "Ruditapes_philippinarum_DN1050_c0_g1_i6.p1", "Ruditapes_philippinarum_DN1063_c0_g1_i13.p2", "Ruditapes_philippinarum_DN13015_c0_g1_i6.p1", "Ruditapes_philippinarum_DN13132_c0_g1_i4.p1", "Ruditapes_philippinarum_DN15278_c0_g1_i7.p1", "Ruditapes_philippinarum_DN…
18	GO:0003341	cilium movement	24	10	1.83	0.00115	c("Ruditapes_philippinarum_DN1523_c0_g1_i7.p1", "Ruditapes_philippinarum_DN27457_c0_g1_i4.p2", "Ruditapes_philippinarum_DN2848_c0_g1_i4.p1", "Ruditapes_philippinarum_DN2951_c0_g1_i3.p2", "Ruditapes_philippinarum_DN35256_c0_g2_i1.p1", "Ruditapes_philippinarum_DN35256_c0_g3_i2.p1", "Ruditapes_philippinarum_DN4054_c0_g1_i4.p1", "Ruditapes_philippinarum_DN6075_c0_g1_i4.p2", "Ruditapes_philippinarum_D…
19	GO:0070286	axonemal dynein complex assembly	13	6	0.99	0.00129	c("Ruditapes_philippinarum_DN2848_c0_g1_i4.p1", "Ruditapes_philippinarum_DN2951_c0_g1_i3.p2", "Ruditapes_philippinarum_DN3700_c1_g1_i1.p1", "Ruditapes_philippinarum_DN4027_c0_g1_i1.p1", "Ruditapes_philippinarum_DN4027_c0_g1_i2.p1", "Ruditapes_philippinarum_DN6075_c0_g1_i4.p2")
20	GO:0006139	nucleobase-containing compound metabolic...	2903	428	221.89	0.00144	c("Ruditapes_philippinarum_DN10079_c0_g1_i6.p1", "Ruditapes_philippinarum_DN10079_c0_g2_i1.p1", "Ruditapes_philippinarum_DN101_c1_g1_i5.p1", "Ruditapes_philippinarum_DN1016_c0_g1_i6.p1", "Ruditapes_philippinarum_DN10242_c0_g1_i2.p1", "Ruditapes_philippinarum_DN10400_c0_g1_i3.p1", "Ruditapes_philippinarum_DN10444_c0_g1_i3.p1", "Ruditapes_philippinarum_DN10480_c0_g2_i1.p1", "Ruditapes_philippinarum…
21	GO:0007098	centrosome cycle	25	9	1.91	0.00183	c("Ruditapes_philippinarum_DN10992_c0_g1_i2.p1", "Ruditapes_philippinarum_DN14476_c0_g1_i4.p1", "Ruditapes_philippinarum_DN2036_c0_g1_i3.p1", "Ruditapes_philippinarum_DN2036_c0_g1_i7.p1", "Ruditapes_philippinarum_DN2606_c0_g1_i1.p1", "Ruditapes_philippinarum_DN2606_c0_g2_i1.p1", "Ruditapes_philippinarum_DN4009_c0_g1_i4.p1", "Ruditapes_philippinarum_DN4009_c0_g1_i5.p1", "Ruditapes_philippinarum_DN…
22	GO:0006261	DNA-dependent DNA replication	71	32	5.43	0.00289	c("Ruditapes_philippinarum_DN1016_c0_g1_i6.p1", "Ruditapes_philippinarum_DN13006_c0_g2_i1.p1", "Ruditapes_philippinarum_DN14084_c0_g1_i2.p1", "Ruditapes_philippinarum_DN1623_c0_g1_i5.p1", "Ruditapes_philippinarum_DN16532_c0_g1_i7.p1", "Ruditapes_philippinarum_DN1774_c0_g1_i11.p1", "Ruditapes_philippinarum_DN1774_c0_g1_i5.p1", "Ruditapes_philippinarum_DN19363_c0_g1_i3.p1", "Ruditapes_philippinarum…
23	GO:0060271	cilium assembly	73	22	5.58	0.00361	c("Ruditapes_philippinarum_DN1523_c0_g1_i7.p1", "Ruditapes_philippinarum_DN1527_c1_g1_i3.p1", "Ruditapes_philippinarum_DN20413_c0_g1_i6.p1", "Ruditapes_philippinarum_DN21929_c0_g1_i1.p1", "Ruditapes_philippinarum_DN2848_c0_g1_i4.p1", "Ruditapes_philippinarum_DN2951_c0_g1_i3.p2", "Ruditapes_philippinarum_DN30147_c0_g3_i4.p1", "Ruditapes_philippinarum_DN3303_c0_g1_i4.p1", "Ruditapes_philippinarum_D…
24	GO:0000724	double-strand break repair via homologou...	26	10	1.99	0.00387	c("Ruditapes_philippinarum_DN10958_c1_g1_i3.p1", "Ruditapes_philippinarum_DN10958_c1_g1_i6.p1", "Ruditapes_philippinarum_DN10958_c1_g1_i7.p1", "Ruditapes_philippinarum_DN11343_c0_g2_i1.p1", "Ruditapes_philippinarum_DN23558_c0_g1_i1.p1", "Ruditapes_philippinarum_DN60650_c0_g1_i1.p1", "Ruditapes_philippinarum_DN6374_c0_g1_i2.p1", "Ruditapes_philippinarum_DN6411_c0_g1_i4.p1", "Ruditapes_philippinaru…
25	GO:0007131	reciprocal meiotic recombination	6	4	0.46	0.00395	c("Ruditapes_philippinarum_DN10444_c0_g1_i3.p1", "Ruditapes_philippinarum_DN19331_c0_g1_i3.p1", "Ruditapes_philippinarum_DN26529_c0_g1_i1.p1", "Ruditapes_philippinarum_DN4398_c0_g1_i11.p1")
26	GO:0009113	purine nucleobase biosynthetic process	5	3	0.38	0.00396	c("Ruditapes_philippinarum_DN31675_c0_g1_i1.p1", "Ruditapes_philippinarum_DN3483_c0_g1_i1.p1", "Ruditapes_philippinarum_DN3588_c0_g1_i2.p1")
27	GO:0006289	nucleotide-excision repair	35	8	2.68	0.00416	c("Ruditapes_philippinarum_DN21857_c0_g1_i1.p1", "Ruditapes_philippinarum_DN2772_c0_g2_i2.p1", "Ruditapes_philippinarum_DN3461_c0_g1_i2.p1", "Ruditapes_philippinarum_DN4975_c0_g1_i4.p1", "Ruditapes_philippinarum_DN5701_c0_g1_i4.p1", "Ruditapes_philippinarum_DN5759_c0_g1_i5.p1", "Ruditapes_philippinarum_DN57872_c0_g1_i3.p1", "Ruditapes_philippinarum_DN6757_c0_g1_i6.p1")
28	GO:0000070	mitotic sister chromatid segregation	79	17	6.04	0.00574	c("Ruditapes_philippinarum_DN1050_c0_g1_i1.p1", "Ruditapes_philippinarum_DN1050_c0_g1_i6.p1", "Ruditapes_philippinarum_DN1063_c0_g1_i13.p2", "Ruditapes_philippinarum_DN13132_c0_g1_i4.p1", "Ruditapes_philippinarum_DN2088_c0_g1_i1.p1", "Ruditapes_philippinarum_DN2429_c0_g1_i1.p1", "Ruditapes_philippinarum_DN2754_c0_g1_i1.p1", "Ruditapes_philippinarum_DN2890_c2_g1_i2.p1", "Ruditapes_philippinarum_DN…
29	GO:0034508	centromere complex assembly	16	10	1.22	0.00576	c("Ruditapes_philippinarum_DN12414_c0_g1_i3.p1", "Ruditapes_philippinarum_DN1524_c0_g2_i1.p1", "Ruditapes_philippinarum_DN1591_c0_g1_i4.p1", "Ruditapes_philippinarum_DN1591_c0_g1_i6.p1", "Ruditapes_philippinarum_DN16218_c1_g1_i4.p1", "Ruditapes_philippinarum_DN16294_c0_g2_i3.p1", "Ruditapes_philippinarum_DN4921_c0_g1_i1.p1", "Ruditapes_philippinarum_DN4921_c0_g2_i3.p1", "Ruditapes_philippinarum_D…
30	GO:0035082	axoneme assembly	15	8	1.15	0.00578	c("Ruditapes_philippinarum_DN2848_c0_g1_i4.p1", "Ruditapes_philippinarum_DN2951_c0_g1_i3.p2", "Ruditapes_philippinarum_DN3303_c0_g1_i4.p1", "Ruditapes_philippinarum_DN3700_c1_g1_i1.p1", "Ruditapes_philippinarum_DN4027_c0_g1_i1.p1", "Ruditapes_philippinarum_DN4027_c0_g1_i2.p1", "Ruditapes_philippinarum_DN6075_c0_g1_i4.p2", "Ruditapes_philippinarum_DN7140_c0_g1_i9.p1")
31	GO:0008608	attachment of spindle microtubules to ki...	4	4	0.31	0.00582	c("Ruditapes_philippinarum_DN13015_c0_g1_i6.p1", "Ruditapes_philippinarum_DN47707_c0_g1_i2.p1", "Ruditapes_philippinarum_DN8476_c0_g1_i12.p1", "Ruditapes_philippinarum_DN8476_c0_g1_i2.p1")
32	GO:0030261	chromosome condensation	55	7	4.2	0.00583	c("Ruditapes_philippinarum_DN1050_c0_g1_i1.p1", "Ruditapes_philippinarum_DN1050_c0_g1_i6.p1", "Ruditapes_philippinarum_DN13132_c0_g1_i4.p1", "Ruditapes_philippinarum_DN2754_c0_g1_i1.p1", "Ruditapes_philippinarum_DN3394_c0_g1_i1.p1", "Ruditapes_philippinarum_DN3508_c1_g1_i1.p1", "Ruditapes_philippinarum_DN3508_c1_g2_i1.p1")
33	GO:0048478	replication fork protection	2	2	0.15	0.00584	c("Ruditapes_philippinarum_DN4931_c0_g2_i2.p1", "Ruditapes_philippinarum_DN4931_c0_g2_i3.p1")
34	GO:0003352	regulation of cilium movement	2	2	0.15	0.00584	c("Ruditapes_philippinarum_DN35256_c0_g2_i1.p1", "Ruditapes_philippinarum_DN35256_c0_g3_i2.p1")
35	GO:0051315	attachment of mitotic spindle microtubul...	2	2	0.15	0.00584	c("Ruditapes_philippinarum_DN8476_c0_g1_i12.p1", "Ruditapes_philippinarum_DN8476_c0_g1_i2.p1")
36	GO:0034587	piRNA metabolic process	2	2	0.15	0.00584	c("Ruditapes_philippinarum_DN1383_c0_g1_i2.p1", "Ruditapes_philippinarum_DN1383_c0_g2_i9.p1")
37	GO:0006424	glutamyl-tRNA aminoacylation	2	2	0.15	0.00584	c("Ruditapes_philippinarum_DN10956_c0_g1_i4.p1", "Ruditapes_philippinarum_DN2833_c0_g1_i5.p1")
38	GO:0007286	spermatid development	2	2	0.15	0.00584	c("Ruditapes_philippinarum_DN772_c0_g1_i1.p1", "Ruditapes_philippinarum_DN772_c0_g1_i4.p1")
39	GO:1902017	regulation of cilium assembly	2	2	0.15	0.00584	c("Ruditapes_philippinarum_DN4009_c0_g1_i4.p1", "Ruditapes_philippinarum_DN4009_c0_g1_i5.p1")
40	GO:0034080	CENP-A containing nucleosome assembly	2	2	0.15	0.00584	c("Ruditapes_philippinarum_DN4921_c0_g1_i1.p1", "Ruditapes_philippinarum_DN4921_c0_g2_i3.p1")
41	GO:0006351	transcription, DNA-templated	968	122	73.99	0.00699	c("Ruditapes_philippinarum_DN10079_c0_g1_i6.p1", "Ruditapes_philippinarum_DN10079_c0_g2_i1.p1", "Ruditapes_philippinarum_DN10480_c0_g2_i1.p1", "Ruditapes_philippinarum_DN10750_c0_g1_i2.p1", "Ruditapes_philippinarum_DN10885_c1_g1_i3.p1", "Ruditapes_philippinarum_DN1089_c0_g1_i5.p1", "Ruditapes_philippinarum_DN11024_c0_g3_i2.p1", "Ruditapes_philippinarum_DN11358_c0_g1_i1.p1", "Ruditapes_philippinar…
42	GO:0007094	mitotic spindle assembly checkpoint	7	4	0.54	0.00745	c("Ruditapes_philippinarum_DN2088_c0_g1_i1.p1", "Ruditapes_philippinarum_DN2890_c2_g1_i2.p1", "Ruditapes_philippinarum_DN47707_c0_g1_i2.p1", "Ruditapes_philippinarum_DN8999_c0_g1_i7.p1")
43	GO:0050953	sensory perception of light stimulus	6	3	0.46	0.00747	c("Ruditapes_philippinarum_DN21994_c0_g1_i7.p1", "Ruditapes_philippinarum_DN82390_c0_g1_i1.p1", "Ruditapes_philippinarum_DN9752_c1_g2_i1.p1")
44	GO:0032367	intracellular cholesterol transport	6	3	0.46	0.00747	c("Ruditapes_philippinarum_DN10137_c0_g1_i1.p1", "Ruditapes_philippinarum_DN328_c0_g1_i1.p1", "Ruditapes_philippinarum_DN328_c0_g1_i2.p1")
45	GO:1904668	positive regulation of ubiquitin protein...	6	3	0.46	0.00747	c("Ruditapes_philippinarum_DN1027_c0_g1_i4.p1", "Ruditapes_philippinarum_DN1294_c0_g1_i2.p1", "Ruditapes_philippinarum_DN872_c0_g1_i1.p1")
46	GO:0006397	mRNA processing	227	31	17.35	0.00771	c("Ruditapes_philippinarum_DN1127_c0_g2_i1.p1", "Ruditapes_philippinarum_DN1200_c0_g2_i2.p2", "Ruditapes_philippinarum_DN1204_c0_g1_i4.p1", "Ruditapes_philippinarum_DN12197_c0_g1_i8.p1", "Ruditapes_philippinarum_DN1225_c0_g1_i12.p1", "Ruditapes_philippinarum_DN1225_c0_g1_i5.p1", "Ruditapes_philippinarum_DN13207_c0_g1_i1.p1", "Ruditapes_philippinarum_DN13812_c0_g1_i4.p1", "Ruditapes_philippinarum_…
47	GO:0007018	microtubule-based movement	242	40	18.5	0.00910	c("Ruditapes_philippinarum_DN11019_c0_g1_i3.p1", "Ruditapes_philippinarum_DN11414_c0_g1_i4.p1", "Ruditapes_philippinarum_DN13419_c0_g1_i5.p1", "Ruditapes_philippinarum_DN1523_c0_g1_i7.p1", "Ruditapes_philippinarum_DN1825_c0_g2_i5.p1", "Ruditapes_philippinarum_DN1841_c0_g1_i6.p1", "Ruditapes_philippinarum_DN1875_c0_g1_i7.p1", "Ruditapes_philippinarum_DN1875_c0_g2_i5.p1", "Ruditapes_philippinarum_D…
48	GO:0051301	cell division	51	14	3.9	0.00932	c("Ruditapes_philippinarum_DN100_c0_g1_i3.p1", "Ruditapes_philippinarum_DN100_c0_g1_i9.p1", "Ruditapes_philippinarum_DN1016_c0_g1_i6.p1", "Ruditapes_philippinarum_DN15278_c0_g1_i7.p1", "Ruditapes_philippinarum_DN1644_c0_g1_i7.p1", "Ruditapes_philippinarum_DN2231_c0_g1_i5.p1", "Ruditapes_philippinarum_DN4235_c0_g1_i4.p2", "Ruditapes_philippinarum_DN4754_c0_g1_i5.p1", "Ruditapes_philippinarum_DN605…
49	GO:0006164	purine nucleotide biosynthetic process	120	14	9.17	0.01016	c("Ruditapes_philippinarum_DN10686_c0_g1_i1.p1", "Ruditapes_philippinarum_DN10686_c0_g2_i3.p1", "Ruditapes_philippinarum_DN1088_c0_g1_i2.p1", "Ruditapes_philippinarum_DN1088_c0_g1_i8.p1", "Ruditapes_philippinarum_DN1088_c0_g1_i9.p1", "Ruditapes_philippinarum_DN10897_c0_g1_i4.p1", "Ruditapes_philippinarum_DN2399_c0_g1_i5.p1", "Ruditapes_philippinarum_DN2639_c0_g1_i6.p1", "Ruditapes_philippinarum_D…
50	GO:0046654	tetrahydrofolate biosynthetic process	7	3	0.54	0.01234	c("Ruditapes_philippinarum_DN3407_c0_g1_i13.p1", "Ruditapes_philippinarum_DN3407_c0_g1_i6.p1", "Ruditapes_philippinarum_DN3407_c0_g1_i9.p1")
51	GO:0009972	cytidine deamination	7	3	0.54	0.01234	c("Ruditapes_philippinarum_DN12083_c0_g1_i4.p1", "Ruditapes_philippinarum_DN3871_c0_g1_i6.p1", "Ruditapes_philippinarum_DN3871_c0_g1_i7.p1")
52	GO:0000077	DNA damage checkpoint	19	5	1.45	0.01385	c("Ruditapes_philippinarum_DN15069_c0_g1_i4.p1", "Ruditapes_philippinarum_DN16965_c0_g1_i3.p1", "Ruditapes_philippinarum_DN5603_c0_g1_i4.p1", "Ruditapes_philippinarum_DN8403_c0_g1_i5.p1", "Ruditapes_philippinarum_DN842_c3_g1_i1.p1")
53	GO:0000076	DNA replication checkpoint	7	3	0.54	0.01660	c("Ruditapes_philippinarum_DN4931_c0_g2_i2.p1", "Ruditapes_philippinarum_DN4931_c0_g2_i3.p1", "Ruditapes_philippinarum_DN6906_c0_g1_i2.p1")
54	GO:0090162	establishment of epithelial cell polarit...	3	2	0.23	0.01662	c("Ruditapes_philippinarum_DN1258_c0_g1_i2.p1", "Ruditapes_philippinarum_DN4724_c0_g3_i1.p1")
55	GO:0051131	chaperone-mediated protein complex assem...	3	2	0.23	0.01662	c("Ruditapes_philippinarum_DN38266_c0_g1_i7.p1", "Ruditapes_philippinarum_DN79777_c0_g1_i5.p1")
56	GO:0007099	centriole replication	14	4	1.07	0.01827	c("Ruditapes_philippinarum_DN2036_c0_g1_i3.p1", "Ruditapes_philippinarum_DN2036_c0_g1_i7.p1", "Ruditapes_philippinarum_DN4009_c0_g1_i4.p1", "Ruditapes_philippinarum_DN4009_c0_g1_i5.p1")
57	GO:0000281	mitotic cytokinesis	12	5	0.92	0.01855	c("Ruditapes_philippinarum_DN2231_c0_g1_i5.p1", "Ruditapes_philippinarum_DN4235_c0_g1_i4.p2", "Ruditapes_philippinarum_DN721_c0_g1_i1.p1", "Ruditapes_philippinarum_DN721_c0_g1_i5.p1", "Ruditapes_philippinarum_DN769_c0_g1_i4.p1")
58	GO:0000381	regulation of alternative mRNA splicing,...	8	3	0.61	0.01863	c("Ruditapes_philippinarum_DN198_c0_g1_i15.p1", "Ruditapes_philippinarum_DN2478_c1_g1_i3.p1", "Ruditapes_philippinarum_DN6350_c0_g4_i1.p1")
59	GO:0000290	deadenylation-dependent decapping of nuc...	8	3	0.61	0.01863	c("Ruditapes_philippinarum_DN2165_c0_g1_i16.p1", "Ruditapes_philippinarum_DN5590_c0_g1_i2.p1", "Ruditapes_philippinarum_DN5590_c0_g1_i9.p1")
60	GO:0030488	tRNA methylation	8	3	0.61	0.01863	c("Ruditapes_philippinarum_DN14285_c0_g1_i1.p1", "Ruditapes_philippinarum_DN14285_c0_g2_i3.p1", "Ruditapes_philippinarum_DN5155_c0_g1_i1.p1")
61	GO:0006298	mismatch repair	21	5	1.61	0.01875	c("Ruditapes_philippinarum_DN12757_c0_g1_i4.p1", "Ruditapes_philippinarum_DN12816_c0_g1_i5.p1", "Ruditapes_philippinarum_DN15202_c0_g1_i4.p1", "Ruditapes_philippinarum_DN5347_c0_g1_i5.p1", "Ruditapes_philippinarum_DN6560_c0_g1_i1.p1")
62	GO:0042254	ribosome biogenesis	145	31	11.08	0.02033	c("Ruditapes_philippinarum_DN1075_c1_g1_i6.p1", "Ruditapes_philippinarum_DN11418_c0_g1_i2.p1", "Ruditapes_philippinarum_DN14456_c0_g1_i1.p1", "Ruditapes_philippinarum_DN1875_c1_g1_i5.p1", "Ruditapes_philippinarum_DN1883_c0_g2_i1.p1", "Ruditapes_philippinarum_DN2439_c0_g1_i2.p1", "Ruditapes_philippinarum_DN2471_c0_g2_i1.p1", "Ruditapes_philippinarum_DN2471_c1_g1_i5.p1", "Ruditapes_philippinarum_DN…
63	GO:0002098	tRNA wobble uridine modification	29	6	2.22	0.02039	c("Ruditapes_philippinarum_DN14285_c0_g1_i1.p1", "Ruditapes_philippinarum_DN14285_c0_g2_i3.p1", "Ruditapes_philippinarum_DN2764_c0_g1_i5.p1", "Ruditapes_philippinarum_DN29820_c0_g1_i4.p1", "Ruditapes_philippinarum_DN3480_c0_g1_i2.p1", "Ruditapes_philippinarum_DN7527_c1_g1_i4.p1")
64	GO:0043486	histone exchange	11	5	0.84	0.02626	c("Ruditapes_philippinarum_DN4921_c0_g1_i1.p1", "Ruditapes_philippinarum_DN4921_c0_g2_i3.p1", "Ruditapes_philippinarum_DN5512_c0_g1_i1.p1", "Ruditapes_philippinarum_DN9564_c0_g1_i1.p1", "Ruditapes_philippinarum_DN9564_c0_g1_i3.p1")
65	GO:0006378	mRNA polyadenylation	9	3	0.69	0.02638	c("Ruditapes_philippinarum_DN2504_c0_g1_i7.p1", "Ruditapes_philippinarum_DN6275_c0_g1_i1.p1", "Ruditapes_philippinarum_DN8673_c0_g1_i6.p1")
66	GO:0007093	mitotic cell cycle checkpoint	21	8	1.61	0.03131	c("Ruditapes_philippinarum_DN16965_c0_g1_i3.p1", "Ruditapes_philippinarum_DN2088_c0_g1_i1.p1", "Ruditapes_philippinarum_DN26045_c0_g1_i4.p1", "Ruditapes_philippinarum_DN2890_c2_g1_i2.p1", "Ruditapes_philippinarum_DN47707_c0_g1_i2.p1", "Ruditapes_philippinarum_DN6906_c0_g1_i2.p1", "Ruditapes_philippinarum_DN81655_c0_g1_i1.p1", "Ruditapes_philippinarum_DN8999_c0_g1_i7.p1")
67	GO:1902412	regulation of mitotic cytokinesis	4	2	0.31	0.03156	c("Ruditapes_philippinarum_DN721_c0_g1_i1.p1", "Ruditapes_philippinarum_DN721_c0_g1_i5.p1")
68	GO:0006468	protein phosphorylation	603	61	46.09	0.03496	c("Ruditapes_philippinarum_DN10327_c0_g1_i7.p1", "Ruditapes_philippinarum_DN11286_c0_g1_i6.p1", "Ruditapes_philippinarum_DN11336_c0_g1_i3.p1", "Ruditapes_philippinarum_DN1139_c0_g1_i4.p1", "Ruditapes_philippinarum_DN1139_c0_g1_i5.p1", "Ruditapes_philippinarum_DN1139_c0_g1_i8.p1", "Ruditapes_philippinarum_DN1139_c0_g1_i9.p1", "Ruditapes_philippinarum_DN1181_c0_g1_i5.p1", "Ruditapes_philippinarum_D…
69	GO:0032543	mitochondrial translation	10	3	0.76	0.03558	c("Ruditapes_philippinarum_DN2056_c0_g1_i2.p1", "Ruditapes_philippinarum_DN4625_c0_g1_i1.p1", "Ruditapes_philippinarum_DN47397_c0_g1_i7.p1")
70	GO:0007605	sensory perception of sound	17	4	1.3	0.03620	c("Ruditapes_philippinarum_DN21994_c0_g1_i7.p1", "Ruditapes_philippinarum_DN3337_c0_g1_i7.p1", "Ruditapes_philippinarum_DN82390_c0_g1_i1.p1", "Ruditapes_philippinarum_DN9752_c1_g2_i1.p1")
71	GO:0016573	histone acetylation	29	6	2.22	0.03796	c("Ruditapes_philippinarum_DN12132_c0_g1_i12.p1", "Ruditapes_philippinarum_DN15056_c0_g1_i2.p1", "Ruditapes_philippinarum_DN1738_c3_g1_i9.p1", "Ruditapes_philippinarum_DN2057_c0_g1_i4.p1", "Ruditapes_philippinarum_DN2514_c1_g1_i11.p1", "Ruditapes_philippinarum_DN8400_c0_g1_i4.p1")
72	GO:0016070	RNA metabolic process	1790	260	136.82	0.03899	c("Ruditapes_philippinarum_DN10079_c0_g1_i6.p1", "Ruditapes_philippinarum_DN10079_c0_g2_i1.p1", "Ruditapes_philippinarum_DN101_c1_g1_i5.p1", "Ruditapes_philippinarum_DN10480_c0_g2_i1.p1", "Ruditapes_philippinarum_DN1075_c1_g1_i6.p1", "Ruditapes_philippinarum_DN10750_c0_g1_i2.p1", "Ruditapes_philippinarum_DN10885_c1_g1_i3.p1", "Ruditapes_philippinarum_DN1089_c0_g1_i5.p1", "Ruditapes_philippinarum_…
73	GO:0043044	ATP-dependent chromatin remodeling	29	9	2.22	0.04329	c("Ruditapes_philippinarum_DN274_c0_g1_i7.p1", "Ruditapes_philippinarum_DN274_c0_g1_i8.p1", "Ruditapes_philippinarum_DN4921_c0_g1_i1.p1", "Ruditapes_philippinarum_DN4921_c0_g2_i3.p1", "Ruditapes_philippinarum_DN5422_c0_g1_i2.p1", "Ruditapes_philippinarum_DN5512_c0_g1_i1.p1", "Ruditapes_philippinarum_DN800_c0_g1_i2.p1", "Ruditapes_philippinarum_DN9564_c0_g1_i1.p1", "Ruditapes_philippinarum_DN9564_…
74	GO:0001522	pseudouridine synthesis	19	5	1.45	0.04369	c("Ruditapes_philippinarum_DN3739_c0_g3_i2.p1", "Ruditapes_philippinarum_DN5080_c0_g1_i4.p1", "Ruditapes_philippinarum_DN7685_c0_g1_i5.p1", "Ruditapes_philippinarum_DN887_c0_g1_i4.p1", "Ruditapes_philippinarum_DN9471_c0_g1_i3.p1")
75	GO:0006974	cellular response to DNA damage stimulus	366	85	27.98	0.04451	c("Ruditapes_philippinarum_DN10242_c0_g1_i2.p1", "Ruditapes_philippinarum_DN10400_c0_g1_i3.p1", "Ruditapes_philippinarum_DN10444_c0_g1_i3.p1", "Ruditapes_philippinarum_DN10958_c1_g1_i3.p1", "Ruditapes_philippinarum_DN10958_c1_g1_i6.p1", "Ruditapes_philippinarum_DN10958_c1_g1_i7.p1", "Ruditapes_philippinarum_DN11154_c0_g1_i4.p1", "Ruditapes_philippinarum_DN11343_c0_g2_i1.p1", "Ruditapes_philippina…
76	GO:0034453	microtubule anchoring	11	3	0.84	0.04621	c("Ruditapes_philippinarum_DN1868_c0_g1_i5.p1", "Ruditapes_philippinarum_DN1868_c0_g2_i3.p1", "Ruditapes_philippinarum_DN2643_c0_g1_i4.p1")
77	GO:0000725	recombinational repair	31	12	2.37	0.04930	c("Ruditapes_philippinarum_DN10958_c1_g1_i3.p1", "Ruditapes_philippinarum_DN10958_c1_g1_i6.p1", "Ruditapes_philippinarum_DN10958_c1_g1_i7.p1", "Ruditapes_philippinarum_DN11343_c0_g2_i1.p1", "Ruditapes_philippinarum_DN23558_c0_g1_i1.p1", "Ruditapes_philippinarum_DN5863_c0_g1_i10.p1", "Ruditapes_philippinarum_DN5863_c0_g1_i16.p1", "Ruditapes_philippinarum_DN60650_c0_g1_i1.p1", "Ruditapes_philippina…
78	GO:0031297	replication fork processing	8	3	0.61	0.04990	c("Ruditapes_philippinarum_DN6411_c0_g1_i4.p1", "Ruditapes_philippinarum_DN8266_c0_g1_i15.p1", "Ruditapes_philippinarum_DN8266_c0_g1_i7.p1")
79	GO:0060294	cilium movement involved in cell motilit...	5	2	0.38	0.04996	c("Ruditapes_philippinarum_DN4054_c0_g1_i4.p1", "Ruditapes_philippinarum_DN7140_c0_g1_i9.p1")
80	GO:0006384	transcription initiation from RNA polyme...	5	2	0.38	0.04996	c("Ruditapes_philippinarum_DN15995_c0_g1_i1.p1", "Ruditapes_philippinarum_DN15995_c0_g1_i7.p1")
81	GO:0006419	alanyl-tRNA aminoacylation	5	2	0.38	0.04996	c("Ruditapes_philippinarum_DN12369_c0_g1_i7.p1", "Ruditapes_philippinarum_DN2455_c0_g1_i4.p1")
82	GO:0098535	de novo centriole assembly involved in m...	5	2	0.38	0.04996	c("Ruditapes_philippinarum_DN2036_c0_g1_i3.p1", "Ruditapes_philippinarum_DN2036_c0_g1_i7.p1")
83	GO:0042073	intraciliary transport	30	6	2.29	0.05208	c("Ruditapes_philippinarum_DN3205_c0_g1_i3.p1", "Ruditapes_philippinarum_DN3205_c0_g2_i1.p1", "Ruditapes_philippinarum_DN4180_c0_g1_i2.p1", "Ruditapes_philippinarum_DN5168_c0_g1_i7.p1", "Ruditapes_philippinarum_DN5492_c0_g1_i7.p1", "Ruditapes_philippinarum_DN6369_c0_g1_i8.p1")
84	GO:0007017	microtubule-based process	493	90	37.68	0.05230	c("Ruditapes_philippinarum_DN10992_c0_g1_i2.p1", "Ruditapes_philippinarum_DN11019_c0_g1_i3.p1", "Ruditapes_philippinarum_DN11313_c0_g1_i2.p2", "Ruditapes_philippinarum_DN11414_c0_g1_i4.p1", "Ruditapes_philippinarum_DN1292_c0_g2_i1.p1", "Ruditapes_philippinarum_DN1292_c0_g2_i2.p1", "Ruditapes_philippinarum_DN13419_c0_g1_i5.p1", "Ruditapes_philippinarum_DN13787_c0_g1_i2.p1", "Ruditapes_philippinaru…
85	GO:0008033	tRNA processing	138	22	10.55	0.05671	c("Ruditapes_philippinarum_DN14285_c0_g1_i1.p1", "Ruditapes_philippinarum_DN14285_c0_g2_i3.p1", "Ruditapes_philippinarum_DN15045_c0_g1_i4.p1", "Ruditapes_philippinarum_DN19849_c0_g1_i6.p1", "Ruditapes_philippinarum_DN2238_c2_g1_i3.p1", "Ruditapes_philippinarum_DN2265_c0_g1_i6.p1", "Ruditapes_philippinarum_DN2560_c0_g4_i2.p2", "Ruditapes_philippinarum_DN2735_c0_g1_i1.p1", "Ruditapes_philippinarum_…
86	GO:0015696	ammonium transport	18	4	1.38	0.05813	c("Ruditapes_philippinarum_DN3075_c0_g1_i4.p1", "Ruditapes_philippinarum_DN3075_c0_g1_i6.p1", "Ruditapes_philippinarum_DN3287_c0_g1_i2.p1", "Ruditapes_philippinarum_DN5363_c0_g1_i1.p1")
87	GO:0007064	mitotic sister chromatid cohesion	12	3	0.92	0.05820	c("Ruditapes_philippinarum_DN2429_c0_g1_i1.p1", "Ruditapes_philippinarum_DN424_c0_g1_i3.p1", "Ruditapes_philippinarum_DN4603_c0_g1_i12.p1")
88	GO:0006183	GTP biosynthetic process	12	3	0.92	0.05820	c("Ruditapes_philippinarum_DN2880_c0_g1_i10.p1", "Ruditapes_philippinarum_DN2880_c0_g1_i16.p1", "Ruditapes_philippinarum_DN436_c0_g2_i3.p1")
89	GO:0006228	UTP biosynthetic process	12	3	0.92	0.05820	c("Ruditapes_philippinarum_DN2880_c0_g1_i10.p1", "Ruditapes_philippinarum_DN2880_c0_g1_i16.p1", "Ruditapes_philippinarum_DN436_c0_g2_i3.p1")
90	GO:0006165	nucleoside diphosphate phosphorylation	52	4	3.97	0.05847	c("Ruditapes_philippinarum_DN2639_c0_g1_i6.p1", "Ruditapes_philippinarum_DN2880_c0_g1_i10.p1", "Ruditapes_philippinarum_DN2880_c0_g1_i16.p1", "Ruditapes_philippinarum_DN436_c0_g2_i3.p1")
91	GO:0042246	tissue regeneration	20	4	1.53	0.06150	c("Ruditapes_philippinarum_DN14429_c0_g1_i2.p1", "Ruditapes_philippinarum_DN14429_c0_g1_i4.p1", "Ruditapes_philippinarum_DN14429_c0_g1_i8.p1", "Ruditapes_philippinarum_DN9020_c0_g1_i1.p1")
92	GO:0042273	ribosomal large subunit biogenesis	8	3	0.61	0.07111	c("Ruditapes_philippinarum_DN3055_c0_g1_i1.p1", "Ruditapes_philippinarum_DN3500_c0_g1_i6.p1", "Ruditapes_philippinarum_DN3666_c0_g1_i1.p1")
93	GO:0016575	histone deacetylation	6	2	0.46	0.07121	c("Ruditapes_philippinarum_DN12429_c0_g1_i10.p1", "Ruditapes_philippinarum_DN1853_c0_g3_i1.p2")
94	GO:0010212	response to ionizing radiation	6	2	0.46	0.07121	c("Ruditapes_philippinarum_DN15069_c0_g1_i4.p1", "Ruditapes_philippinarum_DN6906_c0_g1_i2.p1")
95	GO:1902979	mitotic DNA replication termination	6	2	0.46	0.07121	c("Ruditapes_philippinarum_DN4901_c0_g1_i2.p1", "Ruditapes_philippinarum_DN4901_c0_g2_i7.p1")
96	GO:0006265	DNA topological change	13	3	0.99	0.07150	c("Ruditapes_philippinarum_DN1897_c0_g1_i5.p1", "Ruditapes_philippinarum_DN25550_c0_g1_i1.p1", "Ruditapes_philippinarum_DN963_c0_g1_i13.p1")
97	GO:0000723	telomere maintenance	33	7	2.52	0.07434	c("Ruditapes_philippinarum_DN10400_c0_g1_i3.p1", "Ruditapes_philippinarum_DN15069_c0_g1_i4.p1", "Ruditapes_philippinarum_DN26590_c0_g1_i2.p1", "Ruditapes_philippinarum_DN3064_c0_g1_i5.p1", "Ruditapes_philippinarum_DN6138_c0_g1_i4.p1", "Ruditapes_philippinarum_DN874_c0_g1_i5.p1", "Ruditapes_philippinarum_DN9986_c0_g1_i5.p1")
98	GO:0044782	cilium organization	90	26	6.88	0.07517	c("Ruditapes_philippinarum_DN1523_c0_g1_i7.p1", "Ruditapes_philippinarum_DN1527_c1_g1_i3.p1", "Ruditapes_philippinarum_DN17023_c0_g1_i5.p1", "Ruditapes_philippinarum_DN20413_c0_g1_i6.p1", "Ruditapes_philippinarum_DN21929_c0_g1_i1.p1", "Ruditapes_philippinarum_DN2848_c0_g1_i4.p1", "Ruditapes_philippinarum_DN2951_c0_g1_i3.p2", "Ruditapes_philippinarum_DN30147_c0_g3_i4.p1", "Ruditapes_philippinarum_…
99	GO:0051304	chromosome separation	12	7	0.92	0.07608	c("Ruditapes_philippinarum_DN1063_c0_g1_i13.p2", "Ruditapes_philippinarum_DN19331_c0_g1_i3.p1", "Ruditapes_philippinarum_DN2088_c0_g1_i1.p1", "Ruditapes_philippinarum_DN2890_c2_g1_i2.p1", "Ruditapes_philippinarum_DN47707_c0_g1_i2.p1", "Ruditapes_philippinarum_DN81655_c0_g1_i1.p1", "Ruditapes_philippinarum_DN8999_c0_g1_i7.p1")
100	GO:0016571	histone methylation	14	6	1.07	0.07616	c("Ruditapes_philippinarum_DN2960_c0_g1_i1.p1", "Ruditapes_philippinarum_DN3204_c0_g1_i1.p1", "Ruditapes_philippinarum_DN3674_c0_g1_i3.p1", "Ruditapes_philippinarum_DN6934_c1_g1_i2.p1", "Ruditapes_philippinarum_DN7846_c0_g1_i1.p1", "Ruditapes_philippinarum_DN948_c1_g1_i3.p1")
101	GO:0000086	G2/M transition of mitotic cell cycle	13	5	0.99	0.07622	c("Ruditapes_philippinarum_DN13173_c0_g1_i4.p1", "Ruditapes_philippinarum_DN1409_c1_g1_i1.p1", "Ruditapes_philippinarum_DN16965_c0_g1_i3.p1", "Ruditapes_philippinarum_DN2982_c1_g1_i5.p1", "Ruditapes_philippinarum_DN6906_c0_g1_i2.p1")
102	GO:0007281	germ cell development	4	4	0.31	0.07624	c("Ruditapes_philippinarum_DN2166_c0_g2_i5.p1", "Ruditapes_philippinarum_DN34218_c0_g1_i1.p1", "Ruditapes_philippinarum_DN772_c0_g1_i1.p1", "Ruditapes_philippinarum_DN772_c0_g1_i4.p1")
103	GO:0006333	chromatin assembly or disassembly	21	5	1.61	0.07626	c("Ruditapes_philippinarum_DN1118_c0_g1_i5.p1", "Ruditapes_philippinarum_DN13289_c0_g1_i5.p1", "Ruditapes_philippinarum_DN2048_c0_g1_i4.p1", "Ruditapes_philippinarum_DN4921_c0_g1_i1.p1", "Ruditapes_philippinarum_DN4921_c0_g2_i3.p1")
104	GO:0000380	alternative mRNA splicing, via spliceoso...	9	4	0.69	0.07627	c("Ruditapes_philippinarum_DN13812_c0_g1_i4.p1", "Ruditapes_philippinarum_DN198_c0_g1_i15.p1", "Ruditapes_philippinarum_DN2478_c1_g1_i3.p1", "Ruditapes_philippinarum_DN6350_c0_g4_i1.p1")
105	GO:0010972	negative regulation of G2/M transition o...	8	3	0.61	0.07633	c("Ruditapes_philippinarum_DN16965_c0_g1_i3.p1", "Ruditapes_philippinarum_DN2982_c1_g1_i5.p1", "Ruditapes_philippinarum_DN6906_c0_g1_i2.p1")
106	GO:0048870	cell motility	22	4	1.68	0.07634	c("Ruditapes_philippinarum_DN2982_c1_g1_i5.p1", "Ruditapes_philippinarum_DN4054_c0_g1_i4.p1", "Ruditapes_philippinarum_DN7140_c0_g1_i9.p1", "Ruditapes_philippinarum_DN7853_c0_g1_i2.p1")
107	GO:0045041	protein import into mitochondrial interm...	1	1	0.08	0.07643	Ruditapes_philippinarum_DN1147_c0_g1_i4.p1
108	GO:0034773	histone H4-K20 trimethylation	1	1	0.08	0.07643	Ruditapes_philippinarum_DN3204_c0_g1_i1.p1
109	GO:0034729	histone H3-K79 methylation	1	1	0.08	0.07643	Ruditapes_philippinarum_DN2960_c0_g1_i1.p1
110	GO:0045002	double-strand break repair via single-st...	1	1	0.08	0.07643	Ruditapes_philippinarum_DN60650_c0_g1_i1.p1
111	GO:0097198	histone H3-K36 trimethylation	1	1	0.08	0.07643	Ruditapes_philippinarum_DN6934_c1_g1_i2.p1
112	GO:0048477	oogenesis	1	1	0.08	0.07643	Ruditapes_philippinarum_DN2166_c0_g2_i5.p1
113	GO:0019310	inositol catabolic process	1	1	0.08	0.07643	Ruditapes_philippinarum_DN56400_c0_g1_i1.p1
114	GO:0016572	histone phosphorylation	1	1	0.08	0.07643	Ruditapes_philippinarum_DN15069_c0_g1_i4.p1
115	GO:0042758	long-chain fatty acid catabolic process	1	1	0.08	0.07643	Ruditapes_philippinarum_DN360_c0_g1_i1.p1
116	GO:0060236	regulation of mitotic spindle organizati...	1	1	0.08	0.07643	Ruditapes_philippinarum_DN663_c0_g1_i4.p1
117	GO:0000379	tRNA-type intron splice site recognition...	1	1	0.08	0.07643	Ruditapes_philippinarum_DN92_c1_g1_i4.p1
118	GO:0070830	bicellular tight junction assembly	1	1	0.08	0.07643	Ruditapes_philippinarum_DN1258_c0_g1_i2.p1
119	GO:0006348	chromatin silencing at telomere	1	1	0.08	0.07643	Ruditapes_philippinarum_DN8400_c0_g1_i4.p1
120	GO:0032212	positive regulation of telomere maintena...	1	1	0.08	0.07643	Ruditapes_philippinarum_DN874_c0_g1_i5.p1
121	GO:0090116	C-5 methylation of cytosine	1	1	0.08	0.07643	Ruditapes_philippinarum_DN521_c0_g1_i6.p1
122	GO:0060964	regulation of gene silencing by miRNA	1	1	0.08	0.07643	Ruditapes_philippinarum_DN3096_c0_g2_i3.p1
123	GO:0031119	tRNA pseudouridine synthesis	1	1	0.08	0.07643	Ruditapes_philippinarum_DN887_c0_g1_i4.p1
124	GO:0043517	positive regulation of DNA damage respon...	1	1	0.08	0.07643	Ruditapes_philippinarum_DN6423_c1_g2_i2.p1
125	GO:0048034	heme O biosynthetic process	1	1	0.08	0.07643	Ruditapes_philippinarum_DN4695_c0_g1_i1.p1
126	GO:0090266	regulation of mitotic cell cycle spindle...	1	1	0.08	0.07643	Ruditapes_philippinarum_DN2088_c0_g1_i1.p1
127	GO:0007096	regulation of exit from mitosis	1	1	0.08	0.07643	Ruditapes_philippinarum_DN5632_c1_g1_i11.p2
128	GO:0006430	lysyl-tRNA aminoacylation	1	1	0.08	0.07643	Ruditapes_philippinarum_DN359_c1_g1_i6.p1
129	GO:2000431	regulation of cytokinesis, actomyosin co...	1	1	0.08	0.07643	Ruditapes_philippinarum_DN6059_c0_g1_i4.p1
130	GO:0034501	protein localization to kinetochore	1	1	0.08	0.07643	Ruditapes_philippinarum_DN13015_c0_g1_i6.p1
131	GO:0090222	centrosome-templated microtubule nucleat...	1	1	0.08	0.07643	Ruditapes_philippinarum_DN4990_c0_g1_i5.p1
132	GO:0006408	snRNA export from nucleus	1	1	0.08	0.07643	Ruditapes_philippinarum_DN4664_c1_g1_i1.p1
133	GO:0007084	mitotic nuclear envelope reassembly	1	1	0.08	0.07643	Ruditapes_philippinarum_DN10799_c0_g1_i2.p1
134	GO:1903259	exon-exon junction complex disassembly	1	1	0.08	0.07643	Ruditapes_philippinarum_DN12321_c1_g1_i1.p1
135	GO:0000186	activation of MAPKK activity	1	1	0.08	0.07643	Ruditapes_philippinarum_DN2489_c2_g1_i4.p1
136	GO:0030336	negative regulation of cell migration	1	1	0.08	0.07643	Ruditapes_philippinarum_DN2982_c1_g1_i5.p1
137	GO:0006177	GMP biosynthetic process	1	1	0.08	0.07643	Ruditapes_philippinarum_DN2399_c0_g1_i5.p1
138	GO:0034198	cellular response to amino acid starvati...	1	1	0.08	0.07643	Ruditapes_philippinarum_DN15359_c0_g2_i3.p1
139	GO:0006104	succinyl-CoA metabolic process	1	1	0.08	0.07643	Ruditapes_philippinarum_DN10711_c0_g1_i9.p1
140	GO:0044205	'de novo' UMP biosynthetic process	1	1	0.08	0.07643	Ruditapes_philippinarum_DN5542_c0_g1_i3.p1
141	GO:0043063	intercellular bridge organization	1	1	0.08	0.07643	Ruditapes_philippinarum_DN47707_c0_g1_i2.p1
142	GO:0034063	stress granule assembly	1	1	0.08	0.07643	Ruditapes_philippinarum_DN6555_c0_g3_i2.p1
143	GO:0006233	dTDP biosynthetic process	1	1	0.08	0.07643	Ruditapes_philippinarum_DN2168_c0_g1_i2.p1
144	GO:0040001	establishment of mitotic spindle localiz...	1	1	0.08	0.07643	Ruditapes_philippinarum_DN4235_c0_g1_i4.p2
145	GO:0045162	clustering of voltage-gated sodium chann...	1	1	0.08	0.07643	Ruditapes_philippinarum_DN14476_c0_g1_i4.p1
146	GO:0016973	poly(A)+ mRNA export from nucleus	1	1	0.08	0.07643	Ruditapes_philippinarum_DN2503_c0_g1_i2.p2
147	GO:0031848	protection from non-homologous end joini...	1	1	0.08	0.07643	Ruditapes_philippinarum_DN3064_c0_g1_i5.p1
148	GO:0101030	tRNA-guanine transglycosylation	1	1	0.08	0.07643	Ruditapes_philippinarum_DN32548_c0_g1_i4.p1
149	GO:0036159	inner dynein arm assembly	1	1	0.08	0.07643	Ruditapes_philippinarum_DN2848_c0_g1_i4.p1
150	GO:0000712	resolution of meiotic recombination inte...	1	1	0.08	0.07643	Ruditapes_philippinarum_DN19331_c0_g1_i3.p1
151	GO:2000781	positive regulation of double-strand bre...	1	1	0.08	0.07643	Ruditapes_philippinarum_DN14820_c0_g1_i6.p1
152	GO:0000730	DNA recombinase assembly	1	1	0.08	0.07643	Ruditapes_philippinarum_DN60650_c0_g1_i1.p1
153	GO:0001188	RNA polymerase I preinitiation complex a...	1	1	0.08	0.07643	Ruditapes_philippinarum_DN1089_c0_g1_i5.p1
154	GO:0042026	protein refolding	1	1	0.08	0.07643	Ruditapes_philippinarum_DN22575_c0_g1_i1.p1
155	GO:0042276	error-prone translesion synthesis	1	1	0.08	0.07643	Ruditapes_philippinarum_DN5228_c0_g1_i5.p1
156	GO:0090307	mitotic spindle assembly	1	1	0.08	0.07643	Ruditapes_philippinarum_DN1575_c0_g1_i4.p1
157	GO:0051493	regulation of cytoskeleton organization	75	4	5.73	0.07662	c("Ruditapes_philippinarum_DN3482_c0_g1_i4.p1", "Ruditapes_philippinarum_DN6059_c0_g1_i4.p1", "Ruditapes_philippinarum_DN663_c0_g1_i4.p1", "Ruditapes_philippinarum_DN900_c0_g1_i5.p1")
158	GO:0006241	CTP biosynthetic process	14	3	1.07	0.08602	c("Ruditapes_philippinarum_DN2880_c0_g1_i10.p1", "Ruditapes_philippinarum_DN2880_c0_g1_i16.p1", "Ruditapes_philippinarum_DN436_c0_g2_i3.p1")
159	GO:0007051	spindle organization	34	12	2.6	0.10007	c("Ruditapes_philippinarum_DN10992_c0_g1_i2.p1", "Ruditapes_philippinarum_DN13787_c0_g1_i2.p1", "Ruditapes_philippinarum_DN1575_c0_g1_i4.p1", "Ruditapes_philippinarum_DN21907_c0_g1_i4.p2", "Ruditapes_philippinarum_DN2267_c5_g1_i5.p1", "Ruditapes_philippinarum_DN2782_c0_g2_i3.p1", "Ruditapes_philippinarum_DN2793_c0_g1_i12.p1", "Ruditapes_philippinarum_DN4962_c1_g1_i4.p1", "Ruditapes_philippinarum_…
160	GO:0009086	methionine biosynthetic process	24	4	1.83	0.10631	c("Ruditapes_philippinarum_DN1329_c0_g1_i2.p1", "Ruditapes_philippinarum_DN1329_c0_g1_i5.p1", "Ruditapes_philippinarum_DN4129_c3_g2_i3.p1", "Ruditapes_philippinarum_DN6225_c0_g2_i2.p1")
161	GO:0006338	chromatin remodeling	63	14	4.82	0.11190	c("Ruditapes_philippinarum_DN15056_c0_g1_i2.p1", "Ruditapes_philippinarum_DN1994_c0_g1_i4.p1", "Ruditapes_philippinarum_DN274_c0_g1_i7.p1", "Ruditapes_philippinarum_DN274_c0_g1_i8.p1", "Ruditapes_philippinarum_DN46543_c0_g1_i3.p1", "Ruditapes_philippinarum_DN4831_c0_g1_i5.p1", "Ruditapes_philippinarum_DN4921_c0_g1_i1.p1", "Ruditapes_philippinarum_DN4921_c0_g2_i3.p1", "Ruditapes_philippinarum_DN54…
162	GO:0016180	snRNA processing	31	5	2.37	0.11813	c("Ruditapes_philippinarum_DN11380_c0_g1_i5.p1", "Ruditapes_philippinarum_DN12506_c0_g1_i5.p2", "Ruditapes_philippinarum_DN3898_c0_g1_i7.p1", "Ruditapes_philippinarum_DN737_c1_g2_i2.p1", "Ruditapes_philippinarum_DN9324_c0_g1_i1.p1")
163	GO:0032465	regulation of cytokinesis	13	5	0.99	0.11966	c("Ruditapes_philippinarum_DN1644_c0_g1_i7.p1", "Ruditapes_philippinarum_DN6059_c0_g1_i4.p1", "Ruditapes_philippinarum_DN6315_c0_g1_i5.p1", "Ruditapes_philippinarum_DN721_c0_g1_i1.p1", "Ruditapes_philippinarum_DN721_c0_g1_i5.p1")
164	GO:0018095	protein polyglutamylation	8	2	0.61	0.12014	c("Ruditapes_philippinarum_DN2535_c0_g1_i9.p1", "Ruditapes_philippinarum_DN58708_c0_g1_i9.p1")
165	GO:0000184	nuclear-transcribed mRNA catabolic proce...	8	2	0.61	0.12014	c("Ruditapes_philippinarum_DN2008_c0_g1_i5.p1", "Ruditapes_philippinarum_DN938_c0_g1_i4.p1")
166	GO:0006207	'de novo' pyrimidine nucleobase biosynth...	8	2	0.61	0.12014	c("Ruditapes_philippinarum_DN5542_c0_g1_i3.p1", "Ruditapes_philippinarum_DN6186_c0_g1_i4.p1")
167	GO:0044249	cellular biosynthetic process	2342	278	179.01	0.13204	c("Ruditapes_philippinarum_DN10079_c0_g1_i6.p1", "Ruditapes_philippinarum_DN10079_c0_g2_i1.p1", "Ruditapes_philippinarum_DN1016_c0_g1_i6.p1", "Ruditapes_philippinarum_DN10480_c0_g2_i1.p1", "Ruditapes_philippinarum_DN10686_c0_g1_i1.p1", "Ruditapes_philippinarum_DN10686_c0_g2_i3.p1", "Ruditapes_philippinarum_DN1072_c0_g1_i2.p1", "Ruditapes_philippinarum_DN10750_c0_g1_i2.p1", "Ruditapes_philippinaru…
168	GO:0006414	translational elongation	25	4	1.91	0.13583	c("Ruditapes_philippinarum_DN3591_c0_g1_i1.p1", "Ruditapes_philippinarum_DN438_c0_g1_i5.p1", "Ruditapes_philippinarum_DN880_c0_g2_i1.p1", "Ruditapes_philippinarum_DN939_c0_g1_i3.p1")
169	GO:0001510	RNA methylation	36	8	2.75	0.14607	c("Ruditapes_philippinarum_DN14285_c0_g1_i1.p1", "Ruditapes_philippinarum_DN14285_c0_g2_i3.p1", "Ruditapes_philippinarum_DN257_c2_g1_i2.p1", "Ruditapes_philippinarum_DN3130_c0_g1_i4.p1", "Ruditapes_philippinarum_DN4679_c1_g1_i5.p1", "Ruditapes_philippinarum_DN5155_c0_g1_i1.p1", "Ruditapes_philippinarum_DN6350_c0_g4_i1.p1", "Ruditapes_philippinarum_DN6755_c0_g1_i2.p1")
170	GO:0006383	transcription by RNA polymerase III	14	4	1.07	0.14657	c("Ruditapes_philippinarum_DN11024_c0_g3_i2.p1", "Ruditapes_philippinarum_DN15995_c0_g1_i1.p1", "Ruditapes_philippinarum_DN15995_c0_g1_i7.p1", "Ruditapes_philippinarum_DN4840_c0_g1_i1.p1")
171	GO:0048515	spermatid differentiation	4	3	0.31	0.14680	c("Ruditapes_philippinarum_DN436_c0_g2_i3.p1", "Ruditapes_philippinarum_DN772_c0_g1_i1.p1", "Ruditapes_philippinarum_DN772_c0_g1_i4.p1")
172	GO:0035303	regulation of dephosphorylation	15	3	1.15	0.14690	c("Ruditapes_philippinarum_DN10799_c0_g1_i2.p1", "Ruditapes_philippinarum_DN2723_c1_g2_i1.p1", "Ruditapes_philippinarum_DN4081_c0_g1_i8.p1")
173	GO:0031122	cytoplasmic microtubule organization	9	2	0.69	0.14693	c("Ruditapes_philippinarum_DN2085_c0_g1_i1.p1", "Ruditapes_philippinarum_DN2085_c0_g1_i4.p1")
174	GO:0035721	intraciliary retrograde transport	9	2	0.69	0.14693	c("Ruditapes_philippinarum_DN4180_c0_g1_i2.p1", "Ruditapes_philippinarum_DN5168_c0_g1_i7.p1")
175	GO:0080009	mRNA methylation	9	2	0.69	0.14693	c("Ruditapes_philippinarum_DN3130_c0_g1_i4.p1", "Ruditapes_philippinarum_DN6350_c0_g4_i1.p1")
176	GO:0001682	tRNA 5'-leader removal	9	2	0.69	0.14693	c("Ruditapes_philippinarum_DN19849_c0_g1_i6.p1", "Ruditapes_philippinarum_DN2238_c2_g1_i3.p1")
177	GO:0030490	maturation of SSU-rRNA	5	2	0.38	0.14693	c("Ruditapes_philippinarum_DN1875_c1_g1_i5.p1", "Ruditapes_philippinarum_DN1883_c0_g2_i1.p1")
178	GO:0009060	aerobic respiration	33	4	2.52	0.14695	c("Ruditapes_philippinarum_DN10711_c0_g1_i9.p1", "Ruditapes_philippinarum_DN4862_c0_g6_i1.p1", "Ruditapes_philippinarum_DN956_c0_g1_i2.p1", "Ruditapes_philippinarum_DN956_c0_g1_i9.p1")
179	GO:0034472	snRNA 3'-end processing	15	2	1.15	0.14703	c("Ruditapes_philippinarum_DN12506_c0_g1_i5.p2", "Ruditapes_philippinarum_DN9324_c0_g1_i1.p1")
180	GO:0000350	generation of catalytic spliceosome for ...	2	1	0.15	0.14703	Ruditapes_philippinarum_DN2228_c0_g1_i4.p1
181	GO:0006561	proline biosynthetic process	2	1	0.15	0.14703	Ruditapes_philippinarum_DN14289_c0_g1_i1.p1
182	GO:0035246	peptidyl-arginine N-methylation	2	1	0.15	0.14703	Ruditapes_philippinarum_DN4989_c0_g1_i3.p1
183	GO:0090090	negative regulation of canonical Wnt sig...	2	1	0.15	0.14703	Ruditapes_philippinarum_DN7037_c0_g1_i4.p1
184	GO:0007140	male meiotic nuclear division	2	1	0.15	0.14703	Ruditapes_philippinarum_DN47707_c0_g1_i2.p1
185	GO:0006427	histidyl-tRNA aminoacylation	2	1	0.15	0.14703	Ruditapes_philippinarum_DN4854_c0_g1_i16.p1
186	GO:0006428	isoleucyl-tRNA aminoacylation	2	1	0.15	0.14703	Ruditapes_philippinarum_DN3709_c0_g1_i4.p1
187	GO:0070536	protein K63-linked deubiquitination	2	1	0.15	0.14703	Ruditapes_philippinarum_DN7323_c0_g1_i3.p1
188	GO:0006437	tyrosyl-tRNA aminoacylation	2	1	0.15	0.14703	Ruditapes_philippinarum_DN20878_c0_g2_i1.p1
189	GO:0071929	alpha-tubulin acetylation	2	1	0.15	0.14703	Ruditapes_philippinarum_DN20072_c0_g2_i4.p1
190	GO:0033567	DNA replication, Okazaki fragment proces...	2	1	0.15	0.14703	Ruditapes_philippinarum_DN6864_c0_g1_i6.p1
191	GO:0006069	ethanol oxidation	2	1	0.15	0.14703	Ruditapes_philippinarum_DN1583_c0_g1_i1.p1
192	GO:0000027	ribosomal large subunit assembly	2	1	0.15	0.14703	Ruditapes_philippinarum_DN3055_c0_g1_i1.p1
193	GO:0000289	nuclear-transcribed mRNA poly(A) tail sh...	2	1	0.15	0.14703	Ruditapes_philippinarum_DN12197_c0_g1_i8.p1
194	GO:0046081	dUTP catabolic process	2	1	0.15	0.14703	Ruditapes_philippinarum_DN41_c0_g1_i2.p1
195	GO:0006226	dUMP biosynthetic process	2	1	0.15	0.14703	Ruditapes_philippinarum_DN41_c0_g1_i2.p1
196	GO:0043048	dolichyl monophosphate biosynthetic proc...	2	1	0.15	0.14703	Ruditapes_philippinarum_DN13322_c0_g1_i6.p1
197	GO:0006231	dTMP biosynthetic process	2	1	0.15	0.14703	Ruditapes_philippinarum_DN24181_c0_g1_i5.p1
198	GO:0009214	cyclic nucleotide catabolic process	2	1	0.15	0.14703	Ruditapes_philippinarum_DN9158_c0_g1_i11.p1
199	GO:0035307	positive regulation of protein dephospho...	2	1	0.15	0.14703	Ruditapes_philippinarum_DN10799_c0_g1_i2.p1
200	GO:0071539	protein localization to centrosome	2	1	0.15	0.14703	Ruditapes_philippinarum_DN4990_c0_g1_i5.p1
201	GO:0045116	protein neddylation	2	1	0.15	0.14703	Ruditapes_philippinarum_DN3140_c0_g1_i6.p1
202	GO:1905775	negative regulation of DNA helicase acti...	2	1	0.15	0.14703	Ruditapes_philippinarum_DN2702_c0_g1_i4.p1
203	GO:1901222	regulation of NIK/NF-kappaB signaling	2	1	0.15	0.14703	Ruditapes_philippinarum_DN651_c1_g1_i10.p1
204	GO:0043968	histone H2A acetylation	2	1	0.15	0.14703	Ruditapes_philippinarum_DN15056_c0_g1_i2.p1
205	GO:0023052	signaling	1801	50	137.66	0.15987	c("Ruditapes_philippinarum_DN1_c2_g1_i1.p1", "Ruditapes_philippinarum_DN10251_c0_g1_i1.p1", "Ruditapes_philippinarum_DN11530_c0_g1_i6.p1", "Ruditapes_philippinarum_DN1181_c0_g1_i5.p1", "Ruditapes_philippinarum_DN1324_c0_g1_i1.p1", "Ruditapes_philippinarum_DN1353_c1_g1_i4.p1", "Ruditapes_philippinarum_DN13725_c0_g1_i1.p1", "Ruditapes_philippinarum_DN1373_c0_g1_i2.p1", "Ruditapes_philippinarum_DN14…
206	GO:0006413	translational initiation	42	6	3.21	0.17396	c("Ruditapes_philippinarum_DN1415_c0_g1_i2.p1", "Ruditapes_philippinarum_DN2664_c0_g1_i3.p1", "Ruditapes_philippinarum_DN3195_c0_g1_i3.p1", "Ruditapes_philippinarum_DN3318_c0_g1_i4.p1", "Ruditapes_philippinarum_DN4047_c0_g1_i2.p1", "Ruditapes_philippinarum_DN4862_c0_g4_i2.p1")
207	GO:0034968	histone lysine methylation	13	5	0.99	0.17406	c("Ruditapes_philippinarum_DN2960_c0_g1_i1.p1", "Ruditapes_philippinarum_DN3204_c0_g1_i1.p1", "Ruditapes_philippinarum_DN3674_c0_g1_i3.p1", "Ruditapes_philippinarum_DN6934_c1_g1_i2.p1", "Ruditapes_philippinarum_DN7846_c0_g1_i1.p1")
208	GO:0030150	protein import into mitochondrial matrix	10	2	0.76	0.17476	c("Ruditapes_philippinarum_DN1206_c0_g1_i9.p1", "Ruditapes_philippinarum_DN528_c0_g1_i7.p1")
209	GO:0000278	mitotic cell cycle	142	38	10.85	0.19591	c("Ruditapes_philippinarum_DN1050_c0_g1_i1.p1", "Ruditapes_philippinarum_DN1050_c0_g1_i6.p1", "Ruditapes_philippinarum_DN1063_c0_g1_i13.p2", "Ruditapes_philippinarum_DN10799_c0_g1_i2.p1", "Ruditapes_philippinarum_DN13132_c0_g1_i4.p1", "Ruditapes_philippinarum_DN13173_c0_g1_i4.p1", "Ruditapes_philippinarum_DN1409_c1_g1_i1.p1", "Ruditapes_philippinarum_DN1575_c0_g1_i4.p1", "Ruditapes_philippinarum_…
210	GO:0007283	spermatogenesis	15	5	1.15	0.20256	c("Ruditapes_philippinarum_DN19082_c0_g1_i2.p1", "Ruditapes_philippinarum_DN2166_c0_g2_i5.p1", "Ruditapes_philippinarum_DN436_c0_g2_i3.p1", "Ruditapes_philippinarum_DN772_c0_g1_i1.p1", "Ruditapes_philippinarum_DN772_c0_g1_i4.p1")
211	GO:1905515	non-motile cilium assembly	11	2	0.84	0.20333	c("Ruditapes_philippinarum_DN21929_c0_g1_i1.p1", "Ruditapes_philippinarum_DN9090_c0_g1_i4.p1")
212	GO:0006434	seryl-tRNA aminoacylation	11	2	0.84	0.20333	c("Ruditapes_philippinarum_DN11000_c0_g1_i2.p1", "Ruditapes_philippinarum_DN14054_c0_g1_i4.p1")
213	GO:0006284	base-excision repair	31	4	2.37	0.20933	c("Ruditapes_philippinarum_DN10242_c0_g1_i2.p1", "Ruditapes_philippinarum_DN3023_c0_g1_i2.p1", "Ruditapes_philippinarum_DN3023_c0_g1_i4.p1", "Ruditapes_philippinarum_DN3461_c0_g1_i2.p1")
214	GO:0001578	microtubule bundle formation	18	9	1.38	0.21102	c("Ruditapes_philippinarum_DN2848_c0_g1_i4.p1", "Ruditapes_philippinarum_DN2951_c0_g1_i3.p2", "Ruditapes_philippinarum_DN3303_c0_g1_i4.p1", "Ruditapes_philippinarum_DN3700_c1_g1_i1.p1", "Ruditapes_philippinarum_DN4027_c0_g1_i1.p1", "Ruditapes_philippinarum_DN4027_c0_g1_i2.p1", "Ruditapes_philippinarum_DN6075_c0_g1_i4.p2", "Ruditapes_philippinarum_DN6315_c0_g1_i5.p1", "Ruditapes_philippinarum_DN71…
215	GO:0051321	meiotic cell cycle	19	6	1.45	0.21157	c("Ruditapes_philippinarum_DN10444_c0_g1_i3.p1", "Ruditapes_philippinarum_DN19331_c0_g1_i3.p1", "Ruditapes_philippinarum_DN22651_c0_g2_i1.p1", "Ruditapes_philippinarum_DN26529_c0_g1_i1.p1", "Ruditapes_philippinarum_DN4398_c0_g1_i11.p1", "Ruditapes_philippinarum_DN47707_c0_g1_i2.p1")
216	GO:0030071	regulation of mitotic metaphase/anaphase...	10	5	0.76	0.21162	c("Ruditapes_philippinarum_DN1063_c0_g1_i13.p2", "Ruditapes_philippinarum_DN2088_c0_g1_i1.p1", "Ruditapes_philippinarum_DN2890_c2_g1_i2.p1", "Ruditapes_philippinarum_DN47707_c0_g1_i2.p1", "Ruditapes_philippinarum_DN8999_c0_g1_i7.p1")
217	GO:0051298	centrosome duplication	17	5	1.3	0.21172	c("Ruditapes_philippinarum_DN2036_c0_g1_i3.p1", "Ruditapes_philippinarum_DN2036_c0_g1_i7.p1", "Ruditapes_philippinarum_DN4009_c0_g1_i4.p1", "Ruditapes_philippinarum_DN4009_c0_g1_i5.p1", "Ruditapes_philippinarum_DN4990_c0_g1_i5.p1")
218	GO:0006336	DNA replication-independent nucleosome a...	5	3	0.38	0.21191	c("Ruditapes_philippinarum_DN2048_c0_g1_i4.p1", "Ruditapes_philippinarum_DN4921_c0_g1_i1.p1", "Ruditapes_philippinarum_DN4921_c0_g2_i3.p1")
219	GO:0071897	DNA biosynthetic process	8	3	0.61	0.21195	c("Ruditapes_philippinarum_DN277_c0_g1_i6.p1", "Ruditapes_philippinarum_DN5228_c0_g1_i5.p1", "Ruditapes_philippinarum_DN874_c0_g1_i5.p1")
220	GO:0032147	activation of protein kinase activity	4	2	0.31	0.21207	c("Ruditapes_philippinarum_DN2489_c2_g1_i4.p1", "Ruditapes_philippinarum_DN663_c0_g1_i4.p1")
221	GO:0009452	7-methylguanosine RNA capping	8	2	0.61	0.21213	c("Ruditapes_philippinarum_DN257_c2_g1_i2.p1", "Ruditapes_philippinarum_DN3049_c0_g1_i1.p1")
222	GO:1990116	ribosome-associated ubiquitin-dependent ...	3	1	0.23	0.21224	Ruditapes_philippinarum_DN3826_c0_g1_i2.p1
223	GO:0017183	peptidyl-diphthamide biosynthetic proces...	3	1	0.23	0.21224	Ruditapes_philippinarum_DN939_c0_g1_i3.p1
224	GO:0006379	mRNA cleavage	3	1	0.23	0.21224	Ruditapes_philippinarum_DN2504_c0_g1_i7.p1
225	GO:0045737	positive regulation of cyclin-dependent ...	3	1	0.23	0.21224	Ruditapes_philippinarum_DN57872_c0_g1_i3.p1
226	GO:0021520	spinal cord motor neuron cell fate speci...	3	1	0.23	0.21224	Ruditapes_philippinarum_DN72655_c0_g1_i12.p1
227	GO:0006515	protein quality control for misfolded or...	3	1	0.23	0.21224	Ruditapes_philippinarum_DN5946_c0_g1_i1.p1
228	GO:0042908	xenobiotic transport	3	1	0.23	0.21224	Ruditapes_philippinarum_DN20043_c0_g3_i2.p1
229	GO:0031110	regulation of microtubule polymerization...	3	1	0.23	0.21224	Ruditapes_philippinarum_DN3482_c0_g1_i4.p1
230	GO:0000462	maturation of SSU-rRNA from tricistronic...	3	1	0.23	0.21224	Ruditapes_philippinarum_DN1883_c0_g2_i1.p1
231	GO:0006491	N-glycan processing	3	1	0.23	0.21224	Ruditapes_philippinarum_DN1241_c0_g1_i1.p1
232	GO:0001731	formation of translation preinitiation c...	3	1	0.23	0.21224	Ruditapes_philippinarum_DN4047_c0_g1_i2.p1
233	GO:0007095	mitotic G2 DNA damage checkpoint	3	1	0.23	0.21224	Ruditapes_philippinarum_DN16965_c0_g1_i3.p1
234	GO:0006431	methionyl-tRNA aminoacylation	3	1	0.23	0.21224	Ruditapes_philippinarum_DN4406_c0_g1_i3.p1
235	GO:0035735	intraciliary transport involved in ciliu...	3	1	0.23	0.21224	Ruditapes_philippinarum_DN4180_c0_g1_i2.p1
236	GO:0019287	isopentenyl diphosphate biosynthetic pro...	3	1	0.23	0.21224	Ruditapes_philippinarum_DN18980_c0_g1_i1.p1
237	GO:1990426	mitotic recombination-dependent replicat...	3	1	0.23	0.21224	Ruditapes_philippinarum_DN6411_c0_g1_i4.p1
238	GO:0006879	cellular iron ion homeostasis	21	3	1.61	0.21356	c("Ruditapes_philippinarum_DN10623_c0_g1_i1.p1", "Ruditapes_philippinarum_DN2134_c0_g1_i1.p1", "Ruditapes_philippinarum_DN51249_c0_g1_i1.p1")
239	GO:0051726	regulation of cell cycle	117	31	8.94	0.21608	c("Ruditapes_philippinarum_DN1063_c0_g1_i13.p2", "Ruditapes_philippinarum_DN12985_c0_g1_i3.p1", "Ruditapes_philippinarum_DN1409_c1_g1_i1.p1", "Ruditapes_philippinarum_DN15069_c0_g1_i4.p1", "Ruditapes_philippinarum_DN1644_c0_g1_i7.p1", "Ruditapes_philippinarum_DN16965_c0_g1_i3.p1", "Ruditapes_philippinarum_DN2088_c0_g1_i1.p1", "Ruditapes_philippinarum_DN26045_c0_g1_i4.p1", "Ruditapes_philippinarum…
240	GO:0010468	regulation of gene expression	963	114	73.61	0.21916	c("Ruditapes_philippinarum_DN10480_c0_g2_i1.p1", "Ruditapes_philippinarum_DN10750_c0_g1_i2.p1", "Ruditapes_philippinarum_DN10885_c1_g1_i3.p1", "Ruditapes_philippinarum_DN11862_c0_g1_i2.p1", "Ruditapes_philippinarum_DN12197_c0_g1_i8.p1", "Ruditapes_philippinarum_DN12537_c0_g1_i1.p1", "Ruditapes_philippinarum_DN12537_c0_g1_i6.p1", "Ruditapes_philippinarum_DN1259_c0_g1_i1.p1", "Ruditapes_philippinar…
241	GO:0006511	ubiquitin-dependent protein catabolic pr...	126	14	9.63	0.23713	c("Ruditapes_philippinarum_DN10125_c0_g1_i4.p1", "Ruditapes_philippinarum_DN10186_c0_g1_i6.p1", "Ruditapes_philippinarum_DN1063_c0_g1_i13.p2", "Ruditapes_philippinarum_DN1200_c1_g1_i3.p1", "Ruditapes_philippinarum_DN22159_c0_g1_i5.p1", "Ruditapes_philippinarum_DN28380_c0_g1_i6.p1", "Ruditapes_philippinarum_DN3518_c0_g2_i9.p1", "Ruditapes_philippinarum_DN35709_c0_g1_i1.p1", "Ruditapes_philippinaru…
242	GO:0000387	spliceosomal snRNP assembly	23	3	1.76	0.25531	c("Ruditapes_philippinarum_DN1200_c0_g2_i2.p2", "Ruditapes_philippinarum_DN2545_c0_g1_i7.p1", "Ruditapes_philippinarum_DN6087_c0_g1_i18.p1")
243	GO:0010389	regulation of G2/M transition of mitotic...	12	4	0.92	0.27194	c("Ruditapes_philippinarum_DN1409_c1_g1_i1.p1", "Ruditapes_philippinarum_DN16965_c0_g1_i3.p1", "Ruditapes_philippinarum_DN2982_c1_g1_i5.p1", "Ruditapes_philippinarum_DN6906_c0_g1_i2.p1")
244	GO:0006360	transcription by RNA polymerase I	5	2	0.38	0.27226	c("Ruditapes_philippinarum_DN1089_c0_g1_i5.p1", "Ruditapes_philippinarum_DN2122_c0_g2_i5.p1")
245	GO:0070940	dephosphorylation of RNA polymerase II C...	4	1	0.31	0.27246	Ruditapes_philippinarum_DN6872_c0_g1_i10.p1
246	GO:0032775	DNA methylation on adenine	4	1	0.31	0.27246	Ruditapes_philippinarum_DN4340_c0_g1_i6.p1
247	GO:0033314	mitotic DNA replication checkpoint	4	1	0.31	0.27246	Ruditapes_philippinarum_DN6906_c0_g1_i2.p1
248	GO:0000012	single strand break repair	4	1	0.31	0.27246	Ruditapes_philippinarum_DN6442_c0_g1_i7.p1
249	GO:0043967	histone H4 acetylation	4	1	0.31	0.27246	Ruditapes_philippinarum_DN15056_c0_g1_i2.p1
250	GO:0006367	transcription initiation from RNA polyme...	24	3	1.83	0.27660	c("Ruditapes_philippinarum_DN4179_c0_g1_i1.p1", "Ruditapes_philippinarum_DN5701_c0_g1_i4.p1", "Ruditapes_philippinarum_DN703_c5_g2_i4.p1")
251	GO:0007020	microtubule nucleation	15	3	1.15	0.29052	c("Ruditapes_philippinarum_DN2921_c0_g1_i5.p1", "Ruditapes_philippinarum_DN4990_c0_g1_i5.p1", "Ruditapes_philippinarum_DN9842_c0_g1_i2.p1")
252	GO:0018216	peptidyl-arginine methylation	16	3	1.22	0.29055	c("Ruditapes_philippinarum_DN10831_c0_g1_i4.p1", "Ruditapes_philippinarum_DN12570_c0_g1_i2.p1", "Ruditapes_philippinarum_DN4989_c0_g1_i3.p1")
253	GO:0006541	glutamine metabolic process	14	2	1.07	0.29086	c("Ruditapes_philippinarum_DN33829_c0_g1_i4.p1", "Ruditapes_philippinarum_DN6186_c0_g1_i4.p1")
254	GO:0051276	chromosome organization	330	75	25.22	0.30022	c("Ruditapes_philippinarum_DN10400_c0_g1_i3.p1", "Ruditapes_philippinarum_DN10480_c0_g2_i1.p1", "Ruditapes_philippinarum_DN1050_c0_g1_i1.p1", "Ruditapes_philippinarum_DN1050_c0_g1_i6.p1", "Ruditapes_philippinarum_DN1063_c0_g1_i13.p2", "Ruditapes_philippinarum_DN1076_c0_g1_i5.p1", "Ruditapes_philippinarum_DN1118_c0_g1_i5.p1", "Ruditapes_philippinarum_DN12132_c0_g1_i12.p1", "Ruditapes_philippinarum…
255	GO:0007156	homophilic cell adhesion via plasma memb...	206	18	15.75	0.31148	c("Ruditapes_philippinarum_DN10859_c0_g1_i1.p1", "Ruditapes_philippinarum_DN10859_c0_g1_i7.p1", "Ruditapes_philippinarum_DN1228_c0_g1_i10.p1", "Ruditapes_philippinarum_DN1228_c0_g1_i16.p1", "Ruditapes_philippinarum_DN1228_c0_g1_i3.p1", "Ruditapes_philippinarum_DN1228_c0_g1_i9.p1", "Ruditapes_philippinarum_DN22646_c0_g4_i1.p1", "Ruditapes_philippinarum_DN29929_c0_g1_i7.p1", "Ruditapes_philippinaru…
256	GO:0009263	deoxyribonucleotide biosynthetic process	10	4	0.76	0.32743	c("Ruditapes_philippinarum_DN2168_c0_g1_i2.p1", "Ruditapes_philippinarum_DN24181_c0_g1_i5.p1", "Ruditapes_philippinarum_DN41_c0_g1_i2.p1", "Ruditapes_philippinarum_DN794_c1_g1_i1.p1")
257	GO:0031396	regulation of protein ubiquitination	11	4	0.84	0.32745	c("Ruditapes_philippinarum_DN1027_c0_g1_i4.p1", "Ruditapes_philippinarum_DN1294_c0_g1_i2.p1", "Ruditapes_philippinarum_DN3152_c0_g1_i5.p1", "Ruditapes_philippinarum_DN872_c0_g1_i1.p1")
258	GO:0043484	regulation of RNA splicing	13	4	0.99	0.32749	c("Ruditapes_philippinarum_DN198_c0_g1_i15.p1", "Ruditapes_philippinarum_DN2478_c1_g1_i3.p1", "Ruditapes_philippinarum_DN6350_c0_g4_i1.p1", "Ruditapes_philippinarum_DN9667_c0_g1_i6.p1")
259	GO:0007062	sister chromatid cohesion	17	4	1.3	0.32756	c("Ruditapes_philippinarum_DN2429_c0_g1_i1.p1", "Ruditapes_philippinarum_DN424_c0_g1_i3.p1", "Ruditapes_philippinarum_DN4603_c0_g1_i12.p1", "Ruditapes_philippinarum_DN6374_c0_g1_i2.p1")
260	GO:0006370	7-methylguanosine mRNA capping	5	1	0.38	0.32809	Ruditapes_philippinarum_DN3049_c0_g1_i1.p1
261	GO:0032007	negative regulation of TOR signaling	5	1	0.38	0.32809	Ruditapes_philippinarum_DN15359_c0_g2_i3.p1
262	GO:0000493	box H/ACA snoRNP assembly	5	1	0.38	0.32809	Ruditapes_philippinarum_DN5080_c0_g1_i4.p1
263	GO:0046314	phosphocreatine biosynthetic process	5	1	0.38	0.32809	Ruditapes_philippinarum_DN3798_c0_g1_i2.p2
264	GO:0042823	pyridoxal phosphate biosynthetic process	5	1	0.38	0.32809	Ruditapes_philippinarum_DN1072_c0_g1_i2.p1
265	GO:0009159	deoxyribonucleoside monophosphate catabo...	5	1	0.38	0.32809	Ruditapes_philippinarum_DN37769_c0_g1_i3.p1
266	GO:0030433	ubiquitin-dependent ERAD pathway	5	1	0.38	0.32809	Ruditapes_philippinarum_DN3518_c0_g2_i9.p1
267	GO:0016925	protein sumoylation	5	1	0.38	0.32809	Ruditapes_philippinarum_DN6656_c0_g1_i6.p1
268	GO:0044237	cellular metabolic process	6044	634	461.97	0.37010	c("Ruditapes_philippinarum_DN10079_c0_g1_i6.p1", "Ruditapes_philippinarum_DN10079_c0_g2_i1.p1", "Ruditapes_philippinarum_DN101_c1_g1_i5.p1", "Ruditapes_philippinarum_DN10125_c0_g1_i4.p1", "Ruditapes_philippinarum_DN1016_c0_g1_i6.p1", "Ruditapes_philippinarum_DN10186_c0_g1_i6.p1", "Ruditapes_philippinarum_DN10242_c0_g1_i2.p1", "Ruditapes_philippinarum_DN1027_c0_g1_i4.p1", "Ruditapes_philippinarum_…
269	GO:0006826	iron ion transport	24	3	1.83	0.37695	c("Ruditapes_philippinarum_DN10623_c0_g1_i1.p1", "Ruditapes_philippinarum_DN24598_c0_g1_i2.p1", "Ruditapes_philippinarum_DN51249_c0_g1_i1.p1")
270	GO:0007052	mitotic spindle organization	8	3	0.61	0.37895	c("Ruditapes_philippinarum_DN1575_c0_g1_i4.p1", "Ruditapes_philippinarum_DN2793_c0_g1_i12.p1", "Ruditapes_philippinarum_DN663_c0_g1_i4.p1")
271	GO:0051168	nuclear export	31	4	2.37	0.37916	c("Ruditapes_philippinarum_DN2503_c0_g1_i2.p2", "Ruditapes_philippinarum_DN2756_c2_g1_i2.p1", "Ruditapes_philippinarum_DN3500_c0_g1_i6.p1", "Ruditapes_philippinarum_DN4664_c1_g1_i1.p1")
272	GO:0000915	actomyosin contractile ring assembly	7	2	0.54	0.37920	c("Ruditapes_philippinarum_DN4754_c0_g1_i5.p1", "Ruditapes_philippinarum_DN6059_c0_g1_i4.p1")
273	GO:0000079	regulation of cyclin-dependent protein s...	9	2	0.69	0.37925	c("Ruditapes_philippinarum_DN1409_c1_g1_i1.p1", "Ruditapes_philippinarum_DN57872_c0_g1_i3.p1")
274	GO:0002949	tRNA threonylcarbamoyladenosine modifica...	6	1	0.46	0.37946	Ruditapes_philippinarum_DN2265_c0_g1_i6.p1
275	GO:0001736	establishment of planar polarity	6	1	0.46	0.37946	Ruditapes_philippinarum_DN20413_c0_g1_i6.p1
276	GO:0006480	N-terminal protein amino acid methylatio...	6	1	0.46	0.37946	Ruditapes_philippinarum_DN11766_c0_g1_i3.p1
277	GO:0006429	leucyl-tRNA aminoacylation	6	1	0.46	0.37946	Ruditapes_philippinarum_DN2297_c0_g2_i1.p1
278	GO:0006433	prolyl-tRNA aminoacylation	6	1	0.46	0.37946	Ruditapes_philippinarum_DN22994_c0_g1_i2.p1
279	GO:2000134	negative regulation of G1/S transition o...	6	1	0.46	0.37946	Ruditapes_philippinarum_DN9220_c0_g2_i3.p1
280	GO:0000055	ribosomal large subunit export from nucl...	6	1	0.46	0.37946	Ruditapes_philippinarum_DN3500_c0_g1_i6.p1
281	GO:0006108	malate metabolic process	6	1	0.46	0.37946	Ruditapes_philippinarum_DN2913_c0_g1_i1.p1
282	GO:0072488	ammonium transmembrane transport	6	1	0.46	0.37946	Ruditapes_philippinarum_DN3075_c0_g1_i6.p1
283	GO:0010923	negative regulation of phosphatase activ...	6	1	0.46	0.37946	Ruditapes_philippinarum_DN2723_c1_g2_i1.p1
284	GO:0032456	endocytic recycling	6	1	0.46	0.37946	Ruditapes_philippinarum_DN1507_c0_g1_i7.p1
285	GO:0006777	Mo-molybdopterin cofactor biosynthetic p...	6	1	0.46	0.37946	Ruditapes_philippinarum_DN5805_c0_g1_i5.p1
286	GO:0007076	mitotic chromosome condensation	53	5	4.05	0.38142	c("Ruditapes_philippinarum_DN1050_c0_g1_i1.p1", "Ruditapes_philippinarum_DN1050_c0_g1_i6.p1", "Ruditapes_philippinarum_DN13132_c0_g1_i4.p1", "Ruditapes_philippinarum_DN2754_c0_g1_i1.p1", "Ruditapes_philippinarum_DN3394_c0_g1_i1.p1")
287	GO:0016579	protein deubiquitination	76	8	5.81	0.40496	c("Ruditapes_philippinarum_DN10125_c0_g1_i4.p1", "Ruditapes_philippinarum_DN16306_c0_g1_i2.p1", "Ruditapes_philippinarum_DN28380_c0_g1_i6.p1", "Ruditapes_philippinarum_DN3518_c0_g2_i9.p1", "Ruditapes_philippinarum_DN35709_c0_g1_i1.p1", "Ruditapes_philippinarum_DN5912_c0_g1_i7.p1", "Ruditapes_philippinarum_DN7323_c0_g1_i3.p1", "Ruditapes_philippinarum_DN9200_c0_g1_i1.p1")
288	GO:0006801	superoxide metabolic process	30	3	2.29	0.40520	c("Ruditapes_philippinarum_DN951_c0_g1_i2.p1", "Ruditapes_philippinarum_DN951_c0_g2_i2.p1", "Ruditapes_philippinarum_DN951_c0_g2_i5.p1")
289	GO:0006099	tricarboxylic acid cycle	31	3	2.37	0.42619	c("Ruditapes_philippinarum_DN10711_c0_g1_i9.p1", "Ruditapes_philippinarum_DN956_c0_g1_i2.p1", "Ruditapes_philippinarum_DN956_c0_g1_i9.p1")
290	GO:0034755	iron ion transmembrane transport	7	1	0.54	0.42691	Ruditapes_philippinarum_DN24598_c0_g1_i2.p1
291	GO:0097190	apoptotic signaling pathway	7	1	0.54	0.42691	Ruditapes_philippinarum_DN361_c0_g1_i1.p1
292	GO:0006851	mitochondrial calcium ion transmembrane ...	7	1	0.54	0.42691	Ruditapes_philippinarum_DN6745_c0_g1_i6.p1
293	GO:0071108	protein K48-linked deubiquitination	7	1	0.54	0.42691	Ruditapes_philippinarum_DN16306_c0_g1_i2.p1
294	GO:0006513	protein monoubiquitination	7	1	0.54	0.42691	Ruditapes_philippinarum_DN3165_c0_g1_i1.p1
295	GO:0000469	cleavage involved in rRNA processing	7	1	0.54	0.42691	Ruditapes_philippinarum_DN1075_c1_g1_i6.p1
296	GO:0071786	endoplasmic reticulum tubular network or...	7	1	0.54	0.42691	Ruditapes_philippinarum_DN7778_c0_g1_i9.p1
297	GO:0032968	positive regulation of transcription elo...	7	1	0.54	0.42691	Ruditapes_philippinarum_DN703_c5_g2_i4.p1
298	GO:0039536	negative regulation of RIG-I signaling p...	7	1	0.54	0.42691	Ruditapes_philippinarum_DN257_c4_g1_i3.p1
299	GO:0042176	regulation of protein catabolic process	7	1	0.54	0.42691	Ruditapes_philippinarum_DN2965_c0_g1_i6.p1
300	GO:0032480	negative regulation of type I interferon...	7	1	0.54	0.42691	Ruditapes_philippinarum_DN257_c4_g1_i3.p1
301	GO:0006869	lipid transport	114	12	8.71	0.44170	c("Ruditapes_philippinarum_DN10002_c0_g1_i1.p1", "Ruditapes_philippinarum_DN10137_c0_g1_i1.p1", "Ruditapes_philippinarum_DN23344_c0_g1_i1.p1", "Ruditapes_philippinarum_DN23344_c0_g1_i3.p1", "Ruditapes_philippinarum_DN2488_c0_g1_i4.p1", "Ruditapes_philippinarum_DN328_c0_g1_i1.p1", "Ruditapes_philippinarum_DN328_c0_g1_i2.p1", "Ruditapes_philippinarum_DN46143_c0_g1_i2.p1", "Ruditapes_philippinarum_D…
302	GO:0006357	regulation of transcription by RNA polym...	192	15	14.68	0.45196	c("Ruditapes_philippinarum_DN10750_c0_g1_i2.p1", "Ruditapes_philippinarum_DN1259_c0_g1_i1.p1", "Ruditapes_philippinarum_DN1551_c0_g1_i5.p1", "Ruditapes_philippinarum_DN2106_c0_g1_i2.p1", "Ruditapes_philippinarum_DN22332_c0_g3_i2.p1", "Ruditapes_philippinarum_DN24511_c0_g1_i4.p1", "Ruditapes_philippinarum_DN2539_c0_g1_i16.p1", "Ruditapes_philippinarum_DN2752_c0_g1_i4.p1", "Ruditapes_philippinarum_…
303	GO:0008299	isoprenoid biosynthetic process	23	3	1.76	0.45842	c("Ruditapes_philippinarum_DN18980_c0_g1_i1.p1", "Ruditapes_philippinarum_DN2338_c0_g1_i1.p1", "Ruditapes_philippinarum_DN4268_c0_g1_i10.p1")
304	GO:0070836	caveola assembly	33	3	2.52	0.46732	c("Ruditapes_philippinarum_DN697_c0_g1_i3.p1", "Ruditapes_philippinarum_DN697_c0_g1_i5.p1", "Ruditapes_philippinarum_DN697_c0_g1_i6.p1")
305	GO:0098609	cell-cell adhesion	217	19	16.59	0.47009	c("Ruditapes_philippinarum_DN10859_c0_g1_i1.p1", "Ruditapes_philippinarum_DN10859_c0_g1_i7.p1", "Ruditapes_philippinarum_DN1228_c0_g1_i10.p1", "Ruditapes_philippinarum_DN1228_c0_g1_i16.p1", "Ruditapes_philippinarum_DN1228_c0_g1_i3.p1", "Ruditapes_philippinarum_DN1228_c0_g1_i9.p1", "Ruditapes_philippinarum_DN16632_c1_g1_i5.p1", "Ruditapes_philippinarum_DN22646_c0_g4_i1.p1", "Ruditapes_philippinaru…
306	GO:0000338	protein deneddylation	8	1	0.61	0.47074	Ruditapes_philippinarum_DN5253_c0_g1_i1.p1
307	GO:0006471	protein ADP-ribosylation	8	1	0.61	0.47074	Ruditapes_philippinarum_DN2634_c0_g1_i6.p1
308	GO:0006420	arginyl-tRNA aminoacylation	8	1	0.61	0.47074	Ruditapes_philippinarum_DN583_c0_g1_i3.p2
309	GO:0072383	plus-end-directed vesicle transport alon...	8	1	0.61	0.47074	Ruditapes_philippinarum_DN4754_c0_g1_i5.p1
310	GO:0034227	tRNA thio-modification	8	1	0.61	0.47074	Ruditapes_philippinarum_DN2764_c0_g1_i5.p1
311	GO:0045292	mRNA cis splicing, via spliceosome	8	1	0.61	0.47074	Ruditapes_philippinarum_DN1881_c0_g1_i4.p1
312	GO:0045892	negative regulation of transcription, DN...	42	4	3.21	0.48715	c("Ruditapes_philippinarum_DN15056_c0_g1_i2.p1", "Ruditapes_philippinarum_DN7361_c0_g1_i4.p1", "Ruditapes_philippinarum_DN8400_c0_g1_i4.p1", "Ruditapes_philippinarum_DN9220_c0_g2_i3.p1")
313	GO:0006689	ganglioside catabolic process	34	3	2.6	0.48739	c("Ruditapes_philippinarum_DN28_c0_g1_i5.p1", "Ruditapes_philippinarum_DN28_c0_g1_i8.p1", "Ruditapes_philippinarum_DN28_c0_g1_i9.p1")
314	GO:0006213	pyrimidine nucleoside metabolic process	31	8	2.37	0.50946	c("Ruditapes_philippinarum_DN12083_c0_g1_i4.p1", "Ruditapes_philippinarum_DN2880_c0_g1_i10.p1", "Ruditapes_philippinarum_DN2880_c0_g1_i16.p1", "Ruditapes_philippinarum_DN3871_c0_g1_i6.p1", "Ruditapes_philippinarum_DN3871_c0_g1_i7.p1", "Ruditapes_philippinarum_DN436_c0_g2_i3.p1", "Ruditapes_philippinarum_DN5542_c0_g1_i3.p1", "Ruditapes_philippinarum_DN8681_c0_g1_i1.p1")
315	GO:0036297	interstrand cross-link repair	22	2	1.68	0.50964	c("Ruditapes_philippinarum_DN28063_c0_g1_i3.p1", "Ruditapes_philippinarum_DN7322_c0_g1_i6.p1")
316	GO:0006402	mRNA catabolic process	48	8	3.67	0.50989	c("Ruditapes_philippinarum_DN12197_c0_g1_i8.p1", "Ruditapes_philippinarum_DN2008_c0_g1_i5.p1", "Ruditapes_philippinarum_DN2165_c0_g1_i16.p1", "Ruditapes_philippinarum_DN2385_c0_g1_i5.p1", "Ruditapes_philippinarum_DN5317_c0_g2_i1.p1", "Ruditapes_philippinarum_DN5590_c0_g1_i2.p1", "Ruditapes_philippinarum_DN5590_c0_g1_i9.p1", "Ruditapes_philippinarum_DN938_c0_g1_i4.p1")
317	GO:0006874	cellular calcium ion homeostasis	9	1	0.69	0.51121	Ruditapes_philippinarum_DN325_c1_g1_i4.p1
318	GO:0031145	anaphase-promoting complex-dependent cat...	9	1	0.69	0.51121	Ruditapes_philippinarum_DN1063_c0_g1_i13.p2
319	GO:0006415	translational termination	9	1	0.69	0.51121	Ruditapes_philippinarum_DN57_c2_g1_i1.p1
320	GO:0032958	inositol phosphate biosynthetic process	9	1	0.69	0.51121	Ruditapes_philippinarum_DN3458_c0_g1_i4.p1
321	GO:0007224	smoothened signaling pathway	9	1	0.69	0.51121	Ruditapes_philippinarum_DN21619_c0_g1_i8.p1
322	GO:0016075	rRNA catabolic process	9	1	0.69	0.51121	Ruditapes_philippinarum_DN1241_c5_g1_i1.p1
323	GO:1902751	positive regulation of cell cycle G2/M p...	9	1	0.69	0.51121	Ruditapes_philippinarum_DN3735_c0_g1_i4.p1
324	GO:0006506	GPI anchor biosynthetic process	49	4	3.75	0.54520	c("Ruditapes_philippinarum_DN11895_c0_g1_i6.p1", "Ruditapes_philippinarum_DN12434_c0_g1_i5.p1", "Ruditapes_philippinarum_DN4377_c0_g2_i3.p1", "Ruditapes_philippinarum_DN9172_c0_g1_i12.p1")
325	GO:0019722	calcium-mediated signaling	37	3	2.83	0.54525	c("Ruditapes_philippinarum_DN145_c0_g1_i8.p1", "Ruditapes_philippinarum_DN9231_c0_g1_i1.p1", "Ruditapes_philippinarum_DN9305_c0_g1_i10.p1")
326	GO:0043161	proteasome-mediated ubiquitin-dependent ...	37	5	2.83	0.54794	c("Ruditapes_philippinarum_DN10186_c0_g1_i6.p1", "Ruditapes_philippinarum_DN1063_c0_g1_i13.p2", "Ruditapes_philippinarum_DN3518_c0_g2_i9.p1", "Ruditapes_philippinarum_DN3826_c0_g1_i2.p1", "Ruditapes_philippinarum_DN43_c1_g1_i4.p1")
327	GO:0016525	negative regulation of angiogenesis	10	1	0.76	0.54860	Ruditapes_philippinarum_DN51755_c0_g1_i1.p1
328	GO:0006595	polyamine metabolic process	10	1	0.76	0.54860	Ruditapes_philippinarum_DN4501_c0_g1_i2.p1
329	GO:0031167	rRNA methylation	10	1	0.76	0.54860	Ruditapes_philippinarum_DN4679_c1_g1_i5.p1
330	GO:0031146	SCF-dependent proteasomal ubiquitin-depe...	10	1	0.76	0.54860	Ruditapes_philippinarum_DN10186_c0_g1_i6.p1
331	GO:0008285	negative regulation of cell proliferatio...	10	1	0.76	0.54860	Ruditapes_philippinarum_DN9220_c0_g2_i3.p1
332	GO:0016126	sterol biosynthetic process	10	1	0.76	0.54860	Ruditapes_philippinarum_DN1725_c0_g1_i4.p1
333	GO:0006694	steroid biosynthetic process	21	2	1.61	0.58304	c("Ruditapes_philippinarum_DN1725_c0_g1_i4.p1", "Ruditapes_philippinarum_DN6157_c0_g1_i2.p1")
334	GO:0006635	fatty acid beta-oxidation	11	1	0.84	0.58312	Ruditapes_philippinarum_DN4234_c0_g1_i1.p1
335	GO:0051103	DNA ligation involved in DNA repair	11	1	0.84	0.58312	Ruditapes_philippinarum_DN277_c0_g1_i6.p1
336	GO:0000413	protein peptidyl-prolyl isomerization	53	4	4.05	0.58488	c("Ruditapes_philippinarum_DN1209_c0_g1_i3.p2", "Ruditapes_philippinarum_DN3790_c0_g1_i4.p1", "Ruditapes_philippinarum_DN5591_c0_g1_i4.p1", "Ruditapes_philippinarum_DN7359_c0_g1_i1.p1")
337	GO:0042981	regulation of apoptotic process	149	11	11.39	0.59279	c("Ruditapes_philippinarum_DN13622_c0_g1_i3.p1", "Ruditapes_philippinarum_DN1440_c0_g1_i2.p1", "Ruditapes_philippinarum_DN1440_c0_g1_i3.p1", "Ruditapes_philippinarum_DN1440_c0_g1_i6.p1", "Ruditapes_philippinarum_DN19700_c0_g1_i3.p1", "Ruditapes_philippinarum_DN19700_c0_g1_i5.p1", "Ruditapes_philippinarum_DN19700_c0_g1_i7.p1", "Ruditapes_philippinarum_DN21201_c0_g1_i4.p1", "Ruditapes_philippinarum…
338	GO:0016051	carbohydrate biosynthetic process	82	6	6.27	0.60458	c("Ruditapes_philippinarum_DN1106_c1_g1_i6.p1", "Ruditapes_philippinarum_DN14435_c0_g1_i6.p1", "Ruditapes_philippinarum_DN55429_c0_g2_i4.p2", "Ruditapes_philippinarum_DN55429_c0_g2_i8.p1", "Ruditapes_philippinarum_DN6771_c0_g1_i1.p1", "Ruditapes_philippinarum_DN6771_c0_g1_i3.p1")
339	GO:0030001	metal ion transport	314	12	24	0.60675	c("Ruditapes_philippinarum_DN10623_c0_g1_i1.p1", "Ruditapes_philippinarum_DN16248_c2_g1_i3.p1", "Ruditapes_philippinarum_DN21155_c0_g1_i2.p1", "Ruditapes_philippinarum_DN24598_c0_g1_i2.p1", "Ruditapes_philippinarum_DN3015_c0_g1_i5.p1", "Ruditapes_philippinarum_DN3679_c0_g1_i4.p1", "Ruditapes_philippinarum_DN455_c0_g1_i6.p1", "Ruditapes_philippinarum_DN455_c0_g1_i9.p1", "Ruditapes_philippinarum_DN…
340	GO:0000398	mRNA splicing, via spliceosome	153	17	11.69	0.61477	c("Ruditapes_philippinarum_DN1127_c0_g2_i1.p1", "Ruditapes_philippinarum_DN1200_c0_g2_i2.p2", "Ruditapes_philippinarum_DN1204_c0_g1_i4.p1", "Ruditapes_philippinarum_DN13207_c0_g1_i1.p1", "Ruditapes_philippinarum_DN13812_c0_g1_i4.p1", "Ruditapes_philippinarum_DN1881_c0_g1_i4.p1", "Ruditapes_philippinarum_DN198_c0_g1_i15.p1", "Ruditapes_philippinarum_DN2228_c0_g1_i4.p1", "Ruditapes_philippinarum_DN…
341	GO:0016255	attachment of GPI anchor to protein	12	1	0.92	0.61501	Ruditapes_philippinarum_DN12434_c0_g1_i5.p1
342	GO:0043248	proteasome assembly	12	1	0.92	0.61501	Ruditapes_philippinarum_DN6710_c0_g1_i3.p1
343	GO:0007399	nervous system development	48	3	3.67	0.61527	c("Ruditapes_philippinarum_DN14476_c0_g1_i4.p1", "Ruditapes_philippinarum_DN31557_c0_g1_i2.p1", "Ruditapes_philippinarum_DN72655_c0_g1_i12.p1")
344	GO:0006913	nucleocytoplasmic transport	78	13	5.96	0.63862	c("Ruditapes_philippinarum_DN1170_c0_g4_i2.p1", "Ruditapes_philippinarum_DN1231_c0_g1_i6.p1", "Ruditapes_philippinarum_DN1231_c0_g1_i9.p1", "Ruditapes_philippinarum_DN1882_c0_g2_i2.p1", "Ruditapes_philippinarum_DN1882_c0_g5_i1.p1", "Ruditapes_philippinarum_DN2160_c0_g1_i1.p1", "Ruditapes_philippinarum_DN2160_c0_g2_i1.p1", "Ruditapes_philippinarum_DN2503_c0_g1_i2.p2", "Ruditapes_philippinarum_DN27…
345	GO:0006400	tRNA modification	74	12	5.66	0.63898	c("Ruditapes_philippinarum_DN14285_c0_g1_i1.p1", "Ruditapes_philippinarum_DN14285_c0_g2_i3.p1", "Ruditapes_philippinarum_DN15045_c0_g1_i4.p1", "Ruditapes_philippinarum_DN2265_c0_g1_i6.p1", "Ruditapes_philippinarum_DN2764_c0_g1_i5.p1", "Ruditapes_philippinarum_DN2766_c0_g2_i1.p1", "Ruditapes_philippinarum_DN29820_c0_g1_i4.p1", "Ruditapes_philippinarum_DN32548_c0_g1_i4.p1", "Ruditapes_philippinarum…
346	GO:0030154	cell differentiation	82	11	6.27	0.63980	c("Ruditapes_philippinarum_DN14476_c0_g1_i4.p1", "Ruditapes_philippinarum_DN2036_c0_g1_i3.p1", "Ruditapes_philippinarum_DN2036_c0_g1_i7.p1", "Ruditapes_philippinarum_DN2166_c0_g2_i5.p1", "Ruditapes_philippinarum_DN31557_c0_g1_i2.p1", "Ruditapes_philippinarum_DN34218_c0_g1_i1.p1", "Ruditapes_philippinarum_DN436_c0_g2_i3.p1", "Ruditapes_philippinarum_DN5985_c0_g1_i4.p1", "Ruditapes_philippinarum_DN…
347	GO:0006013	mannose metabolic process	28	2	2.14	0.64227	c("Ruditapes_philippinarum_DN5854_c0_g1_i4.p1", "Ruditapes_philippinarum_DN9863_c0_g1_i2.p1")
348	GO:0006352	DNA-templated transcription, initiation	46	7	3.52	0.64325	c("Ruditapes_philippinarum_DN1089_c0_g1_i5.p1", "Ruditapes_philippinarum_DN15995_c0_g1_i1.p1", "Ruditapes_philippinarum_DN15995_c0_g1_i7.p1", "Ruditapes_philippinarum_DN2154_c0_g1_i1.p1", "Ruditapes_philippinarum_DN4179_c0_g1_i1.p1", "Ruditapes_philippinarum_DN5701_c0_g1_i4.p1", "Ruditapes_philippinarum_DN703_c5_g2_i4.p1")
349	GO:0043547	positive regulation of GTPase activity	13	1	0.99	0.64446	Ruditapes_philippinarum_DN6059_c0_g1_i4.p1
350	GO:0034474	U2 snRNA 3'-end processing	13	1	0.99	0.64446	Ruditapes_philippinarum_DN9324_c0_g1_i1.p1
351	GO:0006182	cGMP biosynthetic process	13	1	0.99	0.64446	Ruditapes_philippinarum_DN43534_c0_g1_i3.p1
352	GO:0022900	electron transport chain	32	2	2.45	0.64462	c("Ruditapes_philippinarum_DN38385_c0_g1_i5.p1", "Ruditapes_philippinarum_DN7134_c0_g1_i3.p1")
353	GO:0006366	transcription by RNA polymerase II	241	19	18.42	0.67144	c("Ruditapes_philippinarum_DN10750_c0_g1_i2.p1", "Ruditapes_philippinarum_DN1259_c0_g1_i1.p1", "Ruditapes_philippinarum_DN1551_c0_g1_i5.p1", "Ruditapes_philippinarum_DN2106_c0_g1_i2.p1", "Ruditapes_philippinarum_DN22332_c0_g3_i2.p1", "Ruditapes_philippinarum_DN24511_c0_g1_i4.p1", "Ruditapes_philippinarum_DN2539_c0_g1_i16.p1", "Ruditapes_philippinarum_DN2752_c0_g1_i4.p1", "Ruditapes_philippinarum_…
354	GO:0006368	transcription elongation from RNA polyme...	22	2	1.68	0.67153	c("Ruditapes_philippinarum_DN3656_c0_g2_i3.p1", "Ruditapes_philippinarum_DN703_c5_g2_i4.p1")
355	GO:0007268	chemical synaptic transmission	48	2	3.67	0.67221	c("Ruditapes_philippinarum_DN30147_c0_g3_i4.p1", "Ruditapes_philippinarum_DN3679_c0_g1_i4.p1")
356	GO:0030163	protein catabolic process	244	17	18.65	0.67222	c("Ruditapes_philippinarum_DN10125_c0_g1_i4.p1", "Ruditapes_philippinarum_DN10186_c0_g1_i6.p1", "Ruditapes_philippinarum_DN1063_c0_g1_i13.p2", "Ruditapes_philippinarum_DN1200_c1_g1_i3.p1", "Ruditapes_philippinarum_DN22159_c0_g1_i5.p1", "Ruditapes_philippinarum_DN2320_c0_g1_i13.p1", "Ruditapes_philippinarum_DN28380_c0_g1_i6.p1", "Ruditapes_philippinarum_DN2965_c0_g1_i6.p1", "Ruditapes_philippinaru…
357	GO:0006334	nucleosome assembly	20	4	1.53	0.69589	c("Ruditapes_philippinarum_DN1118_c0_g1_i5.p1", "Ruditapes_philippinarum_DN2048_c0_g1_i4.p1", "Ruditapes_philippinarum_DN4921_c0_g1_i1.p1", "Ruditapes_philippinarum_DN4921_c0_g2_i3.p1")
358	GO:0042773	ATP synthesis coupled electron transport	15	1	1.15	0.69678	Ruditapes_philippinarum_DN7134_c0_g1_i3.p1
359	GO:0009190	cyclic nucleotide biosynthetic process	48	3	3.67	0.71398	c("Ruditapes_philippinarum_DN13725_c0_g1_i1.p1", "Ruditapes_philippinarum_DN27686_c0_g2_i2.p1", "Ruditapes_philippinarum_DN43534_c0_g1_i3.p1")
360	GO:0006302	double-strand break repair	45	12	3.44	0.75830	c("Ruditapes_philippinarum_DN10958_c1_g1_i3.p1", "Ruditapes_philippinarum_DN10958_c1_g1_i6.p1", "Ruditapes_philippinarum_DN10958_c1_g1_i7.p1", "Ruditapes_philippinarum_DN11343_c0_g2_i1.p1", "Ruditapes_philippinarum_DN14820_c0_g1_i6.p1", "Ruditapes_philippinarum_DN16965_c0_g1_i3.p1", "Ruditapes_philippinarum_DN23558_c0_g1_i1.p1", "Ruditapes_philippinarum_DN60650_c0_g1_i1.p1", "Ruditapes_philippina…
361	GO:0006520	cellular amino acid metabolic process	302	25	23.08	0.77184	c("Ruditapes_philippinarum_DN10956_c0_g1_i4.p1", "Ruditapes_philippinarum_DN11000_c0_g1_i2.p1", "Ruditapes_philippinarum_DN12369_c0_g1_i7.p1", "Ruditapes_philippinarum_DN1329_c0_g1_i2.p1", "Ruditapes_philippinarum_DN1329_c0_g1_i5.p1", "Ruditapes_philippinarum_DN14054_c0_g1_i4.p1", "Ruditapes_philippinarum_DN14289_c0_g1_i1.p1", "Ruditapes_philippinarum_DN14680_c0_g1_i1.p1", "Ruditapes_philippinaru…
362	GO:0006206	pyrimidine nucleobase metabolic process	27	3	2.06	0.77904	c("Ruditapes_philippinarum_DN5542_c0_g1_i3.p1", "Ruditapes_philippinarum_DN6186_c0_g1_i4.p1", "Ruditapes_philippinarum_DN8681_c0_g1_i1.p1")
363	GO:0006631	fatty acid metabolic process	62	4	4.74	0.79642	c("Ruditapes_philippinarum_DN360_c0_g1_i1.p1", "Ruditapes_philippinarum_DN4234_c0_g1_i1.p1", "Ruditapes_philippinarum_DN5461_c0_g1_i5.p2", "Ruditapes_philippinarum_DN6856_c0_g1_i5.p1")
364	GO:0006486	protein glycosylation	162	10	12.38	0.80150	c("Ruditapes_philippinarum_DN12934_c0_g2_i1.p1", "Ruditapes_philippinarum_DN23409_c0_g1_i4.p1", "Ruditapes_philippinarum_DN27725_c0_g1_i4.p1", "Ruditapes_philippinarum_DN42355_c0_g2_i2.p2", "Ruditapes_philippinarum_DN44335_c0_g2_i1.p1", "Ruditapes_philippinarum_DN6333_c0_g3_i1.p1", "Ruditapes_philippinarum_DN7821_c0_g1_i2.p1", "Ruditapes_philippinarum_DN8138_c0_g1_i6.p1", "Ruditapes_philippinarum…
365	GO:0000956	nuclear-transcribed mRNA catabolic proce...	39	7	2.98	0.81057	c("Ruditapes_philippinarum_DN12197_c0_g1_i8.p1", "Ruditapes_philippinarum_DN2008_c0_g1_i5.p1", "Ruditapes_philippinarum_DN2165_c0_g1_i16.p1", "Ruditapes_philippinarum_DN2385_c0_g1_i5.p1", "Ruditapes_philippinarum_DN5590_c0_g1_i2.p1", "Ruditapes_philippinarum_DN5590_c0_g1_i9.p1", "Ruditapes_philippinarum_DN938_c0_g1_i4.p1")
366	GO:0016311	dephosphorylation	273	12	20.87	0.82441	c("Ruditapes_philippinarum_DN10799_c0_g1_i2.p1", "Ruditapes_philippinarum_DN14002_c1_g2_i12.p1", "Ruditapes_philippinarum_DN1933_c0_g1_i5.p1", "Ruditapes_philippinarum_DN25103_c0_g1_i1.p1", "Ruditapes_philippinarum_DN25103_c0_g1_i3.p1", "Ruditapes_philippinarum_DN2723_c1_g2_i1.p1", "Ruditapes_philippinarum_DN35212_c0_g1_i1.p1", "Ruditapes_philippinarum_DN3735_c0_g1_i4.p1", "Ruditapes_philippinaru…
367	GO:0009116	nucleoside metabolic process	60	10	4.59	0.82458	c("Ruditapes_philippinarum_DN12083_c0_g1_i4.p1", "Ruditapes_philippinarum_DN2399_c0_g1_i5.p1", "Ruditapes_philippinarum_DN2880_c0_g1_i10.p1", "Ruditapes_philippinarum_DN2880_c0_g1_i16.p1", "Ruditapes_philippinarum_DN3588_c0_g1_i2.p1", "Ruditapes_philippinarum_DN3871_c0_g1_i6.p1", "Ruditapes_philippinarum_DN3871_c0_g1_i7.p1", "Ruditapes_philippinarum_DN436_c0_g2_i3.p1", "Ruditapes_philippinarum_DN…
368	GO:0006814	sodium ion transport	74	4	5.66	0.82709	c("Ruditapes_philippinarum_DN16248_c2_g1_i3.p1", "Ruditapes_philippinarum_DN21155_c0_g1_i2.p1", "Ruditapes_philippinarum_DN7210_c0_g1_i13.p1", "Ruditapes_philippinarum_DN7210_c0_g1_i4.p1")
369	GO:0045087	innate immune response	134	2	10.24	0.82850	c("Ruditapes_philippinarum_DN10167_c0_g1_i5.p1", "Ruditapes_philippinarum_DN257_c4_g1_i3.p1")
370	GO:0046907	intracellular transport	451	32	34.47	0.85160	c("Ruditapes_philippinarum_DN10137_c0_g1_i1.p1", "Ruditapes_philippinarum_DN1147_c0_g1_i4.p1", "Ruditapes_philippinarum_DN1170_c0_g4_i2.p1", "Ruditapes_philippinarum_DN1206_c0_g1_i9.p1", "Ruditapes_philippinarum_DN1231_c0_g1_i6.p1", "Ruditapes_philippinarum_DN1231_c0_g1_i9.p1", "Ruditapes_philippinarum_DN1507_c0_g1_i7.p1", "Ruditapes_philippinarum_DN1847_c0_g1_i3.p1", "Ruditapes_philippinarum_DN1…
371	GO:0006751	glutathione catabolic process	25	1	1.91	0.86324	Ruditapes_philippinarum_DN23415_c0_g3_i1.p1
372	GO:0007155	cell adhesion	376	37	28.74	0.88837	c("Ruditapes_philippinarum_DN10038_c0_g1_i1.p1", "Ruditapes_philippinarum_DN10859_c0_g1_i1.p1", "Ruditapes_philippinarum_DN10859_c0_g1_i7.p1", "Ruditapes_philippinarum_DN1166_c0_g1_i1.p1", "Ruditapes_philippinarum_DN1228_c0_g1_i10.p1", "Ruditapes_philippinarum_DN1228_c0_g1_i16.p1", "Ruditapes_philippinarum_DN1228_c0_g1_i3.p1", "Ruditapes_philippinarum_DN1228_c0_g1_i9.p1", "Ruditapes_philippinarum…
373	GO:0016055	Wnt signaling pathway	41	2	3.13	0.89231	c("Ruditapes_philippinarum_DN7037_c0_g1_i4.p1", "Ruditapes_philippinarum_DN874_c0_g1_i5.p1")
374	GO:0032222	regulation of synaptic transmission, cho...	28	1	2.14	0.89231	Ruditapes_philippinarum_DN3679_c0_g1_i4.p1
375	GO:0030431	sleep	28	1	2.14	0.89231	Ruditapes_philippinarum_DN3679_c0_g1_i4.p1
376	GO:1903818	positive regulation of voltage-gated pot...	28	1	2.14	0.89231	Ruditapes_philippinarum_DN3679_c0_g1_i4.p1
377	GO:0007034	vacuolar transport	29	1	2.22	0.90056	Ruditapes_philippinarum_DN1905_c0_g1_i2.p1
378	GO:0006633	fatty acid biosynthetic process	30	1	2.29	0.90818	Ruditapes_philippinarum_DN6856_c0_g1_i5.p1
379	GO:1901642	nucleoside transmembrane transport	30	1	2.29	0.90818	Ruditapes_philippinarum_DN23551_c0_g1_i1.p1
380	GO:0006310	DNA recombination	161	22	12.31	0.91425	c("Ruditapes_philippinarum_DN10444_c0_g1_i3.p1", "Ruditapes_philippinarum_DN10958_c1_g1_i3.p1", "Ruditapes_philippinarum_DN10958_c1_g1_i6.p1", "Ruditapes_philippinarum_DN10958_c1_g1_i7.p1", "Ruditapes_philippinarum_DN11343_c0_g2_i1.p1", "Ruditapes_philippinarum_DN1662_c0_g1_i6.p1", "Ruditapes_philippinarum_DN19331_c0_g1_i3.p1", "Ruditapes_philippinarum_DN19601_c0_g1_i2.p1", "Ruditapes_philippinar…
381	GO:0006915	apoptotic process	206	14	15.75	0.92067	c("Ruditapes_philippinarum_DN13622_c0_g1_i3.p1", "Ruditapes_philippinarum_DN1440_c0_g1_i2.p1", "Ruditapes_philippinarum_DN1440_c0_g1_i3.p1", "Ruditapes_philippinarum_DN1440_c0_g1_i6.p1", "Ruditapes_philippinarum_DN1534_c0_g1_i4.p1", "Ruditapes_philippinarum_DN19700_c0_g1_i3.p1", "Ruditapes_philippinarum_DN19700_c0_g1_i5.p1", "Ruditapes_philippinarum_DN19700_c0_g1_i7.p1", "Ruditapes_philippinarum_…
382	GO:0006401	RNA catabolic process	89	10	6.8	0.92083	c("Ruditapes_philippinarum_DN12197_c0_g1_i8.p1", "Ruditapes_philippinarum_DN1241_c5_g1_i1.p1", "Ruditapes_philippinarum_DN2008_c0_g1_i5.p1", "Ruditapes_philippinarum_DN2165_c0_g1_i16.p1", "Ruditapes_philippinarum_DN2385_c0_g1_i5.p1", "Ruditapes_philippinarum_DN2473_c0_g2_i1.p1", "Ruditapes_philippinarum_DN5317_c0_g2_i1.p1", "Ruditapes_philippinarum_DN5590_c0_g1_i2.p1", "Ruditapes_philippinarum_DN…
383	GO:0006518	peptide metabolic process	535	39	40.89	0.92180	c("Ruditapes_philippinarum_DN10956_c0_g1_i4.p1", "Ruditapes_philippinarum_DN11000_c0_g1_i2.p1", "Ruditapes_philippinarum_DN1122_c0_g1_i1.p1", "Ruditapes_philippinarum_DN12369_c0_g1_i7.p1", "Ruditapes_philippinarum_DN14054_c0_g1_i4.p1", "Ruditapes_philippinarum_DN1415_c0_g1_i2.p1", "Ruditapes_philippinarum_DN15085_c0_g1_i5.p1", "Ruditapes_philippinarum_DN1938_c0_g1_i4.p1", "Ruditapes_philippinarum…
384	GO:0005975	carbohydrate metabolic process	502	26	38.37	0.93275	c("Ruditapes_philippinarum_DN1106_c1_g1_i6.p1", "Ruditapes_philippinarum_DN11526_c0_g1_i5.p1", "Ruditapes_philippinarum_DN13506_c0_g1_i6.p1", "Ruditapes_philippinarum_DN13506_c0_g1_i7.p1", "Ruditapes_philippinarum_DN14435_c0_g1_i6.p1", "Ruditapes_philippinarum_DN14825_c1_g1_i1.p1", "Ruditapes_philippinarum_DN15844_c0_g1_i6.p1", "Ruditapes_philippinarum_DN20580_c0_g1_i1.p1", "Ruditapes_philippinar…
385	GO:0006665	sphingolipid metabolic process	92	4	7.03	0.93349	c("Ruditapes_philippinarum_DN28_c0_g1_i5.p1", "Ruditapes_philippinarum_DN28_c0_g1_i8.p1", "Ruditapes_philippinarum_DN28_c0_g1_i9.p1", "Ruditapes_philippinarum_DN31747_c0_g2_i2.p1")
386	GO:0006812	cation transport	421	17	32.18	0.93558	c("Ruditapes_philippinarum_DN10623_c0_g1_i1.p1", "Ruditapes_philippinarum_DN15265_c0_g1_i2.p1", "Ruditapes_philippinarum_DN16248_c2_g1_i3.p1", "Ruditapes_philippinarum_DN21155_c0_g1_i2.p1", "Ruditapes_philippinarum_DN24598_c0_g1_i2.p1", "Ruditapes_philippinarum_DN3015_c0_g1_i5.p1", "Ruditapes_philippinarum_DN3075_c0_g1_i4.p1", "Ruditapes_philippinarum_DN3075_c0_g1_i6.p1", "Ruditapes_philippinarum…
387	GO:0009072	aromatic amino acid family metabolic pro...	58	2	4.43	0.94272	c("Ruditapes_philippinarum_DN3722_c0_g1_i7.p1", "Ruditapes_philippinarum_DN62965_c0_g1_i2.p1")
388	GO:0006464	cellular protein modification process	1632	137	124.74	0.94881	c("Ruditapes_philippinarum_DN10125_c0_g1_i4.p1", "Ruditapes_philippinarum_DN1027_c0_g1_i4.p1", "Ruditapes_philippinarum_DN10327_c0_g1_i7.p1", "Ruditapes_philippinarum_DN10799_c0_g1_i2.p1", "Ruditapes_philippinarum_DN10831_c0_g1_i4.p1", "Ruditapes_philippinarum_DN11286_c0_g1_i6.p1", "Ruditapes_philippinarum_DN11336_c0_g1_i3.p1", "Ruditapes_philippinarum_DN1139_c0_g1_i4.p1", "Ruditapes_philippinaru…
389	GO:0009253	peptidoglycan catabolic process	38	1	2.9	0.95147	Ruditapes_philippinarum_DN10167_c0_g1_i5.p1
390	GO:0006096	glycolytic process	40	1	3.06	0.95862	Ruditapes_philippinarum_DN2639_c0_g1_i6.p1
391	GO:0006897	endocytosis	41	1	3.13	0.96179	Ruditapes_philippinarum_DN1644_c0_g1_i7.p1
392	GO:0009308	amine metabolic process	73	2	5.58	0.96196	c("Ruditapes_philippinarum_DN4501_c0_g1_i2.p1", "Ruditapes_philippinarum_DN61484_c0_g1_i1.p1")
393	GO:0045454	cell redox homeostasis	45	1	3.44	0.97223	Ruditapes_philippinarum_DN7192_c0_g1_i1.p1
394	GO:0006914	autophagy	45	1	3.44	0.97223	Ruditapes_philippinarum_DN1644_c0_g1_i7.p1
395	GO:0006629	lipid metabolic process	585	21	44.71	0.97658	c("Ruditapes_philippinarum_DN11895_c0_g1_i6.p1", "Ruditapes_philippinarum_DN12434_c0_g1_i5.p1", "Ruditapes_philippinarum_DN12709_c0_g2_i2.p1", "Ruditapes_philippinarum_DN13322_c0_g1_i6.p1", "Ruditapes_philippinarum_DN1725_c0_g1_i4.p1", "Ruditapes_philippinarum_DN18980_c0_g1_i1.p1", "Ruditapes_philippinarum_DN2338_c0_g1_i1.p1", "Ruditapes_philippinarum_DN28_c0_g1_i5.p1", "Ruditapes_philippinarum_D…
396	GO:0006979	response to oxidative stress	73	2	5.58	0.97900	c("Ruditapes_philippinarum_DN14017_c0_g1_i4.p1", "Ruditapes_philippinarum_DN1939_c0_g1_i1.p1")
397	GO:0016567	protein ubiquitination	207	13	15.82	0.97920	c("Ruditapes_philippinarum_DN1027_c0_g1_i4.p1", "Ruditapes_philippinarum_DN1294_c0_g1_i2.p1", "Ruditapes_philippinarum_DN1697_c0_g1_i1.p1", "Ruditapes_philippinarum_DN19269_c0_g1_i1.p1", "Ruditapes_philippinarum_DN2250_c0_g1_i1.p1", "Ruditapes_philippinarum_DN2250_c0_g1_i5.p1", "Ruditapes_philippinarum_DN27894_c0_g1_i5.p1", "Ruditapes_philippinarum_DN3152_c0_g1_i5.p1", "Ruditapes_philippinarum_DN…
398	GO:0007275	multicellular organism development	133	5	10.17	0.98000	c("Ruditapes_philippinarum_DN14476_c0_g1_i4.p1", "Ruditapes_philippinarum_DN2159_c0_g1_i5.p1", "Ruditapes_philippinarum_DN31557_c0_g1_i2.p1", "Ruditapes_philippinarum_DN51755_c0_g1_i1.p1", "Ruditapes_philippinarum_DN72655_c0_g1_i12.p1")
399	GO:0006412	translation	465	37	35.54	0.98695	c("Ruditapes_philippinarum_DN10956_c0_g1_i4.p1", "Ruditapes_philippinarum_DN11000_c0_g1_i2.p1", "Ruditapes_philippinarum_DN1122_c0_g1_i1.p1", "Ruditapes_philippinarum_DN12369_c0_g1_i7.p1", "Ruditapes_philippinarum_DN14054_c0_g1_i4.p1", "Ruditapes_philippinarum_DN1415_c0_g1_i2.p1", "Ruditapes_philippinarum_DN15085_c0_g1_i5.p1", "Ruditapes_philippinarum_DN1938_c0_g1_i4.p1", "Ruditapes_philippinarum…
400	GO:0030036	actin cytoskeleton organization	132	3	10.09	0.99032	c("Ruditapes_philippinarum_DN3500_c0_g1_i6.p1", "Ruditapes_philippinarum_DN4754_c0_g1_i5.p1", "Ruditapes_philippinarum_DN6059_c0_g1_i4.p1")
401	GO:0035556	intracellular signal transduction	410	20	31.34	0.99538	c("Ruditapes_philippinarum_DN10251_c0_g1_i1.p1", "Ruditapes_philippinarum_DN13725_c0_g1_i1.p1", "Ruditapes_philippinarum_DN1373_c0_g1_i2.p1", "Ruditapes_philippinarum_DN145_c0_g1_i8.p1", "Ruditapes_philippinarum_DN15359_c0_g2_i3.p1", "Ruditapes_philippinarum_DN2231_c0_g1_i5.p1", "Ruditapes_philippinarum_DN2489_c2_g1_i4.p1", "Ruditapes_philippinarum_DN257_c4_g1_i3.p1", "Ruditapes_philippinarum_DN2…
402	GO:0009058	biosynthetic process	2562	289	195.83	0.99702	c("Ruditapes_philippinarum_DN10079_c0_g1_i6.p1", "Ruditapes_philippinarum_DN10079_c0_g2_i1.p1", "Ruditapes_philippinarum_DN1016_c0_g1_i6.p1", "Ruditapes_philippinarum_DN10480_c0_g2_i1.p1", "Ruditapes_philippinarum_DN10686_c0_g1_i1.p1", "Ruditapes_philippinarum_DN10686_c0_g2_i3.p1", "Ruditapes_philippinarum_DN1072_c0_g1_i2.p1", "Ruditapes_philippinarum_DN10750_c0_g1_i2.p1", "Ruditapes_philippinaru…
403	GO:0006417	regulation of translation	81	2	6.19	0.99702	c("Ruditapes_philippinarum_DN2398_c0_g1_i4.p1", "Ruditapes_philippinarum_DN939_c0_g1_i3.p1")
404	GO:0015031	protein transport	369	17	28.2	0.99714	c("Ruditapes_philippinarum_DN1105_c1_g1_i5.p2", "Ruditapes_philippinarum_DN1147_c0_g1_i4.p1", "Ruditapes_philippinarum_DN1170_c0_g4_i2.p1", "Ruditapes_philippinarum_DN1206_c0_g1_i9.p1", "Ruditapes_philippinarum_DN1231_c0_g1_i6.p1", "Ruditapes_philippinarum_DN1231_c0_g1_i9.p1", "Ruditapes_philippinarum_DN2160_c0_g1_i1.p1", "Ruditapes_philippinarum_DN2160_c0_g2_i1.p1", "Ruditapes_philippinarum_DN25…
405	GO:0048193	Golgi vesicle transport	76	1	5.81	0.99766	Ruditapes_philippinarum_DN24195_c0_g1_i1.p1
406	GO:0065003	protein-containing complex assembly	340	35	25.99	0.99893	c("Ruditapes_philippinarum_DN1089_c0_g1_i5.p1", "Ruditapes_philippinarum_DN1118_c0_g1_i5.p1", "Ruditapes_philippinarum_DN1200_c0_g2_i2.p2", "Ruditapes_philippinarum_DN12414_c0_g1_i3.p1", "Ruditapes_philippinarum_DN1524_c0_g2_i1.p1", "Ruditapes_philippinarum_DN1591_c0_g1_i4.p1", "Ruditapes_philippinarum_DN1591_c0_g1_i6.p1", "Ruditapes_philippinarum_DN16218_c1_g1_i4.p1", "Ruditapes_philippinarum_DN…
407	GO:0006470	protein dephosphorylation	226	8	17.27	0.99927	c("Ruditapes_philippinarum_DN10799_c0_g1_i2.p1", "Ruditapes_philippinarum_DN14002_c1_g2_i12.p1", "Ruditapes_philippinarum_DN1933_c0_g1_i5.p1", "Ruditapes_philippinarum_DN35212_c0_g1_i1.p1", "Ruditapes_philippinarum_DN3735_c0_g1_i4.p1", "Ruditapes_philippinarum_DN3778_c0_g1_i1.p1", "Ruditapes_philippinarum_DN65589_c0_g1_i6.p1", "Ruditapes_philippinarum_DN6872_c0_g1_i10.p1")
408	GO:0006508	proteolysis	994	57	75.98	0.99962	c("Ruditapes_philippinarum_DN10125_c0_g1_i4.p1", "Ruditapes_philippinarum_DN10186_c0_g1_i6.p1", "Ruditapes_philippinarum_DN10361_c0_g1_i8.p1", "Ruditapes_philippinarum_DN1063_c0_g1_i13.p2", "Ruditapes_philippinarum_DN1077_c0_g1_i1.p1", "Ruditapes_philippinarum_DN1077_c0_g1_i4.p1", "Ruditapes_philippinarum_DN1077_c0_g1_i7.p1", "Ruditapes_philippinarum_DN1200_c1_g1_i3.p1", "Ruditapes_philippinarum_…
409	GO:0034220	ion transmembrane transport	343	8	26.22	0.99963	c("Ruditapes_philippinarum_DN10195_c0_g1_i1.p1", "Ruditapes_philippinarum_DN10195_c0_g1_i3.p1", "Ruditapes_philippinarum_DN10195_c0_g1_i9.p1", "Ruditapes_philippinarum_DN24598_c0_g1_i2.p1", "Ruditapes_philippinarum_DN3075_c0_g1_i6.p1", "Ruditapes_philippinarum_DN3679_c0_g1_i4.p1", "Ruditapes_philippinarum_DN50400_c0_g1_i4.p1", "Ruditapes_philippinarum_DN6745_c0_g1_i6.p1")
410	GO:0006886	intracellular protein transport	296	16	22.62	0.99963	c("Ruditapes_philippinarum_DN1147_c0_g1_i4.p1", "Ruditapes_philippinarum_DN1170_c0_g4_i2.p1", "Ruditapes_philippinarum_DN1206_c0_g1_i9.p1", "Ruditapes_philippinarum_DN1231_c0_g1_i6.p1", "Ruditapes_philippinarum_DN1231_c0_g1_i9.p1", "Ruditapes_philippinarum_DN2160_c0_g1_i1.p1", "Ruditapes_philippinarum_DN2160_c0_g2_i1.p1", "Ruditapes_philippinarum_DN2503_c0_g1_i2.p2", "Ruditapes_philippinarum_DN25…
411	GO:0055114	oxidation-reduction process	1358	76	103.8	0.99965	c("Ruditapes_philippinarum_DN10278_c0_g1_i4.p1", "Ruditapes_philippinarum_DN10711_c0_g1_i9.p1", "Ruditapes_philippinarum_DN1300_c0_g1_i8.p1", "Ruditapes_philippinarum_DN1313_c0_g1_i12.p1", "Ruditapes_philippinarum_DN1313_c0_g1_i14.p1", "Ruditapes_philippinarum_DN1313_c0_g1_i6.p1", "Ruditapes_philippinarum_DN1313_c0_g1_i7.p1", "Ruditapes_philippinarum_DN14017_c0_g1_i4.p1", "Ruditapes_philippinarum…
412	GO:0007005	mitochondrion organization	149	4	11.39	0.99991	c("Ruditapes_philippinarum_DN1147_c0_g1_i4.p1", "Ruditapes_philippinarum_DN1206_c0_g1_i9.p1", "Ruditapes_philippinarum_DN30147_c0_g3_i4.p1", "Ruditapes_philippinarum_DN528_c0_g1_i7.p1")
413	GO:0007165	signal transduction	1744	47	133.3	0.99999	c("Ruditapes_philippinarum_DN1_c2_g1_i1.p1", "Ruditapes_philippinarum_DN10251_c0_g1_i1.p1", "Ruditapes_philippinarum_DN11530_c0_g1_i6.p1", "Ruditapes_philippinarum_DN1181_c0_g1_i5.p1", "Ruditapes_philippinarum_DN1324_c0_g1_i1.p1", "Ruditapes_philippinarum_DN1353_c1_g1_i4.p1", "Ruditapes_philippinarum_DN13725_c0_g1_i1.p1", "Ruditapes_philippinarum_DN1373_c0_g1_i2.p1", "Ruditapes_philippinarum_DN14…
414	GO:0007166	cell surface receptor signaling pathway	355	8	27.13	1.00000	c("Ruditapes_philippinarum_DN14308_c0_g1_i10.p1", "Ruditapes_philippinarum_DN14308_c0_g2_i1.p1", "Ruditapes_philippinarum_DN21619_c0_g1_i8.p1", "Ruditapes_philippinarum_DN51755_c0_g1_i1.p1", "Ruditapes_philippinarum_DN57914_c0_g1_i8.p1", "Ruditapes_philippinarum_DN7037_c0_g1_i4.p1", "Ruditapes_philippinarum_DN7208_c0_g1_i2.p1", "Ruditapes_philippinarum_DN874_c0_g1_i5.p1")
415	GO:0006811	ion transport	859	24	65.66	1.00000	c("Ruditapes_philippinarum_DN10195_c0_g1_i1.p1", "Ruditapes_philippinarum_DN10195_c0_g1_i3.p1", "Ruditapes_philippinarum_DN10195_c0_g1_i9.p1", "Ruditapes_philippinarum_DN10623_c0_g1_i1.p1", "Ruditapes_philippinarum_DN15265_c0_g1_i2.p1", "Ruditapes_philippinarum_DN16248_c2_g1_i3.p1", "Ruditapes_philippinarum_DN21155_c0_g1_i2.p1", "Ruditapes_philippinarum_DN24598_c0_g1_i2.p1", "Ruditapes_philippina…
416	GO:0015074	DNA integration	262	2	20.03	1.00000	c("Ruditapes_philippinarum_DN23384_c0_g1_i6.p1", "Ruditapes_philippinarum_DN28343_c0_g1_i1.p1")
417	GO:0007186	G protein-coupled receptor signaling pat...	577	10	44.1	1.00000	c("Ruditapes_philippinarum_DN1_c2_g1_i1.p1", "Ruditapes_philippinarum_DN14308_c0_g1_i10.p1", "Ruditapes_philippinarum_DN14308_c0_g2_i1.p1", "Ruditapes_philippinarum_DN28567_c0_g3_i4.p1", "Ruditapes_philippinarum_DN41380_c0_g1_i3.p1", "Ruditapes_philippinarum_DN4191_c1_g1_i5.p1", "Ruditapes_philippinarum_DN51755_c0_g1_i1.p1", "Ruditapes_philippinarum_DN57914_c0_g1_i8.p1", "Ruditapes_philippinarum_…
418	GO:0055085	transmembrane transport	1312	29	100.28	1.00000	c("Ruditapes_philippinarum_DN10195_c0_g1_i1.p1", "Ruditapes_philippinarum_DN10195_c0_g1_i3.p1", "Ruditapes_philippinarum_DN10195_c0_g1_i9.p1", "Ruditapes_philippinarum_DN11131_c0_g1_i3.p1", "Ruditapes_philippinarum_DN1147_c0_g1_i4.p1", "Ruditapes_philippinarum_DN1206_c0_g1_i9.p1", "Ruditapes_philippinarum_DN12077_c1_g4_i1.p1", "Ruditapes_philippinarum_DN15265_c0_g1_i2.p1", "Ruditapes_philippinaru…
419	GO:0042278	purine nucleoside metabolic process	19	4	1.45	1.00000	c("Ruditapes_philippinarum_DN2399_c0_g1_i5.p1", "Ruditapes_philippinarum_DN2880_c0_g1_i10.p1", "Ruditapes_philippinarum_DN2880_c0_g1_i16.p1", "Ruditapes_philippinarum_DN436_c0_g2_i3.p1")
420	GO:1903320	regulation of protein modification by sm...	13	4	0.99	1.00000	c("Ruditapes_philippinarum_DN1027_c0_g1_i4.p1", "Ruditapes_philippinarum_DN1294_c0_g1_i2.p1", "Ruditapes_philippinarum_DN3152_c0_g1_i5.p1", "Ruditapes_philippinarum_DN872_c0_g1_i1.p1")
421	GO:0030029	actin filament-based process	132	3	10.09	1.00000	c("Ruditapes_philippinarum_DN3500_c0_g1_i6.p1", "Ruditapes_philippinarum_DN4754_c0_g1_i5.p1", "Ruditapes_philippinarum_DN6059_c0_g1_i4.p1")
422	GO:1903322	positive regulation of protein modificat...	8	3	0.61	1.00000	c("Ruditapes_philippinarum_DN1027_c0_g1_i4.p1", "Ruditapes_philippinarum_DN1294_c0_g1_i2.p1", "Ruditapes_philippinarum_DN872_c0_g1_i1.p1")
423	GO:0042221	response to chemical	114	1	8.71	1.00000	Ruditapes_philippinarum_DN3518_c0_g2_i9.p1
424	GO:0030010	establishment of cell polarity	4	2	0.31	1.00000	c("Ruditapes_philippinarum_DN1258_c0_g1_i2.p1", "Ruditapes_philippinarum_DN4724_c0_g3_i1.p1")
425	GO:0051716	cellular response to stimulus	2136	132	163.26	1.00000	c("Ruditapes_philippinarum_DN1_c2_g1_i1.p1", "Ruditapes_philippinarum_DN10242_c0_g1_i2.p1", "Ruditapes_philippinarum_DN10251_c0_g1_i1.p1", "Ruditapes_philippinarum_DN10400_c0_g1_i3.p1", "Ruditapes_philippinarum_DN10444_c0_g1_i3.p1", "Ruditapes_philippinarum_DN10958_c1_g1_i3.p1", "Ruditapes_philippinarum_DN10958_c1_g1_i6.p1", "Ruditapes_philippinarum_DN10958_c1_g1_i7.p1", "Ruditapes_philippinarum_…
426	GO:1903311	regulation of mRNA metabolic process	17	3	1.3	1.00000	c("Ruditapes_philippinarum_DN198_c0_g1_i15.p1", "Ruditapes_philippinarum_DN2478_c1_g1_i3.p1", "Ruditapes_philippinarum_DN6350_c0_g4_i1.p1")
427	GO:0008652	cellular amino acid biosynthetic process	52	5	3.97	1.00000	c("Ruditapes_philippinarum_DN1329_c0_g1_i2.p1", "Ruditapes_philippinarum_DN1329_c0_g1_i5.p1", "Ruditapes_philippinarum_DN14289_c0_g1_i1.p1", "Ruditapes_philippinarum_DN4129_c3_g2_i3.p1", "Ruditapes_philippinarum_DN6225_c0_g2_i2.p1")
428	GO:0030258	lipid modification	44	1	3.36	1.00000	Ruditapes_philippinarum_DN4234_c0_g1_i1.p1
429	GO:0008654	phospholipid biosynthetic process	75	6	5.73	1.00000	c("Ruditapes_philippinarum_DN11895_c0_g1_i6.p1", "Ruditapes_philippinarum_DN12434_c0_g1_i5.p1", "Ruditapes_philippinarum_DN13322_c0_g1_i6.p1", "Ruditapes_philippinarum_DN18980_c0_g1_i1.p1", "Ruditapes_philippinarum_DN4377_c0_g2_i3.p1", "Ruditapes_philippinarum_DN9172_c0_g1_i12.p1")
430	GO:0042219	cellular modified amino acid catabolic p...	27	1	2.06	1.00000	Ruditapes_philippinarum_DN23415_c0_g3_i1.p1
431	GO:0051983	regulation of chromosome segregation	10	5	0.76	1.00000	c("Ruditapes_philippinarum_DN1063_c0_g1_i13.p2", "Ruditapes_philippinarum_DN2088_c0_g1_i1.p1", "Ruditapes_philippinarum_DN2890_c2_g1_i2.p1", "Ruditapes_philippinarum_DN47707_c0_g1_i2.p1", "Ruditapes_philippinarum_DN8999_c0_g1_i7.p1")
432	GO:0033260	nuclear DNA replication	9	3	0.69	1.00000	c("Ruditapes_philippinarum_DN4901_c0_g1_i2.p1", "Ruditapes_philippinarum_DN4901_c0_g2_i7.p1", "Ruditapes_philippinarum_DN6411_c0_g1_i4.p1")
433	GO:0015980	energy derivation by oxidation of organi...	66	5	5.04	1.00000	c("Ruditapes_philippinarum_DN10711_c0_g1_i9.p1", "Ruditapes_philippinarum_DN4862_c0_g6_i1.p1", "Ruditapes_philippinarum_DN7134_c0_g1_i3.p1", "Ruditapes_philippinarum_DN956_c0_g1_i2.p1", "Ruditapes_philippinarum_DN956_c0_g1_i9.p1")
434	GO:0051985	negative regulation of chromosome segreg...	7	4	0.54	1.00000	c("Ruditapes_philippinarum_DN2088_c0_g1_i1.p1", "Ruditapes_philippinarum_DN2890_c2_g1_i2.p1", "Ruditapes_philippinarum_DN47707_c0_g1_i2.p1", "Ruditapes_philippinarum_DN8999_c0_g1_i7.p1")
435	GO:0048468	cell development	39	5	2.98	1.00000	c("Ruditapes_philippinarum_DN14476_c0_g1_i4.p1", "Ruditapes_philippinarum_DN2166_c0_g2_i5.p1", "Ruditapes_philippinarum_DN34218_c0_g1_i1.p1", "Ruditapes_philippinarum_DN772_c0_g1_i1.p1", "Ruditapes_philippinarum_DN772_c0_g1_i4.p1")
436	GO:0048469	cell maturation	1	1	0.08	1.00000	Ruditapes_philippinarum_DN14476_c0_g1_i4.p1
437	GO:0034770	histone H4-K20 methylation	1	1	0.08	1.00000	Ruditapes_philippinarum_DN3204_c0_g1_i1.p1
438	GO:0030030	cell projection organization	115	26	8.79	1.00000	c("Ruditapes_philippinarum_DN1523_c0_g1_i7.p1", "Ruditapes_philippinarum_DN1527_c1_g1_i3.p1", "Ruditapes_philippinarum_DN17023_c0_g1_i5.p1", "Ruditapes_philippinarum_DN20413_c0_g1_i6.p1", "Ruditapes_philippinarum_DN21929_c0_g1_i1.p1", "Ruditapes_philippinarum_DN2848_c0_g1_i4.p1", "Ruditapes_philippinarum_DN2951_c0_g1_i3.p2", "Ruditapes_philippinarum_DN30147_c0_g3_i4.p1", "Ruditapes_philippinarum_…
439	GO:0033013	tetrapyrrole metabolic process	27	1	2.06	1.00000	Ruditapes_philippinarum_DN4695_c0_g1_i1.p1
440	GO:0030031	cell projection assembly	73	22	5.58	1.00000	c("Ruditapes_philippinarum_DN1523_c0_g1_i7.p1", "Ruditapes_philippinarum_DN1527_c1_g1_i3.p1", "Ruditapes_philippinarum_DN20413_c0_g1_i6.p1", "Ruditapes_philippinarum_DN21929_c0_g1_i1.p1", "Ruditapes_philippinarum_DN2848_c0_g1_i4.p1", "Ruditapes_philippinarum_DN2951_c0_g1_i3.p2", "Ruditapes_philippinarum_DN30147_c0_g3_i4.p1", "Ruditapes_philippinarum_DN3303_c0_g1_i4.p1", "Ruditapes_philippinarum_D…
441	GO:0033014	tetrapyrrole biosynthetic process	27	1	2.06	1.00000	Ruditapes_philippinarum_DN4695_c0_g1_i1.p1
442	GO:1901796	regulation of signal transduction by p53...	1	1	0.08	1.00000	Ruditapes_philippinarum_DN6423_c1_g2_i2.p1
443	GO:1901798	positive regulation of signal transducti...	1	1	0.08	1.00000	Ruditapes_philippinarum_DN6423_c1_g2_i2.p1
444	GO:0070727	cellular macromolecule localization	317	18	24.23	1.00000	c("Ruditapes_philippinarum_DN1147_c0_g1_i4.p1", "Ruditapes_philippinarum_DN1170_c0_g4_i2.p1", "Ruditapes_philippinarum_DN1206_c0_g1_i9.p1", "Ruditapes_philippinarum_DN1231_c0_g1_i6.p1", "Ruditapes_philippinarum_DN1231_c0_g1_i9.p1", "Ruditapes_philippinarum_DN13015_c0_g1_i6.p1", "Ruditapes_philippinarum_DN2160_c0_g1_i1.p1", "Ruditapes_philippinarum_DN2160_c0_g2_i1.p1", "Ruditapes_philippinarum_DN2…
445	GO:0032606	type I interferon production	32	1	2.45	1.00000	Ruditapes_philippinarum_DN257_c4_g1_i3.p1
446	GO:0034724	DNA replication-independent nucleosome o...	5	3	0.38	1.00000	c("Ruditapes_philippinarum_DN2048_c0_g1_i4.p1", "Ruditapes_philippinarum_DN4921_c0_g1_i1.p1", "Ruditapes_philippinarum_DN4921_c0_g2_i3.p1")
447	GO:0045216	cell-cell junction organization	5	1	0.38	1.00000	Ruditapes_philippinarum_DN1258_c0_g1_i2.p1
448	GO:0019395	fatty acid oxidation	11	1	0.84	1.00000	Ruditapes_philippinarum_DN4234_c0_g1_i1.p1
449	GO:0048699	generation of neurons	34	2	2.6	1.00000	c("Ruditapes_philippinarum_DN14476_c0_g1_i4.p1", "Ruditapes_philippinarum_DN72655_c0_g1_i12.p1")
450	GO:0033043	regulation of organelle organization	93	14	7.11	1.00000	c("Ruditapes_philippinarum_DN1063_c0_g1_i13.p2", "Ruditapes_philippinarum_DN2088_c0_g1_i1.p1", "Ruditapes_philippinarum_DN2702_c0_g1_i4.p1", "Ruditapes_philippinarum_DN2890_c2_g1_i2.p1", "Ruditapes_philippinarum_DN3482_c0_g1_i4.p1", "Ruditapes_philippinarum_DN4009_c0_g1_i4.p1", "Ruditapes_philippinarum_DN4009_c0_g1_i5.p1", "Ruditapes_philippinarum_DN47707_c0_g1_i2.p1", "Ruditapes_philippinarum_DN…
451	GO:0033044	regulation of chromosome organization	14	7	1.07	1.00000	c("Ruditapes_philippinarum_DN1063_c0_g1_i13.p2", "Ruditapes_philippinarum_DN2088_c0_g1_i1.p1", "Ruditapes_philippinarum_DN2702_c0_g1_i4.p1", "Ruditapes_philippinarum_DN2890_c2_g1_i2.p1", "Ruditapes_philippinarum_DN47707_c0_g1_i2.p1", "Ruditapes_philippinarum_DN874_c0_g1_i5.p1", "Ruditapes_philippinarum_DN8999_c0_g1_i7.p1")
452	GO:0035194	posttranscriptional gene silencing by RN...	11	1	0.84	1.00000	Ruditapes_philippinarum_DN3096_c0_g2_i3.p1
453	GO:0034728	nucleosome organization	29	7	2.22	1.00000	c("Ruditapes_philippinarum_DN1118_c0_g1_i5.p1", "Ruditapes_philippinarum_DN2048_c0_g1_i4.p1", "Ruditapes_philippinarum_DN4921_c0_g1_i1.p1", "Ruditapes_philippinarum_DN4921_c0_g2_i3.p1", "Ruditapes_philippinarum_DN5512_c0_g1_i1.p1", "Ruditapes_philippinarum_DN9564_c0_g1_i1.p1", "Ruditapes_philippinarum_DN9564_c0_g1_i3.p1")
454	GO:0036260	RNA capping	8	2	0.61	1.00000	c("Ruditapes_philippinarum_DN257_c2_g1_i2.p1", "Ruditapes_philippinarum_DN3049_c0_g1_i1.p1")
455	GO:0033045	regulation of sister chromatid segregati...	10	5	0.76	1.00000	c("Ruditapes_philippinarum_DN1063_c0_g1_i13.p2", "Ruditapes_philippinarum_DN2088_c0_g1_i1.p1", "Ruditapes_philippinarum_DN2890_c2_g1_i2.p1", "Ruditapes_philippinarum_DN47707_c0_g1_i2.p1", "Ruditapes_philippinarum_DN8999_c0_g1_i7.p1")
456	GO:0035195	gene silencing by miRNA	4	1	0.31	1.00000	Ruditapes_philippinarum_DN3096_c0_g2_i3.p1
457	GO:0090501	RNA phosphodiester bond hydrolysis	23	2	1.76	1.00000	c("Ruditapes_philippinarum_DN1075_c1_g1_i6.p1", "Ruditapes_philippinarum_DN2504_c0_g1_i7.p1")
458	GO:0033046	negative regulation of sister chromatid ...	7	4	0.54	1.00000	c("Ruditapes_philippinarum_DN2088_c0_g1_i1.p1", "Ruditapes_philippinarum_DN2890_c2_g1_i2.p1", "Ruditapes_philippinarum_DN47707_c0_g1_i2.p1", "Ruditapes_philippinarum_DN8999_c0_g1_i7.p1")
459	GO:2001141	regulation of RNA biosynthetic process	793	97	60.61	1.00000	c("Ruditapes_philippinarum_DN10480_c0_g2_i1.p1", "Ruditapes_philippinarum_DN10750_c0_g1_i2.p1", "Ruditapes_philippinarum_DN10885_c1_g1_i3.p1", "Ruditapes_philippinarum_DN11862_c0_g1_i2.p1", "Ruditapes_philippinarum_DN12537_c0_g1_i1.p1", "Ruditapes_philippinarum_DN12537_c0_g1_i6.p1", "Ruditapes_philippinarum_DN1259_c0_g1_i1.p1", "Ruditapes_philippinarum_DN13173_c0_g1_i4.p1", "Ruditapes_philippinar…
460	GO:0045003	double-strand break repair via synthesis...	1	1	0.08	1.00000	Ruditapes_philippinarum_DN60650_c0_g1_i1.p1
461	GO:0033047	regulation of mitotic sister chromatid s...	10	5	0.76	1.00000	c("Ruditapes_philippinarum_DN1063_c0_g1_i13.p2", "Ruditapes_philippinarum_DN2088_c0_g1_i1.p1", "Ruditapes_philippinarum_DN2890_c2_g1_i2.p1", "Ruditapes_philippinarum_DN47707_c0_g1_i2.p1", "Ruditapes_philippinarum_DN8999_c0_g1_i7.p1")
462	GO:0033048	negative regulation of mitotic sister ch...	7	4	0.54	1.00000	c("Ruditapes_philippinarum_DN2088_c0_g1_i1.p1", "Ruditapes_philippinarum_DN2890_c2_g1_i2.p1", "Ruditapes_philippinarum_DN47707_c0_g1_i2.p1", "Ruditapes_philippinarum_DN8999_c0_g1_i7.p1")
463	GO:0045005	DNA-dependent DNA replication maintenanc...	10	5	0.76	1.00000	c("Ruditapes_philippinarum_DN4931_c0_g2_i2.p1", "Ruditapes_philippinarum_DN4931_c0_g2_i3.p1", "Ruditapes_philippinarum_DN6411_c0_g1_i4.p1", "Ruditapes_philippinarum_DN8266_c0_g1_i15.p1", "Ruditapes_philippinarum_DN8266_c0_g1_i7.p1")
464	GO:1902850	microtubule cytoskeleton organization in...	9	4	0.69	1.00000	c("Ruditapes_philippinarum_DN1575_c0_g1_i4.p1", "Ruditapes_philippinarum_DN2793_c0_g1_i12.p1", "Ruditapes_philippinarum_DN4235_c0_g1_i4.p2", "Ruditapes_philippinarum_DN663_c0_g1_i4.p1")
465	GO:0120031	plasma membrane bounded cell projection ...	73	22	5.58	1.00000	c("Ruditapes_philippinarum_DN1523_c0_g1_i7.p1", "Ruditapes_philippinarum_DN1527_c1_g1_i3.p1", "Ruditapes_philippinarum_DN20413_c0_g1_i6.p1", "Ruditapes_philippinarum_DN21929_c0_g1_i1.p1", "Ruditapes_philippinarum_DN2848_c0_g1_i4.p1", "Ruditapes_philippinarum_DN2951_c0_g1_i3.p2", "Ruditapes_philippinarum_DN30147_c0_g3_i4.p1", "Ruditapes_philippinarum_DN3303_c0_g1_i4.p1", "Ruditapes_philippinarum_D…
466	GO:0120032	regulation of plasma membrane bounded ce...	2	2	0.15	1.00000	c("Ruditapes_philippinarum_DN4009_c0_g1_i4.p1", "Ruditapes_philippinarum_DN4009_c0_g1_i5.p1")
467	GO:0198738	cell-cell signaling by wnt	41	2	3.13	1.00000	c("Ruditapes_philippinarum_DN7037_c0_g1_i4.p1", "Ruditapes_philippinarum_DN874_c0_g1_i5.p1")
468	GO:0044380	protein localization to cytoskeleton	2	1	0.15	1.00000	Ruditapes_philippinarum_DN4990_c0_g1_i5.p1
469	GO:0120035	regulation of plasma membrane bounded ce...	3	2	0.23	1.00000	c("Ruditapes_philippinarum_DN4009_c0_g1_i4.p1", "Ruditapes_philippinarum_DN4009_c0_g1_i5.p1")
470	GO:0120036	plasma membrane bounded cell projection ...	115	26	8.79	1.00000	c("Ruditapes_philippinarum_DN1523_c0_g1_i7.p1", "Ruditapes_philippinarum_DN1527_c1_g1_i3.p1", "Ruditapes_philippinarum_DN17023_c0_g1_i5.p1", "Ruditapes_philippinarum_DN20413_c0_g1_i6.p1", "Ruditapes_philippinarum_DN21929_c0_g1_i1.p1", "Ruditapes_philippinarum_DN2848_c0_g1_i4.p1", "Ruditapes_philippinarum_DN2951_c0_g1_i3.p2", "Ruditapes_philippinarum_DN30147_c0_g3_i4.p1", "Ruditapes_philippinarum_…
471	GO:0009890	negative regulation of biosynthetic proc...	61	6	4.66	1.00000	c("Ruditapes_philippinarum_DN15056_c0_g1_i2.p1", "Ruditapes_philippinarum_DN4931_c0_g2_i2.p1", "Ruditapes_philippinarum_DN4931_c0_g2_i3.p1", "Ruditapes_philippinarum_DN7361_c0_g1_i4.p1", "Ruditapes_philippinarum_DN8400_c0_g1_i4.p1", "Ruditapes_philippinarum_DN9220_c0_g2_i3.p1")
472	GO:0009891	positive regulation of biosynthetic proc...	39	2	2.98	1.00000	c("Ruditapes_philippinarum_DN703_c5_g2_i4.p1", "Ruditapes_philippinarum_DN874_c0_g1_i5.p1")
473	GO:0031497	chromatin assembly	20	4	1.53	1.00000	c("Ruditapes_philippinarum_DN1118_c0_g1_i5.p1", "Ruditapes_philippinarum_DN2048_c0_g1_i4.p1", "Ruditapes_philippinarum_DN4921_c0_g1_i1.p1", "Ruditapes_philippinarum_DN4921_c0_g2_i3.p1")
474	GO:0009892	negative regulation of metabolic process	131	19	10.01	1.00000	c("Ruditapes_philippinarum_DN10958_c1_g1_i3.p1", "Ruditapes_philippinarum_DN10958_c1_g1_i6.p1", "Ruditapes_philippinarum_DN10958_c1_g1_i7.p1", "Ruditapes_philippinarum_DN12197_c0_g1_i8.p1", "Ruditapes_philippinarum_DN15056_c0_g1_i2.p1", "Ruditapes_philippinarum_DN2008_c0_g1_i5.p1", "Ruditapes_philippinarum_DN2165_c0_g1_i16.p1", "Ruditapes_philippinarum_DN2385_c0_g1_i5.p1", "Ruditapes_philippinaru…
475	GO:0009893	positive regulation of metabolic process	100	10	7.64	1.00000	c("Ruditapes_philippinarum_DN1027_c0_g1_i4.p1", "Ruditapes_philippinarum_DN10799_c0_g1_i2.p1", "Ruditapes_philippinarum_DN1294_c0_g1_i2.p1", "Ruditapes_philippinarum_DN14820_c0_g1_i6.p1", "Ruditapes_philippinarum_DN2489_c2_g1_i4.p1", "Ruditapes_philippinarum_DN57872_c0_g1_i3.p1", "Ruditapes_philippinarum_DN663_c0_g1_i4.p1", "Ruditapes_philippinarum_DN703_c5_g2_i4.p1", "Ruditapes_philippinarum_DN8…
476	GO:0099518	vesicle cytoskeletal trafficking	8	1	0.61	1.00000	Ruditapes_philippinarum_DN4754_c0_g1_i5.p1
477	GO:0033036	macromolecule localization	516	32	39.44	1.00000	c("Ruditapes_philippinarum_DN10002_c0_g1_i1.p1", "Ruditapes_philippinarum_DN10137_c0_g1_i1.p1", "Ruditapes_philippinarum_DN1105_c1_g1_i5.p2", "Ruditapes_philippinarum_DN1147_c0_g1_i4.p1", "Ruditapes_philippinarum_DN1170_c0_g4_i2.p1", "Ruditapes_philippinarum_DN1206_c0_g1_i9.p1", "Ruditapes_philippinarum_DN1231_c0_g1_i6.p1", "Ruditapes_philippinarum_DN1231_c0_g1_i9.p1", "Ruditapes_philippinarum_DN…
478	GO:0009894	regulation of catabolic process	23	1	1.76	1.00000	Ruditapes_philippinarum_DN2965_c0_g1_i6.p1
479	GO:0035601	protein deacylation	13	2	0.99	1.00000	c("Ruditapes_philippinarum_DN12429_c0_g1_i10.p1", "Ruditapes_philippinarum_DN1853_c0_g3_i1.p2")
480	GO:0007346	regulation of mitotic cell cycle	38	16	2.9	1.00000	c("Ruditapes_philippinarum_DN1063_c0_g1_i13.p2", "Ruditapes_philippinarum_DN1409_c1_g1_i1.p1", "Ruditapes_philippinarum_DN16965_c0_g1_i3.p1", "Ruditapes_philippinarum_DN2088_c0_g1_i1.p1", "Ruditapes_philippinarum_DN26045_c0_g1_i4.p1", "Ruditapes_philippinarum_DN2890_c2_g1_i2.p1", "Ruditapes_philippinarum_DN2982_c1_g1_i5.p1", "Ruditapes_philippinarum_DN47707_c0_g1_i2.p1", "Ruditapes_philippinarum_…
481	GO:0043933	protein-containing complex subunit organ...	368	40	28.13	1.00000	c("Ruditapes_philippinarum_DN1089_c0_g1_i5.p1", "Ruditapes_philippinarum_DN1118_c0_g1_i5.p1", "Ruditapes_philippinarum_DN1200_c0_g2_i2.p2", "Ruditapes_philippinarum_DN12321_c1_g1_i1.p1", "Ruditapes_philippinarum_DN12414_c0_g1_i3.p1", "Ruditapes_philippinarum_DN1524_c0_g2_i1.p1", "Ruditapes_philippinarum_DN1591_c0_g1_i4.p1", "Ruditapes_philippinarum_DN1591_c0_g1_i6.p1", "Ruditapes_philippinarum_DN…
482	GO:0010562	positive regulation of phosphorus metabo...	39	4	2.98	1.00000	c("Ruditapes_philippinarum_DN10799_c0_g1_i2.p1", "Ruditapes_philippinarum_DN2489_c2_g1_i4.p1", "Ruditapes_philippinarum_DN57872_c0_g1_i3.p1", "Ruditapes_philippinarum_DN663_c0_g1_i4.p1")
483	GO:0046916	cellular transition metal ion homeostasi...	21	3	1.61	1.00000	c("Ruditapes_philippinarum_DN10623_c0_g1_i1.p1", "Ruditapes_philippinarum_DN2134_c0_g1_i1.p1", "Ruditapes_philippinarum_DN51249_c0_g1_i1.p1")
484	GO:0010563	negative regulation of phosphorus metabo...	9	1	0.69	1.00000	Ruditapes_philippinarum_DN2723_c1_g2_i1.p1
485	GO:0010564	regulation of cell cycle process	58	18	4.43	1.00000	c("Ruditapes_philippinarum_DN1063_c0_g1_i13.p2", "Ruditapes_philippinarum_DN1409_c1_g1_i1.p1", "Ruditapes_philippinarum_DN1644_c0_g1_i7.p1", "Ruditapes_philippinarum_DN16965_c0_g1_i3.p1", "Ruditapes_philippinarum_DN2088_c0_g1_i1.p1", "Ruditapes_philippinarum_DN2890_c2_g1_i2.p1", "Ruditapes_philippinarum_DN2982_c1_g1_i5.p1", "Ruditapes_philippinarum_DN3735_c0_g1_i4.p1", "Ruditapes_philippinarum_DN…
486	GO:0008610	lipid biosynthetic process	204	11	15.59	1.00000	c("Ruditapes_philippinarum_DN11895_c0_g1_i6.p1", "Ruditapes_philippinarum_DN12434_c0_g1_i5.p1", "Ruditapes_philippinarum_DN13322_c0_g1_i6.p1", "Ruditapes_philippinarum_DN1725_c0_g1_i4.p1", "Ruditapes_philippinarum_DN18980_c0_g1_i1.p1", "Ruditapes_philippinarum_DN2338_c0_g1_i1.p1", "Ruditapes_philippinarum_DN4268_c0_g1_i10.p1", "Ruditapes_philippinarum_DN4377_c0_g2_i3.p1", "Ruditapes_philippinarum…
487	GO:0050657	nucleic acid transport	30	3	2.29	1.00000	c("Ruditapes_philippinarum_DN2503_c0_g1_i2.p2", "Ruditapes_philippinarum_DN3500_c0_g1_i6.p1", "Ruditapes_philippinarum_DN4664_c1_g1_i1.p1")
488	GO:0046700	heterocycle catabolic process	214	17	16.36	1.00000	c("Ruditapes_philippinarum_DN12083_c0_g1_i4.p1", "Ruditapes_philippinarum_DN12197_c0_g1_i8.p1", "Ruditapes_philippinarum_DN1241_c5_g1_i1.p1", "Ruditapes_philippinarum_DN2008_c0_g1_i5.p1", "Ruditapes_philippinarum_DN2165_c0_g1_i16.p1", "Ruditapes_philippinarum_DN2385_c0_g1_i5.p1", "Ruditapes_philippinarum_DN2473_c0_g2_i1.p1", "Ruditapes_philippinarum_DN2639_c0_g1_i6.p1", "Ruditapes_philippinarum_D…
489	GO:0015918	sterol transport	6	3	0.46	1.00000	c("Ruditapes_philippinarum_DN10137_c0_g1_i1.p1", "Ruditapes_philippinarum_DN328_c0_g1_i1.p1", "Ruditapes_philippinarum_DN328_c0_g1_i2.p1")
490	GO:0051704	multi-organism process	79	8	6.04	1.00000	c("Ruditapes_philippinarum_DN19082_c0_g1_i2.p1", "Ruditapes_philippinarum_DN2166_c0_g2_i5.p1", "Ruditapes_philippinarum_DN257_c4_g1_i3.p1", "Ruditapes_philippinarum_DN34218_c0_g1_i1.p1", "Ruditapes_philippinarum_DN436_c0_g2_i3.p1", "Ruditapes_philippinarum_DN47707_c0_g1_i2.p1", "Ruditapes_philippinarum_DN772_c0_g1_i1.p1", "Ruditapes_philippinarum_DN772_c0_g1_i4.p1")
491	GO:0050658	RNA transport	30	3	2.29	1.00000	c("Ruditapes_philippinarum_DN2503_c0_g1_i2.p2", "Ruditapes_philippinarum_DN3500_c0_g1_i6.p1", "Ruditapes_philippinarum_DN4664_c1_g1_i1.p1")
492	GO:0010569	regulation of double-strand break repair...	4	3	0.31	1.00000	c("Ruditapes_philippinarum_DN10958_c1_g1_i3.p1", "Ruditapes_philippinarum_DN10958_c1_g1_i6.p1", "Ruditapes_philippinarum_DN10958_c1_g1_i7.p1")
493	GO:0051707	response to other organism	43	1	3.29	1.00000	Ruditapes_philippinarum_DN257_c4_g1_i3.p1
494	GO:0030003	cellular cation homeostasis	31	4	2.37	1.00000	c("Ruditapes_philippinarum_DN10623_c0_g1_i1.p1", "Ruditapes_philippinarum_DN2134_c0_g1_i1.p1", "Ruditapes_philippinarum_DN325_c1_g1_i4.p1", "Ruditapes_philippinarum_DN51249_c0_g1_i1.p1")
495	GO:0060070	canonical Wnt signaling pathway	7	1	0.54	1.00000	Ruditapes_philippinarum_DN7037_c0_g1_i4.p1
496	GO:0031503	protein-containing complex localization	52	8	3.97	1.00000	c("Ruditapes_philippinarum_DN2503_c0_g1_i2.p2", "Ruditapes_philippinarum_DN3205_c0_g1_i3.p1", "Ruditapes_philippinarum_DN3205_c0_g2_i1.p1", "Ruditapes_philippinarum_DN3500_c0_g1_i6.p1", "Ruditapes_philippinarum_DN4180_c0_g1_i2.p1", "Ruditapes_philippinarum_DN5168_c0_g1_i7.p1", "Ruditapes_philippinarum_DN5492_c0_g1_i7.p1", "Ruditapes_philippinarum_DN6369_c0_g1_i8.p1")
497	GO:0018130	heterocycle biosynthetic process	1295	164	98.98	1.00000	c("Ruditapes_philippinarum_DN10079_c0_g1_i6.p1", "Ruditapes_philippinarum_DN10079_c0_g2_i1.p1", "Ruditapes_philippinarum_DN10480_c0_g2_i1.p1", "Ruditapes_philippinarum_DN10686_c0_g1_i1.p1", "Ruditapes_philippinarum_DN10686_c0_g2_i3.p1", "Ruditapes_philippinarum_DN1072_c0_g1_i2.p1", "Ruditapes_philippinarum_DN10750_c0_g1_i2.p1", "Ruditapes_philippinarum_DN1088_c0_g1_i2.p1", "Ruditapes_philippinaru…
498	GO:0048663	neuron fate commitment	3	1	0.23	1.00000	Ruditapes_philippinarum_DN72655_c0_g1_i12.p1
499	GO:0050684	regulation of mRNA processing	13	3	0.99	1.00000	c("Ruditapes_philippinarum_DN198_c0_g1_i15.p1", "Ruditapes_philippinarum_DN2478_c1_g1_i3.p1", "Ruditapes_philippinarum_DN6350_c0_g4_i1.p1")
500	GO:0019362	pyridine nucleotide metabolic process	66	1	5.04	1.00000	Ruditapes_philippinarum_DN2639_c0_g1_i6.p1
501	GO:0048665	neuron fate specification	3	1	0.23	1.00000	Ruditapes_philippinarum_DN72655_c0_g1_i12.p1
502	GO:0019363	pyridine nucleotide biosynthetic process	59	1	4.51	1.00000	Ruditapes_philippinarum_DN2639_c0_g1_i6.p1
503	GO:0048666	neuron development	26	1	1.99	1.00000	Ruditapes_philippinarum_DN14476_c0_g1_i4.p1
504	GO:0050687	negative regulation of defense response ...	7	1	0.54	1.00000	Ruditapes_philippinarum_DN257_c4_g1_i3.p1
505	GO:0010556	regulation of macromolecule biosynthetic...	883	106	67.49	1.00000	c("Ruditapes_philippinarum_DN10480_c0_g2_i1.p1", "Ruditapes_philippinarum_DN10750_c0_g1_i2.p1", "Ruditapes_philippinarum_DN10885_c1_g1_i3.p1", "Ruditapes_philippinarum_DN11862_c0_g1_i2.p1", "Ruditapes_philippinarum_DN12537_c0_g1_i1.p1", "Ruditapes_philippinarum_DN12537_c0_g1_i6.p1", "Ruditapes_philippinarum_DN1259_c0_g1_i1.p1", "Ruditapes_philippinarum_DN13173_c0_g1_i4.p1", "Ruditapes_philippinar…
506	GO:0050688	regulation of defense response to virus	15	1	1.15	1.00000	Ruditapes_philippinarum_DN257_c4_g1_i3.p1
507	GO:0010557	positive regulation of macromolecule bio...	39	2	2.98	1.00000	c("Ruditapes_philippinarum_DN703_c5_g2_i4.p1", "Ruditapes_philippinarum_DN874_c0_g1_i5.p1")
508	GO:0071166	ribonucleoprotein complex localization	20	2	1.53	1.00000	c("Ruditapes_philippinarum_DN2503_c0_g1_i2.p2", "Ruditapes_philippinarum_DN3500_c0_g1_i6.p1")
509	GO:0010558	negative regulation of macromolecule bio...	55	6	4.2	1.00000	c("Ruditapes_philippinarum_DN15056_c0_g1_i2.p1", "Ruditapes_philippinarum_DN4931_c0_g2_i2.p1", "Ruditapes_philippinarum_DN4931_c0_g2_i3.p1", "Ruditapes_philippinarum_DN7361_c0_g1_i4.p1", "Ruditapes_philippinarum_DN8400_c0_g1_i4.p1", "Ruditapes_philippinarum_DN9220_c0_g2_i3.p1")
510	GO:0099536	synaptic signaling	48	2	3.67	1.00000	c("Ruditapes_philippinarum_DN30147_c0_g3_i4.p1", "Ruditapes_philippinarum_DN3679_c0_g1_i4.p1")
511	GO:0099537	trans-synaptic signaling	48	2	3.67	1.00000	c("Ruditapes_philippinarum_DN30147_c0_g3_i4.p1", "Ruditapes_philippinarum_DN3679_c0_g1_i4.p1")
512	GO:0002764	immune response-regulating signaling pat...	87	1	6.65	1.00000	Ruditapes_philippinarum_DN257_c4_g1_i3.p1
513	GO:0015931	nucleobase-containing compound transport	71	4	5.43	1.00000	c("Ruditapes_philippinarum_DN23551_c0_g1_i1.p1", "Ruditapes_philippinarum_DN2503_c0_g1_i2.p2", "Ruditapes_philippinarum_DN3500_c0_g1_i6.p1", "Ruditapes_philippinarum_DN4664_c1_g1_i1.p1")
514	GO:0034976	response to endoplasmic reticulum stress	5	1	0.38	1.00000	Ruditapes_philippinarum_DN3518_c0_g2_i9.p1
515	GO:1901990	regulation of mitotic cell cycle phase t...	29	11	2.22	1.00000	c("Ruditapes_philippinarum_DN1063_c0_g1_i13.p2", "Ruditapes_philippinarum_DN1409_c1_g1_i1.p1", "Ruditapes_philippinarum_DN16965_c0_g1_i3.p1", "Ruditapes_philippinarum_DN2088_c0_g1_i1.p1", "Ruditapes_philippinarum_DN2890_c2_g1_i2.p1", "Ruditapes_philippinarum_DN2982_c1_g1_i5.p1", "Ruditapes_philippinarum_DN47707_c0_g1_i2.p1", "Ruditapes_philippinarum_DN5632_c1_g1_i11.p2", "Ruditapes_philippinarum_…
516	GO:1901991	negative regulation of mitotic cell cycl...	21	8	1.61	1.00000	c("Ruditapes_philippinarum_DN16965_c0_g1_i3.p1", "Ruditapes_philippinarum_DN2088_c0_g1_i1.p1", "Ruditapes_philippinarum_DN2890_c2_g1_i2.p1", "Ruditapes_philippinarum_DN2982_c1_g1_i5.p1", "Ruditapes_philippinarum_DN47707_c0_g1_i2.p1", "Ruditapes_philippinarum_DN6906_c0_g1_i2.p1", "Ruditapes_philippinarum_DN8999_c0_g1_i7.p1", "Ruditapes_philippinarum_DN9220_c0_g2_i3.p1")
517	GO:0046939	nucleotide phosphorylation	52	4	3.97	1.00000	c("Ruditapes_philippinarum_DN2639_c0_g1_i6.p1", "Ruditapes_philippinarum_DN2880_c0_g1_i10.p1", "Ruditapes_philippinarum_DN2880_c0_g1_i16.p1", "Ruditapes_philippinarum_DN436_c0_g2_i3.p1")
518	GO:0000819	sister chromatid segregation	84	18	6.42	1.00000	c("Ruditapes_philippinarum_DN1050_c0_g1_i1.p1", "Ruditapes_philippinarum_DN1050_c0_g1_i6.p1", "Ruditapes_philippinarum_DN1063_c0_g1_i13.p2", "Ruditapes_philippinarum_DN13132_c0_g1_i4.p1", "Ruditapes_philippinarum_DN2088_c0_g1_i1.p1", "Ruditapes_philippinarum_DN2429_c0_g1_i1.p1", "Ruditapes_philippinarum_DN2754_c0_g1_i1.p1", "Ruditapes_philippinarum_DN2890_c2_g1_i2.p1", "Ruditapes_philippinarum_DN…
519	GO:0070925	organelle assembly	128	39	9.78	1.00000	c("Ruditapes_philippinarum_DN10992_c0_g1_i2.p1", "Ruditapes_philippinarum_DN1523_c0_g1_i7.p1", "Ruditapes_philippinarum_DN1524_c0_g2_i1.p1", "Ruditapes_philippinarum_DN1527_c1_g1_i3.p1", "Ruditapes_philippinarum_DN1575_c0_g1_i4.p1", "Ruditapes_philippinarum_DN1591_c0_g1_i4.p1", "Ruditapes_philippinarum_DN1591_c0_g1_i6.p1", "Ruditapes_philippinarum_DN16218_c1_g1_i4.p1", "Ruditapes_philippinarum_DN…
520	GO:0002753	cytoplasmic pattern recognition receptor...	7	1	0.54	1.00000	Ruditapes_philippinarum_DN257_c4_g1_i3.p1
521	GO:0031468	nuclear envelope reassembly	1	1	0.08	1.00000	Ruditapes_philippinarum_DN10799_c0_g1_i2.p1
522	GO:0019359	nicotinamide nucleotide biosynthetic pro...	59	1	4.51	1.00000	Ruditapes_philippinarum_DN2639_c0_g1_i6.p1
523	GO:0043900	regulation of multi-organism process	15	1	1.15	1.00000	Ruditapes_philippinarum_DN257_c4_g1_i3.p1
524	GO:0002757	immune response-activating signal transd...	87	1	6.65	1.00000	Ruditapes_philippinarum_DN257_c4_g1_i3.p1
525	GO:0043901	negative regulation of multi-organism pr...	7	1	0.54	1.00000	Ruditapes_philippinarum_DN257_c4_g1_i3.p1
526	GO:0002758	innate immune response-activating signal...	87	1	6.65	1.00000	Ruditapes_philippinarum_DN257_c4_g1_i3.p1
527	GO:0060255	regulation of macromolecule metabolic pr...	1038	135	79.34	1.00000	c("Ruditapes_philippinarum_DN1027_c0_g1_i4.p1", "Ruditapes_philippinarum_DN10480_c0_g2_i1.p1", "Ruditapes_philippinarum_DN10750_c0_g1_i2.p1", "Ruditapes_philippinarum_DN10799_c0_g1_i2.p1", "Ruditapes_philippinarum_DN10885_c1_g1_i3.p1", "Ruditapes_philippinarum_DN10958_c1_g1_i3.p1", "Ruditapes_philippinarum_DN10958_c1_g1_i6.p1", "Ruditapes_philippinarum_DN10958_c1_g1_i7.p1", "Ruditapes_philippinar…
528	GO:0036211	protein modification process	1632	137	124.74	1.00000	c("Ruditapes_philippinarum_DN10125_c0_g1_i4.p1", "Ruditapes_philippinarum_DN1027_c0_g1_i4.p1", "Ruditapes_philippinarum_DN10327_c0_g1_i7.p1", "Ruditapes_philippinarum_DN10799_c0_g1_i2.p1", "Ruditapes_philippinarum_DN10831_c0_g1_i4.p1", "Ruditapes_philippinarum_DN11286_c0_g1_i6.p1", "Ruditapes_philippinarum_DN11336_c0_g1_i3.p1", "Ruditapes_philippinarum_DN1139_c0_g1_i4.p1", "Ruditapes_philippinaru…
529	GO:0006873	cellular ion homeostasis	31	4	2.37	1.00000	c("Ruditapes_philippinarum_DN10623_c0_g1_i1.p1", "Ruditapes_philippinarum_DN2134_c0_g1_i1.p1", "Ruditapes_philippinarum_DN325_c1_g1_i4.p1", "Ruditapes_philippinarum_DN51249_c0_g1_i1.p1")
530	GO:0006875	cellular metal ion homeostasis	30	4	2.29	1.00000	c("Ruditapes_philippinarum_DN10623_c0_g1_i1.p1", "Ruditapes_philippinarum_DN2134_c0_g1_i1.p1", "Ruditapes_philippinarum_DN325_c1_g1_i4.p1", "Ruditapes_philippinarum_DN51249_c0_g1_i1.p1")
531	GO:0016569	covalent chromatin modification	74	15	5.66	1.00000	c("Ruditapes_philippinarum_DN12132_c0_g1_i12.p1", "Ruditapes_philippinarum_DN12429_c0_g1_i10.p1", "Ruditapes_philippinarum_DN15056_c0_g1_i2.p1", "Ruditapes_philippinarum_DN15069_c0_g1_i4.p1", "Ruditapes_philippinarum_DN1738_c3_g1_i9.p1", "Ruditapes_philippinarum_DN1853_c0_g3_i1.p2", "Ruditapes_philippinarum_DN2057_c0_g1_i4.p1", "Ruditapes_philippinarum_DN2514_c1_g1_i11.p1", "Ruditapes_philippinar…
532	GO:0016310	phosphorylation	728	66	55.64	1.00000	c("Ruditapes_philippinarum_DN10327_c0_g1_i7.p1", "Ruditapes_philippinarum_DN11286_c0_g1_i6.p1", "Ruditapes_philippinarum_DN11336_c0_g1_i3.p1", "Ruditapes_philippinarum_DN1139_c0_g1_i4.p1", "Ruditapes_philippinarum_DN1139_c0_g1_i5.p1", "Ruditapes_philippinarum_DN1139_c0_g1_i8.p1", "Ruditapes_philippinarum_DN1139_c0_g1_i9.p1", "Ruditapes_philippinarum_DN1181_c0_g1_i5.p1", "Ruditapes_philippinarum_D…
533	GO:0071173	spindle assembly checkpoint	7	4	0.54	1.00000	c("Ruditapes_philippinarum_DN2088_c0_g1_i1.p1", "Ruditapes_philippinarum_DN2890_c2_g1_i2.p1", "Ruditapes_philippinarum_DN47707_c0_g1_i2.p1", "Ruditapes_philippinarum_DN8999_c0_g1_i7.p1")
534	GO:0071174	mitotic spindle checkpoint	7	4	0.54	1.00000	c("Ruditapes_philippinarum_DN2088_c0_g1_i1.p1", "Ruditapes_philippinarum_DN2890_c2_g1_i2.p1", "Ruditapes_philippinarum_DN47707_c0_g1_i2.p1", "Ruditapes_philippinarum_DN8999_c0_g1_i7.p1")
535	GO:0060285	cilium-dependent cell motility	5	2	0.38	1.00000	c("Ruditapes_philippinarum_DN4054_c0_g1_i4.p1", "Ruditapes_philippinarum_DN7140_c0_g1_i9.p1")
536	GO:0019377	glycolipid catabolic process	42	3	3.21	1.00000	c("Ruditapes_philippinarum_DN28_c0_g1_i5.p1", "Ruditapes_philippinarum_DN28_c0_g1_i8.p1", "Ruditapes_philippinarum_DN28_c0_g1_i9.p1")
537	GO:0009888	tissue development	39	7	2.98	1.00000	c("Ruditapes_philippinarum_DN14429_c0_g1_i2.p1", "Ruditapes_philippinarum_DN14429_c0_g1_i4.p1", "Ruditapes_philippinarum_DN14429_c0_g1_i8.p1", "Ruditapes_philippinarum_DN2036_c0_g1_i3.p1", "Ruditapes_philippinarum_DN2036_c0_g1_i7.p1", "Ruditapes_philippinarum_DN20413_c0_g1_i6.p1", "Ruditapes_philippinarum_DN9020_c0_g1_i1.p1")
538	GO:0016556	mRNA modification	11	2	0.84	1.00000	c("Ruditapes_philippinarum_DN3130_c0_g1_i4.p1", "Ruditapes_philippinarum_DN6350_c0_g4_i1.p1")
539	GO:0009889	regulation of biosynthetic process	889	106	67.95	1.00000	c("Ruditapes_philippinarum_DN10480_c0_g2_i1.p1", "Ruditapes_philippinarum_DN10750_c0_g1_i2.p1", "Ruditapes_philippinarum_DN10885_c1_g1_i3.p1", "Ruditapes_philippinarum_DN11862_c0_g1_i2.p1", "Ruditapes_philippinarum_DN12537_c0_g1_i1.p1", "Ruditapes_philippinarum_DN12537_c0_g1_i6.p1", "Ruditapes_philippinarum_DN1259_c0_g1_i1.p1", "Ruditapes_philippinarum_DN13173_c0_g1_i4.p1", "Ruditapes_philippinar…
540	GO:0030203	glycosaminoglycan metabolic process	52	1	3.97	1.00000	Ruditapes_philippinarum_DN10167_c0_g1_i5.p1
541	GO:0005996	monosaccharide metabolic process	86	2	6.57	1.00000	c("Ruditapes_philippinarum_DN5854_c0_g1_i4.p1", "Ruditapes_philippinarum_DN9863_c0_g1_i2.p1")
542	GO:1905818	regulation of chromosome separation	10	5	0.76	1.00000	c("Ruditapes_philippinarum_DN1063_c0_g1_i13.p2", "Ruditapes_philippinarum_DN2088_c0_g1_i1.p1", "Ruditapes_philippinarum_DN2890_c2_g1_i2.p1", "Ruditapes_philippinarum_DN47707_c0_g1_i2.p1", "Ruditapes_philippinarum_DN8999_c0_g1_i7.p1")
543	GO:1905819	negative regulation of chromosome separa...	7	4	0.54	1.00000	c("Ruditapes_philippinarum_DN2088_c0_g1_i1.p1", "Ruditapes_philippinarum_DN2890_c2_g1_i2.p1", "Ruditapes_philippinarum_DN47707_c0_g1_i2.p1", "Ruditapes_philippinarum_DN8999_c0_g1_i7.p1")
544	GO:0000393	spliceosomal conformational changes to g...	2	1	0.15	1.00000	Ruditapes_philippinarum_DN2228_c0_g1_i4.p1
545	GO:0006810	transport	2407	82	183.98	1.00000	c("Ruditapes_philippinarum_DN10002_c0_g1_i1.p1", "Ruditapes_philippinarum_DN10137_c0_g1_i1.p1", "Ruditapes_philippinarum_DN10195_c0_g1_i1.p1", "Ruditapes_philippinarum_DN10195_c0_g1_i3.p1", "Ruditapes_philippinarum_DN10195_c0_g1_i9.p1", "Ruditapes_philippinarum_DN10623_c0_g1_i1.p1", "Ruditapes_philippinarum_DN1105_c1_g1_i5.p2", "Ruditapes_philippinarum_DN11131_c0_g1_i3.p1", "Ruditapes_philippinar…
546	GO:1903504	regulation of mitotic spindle checkpoint	1	1	0.08	1.00000	Ruditapes_philippinarum_DN2088_c0_g1_i1.p1
547	GO:0000394	RNA splicing, via endonucleolytic cleava...	9	1	0.69	1.00000	Ruditapes_philippinarum_DN92_c1_g1_i4.p1
548	GO:1903506	regulation of nucleic acid-templated tra...	793	97	60.61	1.00000	c("Ruditapes_philippinarum_DN10480_c0_g2_i1.p1", "Ruditapes_philippinarum_DN10750_c0_g1_i2.p1", "Ruditapes_philippinarum_DN10885_c1_g1_i3.p1", "Ruditapes_philippinarum_DN11862_c0_g1_i2.p1", "Ruditapes_philippinarum_DN12537_c0_g1_i1.p1", "Ruditapes_philippinarum_DN12537_c0_g1_i6.p1", "Ruditapes_philippinarum_DN1259_c0_g1_i1.p1", "Ruditapes_philippinarum_DN13173_c0_g1_i4.p1", "Ruditapes_philippinar…
549	GO:0006813	potassium ion transport	132	1	10.09	1.00000	Ruditapes_philippinarum_DN3679_c0_g1_i4.p1
550	GO:1903507	negative regulation of nucleic acid-temp...	42	4	3.21	1.00000	c("Ruditapes_philippinarum_DN15056_c0_g1_i2.p1", "Ruditapes_philippinarum_DN7361_c0_g1_i4.p1", "Ruditapes_philippinarum_DN8400_c0_g1_i4.p1", "Ruditapes_philippinarum_DN9220_c0_g2_i3.p1")
551	GO:1903508	positive regulation of nucleic acid-temp...	35	1	2.68	1.00000	Ruditapes_philippinarum_DN703_c5_g2_i4.p1
552	GO:1903509	liposaccharide metabolic process	124	7	9.48	1.00000	c("Ruditapes_philippinarum_DN11895_c0_g1_i6.p1", "Ruditapes_philippinarum_DN12434_c0_g1_i5.p1", "Ruditapes_philippinarum_DN28_c0_g1_i5.p1", "Ruditapes_philippinarum_DN28_c0_g1_i8.p1", "Ruditapes_philippinarum_DN28_c0_g1_i9.p1", "Ruditapes_philippinarum_DN4377_c0_g2_i3.p1", "Ruditapes_philippinarum_DN9172_c0_g1_i12.p1")
553	GO:0006816	calcium ion transport	47	1	3.59	1.00000	Ruditapes_philippinarum_DN6745_c0_g1_i6.p1
554	GO:0019318	hexose metabolic process	82	2	6.27	1.00000	c("Ruditapes_philippinarum_DN5854_c0_g1_i4.p1", "Ruditapes_philippinarum_DN9863_c0_g1_i2.p1")
555	GO:0016570	histone modification	74	15	5.66	1.00000	c("Ruditapes_philippinarum_DN12132_c0_g1_i12.p1", "Ruditapes_philippinarum_DN12429_c0_g1_i10.p1", "Ruditapes_philippinarum_DN15056_c0_g1_i2.p1", "Ruditapes_philippinarum_DN15069_c0_g1_i4.p1", "Ruditapes_philippinarum_DN1738_c3_g1_i9.p1", "Ruditapes_philippinarum_DN1853_c0_g3_i1.p2", "Ruditapes_philippinarum_DN2057_c0_g1_i4.p1", "Ruditapes_philippinarum_DN2514_c1_g1_i11.p1", "Ruditapes_philippinar…
556	GO:2000816	negative regulation of mitotic sister ch...	7	4	0.54	1.00000	c("Ruditapes_philippinarum_DN2088_c0_g1_i1.p1", "Ruditapes_philippinarum_DN2890_c2_g1_i2.p1", "Ruditapes_philippinarum_DN47707_c0_g1_i2.p1", "Ruditapes_philippinarum_DN8999_c0_g1_i7.p1")
557	GO:0031667	response to nutrient levels	7	1	0.54	1.00000	Ruditapes_philippinarum_DN15359_c0_g2_i3.p1
558	GO:0031668	cellular response to extracellular stimu...	1	1	0.08	1.00000	Ruditapes_philippinarum_DN15359_c0_g2_i3.p1
559	GO:0031669	cellular response to nutrient levels	1	1	0.08	1.00000	Ruditapes_philippinarum_DN15359_c0_g2_i3.p1
560	GO:0070897	transcription preinitiation complex asse...	4	1	0.31	1.00000	Ruditapes_philippinarum_DN1089_c0_g1_i5.p1
561	GO:0048646	anatomical structure formation involved ...	18	1	1.38	1.00000	Ruditapes_philippinarum_DN51755_c0_g1_i1.p1
562	GO:0015850	organic hydroxy compound transport	7	3	0.54	1.00000	c("Ruditapes_philippinarum_DN10137_c0_g1_i1.p1", "Ruditapes_philippinarum_DN328_c0_g1_i1.p1", "Ruditapes_philippinarum_DN328_c0_g1_i2.p1")
563	GO:1901987	regulation of cell cycle phase transitio...	38	12	2.9	1.00000	c("Ruditapes_philippinarum_DN1063_c0_g1_i13.p2", "Ruditapes_philippinarum_DN1409_c1_g1_i1.p1", "Ruditapes_philippinarum_DN16965_c0_g1_i3.p1", "Ruditapes_philippinarum_DN2088_c0_g1_i1.p1", "Ruditapes_philippinarum_DN2890_c2_g1_i2.p1", "Ruditapes_philippinarum_DN2982_c1_g1_i5.p1", "Ruditapes_philippinarum_DN3735_c0_g1_i4.p1", "Ruditapes_philippinarum_DN47707_c0_g1_i2.p1", "Ruditapes_philippinarum_D…
564	GO:1901988	negative regulation of cell cycle phase ...	21	8	1.61	1.00000	c("Ruditapes_philippinarum_DN16965_c0_g1_i3.p1", "Ruditapes_philippinarum_DN2088_c0_g1_i1.p1", "Ruditapes_philippinarum_DN2890_c2_g1_i2.p1", "Ruditapes_philippinarum_DN2982_c1_g1_i5.p1", "Ruditapes_philippinarum_DN47707_c0_g1_i2.p1", "Ruditapes_philippinarum_DN6906_c0_g1_i2.p1", "Ruditapes_philippinarum_DN8999_c0_g1_i7.p1", "Ruditapes_philippinarum_DN9220_c0_g2_i3.p1")
565	GO:1901989	positive regulation of cell cycle phase ...	9	1	0.69	1.00000	Ruditapes_philippinarum_DN3735_c0_g1_i4.p1
566	GO:0008150	biological_process	14483	1107	1107	1.00000	c("Ruditapes_philippinarum_DN1_c2_g1_i1.p1", "Ruditapes_philippinarum_DN100_c0_g1_i3.p1", "Ruditapes_philippinarum_DN100_c0_g1_i9.p1", "Ruditapes_philippinarum_DN10002_c0_g1_i1.p1", "Ruditapes_philippinarum_DN10038_c0_g1_i1.p1", "Ruditapes_philippinarum_DN10079_c0_g1_i6.p1", "Ruditapes_philippinarum_DN10079_c0_g2_i1.p1", "Ruditapes_philippinarum_DN101_c1_g1_i5.p1", "Ruditapes_philippinarum_DN1012…
567	GO:0015858	nucleoside transport	30	1	2.29	1.00000	Ruditapes_philippinarum_DN23551_c0_g1_i1.p1
568	GO:0008152	metabolic process	8672	752	662.84	1.00000	c("Ruditapes_philippinarum_DN10079_c0_g1_i6.p1", "Ruditapes_philippinarum_DN10079_c0_g2_i1.p1", "Ruditapes_philippinarum_DN101_c1_g1_i5.p1", "Ruditapes_philippinarum_DN10125_c0_g1_i4.p1", "Ruditapes_philippinarum_DN1016_c0_g1_i6.p1", "Ruditapes_philippinarum_DN10167_c0_g1_i5.p1", "Ruditapes_philippinarum_DN10186_c0_g1_i6.p1", "Ruditapes_philippinarum_DN10242_c0_g1_i2.p1", "Ruditapes_philippinarum…
569	GO:2001020	regulation of response to DNA damage sti...	10	5	0.76	1.00000	c("Ruditapes_philippinarum_DN10958_c1_g1_i3.p1", "Ruditapes_philippinarum_DN10958_c1_g1_i6.p1", "Ruditapes_philippinarum_DN10958_c1_g1_i7.p1", "Ruditapes_philippinarum_DN14820_c0_g1_i6.p1", "Ruditapes_philippinarum_DN6423_c1_g2_i2.p1")
570	GO:0006839	mitochondrial transport	44	3	3.36	1.00000	c("Ruditapes_philippinarum_DN1147_c0_g1_i4.p1", "Ruditapes_philippinarum_DN1206_c0_g1_i9.p1", "Ruditapes_philippinarum_DN528_c0_g1_i7.p1")
571	GO:0008156	negative regulation of DNA replication	3	2	0.23	1.00000	c("Ruditapes_philippinarum_DN4931_c0_g2_i2.p1", "Ruditapes_philippinarum_DN4931_c0_g2_i3.p1")
572	GO:2001021	negative regulation of response to DNA d...	6	3	0.46	1.00000	c("Ruditapes_philippinarum_DN10958_c1_g1_i3.p1", "Ruditapes_philippinarum_DN10958_c1_g1_i6.p1", "Ruditapes_philippinarum_DN10958_c1_g1_i7.p1")
573	GO:2001022	positive regulation of response to DNA d...	3	2	0.23	1.00000	c("Ruditapes_philippinarum_DN14820_c0_g1_i6.p1", "Ruditapes_philippinarum_DN6423_c1_g2_i2.p1")
574	GO:1902806	regulation of cell cycle G1/S phase tran...	6	1	0.46	1.00000	Ruditapes_philippinarum_DN9220_c0_g2_i3.p1
575	GO:1902807	negative regulation of cell cycle G1/S p...	6	1	0.46	1.00000	Ruditapes_philippinarum_DN9220_c0_g2_i3.p1
576	GO:1901976	regulation of cell cycle checkpoint	1	1	0.08	1.00000	Ruditapes_philippinarum_DN2088_c0_g1_i1.p1
577	GO:0060249	anatomical structure homeostasis	35	7	2.68	1.00000	c("Ruditapes_philippinarum_DN10400_c0_g1_i3.p1", "Ruditapes_philippinarum_DN15069_c0_g1_i4.p1", "Ruditapes_philippinarum_DN26590_c0_g1_i2.p1", "Ruditapes_philippinarum_DN3064_c0_g1_i5.p1", "Ruditapes_philippinarum_DN6138_c0_g1_i4.p1", "Ruditapes_philippinarum_DN874_c0_g1_i5.p1", "Ruditapes_philippinarum_DN9986_c0_g1_i5.p1")
578	GO:0010498	proteasomal protein catabolic process	37	5	2.83	1.00000	c("Ruditapes_philippinarum_DN10186_c0_g1_i6.p1", "Ruditapes_philippinarum_DN1063_c0_g1_i13.p2", "Ruditapes_philippinarum_DN3518_c0_g2_i9.p1", "Ruditapes_philippinarum_DN3826_c0_g1_i2.p1", "Ruditapes_philippinarum_DN43_c1_g1_i4.p1")
579	GO:0045765	regulation of angiogenesis	12	1	0.92	1.00000	Ruditapes_philippinarum_DN51755_c0_g1_i1.p1
580	GO:0032101	regulation of response to external stimu...	23	1	1.76	1.00000	Ruditapes_philippinarum_DN257_c4_g1_i3.p1
581	GO:0032102	negative regulation of response to exter...	7	1	0.54	1.00000	Ruditapes_philippinarum_DN257_c4_g1_i3.p1
582	GO:0018022	peptidyl-lysine methylation	14	5	1.07	1.00000	c("Ruditapes_philippinarum_DN2960_c0_g1_i1.p1", "Ruditapes_philippinarum_DN3204_c0_g1_i1.p1", "Ruditapes_philippinarum_DN3674_c0_g1_i3.p1", "Ruditapes_philippinarum_DN6934_c1_g1_i2.p1", "Ruditapes_philippinarum_DN7846_c0_g1_i1.p1")
583	GO:0018023	peptidyl-lysine trimethylation	2	2	0.15	1.00000	c("Ruditapes_philippinarum_DN3204_c0_g1_i1.p1", "Ruditapes_philippinarum_DN6934_c1_g1_i2.p1")
584	GO:2001251	negative regulation of chromosome organi...	9	5	0.69	1.00000	c("Ruditapes_philippinarum_DN2088_c0_g1_i1.p1", "Ruditapes_philippinarum_DN2702_c0_g1_i4.p1", "Ruditapes_philippinarum_DN2890_c2_g1_i2.p1", "Ruditapes_philippinarum_DN47707_c0_g1_i2.p1", "Ruditapes_philippinarum_DN8999_c0_g1_i7.p1")
585	GO:0006399	tRNA metabolic process	255	36	19.49	1.00000	c("Ruditapes_philippinarum_DN10956_c0_g1_i4.p1", "Ruditapes_philippinarum_DN11000_c0_g1_i2.p1", "Ruditapes_philippinarum_DN12369_c0_g1_i7.p1", "Ruditapes_philippinarum_DN14054_c0_g1_i4.p1", "Ruditapes_philippinarum_DN14285_c0_g1_i1.p1", "Ruditapes_philippinarum_DN14285_c0_g2_i3.p1", "Ruditapes_philippinarum_DN15045_c0_g1_i4.p1", "Ruditapes_philippinarum_DN19849_c0_g1_i6.p1", "Ruditapes_philippina…
586	GO:2001252	positive regulation of chromosome organi...	1	1	0.08	1.00000	Ruditapes_philippinarum_DN874_c0_g1_i5.p1
587	GO:2001257	regulation of cation channel activity	30	1	2.29	1.00000	Ruditapes_philippinarum_DN3679_c0_g1_i4.p1
588	GO:0042770	signal transduction in response to DNA d...	1	1	0.08	1.00000	Ruditapes_philippinarum_DN6423_c1_g2_i2.p1
589	GO:2001259	positive regulation of cation channel ac...	29	1	2.22	1.00000	Ruditapes_philippinarum_DN3679_c0_g1_i4.p1
590	GO:0090407	organophosphate biosynthetic process	296	31	22.62	1.00000	c("Ruditapes_philippinarum_DN10686_c0_g1_i1.p1", "Ruditapes_philippinarum_DN10686_c0_g2_i3.p1", "Ruditapes_philippinarum_DN1072_c0_g1_i2.p1", "Ruditapes_philippinarum_DN1088_c0_g1_i2.p1", "Ruditapes_philippinarum_DN1088_c0_g1_i8.p1", "Ruditapes_philippinarum_DN1088_c0_g1_i9.p1", "Ruditapes_philippinarum_DN10897_c0_g1_i4.p1", "Ruditapes_philippinarum_DN11895_c0_g1_i6.p1", "Ruditapes_philippinarum_…
591	GO:0006807	nitrogen compound metabolic process	6399	652	489.1	1.00000	c("Ruditapes_philippinarum_DN10079_c0_g1_i6.p1", "Ruditapes_philippinarum_DN10079_c0_g2_i1.p1", "Ruditapes_philippinarum_DN101_c1_g1_i5.p1", "Ruditapes_philippinarum_DN10125_c0_g1_i4.p1", "Ruditapes_philippinarum_DN1016_c0_g1_i6.p1", "Ruditapes_philippinarum_DN10167_c0_g1_i5.p1", "Ruditapes_philippinarum_DN10186_c0_g1_i6.p1", "Ruditapes_philippinarum_DN10242_c0_g1_i2.p1", "Ruditapes_philippinarum…
592	GO:0071103	DNA conformation change	90	15	6.88	1.00000	c("Ruditapes_philippinarum_DN1050_c0_g1_i1.p1", "Ruditapes_philippinarum_DN1050_c0_g1_i6.p1", "Ruditapes_philippinarum_DN1118_c0_g1_i5.p1", "Ruditapes_philippinarum_DN13132_c0_g1_i4.p1", "Ruditapes_philippinarum_DN1897_c0_g1_i5.p1", "Ruditapes_philippinarum_DN2048_c0_g1_i4.p1", "Ruditapes_philippinarum_DN25550_c0_g1_i1.p1", "Ruditapes_philippinarum_DN2702_c0_g1_i4.p1", "Ruditapes_philippinarum_DN…
593	GO:0009394	2'-deoxyribonucleotide metabolic process	5	3	0.38	1.00000	c("Ruditapes_philippinarum_DN2168_c0_g1_i2.p1", "Ruditapes_philippinarum_DN24181_c0_g1_i5.p1", "Ruditapes_philippinarum_DN41_c0_g1_i2.p1")
594	GO:0045786	negative regulation of cell cycle	48	16	3.67	1.00000	c("Ruditapes_philippinarum_DN15069_c0_g1_i4.p1", "Ruditapes_philippinarum_DN16965_c0_g1_i3.p1", "Ruditapes_philippinarum_DN2088_c0_g1_i1.p1", "Ruditapes_philippinarum_DN26045_c0_g1_i4.p1", "Ruditapes_philippinarum_DN2890_c2_g1_i2.p1", "Ruditapes_philippinarum_DN2982_c1_g1_i5.p1", "Ruditapes_philippinarum_DN47707_c0_g1_i2.p1", "Ruditapes_philippinarum_DN4931_c0_g2_i2.p1", "Ruditapes_philippinarum_…
595	GO:0009396	folic acid-containing compound biosynthe...	9	3	0.69	1.00000	c("Ruditapes_philippinarum_DN3407_c0_g1_i13.p1", "Ruditapes_philippinarum_DN3407_c0_g1_i6.p1", "Ruditapes_philippinarum_DN3407_c0_g1_i9.p1")
596	GO:0045787	positive regulation of cell cycle	17	2	1.3	1.00000	c("Ruditapes_philippinarum_DN3735_c0_g1_i4.p1", "Ruditapes_philippinarum_DN57872_c0_g1_i3.p1")
597	GO:0048609	multicellular organismal reproductive pr...	21	7	1.61	1.00000	c("Ruditapes_philippinarum_DN19082_c0_g1_i2.p1", "Ruditapes_philippinarum_DN2166_c0_g2_i5.p1", "Ruditapes_philippinarum_DN34218_c0_g1_i1.p1", "Ruditapes_philippinarum_DN436_c0_g2_i3.p1", "Ruditapes_philippinarum_DN47707_c0_g1_i2.p1", "Ruditapes_philippinarum_DN772_c0_g1_i1.p1", "Ruditapes_philippinarum_DN772_c0_g1_i4.p1")
598	GO:0000375	RNA splicing, via transesterification re...	153	17	11.69	1.00000	c("Ruditapes_philippinarum_DN1127_c0_g2_i1.p1", "Ruditapes_philippinarum_DN1200_c0_g2_i2.p2", "Ruditapes_philippinarum_DN1204_c0_g1_i4.p1", "Ruditapes_philippinarum_DN13207_c0_g1_i1.p1", "Ruditapes_philippinarum_DN13812_c0_g1_i4.p1", "Ruditapes_philippinarum_DN1881_c0_g1_i4.p1", "Ruditapes_philippinarum_DN198_c0_g1_i15.p1", "Ruditapes_philippinarum_DN2228_c0_g1_i4.p1", "Ruditapes_philippinarum_DN…
599	GO:0000377	RNA splicing, via transesterification re...	153	17	11.69	1.00000	c("Ruditapes_philippinarum_DN1127_c0_g2_i1.p1", "Ruditapes_philippinarum_DN1200_c0_g2_i2.p2", "Ruditapes_philippinarum_DN1204_c0_g1_i4.p1", "Ruditapes_philippinarum_DN13207_c0_g1_i1.p1", "Ruditapes_philippinarum_DN13812_c0_g1_i4.p1", "Ruditapes_philippinarum_DN1881_c0_g1_i4.p1", "Ruditapes_philippinarum_DN198_c0_g1_i15.p1", "Ruditapes_philippinarum_DN2228_c0_g1_i4.p1", "Ruditapes_philippinarum_DN…
600	GO:0010467	gene expression	2137	272	163.34	1.00000	c("Ruditapes_philippinarum_DN10079_c0_g1_i6.p1", "Ruditapes_philippinarum_DN10079_c0_g2_i1.p1", "Ruditapes_philippinarum_DN101_c1_g1_i5.p1", "Ruditapes_philippinarum_DN10480_c0_g2_i1.p1", "Ruditapes_philippinarum_DN1075_c1_g1_i6.p1", "Ruditapes_philippinarum_DN10750_c0_g1_i2.p1", "Ruditapes_philippinarum_DN10885_c1_g1_i3.p1", "Ruditapes_philippinarum_DN1089_c0_g1_i5.p1", "Ruditapes_philippinarum_…
601	GO:0031401	positive regulation of protein modificat...	21	7	1.61	1.00000	c("Ruditapes_philippinarum_DN1027_c0_g1_i4.p1", "Ruditapes_philippinarum_DN10799_c0_g1_i2.p1", "Ruditapes_philippinarum_DN1294_c0_g1_i2.p1", "Ruditapes_philippinarum_DN2489_c2_g1_i4.p1", "Ruditapes_philippinarum_DN57872_c0_g1_i3.p1", "Ruditapes_philippinarum_DN663_c0_g1_i4.p1", "Ruditapes_philippinarum_DN872_c0_g1_i1.p1")
602	GO:0006361	transcription initiation from RNA polyme...	1	1	0.08	1.00000	Ruditapes_philippinarum_DN1089_c0_g1_i5.p1
603	GO:0047496	vesicle transport along microtubule	8	1	0.61	1.00000	Ruditapes_philippinarum_DN4754_c0_g1_i5.p1
604	GO:0010452	histone H3-K36 methylation	1	1	0.08	1.00000	Ruditapes_philippinarum_DN6934_c1_g1_i2.p1
605	GO:0022411	cellular component disassembly	34	2	2.6	1.00000	c("Ruditapes_philippinarum_DN12321_c1_g1_i1.p1", "Ruditapes_philippinarum_DN57_c2_g1_i1.p1")
606	GO:0022412	cellular process involved in reproductio...	8	6	0.61	1.00000	c("Ruditapes_philippinarum_DN2166_c0_g2_i5.p1", "Ruditapes_philippinarum_DN34218_c0_g1_i1.p1", "Ruditapes_philippinarum_DN436_c0_g2_i3.p1", "Ruditapes_philippinarum_DN47707_c0_g1_i2.p1", "Ruditapes_philippinarum_DN772_c0_g1_i1.p1", "Ruditapes_philippinarum_DN772_c0_g1_i4.p1")
607	GO:0097064	ncRNA export from nucleus	2	1	0.15	1.00000	Ruditapes_philippinarum_DN4664_c1_g1_i1.p1
608	GO:0010458	exit from mitosis	1	1	0.08	1.00000	Ruditapes_philippinarum_DN5632_c1_g1_i11.p2
609	GO:0022414	reproductive process	39	12	2.98	1.00000	c("Ruditapes_philippinarum_DN10444_c0_g1_i3.p1", "Ruditapes_philippinarum_DN19082_c0_g1_i2.p1", "Ruditapes_philippinarum_DN19331_c0_g1_i3.p1", "Ruditapes_philippinarum_DN2166_c0_g2_i5.p1", "Ruditapes_philippinarum_DN22651_c0_g2_i1.p1", "Ruditapes_philippinarum_DN26529_c0_g1_i1.p1", "Ruditapes_philippinarum_DN34218_c0_g1_i1.p1", "Ruditapes_philippinarum_DN436_c0_g2_i3.p1", "Ruditapes_philippinarum…
610	GO:0019538	protein metabolic process	3166	225	241.99	1.00000	c("Ruditapes_philippinarum_DN10125_c0_g1_i4.p1", "Ruditapes_philippinarum_DN10186_c0_g1_i6.p1", "Ruditapes_philippinarum_DN1027_c0_g1_i4.p1", "Ruditapes_philippinarum_DN10327_c0_g1_i7.p1", "Ruditapes_philippinarum_DN10361_c0_g1_i8.p1", "Ruditapes_philippinarum_DN1063_c0_g1_i13.p2", "Ruditapes_philippinarum_DN1077_c0_g1_i1.p1", "Ruditapes_philippinarum_DN1077_c0_g1_i4.p1", "Ruditapes_philippinarum…
611	GO:0006354	DNA-templated transcription, elongation	42	2	3.21	1.00000	c("Ruditapes_philippinarum_DN3656_c0_g2_i3.p1", "Ruditapes_philippinarum_DN703_c5_g2_i4.p1")
612	GO:0015833	peptide transport	371	17	28.36	1.00000	c("Ruditapes_philippinarum_DN1105_c1_g1_i5.p2", "Ruditapes_philippinarum_DN1147_c0_g1_i4.p1", "Ruditapes_philippinarum_DN1170_c0_g4_i2.p1", "Ruditapes_philippinarum_DN1206_c0_g1_i9.p1", "Ruditapes_philippinarum_DN1231_c0_g1_i6.p1", "Ruditapes_philippinarum_DN1231_c0_g1_i9.p1", "Ruditapes_philippinarum_DN2160_c0_g1_i1.p1", "Ruditapes_philippinarum_DN2160_c0_g2_i1.p1", "Ruditapes_philippinarum_DN25…
613	GO:0033750	ribosome localization	6	1	0.46	1.00000	Ruditapes_philippinarum_DN3500_c0_g1_i6.p1
614	GO:0006599	phosphagen metabolic process	5	1	0.38	1.00000	Ruditapes_philippinarum_DN3798_c0_g1_i2.p2
615	GO:0035295	tube development	14	1	1.07	1.00000	Ruditapes_philippinarum_DN51755_c0_g1_i1.p1
616	GO:0017182	peptidyl-diphthamide metabolic process	3	1	0.23	1.00000	Ruditapes_philippinarum_DN939_c0_g1_i3.p1
617	GO:0006388	tRNA splicing, via endonucleolytic cleav...	9	1	0.69	1.00000	Ruditapes_philippinarum_DN92_c1_g1_i4.p1
618	GO:0046390	ribose phosphate biosynthetic process	111	11	8.48	1.00000	c("Ruditapes_philippinarum_DN1088_c0_g1_i2.p1", "Ruditapes_philippinarum_DN1088_c0_g1_i8.p1", "Ruditapes_philippinarum_DN10897_c0_g1_i4.p1", "Ruditapes_philippinarum_DN2399_c0_g1_i5.p1", "Ruditapes_philippinarum_DN2639_c0_g1_i6.p1", "Ruditapes_philippinarum_DN2880_c0_g1_i10.p1", "Ruditapes_philippinarum_DN2880_c0_g1_i16.p1", "Ruditapes_philippinarum_DN3483_c0_g1_i1.p1", "Ruditapes_philippinarum_D…
619	GO:0007417	central nervous system development	8	1	0.61	1.00000	Ruditapes_philippinarum_DN72655_c0_g1_i12.p1
620	GO:1902317	nuclear DNA replication termination	6	2	0.46	1.00000	c("Ruditapes_philippinarum_DN4901_c0_g1_i2.p1", "Ruditapes_philippinarum_DN4901_c0_g2_i7.p1")
621	GO:0046394	carboxylic acid biosynthetic process	133	10	10.17	1.00000	c("Ruditapes_philippinarum_DN1329_c0_g1_i2.p1", "Ruditapes_philippinarum_DN1329_c0_g1_i5.p1", "Ruditapes_philippinarum_DN14289_c0_g1_i1.p1", "Ruditapes_philippinarum_DN2639_c0_g1_i6.p1", "Ruditapes_philippinarum_DN3407_c0_g1_i13.p1", "Ruditapes_philippinarum_DN3407_c0_g1_i6.p1", "Ruditapes_philippinarum_DN3407_c0_g1_i9.p1", "Ruditapes_philippinarum_DN4129_c3_g2_i3.p1", "Ruditapes_philippinarum_DN…
622	GO:0046395	carboxylic acid catabolic process	53	2	4.05	1.00000	c("Ruditapes_philippinarum_DN360_c0_g1_i1.p1", "Ruditapes_philippinarum_DN4234_c0_g1_i1.p1")
623	GO:1904062	regulation of cation transmembrane trans...	30	1	2.29	1.00000	Ruditapes_philippinarum_DN3679_c0_g1_i4.p1
624	GO:0032268	regulation of cellular protein metabolic...	136	11	10.4	1.00000	c("Ruditapes_philippinarum_DN1027_c0_g1_i4.p1", "Ruditapes_philippinarum_DN10799_c0_g1_i2.p1", "Ruditapes_philippinarum_DN1294_c0_g1_i2.p1", "Ruditapes_philippinarum_DN1409_c1_g1_i1.p1", "Ruditapes_philippinarum_DN2398_c0_g1_i4.p1", "Ruditapes_philippinarum_DN2489_c2_g1_i4.p1", "Ruditapes_philippinarum_DN3152_c0_g1_i5.p1", "Ruditapes_philippinarum_DN57872_c0_g1_i3.p1", "Ruditapes_philippinarum_DN…
625	GO:1904064	positive regulation of cation transmembr...	29	1	2.22	1.00000	Ruditapes_philippinarum_DN3679_c0_g1_i4.p1
626	GO:0006323	DNA packaging	75	11	5.73	1.00000	c("Ruditapes_philippinarum_DN1050_c0_g1_i1.p1", "Ruditapes_philippinarum_DN1050_c0_g1_i6.p1", "Ruditapes_philippinarum_DN1118_c0_g1_i5.p1", "Ruditapes_philippinarum_DN13132_c0_g1_i4.p1", "Ruditapes_philippinarum_DN2048_c0_g1_i4.p1", "Ruditapes_philippinarum_DN2754_c0_g1_i1.p1", "Ruditapes_philippinarum_DN3394_c0_g1_i1.p1", "Ruditapes_philippinarum_DN3508_c1_g1_i1.p1", "Ruditapes_philippinarum_DN3…
627	GO:0045738	negative regulation of DNA repair	3	3	0.23	1.00000	c("Ruditapes_philippinarum_DN10958_c1_g1_i3.p1", "Ruditapes_philippinarum_DN10958_c1_g1_i6.p1", "Ruditapes_philippinarum_DN10958_c1_g1_i7.p1")
628	GO:0045739	positive regulation of DNA repair	2	1	0.15	1.00000	Ruditapes_philippinarum_DN14820_c0_g1_i6.p1
629	GO:0006560	proline metabolic process	6	1	0.46	1.00000	Ruditapes_philippinarum_DN14289_c0_g1_i1.p1
630	GO:0016458	gene silencing	20	2	1.53	1.00000	c("Ruditapes_philippinarum_DN3096_c0_g2_i3.p1", "Ruditapes_philippinarum_DN8400_c0_g1_i4.p1")
631	GO:0032259	methylation	103	20	7.87	1.00000	c("Ruditapes_philippinarum_DN10831_c0_g1_i4.p1", "Ruditapes_philippinarum_DN11766_c0_g1_i3.p1", "Ruditapes_philippinarum_DN12570_c0_g1_i2.p1", "Ruditapes_philippinarum_DN14285_c0_g1_i1.p1", "Ruditapes_philippinarum_DN14285_c0_g2_i3.p1", "Ruditapes_philippinarum_DN257_c2_g1_i2.p1", "Ruditapes_philippinarum_DN2960_c0_g1_i1.p1", "Ruditapes_philippinarum_DN3130_c0_g1_i4.p1", "Ruditapes_philippinarum_…
632	GO:0008104	protein localization	390	19	29.81	1.00000	c("Ruditapes_philippinarum_DN1105_c1_g1_i5.p2", "Ruditapes_philippinarum_DN1147_c0_g1_i4.p1", "Ruditapes_philippinarum_DN1170_c0_g4_i2.p1", "Ruditapes_philippinarum_DN1206_c0_g1_i9.p1", "Ruditapes_philippinarum_DN1231_c0_g1_i6.p1", "Ruditapes_philippinarum_DN1231_c0_g1_i9.p1", "Ruditapes_philippinarum_DN13015_c0_g1_i6.p1", "Ruditapes_philippinarum_DN2160_c0_g1_i1.p1", "Ruditapes_philippinarum_DN2…
633	GO:0022610	biological adhesion	376	37	28.74	1.00000	c("Ruditapes_philippinarum_DN10038_c0_g1_i1.p1", "Ruditapes_philippinarum_DN10859_c0_g1_i1.p1", "Ruditapes_philippinarum_DN10859_c0_g1_i7.p1", "Ruditapes_philippinarum_DN1166_c0_g1_i1.p1", "Ruditapes_philippinarum_DN1228_c0_g1_i10.p1", "Ruditapes_philippinarum_DN1228_c0_g1_i16.p1", "Ruditapes_philippinarum_DN1228_c0_g1_i3.p1", "Ruditapes_philippinarum_DN1228_c0_g1_i9.p1", "Ruditapes_philippinarum…
634	GO:0070838	divalent metal ion transport	51	1	3.9	1.00000	Ruditapes_philippinarum_DN6745_c0_g1_i6.p1
635	GO:0022613	ribonucleoprotein complex biogenesis	196	37	14.98	1.00000	c("Ruditapes_philippinarum_DN1075_c1_g1_i6.p1", "Ruditapes_philippinarum_DN11418_c0_g1_i2.p1", "Ruditapes_philippinarum_DN1200_c0_g2_i2.p2", "Ruditapes_philippinarum_DN14456_c0_g1_i1.p1", "Ruditapes_philippinarum_DN1875_c1_g1_i5.p1", "Ruditapes_philippinarum_DN1883_c0_g2_i1.p1", "Ruditapes_philippinarum_DN2228_c0_g1_i4.p1", "Ruditapes_philippinarum_DN2439_c0_g1_i2.p1", "Ruditapes_philippinarum_DN…
636	GO:0098771	inorganic ion homeostasis	56	4	4.28	1.00000	c("Ruditapes_philippinarum_DN10623_c0_g1_i1.p1", "Ruditapes_philippinarum_DN2134_c0_g1_i1.p1", "Ruditapes_philippinarum_DN325_c1_g1_i4.p1", "Ruditapes_philippinarum_DN51249_c0_g1_i1.p1")
637	GO:0022616	DNA strand elongation	2	1	0.15	1.00000	Ruditapes_philippinarum_DN6864_c0_g1_i6.p1
638	GO:0023051	regulation of signaling	175	7	13.38	1.00000	c("Ruditapes_philippinarum_DN15359_c0_g2_i3.p1", "Ruditapes_philippinarum_DN2489_c2_g1_i4.p1", "Ruditapes_philippinarum_DN257_c4_g1_i3.p1", "Ruditapes_philippinarum_DN3679_c0_g1_i4.p1", "Ruditapes_philippinarum_DN6423_c1_g2_i2.p1", "Ruditapes_philippinarum_DN651_c1_g1_i10.p1", "Ruditapes_philippinarum_DN7037_c0_g1_i4.p1")
639	GO:0022618	ribonucleoprotein complex assembly	62	8	4.74	1.00000	c("Ruditapes_philippinarum_DN1200_c0_g2_i2.p2", "Ruditapes_philippinarum_DN2228_c0_g1_i4.p1", "Ruditapes_philippinarum_DN2545_c0_g1_i7.p1", "Ruditapes_philippinarum_DN3055_c0_g1_i1.p1", "Ruditapes_philippinarum_DN4047_c0_g1_i2.p1", "Ruditapes_philippinarum_DN5080_c0_g1_i4.p1", "Ruditapes_philippinarum_DN6087_c0_g1_i18.p1", "Ruditapes_philippinarum_DN6555_c0_g3_i2.p1")
640	GO:0022402	cell cycle process	229	64	17.5	1.00000	c("Ruditapes_philippinarum_DN10444_c0_g1_i3.p1", "Ruditapes_philippinarum_DN1050_c0_g1_i1.p1", "Ruditapes_philippinarum_DN1050_c0_g1_i6.p1", "Ruditapes_philippinarum_DN1063_c0_g1_i13.p2", "Ruditapes_philippinarum_DN10799_c0_g1_i2.p1", "Ruditapes_philippinarum_DN10992_c0_g1_i2.p1", "Ruditapes_philippinarum_DN13015_c0_g1_i6.p1", "Ruditapes_philippinarum_DN13132_c0_g1_i4.p1", "Ruditapes_philippinaru…
641	GO:0006555	methionine metabolic process	26	4	1.99	1.00000	c("Ruditapes_philippinarum_DN1329_c0_g1_i2.p1", "Ruditapes_philippinarum_DN1329_c0_g1_i5.p1", "Ruditapes_philippinarum_DN4129_c3_g2_i3.p1", "Ruditapes_philippinarum_DN6225_c0_g2_i2.p1")
642	GO:0023056	positive regulation of signaling	37	2	2.83	1.00000	c("Ruditapes_philippinarum_DN2489_c2_g1_i4.p1", "Ruditapes_philippinarum_DN6423_c1_g2_i2.p1")
643	GO:0023057	negative regulation of signaling	35	3	2.68	1.00000	c("Ruditapes_philippinarum_DN15359_c0_g2_i3.p1", "Ruditapes_philippinarum_DN257_c4_g1_i3.p1", "Ruditapes_philippinarum_DN7037_c0_g1_i4.p1")
644	GO:0006342	chromatin silencing	8	1	0.61	1.00000	Ruditapes_philippinarum_DN8400_c0_g1_i4.p1
645	GO:0045910	negative regulation of DNA recombination	3	3	0.23	1.00000	c("Ruditapes_philippinarum_DN10958_c1_g1_i3.p1", "Ruditapes_philippinarum_DN10958_c1_g1_i6.p1", "Ruditapes_philippinarum_DN10958_c1_g1_i7.p1")
646	GO:0032270	positive regulation of cellular protein ...	29	7	2.22	1.00000	c("Ruditapes_philippinarum_DN1027_c0_g1_i4.p1", "Ruditapes_philippinarum_DN10799_c0_g1_i2.p1", "Ruditapes_philippinarum_DN1294_c0_g1_i2.p1", "Ruditapes_philippinarum_DN2489_c2_g1_i4.p1", "Ruditapes_philippinarum_DN57872_c0_g1_i3.p1", "Ruditapes_philippinarum_DN663_c0_g1_i4.p1", "Ruditapes_philippinarum_DN872_c0_g1_i1.p1")
647	GO:0016477	cell migration	14	1	1.07	1.00000	Ruditapes_philippinarum_DN2982_c1_g1_i5.p1
648	GO:0019692	deoxyribose phosphate metabolic process	5	3	0.38	1.00000	c("Ruditapes_philippinarum_DN2168_c0_g1_i2.p1", "Ruditapes_philippinarum_DN24181_c0_g1_i5.p1", "Ruditapes_philippinarum_DN41_c0_g1_i2.p1")
649	GO:0019693	ribose phosphate metabolic process	154	14	11.77	1.00000	c("Ruditapes_philippinarum_DN10711_c0_g1_i9.p1", "Ruditapes_philippinarum_DN1088_c0_g1_i2.p1", "Ruditapes_philippinarum_DN1088_c0_g1_i8.p1", "Ruditapes_philippinarum_DN10897_c0_g1_i4.p1", "Ruditapes_philippinarum_DN18980_c0_g1_i1.p1", "Ruditapes_philippinarum_DN2399_c0_g1_i5.p1", "Ruditapes_philippinarum_DN2639_c0_g1_i6.p1", "Ruditapes_philippinarum_DN2880_c0_g1_i10.p1", "Ruditapes_philippinarum_…
650	GO:0017144	drug metabolic process	181	7	13.83	1.00000	c("Ruditapes_philippinarum_DN10711_c0_g1_i9.p1", "Ruditapes_philippinarum_DN1072_c0_g1_i2.p1", "Ruditapes_philippinarum_DN1583_c0_g1_i1.p1", "Ruditapes_philippinarum_DN2639_c0_g1_i6.p1", "Ruditapes_philippinarum_DN7134_c0_g1_i3.p1", "Ruditapes_philippinarum_DN956_c0_g1_i2.p1", "Ruditapes_philippinarum_DN956_c0_g1_i9.p1")
651	GO:0021522	spinal cord motor neuron differentiation	3	1	0.23	1.00000	Ruditapes_philippinarum_DN72655_c0_g1_i12.p1
652	GO:0009314	response to radiation	8	2	0.61	1.00000	c("Ruditapes_philippinarum_DN15069_c0_g1_i4.p1", "Ruditapes_philippinarum_DN6906_c0_g1_i2.p1")
653	GO:0045944	positive regulation of transcription by ...	27	1	2.06	1.00000	Ruditapes_philippinarum_DN703_c5_g2_i4.p1
654	GO:0061640	cytoskeleton-dependent cytokinesis	23	7	1.76	1.00000	c("Ruditapes_philippinarum_DN2231_c0_g1_i5.p1", "Ruditapes_philippinarum_DN4235_c0_g1_i4.p2", "Ruditapes_philippinarum_DN4754_c0_g1_i5.p1", "Ruditapes_philippinarum_DN6059_c0_g1_i4.p1", "Ruditapes_philippinarum_DN721_c0_g1_i1.p1", "Ruditapes_philippinarum_DN721_c0_g1_i5.p1", "Ruditapes_philippinarum_DN769_c0_g1_i4.p1")
655	GO:0051383	kinetochore organization	12	6	0.92	1.00000	c("Ruditapes_philippinarum_DN1524_c0_g2_i1.p1", "Ruditapes_philippinarum_DN1591_c0_g1_i4.p1", "Ruditapes_philippinarum_DN1591_c0_g1_i6.p1", "Ruditapes_philippinarum_DN16218_c1_g1_i4.p1", "Ruditapes_philippinarum_DN6310_c2_g1_i7.p1", "Ruditapes_philippinarum_DN7850_c0_g1_i5.p1")
656	GO:0021510	spinal cord development	3	1	0.23	1.00000	Ruditapes_philippinarum_DN72655_c0_g1_i12.p1
657	GO:0018200	peptidyl-glutamic acid modification	11	2	0.84	1.00000	c("Ruditapes_philippinarum_DN2535_c0_g1_i9.p1", "Ruditapes_philippinarum_DN58708_c0_g1_i9.p1")
658	GO:0061641	CENP-A containing chromatin organization	2	2	0.15	1.00000	c("Ruditapes_philippinarum_DN4921_c0_g1_i1.p1", "Ruditapes_philippinarum_DN4921_c0_g2_i3.p1")
659	GO:0006575	cellular modified amino acid metabolic p...	67	5	5.12	1.00000	c("Ruditapes_philippinarum_DN23415_c0_g3_i1.p1", "Ruditapes_philippinarum_DN3407_c0_g1_i13.p1", "Ruditapes_philippinarum_DN3407_c0_g1_i6.p1", "Ruditapes_philippinarum_DN3407_c0_g1_i9.p1", "Ruditapes_philippinarum_DN3798_c0_g1_i2.p2")
660	GO:0006576	cellular biogenic amine metabolic proces...	32	1	2.45	1.00000	Ruditapes_philippinarum_DN4501_c0_g1_i2.p1
661	GO:0018202	peptidyl-histidine modification	3	1	0.23	1.00000	Ruditapes_philippinarum_DN939_c0_g1_i3.p1
662	GO:0021515	cell differentiation in spinal cord	3	1	0.23	1.00000	Ruditapes_philippinarum_DN72655_c0_g1_i12.p1
663	GO:0046385	deoxyribose phosphate biosynthetic proce...	5	3	0.38	1.00000	c("Ruditapes_philippinarum_DN2168_c0_g1_i2.p1", "Ruditapes_philippinarum_DN24181_c0_g1_i5.p1", "Ruditapes_philippinarum_DN41_c0_g1_i2.p1")
664	GO:0018205	peptidyl-lysine modification	59	13	4.51	1.00000	c("Ruditapes_philippinarum_DN12132_c0_g1_i12.p1", "Ruditapes_philippinarum_DN15056_c0_g1_i2.p1", "Ruditapes_philippinarum_DN1738_c3_g1_i9.p1", "Ruditapes_philippinarum_DN20072_c0_g2_i4.p1", "Ruditapes_philippinarum_DN2057_c0_g1_i4.p1", "Ruditapes_philippinarum_DN2514_c1_g1_i11.p1", "Ruditapes_philippinarum_DN2960_c0_g1_i1.p1", "Ruditapes_philippinarum_DN3204_c0_g1_i1.p1", "Ruditapes_philippinarum…
665	GO:0046386	deoxyribose phosphate catabolic process	2	1	0.15	1.00000	Ruditapes_philippinarum_DN41_c0_g1_i2.p1
666	GO:0021517	ventral spinal cord development	3	1	0.23	1.00000	Ruditapes_philippinarum_DN72655_c0_g1_i12.p1
667	GO:0110020	regulation of actomyosin structure organ...	1	1	0.08	1.00000	Ruditapes_philippinarum_DN6059_c0_g1_i4.p1
668	GO:1904029	regulation of cyclin-dependent protein k...	9	2	0.69	1.00000	c("Ruditapes_philippinarum_DN1409_c1_g1_i1.p1", "Ruditapes_philippinarum_DN57872_c0_g1_i3.p1")
669	GO:0018208	peptidyl-proline modification	53	4	4.05	1.00000	c("Ruditapes_philippinarum_DN1209_c0_g1_i3.p2", "Ruditapes_philippinarum_DN3790_c0_g1_i4.p1", "Ruditapes_philippinarum_DN5591_c0_g1_i4.p1", "Ruditapes_philippinarum_DN7359_c0_g1_i1.p1")
670	GO:0010628	positive regulation of gene expression	43	1	3.29	1.00000	Ruditapes_philippinarum_DN703_c5_g2_i4.p1
671	GO:0045930	negative regulation of mitotic cell cycl...	25	10	1.91	1.00000	c("Ruditapes_philippinarum_DN16965_c0_g1_i3.p1", "Ruditapes_philippinarum_DN2088_c0_g1_i1.p1", "Ruditapes_philippinarum_DN26045_c0_g1_i4.p1", "Ruditapes_philippinarum_DN2890_c2_g1_i2.p1", "Ruditapes_philippinarum_DN2982_c1_g1_i5.p1", "Ruditapes_philippinarum_DN47707_c0_g1_i2.p1", "Ruditapes_philippinarum_DN6906_c0_g1_i2.p1", "Ruditapes_philippinarum_DN81655_c0_g1_i1.p1", "Ruditapes_philippinarum_…
672	GO:0001765	membrane raft assembly	33	3	2.52	1.00000	c("Ruditapes_philippinarum_DN697_c0_g1_i3.p1", "Ruditapes_philippinarum_DN697_c0_g1_i5.p1", "Ruditapes_philippinarum_DN697_c0_g1_i6.p1")
673	GO:0032210	regulation of telomere maintenance via t...	1	1	0.08	1.00000	Ruditapes_philippinarum_DN874_c0_g1_i5.p1
674	GO:0010629	negative regulation of gene expression	108	13	8.25	1.00000	c("Ruditapes_philippinarum_DN12197_c0_g1_i8.p1", "Ruditapes_philippinarum_DN15056_c0_g1_i2.p1", "Ruditapes_philippinarum_DN2008_c0_g1_i5.p1", "Ruditapes_philippinarum_DN2165_c0_g1_i16.p1", "Ruditapes_philippinarum_DN2385_c0_g1_i5.p1", "Ruditapes_philippinarum_DN3096_c0_g2_i3.p1", "Ruditapes_philippinarum_DN5317_c0_g2_i1.p1", "Ruditapes_philippinarum_DN5590_c0_g1_i2.p1", "Ruditapes_philippinarum_D…
675	GO:0052652	cyclic purine nucleotide metabolic proce...	16	1	1.22	1.00000	Ruditapes_philippinarum_DN43534_c0_g1_i3.p1
676	GO:2000573	positive regulation of DNA biosynthetic ...	1	1	0.08	1.00000	Ruditapes_philippinarum_DN874_c0_g1_i5.p1
677	GO:0098742	cell-cell adhesion via plasma-membrane a...	209	18	15.97	1.00000	c("Ruditapes_philippinarum_DN10859_c0_g1_i1.p1", "Ruditapes_philippinarum_DN10859_c0_g1_i7.p1", "Ruditapes_philippinarum_DN1228_c0_g1_i10.p1", "Ruditapes_philippinarum_DN1228_c0_g1_i16.p1", "Ruditapes_philippinarum_DN1228_c0_g1_i3.p1", "Ruditapes_philippinarum_DN1228_c0_g1_i9.p1", "Ruditapes_philippinarum_DN22646_c0_g4_i1.p1", "Ruditapes_philippinarum_DN29929_c0_g1_i7.p1", "Ruditapes_philippinaru…
678	GO:0045934	negative regulation of nucleobase-contai...	50	9	3.82	1.00000	c("Ruditapes_philippinarum_DN10958_c1_g1_i3.p1", "Ruditapes_philippinarum_DN10958_c1_g1_i6.p1", "Ruditapes_philippinarum_DN10958_c1_g1_i7.p1", "Ruditapes_philippinarum_DN15056_c0_g1_i2.p1", "Ruditapes_philippinarum_DN4931_c0_g2_i2.p1", "Ruditapes_philippinarum_DN4931_c0_g2_i3.p1", "Ruditapes_philippinarum_DN7361_c0_g1_i4.p1", "Ruditapes_philippinarum_DN8400_c0_g1_i4.p1", "Ruditapes_philippinarum_…
679	GO:0045935	positive regulation of nucleobase-contai...	43	3	3.29	1.00000	c("Ruditapes_philippinarum_DN14820_c0_g1_i6.p1", "Ruditapes_philippinarum_DN703_c5_g2_i4.p1", "Ruditapes_philippinarum_DN874_c0_g1_i5.p1")
680	GO:0045936	negative regulation of phosphate metabol...	9	1	0.69	1.00000	Ruditapes_philippinarum_DN2723_c1_g2_i1.p1
681	GO:0045937	positive regulation of phosphate metabol...	39	4	2.98	1.00000	c("Ruditapes_philippinarum_DN10799_c0_g1_i2.p1", "Ruditapes_philippinarum_DN2489_c2_g1_i4.p1", "Ruditapes_philippinarum_DN57872_c0_g1_i3.p1", "Ruditapes_philippinarum_DN663_c0_g1_i4.p1")
682	GO:1902531	regulation of intracellular signal trans...	78	5	5.96	1.00000	c("Ruditapes_philippinarum_DN15359_c0_g2_i3.p1", "Ruditapes_philippinarum_DN2489_c2_g1_i4.p1", "Ruditapes_philippinarum_DN257_c4_g1_i3.p1", "Ruditapes_philippinarum_DN6423_c1_g2_i2.p1", "Ruditapes_philippinarum_DN651_c1_g1_i10.p1")
683	GO:1902532	negative regulation of intracellular sig...	18	2	1.38	1.00000	c("Ruditapes_philippinarum_DN15359_c0_g2_i3.p1", "Ruditapes_philippinarum_DN257_c4_g1_i3.p1")
684	GO:0030705	cytoskeleton-dependent intracellular tra...	38	7	2.9	1.00000	c("Ruditapes_philippinarum_DN3205_c0_g1_i3.p1", "Ruditapes_philippinarum_DN3205_c0_g2_i1.p1", "Ruditapes_philippinarum_DN4180_c0_g1_i2.p1", "Ruditapes_philippinarum_DN4754_c0_g1_i5.p1", "Ruditapes_philippinarum_DN5168_c0_g1_i7.p1", "Ruditapes_philippinarum_DN5492_c0_g1_i7.p1", "Ruditapes_philippinarum_DN6369_c0_g1_i8.p1")
685	GO:1902533	positive regulation of intracellular sig...	27	2	2.06	1.00000	c("Ruditapes_philippinarum_DN2489_c2_g1_i4.p1", "Ruditapes_philippinarum_DN6423_c1_g2_i2.p1")
686	GO:0016441	posttranscriptional gene silencing	11	1	0.84	1.00000	Ruditapes_philippinarum_DN3096_c0_g2_i3.p1
687	GO:0032006	regulation of TOR signaling	19	1	1.45	1.00000	Ruditapes_philippinarum_DN15359_c0_g2_i3.p1
688	GO:0000491	small nucleolar ribonucleoprotein comple...	5	1	0.38	1.00000	Ruditapes_philippinarum_DN5080_c0_g1_i4.p1
689	GO:0098732	macromolecule deacylation	13	2	0.99	1.00000	c("Ruditapes_philippinarum_DN12429_c0_g1_i10.p1", "Ruditapes_philippinarum_DN1853_c0_g3_i1.p2")
690	GO:0023014	signal transduction by protein phosphory...	9	1	0.69	1.00000	Ruditapes_philippinarum_DN2489_c2_g1_i4.p1
691	GO:0045893	positive regulation of transcription, DN...	35	1	2.68	1.00000	Ruditapes_philippinarum_DN703_c5_g2_i4.p1
692	GO:0006301	postreplication repair	3	1	0.23	1.00000	Ruditapes_philippinarum_DN5228_c0_g1_i5.p1
693	GO:0010646	regulation of cell communication	173	7	13.22	1.00000	c("Ruditapes_philippinarum_DN15359_c0_g2_i3.p1", "Ruditapes_philippinarum_DN2489_c2_g1_i4.p1", "Ruditapes_philippinarum_DN257_c4_g1_i3.p1", "Ruditapes_philippinarum_DN3679_c0_g1_i4.p1", "Ruditapes_philippinarum_DN6423_c1_g2_i2.p1", "Ruditapes_philippinarum_DN651_c1_g1_i10.p1", "Ruditapes_philippinarum_DN7037_c0_g1_i4.p1")
694	GO:0031123	RNA 3'-end processing	32	5	2.45	1.00000	c("Ruditapes_philippinarum_DN12506_c0_g1_i5.p2", "Ruditapes_philippinarum_DN2504_c0_g1_i7.p1", "Ruditapes_philippinarum_DN6275_c0_g1_i1.p1", "Ruditapes_philippinarum_DN8673_c0_g1_i6.p1", "Ruditapes_philippinarum_DN9324_c0_g1_i1.p1")
695	GO:0010647	positive regulation of cell communicatio...	37	2	2.83	1.00000	c("Ruditapes_philippinarum_DN2489_c2_g1_i4.p1", "Ruditapes_philippinarum_DN6423_c1_g2_i2.p1")
696	GO:0031124	mRNA 3'-end processing	11	3	0.84	1.00000	c("Ruditapes_philippinarum_DN2504_c0_g1_i7.p1", "Ruditapes_philippinarum_DN6275_c0_g1_i1.p1", "Ruditapes_philippinarum_DN8673_c0_g1_i6.p1")
697	GO:0022603	regulation of anatomical structure morph...	16	1	1.22	1.00000	Ruditapes_philippinarum_DN51755_c0_g1_i1.p1
698	GO:0010648	negative regulation of cell communicatio...	35	3	2.68	1.00000	c("Ruditapes_philippinarum_DN15359_c0_g2_i3.p1", "Ruditapes_philippinarum_DN257_c4_g1_i3.p1", "Ruditapes_philippinarum_DN7037_c0_g1_i4.p1")
699	GO:0006304	DNA modification	16	2	1.22	1.00000	c("Ruditapes_philippinarum_DN4340_c0_g1_i6.p1", "Ruditapes_philippinarum_DN521_c0_g1_i6.p1")
700	GO:0006305	DNA alkylation	6	2	0.46	1.00000	c("Ruditapes_philippinarum_DN4340_c0_g1_i6.p1", "Ruditapes_philippinarum_DN521_c0_g1_i6.p1")
701	GO:0006306	DNA methylation	6	2	0.46	1.00000	c("Ruditapes_philippinarum_DN4340_c0_g1_i6.p1", "Ruditapes_philippinarum_DN521_c0_g1_i6.p1")
702	GO:0022607	cellular component assembly	505	66	38.6	1.00000	c("Ruditapes_philippinarum_DN1089_c0_g1_i5.p1", "Ruditapes_philippinarum_DN10992_c0_g1_i2.p1", "Ruditapes_philippinarum_DN1118_c0_g1_i5.p1", "Ruditapes_philippinarum_DN1200_c0_g2_i2.p2", "Ruditapes_philippinarum_DN12414_c0_g1_i3.p1", "Ruditapes_philippinarum_DN1258_c0_g1_i2.p1", "Ruditapes_philippinarum_DN1523_c0_g1_i7.p1", "Ruditapes_philippinarum_DN1524_c0_g2_i1.p1", "Ruditapes_philippinarum_DN…
703	GO:0051310	metaphase plate congression	2	2	0.15	1.00000	c("Ruditapes_philippinarum_DN8476_c0_g1_i12.p1", "Ruditapes_philippinarum_DN8476_c0_g1_i2.p1")
704	GO:1904031	positive regulation of cyclin-dependent ...	3	1	0.23	1.00000	Ruditapes_philippinarum_DN57872_c0_g1_i3.p1
705	GO:0060966	regulation of gene silencing by RNA	1	1	0.08	1.00000	Ruditapes_philippinarum_DN3096_c0_g2_i3.p1
706	GO:0060968	regulation of gene silencing	1	1	0.08	1.00000	Ruditapes_philippinarum_DN3096_c0_g2_i3.p1
707	GO:0010638	positive regulation of organelle organiz...	38	1	2.9	1.00000	Ruditapes_philippinarum_DN874_c0_g1_i5.p1
708	GO:0010639	negative regulation of organelle organiz...	29	5	2.22	1.00000	c("Ruditapes_philippinarum_DN2088_c0_g1_i1.p1", "Ruditapes_philippinarum_DN2702_c0_g1_i4.p1", "Ruditapes_philippinarum_DN2890_c2_g1_i2.p1", "Ruditapes_philippinarum_DN47707_c0_g1_i2.p1", "Ruditapes_philippinarum_DN8999_c0_g1_i7.p1")
709	GO:0042866	pyruvate biosynthetic process	40	1	3.06	1.00000	Ruditapes_philippinarum_DN2639_c0_g1_i6.p1
710	GO:0007600	sensory perception	24	4	1.83	1.00000	c("Ruditapes_philippinarum_DN21994_c0_g1_i7.p1", "Ruditapes_philippinarum_DN3337_c0_g1_i7.p1", "Ruditapes_philippinarum_DN82390_c0_g1_i1.p1", "Ruditapes_philippinarum_DN9752_c1_g2_i1.p1")
711	GO:0051345	positive regulation of hydrolase activit...	14	1	1.07	1.00000	Ruditapes_philippinarum_DN6059_c0_g1_i4.p1
712	GO:0051346	negative regulation of hydrolase activit...	12	2	0.92	1.00000	c("Ruditapes_philippinarum_DN2702_c0_g1_i4.p1", "Ruditapes_philippinarum_DN2723_c1_g2_i1.p1")
713	GO:0051347	positive regulation of transferase activ...	40	6	3.06	1.00000	c("Ruditapes_philippinarum_DN1027_c0_g1_i4.p1", "Ruditapes_philippinarum_DN1294_c0_g1_i2.p1", "Ruditapes_philippinarum_DN2489_c2_g1_i4.p1", "Ruditapes_philippinarum_DN57872_c0_g1_i3.p1", "Ruditapes_philippinarum_DN663_c0_g1_i4.p1", "Ruditapes_philippinarum_DN872_c0_g1_i1.p1")
714	GO:0098916	anterograde trans-synaptic signaling	48	2	3.67	1.00000	c("Ruditapes_philippinarum_DN30147_c0_g3_i4.p1", "Ruditapes_philippinarum_DN3679_c0_g1_i4.p1")
715	GO:0002831	regulation of response to biotic stimulu...	15	1	1.15	1.00000	Ruditapes_philippinarum_DN257_c4_g1_i3.p1
716	GO:0002832	negative regulation of response to bioti...	7	1	0.54	1.00000	Ruditapes_philippinarum_DN257_c4_g1_i3.p1
717	GO:0019438	aromatic compound biosynthetic process	1289	161	98.52	1.00000	c("Ruditapes_philippinarum_DN10079_c0_g1_i6.p1", "Ruditapes_philippinarum_DN10079_c0_g2_i1.p1", "Ruditapes_philippinarum_DN10480_c0_g2_i1.p1", "Ruditapes_philippinarum_DN10686_c0_g1_i1.p1", "Ruditapes_philippinarum_DN10686_c0_g2_i3.p1", "Ruditapes_philippinarum_DN1072_c0_g1_i2.p1", "Ruditapes_philippinarum_DN10750_c0_g1_i2.p1", "Ruditapes_philippinarum_DN1088_c0_g1_i2.p1", "Ruditapes_philippinaru…
718	GO:0019439	aromatic compound catabolic process	208	17	15.9	1.00000	c("Ruditapes_philippinarum_DN12083_c0_g1_i4.p1", "Ruditapes_philippinarum_DN12197_c0_g1_i8.p1", "Ruditapes_philippinarum_DN1241_c5_g1_i1.p1", "Ruditapes_philippinarum_DN2008_c0_g1_i5.p1", "Ruditapes_philippinarum_DN2165_c0_g1_i16.p1", "Ruditapes_philippinarum_DN2385_c0_g1_i5.p1", "Ruditapes_philippinarum_DN2473_c0_g2_i1.p1", "Ruditapes_philippinarum_DN2639_c0_g1_i6.p1", "Ruditapes_philippinarum_D…
719	GO:0035239	tube morphogenesis	14	1	1.07	1.00000	Ruditapes_philippinarum_DN51755_c0_g1_i1.p1
720	GO:0008283	cell proliferation	23	1	1.76	1.00000	Ruditapes_philippinarum_DN9220_c0_g2_i3.p1
721	GO:0045860	positive regulation of protein kinase ac...	8	3	0.61	1.00000	c("Ruditapes_philippinarum_DN2489_c2_g1_i4.p1", "Ruditapes_philippinarum_DN57872_c0_g1_i3.p1", "Ruditapes_philippinarum_DN663_c0_g1_i4.p1")
722	GO:0051336	regulation of hydrolase activity	45	3	3.44	1.00000	c("Ruditapes_philippinarum_DN2702_c0_g1_i4.p1", "Ruditapes_philippinarum_DN2723_c1_g2_i1.p1", "Ruditapes_philippinarum_DN6059_c0_g1_i4.p1")
723	GO:0051338	regulation of transferase activity	50	7	3.82	1.00000	c("Ruditapes_philippinarum_DN1027_c0_g1_i4.p1", "Ruditapes_philippinarum_DN1294_c0_g1_i2.p1", "Ruditapes_philippinarum_DN1409_c1_g1_i1.p1", "Ruditapes_philippinarum_DN2489_c2_g1_i4.p1", "Ruditapes_philippinarum_DN57872_c0_g1_i3.p1", "Ruditapes_philippinarum_DN663_c0_g1_i4.p1", "Ruditapes_philippinarum_DN872_c0_g1_i1.p1")
724	GO:0099177	regulation of trans-synaptic signaling	34	1	2.6	1.00000	Ruditapes_philippinarum_DN3679_c0_g1_i4.p1
725	GO:0032200	telomere organization	33	7	2.52	1.00000	c("Ruditapes_philippinarum_DN10400_c0_g1_i3.p1", "Ruditapes_philippinarum_DN15069_c0_g1_i4.p1", "Ruditapes_philippinarum_DN26590_c0_g1_i2.p1", "Ruditapes_philippinarum_DN3064_c0_g1_i5.p1", "Ruditapes_philippinarum_DN6138_c0_g1_i4.p1", "Ruditapes_philippinarum_DN874_c0_g1_i5.p1", "Ruditapes_philippinarum_DN9986_c0_g1_i5.p1")
726	GO:0042886	amide transport	381	17	29.12	1.00000	c("Ruditapes_philippinarum_DN1105_c1_g1_i5.p2", "Ruditapes_philippinarum_DN1147_c0_g1_i4.p1", "Ruditapes_philippinarum_DN1170_c0_g4_i2.p1", "Ruditapes_philippinarum_DN1206_c0_g1_i9.p1", "Ruditapes_philippinarum_DN1231_c0_g1_i6.p1", "Ruditapes_philippinarum_DN1231_c0_g1_i9.p1", "Ruditapes_philippinarum_DN2160_c0_g1_i1.p1", "Ruditapes_philippinarum_DN2160_c0_g2_i1.p1", "Ruditapes_philippinarum_DN25…
727	GO:0006497	protein lipidation	50	4	3.82	1.00000	c("Ruditapes_philippinarum_DN11895_c0_g1_i6.p1", "Ruditapes_philippinarum_DN12434_c0_g1_i5.p1", "Ruditapes_philippinarum_DN4377_c0_g2_i3.p1", "Ruditapes_philippinarum_DN9172_c0_g1_i12.p1")
728	GO:0032204	regulation of telomere maintenance	1	1	0.08	1.00000	Ruditapes_philippinarum_DN874_c0_g1_i5.p1
729	GO:0007163	establishment or maintenance of cell pol...	7	2	0.54	1.00000	c("Ruditapes_philippinarum_DN1258_c0_g1_i2.p1", "Ruditapes_philippinarum_DN4724_c0_g3_i1.p1")
730	GO:0007164	establishment of tissue polarity	6	1	0.46	1.00000	Ruditapes_philippinarum_DN20413_c0_g1_i6.p1
731	GO:0043516	regulation of DNA damage response, signa...	1	1	0.08	1.00000	Ruditapes_philippinarum_DN6423_c1_g2_i2.p1
732	GO:0032206	positive regulation of telomere maintena...	1	1	0.08	1.00000	Ruditapes_philippinarum_DN874_c0_g1_i5.p1
733	GO:0010604	positive regulation of macromolecule met...	73	10	5.58	1.00000	c("Ruditapes_philippinarum_DN1027_c0_g1_i4.p1", "Ruditapes_philippinarum_DN10799_c0_g1_i2.p1", "Ruditapes_philippinarum_DN1294_c0_g1_i2.p1", "Ruditapes_philippinarum_DN14820_c0_g1_i6.p1", "Ruditapes_philippinarum_DN2489_c2_g1_i4.p1", "Ruditapes_philippinarum_DN57872_c0_g1_i3.p1", "Ruditapes_philippinarum_DN663_c0_g1_i4.p1", "Ruditapes_philippinarum_DN703_c5_g2_i4.p1", "Ruditapes_philippinarum_DN8…
734	GO:0034329	cell junction assembly	4	1	0.31	1.00000	Ruditapes_philippinarum_DN1258_c0_g1_i2.p1
735	GO:0010605	negative regulation of macromolecule met...	120	18	9.17	1.00000	c("Ruditapes_philippinarum_DN10958_c1_g1_i3.p1", "Ruditapes_philippinarum_DN10958_c1_g1_i6.p1", "Ruditapes_philippinarum_DN10958_c1_g1_i7.p1", "Ruditapes_philippinarum_DN12197_c0_g1_i8.p1", "Ruditapes_philippinarum_DN15056_c0_g1_i2.p1", "Ruditapes_philippinarum_DN2008_c0_g1_i5.p1", "Ruditapes_philippinarum_DN2165_c0_g1_i16.p1", "Ruditapes_philippinarum_DN2385_c0_g1_i5.p1", "Ruditapes_philippinaru…
736	GO:0010608	posttranscriptional regulation of gene e...	94	3	7.18	1.00000	c("Ruditapes_philippinarum_DN2398_c0_g1_i4.p1", "Ruditapes_philippinarum_DN3096_c0_g2_i3.p1", "Ruditapes_philippinarum_DN939_c0_g1_i3.p1")
737	GO:1905508	protein localization to microtubule orga...	2	1	0.15	1.00000	Ruditapes_philippinarum_DN4990_c0_g1_i5.p1
738	GO:0045859	regulation of protein kinase activity	17	4	1.3	1.00000	c("Ruditapes_philippinarum_DN1409_c1_g1_i1.p1", "Ruditapes_philippinarum_DN2489_c2_g1_i4.p1", "Ruditapes_philippinarum_DN57872_c0_g1_i3.p1", "Ruditapes_philippinarum_DN663_c0_g1_i4.p1")
739	GO:0043543	protein acylation	33	7	2.52	1.00000	c("Ruditapes_philippinarum_DN12132_c0_g1_i12.p1", "Ruditapes_philippinarum_DN15056_c0_g1_i2.p1", "Ruditapes_philippinarum_DN1738_c3_g1_i9.p1", "Ruditapes_philippinarum_DN20072_c0_g2_i4.p1", "Ruditapes_philippinarum_DN2057_c0_g1_i4.p1", "Ruditapes_philippinarum_DN2514_c1_g1_i11.p1", "Ruditapes_philippinarum_DN8400_c0_g1_i4.p1")
740	GO:0043545	molybdopterin cofactor metabolic process	6	1	0.46	1.00000	Ruditapes_philippinarum_DN5805_c0_g1_i5.p1
741	GO:0007154	cell communication	1826	49	139.57	1.00000	c("Ruditapes_philippinarum_DN1_c2_g1_i1.p1", "Ruditapes_philippinarum_DN10251_c0_g1_i1.p1", "Ruditapes_philippinarum_DN11530_c0_g1_i6.p1", "Ruditapes_philippinarum_DN1181_c0_g1_i5.p1", "Ruditapes_philippinarum_DN1324_c0_g1_i1.p1", "Ruditapes_philippinarum_DN1353_c1_g1_i4.p1", "Ruditapes_philippinarum_DN13725_c0_g1_i1.p1", "Ruditapes_philippinarum_DN1373_c0_g1_i2.p1", "Ruditapes_philippinarum_DN14…
742	GO:0099111	microtubule-based transport	38	7	2.9	1.00000	c("Ruditapes_philippinarum_DN3205_c0_g1_i3.p1", "Ruditapes_philippinarum_DN3205_c0_g2_i1.p1", "Ruditapes_philippinarum_DN4180_c0_g1_i2.p1", "Ruditapes_philippinarum_DN4754_c0_g1_i5.p1", "Ruditapes_philippinarum_DN5168_c0_g1_i7.p1", "Ruditapes_philippinarum_DN5492_c0_g1_i7.p1", "Ruditapes_philippinarum_DN6369_c0_g1_i8.p1")
743	GO:0006505	GPI anchor metabolic process	49	4	3.75	1.00000	c("Ruditapes_philippinarum_DN11895_c0_g1_i6.p1", "Ruditapes_philippinarum_DN12434_c0_g1_i5.p1", "Ruditapes_philippinarum_DN4377_c0_g2_i3.p1", "Ruditapes_philippinarum_DN9172_c0_g1_i12.p1")
744	GO:0043549	regulation of kinase activity	44	4	3.36	1.00000	c("Ruditapes_philippinarum_DN1409_c1_g1_i1.p1", "Ruditapes_philippinarum_DN2489_c2_g1_i4.p1", "Ruditapes_philippinarum_DN57872_c0_g1_i3.p1", "Ruditapes_philippinarum_DN663_c0_g1_i4.p1")
745	GO:0099116	tRNA 5'-end processing	9	2	0.69	1.00000	c("Ruditapes_philippinarum_DN19849_c0_g1_i6.p1", "Ruditapes_philippinarum_DN2238_c2_g1_i3.p1")
746	GO:0030865	cortical cytoskeleton organization	7	2	0.54	1.00000	c("Ruditapes_philippinarum_DN4754_c0_g1_i5.p1", "Ruditapes_philippinarum_DN6059_c0_g1_i4.p1")
747	GO:0030866	cortical actin cytoskeleton organization	7	2	0.54	1.00000	c("Ruditapes_philippinarum_DN4754_c0_g1_i5.p1", "Ruditapes_philippinarum_DN6059_c0_g1_i4.p1")
748	GO:0031099	regeneration	20	4	1.53	1.00000	c("Ruditapes_philippinarum_DN14429_c0_g1_i2.p1", "Ruditapes_philippinarum_DN14429_c0_g1_i4.p1", "Ruditapes_philippinarum_DN14429_c0_g1_i8.p1", "Ruditapes_philippinarum_DN9020_c0_g1_i1.p1")
749	GO:0042822	pyridoxal phosphate metabolic process	5	1	0.38	1.00000	Ruditapes_philippinarum_DN1072_c0_g1_i2.p1
750	GO:0046514	ceramide catabolic process	51	3	3.9	1.00000	c("Ruditapes_philippinarum_DN28_c0_g1_i5.p1", "Ruditapes_philippinarum_DN28_c0_g1_i8.p1", "Ruditapes_philippinarum_DN28_c0_g1_i9.p1")
751	GO:1905462	regulation of DNA duplex unwinding	2	1	0.15	1.00000	Ruditapes_philippinarum_DN2702_c0_g1_i4.p1
752	GO:0001738	morphogenesis of a polarized epithelium	6	1	0.46	1.00000	Ruditapes_philippinarum_DN20413_c0_g1_i6.p1
753	GO:1905463	negative regulation of DNA duplex unwind...	2	1	0.15	1.00000	Ruditapes_philippinarum_DN2702_c0_g1_i4.p1
754	GO:0051302	regulation of cell division	15	5	1.15	1.00000	c("Ruditapes_philippinarum_DN1644_c0_g1_i7.p1", "Ruditapes_philippinarum_DN6059_c0_g1_i4.p1", "Ruditapes_philippinarum_DN6315_c0_g1_i5.p1", "Ruditapes_philippinarum_DN721_c0_g1_i1.p1", "Ruditapes_philippinarum_DN721_c0_g1_i5.p1")
755	GO:0051303	establishment of chromosome localization	4	2	0.31	1.00000	c("Ruditapes_philippinarum_DN8476_c0_g1_i12.p1", "Ruditapes_philippinarum_DN8476_c0_g1_i2.p1")
756	GO:0008213	protein alkylation	43	10	3.29	1.00000	c("Ruditapes_philippinarum_DN10831_c0_g1_i4.p1", "Ruditapes_philippinarum_DN11766_c0_g1_i3.p1", "Ruditapes_philippinarum_DN12570_c0_g1_i2.p1", "Ruditapes_philippinarum_DN2960_c0_g1_i1.p1", "Ruditapes_philippinarum_DN3204_c0_g1_i1.p1", "Ruditapes_philippinarum_DN3674_c0_g1_i3.p1", "Ruditapes_philippinarum_DN4989_c0_g1_i3.p1", "Ruditapes_philippinarum_DN6934_c1_g1_i2.p1", "Ruditapes_philippinarum_D…
757	GO:0051306	mitotic sister chromatid separation	10	5	0.76	1.00000	c("Ruditapes_philippinarum_DN1063_c0_g1_i13.p2", "Ruditapes_philippinarum_DN2088_c0_g1_i1.p1", "Ruditapes_philippinarum_DN2890_c2_g1_i2.p1", "Ruditapes_philippinarum_DN47707_c0_g1_i2.p1", "Ruditapes_philippinarum_DN8999_c0_g1_i7.p1")
758	GO:0051307	meiotic chromosome separation	1	1	0.08	1.00000	Ruditapes_philippinarum_DN19331_c0_g1_i3.p1
759	GO:0070585	protein localization to mitochondrion	32	3	2.45	1.00000	c("Ruditapes_philippinarum_DN1147_c0_g1_i4.p1", "Ruditapes_philippinarum_DN1206_c0_g1_i9.p1", "Ruditapes_philippinarum_DN528_c0_g1_i7.p1")
760	GO:0090068	positive regulation of cell cycle proces...	12	1	0.92	1.00000	Ruditapes_philippinarum_DN3735_c0_g1_i4.p1
761	GO:0030855	epithelial cell differentiation	8	2	0.61	1.00000	c("Ruditapes_philippinarum_DN2036_c0_g1_i3.p1", "Ruditapes_philippinarum_DN2036_c0_g1_i7.p1")
762	GO:0070588	calcium ion transmembrane transport	35	1	2.68	1.00000	Ruditapes_philippinarum_DN6745_c0_g1_i6.p1
763	GO:0048024	regulation of mRNA splicing, via spliceo...	8	3	0.61	1.00000	c("Ruditapes_philippinarum_DN198_c0_g1_i15.p1", "Ruditapes_philippinarum_DN2478_c1_g1_i3.p1", "Ruditapes_philippinarum_DN6350_c0_g4_i1.p1")
764	GO:1901360	organic cyclic compound metabolic proces...	3077	439	235.19	1.00000	c("Ruditapes_philippinarum_DN10079_c0_g1_i6.p1", "Ruditapes_philippinarum_DN10079_c0_g2_i1.p1", "Ruditapes_philippinarum_DN101_c1_g1_i5.p1", "Ruditapes_philippinarum_DN1016_c0_g1_i6.p1", "Ruditapes_philippinarum_DN10242_c0_g1_i2.p1", "Ruditapes_philippinarum_DN10400_c0_g1_i3.p1", "Ruditapes_philippinarum_DN10444_c0_g1_i3.p1", "Ruditapes_philippinarum_DN10480_c0_g2_i1.p1", "Ruditapes_philippinarum…
765	GO:0008219	cell death	208	14	15.9	1.00000	c("Ruditapes_philippinarum_DN13622_c0_g1_i3.p1", "Ruditapes_philippinarum_DN1440_c0_g1_i2.p1", "Ruditapes_philippinarum_DN1440_c0_g1_i3.p1", "Ruditapes_philippinarum_DN1440_c0_g1_i6.p1", "Ruditapes_philippinarum_DN1534_c0_g1_i4.p1", "Ruditapes_philippinarum_DN19700_c0_g1_i3.p1", "Ruditapes_philippinarum_DN19700_c0_g1_i5.p1", "Ruditapes_philippinarum_DN19700_c0_g1_i7.p1", "Ruditapes_philippinarum_…
766	GO:1901361	organic cyclic compound catabolic proces...	218	17	16.66	1.00000	c("Ruditapes_philippinarum_DN12083_c0_g1_i4.p1", "Ruditapes_philippinarum_DN12197_c0_g1_i8.p1", "Ruditapes_philippinarum_DN1241_c5_g1_i1.p1", "Ruditapes_philippinarum_DN2008_c0_g1_i5.p1", "Ruditapes_philippinarum_DN2165_c0_g1_i16.p1", "Ruditapes_philippinarum_DN2385_c0_g1_i5.p1", "Ruditapes_philippinarum_DN2473_c0_g2_i1.p1", "Ruditapes_philippinarum_DN2639_c0_g1_i6.p1", "Ruditapes_philippinarum_D…
767	GO:0016192	vesicle-mediated transport	355	3	27.13	1.00000	c("Ruditapes_philippinarum_DN1507_c0_g1_i7.p1", "Ruditapes_philippinarum_DN1644_c0_g1_i7.p1", "Ruditapes_philippinarum_DN24195_c0_g1_i1.p1")
768	GO:1901362	organic cyclic compound biosynthetic pro...	1328	166	101.5	1.00000	c("Ruditapes_philippinarum_DN10079_c0_g1_i6.p1", "Ruditapes_philippinarum_DN10079_c0_g2_i1.p1", "Ruditapes_philippinarum_DN10480_c0_g2_i1.p1", "Ruditapes_philippinarum_DN10686_c0_g1_i1.p1", "Ruditapes_philippinarum_DN10686_c0_g2_i3.p1", "Ruditapes_philippinarum_DN1072_c0_g1_i2.p1", "Ruditapes_philippinarum_DN10750_c0_g1_i2.p1", "Ruditapes_philippinarum_DN1088_c0_g1_i2.p1", "Ruditapes_philippinaru…
769	GO:0042816	vitamin B6 metabolic process	8	1	0.61	1.00000	Ruditapes_philippinarum_DN1072_c0_g1_i2.p1
770	GO:0034330	cell junction organization	5	1	0.38	1.00000	Ruditapes_philippinarum_DN1258_c0_g1_i2.p1
771	GO:0031109	microtubule polymerization or depolymeri...	20	4	1.53	1.00000	c("Ruditapes_philippinarum_DN2921_c0_g1_i5.p1", "Ruditapes_philippinarum_DN3482_c0_g1_i4.p1", "Ruditapes_philippinarum_DN4990_c0_g1_i5.p1", "Ruditapes_philippinarum_DN9842_c0_g1_i2.p1")
772	GO:0042819	vitamin B6 biosynthetic process	8	1	0.61	1.00000	Ruditapes_philippinarum_DN1072_c0_g1_i2.p1
773	GO:0016197	endosomal transport	32	1	2.45	1.00000	Ruditapes_philippinarum_DN1507_c0_g1_i7.p1
774	GO:0019637	organophosphate metabolic process	526	35	40.2	1.00000	c("Ruditapes_philippinarum_DN10686_c0_g1_i1.p1", "Ruditapes_philippinarum_DN10686_c0_g2_i3.p1", "Ruditapes_philippinarum_DN10711_c0_g1_i9.p1", "Ruditapes_philippinarum_DN1072_c0_g1_i2.p1", "Ruditapes_philippinarum_DN1088_c0_g1_i2.p1", "Ruditapes_philippinarum_DN1088_c0_g1_i8.p1", "Ruditapes_philippinarum_DN1088_c0_g1_i9.p1", "Ruditapes_philippinarum_DN10897_c0_g1_i4.p1", "Ruditapes_philippinarum_…
775	GO:0033865	nucleoside bisphosphate metabolic proces...	30	2	2.29	1.00000	c("Ruditapes_philippinarum_DN10711_c0_g1_i9.p1", "Ruditapes_philippinarum_DN18980_c0_g1_i1.p1")
776	GO:0007127	meiosis I	14	4	1.07	1.00000	c("Ruditapes_philippinarum_DN10444_c0_g1_i3.p1", "Ruditapes_philippinarum_DN19331_c0_g1_i3.p1", "Ruditapes_philippinarum_DN26529_c0_g1_i1.p1", "Ruditapes_philippinarum_DN4398_c0_g1_i11.p1")
777	GO:0070525	tRNA threonylcarbamoyladenosine metaboli...	6	1	0.46	1.00000	Ruditapes_philippinarum_DN2265_c0_g1_i6.p1
778	GO:0065002	intracellular protein transmembrane tran...	27	3	2.06	1.00000	c("Ruditapes_philippinarum_DN1147_c0_g1_i4.p1", "Ruditapes_philippinarum_DN1206_c0_g1_i9.p1", "Ruditapes_philippinarum_DN528_c0_g1_i7.p1")
779	GO:0045814	negative regulation of gene expression, ...	8	1	0.61	1.00000	Ruditapes_philippinarum_DN8400_c0_g1_i4.p1
780	GO:0065004	protein-DNA complex assembly	39	14	2.98	1.00000	c("Ruditapes_philippinarum_DN1089_c0_g1_i5.p1", "Ruditapes_philippinarum_DN1118_c0_g1_i5.p1", "Ruditapes_philippinarum_DN12414_c0_g1_i3.p1", "Ruditapes_philippinarum_DN1524_c0_g2_i1.p1", "Ruditapes_philippinarum_DN1591_c0_g1_i4.p1", "Ruditapes_philippinarum_DN1591_c0_g1_i6.p1", "Ruditapes_philippinarum_DN16218_c1_g1_i4.p1", "Ruditapes_philippinarum_DN16294_c0_g2_i3.p1", "Ruditapes_philippinarum_D…
781	GO:1901381	positive regulation of potassium ion tra...	28	1	2.14	1.00000	Ruditapes_philippinarum_DN3679_c0_g1_i4.p1
782	GO:0065007	biological regulation	3391	231	259.19	1.00000	c("Ruditapes_philippinarum_DN1_c2_g1_i1.p1", "Ruditapes_philippinarum_DN10251_c0_g1_i1.p1", "Ruditapes_philippinarum_DN1027_c0_g1_i4.p1", "Ruditapes_philippinarum_DN10400_c0_g1_i3.p1", "Ruditapes_philippinarum_DN10480_c0_g2_i1.p1", "Ruditapes_philippinarum_DN10623_c0_g1_i1.p1", "Ruditapes_philippinarum_DN1063_c0_g1_i13.p2", "Ruditapes_philippinarum_DN10750_c0_g1_i2.p1", "Ruditapes_philippinarum_D…
783	GO:0012501	programmed cell death	207	14	15.82	1.00000	c("Ruditapes_philippinarum_DN13622_c0_g1_i3.p1", "Ruditapes_philippinarum_DN1440_c0_g1_i2.p1", "Ruditapes_philippinarum_DN1440_c0_g1_i3.p1", "Ruditapes_philippinarum_DN1440_c0_g1_i6.p1", "Ruditapes_philippinarum_DN1534_c0_g1_i4.p1", "Ruditapes_philippinarum_DN19700_c0_g1_i3.p1", "Ruditapes_philippinarum_DN19700_c0_g1_i5.p1", "Ruditapes_philippinarum_DN19700_c0_g1_i7.p1", "Ruditapes_philippinarum_…
784	GO:0065008	regulation of biological quality	305	12	23.31	1.00000	c("Ruditapes_philippinarum_DN10400_c0_g1_i3.p1", "Ruditapes_philippinarum_DN10623_c0_g1_i1.p1", "Ruditapes_philippinarum_DN15069_c0_g1_i4.p1", "Ruditapes_philippinarum_DN2134_c0_g1_i1.p1", "Ruditapes_philippinarum_DN26590_c0_g1_i2.p1", "Ruditapes_philippinarum_DN3064_c0_g1_i5.p1", "Ruditapes_philippinarum_DN325_c1_g1_i4.p1", "Ruditapes_philippinarum_DN51249_c0_g1_i1.p1", "Ruditapes_philippinarum_…
785	GO:0001708	cell fate specification	5	1	0.38	1.00000	Ruditapes_philippinarum_DN72655_c0_g1_i12.p1
786	GO:0065009	regulation of molecular function	155	11	11.85	1.00000	c("Ruditapes_philippinarum_DN1027_c0_g1_i4.p1", "Ruditapes_philippinarum_DN1294_c0_g1_i2.p1", "Ruditapes_philippinarum_DN1409_c1_g1_i1.p1", "Ruditapes_philippinarum_DN2489_c2_g1_i4.p1", "Ruditapes_philippinarum_DN2702_c0_g1_i4.p1", "Ruditapes_philippinarum_DN2723_c1_g2_i1.p1", "Ruditapes_philippinarum_DN3679_c0_g1_i4.p1", "Ruditapes_philippinarum_DN57872_c0_g1_i3.p1", "Ruditapes_philippinarum_DN6…
787	GO:0001944	vasculature development	15	1	1.15	1.00000	Ruditapes_philippinarum_DN51755_c0_g1_i1.p1
788	GO:0048285	organelle fission	102	23	7.8	1.00000	c("Ruditapes_philippinarum_DN10444_c0_g1_i3.p1", "Ruditapes_philippinarum_DN1050_c0_g1_i1.p1", "Ruditapes_philippinarum_DN1050_c0_g1_i6.p1", "Ruditapes_philippinarum_DN1063_c0_g1_i13.p2", "Ruditapes_philippinarum_DN13132_c0_g1_i4.p1", "Ruditapes_philippinarum_DN1575_c0_g1_i4.p1", "Ruditapes_philippinarum_DN19331_c0_g1_i3.p1", "Ruditapes_philippinarum_DN2088_c0_g1_i1.p1", "Ruditapes_philippinarum_…
789	GO:0046490	isopentenyl diphosphate metabolic proces...	3	1	0.23	1.00000	Ruditapes_philippinarum_DN18980_c0_g1_i1.p1
790	GO:0031055	chromatin remodeling at centromere	2	2	0.15	1.00000	c("Ruditapes_philippinarum_DN4921_c0_g1_i1.p1", "Ruditapes_philippinarum_DN4921_c0_g2_i3.p1")
791	GO:0045841	negative regulation of mitotic metaphase...	7	4	0.54	1.00000	c("Ruditapes_philippinarum_DN2088_c0_g1_i1.p1", "Ruditapes_philippinarum_DN2890_c2_g1_i2.p1", "Ruditapes_philippinarum_DN47707_c0_g1_i2.p1", "Ruditapes_philippinarum_DN8999_c0_g1_i7.p1")
792	GO:0009451	RNA modification	129	21	9.86	1.00000	c("Ruditapes_philippinarum_DN14285_c0_g1_i1.p1", "Ruditapes_philippinarum_DN14285_c0_g2_i3.p1", "Ruditapes_philippinarum_DN15045_c0_g1_i4.p1", "Ruditapes_philippinarum_DN2265_c0_g1_i6.p1", "Ruditapes_philippinarum_DN257_c2_g1_i2.p1", "Ruditapes_philippinarum_DN2764_c0_g1_i5.p1", "Ruditapes_philippinarum_DN2766_c0_g2_i1.p1", "Ruditapes_philippinarum_DN29820_c0_g1_i4.p1", "Ruditapes_philippinarum_D…
793	GO:0046496	nicotinamide nucleotide metabolic proces...	66	1	5.04	1.00000	Ruditapes_philippinarum_DN2639_c0_g1_i6.p1
794	GO:0048033	heme o metabolic process	1	1	0.08	1.00000	Ruditapes_philippinarum_DN4695_c0_g1_i1.p1
795	GO:0006473	protein acetylation	32	7	2.45	1.00000	c("Ruditapes_philippinarum_DN12132_c0_g1_i12.p1", "Ruditapes_philippinarum_DN15056_c0_g1_i2.p1", "Ruditapes_philippinarum_DN1738_c3_g1_i9.p1", "Ruditapes_philippinarum_DN20072_c0_g2_i4.p1", "Ruditapes_philippinarum_DN2057_c0_g1_i4.p1", "Ruditapes_philippinarum_DN2514_c1_g1_i11.p1", "Ruditapes_philippinarum_DN8400_c0_g1_i4.p1")
796	GO:0006475	internal protein amino acid acetylation	31	7	2.37	1.00000	c("Ruditapes_philippinarum_DN12132_c0_g1_i12.p1", "Ruditapes_philippinarum_DN15056_c0_g1_i2.p1", "Ruditapes_philippinarum_DN1738_c3_g1_i9.p1", "Ruditapes_philippinarum_DN20072_c0_g2_i4.p1", "Ruditapes_philippinarum_DN2057_c0_g1_i4.p1", "Ruditapes_philippinarum_DN2514_c1_g1_i11.p1", "Ruditapes_philippinarum_DN8400_c0_g1_i4.p1")
797	GO:0006476	protein deacetylation	6	2	0.46	1.00000	c("Ruditapes_philippinarum_DN12429_c0_g1_i10.p1", "Ruditapes_philippinarum_DN1853_c0_g3_i1.p2")
798	GO:0017038	protein import	45	10	3.44	1.00000	c("Ruditapes_philippinarum_DN1147_c0_g1_i4.p1", "Ruditapes_philippinarum_DN1170_c0_g4_i2.p1", "Ruditapes_philippinarum_DN1206_c0_g1_i9.p1", "Ruditapes_philippinarum_DN1231_c0_g1_i6.p1", "Ruditapes_philippinarum_DN1231_c0_g1_i9.p1", "Ruditapes_philippinarum_DN2160_c0_g1_i1.p1", "Ruditapes_philippinarum_DN2160_c0_g2_i1.p1", "Ruditapes_philippinarum_DN279_c0_g1_i4.p1", "Ruditapes_philippinarum_DN421…
799	GO:0001932	regulation of protein phosphorylation	26	4	1.99	1.00000	c("Ruditapes_philippinarum_DN1409_c1_g1_i1.p1", "Ruditapes_philippinarum_DN2489_c2_g1_i4.p1", "Ruditapes_philippinarum_DN57872_c0_g1_i3.p1", "Ruditapes_philippinarum_DN663_c0_g1_i4.p1")
800	GO:0006479	protein methylation	43	10	3.29	1.00000	c("Ruditapes_philippinarum_DN10831_c0_g1_i4.p1", "Ruditapes_philippinarum_DN11766_c0_g1_i3.p1", "Ruditapes_philippinarum_DN12570_c0_g1_i2.p1", "Ruditapes_philippinarum_DN2960_c0_g1_i1.p1", "Ruditapes_philippinarum_DN3204_c0_g1_i1.p1", "Ruditapes_philippinarum_DN3674_c0_g1_i3.p1", "Ruditapes_philippinarum_DN4989_c0_g1_i3.p1", "Ruditapes_philippinarum_DN6934_c1_g1_i2.p1", "Ruditapes_philippinarum_D…
801	GO:0001934	positive regulation of protein phosphory...	11	3	0.84	1.00000	c("Ruditapes_philippinarum_DN2489_c2_g1_i4.p1", "Ruditapes_philippinarum_DN57872_c0_g1_i3.p1", "Ruditapes_philippinarum_DN663_c0_g1_i4.p1")
802	GO:1901379	regulation of potassium ion transmembran...	29	1	2.22	1.00000	Ruditapes_philippinarum_DN3679_c0_g1_i4.p1
803	GO:0050000	chromosome localization	4	2	0.31	1.00000	c("Ruditapes_philippinarum_DN8476_c0_g1_i12.p1", "Ruditapes_philippinarum_DN8476_c0_g1_i2.p1")
804	GO:1902680	positive regulation of RNA biosynthetic ...	35	1	2.68	1.00000	Ruditapes_philippinarum_DN703_c5_g2_i4.p1
805	GO:0033875	ribonucleoside bisphosphate metabolic pr...	30	2	2.29	1.00000	c("Ruditapes_philippinarum_DN10711_c0_g1_i9.p1", "Ruditapes_philippinarum_DN18980_c0_g1_i1.p1")
806	GO:0042396	phosphagen biosynthetic process	5	1	0.38	1.00000	Ruditapes_philippinarum_DN3798_c0_g1_i2.p2
807	GO:0034308	primary alcohol metabolic process	3	1	0.23	1.00000	Ruditapes_philippinarum_DN1583_c0_g1_i1.p1
808	GO:0042398	cellular modified amino acid biosyntheti...	28	4	2.14	1.00000	c("Ruditapes_philippinarum_DN3407_c0_g1_i13.p1", "Ruditapes_philippinarum_DN3407_c0_g1_i6.p1", "Ruditapes_philippinarum_DN3407_c0_g1_i9.p1", "Ruditapes_philippinarum_DN3798_c0_g1_i2.p2")
809	GO:0002376	immune system process	267	2	20.41	1.00000	c("Ruditapes_philippinarum_DN10167_c0_g1_i5.p1", "Ruditapes_philippinarum_DN257_c4_g1_i3.p1")
810	GO:0045839	negative regulation of mitotic nuclear d...	7	4	0.54	1.00000	c("Ruditapes_philippinarum_DN2088_c0_g1_i1.p1", "Ruditapes_philippinarum_DN2890_c2_g1_i2.p1", "Ruditapes_philippinarum_DN47707_c0_g1_i2.p1", "Ruditapes_philippinarum_DN8999_c0_g1_i7.p1")
811	GO:0006661	phosphatidylinositol biosynthetic proces...	50	4	3.82	1.00000	c("Ruditapes_philippinarum_DN11895_c0_g1_i6.p1", "Ruditapes_philippinarum_DN12434_c0_g1_i5.p1", "Ruditapes_philippinarum_DN4377_c0_g2_i3.p1", "Ruditapes_philippinarum_DN9172_c0_g1_i12.p1")
812	GO:0006664	glycolipid metabolic process	124	7	9.48	1.00000	c("Ruditapes_philippinarum_DN11895_c0_g1_i6.p1", "Ruditapes_philippinarum_DN12434_c0_g1_i5.p1", "Ruditapes_philippinarum_DN28_c0_g1_i5.p1", "Ruditapes_philippinarum_DN28_c0_g1_i8.p1", "Ruditapes_philippinarum_DN28_c0_g1_i9.p1", "Ruditapes_philippinarum_DN4377_c0_g2_i3.p1", "Ruditapes_philippinarum_DN9172_c0_g1_i12.p1")
813	GO:0008202	steroid metabolic process	25	2	1.91	1.00000	c("Ruditapes_philippinarum_DN1725_c0_g1_i4.p1", "Ruditapes_philippinarum_DN6157_c0_g1_i2.p1")
814	GO:1901564	organonitrogen compound metabolic proces...	3928	278	300.23	1.00000	c("Ruditapes_philippinarum_DN10125_c0_g1_i4.p1", "Ruditapes_philippinarum_DN10167_c0_g1_i5.p1", "Ruditapes_philippinarum_DN10186_c0_g1_i6.p1", "Ruditapes_philippinarum_DN1027_c0_g1_i4.p1", "Ruditapes_philippinarum_DN10327_c0_g1_i7.p1", "Ruditapes_philippinarum_DN10361_c0_g1_i8.p1", "Ruditapes_philippinarum_DN1063_c0_g1_i13.p2", "Ruditapes_philippinarum_DN10686_c0_g1_i1.p1", "Ruditapes_philippinar…
815	GO:1901565	organonitrogen compound catabolic proces...	427	26	32.64	1.00000	c("Ruditapes_philippinarum_DN10125_c0_g1_i4.p1", "Ruditapes_philippinarum_DN10167_c0_g1_i5.p1", "Ruditapes_philippinarum_DN10186_c0_g1_i6.p1", "Ruditapes_philippinarum_DN1063_c0_g1_i13.p2", "Ruditapes_philippinarum_DN1200_c1_g1_i3.p1", "Ruditapes_philippinarum_DN12083_c0_g1_i4.p1", "Ruditapes_philippinarum_DN22159_c0_g1_i5.p1", "Ruditapes_philippinarum_DN2320_c0_g1_i13.p1", "Ruditapes_philippinar…
816	GO:1901566	organonitrogen compound biosynthetic pro...	987	84	75.44	1.00000	c("Ruditapes_philippinarum_DN10686_c0_g1_i1.p1", "Ruditapes_philippinarum_DN10686_c0_g2_i3.p1", "Ruditapes_philippinarum_DN1072_c0_g1_i2.p1", "Ruditapes_philippinarum_DN1088_c0_g1_i2.p1", "Ruditapes_philippinarum_DN1088_c0_g1_i8.p1", "Ruditapes_philippinarum_DN1088_c0_g1_i9.p1", "Ruditapes_philippinarum_DN10897_c0_g1_i4.p1", "Ruditapes_philippinarum_DN10956_c0_g1_i4.p1", "Ruditapes_philippinarum_…
817	GO:1902679	negative regulation of RNA biosynthetic ...	42	4	3.21	1.00000	c("Ruditapes_philippinarum_DN15056_c0_g1_i2.p1", "Ruditapes_philippinarum_DN7361_c0_g1_i4.p1", "Ruditapes_philippinarum_DN8400_c0_g1_i4.p1", "Ruditapes_philippinarum_DN9220_c0_g2_i3.p1")
818	GO:0006650	glycerophospholipid metabolic process	102	4	7.8	1.00000	c("Ruditapes_philippinarum_DN11895_c0_g1_i6.p1", "Ruditapes_philippinarum_DN12434_c0_g1_i5.p1", "Ruditapes_philippinarum_DN4377_c0_g2_i3.p1", "Ruditapes_philippinarum_DN9172_c0_g1_i12.p1")
819	GO:0006418	tRNA aminoacylation for protein translat...	114	14	8.71	1.00000	c("Ruditapes_philippinarum_DN10956_c0_g1_i4.p1", "Ruditapes_philippinarum_DN11000_c0_g1_i2.p1", "Ruditapes_philippinarum_DN12369_c0_g1_i7.p1", "Ruditapes_philippinarum_DN14054_c0_g1_i4.p1", "Ruditapes_philippinarum_DN20878_c0_g2_i1.p1", "Ruditapes_philippinarum_DN2297_c0_g2_i1.p1", "Ruditapes_philippinarum_DN22994_c0_g1_i2.p1", "Ruditapes_philippinarum_DN2455_c0_g1_i4.p1", "Ruditapes_philippinaru…
820	GO:0032784	regulation of DNA-templated transcriptio...	28	1	2.14	1.00000	Ruditapes_philippinarum_DN703_c5_g2_i4.p1
821	GO:0032786	positive regulation of DNA-templated tra...	8	1	0.61	1.00000	Ruditapes_philippinarum_DN703_c5_g2_i4.p1
822	GO:0031023	microtubule organizing center organizati...	25	9	1.91	1.00000	c("Ruditapes_philippinarum_DN10992_c0_g1_i2.p1", "Ruditapes_philippinarum_DN14476_c0_g1_i4.p1", "Ruditapes_philippinarum_DN2036_c0_g1_i3.p1", "Ruditapes_philippinarum_DN2036_c0_g1_i7.p1", "Ruditapes_philippinarum_DN2606_c0_g1_i1.p1", "Ruditapes_philippinarum_DN2606_c0_g2_i1.p1", "Ruditapes_philippinarum_DN4009_c0_g1_i4.p1", "Ruditapes_philippinarum_DN4009_c0_g1_i5.p1", "Ruditapes_philippinarum_DN…
823	GO:0032787	monocarboxylic acid metabolic process	126	5	9.63	1.00000	c("Ruditapes_philippinarum_DN2639_c0_g1_i6.p1", "Ruditapes_philippinarum_DN360_c0_g1_i1.p1", "Ruditapes_philippinarum_DN4234_c0_g1_i1.p1", "Ruditapes_philippinarum_DN5461_c0_g1_i5.p2", "Ruditapes_philippinarum_DN6856_c0_g1_i5.p1")
824	GO:0007091	metaphase/anaphase transition of mitotic...	10	5	0.76	1.00000	c("Ruditapes_philippinarum_DN1063_c0_g1_i13.p2", "Ruditapes_philippinarum_DN2088_c0_g1_i1.p1", "Ruditapes_philippinarum_DN2890_c2_g1_i2.p1", "Ruditapes_philippinarum_DN47707_c0_g1_i2.p1", "Ruditapes_philippinarum_DN8999_c0_g1_i7.p1")
825	GO:0046466	membrane lipid catabolic process	53	3	4.05	1.00000	c("Ruditapes_philippinarum_DN28_c0_g1_i5.p1", "Ruditapes_philippinarum_DN28_c0_g1_i8.p1", "Ruditapes_philippinarum_DN28_c0_g1_i9.p1")
826	GO:0046467	membrane lipid biosynthetic process	84	4	6.42	1.00000	c("Ruditapes_philippinarum_DN11895_c0_g1_i6.p1", "Ruditapes_philippinarum_DN12434_c0_g1_i5.p1", "Ruditapes_philippinarum_DN4377_c0_g2_i3.p1", "Ruditapes_philippinarum_DN9172_c0_g1_i12.p1")
827	GO:1901342	regulation of vasculature development	12	1	0.92	1.00000	Ruditapes_philippinarum_DN51755_c0_g1_i1.p1
828	GO:1901343	negative regulation of vasculature devel...	10	1	0.76	1.00000	Ruditapes_philippinarum_DN51755_c0_g1_i1.p1
829	GO:0006448	regulation of translational elongation	8	1	0.61	1.00000	Ruditapes_philippinarum_DN939_c0_g1_i3.p1
830	GO:0032774	RNA biosynthetic process	982	128	75.06	1.00000	c("Ruditapes_philippinarum_DN10079_c0_g1_i6.p1", "Ruditapes_philippinarum_DN10079_c0_g2_i1.p1", "Ruditapes_philippinarum_DN10480_c0_g2_i1.p1", "Ruditapes_philippinarum_DN10750_c0_g1_i2.p1", "Ruditapes_philippinarum_DN10885_c1_g1_i3.p1", "Ruditapes_philippinarum_DN1089_c0_g1_i5.p1", "Ruditapes_philippinarum_DN11024_c0_g3_i2.p1", "Ruditapes_philippinarum_DN11358_c0_g1_i1.p1", "Ruditapes_philippinar…
831	GO:0032776	DNA methylation on cytosine	1	1	0.08	1.00000	Ruditapes_philippinarum_DN521_c0_g1_i6.p1
832	GO:0042364	water-soluble vitamin biosynthetic proce...	9	1	0.69	1.00000	Ruditapes_philippinarum_DN1072_c0_g1_i2.p1
833	GO:0006687	glycosphingolipid metabolic process	42	3	3.21	1.00000	c("Ruditapes_philippinarum_DN28_c0_g1_i5.p1", "Ruditapes_philippinarum_DN28_c0_g1_i8.p1", "Ruditapes_philippinarum_DN28_c0_g1_i9.p1")
834	GO:0016125	sterol metabolic process	12	1	0.92	1.00000	Ruditapes_philippinarum_DN1725_c0_g1_i4.p1
835	GO:0048232	male gamete generation	17	6	1.3	1.00000	c("Ruditapes_philippinarum_DN19082_c0_g1_i2.p1", "Ruditapes_philippinarum_DN2166_c0_g2_i5.p1", "Ruditapes_philippinarum_DN436_c0_g2_i3.p1", "Ruditapes_philippinarum_DN47707_c0_g1_i2.p1", "Ruditapes_philippinarum_DN772_c0_g1_i1.p1", "Ruditapes_philippinarum_DN772_c0_g1_i4.p1")
836	GO:0098813	nuclear chromosome segregation	93	20	7.11	1.00000	c("Ruditapes_philippinarum_DN1050_c0_g1_i1.p1", "Ruditapes_philippinarum_DN1050_c0_g1_i6.p1", "Ruditapes_philippinarum_DN1063_c0_g1_i13.p2", "Ruditapes_philippinarum_DN13015_c0_g1_i6.p1", "Ruditapes_philippinarum_DN13132_c0_g1_i4.p1", "Ruditapes_philippinarum_DN19331_c0_g1_i3.p1", "Ruditapes_philippinarum_DN2088_c0_g1_i1.p1", "Ruditapes_philippinarum_DN2429_c0_g1_i1.p1", "Ruditapes_philippinarum_…
837	GO:0009653	anatomical structure morphogenesis	70	2	5.35	1.00000	c("Ruditapes_philippinarum_DN20413_c0_g1_i6.p1", "Ruditapes_philippinarum_DN51755_c0_g1_i1.p1")
838	GO:0006672	ceramide metabolic process	56	3	4.28	1.00000	c("Ruditapes_philippinarum_DN28_c0_g1_i5.p1", "Ruditapes_philippinarum_DN28_c0_g1_i8.p1", "Ruditapes_philippinarum_DN28_c0_g1_i9.p1")
839	GO:0046483	heterocycle metabolic process	3000	435	229.3	1.00000	c("Ruditapes_philippinarum_DN10079_c0_g1_i6.p1", "Ruditapes_philippinarum_DN10079_c0_g2_i1.p1", "Ruditapes_philippinarum_DN101_c1_g1_i5.p1", "Ruditapes_philippinarum_DN1016_c0_g1_i6.p1", "Ruditapes_philippinarum_DN10242_c0_g1_i2.p1", "Ruditapes_philippinarum_DN10400_c0_g1_i3.p1", "Ruditapes_philippinarum_DN10444_c0_g1_i3.p1", "Ruditapes_philippinarum_DN10480_c0_g2_i1.p1", "Ruditapes_philippinarum…
840	GO:1901575	organic substance catabolic process	685	42	52.36	1.00000	c("Ruditapes_philippinarum_DN10125_c0_g1_i4.p1", "Ruditapes_philippinarum_DN10167_c0_g1_i5.p1", "Ruditapes_philippinarum_DN10186_c0_g1_i6.p1", "Ruditapes_philippinarum_DN1063_c0_g1_i13.p2", "Ruditapes_philippinarum_DN1200_c1_g1_i3.p1", "Ruditapes_philippinarum_DN12083_c0_g1_i4.p1", "Ruditapes_philippinarum_DN12197_c0_g1_i8.p1", "Ruditapes_philippinarum_DN1241_c5_g1_i1.p1", "Ruditapes_philippinaru…
841	GO:0031047	gene silencing by RNA	12	1	0.92	1.00000	Ruditapes_philippinarum_DN3096_c0_g2_i3.p1
842	GO:0140053	mitochondrial gene expression	12	3	0.92	1.00000	c("Ruditapes_philippinarum_DN2056_c0_g1_i2.p1", "Ruditapes_philippinarum_DN4625_c0_g1_i1.p1", "Ruditapes_philippinarum_DN47397_c0_g1_i7.p1")
843	GO:1901576	organic substance biosynthetic process	2465	287	188.41	1.00000	c("Ruditapes_philippinarum_DN10079_c0_g1_i6.p1", "Ruditapes_philippinarum_DN10079_c0_g2_i1.p1", "Ruditapes_philippinarum_DN1016_c0_g1_i6.p1", "Ruditapes_philippinarum_DN10480_c0_g2_i1.p1", "Ruditapes_philippinarum_DN10686_c0_g1_i1.p1", "Ruditapes_philippinarum_DN10686_c0_g2_i3.p1", "Ruditapes_philippinarum_DN1072_c0_g1_i2.p1", "Ruditapes_philippinarum_DN10750_c0_g1_i2.p1", "Ruditapes_philippinaru…
844	GO:0034502	protein localization to chromosome	1	1	0.08	1.00000	Ruditapes_philippinarum_DN13015_c0_g1_i6.p1
845	GO:0046486	glycerolipid metabolic process	104	4	7.95	1.00000	c("Ruditapes_philippinarum_DN11895_c0_g1_i6.p1", "Ruditapes_philippinarum_DN12434_c0_g1_i5.p1", "Ruditapes_philippinarum_DN4377_c0_g2_i3.p1", "Ruditapes_philippinarum_DN9172_c0_g1_i12.p1")
846	GO:0042592	homeostatic process	156	12	11.92	1.00000	c("Ruditapes_philippinarum_DN10400_c0_g1_i3.p1", "Ruditapes_philippinarum_DN10623_c0_g1_i1.p1", "Ruditapes_philippinarum_DN15069_c0_g1_i4.p1", "Ruditapes_philippinarum_DN2134_c0_g1_i1.p1", "Ruditapes_philippinarum_DN26590_c0_g1_i2.p1", "Ruditapes_philippinarum_DN3064_c0_g1_i5.p1", "Ruditapes_philippinarum_DN325_c1_g1_i4.p1", "Ruditapes_philippinarum_DN51249_c0_g1_i1.p1", "Ruditapes_philippinarum_…
847	GO:0070507	regulation of microtubule cytoskeleton o...	8	2	0.61	1.00000	c("Ruditapes_philippinarum_DN3482_c0_g1_i4.p1", "Ruditapes_philippinarum_DN663_c0_g1_i4.p1")
848	GO:0080134	regulation of response to stress	137	6	10.47	1.00000	c("Ruditapes_philippinarum_DN10958_c1_g1_i3.p1", "Ruditapes_philippinarum_DN10958_c1_g1_i6.p1", "Ruditapes_philippinarum_DN10958_c1_g1_i7.p1", "Ruditapes_philippinarum_DN14820_c0_g1_i6.p1", "Ruditapes_philippinarum_DN257_c4_g1_i3.p1", "Ruditapes_philippinarum_DN6423_c1_g2_i2.p1")
849	GO:0034504	protein localization to nucleus	18	7	1.38	1.00000	c("Ruditapes_philippinarum_DN1170_c0_g4_i2.p1", "Ruditapes_philippinarum_DN1231_c0_g1_i6.p1", "Ruditapes_philippinarum_DN1231_c0_g1_i9.p1", "Ruditapes_philippinarum_DN2160_c0_g1_i1.p1", "Ruditapes_philippinarum_DN2160_c0_g2_i1.p1", "Ruditapes_philippinarum_DN279_c0_g1_i4.p1", "Ruditapes_philippinarum_DN4212_c0_g1_i4.p1")
850	GO:0046488	phosphatidylinositol metabolic process	87	4	6.65	1.00000	c("Ruditapes_philippinarum_DN11895_c0_g1_i6.p1", "Ruditapes_philippinarum_DN12434_c0_g1_i5.p1", "Ruditapes_philippinarum_DN4377_c0_g2_i3.p1", "Ruditapes_philippinarum_DN9172_c0_g1_i12.p1")
851	GO:0080135	regulation of cellular response to stres...	14	5	1.07	1.00000	c("Ruditapes_philippinarum_DN10958_c1_g1_i3.p1", "Ruditapes_philippinarum_DN10958_c1_g1_i6.p1", "Ruditapes_philippinarum_DN10958_c1_g1_i7.p1", "Ruditapes_philippinarum_DN14820_c0_g1_i6.p1", "Ruditapes_philippinarum_DN6423_c1_g2_i2.p1")
852	GO:0042594	response to starvation	1	1	0.08	1.00000	Ruditapes_philippinarum_DN15359_c0_g2_i3.p1
853	GO:0090224	regulation of spindle organization	1	1	0.08	1.00000	Ruditapes_philippinarum_DN663_c0_g1_i4.p1
854	GO:0031032	actomyosin structure organization	9	2	0.69	1.00000	c("Ruditapes_philippinarum_DN4754_c0_g1_i5.p1", "Ruditapes_philippinarum_DN6059_c0_g1_i4.p1")
855	GO:0006626	protein targeting to mitochondrion	32	3	2.45	1.00000	c("Ruditapes_philippinarum_DN1147_c0_g1_i4.p1", "Ruditapes_philippinarum_DN1206_c0_g1_i9.p1", "Ruditapes_philippinarum_DN528_c0_g1_i7.p1")
856	GO:0043410	positive regulation of MAPK cascade	6	1	0.46	1.00000	Ruditapes_philippinarum_DN2489_c2_g1_i4.p1
857	GO:0046474	glycerophospholipid biosynthetic process	59	4	4.51	1.00000	c("Ruditapes_philippinarum_DN11895_c0_g1_i6.p1", "Ruditapes_philippinarum_DN12434_c0_g1_i5.p1", "Ruditapes_philippinarum_DN4377_c0_g2_i3.p1", "Ruditapes_philippinarum_DN9172_c0_g1_i12.p1")
858	GO:0043412	macromolecule modification	1774	160	135.59	1.00000	c("Ruditapes_philippinarum_DN10125_c0_g1_i4.p1", "Ruditapes_philippinarum_DN1027_c0_g1_i4.p1", "Ruditapes_philippinarum_DN10327_c0_g1_i7.p1", "Ruditapes_philippinarum_DN10799_c0_g1_i2.p1", "Ruditapes_philippinarum_DN10831_c0_g1_i4.p1", "Ruditapes_philippinarum_DN11286_c0_g1_i6.p1", "Ruditapes_philippinarum_DN11336_c0_g1_i3.p1", "Ruditapes_philippinarum_DN1139_c0_g1_i4.p1", "Ruditapes_philippinaru…
859	GO:0032954	regulation of cytokinetic process	1	1	0.08	1.00000	Ruditapes_philippinarum_DN6059_c0_g1_i4.p1
860	GO:0043413	macromolecule glycosylation	162	10	12.38	1.00000	c("Ruditapes_philippinarum_DN12934_c0_g2_i1.p1", "Ruditapes_philippinarum_DN23409_c0_g1_i4.p1", "Ruditapes_philippinarum_DN27725_c0_g1_i4.p1", "Ruditapes_philippinarum_DN42355_c0_g2_i2.p2", "Ruditapes_philippinarum_DN44335_c0_g2_i1.p1", "Ruditapes_philippinarum_DN6333_c0_g3_i1.p1", "Ruditapes_philippinarum_DN7821_c0_g1_i2.p1", "Ruditapes_philippinarum_DN8138_c0_g1_i6.p1", "Ruditapes_philippinarum…
861	GO:0043414	macromolecule methylation	85	20	6.5	1.00000	c("Ruditapes_philippinarum_DN10831_c0_g1_i4.p1", "Ruditapes_philippinarum_DN11766_c0_g1_i3.p1", "Ruditapes_philippinarum_DN12570_c0_g1_i2.p1", "Ruditapes_philippinarum_DN14285_c0_g1_i1.p1", "Ruditapes_philippinarum_DN14285_c0_g2_i3.p1", "Ruditapes_philippinarum_DN257_c2_g1_i2.p1", "Ruditapes_philippinarum_DN2960_c0_g1_i1.p1", "Ruditapes_philippinarum_DN3130_c0_g1_i4.p1", "Ruditapes_philippinarum_…
862	GO:0032956	regulation of actin cytoskeleton organiz...	66	1	5.04	1.00000	Ruditapes_philippinarum_DN6059_c0_g1_i4.p1
863	GO:0046479	glycosphingolipid catabolic process	42	3	3.21	1.00000	c("Ruditapes_philippinarum_DN28_c0_g1_i5.p1", "Ruditapes_philippinarum_DN28_c0_g1_i8.p1", "Ruditapes_philippinarum_DN28_c0_g1_i9.p1")
864	GO:0080090	regulation of primary metabolic process	975	124	74.52	1.00000	c("Ruditapes_philippinarum_DN1027_c0_g1_i4.p1", "Ruditapes_philippinarum_DN10480_c0_g2_i1.p1", "Ruditapes_philippinarum_DN10750_c0_g1_i2.p1", "Ruditapes_philippinarum_DN10799_c0_g1_i2.p1", "Ruditapes_philippinarum_DN10885_c1_g1_i3.p1", "Ruditapes_philippinarum_DN10958_c1_g1_i3.p1", "Ruditapes_philippinarum_DN10958_c1_g1_i6.p1", "Ruditapes_philippinarum_DN10958_c1_g1_i7.p1", "Ruditapes_philippinar…
865	GO:0006611	protein export from nucleus	24	2	1.83	1.00000	c("Ruditapes_philippinarum_DN2503_c0_g1_i2.p2", "Ruditapes_philippinarum_DN3500_c0_g1_i6.p1")
866	GO:1990928	response to amino acid starvation	1	1	0.08	1.00000	Ruditapes_philippinarum_DN15359_c0_g2_i3.p1
867	GO:0044091	membrane biogenesis	33	3	2.52	1.00000	c("Ruditapes_philippinarum_DN697_c0_g1_i3.p1", "Ruditapes_philippinarum_DN697_c0_g1_i5.p1", "Ruditapes_philippinarum_DN697_c0_g1_i6.p1")
868	GO:0044092	negative regulation of molecular functio...	30	2	2.29	1.00000	c("Ruditapes_philippinarum_DN2702_c0_g1_i4.p1", "Ruditapes_philippinarum_DN2723_c1_g2_i1.p1")
869	GO:0044093	positive regulation of molecular functio...	92	8	7.03	1.00000	c("Ruditapes_philippinarum_DN1027_c0_g1_i4.p1", "Ruditapes_philippinarum_DN1294_c0_g1_i2.p1", "Ruditapes_philippinarum_DN2489_c2_g1_i4.p1", "Ruditapes_philippinarum_DN3679_c0_g1_i4.p1", "Ruditapes_philippinarum_DN57872_c0_g1_i3.p1", "Ruditapes_philippinarum_DN6059_c0_g1_i4.p1", "Ruditapes_philippinarum_DN663_c0_g1_i4.p1", "Ruditapes_philippinarum_DN872_c0_g1_i1.p1")
870	GO:0032984	protein-containing complex disassembly	29	2	2.22	1.00000	c("Ruditapes_philippinarum_DN12321_c1_g1_i1.p1", "Ruditapes_philippinarum_DN57_c2_g1_i1.p1")
871	GO:0006403	RNA localization	30	3	2.29	1.00000	c("Ruditapes_philippinarum_DN2503_c0_g1_i2.p2", "Ruditapes_philippinarum_DN3500_c0_g1_i6.p1", "Ruditapes_philippinarum_DN4664_c1_g1_i1.p1")
872	GO:0006405	RNA export from nucleus	21	3	1.61	1.00000	c("Ruditapes_philippinarum_DN2503_c0_g1_i2.p2", "Ruditapes_philippinarum_DN3500_c0_g1_i6.p1", "Ruditapes_philippinarum_DN4664_c1_g1_i1.p1")
873	GO:0006406	mRNA export from nucleus	13	1	0.99	1.00000	Ruditapes_philippinarum_DN2503_c0_g1_i2.p2
874	GO:0007292	female gamete generation	2	1	0.15	1.00000	Ruditapes_philippinarum_DN2166_c0_g2_i5.p1
875	GO:0060828	regulation of canonical Wnt signaling pa...	7	1	0.54	1.00000	Ruditapes_philippinarum_DN7037_c0_g1_i4.p1
876	GO:0006643	membrane lipid metabolic process	174	8	13.3	1.00000	c("Ruditapes_philippinarum_DN11895_c0_g1_i6.p1", "Ruditapes_philippinarum_DN12434_c0_g1_i5.p1", "Ruditapes_philippinarum_DN28_c0_g1_i5.p1", "Ruditapes_philippinarum_DN28_c0_g1_i8.p1", "Ruditapes_philippinarum_DN28_c0_g1_i9.p1", "Ruditapes_philippinarum_DN31747_c0_g2_i2.p1", "Ruditapes_philippinarum_DN4377_c0_g2_i3.p1", "Ruditapes_philippinarum_DN9172_c0_g1_i12.p1")
877	GO:0006644	phospholipid metabolic process	210	6	16.05	1.00000	c("Ruditapes_philippinarum_DN11895_c0_g1_i6.p1", "Ruditapes_philippinarum_DN12434_c0_g1_i5.p1", "Ruditapes_philippinarum_DN13322_c0_g1_i6.p1", "Ruditapes_philippinarum_DN18980_c0_g1_i1.p1", "Ruditapes_philippinarum_DN4377_c0_g2_i3.p1", "Ruditapes_philippinarum_DN9172_c0_g1_i12.p1")
878	GO:0032970	regulation of actin filament-based proce...	66	1	5.04	1.00000	Ruditapes_philippinarum_DN6059_c0_g1_i4.p1
879	GO:0042325	regulation of phosphorylation	55	4	4.2	1.00000	c("Ruditapes_philippinarum_DN1409_c1_g1_i1.p1", "Ruditapes_philippinarum_DN2489_c2_g1_i4.p1", "Ruditapes_philippinarum_DN57872_c0_g1_i3.p1", "Ruditapes_philippinarum_DN663_c0_g1_i4.p1")
880	GO:0009628	response to abiotic stimulus	19	2	1.45	1.00000	c("Ruditapes_philippinarum_DN15069_c0_g1_i4.p1", "Ruditapes_philippinarum_DN6906_c0_g1_i2.p1")
881	GO:0007080	mitotic metaphase plate congression	2	2	0.15	1.00000	c("Ruditapes_philippinarum_DN8476_c0_g1_i12.p1", "Ruditapes_philippinarum_DN8476_c0_g1_i2.p1")
882	GO:0051650	establishment of vesicle localization	21	1	1.61	1.00000	Ruditapes_philippinarum_DN4754_c0_g1_i5.p1
883	GO:0042327	positive regulation of phosphorylation	37	3	2.83	1.00000	c("Ruditapes_philippinarum_DN2489_c2_g1_i4.p1", "Ruditapes_philippinarum_DN57872_c0_g1_i3.p1", "Ruditapes_philippinarum_DN663_c0_g1_i4.p1")
884	GO:0090231	regulation of spindle checkpoint	1	1	0.08	1.00000	Ruditapes_philippinarum_DN2088_c0_g1_i1.p1
885	GO:0051418	microtubule nucleation by microtubule or...	1	1	0.08	1.00000	Ruditapes_philippinarum_DN4990_c0_g1_i5.p1
886	GO:0097742	de novo centriole assembly	5	2	0.38	1.00000	c("Ruditapes_philippinarum_DN2036_c0_g1_i3.p1", "Ruditapes_philippinarum_DN2036_c0_g1_i7.p1")
887	GO:0051653	spindle localization	1	1	0.08	1.00000	Ruditapes_philippinarum_DN4235_c0_g1_i4.p2
888	GO:0043436	oxoacid metabolic process	491	37	37.53	1.00000	c("Ruditapes_philippinarum_DN10711_c0_g1_i9.p1", "Ruditapes_philippinarum_DN10956_c0_g1_i4.p1", "Ruditapes_philippinarum_DN11000_c0_g1_i2.p1", "Ruditapes_philippinarum_DN12369_c0_g1_i7.p1", "Ruditapes_philippinarum_DN1329_c0_g1_i2.p1", "Ruditapes_philippinarum_DN1329_c0_g1_i5.p1", "Ruditapes_philippinarum_DN14054_c0_g1_i4.p1", "Ruditapes_philippinarum_DN14289_c0_g1_i1.p1", "Ruditapes_philippinaru…
889	GO:0050790	regulation of catalytic activity	109	10	8.33	1.00000	c("Ruditapes_philippinarum_DN1027_c0_g1_i4.p1", "Ruditapes_philippinarum_DN1294_c0_g1_i2.p1", "Ruditapes_philippinarum_DN1409_c1_g1_i1.p1", "Ruditapes_philippinarum_DN2489_c2_g1_i4.p1", "Ruditapes_philippinarum_DN2702_c0_g1_i4.p1", "Ruditapes_philippinarum_DN2723_c1_g2_i1.p1", "Ruditapes_philippinarum_DN57872_c0_g1_i3.p1", "Ruditapes_philippinarum_DN6059_c0_g1_i4.p1", "Ruditapes_philippinarum_DN6…
890	GO:0051656	establishment of organelle localization	32	5	2.45	1.00000	c("Ruditapes_philippinarum_DN3500_c0_g1_i6.p1", "Ruditapes_philippinarum_DN4235_c0_g1_i4.p2", "Ruditapes_philippinarum_DN4754_c0_g1_i5.p1", "Ruditapes_philippinarum_DN8476_c0_g1_i12.p1", "Ruditapes_philippinarum_DN8476_c0_g1_i2.p1")
891	GO:0046653	tetrahydrofolate metabolic process	10	3	0.76	1.00000	c("Ruditapes_philippinarum_DN3407_c0_g1_i13.p1", "Ruditapes_philippinarum_DN3407_c0_g1_i6.p1", "Ruditapes_philippinarum_DN3407_c0_g1_i9.p1")
892	GO:0009611	response to wounding	29	4	2.22	1.00000	c("Ruditapes_philippinarum_DN14429_c0_g1_i2.p1", "Ruditapes_philippinarum_DN14429_c0_g1_i4.p1", "Ruditapes_philippinarum_DN14429_c0_g1_i8.p1", "Ruditapes_philippinarum_DN9020_c0_g1_i1.p1")
893	GO:0007088	regulation of mitotic nuclear division	11	6	0.84	1.00000	c("Ruditapes_philippinarum_DN1063_c0_g1_i13.p2", "Ruditapes_philippinarum_DN2088_c0_g1_i1.p1", "Ruditapes_philippinarum_DN2890_c2_g1_i2.p1", "Ruditapes_philippinarum_DN47707_c0_g1_i2.p1", "Ruditapes_philippinarum_DN5632_c1_g1_i11.p2", "Ruditapes_philippinarum_DN8999_c0_g1_i7.p1")
894	GO:0050793	regulation of developmental process	28	1	2.14	1.00000	Ruditapes_philippinarum_DN51755_c0_g1_i1.p1
895	GO:0044106	cellular amine metabolic process	32	1	2.45	1.00000	Ruditapes_philippinarum_DN4501_c0_g1_i2.p1
896	GO:0050794	regulation of cellular process	3063	211	234.12	1.00000	c("Ruditapes_philippinarum_DN1_c2_g1_i1.p1", "Ruditapes_philippinarum_DN10251_c0_g1_i1.p1", "Ruditapes_philippinarum_DN1027_c0_g1_i4.p1", "Ruditapes_philippinarum_DN10480_c0_g2_i1.p1", "Ruditapes_philippinarum_DN1063_c0_g1_i13.p2", "Ruditapes_philippinarum_DN10750_c0_g1_i2.p1", "Ruditapes_philippinarum_DN10799_c0_g1_i2.p1", "Ruditapes_philippinarum_DN10885_c1_g1_i3.p1", "Ruditapes_philippinarum_D…
897	GO:0009615	response to virus	24	1	1.83	1.00000	Ruditapes_philippinarum_DN257_c4_g1_i3.p1
898	GO:0051443	positive regulation of ubiquitin-protein...	6	3	0.46	1.00000	c("Ruditapes_philippinarum_DN1027_c0_g1_i4.p1", "Ruditapes_philippinarum_DN1294_c0_g1_i2.p1", "Ruditapes_philippinarum_DN872_c0_g1_i1.p1")
899	GO:1903251	multi-ciliated epithelial cell different...	5	2	0.38	1.00000	c("Ruditapes_philippinarum_DN2036_c0_g1_i3.p1", "Ruditapes_philippinarum_DN2036_c0_g1_i7.p1")
900	GO:0006637	acyl-CoA metabolic process	23	2	1.76	1.00000	c("Ruditapes_philippinarum_DN10711_c0_g1_i9.p1", "Ruditapes_philippinarum_DN18980_c0_g1_i1.p1")
901	GO:0140013	meiotic nuclear division	15	5	1.15	1.00000	c("Ruditapes_philippinarum_DN10444_c0_g1_i3.p1", "Ruditapes_philippinarum_DN19331_c0_g1_i3.p1", "Ruditapes_philippinarum_DN26529_c0_g1_i1.p1", "Ruditapes_philippinarum_DN4398_c0_g1_i11.p1", "Ruditapes_philippinarum_DN47707_c0_g1_i2.p1")
902	GO:0140014	mitotic nuclear division	81	19	6.19	1.00000	c("Ruditapes_philippinarum_DN1050_c0_g1_i1.p1", "Ruditapes_philippinarum_DN1050_c0_g1_i6.p1", "Ruditapes_philippinarum_DN1063_c0_g1_i13.p2", "Ruditapes_philippinarum_DN13132_c0_g1_i4.p1", "Ruditapes_philippinarum_DN1575_c0_g1_i4.p1", "Ruditapes_philippinarum_DN2088_c0_g1_i1.p1", "Ruditapes_philippinarum_DN2429_c0_g1_i1.p1", "Ruditapes_philippinarum_DN2754_c0_g1_i1.p1", "Ruditapes_philippinarum_DN…
903	GO:0042551	neuron maturation	1	1	0.08	1.00000	Ruditapes_philippinarum_DN14476_c0_g1_i4.p1
904	GO:0033365	protein localization to organelle	92	12	7.03	1.00000	c("Ruditapes_philippinarum_DN1147_c0_g1_i4.p1", "Ruditapes_philippinarum_DN1170_c0_g4_i2.p1", "Ruditapes_philippinarum_DN1206_c0_g1_i9.p1", "Ruditapes_philippinarum_DN1231_c0_g1_i6.p1", "Ruditapes_philippinarum_DN1231_c0_g1_i9.p1", "Ruditapes_philippinarum_DN13015_c0_g1_i6.p1", "Ruditapes_philippinarum_DN2160_c0_g1_i1.p1", "Ruditapes_philippinarum_DN2160_c0_g2_i1.p1", "Ruditapes_philippinarum_DN2…
905	GO:0034470	ncRNA processing	255	47	19.49	1.00000	c("Ruditapes_philippinarum_DN1075_c1_g1_i6.p1", "Ruditapes_philippinarum_DN11380_c0_g1_i5.p1", "Ruditapes_philippinarum_DN12506_c0_g1_i5.p2", "Ruditapes_philippinarum_DN14285_c0_g1_i1.p1", "Ruditapes_philippinarum_DN14285_c0_g2_i3.p1", "Ruditapes_philippinarum_DN14456_c0_g1_i1.p1", "Ruditapes_philippinarum_DN15045_c0_g1_i4.p1", "Ruditapes_philippinarum_DN1875_c1_g1_i5.p1", "Ruditapes_philippinaru…
906	GO:0042558	pteridine-containing compound metabolic ...	19	3	1.45	1.00000	c("Ruditapes_philippinarum_DN3407_c0_g1_i13.p1", "Ruditapes_philippinarum_DN3407_c0_g1_i6.p1", "Ruditapes_philippinarum_DN3407_c0_g1_i9.p1")
907	GO:0043624	cellular protein complex disassembly	25	1	1.91	1.00000	Ruditapes_philippinarum_DN57_c2_g1_i1.p1
908	GO:0034471	ncRNA 5'-end processing	9	2	0.69	1.00000	c("Ruditapes_philippinarum_DN19849_c0_g1_i6.p1", "Ruditapes_philippinarum_DN2238_c2_g1_i3.p1")
909	GO:0042559	pteridine-containing compound biosynthet...	15	3	1.15	1.00000	c("Ruditapes_philippinarum_DN3407_c0_g1_i13.p1", "Ruditapes_philippinarum_DN3407_c0_g1_i6.p1", "Ruditapes_philippinarum_DN3407_c0_g1_i9.p1")
910	GO:0000165	MAPK cascade	9	1	0.69	1.00000	Ruditapes_philippinarum_DN2489_c2_g1_i4.p1
911	GO:1903046	meiotic cell cycle process	16	5	1.22	1.00000	c("Ruditapes_philippinarum_DN10444_c0_g1_i3.p1", "Ruditapes_philippinarum_DN19331_c0_g1_i3.p1", "Ruditapes_philippinarum_DN26529_c0_g1_i1.p1", "Ruditapes_philippinarum_DN4398_c0_g1_i11.p1", "Ruditapes_philippinarum_DN47707_c0_g1_i2.p1")
912	GO:1903047	mitotic cell cycle process	131	36	10.01	1.00000	c("Ruditapes_philippinarum_DN1050_c0_g1_i1.p1", "Ruditapes_philippinarum_DN1050_c0_g1_i6.p1", "Ruditapes_philippinarum_DN1063_c0_g1_i13.p2", "Ruditapes_philippinarum_DN10799_c0_g1_i2.p1", "Ruditapes_philippinarum_DN13132_c0_g1_i4.p1", "Ruditapes_philippinarum_DN13173_c0_g1_i4.p1", "Ruditapes_philippinarum_DN1409_c1_g1_i1.p1", "Ruditapes_philippinarum_DN1575_c0_g1_i4.p1", "Ruditapes_philippinarum_…
913	GO:0043628	ncRNA 3'-end processing	20	2	1.53	1.00000	c("Ruditapes_philippinarum_DN12506_c0_g1_i5.p2", "Ruditapes_philippinarum_DN9324_c0_g1_i1.p1")
914	GO:0046434	organophosphate catabolic process	119	4	9.1	1.00000	c("Ruditapes_philippinarum_DN2639_c0_g1_i6.p1", "Ruditapes_philippinarum_DN37769_c0_g1_i3.p1", "Ruditapes_philippinarum_DN41_c0_g1_i2.p1", "Ruditapes_philippinarum_DN9158_c0_g1_i11.p1")
915	GO:0061024	membrane organization	107	5	8.18	1.00000	c("Ruditapes_philippinarum_DN10799_c0_g1_i2.p1", "Ruditapes_philippinarum_DN14476_c0_g1_i4.p1", "Ruditapes_philippinarum_DN697_c0_g1_i3.p1", "Ruditapes_philippinarum_DN697_c0_g1_i5.p1", "Ruditapes_philippinarum_DN697_c0_g1_i6.p1")
916	GO:0051438	regulation of ubiquitin-protein transfer...	6	3	0.46	1.00000	c("Ruditapes_philippinarum_DN1027_c0_g1_i4.p1", "Ruditapes_philippinarum_DN1294_c0_g1_i2.p1", "Ruditapes_philippinarum_DN872_c0_g1_i1.p1")
917	GO:0051674	localization of cell	22	4	1.68	1.00000	c("Ruditapes_philippinarum_DN2982_c1_g1_i5.p1", "Ruditapes_philippinarum_DN4054_c0_g1_i4.p1", "Ruditapes_philippinarum_DN7140_c0_g1_i9.p1", "Ruditapes_philippinarum_DN7853_c0_g1_i2.p1")
918	GO:0015672	monovalent inorganic cation transport	239	5	18.27	1.00000	c("Ruditapes_philippinarum_DN16248_c2_g1_i3.p1", "Ruditapes_philippinarum_DN21155_c0_g1_i2.p1", "Ruditapes_philippinarum_DN3679_c0_g1_i4.p1", "Ruditapes_philippinarum_DN7210_c0_g1_i13.p1", "Ruditapes_philippinarum_DN7210_c0_g1_i4.p1")
919	GO:0001816	cytokine production	46	1	3.52	1.00000	Ruditapes_philippinarum_DN257_c4_g1_i3.p1
920	GO:0001817	regulation of cytokine production	46	1	3.52	1.00000	Ruditapes_philippinarum_DN257_c4_g1_i3.p1
921	GO:0001818	negative regulation of cytokine producti...	7	1	0.54	1.00000	Ruditapes_philippinarum_DN257_c4_g1_i3.p1
922	GO:0007029	endoplasmic reticulum organization	12	1	0.92	1.00000	Ruditapes_philippinarum_DN7778_c0_g1_i9.p1
923	GO:0001819	positive regulation of cytokine producti...	34	1	2.6	1.00000	Ruditapes_philippinarum_DN257_c4_g1_i3.p1
924	GO:0000154	rRNA modification	14	1	1.07	1.00000	Ruditapes_philippinarum_DN4679_c1_g1_i5.p1
925	GO:0007267	cell-cell signaling	102	4	7.8	1.00000	c("Ruditapes_philippinarum_DN30147_c0_g3_i4.p1", "Ruditapes_philippinarum_DN3679_c0_g1_i4.p1", "Ruditapes_philippinarum_DN7037_c0_g1_i4.p1", "Ruditapes_philippinarum_DN874_c0_g1_i5.p1")
926	GO:0034660	ncRNA metabolic process	383	64	29.27	1.00000	c("Ruditapes_philippinarum_DN1075_c1_g1_i6.p1", "Ruditapes_philippinarum_DN10956_c0_g1_i4.p1", "Ruditapes_philippinarum_DN11000_c0_g1_i2.p1", "Ruditapes_philippinarum_DN11380_c0_g1_i5.p1", "Ruditapes_philippinarum_DN12369_c0_g1_i7.p1", "Ruditapes_philippinarum_DN1241_c5_g1_i1.p1", "Ruditapes_philippinarum_DN12506_c0_g1_i5.p2", "Ruditapes_philippinarum_DN1383_c0_g1_i2.p1", "Ruditapes_philippinarum…
927	GO:0007010	cytoskeleton organization	279	42	21.33	1.00000	c("Ruditapes_philippinarum_DN10992_c0_g1_i2.p1", "Ruditapes_philippinarum_DN13787_c0_g1_i2.p1", "Ruditapes_philippinarum_DN14476_c0_g1_i4.p1", "Ruditapes_philippinarum_DN1575_c0_g1_i4.p1", "Ruditapes_philippinarum_DN1868_c0_g1_i5.p1", "Ruditapes_philippinarum_DN1868_c0_g2_i3.p1", "Ruditapes_philippinarum_DN2036_c0_g1_i3.p1", "Ruditapes_philippinarum_DN2036_c0_g1_i7.p1", "Ruditapes_philippinarum_D…
928	GO:0034661	ncRNA catabolic process	9	1	0.69	1.00000	Ruditapes_philippinarum_DN1241_c5_g1_i1.p1
929	GO:0043405	regulation of MAP kinase activity	2	1	0.15	1.00000	Ruditapes_philippinarum_DN2489_c2_g1_i4.p1
930	GO:0043406	positive regulation of MAP kinase activi...	2	1	0.15	1.00000	Ruditapes_philippinarum_DN2489_c2_g1_i4.p1
931	GO:0043408	regulation of MAPK cascade	9	1	0.69	1.00000	Ruditapes_philippinarum_DN2489_c2_g1_i4.p1
932	GO:0006603	phosphocreatine metabolic process	5	1	0.38	1.00000	Ruditapes_philippinarum_DN3798_c0_g1_i2.p2
933	GO:0043647	inositol phosphate metabolic process	16	1	1.22	1.00000	Ruditapes_philippinarum_DN3458_c0_g1_i4.p1
934	GO:0072350	tricarboxylic acid metabolic process	36	3	2.75	1.00000	c("Ruditapes_philippinarum_DN10711_c0_g1_i9.p1", "Ruditapes_philippinarum_DN956_c0_g1_i2.p1", "Ruditapes_philippinarum_DN956_c0_g1_i9.p1")
935	GO:0043648	dicarboxylic acid metabolic process	16	1	1.22	1.00000	Ruditapes_philippinarum_DN2913_c0_g1_i1.p1
936	GO:0006605	protein targeting	73	3	5.58	1.00000	c("Ruditapes_philippinarum_DN1147_c0_g1_i4.p1", "Ruditapes_philippinarum_DN1206_c0_g1_i9.p1", "Ruditapes_philippinarum_DN528_c0_g1_i7.p1")
937	GO:0044085	cellular component biogenesis	642	95	49.07	1.00000	c("Ruditapes_philippinarum_DN1075_c1_g1_i6.p1", "Ruditapes_philippinarum_DN1089_c0_g1_i5.p1", "Ruditapes_philippinarum_DN10992_c0_g1_i2.p1", "Ruditapes_philippinarum_DN1118_c0_g1_i5.p1", "Ruditapes_philippinarum_DN11418_c0_g1_i2.p1", "Ruditapes_philippinarum_DN1200_c0_g2_i2.p2", "Ruditapes_philippinarum_DN12414_c0_g1_i3.p1", "Ruditapes_philippinarum_DN1258_c0_g1_i2.p1", "Ruditapes_philippinarum_D…
938	GO:0071702	organic substance transport	577	31	44.1	1.00000	c("Ruditapes_philippinarum_DN10002_c0_g1_i1.p1", "Ruditapes_philippinarum_DN10137_c0_g1_i1.p1", "Ruditapes_philippinarum_DN1105_c1_g1_i5.p2", "Ruditapes_philippinarum_DN1147_c0_g1_i4.p1", "Ruditapes_philippinarum_DN1170_c0_g4_i2.p1", "Ruditapes_philippinarum_DN1206_c0_g1_i9.p1", "Ruditapes_philippinarum_DN1231_c0_g1_i6.p1", "Ruditapes_philippinarum_DN1231_c0_g1_i9.p1", "Ruditapes_philippinarum_DN…
939	GO:0007043	cell-cell junction assembly	4	1	0.31	1.00000	Ruditapes_philippinarum_DN1258_c0_g1_i2.p1
940	GO:0034654	nucleobase-containing compound biosynthe...	1223	154	93.48	1.00000	c("Ruditapes_philippinarum_DN10079_c0_g1_i6.p1", "Ruditapes_philippinarum_DN10079_c0_g2_i1.p1", "Ruditapes_philippinarum_DN10480_c0_g2_i1.p1", "Ruditapes_philippinarum_DN10686_c0_g1_i1.p1", "Ruditapes_philippinarum_DN10686_c0_g2_i3.p1", "Ruditapes_philippinarum_DN10750_c0_g1_i2.p1", "Ruditapes_philippinarum_DN1088_c0_g1_i2.p1", "Ruditapes_philippinarum_DN1088_c0_g1_i8.p1", "Ruditapes_philippinaru…
941	GO:0044087	regulation of cellular component biogene...	66	3	5.04	1.00000	c("Ruditapes_philippinarum_DN4009_c0_g1_i4.p1", "Ruditapes_philippinarum_DN4009_c0_g1_i5.p1", "Ruditapes_philippinarum_DN6059_c0_g1_i4.p1")
942	GO:0071704	organic substance metabolic process	7383	697	564.32	1.00000	c("Ruditapes_philippinarum_DN10079_c0_g1_i6.p1", "Ruditapes_philippinarum_DN10079_c0_g2_i1.p1", "Ruditapes_philippinarum_DN101_c1_g1_i5.p1", "Ruditapes_philippinarum_DN10125_c0_g1_i4.p1", "Ruditapes_philippinarum_DN1016_c0_g1_i6.p1", "Ruditapes_philippinarum_DN10167_c0_g1_i5.p1", "Ruditapes_philippinarum_DN10186_c0_g1_i6.p1", "Ruditapes_philippinarum_DN10242_c0_g1_i2.p1", "Ruditapes_philippinarum…
943	GO:0034655	nucleobase-containing compound catabolic...	176	17	13.45	1.00000	c("Ruditapes_philippinarum_DN12083_c0_g1_i4.p1", "Ruditapes_philippinarum_DN12197_c0_g1_i8.p1", "Ruditapes_philippinarum_DN1241_c5_g1_i1.p1", "Ruditapes_philippinarum_DN2008_c0_g1_i5.p1", "Ruditapes_philippinarum_DN2165_c0_g1_i16.p1", "Ruditapes_philippinarum_DN2385_c0_g1_i5.p1", "Ruditapes_philippinarum_DN2473_c0_g2_i1.p1", "Ruditapes_philippinarum_DN2639_c0_g1_i6.p1", "Ruditapes_philippinarum_D…
944	GO:0071705	nitrogen compound transport	460	23	35.16	1.00000	c("Ruditapes_philippinarum_DN1105_c1_g1_i5.p2", "Ruditapes_philippinarum_DN1147_c0_g1_i4.p1", "Ruditapes_philippinarum_DN1170_c0_g4_i2.p1", "Ruditapes_philippinarum_DN1206_c0_g1_i9.p1", "Ruditapes_philippinarum_DN1231_c0_g1_i6.p1", "Ruditapes_philippinarum_DN1231_c0_g1_i9.p1", "Ruditapes_philippinarum_DN2160_c0_g1_i1.p1", "Ruditapes_philippinarum_DN2160_c0_g2_i1.p1", "Ruditapes_philippinarum_DN23…
945	GO:0034656	nucleobase-containing small molecule cat...	9	3	0.69	1.00000	c("Ruditapes_philippinarum_DN12083_c0_g1_i4.p1", "Ruditapes_philippinarum_DN3871_c0_g1_i6.p1", "Ruditapes_philippinarum_DN3871_c0_g1_i7.p1")
946	GO:0072358	cardiovascular system development	15	1	1.15	1.00000	Ruditapes_philippinarum_DN51755_c0_g1_i1.p1
947	GO:0009196	pyrimidine deoxyribonucleoside diphospha...	1	1	0.08	1.00000	Ruditapes_philippinarum_DN2168_c0_g1_i2.p1
948	GO:0072359	circulatory system development	15	1	1.15	1.00000	Ruditapes_philippinarum_DN51755_c0_g1_i1.p1
949	GO:1900247	regulation of cytoplasmic translational ...	3	1	0.23	1.00000	Ruditapes_philippinarum_DN939_c0_g1_i3.p1
950	GO:0043631	RNA polyadenylation	11	3	0.84	1.00000	c("Ruditapes_philippinarum_DN2504_c0_g1_i7.p1", "Ruditapes_philippinarum_DN6275_c0_g1_i1.p1", "Ruditapes_philippinarum_DN8673_c0_g1_i6.p1")
951	GO:0009197	pyrimidine deoxyribonucleoside diphospha...	1	1	0.08	1.00000	Ruditapes_philippinarum_DN2168_c0_g1_i2.p1
952	GO:0072593	reactive oxygen species metabolic proces...	40	3	3.06	1.00000	c("Ruditapes_philippinarum_DN951_c0_g1_i2.p1", "Ruditapes_philippinarum_DN951_c0_g2_i2.p1", "Ruditapes_philippinarum_DN951_c0_g2_i5.p1")
953	GO:0043632	modification-dependent macromolecule cat...	126	14	9.63	1.00000	c("Ruditapes_philippinarum_DN10125_c0_g1_i4.p1", "Ruditapes_philippinarum_DN10186_c0_g1_i6.p1", "Ruditapes_philippinarum_DN1063_c0_g1_i13.p2", "Ruditapes_philippinarum_DN1200_c1_g1_i3.p1", "Ruditapes_philippinarum_DN22159_c0_g1_i5.p1", "Ruditapes_philippinarum_DN28380_c0_g1_i6.p1", "Ruditapes_philippinarum_DN3518_c0_g2_i9.p1", "Ruditapes_philippinarum_DN35709_c0_g1_i1.p1", "Ruditapes_philippinaru…
954	GO:0072594	establishment of protein localization to...	83	10	6.34	1.00000	c("Ruditapes_philippinarum_DN1147_c0_g1_i4.p1", "Ruditapes_philippinarum_DN1170_c0_g4_i2.p1", "Ruditapes_philippinarum_DN1206_c0_g1_i9.p1", "Ruditapes_philippinarum_DN1231_c0_g1_i6.p1", "Ruditapes_philippinarum_DN1231_c0_g1_i9.p1", "Ruditapes_philippinarum_DN2160_c0_g1_i1.p1", "Ruditapes_philippinarum_DN2160_c0_g2_i1.p1", "Ruditapes_philippinarum_DN279_c0_g1_i4.p1", "Ruditapes_philippinarum_DN421…
955	GO:0034440	lipid oxidation	11	1	0.84	1.00000	Ruditapes_philippinarum_DN4234_c0_g1_i1.p1
956	GO:0007049	cell cycle	297	78	22.7	1.00000	c("Ruditapes_philippinarum_DN10444_c0_g1_i3.p1", "Ruditapes_philippinarum_DN1050_c0_g1_i1.p1", "Ruditapes_philippinarum_DN1050_c0_g1_i6.p1", "Ruditapes_philippinarum_DN1063_c0_g1_i13.p2", "Ruditapes_philippinarum_DN10799_c0_g1_i2.p1", "Ruditapes_philippinarum_DN10992_c0_g1_i2.p1", "Ruditapes_philippinarum_DN12985_c0_g1_i3.p1", "Ruditapes_philippinarum_DN13015_c0_g1_i6.p1", "Ruditapes_philippinaru…
957	GO:0071709	membrane assembly	33	3	2.52	1.00000	c("Ruditapes_philippinarum_DN697_c0_g1_i3.p1", "Ruditapes_philippinarum_DN697_c0_g1_i5.p1", "Ruditapes_philippinarum_DN697_c0_g1_i6.p1")
958	GO:0009199	ribonucleoside triphosphate metabolic pr...	89	5	6.8	1.00000	c("Ruditapes_philippinarum_DN2639_c0_g1_i6.p1", "Ruditapes_philippinarum_DN2880_c0_g1_i10.p1", "Ruditapes_philippinarum_DN2880_c0_g1_i16.p1", "Ruditapes_philippinarum_DN436_c0_g2_i3.p1", "Ruditapes_philippinarum_DN7134_c0_g1_i3.p1")
959	GO:0045333	cellular respiration	52	5	3.97	1.00000	c("Ruditapes_philippinarum_DN10711_c0_g1_i9.p1", "Ruditapes_philippinarum_DN4862_c0_g6_i1.p1", "Ruditapes_philippinarum_DN7134_c0_g1_i3.p1", "Ruditapes_philippinarum_DN956_c0_g1_i2.p1", "Ruditapes_philippinarum_DN956_c0_g1_i9.p1")
960	GO:0016052	carbohydrate catabolic process	53	2	4.05	1.00000	c("Ruditapes_philippinarum_DN2639_c0_g1_i6.p1", "Ruditapes_philippinarum_DN56400_c0_g1_i1.p1")
961	GO:0016053	organic acid biosynthetic process	133	10	10.17	1.00000	c("Ruditapes_philippinarum_DN1329_c0_g1_i2.p1", "Ruditapes_philippinarum_DN1329_c0_g1_i5.p1", "Ruditapes_philippinarum_DN14289_c0_g1_i1.p1", "Ruditapes_philippinarum_DN2639_c0_g1_i6.p1", "Ruditapes_philippinarum_DN3407_c0_g1_i13.p1", "Ruditapes_philippinarum_DN3407_c0_g1_i6.p1", "Ruditapes_philippinarum_DN3407_c0_g1_i9.p1", "Ruditapes_philippinarum_DN4129_c3_g2_i3.p1", "Ruditapes_philippinarum_DN…
962	GO:0016054	organic acid catabolic process	53	2	4.05	1.00000	c("Ruditapes_philippinarum_DN360_c0_g1_i1.p1", "Ruditapes_philippinarum_DN4234_c0_g1_i1.p1")
963	GO:0051640	organelle localization	58	5	4.43	1.00000	c("Ruditapes_philippinarum_DN3500_c0_g1_i6.p1", "Ruditapes_philippinarum_DN4235_c0_g1_i4.p2", "Ruditapes_philippinarum_DN4754_c0_g1_i5.p1", "Ruditapes_philippinarum_DN8476_c0_g1_i12.p1", "Ruditapes_philippinarum_DN8476_c0_g1_i2.p1")
964	GO:0072384	organelle transport along microtubule	8	1	0.61	1.00000	Ruditapes_philippinarum_DN4754_c0_g1_i5.p1
965	GO:0051641	cellular localization	516	37	39.44	1.00000	c("Ruditapes_philippinarum_DN10137_c0_g1_i1.p1", "Ruditapes_philippinarum_DN1147_c0_g1_i4.p1", "Ruditapes_philippinarum_DN1170_c0_g4_i2.p1", "Ruditapes_philippinarum_DN1206_c0_g1_i9.p1", "Ruditapes_philippinarum_DN1231_c0_g1_i6.p1", "Ruditapes_philippinarum_DN1231_c0_g1_i9.p1", "Ruditapes_philippinarum_DN13015_c0_g1_i6.p1", "Ruditapes_philippinarum_DN1507_c0_g1_i7.p1", "Ruditapes_philippinarum_DN…
966	GO:0072386	plus-end-directed organelle transport al...	8	1	0.61	1.00000	Ruditapes_philippinarum_DN4754_c0_g1_i5.p1
967	GO:0006163	purine nucleotide metabolic process	158	17	12.08	1.00000	c("Ruditapes_philippinarum_DN10686_c0_g1_i1.p1", "Ruditapes_philippinarum_DN10686_c0_g2_i3.p1", "Ruditapes_philippinarum_DN10711_c0_g1_i9.p1", "Ruditapes_philippinarum_DN1088_c0_g1_i2.p1", "Ruditapes_philippinarum_DN1088_c0_g1_i8.p1", "Ruditapes_philippinarum_DN1088_c0_g1_i9.p1", "Ruditapes_philippinarum_DN10897_c0_g1_i4.p1", "Ruditapes_philippinarum_DN18980_c0_g1_i1.p1", "Ruditapes_philippinarum…
968	GO:0007271	synaptic transmission, cholinergic	28	1	2.14	1.00000	Ruditapes_philippinarum_DN3679_c0_g1_i4.p1
969	GO:0051648	vesicle localization	21	1	1.61	1.00000	Ruditapes_philippinarum_DN4754_c0_g1_i5.p1
970	GO:0051649	establishment of localization in cell	468	35	35.77	1.00000	c("Ruditapes_philippinarum_DN10137_c0_g1_i1.p1", "Ruditapes_philippinarum_DN1147_c0_g1_i4.p1", "Ruditapes_philippinarum_DN1170_c0_g4_i2.p1", "Ruditapes_philippinarum_DN1206_c0_g1_i9.p1", "Ruditapes_philippinarum_DN1231_c0_g1_i6.p1", "Ruditapes_philippinarum_DN1231_c0_g1_i9.p1", "Ruditapes_philippinarum_DN1507_c0_g1_i7.p1", "Ruditapes_philippinarum_DN1847_c0_g1_i3.p1", "Ruditapes_philippinarum_DN1…
971	GO:0055065	metal ion homeostasis	39	4	2.98	1.00000	c("Ruditapes_philippinarum_DN10623_c0_g1_i1.p1", "Ruditapes_philippinarum_DN2134_c0_g1_i1.p1", "Ruditapes_philippinarum_DN325_c1_g1_i4.p1", "Ruditapes_philippinarum_DN51249_c0_g1_i1.p1")
972	GO:0009605	response to external stimulus	76	2	5.81	1.00000	c("Ruditapes_philippinarum_DN15359_c0_g2_i3.p1", "Ruditapes_philippinarum_DN257_c4_g1_i3.p1")
973	GO:0010256	endomembrane system organization	93	5	7.11	1.00000	c("Ruditapes_philippinarum_DN10799_c0_g1_i2.p1", "Ruditapes_philippinarum_DN697_c0_g1_i3.p1", "Ruditapes_philippinarum_DN697_c0_g1_i5.p1", "Ruditapes_philippinarum_DN697_c0_g1_i6.p1", "Ruditapes_philippinarum_DN7778_c0_g1_i9.p1")
974	GO:0007276	gamete generation	21	7	1.61	1.00000	c("Ruditapes_philippinarum_DN19082_c0_g1_i2.p1", "Ruditapes_philippinarum_DN2166_c0_g2_i5.p1", "Ruditapes_philippinarum_DN34218_c0_g1_i1.p1", "Ruditapes_philippinarum_DN436_c0_g2_i3.p1", "Ruditapes_philippinarum_DN47707_c0_g1_i2.p1", "Ruditapes_philippinarum_DN772_c0_g1_i1.p1", "Ruditapes_philippinarum_DN772_c0_g1_i4.p1")
975	GO:0009607	response to biotic stimulus	43	1	3.29	1.00000	Ruditapes_philippinarum_DN257_c4_g1_i3.p1
976	GO:0050789	regulation of biological process	3197	222	244.36	1.00000	c("Ruditapes_philippinarum_DN1_c2_g1_i1.p1", "Ruditapes_philippinarum_DN10251_c0_g1_i1.p1", "Ruditapes_philippinarum_DN1027_c0_g1_i4.p1", "Ruditapes_philippinarum_DN10480_c0_g2_i1.p1", "Ruditapes_philippinarum_DN1063_c0_g1_i13.p2", "Ruditapes_philippinarum_DN10750_c0_g1_i2.p1", "Ruditapes_philippinarum_DN10799_c0_g1_i2.p1", "Ruditapes_philippinarum_DN10885_c1_g1_i3.p1", "Ruditapes_philippinarum_D…
977	GO:0044260	cellular macromolecule metabolic process	4117	447	314.68	1.00000	c("Ruditapes_philippinarum_DN10079_c0_g1_i6.p1", "Ruditapes_philippinarum_DN10079_c0_g2_i1.p1", "Ruditapes_philippinarum_DN10125_c0_g1_i4.p1", "Ruditapes_philippinarum_DN1016_c0_g1_i6.p1", "Ruditapes_philippinarum_DN10186_c0_g1_i6.p1", "Ruditapes_philippinarum_DN10242_c0_g1_i2.p1", "Ruditapes_philippinarum_DN1027_c0_g1_i4.p1", "Ruditapes_philippinarum_DN10327_c0_g1_i7.p1", "Ruditapes_philippinaru…
978	GO:0030330	DNA damage response, signal transduction...	1	1	0.08	1.00000	Ruditapes_philippinarum_DN6423_c1_g2_i2.p1
979	GO:0044262	cellular carbohydrate metabolic process	30	1	2.29	1.00000	Ruditapes_philippinarum_DN56400_c0_g1_i1.p1
980	GO:0044265	cellular macromolecule catabolic process	319	25	24.38	1.00000	c("Ruditapes_philippinarum_DN10125_c0_g1_i4.p1", "Ruditapes_philippinarum_DN10186_c0_g1_i6.p1", "Ruditapes_philippinarum_DN1063_c0_g1_i13.p2", "Ruditapes_philippinarum_DN1200_c1_g1_i3.p1", "Ruditapes_philippinarum_DN12197_c0_g1_i8.p1", "Ruditapes_philippinarum_DN1241_c5_g1_i1.p1", "Ruditapes_philippinarum_DN2008_c0_g1_i5.p1", "Ruditapes_philippinarum_DN2165_c0_g1_i16.p1", "Ruditapes_philippinarum…
981	GO:0030334	regulation of cell migration	7	1	0.54	1.00000	Ruditapes_philippinarum_DN2982_c1_g1_i5.p1
982	GO:0044267	cellular protein metabolic process	2306	183	176.26	1.00000	c("Ruditapes_philippinarum_DN10125_c0_g1_i4.p1", "Ruditapes_philippinarum_DN10186_c0_g1_i6.p1", "Ruditapes_philippinarum_DN1027_c0_g1_i4.p1", "Ruditapes_philippinarum_DN10327_c0_g1_i7.p1", "Ruditapes_philippinarum_DN1063_c0_g1_i13.p2", "Ruditapes_philippinarum_DN10799_c0_g1_i2.p1", "Ruditapes_philippinarum_DN10831_c0_g1_i4.p1", "Ruditapes_philippinarum_DN10956_c0_g1_i4.p1", "Ruditapes_philippinar…
983	GO:0022008	neurogenesis	36	2	2.75	1.00000	c("Ruditapes_philippinarum_DN14476_c0_g1_i4.p1", "Ruditapes_philippinarum_DN72655_c0_g1_i12.p1")
984	GO:0050776	regulation of immune response	146	1	11.16	1.00000	Ruditapes_philippinarum_DN257_c4_g1_i3.p1
985	GO:0016071	mRNA metabolic process	277	39	21.17	1.00000	c("Ruditapes_philippinarum_DN1127_c0_g2_i1.p1", "Ruditapes_philippinarum_DN1200_c0_g2_i2.p2", "Ruditapes_philippinarum_DN1204_c0_g1_i4.p1", "Ruditapes_philippinarum_DN12197_c0_g1_i8.p1", "Ruditapes_philippinarum_DN1225_c0_g1_i12.p1", "Ruditapes_philippinarum_DN1225_c0_g1_i5.p1", "Ruditapes_philippinarum_DN13207_c0_g1_i1.p1", "Ruditapes_philippinarum_DN13812_c0_g1_i4.p1", "Ruditapes_philippinarum_…
986	GO:0050778	positive regulation of immune response	144	1	11.01	1.00000	Ruditapes_philippinarum_DN257_c4_g1_i3.p1
987	GO:0016072	rRNA metabolic process	94	21	7.18	1.00000	c("Ruditapes_philippinarum_DN1075_c1_g1_i6.p1", "Ruditapes_philippinarum_DN1241_c5_g1_i1.p1", "Ruditapes_philippinarum_DN14456_c0_g1_i1.p1", "Ruditapes_philippinarum_DN1875_c1_g1_i5.p1", "Ruditapes_philippinarum_DN1883_c0_g2_i1.p1", "Ruditapes_philippinarum_DN2471_c1_g1_i5.p1", "Ruditapes_philippinarum_DN2710_c0_g1_i1.p1", "Ruditapes_philippinarum_DN3019_c0_g1_i4.p1", "Ruditapes_philippinarum_DN3…
988	GO:0016073	snRNA metabolic process	31	5	2.37	1.00000	c("Ruditapes_philippinarum_DN11380_c0_g1_i5.p1", "Ruditapes_philippinarum_DN12506_c0_g1_i5.p2", "Ruditapes_philippinarum_DN3898_c0_g1_i7.p1", "Ruditapes_philippinarum_DN737_c1_g2_i2.p1", "Ruditapes_philippinarum_DN9324_c0_g1_i1.p1")
989	GO:0033554	cellular response to stress	378	87	28.89	1.00000	c("Ruditapes_philippinarum_DN10242_c0_g1_i2.p1", "Ruditapes_philippinarum_DN10400_c0_g1_i3.p1", "Ruditapes_philippinarum_DN10444_c0_g1_i3.p1", "Ruditapes_philippinarum_DN10958_c1_g1_i3.p1", "Ruditapes_philippinarum_DN10958_c1_g1_i6.p1", "Ruditapes_philippinarum_DN10958_c1_g1_i7.p1", "Ruditapes_philippinarum_DN11154_c0_g1_i4.p1", "Ruditapes_philippinarum_DN11343_c0_g2_i1.p1", "Ruditapes_philippina…
990	GO:0009161	ribonucleoside monophosphate metabolic p...	87	8	6.65	1.00000	c("Ruditapes_philippinarum_DN1088_c0_g1_i2.p1", "Ruditapes_philippinarum_DN1088_c0_g1_i8.p1", "Ruditapes_philippinarum_DN10897_c0_g1_i4.p1", "Ruditapes_philippinarum_DN2399_c0_g1_i5.p1", "Ruditapes_philippinarum_DN2639_c0_g1_i6.p1", "Ruditapes_philippinarum_DN3483_c0_g1_i1.p1", "Ruditapes_philippinarum_DN5542_c0_g1_i3.p1", "Ruditapes_philippinarum_DN7134_c0_g1_i3.p1")
991	GO:0034622	cellular protein-containing complex asse...	253	34	19.34	1.00000	c("Ruditapes_philippinarum_DN1089_c0_g1_i5.p1", "Ruditapes_philippinarum_DN1118_c0_g1_i5.p1", "Ruditapes_philippinarum_DN1200_c0_g2_i2.p2", "Ruditapes_philippinarum_DN12414_c0_g1_i3.p1", "Ruditapes_philippinarum_DN1524_c0_g2_i1.p1", "Ruditapes_philippinarum_DN1591_c0_g1_i4.p1", "Ruditapes_philippinarum_DN1591_c0_g1_i6.p1", "Ruditapes_philippinarum_DN16218_c1_g1_i4.p1", "Ruditapes_philippinarum_DN…
992	GO:0009162	deoxyribonucleoside monophosphate metabo...	9	3	0.69	1.00000	c("Ruditapes_philippinarum_DN24181_c0_g1_i5.p1", "Ruditapes_philippinarum_DN37769_c0_g1_i3.p1", "Ruditapes_philippinarum_DN41_c0_g1_i2.p1")
993	GO:0010033	response to organic substance	68	1	5.2	1.00000	Ruditapes_philippinarum_DN3518_c0_g2_i9.p1
994	GO:1901698	response to nitrogen compound	21	1	1.61	1.00000	Ruditapes_philippinarum_DN3518_c0_g2_i9.p1
995	GO:0009163	nucleoside biosynthetic process	19	5	1.45	1.00000	c("Ruditapes_philippinarum_DN2399_c0_g1_i5.p1", "Ruditapes_philippinarum_DN2880_c0_g1_i10.p1", "Ruditapes_philippinarum_DN2880_c0_g1_i16.p1", "Ruditapes_philippinarum_DN436_c0_g2_i3.p1", "Ruditapes_philippinarum_DN5542_c0_g1_i3.p1")
996	GO:0009164	nucleoside catabolic process	9	3	0.69	1.00000	c("Ruditapes_philippinarum_DN12083_c0_g1_i4.p1", "Ruditapes_philippinarum_DN3871_c0_g1_i6.p1", "Ruditapes_philippinarum_DN3871_c0_g1_i7.p1")
997	GO:0009165	nucleotide biosynthetic process	193	21	14.75	1.00000	c("Ruditapes_philippinarum_DN10686_c0_g1_i1.p1", "Ruditapes_philippinarum_DN10686_c0_g2_i3.p1", "Ruditapes_philippinarum_DN1088_c0_g1_i2.p1", "Ruditapes_philippinarum_DN1088_c0_g1_i8.p1", "Ruditapes_philippinarum_DN1088_c0_g1_i9.p1", "Ruditapes_philippinarum_DN10897_c0_g1_i4.p1", "Ruditapes_philippinarum_DN13725_c0_g1_i1.p1", "Ruditapes_philippinarum_DN2168_c0_g1_i2.p1", "Ruditapes_philippinarum_…
998	GO:0055080	cation homeostasis	56	4	4.28	1.00000	c("Ruditapes_philippinarum_DN10623_c0_g1_i1.p1", "Ruditapes_philippinarum_DN2134_c0_g1_i1.p1", "Ruditapes_philippinarum_DN325_c1_g1_i4.p1", "Ruditapes_philippinarum_DN51249_c0_g1_i1.p1")
999	GO:0009166	nucleotide catabolic process	65	3	4.97	1.00000	c("Ruditapes_philippinarum_DN2639_c0_g1_i6.p1", "Ruditapes_philippinarum_DN41_c0_g1_i2.p1", "Ruditapes_philippinarum_DN9158_c0_g1_i11.p1")
1000	GO:0072329	monocarboxylic acid catabolic process	13	2	0.99	1.00000	c("Ruditapes_philippinarum_DN360_c0_g1_i1.p1", "Ruditapes_philippinarum_DN4234_c0_g1_i1.p1")
1001	GO:0009167	purine ribonucleoside monophosphate meta...	84	7	6.42	1.00000	c("Ruditapes_philippinarum_DN1088_c0_g1_i2.p1", "Ruditapes_philippinarum_DN1088_c0_g1_i8.p1", "Ruditapes_philippinarum_DN10897_c0_g1_i4.p1", "Ruditapes_philippinarum_DN2399_c0_g1_i5.p1", "Ruditapes_philippinarum_DN2639_c0_g1_i6.p1", "Ruditapes_philippinarum_DN3483_c0_g1_i1.p1", "Ruditapes_philippinarum_DN7134_c0_g1_i3.p1")
1002	GO:0055082	cellular chemical homeostasis	41	4	3.13	1.00000	c("Ruditapes_philippinarum_DN10623_c0_g1_i1.p1", "Ruditapes_philippinarum_DN2134_c0_g1_i1.p1", "Ruditapes_philippinarum_DN325_c1_g1_i4.p1", "Ruditapes_philippinarum_DN51249_c0_g1_i1.p1")
1003	GO:0009168	purine ribonucleoside monophosphate bios...	64	6	4.89	1.00000	c("Ruditapes_philippinarum_DN1088_c0_g1_i2.p1", "Ruditapes_philippinarum_DN1088_c0_g1_i8.p1", "Ruditapes_philippinarum_DN10897_c0_g1_i4.p1", "Ruditapes_philippinarum_DN2399_c0_g1_i5.p1", "Ruditapes_philippinarum_DN2639_c0_g1_i6.p1", "Ruditapes_philippinarum_DN3483_c0_g1_i1.p1")
1004	GO:0044255	cellular lipid metabolic process	436	16	33.33	1.00000	c("Ruditapes_philippinarum_DN11895_c0_g1_i6.p1", "Ruditapes_philippinarum_DN12434_c0_g1_i5.p1", "Ruditapes_philippinarum_DN13322_c0_g1_i6.p1", "Ruditapes_philippinarum_DN18980_c0_g1_i1.p1", "Ruditapes_philippinarum_DN2338_c0_g1_i1.p1", "Ruditapes_philippinarum_DN28_c0_g1_i5.p1", "Ruditapes_philippinarum_DN28_c0_g1_i8.p1", "Ruditapes_philippinarum_DN28_c0_g1_i9.p1", "Ruditapes_philippinarum_DN3174…
1005	GO:0043603	cellular amide metabolic process	645	47	49.3	1.00000	c("Ruditapes_philippinarum_DN10711_c0_g1_i9.p1", "Ruditapes_philippinarum_DN10956_c0_g1_i4.p1", "Ruditapes_philippinarum_DN11000_c0_g1_i2.p1", "Ruditapes_philippinarum_DN1122_c0_g1_i1.p1", "Ruditapes_philippinarum_DN12369_c0_g1_i7.p1", "Ruditapes_philippinarum_DN14054_c0_g1_i4.p1", "Ruditapes_philippinarum_DN1415_c0_g1_i2.p1", "Ruditapes_philippinarum_DN15085_c0_g1_i5.p1", "Ruditapes_philippinaru…
1006	GO:0006188	IMP biosynthetic process	8	4	0.61	1.00000	c("Ruditapes_philippinarum_DN1088_c0_g1_i2.p1", "Ruditapes_philippinarum_DN1088_c0_g1_i8.p1", "Ruditapes_philippinarum_DN10897_c0_g1_i4.p1", "Ruditapes_philippinarum_DN3483_c0_g1_i1.p1")
1007	GO:0043604	amide biosynthetic process	501	40	38.29	1.00000	c("Ruditapes_philippinarum_DN10956_c0_g1_i4.p1", "Ruditapes_philippinarum_DN11000_c0_g1_i2.p1", "Ruditapes_philippinarum_DN1122_c0_g1_i1.p1", "Ruditapes_philippinarum_DN12369_c0_g1_i7.p1", "Ruditapes_philippinarum_DN14054_c0_g1_i4.p1", "Ruditapes_philippinarum_DN1415_c0_g1_i2.p1", "Ruditapes_philippinarum_DN15085_c0_g1_i5.p1", "Ruditapes_philippinarum_DN1938_c0_g1_i4.p1", "Ruditapes_philippinarum…
1008	GO:0044257	cellular protein catabolic process	223	15	17.04	1.00000	c("Ruditapes_philippinarum_DN10125_c0_g1_i4.p1", "Ruditapes_philippinarum_DN10186_c0_g1_i6.p1", "Ruditapes_philippinarum_DN1063_c0_g1_i13.p2", "Ruditapes_philippinarum_DN1200_c1_g1_i3.p1", "Ruditapes_philippinarum_DN22159_c0_g1_i5.p1", "Ruditapes_philippinarum_DN28380_c0_g1_i6.p1", "Ruditapes_philippinarum_DN3518_c0_g2_i9.p1", "Ruditapes_philippinarum_DN35709_c0_g1_i1.p1", "Ruditapes_philippinaru…
1009	GO:0055086	nucleobase-containing small molecule met...	340	33	25.99	1.00000	c("Ruditapes_philippinarum_DN10686_c0_g1_i1.p1", "Ruditapes_philippinarum_DN10686_c0_g2_i3.p1", "Ruditapes_philippinarum_DN10711_c0_g1_i9.p1", "Ruditapes_philippinarum_DN1088_c0_g1_i2.p1", "Ruditapes_philippinarum_DN1088_c0_g1_i8.p1", "Ruditapes_philippinarum_DN1088_c0_g1_i9.p1", "Ruditapes_philippinarum_DN10897_c0_g1_i4.p1", "Ruditapes_philippinarum_DN12083_c0_g1_i4.p1", "Ruditapes_philippinarum…
1010	GO:0002697	regulation of immune effector process	15	1	1.15	1.00000	Ruditapes_philippinarum_DN257_c4_g1_i3.p1
1011	GO:1902115	regulation of organelle assembly	4	2	0.31	1.00000	c("Ruditapes_philippinarum_DN4009_c0_g1_i4.p1", "Ruditapes_philippinarum_DN4009_c0_g1_i5.p1")
1012	GO:0002698	negative regulation of immune effector p...	7	1	0.54	1.00000	Ruditapes_philippinarum_DN257_c4_g1_i3.p1
1013	GO:0030522	intracellular receptor signaling pathway	10	1	0.76	1.00000	Ruditapes_philippinarum_DN257_c4_g1_i3.p1
1014	GO:2000181	negative regulation of blood vessel morp...	10	1	0.76	1.00000	Ruditapes_philippinarum_DN51755_c0_g1_i1.p1
1015	GO:0009150	purine ribonucleotide metabolic process	144	13	11.01	1.00000	c("Ruditapes_philippinarum_DN10711_c0_g1_i9.p1", "Ruditapes_philippinarum_DN1088_c0_g1_i2.p1", "Ruditapes_philippinarum_DN1088_c0_g1_i8.p1", "Ruditapes_philippinarum_DN10897_c0_g1_i4.p1", "Ruditapes_philippinarum_DN18980_c0_g1_i1.p1", "Ruditapes_philippinarum_DN2399_c0_g1_i5.p1", "Ruditapes_philippinarum_DN2639_c0_g1_i6.p1", "Ruditapes_philippinarum_DN2880_c0_g1_i10.p1", "Ruditapes_philippinarum_…
1016	GO:0009152	purine ribonucleotide biosynthetic proce...	108	10	8.25	1.00000	c("Ruditapes_philippinarum_DN1088_c0_g1_i2.p1", "Ruditapes_philippinarum_DN1088_c0_g1_i8.p1", "Ruditapes_philippinarum_DN10897_c0_g1_i4.p1", "Ruditapes_philippinarum_DN2399_c0_g1_i5.p1", "Ruditapes_philippinarum_DN2639_c0_g1_i6.p1", "Ruditapes_philippinarum_DN2880_c0_g1_i10.p1", "Ruditapes_philippinarum_DN2880_c0_g1_i16.p1", "Ruditapes_philippinarum_DN3483_c0_g1_i1.p1", "Ruditapes_philippinarum_D…
1017	GO:0034613	cellular protein localization	317	18	24.23	1.00000	c("Ruditapes_philippinarum_DN1147_c0_g1_i4.p1", "Ruditapes_philippinarum_DN1170_c0_g4_i2.p1", "Ruditapes_philippinarum_DN1206_c0_g1_i9.p1", "Ruditapes_philippinarum_DN1231_c0_g1_i6.p1", "Ruditapes_philippinarum_DN1231_c0_g1_i9.p1", "Ruditapes_philippinarum_DN13015_c0_g1_i6.p1", "Ruditapes_philippinarum_DN2160_c0_g1_i1.p1", "Ruditapes_philippinarum_DN2160_c0_g2_i1.p1", "Ruditapes_philippinarum_DN2…
1018	GO:0007004	telomere maintenance via telomerase	1	1	0.08	1.00000	Ruditapes_philippinarum_DN874_c0_g1_i5.p1
1019	GO:0044281	small molecule metabolic process	932	73	71.24	1.00000	c("Ruditapes_philippinarum_DN10686_c0_g1_i1.p1", "Ruditapes_philippinarum_DN10686_c0_g2_i3.p1", "Ruditapes_philippinarum_DN10711_c0_g1_i9.p1", "Ruditapes_philippinarum_DN1072_c0_g1_i2.p1", "Ruditapes_philippinarum_DN1088_c0_g1_i2.p1", "Ruditapes_philippinarum_DN1088_c0_g1_i8.p1", "Ruditapes_philippinarum_DN1088_c0_g1_i9.p1", "Ruditapes_philippinarum_DN10897_c0_g1_i4.p1", "Ruditapes_philippinarum_…
1020	GO:0044282	small molecule catabolic process	80	6	6.11	1.00000	c("Ruditapes_philippinarum_DN12083_c0_g1_i4.p1", "Ruditapes_philippinarum_DN360_c0_g1_i1.p1", "Ruditapes_philippinarum_DN3871_c0_g1_i6.p1", "Ruditapes_philippinarum_DN3871_c0_g1_i7.p1", "Ruditapes_philippinarum_DN4234_c0_g1_i1.p1", "Ruditapes_philippinarum_DN56400_c0_g1_i1.p1")
1021	GO:0009156	ribonucleoside monophosphate biosyntheti...	67	7	5.12	1.00000	c("Ruditapes_philippinarum_DN1088_c0_g1_i2.p1", "Ruditapes_philippinarum_DN1088_c0_g1_i8.p1", "Ruditapes_philippinarum_DN10897_c0_g1_i4.p1", "Ruditapes_philippinarum_DN2399_c0_g1_i5.p1", "Ruditapes_philippinarum_DN2639_c0_g1_i6.p1", "Ruditapes_philippinarum_DN3483_c0_g1_i1.p1", "Ruditapes_philippinarum_DN5542_c0_g1_i3.p1")
1022	GO:0044283	small molecule biosynthetic process	240	20	18.34	1.00000	c("Ruditapes_philippinarum_DN1072_c0_g1_i2.p1", "Ruditapes_philippinarum_DN1329_c0_g1_i2.p1", "Ruditapes_philippinarum_DN1329_c0_g1_i5.p1", "Ruditapes_philippinarum_DN14289_c0_g1_i1.p1", "Ruditapes_philippinarum_DN2399_c0_g1_i5.p1", "Ruditapes_philippinarum_DN2639_c0_g1_i6.p1", "Ruditapes_philippinarum_DN2880_c0_g1_i10.p1", "Ruditapes_philippinarum_DN2880_c0_g1_i16.p1", "Ruditapes_philippinarum_D…
1023	GO:0071900	regulation of protein serine/threonine k...	13	3	0.99	1.00000	c("Ruditapes_philippinarum_DN1409_c1_g1_i1.p1", "Ruditapes_philippinarum_DN2489_c2_g1_i4.p1", "Ruditapes_philippinarum_DN57872_c0_g1_i3.p1")
1024	GO:0009157	deoxyribonucleoside monophosphate biosyn...	4	2	0.31	1.00000	c("Ruditapes_philippinarum_DN24181_c0_g1_i5.p1", "Ruditapes_philippinarum_DN41_c0_g1_i2.p1")
1025	GO:0055072	iron ion homeostasis	25	3	1.91	1.00000	c("Ruditapes_philippinarum_DN10623_c0_g1_i1.p1", "Ruditapes_philippinarum_DN2134_c0_g1_i1.p1", "Ruditapes_philippinarum_DN51249_c0_g1_i1.p1")
1026	GO:0071902	positive regulation of protein serine/th...	5	2	0.38	1.00000	c("Ruditapes_philippinarum_DN2489_c2_g1_i4.p1", "Ruditapes_philippinarum_DN57872_c0_g1_i3.p1")
1027	GO:0007009	plasma membrane organization	75	3	5.73	1.00000	c("Ruditapes_philippinarum_DN697_c0_g1_i3.p1", "Ruditapes_philippinarum_DN697_c0_g1_i5.p1", "Ruditapes_philippinarum_DN697_c0_g1_i6.p1")
1028	GO:0055074	calcium ion homeostasis	9	1	0.69	1.00000	Ruditapes_philippinarum_DN325_c1_g1_i4.p1
1029	GO:0055076	transition metal ion homeostasis	30	3	2.29	1.00000	c("Ruditapes_philippinarum_DN10623_c0_g1_i1.p1", "Ruditapes_philippinarum_DN2134_c0_g1_i1.p1", "Ruditapes_philippinarum_DN51249_c0_g1_i1.p1")
1030	GO:0034404	nucleobase-containing small molecule bio...	91	9	6.96	1.00000	c("Ruditapes_philippinarum_DN2399_c0_g1_i5.p1", "Ruditapes_philippinarum_DN2639_c0_g1_i6.p1", "Ruditapes_philippinarum_DN2880_c0_g1_i10.p1", "Ruditapes_philippinarum_DN2880_c0_g1_i16.p1", "Ruditapes_philippinarum_DN37769_c0_g1_i3.p1", "Ruditapes_philippinarum_DN41_c0_g1_i2.p1", "Ruditapes_philippinarum_DN436_c0_g2_i3.p1", "Ruditapes_philippinarum_DN5542_c0_g1_i3.p1", "Ruditapes_philippinarum_DN91…
1031	GO:0034641	cellular nitrogen compound metabolic pro...	3485	462	266.37	1.00000	c("Ruditapes_philippinarum_DN10079_c0_g1_i6.p1", "Ruditapes_philippinarum_DN10079_c0_g2_i1.p1", "Ruditapes_philippinarum_DN101_c1_g1_i5.p1", "Ruditapes_philippinarum_DN1016_c0_g1_i6.p1", "Ruditapes_philippinarum_DN10242_c0_g1_i2.p1", "Ruditapes_philippinarum_DN10400_c0_g1_i3.p1", "Ruditapes_philippinarum_DN10444_c0_g1_i3.p1", "Ruditapes_philippinarum_DN10480_c0_g2_i1.p1", "Ruditapes_philippinarum…
1032	GO:0050954	sensory perception of mechanical stimulu...	17	4	1.3	1.00000	c("Ruditapes_philippinarum_DN21994_c0_g1_i7.p1", "Ruditapes_philippinarum_DN3337_c0_g1_i7.p1", "Ruditapes_philippinarum_DN82390_c0_g1_i1.p1", "Ruditapes_philippinarum_DN9752_c1_g2_i1.p1")
1033	GO:0070646	protein modification by small protein re...	84	9	6.42	1.00000	c("Ruditapes_philippinarum_DN10125_c0_g1_i4.p1", "Ruditapes_philippinarum_DN16306_c0_g1_i2.p1", "Ruditapes_philippinarum_DN28380_c0_g1_i6.p1", "Ruditapes_philippinarum_DN3518_c0_g2_i9.p1", "Ruditapes_philippinarum_DN35709_c0_g1_i1.p1", "Ruditapes_philippinarum_DN5253_c0_g1_i1.p1", "Ruditapes_philippinarum_DN5912_c0_g1_i7.p1", "Ruditapes_philippinarum_DN7323_c0_g1_i3.p1", "Ruditapes_philippinarum_…
1034	GO:0070647	protein modification by small protein co...	298	24	22.78	1.00000	c("Ruditapes_philippinarum_DN10125_c0_g1_i4.p1", "Ruditapes_philippinarum_DN1027_c0_g1_i4.p1", "Ruditapes_philippinarum_DN1294_c0_g1_i2.p1", "Ruditapes_philippinarum_DN16306_c0_g1_i2.p1", "Ruditapes_philippinarum_DN1697_c0_g1_i1.p1", "Ruditapes_philippinarum_DN19269_c0_g1_i1.p1", "Ruditapes_philippinarum_DN2250_c0_g1_i1.p1", "Ruditapes_philippinarum_DN2250_c0_g1_i5.p1", "Ruditapes_philippinarum_D…
1035	GO:0044270	cellular nitrogen compound catabolic pro...	213	17	16.28	1.00000	c("Ruditapes_philippinarum_DN12083_c0_g1_i4.p1", "Ruditapes_philippinarum_DN12197_c0_g1_i8.p1", "Ruditapes_philippinarum_DN1241_c5_g1_i1.p1", "Ruditapes_philippinarum_DN2008_c0_g1_i5.p1", "Ruditapes_philippinarum_DN2165_c0_g1_i16.p1", "Ruditapes_philippinarum_DN2385_c0_g1_i5.p1", "Ruditapes_philippinarum_DN2473_c0_g2_i1.p1", "Ruditapes_philippinarum_DN2639_c0_g1_i6.p1", "Ruditapes_philippinarum_D…
1036	GO:0051603	proteolysis involved in cellular protein...	142	15	10.85	1.00000	c("Ruditapes_philippinarum_DN10125_c0_g1_i4.p1", "Ruditapes_philippinarum_DN10186_c0_g1_i6.p1", "Ruditapes_philippinarum_DN1063_c0_g1_i13.p2", "Ruditapes_philippinarum_DN1200_c1_g1_i3.p1", "Ruditapes_philippinarum_DN22159_c0_g1_i5.p1", "Ruditapes_philippinarum_DN28380_c0_g1_i6.p1", "Ruditapes_philippinarum_DN3518_c0_g2_i9.p1", "Ruditapes_philippinarum_DN35709_c0_g1_i1.p1", "Ruditapes_philippinaru…
1037	GO:0034645	cellular macromolecule biosynthetic proc...	1812	235	138.5	1.00000	c("Ruditapes_philippinarum_DN10079_c0_g1_i6.p1", "Ruditapes_philippinarum_DN10079_c0_g2_i1.p1", "Ruditapes_philippinarum_DN1016_c0_g1_i6.p1", "Ruditapes_philippinarum_DN10480_c0_g2_i1.p1", "Ruditapes_philippinarum_DN10750_c0_g1_i2.p1", "Ruditapes_philippinarum_DN10885_c1_g1_i3.p1", "Ruditapes_philippinarum_DN1089_c0_g1_i5.p1", "Ruditapes_philippinarum_DN10956_c0_g1_i4.p1", "Ruditapes_philippinaru…
1038	GO:0044271	cellular nitrogen compound biosynthetic ...	1779	199	135.98	1.00000	c("Ruditapes_philippinarum_DN10079_c0_g1_i6.p1", "Ruditapes_philippinarum_DN10079_c0_g2_i1.p1", "Ruditapes_philippinarum_DN10480_c0_g2_i1.p1", "Ruditapes_philippinarum_DN10686_c0_g1_i1.p1", "Ruditapes_philippinarum_DN10686_c0_g2_i3.p1", "Ruditapes_philippinarum_DN1072_c0_g1_i2.p1", "Ruditapes_philippinarum_DN10750_c0_g1_i2.p1", "Ruditapes_philippinarum_DN1088_c0_g1_i2.p1", "Ruditapes_philippinaru…
1039	GO:0009185	ribonucleoside diphosphate metabolic pro...	40	1	3.06	1.00000	Ruditapes_philippinarum_DN2639_c0_g1_i6.p1
1040	GO:0044272	sulfur compound biosynthetic process	49	4	3.75	1.00000	c("Ruditapes_philippinarum_DN1329_c0_g1_i2.p1", "Ruditapes_philippinarum_DN1329_c0_g1_i5.p1", "Ruditapes_philippinarum_DN4129_c3_g2_i3.p1", "Ruditapes_philippinarum_DN6225_c0_g2_i2.p1")
1041	GO:0038061	NIK/NF-kappaB signaling	2	1	0.15	1.00000	Ruditapes_philippinarum_DN651_c1_g1_i10.p1
1042	GO:0009186	deoxyribonucleoside diphosphate metaboli...	1	1	0.08	1.00000	Ruditapes_philippinarum_DN2168_c0_g1_i2.p1
1043	GO:0030301	cholesterol transport	6	3	0.46	1.00000	c("Ruditapes_philippinarum_DN10137_c0_g1_i1.p1", "Ruditapes_philippinarum_DN328_c0_g1_i1.p1", "Ruditapes_philippinarum_DN328_c0_g1_i2.p1")
1044	GO:0044273	sulfur compound catabolic process	27	1	2.06	1.00000	Ruditapes_philippinarum_DN23415_c0_g3_i1.p1
1045	GO:0009187	cyclic nucleotide metabolic process	50	4	3.82	1.00000	c("Ruditapes_philippinarum_DN13725_c0_g1_i1.p1", "Ruditapes_philippinarum_DN27686_c0_g2_i2.p1", "Ruditapes_philippinarum_DN43534_c0_g1_i3.p1", "Ruditapes_philippinarum_DN9158_c0_g1_i11.p1")
1046	GO:0051607	defense response to virus	24	1	1.83	1.00000	Ruditapes_philippinarum_DN257_c4_g1_i3.p1
1047	GO:0044275	cellular carbohydrate catabolic process	3	1	0.23	1.00000	Ruditapes_philippinarum_DN56400_c0_g1_i1.p1
1048	GO:0009189	deoxyribonucleoside diphosphate biosynth...	1	1	0.08	1.00000	Ruditapes_philippinarum_DN2168_c0_g1_i2.p1
1049	GO:1905114	cell surface receptor signaling pathway ...	41	2	3.13	1.00000	c("Ruditapes_philippinarum_DN7037_c0_g1_i4.p1", "Ruditapes_philippinarum_DN874_c0_g1_i5.p1")
1050	GO:0098586	cellular response to virus	7	1	0.54	1.00000	Ruditapes_philippinarum_DN257_c4_g1_i3.p1
1051	GO:0072330	monocarboxylic acid biosynthetic process	77	2	5.89	1.00000	c("Ruditapes_philippinarum_DN2639_c0_g1_i6.p1", "Ruditapes_philippinarum_DN6856_c0_g1_i5.p1")
1052	GO:0016042	lipid catabolic process	113	5	8.64	1.00000	c("Ruditapes_philippinarum_DN28_c0_g1_i5.p1", "Ruditapes_philippinarum_DN28_c0_g1_i8.p1", "Ruditapes_philippinarum_DN28_c0_g1_i9.p1", "Ruditapes_philippinarum_DN360_c0_g1_i1.p1", "Ruditapes_philippinarum_DN4234_c0_g1_i1.p1")
1053	GO:0016043	cellular component organization	1270	162	97.07	1.00000	c("Ruditapes_philippinarum_DN10400_c0_g1_i3.p1", "Ruditapes_philippinarum_DN10444_c0_g1_i3.p1", "Ruditapes_philippinarum_DN10480_c0_g2_i1.p1", "Ruditapes_philippinarum_DN1050_c0_g1_i1.p1", "Ruditapes_philippinarum_DN1050_c0_g1_i6.p1", "Ruditapes_philippinarum_DN1063_c0_g1_i13.p2", "Ruditapes_philippinarum_DN1076_c0_g1_i5.p1", "Ruditapes_philippinarum_DN10799_c0_g1_i2.p1", "Ruditapes_philippinarum…
1054	GO:0072331	signal transduction by p53 class mediato...	1	1	0.08	1.00000	Ruditapes_philippinarum_DN6423_c1_g2_i2.p1
1055	GO:0048729	tissue morphogenesis	8	1	0.61	1.00000	Ruditapes_philippinarum_DN20413_c0_g1_i6.p1
1056	GO:0009173	pyrimidine ribonucleoside monophosphate ...	1	1	0.08	1.00000	Ruditapes_philippinarum_DN5542_c0_g1_i3.p1
1057	GO:0009174	pyrimidine ribonucleoside monophosphate ...	1	1	0.08	1.00000	Ruditapes_philippinarum_DN5542_c0_g1_i3.p1
1058	GO:0000096	sulfur amino acid metabolic process	32	4	2.45	1.00000	c("Ruditapes_philippinarum_DN1329_c0_g1_i2.p1", "Ruditapes_philippinarum_DN1329_c0_g1_i5.p1", "Ruditapes_philippinarum_DN4129_c3_g2_i3.p1", "Ruditapes_philippinarum_DN6225_c0_g2_i2.p1")
1059	GO:0000097	sulfur amino acid biosynthetic process	25	4	1.91	1.00000	c("Ruditapes_philippinarum_DN1329_c0_g1_i2.p1", "Ruditapes_philippinarum_DN1329_c0_g1_i5.p1", "Ruditapes_philippinarum_DN4129_c3_g2_i3.p1", "Ruditapes_philippinarum_DN6225_c0_g2_i2.p1")
1060	GO:0009176	pyrimidine deoxyribonucleoside monophosp...	4	2	0.31	1.00000	c("Ruditapes_philippinarum_DN24181_c0_g1_i5.p1", "Ruditapes_philippinarum_DN41_c0_g1_i2.p1")
1061	GO:0009177	pyrimidine deoxyribonucleoside monophosp...	4	2	0.31	1.00000	c("Ruditapes_philippinarum_DN24181_c0_g1_i5.p1", "Ruditapes_philippinarum_DN41_c0_g1_i2.p1")
1062	GO:0009179	purine ribonucleoside diphosphate metabo...	40	1	3.06	1.00000	Ruditapes_philippinarum_DN2639_c0_g1_i6.p1
1063	GO:0010243	response to organonitrogen compound	18	1	1.38	1.00000	Ruditapes_philippinarum_DN3518_c0_g2_i9.p1
1064	GO:0006119	oxidative phosphorylation	15	1	1.15	1.00000	Ruditapes_philippinarum_DN7134_c0_g1_i3.p1
1065	GO:0032886	regulation of microtubule-based process	10	4	0.76	1.00000	c("Ruditapes_philippinarum_DN3482_c0_g1_i4.p1", "Ruditapes_philippinarum_DN35256_c0_g2_i1.p1", "Ruditapes_philippinarum_DN35256_c0_g3_i2.p1", "Ruditapes_philippinarum_DN663_c0_g1_i4.p1")
1066	GO:2000112	regulation of cellular macromolecule bio...	883	106	67.49	1.00000	c("Ruditapes_philippinarum_DN10480_c0_g2_i1.p1", "Ruditapes_philippinarum_DN10750_c0_g1_i2.p1", "Ruditapes_philippinarum_DN10885_c1_g1_i3.p1", "Ruditapes_philippinarum_DN11862_c0_g1_i2.p1", "Ruditapes_philippinarum_DN12537_c0_g1_i1.p1", "Ruditapes_philippinarum_DN12537_c0_g1_i6.p1", "Ruditapes_philippinarum_DN1259_c0_g1_i1.p1", "Ruditapes_philippinarum_DN13173_c0_g1_i4.p1", "Ruditapes_philippinar…
1067	GO:2000113	negative regulation of cellular macromol...	55	6	4.2	1.00000	c("Ruditapes_philippinarum_DN15056_c0_g1_i2.p1", "Ruditapes_philippinarum_DN4931_c0_g2_i2.p1", "Ruditapes_philippinarum_DN4931_c0_g2_i3.p1", "Ruditapes_philippinarum_DN7361_c0_g1_i4.p1", "Ruditapes_philippinarum_DN8400_c0_g1_i4.p1", "Ruditapes_philippinarum_DN9220_c0_g2_i3.p1")
1068	GO:0046164	alcohol catabolic process	7	1	0.54	1.00000	Ruditapes_philippinarum_DN56400_c0_g1_i1.p1
1069	GO:1901657	glycosyl compound metabolic process	63	10	4.82	1.00000	c("Ruditapes_philippinarum_DN12083_c0_g1_i4.p1", "Ruditapes_philippinarum_DN2399_c0_g1_i5.p1", "Ruditapes_philippinarum_DN2880_c0_g1_i10.p1", "Ruditapes_philippinarum_DN2880_c0_g1_i16.p1", "Ruditapes_philippinarum_DN3588_c0_g1_i2.p1", "Ruditapes_philippinarum_DN3871_c0_g1_i6.p1", "Ruditapes_philippinarum_DN3871_c0_g1_i7.p1", "Ruditapes_philippinarum_DN436_c0_g2_i3.p1", "Ruditapes_philippinarum_DN…
1070	GO:0046165	alcohol biosynthetic process	20	1	1.53	1.00000	Ruditapes_philippinarum_DN3458_c0_g1_i4.p1
1071	GO:1901658	glycosyl compound catabolic process	9	3	0.69	1.00000	c("Ruditapes_philippinarum_DN12083_c0_g1_i4.p1", "Ruditapes_philippinarum_DN3871_c0_g1_i6.p1", "Ruditapes_philippinarum_DN3871_c0_g1_i7.p1")
1072	GO:0051169	nuclear transport	82	13	6.27	1.00000	c("Ruditapes_philippinarum_DN1170_c0_g4_i2.p1", "Ruditapes_philippinarum_DN1231_c0_g1_i6.p1", "Ruditapes_philippinarum_DN1231_c0_g1_i9.p1", "Ruditapes_philippinarum_DN1882_c0_g2_i2.p1", "Ruditapes_philippinarum_DN1882_c0_g5_i1.p1", "Ruditapes_philippinarum_DN2160_c0_g1_i1.p1", "Ruditapes_philippinarum_DN2160_c0_g2_i1.p1", "Ruditapes_philippinarum_DN2503_c0_g1_i2.p2", "Ruditapes_philippinarum_DN27…
1073	GO:0009123	nucleoside monophosphate metabolic proce...	96	11	7.34	1.00000	c("Ruditapes_philippinarum_DN1088_c0_g1_i2.p1", "Ruditapes_philippinarum_DN1088_c0_g1_i8.p1", "Ruditapes_philippinarum_DN10897_c0_g1_i4.p1", "Ruditapes_philippinarum_DN2399_c0_g1_i5.p1", "Ruditapes_philippinarum_DN24181_c0_g1_i5.p1", "Ruditapes_philippinarum_DN2639_c0_g1_i6.p1", "Ruditapes_philippinarum_DN3483_c0_g1_i1.p1", "Ruditapes_philippinarum_DN37769_c0_g1_i3.p1", "Ruditapes_philippinarum_D…
1074	GO:1901659	glycosyl compound biosynthetic process	22	5	1.68	1.00000	c("Ruditapes_philippinarum_DN2399_c0_g1_i5.p1", "Ruditapes_philippinarum_DN2880_c0_g1_i10.p1", "Ruditapes_philippinarum_DN2880_c0_g1_i16.p1", "Ruditapes_philippinarum_DN436_c0_g2_i3.p1", "Ruditapes_philippinarum_DN5542_c0_g1_i3.p1")
1075	GO:0009124	nucleoside monophosphate biosynthetic pr...	71	9	5.43	1.00000	c("Ruditapes_philippinarum_DN1088_c0_g1_i2.p1", "Ruditapes_philippinarum_DN1088_c0_g1_i8.p1", "Ruditapes_philippinarum_DN10897_c0_g1_i4.p1", "Ruditapes_philippinarum_DN2399_c0_g1_i5.p1", "Ruditapes_philippinarum_DN24181_c0_g1_i5.p1", "Ruditapes_philippinarum_DN2639_c0_g1_i6.p1", "Ruditapes_philippinarum_DN3483_c0_g1_i1.p1", "Ruditapes_philippinarum_DN41_c0_g1_i2.p1", "Ruditapes_philippinarum_DN55…
1076	GO:0009125	nucleoside monophosphate catabolic proce...	5	1	0.38	1.00000	Ruditapes_philippinarum_DN37769_c0_g1_i3.p1
1077	GO:0006144	purine nucleobase metabolic process	16	3	1.22	1.00000	c("Ruditapes_philippinarum_DN31675_c0_g1_i1.p1", "Ruditapes_philippinarum_DN3483_c0_g1_i1.p1", "Ruditapes_philippinarum_DN3588_c0_g1_i2.p1")
1078	GO:0072521	purine-containing compound metabolic pro...	178	19	13.61	1.00000	c("Ruditapes_philippinarum_DN10686_c0_g1_i1.p1", "Ruditapes_philippinarum_DN10686_c0_g2_i3.p1", "Ruditapes_philippinarum_DN10711_c0_g1_i9.p1", "Ruditapes_philippinarum_DN1088_c0_g1_i2.p1", "Ruditapes_philippinarum_DN1088_c0_g1_i8.p1", "Ruditapes_philippinarum_DN1088_c0_g1_i9.p1", "Ruditapes_philippinarum_DN10897_c0_g1_i4.p1", "Ruditapes_philippinarum_DN18980_c0_g1_i1.p1", "Ruditapes_philippinarum…
1079	GO:0009126	purine nucleoside monophosphate metaboli...	84	7	6.42	1.00000	c("Ruditapes_philippinarum_DN1088_c0_g1_i2.p1", "Ruditapes_philippinarum_DN1088_c0_g1_i8.p1", "Ruditapes_philippinarum_DN10897_c0_g1_i4.p1", "Ruditapes_philippinarum_DN2399_c0_g1_i5.p1", "Ruditapes_philippinarum_DN2639_c0_g1_i6.p1", "Ruditapes_philippinarum_DN3483_c0_g1_i1.p1", "Ruditapes_philippinarum_DN7134_c0_g1_i3.p1")
1080	GO:0072522	purine-containing compound biosynthetic ...	127	16	9.71	1.00000	c("Ruditapes_philippinarum_DN10686_c0_g1_i1.p1", "Ruditapes_philippinarum_DN10686_c0_g2_i3.p1", "Ruditapes_philippinarum_DN1088_c0_g1_i2.p1", "Ruditapes_philippinarum_DN1088_c0_g1_i8.p1", "Ruditapes_philippinarum_DN1088_c0_g1_i9.p1", "Ruditapes_philippinarum_DN10897_c0_g1_i4.p1", "Ruditapes_philippinarum_DN2399_c0_g1_i5.p1", "Ruditapes_philippinarum_DN2639_c0_g1_i6.p1", "Ruditapes_philippinarum_D…
1081	GO:0009127	purine nucleoside monophosphate biosynth...	64	6	4.89	1.00000	c("Ruditapes_philippinarum_DN1088_c0_g1_i2.p1", "Ruditapes_philippinarum_DN1088_c0_g1_i8.p1", "Ruditapes_philippinarum_DN10897_c0_g1_i4.p1", "Ruditapes_philippinarum_DN2399_c0_g1_i5.p1", "Ruditapes_philippinarum_DN2639_c0_g1_i6.p1", "Ruditapes_philippinarum_DN3483_c0_g1_i1.p1")
1082	GO:0072524	pyridine-containing compound metabolic p...	75	2	5.73	1.00000	c("Ruditapes_philippinarum_DN1072_c0_g1_i2.p1", "Ruditapes_philippinarum_DN2639_c0_g1_i6.p1")
1083	GO:0018393	internal peptidyl-lysine acetylation	31	7	2.37	1.00000	c("Ruditapes_philippinarum_DN12132_c0_g1_i12.p1", "Ruditapes_philippinarum_DN15056_c0_g1_i2.p1", "Ruditapes_philippinarum_DN1738_c3_g1_i9.p1", "Ruditapes_philippinarum_DN20072_c0_g2_i4.p1", "Ruditapes_philippinarum_DN2057_c0_g1_i4.p1", "Ruditapes_philippinarum_DN2514_c1_g1_i11.p1", "Ruditapes_philippinarum_DN8400_c0_g1_i4.p1")
1084	GO:0009129	pyrimidine nucleoside monophosphate meta...	5	3	0.38	1.00000	c("Ruditapes_philippinarum_DN24181_c0_g1_i5.p1", "Ruditapes_philippinarum_DN41_c0_g1_i2.p1", "Ruditapes_philippinarum_DN5542_c0_g1_i3.p1")
1085	GO:0072525	pyridine-containing compound biosyntheti...	68	2	5.2	1.00000	c("Ruditapes_philippinarum_DN1072_c0_g1_i2.p1", "Ruditapes_philippinarum_DN2639_c0_g1_i6.p1")
1086	GO:0018394	peptidyl-lysine acetylation	31	7	2.37	1.00000	c("Ruditapes_philippinarum_DN12132_c0_g1_i12.p1", "Ruditapes_philippinarum_DN15056_c0_g1_i2.p1", "Ruditapes_philippinarum_DN1738_c3_g1_i9.p1", "Ruditapes_philippinarum_DN20072_c0_g2_i4.p1", "Ruditapes_philippinarum_DN2057_c0_g1_i4.p1", "Ruditapes_philippinarum_DN2514_c1_g1_i11.p1", "Ruditapes_philippinarum_DN8400_c0_g1_i4.p1")
1087	GO:1902099	regulation of metaphase/anaphase transit...	10	5	0.76	1.00000	c("Ruditapes_philippinarum_DN1063_c0_g1_i13.p2", "Ruditapes_philippinarum_DN2088_c0_g1_i1.p1", "Ruditapes_philippinarum_DN2890_c2_g1_i2.p1", "Ruditapes_philippinarum_DN47707_c0_g1_i2.p1", "Ruditapes_philippinarum_DN8999_c0_g1_i7.p1")
1088	GO:0072527	pyrimidine-containing compound metabolic...	58	12	4.43	1.00000	c("Ruditapes_philippinarum_DN12083_c0_g1_i4.p1", "Ruditapes_philippinarum_DN2168_c0_g1_i2.p1", "Ruditapes_philippinarum_DN24181_c0_g1_i5.p1", "Ruditapes_philippinarum_DN2880_c0_g1_i10.p1", "Ruditapes_philippinarum_DN2880_c0_g1_i16.p1", "Ruditapes_philippinarum_DN3871_c0_g1_i6.p1", "Ruditapes_philippinarum_DN3871_c0_g1_i7.p1", "Ruditapes_philippinarum_DN41_c0_g1_i2.p1", "Ruditapes_philippinarum_DN…
1089	GO:0072528	pyrimidine-containing compound biosynthe...	28	8	2.14	1.00000	c("Ruditapes_philippinarum_DN2168_c0_g1_i2.p1", "Ruditapes_philippinarum_DN24181_c0_g1_i5.p1", "Ruditapes_philippinarum_DN2880_c0_g1_i10.p1", "Ruditapes_philippinarum_DN2880_c0_g1_i16.p1", "Ruditapes_philippinarum_DN41_c0_g1_i2.p1", "Ruditapes_philippinarum_DN436_c0_g2_i3.p1", "Ruditapes_philippinarum_DN5542_c0_g1_i3.p1", "Ruditapes_philippinarum_DN6186_c0_g1_i4.p1")
1090	GO:0072529	pyrimidine-containing compound catabolic...	12	4	0.92	1.00000	c("Ruditapes_philippinarum_DN12083_c0_g1_i4.p1", "Ruditapes_philippinarum_DN3871_c0_g1_i6.p1", "Ruditapes_philippinarum_DN3871_c0_g1_i7.p1", "Ruditapes_philippinarum_DN41_c0_g1_i2.p1")
1091	GO:0043170	macromolecule metabolic process	5591	592	427.34	1.00000	c("Ruditapes_philippinarum_DN10079_c0_g1_i6.p1", "Ruditapes_philippinarum_DN10079_c0_g2_i1.p1", "Ruditapes_philippinarum_DN101_c1_g1_i5.p1", "Ruditapes_philippinarum_DN10125_c0_g1_i4.p1", "Ruditapes_philippinarum_DN1016_c0_g1_i6.p1", "Ruditapes_philippinarum_DN10167_c0_g1_i5.p1", "Ruditapes_philippinarum_DN10186_c0_g1_i6.p1", "Ruditapes_philippinarum_DN10242_c0_g1_i2.p1", "Ruditapes_philippinarum…
1092	GO:0032879	regulation of localization	61	4	4.66	1.00000	c("Ruditapes_philippinarum_DN2982_c1_g1_i5.p1", "Ruditapes_philippinarum_DN35256_c0_g2_i1.p1", "Ruditapes_philippinarum_DN35256_c0_g3_i2.p1", "Ruditapes_philippinarum_DN3679_c0_g1_i4.p1")
1093	GO:0043171	peptide catabolic process	25	1	1.91	1.00000	Ruditapes_philippinarum_DN23415_c0_g3_i1.p1
1094	GO:0009110	vitamin biosynthetic process	9	1	0.69	1.00000	Ruditapes_philippinarum_DN1072_c0_g1_i2.p1
1095	GO:0009112	nucleobase metabolic process	43	6	3.29	1.00000	c("Ruditapes_philippinarum_DN31675_c0_g1_i1.p1", "Ruditapes_philippinarum_DN3483_c0_g1_i1.p1", "Ruditapes_philippinarum_DN3588_c0_g1_i2.p1", "Ruditapes_philippinarum_DN5542_c0_g1_i3.p1", "Ruditapes_philippinarum_DN6186_c0_g1_i4.p1", "Ruditapes_philippinarum_DN8681_c0_g1_i1.p1")
1096	GO:2000145	regulation of cell motility	9	1	0.69	1.00000	Ruditapes_philippinarum_DN2982_c1_g1_i5.p1
1097	GO:2000146	negative regulation of cell motility	2	1	0.15	1.00000	Ruditapes_philippinarum_DN2982_c1_g1_i5.p1
1098	GO:0072511	divalent inorganic cation transport	51	1	3.9	1.00000	Ruditapes_philippinarum_DN6745_c0_g1_i6.p1
1099	GO:0044242	cellular lipid catabolic process	96	5	7.34	1.00000	c("Ruditapes_philippinarum_DN28_c0_g1_i5.p1", "Ruditapes_philippinarum_DN28_c0_g1_i8.p1", "Ruditapes_philippinarum_DN28_c0_g1_i9.p1", "Ruditapes_philippinarum_DN360_c0_g1_i1.p1", "Ruditapes_philippinarum_DN4234_c0_g1_i1.p1")
1100	GO:0009117	nucleotide metabolic process	262	25	20.03	1.00000	c("Ruditapes_philippinarum_DN10686_c0_g1_i1.p1", "Ruditapes_philippinarum_DN10686_c0_g2_i3.p1", "Ruditapes_philippinarum_DN10711_c0_g1_i9.p1", "Ruditapes_philippinarum_DN1088_c0_g1_i2.p1", "Ruditapes_philippinarum_DN1088_c0_g1_i8.p1", "Ruditapes_philippinarum_DN1088_c0_g1_i9.p1", "Ruditapes_philippinarum_DN10897_c0_g1_i4.p1", "Ruditapes_philippinarum_DN13725_c0_g1_i1.p1", "Ruditapes_philippinarum…
1101	GO:0048731	system development	83	4	6.34	1.00000	c("Ruditapes_philippinarum_DN14476_c0_g1_i4.p1", "Ruditapes_philippinarum_DN31557_c0_g1_i2.p1", "Ruditapes_philippinarum_DN51755_c0_g1_i1.p1", "Ruditapes_philippinarum_DN72655_c0_g1_i12.p1")
1102	GO:0002682	regulation of immune system process	155	1	11.85	1.00000	Ruditapes_philippinarum_DN257_c4_g1_i3.p1
1103	GO:1902100	negative regulation of metaphase/anaphas...	7	4	0.54	1.00000	c("Ruditapes_philippinarum_DN2088_c0_g1_i1.p1", "Ruditapes_philippinarum_DN2890_c2_g1_i2.p1", "Ruditapes_philippinarum_DN47707_c0_g1_i2.p1", "Ruditapes_philippinarum_DN8999_c0_g1_i7.p1")
1104	GO:0002683	negative regulation of immune system pro...	9	1	0.69	1.00000	Ruditapes_philippinarum_DN257_c4_g1_i3.p1
1105	GO:0009119	ribonucleoside metabolic process	29	8	2.22	1.00000	c("Ruditapes_philippinarum_DN12083_c0_g1_i4.p1", "Ruditapes_philippinarum_DN2399_c0_g1_i5.p1", "Ruditapes_philippinarum_DN2880_c0_g1_i10.p1", "Ruditapes_philippinarum_DN2880_c0_g1_i16.p1", "Ruditapes_philippinarum_DN3871_c0_g1_i6.p1", "Ruditapes_philippinarum_DN3871_c0_g1_i7.p1", "Ruditapes_philippinarum_DN436_c0_g2_i3.p1", "Ruditapes_philippinarum_DN5542_c0_g1_i3.p1")
1106	GO:0002684	positive regulation of immune system pro...	144	1	11.01	1.00000	Ruditapes_philippinarum_DN257_c4_g1_i3.p1
1107	GO:0042451	purine nucleoside biosynthetic process	16	4	1.22	1.00000	c("Ruditapes_philippinarum_DN2399_c0_g1_i5.p1", "Ruditapes_philippinarum_DN2880_c0_g1_i10.p1", "Ruditapes_philippinarum_DN2880_c0_g1_i16.p1", "Ruditapes_philippinarum_DN436_c0_g2_i3.p1")
1108	GO:0044248	cellular catabolic process	637	40	48.69	1.00000	c("Ruditapes_philippinarum_DN10125_c0_g1_i4.p1", "Ruditapes_philippinarum_DN10186_c0_g1_i6.p1", "Ruditapes_philippinarum_DN1063_c0_g1_i13.p2", "Ruditapes_philippinarum_DN1200_c1_g1_i3.p1", "Ruditapes_philippinarum_DN12083_c0_g1_i4.p1", "Ruditapes_philippinarum_DN12197_c0_g1_i8.p1", "Ruditapes_philippinarum_DN1241_c5_g1_i1.p1", "Ruditapes_philippinarum_DN1644_c0_g1_i7.p1", "Ruditapes_philippinarum…
1109	GO:0042454	ribonucleoside catabolic process	9	3	0.69	1.00000	c("Ruditapes_philippinarum_DN12083_c0_g1_i4.p1", "Ruditapes_philippinarum_DN3871_c0_g1_i6.p1", "Ruditapes_philippinarum_DN3871_c0_g1_i7.p1")
1110	GO:0042455	ribonucleoside biosynthetic process	19	5	1.45	1.00000	c("Ruditapes_philippinarum_DN2399_c0_g1_i5.p1", "Ruditapes_philippinarum_DN2880_c0_g1_i10.p1", "Ruditapes_philippinarum_DN2880_c0_g1_i16.p1", "Ruditapes_philippinarum_DN436_c0_g2_i3.p1", "Ruditapes_philippinarum_DN5542_c0_g1_i3.p1")
1111	GO:0051186	cofactor metabolic process	228	10	17.43	1.00000	c("Ruditapes_philippinarum_DN10711_c0_g1_i9.p1", "Ruditapes_philippinarum_DN1072_c0_g1_i2.p1", "Ruditapes_philippinarum_DN18980_c0_g1_i1.p1", "Ruditapes_philippinarum_DN23415_c0_g3_i1.p1", "Ruditapes_philippinarum_DN2639_c0_g1_i6.p1", "Ruditapes_philippinarum_DN3407_c0_g1_i13.p1", "Ruditapes_philippinarum_DN3407_c0_g1_i6.p1", "Ruditapes_philippinarum_DN3407_c0_g1_i9.p1", "Ruditapes_philippinarum_…
1112	GO:0051187	cofactor catabolic process	26	1	1.99	1.00000	Ruditapes_philippinarum_DN23415_c0_g3_i1.p1
1113	GO:0046184	aldehyde biosynthetic process	5	1	0.38	1.00000	Ruditapes_philippinarum_DN1072_c0_g1_i2.p1
1114	GO:0009141	nucleoside triphosphate metabolic proces...	93	6	7.11	1.00000	c("Ruditapes_philippinarum_DN2639_c0_g1_i6.p1", "Ruditapes_philippinarum_DN2880_c0_g1_i10.p1", "Ruditapes_philippinarum_DN2880_c0_g1_i16.p1", "Ruditapes_philippinarum_DN41_c0_g1_i2.p1", "Ruditapes_philippinarum_DN436_c0_g2_i3.p1", "Ruditapes_philippinarum_DN7134_c0_g1_i3.p1")
1115	GO:0051188	cofactor biosynthetic process	155	7	11.85	1.00000	c("Ruditapes_philippinarum_DN1072_c0_g1_i2.p1", "Ruditapes_philippinarum_DN2639_c0_g1_i6.p1", "Ruditapes_philippinarum_DN3407_c0_g1_i13.p1", "Ruditapes_philippinarum_DN3407_c0_g1_i6.p1", "Ruditapes_philippinarum_DN3407_c0_g1_i9.p1", "Ruditapes_philippinarum_DN4695_c0_g1_i1.p1", "Ruditapes_philippinarum_DN5805_c0_g1_i5.p1")
1116	GO:0009142	nucleoside triphosphate biosynthetic pro...	68	4	5.2	1.00000	c("Ruditapes_philippinarum_DN2639_c0_g1_i6.p1", "Ruditapes_philippinarum_DN2880_c0_g1_i10.p1", "Ruditapes_philippinarum_DN2880_c0_g1_i16.p1", "Ruditapes_philippinarum_DN436_c0_g2_i3.p1")
1117	GO:0051189	prosthetic group metabolic process	6	1	0.46	1.00000	Ruditapes_philippinarum_DN5805_c0_g1_i5.p1
1118	GO:0009143	nucleoside triphosphate catabolic proces...	4	1	0.31	1.00000	Ruditapes_philippinarum_DN41_c0_g1_i2.p1
1119	GO:0009144	purine nucleoside triphosphate metabolic...	87	5	6.65	1.00000	c("Ruditapes_philippinarum_DN2639_c0_g1_i6.p1", "Ruditapes_philippinarum_DN2880_c0_g1_i10.p1", "Ruditapes_philippinarum_DN2880_c0_g1_i16.p1", "Ruditapes_philippinarum_DN436_c0_g2_i3.p1", "Ruditapes_philippinarum_DN7134_c0_g1_i3.p1")
1120	GO:0009145	purine nucleoside triphosphate biosynthe...	66	4	5.04	1.00000	c("Ruditapes_philippinarum_DN2639_c0_g1_i6.p1", "Ruditapes_philippinarum_DN2880_c0_g1_i10.p1", "Ruditapes_philippinarum_DN2880_c0_g1_i16.p1", "Ruditapes_philippinarum_DN436_c0_g2_i3.p1")
1121	GO:0009147	pyrimidine nucleoside triphosphate metab...	16	4	1.22	1.00000	c("Ruditapes_philippinarum_DN2880_c0_g1_i10.p1", "Ruditapes_philippinarum_DN2880_c0_g1_i16.p1", "Ruditapes_philippinarum_DN41_c0_g1_i2.p1", "Ruditapes_philippinarum_DN436_c0_g2_i3.p1")
1122	GO:0009148	pyrimidine nucleoside triphosphate biosy...	14	3	1.07	1.00000	c("Ruditapes_philippinarum_DN2880_c0_g1_i10.p1", "Ruditapes_philippinarum_DN2880_c0_g1_i16.p1", "Ruditapes_philippinarum_DN436_c0_g2_i3.p1")
1123	GO:0001568	blood vessel development	15	1	1.15	1.00000	Ruditapes_philippinarum_DN51755_c0_g1_i1.p1
1124	GO:0009149	pyrimidine nucleoside triphosphate catab...	2	1	0.15	1.00000	Ruditapes_philippinarum_DN41_c0_g1_i2.p1
1125	GO:0098542	defense response to other organism	36	1	2.75	1.00000	Ruditapes_philippinarum_DN257_c4_g1_i3.p1
1126	GO:0051170	import into nucleus	19	7	1.45	1.00000	c("Ruditapes_philippinarum_DN1170_c0_g4_i2.p1", "Ruditapes_philippinarum_DN1231_c0_g1_i6.p1", "Ruditapes_philippinarum_DN1231_c0_g1_i9.p1", "Ruditapes_philippinarum_DN2160_c0_g1_i1.p1", "Ruditapes_philippinarum_DN2160_c0_g2_i1.p1", "Ruditapes_philippinarum_DN279_c0_g1_i4.p1", "Ruditapes_philippinarum_DN4212_c0_g1_i4.p1")
1127	GO:0006090	pyruvate metabolic process	49	1	3.75	1.00000	Ruditapes_philippinarum_DN2639_c0_g1_i6.p1
1128	GO:0051171	regulation of nitrogen compound metaboli...	972	124	74.29	1.00000	c("Ruditapes_philippinarum_DN1027_c0_g1_i4.p1", "Ruditapes_philippinarum_DN10480_c0_g2_i1.p1", "Ruditapes_philippinarum_DN10750_c0_g1_i2.p1", "Ruditapes_philippinarum_DN10799_c0_g1_i2.p1", "Ruditapes_philippinarum_DN10885_c1_g1_i3.p1", "Ruditapes_philippinarum_DN10958_c1_g1_i3.p1", "Ruditapes_philippinarum_DN10958_c1_g1_i6.p1", "Ruditapes_philippinarum_DN10958_c1_g1_i7.p1", "Ruditapes_philippinar…
1129	GO:0044238	primary metabolic process	7049	680	538.79	1.00000	c("Ruditapes_philippinarum_DN10079_c0_g1_i6.p1", "Ruditapes_philippinarum_DN10079_c0_g2_i1.p1", "Ruditapes_philippinarum_DN101_c1_g1_i5.p1", "Ruditapes_philippinarum_DN10125_c0_g1_i4.p1", "Ruditapes_philippinarum_DN1016_c0_g1_i6.p1", "Ruditapes_philippinarum_DN10186_c0_g1_i6.p1", "Ruditapes_philippinarum_DN10242_c0_g1_i2.p1", "Ruditapes_philippinarum_DN1027_c0_g1_i4.p1", "Ruditapes_philippinarum_…
1130	GO:0006091	generation of precursor metabolites and ...	122	8	9.33	1.00000	c("Ruditapes_philippinarum_DN10711_c0_g1_i9.p1", "Ruditapes_philippinarum_DN1583_c0_g1_i1.p1", "Ruditapes_philippinarum_DN2639_c0_g1_i6.p1", "Ruditapes_philippinarum_DN38385_c0_g1_i5.p1", "Ruditapes_philippinarum_DN4862_c0_g6_i1.p1", "Ruditapes_philippinarum_DN7134_c0_g1_i3.p1", "Ruditapes_philippinarum_DN956_c0_g1_i2.p1", "Ruditapes_philippinarum_DN956_c0_g1_i9.p1")
1131	GO:0051172	negative regulation of nitrogen compound...	66	9	5.04	1.00000	c("Ruditapes_philippinarum_DN10958_c1_g1_i3.p1", "Ruditapes_philippinarum_DN10958_c1_g1_i6.p1", "Ruditapes_philippinarum_DN10958_c1_g1_i7.p1", "Ruditapes_philippinarum_DN15056_c0_g1_i2.p1", "Ruditapes_philippinarum_DN4931_c0_g2_i2.p1", "Ruditapes_philippinarum_DN4931_c0_g2_i3.p1", "Ruditapes_philippinarum_DN7361_c0_g1_i4.p1", "Ruditapes_philippinarum_DN8400_c0_g1_i4.p1", "Ruditapes_philippinarum_…
1132	GO:0051173	positive regulation of nitrogen compound...	72	10	5.5	1.00000	c("Ruditapes_philippinarum_DN1027_c0_g1_i4.p1", "Ruditapes_philippinarum_DN10799_c0_g1_i2.p1", "Ruditapes_philippinarum_DN1294_c0_g1_i2.p1", "Ruditapes_philippinarum_DN14820_c0_g1_i6.p1", "Ruditapes_philippinarum_DN2489_c2_g1_i4.p1", "Ruditapes_philippinarum_DN57872_c0_g1_i3.p1", "Ruditapes_philippinarum_DN663_c0_g1_i4.p1", "Ruditapes_philippinarum_DN703_c5_g2_i4.p1", "Ruditapes_philippinarum_DN8…
1133	GO:0051174	regulation of phosphorus metabolic proce...	70	7	5.35	1.00000	c("Ruditapes_philippinarum_DN10799_c0_g1_i2.p1", "Ruditapes_philippinarum_DN1409_c1_g1_i1.p1", "Ruditapes_philippinarum_DN2489_c2_g1_i4.p1", "Ruditapes_philippinarum_DN2723_c1_g2_i1.p1", "Ruditapes_philippinarum_DN4081_c0_g1_i8.p1", "Ruditapes_philippinarum_DN57872_c0_g1_i3.p1", "Ruditapes_philippinarum_DN663_c0_g1_i4.p1")
1134	GO:0039528	cytoplasmic pattern recognition receptor...	7	1	0.54	1.00000	Ruditapes_philippinarum_DN257_c4_g1_i3.p1
1135	GO:0039529	RIG-I signaling pathway	7	1	0.54	1.00000	Ruditapes_philippinarum_DN257_c4_g1_i3.p1
1136	GO:0046173	polyol biosynthetic process	16	1	1.22	1.00000	Ruditapes_philippinarum_DN3458_c0_g1_i4.p1
1137	GO:0009130	pyrimidine nucleoside monophosphate bios...	5	3	0.38	1.00000	c("Ruditapes_philippinarum_DN24181_c0_g1_i5.p1", "Ruditapes_philippinarum_DN41_c0_g1_i2.p1", "Ruditapes_philippinarum_DN5542_c0_g1_i3.p1")
1138	GO:0019220	regulation of phosphate metabolic proces...	70	7	5.35	1.00000	c("Ruditapes_philippinarum_DN10799_c0_g1_i2.p1", "Ruditapes_philippinarum_DN1409_c1_g1_i1.p1", "Ruditapes_philippinarum_DN2489_c2_g1_i4.p1", "Ruditapes_philippinarum_DN2723_c1_g2_i1.p1", "Ruditapes_philippinarum_DN4081_c0_g1_i8.p1", "Ruditapes_philippinarum_DN57872_c0_g1_i3.p1", "Ruditapes_philippinarum_DN663_c0_g1_i4.p1")
1139	GO:0046174	polyol catabolic process	7	1	0.54	1.00000	Ruditapes_philippinarum_DN56400_c0_g1_i1.p1
1140	GO:0009132	nucleoside diphosphate metabolic process	53	5	4.05	1.00000	c("Ruditapes_philippinarum_DN2168_c0_g1_i2.p1", "Ruditapes_philippinarum_DN2639_c0_g1_i6.p1", "Ruditapes_philippinarum_DN2880_c0_g1_i10.p1", "Ruditapes_philippinarum_DN2880_c0_g1_i16.p1", "Ruditapes_philippinarum_DN436_c0_g2_i3.p1")
1141	GO:0051179	localization	2461	93	188.11	1.00000	c("Ruditapes_philippinarum_DN10002_c0_g1_i1.p1", "Ruditapes_philippinarum_DN10137_c0_g1_i1.p1", "Ruditapes_philippinarum_DN10195_c0_g1_i1.p1", "Ruditapes_philippinarum_DN10195_c0_g1_i3.p1", "Ruditapes_philippinarum_DN10195_c0_g1_i9.p1", "Ruditapes_philippinarum_DN10623_c0_g1_i1.p1", "Ruditapes_philippinarum_DN1105_c1_g1_i5.p2", "Ruditapes_philippinarum_DN11131_c0_g1_i3.p1", "Ruditapes_philippinar…
1142	GO:0019222	regulation of metabolic process	1063	137	81.25	1.00000	c("Ruditapes_philippinarum_DN1027_c0_g1_i4.p1", "Ruditapes_philippinarum_DN10480_c0_g2_i1.p1", "Ruditapes_philippinarum_DN10750_c0_g1_i2.p1", "Ruditapes_philippinarum_DN10799_c0_g1_i2.p1", "Ruditapes_philippinarum_DN10885_c1_g1_i3.p1", "Ruditapes_philippinarum_DN10958_c1_g1_i3.p1", "Ruditapes_philippinarum_DN10958_c1_g1_i6.p1", "Ruditapes_philippinarum_DN10958_c1_g1_i7.p1", "Ruditapes_philippinar…
1143	GO:0000054	ribosomal subunit export from nucleus	6	1	0.46	1.00000	Ruditapes_philippinarum_DN3500_c0_g1_i6.p1
1144	GO:0009133	nucleoside diphosphate biosynthetic proc...	1	1	0.08	1.00000	Ruditapes_philippinarum_DN2168_c0_g1_i2.p1
1145	GO:0071824	protein-DNA complex subunit organization	48	17	3.67	1.00000	c("Ruditapes_philippinarum_DN1089_c0_g1_i5.p1", "Ruditapes_philippinarum_DN1118_c0_g1_i5.p1", "Ruditapes_philippinarum_DN12414_c0_g1_i3.p1", "Ruditapes_philippinarum_DN1524_c0_g2_i1.p1", "Ruditapes_philippinarum_DN1591_c0_g1_i4.p1", "Ruditapes_philippinarum_DN1591_c0_g1_i6.p1", "Ruditapes_philippinarum_DN16218_c1_g1_i4.p1", "Ruditapes_philippinarum_DN16294_c0_g2_i3.p1", "Ruditapes_philippinarum_D…
1146	GO:0009135	purine nucleoside diphosphate metabolic ...	40	1	3.06	1.00000	Ruditapes_philippinarum_DN2639_c0_g1_i6.p1
1147	GO:0071826	ribonucleoprotein complex subunit organi...	62	8	4.74	1.00000	c("Ruditapes_philippinarum_DN1200_c0_g2_i2.p2", "Ruditapes_philippinarum_DN2228_c0_g1_i4.p1", "Ruditapes_philippinarum_DN2545_c0_g1_i7.p1", "Ruditapes_philippinarum_DN3055_c0_g1_i1.p1", "Ruditapes_philippinarum_DN4047_c0_g1_i2.p1", "Ruditapes_philippinarum_DN5080_c0_g1_i4.p1", "Ruditapes_philippinarum_DN6087_c0_g1_i18.p1", "Ruditapes_philippinarum_DN6555_c0_g3_i2.p1")
1148	GO:0009138	pyrimidine nucleoside diphosphate metabo...	1	1	0.08	1.00000	Ruditapes_philippinarum_DN2168_c0_g1_i2.p1
1149	GO:0035825	homologous recombination	6	4	0.46	1.00000	c("Ruditapes_philippinarum_DN10444_c0_g1_i3.p1", "Ruditapes_philippinarum_DN19331_c0_g1_i3.p1", "Ruditapes_philippinarum_DN26529_c0_g1_i1.p1", "Ruditapes_philippinarum_DN4398_c0_g1_i11.p1")
1150	GO:0009139	pyrimidine nucleoside diphosphate biosyn...	1	1	0.08	1.00000	Ruditapes_philippinarum_DN2168_c0_g1_i2.p1
1151	GO:0098534	centriole assembly	14	4	1.07	1.00000	c("Ruditapes_philippinarum_DN2036_c0_g1_i3.p1", "Ruditapes_philippinarum_DN2036_c0_g1_i7.p1", "Ruditapes_philippinarum_DN4009_c0_g1_i4.p1", "Ruditapes_philippinarum_DN4009_c0_g1_i5.p1")
1152	GO:1901615	organic hydroxy compound metabolic proce...	69	5	5.27	1.00000	c("Ruditapes_philippinarum_DN1072_c0_g1_i2.p1", "Ruditapes_philippinarum_DN1583_c0_g1_i1.p1", "Ruditapes_philippinarum_DN1725_c0_g1_i4.p1", "Ruditapes_philippinarum_DN3458_c0_g1_i4.p1", "Ruditapes_philippinarum_DN56400_c0_g1_i1.p1")
1153	GO:1901616	organic hydroxy compound catabolic proce...	7	1	0.54	1.00000	Ruditapes_philippinarum_DN56400_c0_g1_i1.p1
1154	GO:0000082	G1/S transition of mitotic cell cycle	6	1	0.46	1.00000	Ruditapes_philippinarum_DN9220_c0_g2_i3.p1
1155	GO:1901617	organic hydroxy compound biosynthetic pr...	48	3	3.67	1.00000	c("Ruditapes_philippinarum_DN1072_c0_g1_i2.p1", "Ruditapes_philippinarum_DN1725_c0_g1_i4.p1", "Ruditapes_philippinarum_DN3458_c0_g1_i4.p1")
1156	GO:0051128	regulation of cellular component organiz...	99	14	7.57	1.00000	c("Ruditapes_philippinarum_DN1063_c0_g1_i13.p2", "Ruditapes_philippinarum_DN2088_c0_g1_i1.p1", "Ruditapes_philippinarum_DN2702_c0_g1_i4.p1", "Ruditapes_philippinarum_DN2890_c2_g1_i2.p1", "Ruditapes_philippinarum_DN3482_c0_g1_i4.p1", "Ruditapes_philippinarum_DN4009_c0_g1_i4.p1", "Ruditapes_philippinarum_DN4009_c0_g1_i5.p1", "Ruditapes_philippinarum_DN47707_c0_g1_i2.p1", "Ruditapes_philippinarum_DN…
1157	GO:0006101	citrate metabolic process	33	3	2.52	1.00000	c("Ruditapes_philippinarum_DN10711_c0_g1_i9.p1", "Ruditapes_philippinarum_DN956_c0_g1_i2.p1", "Ruditapes_philippinarum_DN956_c0_g1_i9.p1")
1158	GO:0051129	negative regulation of cellular componen...	30	5	2.29	1.00000	c("Ruditapes_philippinarum_DN2088_c0_g1_i1.p1", "Ruditapes_philippinarum_DN2702_c0_g1_i4.p1", "Ruditapes_philippinarum_DN2890_c2_g1_i2.p1", "Ruditapes_philippinarum_DN47707_c0_g1_i2.p1", "Ruditapes_philippinarum_DN8999_c0_g1_i7.p1")
1159	GO:0046128	purine ribonucleoside metabolic process	19	4	1.45	1.00000	c("Ruditapes_philippinarum_DN2399_c0_g1_i5.p1", "Ruditapes_philippinarum_DN2880_c0_g1_i10.p1", "Ruditapes_philippinarum_DN2880_c0_g1_i16.p1", "Ruditapes_philippinarum_DN436_c0_g2_i3.p1")
1160	GO:0016233	telomere capping	2	1	0.15	1.00000	Ruditapes_philippinarum_DN3064_c0_g1_i5.p1
1161	GO:0046129	purine ribonucleoside biosynthetic proce...	16	4	1.22	1.00000	c("Ruditapes_philippinarum_DN2399_c0_g1_i5.p1", "Ruditapes_philippinarum_DN2880_c0_g1_i10.p1", "Ruditapes_philippinarum_DN2880_c0_g1_i16.p1", "Ruditapes_philippinarum_DN436_c0_g2_i3.p1")
1162	GO:0019219	regulation of nucleobase-containing comp...	835	112	63.82	1.00000	c("Ruditapes_philippinarum_DN10480_c0_g2_i1.p1", "Ruditapes_philippinarum_DN10750_c0_g1_i2.p1", "Ruditapes_philippinarum_DN10885_c1_g1_i3.p1", "Ruditapes_philippinarum_DN10958_c1_g1_i3.p1", "Ruditapes_philippinarum_DN10958_c1_g1_i6.p1", "Ruditapes_philippinarum_DN10958_c1_g1_i7.p1", "Ruditapes_philippinarum_DN11862_c0_g1_i2.p1", "Ruditapes_philippinarum_DN12537_c0_g1_i1.p1", "Ruditapes_philippina…
1163	GO:1902294	cell cycle DNA replication termination	6	2	0.46	1.00000	c("Ruditapes_philippinarum_DN4901_c0_g1_i2.p1", "Ruditapes_philippinarum_DN4901_c0_g2_i7.p1")
1164	GO:0046112	nucleobase biosynthetic process	13	5	0.99	1.00000	c("Ruditapes_philippinarum_DN31675_c0_g1_i1.p1", "Ruditapes_philippinarum_DN3483_c0_g1_i1.p1", "Ruditapes_philippinarum_DN3588_c0_g1_i2.p1", "Ruditapes_philippinarum_DN5542_c0_g1_i3.p1", "Ruditapes_philippinarum_DN6186_c0_g1_i4.p1")
1165	GO:0071840	cellular component organization or bioge...	1404	190	107.31	1.00000	c("Ruditapes_philippinarum_DN10400_c0_g1_i3.p1", "Ruditapes_philippinarum_DN10444_c0_g1_i3.p1", "Ruditapes_philippinarum_DN10480_c0_g2_i1.p1", "Ruditapes_philippinarum_DN1050_c0_g1_i1.p1", "Ruditapes_philippinarum_DN1050_c0_g1_i6.p1", "Ruditapes_philippinarum_DN1063_c0_g1_i13.p2", "Ruditapes_philippinarum_DN1075_c1_g1_i6.p1", "Ruditapes_philippinarum_DN1076_c0_g1_i5.p1", "Ruditapes_philippinarum_…
1166	GO:1902298	cell cycle DNA replication maintenance o...	3	1	0.23	1.00000	Ruditapes_philippinarum_DN6411_c0_g1_i4.p1
1167	GO:2000104	negative regulation of DNA-dependent DNA...	2	2	0.15	1.00000	c("Ruditapes_philippinarum_DN4931_c0_g2_i2.p1", "Ruditapes_philippinarum_DN4931_c0_g2_i3.p1")
1168	GO:0001573	ganglioside metabolic process	34	3	2.6	1.00000	c("Ruditapes_philippinarum_DN28_c0_g1_i5.p1", "Ruditapes_philippinarum_DN28_c0_g1_i8.p1", "Ruditapes_philippinarum_DN28_c0_g1_i9.p1")
1169	GO:0000075	cell cycle checkpoint	37	14	2.83	1.00000	c("Ruditapes_philippinarum_DN15069_c0_g1_i4.p1", "Ruditapes_philippinarum_DN16965_c0_g1_i3.p1", "Ruditapes_philippinarum_DN2088_c0_g1_i1.p1", "Ruditapes_philippinarum_DN26045_c0_g1_i4.p1", "Ruditapes_philippinarum_DN2890_c2_g1_i2.p1", "Ruditapes_philippinarum_DN47707_c0_g1_i2.p1", "Ruditapes_philippinarum_DN4931_c0_g2_i2.p1", "Ruditapes_philippinarum_DN4931_c0_g2_i3.p1", "Ruditapes_philippinarum_…
1170	GO:0090735	DNA repair complex assembly	1	1	0.08	1.00000	Ruditapes_philippinarum_DN60650_c0_g1_i1.p1
1171	GO:0039531	regulation of viral-induced cytoplasmic ...	7	1	0.54	1.00000	Ruditapes_philippinarum_DN257_c4_g1_i3.p1
1172	GO:0039532	negative regulation of viral-induced cyt...	7	1	0.54	1.00000	Ruditapes_philippinarum_DN257_c4_g1_i3.p1
1173	GO:0050896	response to stimulus	2447	140	187.04	1.00000	c("Ruditapes_philippinarum_DN1_c2_g1_i1.p1", "Ruditapes_philippinarum_DN10167_c0_g1_i5.p1", "Ruditapes_philippinarum_DN10242_c0_g1_i2.p1", "Ruditapes_philippinarum_DN10251_c0_g1_i1.p1", "Ruditapes_philippinarum_DN10400_c0_g1_i3.p1", "Ruditapes_philippinarum_DN10444_c0_g1_i3.p1", "Ruditapes_philippinarum_DN10958_c1_g1_i3.p1", "Ruditapes_philippinarum_DN10958_c1_g1_i6.p1", "Ruditapes_philippinarum_…
1174	GO:0039535	regulation of RIG-I signaling pathway	7	1	0.54	1.00000	Ruditapes_philippinarum_DN257_c4_g1_i3.p1
1175	GO:0009100	glycoprotein metabolic process	168	11	12.84	1.00000	c("Ruditapes_philippinarum_DN1241_c0_g1_i1.p1", "Ruditapes_philippinarum_DN12934_c0_g2_i1.p1", "Ruditapes_philippinarum_DN23409_c0_g1_i4.p1", "Ruditapes_philippinarum_DN27725_c0_g1_i4.p1", "Ruditapes_philippinarum_DN42355_c0_g2_i2.p2", "Ruditapes_philippinarum_DN44335_c0_g2_i1.p1", "Ruditapes_philippinarum_DN6333_c0_g3_i1.p1", "Ruditapes_philippinarum_DN7821_c0_g1_i2.p1", "Ruditapes_philippinarum…
1176	GO:0006066	alcohol metabolic process	37	3	2.83	1.00000	c("Ruditapes_philippinarum_DN1583_c0_g1_i1.p1", "Ruditapes_philippinarum_DN3458_c0_g1_i4.p1", "Ruditapes_philippinarum_DN56400_c0_g1_i1.p1")
1177	GO:0032392	DNA geometric change	2	1	0.15	1.00000	Ruditapes_philippinarum_DN2702_c0_g1_i4.p1
1178	GO:0009101	glycoprotein biosynthetic process	164	10	12.54	1.00000	c("Ruditapes_philippinarum_DN12934_c0_g2_i1.p1", "Ruditapes_philippinarum_DN23409_c0_g1_i4.p1", "Ruditapes_philippinarum_DN27725_c0_g1_i4.p1", "Ruditapes_philippinarum_DN42355_c0_g2_i2.p2", "Ruditapes_philippinarum_DN44335_c0_g2_i1.p1", "Ruditapes_philippinarum_DN6333_c0_g3_i1.p1", "Ruditapes_philippinarum_DN7821_c0_g1_i2.p1", "Ruditapes_philippinarum_DN8138_c0_g1_i6.p1", "Ruditapes_philippinarum…
1179	GO:0006067	ethanol metabolic process	2	1	0.15	1.00000	Ruditapes_philippinarum_DN1583_c0_g1_i1.p1
1180	GO:0046148	pigment biosynthetic process	25	4	1.91	1.00000	c("Ruditapes_philippinarum_DN31675_c0_g1_i1.p1", "Ruditapes_philippinarum_DN3483_c0_g1_i1.p1", "Ruditapes_philippinarum_DN3588_c0_g1_i2.p1", "Ruditapes_philippinarum_DN4695_c0_g1_i1.p1")
1181	GO:0001525	angiogenesis	14	1	1.07	1.00000	Ruditapes_philippinarum_DN51755_c0_g1_i1.p1
1182	GO:0072503	cellular divalent inorganic cation homeo...	9	1	0.69	1.00000	Ruditapes_philippinarum_DN325_c1_g1_i4.p1
1183	GO:0009108	coenzyme biosynthetic process	119	6	9.1	1.00000	c("Ruditapes_philippinarum_DN1072_c0_g1_i2.p1", "Ruditapes_philippinarum_DN2639_c0_g1_i6.p1", "Ruditapes_philippinarum_DN3407_c0_g1_i13.p1", "Ruditapes_philippinarum_DN3407_c0_g1_i6.p1", "Ruditapes_philippinarum_DN3407_c0_g1_i9.p1", "Ruditapes_philippinarum_DN5805_c0_g1_i5.p1")
1184	GO:0042440	pigment metabolic process	25	4	1.91	1.00000	c("Ruditapes_philippinarum_DN31675_c0_g1_i1.p1", "Ruditapes_philippinarum_DN3483_c0_g1_i1.p1", "Ruditapes_philippinarum_DN3588_c0_g1_i2.p1", "Ruditapes_philippinarum_DN4695_c0_g1_i1.p1")
1185	GO:0051130	positive regulation of cellular componen...	41	1	3.13	1.00000	Ruditapes_philippinarum_DN874_c0_g1_i5.p1
1186	GO:0072507	divalent inorganic cation homeostasis	9	1	0.69	1.00000	Ruditapes_philippinarum_DN325_c1_g1_i4.p1
1187	GO:0036503	ERAD pathway	5	1	0.38	1.00000	Ruditapes_philippinarum_DN3518_c0_g2_i9.p1
1188	GO:0046131	pyrimidine ribonucleoside metabolic proc...	22	7	1.68	1.00000	c("Ruditapes_philippinarum_DN12083_c0_g1_i4.p1", "Ruditapes_philippinarum_DN2880_c0_g1_i10.p1", "Ruditapes_philippinarum_DN2880_c0_g1_i16.p1", "Ruditapes_philippinarum_DN3871_c0_g1_i6.p1", "Ruditapes_philippinarum_DN3871_c0_g1_i7.p1", "Ruditapes_philippinarum_DN436_c0_g2_i3.p1", "Ruditapes_philippinarum_DN5542_c0_g1_i3.p1")
1189	GO:0046132	pyrimidine ribonucleoside biosynthetic p...	15	4	1.15	1.00000	c("Ruditapes_philippinarum_DN2880_c0_g1_i10.p1", "Ruditapes_philippinarum_DN2880_c0_g1_i16.p1", "Ruditapes_philippinarum_DN436_c0_g2_i3.p1", "Ruditapes_philippinarum_DN5542_c0_g1_i3.p1")
1190	GO:0046133	pyrimidine ribonucleoside catabolic proc...	7	3	0.54	1.00000	c("Ruditapes_philippinarum_DN12083_c0_g1_i4.p1", "Ruditapes_philippinarum_DN3871_c0_g1_i6.p1", "Ruditapes_philippinarum_DN3871_c0_g1_i7.p1")
1191	GO:0046134	pyrimidine nucleoside biosynthetic proce...	15	4	1.15	1.00000	c("Ruditapes_philippinarum_DN2880_c0_g1_i10.p1", "Ruditapes_philippinarum_DN2880_c0_g1_i16.p1", "Ruditapes_philippinarum_DN436_c0_g2_i3.p1", "Ruditapes_philippinarum_DN5542_c0_g1_i3.p1")
1192	GO:0046135	pyrimidine nucleoside catabolic process	7	3	0.54	1.00000	c("Ruditapes_philippinarum_DN12083_c0_g1_i4.p1", "Ruditapes_philippinarum_DN3871_c0_g1_i6.p1", "Ruditapes_philippinarum_DN3871_c0_g1_i7.p1")
1193	GO:0000018	regulation of DNA recombination	4	3	0.31	1.00000	c("Ruditapes_philippinarum_DN10958_c1_g1_i3.p1", "Ruditapes_philippinarum_DN10958_c1_g1_i6.p1", "Ruditapes_philippinarum_DN10958_c1_g1_i7.p1")
1194	GO:0009062	fatty acid catabolic process	12	2	0.92	1.00000	c("Ruditapes_philippinarum_DN360_c0_g1_i1.p1", "Ruditapes_philippinarum_DN4234_c0_g1_i1.p1")
1195	GO:0006081	cellular aldehyde metabolic process	18	1	1.38	1.00000	Ruditapes_philippinarum_DN1072_c0_g1_i2.p1
1196	GO:0009064	glutamine family amino acid metabolic pr...	28	3	2.14	1.00000	c("Ruditapes_philippinarum_DN14289_c0_g1_i1.p1", "Ruditapes_philippinarum_DN33829_c0_g1_i4.p1", "Ruditapes_philippinarum_DN6186_c0_g1_i4.p1")
1197	GO:0006082	organic acid metabolic process	491	37	37.53	1.00000	c("Ruditapes_philippinarum_DN10711_c0_g1_i9.p1", "Ruditapes_philippinarum_DN10956_c0_g1_i4.p1", "Ruditapes_philippinarum_DN11000_c0_g1_i2.p1", "Ruditapes_philippinarum_DN12369_c0_g1_i7.p1", "Ruditapes_philippinarum_DN1329_c0_g1_i2.p1", "Ruditapes_philippinarum_DN1329_c0_g1_i5.p1", "Ruditapes_philippinarum_DN14054_c0_g1_i4.p1", "Ruditapes_philippinarum_DN14289_c0_g1_i1.p1", "Ruditapes_philippinaru…
1198	GO:0006084	acetyl-CoA metabolic process	12	1	0.92	1.00000	Ruditapes_philippinarum_DN18980_c0_g1_i1.p1
1199	GO:0009066	aspartate family amino acid metabolic pr...	35	4	2.68	1.00000	c("Ruditapes_philippinarum_DN1329_c0_g1_i2.p1", "Ruditapes_philippinarum_DN1329_c0_g1_i5.p1", "Ruditapes_philippinarum_DN4129_c3_g2_i3.p1", "Ruditapes_philippinarum_DN6225_c0_g2_i2.p1")
1200	GO:0000041	transition metal ion transport	35	3	2.68	1.00000	c("Ruditapes_philippinarum_DN10623_c0_g1_i1.p1", "Ruditapes_philippinarum_DN24598_c0_g1_i2.p1", "Ruditapes_philippinarum_DN51249_c0_g1_i1.p1")
1201	GO:0009067	aspartate family amino acid biosynthetic...	31	4	2.37	1.00000	c("Ruditapes_philippinarum_DN1329_c0_g1_i2.p1", "Ruditapes_philippinarum_DN1329_c0_g1_i5.p1", "Ruditapes_philippinarum_DN4129_c3_g2_i3.p1", "Ruditapes_philippinarum_DN6225_c0_g2_i2.p1")
1202	GO:0000280	nuclear division	95	23	7.26	1.00000	c("Ruditapes_philippinarum_DN10444_c0_g1_i3.p1", "Ruditapes_philippinarum_DN1050_c0_g1_i1.p1", "Ruditapes_philippinarum_DN1050_c0_g1_i6.p1", "Ruditapes_philippinarum_DN1063_c0_g1_i13.p2", "Ruditapes_philippinarum_DN13132_c0_g1_i4.p1", "Ruditapes_philippinarum_DN1575_c0_g1_i4.p1", "Ruditapes_philippinarum_DN19331_c0_g1_i3.p1", "Ruditapes_philippinarum_DN2088_c0_g1_i1.p1", "Ruditapes_philippinarum_…
1203	GO:0051093	negative regulation of developmental pro...	14	1	1.07	1.00000	Ruditapes_philippinarum_DN51755_c0_g1_i1.p1
1204	GO:0051095	regulation of helicase activity	2	1	0.15	1.00000	Ruditapes_philippinarum_DN2702_c0_g1_i4.p1
1205	GO:0051097	negative regulation of helicase activity	2	1	0.15	1.00000	Ruditapes_philippinarum_DN2702_c0_g1_i4.p1
1206	GO:0060491	regulation of cell projection assembly	2	2	0.15	1.00000	c("Ruditapes_philippinarum_DN4009_c0_g1_i4.p1", "Ruditapes_philippinarum_DN4009_c0_g1_i5.p1")
1207	GO:0000288	nuclear-transcribed mRNA catabolic proce...	10	4	0.76	1.00000	c("Ruditapes_philippinarum_DN12197_c0_g1_i8.p1", "Ruditapes_philippinarum_DN2165_c0_g1_i16.p1", "Ruditapes_philippinarum_DN5590_c0_g1_i2.p1", "Ruditapes_philippinarum_DN5590_c0_g1_i9.p1")
1208	GO:0009056	catabolic process	734	43	56.1	1.00000	c("Ruditapes_philippinarum_DN10125_c0_g1_i4.p1", "Ruditapes_philippinarum_DN10167_c0_g1_i5.p1", "Ruditapes_philippinarum_DN10186_c0_g1_i6.p1", "Ruditapes_philippinarum_DN1063_c0_g1_i13.p2", "Ruditapes_philippinarum_DN1200_c1_g1_i3.p1", "Ruditapes_philippinarum_DN12083_c0_g1_i4.p1", "Ruditapes_philippinarum_DN12197_c0_g1_i8.p1", "Ruditapes_philippinarum_DN1241_c5_g1_i1.p1", "Ruditapes_philippinaru…
1209	GO:1901605	alpha-amino acid metabolic process	116	7	8.87	1.00000	c("Ruditapes_philippinarum_DN1329_c0_g1_i2.p1", "Ruditapes_philippinarum_DN1329_c0_g1_i5.p1", "Ruditapes_philippinarum_DN14289_c0_g1_i1.p1", "Ruditapes_philippinarum_DN33829_c0_g1_i4.p1", "Ruditapes_philippinarum_DN4129_c3_g2_i3.p1", "Ruditapes_philippinarum_DN6186_c0_g1_i4.p1", "Ruditapes_philippinarum_DN6225_c0_g2_i2.p1")
1210	GO:0009057	macromolecule catabolic process	379	28	28.97	1.00000	c("Ruditapes_philippinarum_DN10125_c0_g1_i4.p1", "Ruditapes_philippinarum_DN10167_c0_g1_i5.p1", "Ruditapes_philippinarum_DN10186_c0_g1_i6.p1", "Ruditapes_philippinarum_DN1063_c0_g1_i13.p2", "Ruditapes_philippinarum_DN1200_c1_g1_i3.p1", "Ruditapes_philippinarum_DN12197_c0_g1_i8.p1", "Ruditapes_philippinarum_DN1241_c5_g1_i1.p1", "Ruditapes_philippinarum_DN2008_c0_g1_i5.p1", "Ruditapes_philippinarum…
1211	GO:0031929	TOR signaling	22	1	1.68	1.00000	Ruditapes_philippinarum_DN15359_c0_g2_i3.p1
1212	GO:1901607	alpha-amino acid biosynthetic process	52	5	3.97	1.00000	c("Ruditapes_philippinarum_DN1329_c0_g1_i2.p1", "Ruditapes_philippinarum_DN1329_c0_g1_i5.p1", "Ruditapes_philippinarum_DN14289_c0_g1_i1.p1", "Ruditapes_philippinarum_DN4129_c3_g2_i3.p1", "Ruditapes_philippinarum_DN6225_c0_g2_i2.p1")
1213	GO:0009059	macromolecule biosynthetic process	1813	235	138.58	1.00000	c("Ruditapes_philippinarum_DN10079_c0_g1_i6.p1", "Ruditapes_philippinarum_DN10079_c0_g2_i1.p1", "Ruditapes_philippinarum_DN1016_c0_g1_i6.p1", "Ruditapes_philippinarum_DN10480_c0_g2_i1.p1", "Ruditapes_philippinarum_DN10750_c0_g1_i2.p1", "Ruditapes_philippinarum_DN10885_c1_g1_i3.p1", "Ruditapes_philippinarum_DN1089_c0_g1_i5.p1", "Ruditapes_philippinarum_DN10956_c0_g1_i4.p1", "Ruditapes_philippinaru…
1214	GO:0032365	intracellular lipid transport	6	3	0.46	1.00000	c("Ruditapes_philippinarum_DN10137_c0_g1_i1.p1", "Ruditapes_philippinarum_DN328_c0_g1_i1.p1", "Ruditapes_philippinarum_DN328_c0_g1_i2.p1")
1215	GO:0071804	cellular potassium ion transport	41	1	3.13	1.00000	Ruditapes_philippinarum_DN3679_c0_g1_i4.p1
1216	GO:0032366	intracellular sterol transport	6	3	0.46	1.00000	c("Ruditapes_philippinarum_DN10137_c0_g1_i1.p1", "Ruditapes_philippinarum_DN328_c0_g1_i1.p1", "Ruditapes_philippinarum_DN328_c0_g1_i2.p1")
1217	GO:0071805	potassium ion transmembrane transport	41	1	3.13	1.00000	Ruditapes_philippinarum_DN3679_c0_g1_i4.p1
1218	GO:0000270	peptidoglycan metabolic process	42	1	3.21	1.00000	Ruditapes_philippinarum_DN10167_c0_g1_i5.p1
1219	GO:0071806	protein transmembrane transport	27	3	2.06	1.00000	c("Ruditapes_philippinarum_DN1147_c0_g1_i4.p1", "Ruditapes_philippinarum_DN1206_c0_g1_i9.p1", "Ruditapes_philippinarum_DN528_c0_g1_i7.p1")
1220	GO:0043062	extracellular structure organization	5	1	0.38	1.00000	Ruditapes_philippinarum_DN47707_c0_g1_i2.p1
1221	GO:0001539	cilium or flagellum-dependent cell motil...	5	2	0.38	1.00000	c("Ruditapes_philippinarum_DN4054_c0_g1_i4.p1", "Ruditapes_philippinarum_DN7140_c0_g1_i9.p1")
1222	GO:0006020	inositol metabolic process	2	1	0.15	1.00000	Ruditapes_philippinarum_DN56400_c0_g1_i1.p1
1223	GO:0072698	protein localization to microtubule cyto...	2	1	0.15	1.00000	Ruditapes_philippinarum_DN4990_c0_g1_i5.p1
1224	GO:0006022	aminoglycan metabolic process	52	1	3.97	1.00000	Ruditapes_philippinarum_DN10167_c0_g1_i5.p1
1225	GO:0009084	glutamine family amino acid biosynthetic...	13	1	0.99	1.00000	Ruditapes_philippinarum_DN14289_c0_g1_i1.p1
1226	GO:0043067	regulation of programmed cell death	149	11	11.39	1.00000	c("Ruditapes_philippinarum_DN13622_c0_g1_i3.p1", "Ruditapes_philippinarum_DN1440_c0_g1_i2.p1", "Ruditapes_philippinarum_DN1440_c0_g1_i3.p1", "Ruditapes_philippinarum_DN1440_c0_g1_i6.p1", "Ruditapes_philippinarum_DN19700_c0_g1_i3.p1", "Ruditapes_philippinarum_DN19700_c0_g1_i5.p1", "Ruditapes_philippinarum_DN19700_c0_g1_i7.p1", "Ruditapes_philippinarum_DN21201_c0_g1_i4.p1", "Ruditapes_philippinarum…
1227	GO:0006026	aminoglycan catabolic process	38	1	2.9	1.00000	Ruditapes_philippinarum_DN10167_c0_g1_i5.p1
1228	GO:0006027	glycosaminoglycan catabolic process	38	1	2.9	1.00000	Ruditapes_philippinarum_DN10167_c0_g1_i5.p1
1229	GO:0006266	DNA ligation	11	1	0.84	1.00000	Ruditapes_philippinarum_DN277_c0_g1_i6.p1
1230	GO:0000226	microtubule cytoskeleton organization	116	38	8.87	1.00000	c("Ruditapes_philippinarum_DN10992_c0_g1_i2.p1", "Ruditapes_philippinarum_DN13787_c0_g1_i2.p1", "Ruditapes_philippinarum_DN14476_c0_g1_i4.p1", "Ruditapes_philippinarum_DN1575_c0_g1_i4.p1", "Ruditapes_philippinarum_DN1868_c0_g1_i5.p1", "Ruditapes_philippinarum_DN1868_c0_g2_i3.p1", "Ruditapes_philippinarum_DN2036_c0_g1_i3.p1", "Ruditapes_philippinarum_DN2036_c0_g1_i7.p1", "Ruditapes_philippinarum_D…
1231	GO:2000026	regulation of multicellular organismal d...	18	1	1.38	1.00000	Ruditapes_philippinarum_DN51755_c0_g1_i1.p1
1232	GO:0048869	cellular developmental process	102	11	7.8	1.00000	c("Ruditapes_philippinarum_DN14476_c0_g1_i4.p1", "Ruditapes_philippinarum_DN2036_c0_g1_i3.p1", "Ruditapes_philippinarum_DN2036_c0_g1_i7.p1", "Ruditapes_philippinarum_DN2166_c0_g2_i5.p1", "Ruditapes_philippinarum_DN31557_c0_g1_i2.p1", "Ruditapes_philippinarum_DN34218_c0_g1_i1.p1", "Ruditapes_philippinarum_DN436_c0_g2_i3.p1", "Ruditapes_philippinarum_DN5985_c0_g1_i4.p1", "Ruditapes_philippinarum_DN…
1233	GO:0043297	apical junction assembly	1	1	0.08	1.00000	Ruditapes_philippinarum_DN1258_c0_g1_i2.p1
1234	GO:0044764	multi-organism cellular process	7	1	0.54	1.00000	Ruditapes_philippinarum_DN257_c4_g1_i3.p1
1235	GO:0006259	DNA metabolic process	768	139	58.7	1.00000	c("Ruditapes_philippinarum_DN1016_c0_g1_i6.p1", "Ruditapes_philippinarum_DN10242_c0_g1_i2.p1", "Ruditapes_philippinarum_DN10400_c0_g1_i3.p1", "Ruditapes_philippinarum_DN10444_c0_g1_i3.p1", "Ruditapes_philippinarum_DN10958_c1_g1_i3.p1", "Ruditapes_philippinarum_DN10958_c1_g1_i6.p1", "Ruditapes_philippinarum_DN10958_c1_g1_i7.p1", "Ruditapes_philippinarum_DN11154_c0_g1_i4.p1", "Ruditapes_philippinar…
1236	GO:0048856	anatomical structure development	189	16	14.45	1.00000	c("Ruditapes_philippinarum_DN14429_c0_g1_i2.p1", "Ruditapes_philippinarum_DN14429_c0_g1_i4.p1", "Ruditapes_philippinarum_DN14429_c0_g1_i8.p1", "Ruditapes_philippinarum_DN14476_c0_g1_i4.p1", "Ruditapes_philippinarum_DN2036_c0_g1_i3.p1", "Ruditapes_philippinarum_DN2036_c0_g1_i7.p1", "Ruditapes_philippinarum_DN20413_c0_g1_i6.p1", "Ruditapes_philippinarum_DN2159_c0_g1_i5.p1", "Ruditapes_philippinarum…
1237	GO:0043085	positive regulation of catalytic activit...	57	7	4.36	1.00000	c("Ruditapes_philippinarum_DN1027_c0_g1_i4.p1", "Ruditapes_philippinarum_DN1294_c0_g1_i2.p1", "Ruditapes_philippinarum_DN2489_c2_g1_i4.p1", "Ruditapes_philippinarum_DN57872_c0_g1_i3.p1", "Ruditapes_philippinarum_DN6059_c0_g1_i4.p1", "Ruditapes_philippinarum_DN663_c0_g1_i4.p1", "Ruditapes_philippinarum_DN872_c0_g1_i1.p1")
1238	GO:0050877	nervous system process	24	4	1.83	1.00000	c("Ruditapes_philippinarum_DN21994_c0_g1_i7.p1", "Ruditapes_philippinarum_DN3337_c0_g1_i7.p1", "Ruditapes_philippinarum_DN82390_c0_g1_i1.p1", "Ruditapes_philippinarum_DN9752_c1_g2_i1.p1")
1239	GO:0043086	negative regulation of catalytic activit...	20	2	1.53	1.00000	c("Ruditapes_philippinarum_DN2702_c0_g1_i4.p1", "Ruditapes_philippinarum_DN2723_c1_g2_i1.p1")
1240	GO:0046068	cGMP metabolic process	13	1	0.99	1.00000	Ruditapes_philippinarum_DN43534_c0_g1_i3.p1
1241	GO:0043087	regulation of GTPase activity	25	1	1.91	1.00000	Ruditapes_philippinarum_DN6059_c0_g1_i4.p1
1242	GO:0009260	ribonucleotide biosynthetic process	111	11	8.48	1.00000	c("Ruditapes_philippinarum_DN1088_c0_g1_i2.p1", "Ruditapes_philippinarum_DN1088_c0_g1_i8.p1", "Ruditapes_philippinarum_DN10897_c0_g1_i4.p1", "Ruditapes_philippinarum_DN2399_c0_g1_i5.p1", "Ruditapes_philippinarum_DN2639_c0_g1_i6.p1", "Ruditapes_philippinarum_DN2880_c0_g1_i10.p1", "Ruditapes_philippinarum_DN2880_c0_g1_i16.p1", "Ruditapes_philippinarum_DN3483_c0_g1_i1.p1", "Ruditapes_philippinarum_D…
1243	GO:0000003	reproduction	39	12	2.98	1.00000	c("Ruditapes_philippinarum_DN10444_c0_g1_i3.p1", "Ruditapes_philippinarum_DN19082_c0_g1_i2.p1", "Ruditapes_philippinarum_DN19331_c0_g1_i3.p1", "Ruditapes_philippinarum_DN2166_c0_g2_i5.p1", "Ruditapes_philippinarum_DN22651_c0_g2_i1.p1", "Ruditapes_philippinarum_DN26529_c0_g1_i1.p1", "Ruditapes_philippinarum_DN34218_c0_g1_i1.p1", "Ruditapes_philippinarum_DN436_c0_g2_i3.p1", "Ruditapes_philippinarum…
1244	GO:0009262	deoxyribonucleotide metabolic process	14	4	1.07	1.00000	c("Ruditapes_philippinarum_DN2168_c0_g1_i2.p1", "Ruditapes_philippinarum_DN24181_c0_g1_i5.p1", "Ruditapes_philippinarum_DN41_c0_g1_i2.p1", "Ruditapes_philippinarum_DN794_c1_g1_i1.p1")
1245	GO:0040029	regulation of gene expression, epigeneti...	20	2	1.53	1.00000	c("Ruditapes_philippinarum_DN3096_c0_g2_i3.p1", "Ruditapes_philippinarum_DN8400_c0_g1_i4.p1")
1246	GO:0051050	positive regulation of transport	29	1	2.22	1.00000	Ruditapes_philippinarum_DN3679_c0_g1_i4.p1
1247	GO:0009264	deoxyribonucleotide catabolic process	6	1	0.46	1.00000	Ruditapes_philippinarum_DN41_c0_g1_i2.p1
1248	GO:0006282	regulation of DNA repair	6	4	0.46	1.00000	c("Ruditapes_philippinarum_DN10958_c1_g1_i3.p1", "Ruditapes_philippinarum_DN10958_c1_g1_i6.p1", "Ruditapes_philippinarum_DN10958_c1_g1_i7.p1", "Ruditapes_philippinarum_DN14820_c0_g1_i6.p1")
1249	GO:0009265	2'-deoxyribonucleotide biosynthetic proc...	5	3	0.38	1.00000	c("Ruditapes_philippinarum_DN2168_c0_g1_i2.p1", "Ruditapes_philippinarum_DN24181_c0_g1_i5.p1", "Ruditapes_philippinarum_DN41_c0_g1_i2.p1")
1250	GO:0051052	regulation of DNA metabolic process	20	11	1.53	1.00000	c("Ruditapes_philippinarum_DN10958_c1_g1_i3.p1", "Ruditapes_philippinarum_DN10958_c1_g1_i6.p1", "Ruditapes_philippinarum_DN10958_c1_g1_i7.p1", "Ruditapes_philippinarum_DN14820_c0_g1_i6.p1", "Ruditapes_philippinarum_DN3165_c0_g1_i1.p1", "Ruditapes_philippinarum_DN4931_c0_g2_i2.p1", "Ruditapes_philippinarum_DN4931_c0_g2_i3.p1", "Ruditapes_philippinarum_DN6481_c0_g1_i2.p1", "Ruditapes_philippinarum_…
1251	GO:0051053	negative regulation of DNA metabolic pro...	6	5	0.46	1.00000	c("Ruditapes_philippinarum_DN10958_c1_g1_i3.p1", "Ruditapes_philippinarum_DN10958_c1_g1_i6.p1", "Ruditapes_philippinarum_DN10958_c1_g1_i7.p1", "Ruditapes_philippinarum_DN4931_c0_g2_i2.p1", "Ruditapes_philippinarum_DN4931_c0_g2_i3.p1")
1252	GO:0009267	cellular response to starvation	1	1	0.08	1.00000	Ruditapes_philippinarum_DN15359_c0_g2_i3.p1
1253	GO:0098660	inorganic ion transmembrane transport	154	3	11.77	1.00000	c("Ruditapes_philippinarum_DN24598_c0_g1_i2.p1", "Ruditapes_philippinarum_DN3679_c0_g1_i4.p1", "Ruditapes_philippinarum_DN6745_c0_g1_i6.p1")
1254	GO:0051054	positive regulation of DNA metabolic pro...	8	2	0.61	1.00000	c("Ruditapes_philippinarum_DN14820_c0_g1_i6.p1", "Ruditapes_philippinarum_DN874_c0_g1_i5.p1")
1255	GO:0046051	UTP metabolic process	12	3	0.92	1.00000	c("Ruditapes_philippinarum_DN2880_c0_g1_i10.p1", "Ruditapes_philippinarum_DN2880_c0_g1_i16.p1", "Ruditapes_philippinarum_DN436_c0_g2_i3.p1")
1256	GO:0098662	inorganic cation transmembrane transport	144	3	11.01	1.00000	c("Ruditapes_philippinarum_DN24598_c0_g1_i2.p1", "Ruditapes_philippinarum_DN3679_c0_g1_i4.p1", "Ruditapes_philippinarum_DN6745_c0_g1_i6.p1")
1257	GO:0040011	locomotion	40	4	3.06	1.00000	c("Ruditapes_philippinarum_DN2982_c1_g1_i5.p1", "Ruditapes_philippinarum_DN4054_c0_g1_i4.p1", "Ruditapes_philippinarum_DN7140_c0_g1_i9.p1", "Ruditapes_philippinarum_DN7853_c0_g1_i2.p1")
1258	GO:0040012	regulation of locomotion	9	1	0.69	1.00000	Ruditapes_philippinarum_DN2982_c1_g1_i5.p1
1259	GO:2000045	regulation of G1/S transition of mitotic...	6	1	0.46	1.00000	Ruditapes_philippinarum_DN9220_c0_g2_i3.p1
1260	GO:0040013	negative regulation of locomotion	2	1	0.15	1.00000	Ruditapes_philippinarum_DN2982_c1_g1_i5.p1
1261	GO:0051293	establishment of spindle localization	1	1	0.08	1.00000	Ruditapes_philippinarum_DN4235_c0_g1_i4.p2
1262	GO:0035383	thioester metabolic process	23	2	1.76	1.00000	c("Ruditapes_philippinarum_DN10711_c0_g1_i9.p1", "Ruditapes_philippinarum_DN18980_c0_g1_i1.p1")
1263	GO:0002181	cytoplasmic translation	6	2	0.46	1.00000	c("Ruditapes_philippinarum_DN4047_c0_g1_i2.p1", "Ruditapes_philippinarum_DN939_c0_g1_i3.p1")
1264	GO:0002182	cytoplasmic translational elongation	3	1	0.23	1.00000	Ruditapes_philippinarum_DN939_c0_g1_i3.p1
1265	GO:0002183	cytoplasmic translational initiation	3	1	0.23	1.00000	Ruditapes_philippinarum_DN4047_c0_g1_i2.p1
1266	GO:0006271	DNA strand elongation involved in DNA re...	2	1	0.15	1.00000	Ruditapes_philippinarum_DN6864_c0_g1_i6.p1
1267	GO:0006273	lagging strand elongation	2	1	0.15	1.00000	Ruditapes_philippinarum_DN6864_c0_g1_i6.p1
1268	GO:0046080	dUTP metabolic process	2	1	0.15	1.00000	Ruditapes_philippinarum_DN41_c0_g1_i2.p1
1269	GO:0006274	DNA replication termination	6	2	0.46	1.00000	c("Ruditapes_philippinarum_DN4901_c0_g1_i2.p1", "Ruditapes_philippinarum_DN4901_c0_g2_i7.p1")
1270	GO:0044784	metaphase/anaphase transition of cell cy...	10	5	0.76	1.00000	c("Ruditapes_philippinarum_DN1063_c0_g1_i13.p2", "Ruditapes_philippinarum_DN2088_c0_g1_i1.p1", "Ruditapes_philippinarum_DN2890_c2_g1_i2.p1", "Ruditapes_philippinarum_DN47707_c0_g1_i2.p1", "Ruditapes_philippinarum_DN8999_c0_g1_i7.p1")
1271	GO:0009259	ribonucleotide metabolic process	147	14	11.24	1.00000	c("Ruditapes_philippinarum_DN10711_c0_g1_i9.p1", "Ruditapes_philippinarum_DN1088_c0_g1_i2.p1", "Ruditapes_philippinarum_DN1088_c0_g1_i8.p1", "Ruditapes_philippinarum_DN10897_c0_g1_i4.p1", "Ruditapes_philippinarum_DN18980_c0_g1_i1.p1", "Ruditapes_philippinarum_DN2399_c0_g1_i5.p1", "Ruditapes_philippinarum_DN2639_c0_g1_i6.p1", "Ruditapes_philippinarum_DN2880_c0_g1_i10.p1", "Ruditapes_philippinarum_…
1272	GO:0044786	cell cycle DNA replication	9	3	0.69	1.00000	c("Ruditapes_philippinarum_DN4901_c0_g1_i2.p1", "Ruditapes_philippinarum_DN4901_c0_g2_i7.p1", "Ruditapes_philippinarum_DN6411_c0_g1_i4.p1")
1273	GO:0006278	RNA-dependent DNA biosynthetic process	1	1	0.08	1.00000	Ruditapes_philippinarum_DN874_c0_g1_i5.p1
1274	GO:0072655	establishment of protein localization to...	32	3	2.45	1.00000	c("Ruditapes_philippinarum_DN1147_c0_g1_i4.p1", "Ruditapes_philippinarum_DN1206_c0_g1_i9.p1", "Ruditapes_philippinarum_DN528_c0_g1_i7.p1")
1275	GO:0098655	cation transmembrane transport	154	4	11.77	1.00000	c("Ruditapes_philippinarum_DN24598_c0_g1_i2.p1", "Ruditapes_philippinarum_DN3075_c0_g1_i6.p1", "Ruditapes_philippinarum_DN3679_c0_g1_i4.p1", "Ruditapes_philippinarum_DN6745_c0_g1_i6.p1")
1276	GO:0046087	cytidine metabolic process	7	3	0.54	1.00000	c("Ruditapes_philippinarum_DN12083_c0_g1_i4.p1", "Ruditapes_philippinarum_DN3871_c0_g1_i6.p1", "Ruditapes_philippinarum_DN3871_c0_g1_i7.p1")
1277	GO:0061982	meiosis I cell cycle process	15	4	1.15	1.00000	c("Ruditapes_philippinarum_DN10444_c0_g1_i3.p1", "Ruditapes_philippinarum_DN19331_c0_g1_i3.p1", "Ruditapes_philippinarum_DN26529_c0_g1_i1.p1", "Ruditapes_philippinarum_DN4398_c0_g1_i11.p1")
1278	GO:0098657	import into cell	42	1	3.21	1.00000	Ruditapes_philippinarum_DN1644_c0_g1_i7.p1
1279	GO:0048878	chemical homeostasis	73	4	5.58	1.00000	c("Ruditapes_philippinarum_DN10623_c0_g1_i1.p1", "Ruditapes_philippinarum_DN2134_c0_g1_i1.p1", "Ruditapes_philippinarum_DN325_c1_g1_i4.p1", "Ruditapes_philippinarum_DN51249_c0_g1_i1.p1")
1280	GO:0033674	positive regulation of kinase activity	34	3	2.6	1.00000	c("Ruditapes_philippinarum_DN2489_c2_g1_i4.p1", "Ruditapes_philippinarum_DN57872_c0_g1_i3.p1", "Ruditapes_philippinarum_DN663_c0_g1_i4.p1")
1281	GO:0006220	pyrimidine nucleotide metabolic process	23	7	1.76	1.00000	c("Ruditapes_philippinarum_DN2168_c0_g1_i2.p1", "Ruditapes_philippinarum_DN24181_c0_g1_i5.p1", "Ruditapes_philippinarum_DN2880_c0_g1_i10.p1", "Ruditapes_philippinarum_DN2880_c0_g1_i16.p1", "Ruditapes_philippinarum_DN41_c0_g1_i2.p1", "Ruditapes_philippinarum_DN436_c0_g2_i3.p1", "Ruditapes_philippinarum_DN5542_c0_g1_i3.p1")
1282	GO:0003006	developmental process involved in reprod...	6	5	0.46	1.00000	c("Ruditapes_philippinarum_DN2166_c0_g2_i5.p1", "Ruditapes_philippinarum_DN34218_c0_g1_i1.p1", "Ruditapes_philippinarum_DN436_c0_g2_i3.p1", "Ruditapes_philippinarum_DN772_c0_g1_i1.p1", "Ruditapes_philippinarum_DN772_c0_g1_i4.p1")
1283	GO:0010965	regulation of mitotic sister chromatid s...	10	5	0.76	1.00000	c("Ruditapes_philippinarum_DN1063_c0_g1_i13.p2", "Ruditapes_philippinarum_DN2088_c0_g1_i1.p1", "Ruditapes_philippinarum_DN2890_c2_g1_i2.p1", "Ruditapes_philippinarum_DN47707_c0_g1_i2.p1", "Ruditapes_philippinarum_DN8999_c0_g1_i7.p1")
1284	GO:0006221	pyrimidine nucleotide biosynthetic proce...	22	7	1.68	1.00000	c("Ruditapes_philippinarum_DN2168_c0_g1_i2.p1", "Ruditapes_philippinarum_DN24181_c0_g1_i5.p1", "Ruditapes_philippinarum_DN2880_c0_g1_i10.p1", "Ruditapes_philippinarum_DN2880_c0_g1_i16.p1", "Ruditapes_philippinarum_DN41_c0_g1_i2.p1", "Ruditapes_philippinarum_DN436_c0_g2_i3.p1", "Ruditapes_philippinarum_DN5542_c0_g1_i3.p1")
1285	GO:0044770	cell cycle phase transition	39	13	2.98	1.00000	c("Ruditapes_philippinarum_DN1063_c0_g1_i13.p2", "Ruditapes_philippinarum_DN13173_c0_g1_i4.p1", "Ruditapes_philippinarum_DN1409_c1_g1_i1.p1", "Ruditapes_philippinarum_DN16965_c0_g1_i3.p1", "Ruditapes_philippinarum_DN2088_c0_g1_i1.p1", "Ruditapes_philippinarum_DN2890_c2_g1_i2.p1", "Ruditapes_philippinarum_DN2982_c1_g1_i5.p1", "Ruditapes_philippinarum_DN3735_c0_g1_i4.p1", "Ruditapes_philippinarum_D…
1286	GO:0006222	UMP biosynthetic process	1	1	0.08	1.00000	Ruditapes_philippinarum_DN5542_c0_g1_i3.p1
1287	GO:0003008	system process	31	4	2.37	1.00000	c("Ruditapes_philippinarum_DN21994_c0_g1_i7.p1", "Ruditapes_philippinarum_DN3337_c0_g1_i7.p1", "Ruditapes_philippinarum_DN82390_c0_g1_i1.p1", "Ruditapes_philippinarum_DN9752_c1_g2_i1.p1")
1288	GO:0043266	regulation of potassium ion transport	29	1	2.22	1.00000	Ruditapes_philippinarum_DN3679_c0_g1_i4.p1
1289	GO:2000278	regulation of DNA biosynthetic process	1	1	0.08	1.00000	Ruditapes_philippinarum_DN874_c0_g1_i5.p1
1290	GO:0044772	mitotic cell cycle phase transition	30	12	2.29	1.00000	c("Ruditapes_philippinarum_DN1063_c0_g1_i13.p2", "Ruditapes_philippinarum_DN13173_c0_g1_i4.p1", "Ruditapes_philippinarum_DN1409_c1_g1_i1.p1", "Ruditapes_philippinarum_DN16965_c0_g1_i3.p1", "Ruditapes_philippinarum_DN2088_c0_g1_i1.p1", "Ruditapes_philippinarum_DN2890_c2_g1_i2.p1", "Ruditapes_philippinarum_DN2982_c1_g1_i5.p1", "Ruditapes_philippinarum_DN47707_c0_g1_i2.p1", "Ruditapes_philippinarum_…
1291	GO:0044773	mitotic DNA damage checkpoint	6	1	0.46	1.00000	Ruditapes_philippinarum_DN16965_c0_g1_i3.p1
1292	GO:0043268	positive regulation of potassium ion tra...	28	1	2.14	1.00000	Ruditapes_philippinarum_DN3679_c0_g1_i4.p1
1293	GO:0044774	mitotic DNA integrity checkpoint	10	2	0.76	1.00000	c("Ruditapes_philippinarum_DN16965_c0_g1_i3.p1", "Ruditapes_philippinarum_DN6906_c0_g1_i2.p1")
1294	GO:0046072	dTDP metabolic process	1	1	0.08	1.00000	Ruditapes_philippinarum_DN2168_c0_g1_i2.p1
1295	GO:0043269	regulation of ion transport	34	1	2.6	1.00000	Ruditapes_philippinarum_DN3679_c0_g1_i4.p1
1296	GO:0046073	dTMP metabolic process	2	1	0.15	1.00000	Ruditapes_philippinarum_DN24181_c0_g1_i5.p1
1297	GO:0046078	dUMP metabolic process	2	1	0.15	1.00000	Ruditapes_philippinarum_DN41_c0_g1_i2.p1
1298	GO:1904356	regulation of telomere maintenance via t...	1	1	0.08	1.00000	Ruditapes_philippinarum_DN874_c0_g1_i5.p1
1299	GO:0016999	antibiotic metabolic process	55	4	4.2	1.00000	c("Ruditapes_philippinarum_DN10711_c0_g1_i9.p1", "Ruditapes_philippinarum_DN1583_c0_g1_i1.p1", "Ruditapes_philippinarum_DN956_c0_g1_i2.p1", "Ruditapes_philippinarum_DN956_c0_g1_i9.p1")
1300	GO:1904358	positive regulation of telomere maintena...	1	1	0.08	1.00000	Ruditapes_philippinarum_DN874_c0_g1_i5.p1
1301	GO:0010959	regulation of metal ion transport	34	1	2.6	1.00000	Ruditapes_philippinarum_DN3679_c0_g1_i4.p1
1302	GO:0006216	cytidine catabolic process	7	3	0.54	1.00000	c("Ruditapes_philippinarum_DN12083_c0_g1_i4.p1", "Ruditapes_philippinarum_DN3871_c0_g1_i6.p1", "Ruditapes_philippinarum_DN3871_c0_g1_i7.p1")
1303	GO:0043043	peptide biosynthetic process	475	37	36.31	1.00000	c("Ruditapes_philippinarum_DN10956_c0_g1_i4.p1", "Ruditapes_philippinarum_DN11000_c0_g1_i2.p1", "Ruditapes_philippinarum_DN1122_c0_g1_i1.p1", "Ruditapes_philippinarum_DN12369_c0_g1_i7.p1", "Ruditapes_philippinarum_DN14054_c0_g1_i4.p1", "Ruditapes_philippinarum_DN1415_c0_g1_i2.p1", "Ruditapes_philippinarum_DN15085_c0_g1_i5.p1", "Ruditapes_philippinarum_DN1938_c0_g1_i4.p1", "Ruditapes_philippinarum…
1304	GO:0051028	mRNA transport	21	1	1.61	1.00000	Ruditapes_philippinarum_DN2503_c0_g1_i2.p2
1305	GO:0044728	DNA methylation or demethylation	16	2	1.22	1.00000	c("Ruditapes_philippinarum_DN4340_c0_g1_i6.p1", "Ruditapes_philippinarum_DN521_c0_g1_i6.p1")
1306	GO:0009220	pyrimidine ribonucleotide biosynthetic p...	15	4	1.15	1.00000	c("Ruditapes_philippinarum_DN2880_c0_g1_i10.p1", "Ruditapes_philippinarum_DN2880_c0_g1_i16.p1", "Ruditapes_philippinarum_DN436_c0_g2_i3.p1", "Ruditapes_philippinarum_DN5542_c0_g1_i3.p1")
1307	GO:0009221	pyrimidine deoxyribonucleotide biosynthe...	5	3	0.38	1.00000	c("Ruditapes_philippinarum_DN2168_c0_g1_i2.p1", "Ruditapes_philippinarum_DN24181_c0_g1_i5.p1", "Ruditapes_philippinarum_DN41_c0_g1_i2.p1")
1308	GO:0019751	polyol metabolic process	26	2	1.99	1.00000	c("Ruditapes_philippinarum_DN3458_c0_g1_i4.p1", "Ruditapes_philippinarum_DN56400_c0_g1_i1.p1")
1309	GO:0019752	carboxylic acid metabolic process	491	37	37.53	1.00000	c("Ruditapes_philippinarum_DN10711_c0_g1_i9.p1", "Ruditapes_philippinarum_DN10956_c0_g1_i4.p1", "Ruditapes_philippinarum_DN11000_c0_g1_i2.p1", "Ruditapes_philippinarum_DN12369_c0_g1_i7.p1", "Ruditapes_philippinarum_DN1329_c0_g1_i2.p1", "Ruditapes_philippinarum_DN1329_c0_g1_i5.p1", "Ruditapes_philippinarum_DN14054_c0_g1_i4.p1", "Ruditapes_philippinarum_DN14289_c0_g1_i1.p1", "Ruditapes_philippinaru…
1310	GO:0009223	pyrimidine deoxyribonucleotide catabolic...	2	1	0.15	1.00000	Ruditapes_philippinarum_DN41_c0_g1_i2.p1
1311	GO:0060429	epithelium development	16	3	1.22	1.00000	c("Ruditapes_philippinarum_DN2036_c0_g1_i3.p1", "Ruditapes_philippinarum_DN2036_c0_g1_i7.p1", "Ruditapes_philippinarum_DN20413_c0_g1_i6.p1")
1312	GO:0006244	pyrimidine nucleotide catabolic process	2	1	0.15	1.00000	Ruditapes_philippinarum_DN41_c0_g1_i2.p1
1313	GO:0051252	regulation of RNA metabolic process	815	101	62.29	1.00000	c("Ruditapes_philippinarum_DN10480_c0_g2_i1.p1", "Ruditapes_philippinarum_DN10750_c0_g1_i2.p1", "Ruditapes_philippinarum_DN10885_c1_g1_i3.p1", "Ruditapes_philippinarum_DN11862_c0_g1_i2.p1", "Ruditapes_philippinarum_DN12537_c0_g1_i1.p1", "Ruditapes_philippinarum_DN12537_c0_g1_i6.p1", "Ruditapes_philippinarum_DN1259_c0_g1_i1.p1", "Ruditapes_philippinarum_DN13173_c0_g1_i4.p1", "Ruditapes_philippinar…
1314	GO:1990542	mitochondrial transmembrane transport	27	3	2.06	1.00000	c("Ruditapes_philippinarum_DN1147_c0_g1_i4.p1", "Ruditapes_philippinarum_DN1206_c0_g1_i9.p1", "Ruditapes_philippinarum_DN528_c0_g1_i7.p1")
1315	GO:0051253	negative regulation of RNA metabolic pro...	44	4	3.36	1.00000	c("Ruditapes_philippinarum_DN15056_c0_g1_i2.p1", "Ruditapes_philippinarum_DN7361_c0_g1_i4.p1", "Ruditapes_philippinarum_DN8400_c0_g1_i4.p1", "Ruditapes_philippinarum_DN9220_c0_g2_i3.p1")
1316	GO:0051254	positive regulation of RNA metabolic pro...	35	1	2.68	1.00000	Ruditapes_philippinarum_DN703_c5_g2_i4.p1
1317	GO:0010970	transport along microtubule	38	7	2.9	1.00000	c("Ruditapes_philippinarum_DN3205_c0_g1_i3.p1", "Ruditapes_philippinarum_DN3205_c0_g2_i1.p1", "Ruditapes_philippinarum_DN4180_c0_g1_i2.p1", "Ruditapes_philippinarum_DN4754_c0_g1_i5.p1", "Ruditapes_philippinarum_DN5168_c0_g1_i7.p1", "Ruditapes_philippinarum_DN5492_c0_g1_i7.p1", "Ruditapes_philippinarum_DN6369_c0_g1_i8.p1")
1318	GO:0043270	positive regulation of ion transport	29	1	2.22	1.00000	Ruditapes_philippinarum_DN3679_c0_g1_i4.p1
1319	GO:0043038	amino acid activation	116	14	8.87	1.00000	c("Ruditapes_philippinarum_DN10956_c0_g1_i4.p1", "Ruditapes_philippinarum_DN11000_c0_g1_i2.p1", "Ruditapes_philippinarum_DN12369_c0_g1_i7.p1", "Ruditapes_philippinarum_DN14054_c0_g1_i4.p1", "Ruditapes_philippinarum_DN20878_c0_g2_i1.p1", "Ruditapes_philippinarum_DN2297_c0_g2_i1.p1", "Ruditapes_philippinarum_DN22994_c0_g1_i2.p1", "Ruditapes_philippinarum_DN2455_c0_g1_i4.p1", "Ruditapes_philippinaru…
1320	GO:0043039	tRNA aminoacylation	116	14	8.87	1.00000	c("Ruditapes_philippinarum_DN10956_c0_g1_i4.p1", "Ruditapes_philippinarum_DN11000_c0_g1_i2.p1", "Ruditapes_philippinarum_DN12369_c0_g1_i7.p1", "Ruditapes_philippinarum_DN14054_c0_g1_i4.p1", "Ruditapes_philippinarum_DN20878_c0_g2_i1.p1", "Ruditapes_philippinarum_DN2297_c0_g2_i1.p1", "Ruditapes_philippinarum_DN22994_c0_g1_i2.p1", "Ruditapes_philippinarum_DN2455_c0_g1_i4.p1", "Ruditapes_philippinaru…
1321	GO:0009211	pyrimidine deoxyribonucleoside triphosph...	2	1	0.15	1.00000	Ruditapes_philippinarum_DN41_c0_g1_i2.p1
1322	GO:0042168	heme metabolic process	8	1	0.61	1.00000	Ruditapes_philippinarum_DN4695_c0_g1_i1.p1
1323	GO:0051258	protein polymerization	79	3	6.04	1.00000	c("Ruditapes_philippinarum_DN2921_c0_g1_i5.p1", "Ruditapes_philippinarum_DN4990_c0_g1_i5.p1", "Ruditapes_philippinarum_DN9842_c0_g1_i2.p1")
1324	GO:0070085	glycosylation	162	10	12.38	1.00000	c("Ruditapes_philippinarum_DN12934_c0_g2_i1.p1", "Ruditapes_philippinarum_DN23409_c0_g1_i4.p1", "Ruditapes_philippinarum_DN27725_c0_g1_i4.p1", "Ruditapes_philippinarum_DN42355_c0_g2_i2.p2", "Ruditapes_philippinarum_DN44335_c0_g2_i1.p1", "Ruditapes_philippinarum_DN6333_c0_g3_i1.p1", "Ruditapes_philippinarum_DN7821_c0_g1_i2.p1", "Ruditapes_philippinarum_DN8138_c0_g1_i6.p1", "Ruditapes_philippinarum…
1325	GO:0009213	pyrimidine deoxyribonucleoside triphosph...	2	1	0.15	1.00000	Ruditapes_philippinarum_DN41_c0_g1_i2.p1
1326	GO:0061919	process utilizing autophagic mechanism	45	1	3.44	1.00000	Ruditapes_philippinarum_DN1644_c0_g1_i7.p1
1327	GO:0046040	IMP metabolic process	8	4	0.61	1.00000	c("Ruditapes_philippinarum_DN1088_c0_g1_i2.p1", "Ruditapes_philippinarum_DN1088_c0_g1_i8.p1", "Ruditapes_philippinarum_DN10897_c0_g1_i4.p1", "Ruditapes_philippinarum_DN3483_c0_g1_i1.p1")
1328	GO:0044743	protein transmembrane import into intrac...	25	3	1.91	1.00000	c("Ruditapes_philippinarum_DN1147_c0_g1_i4.p1", "Ruditapes_philippinarum_DN1206_c0_g1_i9.p1", "Ruditapes_philippinarum_DN528_c0_g1_i7.p1")
1329	GO:0009218	pyrimidine ribonucleotide metabolic proc...	15	4	1.15	1.00000	c("Ruditapes_philippinarum_DN2880_c0_g1_i10.p1", "Ruditapes_philippinarum_DN2880_c0_g1_i16.p1", "Ruditapes_philippinarum_DN436_c0_g2_i3.p1", "Ruditapes_philippinarum_DN5542_c0_g1_i3.p1")
1330	GO:1901135	carbohydrate derivative metabolic proces...	586	42	44.79	1.00000	c("Ruditapes_philippinarum_DN10167_c0_g1_i5.p1", "Ruditapes_philippinarum_DN10711_c0_g1_i9.p1", "Ruditapes_philippinarum_DN1088_c0_g1_i2.p1", "Ruditapes_philippinarum_DN1088_c0_g1_i8.p1", "Ruditapes_philippinarum_DN10897_c0_g1_i4.p1", "Ruditapes_philippinarum_DN11895_c0_g1_i6.p1", "Ruditapes_philippinarum_DN12083_c0_g1_i4.p1", "Ruditapes_philippinarum_DN1241_c0_g1_i1.p1", "Ruditapes_philippinarum…
1331	GO:0009219	pyrimidine deoxyribonucleotide metabolic...	5	3	0.38	1.00000	c("Ruditapes_philippinarum_DN2168_c0_g1_i2.p1", "Ruditapes_philippinarum_DN24181_c0_g1_i5.p1", "Ruditapes_philippinarum_DN41_c0_g1_i2.p1")
1332	GO:1901136	carbohydrate derivative catabolic proces...	100	8	7.64	1.00000	c("Ruditapes_philippinarum_DN10167_c0_g1_i5.p1", "Ruditapes_philippinarum_DN12083_c0_g1_i4.p1", "Ruditapes_philippinarum_DN28_c0_g1_i5.p1", "Ruditapes_philippinarum_DN28_c0_g1_i8.p1", "Ruditapes_philippinarum_DN28_c0_g1_i9.p1", "Ruditapes_philippinarum_DN3871_c0_g1_i6.p1", "Ruditapes_philippinarum_DN3871_c0_g1_i7.p1", "Ruditapes_philippinarum_DN41_c0_g1_i2.p1")
1333	GO:1901137	carbohydrate derivative biosynthetic pro...	381	29	29.12	1.00000	c("Ruditapes_philippinarum_DN1088_c0_g1_i2.p1", "Ruditapes_philippinarum_DN1088_c0_g1_i8.p1", "Ruditapes_philippinarum_DN10897_c0_g1_i4.p1", "Ruditapes_philippinarum_DN11895_c0_g1_i6.p1", "Ruditapes_philippinarum_DN12434_c0_g1_i5.p1", "Ruditapes_philippinarum_DN12934_c0_g2_i1.p1", "Ruditapes_philippinarum_DN2168_c0_g1_i2.p1", "Ruditapes_philippinarum_DN23409_c0_g1_i4.p1", "Ruditapes_philippinarum…
1334	GO:0051049	regulation of transport	50	1	3.82	1.00000	Ruditapes_philippinarum_DN3679_c0_g1_i4.p1
1335	GO:0010921	regulation of phosphatase activity	11	1	0.84	1.00000	Ruditapes_philippinarum_DN2723_c1_g2_i1.p1
1336	GO:0046049	UMP metabolic process	1	1	0.08	1.00000	Ruditapes_philippinarum_DN5542_c0_g1_i3.p1
1337	GO:0009240	isopentenyl diphosphate biosynthetic pro...	3	1	0.23	1.00000	Ruditapes_philippinarum_DN18980_c0_g1_i1.p1
1338	GO:0040007	growth	23	4	1.76	1.00000	c("Ruditapes_philippinarum_DN14429_c0_g1_i2.p1", "Ruditapes_philippinarum_DN14429_c0_g1_i4.p1", "Ruditapes_philippinarum_DN14429_c0_g1_i8.p1", "Ruditapes_philippinarum_DN9020_c0_g1_i1.p1")
1339	GO:0042157	lipoprotein metabolic process	78	4	5.96	1.00000	c("Ruditapes_philippinarum_DN11895_c0_g1_i6.p1", "Ruditapes_philippinarum_DN12434_c0_g1_i5.p1", "Ruditapes_philippinarum_DN4377_c0_g2_i3.p1", "Ruditapes_philippinarum_DN9172_c0_g1_i12.p1")
1340	GO:0042158	lipoprotein biosynthetic process	50	4	3.82	1.00000	c("Ruditapes_philippinarum_DN11895_c0_g1_i6.p1", "Ruditapes_philippinarum_DN12434_c0_g1_i5.p1", "Ruditapes_philippinarum_DN4377_c0_g2_i3.p1", "Ruditapes_philippinarum_DN9172_c0_g1_i12.p1")
1341	GO:0051030	snRNA transport	2	1	0.15	1.00000	Ruditapes_philippinarum_DN4664_c1_g1_i1.p1
1342	GO:0008380	RNA splicing	188	19	14.37	1.00000	c("Ruditapes_philippinarum_DN1127_c0_g2_i1.p1", "Ruditapes_philippinarum_DN1200_c0_g2_i2.p2", "Ruditapes_philippinarum_DN1204_c0_g1_i4.p1", "Ruditapes_philippinarum_DN13207_c0_g1_i1.p1", "Ruditapes_philippinarum_DN13812_c0_g1_i4.p1", "Ruditapes_philippinarum_DN1881_c0_g1_i4.p1", "Ruditapes_philippinarum_DN198_c0_g1_i15.p1", "Ruditapes_philippinarum_DN2228_c0_g1_i4.p1", "Ruditapes_philippinarum_DN…
1343	GO:0050801	ion homeostasis	56	4	4.28	1.00000	c("Ruditapes_philippinarum_DN10623_c0_g1_i1.p1", "Ruditapes_philippinarum_DN2134_c0_g1_i1.p1", "Ruditapes_philippinarum_DN325_c1_g1_i4.p1", "Ruditapes_philippinarum_DN51249_c0_g1_i1.p1")
1344	GO:0009247	glycolipid biosynthetic process	82	4	6.27	1.00000	c("Ruditapes_philippinarum_DN11895_c0_g1_i6.p1", "Ruditapes_philippinarum_DN12434_c0_g1_i5.p1", "Ruditapes_philippinarum_DN4377_c0_g2_i3.p1", "Ruditapes_philippinarum_DN9172_c0_g1_i12.p1")
1345	GO:0046031	ADP metabolic process	40	1	3.06	1.00000	Ruditapes_philippinarum_DN2639_c0_g1_i6.p1
1346	GO:0045161	neuronal ion channel clustering	1	1	0.08	1.00000	Ruditapes_philippinarum_DN14476_c0_g1_i4.p1
1347	GO:0051270	regulation of cellular component movemen...	11	3	0.84	1.00000	c("Ruditapes_philippinarum_DN2982_c1_g1_i5.p1", "Ruditapes_philippinarum_DN35256_c0_g2_i1.p1", "Ruditapes_philippinarum_DN35256_c0_g3_i2.p1")
1348	GO:0050804	modulation of chemical synaptic transmis...	34	1	2.6	1.00000	Ruditapes_philippinarum_DN3679_c0_g1_i4.p1
1349	GO:0046034	ATP metabolic process	74	2	5.66	1.00000	c("Ruditapes_philippinarum_DN2639_c0_g1_i6.p1", "Ruditapes_philippinarum_DN7134_c0_g1_i3.p1")
1350	GO:0051271	negative regulation of cellular componen...	2	1	0.15	1.00000	Ruditapes_philippinarum_DN2982_c1_g1_i5.p1
1351	GO:0046036	CTP metabolic process	14	3	1.07	1.00000	c("Ruditapes_philippinarum_DN2880_c0_g1_i10.p1", "Ruditapes_philippinarum_DN2880_c0_g1_i16.p1", "Ruditapes_philippinarum_DN436_c0_g2_i3.p1")
1352	GO:0045165	cell fate commitment	6	1	0.46	1.00000	Ruditapes_philippinarum_DN72655_c0_g1_i12.p1
1353	GO:0046037	GMP metabolic process	1	1	0.08	1.00000	Ruditapes_philippinarum_DN2399_c0_g1_i5.p1
1354	GO:0046039	GTP metabolic process	13	3	0.99	1.00000	c("Ruditapes_philippinarum_DN2880_c0_g1_i10.p1", "Ruditapes_philippinarum_DN2880_c0_g1_i16.p1", "Ruditapes_philippinarum_DN436_c0_g2_i3.p1")
1355	GO:0019720	Mo-molybdopterin cofactor metabolic proc...	6	1	0.46	1.00000	Ruditapes_philippinarum_DN5805_c0_g1_i5.p1
1356	GO:0120192	tight junction assembly	1	1	0.08	1.00000	Ruditapes_philippinarum_DN1258_c0_g1_i2.p1
1357	GO:0120193	tight junction organization	1	1	0.08	1.00000	Ruditapes_philippinarum_DN1258_c0_g1_i2.p1
1358	GO:0022898	regulation of transmembrane transporter ...	30	1	2.29	1.00000	Ruditapes_philippinarum_DN3679_c0_g1_i4.p1
1359	GO:0019725	cellular homeostasis	88	5	6.73	1.00000	c("Ruditapes_philippinarum_DN10623_c0_g1_i1.p1", "Ruditapes_philippinarum_DN2134_c0_g1_i1.p1", "Ruditapes_philippinarum_DN325_c1_g1_i4.p1", "Ruditapes_philippinarum_DN51249_c0_g1_i1.p1", "Ruditapes_philippinarum_DN7192_c0_g1_i1.p1")
1360	GO:0010941	regulation of cell death	149	11	11.39	1.00000	c("Ruditapes_philippinarum_DN13622_c0_g1_i3.p1", "Ruditapes_philippinarum_DN1440_c0_g1_i2.p1", "Ruditapes_philippinarum_DN1440_c0_g1_i3.p1", "Ruditapes_philippinarum_DN1440_c0_g1_i6.p1", "Ruditapes_philippinarum_DN19700_c0_g1_i3.p1", "Ruditapes_philippinarum_DN19700_c0_g1_i5.p1", "Ruditapes_philippinarum_DN19700_c0_g1_i7.p1", "Ruditapes_philippinarum_DN21201_c0_g1_i4.p1", "Ruditapes_philippinarum…
1361	GO:0002097	tRNA wobble base modification	30	6	2.29	1.00000	c("Ruditapes_philippinarum_DN14285_c0_g1_i1.p1", "Ruditapes_philippinarum_DN14285_c0_g2_i3.p1", "Ruditapes_philippinarum_DN2764_c0_g1_i5.p1", "Ruditapes_philippinarum_DN29820_c0_g1_i4.p1", "Ruditapes_philippinarum_DN3480_c0_g1_i2.p1", "Ruditapes_philippinarum_DN7527_c1_g1_i4.p1")
1362	GO:0010948	negative regulation of cell cycle proces...	26	8	1.99	1.00000	c("Ruditapes_philippinarum_DN16965_c0_g1_i3.p1", "Ruditapes_philippinarum_DN2088_c0_g1_i1.p1", "Ruditapes_philippinarum_DN2890_c2_g1_i2.p1", "Ruditapes_philippinarum_DN2982_c1_g1_i5.p1", "Ruditapes_philippinarum_DN47707_c0_g1_i2.p1", "Ruditapes_philippinarum_DN6906_c0_g1_i2.p1", "Ruditapes_philippinarum_DN8999_c0_g1_i7.p1", "Ruditapes_philippinarum_DN9220_c0_g2_i3.p1")
1363	GO:0043247	telomere maintenance in response to DNA ...	1	1	0.08	1.00000	Ruditapes_philippinarum_DN3064_c0_g1_i5.p1
1364	GO:0022904	respiratory electron transport chain	19	1	1.45	1.00000	Ruditapes_philippinarum_DN7134_c0_g1_i3.p1
1365	GO:0019953	sexual reproduction	24	7	1.83	1.00000	c("Ruditapes_philippinarum_DN19082_c0_g1_i2.p1", "Ruditapes_philippinarum_DN2166_c0_g2_i5.p1", "Ruditapes_philippinarum_DN34218_c0_g1_i1.p1", "Ruditapes_philippinarum_DN436_c0_g2_i3.p1", "Ruditapes_philippinarum_DN47707_c0_g1_i2.p1", "Ruditapes_philippinarum_DN772_c0_g1_i1.p1", "Ruditapes_philippinarum_DN772_c0_g1_i4.p1")
1366	GO:0045184	establishment of protein localization	372	17	28.43	1.00000	c("Ruditapes_philippinarum_DN1105_c1_g1_i5.p2", "Ruditapes_philippinarum_DN1147_c0_g1_i4.p1", "Ruditapes_philippinarum_DN1170_c0_g4_i2.p1", "Ruditapes_philippinarum_DN1206_c0_g1_i9.p1", "Ruditapes_philippinarum_DN1231_c0_g1_i6.p1", "Ruditapes_philippinarum_DN1231_c0_g1_i9.p1", "Ruditapes_philippinarum_DN2160_c0_g1_i1.p1", "Ruditapes_philippinarum_DN2160_c0_g2_i1.p1", "Ruditapes_philippinarum_DN25…
1367	GO:1990505	mitotic DNA replication maintenance of f...	3	1	0.23	1.00000	Ruditapes_philippinarum_DN6411_c0_g1_i4.p1
1368	GO:0035304	regulation of protein dephosphorylation	8	1	0.61	1.00000	Ruditapes_philippinarum_DN10799_c0_g1_i2.p1
1369	GO:0042127	regulation of cell proliferation	15	1	1.15	1.00000	Ruditapes_philippinarum_DN9220_c0_g2_i3.p1
1370	GO:0035305	negative regulation of dephosphorylation	6	1	0.46	1.00000	Ruditapes_philippinarum_DN2723_c1_g2_i1.p1
1371	GO:0035306	positive regulation of dephosphorylation	2	1	0.15	1.00000	Ruditapes_philippinarum_DN10799_c0_g1_i2.p1
1372	GO:0001676	long-chain fatty acid metabolic process	5	1	0.38	1.00000	Ruditapes_philippinarum_DN360_c0_g1_i1.p1
1373	GO:0044703	multi-organism reproductive process	24	7	1.83	1.00000	c("Ruditapes_philippinarum_DN19082_c0_g1_i2.p1", "Ruditapes_philippinarum_DN2166_c0_g2_i5.p1", "Ruditapes_philippinarum_DN34218_c0_g1_i1.p1", "Ruditapes_philippinarum_DN436_c0_g2_i3.p1", "Ruditapes_philippinarum_DN47707_c0_g1_i2.p1", "Ruditapes_philippinarum_DN772_c0_g1_i1.p1", "Ruditapes_philippinarum_DN772_c0_g1_i4.p1")
1374	GO:0051240	positive regulation of multicellular org...	36	1	2.75	1.00000	Ruditapes_philippinarum_DN257_c4_g1_i3.p1
1375	GO:0051241	negative regulation of multicellular org...	17	2	1.3	1.00000	c("Ruditapes_philippinarum_DN257_c4_g1_i3.p1", "Ruditapes_philippinarum_DN51755_c0_g1_i1.p1")
1376	GO:0019985	translesion synthesis	3	1	0.23	1.00000	Ruditapes_philippinarum_DN5228_c0_g1_i5.p1
1377	GO:0051246	regulation of protein metabolic process	143	12	10.93	1.00000	c("Ruditapes_philippinarum_DN1027_c0_g1_i4.p1", "Ruditapes_philippinarum_DN10799_c0_g1_i2.p1", "Ruditapes_philippinarum_DN1294_c0_g1_i2.p1", "Ruditapes_philippinarum_DN1409_c1_g1_i1.p1", "Ruditapes_philippinarum_DN2398_c0_g1_i4.p1", "Ruditapes_philippinarum_DN2489_c2_g1_i4.p1", "Ruditapes_philippinarum_DN2965_c0_g1_i6.p1", "Ruditapes_philippinarum_DN3152_c0_g1_i5.p1", "Ruditapes_philippinarum_DN5…
1378	GO:0009200	deoxyribonucleoside triphosphate metabol...	2	1	0.15	1.00000	Ruditapes_philippinarum_DN41_c0_g1_i2.p1
1379	GO:0051247	positive regulation of protein metabolic...	29	7	2.22	1.00000	c("Ruditapes_philippinarum_DN1027_c0_g1_i4.p1", "Ruditapes_philippinarum_DN10799_c0_g1_i2.p1", "Ruditapes_philippinarum_DN1294_c0_g1_i2.p1", "Ruditapes_philippinarum_DN2489_c2_g1_i4.p1", "Ruditapes_philippinarum_DN57872_c0_g1_i3.p1", "Ruditapes_philippinarum_DN663_c0_g1_i4.p1", "Ruditapes_philippinarum_DN872_c0_g1_i1.p1")
1380	GO:0009201	ribonucleoside triphosphate biosynthetic...	68	4	5.2	1.00000	c("Ruditapes_philippinarum_DN2639_c0_g1_i6.p1", "Ruditapes_philippinarum_DN2880_c0_g1_i10.p1", "Ruditapes_philippinarum_DN2880_c0_g1_i16.p1", "Ruditapes_philippinarum_DN436_c0_g2_i3.p1")
1381	GO:0034032	purine nucleoside bisphosphate metabolic...	30	2	2.29	1.00000	c("Ruditapes_philippinarum_DN10711_c0_g1_i9.p1", "Ruditapes_philippinarum_DN18980_c0_g1_i1.p1")
1382	GO:0009204	deoxyribonucleoside triphosphate catabol...	2	1	0.15	1.00000	Ruditapes_philippinarum_DN41_c0_g1_i2.p1
1383	GO:1901068	guanosine-containing compound metabolic ...	14	4	1.07	1.00000	c("Ruditapes_philippinarum_DN2399_c0_g1_i5.p1", "Ruditapes_philippinarum_DN2880_c0_g1_i10.p1", "Ruditapes_philippinarum_DN2880_c0_g1_i16.p1", "Ruditapes_philippinarum_DN436_c0_g2_i3.p1")
1384	GO:0009205	purine ribonucleoside triphosphate metab...	87	5	6.65	1.00000	c("Ruditapes_philippinarum_DN2639_c0_g1_i6.p1", "Ruditapes_philippinarum_DN2880_c0_g1_i10.p1", "Ruditapes_philippinarum_DN2880_c0_g1_i16.p1", "Ruditapes_philippinarum_DN436_c0_g2_i3.p1", "Ruditapes_philippinarum_DN7134_c0_g1_i3.p1")
1385	GO:0009206	purine ribonucleoside triphosphate biosy...	66	4	5.04	1.00000	c("Ruditapes_philippinarum_DN2639_c0_g1_i6.p1", "Ruditapes_philippinarum_DN2880_c0_g1_i10.p1", "Ruditapes_philippinarum_DN2880_c0_g1_i16.p1", "Ruditapes_philippinarum_DN436_c0_g2_i3.p1")
1386	GO:0009208	pyrimidine ribonucleoside triphosphate m...	14	3	1.07	1.00000	c("Ruditapes_philippinarum_DN2880_c0_g1_i10.p1", "Ruditapes_philippinarum_DN2880_c0_g1_i16.p1", "Ruditapes_philippinarum_DN436_c0_g2_i3.p1")
1387	GO:0030182	neuron differentiation	32	2	2.45	1.00000	c("Ruditapes_philippinarum_DN14476_c0_g1_i4.p1", "Ruditapes_philippinarum_DN72655_c0_g1_i12.p1")
1388	GO:0009209	pyrimidine ribonucleoside triphosphate b...	14	3	1.07	1.00000	c("Ruditapes_philippinarum_DN2880_c0_g1_i10.p1", "Ruditapes_philippinarum_DN2880_c0_g1_i16.p1", "Ruditapes_philippinarum_DN436_c0_g2_i3.p1")
1389	GO:0051234	establishment of localization	2416	85	184.67	1.00000	c("Ruditapes_philippinarum_DN10002_c0_g1_i1.p1", "Ruditapes_philippinarum_DN10137_c0_g1_i1.p1", "Ruditapes_philippinarum_DN10195_c0_g1_i1.p1", "Ruditapes_philippinarum_DN10195_c0_g1_i3.p1", "Ruditapes_philippinarum_DN10195_c0_g1_i9.p1", "Ruditapes_philippinarum_DN10623_c0_g1_i1.p1", "Ruditapes_philippinarum_DN1105_c1_g1_i5.p2", "Ruditapes_philippinarum_DN11131_c0_g1_i3.p1", "Ruditapes_philippinar…
1390	GO:0051236	establishment of RNA localization	30	3	2.29	1.00000	c("Ruditapes_philippinarum_DN2503_c0_g1_i2.p2", "Ruditapes_philippinarum_DN3500_c0_g1_i6.p1", "Ruditapes_philippinarum_DN4664_c1_g1_i1.p1")
1391	GO:0006790	sulfur compound metabolic process	120	7	9.17	1.00000	c("Ruditapes_philippinarum_DN10711_c0_g1_i9.p1", "Ruditapes_philippinarum_DN1329_c0_g1_i2.p1", "Ruditapes_philippinarum_DN1329_c0_g1_i5.p1", "Ruditapes_philippinarum_DN18980_c0_g1_i1.p1", "Ruditapes_philippinarum_DN23415_c0_g3_i1.p1", "Ruditapes_philippinarum_DN4129_c3_g2_i3.p1", "Ruditapes_philippinarum_DN6225_c0_g2_i2.p1")
1392	GO:0051239	regulation of multicellular organismal p...	68	2	5.2	1.00000	c("Ruditapes_philippinarum_DN257_c4_g1_i3.p1", "Ruditapes_philippinarum_DN51755_c0_g1_i1.p1")
1393	GO:0060632	regulation of microtubule-based movement	2	2	0.15	1.00000	c("Ruditapes_philippinarum_DN35256_c0_g2_i1.p1", "Ruditapes_philippinarum_DN35256_c0_g3_i2.p1")
1394	GO:0006793	phosphorus metabolic process	1416	107	108.23	1.00000	c("Ruditapes_philippinarum_DN10327_c0_g1_i7.p1", "Ruditapes_philippinarum_DN10686_c0_g1_i1.p1", "Ruditapes_philippinarum_DN10686_c0_g2_i3.p1", "Ruditapes_philippinarum_DN10711_c0_g1_i9.p1", "Ruditapes_philippinarum_DN1072_c0_g1_i2.p1", "Ruditapes_philippinarum_DN10799_c0_g1_i2.p1", "Ruditapes_philippinarum_DN1088_c0_g1_i2.p1", "Ruditapes_philippinarum_DN1088_c0_g1_i8.p1", "Ruditapes_philippinarum…
1395	GO:1901292	nucleoside phosphate catabolic process	72	4	5.5	1.00000	c("Ruditapes_philippinarum_DN2639_c0_g1_i6.p1", "Ruditapes_philippinarum_DN37769_c0_g1_i3.p1", "Ruditapes_philippinarum_DN41_c0_g1_i2.p1", "Ruditapes_philippinarum_DN9158_c0_g1_i11.p1")
1396	GO:0032501	multicellular organismal process	265	18	20.26	1.00000	c("Ruditapes_philippinarum_DN14476_c0_g1_i4.p1", "Ruditapes_philippinarum_DN19082_c0_g1_i2.p1", "Ruditapes_philippinarum_DN2159_c0_g1_i5.p1", "Ruditapes_philippinarum_DN2166_c0_g2_i5.p1", "Ruditapes_philippinarum_DN21994_c0_g1_i7.p1", "Ruditapes_philippinarum_DN257_c4_g1_i3.p1", "Ruditapes_philippinarum_DN31557_c0_g1_i2.p1", "Ruditapes_philippinarum_DN3337_c0_g1_i7.p1", "Ruditapes_philippinarum_D…
1397	GO:1901293	nucleoside phosphate biosynthetic proces...	194	21	14.83	1.00000	c("Ruditapes_philippinarum_DN10686_c0_g1_i1.p1", "Ruditapes_philippinarum_DN10686_c0_g2_i3.p1", "Ruditapes_philippinarum_DN1088_c0_g1_i2.p1", "Ruditapes_philippinarum_DN1088_c0_g1_i8.p1", "Ruditapes_philippinarum_DN1088_c0_g1_i9.p1", "Ruditapes_philippinarum_DN10897_c0_g1_i4.p1", "Ruditapes_philippinarum_DN13725_c0_g1_i1.p1", "Ruditapes_philippinarum_DN2168_c0_g1_i2.p1", "Ruditapes_philippinarum_…
1398	GO:0032502	developmental process	208	18	15.9	1.00000	c("Ruditapes_philippinarum_DN14429_c0_g1_i2.p1", "Ruditapes_philippinarum_DN14429_c0_g1_i4.p1", "Ruditapes_philippinarum_DN14429_c0_g1_i8.p1", "Ruditapes_philippinarum_DN14476_c0_g1_i4.p1", "Ruditapes_philippinarum_DN2036_c0_g1_i3.p1", "Ruditapes_philippinarum_DN2036_c0_g1_i7.p1", "Ruditapes_philippinarum_DN20413_c0_g1_i6.p1", "Ruditapes_philippinarum_DN2159_c0_g1_i5.p1", "Ruditapes_philippinarum…
1399	GO:0006796	phosphate-containing compound metabolic ...	1407	107	107.54	1.00000	c("Ruditapes_philippinarum_DN10327_c0_g1_i7.p1", "Ruditapes_philippinarum_DN10686_c0_g1_i1.p1", "Ruditapes_philippinarum_DN10686_c0_g2_i3.p1", "Ruditapes_philippinarum_DN10711_c0_g1_i9.p1", "Ruditapes_philippinarum_DN1072_c0_g1_i2.p1", "Ruditapes_philippinarum_DN10799_c0_g1_i2.p1", "Ruditapes_philippinarum_DN1088_c0_g1_i2.p1", "Ruditapes_philippinarum_DN1088_c0_g1_i8.p1", "Ruditapes_philippinarum…
1400	GO:0032504	multicellular organism reproduction	21	7	1.61	1.00000	c("Ruditapes_philippinarum_DN19082_c0_g1_i2.p1", "Ruditapes_philippinarum_DN2166_c0_g2_i5.p1", "Ruditapes_philippinarum_DN34218_c0_g1_i1.p1", "Ruditapes_philippinarum_DN436_c0_g2_i3.p1", "Ruditapes_philippinarum_DN47707_c0_g1_i2.p1", "Ruditapes_philippinarum_DN772_c0_g1_i1.p1", "Ruditapes_philippinarum_DN772_c0_g1_i4.p1")
1401	GO:0032506	cytokinetic process	7	2	0.54	1.00000	c("Ruditapes_philippinarum_DN4754_c0_g1_i5.p1", "Ruditapes_philippinarum_DN6059_c0_g1_i4.p1")
1402	GO:0032508	DNA duplex unwinding	2	1	0.15	1.00000	Ruditapes_philippinarum_DN2702_c0_g1_i4.p1
1403	GO:0030178	negative regulation of Wnt signaling pat...	8	1	0.61	1.00000	Ruditapes_philippinarum_DN7037_c0_g1_i4.p1
1404	GO:0071496	cellular response to external stimulus	1	1	0.08	1.00000	Ruditapes_philippinarum_DN15359_c0_g2_i3.p1
1405	GO:0043207	response to external biotic stimulus	43	1	3.29	1.00000	Ruditapes_philippinarum_DN257_c4_g1_i3.p1
1406	GO:1902750	negative regulation of cell cycle G2/M p...	8	3	0.61	1.00000	c("Ruditapes_philippinarum_DN16965_c0_g1_i3.p1", "Ruditapes_philippinarum_DN2982_c1_g1_i5.p1", "Ruditapes_philippinarum_DN6906_c0_g1_i2.p1")
1407	GO:1901070	guanosine-containing compound biosynthet...	13	4	0.99	1.00000	c("Ruditapes_philippinarum_DN2399_c0_g1_i5.p1", "Ruditapes_philippinarum_DN2880_c0_g1_i10.p1", "Ruditapes_philippinarum_DN2880_c0_g1_i16.p1", "Ruditapes_philippinarum_DN436_c0_g2_i3.p1")
1408	GO:0031398	positive regulation of protein ubiquitin...	6	3	0.46	1.00000	c("Ruditapes_philippinarum_DN1027_c0_g1_i4.p1", "Ruditapes_philippinarum_DN1294_c0_g1_i2.p1", "Ruditapes_philippinarum_DN872_c0_g1_i1.p1")
1409	GO:0031399	regulation of protein modification proce...	48	9	3.67	1.00000	c("Ruditapes_philippinarum_DN1027_c0_g1_i4.p1", "Ruditapes_philippinarum_DN10799_c0_g1_i2.p1", "Ruditapes_philippinarum_DN1294_c0_g1_i2.p1", "Ruditapes_philippinarum_DN1409_c1_g1_i1.p1", "Ruditapes_philippinarum_DN2489_c2_g1_i4.p1", "Ruditapes_philippinarum_DN3152_c0_g1_i5.p1", "Ruditapes_philippinarum_DN57872_c0_g1_i3.p1", "Ruditapes_philippinarum_DN663_c0_g1_i4.p1", "Ruditapes_philippinarum_DN8…
1410	GO:0030111	regulation of Wnt signaling pathway	13	1	0.99	1.00000	Ruditapes_philippinarum_DN7037_c0_g1_i4.p1
1411	GO:0019941	modification-dependent protein catabolic...	126	14	9.63	1.00000	c("Ruditapes_philippinarum_DN10125_c0_g1_i4.p1", "Ruditapes_philippinarum_DN10186_c0_g1_i6.p1", "Ruditapes_philippinarum_DN1063_c0_g1_i13.p2", "Ruditapes_philippinarum_DN1200_c1_g1_i3.p1", "Ruditapes_philippinarum_DN22159_c0_g1_i5.p1", "Ruditapes_philippinarum_DN28380_c0_g1_i6.p1", "Ruditapes_philippinarum_DN3518_c0_g2_i9.p1", "Ruditapes_philippinarum_DN35709_c0_g1_i1.p1", "Ruditapes_philippinaru…
1412	GO:0045132	meiotic chromosome segregation	8	1	0.61	1.00000	Ruditapes_philippinarum_DN19331_c0_g1_i3.p1
1413	GO:0034243	regulation of transcription elongation f...	8	1	0.61	1.00000	Ruditapes_philippinarum_DN703_c5_g2_i4.p1
1414	GO:0034248	regulation of cellular amide metabolic p...	81	2	6.19	1.00000	c("Ruditapes_philippinarum_DN2398_c0_g1_i4.p1", "Ruditapes_philippinarum_DN939_c0_g1_i3.p1")
1415	GO:0006760	folic acid-containing compound metabolic...	12	3	0.92	1.00000	c("Ruditapes_philippinarum_DN3407_c0_g1_i13.p1", "Ruditapes_philippinarum_DN3407_c0_g1_i6.p1", "Ruditapes_philippinarum_DN3407_c0_g1_i9.p1")
1416	GO:1901264	carbohydrate derivative transport	41	1	3.13	1.00000	Ruditapes_philippinarum_DN23551_c0_g1_i1.p1
1417	GO:0006766	vitamin metabolic process	12	1	0.92	1.00000	Ruditapes_philippinarum_DN1072_c0_g1_i2.p1
1418	GO:0006767	water-soluble vitamin metabolic process	10	1	0.76	1.00000	Ruditapes_philippinarum_DN1072_c0_g1_i2.p1
1419	GO:0019932	second-messenger-mediated signaling	37	3	2.83	1.00000	c("Ruditapes_philippinarum_DN145_c0_g1_i8.p1", "Ruditapes_philippinarum_DN9231_c0_g1_i1.p1", "Ruditapes_philippinarum_DN9305_c0_g1_i10.p1")
1420	GO:0000726	non-recombinational repair	6	1	0.46	1.00000	Ruditapes_philippinarum_DN60650_c0_g1_i1.p1
1421	GO:0030149	sphingolipid catabolic process	53	3	4.05	1.00000	c("Ruditapes_philippinarum_DN28_c0_g1_i5.p1", "Ruditapes_philippinarum_DN28_c0_g1_i8.p1", "Ruditapes_philippinarum_DN28_c0_g1_i9.p1")
1422	GO:2000765	regulation of cytoplasmic translation	3	1	0.23	1.00000	Ruditapes_philippinarum_DN939_c0_g1_i3.p1
1423	GO:1901016	regulation of potassium ion transmembran...	29	1	2.22	1.00000	Ruditapes_philippinarum_DN3679_c0_g1_i4.p1
1424	GO:0000966	RNA 5'-end processing	9	2	0.69	1.00000	c("Ruditapes_philippinarum_DN19849_c0_g1_i6.p1", "Ruditapes_philippinarum_DN2238_c2_g1_i3.p1")
1425	GO:1901018	positive regulation of potassium ion tra...	28	1	2.14	1.00000	Ruditapes_philippinarum_DN3679_c0_g1_i4.p1
1426	GO:0006753	nucleoside phosphate metabolic process	270	26	20.64	1.00000	c("Ruditapes_philippinarum_DN10686_c0_g1_i1.p1", "Ruditapes_philippinarum_DN10686_c0_g2_i3.p1", "Ruditapes_philippinarum_DN10711_c0_g1_i9.p1", "Ruditapes_philippinarum_DN1088_c0_g1_i2.p1", "Ruditapes_philippinarum_DN1088_c0_g1_i8.p1", "Ruditapes_philippinarum_DN1088_c0_g1_i9.p1", "Ruditapes_philippinarum_DN10897_c0_g1_i4.p1", "Ruditapes_philippinarum_DN13725_c0_g1_i1.p1", "Ruditapes_philippinarum…
1427	GO:0006754	ATP biosynthetic process	54	1	4.13	1.00000	Ruditapes_philippinarum_DN2639_c0_g1_i6.p1
1428	GO:0006757	ATP generation from ADP	40	1	3.06	1.00000	Ruditapes_philippinarum_DN2639_c0_g1_i6.p1
1429	GO:0006996	organelle organization	904	144	69.1	1.00000	c("Ruditapes_philippinarum_DN10400_c0_g1_i3.p1", "Ruditapes_philippinarum_DN10444_c0_g1_i3.p1", "Ruditapes_philippinarum_DN10480_c0_g2_i1.p1", "Ruditapes_philippinarum_DN1050_c0_g1_i1.p1", "Ruditapes_philippinarum_DN1050_c0_g1_i6.p1", "Ruditapes_philippinarum_DN1063_c0_g1_i13.p2", "Ruditapes_philippinarum_DN1076_c0_g1_i5.p1", "Ruditapes_philippinarum_DN10799_c0_g1_i2.p1", "Ruditapes_philippinarum…
1430	GO:0031365	N-terminal protein amino acid modificati...	8	1	0.61	1.00000	Ruditapes_philippinarum_DN11766_c0_g1_i3.p1
1431	GO:0006997	nucleus organization	2	1	0.15	1.00000	Ruditapes_philippinarum_DN10799_c0_g1_i2.p1
1432	GO:0002252	immune effector process	56	1	4.28	1.00000	Ruditapes_philippinarum_DN257_c4_g1_i3.p1
1433	GO:0006998	nuclear envelope organization	1	1	0.08	1.00000	Ruditapes_philippinarum_DN10799_c0_g1_i2.p1
1434	GO:0002253	activation of immune response	144	1	11.01	1.00000	Ruditapes_philippinarum_DN257_c4_g1_i3.p1
1435	GO:0071459	protein localization to chromosome, cent...	1	1	0.08	1.00000	Ruditapes_philippinarum_DN13015_c0_g1_i6.p1
1436	GO:0042060	wound healing	23	4	1.76	1.00000	c("Ruditapes_philippinarum_DN14429_c0_g1_i2.p1", "Ruditapes_philippinarum_DN14429_c0_g1_i4.p1", "Ruditapes_philippinarum_DN14429_c0_g1_i8.p1", "Ruditapes_philippinarum_DN9020_c0_g1_i1.p1")
1437	GO:0071695	anatomical structure maturation	1	1	0.08	1.00000	Ruditapes_philippinarum_DN14476_c0_g1_i4.p1
1438	GO:0006783	heme biosynthetic process	8	1	0.61	1.00000	Ruditapes_philippinarum_DN4695_c0_g1_i1.p1
1439	GO:0044854	plasma membrane raft assembly	33	3	2.52	1.00000	c("Ruditapes_philippinarum_DN697_c0_g1_i3.p1", "Ruditapes_philippinarum_DN697_c0_g1_i5.p1", "Ruditapes_philippinarum_DN697_c0_g1_i6.p1")
1440	GO:0032479	regulation of type I interferon producti...	32	1	2.45	1.00000	Ruditapes_philippinarum_DN257_c4_g1_i3.p1
1441	GO:1902969	mitotic DNA replication	9	3	0.69	1.00000	c("Ruditapes_philippinarum_DN4901_c0_g1_i2.p1", "Ruditapes_philippinarum_DN4901_c0_g2_i7.p1", "Ruditapes_philippinarum_DN6411_c0_g1_i4.p1")
1442	GO:0048583	regulation of response to stimulus	282	10	21.55	1.00000	c("Ruditapes_philippinarum_DN10958_c1_g1_i3.p1", "Ruditapes_philippinarum_DN10958_c1_g1_i6.p1", "Ruditapes_philippinarum_DN10958_c1_g1_i7.p1", "Ruditapes_philippinarum_DN14820_c0_g1_i6.p1", "Ruditapes_philippinarum_DN15359_c0_g2_i3.p1", "Ruditapes_philippinarum_DN2489_c2_g1_i4.p1", "Ruditapes_philippinarum_DN257_c4_g1_i3.p1", "Ruditapes_philippinarum_DN6423_c1_g2_i2.p1", "Ruditapes_philippinarum_…
1443	GO:0044857	plasma membrane raft organization	33	3	2.52	1.00000	c("Ruditapes_philippinarum_DN697_c0_g1_i3.p1", "Ruditapes_philippinarum_DN697_c0_g1_i5.p1", "Ruditapes_philippinarum_DN697_c0_g1_i6.p1")
1444	GO:0048584	positive regulation of response to stimu...	178	4	13.61	1.00000	c("Ruditapes_philippinarum_DN14820_c0_g1_i6.p1", "Ruditapes_philippinarum_DN2489_c2_g1_i4.p1", "Ruditapes_philippinarum_DN257_c4_g1_i3.p1", "Ruditapes_philippinarum_DN6423_c1_g2_i2.p1")
1445	GO:1905774	regulation of DNA helicase activity	2	1	0.15	1.00000	Ruditapes_philippinarum_DN2702_c0_g1_i4.p1
1446	GO:0048585	negative regulation of response to stimu...	38	6	2.9	1.00000	c("Ruditapes_philippinarum_DN10958_c1_g1_i3.p1", "Ruditapes_philippinarum_DN10958_c1_g1_i6.p1", "Ruditapes_philippinarum_DN10958_c1_g1_i7.p1", "Ruditapes_philippinarum_DN15359_c0_g2_i3.p1", "Ruditapes_philippinarum_DN257_c4_g1_i3.p1", "Ruditapes_philippinarum_DN7037_c0_g1_i4.p1")
1447	GO:0010876	lipid localization	116	12	8.87	1.00000	c("Ruditapes_philippinarum_DN10002_c0_g1_i1.p1", "Ruditapes_philippinarum_DN10137_c0_g1_i1.p1", "Ruditapes_philippinarum_DN23344_c0_g1_i1.p1", "Ruditapes_philippinarum_DN23344_c0_g1_i3.p1", "Ruditapes_philippinarum_DN2488_c0_g1_i4.p1", "Ruditapes_philippinarum_DN328_c0_g1_i1.p1", "Ruditapes_philippinarum_DN328_c0_g1_i2.p1", "Ruditapes_philippinarum_DN46143_c0_g1_i2.p1", "Ruditapes_philippinarum_D…
1448	GO:2000780	negative regulation of double-strand bre...	3	3	0.23	1.00000	c("Ruditapes_philippinarum_DN10958_c1_g1_i3.p1", "Ruditapes_philippinarum_DN10958_c1_g1_i6.p1", "Ruditapes_philippinarum_DN10958_c1_g1_i7.p1")
1449	GO:0048589	developmental growth	20	4	1.53	1.00000	c("Ruditapes_philippinarum_DN14429_c0_g1_i2.p1", "Ruditapes_philippinarum_DN14429_c0_g1_i4.p1", "Ruditapes_philippinarum_DN14429_c0_g1_i8.p1", "Ruditapes_philippinarum_DN9020_c0_g1_i1.p1")
1450	GO:0000731	DNA synthesis involved in DNA repair	4	1	0.31	1.00000	Ruditapes_philippinarum_DN5228_c0_g1_i5.p1
1451	GO:0009991	response to extracellular stimulus	7	1	0.54	1.00000	Ruditapes_philippinarum_DN15359_c0_g2_i3.p1
1452	GO:0006778	porphyrin-containing compound metabolic ...	16	1	1.22	1.00000	Ruditapes_philippinarum_DN4695_c0_g1_i1.p1
1453	GO:0006779	porphyrin-containing compound biosynthet...	15	1	1.15	1.00000	Ruditapes_philippinarum_DN4695_c0_g1_i1.p1
1454	GO:0032411	positive regulation of transporter activ...	29	1	2.22	1.00000	Ruditapes_philippinarum_DN3679_c0_g1_i4.p1
1455	GO:0021953	central nervous system neuron differenti...	3	1	0.23	1.00000	Ruditapes_philippinarum_DN72655_c0_g1_i12.p1
1456	GO:0032412	regulation of ion transmembrane transpor...	30	1	2.29	1.00000	Ruditapes_philippinarum_DN3679_c0_g1_i4.p1
1457	GO:1902749	regulation of cell cycle G2/M phase tran...	21	5	1.61	1.00000	c("Ruditapes_philippinarum_DN1409_c1_g1_i1.p1", "Ruditapes_philippinarum_DN16965_c0_g1_i3.p1", "Ruditapes_philippinarum_DN2982_c1_g1_i5.p1", "Ruditapes_philippinarum_DN3735_c0_g1_i4.p1", "Ruditapes_philippinarum_DN6906_c0_g1_i2.p1")
1458	GO:0006720	isoprenoid metabolic process	27	3	2.06	1.00000	c("Ruditapes_philippinarum_DN18980_c0_g1_i1.p1", "Ruditapes_philippinarum_DN2338_c0_g1_i1.p1", "Ruditapes_philippinarum_DN4268_c0_g1_i10.p1")
1459	GO:0032414	positive regulation of ion transmembrane...	29	1	2.22	1.00000	Ruditapes_philippinarum_DN3679_c0_g1_i4.p1
1460	GO:0090329	regulation of DNA-dependent DNA replicat...	2	2	0.15	1.00000	c("Ruditapes_philippinarum_DN4931_c0_g2_i2.p1", "Ruditapes_philippinarum_DN4931_c0_g2_i3.p1")
1461	GO:2000779	regulation of double-strand break repair	5	4	0.38	1.00000	c("Ruditapes_philippinarum_DN10958_c1_g1_i3.p1", "Ruditapes_philippinarum_DN10958_c1_g1_i6.p1", "Ruditapes_philippinarum_DN10958_c1_g1_i7.p1", "Ruditapes_philippinarum_DN14820_c0_g1_i6.p1")
1462	GO:0006725	cellular aromatic compound metabolic pro...	3033	435	231.83	1.00000	c("Ruditapes_philippinarum_DN10079_c0_g1_i6.p1", "Ruditapes_philippinarum_DN10079_c0_g2_i1.p1", "Ruditapes_philippinarum_DN101_c1_g1_i5.p1", "Ruditapes_philippinarum_DN1016_c0_g1_i6.p1", "Ruditapes_philippinarum_DN10242_c0_g1_i2.p1", "Ruditapes_philippinarum_DN10400_c0_g1_i3.p1", "Ruditapes_philippinarum_DN10444_c0_g1_i3.p1", "Ruditapes_philippinarum_DN10480_c0_g2_i1.p1", "Ruditapes_philippinarum…
1463	GO:0048522	positive regulation of cellular process	220	13	16.82	1.00000	c("Ruditapes_philippinarum_DN1027_c0_g1_i4.p1", "Ruditapes_philippinarum_DN10799_c0_g1_i2.p1", "Ruditapes_philippinarum_DN1294_c0_g1_i2.p1", "Ruditapes_philippinarum_DN14820_c0_g1_i6.p1", "Ruditapes_philippinarum_DN2489_c2_g1_i4.p1", "Ruditapes_philippinarum_DN3679_c0_g1_i4.p1", "Ruditapes_philippinarum_DN3735_c0_g1_i4.p1", "Ruditapes_philippinarum_DN57872_c0_g1_i3.p1", "Ruditapes_philippinarum_D…
1464	GO:0048523	negative regulation of cellular process	180	27	13.76	1.00000	c("Ruditapes_philippinarum_DN10958_c1_g1_i3.p1", "Ruditapes_philippinarum_DN10958_c1_g1_i6.p1", "Ruditapes_philippinarum_DN10958_c1_g1_i7.p1", "Ruditapes_philippinarum_DN15056_c0_g1_i2.p1", "Ruditapes_philippinarum_DN15069_c0_g1_i4.p1", "Ruditapes_philippinarum_DN15359_c0_g2_i3.p1", "Ruditapes_philippinarum_DN16965_c0_g1_i3.p1", "Ruditapes_philippinarum_DN2088_c0_g1_i1.p1", "Ruditapes_philippinar…
1465	GO:0071426	ribonucleoprotein complex export from nu...	20	2	1.53	1.00000	c("Ruditapes_philippinarum_DN2503_c0_g1_i2.p2", "Ruditapes_philippinarum_DN3500_c0_g1_i6.p1")
1466	GO:0002221	pattern recognition receptor signaling p...	87	1	6.65	1.00000	Ruditapes_philippinarum_DN257_c4_g1_i3.p1
1467	GO:0071427	mRNA-containing ribonucleoprotein comple...	13	1	0.99	1.00000	Ruditapes_philippinarum_DN2503_c0_g1_i2.p2
1468	GO:0071428	rRNA-containing ribonucleoprotein comple...	6	1	0.46	1.00000	Ruditapes_philippinarum_DN3500_c0_g1_i6.p1
1469	GO:0032446	protein modification by small protein co...	215	15	16.43	1.00000	c("Ruditapes_philippinarum_DN1027_c0_g1_i4.p1", "Ruditapes_philippinarum_DN1294_c0_g1_i2.p1", "Ruditapes_philippinarum_DN1697_c0_g1_i1.p1", "Ruditapes_philippinarum_DN19269_c0_g1_i1.p1", "Ruditapes_philippinarum_DN2250_c0_g1_i1.p1", "Ruditapes_philippinarum_DN2250_c0_g1_i5.p1", "Ruditapes_philippinarum_DN27894_c0_g1_i5.p1", "Ruditapes_philippinarum_DN3140_c0_g1_i6.p1", "Ruditapes_philippinarum_DN…
1470	GO:0006950	response to stress	652	95	49.84	1.00000	c("Ruditapes_philippinarum_DN10167_c0_g1_i5.p1", "Ruditapes_philippinarum_DN10242_c0_g1_i2.p1", "Ruditapes_philippinarum_DN10400_c0_g1_i3.p1", "Ruditapes_philippinarum_DN10444_c0_g1_i3.p1", "Ruditapes_philippinarum_DN10958_c1_g1_i3.p1", "Ruditapes_philippinarum_DN10958_c1_g1_i6.p1", "Ruditapes_philippinarum_DN10958_c1_g1_i7.p1", "Ruditapes_philippinarum_DN11154_c0_g1_i4.p1", "Ruditapes_philippina…
1471	GO:0048513	animal organ development	23	1	1.76	1.00000	Ruditapes_philippinarum_DN72655_c0_g1_i12.p1
1472	GO:0048514	blood vessel morphogenesis	14	1	1.07	1.00000	Ruditapes_philippinarum_DN51755_c0_g1_i1.p1
1473	GO:0006952	defense response	171	2	13.07	1.00000	c("Ruditapes_philippinarum_DN10167_c0_g1_i5.p1", "Ruditapes_philippinarum_DN257_c4_g1_i3.p1")
1474	GO:0031323	regulation of cellular metabolic process	986	125	75.36	1.00000	c("Ruditapes_philippinarum_DN1027_c0_g1_i4.p1", "Ruditapes_philippinarum_DN10480_c0_g2_i1.p1", "Ruditapes_philippinarum_DN10750_c0_g1_i2.p1", "Ruditapes_philippinarum_DN10799_c0_g1_i2.p1", "Ruditapes_philippinarum_DN10885_c1_g1_i3.p1", "Ruditapes_philippinarum_DN10958_c1_g1_i3.p1", "Ruditapes_philippinarum_DN10958_c1_g1_i6.p1", "Ruditapes_philippinarum_DN10958_c1_g1_i7.p1", "Ruditapes_philippinar…
1475	GO:0000910	cytokinesis	31	9	2.37	1.00000	c("Ruditapes_philippinarum_DN1644_c0_g1_i7.p1", "Ruditapes_philippinarum_DN2231_c0_g1_i5.p1", "Ruditapes_philippinarum_DN4235_c0_g1_i4.p2", "Ruditapes_philippinarum_DN4754_c0_g1_i5.p1", "Ruditapes_philippinarum_DN6059_c0_g1_i4.p1", "Ruditapes_philippinarum_DN6315_c0_g1_i5.p1", "Ruditapes_philippinarum_DN721_c0_g1_i1.p1", "Ruditapes_philippinarum_DN721_c0_g1_i5.p1", "Ruditapes_philippinarum_DN769_…
1476	GO:0006955	immune response	257	2	19.64	1.00000	c("Ruditapes_philippinarum_DN10167_c0_g1_i5.p1", "Ruditapes_philippinarum_DN257_c4_g1_i3.p1")
1477	GO:0031324	negative regulation of cellular metaboli...	72	10	5.5	1.00000	c("Ruditapes_philippinarum_DN10958_c1_g1_i3.p1", "Ruditapes_philippinarum_DN10958_c1_g1_i6.p1", "Ruditapes_philippinarum_DN10958_c1_g1_i7.p1", "Ruditapes_philippinarum_DN15056_c0_g1_i2.p1", "Ruditapes_philippinarum_DN2723_c1_g2_i1.p1", "Ruditapes_philippinarum_DN4931_c0_g2_i2.p1", "Ruditapes_philippinarum_DN4931_c0_g2_i3.p1", "Ruditapes_philippinarum_DN7361_c0_g1_i4.p1", "Ruditapes_philippinarum_…
1478	GO:0048518	positive regulation of biological proces...	367	14	28.05	1.00000	c("Ruditapes_philippinarum_DN1027_c0_g1_i4.p1", "Ruditapes_philippinarum_DN10799_c0_g1_i2.p1", "Ruditapes_philippinarum_DN1294_c0_g1_i2.p1", "Ruditapes_philippinarum_DN14820_c0_g1_i6.p1", "Ruditapes_philippinarum_DN2489_c2_g1_i4.p1", "Ruditapes_philippinarum_DN257_c4_g1_i3.p1", "Ruditapes_philippinarum_DN3679_c0_g1_i4.p1", "Ruditapes_philippinarum_DN3735_c0_g1_i4.p1", "Ruditapes_philippinarum_DN5…
1479	GO:0031325	positive regulation of cellular metaboli...	99	10	7.57	1.00000	c("Ruditapes_philippinarum_DN1027_c0_g1_i4.p1", "Ruditapes_philippinarum_DN10799_c0_g1_i2.p1", "Ruditapes_philippinarum_DN1294_c0_g1_i2.p1", "Ruditapes_philippinarum_DN14820_c0_g1_i6.p1", "Ruditapes_philippinarum_DN2489_c2_g1_i4.p1", "Ruditapes_philippinarum_DN57872_c0_g1_i3.p1", "Ruditapes_philippinarum_DN663_c0_g1_i4.p1", "Ruditapes_philippinarum_DN703_c5_g2_i4.p1", "Ruditapes_philippinarum_DN8…
1480	GO:0000912	assembly of actomyosin apparatus involve...	7	2	0.54	1.00000	c("Ruditapes_philippinarum_DN4754_c0_g1_i5.p1", "Ruditapes_philippinarum_DN6059_c0_g1_i4.p1")
1481	GO:0048519	negative regulation of biological proces...	259	37	19.8	1.00000	c("Ruditapes_philippinarum_DN10958_c1_g1_i3.p1", "Ruditapes_philippinarum_DN10958_c1_g1_i6.p1", "Ruditapes_philippinarum_DN10958_c1_g1_i7.p1", "Ruditapes_philippinarum_DN12197_c0_g1_i8.p1", "Ruditapes_philippinarum_DN15056_c0_g1_i2.p1", "Ruditapes_philippinarum_DN15069_c0_g1_i4.p1", "Ruditapes_philippinarum_DN15359_c0_g2_i3.p1", "Ruditapes_philippinarum_DN16965_c0_g1_i3.p1", "Ruditapes_philippina…
1482	GO:0031326	regulation of cellular biosynthetic proc...	884	106	67.57	1.00000	c("Ruditapes_philippinarum_DN10480_c0_g2_i1.p1", "Ruditapes_philippinarum_DN10750_c0_g1_i2.p1", "Ruditapes_philippinarum_DN10885_c1_g1_i3.p1", "Ruditapes_philippinarum_DN11862_c0_g1_i2.p1", "Ruditapes_philippinarum_DN12537_c0_g1_i1.p1", "Ruditapes_philippinarum_DN12537_c0_g1_i6.p1", "Ruditapes_philippinarum_DN1259_c0_g1_i1.p1", "Ruditapes_philippinarum_DN13173_c0_g1_i4.p1", "Ruditapes_philippinar…
1483	GO:0031327	negative regulation of cellular biosynth...	56	6	4.28	1.00000	c("Ruditapes_philippinarum_DN15056_c0_g1_i2.p1", "Ruditapes_philippinarum_DN4931_c0_g2_i2.p1", "Ruditapes_philippinarum_DN4931_c0_g2_i3.p1", "Ruditapes_philippinarum_DN7361_c0_g1_i4.p1", "Ruditapes_philippinarum_DN8400_c0_g1_i4.p1", "Ruditapes_philippinarum_DN9220_c0_g2_i3.p1")
1484	GO:0031328	positive regulation of cellular biosynth...	39	2	2.98	1.00000	c("Ruditapes_philippinarum_DN703_c5_g2_i4.p1", "Ruditapes_philippinarum_DN874_c0_g1_i5.p1")
1485	GO:0019856	pyrimidine nucleobase biosynthetic proce...	8	2	0.61	1.00000	c("Ruditapes_philippinarum_DN5542_c0_g1_i3.p1", "Ruditapes_philippinarum_DN6186_c0_g1_i4.p1")
1486	GO:0002218	activation of innate immune response	112	1	8.56	1.00000	Ruditapes_philippinarum_DN257_c4_g1_i3.p1
1487	GO:0018193	peptidyl-amino acid modification	150	23	11.47	1.00000	c("Ruditapes_philippinarum_DN10831_c0_g1_i4.p1", "Ruditapes_philippinarum_DN1209_c0_g1_i3.p2", "Ruditapes_philippinarum_DN12132_c0_g1_i12.p1", "Ruditapes_philippinarum_DN12570_c0_g1_i2.p1", "Ruditapes_philippinarum_DN15056_c0_g1_i2.p1", "Ruditapes_philippinarum_DN1738_c3_g1_i9.p1", "Ruditapes_philippinarum_DN20072_c0_g2_i4.p1", "Ruditapes_philippinarum_DN2057_c0_g1_i4.p1", "Ruditapes_philippinaru…
1488	GO:0045088	regulation of innate immune response	112	1	8.56	1.00000	Ruditapes_philippinarum_DN257_c4_g1_i3.p1
1489	GO:0045089	positive regulation of innate immune res...	112	1	8.56	1.00000	Ruditapes_philippinarum_DN257_c4_g1_i3.p1
1490	GO:0010833	telomere maintenance via telomere length...	1	1	0.08	1.00000	Ruditapes_philippinarum_DN874_c0_g1_i5.p1
1491	GO:0097659	nucleic acid-templated transcription	968	122	73.99	1.00000	c("Ruditapes_philippinarum_DN10079_c0_g1_i6.p1", "Ruditapes_philippinarum_DN10079_c0_g2_i1.p1", "Ruditapes_philippinarum_DN10480_c0_g2_i1.p1", "Ruditapes_philippinarum_DN10750_c0_g1_i2.p1", "Ruditapes_philippinarum_DN10885_c1_g1_i3.p1", "Ruditapes_philippinarum_DN1089_c0_g1_i5.p1", "Ruditapes_philippinarum_DN11024_c0_g3_i2.p1", "Ruditapes_philippinarum_DN11358_c0_g1_i1.p1", "Ruditapes_philippinar…
1492	GO:0018195	peptidyl-arginine modification	16	3	1.22	1.00000	c("Ruditapes_philippinarum_DN10831_c0_g1_i4.p1", "Ruditapes_philippinarum_DN12570_c0_g1_i2.p1", "Ruditapes_philippinarum_DN4989_c0_g1_i3.p1")
1493	GO:0006749	glutathione metabolic process	38	1	2.9	1.00000	Ruditapes_philippinarum_DN23415_c0_g3_i1.p1
1494	GO:0044818	mitotic G2/M transition checkpoint	7	2	0.54	1.00000	c("Ruditapes_philippinarum_DN16965_c0_g1_i3.p1", "Ruditapes_philippinarum_DN6906_c0_g1_i2.p1")
1495	GO:0009966	regulation of signal transduction	135	6	10.32	1.00000	c("Ruditapes_philippinarum_DN15359_c0_g2_i3.p1", "Ruditapes_philippinarum_DN2489_c2_g1_i4.p1", "Ruditapes_philippinarum_DN257_c4_g1_i3.p1", "Ruditapes_philippinarum_DN6423_c1_g2_i2.p1", "Ruditapes_philippinarum_DN651_c1_g1_i10.p1", "Ruditapes_philippinarum_DN7037_c0_g1_i4.p1")
1496	GO:0009967	positive regulation of signal transducti...	35	2	2.68	1.00000	c("Ruditapes_philippinarum_DN2489_c2_g1_i4.p1", "Ruditapes_philippinarum_DN6423_c1_g2_i2.p1")
1497	GO:0009968	negative regulation of signal transducti...	35	3	2.68	1.00000	c("Ruditapes_philippinarum_DN15359_c0_g2_i3.p1", "Ruditapes_philippinarum_DN257_c4_g1_i3.p1", "Ruditapes_philippinarum_DN7037_c0_g1_i4.p1")
1498	GO:0002009	morphogenesis of an epithelium	8	1	0.61	1.00000	Ruditapes_philippinarum_DN20413_c0_g1_i6.p1
1499	GO:0006732	coenzyme metabolic process	144	8	11.01	1.00000	c("Ruditapes_philippinarum_DN10711_c0_g1_i9.p1", "Ruditapes_philippinarum_DN1072_c0_g1_i2.p1", "Ruditapes_philippinarum_DN18980_c0_g1_i1.p1", "Ruditapes_philippinarum_DN2639_c0_g1_i6.p1", "Ruditapes_philippinarum_DN3407_c0_g1_i13.p1", "Ruditapes_philippinarum_DN3407_c0_g1_i6.p1", "Ruditapes_philippinarum_DN3407_c0_g1_i9.p1", "Ruditapes_philippinarum_DN5805_c0_g1_i5.p1")
1500	GO:0006733	oxidoreduction coenzyme metabolic proces...	80	1	6.11	1.00000	Ruditapes_philippinarum_DN2639_c0_g1_i6.p1
1501	GO:0044843	cell cycle G1/S phase transition	6	1	0.46	1.00000	Ruditapes_philippinarum_DN9220_c0_g2_i3.p1
1502	GO:0051783	regulation of nuclear division	11	6	0.84	1.00000	c("Ruditapes_philippinarum_DN1063_c0_g1_i13.p2", "Ruditapes_philippinarum_DN2088_c0_g1_i1.p1", "Ruditapes_philippinarum_DN2890_c2_g1_i2.p1", "Ruditapes_philippinarum_DN47707_c0_g1_i2.p1", "Ruditapes_philippinarum_DN5632_c1_g1_i11.p2", "Ruditapes_philippinarum_DN8999_c0_g1_i7.p1")
1503	GO:0051784	negative regulation of nuclear division	7	4	0.54	1.00000	c("Ruditapes_philippinarum_DN2088_c0_g1_i1.p1", "Ruditapes_philippinarum_DN2890_c2_g1_i2.p1", "Ruditapes_philippinarum_DN47707_c0_g1_i2.p1", "Ruditapes_philippinarum_DN8999_c0_g1_i7.p1")
1504	GO:0031344	regulation of cell projection organizati...	3	2	0.23	1.00000	c("Ruditapes_philippinarum_DN4009_c0_g1_i4.p1", "Ruditapes_philippinarum_DN4009_c0_g1_i5.p1")
1505	GO:0042255	ribosome assembly	9	1	0.69	1.00000	Ruditapes_philippinarum_DN3055_c0_g1_i1.p1
1506	GO:0097435	supramolecular fiber organization	109	5	8.33	1.00000	c("Ruditapes_philippinarum_DN2085_c0_g1_i1.p1", "Ruditapes_philippinarum_DN2085_c0_g1_i4.p1", "Ruditapes_philippinarum_DN2921_c0_g1_i5.p1", "Ruditapes_philippinarum_DN4990_c0_g1_i5.p1", "Ruditapes_philippinarum_DN9842_c0_g1_i2.p1")
1507	GO:0060147	regulation of posttranscriptional gene s...	1	1	0.08	1.00000	Ruditapes_philippinarum_DN3096_c0_g2_i3.p1
1508	GO:0031347	regulation of defense response	120	1	9.17	1.00000	Ruditapes_philippinarum_DN257_c4_g1_i3.p1
1509	GO:0046785	microtubule polymerization	17	3	1.3	1.00000	c("Ruditapes_philippinarum_DN2921_c0_g1_i5.p1", "Ruditapes_philippinarum_DN4990_c0_g1_i5.p1", "Ruditapes_philippinarum_DN9842_c0_g1_i2.p1")
1510	GO:0031348	negative regulation of defense response	7	1	0.54	1.00000	Ruditapes_philippinarum_DN257_c4_g1_i3.p1
1511	GO:0031349	positive regulation of defense response	112	1	8.56	1.00000	Ruditapes_philippinarum_DN257_c4_g1_i3.p1
1512	GO:0021700	developmental maturation	1	1	0.08	1.00000	Ruditapes_philippinarum_DN14476_c0_g1_i4.p1
1513	GO:1904666	regulation of ubiquitin protein ligase a...	6	3	0.46	1.00000	c("Ruditapes_philippinarum_DN1027_c0_g1_i4.p1", "Ruditapes_philippinarum_DN1294_c0_g1_i2.p1", "Ruditapes_philippinarum_DN872_c0_g1_i1.p1")
1514	GO:0031589	cell-substrate adhesion	58	13	4.43	1.00000	c("Ruditapes_philippinarum_DN10038_c0_g1_i1.p1", "Ruditapes_philippinarum_DN1166_c0_g1_i1.p1", "Ruditapes_philippinarum_DN12891_c0_g1_i5.p1", "Ruditapes_philippinarum_DN13060_c0_g1_i4.p1", "Ruditapes_philippinarum_DN15941_c0_g1_i4.p1", "Ruditapes_philippinarum_DN32266_c0_g1_i10.p1", "Ruditapes_philippinarum_DN32266_c0_g1_i4.p1", "Ruditapes_philippinarum_DN6499_c0_g1_i7.p1", "Ruditapes_philippinar…
1515	GO:0044837	actomyosin contractile ring organization	7	2	0.54	1.00000	c("Ruditapes_philippinarum_DN4754_c0_g1_i5.p1", "Ruditapes_philippinarum_DN6059_c0_g1_i4.p1")
1516	GO:0044839	cell cycle G2/M phase transition	22	6	1.68	1.00000	c("Ruditapes_philippinarum_DN13173_c0_g1_i4.p1", "Ruditapes_philippinarum_DN1409_c1_g1_i1.p1", "Ruditapes_philippinarum_DN16965_c0_g1_i3.p1", "Ruditapes_philippinarum_DN2982_c1_g1_i5.p1", "Ruditapes_philippinarum_DN3735_c0_g1_i4.p1", "Ruditapes_philippinarum_DN6906_c0_g1_i2.p1")
1517	GO:0009987	cellular process	9302	874	710.99	1.00000	c("Ruditapes_philippinarum_DN1_c2_g1_i1.p1", "Ruditapes_philippinarum_DN100_c0_g1_i3.p1", "Ruditapes_philippinarum_DN100_c0_g1_i9.p1", "Ruditapes_philippinarum_DN10079_c0_g1_i6.p1", "Ruditapes_philippinarum_DN10079_c0_g2_i1.p1", "Ruditapes_philippinarum_DN101_c1_g1_i5.p1", "Ruditapes_philippinarum_DN10125_c0_g1_i4.p1", "Ruditapes_philippinarum_DN1016_c0_g1_i6.p1", "Ruditapes_philippinarum_DN10186…
1518	GO:0006928	movement of cell or subcellular componen...	277	42	21.17	1.00000	c("Ruditapes_philippinarum_DN11019_c0_g1_i3.p1", "Ruditapes_philippinarum_DN11414_c0_g1_i4.p1", "Ruditapes_philippinarum_DN13419_c0_g1_i5.p1", "Ruditapes_philippinarum_DN1523_c0_g1_i7.p1", "Ruditapes_philippinarum_DN1825_c0_g2_i5.p1", "Ruditapes_philippinarum_DN1841_c0_g1_i6.p1", "Ruditapes_philippinarum_DN1875_c0_g1_i7.p1", "Ruditapes_philippinarum_DN1875_c0_g2_i5.p1", "Ruditapes_philippinarum_D…
1519	GO:0031570	DNA integrity checkpoint	26	8	1.99	1.00000	c("Ruditapes_philippinarum_DN15069_c0_g1_i4.p1", "Ruditapes_philippinarum_DN16965_c0_g1_i3.p1", "Ruditapes_philippinarum_DN4931_c0_g2_i2.p1", "Ruditapes_philippinarum_DN4931_c0_g2_i3.p1", "Ruditapes_philippinarum_DN5603_c0_g1_i4.p1", "Ruditapes_philippinarum_DN6906_c0_g1_i2.p1", "Ruditapes_philippinarum_DN8403_c0_g1_i5.p1", "Ruditapes_philippinarum_DN842_c3_g1_i1.p1")
1520	GO:0031572	G2 DNA damage checkpoint	3	1	0.23	1.00000	Ruditapes_philippinarum_DN16965_c0_g1_i3.p1
1521	GO:0032409	regulation of transporter activity	30	1	2.29	1.00000	Ruditapes_philippinarum_DN3679_c0_g1_i4.p1
1522	GO:0045017	glycerolipid biosynthetic process	61	4	4.66	1.00000	c("Ruditapes_philippinarum_DN11895_c0_g1_i6.p1", "Ruditapes_philippinarum_DN12434_c0_g1_i5.p1", "Ruditapes_philippinarum_DN4377_c0_g2_i3.p1", "Ruditapes_philippinarum_DN9172_c0_g1_i12.p1")
1523	GO:0031577	spindle checkpoint	7	4	0.54	1.00000	c("Ruditapes_philippinarum_DN2088_c0_g1_i1.p1", "Ruditapes_philippinarum_DN2890_c2_g1_i2.p1", "Ruditapes_philippinarum_DN47707_c0_g1_i2.p1", "Ruditapes_philippinarum_DN8999_c0_g1_i7.p1")
1524	GO:0031579	membrane raft organization	33	3	2.52	1.00000	c("Ruditapes_philippinarum_DN697_c0_g1_i3.p1", "Ruditapes_philippinarum_DN697_c0_g1_i5.p1", "Ruditapes_philippinarum_DN697_c0_g1_i6.p1")
1525	GO:0034762	regulation of transmembrane transport	30	1	2.29	1.00000	Ruditapes_philippinarum_DN3679_c0_g1_i4.p1
1526	GO:0034764	positive regulation of transmembrane tra...	29	1	2.22	1.00000	Ruditapes_philippinarum_DN3679_c0_g1_i4.p1
1527	GO:0034765	regulation of ion transmembrane transpor...	30	1	2.29	1.00000	Ruditapes_philippinarum_DN3679_c0_g1_i4.p1
1528	GO:0042274	ribosomal small subunit biogenesis	6	2	0.46	1.00000	c("Ruditapes_philippinarum_DN1875_c1_g1_i5.p1", "Ruditapes_philippinarum_DN1883_c0_g2_i1.p1")
1529	GO:0090304	nucleic acid metabolic process	2525	387	193	1.00000	c("Ruditapes_philippinarum_DN10079_c0_g1_i6.p1", "Ruditapes_philippinarum_DN10079_c0_g2_i1.p1", "Ruditapes_philippinarum_DN101_c1_g1_i5.p1", "Ruditapes_philippinarum_DN1016_c0_g1_i6.p1", "Ruditapes_philippinarum_DN10242_c0_g1_i2.p1", "Ruditapes_philippinarum_DN10400_c0_g1_i3.p1", "Ruditapes_philippinarum_DN10444_c0_g1_i3.p1", "Ruditapes_philippinarum_DN10480_c0_g2_i1.p1", "Ruditapes_philippinarum…
1530	GO:0090305	nucleic acid phosphodiester bond hydroly...	30	2	2.29	1.00000	c("Ruditapes_philippinarum_DN1075_c1_g1_i6.p1", "Ruditapes_philippinarum_DN2504_c0_g1_i7.p1")
1531	GO:0034767	positive regulation of ion transmembrane...	29	1	2.22	1.00000	Ruditapes_philippinarum_DN3679_c0_g1_i4.p1
1532	GO:0000002	mitochondrial genome maintenance	1	0	0.08	1.00000	character(0)
1533	GO:0000038	very long-chain fatty acid metabolic pro...	2	0	0.15	1.00000	character(0)
1534	GO:0000045	autophagosome assembly	9	0	0.69	1.00000	character(0)
1535	GO:0000056	ribosomal small subunit export from nucl...	3	0	0.23	1.00000	character(0)
1536	GO:0000098	sulfur amino acid catabolic process	2	0	0.15	1.00000	character(0)
1537	GO:0000103	sulfate assimilation	2	0	0.15	1.00000	character(0)
1538	GO:0000122	negative regulation of transcription by ...	10	0	0.76	1.00000	character(0)
1539	GO:0000183	chromatin silencing at rDNA	7	0	0.54	1.00000	character(0)
1540	GO:0000187	activation of MAPK activity	1	0	0.08	1.00000	character(0)
1541	GO:0000209	protein polyubiquitination	10	0	0.76	1.00000	character(0)
1542	GO:0000244	spliceosomal tri-snRNP complex assembly	2	0	0.15	1.00000	character(0)
1543	GO:0000245	spliceosomal complex assembly	21	0	1.61	1.00000	character(0)
1544	GO:0000255	allantoin metabolic process	8	0	0.61	1.00000	character(0)
1545	GO:0000256	allantoin catabolic process	6	0	0.46	1.00000	character(0)
1546	GO:0000266	mitochondrial fission	4	0	0.31	1.00000	character(0)
1547	GO:0000271	polysaccharide biosynthetic process	6	0	0.46	1.00000	character(0)
1548	GO:0000272	polysaccharide catabolic process	2	0	0.15	1.00000	character(0)
1549	GO:0000291	nuclear-transcribed mRNA catabolic proce...	1	0	0.08	1.00000	character(0)
1550	GO:0000302	response to reactive oxygen species	1	0	0.08	1.00000	character(0)
1551	GO:0000422	autophagy of mitochondrion	1	0	0.08	1.00000	character(0)
1552	GO:0000463	maturation of LSU-rRNA from tricistronic...	2	0	0.15	1.00000	character(0)
1553	GO:0000470	maturation of LSU-rRNA	3	0	0.23	1.00000	character(0)
1554	GO:0000711	meiotic DNA repair synthesis	1	0	0.08	1.00000	character(0)
1555	GO:0000737	DNA catabolic process, endonucleolytic	4	0	0.31	1.00000	character(0)
1556	GO:0000768	syncytium formation by plasma membrane f...	2	0	0.15	1.00000	character(0)
1557	GO:0000902	cell morphogenesis	36	0	2.75	1.00000	character(0)
1558	GO:0000904	cell morphogenesis involved in different...	19	0	1.45	1.00000	character(0)
1559	GO:0000959	mitochondrial RNA metabolic process	2	0	0.15	1.00000	character(0)
1560	GO:0001101	response to acid chemical	6	0	0.46	1.00000	character(0)
1561	GO:0001501	skeletal system development	2	0	0.15	1.00000	character(0)
1562	GO:0001503	ossification	1	0	0.08	1.00000	character(0)
1563	GO:0001505	regulation of neurotransmitter levels	23	0	1.76	1.00000	character(0)
1564	GO:0001516	prostaglandin biosynthetic process	4	0	0.31	1.00000	character(0)
1565	GO:0001523	retinoid metabolic process	1	0	0.08	1.00000	character(0)
1566	GO:0001558	regulation of cell growth	2	0	0.15	1.00000	character(0)
1567	GO:0001654	eye development	2	0	0.15	1.00000	character(0)
1568	GO:0001655	urogenital system development	2	0	0.15	1.00000	character(0)
1569	GO:0001666	response to hypoxia	2	0	0.15	1.00000	character(0)
1570	GO:0001678	cellular glucose homeostasis	7	0	0.54	1.00000	character(0)
1571	GO:0001709	cell fate determination	1	0	0.08	1.00000	character(0)
1572	GO:0001763	morphogenesis of a branching structure	1	0	0.08	1.00000	character(0)
1573	GO:0001764	neuron migration	2	0	0.15	1.00000	character(0)
1574	GO:0001775	cell activation	1	0	0.08	1.00000	character(0)
1575	GO:0001822	kidney development	2	0	0.15	1.00000	character(0)
1576	GO:0001837	epithelial to mesenchymal transition	1	0	0.08	1.00000	character(0)
1577	GO:0001867	complement activation, lectin pathway	3	0	0.23	1.00000	character(0)
1578	GO:0001881	receptor recycling	3	0	0.23	1.00000	character(0)
1579	GO:0001889	liver development	3	0	0.23	1.00000	character(0)
1580	GO:0001894	tissue homeostasis	2	0	0.15	1.00000	character(0)
1581	GO:0001895	retina homeostasis	2	0	0.15	1.00000	character(0)
1582	GO:0001919	regulation of receptor recycling	3	0	0.23	1.00000	character(0)
1583	GO:0001933	negative regulation of protein phosphory...	3	0	0.23	1.00000	character(0)
1584	GO:0002028	regulation of sodium ion transport	1	0	0.08	1.00000	character(0)
1585	GO:0002062	chondrocyte differentiation	2	0	0.15	1.00000	character(0)
1586	GO:0002063	chondrocyte development	2	0	0.15	1.00000	character(0)
1587	GO:0002064	epithelial cell development	3	0	0.23	1.00000	character(0)
1588	GO:0002065	columnar/cuboidal epithelial cell differ...	3	0	0.23	1.00000	character(0)
1589	GO:0002066	columnar/cuboidal epithelial cell develo...	3	0	0.23	1.00000	character(0)
1590	GO:0002067	glandular epithelial cell differentiatio...	3	0	0.23	1.00000	character(0)
1591	GO:0002068	glandular epithelial cell development	3	0	0.23	1.00000	character(0)
1592	GO:0002084	protein depalmitoylation	7	0	0.54	1.00000	character(0)
1593	GO:0002100	tRNA wobble adenosine to inosine editing	1	0	0.08	1.00000	character(0)
1594	GO:0002115	store-operated calcium entry	4	0	0.31	1.00000	character(0)
1595	GO:0002143	tRNA wobble position uridine thiolation	1	0	0.08	1.00000	character(0)
1596	GO:0002159	desmosome assembly	1	0	0.08	1.00000	character(0)
1597	GO:0002224	toll-like receptor signaling pathway	80	0	6.11	1.00000	character(0)
1598	GO:0002237	response to molecule of bacterial origin	1	0	0.08	1.00000	character(0)
1599	GO:0002238	response to molecule of fungal origin	6	0	0.46	1.00000	character(0)
1600	GO:0002262	myeloid cell homeostasis	1	0	0.08	1.00000	character(0)
1601	GO:0002274	myeloid leukocyte activation	1	0	0.08	1.00000	character(0)
1602	GO:0002520	immune system development	2	0	0.15	1.00000	character(0)
1603	GO:0002521	leukocyte differentiation	1	0	0.08	1.00000	character(0)
1604	GO:0002526	acute inflammatory response	1	0	0.08	1.00000	character(0)
1605	GO:0002573	myeloid leukocyte differentiation	1	0	0.08	1.00000	character(0)
1606	GO:0002755	MyD88-dependent toll-like receptor signa...	12	0	0.92	1.00000	character(0)
1607	GO:0002756	MyD88-independent toll-like receptor sig...	3	0	0.23	1.00000	character(0)
1608	GO:0002761	regulation of myeloid leukocyte differen...	1	0	0.08	1.00000	character(0)
1609	GO:0002790	peptide secretion	11	0	0.84	1.00000	character(0)
1610	GO:0002791	regulation of peptide secretion	9	0	0.69	1.00000	character(0)
1611	GO:0002934	desmosome organization	1	0	0.08	1.00000	character(0)
1612	GO:0003012	muscle system process	3	0	0.23	1.00000	character(0)
1613	GO:0003013	circulatory system process	4	0	0.31	1.00000	character(0)
1614	GO:0003309	type B pancreatic cell differentiation	3	0	0.23	1.00000	character(0)
1615	GO:0003323	type B pancreatic cell development	3	0	0.23	1.00000	character(0)
1616	GO:0003333	amino acid transmembrane transport	1	0	0.08	1.00000	character(0)
1617	GO:0005976	polysaccharide metabolic process	14	0	1.07	1.00000	character(0)
1618	GO:0005977	glycogen metabolic process	14	0	1.07	1.00000	character(0)
1619	GO:0005978	glycogen biosynthetic process	6	0	0.46	1.00000	character(0)
1620	GO:0005980	glycogen catabolic process	2	0	0.15	1.00000	character(0)
1621	GO:0005981	regulation of glycogen catabolic process	1	0	0.08	1.00000	character(0)
1622	GO:0005984	disaccharide metabolic process	1	0	0.08	1.00000	character(0)
1623	GO:0005991	trehalose metabolic process	1	0	0.08	1.00000	character(0)
1624	GO:0006000	fructose metabolic process	6	0	0.46	1.00000	character(0)
1625	GO:0006002	fructose 6-phosphate metabolic process	1	0	0.08	1.00000	character(0)
1626	GO:0006003	fructose 2,6-bisphosphate metabolic proc...	3	0	0.23	1.00000	character(0)
1627	GO:0006004	fucose metabolic process	7	0	0.54	1.00000	character(0)
1628	GO:0006006	glucose metabolic process	25	0	1.91	1.00000	character(0)
1629	GO:0006011	UDP-glucose metabolic process	3	0	0.23	1.00000	character(0)
1630	GO:0006012	galactose metabolic process	12	0	0.92	1.00000	character(0)
1631	GO:0006021	inositol biosynthetic process	1	0	0.08	1.00000	character(0)
1632	GO:0006023	aminoglycan biosynthetic process	2	0	0.15	1.00000	character(0)
1633	GO:0006024	glycosaminoglycan biosynthetic process	2	0	0.15	1.00000	character(0)
1634	GO:0006029	proteoglycan metabolic process	6	0	0.46	1.00000	character(0)
1635	GO:0006040	amino sugar metabolic process	8	0	0.61	1.00000	character(0)
1636	GO:0006044	N-acetylglucosamine metabolic process	3	0	0.23	1.00000	character(0)
1637	GO:0006047	UDP-N-acetylglucosamine metabolic proces...	1	0	0.08	1.00000	character(0)
1638	GO:0006048	UDP-N-acetylglucosamine biosynthetic pro...	1	0	0.08	1.00000	character(0)
1639	GO:0006071	glycerol metabolic process	2	0	0.15	1.00000	character(0)
1640	GO:0006072	glycerol-3-phosphate metabolic process	12	0	0.92	1.00000	character(0)
1641	GO:0006073	cellular glucan metabolic process	14	0	1.07	1.00000	character(0)
1642	GO:0006083	acetate metabolic process	8	0	0.61	1.00000	character(0)
1643	GO:0006085	acetyl-CoA biosynthetic process	9	0	0.69	1.00000	character(0)
1644	GO:0006086	acetyl-CoA biosynthetic process from pyr...	5	0	0.38	1.00000	character(0)
1645	GO:0006089	lactate metabolic process	2	0	0.15	1.00000	character(0)
1646	GO:0006094	gluconeogenesis	15	0	1.15	1.00000	character(0)
1647	GO:0006098	pentose-phosphate shunt	7	0	0.54	1.00000	character(0)
1648	GO:0006102	isocitrate metabolic process	3	0	0.23	1.00000	character(0)
1649	GO:0006106	fumarate metabolic process	3	0	0.23	1.00000	character(0)
1650	GO:0006109	regulation of carbohydrate metabolic pro...	2	0	0.15	1.00000	character(0)
1651	GO:0006111	regulation of gluconeogenesis	1	0	0.08	1.00000	character(0)
1652	GO:0006112	energy reserve metabolic process	14	0	1.07	1.00000	character(0)
1653	GO:0006120	mitochondrial electron transport, NADH t...	5	0	0.38	1.00000	character(0)
1654	GO:0006122	mitochondrial electron transport, ubiqui...	3	0	0.23	1.00000	character(0)
1655	GO:0006145	purine nucleobase catabolic process	3	0	0.23	1.00000	character(0)
1656	GO:0006147	guanine catabolic process	3	0	0.23	1.00000	character(0)
1657	GO:0006152	purine nucleoside catabolic process	2	0	0.15	1.00000	character(0)
1658	GO:0006154	adenosine catabolic process	2	0	0.15	1.00000	character(0)
1659	GO:0006166	purine ribonucleoside salvage	3	0	0.23	1.00000	character(0)
1660	GO:0006168	adenine salvage	1	0	0.08	1.00000	character(0)
1661	GO:0006171	cAMP biosynthetic process	3	0	0.23	1.00000	character(0)
1662	GO:0006211	5-methylcytosine catabolic process	3	0	0.23	1.00000	character(0)
1663	GO:0006283	transcription-coupled nucleotide-excisio...	3	0	0.23	1.00000	character(0)
1664	GO:0006285	base-excision repair, AP site formation	1	0	0.08	1.00000	character(0)
1665	GO:0006303	double-strand break repair via nonhomolo...	5	0	0.38	1.00000	character(0)
1666	GO:0006307	DNA dealkylation involved in DNA repair	2	0	0.15	1.00000	character(0)
1667	GO:0006308	DNA catabolic process	6	0	0.46	1.00000	character(0)
1668	GO:0006309	apoptotic DNA fragmentation	3	0	0.23	1.00000	character(0)
1669	GO:0006313	transposition, DNA-mediated	15	0	1.15	1.00000	character(0)
1670	GO:0006359	regulation of transcription by RNA polym...	1	0	0.08	1.00000	character(0)
1671	GO:0006376	mRNA splice site selection	2	0	0.15	1.00000	character(0)
1672	GO:0006382	adenosine to inosine editing	1	0	0.08	1.00000	character(0)
1673	GO:0006390	mitochondrial transcription	2	0	0.15	1.00000	character(0)
1674	GO:0006404	RNA import into nucleus	1	0	0.08	1.00000	character(0)
1675	GO:0006409	tRNA export from nucleus	1	0	0.08	1.00000	character(0)
1676	GO:0006421	asparaginyl-tRNA aminoacylation	5	0	0.38	1.00000	character(0)
1677	GO:0006423	cysteinyl-tRNA aminoacylation	3	0	0.23	1.00000	character(0)
1678	GO:0006425	glutaminyl-tRNA aminoacylation	1	0	0.08	1.00000	character(0)
1679	GO:0006426	glycyl-tRNA aminoacylation	3	0	0.23	1.00000	character(0)
1680	GO:0006432	phenylalanyl-tRNA aminoacylation	5	0	0.38	1.00000	character(0)
1681	GO:0006435	threonyl-tRNA aminoacylation	1	0	0.08	1.00000	character(0)
1682	GO:0006436	tryptophanyl-tRNA aminoacylation	4	0	0.31	1.00000	character(0)
1683	GO:0006438	valyl-tRNA aminoacylation	4	0	0.31	1.00000	character(0)
1684	GO:0006446	regulation of translational initiation	5	0	0.38	1.00000	character(0)
1685	GO:0006449	regulation of translational termination	3	0	0.23	1.00000	character(0)
1686	GO:0006450	regulation of translational fidelity	1	0	0.08	1.00000	character(0)
1687	GO:0006465	signal peptide processing	13	0	0.99	1.00000	character(0)
1688	GO:0006469	negative regulation of protein kinase ac...	1	0	0.08	1.00000	character(0)
1689	GO:0006474	N-terminal protein amino acid acetylatio...	1	0	0.08	1.00000	character(0)
1690	GO:0006477	protein sulfation	1	0	0.08	1.00000	character(0)
1691	GO:0006478	peptidyl-tyrosine sulfation	1	0	0.08	1.00000	character(0)
1692	GO:0006481	C-terminal protein methylation	1	0	0.08	1.00000	character(0)
1693	GO:0006482	protein demethylation	4	0	0.31	1.00000	character(0)
1694	GO:0006487	protein N-linked glycosylation	15	0	1.15	1.00000	character(0)
1695	GO:0006488	dolichol-linked oligosaccharide biosynth...	11	0	0.84	1.00000	character(0)
1696	GO:0006490	oligosaccharide-lipid intermediate biosy...	14	0	1.07	1.00000	character(0)
1697	GO:0006493	protein O-linked glycosylation	32	0	2.45	1.00000	character(0)
1698	GO:0006498	N-terminal protein lipidation	1	0	0.08	1.00000	character(0)
1699	GO:0006499	N-terminal protein myristoylation	1	0	0.08	1.00000	character(0)
1700	GO:0006509	membrane protein ectodomain proteolysis	1	0	0.08	1.00000	character(0)
1701	GO:0006516	glycoprotein catabolic process	1	0	0.08	1.00000	character(0)
1702	GO:0006522	alanine metabolic process	2	0	0.15	1.00000	character(0)
1703	GO:0006525	arginine metabolic process	4	0	0.31	1.00000	character(0)
1704	GO:0006526	arginine biosynthetic process	2	0	0.15	1.00000	character(0)
1705	GO:0006528	asparagine metabolic process	6	0	0.46	1.00000	character(0)
1706	GO:0006529	asparagine biosynthetic process	6	0	0.46	1.00000	character(0)
1707	GO:0006534	cysteine metabolic process	4	0	0.31	1.00000	character(0)
1708	GO:0006535	cysteine biosynthetic process from serin...	1	0	0.08	1.00000	character(0)
1709	GO:0006536	glutamate metabolic process	5	0	0.38	1.00000	character(0)
1710	GO:0006537	glutamate biosynthetic process	4	0	0.31	1.00000	character(0)
1711	GO:0006542	glutamine biosynthetic process	5	0	0.38	1.00000	character(0)
1712	GO:0006544	glycine metabolic process	8	0	0.61	1.00000	character(0)
1713	GO:0006545	glycine biosynthetic process	4	0	0.31	1.00000	character(0)
1714	GO:0006546	glycine catabolic process	4	0	0.31	1.00000	character(0)
1715	GO:0006553	lysine metabolic process	1	0	0.08	1.00000	character(0)
1716	GO:0006556	S-adenosylmethionine biosynthetic proces...	3	0	0.23	1.00000	character(0)
1717	GO:0006558	L-phenylalanine metabolic process	4	0	0.31	1.00000	character(0)
1718	GO:0006559	L-phenylalanine catabolic process	4	0	0.31	1.00000	character(0)
1719	GO:0006562	proline catabolic process	4	0	0.31	1.00000	character(0)
1720	GO:0006563	L-serine metabolic process	7	0	0.54	1.00000	character(0)
1721	GO:0006564	L-serine biosynthetic process	3	0	0.23	1.00000	character(0)
1722	GO:0006566	threonine metabolic process	2	0	0.15	1.00000	character(0)
1723	GO:0006567	threonine catabolic process	2	0	0.15	1.00000	character(0)
1724	GO:0006568	tryptophan metabolic process	22	0	1.68	1.00000	character(0)
1725	GO:0006569	tryptophan catabolic process	22	0	1.68	1.00000	character(0)
1726	GO:0006570	tyrosine metabolic process	1	0	0.08	1.00000	character(0)
1727	GO:0006577	amino-acid betaine metabolic process	2	0	0.15	1.00000	character(0)
1728	GO:0006578	amino-acid betaine biosynthetic process	2	0	0.15	1.00000	character(0)
1729	GO:0006582	melanin metabolic process	12	0	0.92	1.00000	character(0)
1730	GO:0006586	indolalkylamine metabolic process	22	0	1.68	1.00000	character(0)
1731	GO:0006591	ornithine metabolic process	1	0	0.08	1.00000	character(0)
1732	GO:0006596	polyamine biosynthetic process	9	0	0.69	1.00000	character(0)
1733	GO:0006597	spermine biosynthetic process	3	0	0.23	1.00000	character(0)
1734	GO:0006612	protein targeting to membrane	20	0	1.53	1.00000	character(0)
1735	GO:0006613	cotranslational protein targeting to mem...	17	0	1.3	1.00000	character(0)
1736	GO:0006614	SRP-dependent cotranslational protein ta...	17	0	1.3	1.00000	character(0)
1737	GO:0006616	SRP-dependent cotranslational protein ta...	1	0	0.08	1.00000	character(0)
1738	GO:0006620	posttranslational protein targeting to e...	1	0	0.08	1.00000	character(0)
1739	GO:0006621	protein retention in ER lumen	1	0	0.08	1.00000	character(0)
1740	GO:0006622	protein targeting to lysosome	3	0	0.23	1.00000	character(0)
1741	GO:0006623	protein targeting to vacuole	4	0	0.31	1.00000	character(0)
1742	GO:0006625	protein targeting to peroxisome	11	0	0.84	1.00000	character(0)
1743	GO:0006627	protein processing involved in protein t...	11	0	0.84	1.00000	character(0)
1744	GO:0006636	unsaturated fatty acid biosynthetic proc...	4	0	0.31	1.00000	character(0)
1745	GO:0006638	neutral lipid metabolic process	1	0	0.08	1.00000	character(0)
1746	GO:0006639	acylglycerol metabolic process	1	0	0.08	1.00000	character(0)
1747	GO:0006641	triglyceride metabolic process	1	0	0.08	1.00000	character(0)
1748	GO:0006654	phosphatidic acid biosynthetic process	1	0	0.08	1.00000	character(0)
1749	GO:0006655	phosphatidylglycerol biosynthetic proces...	2	0	0.15	1.00000	character(0)
1750	GO:0006656	phosphatidylcholine biosynthetic process	2	0	0.15	1.00000	character(0)
1751	GO:0006658	phosphatidylserine metabolic process	5	0	0.38	1.00000	character(0)
1752	GO:0006659	phosphatidylserine biosynthetic process	2	0	0.15	1.00000	character(0)
1753	GO:0006662	glycerol ether metabolic process	5	0	0.38	1.00000	character(0)
1754	GO:0006677	glycosylceramide metabolic process	8	0	0.61	1.00000	character(0)
1755	GO:0006678	glucosylceramide metabolic process	1	0	0.08	1.00000	character(0)
1756	GO:0006680	glucosylceramide catabolic process	1	0	0.08	1.00000	character(0)
1757	GO:0006681	galactosylceramide metabolic process	7	0	0.54	1.00000	character(0)
1758	GO:0006683	galactosylceramide catabolic process	7	0	0.54	1.00000	character(0)
1759	GO:0006684	sphingomyelin metabolic process	2	0	0.15	1.00000	character(0)
1760	GO:0006685	sphingomyelin catabolic process	2	0	0.15	1.00000	character(0)
1761	GO:0006690	icosanoid metabolic process	8	0	0.61	1.00000	character(0)
1762	GO:0006691	leukotriene metabolic process	4	0	0.31	1.00000	character(0)
1763	GO:0006692	prostanoid metabolic process	4	0	0.31	1.00000	character(0)
1764	GO:0006693	prostaglandin metabolic process	4	0	0.31	1.00000	character(0)
1765	GO:0006695	cholesterol biosynthetic process	3	0	0.23	1.00000	character(0)
1766	GO:0006699	bile acid biosynthetic process	1	0	0.08	1.00000	character(0)
1767	GO:0006721	terpenoid metabolic process	1	0	0.08	1.00000	character(0)
1768	GO:0006729	tetrahydrobiopterin biosynthetic process	6	0	0.46	1.00000	character(0)
1769	GO:0006730	one-carbon metabolic process	3	0	0.23	1.00000	character(0)
1770	GO:0006739	NADP metabolic process	9	0	0.69	1.00000	character(0)
1771	GO:0006741	NADP biosynthetic process	2	0	0.15	1.00000	character(0)
1772	GO:0006743	ubiquinone metabolic process	14	0	1.07	1.00000	character(0)
1773	GO:0006744	ubiquinone biosynthetic process	14	0	1.07	1.00000	character(0)
1774	GO:0006750	glutathione biosynthetic process	10	0	0.76	1.00000	character(0)
1775	GO:0006771	riboflavin metabolic process	1	0	0.08	1.00000	character(0)
1776	GO:0006772	thiamine metabolic process	1	0	0.08	1.00000	character(0)
1777	GO:0006775	fat-soluble vitamin metabolic process	2	0	0.15	1.00000	character(0)
1778	GO:0006780	uroporphyrinogen III biosynthetic proces...	1	0	0.08	1.00000	character(0)
1779	GO:0006784	heme a biosynthetic process	3	0	0.23	1.00000	character(0)
1780	GO:0006805	xenobiotic metabolic process	3	0	0.23	1.00000	character(0)
1781	GO:0006809	nitric oxide biosynthetic process	1	0	0.08	1.00000	character(0)
1782	GO:0006817	phosphate ion transport	22	0	1.68	1.00000	character(0)
1783	GO:0006820	anion transport	145	0	11.08	1.00000	character(0)
1784	GO:0006821	chloride transport	14	0	1.07	1.00000	character(0)
1785	GO:0006825	copper ion transport	11	0	0.84	1.00000	character(0)
1786	GO:0006836	neurotransmitter transport	11	0	0.84	1.00000	character(0)
1787	GO:0006848	pyruvate transport	5	0	0.38	1.00000	character(0)
1788	GO:0006850	mitochondrial pyruvate transmembrane tra...	5	0	0.38	1.00000	character(0)
1789	GO:0006857	oligopeptide transport	1	0	0.08	1.00000	character(0)
1790	GO:0006865	amino acid transport	6	0	0.46	1.00000	character(0)
1791	GO:0006884	cell volume homeostasis	2	0	0.15	1.00000	character(0)
1792	GO:0006885	regulation of pH	17	0	1.3	1.00000	character(0)
1793	GO:0006887	exocytosis	44	0	3.36	1.00000	character(0)
1794	GO:0006888	ER to Golgi vesicle-mediated transport	38	0	2.9	1.00000	character(0)
1795	GO:0006890	retrograde vesicle-mediated transport, G...	10	0	0.76	1.00000	character(0)
1796	GO:0006891	intra-Golgi vesicle-mediated transport	10	0	0.76	1.00000	character(0)
1797	GO:0006892	post-Golgi vesicle-mediated transport	7	0	0.54	1.00000	character(0)
1798	GO:0006893	Golgi to plasma membrane transport	3	0	0.23	1.00000	character(0)
1799	GO:0006895	Golgi to endosome transport	4	0	0.31	1.00000	character(0)
1800	GO:0006898	receptor-mediated endocytosis	6	0	0.46	1.00000	character(0)
1801	GO:0006900	vesicle budding from membrane	3	0	0.23	1.00000	character(0)
1802	GO:0006901	vesicle coating	2	0	0.15	1.00000	character(0)
1803	GO:0006903	vesicle targeting	8	0	0.61	1.00000	character(0)
1804	GO:0006904	vesicle docking involved in exocytosis	19	0	1.45	1.00000	character(0)
1805	GO:0006906	vesicle fusion	1	0	0.08	1.00000	character(0)
1806	GO:0006919	activation of cysteine-type endopeptidas...	1	0	0.08	1.00000	character(0)
1807	GO:0006921	cellular component disassembly involved ...	3	0	0.23	1.00000	character(0)
1808	GO:0006935	chemotaxis	18	0	1.38	1.00000	character(0)
1809	GO:0006936	muscle contraction	3	0	0.23	1.00000	character(0)
1810	GO:0006937	regulation of muscle contraction	2	0	0.15	1.00000	character(0)
1811	GO:0006949	syncytium formation	2	0	0.15	1.00000	character(0)
1812	GO:0006953	acute-phase response	1	0	0.08	1.00000	character(0)
1813	GO:0006954	inflammatory response	13	0	0.99	1.00000	character(0)
1814	GO:0006956	complement activation	32	0	2.45	1.00000	character(0)
1815	GO:0006959	humoral immune response	33	0	2.52	1.00000	character(0)
1816	GO:0006970	response to osmotic stress	1	0	0.08	1.00000	character(0)
1817	GO:0006971	hypotonic response	1	0	0.08	1.00000	character(0)
1818	GO:0006984	ER-nucleus signaling pathway	1	0	0.08	1.00000	character(0)
1819	GO:0006986	response to unfolded protein	2	0	0.15	1.00000	character(0)
1820	GO:0006991	response to sterol depletion	1	0	0.08	1.00000	character(0)
1821	GO:0007006	mitochondrial membrane organization	12	0	0.92	1.00000	character(0)
1822	GO:0007007	inner mitochondrial membrane organizatio...	11	0	0.84	1.00000	character(0)
1823	GO:0007015	actin filament organization	84	0	6.42	1.00000	character(0)
1824	GO:0007021	tubulin complex assembly	7	0	0.54	1.00000	character(0)
1825	GO:0007023	post-chaperonin tubulin folding pathway	9	0	0.69	1.00000	character(0)
1826	GO:0007030	Golgi organization	5	0	0.38	1.00000	character(0)
1827	GO:0007031	peroxisome organization	17	0	1.3	1.00000	character(0)
1828	GO:0007033	vacuole organization	15	0	1.15	1.00000	character(0)
1829	GO:0007040	lysosome organization	5	0	0.38	1.00000	character(0)
1830	GO:0007041	lysosomal transport	7	0	0.54	1.00000	character(0)
1831	GO:0007050	cell cycle arrest	3	0	0.23	1.00000	character(0)
1832	GO:0007129	synapsis	5	0	0.38	1.00000	character(0)
1833	GO:0007130	synaptonemal complex assembly	3	0	0.23	1.00000	character(0)
1834	GO:0007157	heterophilic cell-cell adhesion via plas...	3	0	0.23	1.00000	character(0)
1835	GO:0007162	negative regulation of cell adhesion	1	0	0.08	1.00000	character(0)
1836	GO:0007167	enzyme linked receptor protein signaling...	59	0	4.51	1.00000	character(0)
1837	GO:0007169	transmembrane receptor protein tyrosine ...	36	0	2.75	1.00000	character(0)
1838	GO:0007172	signal complex assembly	2	0	0.15	1.00000	character(0)
1839	GO:0007173	epidermal growth factor receptor signali...	5	0	0.38	1.00000	character(0)
1840	GO:0007178	transmembrane receptor protein serine/th...	23	0	1.76	1.00000	character(0)
1841	GO:0007179	transforming growth factor beta receptor...	6	0	0.46	1.00000	character(0)
1842	GO:0007187	G protein-coupled receptor signaling pat...	4	0	0.31	1.00000	character(0)
1843	GO:0007188	adenylate cyclase-modulating G protein-c...	4	0	0.31	1.00000	character(0)
1844	GO:0007194	negative regulation of adenylate cyclase...	7	0	0.54	1.00000	character(0)
1845	GO:0007204	positive regulation of cytosolic calcium...	1	0	0.08	1.00000	character(0)
1846	GO:0007205	protein kinase C-activating G protein-co...	6	0	0.46	1.00000	character(0)
1847	GO:0007213	G protein-coupled acetylcholine receptor...	2	0	0.15	1.00000	character(0)
1848	GO:0007215	glutamate receptor signaling pathway	5	0	0.38	1.00000	character(0)
1849	GO:0007218	neuropeptide signaling pathway	5	0	0.38	1.00000	character(0)
1850	GO:0007219	Notch signaling pathway	61	0	4.66	1.00000	character(0)
1851	GO:0007229	integrin-mediated signaling pathway	2	0	0.15	1.00000	character(0)
1852	GO:0007249	I-kappaB kinase/NF-kappaB signaling	22	0	1.68	1.00000	character(0)
1853	GO:0007250	activation of NF-kappaB-inducing kinase ...	1	0	0.08	1.00000	character(0)
1854	GO:0007254	JNK cascade	2	0	0.15	1.00000	character(0)
1855	GO:0007264	small GTPase mediated signal transductio...	123	0	9.4	1.00000	character(0)
1856	GO:0007265	Ras protein signal transduction	27	0	2.06	1.00000	character(0)
1857	GO:0007266	Rho protein signal transduction	10	0	0.76	1.00000	character(0)
1858	GO:0007269	neurotransmitter secretion	8	0	0.61	1.00000	character(0)
1859	GO:0007272	ensheathment of neurons	5	0	0.38	1.00000	character(0)
1860	GO:0007338	single fertilization	3	0	0.23	1.00000	character(0)
1861	GO:0007339	binding of sperm to zona pellucida	2	0	0.15	1.00000	character(0)
1862	GO:0007340	acrosome reaction	1	0	0.08	1.00000	character(0)
1863	GO:0007409	axonogenesis	18	0	1.38	1.00000	character(0)
1864	GO:0007411	axon guidance	18	0	1.38	1.00000	character(0)
1865	GO:0007416	synapse assembly	2	0	0.15	1.00000	character(0)
1866	GO:0007422	peripheral nervous system development	1	0	0.08	1.00000	character(0)
1867	GO:0007423	sensory organ development	5	0	0.38	1.00000	character(0)
1868	GO:0007517	muscle organ development	5	0	0.38	1.00000	character(0)
1869	GO:0007520	myoblast fusion	2	0	0.15	1.00000	character(0)
1870	GO:0007584	response to nutrient	4	0	0.31	1.00000	character(0)
1871	GO:0007586	digestion	1	0	0.08	1.00000	character(0)
1872	GO:0007591	molting cycle, chitin-based cuticle	1	0	0.08	1.00000	character(0)
1873	GO:0007596	blood coagulation	3	0	0.23	1.00000	character(0)
1874	GO:0007599	hemostasis	3	0	0.23	1.00000	character(0)
1875	GO:0007601	visual perception	2	0	0.15	1.00000	character(0)
1876	GO:0007606	sensory perception of chemical stimulus	2	0	0.15	1.00000	character(0)
1877	GO:0007610	behavior	1	0	0.08	1.00000	character(0)
1878	GO:0007623	circadian rhythm	3	0	0.23	1.00000	character(0)
1879	GO:0007624	ultradian rhythm	1	0	0.08	1.00000	character(0)
1880	GO:0007631	feeding behavior	1	0	0.08	1.00000	character(0)
1881	GO:0008015	blood circulation	4	0	0.31	1.00000	character(0)
1882	GO:0008037	cell recognition	2	0	0.15	1.00000	character(0)
1883	GO:0008053	mitochondrial fusion	4	0	0.31	1.00000	character(0)
1884	GO:0008063	Toll signaling pathway	9	0	0.69	1.00000	character(0)
1885	GO:0008064	regulation of actin polymerization or de...	61	0	4.66	1.00000	character(0)
1886	GO:0008154	actin polymerization or depolymerization	65	0	4.97	1.00000	character(0)
1887	GO:0008203	cholesterol metabolic process	4	0	0.31	1.00000	character(0)
1888	GO:0008206	bile acid metabolic process	1	0	0.08	1.00000	character(0)
1889	GO:0008214	protein dealkylation	4	0	0.31	1.00000	character(0)
1890	GO:0008215	spermine metabolic process	3	0	0.23	1.00000	character(0)
1891	GO:0008216	spermidine metabolic process	3	0	0.23	1.00000	character(0)
1892	GO:0008217	regulation of blood pressure	4	0	0.31	1.00000	character(0)
1893	GO:0008272	sulfate transport	20	0	1.53	1.00000	character(0)
1894	GO:0008277	regulation of G protein-coupled receptor...	2	0	0.15	1.00000	character(0)
1895	GO:0008284	positive regulation of cell proliferatio...	4	0	0.31	1.00000	character(0)
1896	GO:0008286	insulin receptor signaling pathway	1	0	0.08	1.00000	character(0)
1897	GO:0008295	spermidine biosynthetic process	3	0	0.23	1.00000	character(0)
1898	GO:0008356	asymmetric cell division	1	0	0.08	1.00000	character(0)
1899	GO:0008361	regulation of cell size	2	0	0.15	1.00000	character(0)
1900	GO:0008366	axon ensheathment	5	0	0.38	1.00000	character(0)
1901	GO:0008535	respiratory chain complex IV assembly	3	0	0.23	1.00000	character(0)
1902	GO:0008543	fibroblast growth factor receptor signal...	2	0	0.15	1.00000	character(0)
1903	GO:0008544	epidermis development	1	0	0.08	1.00000	character(0)
1904	GO:0008592	regulation of Toll signaling pathway	1	0	0.08	1.00000	character(0)
1905	GO:0008612	peptidyl-lysine modification to peptidyl...	5	0	0.38	1.00000	character(0)
1906	GO:0008614	pyridoxine metabolic process	3	0	0.23	1.00000	character(0)
[truncated: 1,222 more rows]
