# Supplementary material for: Germline-related molecular phenotype in Metazoa: conservation and innovation highlighted by comparative transcriptomics
Source: EvoDevo. 2023 Jan 30;14:2. doi: 10.1186/s13227-022-00207-3 (PMC9885605; doi:10.1186/s13227-022-00207-3)
Supplement: Supplementary file 1 — Additional file 1: Zipped directory comprehending more detailed information on the species-specific transcriptomic analyses (transcriptomic statistics, read counts, fasta of upregulated transcripts, GO/IPR enrichment analyses, ratios bootstrap iterations) and extensive results of the comparative analyses (co-upregulated transcripts, co-enriched GO/IPR, comparisons of different cut-off iterations) [file 13227_2022_207_MOESM1_ESM.zip › SUPPLEMENTARY_MATERIAL/Ruditapes_philippinarum/topGO_tab_mol_function_weight01.txt]

GO.ID	Term	Annotated	Significant	Expected	classicFisher	genes
1	GO:0005524	ATP binding	1623	239	109.79	< 1e-30	c("Ruditapes_philippinarum_DN10072_c0_g1_i1.p1", "Ruditapes_philippinarum_DN10072_c0_g1_i7.p1", "Ruditapes_philippinarum_DN10327_c0_g1_i7.p1", "Ruditapes_philippinarum_DN10444_c0_g1_i3.p1", "Ruditapes_philippinarum_DN10479_c0_g1_i1.p1", "Ruditapes_philippinarum_DN10711_c0_g1_i9.p1", "Ruditapes_philippinarum_DN1076_c0_g1_i5.p1", "Ruditapes_philippinarum_DN10921_c0_g2_i1.p1", "Ruditapes_philippinar…
2	GO:0003677	DNA binding	1052	165	71.16	4.4e-18	c("Ruditapes_philippinarum_DN10079_c0_g1_i6.p1", "Ruditapes_philippinarum_DN10079_c0_g2_i1.p1", "Ruditapes_philippinarum_DN10242_c0_g1_i2.p1", "Ruditapes_philippinarum_DN10243_c0_g1_i2.p1", "Ruditapes_philippinarum_DN10444_c0_g1_i3.p1", "Ruditapes_philippinarum_DN10885_c1_g1_i3.p1", "Ruditapes_philippinarum_DN1089_c0_g1_i5.p1", "Ruditapes_philippinarum_DN10907_c0_g1_i11.p1", "Ruditapes_philippina…
3	GO:0003676	nucleic acid binding	2565	376	173.51	1.7e-14	c("Ruditapes_philippinarum_DN1_c1_g1_i1.p1", "Ruditapes_philippinarum_DN10079_c0_g1_i6.p1", "Ruditapes_philippinarum_DN10079_c0_g2_i1.p1", "Ruditapes_philippinarum_DN101_c1_g1_i5.p1", "Ruditapes_philippinarum_DN10242_c0_g1_i2.p1", "Ruditapes_philippinarum_DN10243_c0_g1_i2.p1", "Ruditapes_philippinarum_DN10444_c0_g1_i3.p1", "Ruditapes_philippinarum_DN1069_c0_g1_i4.p1", "Ruditapes_philippinarum_DN1…
4	GO:0046982	protein heterodimerization activity	54	20	3.65	1.2e-10	c("Ruditapes_philippinarum_DN119440_c0_g2_i1.p2", "Ruditapes_philippinarum_DN1524_c0_g2_i1.p1", "Ruditapes_philippinarum_DN1730_c0_g1_i5.p1", "Ruditapes_philippinarum_DN19133_c1_g1_i1.p1", "Ruditapes_philippinarum_DN2154_c0_g1_i1.p1", "Ruditapes_philippinarum_DN2259_c0_g1_i1.p1", "Ruditapes_philippinarum_DN2991_c0_g3_i1.p1", "Ruditapes_philippinarum_DN3123_c0_g1_i2.p1", "Ruditapes_philippinarum_D…
5	GO:0008017	microtubule binding	141	34	9.54	1.9e-10	c("Ruditapes_philippinarum_DN100_c0_g1_i3.p1", "Ruditapes_philippinarum_DN100_c0_g1_i9.p1", "Ruditapes_philippinarum_DN11414_c0_g1_i4.p1", "Ruditapes_philippinarum_DN13419_c0_g1_i5.p1", "Ruditapes_philippinarum_DN1672_c0_g1_i6.p1", "Ruditapes_philippinarum_DN1825_c0_g2_i5.p1", "Ruditapes_philippinarum_DN1841_c0_g1_i6.p1", "Ruditapes_philippinarum_DN1868_c0_g1_i5.p1", "Ruditapes_philippinarum_DN18…
6	GO:0003723	RNA binding	536	89	36.26	9.0e-08	c("Ruditapes_philippinarum_DN101_c1_g1_i5.p1", "Ruditapes_philippinarum_DN1069_c0_g1_i4.p1", "Ruditapes_philippinarum_DN10956_c0_g1_i4.p1", "Ruditapes_philippinarum_DN11375_c0_g1_i4.p1", "Ruditapes_philippinarum_DN1167_c0_g1_i4.p1", "Ruditapes_philippinarum_DN1204_c0_g1_i4.p1", "Ruditapes_philippinarum_DN1225_c0_g1_i12.p1", "Ruditapes_philippinarum_DN1225_c0_g1_i5.p1", "Ruditapes_philippinarum_DN…
7	GO:0003684	damaged DNA binding	30	10	2.03	1.7e-05	c("Ruditapes_philippinarum_DN11518_c0_g1_i4.p1", "Ruditapes_philippinarum_DN11518_c0_g1_i6.p1", "Ruditapes_philippinarum_DN3023_c0_g1_i2.p1", "Ruditapes_philippinarum_DN3023_c0_g1_i4.p1", "Ruditapes_philippinarum_DN3461_c0_g1_i2.p1", "Ruditapes_philippinarum_DN5228_c0_g1_i5.p1", "Ruditapes_philippinarum_DN5789_c0_g1_i9.p1", "Ruditapes_philippinarum_DN6255_c0_g1_i3.p1", "Ruditapes_philippinarum_DN…
8	GO:0003896	DNA primase activity	4	4	0.27	2.1e-05	c("Ruditapes_philippinarum_DN2292_c0_g1_i11.p1", "Ruditapes_philippinarum_DN2292_c0_g1_i20.p1", "Ruditapes_philippinarum_DN2292_c0_g1_i23.p1", "Ruditapes_philippinarum_DN2292_c0_g1_i8.p1")
9	GO:0003678	DNA helicase activity	56	18	3.79	6.0e-05	c("Ruditapes_philippinarum_DN11840_c0_g1_i1.p1", "Ruditapes_philippinarum_DN14084_c0_g1_i2.p1", "Ruditapes_philippinarum_DN1722_c0_g1_i1.p1", "Ruditapes_philippinarum_DN1774_c0_g1_i11.p1", "Ruditapes_philippinarum_DN1774_c0_g1_i5.p1", "Ruditapes_philippinarum_DN2063_c0_g1_i4.p1", "Ruditapes_philippinarum_DN21686_c0_g1_i7.p1", "Ruditapes_philippinarum_DN21857_c0_g1_i1.p1", "Ruditapes_philippinarum…
10	GO:0003743	translation initiation factor activity	49	12	3.31	7.8e-05	c("Ruditapes_philippinarum_DN1415_c0_g1_i2.p1", "Ruditapes_philippinarum_DN1533_c20_g1_i2.p1", "Ruditapes_philippinarum_DN2448_c0_g2_i1.p1", "Ruditapes_philippinarum_DN2664_c0_g1_i3.p1", "Ruditapes_philippinarum_DN3195_c0_g1_i3.p1", "Ruditapes_philippinarum_DN3318_c0_g1_i4.p1", "Ruditapes_philippinarum_DN4047_c0_g1_i2.p1", "Ruditapes_philippinarum_DN4426_c0_g2_i1.p1", "Ruditapes_philippinarum_DN4…
11	GO:0051082	unfolded protein binding	44	11	2.98	0.00013	c("Ruditapes_philippinarum_DN1115_c0_g1_i6.p1", "Ruditapes_philippinarum_DN1741_c0_g1_i1.p1", "Ruditapes_philippinarum_DN1741_c0_g2_i1.p1", "Ruditapes_philippinarum_DN2007_c0_g2_i10.p1", "Ruditapes_philippinarum_DN2118_c0_g2_i1.p1", "Ruditapes_philippinarum_DN2235_c0_g1_i5.p1", "Ruditapes_philippinarum_DN2543_c0_g2_i12.p1", "Ruditapes_philippinarum_DN283_c0_g1_i4.p1", "Ruditapes_philippinarum_DN3…
12	GO:0005540	hyaluronic acid binding	9	5	0.61	0.00014	c("Ruditapes_philippinarum_DN37167_c0_g1_i2.p1", "Ruditapes_philippinarum_DN4998_c0_g1_i2.p1", "Ruditapes_philippinarum_DN4998_c0_g1_i4.p1", "Ruditapes_philippinarum_DN4998_c0_g1_i7.p1", "Ruditapes_philippinarum_DN4998_c0_g2_i1.p1")
13	GO:0004386	helicase activity	92	29	6.22	0.00015	c("Ruditapes_philippinarum_DN10921_c0_g2_i1.p1", "Ruditapes_philippinarum_DN11344_c0_g1_i4.p1", "Ruditapes_philippinarum_DN11840_c0_g1_i1.p1", "Ruditapes_philippinarum_DN12042_c0_g1_i5.p1", "Ruditapes_philippinarum_DN12276_c0_g1_i8.p1", "Ruditapes_philippinarum_DN14084_c0_g1_i2.p1", "Ruditapes_philippinarum_DN1722_c0_g1_i1.p1", "Ruditapes_philippinarum_DN1774_c0_g1_i11.p1", "Ruditapes_philippinar…
14	GO:0004519	endonuclease activity	86	13	5.82	0.00059	c("Ruditapes_philippinarum_DN11154_c0_g1_i4.p1", "Ruditapes_philippinarum_DN1241_c5_g1_i1.p1", "Ruditapes_philippinarum_DN14456_c0_g1_i1.p1", "Ruditapes_philippinarum_DN14679_c1_g1_i3.p1", "Ruditapes_philippinarum_DN4694_c0_g1_i5.p1", "Ruditapes_philippinarum_DN49099_c0_g1_i7.p1", "Ruditapes_philippinarum_DN5616_c0_g1_i1.p1", "Ruditapes_philippinarum_DN61795_c0_g1_i1.p1", "Ruditapes_philippinarum…
15	GO:0061608	nuclear import signal receptor activity	8	4	0.54	0.00117	c("Ruditapes_philippinarum_DN1231_c0_g1_i6.p1", "Ruditapes_philippinarum_DN1231_c0_g1_i9.p1", "Ruditapes_philippinarum_DN279_c0_g1_i4.p1", "Ruditapes_philippinarum_DN4212_c0_g1_i4.p1")
16	GO:0043138	3'-5' DNA helicase activity	4	3	0.27	0.00117	c("Ruditapes_philippinarum_DN21686_c0_g1_i7.p1", "Ruditapes_philippinarum_DN5200_c0_g1_i1.p1", "Ruditapes_philippinarum_DN5200_c0_g2_i3.p1")
17	GO:0003729	mRNA binding	52	11	3.52	0.00119	c("Ruditapes_philippinarum_DN1784_c0_g1_i6.p1", "Ruditapes_philippinarum_DN2150_c0_g1_i1.p1", "Ruditapes_philippinarum_DN2150_c0_g2_i3.p1", "Ruditapes_philippinarum_DN2398_c0_g1_i4.p1", "Ruditapes_philippinarum_DN2595_c0_g1_i17.p1", "Ruditapes_philippinarum_DN2595_c0_g1_i20.p1", "Ruditapes_philippinarum_DN3556_c1_g1_i1.p1", "Ruditapes_philippinarum_DN458_c0_g1_i1.p1", "Ruditapes_philippinarum_DN4…
18	GO:0004518	nuclease activity	193	30	13.06	0.00164	c("Ruditapes_philippinarum_DN10243_c0_g1_i2.p1", "Ruditapes_philippinarum_DN11154_c0_g1_i4.p1", "Ruditapes_philippinarum_DN12197_c0_g1_i8.p1", "Ruditapes_philippinarum_DN1241_c5_g1_i1.p1", "Ruditapes_philippinarum_DN13056_c0_g1_i4.p1", "Ruditapes_philippinarum_DN14456_c0_g1_i1.p1", "Ruditapes_philippinarum_DN14679_c1_g1_i3.p1", "Ruditapes_philippinarum_DN2385_c0_g1_i5.p1", "Ruditapes_philippinaru…
19	GO:0003777	microtubule motor activity	192	25	12.99	0.00202	c("Ruditapes_philippinarum_DN11019_c0_g1_i3.p1", "Ruditapes_philippinarum_DN11414_c0_g1_i4.p1", "Ruditapes_philippinarum_DN13419_c0_g1_i5.p1", "Ruditapes_philippinarum_DN1825_c0_g2_i5.p1", "Ruditapes_philippinarum_DN1841_c0_g1_i6.p1", "Ruditapes_philippinarum_DN1875_c0_g1_i7.p1", "Ruditapes_philippinarum_DN1875_c0_g2_i5.p1", "Ruditapes_philippinarum_DN22558_c0_g1_i10.p1", "Ruditapes_philippinarum…
20	GO:0008094	DNA-dependent ATPase activity	19	7	1.29	0.00326	c("Ruditapes_philippinarum_DN10444_c0_g1_i3.p1", "Ruditapes_philippinarum_DN3238_c0_g1_i7.p1", "Ruditapes_philippinarum_DN3238_c0_g1_i9.p1", "Ruditapes_philippinarum_DN36580_c0_g1_i10.p1", "Ruditapes_philippinarum_DN6411_c0_g1_i4.p1", "Ruditapes_philippinarum_DN6864_c0_g1_i6.p1", "Ruditapes_philippinarum_DN963_c0_g1_i13.p1")
21	GO:0030983	mismatched DNA binding	16	5	1.08	0.00327	c("Ruditapes_philippinarum_DN12757_c0_g1_i4.p1", "Ruditapes_philippinarum_DN12816_c0_g1_i5.p1", "Ruditapes_philippinarum_DN15202_c0_g1_i4.p1", "Ruditapes_philippinarum_DN5347_c0_g1_i5.p1", "Ruditapes_philippinarum_DN6560_c0_g1_i1.p1")
22	GO:0004672	protein kinase activity	606	58	40.99	0.00348	c("Ruditapes_philippinarum_DN10327_c0_g1_i7.p1", "Ruditapes_philippinarum_DN11286_c0_g1_i6.p1", "Ruditapes_philippinarum_DN11336_c0_g1_i3.p1", "Ruditapes_philippinarum_DN1139_c0_g1_i4.p1", "Ruditapes_philippinarum_DN1139_c0_g1_i5.p1", "Ruditapes_philippinarum_DN1139_c0_g1_i8.p1", "Ruditapes_philippinarum_DN1139_c0_g1_i9.p1", "Ruditapes_philippinarum_DN1181_c0_g1_i5.p1", "Ruditapes_philippinarum_D…
23	GO:0003700	DNA-binding transcription factor activit...	414	48	28	0.00412	c("Ruditapes_philippinarum_DN10885_c1_g1_i3.p1", "Ruditapes_philippinarum_DN11862_c0_g1_i2.p1", "Ruditapes_philippinarum_DN13173_c0_g1_i4.p1", "Ruditapes_philippinarum_DN14137_c0_g1_i2.p1", "Ruditapes_philippinarum_DN14695_c0_g1_i2.p1", "Ruditapes_philippinarum_DN14897_c0_g1_i1.p1", "Ruditapes_philippinarum_DN16172_c0_g1_i7.p1", "Ruditapes_philippinarum_DN16172_c0_g1_i8.p1", "Ruditapes_philippina…
24	GO:0043139	5'-3' DNA helicase activity	2	2	0.14	0.00457	c("Ruditapes_philippinarum_DN1722_c0_g1_i1.p1", "Ruditapes_philippinarum_DN2063_c0_g1_i4.p1")
25	GO:0003688	DNA replication origin binding	2	2	0.14	0.00457	c("Ruditapes_philippinarum_DN1976_c0_g1_i12.p2", "Ruditapes_philippinarum_DN1976_c0_g1_i13.p1")
26	GO:0004643	phosphoribosylaminoimidazolecarboxamide ...	2	2	0.14	0.00457	c("Ruditapes_philippinarum_DN10686_c0_g1_i1.p1", "Ruditapes_philippinarum_DN10686_c0_g2_i3.p1")
27	GO:0004637	phosphoribosylamine-glycine ligase activ...	2	2	0.14	0.00457	c("Ruditapes_philippinarum_DN31675_c0_g1_i1.p1", "Ruditapes_philippinarum_DN3483_c0_g1_i1.p1")
28	GO:0034584	piRNA binding	2	2	0.14	0.00457	c("Ruditapes_philippinarum_DN772_c0_g1_i1.p1", "Ruditapes_philippinarum_DN772_c0_g1_i4.p1")
29	GO:0004818	glutamate-tRNA ligase activity	2	2	0.14	0.00457	c("Ruditapes_philippinarum_DN10956_c0_g1_i4.p1", "Ruditapes_philippinarum_DN2833_c0_g1_i5.p1")
30	GO:0003937	IMP cyclohydrolase activity	2	2	0.14	0.00457	c("Ruditapes_philippinarum_DN10686_c0_g1_i1.p1", "Ruditapes_philippinarum_DN10686_c0_g2_i3.p1")
31	GO:0043565	sequence-specific DNA binding	187	26	12.65	0.00490	c("Ruditapes_philippinarum_DN1089_c0_g1_i5.p1", "Ruditapes_philippinarum_DN13173_c0_g1_i4.p1", "Ruditapes_philippinarum_DN14137_c0_g1_i2.p1", "Ruditapes_philippinarum_DN16172_c0_g1_i7.p1", "Ruditapes_philippinarum_DN16172_c0_g1_i8.p1", "Ruditapes_philippinarum_DN16199_c0_g1_i6.p1", "Ruditapes_philippinarum_DN16218_c1_g1_i4.p1", "Ruditapes_philippinarum_DN17255_c0_g1_i1.p1", "Ruditapes_philippinar…
32	GO:0004146	dihydrofolate reductase activity	6	3	0.41	0.00529	c("Ruditapes_philippinarum_DN3407_c0_g1_i13.p1", "Ruditapes_philippinarum_DN3407_c0_g1_i6.p1", "Ruditapes_philippinarum_DN3407_c0_g1_i9.p1")
33	GO:0097027	ubiquitin-protein transferase activator ...	6	3	0.41	0.00529	c("Ruditapes_philippinarum_DN1027_c0_g1_i4.p1", "Ruditapes_philippinarum_DN1294_c0_g1_i2.p1", "Ruditapes_philippinarum_DN872_c0_g1_i1.p1")
34	GO:0004639	phosphoribosylaminoimidazolesuccinocarbo...	6	3	0.41	0.00529	c("Ruditapes_philippinarum_DN1088_c0_g1_i2.p1", "Ruditapes_philippinarum_DN1088_c0_g1_i8.p1", "Ruditapes_philippinarum_DN1088_c0_g1_i9.p1")
35	GO:0010997	anaphase-promoting complex binding	6	3	0.41	0.00529	c("Ruditapes_philippinarum_DN1027_c0_g1_i4.p1", "Ruditapes_philippinarum_DN1294_c0_g1_i2.p1", "Ruditapes_philippinarum_DN872_c0_g1_i1.p1")
36	GO:0032549	ribonucleoside binding	756	44	51.14	0.00539	c("Ruditapes_philippinarum_DN11313_c0_g1_i2.p2", "Ruditapes_philippinarum_DN1241_c1_g1_i7.p1", "Ruditapes_philippinarum_DN1292_c0_g2_i1.p1", "Ruditapes_philippinarum_DN1292_c0_g2_i2.p1", "Ruditapes_philippinarum_DN1309_c0_g1_i4.p1", "Ruditapes_philippinarum_DN1324_c0_g1_i1.p1", "Ruditapes_philippinarum_DN15708_c1_g1_i1.p1", "Ruditapes_philippinarum_DN16037_c0_g1_i1.p1", "Ruditapes_philippinarum_D…
37	GO:0004402	histone acetyltransferase activity	13	5	0.88	0.00664	c("Ruditapes_philippinarum_DN1738_c3_g1_i9.p1", "Ruditapes_philippinarum_DN20318_c0_g1_i6.p1", "Ruditapes_philippinarum_DN2057_c0_g1_i4.p1", "Ruditapes_philippinarum_DN2514_c1_g1_i11.p1", "Ruditapes_philippinarum_DN8400_c0_g1_i4.p1")
38	GO:0004364	glutathione transferase activity	12	4	0.81	0.00665	c("Ruditapes_philippinarum_DN50961_c0_g1_i1.p1", "Ruditapes_philippinarum_DN631_c0_g1_i4.p1", "Ruditapes_philippinarum_DN631_c0_g1_i5.p1", "Ruditapes_philippinarum_DN631_c0_g1_i7.p1")
39	GO:0016747	transferase activity, transferring acyl ...	185	19	12.51	0.00755	c("Ruditapes_philippinarum_DN13806_c0_g4_i1.p1", "Ruditapes_philippinarum_DN1738_c3_g1_i9.p1", "Ruditapes_philippinarum_DN1756_c0_g1_i4.p1", "Ruditapes_philippinarum_DN20072_c0_g2_i4.p1", "Ruditapes_philippinarum_DN20318_c0_g1_i6.p1", "Ruditapes_philippinarum_DN2057_c0_g1_i4.p1", "Ruditapes_philippinarum_DN22385_c0_g1_i5.p1", "Ruditapes_philippinarum_DN22385_c0_g1_i6.p1", "Ruditapes_philippinarum…
40	GO:0004126	cytidine deaminase activity	7	3	0.47	0.00879	c("Ruditapes_philippinarum_DN12083_c0_g1_i4.p1", "Ruditapes_philippinarum_DN3871_c0_g1_i6.p1", "Ruditapes_philippinarum_DN3871_c0_g1_i7.p1")
41	GO:0004550	nucleoside diphosphate kinase activity	13	4	0.88	0.00910	c("Ruditapes_philippinarum_DN13036_c0_g1_i4.p1", "Ruditapes_philippinarum_DN2880_c0_g1_i10.p1", "Ruditapes_philippinarum_DN2880_c0_g1_i16.p1", "Ruditapes_philippinarum_DN436_c0_g2_i3.p1")
42	GO:0009982	pseudouridine synthase activity	13	4	0.88	0.00910	c("Ruditapes_philippinarum_DN3739_c0_g3_i2.p1", "Ruditapes_philippinarum_DN7685_c0_g1_i5.p1", "Ruditapes_philippinarum_DN887_c0_g1_i4.p1", "Ruditapes_philippinarum_DN9471_c0_g1_i3.p1")
43	GO:0008536	Ran GTPase binding	20	5	1.35	0.00927	c("Ruditapes_philippinarum_DN2160_c0_g1_i1.p1", "Ruditapes_philippinarum_DN2160_c0_g2_i1.p1", "Ruditapes_philippinarum_DN2568_c0_g1_i4.p1", "Ruditapes_philippinarum_DN2756_c2_g1_i2.p1", "Ruditapes_philippinarum_DN4783_c0_g1_i4.p1")
44	GO:0016300	tRNA (uracil) methyltransferase activity	3	2	0.2	0.01310	c("Ruditapes_philippinarum_DN14285_c0_g1_i1.p1", "Ruditapes_philippinarum_DN14285_c0_g2_i3.p1")
45	GO:0000981	DNA-binding transcription factor activit...	124	16	8.39	0.01542	c("Ruditapes_philippinarum_DN10885_c1_g1_i3.p1", "Ruditapes_philippinarum_DN11862_c0_g1_i2.p1", "Ruditapes_philippinarum_DN14695_c0_g1_i2.p1", "Ruditapes_philippinarum_DN14897_c0_g1_i1.p1", "Ruditapes_philippinarum_DN17302_c0_g2_i1.p1", "Ruditapes_philippinarum_DN1936_c0_g1_i6.p1", "Ruditapes_philippinarum_DN2106_c0_g1_i2.p1", "Ruditapes_philippinarum_DN29136_c0_g1_i1.p1", "Ruditapes_philippinaru…
46	GO:0003887	DNA-directed DNA polymerase activity	31	6	2.1	0.01619	c("Ruditapes_philippinarum_DN13006_c0_g2_i1.p1", "Ruditapes_philippinarum_DN16532_c0_g1_i7.p1", "Ruditapes_philippinarum_DN1967_c0_g1_i1.p1", "Ruditapes_philippinarum_DN3545_c0_g1_i5.p1", "Ruditapes_philippinarum_DN4336_c0_g1_i4.p1", "Ruditapes_philippinarum_DN65133_c0_g1_i1.p1")
47	GO:0003713	transcription coactivator activity	16	4	1.08	0.01904	c("Ruditapes_philippinarum_DN2057_c0_g1_i4.p1", "Ruditapes_philippinarum_DN2134_c0_g1_i1.p1", "Ruditapes_philippinarum_DN23558_c0_g1_i1.p1", "Ruditapes_philippinarum_DN74883_c0_g1_i4.p3")
48	GO:0018024	histone-lysine N-methyltransferase activ...	19	7	1.29	0.01957	c("Ruditapes_philippinarum_DN2532_c0_g1_i4.p1", "Ruditapes_philippinarum_DN2960_c0_g1_i1.p1", "Ruditapes_philippinarum_DN3204_c0_g1_i1.p1", "Ruditapes_philippinarum_DN3674_c0_g1_i3.p1", "Ruditapes_philippinarum_DN4795_c0_g1_i4.p1", "Ruditapes_philippinarum_DN6934_c1_g1_i2.p1", "Ruditapes_philippinarum_DN7846_c0_g1_i1.p1")
49	GO:0047150	betaine-homocysteine S-methyltransferase...	17	4	1.15	0.02440	c("Ruditapes_philippinarum_DN1329_c0_g1_i2.p1", "Ruditapes_philippinarum_DN1329_c0_g1_i5.p1", "Ruditapes_philippinarum_DN4129_c3_g2_i3.p1", "Ruditapes_philippinarum_DN6225_c0_g2_i2.p1")
50	GO:0000150	recombinase activity	4	2	0.27	0.02503	c("Ruditapes_philippinarum_DN10444_c0_g1_i3.p1", "Ruditapes_philippinarum_DN6411_c0_g1_i4.p1")
51	GO:0005515	protein binding	6725	515	454.91	0.02553	c("Ruditapes_philippinarum_DN100_c0_g1_i3.p1", "Ruditapes_philippinarum_DN100_c0_g1_i9.p1", "Ruditapes_philippinarum_DN10052_c0_g1_i15.p1", "Ruditapes_philippinarum_DN10058_c0_g1_i17.p1", "Ruditapes_philippinarum_DN10058_c0_g2_i8.p1", "Ruditapes_philippinarum_DN10076_c0_g2_i1.p1", "Ruditapes_philippinarum_DN1018_c0_g1_i5.p1", "Ruditapes_philippinarum_DN10186_c0_g1_i6.p1", "Ruditapes_philippinarum…
52	GO:0003690	double-stranded DNA binding	50	13	3.38	0.02556	c("Ruditapes_philippinarum_DN1089_c0_g1_i5.p1", "Ruditapes_philippinarum_DN12757_c0_g1_i4.p1", "Ruditapes_philippinarum_DN12816_c0_g1_i5.p1", "Ruditapes_philippinarum_DN15202_c0_g1_i4.p1", "Ruditapes_philippinarum_DN16218_c1_g1_i4.p1", "Ruditapes_philippinarum_DN1976_c0_g1_i12.p2", "Ruditapes_philippinarum_DN1976_c0_g1_i13.p1", "Ruditapes_philippinarum_DN2106_c0_g1_i2.p1", "Ruditapes_philippinaru…
53	GO:0003906	DNA-(apurinic or apyrimidinic site) endo...	10	3	0.68	0.02587	c("Ruditapes_philippinarum_DN3023_c0_g1_i2.p1", "Ruditapes_philippinarum_DN3023_c0_g1_i4.p1", "Ruditapes_philippinarum_DN3461_c0_g1_i2.p1")
54	GO:0004000	adenosine deaminase activity	10	3	0.68	0.02587	c("Ruditapes_philippinarum_DN11375_c0_g1_i4.p1", "Ruditapes_philippinarum_DN33648_c0_g1_i1.p1", "Ruditapes_philippinarum_DN5763_c0_g1_i3.p1")
55	GO:0003682	chromatin binding	27	6	1.83	0.02805	c("Ruditapes_philippinarum_DN2948_c0_g1_i5.p1", "Ruditapes_philippinarum_DN4831_c0_g1_i5.p1", "Ruditapes_philippinarum_DN521_c0_g1_i6.p1", "Ruditapes_philippinarum_DN5523_c0_g2_i1.p1", "Ruditapes_philippinarum_DN5708_c0_g1_i4.p2", "Ruditapes_philippinarum_DN800_c0_g1_i2.p1")
56	GO:0008519	ammonium transmembrane transporter activ...	18	4	1.22	0.02973	c("Ruditapes_philippinarum_DN3075_c0_g1_i4.p1", "Ruditapes_philippinarum_DN3075_c0_g1_i6.p1", "Ruditapes_philippinarum_DN3287_c0_g1_i2.p1", "Ruditapes_philippinarum_DN5363_c0_g1_i1.p1")
57	GO:0016817	hydrolase activity, acting on acid anhyd...	1315	111	88.95	0.03269	c("Ruditapes_philippinarum_DN10072_c0_g1_i1.p1", "Ruditapes_philippinarum_DN10072_c0_g1_i7.p1", "Ruditapes_philippinarum_DN10400_c0_g1_i3.p1", "Ruditapes_philippinarum_DN10444_c0_g1_i3.p1", "Ruditapes_philippinarum_DN10921_c0_g2_i1.p1", "Ruditapes_philippinarum_DN11019_c0_g1_i3.p1", "Ruditapes_philippinarum_DN11313_c0_g1_i2.p2", "Ruditapes_philippinarum_DN11344_c0_g1_i4.p1", "Ruditapes_philippina…
58	GO:0016799	hydrolase activity, hydrolyzing N-glycos...	45	6	3.04	0.03378	c("Ruditapes_philippinarum_DN10242_c0_g1_i2.p1", "Ruditapes_philippinarum_DN1533_c0_g2_i1.p1", "Ruditapes_philippinarum_DN3023_c0_g1_i2.p1", "Ruditapes_philippinarum_DN3023_c0_g1_i4.p1", "Ruditapes_philippinarum_DN3461_c0_g1_i2.p1", "Ruditapes_philippinarum_DN37769_c0_g1_i3.p1")
59	GO:0004784	superoxide dismutase activity	11	3	0.74	0.03382	c("Ruditapes_philippinarum_DN951_c0_g1_i2.p1", "Ruditapes_philippinarum_DN951_c0_g2_i2.p1", "Ruditapes_philippinarum_DN951_c0_g2_i5.p1")
60	GO:0003724	RNA helicase activity	11	3	0.74	0.03382	c("Ruditapes_philippinarum_DN2473_c0_g2_i1.p1", "Ruditapes_philippinarum_DN5372_c0_g1_i4.p1", "Ruditapes_philippinarum_DN5372_c0_g1_i9.p1")
61	GO:0008168	methyltransferase activity	251	39	16.98	0.03490	c("Ruditapes_philippinarum_DN10660_c0_g2_i1.p1", "Ruditapes_philippinarum_DN10831_c0_g1_i4.p1", "Ruditapes_philippinarum_DN11766_c0_g1_i3.p1", "Ruditapes_philippinarum_DN12570_c0_g1_i2.p1", "Ruditapes_philippinarum_DN13082_c0_g1_i4.p1", "Ruditapes_philippinarum_DN1329_c0_g1_i2.p1", "Ruditapes_philippinarum_DN1329_c0_g1_i5.p1", "Ruditapes_philippinarum_DN13700_c0_g1_i7.p1", "Ruditapes_philippinaru…
62	GO:0042393	histone binding	5	2	0.34	0.03986	c("Ruditapes_philippinarum_DN1994_c0_g1_i4.p1", "Ruditapes_philippinarum_DN8400_c0_g1_i4.p1")
63	GO:0004535	poly(A)-specific ribonuclease activity	5	2	0.34	0.03986	c("Ruditapes_philippinarum_DN12197_c0_g1_i8.p1", "Ruditapes_philippinarum_DN5317_c0_g2_i1.p1")
64	GO:0008430	selenium binding	5	2	0.34	0.03986	c("Ruditapes_philippinarum_DN31543_c0_g1_i4.p1", "Ruditapes_philippinarum_DN31543_c0_g1_i5.p1")
65	GO:0004813	alanine-tRNA ligase activity	5	2	0.34	0.03986	c("Ruditapes_philippinarum_DN12369_c0_g1_i7.p1", "Ruditapes_philippinarum_DN2455_c0_g1_i4.p1")
66	GO:0005319	lipid transporter activity	101	9	6.83	0.04079	c("Ruditapes_philippinarum_DN10002_c0_g1_i1.p1", "Ruditapes_philippinarum_DN23344_c0_g1_i1.p1", "Ruditapes_philippinarum_DN23344_c0_g1_i3.p1", "Ruditapes_philippinarum_DN2488_c0_g1_i4.p1", "Ruditapes_philippinarum_DN46143_c0_g1_i2.p1", "Ruditapes_philippinarum_DN466_c0_g1_i6.p1", "Ruditapes_philippinarum_DN5552_c0_g1_i1.p1", "Ruditapes_philippinarum_DN7717_c0_g1_i5.p1", "Ruditapes_philippinarum_D…
67	GO:0004500	dopamine beta-monooxygenase activity	39	6	2.64	0.04549	c("Ruditapes_philippinarum_DN3651_c0_g1_i4.p1", "Ruditapes_philippinarum_DN3651_c0_g1_i5.p1", "Ruditapes_philippinarum_DN3651_c0_g2_i1.p1", "Ruditapes_philippinarum_DN4329_c0_g1_i10.p1", "Ruditapes_philippinarum_DN4329_c0_g2_i3.p1", "Ruditapes_philippinarum_DN4752_c0_g1_i7.p1")
68	GO:0008237	metallopeptidase activity	305	20	20.63	0.05298	c("Ruditapes_philippinarum_DN1204_c0_g1_i4.p1", "Ruditapes_philippinarum_DN12706_c0_g1_i1.p1", "Ruditapes_philippinarum_DN1424_c0_g1_i1.p1", "Ruditapes_philippinarum_DN14852_c1_g2_i1.p1", "Ruditapes_philippinarum_DN18489_c0_g1_i4.p1", "Ruditapes_philippinarum_DN2708_c0_g1_i4.p1", "Ruditapes_philippinarum_DN2769_c0_g1_i4.p1", "Ruditapes_philippinarum_DN27726_c0_g1_i1.p1", "Ruditapes_philippinarum_…
69	GO:0004129	cytochrome-c oxidase activity	13	3	0.88	0.05301	c("Ruditapes_philippinarum_DN122_c0_g1_i3.p1", "Ruditapes_philippinarum_DN122_c0_g4_i1.p2", "Ruditapes_philippinarum_DN4862_c0_g6_i1.p1")
70	GO:0043015	gamma-tubulin binding	13	3	0.88	0.05301	c("Ruditapes_philippinarum_DN2643_c0_g1_i4.p1", "Ruditapes_philippinarum_DN2921_c0_g1_i5.p1", "Ruditapes_philippinarum_DN9842_c0_g1_i2.p1")
71	GO:0005200	structural constituent of cytoskeleton	106	12	7.17	0.05443	c("Ruditapes_philippinarum_DN11313_c0_g1_i2.p2", "Ruditapes_philippinarum_DN1292_c0_g2_i1.p1", "Ruditapes_philippinarum_DN1292_c0_g2_i2.p1", "Ruditapes_philippinarum_DN15708_c1_g1_i1.p1", "Ruditapes_philippinarum_DN20_c0_g1_i14.p1", "Ruditapes_philippinarum_DN20_c0_g1_i2.p1", "Ruditapes_philippinarum_DN21499_c0_g1_i1.p1", "Ruditapes_philippinarum_DN7571_c0_g1_i1.p1", "Ruditapes_philippinarum_DN79…
72	GO:0000104	succinate dehydrogenase activity	6	2	0.41	0.05714	c("Ruditapes_philippinarum_DN956_c0_g1_i2.p1", "Ruditapes_philippinarum_DN956_c0_g1_i9.p1")
73	GO:0004709	MAP kinase kinase kinase activity	6	2	0.41	0.05714	c("Ruditapes_philippinarum_DN1181_c0_g1_i5.p1", "Ruditapes_philippinarum_DN2489_c2_g1_i4.p1")
74	GO:0019187	beta-1,4-mannosyltransferase activity	6	2	0.41	0.05714	c("Ruditapes_philippinarum_DN5191_c0_g1_i4.p1", "Ruditapes_philippinarum_DN78362_c0_g1_i1.p1")
75	GO:0003746	translation elongation factor activity	14	3	0.95	0.06418	c("Ruditapes_philippinarum_DN3591_c0_g1_i1.p1", "Ruditapes_philippinarum_DN438_c0_g1_i5.p1", "Ruditapes_philippinarum_DN880_c0_g2_i1.p1")
76	GO:0008134	transcription factor binding	23	4	1.56	0.06596	c("Ruditapes_philippinarum_DN14707_c0_g1_i1.p1", "Ruditapes_philippinarum_DN17255_c0_g1_i1.p1", "Ruditapes_philippinarum_DN2386_c1_g1_i1.p1", "Ruditapes_philippinarum_DN9220_c0_g2_i3.p1")
77	GO:0035312	5'-3' exodeoxyribonuclease activity	2	2	0.14	0.06761	c("Ruditapes_philippinarum_DN29063_c0_g1_i2.p1", "Ruditapes_philippinarum_DN3919_c0_g1_i5.p2")
78	GO:0003913	DNA photolyase activity	2	2	0.14	0.06761	c("Ruditapes_philippinarum_DN13028_c0_g3_i4.p1", "Ruditapes_philippinarum_DN7960_c0_g1_i4.p1")
79	GO:0004798	thymidylate kinase activity	1	1	0.07	0.06764	Ruditapes_philippinarum_DN2168_c0_g1_i2.p1
80	GO:0003904	deoxyribodipyrimidine photo-lyase activi...	1	1	0.07	0.06764	Ruditapes_philippinarum_DN13028_c0_g3_i4.p1
81	GO:0003905	alkylbase DNA N-glycosylase activity	1	1	0.07	0.06764	Ruditapes_philippinarum_DN10242_c0_g1_i2.p1
82	GO:0031151	histone methyltransferase activity (H3-K...	1	1	0.07	0.06764	Ruditapes_philippinarum_DN2960_c0_g1_i1.p1
83	GO:0003908	methylated-DNA-[protein]-cysteine S-meth...	1	1	0.07	0.06764	Ruditapes_philippinarum_DN33122_c0_g3_i2.p1
84	GO:0010485	H4 histone acetyltransferase activity	1	1	0.07	0.06764	Ruditapes_philippinarum_DN20318_c0_g1_i6.p1
85	GO:0004088	carbamoyl-phosphate synthase (glutamine-...	1	1	0.07	0.06764	Ruditapes_philippinarum_DN6186_c0_g1_i4.p1
86	GO:0050567	glutaminyl-tRNA synthase (glutamine-hydr...	1	1	0.07	0.06764	Ruditapes_philippinarum_DN15085_c0_g1_i5.p1
87	GO:0004534	5'-3' exoribonuclease activity	1	1	0.07	0.06764	Ruditapes_philippinarum_DN3864_c0_g1_i5.p1
88	GO:0008413	8-oxo-7,8-dihydroguanosine triphosphate ...	1	1	0.07	0.06764	Ruditapes_philippinarum_DN32778_c0_g1_i1.p1
89	GO:0004776	succinate-CoA ligase (GDP-forming) activ...	1	1	0.07	0.06764	Ruditapes_philippinarum_DN10711_c0_g1_i9.p1
90	GO:0000340	RNA 7-methylguanosine cap binding	1	1	0.07	0.06764	Ruditapes_philippinarum_DN3556_c1_g1_i1.p1
91	GO:0004735	pyrroline-5-carboxylate reductase activi...	1	1	0.07	0.06764	Ruditapes_philippinarum_DN14289_c0_g1_i1.p1
92	GO:0043998	H2A histone acetyltransferase activity	1	1	0.07	0.06764	Ruditapes_philippinarum_DN20318_c0_g1_i6.p1
93	GO:0008193	tRNA guanylyltransferase activity	1	1	0.07	0.06764	Ruditapes_philippinarum_DN2766_c0_g2_i1.p1
94	GO:0001164	RNA polymerase I CORE element sequence-s...	1	1	0.07	0.06764	Ruditapes_philippinarum_DN1089_c0_g1_i5.p1
95	GO:0033925	mannosyl-glycoprotein endo-beta-N-acetyl...	1	1	0.07	0.06764	Ruditapes_philippinarum_DN9870_c0_g1_i5.p1
96	GO:0045145	single-stranded DNA 5'-3' exodeoxyribonu...	1	1	0.07	0.06764	Ruditapes_philippinarum_DN29063_c0_g1_i2.p1
97	GO:0031491	nucleosome binding	1	1	0.07	0.06764	Ruditapes_philippinarum_DN800_c0_g1_i2.p1
98	GO:0045131	pre-mRNA branch point binding	1	1	0.07	0.06764	Ruditapes_philippinarum_DN4301_c0_g1_i4.p1
99	GO:0050113	inositol oxygenase activity	1	1	0.07	0.06764	Ruditapes_philippinarum_DN56400_c0_g1_i1.p1
100	GO:0004641	phosphoribosylformylglycinamidine cyclo-...	1	1	0.07	0.06764	Ruditapes_philippinarum_DN3483_c0_g1_i1.p1
101	GO:0004642	phosphoribosylformylglycinamidine syntha...	1	1	0.07	0.06764	Ruditapes_philippinarum_DN10897_c0_g1_i4.p1
102	GO:0004644	phosphoribosylglycinamide formyltransfer...	1	1	0.07	0.06764	Ruditapes_philippinarum_DN3483_c0_g1_i1.p1
103	GO:0004300	enoyl-CoA hydratase activity	1	1	0.07	0.06764	Ruditapes_philippinarum_DN4234_c0_g1_i1.p1
104	GO:0004824	lysine-tRNA ligase activity	1	1	0.07	0.06764	Ruditapes_philippinarum_DN359_c1_g1_i6.p1
105	GO:0003886	DNA (cytosine-5-)-methyltransferase acti...	1	1	0.07	0.06764	Ruditapes_philippinarum_DN521_c0_g1_i6.p1
106	GO:0071209	U7 snRNA binding	1	1	0.07	0.06764	Ruditapes_philippinarum_DN25942_c0_g1_i2.p1
107	GO:0005185	neurohypophyseal hormone activity	1	1	0.07	0.06764	Ruditapes_philippinarum_DN22919_c0_g1_i1.p1
108	GO:0051011	microtubule minus-end binding	1	1	0.07	0.06764	Ruditapes_philippinarum_DN1672_c0_g1_i6.p1
109	GO:0051721	protein phosphatase 2A binding	1	1	0.07	0.06764	Ruditapes_philippinarum_DN10799_c0_g1_i2.p1
110	GO:0004466	long-chain-acyl-CoA dehydrogenase activi...	1	1	0.07	0.06764	Ruditapes_philippinarum_DN360_c0_g1_i1.p1
111	GO:0046975	histone methyltransferase activity (H3-K...	1	1	0.07	0.06764	Ruditapes_philippinarum_DN6934_c1_g1_i2.p1
112	GO:0004452	isopentenyl-diphosphate delta-isomerase ...	1	1	0.07	0.06764	Ruditapes_philippinarum_DN4268_c0_g1_i10.p1
113	GO:0003989	acetyl-CoA carboxylase activity	1	1	0.07	0.06764	Ruditapes_philippinarum_DN6856_c0_g1_i5.p1
114	GO:0042799	histone methyltransferase activity (H4-K...	1	1	0.07	0.06764	Ruditapes_philippinarum_DN3204_c0_g1_i1.p1
115	GO:0003922	GMP synthase (glutamine-hydrolyzing) act...	1	1	0.07	0.06764	Ruditapes_philippinarum_DN2399_c0_g1_i5.p1
116	GO:0004590	orotidine-5'-phosphate decarboxylase act...	1	1	0.07	0.06764	Ruditapes_philippinarum_DN5542_c0_g1_i3.p1
117	GO:0070290	N-acylphosphatidylethanolamine-specific ...	1	1	0.07	0.06764	Ruditapes_philippinarum_DN22130_c0_g1_i6.p1
118	GO:0008263	pyrimidine-specific mismatch base pair D...	1	1	0.07	0.06764	Ruditapes_philippinarum_DN1533_c0_g2_i1.p1
119	GO:0003918	DNA topoisomerase type II (ATP-hydrolyzi...	1	1	0.07	0.06764	Ruditapes_philippinarum_DN963_c0_g1_i13.p1
120	GO:0043024	ribosomal small subunit binding	1	1	0.07	0.06764	Ruditapes_philippinarum_DN2056_c0_g1_i2.p1
121	GO:0030337	DNA polymerase processivity factor activ...	1	1	0.07	0.06764	Ruditapes_philippinarum_DN6481_c0_g1_i2.p1
122	GO:0019237	centromeric DNA binding	1	1	0.07	0.06764	Ruditapes_philippinarum_DN16218_c1_g1_i4.p1
123	GO:0008495	protoheme IX farnesyltransferase activit...	1	1	0.07	0.06764	Ruditapes_philippinarum_DN4695_c0_g1_i1.p1
124	GO:0008408	3'-5' exonuclease activity	41	6	2.77	0.07497	c("Ruditapes_philippinarum_DN12197_c0_g1_i8.p1", "Ruditapes_philippinarum_DN3658_c0_g1_i4.p1", "Ruditapes_philippinarum_DN4802_c0_g1_i3.p1", "Ruditapes_philippinarum_DN5317_c0_g2_i1.p1", "Ruditapes_philippinarum_DN8213_c0_g2_i3.p1", "Ruditapes_philippinarum_DN8888_c0_g1_i5.p1")
125	GO:0016274	protein-arginine N-methyltransferase act...	15	3	1.01	0.07633	c("Ruditapes_philippinarum_DN10831_c0_g1_i4.p1", "Ruditapes_philippinarum_DN12570_c0_g1_i2.p1", "Ruditapes_philippinarum_DN4989_c0_g1_i3.p1")
126	GO:0004407	histone deacetylase activity	7	2	0.47	0.07648	c("Ruditapes_philippinarum_DN12429_c0_g1_i10.p1", "Ruditapes_philippinarum_DN1853_c0_g3_i1.p2")
127	GO:0017108	5'-flap endonuclease activity	7	2	0.47	0.07648	c("Ruditapes_philippinarum_DN11154_c0_g1_i4.p1", "Ruditapes_philippinarum_DN6864_c0_g1_i6.p1")
128	GO:0017056	structural constituent of nuclear pore	46	6	3.11	0.08816	c("Ruditapes_philippinarum_DN1882_c0_g2_i2.p1", "Ruditapes_philippinarum_DN1882_c0_g5_i1.p1", "Ruditapes_philippinarum_DN2565_c0_g1_i4.p1", "Ruditapes_philippinarum_DN2654_c0_g1_i3.p1", "Ruditapes_philippinarum_DN375_c0_g1_i7.p1", "Ruditapes_philippinarum_DN4589_c0_g1_i4.p1")
129	GO:0003995	acyl-CoA dehydrogenase activity	17	4	1.15	0.08928	c("Ruditapes_philippinarum_DN360_c0_g1_i1.p1", "Ruditapes_philippinarum_DN382_c0_g1_i6.p1", "Ruditapes_philippinarum_DN382_c0_g1_i9.p1", "Ruditapes_philippinarum_DN6831_c0_g1_i7.p1")
130	GO:0003755	peptidyl-prolyl cis-trans isomerase acti...	80	9	5.41	0.09052	c("Ruditapes_philippinarum_DN1209_c0_g1_i3.p2", "Ruditapes_philippinarum_DN1383_c0_g1_i2.p1", "Ruditapes_philippinarum_DN1383_c0_g2_i9.p1", "Ruditapes_philippinarum_DN3790_c0_g1_i4.p1", "Ruditapes_philippinarum_DN5591_c0_g1_i4.p1", "Ruditapes_philippinarum_DN7359_c0_g1_i1.p1", "Ruditapes_philippinarum_DN7378_c0_g1_i17.p1", "Ruditapes_philippinarum_DN7378_c0_g1_i23.p1", "Ruditapes_philippinarum_DN…
131	GO:0004809	tRNA (guanine-N2-)-methyltransferase act...	8	2	0.54	0.09752	c("Ruditapes_philippinarum_DN2560_c0_g4_i2.p2", "Ruditapes_philippinarum_DN3308_c0_g3_i3.p1")
132	GO:0003899	DNA-directed 5'-3' RNA polymerase activi...	52	10	3.52	0.10247	c("Ruditapes_philippinarum_DN11358_c0_g1_i1.p1", "Ruditapes_philippinarum_DN17890_c0_g1_i1.p1", "Ruditapes_philippinarum_DN2157_c0_g1_i11.p1", "Ruditapes_philippinarum_DN22802_c0_g1_i1.p1", "Ruditapes_philippinarum_DN2292_c0_g1_i11.p1", "Ruditapes_philippinarum_DN2292_c0_g1_i20.p1", "Ruditapes_philippinarum_DN2292_c0_g1_i23.p1", "Ruditapes_philippinarum_DN2292_c0_g1_i8.p1", "Ruditapes_philippinar…
133	GO:0004100	chitin synthase activity	38	5	2.57	0.11117	c("Ruditapes_philippinarum_DN20541_c0_g1_i2.p1", "Ruditapes_philippinarum_DN4313_c0_g1_i4.p1", "Ruditapes_philippinarum_DN4313_c0_g2_i8.p1", "Ruditapes_philippinarum_DN6800_c0_g1_i1.p1", "Ruditapes_philippinarum_DN6800_c0_g1_i8.p1")
134	GO:0070122	isopeptidase activity	18	3	1.22	0.11805	c("Ruditapes_philippinarum_DN1204_c0_g1_i4.p1", "Ruditapes_philippinarum_DN7220_c0_g3_i5.p1", "Ruditapes_philippinarum_DN7323_c0_g1_i3.p1")
135	GO:0017150	tRNA dihydrouridine synthase activity	9	2	0.61	0.11994	c("Ruditapes_philippinarum_DN2735_c0_g1_i1.p1", "Ruditapes_philippinarum_DN6571_c0_g1_i3.p1")
136	GO:0002020	protease binding	9	2	0.61	0.11994	c("Ruditapes_philippinarum_DN13622_c0_g1_i3.p1", "Ruditapes_philippinarum_DN36249_c0_g1_i1.p1")
137	GO:0070513	death domain binding	9	2	0.61	0.11994	c("Ruditapes_philippinarum_DN13622_c0_g1_i3.p1", "Ruditapes_philippinarum_DN36249_c0_g1_i1.p1")
138	GO:0030515	snoRNA binding	6	2	0.41	0.13066	c("Ruditapes_philippinarum_DN1883_c0_g2_i1.p1", "Ruditapes_philippinarum_DN3526_c0_g1_i3.p1")
139	GO:0036459	thiol-dependent ubiquitinyl hydrolase ac...	89	9	6.02	0.13069	c("Ruditapes_philippinarum_DN10125_c0_g1_i4.p1", "Ruditapes_philippinarum_DN16306_c0_g1_i2.p1", "Ruditapes_philippinarum_DN28380_c0_g1_i6.p1", "Ruditapes_philippinarum_DN3518_c0_g2_i9.p1", "Ruditapes_philippinarum_DN35709_c0_g1_i1.p1", "Ruditapes_philippinarum_DN5912_c0_g1_i7.p1", "Ruditapes_philippinarum_DN6779_c0_g1_i10.p1", "Ruditapes_philippinarum_DN7323_c0_g1_i3.p1", "Ruditapes_philippinarum…
140	GO:0004797	thymidine kinase activity	2	1	0.14	0.13072	Ruditapes_philippinarum_DN14671_c0_g1_i3.p1
141	GO:0004799	thymidylate synthase activity	2	1	0.14	0.13072	Ruditapes_philippinarum_DN24181_c0_g1_i5.p1
142	GO:0016154	pyrimidine-nucleoside phosphorylase acti...	2	1	0.14	0.13072	Ruditapes_philippinarum_DN8681_c0_g1_i1.p1
143	GO:0031177	phosphopantetheine binding	2	1	0.14	0.13072	Ruditapes_philippinarum_DN6653_c0_g1_i3.p1
144	GO:0017116	single-stranded DNA-dependent ATP-depend...	2	1	0.14	0.13072	Ruditapes_philippinarum_DN6864_c0_g1_i6.p1
145	GO:0019799	tubulin N-acetyltransferase activity	2	1	0.14	0.13072	Ruditapes_philippinarum_DN20072_c0_g2_i4.p1
146	GO:0008479	queuine tRNA-ribosyltransferase activity	2	1	0.14	0.13072	Ruditapes_philippinarum_DN32548_c0_g1_i4.p1
147	GO:0004044	amidophosphoribosyltransferase activity	2	1	0.14	0.13072	Ruditapes_philippinarum_DN3588_c0_g1_i2.p1
148	GO:0008559	xenobiotic transmembrane transporting AT...	2	1	0.14	0.13072	Ruditapes_philippinarum_DN20043_c0_g3_i2.p1
149	GO:0019781	NEDD8 activating enzyme activity	2	1	0.14	0.13072	Ruditapes_philippinarum_DN3140_c0_g1_i6.p1
150	GO:0004168	dolichol kinase activity	2	1	0.14	0.13072	Ruditapes_philippinarum_DN13322_c0_g1_i6.p1
151	GO:0004748	ribonucleoside-diphosphate reductase act...	2	1	0.14	0.13072	Ruditapes_philippinarum_DN1597_c0_g1_i5.p1
152	GO:0004170	dUTP diphosphatase activity	2	1	0.14	0.13072	Ruditapes_philippinarum_DN41_c0_g1_i2.p1
153	GO:0004113	2',3'-cyclic-nucleotide 3'-phosphodieste...	2	1	0.14	0.13072	Ruditapes_philippinarum_DN9158_c0_g1_i11.p1
154	GO:0051903	S-(hydroxymethyl)glutathione dehydrogena...	2	1	0.14	0.13072	Ruditapes_philippinarum_DN1583_c0_g1_i1.p1
155	GO:0008353	RNA polymerase II CTD heptapeptide repea...	2	1	0.14	0.13072	Ruditapes_philippinarum_DN8037_c0_g1_i4.p1
156	GO:0004821	histidine-tRNA ligase activity	2	1	0.14	0.13072	Ruditapes_philippinarum_DN4854_c0_g1_i16.p1
157	GO:0004822	isoleucine-tRNA ligase activity	2	1	0.14	0.13072	Ruditapes_philippinarum_DN3709_c0_g1_i4.p1
158	GO:0004482	mRNA (guanine-N7-)-methyltransferase act...	2	1	0.14	0.13072	Ruditapes_philippinarum_DN3049_c0_g1_i1.p1
159	GO:0003938	IMP dehydrogenase activity	2	1	0.14	0.13072	Ruditapes_philippinarum_DN9492_c0_g1_i7.p1
160	GO:0017137	Rab GTPase binding	19	3	1.29	0.13349	c("Ruditapes_philippinarum_DN1507_c0_g1_i7.p1", "Ruditapes_philippinarum_DN5962_c0_g1_i4.p1", "Ruditapes_philippinarum_DN7853_c0_g1_i2.p1")
161	GO:0003714	transcription corepressor activity	10	2	0.68	0.14345	c("Ruditapes_philippinarum_DN2015_c0_g1_i7.p1", "Ruditapes_philippinarum_DN30921_c0_g1_i1.p1")
162	GO:0000049	tRNA binding	20	3	1.35	0.14958	c("Ruditapes_philippinarum_DN10956_c0_g1_i4.p1", "Ruditapes_philippinarum_DN2764_c0_g1_i5.p1", "Ruditapes_philippinarum_DN3709_c0_g1_i4.p1")
163	GO:0004828	serine-tRNA ligase activity	11	2	0.74	0.16782	c("Ruditapes_philippinarum_DN11000_c0_g1_i2.p1", "Ruditapes_philippinarum_DN14054_c0_g1_i4.p1")
164	GO:0016538	cyclin-dependent protein serine/threonin...	26	4	1.76	0.18326	c("Ruditapes_philippinarum_DN10750_c0_g1_i2.p1", "Ruditapes_philippinarum_DN1551_c0_g1_i5.p1", "Ruditapes_philippinarum_DN467_c0_g2_i1.p1", "Ruditapes_philippinarum_DN57872_c0_g1_i3.p1")
165	GO:0047429	nucleoside-triphosphate diphosphatase ac...	6	3	0.41	0.18933	c("Ruditapes_philippinarum_DN32778_c0_g1_i1.p1", "Ruditapes_philippinarum_DN41_c0_g1_i2.p1", "Ruditapes_philippinarum_DN5383_c0_g1_i1.p1")
166	GO:0016714	oxidoreductase activity, acting on paire...	3	1	0.2	0.18952	Ruditapes_philippinarum_DN62965_c0_g1_i2.p1
167	GO:0043175	RNA polymerase core enzyme binding	3	1	0.2	0.18952	Ruditapes_philippinarum_DN6872_c0_g1_i10.p1
168	GO:0004163	diphosphomevalonate decarboxylase activi...	3	1	0.2	0.18952	Ruditapes_philippinarum_DN18980_c0_g1_i1.p1
169	GO:0004712	protein serine/threonine/tyrosine kinase...	3	1	0.2	0.18952	Ruditapes_philippinarum_DN81655_c0_g1_i1.p1
170	GO:0004176	ATP-dependent peptidase activity	3	1	0.2	0.18952	Ruditapes_philippinarum_DN5946_c0_g1_i1.p1
171	GO:0004312	fatty acid synthase activity	3	1	0.2	0.18952	Ruditapes_philippinarum_DN6653_c0_g1_i3.p1
172	GO:0000978	RNA polymerase II proximal promoter sequ...	3	1	0.2	0.18952	Ruditapes_philippinarum_DN2106_c0_g1_i2.p1
173	GO:0004825	methionine-tRNA ligase activity	3	1	0.2	0.18952	Ruditapes_philippinarum_DN4406_c0_g1_i3.p1
174	GO:0019211	phosphatase activator activity	3	1	0.2	0.18952	Ruditapes_philippinarum_DN5984_c0_g1_i10.p1
175	GO:0035596	methylthiotransferase activity	3	1	0.2	0.18952	Ruditapes_philippinarum_DN15045_c0_g1_i4.p1
176	GO:0019948	SUMO activating enzyme activity	3	1	0.2	0.18952	Ruditapes_philippinarum_DN6656_c0_g1_i6.p1
177	GO:0042578	phosphoric ester hydrolase activity	411	18	27.8	0.19071	c("Ruditapes_philippinarum_DN14002_c1_g2_i12.p1", "Ruditapes_philippinarum_DN16951_c0_g1_i1.p1", "Ruditapes_philippinarum_DN1933_c0_g1_i5.p1", "Ruditapes_philippinarum_DN22130_c0_g1_i6.p1", "Ruditapes_philippinarum_DN25103_c0_g1_i1.p1", "Ruditapes_philippinarum_DN25103_c0_g1_i3.p1", "Ruditapes_philippinarum_DN28524_c0_g1_i1.p1", "Ruditapes_philippinarum_DN35212_c0_g1_i1.p1", "Ruditapes_philippina…
178	GO:0003917	DNA topoisomerase type I activity	12	2	0.81	0.19281	c("Ruditapes_philippinarum_DN1897_c0_g1_i5.p1", "Ruditapes_philippinarum_DN25550_c0_g1_i1.p1")
179	GO:0016798	hydrolase activity, acting on glycosyl b...	307	21	20.77	0.19299	c("Ruditapes_philippinarum_DN10242_c0_g1_i2.p1", "Ruditapes_philippinarum_DN11526_c0_g1_i5.p1", "Ruditapes_philippinarum_DN1533_c0_g2_i1.p1", "Ruditapes_philippinarum_DN15844_c0_g1_i6.p1", "Ruditapes_philippinarum_DN20540_c0_g1_i8.p1", "Ruditapes_philippinarum_DN20580_c0_g1_i1.p1", "Ruditapes_philippinarum_DN21270_c0_g1_i1.p1", "Ruditapes_philippinarum_DN2237_c0_g2_i1.p1", "Ruditapes_philippinaru…
180	GO:0004181	metallocarboxypeptidase activity	24	3	1.62	0.21905	c("Ruditapes_philippinarum_DN2769_c0_g1_i4.p1", "Ruditapes_philippinarum_DN4816_c0_g1_i21.p1", "Ruditapes_philippinarum_DN5718_c0_g1_i1.p1")
181	GO:0051539	4 iron, 4 sulfur cluster binding	25	3	1.69	0.23735	c("Ruditapes_philippinarum_DN15045_c0_g1_i4.p1", "Ruditapes_philippinarum_DN5805_c0_g1_i5.p1", "Ruditapes_philippinarum_DN9488_c0_g1_i3.p1")
182	GO:0019136	deoxynucleoside kinase activity	6	2	0.41	0.24424	c("Ruditapes_philippinarum_DN14671_c0_g1_i3.p1", "Ruditapes_philippinarum_DN24332_c0_g1_i1.p1")
183	GO:0004525	ribonuclease III activity	4	1	0.27	0.24436	Ruditapes_philippinarum_DN1241_c5_g1_i1.p1
184	GO:0030274	LIM domain binding	4	1	0.27	0.24436	Ruditapes_philippinarum_DN2752_c0_g1_i4.p1
185	GO:0008569	ATP-dependent microtubule motor activity...	4	1	0.27	0.24436	Ruditapes_philippinarum_DN1875_c0_g1_i7.p1
186	GO:0003730	mRNA 3'-UTR binding	4	1	0.27	0.24436	Ruditapes_philippinarum_DN2398_c0_g1_i4.p1
187	GO:0016251	RNA polymerase II general transcription ...	4	1	0.27	0.24436	Ruditapes_philippinarum_DN4179_c0_g1_i1.p1
188	GO:0000213	tRNA-intron endonuclease activity	4	1	0.27	0.24436	Ruditapes_philippinarum_DN92_c1_g1_i4.p1
189	GO:0061575	cyclin-dependent protein serine/threonin...	4	1	0.27	0.24436	Ruditapes_philippinarum_DN57872_c0_g1_i3.p1
190	GO:0034511	U3 snoRNA binding	4	1	0.27	0.24436	Ruditapes_philippinarum_DN3526_c0_g1_i3.p1
191	GO:0004831	tyrosine-tRNA ligase activity	4	1	0.27	0.24436	Ruditapes_philippinarum_DN20878_c0_g2_i1.p1
192	GO:0017070	U6 snRNA binding	4	1	0.27	0.24436	Ruditapes_philippinarum_DN1204_c0_g1_i4.p1
193	GO:0030623	U5 snRNA binding	4	1	0.27	0.24436	Ruditapes_philippinarum_DN1204_c0_g1_i4.p1
194	GO:0001228	DNA-binding transcription activator acti...	4	1	0.27	0.24436	Ruditapes_philippinarum_DN2106_c0_g1_i2.p1
195	GO:0009007	site-specific DNA-methyltransferase (ade...	4	1	0.27	0.24436	Ruditapes_philippinarum_DN4340_c0_g1_i6.p1
196	GO:0005272	sodium channel activity	39	4	2.64	0.26932	c("Ruditapes_philippinarum_DN16248_c2_g1_i3.p1", "Ruditapes_philippinarum_DN21155_c0_g1_i2.p1", "Ruditapes_philippinarum_DN7210_c0_g1_i13.p1", "Ruditapes_philippinarum_DN7210_c0_g1_i4.p1")
197	GO:0003857	3-hydroxyacyl-CoA dehydrogenase activity	15	2	1.01	0.26968	c("Ruditapes_philippinarum_DN4234_c0_g1_i1.p1", "Ruditapes_philippinarum_DN5461_c0_g1_i5.p2")
198	GO:0046872	metal ion binding	4110	262	278.02	0.28079	c("Ruditapes_philippinarum_DN10038_c0_g1_i1.p1", "Ruditapes_philippinarum_DN10167_c0_g1_i5.p1", "Ruditapes_philippinarum_DN1017_c0_g1_i11.p1", "Ruditapes_philippinarum_DN1017_c0_g1_i4.p1", "Ruditapes_philippinarum_DN1017_c0_g1_i7.p1", "Ruditapes_philippinarum_DN1017_c0_g1_i9.p1", "Ruditapes_philippinarum_DN10278_c0_g1_i4.p1", "Ruditapes_philippinarum_DN10428_c0_g1_i6.p1", "Ruditapes_philippinarum…
199	GO:0016715	oxidoreductase activity, acting on paire...	55	8	3.72	0.29456	c("Ruditapes_philippinarum_DN21098_c0_g1_i1.p1", "Ruditapes_philippinarum_DN3651_c0_g1_i4.p1", "Ruditapes_philippinarum_DN3651_c0_g1_i5.p1", "Ruditapes_philippinarum_DN3651_c0_g2_i1.p1", "Ruditapes_philippinarum_DN4329_c0_g1_i10.p1", "Ruditapes_philippinarum_DN4329_c0_g2_i3.p1", "Ruditapes_philippinarum_DN4752_c0_g1_i7.p1", "Ruditapes_philippinarum_DN746_c0_g1_i1.p1")
200	GO:0019902	phosphatase binding	9	2	0.61	0.29536	c("Ruditapes_philippinarum_DN10799_c0_g1_i2.p1", "Ruditapes_philippinarum_DN2723_c1_g2_i1.p1")
201	GO:0031369	translation initiation factor binding	16	2	1.08	0.29543	c("Ruditapes_philippinarum_DN1415_c0_g1_i2.p1", "Ruditapes_philippinarum_DN3318_c0_g1_i4.p1")
202	GO:0051377	mannose-ethanolamine phosphotransferase ...	5	1	0.34	0.29548	Ruditapes_philippinarum_DN11895_c0_g1_i6.p1
203	GO:0036402	proteasome-activating ATPase activity	5	1	0.34	0.29548	Ruditapes_philippinarum_DN2320_c0_g1_i13.p1
204	GO:0042162	telomeric DNA binding	5	1	0.34	0.29548	Ruditapes_philippinarum_DN3064_c0_g1_i5.p1
205	GO:0008420	RNA polymerase II CTD heptapeptide repea...	5	1	0.34	0.29548	Ruditapes_philippinarum_DN6872_c0_g1_i10.p1
206	GO:0004070	aspartate carbamoyltransferase activity	5	1	0.34	0.29548	Ruditapes_philippinarum_DN6186_c0_g1_i4.p1
207	GO:0051998	protein carboxyl O-methyltransferase act...	5	1	0.34	0.29548	Ruditapes_philippinarum_DN7004_c0_g1_i4.p1
208	GO:0004111	creatine kinase activity	5	1	0.34	0.29548	Ruditapes_philippinarum_DN3798_c0_g1_i2.p2
209	GO:0070694	deoxyribonucleoside 5'-monophosphate N-g...	5	1	0.34	0.29548	Ruditapes_philippinarum_DN37769_c0_g1_i3.p1
210	GO:0004826	phenylalanine-tRNA ligase activity	5	1	0.34	0.29548	Ruditapes_philippinarum_DN2786_c0_g2_i1.p1
211	GO:0008376	acetylgalactosaminyltransferase activity	5	1	0.34	0.29548	Ruditapes_philippinarum_DN83454_c0_g1_i1.p1
212	GO:0050290	sphingomyelin phosphodiesterase D activi...	5	1	0.34	0.29548	Ruditapes_philippinarum_DN5294_c0_g1_i2.p1
213	GO:0004721	phosphoprotein phosphatase activity	241	9	16.3	0.29676	c("Ruditapes_philippinarum_DN14002_c1_g2_i12.p1", "Ruditapes_philippinarum_DN1933_c0_g1_i5.p1", "Ruditapes_philippinarum_DN25103_c0_g1_i1.p1", "Ruditapes_philippinarum_DN25103_c0_g1_i3.p1", "Ruditapes_philippinarum_DN35212_c0_g1_i1.p1", "Ruditapes_philippinarum_DN3735_c0_g1_i4.p1", "Ruditapes_philippinarum_DN3778_c0_g1_i1.p1", "Ruditapes_philippinarum_DN65589_c0_g1_i6.p1", "Ruditapes_philippinaru…
214	GO:0003697	single-stranded DNA binding	29	3	1.96	0.31246	c("Ruditapes_philippinarum_DN19823_c0_g1_i3.p1", "Ruditapes_philippinarum_DN2474_c0_g1_i3.p1", "Ruditapes_philippinarum_DN6411_c0_g1_i4.p1")
215	GO:0004064	arylesterase activity	17	2	1.15	0.32104	c("Ruditapes_philippinarum_DN26349_c0_g1_i4.p1", "Ruditapes_philippinarum_DN26386_c0_g1_i3.p1")
216	GO:0008175	tRNA methyltransferase activity	22	5	1.49	0.34262	c("Ruditapes_philippinarum_DN14285_c0_g1_i1.p1", "Ruditapes_philippinarum_DN14285_c0_g2_i3.p1", "Ruditapes_philippinarum_DN2560_c0_g4_i2.p2", "Ruditapes_philippinarum_DN3308_c0_g3_i3.p1", "Ruditapes_philippinarum_DN6755_c0_g1_i2.p1")
217	GO:0016888	endodeoxyribonuclease activity, producin...	13	3	0.88	0.34287	c("Ruditapes_philippinarum_DN11154_c0_g1_i4.p1", "Ruditapes_philippinarum_DN4694_c0_g1_i5.p1", "Ruditapes_philippinarum_DN6864_c0_g1_i6.p1")
218	GO:0017176	phosphatidylinositol N-acetylglucosaminy...	6	1	0.41	0.34315	Ruditapes_philippinarum_DN9172_c0_g1_i12.p1
219	GO:0004715	non-membrane spanning protein tyrosine k...	6	1	0.41	0.34315	Ruditapes_philippinarum_DN414_c0_g1_i4.p1
220	GO:0003747	translation release factor activity	6	1	0.41	0.34315	Ruditapes_philippinarum_DN57_c2_g1_i1.p1
221	GO:0004823	leucine-tRNA ligase activity	6	1	0.41	0.34315	Ruditapes_philippinarum_DN2297_c0_g2_i1.p1
222	GO:0004827	proline-tRNA ligase activity	6	1	0.41	0.34315	Ruditapes_philippinarum_DN22994_c0_g1_i2.p1
223	GO:0008320	protein transmembrane transporter activi...	6	1	0.41	0.34315	Ruditapes_philippinarum_DN1206_c0_g1_i9.p1
224	GO:0017022	myosin binding	6	1	0.41	0.34315	Ruditapes_philippinarum_DN16632_c1_g1_i5.p1
225	GO:0008409	5'-3' exonuclease activity	10	4	0.68	0.38705	c("Ruditapes_philippinarum_DN2385_c0_g1_i5.p1", "Ruditapes_philippinarum_DN29063_c0_g1_i2.p1", "Ruditapes_philippinarum_DN3864_c0_g1_i5.p1", "Ruditapes_philippinarum_DN3919_c0_g1_i5.p2")
226	GO:0045182	translation regulator activity	7	1	0.47	0.38759	Ruditapes_philippinarum_DN2398_c0_g1_i4.p1
227	GO:0003868	4-hydroxyphenylpyruvate dioxygenase acti...	7	1	0.47	0.38759	Ruditapes_philippinarum_DN3722_c0_g1_i7.p1
228	GO:0005381	iron ion transmembrane transporter activ...	7	1	0.47	0.38759	Ruditapes_philippinarum_DN24598_c0_g1_i2.p1
229	GO:0030374	nuclear receptor transcription coactivat...	7	1	0.47	0.38759	Ruditapes_philippinarum_DN23558_c0_g1_i1.p1
230	GO:0005085	guanyl-nucleotide exchange factor activi...	104	8	7.04	0.40662	c("Ruditapes_philippinarum_DN11388_c0_g1_i1.p1", "Ruditapes_philippinarum_DN18428_c0_g1_i2.p1", "Ruditapes_philippinarum_DN31584_c0_g1_i1.p1", "Ruditapes_philippinarum_DN3924_c0_g1_i13.p1", "Ruditapes_philippinarum_DN3998_c0_g1_i5.p1", "Ruditapes_philippinarum_DN4692_c0_g2_i10.p1", "Ruditapes_philippinarum_DN6059_c0_g1_i4.p1", "Ruditapes_philippinarum_DN800_c1_g2_i1.p2")
231	GO:0008270	zinc ion binding	1617	112	109.38	0.40925	c("Ruditapes_philippinarum_DN10167_c0_g1_i5.p1", "Ruditapes_philippinarum_DN10278_c0_g1_i4.p1", "Ruditapes_philippinarum_DN10428_c0_g1_i6.p1", "Ruditapes_philippinarum_DN10710_c0_g1_i1.p1", "Ruditapes_philippinarum_DN10710_c0_g1_i5.p1", "Ruditapes_philippinarum_DN10724_c0_g1_i1.p1", "Ruditapes_philippinarum_DN10956_c0_g1_i4.p1", "Ruditapes_philippinarum_DN11094_c0_g1_i5.p1", "Ruditapes_philippina…
232	GO:0016620	oxidoreductase activity, acting on the a...	48	4	3.25	0.40982	c("Ruditapes_philippinarum_DN193_c0_g1_i5.p1", "Ruditapes_philippinarum_DN193_c1_g3_i1.p1", "Ruditapes_philippinarum_DN4994_c0_g1_i5.p1", "Ruditapes_philippinarum_DN54062_c0_g1_i9.p1")
233	GO:0004096	catalase activity	21	2	1.42	0.42032	c("Ruditapes_philippinarum_DN16853_c0_g1_i4.p1", "Ruditapes_philippinarum_DN31759_c0_g1_i2.p1")
234	GO:0016818	hydrolase activity, acting on acid anhyd...	1304	108	88.21	0.42478	c("Ruditapes_philippinarum_DN10072_c0_g1_i1.p1", "Ruditapes_philippinarum_DN10072_c0_g1_i7.p1", "Ruditapes_philippinarum_DN10400_c0_g1_i3.p1", "Ruditapes_philippinarum_DN10444_c0_g1_i3.p1", "Ruditapes_philippinarum_DN10921_c0_g2_i1.p1", "Ruditapes_philippinarum_DN11019_c0_g1_i3.p1", "Ruditapes_philippinarum_DN11313_c0_g1_i2.p2", "Ruditapes_philippinarum_DN11344_c0_g1_i4.p1", "Ruditapes_philippina…
235	GO:0022848	acetylcholine-gated cation-selective cha...	35	3	2.37	0.42520	c("Ruditapes_philippinarum_DN10195_c0_g1_i1.p1", "Ruditapes_philippinarum_DN10195_c0_g1_i3.p1", "Ruditapes_philippinarum_DN10195_c0_g1_i9.p1")
236	GO:0004843	thiol-dependent ubiquitin-specific prote...	49	4	3.31	0.42533	c("Ruditapes_philippinarum_DN16306_c0_g1_i2.p1", "Ruditapes_philippinarum_DN3518_c0_g2_i9.p1", "Ruditapes_philippinarum_DN6779_c0_g1_i10.p1", "Ruditapes_philippinarum_DN7323_c0_g1_i3.p1")
237	GO:0004499	N,N-dimethylaniline monooxygenase activi...	49	4	3.31	0.42533	c("Ruditapes_philippinarum_DN1313_c0_g1_i12.p1", "Ruditapes_philippinarum_DN1313_c0_g1_i14.p1", "Ruditapes_philippinarum_DN1313_c0_g1_i6.p1", "Ruditapes_philippinarum_DN1313_c0_g1_i7.p1")
238	GO:0008173	RNA methyltransferase activity	52	8	3.52	0.42819	c("Ruditapes_philippinarum_DN14285_c0_g1_i1.p1", "Ruditapes_philippinarum_DN14285_c0_g2_i3.p1", "Ruditapes_philippinarum_DN2560_c0_g4_i2.p2", "Ruditapes_philippinarum_DN3049_c0_g1_i1.p1", "Ruditapes_philippinarum_DN3308_c0_g3_i3.p1", "Ruditapes_philippinarum_DN4679_c1_g1_i5.p1", "Ruditapes_philippinarum_DN6755_c0_g1_i2.p1", "Ruditapes_philippinarum_DN9517_c0_g1_i1.p1")
239	GO:0016628	oxidoreductase activity, acting on the C...	8	1	0.54	0.42903	Ruditapes_philippinarum_DN1725_c0_g1_i4.p1
240	GO:0016615	malate dehydrogenase activity	8	1	0.54	0.42903	Ruditapes_philippinarum_DN2913_c0_g1_i1.p1
241	GO:1990380	Lys48-specific deubiquitinase activity	8	1	0.54	0.42903	Ruditapes_philippinarum_DN16306_c0_g1_i2.p1
242	GO:0016812	hydrolase activity, acting on carbon-nit...	8	1	0.54	0.42903	Ruditapes_philippinarum_DN6186_c0_g1_i4.p1
243	GO:0001671	ATPase activator activity	8	1	0.54	0.42903	Ruditapes_philippinarum_DN17076_c0_g2_i4.p1
244	GO:0004814	arginine-tRNA ligase activity	8	1	0.54	0.42903	Ruditapes_philippinarum_DN583_c0_g1_i3.p2
245	GO:0016597	amino acid binding	8	1	0.54	0.42903	Ruditapes_philippinarum_DN6186_c0_g1_i4.p1
246	GO:0061630	ubiquitin protein ligase activity	64	5	4.33	0.43747	c("Ruditapes_philippinarum_DN11381_c0_g1_i5.p1", "Ruditapes_philippinarum_DN1276_c0_g1_i5.p1", "Ruditapes_philippinarum_DN1276_c0_g2_i1.p1", "Ruditapes_philippinarum_DN3826_c0_g1_i2.p1", "Ruditapes_philippinarum_DN5321_c0_g1_i7.p1")
247	GO:0050660	flavin adenine dinucleotide binding	169	11	11.43	0.44997	c("Ruditapes_philippinarum_DN1313_c0_g1_i12.p1", "Ruditapes_philippinarum_DN1313_c0_g1_i14.p1", "Ruditapes_philippinarum_DN1313_c0_g1_i6.p1", "Ruditapes_philippinarum_DN1313_c0_g1_i7.p1", "Ruditapes_philippinarum_DN2735_c0_g1_i1.p1", "Ruditapes_philippinarum_DN29820_c0_g1_i4.p1", "Ruditapes_philippinarum_DN33746_c0_g1_i1.p1", "Ruditapes_philippinarum_DN360_c0_g1_i1.p1", "Ruditapes_philippinarum_D…
248	GO:0008146	sulfotransferase activity	254	18	17.18	0.45412	c("Ruditapes_philippinarum_DN1106_c1_g1_i6.p1", "Ruditapes_philippinarum_DN11991_c0_g1_i10.p1", "Ruditapes_philippinarum_DN14435_c0_g1_i6.p1", "Ruditapes_philippinarum_DN15168_c0_g1_i2.p1", "Ruditapes_philippinarum_DN1854_c0_g1_i1.p1", "Ruditapes_philippinarum_DN1854_c0_g1_i2.p1", "Ruditapes_philippinarum_DN1854_c0_g1_i4.p1", "Ruditapes_philippinarum_DN19194_c0_g1_i1.p1", "Ruditapes_philippinarum…
249	GO:0046983	protein dimerization activity	238	33	16.1	0.46184	c("Ruditapes_philippinarum_DN119440_c0_g2_i1.p2", "Ruditapes_philippinarum_DN1524_c0_g2_i1.p1", "Ruditapes_philippinarum_DN17083_c0_g1_i5.p1", "Ruditapes_philippinarum_DN1730_c0_g1_i5.p1", "Ruditapes_philippinarum_DN1859_c0_g1_i7.p1", "Ruditapes_philippinarum_DN19082_c0_g1_i2.p1", "Ruditapes_philippinarum_DN19133_c1_g1_i1.p1", "Ruditapes_philippinarum_DN2154_c0_g1_i1.p1", "Ruditapes_philippinarum…
250	GO:0003712	transcription coregulator activity	92	11	6.22	0.46200	c("Ruditapes_philippinarum_DN1259_c0_g1_i1.p1", "Ruditapes_philippinarum_DN2015_c0_g1_i7.p1", "Ruditapes_philippinarum_DN2057_c0_g1_i4.p1", "Ruditapes_philippinarum_DN2134_c0_g1_i1.p1", "Ruditapes_philippinarum_DN23558_c0_g1_i1.p1", "Ruditapes_philippinarum_DN2539_c0_g1_i16.p1", "Ruditapes_philippinarum_DN2752_c0_g1_i4.p1", "Ruditapes_philippinarum_DN30921_c0_g1_i1.p1", "Ruditapes_philippinarum_D…
251	GO:0016462	pyrophosphatase activity	1296	107	87.67	0.46330	c("Ruditapes_philippinarum_DN10072_c0_g1_i1.p1", "Ruditapes_philippinarum_DN10072_c0_g1_i7.p1", "Ruditapes_philippinarum_DN10400_c0_g1_i3.p1", "Ruditapes_philippinarum_DN10444_c0_g1_i3.p1", "Ruditapes_philippinarum_DN10921_c0_g2_i1.p1", "Ruditapes_philippinarum_DN11019_c0_g1_i3.p1", "Ruditapes_philippinarum_DN11313_c0_g1_i2.p2", "Ruditapes_philippinarum_DN11344_c0_g1_i4.p1", "Ruditapes_philippina…
252	GO:0016849	phosphorus-oxygen lyase activity	36	3	2.44	0.46711	c("Ruditapes_philippinarum_DN13725_c0_g1_i1.p1", "Ruditapes_philippinarum_DN27686_c0_g2_i2.p1", "Ruditapes_philippinarum_DN43534_c0_g1_i3.p1")
253	GO:0002161	aminoacyl-tRNA editing activity	23	2	1.56	0.46715	c("Ruditapes_philippinarum_DN2297_c0_g2_i1.p1", "Ruditapes_philippinarum_DN3709_c0_g1_i4.p1")
254	GO:0004707	MAP kinase activity	9	1	0.61	0.46766	Ruditapes_philippinarum_DN4583_c0_g1_i6.p1
255	GO:0004359	glutaminase activity	9	1	0.61	0.46766	Ruditapes_philippinarum_DN33829_c0_g1_i4.p1
256	GO:0048487	beta-tubulin binding	9	1	0.61	0.46766	Ruditapes_philippinarum_DN5492_c0_g1_i7.p1
257	GO:0008081	phosphoric diester hydrolase activity	49	5	3.31	0.48926	c("Ruditapes_philippinarum_DN22130_c0_g1_i6.p1", "Ruditapes_philippinarum_DN28524_c0_g1_i1.p1", "Ruditapes_philippinarum_DN5294_c0_g1_i2.p1", "Ruditapes_philippinarum_DN7446_c0_g1_i4.p2", "Ruditapes_philippinarum_DN9158_c0_g1_i11.p1")
258	GO:0070403	NAD+ binding	24	2	1.62	0.48970	c("Ruditapes_philippinarum_DN10414_c0_g1_i3.p1", "Ruditapes_philippinarum_DN5461_c0_g1_i5.p2")
259	GO:0019205	nucleobase-containing compound kinase ac...	49	8	3.31	0.50270	c("Ruditapes_philippinarum_DN13036_c0_g1_i4.p1", "Ruditapes_philippinarum_DN14671_c0_g1_i3.p1", "Ruditapes_philippinarum_DN2168_c0_g1_i2.p1", "Ruditapes_philippinarum_DN24332_c0_g1_i1.p1", "Ruditapes_philippinarum_DN2880_c0_g1_i10.p1", "Ruditapes_philippinarum_DN2880_c0_g1_i16.p1", "Ruditapes_philippinarum_DN436_c0_g2_i3.p1", "Ruditapes_philippinarum_DN5281_c0_g1_i8.p1")
260	GO:0030955	potassium ion binding	10	1	0.68	0.50369	Ruditapes_philippinarum_DN2639_c0_g1_i6.p1
261	GO:0004743	pyruvate kinase activity	10	1	0.68	0.50369	Ruditapes_philippinarum_DN2639_c0_g1_i6.p1
262	GO:0008199	ferric iron binding	10	1	0.68	0.50369	Ruditapes_philippinarum_DN10623_c0_g1_i1.p1
263	GO:0042834	peptidoglycan binding	10	1	0.68	0.50369	Ruditapes_philippinarum_DN10167_c0_g1_i5.p1
264	GO:0003854	3-beta-hydroxy-delta5-steroid dehydrogen...	10	1	0.68	0.50369	Ruditapes_philippinarum_DN6157_c0_g1_i2.p1
265	GO:0008047	enzyme activator activity	138	8	9.33	0.53153	c("Ruditapes_philippinarum_DN17076_c0_g2_i4.p1", "Ruditapes_philippinarum_DN28_c0_g1_i5.p1", "Ruditapes_philippinarum_DN28_c0_g1_i8.p1", "Ruditapes_philippinarum_DN28_c0_g1_i9.p1", "Ruditapes_philippinarum_DN5203_c0_g1_i12.p1", "Ruditapes_philippinarum_DN57872_c0_g1_i3.p1", "Ruditapes_philippinarum_DN5984_c0_g1_i10.p1", "Ruditapes_philippinarum_DN6059_c0_g1_i4.p1")
266	GO:0030247	polysaccharide binding	26	2	1.76	0.53296	c("Ruditapes_philippinarum_DN11526_c0_g1_i5.p1", "Ruditapes_philippinarum_DN15844_c0_g1_i6.p1")
267	GO:0004322	ferroxidase activity	11	1	0.74	0.53728	Ruditapes_philippinarum_DN51249_c0_g1_i1.p1
268	GO:0019888	protein phosphatase regulator activity	11	1	0.74	0.53728	Ruditapes_philippinarum_DN1165_c0_g1_i10.p1
269	GO:0003839	gamma-glutamylcyclotransferase activity	11	1	0.74	0.53728	Ruditapes_philippinarum_DN11015_c0_g1_i14.p1
270	GO:0004252	serine-type endopeptidase activity	252	17	17.05	0.54079	c("Ruditapes_philippinarum_DN10361_c0_g1_i8.p1", "Ruditapes_philippinarum_DN1077_c0_g1_i1.p1", "Ruditapes_philippinarum_DN1077_c0_g1_i4.p1", "Ruditapes_philippinarum_DN1077_c0_g1_i7.p1", "Ruditapes_philippinarum_DN1480_c0_g1_i1.p1", "Ruditapes_philippinarum_DN2528_c0_g1_i2.p1", "Ruditapes_philippinarum_DN34776_c0_g1_i1.p1", "Ruditapes_philippinarum_DN4041_c0_g1_i3.p1", "Ruditapes_philippinarum_DN…
271	GO:0000166	nucleotide binding	2733	298	184.87	0.55716	c("Ruditapes_philippinarum_DN10072_c0_g1_i1.p1", "Ruditapes_philippinarum_DN10072_c0_g1_i7.p1", "Ruditapes_philippinarum_DN10327_c0_g1_i7.p1", "Ruditapes_philippinarum_DN10414_c0_g1_i3.p1", "Ruditapes_philippinarum_DN10444_c0_g1_i3.p1", "Ruditapes_philippinarum_DN10479_c0_g1_i1.p1", "Ruditapes_philippinarum_DN10711_c0_g1_i9.p1", "Ruditapes_philippinarum_DN1076_c0_g1_i5.p1", "Ruditapes_philippinar…
272	GO:0042802	identical protein binding	12	1	0.81	0.56859	Ruditapes_philippinarum_DN2643_c0_g1_i4.p1
273	GO:0004602	glutathione peroxidase activity	12	1	0.81	0.56859	Ruditapes_philippinarum_DN1939_c0_g1_i1.p1
274	GO:0003993	acid phosphatase activity	12	1	0.81	0.56859	Ruditapes_philippinarum_DN16951_c0_g1_i1.p1
275	GO:0051536	iron-sulfur cluster binding	103	7	6.97	0.57366	c("Ruditapes_philippinarum_DN15045_c0_g1_i4.p1", "Ruditapes_philippinarum_DN25550_c0_g1_i1.p1", "Ruditapes_philippinarum_DN2770_c0_g1_i1.p1", "Ruditapes_philippinarum_DN3911_c0_g1_i1.p1", "Ruditapes_philippinarum_DN5805_c0_g1_i5.p1", "Ruditapes_philippinarum_DN7134_c0_g1_i3.p1", "Ruditapes_philippinarum_DN9488_c0_g1_i3.p1")
276	GO:0000287	magnesium ion binding	75	5	5.07	0.57909	c("Ruditapes_philippinarum_DN1181_c0_g1_i5.p1", "Ruditapes_philippinarum_DN2639_c0_g1_i6.p1", "Ruditapes_philippinarum_DN2766_c0_g2_i1.p1", "Ruditapes_philippinarum_DN41_c0_g1_i2.p1", "Ruditapes_philippinarum_DN414_c0_g1_i4.p1")
277	GO:0016409	palmitoyltransferase activity	44	3	2.98	0.57943	c("Ruditapes_philippinarum_DN30009_c0_g1_i2.p1", "Ruditapes_philippinarum_DN6995_c0_g1_i4.p1", "Ruditapes_philippinarum_DN9288_c0_g1_i1.p2")
278	GO:0004674	protein serine/threonine kinase activity	123	11	8.32	0.57978	c("Ruditapes_philippinarum_DN1181_c0_g1_i5.p1", "Ruditapes_philippinarum_DN15069_c0_g1_i4.p1", "Ruditapes_philippinarum_DN1927_c1_g1_i5.p1", "Ruditapes_philippinarum_DN2231_c0_g1_i5.p1", "Ruditapes_philippinarum_DN2489_c2_g1_i4.p1", "Ruditapes_philippinarum_DN3906_c0_g1_i1.p1", "Ruditapes_philippinarum_DN4583_c0_g1_i6.p1", "Ruditapes_philippinarum_DN56405_c0_g1_i1.p1", "Ruditapes_philippinarum_DN…
279	GO:0016787	hydrolase activity	3948	264	267.06	0.59406	c("Ruditapes_philippinarum_DN10072_c0_g1_i1.p1", "Ruditapes_philippinarum_DN10072_c0_g1_i7.p1", "Ruditapes_philippinarum_DN10125_c0_g1_i4.p1", "Ruditapes_philippinarum_DN10167_c0_g1_i5.p1", "Ruditapes_philippinarum_DN10197_c0_g1_i2.p1", "Ruditapes_philippinarum_DN10242_c0_g1_i2.p1", "Ruditapes_philippinarum_DN10243_c0_g1_i2.p1", "Ruditapes_philippinarum_DN10361_c0_g1_i8.p1", "Ruditapes_philippina…
280	GO:0015020	glucuronosyltransferase activity	13	1	0.88	0.59779	Ruditapes_philippinarum_DN7821_c0_g1_i2.p1
281	GO:0043130	ubiquitin binding	13	1	0.88	0.59779	Ruditapes_philippinarum_DN43_c1_g1_i4.p1
282	GO:0004383	guanylate cyclase activity	13	1	0.88	0.59779	Ruditapes_philippinarum_DN43534_c0_g1_i3.p1
283	GO:0019843	rRNA binding	13	1	0.88	0.59779	Ruditapes_philippinarum_DN2056_c0_g1_i2.p1
284	GO:0051920	peroxiredoxin activity	14	1	0.95	0.62501	Ruditapes_philippinarum_DN1300_c0_g1_i8.p1
285	GO:0045296	cadherin binding	14	1	0.95	0.62501	Ruditapes_philippinarum_DN20638_c0_g1_i4.p1
286	GO:0008649	rRNA methyltransferase activity	14	1	0.95	0.62501	Ruditapes_philippinarum_DN4679_c1_g1_i5.p1
287	GO:0003910	DNA ligase (ATP) activity	14	1	0.95	0.62501	Ruditapes_philippinarum_DN277_c0_g1_i6.p1
288	GO:0005507	copper ion binding	158	10	10.69	0.63213	c("Ruditapes_philippinarum_DN122_c0_g1_i3.p1", "Ruditapes_philippinarum_DN122_c0_g4_i1.p2", "Ruditapes_philippinarum_DN3651_c0_g1_i4.p1", "Ruditapes_philippinarum_DN3651_c0_g1_i5.p1", "Ruditapes_philippinarum_DN3651_c0_g2_i1.p1", "Ruditapes_philippinarum_DN4329_c0_g1_i10.p1", "Ruditapes_philippinarum_DN4329_c0_g2_i3.p1", "Ruditapes_philippinarum_DN4752_c0_g1_i7.p1", "Ruditapes_philippinarum_DN512…
289	GO:0016740	transferase activity	2738	217	185.21	0.63731	c("Ruditapes_philippinarum_DN10327_c0_g1_i7.p1", "Ruditapes_philippinarum_DN10660_c0_g2_i1.p1", "Ruditapes_philippinarum_DN10686_c0_g1_i1.p1", "Ruditapes_philippinarum_DN10686_c0_g2_i3.p1", "Ruditapes_philippinarum_DN10831_c0_g1_i4.p1", "Ruditapes_philippinarum_DN1106_c1_g1_i6.p1", "Ruditapes_philippinarum_DN11286_c0_g1_i6.p1", "Ruditapes_philippinarum_DN11336_c0_g1_i3.p1", "Ruditapes_philippinar…
290	GO:0030234	enzyme regulator activity	475	21	32.13	0.65308	c("Ruditapes_philippinarum_DN1027_c0_g1_i4.p1", "Ruditapes_philippinarum_DN10750_c0_g1_i2.p1", "Ruditapes_philippinarum_DN1165_c0_g1_i10.p1", "Ruditapes_philippinarum_DN1294_c0_g1_i2.p1", "Ruditapes_philippinarum_DN1551_c0_g1_i5.p1", "Ruditapes_philippinarum_DN17076_c0_g2_i4.p1", "Ruditapes_philippinarum_DN23542_c0_g1_i1.p1", "Ruditapes_philippinarum_DN28_c0_g1_i5.p1", "Ruditapes_philippinarum_DN…
291	GO:0015631	tubulin binding	178	38	12.04	0.66780	c("Ruditapes_philippinarum_DN100_c0_g1_i3.p1", "Ruditapes_philippinarum_DN100_c0_g1_i9.p1", "Ruditapes_philippinarum_DN11414_c0_g1_i4.p1", "Ruditapes_philippinarum_DN13419_c0_g1_i5.p1", "Ruditapes_philippinarum_DN1672_c0_g1_i6.p1", "Ruditapes_philippinarum_DN1825_c0_g2_i5.p1", "Ruditapes_philippinarum_DN1841_c0_g1_i6.p1", "Ruditapes_philippinarum_DN1868_c0_g1_i5.p1", "Ruditapes_philippinarum_DN18…
292	GO:0004523	RNA-DNA hybrid ribonuclease activity	16	1	1.08	0.67406	Ruditapes_philippinarum_DN14679_c1_g1_i3.p1
293	GO:0003725	double-stranded RNA binding	16	1	1.08	0.67406	Ruditapes_philippinarum_DN2172_c1_g1_i4.p1
294	GO:0036374	glutathione hydrolase activity	16	1	1.08	0.67406	Ruditapes_philippinarum_DN23415_c0_g3_i1.p1
295	GO:0004559	alpha-mannosidase activity	34	2	2.3	0.67981	c("Ruditapes_philippinarum_DN5854_c0_g1_i4.p1", "Ruditapes_philippinarum_DN9863_c0_g1_i2.p1")
296	GO:0016757	transferase activity, transferring glyco...	395	21	26.72	0.68628	c("Ruditapes_philippinarum_DN13506_c0_g1_i6.p1", "Ruditapes_philippinarum_DN13506_c0_g1_i7.p1", "Ruditapes_philippinarum_DN20541_c0_g1_i2.p1", "Ruditapes_philippinarum_DN2634_c0_g1_i6.p1", "Ruditapes_philippinarum_DN32548_c0_g1_i4.p1", "Ruditapes_philippinarum_DN3588_c0_g1_i2.p1", "Ruditapes_philippinarum_DN39164_c0_g1_i1.p1", "Ruditapes_philippinarum_DN4313_c0_g1_i4.p1", "Ruditapes_philippinarum…
297	GO:0050661	NADP binding	69	4	4.67	0.69485	c("Ruditapes_philippinarum_DN1313_c0_g1_i12.p1", "Ruditapes_philippinarum_DN1313_c0_g1_i14.p1", "Ruditapes_philippinarum_DN1313_c0_g1_i6.p1", "Ruditapes_philippinarum_DN1313_c0_g1_i7.p1")
298	GO:0016651	oxidoreductase activity, acting on NAD(P...	58	3	3.92	0.69543	c("Ruditapes_philippinarum_DN38385_c0_g1_i5.p1", "Ruditapes_philippinarum_DN7134_c0_g1_i3.p1", "Ruditapes_philippinarum_DN9488_c0_g1_i3.p1")
299	GO:0019904	protein domain specific binding	31	4	2.1	0.71620	c("Ruditapes_philippinarum_DN13622_c0_g1_i3.p1", "Ruditapes_philippinarum_DN17255_c0_g1_i1.p1", "Ruditapes_philippinarum_DN2752_c0_g1_i4.p1", "Ruditapes_philippinarum_DN36249_c0_g1_i1.p1")
300	GO:0016779	nucleotidyltransferase activity	128	19	8.66	0.74737	c("Ruditapes_philippinarum_DN11358_c0_g1_i1.p1", "Ruditapes_philippinarum_DN13006_c0_g2_i1.p1", "Ruditapes_philippinarum_DN16532_c0_g1_i7.p1", "Ruditapes_philippinarum_DN17890_c0_g1_i1.p1", "Ruditapes_philippinarum_DN1967_c0_g1_i1.p1", "Ruditapes_philippinarum_DN2157_c0_g1_i11.p1", "Ruditapes_philippinarum_DN22802_c0_g1_i1.p1", "Ruditapes_philippinarum_DN2292_c0_g1_i11.p1", "Ruditapes_philippinar…
301	GO:0008324	cation transmembrane transporter activit...	417	18	28.21	0.75598	c("Ruditapes_philippinarum_DN10195_c0_g1_i1.p1", "Ruditapes_philippinarum_DN10195_c0_g1_i3.p1", "Ruditapes_philippinarum_DN10195_c0_g1_i9.p1", "Ruditapes_philippinarum_DN122_c0_g1_i3.p1", "Ruditapes_philippinarum_DN122_c0_g4_i1.p2", "Ruditapes_philippinarum_DN15265_c0_g1_i2.p1", "Ruditapes_philippinarum_DN16248_c2_g1_i3.p1", "Ruditapes_philippinarum_DN21155_c0_g1_i2.p1", "Ruditapes_philippinarum_…
302	GO:0005509	calcium ion binding	1565	99	105.86	0.77688	c("Ruditapes_philippinarum_DN10038_c0_g1_i1.p1", "Ruditapes_philippinarum_DN1017_c0_g1_i11.p1", "Ruditapes_philippinarum_DN1017_c0_g1_i4.p1", "Ruditapes_philippinarum_DN1017_c0_g1_i7.p1", "Ruditapes_philippinarum_DN1017_c0_g1_i9.p1", "Ruditapes_philippinarum_DN10449_c0_g1_i1.p1", "Ruditapes_philippinarum_DN10679_c0_g2_i3.p1", "Ruditapes_philippinarum_DN10859_c0_g1_i1.p1", "Ruditapes_philippinarum…
303	GO:0008061	chitin binding	146	8	9.88	0.77863	c("Ruditapes_philippinarum_DN2107_c0_g1_i3.p1", "Ruditapes_philippinarum_DN2107_c0_g1_i8.p1", "Ruditapes_philippinarum_DN21186_c0_g1_i4.p1", "Ruditapes_philippinarum_DN2307_c0_g1_i1.p1", "Ruditapes_philippinarum_DN5445_c0_g1_i2.p1", "Ruditapes_philippinarum_DN7329_c0_g2_i1.p1", "Ruditapes_philippinarum_DN7764_c0_g1_i5.p1", "Ruditapes_philippinarum_DN7764_c0_g1_i7.p1")
304	GO:0004722	protein serine/threonine phosphatase act...	27	2	1.83	0.78582	c("Ruditapes_philippinarum_DN1933_c0_g1_i5.p1", "Ruditapes_philippinarum_DN6872_c0_g1_i10.p1")
305	GO:0010181	FMN binding	22	1	1.49	0.78597	Ruditapes_philippinarum_DN18434_c0_g1_i4.p1
306	GO:0015035	protein disulfide oxidoreductase activit...	42	2	2.84	0.78668	c("Ruditapes_philippinarum_DN1147_c0_g1_i4.p1", "Ruditapes_philippinarum_DN7192_c0_g1_i1.p1")
307	GO:0016746	transferase activity, transferring acyl ...	264	23	17.86	0.78766	c("Ruditapes_philippinarum_DN13806_c0_g4_i1.p1", "Ruditapes_philippinarum_DN1738_c3_g1_i9.p1", "Ruditapes_philippinarum_DN1756_c0_g1_i4.p1", "Ruditapes_philippinarum_DN20072_c0_g2_i4.p1", "Ruditapes_philippinarum_DN20318_c0_g1_i6.p1", "Ruditapes_philippinarum_DN2057_c0_g1_i4.p1", "Ruditapes_philippinarum_DN22385_c0_g1_i5.p1", "Ruditapes_philippinarum_DN22385_c0_g1_i6.p1", "Ruditapes_philippinarum…
308	GO:0008083	growth factor activity	23	1	1.56	0.80046	Ruditapes_philippinarum_DN8882_c0_g1_i1.p1
309	GO:0005516	calmodulin binding	23	1	1.56	0.80046	Ruditapes_philippinarum_DN1527_c1_g1_i3.p1
310	GO:0008137	NADH dehydrogenase (ubiquinone) activity	23	1	1.56	0.80046	Ruditapes_philippinarum_DN7134_c0_g1_i3.p1
311	GO:0004563	beta-N-acetylhexosaminidase activity	23	1	1.56	0.80046	Ruditapes_philippinarum_DN15844_c0_g1_i6.p1
312	GO:0004713	protein tyrosine kinase activity	89	5	6.02	0.82095	c("Ruditapes_philippinarum_DN11286_c0_g1_i6.p1", "Ruditapes_philippinarum_DN38239_c0_g1_i2.p1", "Ruditapes_philippinarum_DN385_c0_g1_i16.p2", "Ruditapes_philippinarum_DN414_c0_g1_i4.p1", "Ruditapes_philippinarum_DN5920_c0_g1_i7.p1")
313	GO:0003735	structural constituent of ribosome	221	12	14.95	0.82236	c("Ruditapes_philippinarum_DN1122_c0_g1_i1.p1", "Ruditapes_philippinarum_DN1938_c0_g1_i4.p1", "Ruditapes_philippinarum_DN2006_c0_g3_i1.p1", "Ruditapes_philippinarum_DN2089_c0_g1_i1.p1", "Ruditapes_philippinarum_DN2655_c0_g1_i1.p1", "Ruditapes_philippinarum_DN43_c0_g1_i1.p1", "Ruditapes_philippinarum_DN4625_c0_g1_i1.p1", "Ruditapes_philippinarum_DN47397_c0_g1_i7.p1", "Ruditapes_philippinarum_DN545…
314	GO:0004497	monooxygenase activity	137	14	9.27	0.82549	c("Ruditapes_philippinarum_DN1313_c0_g1_i12.p1", "Ruditapes_philippinarum_DN1313_c0_g1_i14.p1", "Ruditapes_philippinarum_DN1313_c0_g1_i6.p1", "Ruditapes_philippinarum_DN1313_c0_g1_i7.p1", "Ruditapes_philippinarum_DN21098_c0_g1_i1.p1", "Ruditapes_philippinarum_DN3651_c0_g1_i4.p1", "Ruditapes_philippinarum_DN3651_c0_g1_i5.p1", "Ruditapes_philippinarum_DN3651_c0_g2_i1.p1", "Ruditapes_philippinarum_D…
315	GO:0004645	phosphorylase activity	25	1	1.69	0.82657	Ruditapes_philippinarum_DN8681_c0_g1_i1.p1
316	GO:0043169	cation binding	4135	263	279.71	0.83037	c("Ruditapes_philippinarum_DN10038_c0_g1_i1.p1", "Ruditapes_philippinarum_DN10167_c0_g1_i5.p1", "Ruditapes_philippinarum_DN1017_c0_g1_i11.p1", "Ruditapes_philippinarum_DN1017_c0_g1_i4.p1", "Ruditapes_philippinarum_DN1017_c0_g1_i7.p1", "Ruditapes_philippinarum_DN1017_c0_g1_i9.p1", "Ruditapes_philippinarum_DN10278_c0_g1_i4.p1", "Ruditapes_philippinarum_DN10428_c0_g1_i6.p1", "Ruditapes_philippinarum…
317	GO:0005347	ATP transmembrane transporter activity	26	1	1.76	0.83831	Ruditapes_philippinarum_DN3243_c0_g1_i4.p1
318	GO:0009055	electron transfer activity	80	6	5.41	0.83940	c("Ruditapes_philippinarum_DN122_c0_g1_i3.p1", "Ruditapes_philippinarum_DN122_c0_g4_i1.p2", "Ruditapes_philippinarum_DN289_c0_g1_i4.p1", "Ruditapes_philippinarum_DN4862_c0_g6_i1.p1", "Ruditapes_philippinarum_DN7134_c0_g1_i3.p1", "Ruditapes_philippinarum_DN7192_c0_g1_i1.p1")
319	GO:0008417	fucosyltransferase activity	48	2	3.25	0.84489	c("Ruditapes_philippinarum_DN44335_c0_g2_i1.p1", "Ruditapes_philippinarum_DN8138_c0_g1_i6.p1")
320	GO:0008092	cytoskeletal protein binding	395	42	26.72	0.85651	c("Ruditapes_philippinarum_DN100_c0_g1_i3.p1", "Ruditapes_philippinarum_DN100_c0_g1_i9.p1", "Ruditapes_philippinarum_DN11414_c0_g1_i4.p1", "Ruditapes_philippinarum_DN13419_c0_g1_i5.p1", "Ruditapes_philippinarum_DN16632_c1_g1_i5.p1", "Ruditapes_philippinarum_DN1672_c0_g1_i6.p1", "Ruditapes_philippinarum_DN1825_c0_g2_i5.p1", "Ruditapes_philippinarum_DN1841_c0_g1_i6.p1", "Ruditapes_philippinarum_DN1…
321	GO:0051537	2 iron, 2 sulfur cluster binding	50	2	3.38	0.86083	c("Ruditapes_philippinarum_DN2770_c0_g1_i1.p1", "Ruditapes_philippinarum_DN3911_c0_g1_i1.p1")
322	GO:0004089	carbonate dehydratase activity	29	1	1.96	0.86899	Ruditapes_philippinarum_DN2230_c0_g1_i6.p1
323	GO:0005337	nucleoside transmembrane transporter act...	30	1	2.03	0.87786	Ruditapes_philippinarum_DN23551_c0_g1_i1.p1
324	GO:0003924	GTPase activity	436	24	29.49	0.87790	c("Ruditapes_philippinarum_DN11313_c0_g1_i2.p2", "Ruditapes_philippinarum_DN1241_c1_g1_i7.p1", "Ruditapes_philippinarum_DN1292_c0_g2_i1.p1", "Ruditapes_philippinarum_DN1292_c0_g2_i2.p1", "Ruditapes_philippinarum_DN1324_c0_g1_i1.p1", "Ruditapes_philippinarum_DN15708_c1_g1_i1.p1", "Ruditapes_philippinarum_DN16037_c0_g1_i1.p1", "Ruditapes_philippinarum_DN20_c0_g1_i14.p1", "Ruditapes_philippinarum_DN…
325	GO:0004222	metalloendopeptidase activity	167	8	11.3	0.88438	c("Ruditapes_philippinarum_DN18489_c0_g1_i4.p1", "Ruditapes_philippinarum_DN2708_c0_g1_i4.p1", "Ruditapes_philippinarum_DN27726_c0_g1_i1.p1", "Ruditapes_philippinarum_DN49169_c0_g1_i1.p1", "Ruditapes_philippinarum_DN5869_c0_g1_i1.p1", "Ruditapes_philippinarum_DN7053_c0_g1_i6.p1", "Ruditapes_philippinarum_DN7759_c0_g1_i4.p1", "Ruditapes_philippinarum_DN8979_c0_g1_i5.p1")
326	GO:0030145	manganese ion binding	31	1	2.1	0.88613	Ruditapes_philippinarum_DN4158_c0_g1_i4.p1
327	GO:0005216	ion channel activity	464	11	31.39	0.88753	c("Ruditapes_philippinarum_DN10195_c0_g1_i1.p1", "Ruditapes_philippinarum_DN10195_c0_g1_i3.p1", "Ruditapes_philippinarum_DN10195_c0_g1_i9.p1", "Ruditapes_philippinarum_DN16248_c2_g1_i3.p1", "Ruditapes_philippinarum_DN21155_c0_g1_i2.p1", "Ruditapes_philippinarum_DN50400_c0_g1_i4.p1", "Ruditapes_philippinarum_DN64439_c0_g1_i1.p1", "Ruditapes_philippinarum_DN64439_c0_g2_i1.p1", "Ruditapes_philippina…
328	GO:0016831	carboxy-lyase activity	58	4	3.92	0.88792	c("Ruditapes_philippinarum_DN14680_c0_g1_i1.p1", "Ruditapes_philippinarum_DN14680_c0_g1_i5.p1", "Ruditapes_philippinarum_DN18980_c0_g1_i1.p1", "Ruditapes_philippinarum_DN5542_c0_g1_i3.p1")
329	GO:0071949	FAD binding	32	1	2.16	0.89384	Ruditapes_philippinarum_DN33746_c0_g1_i1.p1
330	GO:0004553	hydrolase activity, hydrolyzing O-glycos...	250	13	16.91	0.89586	c("Ruditapes_philippinarum_DN11526_c0_g1_i5.p1", "Ruditapes_philippinarum_DN15844_c0_g1_i6.p1", "Ruditapes_philippinarum_DN20580_c0_g1_i1.p1", "Ruditapes_philippinarum_DN21270_c0_g1_i1.p1", "Ruditapes_philippinarum_DN5608_c0_g1_i2.p1", "Ruditapes_philippinarum_DN5854_c0_g1_i4.p1", "Ruditapes_philippinarum_DN5884_c0_g1_i4.p1", "Ruditapes_philippinarum_DN7329_c0_g2_i1.p1", "Ruditapes_philippinarum_…
331	GO:0008234	cysteine-type peptidase activity	307	15	20.77	0.89739	c("Ruditapes_philippinarum_DN10125_c0_g1_i4.p1", "Ruditapes_philippinarum_DN16306_c0_g1_i2.p1", "Ruditapes_philippinarum_DN2202_c0_g1_i9.p1", "Ruditapes_philippinarum_DN28380_c0_g1_i6.p1", "Ruditapes_philippinarum_DN3518_c0_g2_i9.p1", "Ruditapes_philippinarum_DN35709_c0_g1_i1.p1", "Ruditapes_philippinarum_DN4661_c0_g1_i2.p1", "Ruditapes_philippinarum_DN4661_c0_g1_i7.p1", "Ruditapes_philippinarum_…
332	GO:0008745	N-acetylmuramoyl-L-alanine amidase activ...	33	1	2.23	0.90103	Ruditapes_philippinarum_DN10167_c0_g1_i5.p1
333	GO:0004867	serine-type endopeptidase inhibitor acti...	60	2	4.06	0.92019	c("Ruditapes_philippinarum_DN40646_c0_g1_i1.p1", "Ruditapes_philippinarum_DN6370_c0_g1_i6.p1")
334	GO:0019901	protein kinase binding	39	1	2.64	0.93503	Ruditapes_philippinarum_DN1409_c1_g1_i1.p1
335	GO:0005525	GTP binding	750	41	50.73	0.93837	c("Ruditapes_philippinarum_DN11313_c0_g1_i2.p2", "Ruditapes_philippinarum_DN1241_c1_g1_i7.p1", "Ruditapes_philippinarum_DN1292_c0_g2_i1.p1", "Ruditapes_philippinarum_DN1292_c0_g2_i2.p1", "Ruditapes_philippinarum_DN1309_c0_g1_i4.p1", "Ruditapes_philippinarum_DN1324_c0_g1_i1.p1", "Ruditapes_philippinarum_DN15708_c1_g1_i1.p1", "Ruditapes_philippinarum_DN16037_c0_g1_i1.p1", "Ruditapes_philippinarum_D…
336	GO:0008131	primary amine oxidase activity	41	1	2.77	0.94354	Ruditapes_philippinarum_DN61484_c0_g1_i1.p1
337	GO:0005548	phospholipid transporter activity	43	1	2.91	0.95093	Ruditapes_philippinarum_DN7717_c0_g1_i5.p1
338	GO:0016616	oxidoreductase activity, acting on the C...	74	6	5.01	0.95709	c("Ruditapes_philippinarum_DN1583_c0_g1_i1.p1", "Ruditapes_philippinarum_DN2913_c0_g1_i1.p1", "Ruditapes_philippinarum_DN4234_c0_g1_i1.p1", "Ruditapes_philippinarum_DN5461_c0_g1_i5.p2", "Ruditapes_philippinarum_DN6157_c0_g1_i2.p1", "Ruditapes_philippinarum_DN9492_c0_g1_i7.p1")
339	GO:0048038	quinone binding	45	1	3.04	0.95736	Ruditapes_philippinarum_DN61484_c0_g1_i1.p1
340	GO:0008138	protein tyrosine/serine/threonine phosph...	46	1	3.11	0.96025	Ruditapes_philippinarum_DN35212_c0_g1_i1.p1
341	GO:0051015	actin filament binding	76	2	5.14	0.96841	c("Ruditapes_philippinarum_DN20638_c0_g1_i4.p1", "Ruditapes_philippinarum_DN3337_c0_g1_i7.p1")
342	GO:0016627	oxidoreductase activity, acting on the C...	92	10	6.22	0.97352	c("Ruditapes_philippinarum_DN1725_c0_g1_i4.p1", "Ruditapes_philippinarum_DN2735_c0_g1_i1.p1", "Ruditapes_philippinarum_DN360_c0_g1_i1.p1", "Ruditapes_philippinarum_DN382_c0_g1_i6.p1", "Ruditapes_philippinarum_DN382_c0_g1_i9.p1", "Ruditapes_philippinarum_DN6571_c0_g1_i3.p1", "Ruditapes_philippinarum_DN6831_c0_g1_i7.p1", "Ruditapes_philippinarum_DN7819_c0_g1_i8.p1", "Ruditapes_philippinarum_DN956_c…
343	GO:0016491	oxidoreductase activity	1555	86	105.19	0.97550	c("Ruditapes_philippinarum_DN10278_c0_g1_i4.p1", "Ruditapes_philippinarum_DN1147_c0_g1_i4.p1", "Ruditapes_philippinarum_DN122_c0_g1_i3.p1", "Ruditapes_philippinarum_DN122_c0_g4_i1.p2", "Ruditapes_philippinarum_DN1300_c0_g1_i8.p1", "Ruditapes_philippinarum_DN1313_c0_g1_i12.p1", "Ruditapes_philippinarum_DN1313_c0_g1_i14.p1", "Ruditapes_philippinarum_DN1313_c0_g1_i6.p1", "Ruditapes_philippinarum_DN1…
344	GO:0008235	metalloexopeptidase activity	77	4	5.21	0.97560	c("Ruditapes_philippinarum_DN2769_c0_g1_i4.p1", "Ruditapes_philippinarum_DN4158_c0_g1_i4.p1", "Ruditapes_philippinarum_DN4816_c0_g1_i21.p1", "Ruditapes_philippinarum_DN5718_c0_g1_i1.p1")
345	GO:0004177	aminopeptidase activity	53	1	3.59	0.97568	Ruditapes_philippinarum_DN4158_c0_g1_i4.p1
346	GO:0005096	GTPase activator activity	81	2	5.48	0.97653	c("Ruditapes_philippinarum_DN5203_c0_g1_i12.p1", "Ruditapes_philippinarum_DN6059_c0_g1_i4.p1")
347	GO:0004601	peroxidase activity	91	4	6.16	0.98284	c("Ruditapes_philippinarum_DN14017_c0_g1_i4.p1", "Ruditapes_philippinarum_DN16853_c0_g1_i4.p1", "Ruditapes_philippinarum_DN1939_c0_g1_i1.p1", "Ruditapes_philippinarum_DN31759_c0_g1_i2.p1")
348	GO:0003774	motor activity	279	27	18.87	0.98295	c("Ruditapes_philippinarum_DN11019_c0_g1_i3.p1", "Ruditapes_philippinarum_DN11414_c0_g1_i4.p1", "Ruditapes_philippinarum_DN13419_c0_g1_i5.p1", "Ruditapes_philippinarum_DN1825_c0_g2_i5.p1", "Ruditapes_philippinarum_DN1841_c0_g1_i6.p1", "Ruditapes_philippinarum_DN1875_c0_g1_i7.p1", "Ruditapes_philippinarum_DN1875_c0_g2_i5.p1", "Ruditapes_philippinarum_DN22558_c0_g1_i10.p1", "Ruditapes_philippinarum…
349	GO:0003950	NAD+ ADP-ribosyltransferase activity	87	2	5.89	0.98363	c("Ruditapes_philippinarum_DN2634_c0_g1_i6.p1", "Ruditapes_philippinarum_DN874_c0_g1_i5.p1")
350	GO:0016887	ATPase activity	482	25	32.6	0.98898	c("Ruditapes_philippinarum_DN10072_c0_g1_i1.p1", "Ruditapes_philippinarum_DN10072_c0_g1_i7.p1", "Ruditapes_philippinarum_DN10400_c0_g1_i3.p1", "Ruditapes_philippinarum_DN10444_c0_g1_i3.p1", "Ruditapes_philippinarum_DN12757_c0_g1_i4.p1", "Ruditapes_philippinarum_DN12816_c0_g1_i5.p1", "Ruditapes_philippinarum_DN1811_c1_g1_i7.p1", "Ruditapes_philippinarum_DN1875_c0_g1_i7.p1", "Ruditapes_philippinaru…
351	GO:0030246	carbohydrate binding	175	6	11.84	0.99202	c("Ruditapes_philippinarum_DN11526_c0_g1_i5.p1", "Ruditapes_philippinarum_DN15844_c0_g1_i6.p1", "Ruditapes_philippinarum_DN5608_c0_g1_i2.p1", "Ruditapes_philippinarum_DN5854_c0_g1_i4.p1", "Ruditapes_philippinarum_DN88035_c0_g1_i1.p1", "Ruditapes_philippinarum_DN9863_c0_g1_i2.p1")
352	GO:0030170	pyridoxal phosphate binding	99	2	6.7	0.99212	c("Ruditapes_philippinarum_DN14680_c0_g1_i1.p1", "Ruditapes_philippinarum_DN14680_c0_g1_i5.p1")
353	GO:0004866	endopeptidase inhibitor activity	164	4	11.09	0.99426	c("Ruditapes_philippinarum_DN23542_c0_g1_i1.p1", "Ruditapes_philippinarum_DN293_c0_g1_i4.p1", "Ruditapes_philippinarum_DN40646_c0_g1_i1.p1", "Ruditapes_philippinarum_DN6370_c0_g1_i6.p1")
354	GO:0004620	phospholipase activity	82	3	5.55	0.99514	c("Ruditapes_philippinarum_DN12709_c0_g2_i2.p1", "Ruditapes_philippinarum_DN22130_c0_g1_i6.p1", "Ruditapes_philippinarum_DN5294_c0_g1_i2.p1")
355	GO:0016791	phosphatase activity	359	12	24.28	0.99588	c("Ruditapes_philippinarum_DN14002_c1_g2_i12.p1", "Ruditapes_philippinarum_DN16951_c0_g1_i1.p1", "Ruditapes_philippinarum_DN1933_c0_g1_i5.p1", "Ruditapes_philippinarum_DN25103_c0_g1_i1.p1", "Ruditapes_philippinarum_DN25103_c0_g1_i3.p1", "Ruditapes_philippinarum_DN35212_c0_g1_i1.p1", "Ruditapes_philippinarum_DN3735_c0_g1_i4.p1", "Ruditapes_philippinarum_DN3778_c0_g1_i1.p1", "Ruditapes_philippinaru…
356	GO:0008528	G protein-coupled peptide receptor activ...	81	1	5.48	0.99660	Ruditapes_philippinarum_DN14417_c0_g1_i4.p1
357	GO:0004725	protein tyrosine phosphatase activity	189	5	12.78	0.99660	c("Ruditapes_philippinarum_DN14002_c1_g2_i12.p1", "Ruditapes_philippinarum_DN25103_c0_g1_i1.p1", "Ruditapes_philippinarum_DN25103_c0_g1_i3.p1", "Ruditapes_philippinarum_DN3735_c0_g1_i4.p1", "Ruditapes_philippinarum_DN65589_c0_g1_i6.p1")
358	GO:0003824	catalytic activity	9003	621	609.01	0.99679	c("Ruditapes_philippinarum_DN10072_c0_g1_i1.p1", "Ruditapes_philippinarum_DN10072_c0_g1_i7.p1", "Ruditapes_philippinarum_DN10125_c0_g1_i4.p1", "Ruditapes_philippinarum_DN10166_c0_g1_i1.p1", "Ruditapes_philippinarum_DN10167_c0_g1_i5.p1", "Ruditapes_philippinarum_DN10197_c0_g1_i2.p1", "Ruditapes_philippinarum_DN10242_c0_g1_i2.p1", "Ruditapes_philippinarum_DN10243_c0_g1_i2.p1", "Ruditapes_philippina…
359	GO:0016773	phosphotransferase activity, alcohol gro...	704	61	47.62	0.99743	c("Ruditapes_philippinarum_DN10327_c0_g1_i7.p1", "Ruditapes_philippinarum_DN11286_c0_g1_i6.p1", "Ruditapes_philippinarum_DN11336_c0_g1_i3.p1", "Ruditapes_philippinarum_DN1139_c0_g1_i4.p1", "Ruditapes_philippinarum_DN1139_c0_g1_i5.p1", "Ruditapes_philippinarum_DN1139_c0_g1_i8.p1", "Ruditapes_philippinarum_DN1139_c0_g1_i9.p1", "Ruditapes_philippinarum_DN1181_c0_g1_i5.p1", "Ruditapes_philippinarum_D…
360	GO:0020037	heme binding	327	11	22.12	0.99755	c("Ruditapes_philippinarum_DN14017_c0_g1_i4.p1", "Ruditapes_philippinarum_DN16143_c0_g1_i2.p1", "Ruditapes_philippinarum_DN16853_c0_g1_i4.p1", "Ruditapes_philippinarum_DN18511_c1_g1_i3.p1", "Ruditapes_philippinarum_DN22061_c0_g1_i2.p1", "Ruditapes_philippinarum_DN25550_c0_g1_i1.p1", "Ruditapes_philippinarum_DN31759_c0_g1_i2.p1", "Ruditapes_philippinarum_DN43534_c0_g1_i3.p1", "Ruditapes_philippina…
361	GO:0004197	cysteine-type endopeptidase activity	121	2	8.19	0.99800	c("Ruditapes_philippinarum_DN7115_c0_g1_i4.p1", "Ruditapes_philippinarum_DN7115_c0_g2_i8.p1")
362	GO:0042626	ATPase activity, coupled to transmembran...	137	3	9.27	0.99917	c("Ruditapes_philippinarum_DN20043_c0_g3_i2.p1", "Ruditapes_philippinarum_DN2533_c1_g1_i5.p1", "Ruditapes_philippinarum_DN30629_c0_g1_i7.p1")
363	GO:0016301	kinase activity	769	69	52.02	0.99939	c("Ruditapes_philippinarum_DN10327_c0_g1_i7.p1", "Ruditapes_philippinarum_DN11286_c0_g1_i6.p1", "Ruditapes_philippinarum_DN11336_c0_g1_i3.p1", "Ruditapes_philippinarum_DN1139_c0_g1_i4.p1", "Ruditapes_philippinarum_DN1139_c0_g1_i5.p1", "Ruditapes_philippinarum_DN1139_c0_g1_i8.p1", "Ruditapes_philippinarum_DN1139_c0_g1_i9.p1", "Ruditapes_philippinarum_DN1181_c0_g1_i5.p1", "Ruditapes_philippinarum_D…
364	GO:0005506	iron ion binding	288	8	19.48	0.99959	c("Ruditapes_philippinarum_DN10623_c0_g1_i1.p1", "Ruditapes_philippinarum_DN16143_c0_g1_i2.p1", "Ruditapes_philippinarum_DN18511_c1_g1_i3.p1", "Ruditapes_philippinarum_DN22061_c0_g1_i2.p1", "Ruditapes_philippinarum_DN56400_c0_g1_i1.p1", "Ruditapes_philippinarum_DN62965_c0_g1_i2.p1", "Ruditapes_philippinarum_DN7272_c0_g2_i1.p1", "Ruditapes_philippinarum_DN8108_c0_g1_i9.p1")
365	GO:0046873	metal ion transmembrane transporter acti...	244	7	16.51	0.99962	c("Ruditapes_philippinarum_DN16248_c2_g1_i3.p1", "Ruditapes_philippinarum_DN21155_c0_g1_i2.p1", "Ruditapes_philippinarum_DN24598_c0_g1_i2.p1", "Ruditapes_philippinarum_DN455_c0_g1_i6.p1", "Ruditapes_philippinarum_DN455_c0_g1_i9.p1", "Ruditapes_philippinarum_DN7210_c0_g1_i13.p1", "Ruditapes_philippinarum_DN7210_c0_g1_i4.p1")
366	GO:0016705	oxidoreductase activity, acting on paire...	379	18	25.64	0.99995	c("Ruditapes_philippinarum_DN1313_c0_g1_i12.p1", "Ruditapes_philippinarum_DN1313_c0_g1_i14.p1", "Ruditapes_philippinarum_DN1313_c0_g1_i6.p1", "Ruditapes_philippinarum_DN1313_c0_g1_i7.p1", "Ruditapes_philippinarum_DN16143_c0_g1_i2.p1", "Ruditapes_philippinarum_DN18511_c1_g1_i3.p1", "Ruditapes_philippinarum_DN21098_c0_g1_i1.p1", "Ruditapes_philippinarum_DN22061_c0_g1_i2.p1", "Ruditapes_philippinaru…
367	GO:0016788	hydrolase activity, acting on ester bond...	957	55	64.74	0.99996	c("Ruditapes_philippinarum_DN10243_c0_g1_i2.p1", "Ruditapes_philippinarum_DN11154_c0_g1_i4.p1", "Ruditapes_philippinarum_DN12197_c0_g1_i8.p1", "Ruditapes_philippinarum_DN1241_c5_g1_i1.p1", "Ruditapes_philippinarum_DN12709_c0_g2_i2.p1", "Ruditapes_philippinarum_DN13056_c0_g1_i4.p1", "Ruditapes_philippinarum_DN14002_c1_g2_i12.p1", "Ruditapes_philippinarum_DN14456_c0_g1_i1.p1", "Ruditapes_philippina…
368	GO:0008289	lipid binding	187	2	12.65	0.99997	c("Ruditapes_philippinarum_DN4062_c0_g2_i1.p1", "Ruditapes_philippinarum_DN4062_c0_g2_i3.p1")
369	GO:0005044	scavenger receptor activity	351	7	23.74	0.99999	c("Ruditapes_philippinarum_DN14353_c0_g1_i5.p1", "Ruditapes_philippinarum_DN14745_c0_g1_i5.p1", "Ruditapes_philippinarum_DN17570_c0_g2_i1.p1", "Ruditapes_philippinarum_DN27997_c0_g3_i1.p1", "Ruditapes_philippinarum_DN32266_c0_g1_i10.p1", "Ruditapes_philippinarum_DN42935_c0_g1_i1.p1", "Ruditapes_philippinarum_DN7486_c0_g1_i2.p1")
370	GO:0004842	ubiquitin-protein transferase activity	454	12	30.71	1.00000	c("Ruditapes_philippinarum_DN11381_c0_g1_i5.p1", "Ruditapes_philippinarum_DN1276_c0_g1_i5.p1", "Ruditapes_philippinarum_DN1276_c0_g2_i1.p1", "Ruditapes_philippinarum_DN27894_c0_g1_i5.p1", "Ruditapes_philippinarum_DN3165_c0_g1_i1.p1", "Ruditapes_philippinarum_DN3656_c0_g3_i1.p1", "Ruditapes_philippinarum_DN3790_c0_g1_i4.p1", "Ruditapes_philippinarum_DN3826_c0_g1_i2.p1", "Ruditapes_philippinarum_DN…
371	GO:0004930	G protein-coupled receptor activity	591	12	39.98	1.00000	c("Ruditapes_philippinarum_DN1_c2_g1_i1.p1", "Ruditapes_philippinarum_DN14308_c0_g1_i10.p1", "Ruditapes_philippinarum_DN14308_c0_g2_i1.p1", "Ruditapes_philippinarum_DN14417_c0_g1_i4.p1", "Ruditapes_philippinarum_DN1822_c0_g1_i5.p1", "Ruditapes_philippinarum_DN28567_c0_g3_i4.p1", "Ruditapes_philippinarum_DN41380_c0_g1_i3.p1", "Ruditapes_philippinarum_DN4191_c1_g1_i5.p1", "Ruditapes_philippinarum_D…
372	GO:0022857	transmembrane transporter activity	1504	36	101.74	1.00000	c("Ruditapes_philippinarum_DN10195_c0_g1_i1.p1", "Ruditapes_philippinarum_DN10195_c0_g1_i3.p1", "Ruditapes_philippinarum_DN10195_c0_g1_i9.p1", "Ruditapes_philippinarum_DN11131_c0_g1_i3.p1", "Ruditapes_philippinarum_DN1206_c0_g1_i9.p1", "Ruditapes_philippinarum_DN12077_c1_g4_i1.p1", "Ruditapes_philippinarum_DN122_c0_g1_i3.p1", "Ruditapes_philippinarum_DN122_c0_g4_i1.p2", "Ruditapes_philippinarum_D…
373	GO:0004888	transmembrane signaling receptor activit...	1002	16	67.78	1.00000	c("Ruditapes_philippinarum_DN1_c2_g1_i1.p1", "Ruditapes_philippinarum_DN10195_c0_g1_i1.p1", "Ruditapes_philippinarum_DN10195_c0_g1_i3.p1", "Ruditapes_philippinarum_DN10195_c0_g1_i9.p1", "Ruditapes_philippinarum_DN14308_c0_g1_i10.p1", "Ruditapes_philippinarum_DN14308_c0_g2_i1.p1", "Ruditapes_philippinarum_DN14417_c0_g1_i4.p1", "Ruditapes_philippinarum_DN1822_c0_g1_i5.p1", "Ruditapes_philippinarum_…
374	GO:0008276	protein methyltransferase activity	50	11	3.38	1.00000	c("Ruditapes_philippinarum_DN10831_c0_g1_i4.p1", "Ruditapes_philippinarum_DN12570_c0_g1_i2.p1", "Ruditapes_philippinarum_DN2532_c0_g1_i4.p1", "Ruditapes_philippinarum_DN2960_c0_g1_i1.p1", "Ruditapes_philippinarum_DN3204_c0_g1_i1.p1", "Ruditapes_philippinarum_DN3674_c0_g1_i3.p1", "Ruditapes_philippinarum_DN4795_c0_g1_i4.p1", "Ruditapes_philippinarum_DN4989_c0_g1_i3.p1", "Ruditapes_philippinarum_DN…
375	GO:0043167	ion binding	6827	554	461.81	1.00000	c("Ruditapes_philippinarum_DN10038_c0_g1_i1.p1", "Ruditapes_philippinarum_DN10072_c0_g1_i1.p1", "Ruditapes_philippinarum_DN10072_c0_g1_i7.p1", "Ruditapes_philippinarum_DN10167_c0_g1_i5.p1", "Ruditapes_philippinarum_DN1017_c0_g1_i11.p1", "Ruditapes_philippinarum_DN1017_c0_g1_i4.p1", "Ruditapes_philippinarum_DN1017_c0_g1_i7.p1", "Ruditapes_philippinarum_DN1017_c0_g1_i9.p1", "Ruditapes_philippinarum…
376	GO:0016775	phosphotransferase activity, nitrogenous...	5	1	0.34	1.00000	Ruditapes_philippinarum_DN3798_c0_g1_i2.p2
377	GO:0043168	anion binding	2868	302	194	1.00000	c("Ruditapes_philippinarum_DN10072_c0_g1_i1.p1", "Ruditapes_philippinarum_DN10072_c0_g1_i7.p1", "Ruditapes_philippinarum_DN10327_c0_g1_i7.p1", "Ruditapes_philippinarum_DN10414_c0_g1_i3.p1", "Ruditapes_philippinarum_DN10444_c0_g1_i3.p1", "Ruditapes_philippinarum_DN10479_c0_g1_i1.p1", "Ruditapes_philippinarum_DN10711_c0_g1_i9.p1", "Ruditapes_philippinarum_DN1076_c0_g1_i5.p1", "Ruditapes_philippinar…
378	GO:0016776	phosphotransferase activity, phosphate g...	29	5	1.96	1.00000	c("Ruditapes_philippinarum_DN13036_c0_g1_i4.p1", "Ruditapes_philippinarum_DN2168_c0_g1_i2.p1", "Ruditapes_philippinarum_DN2880_c0_g1_i10.p1", "Ruditapes_philippinarum_DN2880_c0_g1_i16.p1", "Ruditapes_philippinarum_DN436_c0_g2_i3.p1")
379	GO:0015075	ion transmembrane transporter activity	768	23	51.95	1.00000	c("Ruditapes_philippinarum_DN10195_c0_g1_i1.p1", "Ruditapes_philippinarum_DN10195_c0_g1_i3.p1", "Ruditapes_philippinarum_DN10195_c0_g1_i9.p1", "Ruditapes_philippinarum_DN122_c0_g1_i3.p1", "Ruditapes_philippinarum_DN122_c0_g4_i1.p2", "Ruditapes_philippinarum_DN15265_c0_g1_i2.p1", "Ruditapes_philippinarum_DN16248_c2_g1_i3.p1", "Ruditapes_philippinarum_DN21155_c0_g1_i2.p1", "Ruditapes_philippinarum_…
380	GO:0016721	oxidoreductase activity, acting on super...	11	3	0.74	1.00000	c("Ruditapes_philippinarum_DN951_c0_g1_i2.p1", "Ruditapes_philippinarum_DN951_c0_g2_i2.p1", "Ruditapes_philippinarum_DN951_c0_g2_i5.p1")
381	GO:0016722	oxidoreductase activity, oxidizing metal...	11	1	0.74	1.00000	Ruditapes_philippinarum_DN51249_c0_g1_i1.p1
382	GO:0098960	postsynaptic neurotransmitter receptor a...	35	3	2.37	1.00000	c("Ruditapes_philippinarum_DN10195_c0_g1_i1.p1", "Ruditapes_philippinarum_DN10195_c0_g1_i3.p1", "Ruditapes_philippinarum_DN10195_c0_g1_i9.p1")
383	GO:0015077	monovalent inorganic cation transmembran...	229	7	15.49	1.00000	c("Ruditapes_philippinarum_DN122_c0_g1_i3.p1", "Ruditapes_philippinarum_DN122_c0_g4_i1.p2", "Ruditapes_philippinarum_DN16248_c2_g1_i3.p1", "Ruditapes_philippinarum_DN21155_c0_g1_i2.p1", "Ruditapes_philippinarum_DN4862_c0_g6_i1.p1", "Ruditapes_philippinarum_DN7210_c0_g1_i13.p1", "Ruditapes_philippinarum_DN7210_c0_g1_i4.p1")
384	GO:0015078	proton transmembrane transporter activit...	84	3	5.68	1.00000	c("Ruditapes_philippinarum_DN122_c0_g1_i3.p1", "Ruditapes_philippinarum_DN122_c0_g4_i1.p2", "Ruditapes_philippinarum_DN4862_c0_g6_i1.p1")
385	GO:0016724	oxidoreductase activity, oxidizing metal...	11	1	0.74	1.00000	Ruditapes_philippinarum_DN51249_c0_g1_i1.p1
386	GO:0032182	ubiquitin-like protein binding	14	1	0.95	1.00000	Ruditapes_philippinarum_DN43_c1_g1_i4.p1
387	GO:0016725	oxidoreductase activity, acting on CH or...	3	1	0.2	1.00000	Ruditapes_philippinarum_DN1597_c0_g1_i5.p1
388	GO:0038023	signaling receptor activity	1022	16	69.13	1.00000	c("Ruditapes_philippinarum_DN1_c2_g1_i1.p1", "Ruditapes_philippinarum_DN10195_c0_g1_i1.p1", "Ruditapes_philippinarum_DN10195_c0_g1_i3.p1", "Ruditapes_philippinarum_DN10195_c0_g1_i9.p1", "Ruditapes_philippinarum_DN14308_c0_g1_i10.p1", "Ruditapes_philippinarum_DN14308_c0_g2_i1.p1", "Ruditapes_philippinarum_DN14417_c0_g1_i4.p1", "Ruditapes_philippinarum_DN1822_c0_g1_i5.p1", "Ruditapes_philippinarum_…
389	GO:0038024	cargo receptor activity	354	7	23.95	1.00000	c("Ruditapes_philippinarum_DN14353_c0_g1_i5.p1", "Ruditapes_philippinarum_DN14745_c0_g1_i5.p1", "Ruditapes_philippinarum_DN17570_c0_g2_i1.p1", "Ruditapes_philippinarum_DN27997_c0_g3_i1.p1", "Ruditapes_philippinarum_DN32266_c0_g1_i10.p1", "Ruditapes_philippinarum_DN42935_c0_g1_i1.p1", "Ruditapes_philippinarum_DN7486_c0_g1_i2.p1")
390	GO:0046906	tetrapyrrole binding	348	11	23.54	1.00000	c("Ruditapes_philippinarum_DN14017_c0_g1_i4.p1", "Ruditapes_philippinarum_DN16143_c0_g1_i2.p1", "Ruditapes_philippinarum_DN16853_c0_g1_i4.p1", "Ruditapes_philippinarum_DN18511_c1_g1_i3.p1", "Ruditapes_philippinarum_DN22061_c0_g1_i2.p1", "Ruditapes_philippinarum_DN25550_c0_g1_i1.p1", "Ruditapes_philippinarum_DN31759_c0_g1_i2.p1", "Ruditapes_philippinarum_DN43534_c0_g1_i3.p1", "Ruditapes_philippina…
391	GO:0016728	oxidoreductase activity, acting on CH or...	2	1	0.14	1.00000	Ruditapes_philippinarum_DN1597_c0_g1_i5.p1
392	GO:0000030	mannosyltransferase activity	35	2	2.37	1.00000	c("Ruditapes_philippinarum_DN5191_c0_g1_i4.p1", "Ruditapes_philippinarum_DN78362_c0_g1_i1.p1")
393	GO:1901265	nucleoside phosphate binding	2733	298	184.87	1.00000	c("Ruditapes_philippinarum_DN10072_c0_g1_i1.p1", "Ruditapes_philippinarum_DN10072_c0_g1_i7.p1", "Ruditapes_philippinarum_DN10327_c0_g1_i7.p1", "Ruditapes_philippinarum_DN10414_c0_g1_i3.p1", "Ruditapes_philippinarum_DN10444_c0_g1_i3.p1", "Ruditapes_philippinarum_DN10479_c0_g1_i1.p1", "Ruditapes_philippinarum_DN10711_c0_g1_i9.p1", "Ruditapes_philippinarum_DN1076_c0_g1_i5.p1", "Ruditapes_philippinar…
394	GO:0019206	nucleoside kinase activity	12	2	0.81	1.00000	c("Ruditapes_philippinarum_DN14671_c0_g1_i3.p1", "Ruditapes_philippinarum_DN24332_c0_g1_i1.p1")
395	GO:0019207	kinase regulator activity	61	4	4.13	1.00000	c("Ruditapes_philippinarum_DN10750_c0_g1_i2.p1", "Ruditapes_philippinarum_DN1551_c0_g1_i5.p1", "Ruditapes_philippinarum_DN467_c0_g2_i1.p1", "Ruditapes_philippinarum_DN57872_c0_g1_i3.p1")
396	GO:0019208	phosphatase regulator activity	14	2	0.95	1.00000	c("Ruditapes_philippinarum_DN1165_c0_g1_i10.p1", "Ruditapes_philippinarum_DN5984_c0_g1_i10.p1")
397	GO:0019209	kinase activator activity	5	1	0.34	1.00000	Ruditapes_philippinarum_DN57872_c0_g1_i3.p1
398	GO:0003909	DNA ligase activity	14	1	0.95	1.00000	Ruditapes_philippinarum_DN277_c0_g1_i6.p1
399	GO:0017171	serine hydrolase activity	295	17	19.96	1.00000	c("Ruditapes_philippinarum_DN10361_c0_g1_i8.p1", "Ruditapes_philippinarum_DN1077_c0_g1_i1.p1", "Ruditapes_philippinarum_DN1077_c0_g1_i4.p1", "Ruditapes_philippinarum_DN1077_c0_g1_i7.p1", "Ruditapes_philippinarum_DN1480_c0_g1_i1.p1", "Ruditapes_philippinarum_DN2528_c0_g1_i2.p1", "Ruditapes_philippinarum_DN34776_c0_g1_i1.p1", "Ruditapes_philippinarum_DN4041_c0_g1_i3.p1", "Ruditapes_philippinarum_DN…
400	GO:0019900	kinase binding	44	1	2.98	1.00000	Ruditapes_philippinarum_DN1409_c1_g1_i1.p1
401	GO:0008242	omega peptidase activity	19	1	1.29	1.00000	Ruditapes_philippinarum_DN23415_c0_g3_i1.p1
402	GO:0016741	transferase activity, transferring one-c...	281	43	19.01	1.00000	c("Ruditapes_philippinarum_DN10660_c0_g2_i1.p1", "Ruditapes_philippinarum_DN10686_c0_g1_i1.p1", "Ruditapes_philippinarum_DN10686_c0_g2_i3.p1", "Ruditapes_philippinarum_DN10831_c0_g1_i4.p1", "Ruditapes_philippinarum_DN11766_c0_g1_i3.p1", "Ruditapes_philippinarum_DN12570_c0_g1_i2.p1", "Ruditapes_philippinarum_DN13082_c0_g1_i4.p1", "Ruditapes_philippinarum_DN1329_c0_g1_i2.p1", "Ruditapes_philippinar…
403	GO:0016742	hydroxymethyl-, formyl- and related tran...	25	3	1.69	1.00000	c("Ruditapes_philippinarum_DN10686_c0_g1_i1.p1", "Ruditapes_philippinarum_DN10686_c0_g2_i3.p1", "Ruditapes_philippinarum_DN3483_c0_g1_i1.p1")
404	GO:0016743	carboxyl- or carbamoyltransferase activi...	5	1	0.34	1.00000	Ruditapes_philippinarum_DN6186_c0_g1_i4.p1
405	GO:0019903	protein phosphatase binding	4	1	0.27	1.00000	Ruditapes_philippinarum_DN10799_c0_g1_i2.p1
406	GO:0061134	peptidase regulator activity	234	4	15.83	1.00000	c("Ruditapes_philippinarum_DN23542_c0_g1_i1.p1", "Ruditapes_philippinarum_DN293_c0_g1_i4.p1", "Ruditapes_philippinarum_DN40646_c0_g1_i1.p1", "Ruditapes_philippinarum_DN6370_c0_g1_i6.p1")
407	GO:0061135	endopeptidase regulator activity	164	4	11.09	1.00000	c("Ruditapes_philippinarum_DN23542_c0_g1_i1.p1", "Ruditapes_philippinarum_DN293_c0_g1_i4.p1", "Ruditapes_philippinarum_DN40646_c0_g1_i1.p1", "Ruditapes_philippinarum_DN6370_c0_g1_i6.p1")
408	GO:0005261	cation channel activity	217	7	14.68	1.00000	c("Ruditapes_philippinarum_DN10195_c0_g1_i1.p1", "Ruditapes_philippinarum_DN10195_c0_g1_i3.p1", "Ruditapes_philippinarum_DN10195_c0_g1_i9.p1", "Ruditapes_philippinarum_DN16248_c2_g1_i3.p1", "Ruditapes_philippinarum_DN21155_c0_g1_i2.p1", "Ruditapes_philippinarum_DN7210_c0_g1_i13.p1", "Ruditapes_philippinarum_DN7210_c0_g1_i4.p1")
409	GO:0043177	organic acid binding	58	6	3.92	1.00000	c("Ruditapes_philippinarum_DN37167_c0_g1_i2.p1", "Ruditapes_philippinarum_DN4998_c0_g1_i2.p1", "Ruditapes_philippinarum_DN4998_c0_g1_i4.p1", "Ruditapes_philippinarum_DN4998_c0_g1_i7.p1", "Ruditapes_philippinarum_DN4998_c0_g2_i1.p1", "Ruditapes_philippinarum_DN6186_c0_g1_i4.p1")
410	GO:0140110	transcription regulator activity	510	60	34.5	1.00000	c("Ruditapes_philippinarum_DN10885_c1_g1_i3.p1", "Ruditapes_philippinarum_DN11862_c0_g1_i2.p1", "Ruditapes_philippinarum_DN1259_c0_g1_i1.p1", "Ruditapes_philippinarum_DN13173_c0_g1_i4.p1", "Ruditapes_philippinarum_DN14137_c0_g1_i2.p1", "Ruditapes_philippinarum_DN14695_c0_g1_i2.p1", "Ruditapes_philippinarum_DN14897_c0_g1_i1.p1", "Ruditapes_philippinarum_DN16172_c0_g1_i7.p1", "Ruditapes_philippinar…
411	GO:0004520	endodeoxyribonuclease activity	19	3	1.29	1.00000	c("Ruditapes_philippinarum_DN11154_c0_g1_i4.p1", "Ruditapes_philippinarum_DN4694_c0_g1_i5.p1", "Ruditapes_philippinarum_DN6864_c0_g1_i6.p1")
412	GO:0070279	vitamin B6 binding	99	2	6.7	1.00000	c("Ruditapes_philippinarum_DN14680_c0_g1_i1.p1", "Ruditapes_philippinarum_DN14680_c0_g1_i5.p1")
413	GO:0004521	endoribonuclease activity	44	3	2.98	1.00000	c("Ruditapes_philippinarum_DN1241_c5_g1_i1.p1", "Ruditapes_philippinarum_DN14679_c1_g1_i3.p1", "Ruditapes_philippinarum_DN92_c1_g1_i4.p1")
414	GO:0061659	ubiquitin-like protein ligase activity	64	5	4.33	1.00000	c("Ruditapes_philippinarum_DN11381_c0_g1_i5.p1", "Ruditapes_philippinarum_DN1276_c0_g1_i5.p1", "Ruditapes_philippinarum_DN1276_c0_g2_i1.p1", "Ruditapes_philippinarum_DN3826_c0_g1_i2.p1", "Ruditapes_philippinarum_DN5321_c0_g1_i7.p1")
415	GO:0004527	exonuclease activity	52	10	3.52	1.00000	c("Ruditapes_philippinarum_DN12197_c0_g1_i8.p1", "Ruditapes_philippinarum_DN2385_c0_g1_i5.p1", "Ruditapes_philippinarum_DN29063_c0_g1_i2.p1", "Ruditapes_philippinarum_DN3658_c0_g1_i4.p1", "Ruditapes_philippinarum_DN3864_c0_g1_i5.p1", "Ruditapes_philippinarum_DN3919_c0_g1_i5.p2", "Ruditapes_philippinarum_DN4802_c0_g1_i3.p1", "Ruditapes_philippinarum_DN5317_c0_g2_i1.p1", "Ruditapes_philippinarum_DN…
416	GO:0008233	peptidase activity	994	52	67.24	1.00000	c("Ruditapes_philippinarum_DN10125_c0_g1_i4.p1", "Ruditapes_philippinarum_DN10361_c0_g1_i8.p1", "Ruditapes_philippinarum_DN1077_c0_g1_i1.p1", "Ruditapes_philippinarum_DN1077_c0_g1_i4.p1", "Ruditapes_philippinarum_DN1077_c0_g1_i7.p1", "Ruditapes_philippinarum_DN1204_c0_g1_i4.p1", "Ruditapes_philippinarum_DN12706_c0_g1_i1.p1", "Ruditapes_philippinarum_DN1424_c0_g1_i1.p1", "Ruditapes_philippinarum_D…
417	GO:0000175	3'-5'-exoribonuclease activity	17	2	1.15	1.00000	c("Ruditapes_philippinarum_DN12197_c0_g1_i8.p1", "Ruditapes_philippinarum_DN5317_c0_g2_i1.p1")
418	GO:0004529	exodeoxyribonuclease activity	3	2	0.2	1.00000	c("Ruditapes_philippinarum_DN29063_c0_g1_i2.p1", "Ruditapes_philippinarum_DN3919_c0_g1_i5.p2")
419	GO:0008236	serine-type peptidase activity	295	17	19.96	1.00000	c("Ruditapes_philippinarum_DN10361_c0_g1_i8.p1", "Ruditapes_philippinarum_DN1077_c0_g1_i1.p1", "Ruditapes_philippinarum_DN1077_c0_g1_i4.p1", "Ruditapes_philippinarum_DN1077_c0_g1_i7.p1", "Ruditapes_philippinarum_DN1480_c0_g1_i1.p1", "Ruditapes_philippinarum_DN2528_c0_g1_i2.p1", "Ruditapes_philippinarum_DN34776_c0_g1_i1.p1", "Ruditapes_philippinarum_DN4041_c0_g1_i3.p1", "Ruditapes_philippinarum_DN…
420	GO:0022890	inorganic cation transmembrane transport...	379	13	25.64	1.00000	c("Ruditapes_philippinarum_DN10195_c0_g1_i1.p1", "Ruditapes_philippinarum_DN10195_c0_g1_i3.p1", "Ruditapes_philippinarum_DN10195_c0_g1_i9.p1", "Ruditapes_philippinarum_DN122_c0_g1_i3.p1", "Ruditapes_philippinarum_DN122_c0_g4_i1.p2", "Ruditapes_philippinarum_DN16248_c2_g1_i3.p1", "Ruditapes_philippinarum_DN21155_c0_g1_i2.p1", "Ruditapes_philippinarum_DN24598_c0_g1_i2.p1", "Ruditapes_philippinarum_…
421	GO:0008238	exopeptidase activity	120	5	8.12	1.00000	c("Ruditapes_philippinarum_DN23415_c0_g3_i1.p1", "Ruditapes_philippinarum_DN2769_c0_g1_i4.p1", "Ruditapes_philippinarum_DN4158_c0_g1_i4.p1", "Ruditapes_philippinarum_DN4816_c0_g1_i21.p1", "Ruditapes_philippinarum_DN5718_c0_g1_i1.p1")
422	GO:0140142	nucleocytoplasmic carrier activity	15	4	1.01	1.00000	c("Ruditapes_philippinarum_DN1231_c0_g1_i6.p1", "Ruditapes_philippinarum_DN1231_c0_g1_i9.p1", "Ruditapes_philippinarum_DN279_c0_g1_i4.p1", "Ruditapes_philippinarum_DN4212_c0_g1_i4.p1")
423	GO:0017111	nucleoside-triphosphatase activity	1281	103	86.65	1.00000	c("Ruditapes_philippinarum_DN10072_c0_g1_i1.p1", "Ruditapes_philippinarum_DN10072_c0_g1_i7.p1", "Ruditapes_philippinarum_DN10400_c0_g1_i3.p1", "Ruditapes_philippinarum_DN10444_c0_g1_i3.p1", "Ruditapes_philippinarum_DN10921_c0_g2_i1.p1", "Ruditapes_philippinarum_DN11019_c0_g1_i3.p1", "Ruditapes_philippinarum_DN11313_c0_g1_i2.p2", "Ruditapes_philippinarum_DN11344_c0_g1_i4.p1", "Ruditapes_philippina…
424	GO:0015036	disulfide oxidoreductase activity	45	2	3.04	1.00000	c("Ruditapes_philippinarum_DN1147_c0_g1_i4.p1", "Ruditapes_philippinarum_DN7192_c0_g1_i1.p1")
425	GO:0060590	ATPase regulator activity	13	1	0.88	1.00000	Ruditapes_philippinarum_DN17076_c0_g2_i4.p1
426	GO:0048018	receptor ligand activity	50	2	3.38	1.00000	c("Ruditapes_philippinarum_DN22919_c0_g1_i1.p1", "Ruditapes_philippinarum_DN8882_c0_g1_i1.p1")
427	GO:0004540	ribonuclease activity	87	6	5.89	1.00000	c("Ruditapes_philippinarum_DN12197_c0_g1_i8.p1", "Ruditapes_philippinarum_DN1241_c5_g1_i1.p1", "Ruditapes_philippinarum_DN14679_c1_g1_i3.p1", "Ruditapes_philippinarum_DN3864_c0_g1_i5.p1", "Ruditapes_philippinarum_DN5317_c0_g2_i1.p1", "Ruditapes_philippinarum_DN92_c1_g1_i4.p1")
428	GO:0000700	mismatch base pair DNA N-glycosylase act...	1	1	0.07	1.00000	Ruditapes_philippinarum_DN1533_c0_g2_i1.p1
429	GO:0043142	single-stranded DNA-dependent ATPase act...	2	1	0.14	1.00000	Ruditapes_philippinarum_DN6864_c0_g1_i6.p1
430	GO:0004549	tRNA-specific ribonuclease activity	16	1	1.08	1.00000	Ruditapes_philippinarum_DN92_c1_g1_i4.p1
431	GO:0015399	primary active transmembrane transporter...	142	3	9.61	1.00000	c("Ruditapes_philippinarum_DN20043_c0_g3_i2.p1", "Ruditapes_philippinarum_DN2533_c1_g1_i5.p1", "Ruditapes_philippinarum_DN30629_c0_g1_i7.p1")
432	GO:0004532	exoribonuclease activity	18	3	1.22	1.00000	c("Ruditapes_philippinarum_DN12197_c0_g1_i8.p1", "Ruditapes_philippinarum_DN3864_c0_g1_i5.p1", "Ruditapes_philippinarum_DN5317_c0_g2_i1.p1")
433	GO:0004536	deoxyribonuclease activity	27	5	1.83	1.00000	c("Ruditapes_philippinarum_DN11154_c0_g1_i4.p1", "Ruditapes_philippinarum_DN29063_c0_g1_i2.p1", "Ruditapes_philippinarum_DN3919_c0_g1_i5.p2", "Ruditapes_philippinarum_DN4694_c0_g1_i5.p1", "Ruditapes_philippinarum_DN6864_c0_g1_i6.p1")
434	GO:0016701	oxidoreductase activity, acting on singl...	68	2	4.6	1.00000	c("Ruditapes_philippinarum_DN3722_c0_g1_i7.p1", "Ruditapes_philippinarum_DN56400_c0_g1_i1.p1")
435	GO:0016702	oxidoreductase activity, acting on singl...	66	1	4.46	1.00000	Ruditapes_philippinarum_DN3722_c0_g1_i7.p1
436	GO:0048037	cofactor binding	908	35	61.42	1.00000	c("Ruditapes_philippinarum_DN10414_c0_g1_i3.p1", "Ruditapes_philippinarum_DN1313_c0_g1_i12.p1", "Ruditapes_philippinarum_DN1313_c0_g1_i14.p1", "Ruditapes_philippinarum_DN1313_c0_g1_i6.p1", "Ruditapes_philippinarum_DN1313_c0_g1_i7.p1", "Ruditapes_philippinarum_DN14017_c0_g1_i4.p1", "Ruditapes_philippinarum_DN14680_c0_g1_i1.p1", "Ruditapes_philippinarum_DN14680_c0_g1_i5.p1", "Ruditapes_philippinaru…
437	GO:0016709	oxidoreductase activity, acting on paire...	54	4	3.65	1.00000	c("Ruditapes_philippinarum_DN1313_c0_g1_i12.p1", "Ruditapes_philippinarum_DN1313_c0_g1_i14.p1", "Ruditapes_philippinarum_DN1313_c0_g1_i6.p1", "Ruditapes_philippinarum_DN1313_c0_g1_i7.p1")
438	GO:0004774	succinate-CoA ligase activity	1	1	0.07	1.00000	Ruditapes_philippinarum_DN10711_c0_g1_i9.p1
439	GO:0072341	modified amino acid binding	6	1	0.41	1.00000	Ruditapes_philippinarum_DN6653_c0_g1_i3.p1
440	GO:0015002	heme-copper terminal oxidase activity	13	3	0.88	1.00000	c("Ruditapes_philippinarum_DN122_c0_g1_i3.p1", "Ruditapes_philippinarum_DN122_c0_g4_i1.p2", "Ruditapes_philippinarum_DN4862_c0_g6_i1.p1")
441	GO:0008565	protein transporter activity	11	1	0.74	1.00000	Ruditapes_philippinarum_DN1206_c0_g1_i9.p1
442	GO:0140101	catalytic activity, acting on a tRNA	186	25	12.58	1.00000	c("Ruditapes_philippinarum_DN10956_c0_g1_i4.p1", "Ruditapes_philippinarum_DN11000_c0_g1_i2.p1", "Ruditapes_philippinarum_DN12369_c0_g1_i7.p1", "Ruditapes_philippinarum_DN14054_c0_g1_i4.p1", "Ruditapes_philippinarum_DN14285_c0_g1_i1.p1", "Ruditapes_philippinarum_DN14285_c0_g2_i3.p1", "Ruditapes_philippinarum_DN15085_c0_g1_i5.p1", "Ruditapes_philippinarum_DN20878_c0_g2_i1.p1", "Ruditapes_philippina…
443	GO:0140102	catalytic activity, acting on a rRNA	14	1	0.95	1.00000	Ruditapes_philippinarum_DN4679_c1_g1_i5.p1
444	GO:0005215	transporter activity	1599	45	108.16	1.00000	c("Ruditapes_philippinarum_DN10002_c0_g1_i1.p1", "Ruditapes_philippinarum_DN10195_c0_g1_i1.p1", "Ruditapes_philippinarum_DN10195_c0_g1_i3.p1", "Ruditapes_philippinarum_DN10195_c0_g1_i9.p1", "Ruditapes_philippinarum_DN11131_c0_g1_i3.p1", "Ruditapes_philippinarum_DN1206_c0_g1_i9.p1", "Ruditapes_philippinarum_DN12077_c1_g4_i1.p1", "Ruditapes_philippinarum_DN122_c0_g1_i3.p1", "Ruditapes_philippinarum…
445	GO:0016667	oxidoreductase activity, acting on a sul...	73	2	4.94	1.00000	c("Ruditapes_philippinarum_DN1147_c0_g1_i4.p1", "Ruditapes_philippinarum_DN7192_c0_g1_i1.p1")
446	GO:0140104	molecular carrier activity	15	4	1.01	1.00000	c("Ruditapes_philippinarum_DN1231_c0_g1_i6.p1", "Ruditapes_philippinarum_DN1231_c0_g1_i9.p1", "Ruditapes_philippinarum_DN279_c0_g1_i4.p1", "Ruditapes_philippinarum_DN4212_c0_g1_i4.p1")
447	GO:0016655	oxidoreductase activity, acting on NAD(P...	23	1	1.56	1.00000	Ruditapes_philippinarum_DN7134_c0_g1_i3.p1
448	GO:0022884	macromolecule transmembrane transporter ...	6	1	0.41	1.00000	Ruditapes_philippinarum_DN1206_c0_g1_i9.p1
449	GO:0001067	regulatory region nucleic acid binding	21	2	1.42	1.00000	c("Ruditapes_philippinarum_DN1089_c0_g1_i5.p1", "Ruditapes_philippinarum_DN2106_c0_g1_i2.p1")
450	GO:0019783	ubiquitin-like protein-specific protease...	90	9	6.09	1.00000	c("Ruditapes_philippinarum_DN10125_c0_g1_i4.p1", "Ruditapes_philippinarum_DN16306_c0_g1_i2.p1", "Ruditapes_philippinarum_DN28380_c0_g1_i6.p1", "Ruditapes_philippinarum_DN3518_c0_g2_i9.p1", "Ruditapes_philippinarum_DN35709_c0_g1_i1.p1", "Ruditapes_philippinarum_DN5912_c0_g1_i7.p1", "Ruditapes_philippinarum_DN6779_c0_g1_i10.p1", "Ruditapes_philippinarum_DN7323_c0_g1_i3.p1", "Ruditapes_philippinarum…
451	GO:0003779	actin binding	185	2	12.51	1.00000	c("Ruditapes_philippinarum_DN20638_c0_g1_i4.p1", "Ruditapes_philippinarum_DN3337_c0_g1_i7.p1")
452	GO:0019787	ubiquitin-like protein transferase activ...	458	12	30.98	1.00000	c("Ruditapes_philippinarum_DN11381_c0_g1_i5.p1", "Ruditapes_philippinarum_DN1276_c0_g1_i5.p1", "Ruditapes_philippinarum_DN1276_c0_g2_i1.p1", "Ruditapes_philippinarum_DN27894_c0_g1_i5.p1", "Ruditapes_philippinarum_DN3165_c0_g1_i1.p1", "Ruditapes_philippinarum_DN3656_c0_g3_i1.p1", "Ruditapes_philippinarum_DN3790_c0_g1_i4.p1", "Ruditapes_philippinarum_DN3826_c0_g1_i2.p1", "Ruditapes_philippinarum_DN…
453	GO:0016891	endoribonuclease activity, producing 5'-...	32	2	2.16	1.00000	c("Ruditapes_philippinarum_DN1241_c5_g1_i1.p1", "Ruditapes_philippinarum_DN14679_c1_g1_i3.p1")
454	GO:0016892	endoribonuclease activity, producing 3'-...	7	1	0.47	1.00000	Ruditapes_philippinarum_DN92_c1_g1_i4.p1
455	GO:0016893	endonuclease activity, active with eithe...	45	5	3.04	1.00000	c("Ruditapes_philippinarum_DN11154_c0_g1_i4.p1", "Ruditapes_philippinarum_DN1241_c5_g1_i1.p1", "Ruditapes_philippinarum_DN14679_c1_g1_i3.p1", "Ruditapes_philippinarum_DN4694_c0_g1_i5.p1", "Ruditapes_philippinarum_DN6864_c0_g1_i6.p1")
456	GO:0005230	extracellular ligand-gated ion channel a...	188	3	12.72	1.00000	c("Ruditapes_philippinarum_DN10195_c0_g1_i1.p1", "Ruditapes_philippinarum_DN10195_c0_g1_i3.p1", "Ruditapes_philippinarum_DN10195_c0_g1_i9.p1")
457	GO:0016894	endonuclease activity, active with eithe...	13	1	0.88	1.00000	Ruditapes_philippinarum_DN92_c1_g1_i4.p1
458	GO:0005231	excitatory extracellular ligand-gated io...	39	3	2.64	1.00000	c("Ruditapes_philippinarum_DN10195_c0_g1_i1.p1", "Ruditapes_philippinarum_DN10195_c0_g1_i3.p1", "Ruditapes_philippinarum_DN10195_c0_g1_i9.p1")
459	GO:0016895	exodeoxyribonuclease activity, producing...	3	2	0.2	1.00000	c("Ruditapes_philippinarum_DN29063_c0_g1_i2.p1", "Ruditapes_philippinarum_DN3919_c0_g1_i5.p2")
460	GO:0016684	oxidoreductase activity, acting on perox...	105	5	7.1	1.00000	c("Ruditapes_philippinarum_DN1300_c0_g1_i8.p1", "Ruditapes_philippinarum_DN14017_c0_g1_i4.p1", "Ruditapes_philippinarum_DN16853_c0_g1_i4.p1", "Ruditapes_philippinarum_DN1939_c0_g1_i1.p1", "Ruditapes_philippinarum_DN31759_c0_g1_i2.p1")
461	GO:0016896	exoribonuclease activity, producing 5'-p...	18	3	1.22	1.00000	c("Ruditapes_philippinarum_DN12197_c0_g1_i8.p1", "Ruditapes_philippinarum_DN3864_c0_g1_i5.p1", "Ruditapes_philippinarum_DN5317_c0_g2_i1.p1")
462	GO:0005488	binding	15446	1242	1044.84	1.00000	c("Ruditapes_philippinarum_DN1_c1_g1_i1.p1", "Ruditapes_philippinarum_DN100_c0_g1_i3.p1", "Ruditapes_philippinarum_DN100_c0_g1_i9.p1", "Ruditapes_philippinarum_DN10038_c0_g1_i1.p1", "Ruditapes_philippinarum_DN10052_c0_g1_i15.p1", "Ruditapes_philippinarum_DN10058_c0_g1_i17.p1", "Ruditapes_philippinarum_DN10058_c0_g2_i8.p1", "Ruditapes_philippinarum_DN10072_c0_g1_i1.p1", "Ruditapes_philippinarum_DN…
463	GO:0030594	neurotransmitter receptor activity	68	3	4.6	1.00000	c("Ruditapes_philippinarum_DN10195_c0_g1_i1.p1", "Ruditapes_philippinarum_DN10195_c0_g1_i3.p1", "Ruditapes_philippinarum_DN10195_c0_g1_i9.p1")
464	GO:0060589	nucleoside-triphosphatase regulator acti...	102	3	6.9	1.00000	c("Ruditapes_philippinarum_DN17076_c0_g2_i4.p1", "Ruditapes_philippinarum_DN5203_c0_g1_i12.p1", "Ruditapes_philippinarum_DN6059_c0_g1_i4.p1")
465	GO:0004180	carboxypeptidase activity	32	3	2.16	1.00000	c("Ruditapes_philippinarum_DN2769_c0_g1_i4.p1", "Ruditapes_philippinarum_DN4816_c0_g1_i21.p1", "Ruditapes_philippinarum_DN5718_c0_g1_i1.p1")
466	GO:0016675	oxidoreductase activity, acting on a hem...	13	3	0.88	1.00000	c("Ruditapes_philippinarum_DN122_c0_g1_i3.p1", "Ruditapes_philippinarum_DN122_c0_g4_i1.p2", "Ruditapes_philippinarum_DN4862_c0_g6_i1.p1")
467	GO:0036002	pre-mRNA binding	5	1	0.34	1.00000	Ruditapes_philippinarum_DN4301_c0_g1_i4.p1
468	GO:0016676	oxidoreductase activity, acting on a hem...	13	3	0.88	1.00000	c("Ruditapes_philippinarum_DN122_c0_g1_i3.p1", "Ruditapes_philippinarum_DN122_c0_g4_i1.p2", "Ruditapes_philippinarum_DN4862_c0_g6_i1.p1")
469	GO:0051287	NAD binding	63	2	4.26	1.00000	c("Ruditapes_philippinarum_DN10414_c0_g1_i3.p1", "Ruditapes_philippinarum_DN5461_c0_g1_i5.p2")
470	GO:0022824	transmitter-gated ion channel activity	58	3	3.92	1.00000	c("Ruditapes_philippinarum_DN10195_c0_g1_i1.p1", "Ruditapes_philippinarum_DN10195_c0_g1_i3.p1", "Ruditapes_philippinarum_DN10195_c0_g1_i9.p1")
471	GO:0070568	guanylyltransferase activity	2	1	0.14	1.00000	Ruditapes_philippinarum_DN2766_c0_g2_i1.p1
472	GO:0055106	ubiquitin-protein transferase regulator ...	6	3	0.41	1.00000	c("Ruditapes_philippinarum_DN1027_c0_g1_i4.p1", "Ruditapes_philippinarum_DN1294_c0_g1_i2.p1", "Ruditapes_philippinarum_DN872_c0_g1_i1.p1")
473	GO:0044877	protein-containing complex binding	150	7	10.15	1.00000	c("Ruditapes_philippinarum_DN1027_c0_g1_i4.p1", "Ruditapes_philippinarum_DN1294_c0_g1_i2.p1", "Ruditapes_philippinarum_DN2056_c0_g1_i2.p1", "Ruditapes_philippinarum_DN20638_c0_g1_i4.p1", "Ruditapes_philippinarum_DN3337_c0_g1_i7.p1", "Ruditapes_philippinarum_DN800_c0_g1_i2.p1", "Ruditapes_philippinarum_DN872_c0_g1_i1.p1")
474	GO:0042623	ATPase activity, coupled	173	13	11.7	1.00000	c("Ruditapes_philippinarum_DN10444_c0_g1_i3.p1", "Ruditapes_philippinarum_DN1875_c0_g1_i7.p1", "Ruditapes_philippinarum_DN20043_c0_g3_i2.p1", "Ruditapes_philippinarum_DN2320_c0_g1_i13.p1", "Ruditapes_philippinarum_DN2533_c1_g1_i5.p1", "Ruditapes_philippinarum_DN30629_c0_g1_i7.p1", "Ruditapes_philippinarum_DN3238_c0_g1_i7.p1", "Ruditapes_philippinarum_DN3238_c0_g1_i9.p1", "Ruditapes_philippinarum_…
475	GO:0032296	double-stranded RNA-specific ribonucleas...	4	1	0.27	1.00000	Ruditapes_philippinarum_DN1241_c5_g1_i1.p1
476	GO:0030414	peptidase inhibitor activity	233	4	15.76	1.00000	c("Ruditapes_philippinarum_DN23542_c0_g1_i1.p1", "Ruditapes_philippinarum_DN293_c0_g1_i4.p1", "Ruditapes_philippinarum_DN40646_c0_g1_i1.p1", "Ruditapes_philippinarum_DN6370_c0_g1_i6.p1")
477	GO:0004175	endopeptidase activity	597	27	40.38	1.00000	c("Ruditapes_philippinarum_DN10361_c0_g1_i8.p1", "Ruditapes_philippinarum_DN1077_c0_g1_i1.p1", "Ruditapes_philippinarum_DN1077_c0_g1_i4.p1", "Ruditapes_philippinarum_DN1077_c0_g1_i7.p1", "Ruditapes_philippinarum_DN1480_c0_g1_i1.p1", "Ruditapes_philippinarum_DN18489_c0_g1_i4.p1", "Ruditapes_philippinarum_DN2528_c0_g1_i2.p1", "Ruditapes_philippinarum_DN2708_c0_g1_i4.p1", "Ruditapes_philippinarum_DN…
478	GO:0016860	intramolecular oxidoreductase activity	22	1	1.49	1.00000	Ruditapes_philippinarum_DN4268_c0_g1_i10.p1
479	GO:0004003	ATP-dependent DNA helicase activity	2	1	0.14	1.00000	Ruditapes_philippinarum_DN6864_c0_g1_i6.p1
480	GO:0000339	RNA cap binding	8	1	0.54	1.00000	Ruditapes_philippinarum_DN3556_c1_g1_i1.p1
481	GO:0016863	intramolecular oxidoreductase activity, ...	2	1	0.14	1.00000	Ruditapes_philippinarum_DN4268_c0_g1_i10.p1
482	GO:0008514	organic anion transmembrane transporter ...	43	1	2.91	1.00000	Ruditapes_philippinarum_DN3243_c0_g1_i4.p1
483	GO:0016614	oxidoreductase activity, acting on CH-OH...	124	6	8.39	1.00000	c("Ruditapes_philippinarum_DN1583_c0_g1_i1.p1", "Ruditapes_philippinarum_DN2913_c0_g1_i1.p1", "Ruditapes_philippinarum_DN4234_c0_g1_i1.p1", "Ruditapes_philippinarum_DN5461_c0_g1_i5.p2", "Ruditapes_philippinarum_DN6157_c0_g1_i2.p1", "Ruditapes_philippinarum_DN9492_c0_g1_i7.p1")
484	GO:0016866	intramolecular transferase activity	39	4	2.64	1.00000	c("Ruditapes_philippinarum_DN3739_c0_g3_i2.p1", "Ruditapes_philippinarum_DN7685_c0_g1_i5.p1", "Ruditapes_philippinarum_DN887_c0_g1_i4.p1", "Ruditapes_philippinarum_DN9471_c0_g1_i3.p1")
485	GO:0008080	N-acetyltransferase activity	78	6	5.28	1.00000	c("Ruditapes_philippinarum_DN1738_c3_g1_i9.p1", "Ruditapes_philippinarum_DN20072_c0_g2_i4.p1", "Ruditapes_philippinarum_DN20318_c0_g1_i6.p1", "Ruditapes_philippinarum_DN2057_c0_g1_i4.p1", "Ruditapes_philippinarum_DN2514_c1_g1_i11.p1", "Ruditapes_philippinarum_DN8400_c0_g1_i4.p1")
486	GO:0000295	adenine nucleotide transmembrane transpo...	29	1	1.96	1.00000	Ruditapes_philippinarum_DN3243_c0_g1_i4.p1
487	GO:0016853	isomerase activity	188	17	12.72	1.00000	c("Ruditapes_philippinarum_DN1209_c0_g1_i3.p2", "Ruditapes_philippinarum_DN1383_c0_g1_i2.p1", "Ruditapes_philippinarum_DN1383_c0_g2_i9.p1", "Ruditapes_philippinarum_DN1897_c0_g1_i5.p1", "Ruditapes_philippinarum_DN25550_c0_g1_i1.p1", "Ruditapes_philippinarum_DN3739_c0_g3_i2.p1", "Ruditapes_philippinarum_DN3790_c0_g1_i4.p1", "Ruditapes_philippinarum_DN4268_c0_g1_i10.p1", "Ruditapes_philippinarum_DN…
488	GO:0016641	oxidoreductase activity, acting on the C...	53	1	3.59	1.00000	Ruditapes_philippinarum_DN61484_c0_g1_i1.p1
489	GO:0060089	molecular transducer activity	1026	16	69.4	1.00000	c("Ruditapes_philippinarum_DN1_c2_g1_i1.p1", "Ruditapes_philippinarum_DN10195_c0_g1_i1.p1", "Ruditapes_philippinarum_DN10195_c0_g1_i3.p1", "Ruditapes_philippinarum_DN10195_c0_g1_i9.p1", "Ruditapes_philippinarum_DN14308_c0_g1_i10.p1", "Ruditapes_philippinarum_DN14308_c0_g2_i1.p1", "Ruditapes_philippinarum_DN14417_c0_g1_i4.p1", "Ruditapes_philippinarum_DN1822_c0_g1_i5.p1", "Ruditapes_philippinarum_…
490	GO:0008757	S-adenosylmethionine-dependent methyltra...	105	16	7.1	1.00000	c("Ruditapes_philippinarum_DN10831_c0_g1_i4.p1", "Ruditapes_philippinarum_DN12570_c0_g1_i2.p1", "Ruditapes_philippinarum_DN2532_c0_g1_i4.p1", "Ruditapes_philippinarum_DN2560_c0_g4_i2.p2", "Ruditapes_philippinarum_DN2960_c0_g1_i1.p1", "Ruditapes_philippinarum_DN3049_c0_g1_i1.p1", "Ruditapes_philippinarum_DN3204_c0_g1_i1.p1", "Ruditapes_philippinarum_DN3308_c0_g3_i3.p1", "Ruditapes_philippinarum_DN…
491	GO:0051213	dioxygenase activity	80	1	5.41	1.00000	Ruditapes_philippinarum_DN3722_c0_g1_i7.p1
492	GO:0015318	inorganic molecular entity transmembrane...	698	17	47.22	1.00000	c("Ruditapes_philippinarum_DN10195_c0_g1_i1.p1", "Ruditapes_philippinarum_DN10195_c0_g1_i3.p1", "Ruditapes_philippinarum_DN10195_c0_g1_i9.p1", "Ruditapes_philippinarum_DN122_c0_g1_i3.p1", "Ruditapes_philippinarum_DN122_c0_g4_i1.p2", "Ruditapes_philippinarum_DN16248_c2_g1_i3.p1", "Ruditapes_philippinarum_DN21155_c0_g1_i2.p1", "Ruditapes_philippinarum_DN24598_c0_g1_i2.p1", "Ruditapes_philippinarum_…
493	GO:0004112	cyclic-nucleotide phosphodiesterase acti...	19	1	1.29	1.00000	Ruditapes_philippinarum_DN9158_c0_g1_i11.p1
494	GO:0016645	oxidoreductase activity, acting on the C...	21	4	1.42	1.00000	c("Ruditapes_philippinarum_DN14289_c0_g1_i1.p1", "Ruditapes_philippinarum_DN3407_c0_g1_i13.p1", "Ruditapes_philippinarum_DN3407_c0_g1_i6.p1", "Ruditapes_philippinarum_DN3407_c0_g1_i9.p1")
495	GO:0001012	RNA polymerase II regulatory region DNA ...	10	1	0.68	1.00000	Ruditapes_philippinarum_DN2106_c0_g1_i2.p1
496	GO:0016646	oxidoreductase activity, acting on the C...	16	4	1.08	1.00000	c("Ruditapes_philippinarum_DN14289_c0_g1_i1.p1", "Ruditapes_philippinarum_DN3407_c0_g1_i13.p1", "Ruditapes_philippinarum_DN3407_c0_g1_i6.p1", "Ruditapes_philippinarum_DN3407_c0_g1_i9.p1")
497	GO:0001013	RNA polymerase I regulatory region DNA b...	1	1	0.07	1.00000	Ruditapes_philippinarum_DN1089_c0_g1_i5.p1
498	GO:0016859	cis-trans isomerase activity	80	9	5.41	1.00000	c("Ruditapes_philippinarum_DN1209_c0_g1_i3.p2", "Ruditapes_philippinarum_DN1383_c0_g1_i2.p1", "Ruditapes_philippinarum_DN1383_c0_g2_i9.p1", "Ruditapes_philippinarum_DN3790_c0_g1_i4.p1", "Ruditapes_philippinarum_DN5591_c0_g1_i4.p1", "Ruditapes_philippinarum_DN7359_c0_g1_i1.p1", "Ruditapes_philippinarum_DN7378_c0_g1_i17.p1", "Ruditapes_philippinarum_DN7378_c0_g1_i23.p1", "Ruditapes_philippinarum_DN…
499	GO:0022834	ligand-gated channel activity	203	3	13.73	1.00000	c("Ruditapes_philippinarum_DN10195_c0_g1_i1.p1", "Ruditapes_philippinarum_DN10195_c0_g1_i3.p1", "Ruditapes_philippinarum_DN10195_c0_g1_i9.p1")
500	GO:0022835	transmitter-gated channel activity	58	3	3.92	1.00000	c("Ruditapes_philippinarum_DN10195_c0_g1_i1.p1", "Ruditapes_philippinarum_DN10195_c0_g1_i3.p1", "Ruditapes_philippinarum_DN10195_c0_g1_i9.p1")
501	GO:0030554	adenyl nucleotide binding	1647	239	111.41	1.00000	c("Ruditapes_philippinarum_DN10072_c0_g1_i1.p1", "Ruditapes_philippinarum_DN10072_c0_g1_i7.p1", "Ruditapes_philippinarum_DN10327_c0_g1_i7.p1", "Ruditapes_philippinarum_DN10444_c0_g1_i3.p1", "Ruditapes_philippinarum_DN10479_c0_g1_i1.p1", "Ruditapes_philippinarum_DN10711_c0_g1_i9.p1", "Ruditapes_philippinarum_DN1076_c0_g1_i5.p1", "Ruditapes_philippinarum_DN10921_c0_g2_i1.p1", "Ruditapes_philippinar…
502	GO:0022836	gated channel activity	302	3	20.43	1.00000	c("Ruditapes_philippinarum_DN10195_c0_g1_i1.p1", "Ruditapes_philippinarum_DN10195_c0_g1_i3.p1", "Ruditapes_philippinarum_DN10195_c0_g1_i9.p1")
503	GO:0070063	RNA polymerase binding	3	1	0.2	1.00000	Ruditapes_philippinarum_DN6872_c0_g1_i10.p1
504	GO:0008192	RNA guanylyltransferase activity	2	1	0.14	1.00000	Ruditapes_philippinarum_DN2766_c0_g2_i1.p1
505	GO:0022838	substrate-specific channel activity	464	11	31.39	1.00000	c("Ruditapes_philippinarum_DN10195_c0_g1_i1.p1", "Ruditapes_philippinarum_DN10195_c0_g1_i3.p1", "Ruditapes_philippinarum_DN10195_c0_g1_i9.p1", "Ruditapes_philippinarum_DN16248_c2_g1_i3.p1", "Ruditapes_philippinarum_DN21155_c0_g1_i2.p1", "Ruditapes_philippinarum_DN50400_c0_g1_i4.p1", "Ruditapes_philippinarum_DN64439_c0_g1_i1.p1", "Ruditapes_philippinarum_DN64439_c0_g2_i1.p1", "Ruditapes_philippina…
506	GO:0022839	ion gated channel activity	299	3	20.23	1.00000	c("Ruditapes_philippinarum_DN10195_c0_g1_i1.p1", "Ruditapes_philippinarum_DN10195_c0_g1_i3.p1", "Ruditapes_philippinarum_DN10195_c0_g1_i9.p1")
507	GO:0008194	UDP-glycosyltransferase activity	77	8	5.21	1.00000	c("Ruditapes_philippinarum_DN20541_c0_g1_i2.p1", "Ruditapes_philippinarum_DN4313_c0_g1_i4.p1", "Ruditapes_philippinarum_DN4313_c0_g2_i8.p1", "Ruditapes_philippinarum_DN6800_c0_g1_i1.p1", "Ruditapes_philippinarum_DN6800_c0_g1_i8.p1", "Ruditapes_philippinarum_DN7821_c0_g1_i2.p1", "Ruditapes_philippinarum_DN83454_c0_g1_i1.p1", "Ruditapes_philippinarum_DN9172_c0_g1_i12.p1")
508	GO:0016881	acid-amino acid ligase activity	15	3	1.01	1.00000	c("Ruditapes_philippinarum_DN1088_c0_g1_i2.p1", "Ruditapes_philippinarum_DN1088_c0_g1_i8.p1", "Ruditapes_philippinarum_DN1088_c0_g1_i9.p1")
509	GO:0008079	translation termination factor activity	6	1	0.41	1.00000	Ruditapes_philippinarum_DN57_c2_g1_i1.p1
510	GO:0016882	cyclo-ligase activity	1	1	0.07	1.00000	Ruditapes_philippinarum_DN3483_c0_g1_i1.p1
511	GO:0016884	carbon-nitrogen ligase activity, with gl...	12	4	0.81	1.00000	c("Ruditapes_philippinarum_DN10897_c0_g1_i4.p1", "Ruditapes_philippinarum_DN15085_c0_g1_i5.p1", "Ruditapes_philippinarum_DN2399_c0_g1_i5.p1", "Ruditapes_philippinarum_DN6186_c0_g1_i4.p1")
512	GO:0016885	ligase activity, forming carbon-carbon b...	2	1	0.14	1.00000	Ruditapes_philippinarum_DN6856_c0_g1_i5.p1
513	GO:0016886	ligase activity, forming phosphoric este...	16	1	1.08	1.00000	Ruditapes_philippinarum_DN277_c0_g1_i6.p1
514	GO:0016298	lipase activity	116	3	7.85	1.00000	c("Ruditapes_philippinarum_DN12709_c0_g2_i2.p1", "Ruditapes_philippinarum_DN22130_c0_g1_i6.p1", "Ruditapes_philippinarum_DN5294_c0_g1_i2.p1")
515	GO:0042887	amide transmembrane transporter activity	20	1	1.35	1.00000	Ruditapes_philippinarum_DN1206_c0_g1_i9.p1
516	GO:0016638	oxidoreductase activity, acting on the C...	73	1	4.94	1.00000	Ruditapes_philippinarum_DN61484_c0_g1_i1.p1
517	GO:0001046	core promoter sequence-specific DNA bind...	1	1	0.07	1.00000	Ruditapes_philippinarum_DN1089_c0_g1_i5.p1
518	GO:0001047	core promoter binding	1	1	0.07	1.00000	Ruditapes_philippinarum_DN1089_c0_g1_i5.p1
519	GO:0001163	RNA polymerase I regulatory region seque...	1	1	0.07	1.00000	Ruditapes_philippinarum_DN1089_c0_g1_i5.p1
520	GO:0008026	ATP-dependent helicase activity	2	1	0.14	1.00000	Ruditapes_philippinarum_DN6864_c0_g1_i6.p1
521	GO:0034212	peptide N-acetyltransferase activity	15	6	1.01	1.00000	c("Ruditapes_philippinarum_DN1738_c3_g1_i9.p1", "Ruditapes_philippinarum_DN20072_c0_g2_i4.p1", "Ruditapes_philippinarum_DN20318_c0_g1_i6.p1", "Ruditapes_philippinarum_DN2057_c0_g1_i4.p1", "Ruditapes_philippinarum_DN2514_c1_g1_i11.p1", "Ruditapes_philippinarum_DN8400_c0_g1_i4.p1")
522	GO:0016874	ligase activity	210	29	14.21	1.00000	c("Ruditapes_philippinarum_DN10711_c0_g1_i9.p1", "Ruditapes_philippinarum_DN1088_c0_g1_i2.p1", "Ruditapes_philippinarum_DN1088_c0_g1_i8.p1", "Ruditapes_philippinarum_DN1088_c0_g1_i9.p1", "Ruditapes_philippinarum_DN10897_c0_g1_i4.p1", "Ruditapes_philippinarum_DN10956_c0_g1_i4.p1", "Ruditapes_philippinarum_DN11000_c0_g1_i2.p1", "Ruditapes_philippinarum_DN12369_c0_g1_i7.p1", "Ruditapes_philippinarum…
523	GO:0019001	guanyl nucleotide binding	758	41	51.27	1.00000	c("Ruditapes_philippinarum_DN11313_c0_g1_i2.p2", "Ruditapes_philippinarum_DN1241_c1_g1_i7.p1", "Ruditapes_philippinarum_DN1292_c0_g2_i1.p1", "Ruditapes_philippinarum_DN1292_c0_g2_i2.p1", "Ruditapes_philippinarum_DN1309_c0_g1_i4.p1", "Ruditapes_philippinarum_DN1324_c0_g1_i1.p1", "Ruditapes_philippinarum_DN15708_c1_g1_i1.p1", "Ruditapes_philippinarum_DN16037_c0_g1_i1.p1", "Ruditapes_philippinarum_D…
524	GO:0016875	ligase activity, forming carbon-oxygen b...	116	15	7.85	1.00000	c("Ruditapes_philippinarum_DN10956_c0_g1_i4.p1", "Ruditapes_philippinarum_DN11000_c0_g1_i2.p1", "Ruditapes_philippinarum_DN12369_c0_g1_i7.p1", "Ruditapes_philippinarum_DN14054_c0_g1_i4.p1", "Ruditapes_philippinarum_DN20878_c0_g2_i1.p1", "Ruditapes_philippinarum_DN2297_c0_g2_i1.p1", "Ruditapes_philippinarum_DN22994_c0_g1_i2.p1", "Ruditapes_philippinarum_DN2455_c0_g1_i4.p1", "Ruditapes_philippinaru…
525	GO:0009975	cyclase activity	19	1	1.29	1.00000	Ruditapes_philippinarum_DN43534_c0_g1_i3.p1
526	GO:0016877	ligase activity, forming carbon-sulfur b...	22	3	1.49	1.00000	c("Ruditapes_philippinarum_DN10711_c0_g1_i9.p1", "Ruditapes_philippinarum_DN3140_c0_g1_i6.p1", "Ruditapes_philippinarum_DN6656_c0_g1_i6.p1")
527	GO:0016878	acid-thiol ligase activity	6	1	0.41	1.00000	Ruditapes_philippinarum_DN10711_c0_g1_i9.p1
528	GO:0016879	ligase activity, forming carbon-nitrogen...	49	9	3.31	1.00000	c("Ruditapes_philippinarum_DN1088_c0_g1_i2.p1", "Ruditapes_philippinarum_DN1088_c0_g1_i8.p1", "Ruditapes_philippinarum_DN1088_c0_g1_i9.p1", "Ruditapes_philippinarum_DN10897_c0_g1_i4.p1", "Ruditapes_philippinarum_DN15085_c0_g1_i5.p1", "Ruditapes_philippinarum_DN2399_c0_g1_i5.p1", "Ruditapes_philippinarum_DN31675_c0_g1_i1.p1", "Ruditapes_philippinarum_DN3483_c0_g1_i1.p1", "Ruditapes_philippinarum_D…
529	GO:0004659	prenyltransferase activity	16	1	1.08	1.00000	Ruditapes_philippinarum_DN4695_c0_g1_i1.p1
530	GO:0016829	lyase activity	223	12	15.08	1.00000	c("Ruditapes_philippinarum_DN11015_c0_g1_i14.p1", "Ruditapes_philippinarum_DN13028_c0_g3_i4.p1", "Ruditapes_philippinarum_DN13725_c0_g1_i1.p1", "Ruditapes_philippinarum_DN14680_c0_g1_i1.p1", "Ruditapes_philippinarum_DN14680_c0_g1_i5.p1", "Ruditapes_philippinarum_DN18980_c0_g1_i1.p1", "Ruditapes_philippinarum_DN2230_c0_g1_i6.p1", "Ruditapes_philippinarum_DN27686_c0_g2_i2.p1", "Ruditapes_philippina…
531	GO:0022803	passive transmembrane transporter activi...	490	11	33.15	1.00000	c("Ruditapes_philippinarum_DN10195_c0_g1_i1.p1", "Ruditapes_philippinarum_DN10195_c0_g1_i3.p1", "Ruditapes_philippinarum_DN10195_c0_g1_i9.p1", "Ruditapes_philippinarum_DN16248_c2_g1_i3.p1", "Ruditapes_philippinarum_DN21155_c0_g1_i2.p1", "Ruditapes_philippinarum_DN50400_c0_g1_i4.p1", "Ruditapes_philippinarum_DN64439_c0_g1_i1.p1", "Ruditapes_philippinarum_DN64439_c0_g2_i1.p1", "Ruditapes_philippina…
532	GO:0022804	active transmembrane transporter activit...	283	3	19.14	1.00000	c("Ruditapes_philippinarum_DN20043_c0_g3_i2.p1", "Ruditapes_philippinarum_DN2533_c1_g1_i5.p1", "Ruditapes_philippinarum_DN30629_c0_g1_i7.p1")
533	GO:0031267	small GTPase binding	90	8	6.09	1.00000	c("Ruditapes_philippinarum_DN1507_c0_g1_i7.p1", "Ruditapes_philippinarum_DN2160_c0_g1_i1.p1", "Ruditapes_philippinarum_DN2160_c0_g2_i1.p1", "Ruditapes_philippinarum_DN2568_c0_g1_i4.p1", "Ruditapes_philippinarum_DN2756_c2_g1_i2.p1", "Ruditapes_philippinarum_DN4783_c0_g1_i4.p1", "Ruditapes_philippinarum_DN5962_c0_g1_i4.p1", "Ruditapes_philippinarum_DN7853_c0_g1_i2.p1")
534	GO:0043492	ATPase activity, coupled to movement of ...	137	3	9.27	1.00000	c("Ruditapes_philippinarum_DN20043_c0_g3_i2.p1", "Ruditapes_philippinarum_DN2533_c1_g1_i5.p1", "Ruditapes_philippinarum_DN30629_c0_g1_i7.p1")
535	GO:0016810	hydrolase activity, acting on carbon-nit...	157	13	10.62	1.00000	c("Ruditapes_philippinarum_DN10167_c0_g1_i5.p1", "Ruditapes_philippinarum_DN10686_c0_g1_i1.p1", "Ruditapes_philippinarum_DN10686_c0_g2_i3.p1", "Ruditapes_philippinarum_DN11375_c0_g1_i4.p1", "Ruditapes_philippinarum_DN12083_c0_g1_i4.p1", "Ruditapes_philippinarum_DN12429_c0_g1_i10.p1", "Ruditapes_philippinarum_DN1853_c0_g3_i1.p2", "Ruditapes_philippinarum_DN33648_c0_g1_i1.p1", "Ruditapes_philippina…
536	GO:0016811	hydrolase activity, acting on carbon-nit...	100	4	6.76	1.00000	c("Ruditapes_philippinarum_DN10167_c0_g1_i5.p1", "Ruditapes_philippinarum_DN12429_c0_g1_i10.p1", "Ruditapes_philippinarum_DN1853_c0_g3_i1.p2", "Ruditapes_philippinarum_DN33829_c0_g1_i4.p1")
537	GO:0016814	hydrolase activity, acting on carbon-nit...	25	8	1.69	1.00000	c("Ruditapes_philippinarum_DN10686_c0_g1_i1.p1", "Ruditapes_philippinarum_DN10686_c0_g2_i3.p1", "Ruditapes_philippinarum_DN11375_c0_g1_i4.p1", "Ruditapes_philippinarum_DN12083_c0_g1_i4.p1", "Ruditapes_philippinarum_DN33648_c0_g1_i1.p1", "Ruditapes_philippinarum_DN3871_c0_g1_i6.p1", "Ruditapes_philippinarum_DN3871_c0_g1_i7.p1", "Ruditapes_philippinarum_DN5763_c0_g1_i3.p1")
538	GO:0033218	amide binding	38	1	2.57	1.00000	Ruditapes_philippinarum_DN6653_c0_g1_i3.p1
539	GO:0140223	general transcription initiation factor ...	4	1	0.27	1.00000	Ruditapes_philippinarum_DN4179_c0_g1_i1.p1
540	GO:0008509	anion transmembrane transporter activity	124	1	8.39	1.00000	Ruditapes_philippinarum_DN3243_c0_g1_i4.p1
541	GO:0098772	molecular function regulator	633	30	42.82	1.00000	c("Ruditapes_philippinarum_DN1027_c0_g1_i4.p1", "Ruditapes_philippinarum_DN10750_c0_g1_i2.p1", "Ruditapes_philippinarum_DN11388_c0_g1_i1.p1", "Ruditapes_philippinarum_DN1165_c0_g1_i10.p1", "Ruditapes_philippinarum_DN1294_c0_g1_i2.p1", "Ruditapes_philippinarum_DN1551_c0_g1_i5.p1", "Ruditapes_philippinarum_DN17076_c0_g2_i4.p1", "Ruditapes_philippinarum_DN18428_c0_g1_i2.p1", "Ruditapes_philippinarum…
542	GO:0044212	transcription regulatory region DNA bind...	21	2	1.42	1.00000	c("Ruditapes_philippinarum_DN1089_c0_g1_i5.p1", "Ruditapes_philippinarum_DN2106_c0_g1_i2.p1")
543	GO:0016840	carbon-nitrogen lyase activity	32	1	2.16	1.00000	Ruditapes_philippinarum_DN11015_c0_g1_i14.p1
544	GO:0016842	amidine-lyase activity	27	1	1.83	1.00000	Ruditapes_philippinarum_DN11015_c0_g1_i14.p1
545	GO:0004311	farnesyltranstransferase activity	1	1	0.07	1.00000	Ruditapes_philippinarum_DN4695_c0_g1_i1.p1
546	GO:0070011	peptidase activity, acting on L-amino ac...	988	52	66.83	1.00000	c("Ruditapes_philippinarum_DN10125_c0_g1_i4.p1", "Ruditapes_philippinarum_DN10361_c0_g1_i8.p1", "Ruditapes_philippinarum_DN1077_c0_g1_i1.p1", "Ruditapes_philippinarum_DN1077_c0_g1_i4.p1", "Ruditapes_philippinarum_DN1077_c0_g1_i7.p1", "Ruditapes_philippinarum_DN1204_c0_g1_i4.p1", "Ruditapes_philippinarum_DN12706_c0_g1_i1.p1", "Ruditapes_philippinarum_DN1424_c0_g1_i1.p1", "Ruditapes_philippinarum_D…
547	GO:0030545	receptor regulator activity	56	2	3.79	1.00000	c("Ruditapes_philippinarum_DN22919_c0_g1_i1.p1", "Ruditapes_philippinarum_DN8882_c0_g1_i1.p1")
548	GO:0016830	carbon-carbon lyase activity	74	6	5.01	1.00000	c("Ruditapes_philippinarum_DN13028_c0_g3_i4.p1", "Ruditapes_philippinarum_DN14680_c0_g1_i1.p1", "Ruditapes_philippinarum_DN14680_c0_g1_i5.p1", "Ruditapes_philippinarum_DN18980_c0_g1_i1.p1", "Ruditapes_philippinarum_DN5542_c0_g1_i3.p1", "Ruditapes_philippinarum_DN7960_c0_g1_i4.p1")
549	GO:0016835	carbon-oxygen lyase activity	64	2	4.33	1.00000	c("Ruditapes_philippinarum_DN2230_c0_g1_i6.p1", "Ruditapes_philippinarum_DN4234_c0_g1_i1.p1")
550	GO:0016836	hydro-lyase activity	60	2	4.06	1.00000	c("Ruditapes_philippinarum_DN2230_c0_g1_i6.p1", "Ruditapes_philippinarum_DN4234_c0_g1_i1.p1")
551	GO:0015267	channel activity	490	11	33.15	1.00000	c("Ruditapes_philippinarum_DN10195_c0_g1_i1.p1", "Ruditapes_philippinarum_DN10195_c0_g1_i3.p1", "Ruditapes_philippinarum_DN10195_c0_g1_i9.p1", "Ruditapes_philippinarum_DN16248_c2_g1_i3.p1", "Ruditapes_philippinarum_DN21155_c0_g1_i2.p1", "Ruditapes_philippinarum_DN50400_c0_g1_i4.p1", "Ruditapes_philippinarum_DN64439_c0_g1_i1.p1", "Ruditapes_philippinarum_DN64439_c0_g2_i1.p1", "Ruditapes_philippina…
552	GO:0000987	proximal promoter sequence-specific DNA ...	5	1	0.34	1.00000	Ruditapes_philippinarum_DN2106_c0_g1_i2.p1
553	GO:0015605	organophosphate ester transmembrane tran...	29	1	1.96	1.00000	Ruditapes_philippinarum_DN3243_c0_g1_i4.p1
554	GO:0008170	N-methyltransferase activity	61	13	4.13	1.00000	c("Ruditapes_philippinarum_DN10831_c0_g1_i4.p1", "Ruditapes_philippinarum_DN12570_c0_g1_i2.p1", "Ruditapes_philippinarum_DN2532_c0_g1_i4.p1", "Ruditapes_philippinarum_DN2560_c0_g4_i2.p2", "Ruditapes_philippinarum_DN2960_c0_g1_i1.p1", "Ruditapes_philippinarum_DN3049_c0_g1_i1.p1", "Ruditapes_philippinarum_DN3204_c0_g1_i1.p1", "Ruditapes_philippinarum_DN3308_c0_g3_i3.p1", "Ruditapes_philippinarum_DN…
555	GO:0008171	O-methyltransferase activity	14	1	0.95	1.00000	Ruditapes_philippinarum_DN7004_c0_g1_i4.p1
556	GO:0003674	molecular_function	23653	1600	1600	1.00000	c("Ruditapes_philippinarum_DN1_c1_g1_i1.p1", "Ruditapes_philippinarum_DN1_c2_g1_i1.p1", "Ruditapes_philippinarum_DN100_c0_g1_i3.p1", "Ruditapes_philippinarum_DN100_c0_g1_i9.p1", "Ruditapes_philippinarum_DN10002_c0_g1_i1.p1", "Ruditapes_philippinarum_DN10038_c0_g1_i1.p1", "Ruditapes_philippinarum_DN10052_c0_g1_i15.p1", "Ruditapes_philippinarum_DN10058_c0_g1_i17.p1", "Ruditapes_philippinarum_DN1005…
557	GO:0008172	S-methyltransferase activity	24	5	1.62	1.00000	c("Ruditapes_philippinarum_DN1329_c0_g1_i2.p1", "Ruditapes_philippinarum_DN1329_c0_g1_i5.p1", "Ruditapes_philippinarum_DN33122_c0_g3_i2.p1", "Ruditapes_philippinarum_DN4129_c3_g2_i3.p1", "Ruditapes_philippinarum_DN6225_c0_g2_i2.p1")
558	GO:0008174	mRNA methyltransferase activity	8	1	0.54	1.00000	Ruditapes_philippinarum_DN3049_c0_g1_i1.p1
559	GO:0016273	arginine N-methyltransferase activity	15	3	1.01	1.00000	c("Ruditapes_philippinarum_DN10831_c0_g1_i4.p1", "Ruditapes_philippinarum_DN12570_c0_g1_i2.p1", "Ruditapes_philippinarum_DN4989_c0_g1_i3.p1")
560	GO:0019899	enzyme binding	266	22	17.99	1.00000	c("Ruditapes_philippinarum_DN10799_c0_g1_i2.p1", "Ruditapes_philippinarum_DN11388_c0_g1_i1.p1", "Ruditapes_philippinarum_DN13622_c0_g1_i3.p1", "Ruditapes_philippinarum_DN1409_c1_g1_i1.p1", "Ruditapes_philippinarum_DN1507_c0_g1_i7.p1", "Ruditapes_philippinarum_DN18428_c0_g1_i2.p1", "Ruditapes_philippinarum_DN2160_c0_g1_i1.p1", "Ruditapes_philippinarum_DN2160_c0_g2_i1.p1", "Ruditapes_philippinarum_…
561	GO:0016278	lysine N-methyltransferase activity	25	7	1.69	1.00000	c("Ruditapes_philippinarum_DN2532_c0_g1_i4.p1", "Ruditapes_philippinarum_DN2960_c0_g1_i1.p1", "Ruditapes_philippinarum_DN3204_c0_g1_i1.p1", "Ruditapes_philippinarum_DN3674_c0_g1_i3.p1", "Ruditapes_philippinarum_DN4795_c0_g1_i4.p1", "Ruditapes_philippinarum_DN6934_c1_g1_i2.p1", "Ruditapes_philippinarum_DN7846_c0_g1_i1.p1")
562	GO:0050145	nucleoside monophosphate kinase activity	14	1	0.95	1.00000	Ruditapes_philippinarum_DN2168_c0_g1_i2.p1
563	GO:0016279	protein-lysine N-methyltransferase activ...	25	7	1.69	1.00000	c("Ruditapes_philippinarum_DN2532_c0_g1_i4.p1", "Ruditapes_philippinarum_DN2960_c0_g1_i1.p1", "Ruditapes_philippinarum_DN3204_c0_g1_i1.p1", "Ruditapes_philippinarum_DN3674_c0_g1_i3.p1", "Ruditapes_philippinarum_DN4795_c0_g1_i4.p1", "Ruditapes_philippinarum_DN6934_c1_g1_i2.p1", "Ruditapes_philippinarum_DN7846_c0_g1_i1.p1")
564	GO:0000976	transcription regulatory region sequence...	21	2	1.42	1.00000	c("Ruditapes_philippinarum_DN1089_c0_g1_i5.p1", "Ruditapes_philippinarum_DN2106_c0_g1_i2.p1")
565	GO:0050662	coenzyme binding	425	16	28.75	1.00000	c("Ruditapes_philippinarum_DN10414_c0_g1_i3.p1", "Ruditapes_philippinarum_DN1313_c0_g1_i12.p1", "Ruditapes_philippinarum_DN1313_c0_g1_i14.p1", "Ruditapes_philippinarum_DN1313_c0_g1_i6.p1", "Ruditapes_philippinarum_DN1313_c0_g1_i7.p1", "Ruditapes_philippinarum_DN14680_c0_g1_i1.p1", "Ruditapes_philippinarum_DN14680_c0_g1_i5.p1", "Ruditapes_philippinarum_DN18434_c0_g1_i4.p1", "Ruditapes_philippinaru…
566	GO:0000977	RNA polymerase II regulatory region sequ...	10	1	0.68	1.00000	Ruditapes_philippinarum_DN2106_c0_g1_i2.p1
567	GO:0005198	structural molecule activity	443	30	29.97	1.00000	c("Ruditapes_philippinarum_DN1122_c0_g1_i1.p1", "Ruditapes_philippinarum_DN11313_c0_g1_i2.p2", "Ruditapes_philippinarum_DN1292_c0_g2_i1.p1", "Ruditapes_philippinarum_DN1292_c0_g2_i2.p1", "Ruditapes_philippinarum_DN15708_c1_g1_i1.p1", "Ruditapes_philippinarum_DN1882_c0_g2_i2.p1", "Ruditapes_philippinarum_DN1882_c0_g5_i1.p1", "Ruditapes_philippinarum_DN1938_c0_g1_i4.p1", "Ruditapes_philippinarum_DN…
568	GO:0004857	enzyme inhibitor activity	243	4	16.44	1.00000	c("Ruditapes_philippinarum_DN23542_c0_g1_i1.p1", "Ruditapes_philippinarum_DN293_c0_g1_i4.p1", "Ruditapes_philippinarum_DN40646_c0_g1_i1.p1", "Ruditapes_philippinarum_DN6370_c0_g1_i6.p1")
569	GO:0070035	purine NTP-dependent helicase activity	2	1	0.14	1.00000	Ruditapes_philippinarum_DN6864_c0_g1_i6.p1
570	GO:0005539	glycosaminoglycan binding	25	6	1.69	1.00000	c("Ruditapes_philippinarum_DN10167_c0_g1_i5.p1", "Ruditapes_philippinarum_DN37167_c0_g1_i2.p1", "Ruditapes_philippinarum_DN4998_c0_g1_i2.p1", "Ruditapes_philippinarum_DN4998_c0_g1_i4.p1", "Ruditapes_philippinarum_DN4998_c0_g1_i7.p1", "Ruditapes_philippinarum_DN4998_c0_g2_i1.p1")
571	GO:0016229	steroid dehydrogenase activity	15	1	1.01	1.00000	Ruditapes_philippinarum_DN6157_c0_g1_i2.p1
572	GO:0050136	NADH dehydrogenase (quinone) activity	23	1	1.56	1.00000	Ruditapes_philippinarum_DN7134_c0_g1_i3.p1
573	GO:0019104	DNA N-glycosylase activity	29	2	1.96	1.00000	c("Ruditapes_philippinarum_DN10242_c0_g1_i2.p1", "Ruditapes_philippinarum_DN1533_c0_g2_i1.p1")
574	GO:1901505	carbohydrate derivative transmembrane tr...	70	2	4.74	1.00000	c("Ruditapes_philippinarum_DN23551_c0_g1_i1.p1", "Ruditapes_philippinarum_DN3243_c0_g1_i4.p1")
575	GO:0001653	peptide receptor activity	81	1	5.48	1.00000	Ruditapes_philippinarum_DN14417_c0_g1_i4.p1
576	GO:0015276	ligand-gated ion channel activity	203	3	13.73	1.00000	c("Ruditapes_philippinarum_DN10195_c0_g1_i1.p1", "Ruditapes_philippinarum_DN10195_c0_g1_i3.p1", "Ruditapes_philippinarum_DN10195_c0_g1_i9.p1")
577	GO:0035639	purine ribonucleoside triphosphate bindi...	2371	280	160.39	1.00000	c("Ruditapes_philippinarum_DN10072_c0_g1_i1.p1", "Ruditapes_philippinarum_DN10072_c0_g1_i7.p1", "Ruditapes_philippinarum_DN10327_c0_g1_i7.p1", "Ruditapes_philippinarum_DN10444_c0_g1_i3.p1", "Ruditapes_philippinarum_DN10479_c0_g1_i1.p1", "Ruditapes_philippinarum_DN10711_c0_g1_i9.p1", "Ruditapes_philippinarum_DN1076_c0_g1_i5.p1", "Ruditapes_philippinarum_DN10921_c0_g2_i1.p1", "Ruditapes_philippinar…
578	GO:0048256	flap endonuclease activity	7	2	0.47	1.00000	c("Ruditapes_philippinarum_DN11154_c0_g1_i4.p1", "Ruditapes_philippinarum_DN6864_c0_g1_i6.p1")
579	GO:0008144	drug binding	1932	249	130.69	1.00000	c("Ruditapes_philippinarum_DN10072_c0_g1_i1.p1", "Ruditapes_philippinarum_DN10072_c0_g1_i7.p1", "Ruditapes_philippinarum_DN10327_c0_g1_i7.p1", "Ruditapes_philippinarum_DN10444_c0_g1_i3.p1", "Ruditapes_philippinarum_DN10479_c0_g1_i1.p1", "Ruditapes_philippinarum_DN10711_c0_g1_i9.p1", "Ruditapes_philippinarum_DN1076_c0_g1_i5.p1", "Ruditapes_philippinarum_DN10921_c0_g2_i1.p1", "Ruditapes_philippinar…
580	GO:0097159	organic cyclic compound binding	5489	607	371.3	1.00000	c("Ruditapes_philippinarum_DN1_c1_g1_i1.p1", "Ruditapes_philippinarum_DN10072_c0_g1_i1.p1", "Ruditapes_philippinarum_DN10072_c0_g1_i7.p1", "Ruditapes_philippinarum_DN10079_c0_g1_i6.p1", "Ruditapes_philippinarum_DN10079_c0_g2_i1.p1", "Ruditapes_philippinarum_DN101_c1_g1_i5.p1", "Ruditapes_philippinarum_DN10242_c0_g1_i2.p1", "Ruditapes_philippinarum_DN10243_c0_g1_i2.p1", "Ruditapes_philippinarum_DN…
581	GO:0097747	RNA polymerase activity	53	10	3.59	1.00000	c("Ruditapes_philippinarum_DN11358_c0_g1_i1.p1", "Ruditapes_philippinarum_DN17890_c0_g1_i1.p1", "Ruditapes_philippinarum_DN2157_c0_g1_i11.p1", "Ruditapes_philippinarum_DN22802_c0_g1_i1.p1", "Ruditapes_philippinarum_DN2292_c0_g1_i11.p1", "Ruditapes_philippinarum_DN2292_c0_g1_i20.p1", "Ruditapes_philippinarum_DN2292_c0_g1_i23.p1", "Ruditapes_philippinarum_DN2292_c0_g1_i8.p1", "Ruditapes_philippinar…
582	GO:0042910	xenobiotic transmembrane transporter act...	3	1	0.2	1.00000	Ruditapes_philippinarum_DN20043_c0_g3_i2.p1
583	GO:1904680	peptide transmembrane transporter activi...	7	1	0.47	1.00000	Ruditapes_philippinarum_DN1206_c0_g1_i9.p1
584	GO:0008135	translation factor activity, RNA binding	69	16	4.67	1.00000	c("Ruditapes_philippinarum_DN1415_c0_g1_i2.p1", "Ruditapes_philippinarum_DN1533_c20_g1_i2.p1", "Ruditapes_philippinarum_DN2448_c0_g2_i1.p1", "Ruditapes_philippinarum_DN2664_c0_g1_i3.p1", "Ruditapes_philippinarum_DN3195_c0_g1_i3.p1", "Ruditapes_philippinarum_DN3318_c0_g1_i4.p1", "Ruditapes_philippinarum_DN3591_c0_g1_i1.p1", "Ruditapes_philippinarum_DN4047_c0_g1_i2.p1", "Ruditapes_philippinarum_DN4…
585	GO:0015215	nucleotide transmembrane transporter act...	29	1	1.96	1.00000	Ruditapes_philippinarum_DN3243_c0_g1_i4.p1
586	GO:0015216	purine nucleotide transmembrane transpor...	29	1	1.96	1.00000	Ruditapes_philippinarum_DN3243_c0_g1_i4.p1
587	GO:0004812	aminoacyl-tRNA ligase activity	116	15	7.85	1.00000	c("Ruditapes_philippinarum_DN10956_c0_g1_i4.p1", "Ruditapes_philippinarum_DN11000_c0_g1_i2.p1", "Ruditapes_philippinarum_DN12369_c0_g1_i7.p1", "Ruditapes_philippinarum_DN14054_c0_g1_i4.p1", "Ruditapes_philippinarum_DN20878_c0_g2_i1.p1", "Ruditapes_philippinarum_DN2297_c0_g2_i1.p1", "Ruditapes_philippinarum_DN22994_c0_g1_i2.p1", "Ruditapes_philippinarum_DN2455_c0_g1_i4.p1", "Ruditapes_philippinaru…
588	GO:0015923	mannosidase activity	34	2	2.3	1.00000	c("Ruditapes_philippinarum_DN5854_c0_g1_i4.p1", "Ruditapes_philippinarum_DN9863_c0_g1_i2.p1")
589	GO:0034061	DNA polymerase activity	34	6	2.3	1.00000	c("Ruditapes_philippinarum_DN13006_c0_g2_i1.p1", "Ruditapes_philippinarum_DN16532_c0_g1_i7.p1", "Ruditapes_philippinarum_DN1967_c0_g1_i1.p1", "Ruditapes_philippinarum_DN3545_c0_g1_i5.p1", "Ruditapes_philippinarum_DN4336_c0_g1_i4.p1", "Ruditapes_philippinarum_DN65133_c0_g1_i1.p1")
590	GO:0033558	protein deacetylase activity	7	2	0.47	1.00000	c("Ruditapes_philippinarum_DN12429_c0_g1_i10.p1", "Ruditapes_philippinarum_DN1853_c0_g3_i1.p2")
591	GO:0034062	5'-3' RNA polymerase activity	53	10	3.59	1.00000	c("Ruditapes_philippinarum_DN11358_c0_g1_i1.p1", "Ruditapes_philippinarum_DN17890_c0_g1_i1.p1", "Ruditapes_philippinarum_DN2157_c0_g1_i11.p1", "Ruditapes_philippinarum_DN22802_c0_g1_i1.p1", "Ruditapes_philippinarum_DN2292_c0_g1_i11.p1", "Ruditapes_philippinarum_DN2292_c0_g1_i20.p1", "Ruditapes_philippinarum_DN2292_c0_g1_i23.p1", "Ruditapes_philippinarum_DN2292_c0_g1_i8.p1", "Ruditapes_philippinar…
592	GO:0008375	acetylglucosaminyltransferase activity	51	6	3.45	1.00000	c("Ruditapes_philippinarum_DN20541_c0_g1_i2.p1", "Ruditapes_philippinarum_DN4313_c0_g1_i4.p1", "Ruditapes_philippinarum_DN4313_c0_g2_i8.p1", "Ruditapes_philippinarum_DN6800_c0_g1_i1.p1", "Ruditapes_philippinarum_DN6800_c0_g1_i8.p1", "Ruditapes_philippinarum_DN9172_c0_g1_i12.p1")
593	GO:0015929	hexosaminidase activity	27	1	1.83	1.00000	Ruditapes_philippinarum_DN15844_c0_g1_i6.p1
594	GO:0019887	protein kinase regulator activity	61	4	4.13	1.00000	c("Ruditapes_philippinarum_DN10750_c0_g1_i2.p1", "Ruditapes_philippinarum_DN1551_c0_g1_i5.p1", "Ruditapes_philippinarum_DN467_c0_g2_i1.p1", "Ruditapes_philippinarum_DN57872_c0_g1_i3.p1")
595	GO:0031420	alkali metal ion binding	10	1	0.68	1.00000	Ruditapes_philippinarum_DN2639_c0_g1_i6.p1
596	GO:0051540	metal cluster binding	103	7	6.97	1.00000	c("Ruditapes_philippinarum_DN15045_c0_g1_i4.p1", "Ruditapes_philippinarum_DN25550_c0_g1_i1.p1", "Ruditapes_philippinarum_DN2770_c0_g1_i1.p1", "Ruditapes_philippinarum_DN3911_c0_g1_i1.p1", "Ruditapes_philippinarum_DN5805_c0_g1_i5.p1", "Ruditapes_philippinarum_DN7134_c0_g1_i3.p1", "Ruditapes_philippinarum_DN9488_c0_g1_i3.p1")
597	GO:1904315	transmitter-gated ion channel activity i...	35	3	2.37	1.00000	c("Ruditapes_philippinarum_DN10195_c0_g1_i1.p1", "Ruditapes_philippinarum_DN10195_c0_g1_i3.p1", "Ruditapes_philippinarum_DN10195_c0_g1_i9.p1")
598	GO:0032561	guanyl ribonucleotide binding	750	41	50.73	1.00000	c("Ruditapes_philippinarum_DN11313_c0_g1_i2.p2", "Ruditapes_philippinarum_DN1241_c1_g1_i7.p1", "Ruditapes_philippinarum_DN1292_c0_g2_i1.p1", "Ruditapes_philippinarum_DN1292_c0_g2_i2.p1", "Ruditapes_philippinarum_DN1309_c0_g1_i4.p1", "Ruditapes_philippinarum_DN1324_c0_g1_i1.p1", "Ruditapes_philippinarum_DN15708_c1_g1_i1.p1", "Ruditapes_philippinarum_DN16037_c0_g1_i1.p1", "Ruditapes_philippinarum_D…
599	GO:0140096	catalytic activity, acting on a protein	2526	152	170.87	1.00000	c("Ruditapes_philippinarum_DN10125_c0_g1_i4.p1", "Ruditapes_philippinarum_DN10327_c0_g1_i7.p1", "Ruditapes_philippinarum_DN10361_c0_g1_i8.p1", "Ruditapes_philippinarum_DN1077_c0_g1_i1.p1", "Ruditapes_philippinarum_DN1077_c0_g1_i4.p1", "Ruditapes_philippinarum_DN1077_c0_g1_i7.p1", "Ruditapes_philippinarum_DN10831_c0_g1_i4.p1", "Ruditapes_philippinarum_DN11286_c0_g1_i6.p1", "Ruditapes_philippinarum…
600	GO:0005184	neuropeptide hormone activity	3	1	0.2	1.00000	Ruditapes_philippinarum_DN22919_c0_g1_i1.p1
601	GO:0140097	catalytic activity, acting on DNA	197	43	13.33	1.00000	c("Ruditapes_philippinarum_DN10242_c0_g1_i2.p1", "Ruditapes_philippinarum_DN10444_c0_g1_i3.p1", "Ruditapes_philippinarum_DN11154_c0_g1_i4.p1", "Ruditapes_philippinarum_DN11840_c0_g1_i1.p1", "Ruditapes_philippinarum_DN13006_c0_g2_i1.p1", "Ruditapes_philippinarum_DN13028_c0_g3_i4.p1", "Ruditapes_philippinarum_DN14084_c0_g1_i2.p1", "Ruditapes_philippinarum_DN1533_c0_g2_i1.p1", "Ruditapes_philippinar…
602	GO:0140098	catalytic activity, acting on RNA	361	46	24.42	1.00000	c("Ruditapes_philippinarum_DN10956_c0_g1_i4.p1", "Ruditapes_philippinarum_DN11000_c0_g1_i2.p1", "Ruditapes_philippinarum_DN11358_c0_g1_i1.p1", "Ruditapes_philippinarum_DN12197_c0_g1_i8.p1", "Ruditapes_philippinarum_DN12369_c0_g1_i7.p1", "Ruditapes_philippinarum_DN1241_c5_g1_i1.p1", "Ruditapes_philippinarum_DN14054_c0_g1_i4.p1", "Ruditapes_philippinarum_DN14285_c0_g1_i1.p1", "Ruditapes_philippinar…
603	GO:0099094	ligand-gated cation channel activity	49	3	3.31	1.00000	c("Ruditapes_philippinarum_DN10195_c0_g1_i1.p1", "Ruditapes_philippinarum_DN10195_c0_g1_i3.p1", "Ruditapes_philippinarum_DN10195_c0_g1_i9.p1")
604	GO:0030695	GTPase regulator activity	89	2	6.02	1.00000	c("Ruditapes_philippinarum_DN5203_c0_g1_i12.p1", "Ruditapes_philippinarum_DN6059_c0_g1_i4.p1")
605	GO:0016421	CoA carboxylase activity	1	1	0.07	1.00000	Ruditapes_philippinarum_DN6856_c0_g1_i5.p1
606	GO:0016423	tRNA (guanine) methyltransferase activit...	13	2	0.88	1.00000	c("Ruditapes_philippinarum_DN2560_c0_g4_i2.p2", "Ruditapes_philippinarum_DN3308_c0_g3_i3.p1")
607	GO:0032550	purine ribonucleoside binding	750	41	50.73	1.00000	c("Ruditapes_philippinarum_DN11313_c0_g1_i2.p2", "Ruditapes_philippinarum_DN1241_c1_g1_i7.p1", "Ruditapes_philippinarum_DN1292_c0_g2_i1.p1", "Ruditapes_philippinarum_DN1292_c0_g2_i2.p1", "Ruditapes_philippinarum_DN1309_c0_g1_i4.p1", "Ruditapes_philippinarum_DN1324_c0_g1_i1.p1", "Ruditapes_philippinarum_DN15708_c1_g1_i1.p1", "Ruditapes_philippinarum_DN16037_c0_g1_i1.p1", "Ruditapes_philippinarum_D…
608	GO:0032553	ribonucleotide binding	2414	281	163.29	1.00000	c("Ruditapes_philippinarum_DN10072_c0_g1_i1.p1", "Ruditapes_philippinarum_DN10072_c0_g1_i7.p1", "Ruditapes_philippinarum_DN10327_c0_g1_i7.p1", "Ruditapes_philippinarum_DN10444_c0_g1_i3.p1", "Ruditapes_philippinarum_DN10479_c0_g1_i1.p1", "Ruditapes_philippinarum_DN10711_c0_g1_i9.p1", "Ruditapes_philippinarum_DN1076_c0_g1_i5.p1", "Ruditapes_philippinarum_DN10921_c0_g2_i1.p1", "Ruditapes_philippinar…
609	GO:0015238	drug transmembrane transporter activity	31	2	2.1	1.00000	c("Ruditapes_philippinarum_DN20043_c0_g3_i2.p1", "Ruditapes_philippinarum_DN3243_c0_g1_i4.p1")
610	GO:1901363	heterocyclic compound binding	5485	607	371.03	1.00000	c("Ruditapes_philippinarum_DN1_c1_g1_i1.p1", "Ruditapes_philippinarum_DN10072_c0_g1_i1.p1", "Ruditapes_philippinarum_DN10072_c0_g1_i7.p1", "Ruditapes_philippinarum_DN10079_c0_g1_i6.p1", "Ruditapes_philippinarum_DN10079_c0_g2_i1.p1", "Ruditapes_philippinarum_DN101_c1_g1_i5.p1", "Ruditapes_philippinarum_DN10242_c0_g1_i2.p1", "Ruditapes_philippinarum_DN10243_c0_g1_i2.p1", "Ruditapes_philippinarum_DN…
611	GO:0032555	purine ribonucleotide binding	2392	280	161.81	1.00000	c("Ruditapes_philippinarum_DN10072_c0_g1_i1.p1", "Ruditapes_philippinarum_DN10072_c0_g1_i7.p1", "Ruditapes_philippinarum_DN10327_c0_g1_i7.p1", "Ruditapes_philippinarum_DN10444_c0_g1_i3.p1", "Ruditapes_philippinarum_DN10479_c0_g1_i1.p1", "Ruditapes_philippinarum_DN10711_c0_g1_i9.p1", "Ruditapes_philippinarum_DN1076_c0_g1_i5.p1", "Ruditapes_philippinarum_DN10921_c0_g2_i1.p1", "Ruditapes_philippinar…
612	GO:0005179	hormone activity	13	1	0.88	1.00000	Ruditapes_philippinarum_DN22919_c0_g1_i1.p1
613	GO:0051020	GTPase binding	180	16	12.18	1.00000	c("Ruditapes_philippinarum_DN11388_c0_g1_i1.p1", "Ruditapes_philippinarum_DN1507_c0_g1_i7.p1", "Ruditapes_philippinarum_DN18428_c0_g1_i2.p1", "Ruditapes_philippinarum_DN2160_c0_g1_i1.p1", "Ruditapes_philippinarum_DN2160_c0_g2_i1.p1", "Ruditapes_philippinarum_DN2568_c0_g1_i4.p1", "Ruditapes_philippinarum_DN2756_c2_g1_i2.p1", "Ruditapes_philippinarum_DN31584_c0_g1_i1.p1", "Ruditapes_philippinarum_D…
614	GO:0016410	N-acyltransferase activity	81	6	5.48	1.00000	c("Ruditapes_philippinarum_DN1738_c3_g1_i9.p1", "Ruditapes_philippinarum_DN20072_c0_g2_i4.p1", "Ruditapes_philippinarum_DN20318_c0_g1_i6.p1", "Ruditapes_philippinarum_DN2057_c0_g1_i4.p1", "Ruditapes_philippinarum_DN2514_c1_g1_i11.p1", "Ruditapes_philippinarum_DN8400_c0_g1_i4.p1")
615	GO:0032559	adenyl ribonucleotide binding	1644	239	111.21	1.00000	c("Ruditapes_philippinarum_DN10072_c0_g1_i1.p1", "Ruditapes_philippinarum_DN10072_c0_g1_i7.p1", "Ruditapes_philippinarum_DN10327_c0_g1_i7.p1", "Ruditapes_philippinarum_DN10444_c0_g1_i3.p1", "Ruditapes_philippinarum_DN10479_c0_g1_i1.p1", "Ruditapes_philippinarum_DN10711_c0_g1_i9.p1", "Ruditapes_philippinarum_DN1076_c0_g1_i5.p1", "Ruditapes_philippinarum_DN10921_c0_g2_i1.p1", "Ruditapes_philippinar…
616	GO:0097367	carbohydrate derivative binding	2594	298	175.47	1.00000	c("Ruditapes_philippinarum_DN10072_c0_g1_i1.p1", "Ruditapes_philippinarum_DN10072_c0_g1_i7.p1", "Ruditapes_philippinarum_DN10167_c0_g1_i5.p1", "Ruditapes_philippinarum_DN10327_c0_g1_i7.p1", "Ruditapes_philippinarum_DN10444_c0_g1_i3.p1", "Ruditapes_philippinarum_DN10479_c0_g1_i1.p1", "Ruditapes_philippinarum_DN10711_c0_g1_i9.p1", "Ruditapes_philippinarum_DN1076_c0_g1_i5.p1", "Ruditapes_philippinar…
617	GO:0010340	carboxyl-O-methyltransferase activity	5	1	0.34	1.00000	Ruditapes_philippinarum_DN7004_c0_g1_i4.p1
618	GO:0016209	antioxidant activity	125	8	8.46	1.00000	c("Ruditapes_philippinarum_DN1300_c0_g1_i8.p1", "Ruditapes_philippinarum_DN14017_c0_g1_i4.p1", "Ruditapes_philippinarum_DN16853_c0_g1_i4.p1", "Ruditapes_philippinarum_DN1939_c0_g1_i1.p1", "Ruditapes_philippinarum_DN31759_c0_g1_i2.p1", "Ruditapes_philippinarum_DN951_c0_g1_i2.p1", "Ruditapes_philippinarum_DN951_c0_g2_i2.p1", "Ruditapes_philippinarum_DN951_c0_g2_i5.p1")
619	GO:0015932	nucleobase-containing compound transmemb...	70	2	4.74	1.00000	c("Ruditapes_philippinarum_DN23551_c0_g1_i1.p1", "Ruditapes_philippinarum_DN3243_c0_g1_i4.p1")
620	GO:0101005	ubiquitinyl hydrolase activity	92	9	6.22	1.00000	c("Ruditapes_philippinarum_DN10125_c0_g1_i4.p1", "Ruditapes_philippinarum_DN16306_c0_g1_i2.p1", "Ruditapes_philippinarum_DN28380_c0_g1_i6.p1", "Ruditapes_philippinarum_DN3518_c0_g2_i9.p1", "Ruditapes_philippinarum_DN35709_c0_g1_i1.p1", "Ruditapes_philippinarum_DN5912_c0_g1_i7.p1", "Ruditapes_philippinarum_DN6779_c0_g1_i10.p1", "Ruditapes_philippinarum_DN7323_c0_g1_i3.p1", "Ruditapes_philippinarum…
621	GO:0001882	nucleoside binding	756	44	51.14	1.00000	c("Ruditapes_philippinarum_DN11313_c0_g1_i2.p2", "Ruditapes_philippinarum_DN1241_c1_g1_i7.p1", "Ruditapes_philippinarum_DN1292_c0_g2_i1.p1", "Ruditapes_philippinarum_DN1292_c0_g2_i2.p1", "Ruditapes_philippinarum_DN1309_c0_g1_i4.p1", "Ruditapes_philippinarum_DN1324_c0_g1_i1.p1", "Ruditapes_philippinarum_DN15708_c1_g1_i1.p1", "Ruditapes_philippinarum_DN16037_c0_g1_i1.p1", "Ruditapes_philippinarum_D…
622	GO:0001883	purine nucleoside binding	750	41	50.73	1.00000	c("Ruditapes_philippinarum_DN11313_c0_g1_i2.p2", "Ruditapes_philippinarum_DN1241_c1_g1_i7.p1", "Ruditapes_philippinarum_DN1292_c0_g2_i1.p1", "Ruditapes_philippinarum_DN1292_c0_g2_i2.p1", "Ruditapes_philippinarum_DN1309_c0_g1_i4.p1", "Ruditapes_philippinarum_DN1324_c0_g1_i1.p1", "Ruditapes_philippinarum_DN15708_c1_g1_i1.p1", "Ruditapes_philippinarum_DN16037_c0_g1_i1.p1", "Ruditapes_philippinarum_D…
623	GO:1990837	sequence-specific double-stranded DNA bi...	24	5	1.62	1.00000	c("Ruditapes_philippinarum_DN1089_c0_g1_i5.p1", "Ruditapes_philippinarum_DN16218_c1_g1_i4.p1", "Ruditapes_philippinarum_DN1976_c0_g1_i12.p2", "Ruditapes_philippinarum_DN1976_c0_g1_i13.p1", "Ruditapes_philippinarum_DN2106_c0_g1_i2.p1")
624	GO:0033764	steroid dehydrogenase activity, acting o...	10	1	0.68	1.00000	Ruditapes_philippinarum_DN6157_c0_g1_i2.p1
625	GO:0016903	oxidoreductase activity, acting on the a...	57	4	3.86	1.00000	c("Ruditapes_philippinarum_DN193_c0_g1_i5.p1", "Ruditapes_philippinarum_DN193_c1_g3_i1.p1", "Ruditapes_philippinarum_DN4994_c0_g1_i5.p1", "Ruditapes_philippinarum_DN54062_c0_g1_i9.p1")
626	GO:0019842	vitamin binding	171	3	11.57	1.00000	c("Ruditapes_philippinarum_DN14680_c0_g1_i1.p1", "Ruditapes_philippinarum_DN14680_c0_g1_i5.p1", "Ruditapes_philippinarum_DN6653_c0_g1_i3.p1")
627	GO:0001871	pattern binding	26	2	1.76	1.00000	c("Ruditapes_philippinarum_DN11526_c0_g1_i5.p1", "Ruditapes_philippinarum_DN15844_c0_g1_i6.p1")
628	GO:0003954	NADH dehydrogenase activity	23	1	1.56	1.00000	Ruditapes_philippinarum_DN7134_c0_g1_i3.p1
629	GO:0008641	ubiquitin-like modifier activating enzym...	16	2	1.08	1.00000	c("Ruditapes_philippinarum_DN3140_c0_g1_i6.p1", "Ruditapes_philippinarum_DN6656_c0_g1_i6.p1")
630	GO:0061783	peptidoglycan muralytic activity	48	1	3.25	1.00000	Ruditapes_philippinarum_DN10167_c0_g1_i5.p1
631	GO:0099529	neurotransmitter receptor activity invol...	35	3	2.37	1.00000	c("Ruditapes_philippinarum_DN10195_c0_g1_i1.p1", "Ruditapes_philippinarum_DN10195_c0_g1_i3.p1", "Ruditapes_philippinarum_DN10195_c0_g1_i9.p1")
632	GO:0017069	snRNA binding	9	2	0.61	1.00000	c("Ruditapes_philippinarum_DN1204_c0_g1_i4.p1", "Ruditapes_philippinarum_DN25942_c0_g1_i2.p1")
633	GO:0008297	single-stranded DNA exodeoxyribonuclease...	2	1	0.14	1.00000	Ruditapes_philippinarum_DN29063_c0_g1_i2.p1
634	GO:0016796	exonuclease activity, active with either...	21	5	1.42	1.00000	c("Ruditapes_philippinarum_DN12197_c0_g1_i8.p1", "Ruditapes_philippinarum_DN29063_c0_g1_i2.p1", "Ruditapes_philippinarum_DN3864_c0_g1_i5.p1", "Ruditapes_philippinarum_DN3919_c0_g1_i5.p2", "Ruditapes_philippinarum_DN5317_c0_g2_i1.p1")
635	GO:0031406	carboxylic acid binding	58	6	3.92	1.00000	c("Ruditapes_philippinarum_DN37167_c0_g1_i2.p1", "Ruditapes_philippinarum_DN4998_c0_g1_i2.p1", "Ruditapes_philippinarum_DN4998_c0_g1_i4.p1", "Ruditapes_philippinarum_DN4998_c0_g1_i7.p1", "Ruditapes_philippinarum_DN4998_c0_g2_i1.p1", "Ruditapes_philippinarum_DN6186_c0_g1_i4.p1")
636	GO:0046914	transition metal ion binding	2125	131	143.74	1.00000	c("Ruditapes_philippinarum_DN10167_c0_g1_i5.p1", "Ruditapes_philippinarum_DN10278_c0_g1_i4.p1", "Ruditapes_philippinarum_DN10428_c0_g1_i6.p1", "Ruditapes_philippinarum_DN10623_c0_g1_i1.p1", "Ruditapes_philippinarum_DN10710_c0_g1_i1.p1", "Ruditapes_philippinarum_DN10710_c0_g1_i5.p1", "Ruditapes_philippinarum_DN10724_c0_g1_i1.p1", "Ruditapes_philippinarum_DN10956_c0_g1_i4.p1", "Ruditapes_philippina…
637	GO:0046915	transition metal ion transmembrane trans...	18	1	1.22	1.00000	Ruditapes_philippinarum_DN24598_c0_g1_i2.p1
638	GO:0016407	acetyltransferase activity	83	6	5.61	1.00000	c("Ruditapes_philippinarum_DN1738_c3_g1_i9.p1", "Ruditapes_philippinarum_DN20072_c0_g2_i4.p1", "Ruditapes_philippinarum_DN20318_c0_g1_i6.p1", "Ruditapes_philippinarum_DN2057_c0_g1_i4.p1", "Ruditapes_philippinarum_DN2514_c1_g1_i11.p1", "Ruditapes_philippinarum_DN8400_c0_g1_i4.p1")
639	GO:0050497	transferase activity, transferring alkyl...	3	1	0.2	1.00000	Ruditapes_philippinarum_DN15045_c0_g1_i4.p1
640	GO:0061505	DNA topoisomerase II activity	1	1	0.07	1.00000	Ruditapes_philippinarum_DN963_c0_g1_i13.p1
641	GO:0019213	deacetylase activity	15	2	1.01	1.00000	c("Ruditapes_philippinarum_DN12429_c0_g1_i10.p1", "Ruditapes_philippinarum_DN1853_c0_g3_i1.p2")
642	GO:0017076	purine nucleotide binding	2403	280	162.55	1.00000	c("Ruditapes_philippinarum_DN10072_c0_g1_i1.p1", "Ruditapes_philippinarum_DN10072_c0_g1_i7.p1", "Ruditapes_philippinarum_DN10327_c0_g1_i7.p1", "Ruditapes_philippinarum_DN10444_c0_g1_i3.p1", "Ruditapes_philippinarum_DN10479_c0_g1_i1.p1", "Ruditapes_philippinarum_DN10711_c0_g1_i9.p1", "Ruditapes_philippinarum_DN1076_c0_g1_i5.p1", "Ruditapes_philippinarum_DN10921_c0_g2_i1.p1", "Ruditapes_philippinar…
643	GO:0050839	cell adhesion molecule binding	15	1	1.01	1.00000	Ruditapes_philippinarum_DN20638_c0_g1_i4.p1
644	GO:0042054	histone methyltransferase activity	19	7	1.29	1.00000	c("Ruditapes_philippinarum_DN2532_c0_g1_i4.p1", "Ruditapes_philippinarum_DN2960_c0_g1_i1.p1", "Ruditapes_philippinarum_DN3204_c0_g1_i1.p1", "Ruditapes_philippinarum_DN3674_c0_g1_i3.p1", "Ruditapes_philippinarum_DN4795_c0_g1_i4.p1", "Ruditapes_philippinarum_DN6934_c1_g1_i2.p1", "Ruditapes_philippinarum_DN7846_c0_g1_i1.p1")
645	GO:0016763	transferase activity, transferring pento...	132	5	8.93	1.00000	c("Ruditapes_philippinarum_DN2634_c0_g1_i6.p1", "Ruditapes_philippinarum_DN32548_c0_g1_i4.p1", "Ruditapes_philippinarum_DN3588_c0_g1_i2.p1", "Ruditapes_philippinarum_DN8681_c0_g1_i1.p1", "Ruditapes_philippinarum_DN874_c0_g1_i5.p1")
646	GO:0003916	DNA topoisomerase activity	13	3	0.88	1.00000	c("Ruditapes_philippinarum_DN1897_c0_g1_i5.p1", "Ruditapes_philippinarum_DN25550_c0_g1_i1.p1", "Ruditapes_philippinarum_DN963_c0_g1_i13.p1")
647	GO:0016765	transferase activity, transferring alkyl...	45	5	3.04	1.00000	c("Ruditapes_philippinarum_DN4695_c0_g1_i1.p1", "Ruditapes_philippinarum_DN50961_c0_g1_i1.p1", "Ruditapes_philippinarum_DN631_c0_g1_i4.p1", "Ruditapes_philippinarum_DN631_c0_g1_i5.p1", "Ruditapes_philippinarum_DN631_c0_g1_i7.p1")
648	GO:0005102	signaling receptor binding	189	2	12.78	1.00000	c("Ruditapes_philippinarum_DN22919_c0_g1_i1.p1", "Ruditapes_philippinarum_DN8882_c0_g1_i1.p1")
649	GO:0043021	ribonucleoprotein complex binding	40	1	2.71	1.00000	Ruditapes_philippinarum_DN2056_c0_g1_i2.p1
650	GO:0042083	5,10-methylenetetrahydrofolate-dependent...	2	1	0.14	1.00000	Ruditapes_philippinarum_DN24181_c0_g1_i5.p1
651	GO:0061731	ribonucleoside-diphosphate reductase act...	2	1	0.14	1.00000	Ruditapes_philippinarum_DN1597_c0_g1_i5.p1
652	GO:0061733	peptide-lysine-N-acetyltransferase activ...	15	6	1.01	1.00000	c("Ruditapes_philippinarum_DN1738_c3_g1_i9.p1", "Ruditapes_philippinarum_DN20072_c0_g2_i4.p1", "Ruditapes_philippinarum_DN20318_c0_g1_i6.p1", "Ruditapes_philippinarum_DN2057_c0_g1_i4.p1", "Ruditapes_philippinarum_DN2514_c1_g1_i11.p1", "Ruditapes_philippinarum_DN8400_c0_g1_i4.p1")
653	GO:0015405	P-P-bond-hydrolysis-driven transmembrane...	142	3	9.61	1.00000	c("Ruditapes_philippinarum_DN20043_c0_g3_i2.p1", "Ruditapes_philippinarum_DN2533_c1_g1_i5.p1", "Ruditapes_philippinarum_DN30629_c0_g1_i7.p1")
654	GO:0005346	purine ribonucleotide transmembrane tran...	29	1	1.96	1.00000	Ruditapes_philippinarum_DN3243_c0_g1_i4.p1
655	GO:0016758	transferase activity, transferring hexos...	204	13	13.8	1.00000	c("Ruditapes_philippinarum_DN20541_c0_g1_i2.p1", "Ruditapes_philippinarum_DN4313_c0_g1_i4.p1", "Ruditapes_philippinarum_DN4313_c0_g2_i8.p1", "Ruditapes_philippinarum_DN44335_c0_g2_i1.p1", "Ruditapes_philippinarum_DN5191_c0_g1_i4.p1", "Ruditapes_philippinarum_DN6800_c0_g1_i1.p1", "Ruditapes_philippinarum_DN6800_c0_g1_i8.p1", "Ruditapes_philippinarum_DN7821_c0_g1_i2.p1", "Ruditapes_philippinarum_DN…
656	GO:1990939	ATP-dependent microtubule motor activity	4	1	0.27	1.00000	Ruditapes_philippinarum_DN1875_c0_g1_i7.p1
657	GO:0036094	small molecule binding	2967	309	200.7	1.00000	c("Ruditapes_philippinarum_DN10072_c0_g1_i1.p1", "Ruditapes_philippinarum_DN10072_c0_g1_i7.p1", "Ruditapes_philippinarum_DN10327_c0_g1_i7.p1", "Ruditapes_philippinarum_DN10414_c0_g1_i3.p1", "Ruditapes_philippinarum_DN10444_c0_g1_i3.p1", "Ruditapes_philippinarum_DN10479_c0_g1_i1.p1", "Ruditapes_philippinarum_DN10711_c0_g1_i9.p1", "Ruditapes_philippinarum_DN1076_c0_g1_i5.p1", "Ruditapes_philippinar…
658	GO:0017016	Ras GTPase binding	90	8	6.09	1.00000	c("Ruditapes_philippinarum_DN1507_c0_g1_i7.p1", "Ruditapes_philippinarum_DN2160_c0_g1_i1.p1", "Ruditapes_philippinarum_DN2160_c0_g2_i1.p1", "Ruditapes_philippinarum_DN2568_c0_g1_i4.p1", "Ruditapes_philippinarum_DN2756_c2_g1_i2.p1", "Ruditapes_philippinarum_DN4783_c0_g1_i4.p1", "Ruditapes_philippinarum_DN5962_c0_g1_i4.p1", "Ruditapes_philippinarum_DN7853_c0_g1_i2.p1")
659	GO:0016780	phosphotransferase activity, for other s...	17	1	1.15	1.00000	Ruditapes_philippinarum_DN11895_c0_g1_i6.p1
660	GO:0019238	cyclohydrolase activity	3	2	0.2	1.00000	c("Ruditapes_philippinarum_DN10686_c0_g1_i1.p1", "Ruditapes_philippinarum_DN10686_c0_g2_i3.p1")
661	GO:0016782	transferase activity, transferring sulfu...	290	19	19.62	1.00000	c("Ruditapes_philippinarum_DN1106_c1_g1_i6.p1", "Ruditapes_philippinarum_DN11991_c0_g1_i10.p1", "Ruditapes_philippinarum_DN14435_c0_g1_i6.p1", "Ruditapes_philippinarum_DN15045_c0_g1_i4.p1", "Ruditapes_philippinarum_DN15168_c0_g1_i2.p1", "Ruditapes_philippinarum_DN1854_c0_g1_i1.p1", "Ruditapes_philippinarum_DN1854_c0_g1_i2.p1", "Ruditapes_philippinarum_DN1854_c0_g1_i4.p1", "Ruditapes_philippinarum…
662	GO:0019239	deaminase activity	31	6	2.1	1.00000	c("Ruditapes_philippinarum_DN11375_c0_g1_i4.p1", "Ruditapes_philippinarum_DN12083_c0_g1_i4.p1", "Ruditapes_philippinarum_DN33648_c0_g1_i1.p1", "Ruditapes_philippinarum_DN3871_c0_g1_i6.p1", "Ruditapes_philippinarum_DN3871_c0_g1_i7.p1", "Ruditapes_philippinarum_DN5763_c0_g1_i3.p1")
663	GO:0030295	protein kinase activator activity	5	1	0.34	1.00000	Ruditapes_philippinarum_DN57872_c0_g1_i3.p1
664	GO:0015081	sodium ion transmembrane transporter act...	79	4	5.34	1.00000	c("Ruditapes_philippinarum_DN16248_c2_g1_i3.p1", "Ruditapes_philippinarum_DN21155_c0_g1_i2.p1", "Ruditapes_philippinarum_DN7210_c0_g1_i13.p1", "Ruditapes_philippinarum_DN7210_c0_g1_i4.p1")
665	GO:0052689	carboxylic ester hydrolase activity	131	4	8.86	1.00000	c("Ruditapes_philippinarum_DN2297_c0_g2_i1.p1", "Ruditapes_philippinarum_DN26349_c0_g1_i4.p1", "Ruditapes_philippinarum_DN26386_c0_g1_i3.p1", "Ruditapes_philippinarum_DN3709_c0_g1_i4.p1")
666	GO:0009008	DNA-methyltransferase activity	6	2	0.41	1.00000	c("Ruditapes_philippinarum_DN4340_c0_g1_i6.p1", "Ruditapes_philippinarum_DN521_c0_g1_i6.p1")
667	GO:0016772	transferase activity, transferring phosp...	960	91	64.94	1.00000	c("Ruditapes_philippinarum_DN10327_c0_g1_i7.p1", "Ruditapes_philippinarum_DN11286_c0_g1_i6.p1", "Ruditapes_philippinarum_DN11336_c0_g1_i3.p1", "Ruditapes_philippinarum_DN11358_c0_g1_i1.p1", "Ruditapes_philippinarum_DN1139_c0_g1_i4.p1", "Ruditapes_philippinarum_DN1139_c0_g1_i5.p1", "Ruditapes_philippinarum_DN1139_c0_g1_i8.p1", "Ruditapes_philippinarum_DN1139_c0_g1_i9.p1", "Ruditapes_philippinarum_…
668	GO:0000009	alpha-1,6-mannosyltransferase activity	7	0	0.47	1.00000	character(0)
669	GO:0000026	alpha-1,2-mannosyltransferase activity	6	0	0.41	1.00000	character(0)
670	GO:0000062	fatty-acyl-CoA binding	12	0	0.81	1.00000	character(0)
671	GO:0000149	SNARE binding	8	0	0.54	1.00000	character(0)
672	GO:0000179	rRNA (adenine-N6,N6-)-dimethyltransferas...	4	0	0.27	1.00000	character(0)
673	GO:0000225	N-acetylglucosaminylphosphatidylinositol...	3	0	0.2	1.00000	character(0)
674	GO:0000253	3-keto sterol reductase activity	1	0	0.07	1.00000	character(0)
675	GO:0000334	3-hydroxyanthranilate 3,4-dioxygenase ac...	3	0	0.2	1.00000	character(0)
676	GO:0000386	second spliceosomal transesterification ...	4	0	0.27	1.00000	character(0)
677	GO:0000702	oxidized base lesion DNA N-glycosylase a...	4	0	0.27	1.00000	character(0)
678	GO:0000774	adenyl-nucleotide exchange factor activi...	3	0	0.2	1.00000	character(0)
679	GO:0000900	translation repressor activity, mRNA reg...	1	0	0.07	1.00000	character(0)
680	GO:0000993	RNA polymerase II complex binding	1	0	0.07	1.00000	character(0)
681	GO:0001055	RNA polymerase II activity	2	0	0.14	1.00000	character(0)
682	GO:0001085	RNA polymerase II transcription factor b...	4	0	0.27	1.00000	character(0)
683	GO:0001098	basal transcription machinery binding	1	0	0.07	1.00000	character(0)
684	GO:0001099	basal RNA polymerase II transcription ma...	1	0	0.07	1.00000	character(0)
685	GO:0001103	RNA polymerase II repressing transcripti...	3	0	0.2	1.00000	character(0)
686	GO:0001227	DNA-binding transcription repressor acti...	3	0	0.2	1.00000	character(0)
687	GO:0001530	lipopolysaccharide binding	1	0	0.07	1.00000	character(0)
688	GO:0001540	amyloid-beta binding	1	0	0.07	1.00000	character(0)
689	GO:0001607	neuromedin U receptor activity	2	0	0.14	1.00000	character(0)
690	GO:0001614	purinergic nucleotide receptor activity	8	0	0.54	1.00000	character(0)
691	GO:0001664	G protein-coupled receptor binding	3	0	0.2	1.00000	character(0)
692	GO:0001681	sialate O-acetylesterase activity	8	0	0.54	1.00000	character(0)
693	GO:0001730	2'-5'-oligoadenylate synthetase activity	8	0	0.54	1.00000	character(0)
694	GO:0001733	galactosylceramide sulfotransferase acti...	33	0	2.23	1.00000	character(0)
695	GO:0001735	prenylcysteine oxidase activity	2	0	0.14	1.00000	character(0)
696	GO:0001784	phosphotyrosine residue binding	1	0	0.07	1.00000	character(0)
697	GO:0001872	(1->3)-beta-D-glucan binding	6	0	0.41	1.00000	character(0)
698	GO:0001965	G-protein alpha-subunit binding	2	0	0.14	1.00000	character(0)
699	GO:0002039	p53 binding	1	0	0.07	1.00000	character(0)
700	GO:0002151	G-quadruplex RNA binding	2	0	0.14	1.00000	character(0)
701	GO:0002953	5'-deoxynucleotidase activity	1	0	0.07	1.00000	character(0)
702	GO:0003689	DNA clamp loader activity	2	0	0.14	1.00000	character(0)
703	GO:0003707	steroid hormone receptor activity	5	0	0.34	1.00000	character(0)
704	GO:0003720	telomerase activity	3	0	0.2	1.00000	character(0)
705	GO:0003721	telomerase RNA reverse transcriptase act...	3	0	0.2	1.00000	character(0)
706	GO:0003726	double-stranded RNA adenosine deaminase ...	1	0	0.07	1.00000	character(0)
707	GO:0003727	single-stranded RNA binding	5	0	0.34	1.00000	character(0)
708	GO:0003756	protein disulfide isomerase activity	9	0	0.61	1.00000	character(0)
709	GO:0003785	actin monomer binding	1	0	0.07	1.00000	character(0)
710	GO:0003796	lysozyme activity	15	0	1.01	1.00000	character(0)
711	GO:0003810	protein-glutamine gamma-glutamyltransfer...	16	0	1.08	1.00000	character(0)
712	GO:0003826	alpha-ketoacid dehydrogenase activity	2	0	0.14	1.00000	character(0)
713	GO:0003841	1-acylglycerol-3-phosphate O-acyltransfe...	1	0	0.07	1.00000	character(0)
714	GO:0003842	1-pyrroline-5-carboxylate dehydrogenase ...	1	0	0.07	1.00000	character(0)
715	GO:0003844	1,4-alpha-glucan branching enzyme activi...	2	0	0.14	1.00000	character(0)
716	GO:0003847	1-alkyl-2-acetylglycerophosphocholine es...	1	0	0.07	1.00000	character(0)
717	GO:0003860	3-hydroxyisobutyryl-CoA hydrolase activi...	3	0	0.2	1.00000	character(0)
718	GO:0003863	3-methyl-2-oxobutanoate dehydrogenase (2...	2	0	0.14	1.00000	character(0)
719	GO:0003865	3-oxo-5-alpha-steroid 4-dehydrogenase ac...	5	0	0.34	1.00000	character(0)
720	GO:0003867	4-aminobutyrate transaminase activity	3	0	0.2	1.00000	character(0)
721	GO:0003870	5-aminolevulinate synthase activity	1	0	0.07	1.00000	character(0)
722	GO:0003872	6-phosphofructokinase activity	1	0	0.07	1.00000	character(0)
723	GO:0003873	6-phosphofructo-2-kinase activity	4	0	0.27	1.00000	character(0)
724	GO:0003874	6-pyruvoyltetrahydropterin synthase acti...	4	0	0.27	1.00000	character(0)
725	GO:0003875	ADP-ribosylarginine hydrolase activity	3	0	0.2	1.00000	character(0)
726	GO:0003876	AMP deaminase activity	1	0	0.07	1.00000	character(0)
727	GO:0003878	ATP citrate synthase activity	2	0	0.14	1.00000	character(0)
728	GO:0003880	protein C-terminal carboxyl O-methyltran...	1	0	0.07	1.00000	character(0)
729	GO:0003883	CTP synthase activity	2	0	0.14	1.00000	character(0)
730	GO:0003884	D-amino-acid oxidase activity	7	0	0.47	1.00000	character(0)
731	GO:0003923	GPI-anchor transamidase activity	3	0	0.2	1.00000	character(0)
732	GO:0003933	GTP cyclohydrolase activity	1	0	0.07	1.00000	character(0)
733	GO:0003934	GTP cyclohydrolase I activity	1	0	0.07	1.00000	character(0)
734	GO:0003951	NAD+ kinase activity	17	0	1.15	1.00000	character(0)
735	GO:0003952	NAD+ synthase (glutamine-hydrolyzing) ac...	1	0	0.07	1.00000	character(0)
736	GO:0003953	NAD+ nucleosidase activity	2	0	0.14	1.00000	character(0)
737	GO:0003956	NAD(P)+-protein-arginine ADP-ribosyltran...	3	0	0.2	1.00000	character(0)
738	GO:0003958	NADPH-hemoprotein reductase activity	3	0	0.2	1.00000	character(0)
739	GO:0003963	RNA-3'-phosphate cyclase activity	1	0	0.07	1.00000	character(0)
740	GO:0003964	RNA-directed DNA polymerase activity	3	0	0.2	1.00000	character(0)
741	GO:0003968	RNA-directed 5'-3' RNA polymerase activi...	1	0	0.07	1.00000	character(0)
742	GO:0003972	RNA ligase (ATP) activity	1	0	0.07	1.00000	character(0)
743	GO:0003975	UDP-N-acetylglucosamine-dolichyl-phospha...	1	0	0.07	1.00000	character(0)
744	GO:0003978	UDP-glucose 4-epimerase activity	6	0	0.41	1.00000	character(0)
745	GO:0003979	UDP-glucose 6-dehydrogenase activity	1	0	0.07	1.00000	character(0)
746	GO:0003980	UDP-glucose:glycoprotein glucosyltransfe...	2	0	0.14	1.00000	character(0)
747	GO:0003983	UTP:glucose-1-phosphate uridylyltransfer...	3	0	0.2	1.00000	character(0)
748	GO:0003986	acetyl-CoA hydrolase activity	6	0	0.41	1.00000	character(0)
749	GO:0003987	acetate-CoA ligase activity	2	0	0.14	1.00000	character(0)
750	GO:0003994	aconitate hydratase activity	3	0	0.2	1.00000	character(0)
751	GO:0003997	acyl-CoA oxidase activity	8	0	0.54	1.00000	character(0)
752	GO:0003998	acylphosphatase activity	4	0	0.27	1.00000	character(0)
753	GO:0003999	adenine phosphoribosyltransferase activi...	1	0	0.07	1.00000	character(0)
754	GO:0004001	adenosine kinase activity	2	0	0.14	1.00000	character(0)
755	GO:0004013	adenosylhomocysteinase activity	3	0	0.2	1.00000	character(0)
756	GO:0004014	adenosylmethionine decarboxylase activit...	3	0	0.2	1.00000	character(0)
757	GO:0004016	adenylate cyclase activity	3	0	0.2	1.00000	character(0)
758	GO:0004017	adenylate kinase activity	9	0	0.61	1.00000	character(0)
759	GO:0004018	N6-(1,2-dicarboxyethyl)AMP AMP-lyase (fu...	2	0	0.14	1.00000	character(0)
760	GO:0004019	adenylosuccinate synthase activity	4	0	0.27	1.00000	character(0)
761	GO:0004020	adenylylsulfate kinase activity	2	0	0.14	1.00000	character(0)
762	GO:0004037	allantoicase activity	1	0	0.07	1.00000	character(0)
763	GO:0004045	aminoacyl-tRNA hydrolase activity	4	0	0.27	1.00000	character(0)
764	GO:0004046	aminoacylase activity	1	0	0.07	1.00000	character(0)
765	GO:0004047	aminomethyltransferase activity	1	0	0.07	1.00000	character(0)
766	GO:0004053	arginase activity	2	0	0.14	1.00000	character(0)
767	GO:0004055	argininosuccinate synthase activity	1	0	0.07	1.00000	character(0)
768	GO:0004056	argininosuccinate lyase activity	1	0	0.07	1.00000	character(0)
769	GO:0004057	arginyltransferase activity	4	0	0.27	1.00000	character(0)
770	GO:0004061	arylformamidase activity	16	0	1.08	1.00000	character(0)
771	GO:0004066	asparagine synthase (glutamine-hydrolyzi...	6	0	0.41	1.00000	character(0)
772	GO:0004067	asparaginase activity	4	0	0.27	1.00000	character(0)
773	GO:0004077	biotin-[acetyl-CoA-carboxylase] ligase a...	1	0	0.07	1.00000	character(0)
774	GO:0004084	branched-chain-amino-acid transaminase a...	1	0	0.07	1.00000	character(0)
775	GO:0004104	cholinesterase activity	8	0	0.54	1.00000	character(0)
776	GO:0004108	citrate (Si)-synthase activity	1	0	0.07	1.00000	character(0)
777	GO:0004109	coproporphyrinogen oxidase activity	2	0	0.14	1.00000	character(0)
778	GO:0004114	3',5'-cyclic-nucleotide phosphodiesteras...	17	0	1.15	1.00000	character(0)
779	GO:0004122	cystathionine beta-synthase activity	1	0	0.07	1.00000	character(0)
780	GO:0004127	cytidylate kinase activity	3	0	0.2	1.00000	character(0)
781	GO:0004132	dCMP deaminase activity	1	0	0.07	1.00000	character(0)
782	GO:0004133	glycogen debranching enzyme activity	1	0	0.07	1.00000	character(0)
783	GO:0004134	4-alpha-glucanotransferase activity	1	0	0.07	1.00000	character(0)
784	GO:0004135	amylo-alpha-1,6-glucosidase activity	1	0	0.07	1.00000	character(0)
785	GO:0004139	deoxyribose-phosphate aldolase activity	3	0	0.2	1.00000	character(0)
786	GO:0004140	dephospho-CoA kinase activity	3	0	0.2	1.00000	character(0)
787	GO:0004143	diacylglycerol kinase activity	6	0	0.41	1.00000	character(0)
788	GO:0004144	diacylglycerol O-acyltransferase activit...	2	0	0.14	1.00000	character(0)
789	GO:0004148	dihydrolipoyl dehydrogenase activity	1	0	0.07	1.00000	character(0)
790	GO:0004149	dihydrolipoyllysine-residue succinyltran...	4	0	0.27	1.00000	character(0)
791	GO:0004164	diphthine synthase activity	2	0	0.14	1.00000	character(0)
792	GO:0004174	electron-transferring-flavoprotein dehyd...	2	0	0.14	1.00000	character(0)
793	GO:0004185	serine-type carboxypeptidase activity	8	0	0.54	1.00000	character(0)
794	GO:0004190	aspartic-type endopeptidase activity	43	0	2.91	1.00000	character(0)
795	GO:0004198	calcium-dependent cysteine-type endopept...	30	0	2.03	1.00000	character(0)
796	GO:0004298	threonine-type endopeptidase activity	14	0	0.95	1.00000	character(0)
797	GO:0004325	ferrochelatase activity	4	0	0.27	1.00000	character(0)
798	GO:0004326	tetrahydrofolylpolyglutamate synthase ac...	2	0	0.14	1.00000	character(0)
799	GO:0004329	formate-tetrahydrofolate ligase activity	2	0	0.14	1.00000	character(0)
800	GO:0004332	fructose-bisphosphate aldolase activity	10	0	0.68	1.00000	character(0)
801	GO:0004333	fumarate hydratase activity	5	0	0.34	1.00000	character(0)
802	GO:0004334	fumarylacetoacetase activity	16	0	1.08	1.00000	character(0)
803	GO:0004335	galactokinase activity	4	0	0.27	1.00000	character(0)
804	GO:0004336	galactosylceramidase activity	7	0	0.47	1.00000	character(0)
805	GO:0004342	glucosamine-6-phosphate deaminase activi...	1	0	0.07	1.00000	character(0)
806	GO:0004343	glucosamine 6-phosphate N-acetyltransfer...	1	0	0.07	1.00000	character(0)
807	GO:0004345	glucose-6-phosphate dehydrogenase activi...	4	0	0.27	1.00000	character(0)
808	GO:0004346	glucose-6-phosphatase activity	2	0	0.14	1.00000	character(0)
809	GO:0004347	glucose-6-phosphate isomerase activity	2	0	0.14	1.00000	character(0)
810	GO:0004348	glucosylceramidase activity	10	0	0.68	1.00000	character(0)
811	GO:0004349	glutamate 5-kinase activity	1	0	0.07	1.00000	character(0)
812	GO:0004350	glutamate-5-semialdehyde dehydrogenase a...	1	0	0.07	1.00000	character(0)
813	GO:0004356	glutamate-ammonia ligase activity	8	0	0.54	1.00000	character(0)
814	GO:0004357	glutamate-cysteine ligase activity	1	0	0.07	1.00000	character(0)
815	GO:0004362	glutathione-disulfide reductase activity	3	0	0.2	1.00000	character(0)
816	GO:0004363	glutathione synthase activity	4	0	0.27	1.00000	character(0)
817	GO:0004367	glycerol-3-phosphate dehydrogenase [NAD+...	4	0	0.27	1.00000	character(0)
818	GO:0004368	glycerol-3-phosphate dehydrogenase (quin...	5	0	0.34	1.00000	character(0)
819	GO:0004370	glycerol kinase activity	3	0	0.2	1.00000	character(0)
820	GO:0004371	glycerone kinase activity	2	0	0.14	1.00000	character(0)
821	GO:0004372	glycine hydroxymethyltransferase activit...	3	0	0.2	1.00000	character(0)
822	GO:0004373	glycogen (starch) synthase activity	2	0	0.14	1.00000	character(0)
823	GO:0004375	glycine dehydrogenase (decarboxylating) ...	1	0	0.07	1.00000	character(0)
824	GO:0004376	glycolipid mannosyltransferase activity	13	0	0.88	1.00000	character(0)
825	GO:0004377	GDP-Man:Man3GlcNAc2-PP-Dol alpha-1,2-man...	2	0	0.14	1.00000	character(0)
826	GO:0004378	GDP-Man:Man1GlcNAc2-PP-Dol alpha-1,3-man...	1	0	0.07	1.00000	character(0)
827	GO:0004379	glycylpeptide N-tetradecanoyltransferase...	1	0	0.07	1.00000	character(0)
828	GO:0004385	guanylate kinase activity	2	0	0.14	1.00000	character(0)
829	GO:0004396	hexokinase activity	7	0	0.47	1.00000	character(0)
830	GO:0004408	holocytochrome-c synthase activity	1	0	0.07	1.00000	character(0)
831	GO:0004411	homogentisate 1,2-dioxygenase activity	1	0	0.07	1.00000	character(0)
832	GO:0004415	hyalurononglucosaminidase activity	2	0	0.14	1.00000	character(0)
833	GO:0004416	hydroxyacylglutathione hydrolase activit...	2	0	0.14	1.00000	character(0)
834	GO:0004418	hydroxymethylbilane synthase activity	1	0	0.07	1.00000	character(0)
835	GO:0004419	hydroxymethylglutaryl-CoA lyase activity	1	0	0.07	1.00000	character(0)
836	GO:0004420	hydroxymethylglutaryl-CoA reductase (NAD...	1	0	0.07	1.00000	character(0)
837	GO:0004421	hydroxymethylglutaryl-CoA synthase activ...	1	0	0.07	1.00000	character(0)
838	GO:0004422	hypoxanthine phosphoribosyltransferase a...	1	0	0.07	1.00000	character(0)
839	GO:0004423	iduronate-2-sulfatase activity	4	0	0.27	1.00000	character(0)
840	GO:0004427	inorganic diphosphatase activity	1	0	0.07	1.00000	character(0)
841	GO:0004430	1-phosphatidylinositol 4-kinase activity	3	0	0.2	1.00000	character(0)
842	GO:0004435	phosphatidylinositol phospholipase C act...	7	0	0.47	1.00000	character(0)
843	GO:0004438	phosphatidylinositol-3-phosphatase activ...	1	0	0.07	1.00000	character(0)
844	GO:0004445	inositol-polyphosphate 5-phosphatase act...	1	0	0.07	1.00000	character(0)
845	GO:0004448	isocitrate dehydrogenase activity	6	0	0.41	1.00000	character(0)
846	GO:0004449	isocitrate dehydrogenase (NAD+) activity	3	0	0.2	1.00000	character(0)
847	GO:0004450	isocitrate dehydrogenase (NADP+) activit...	3	0	0.2	1.00000	character(0)
848	GO:0004454	ketohexokinase activity	2	0	0.14	1.00000	character(0)
849	GO:0004467	long-chain fatty acid-CoA ligase activit...	2	0	0.14	1.00000	character(0)
850	GO:0004470	malic enzyme activity	2	0	0.14	1.00000	character(0)
851	GO:0004471	malate dehydrogenase (decarboxylating) (...	2	0	0.14	1.00000	character(0)
852	GO:0004478	methionine adenosyltransferase activity	3	0	0.2	1.00000	character(0)
853	GO:0004479	methionyl-tRNA formyltransferase activit...	3	0	0.2	1.00000	character(0)
854	GO:0004483	mRNA (nucleoside-2'-O-)-methyltransferas...	3	0	0.2	1.00000	character(0)
855	GO:0004484	mRNA guanylyltransferase activity	1	0	0.07	1.00000	character(0)
856	GO:0004488	methylenetetrahydrofolate dehydrogenase ...	6	0	0.41	1.00000	character(0)
857	GO:0004489	methylenetetrahydrofolate reductase (NAD...	2	0	0.14	1.00000	character(0)
858	GO:0004491	methylmalonate-semialdehyde dehydrogenas...	7	0	0.47	1.00000	character(0)
859	GO:0004494	methylmalonyl-CoA mutase activity	2	0	0.14	1.00000	character(0)
860	GO:0004496	mevalonate kinase activity	2	0	0.14	1.00000	character(0)
861	GO:0004502	kynurenine 3-monooxygenase activity	1	0	0.07	1.00000	character(0)
862	GO:0004505	phenylalanine 4-monooxygenase activity	1	0	0.07	1.00000	character(0)
863	GO:0004512	inositol-3-phosphate synthase activity	1	0	0.07	1.00000	character(0)
864	GO:0004514	nicotinate-nucleotide diphosphorylase (c...	7	0	0.47	1.00000	character(0)
865	GO:0004516	nicotinate phosphoribosyltransferase act...	2	0	0.14	1.00000	character(0)
866	GO:0004517	nitric-oxide synthase activity	1	0	0.07	1.00000	character(0)
867	GO:0004526	ribonuclease P activity	12	0	0.81	1.00000	character(0)
868	GO:0004531	deoxyribonuclease II activity	5	0	0.34	1.00000	character(0)
869	GO:0004551	nucleotide diphosphatase activity	4	0	0.27	1.00000	character(0)
870	GO:0004555	alpha,alpha-trehalase activity	1	0	0.07	1.00000	character(0)
871	GO:0004560	alpha-L-fucosidase activity	9	0	0.61	1.00000	character(0)
872	GO:0004565	beta-galactosidase activity	2	0	0.14	1.00000	character(0)
873	GO:0004571	mannosyl-oligosaccharide 1,2-alpha-manno...	6	0	0.41	1.00000	character(0)
874	GO:0004573	mannosyl-oligosaccharide glucosidase act...	3	0	0.2	1.00000	character(0)
875	GO:0004576	oligosaccharyl transferase activity	7	0	0.47	1.00000	character(0)
876	GO:0004582	dolichyl-phosphate beta-D-mannosyltransf...	1	0	0.07	1.00000	character(0)
877	GO:0004587	ornithine-oxo-acid transaminase activity	1	0	0.07	1.00000	character(0)
878	GO:0004591	oxoglutarate dehydrogenase (succinyl-tra...	2	0	0.14	1.00000	character(0)
879	GO:0004594	pantothenate kinase activity	3	0	0.2	1.00000	character(0)
880	GO:0004597	peptide-aspartate beta-dioxygenase activ...	2	0	0.14	1.00000	character(0)
881	GO:0004605	phosphatidate cytidylyltransferase activ...	2	0	0.14	1.00000	character(0)
882	GO:0004609	phosphatidylserine decarboxylase activit...	2	0	0.14	1.00000	character(0)
883	GO:0004610	phosphoacetylglucosamine mutase activity	1	0	0.07	1.00000	character(0)
884	GO:0004611	phosphoenolpyruvate carboxykinase activi...	11	0	0.74	1.00000	character(0)
885	GO:0004613	phosphoenolpyruvate carboxykinase (GTP) ...	6	0	0.41	1.00000	character(0)
886	GO:0004615	phosphomannomutase activity	1	0	0.07	1.00000	character(0)
887	GO:0004616	phosphogluconate dehydrogenase (decarbox...	1	0	0.07	1.00000	character(0)
888	GO:0004618	phosphoglycerate kinase activity	6	0	0.41	1.00000	character(0)
889	GO:0004619	phosphoglycerate mutase activity	2	0	0.14	1.00000	character(0)
890	GO:0004621	glycosylphosphatidylinositol phospholipa...	1	0	0.07	1.00000	character(0)
891	GO:0004622	lysophospholipase activity	2	0	0.14	1.00000	character(0)
892	GO:0004623	phospholipase A2 activity	24	0	1.62	1.00000	character(0)
893	GO:0004629	phospholipase C activity	7	0	0.47	1.00000	character(0)
894	GO:0004630	phospholipase D activity	2	0	0.14	1.00000	character(0)
895	GO:0004631	phosphomevalonate kinase activity	2	0	0.14	1.00000	character(0)
896	GO:0004634	phosphopyruvate hydratase activity	6	0	0.41	1.00000	character(0)
897	GO:0004647	phosphoserine phosphatase activity	2	0	0.14	1.00000	character(0)
898	GO:0004648	O-phospho-L-serine:2-oxoglutarate aminot...	1	0	0.07	1.00000	character(0)
899	GO:0004649	poly(ADP-ribose) glycohydrolase activity	2	0	0.14	1.00000	character(0)
900	GO:0004651	polynucleotide 5'-phosphatase activity	1	0	0.07	1.00000	character(0)
901	GO:0004652	polynucleotide adenylyltransferase activ...	3	0	0.2	1.00000	character(0)
902	GO:0004654	polyribonucleotide nucleotidyltransferas...	2	0	0.14	1.00000	character(0)
903	GO:0004655	porphobilinogen synthase activity	10	0	0.68	1.00000	character(0)
904	GO:0004656	procollagen-proline 4-dioxygenase activi...	9	0	0.61	1.00000	character(0)
905	GO:0004657	proline dehydrogenase activity	3	0	0.2	1.00000	character(0)
906	GO:0004661	protein geranylgeranyltransferase activi...	3	0	0.2	1.00000	character(0)
907	GO:0004663	Rab geranylgeranyltransferase activity	2	0	0.14	1.00000	character(0)
908	GO:0004666	prostaglandin-endoperoxide synthase acti...	4	0	0.27	1.00000	character(0)
909	GO:0004671	protein C-terminal S-isoprenylcysteine c...	1	0	0.07	1.00000	character(0)
910	GO:0004675	transmembrane receptor protein serine/th...	10	0	0.68	1.00000	character(0)
911	GO:0004677	DNA-dependent protein kinase activity	1	0	0.07	1.00000	character(0)
912	GO:0004683	calmodulin-dependent protein kinase acti...	4	0	0.27	1.00000	character(0)
913	GO:0004686	elongation factor-2 kinase activity	1	0	0.07	1.00000	character(0)
914	GO:0004689	phosphorylase kinase activity	1	0	0.07	1.00000	character(0)
915	GO:0004690	cyclic nucleotide-dependent protein kina...	4	0	0.27	1.00000	character(0)
916	GO:0004691	cAMP-dependent protein kinase activity	1	0	0.07	1.00000	character(0)
917	GO:0004692	cGMP-dependent protein kinase activity	3	0	0.2	1.00000	character(0)
918	GO:0004694	eukaryotic translation initiation factor...	1	0	0.07	1.00000	character(0)
919	GO:0004697	protein kinase C activity	2	0	0.14	1.00000	character(0)
920	GO:0004703	G protein-coupled receptor kinase activi...	2	0	0.14	1.00000	character(0)
921	GO:0004714	transmembrane receptor protein tyrosine ...	30	0	2.03	1.00000	character(0)
922	GO:0004719	protein-L-isoaspartate (D-aspartate) O-m...	3	0	0.2	1.00000	character(0)
923	GO:0004723	calcium-dependent protein serine/threoni...	1	0	0.07	1.00000	character(0)
924	GO:0004726	non-membrane spanning protein tyrosine p...	3	0	0.2	1.00000	character(0)
925	GO:0004729	oxygen-dependent protoporphyrinogen oxid...	2	0	0.14	1.00000	character(0)
926	GO:0004731	purine-nucleoside phosphorylase activity	4	0	0.27	1.00000	character(0)
927	GO:0004733	pyridoxamine-phosphate oxidase activity	3	0	0.2	1.00000	character(0)
928	GO:0004736	pyruvate carboxylase activity	1	0	0.07	1.00000	character(0)
929	GO:0004738	pyruvate dehydrogenase activity	5	0	0.34	1.00000	character(0)
930	GO:0004739	pyruvate dehydrogenase (acetyl-transferr...	5	0	0.34	1.00000	character(0)
931	GO:0004742	dihydrolipoyllysine-residue acetyltransf...	3	0	0.2	1.00000	character(0)
932	GO:0004745	retinol dehydrogenase activity	1	0	0.07	1.00000	character(0)
933	GO:0004749	ribose phosphate diphosphokinase activit...	7	0	0.47	1.00000	character(0)
934	GO:0004751	ribose-5-phosphate isomerase activity	1	0	0.07	1.00000	character(0)
935	GO:0004757	sepiapterin reductase activity	1	0	0.07	1.00000	character(0)
936	GO:0004767	sphingomyelin phosphodiesterase activity	2	0	0.14	1.00000	character(0)
937	GO:0004779	sulfate adenylyltransferase activity	1	0	0.07	1.00000	character(0)
938	GO:0004781	sulfate adenylyltransferase (ATP) activi...	1	0	0.07	1.00000	character(0)
939	GO:0004788	thiamine diphosphokinase activity	1	0	0.07	1.00000	character(0)
940	GO:0004791	thioredoxin-disulfide reductase activity	1	0	0.07	1.00000	character(0)
941	GO:0004792	thiosulfate sulfurtransferase activity	14	0	0.95	1.00000	character(0)
942	GO:0004800	thyroxine 5'-deiodinase activity	1	0	0.07	1.00000	character(0)
943	GO:0004801	sedoheptulose-7-phosphate:D-glyceraldehy...	1	0	0.07	1.00000	character(0)
944	GO:0004803	transposase activity	3	0	0.2	1.00000	character(0)
945	GO:0004806	triglyceride lipase activity	33	0	2.23	1.00000	character(0)
946	GO:0004807	triose-phosphate isomerase activity	2	0	0.14	1.00000	character(0)
947	GO:0004816	asparagine-tRNA ligase activity	5	0	0.34	1.00000	character(0)
948	GO:0004817	cysteine-tRNA ligase activity	3	0	0.2	1.00000	character(0)
949	GO:0004819	glutamine-tRNA ligase activity	1	0	0.07	1.00000	character(0)
950	GO:0004820	glycine-tRNA ligase activity	3	0	0.2	1.00000	character(0)
951	GO:0004829	threonine-tRNA ligase activity	1	0	0.07	1.00000	character(0)
952	GO:0004830	tryptophan-tRNA ligase activity	4	0	0.27	1.00000	character(0)
953	GO:0004832	valine-tRNA ligase activity	4	0	0.27	1.00000	character(0)
954	GO:0004833	tryptophan 2,3-dioxygenase activity	2	0	0.14	1.00000	character(0)
955	GO:0004838	L-tyrosine:2-oxoglutarate aminotransfera...	2	0	0.14	1.00000	character(0)
956	GO:0004844	uracil DNA N-glycosylase activity	20	0	1.35	1.00000	character(0)
957	GO:0004846	urate oxidase activity	2	0	0.14	1.00000	character(0)
958	GO:0004848	ureidoglycolate hydrolase activity	5	0	0.34	1.00000	character(0)
959	GO:0004850	uridine phosphorylase activity	2	0	0.14	1.00000	character(0)
960	GO:0004852	uroporphyrinogen-III synthase activity	1	0	0.07	1.00000	character(0)
961	GO:0004853	uroporphyrinogen decarboxylase activity	2	0	0.14	1.00000	character(0)
962	GO:0004854	xanthine dehydrogenase activity	1	0	0.07	1.00000	character(0)
963	GO:0004855	xanthine oxidase activity	1	0	0.07	1.00000	character(0)
964	GO:0004856	xylulokinase activity	1	0	0.07	1.00000	character(0)
965	GO:0004860	protein kinase inhibitor activity	3	0	0.2	1.00000	character(0)
966	GO:0004861	cyclin-dependent protein serine/threonin...	2	0	0.14	1.00000	character(0)
967	GO:0004862	cAMP-dependent protein kinase inhibitor ...	1	0	0.07	1.00000	character(0)
968	GO:0004864	protein phosphatase inhibitor activity	3	0	0.2	1.00000	character(0)
969	GO:0004865	protein serine/threonine phosphatase inh...	1	0	0.07	1.00000	character(0)
970	GO:0004869	cysteine-type endopeptidase inhibitor ac...	9	0	0.61	1.00000	character(0)
971	GO:0004879	nuclear receptor activity	14	0	0.95	1.00000	character(0)
972	GO:0004890	GABA-A receptor activity	3	0	0.2	1.00000	character(0)
973	GO:0004896	cytokine receptor activity	2	0	0.14	1.00000	character(0)
974	GO:0004931	extracellularly ATP-gated cation channel...	4	0	0.27	1.00000	character(0)
975	GO:0004935	adrenergic receptor activity	2	0	0.14	1.00000	character(0)
976	GO:0004948	calcitonin receptor activity	3	0	0.2	1.00000	character(0)
977	GO:0004953	icosanoid receptor activity	2	0	0.14	1.00000	character(0)
978	GO:0004954	prostanoid receptor activity	2	0	0.14	1.00000	character(0)
979	GO:0004960	thromboxane receptor activity	2	0	0.14	1.00000	character(0)
980	GO:0004965	G protein-coupled GABA receptor activity	8	0	0.54	1.00000	character(0)
981	GO:0004970	ionotropic glutamate receptor activity	23	0	1.56	1.00000	character(0)
982	GO:0004983	neuropeptide Y receptor activity	10	0	0.68	1.00000	character(0)
983	GO:0004985	opioid receptor activity	28	0	1.89	1.00000	character(0)
984	GO:0004993	G protein-coupled serotonin receptor act...	2	0	0.14	1.00000	character(0)
985	GO:0004995	tachykinin receptor activity	1	0	0.07	1.00000	character(0)
986	GO:0004997	thyrotropin-releasing hormone receptor a...	2	0	0.14	1.00000	character(0)
987	GO:0005000	vasopressin receptor activity	9	0	0.61	1.00000	character(0)
988	GO:0005006	epidermal growth factor-activated recept...	1	0	0.07	1.00000	character(0)
989	GO:0005007	fibroblast growth factor-activated recep...	2	0	0.14	1.00000	character(0)
990	GO:0005042	netrin receptor activity	7	0	0.47	1.00000	character(0)
991	GO:0005047	signal recognition particle binding	3	0	0.2	1.00000	character(0)
992	GO:0005048	signal sequence binding	6	0	0.41	1.00000	character(0)
993	GO:0005049	nuclear export signal receptor activity	7	0	0.47	1.00000	character(0)
994	GO:0005078	MAP-kinase scaffold activity	5	0	0.34	1.00000	character(0)
995	GO:0005086	ARF guanyl-nucleotide exchange factor ac...	9	0	0.61	1.00000	character(0)
996	GO:0005088	Ras guanyl-nucleotide exchange factor ac...	14	0	0.95	1.00000	character(0)
997	GO:0005089	Rho guanyl-nucleotide exchange factor ac...	6	0	0.41	1.00000	character(0)
998	GO:0005092	GDP-dissociation inhibitor activity	7	0	0.47	1.00000	character(0)
999	GO:0005093	Rab GDP-dissociation inhibitor activity	1	0	0.07	1.00000	character(0)
1000	GO:0005094	Rho GDP-dissociation inhibitor activity	2	0	0.14	1.00000	character(0)
1001	GO:0005112	Notch binding	1	0	0.07	1.00000	character(0)
1002	GO:0005125	cytokine activity	13	0	0.88	1.00000	character(0)
1003	GO:0005126	cytokine receptor binding	97	0	6.56	1.00000	character(0)
1004	GO:0005154	epidermal growth factor receptor binding	4	0	0.27	1.00000	character(0)
1005	GO:0005158	insulin receptor binding	1	0	0.07	1.00000	character(0)
1006	GO:0005164	tumor necrosis factor receptor binding	97	0	6.56	1.00000	character(0)
1007	GO:0005178	integrin binding	1	0	0.07	1.00000	character(0)
1008	GO:0005201	extracellular matrix structural constitu...	8	0	0.54	1.00000	character(0)
1009	GO:0005217	intracellular ligand-gated ion channel a...	4	0	0.27	1.00000	character(0)
1010	GO:0005219	ryanodine-sensitive calcium-release chan...	1	0	0.07	1.00000	character(0)
1011	GO:0005220	inositol 1,4,5-trisphosphate-sensitive c...	2	0	0.14	1.00000	character(0)
1012	GO:0005227	calcium activated cation channel activit...	11	0	0.74	1.00000	character(0)
1013	GO:0005242	inward rectifier potassium channel activ...	6	0	0.41	1.00000	character(0)
1014	GO:0005244	voltage-gated ion channel activity	91	0	6.16	1.00000	character(0)
1015	GO:0005245	voltage-gated calcium channel activity	7	0	0.47	1.00000	character(0)
1016	GO:0005246	calcium channel regulator activity	2	0	0.14	1.00000	character(0)
1017	GO:0005247	voltage-gated chloride channel activity	11	0	0.74	1.00000	character(0)
1018	GO:0005248	voltage-gated sodium channel activity	3	0	0.2	1.00000	character(0)
1019	GO:0005249	voltage-gated potassium channel activity	57	0	3.86	1.00000	character(0)
1020	GO:0005253	anion channel activity	15	0	1.01	1.00000	character(0)
1021	GO:0005254	chloride channel activity	12	0	0.81	1.00000	character(0)
1022	GO:0005262	calcium channel activity	23	0	1.56	1.00000	character(0)
1023	GO:0005267	potassium channel activity	80	0	5.41	1.00000	character(0)
1024	GO:0005315	inorganic phosphate transmembrane transp...	5	0	0.34	1.00000	character(0)
1025	GO:0005338	nucleotide-sugar transmembrane transport...	11	0	0.74	1.00000	character(0)
1026	GO:0005342	organic acid transmembrane transporter a...	3	0	0.2	1.00000	character(0)
1027	GO:0005351	carbohydrate:proton symporter activity	1	0	0.07	1.00000	character(0)
1028	GO:0005375	copper ion transmembrane transporter act...	11	0	0.74	1.00000	character(0)
1029	GO:0005388	calcium-transporting ATPase activity	10	0	0.68	1.00000	character(0)
1030	GO:0005402	carbohydrate:cation symporter activity	1	0	0.07	1.00000	character(0)
1031	GO:0005432	calcium:sodium antiporter activity	7	0	0.47	1.00000	character(0)
1032	GO:0005436	sodium:phosphate symporter activity	17	0	1.15	1.00000	character(0)
1033	GO:0005451	monovalent cation:proton antiporter acti...	16	0	1.08	1.00000	character(0)
1034	GO:0005452	inorganic anion exchanger activity	30	0	2.03	1.00000	character(0)
1035	GO:0005457	GDP-fucose transmembrane transporter act...	2	0	0.14	1.00000	character(0)
1036	GO:0005484	SNAP receptor activity	14	0	0.95	1.00000	character(0)
1037	GO:0005496	steroid binding	3	0	0.2	1.00000	character(0)
1038	GO:0005501	retinoid binding	9	0	0.61	1.00000	character(0)
1039	GO:0005520	insulin-like growth factor binding	8	0	0.54	1.00000	character(0)
1040	GO:0005523	tropomyosin binding	5	0	0.34	1.00000	character(0)
1041	GO:0005527	macrolide binding	1	0	0.07	1.00000	character(0)
1042	GO:0005528	FK506 binding	1	0	0.07	1.00000	character(0)
1043	GO:0005536	glucose binding	7	0	0.47	1.00000	character(0)
1044	GO:0005537	mannose binding	11	0	0.74	1.00000	character(0)
1045	GO:0005542	folic acid binding	1	0	0.07	1.00000	character(0)
1046	GO:0005543	phospholipid binding	96	0	6.49	1.00000	character(0)
1047	GO:0005544	calcium-dependent phospholipid binding	33	0	2.23	1.00000	character(0)
1048	GO:0005545	1-phosphatidylinositol binding	1	0	0.07	1.00000	character(0)
1049	GO:0008013	beta-catenin binding	9	0	0.61	1.00000	character(0)
1050	GO:0008022	protein C-terminus binding	3	0	0.2	1.00000	character(0)
1051	GO:0008028	monocarboxylic acid transmembrane transp...	2	0	0.14	1.00000	character(0)
1052	GO:0008066	glutamate receptor activity	23	0	1.56	1.00000	character(0)
1053	GO:0008093	cytoskeletal adaptor activity	1	0	0.07	1.00000	character(0)
1054	GO:0008097	5S rRNA binding	2	0	0.14	1.00000	character(0)
1055	GO:0008107	galactoside 2-alpha-L-fucosyltransferase...	13	0	0.88	1.00000	character(0)
1056	GO:0008108	UDP-glucose:hexose-1-phosphate uridylylt...	2	0	0.14	1.00000	character(0)
1057	GO:0008113	peptide-methionine (S)-S-oxide reductase...	7	0	0.47	1.00000	character(0)
1058	GO:0008119	thiopurine S-methyltransferase activity	4	0	0.27	1.00000	character(0)
1059	GO:0008121	ubiquinol-cytochrome-c reductase activit...	4	0	0.27	1.00000	character(0)
1060	GO:0008124	4-alpha-hydroxytetrahydrobiopterin dehyd...	1	0	0.07	1.00000	character(0)
1061	GO:0008126	acetylesterase activity	8	0	0.54	1.00000	character(0)
1062	GO:0008139	nuclear localization sequence binding	2	0	0.14	1.00000	character(0)
1063	GO:0008140	cAMP response element binding protein bi...	1	0	0.07	1.00000	character(0)
1064	GO:0008143	poly(A) binding	2	0	0.14	1.00000	character(0)
1065	GO:0008157	protein phosphatase 1 binding	2	0	0.14	1.00000	character(0)
1066	GO:0008158	hedgehog receptor activity	1	0	0.07	1.00000	character(0)
1067	GO:0008169	C-methyltransferase activity	2	0	0.14	1.00000	character(0)
1068	GO:0008176	tRNA (guanine-N7-)-methyltransferase act...	4	0	0.27	1.00000	character(0)
1069	GO:0008184	glycogen phosphorylase activity	5	0	0.34	1.00000	character(0)
1070	GO:0008188	neuropeptide receptor activity	13	0	0.88	1.00000	character(0)
1071	GO:0008190	eukaryotic initiation factor 4E binding	2	0	0.14	1.00000	character(0)
1072	GO:0008191	metalloendopeptidase inhibitor activity	13	0	0.88	1.00000	character(0)
1073	GO:0008195	phosphatidate phosphatase activity	34	0	2.3	1.00000	character(0)
1074	GO:0008198	ferrous iron binding	1	0	0.07	1.00000	character(0)
1075	GO:0008200	ion channel inhibitor activity	2	0	0.14	1.00000	character(0)
1076	GO:0008201	heparin binding	6	0	0.41	1.00000	character(0)
1077	GO:0008227	G protein-coupled amine receptor activit...	4	0	0.27	1.00000	character(0)
1078	GO:0008239	dipeptidyl-peptidase activity	4	0	0.27	1.00000	character(0)
1079	GO:0008240	tripeptidyl-peptidase activity	1	0	0.07	1.00000	character(0)
1080	GO:0008241	peptidyl-dipeptidase activity	5	0	0.34	1.00000	character(0)
1081	GO:0008251	tRNA-specific adenosine deaminase activi...	1	0	0.07	1.00000	character(0)
1082	GO:0008252	nucleotidase activity	5	0	0.34	1.00000	character(0)
1083	GO:0008253	5'-nucleotidase activity	5	0	0.34	1.00000	character(0)
1084	GO:0008255	ecdysis-triggering hormone activity	1	0	0.07	1.00000	character(0)
1085	GO:0008265	Mo-molybdopterin cofactor sulfurase acti...	1	0	0.07	1.00000	character(0)
1086	GO:0008271	secondary active sulfate transmembrane t...	20	0	1.35	1.00000	character(0)
1087	GO:0008281	sulfonylurea receptor activity	2	0	0.14	1.00000	character(0)
1088	GO:0008308	voltage-gated anion channel activity	14	0	0.95	1.00000	character(0)
1089	GO:0008312	7S RNA binding	11	0	0.74	1.00000	character(0)
1090	GO:0008318	protein prenyltransferase activity	9	0	0.61	1.00000	character(0)
1091	GO:0008321	Ral guanyl-nucleotide exchange factor ac...	2	0	0.14	1.00000	character(0)
1092	GO:0008327	methyl-CpG binding	2	0	0.14	1.00000	character(0)
1093	GO:0008374	O-acyltransferase activity	14	0	0.95	1.00000	character(0)
1094	GO:0008378	galactosyltransferase activity	7	0	0.47	1.00000	character(0)
1095	GO:0008381	mechanosensitive ion channel activity	3	0	0.2	1.00000	character(0)
1096	GO:0008410	CoA-transferase activity	10	0	0.68	1.00000	character(0)
1097	GO:0008418	protein-N-terminal asparagine amidohydro...	8	0	0.54	1.00000	character(0)
1098	GO:0008424	glycoprotein 6-alpha-L-fucosyltransferas...	1	0	0.07	1.00000	character(0)
1099	GO:0008425	2-polyprenyl-6-methoxy-1,4-benzoquinone ...	2	0	0.14	1.00000	character(0)
1100	GO:0008443	phosphofructokinase activity	5	0	0.34	1.00000	character(0)
1101	GO:0008444	CDP-diacylglycerol-glycerol-3-phosphate ...	1	0	0.07	1.00000	character(0)
1102	GO:0008448	N-acetylglucosamine-6-phosphate deacetyl...	2	0	0.14	1.00000	character(0)
1103	GO:0008449	N-acetylglucosamine-6-sulfatase activity	1	0	0.07	1.00000	character(0)
1104	GO:0008452	RNA ligase activity	1	0	0.07	1.00000	character(0)
1105	GO:0008455	alpha-1,6-mannosylglycoprotein 2-beta-N-...	2	0	0.14	1.00000	character(0)
1106	GO:0008474	palmitoyl-(protein) hydrolase activity	9	0	0.61	1.00000	character(0)
1107	GO:0008475	procollagen-lysine 5-dioxygenase activit...	2	0	0.14	1.00000	character(0)
1108	GO:0008476	protein-tyrosine sulfotransferase activi...	1	0	0.07	1.00000	character(0)
1109	GO:0008478	pyridoxal kinase activity	3	0	0.2	1.00000	character(0)
1110	GO:0008483	transaminase activity	26	0	1.76	1.00000	character(0)
1111	GO:0008484	sulfuric ester hydrolase activity	92	0	6.22	1.00000	character(0)
1112	GO:0008488	gamma-glutamyl carboxylase activity	1	0	0.07	1.00000	character(0)
1113	GO:0008521	acetyl-CoA transmembrane transporter act...	3	0	0.2	1.00000	character(0)
1114	GO:0008527	taste receptor activity	1	0	0.07	1.00000	character(0)
1115	GO:0008531	riboflavin kinase activity	1	0	0.07	1.00000	character(0)
1116	GO:0008534	oxidized purine nucleobase lesion DNA N-...	4	0	0.27	1.00000	character(0)
1117	GO:0008556	potassium-transporting ATPase activity	1	0	0.07	1.00000	character(0)
1118	GO:0008568	microtubule-severing ATPase activity	5	0	0.34	1.00000	character(0)
1119	GO:0008603	cAMP-dependent protein kinase regulator ...	3	0	0.2	1.00000	character(0)
1120	GO:0008609	alkylglycerone-phosphate synthase activi...	2	0	0.14	1.00000	character(0)
1121	GO:0008705	methionine synthase activity	2	0	0.14	1.00000	character(0)
1122	GO:0008746	NAD(P)+ transhydrogenase activity	1	0	0.07	1.00000	character(0)
1123	GO:0008775	acetate CoA-transferase activity	6	0	0.41	1.00000	character(0)
1124	GO:0008784	alanine racemase activity	2	0	0.14	1.00000	character(0)
1125	GO:0008796	bis(5'-nucleosyl)-tetraphosphatase activ...	2	0	0.14	1.00000	character(0)
1126	GO:0008812	choline dehydrogenase activity	2	0	0.14	1.00000	character(0)
1127	GO:0008836	diaminopimelate decarboxylase activity	1	0	0.07	1.00000	character(0)
1128	GO:0008887	glycerate kinase activity	1	0	0.07	1.00000	character(0)
1129	GO:0008890	glycine C-acetyltransferase activity	2	0	0.14	1.00000	character(0)
1130	GO:0008892	guanine deaminase activity	3	0	0.2	1.00000	character(0)
1131	GO:0008897	holo-[acyl-carrier-protein] synthase act...	3	0	0.2	1.00000	character(0)
1132	GO:0008934	inositol monophosphate 1-phosphatase act...	1	0	0.07	1.00000	character(0)
1133	GO:0008942	nitrite reductase [NAD(P)H] activity	1	0	0.07	1.00000	character(0)
1134	GO:0008963	phospho-N-acetylmuramoyl-pentapeptide-tr...	1	0	0.07	1.00000	character(0)
1135	GO:0008988	rRNA (adenine-N6-)-methyltransferase act...	6	0	0.41	1.00000	character(0)
1136	GO:0009013	succinate-semialdehyde dehydrogenase [NA...	1	0	0.07	1.00000	character(0)
1137	GO:0009019	tRNA (guanine-N1-)-methyltransferase act...	1	0	0.07	1.00000	character(0)
1138	GO:0009039	urease activity	3	0	0.2	1.00000	character(0)
1139	GO:0009041	uridylate kinase activity	2	0	0.14	1.00000	character(0)
1140	GO:0009045	xylose isomerase activity	2	0	0.14	1.00000	character(0)
1141	GO:0009374	biotin binding	13	0	0.88	1.00000	character(0)
1142	GO:0009916	alternative oxidase activity	2	0	0.14	1.00000	character(0)
1143	GO:0009922	fatty acid elongase activity	2	0	0.14	1.00000	character(0)
1144	GO:0009976	tocopherol cyclase activity	2	0	0.14	1.00000	character(0)
1145	GO:0010309	acireductone dioxygenase [iron(II)-requi...	1	0	0.07	1.00000	character(0)
1146	GO:0015016	[heparan sulfate]-glucosamine N-sulfotra...	1	0	0.07	1.00000	character(0)
1147	GO:0015018	galactosylgalactosylxylosylprotein 3-bet...	5	0	0.34	1.00000	character(0)
1148	GO:0015019	heparan-alpha-glucosaminide N-acetyltran...	4	0	0.27	1.00000	character(0)
1149	GO:0015037	peptide disulfide oxidoreductase activit...	3	0	0.2	1.00000	character(0)
1150	GO:0015038	glutathione disulfide oxidoreductase act...	3	0	0.2	1.00000	character(0)
1151	GO:0015079	potassium ion transmembrane transporter ...	82	0	5.55	1.00000	character(0)
1152	GO:0015085	calcium ion transmembrane transporter ac...	40	0	2.71	1.00000	character(0)
1153	GO:0015095	magnesium ion transmembrane transporter ...	5	0	0.34	1.00000	character(0)
1154	GO:0015098	molybdate ion transmembrane transporter ...	5	0	0.34	1.00000	character(0)
1155	GO:0015103	inorganic anion transmembrane transporte...	81	0	5.48	1.00000	character(0)
1156	GO:0015108	chloride transmembrane transporter activ...	15	0	1.01	1.00000	character(0)
1157	GO:0015114	phosphate ion transmembrane transporter ...	8	0	0.54	1.00000	character(0)
1158	GO:0015116	sulfate transmembrane transporter activi...	20	0	1.35	1.00000	character(0)
1159	GO:0015144	carbohydrate transmembrane transporter a...	3	0	0.2	1.00000	character(0)
1160	GO:0015165	pyrimidine nucleotide-sugar transmembran...	9	0	0.61	1.00000	character(0)
1161	GO:0015171	amino acid transmembrane transporter act...	1	0	0.07	1.00000	character(0)
1162	GO:0015173	aromatic amino acid transmembrane transp...	1	0	0.07	1.00000	character(0)
1163	GO:0015204	urea transmembrane transporter activity	10	0	0.68	1.00000	character(0)
1164	GO:0015232	heme transporter activity	1	0	0.07	1.00000	character(0)
1165	GO:0015245	fatty acid transmembrane transporter act...	2	0	0.14	1.00000	character(0)
1166	GO:0015252	proton channel activity	11	0	0.74	1.00000	character(0)
1167	GO:0015269	calcium-activated potassium channel acti...	11	0	0.74	1.00000	character(0)
1168	GO:0015278	calcium-release channel activity	4	0	0.27	1.00000	character(0)
1169	GO:0015291	secondary active transmembrane transport...	141	0	9.54	1.00000	character(0)
1170	GO:0015293	symporter activity	51	0	3.45	1.00000	character(0)
1171	GO:0015294	solute:cation symporter activity	21	0	1.42	1.00000	character(0)
1172	GO:0015295	solute:proton symporter activity	1	0	0.07	1.00000	character(0)
1173	GO:0015296	anion:cation symporter activity	3	0	0.2	1.00000	character(0)
1174	GO:0015297	antiporter activity	35	0	2.37	1.00000	character(0)
1175	GO:0015298	solute:cation antiporter activity	34	0	2.3	1.00000	character(0)
1176	GO:0015299	solute:proton antiporter activity	27	0	1.83	1.00000	character(0)
1177	GO:0015301	anion:anion antiporter activity	1	0	0.07	1.00000	character(0)
1178	GO:0015349	thyroid hormone transmembrane transporte...	1	0	0.07	1.00000	character(0)
1179	GO:0015368	calcium:cation antiporter activity	7	0	0.47	1.00000	character(0)
1180	GO:0015370	solute:sodium symporter activity	17	0	1.15	1.00000	character(0)
1181	GO:0015377	cation:chloride symporter activity	3	0	0.2	1.00000	character(0)
1182	GO:0015379	potassium:chloride symporter activity	1	0	0.07	1.00000	character(0)
1183	GO:0015385	sodium:proton antiporter activity	16	0	1.08	1.00000	character(0)
1184	GO:0015440	peptide-transporting ATPase activity	1	0	0.07	1.00000	character(0)
1185	GO:0015450	P-P-bond-hydrolysis-driven protein trans...	5	0	0.34	1.00000	character(0)
1186	GO:0015491	cation:cation antiporter activity	23	0	1.56	1.00000	character(0)
1187	GO:0015643	toxic substance binding	1	0	0.07	1.00000	character(0)
1188	GO:0015645	fatty acid ligase activity	2	0	0.14	1.00000	character(0)
1189	GO:0015662	ATPase activity, coupled to transmembran...	11	0	0.74	1.00000	character(0)
1190	GO:0015665	alcohol transmembrane transporter activi...	9	0	0.61	1.00000	character(0)
1191	GO:0015924	mannosyl-oligosaccharide mannosidase act...	6	0	0.41	1.00000	character(0)
1192	GO:0015925	galactosidase activity	2	0	0.14	1.00000	character(0)
1193	GO:0015926	glucosidase activity	4	0	0.27	1.00000	character(0)
1194	GO:0015927	trehalase activity	1	0	0.07	1.00000	character(0)
1195	GO:0015928	fucosidase activity	9	0	0.61	1.00000	character(0)
1196	GO:0015930	glutamate synthase activity	9	0	0.61	1.00000	character(0)
1197	GO:0016040	glutamate synthase (NADH) activity	1	0	0.07	1.00000	character(0)
1198	GO:0016151	nickel cation binding	20	0	1.35	1.00000	character(0)
1199	GO:0016153	urocanate hydratase activity	1	0	0.07	1.00000	character(0)
1200	GO:0016174	NAD(P)H oxidase activity	8	0	0.54	1.00000	character(0)
1201	GO:0016175	superoxide-generating NADPH oxidase acti...	7	0	0.47	1.00000	character(0)
1202	GO:0016208	AMP binding	2	0	0.14	1.00000	character(0)
1203	GO:0016211	ammonia ligase activity	8	0	0.54	1.00000	character(0)
1204	GO:0016212	kynurenine-oxoglutarate transaminase act...	2	0	0.14	1.00000	character(0)
1205	GO:0016247	channel regulator activity	3	0	0.2	1.00000	character(0)
1206	GO:0016248	channel inhibitor activity	2	0	0.14	1.00000	character(0)
1207	GO:0016263	glycoprotein-N-acetylgalactosamine 3-bet...	7	0	0.47	1.00000	character(0)
1208	GO:0016286	small conductance calcium-activated pota...	8	0	0.54	1.00000	character(0)
1209	GO:0016289	CoA hydrolase activity	18	0	1.22	1.00000	character(0)
1210	GO:0016303	1-phosphatidylinositol-3-kinase activity	1	0	0.07	1.00000	character(0)
1211	GO:0016307	phosphatidylinositol phosphate kinase ac...	5	0	0.34	1.00000	character(0)
1212	GO:0016316	phosphatidylinositol-3,4-bisphosphate 4-...	2	0	0.14	1.00000	character(0)
1213	GO:0016405	CoA-ligase activity	5	0	0.34	1.00000	character(0)
1214	GO:0016408	C-acyltransferase activity	2	0	0.14	1.00000	character(0)
1215	GO:0016411	acylglycerol O-acyltransferase activity	3	0	0.2	1.00000	character(0)
1216	GO:0016417	S-acyltransferase activity	7	0	0.47	1.00000	character(0)
1217	GO:0016418	S-acetyltransferase activity	3	0	0.2	1.00000	character(0)
1218	GO:0016422	mRNA (2'-O-methyladenosine-N6-)-methyltr...	3	0	0.2	1.00000	character(0)
1219	GO:0016426	tRNA (adenine) methyltransferase activit...	1	0	0.07	1.00000	character(0)
1220	GO:0016427	tRNA (cytosine) methyltransferase activi...	3	0	0.2	1.00000	character(0)
1221	GO:0016428	tRNA (cytosine-5-)-methyltransferase act...	3	0	0.2	1.00000	character(0)
1222	GO:0016429	tRNA (adenine-N1-)-methyltransferase act...	1	0	0.07	1.00000	character(0)
1223	GO:0016433	rRNA (adenine) methyltransferase activit...	10	0	0.68	1.00000	character(0)
1224	GO:0016435	rRNA (guanine) methyltransferase activit...	3	0	0.2	1.00000	character(0)
1225	GO:0016453	C-acetyltransferase activity	2	0	0.14	1.00000	character(0)
1226	GO:0016499	orexin receptor activity	1	0	0.07	1.00000	character(0)
1227	GO:0016500	protein-hormone receptor activity	7	0	0.47	1.00000	character(0)
1228	GO:0016502	nucleotide receptor activity	8	0	0.54	1.00000	character(0)
1229	GO:0016504	peptidase activator activity	1	0	0.07	1.00000	character(0)
1230	GO:0016603	glutaminyl-peptide cyclotransferase acti...	1	0	0.07	1.00000	character(0)
1231	GO:0016624	oxidoreductase activity, acting on the a...	9	0	0.61	1.00000	character(0)
1232	GO:0016634	oxidoreductase activity, acting on the C...	12	0	0.81	1.00000	character(0)
1233	GO:0016639	oxidoreductase activity, acting on the C...	4	0	0.27	1.00000	character(0)
1234	GO:0016642	oxidoreductase activity, acting on the C...	1	0	0.07	1.00000	character(0)
1235	GO:0016649	oxidoreductase activity, acting on the C...	2	0	0.14	1.00000	character(0)
1236	GO:0016652	oxidoreductase activity, acting on NAD(P...	1	0	0.07	1.00000	character(0)
1237	GO:0016653	oxidoreductase activity, acting on NAD(P...	3	0	0.2	1.00000	character(0)
1238	GO:0016661	oxidoreductase activity, acting on other...	6	0	0.41	1.00000	character(0)
1239	GO:0016663	oxidoreductase activity, acting on other...	2	0	0.14	1.00000	character(0)
1240	GO:0016668	oxidoreductase activity, acting on a sul...	5	0	0.34	1.00000	character(0)
1241	GO:0016670	oxidoreductase activity, acting on a sul...	9	0	0.61	1.00000	character(0)
1242	GO:0016671	oxidoreductase activity, acting on a sul...	14	0	0.95	1.00000	character(0)
1243	GO:0016679	oxidoreductase activity, acting on diphe...	6	0	0.41	1.00000	character(0)
1244	GO:0016681	oxidoreductase activity, acting on diphe...	4	0	0.27	1.00000	character(0)
1245	GO:0016682	oxidoreductase activity, acting on diphe...	2	0	0.14	1.00000	character(0)
1246	GO:0016706	oxidoreductase activity, acting on paire...	21	0	1.42	1.00000	character(0)
1247	GO:0016712	oxidoreductase activity, acting on paire...	3	0	0.2	1.00000	character(0)
1248	GO:0016716	oxidoreductase activity, acting on paire...	12	0	0.81	1.00000	character(0)
1249	GO:0016717	oxidoreductase activity, acting on paire...	6	0	0.41	1.00000	character(0)
1250	GO:0016726	oxidoreductase activity, acting on CH or...	1	0	0.07	1.00000	character(0)
1251	GO:0016727	oxidoreductase activity, acting on CH or...	1	0	0.07	1.00000	character(0)
1252	GO:0016744	transferase activity, transferring aldeh...	1	0	0.07	1.00000	character(0)
1253	GO:0016748	succinyltransferase activity	5	0	0.34	1.00000	character(0)
1254	GO:0016749	N-succinyltransferase activity	1	0	0.07	1.00000	character(0)
1255	GO:0016751	S-succinyltransferase activity	4	0	0.27	1.00000	character(0)
1256	GO:0016755	transferase activity, transferring amino...	21	0	1.42	1.00000	character(0)
1257	GO:0016769	transferase activity, transferring nitro...	26	0	1.76	1.00000	character(0)
1258	GO:0016774	phosphotransferase activity, carboxyl gr...	7	0	0.47	1.00000	character(0)
1259	GO:0016778	diphosphotransferase activity	8	0	0.54	1.00000	character(0)
1260	GO:0016783	sulfurtransferase activity	23	0	1.56	1.00000	character(0)
1261	GO:0016785	transferase activity, transferring selen...	3	0	0.2	1.00000	character(0)
1262	GO:0016790	thiolester hydrolase activity	55	0	3.72	1.00000	character(0)
1263	GO:0016801	hydrolase activity, acting on ether bond...	3	0	0.2	1.00000	character(0)
1264	GO:0016802	trialkylsulfonium hydrolase activity	3	0	0.2	1.00000	character(0)
1265	GO:0016805	dipeptidase activity	10	0	0.68	1.00000	character(0)
1266	GO:0016813	hydrolase activity, acting on carbon-nit...	11	0	0.74	1.00000	character(0)
1267	GO:0016822	hydrolase activity, acting on acid carbo...	17	0	1.15	1.00000	character(0)
1268	GO:0016823	hydrolase activity, acting on acid carbo...	17	0	1.15	1.00000	character(0)
1269	GO:0016827	hydrolase activity, acting on acid carbo...	2	0	0.14	1.00000	character(0)
1270	GO:0016832	aldehyde-lyase activity	13	0	0.88	1.00000	character(0)
1271	GO:0016833	oxo-acid-lyase activity	1	0	0.07	1.00000	character(0)
1272	GO:0016838	carbon-oxygen lyase activity, acting on ...	4	0	0.27	1.00000	character(0)
1273	GO:0016841	ammonia-lyase activity	2	0	0.14	1.00000	character(0)
1274	GO:0016843	amine-lyase activity	3	0	0.2	1.00000	character(0)
1275	GO:0016844	strictosidine synthase activity	3	0	0.2	1.00000	character(0)
1276	GO:0016846	carbon-sulfur lyase activity	4	0	0.27	1.00000	character(0)
1277	GO:0016854	racemase and epimerase activity	11	0	0.74	1.00000	character(0)
1278	GO:0016855	racemase and epimerase activity, acting ...	2	0	0.14	1.00000	character(0)
1279	GO:0016857	racemase and epimerase activity, acting ...	9	0	0.61	1.00000	character(0)
1280	GO:0016861	intramolecular oxidoreductase activity, ...	8	0	0.54	1.00000	character(0)
1281	GO:0016864	intramolecular oxidoreductase activity, ...	9	0	0.61	1.00000	character(0)
1282	GO:0016868	intramolecular transferase activity, pho...	9	0	0.61	1.00000	character(0)
1283	GO:0016872	intramolecular lyase activity	1	0	0.07	1.00000	character(0)
1284	GO:0016880	acid-ammonia (or amide) ligase activity	8	0	0.54	1.00000	character(0)
1285	GO:0016889	endodeoxyribonuclease activity, producin...	6	0	0.41	1.00000	character(0)
1286	GO:0016900	oxidoreductase activity, acting on the C...	2	0	0.14	1.00000	character(0)
1287	GO:0016901	oxidoreductase activity, acting on the C...	5	0	0.34	1.00000	character(0)
1288	GO:0016917	GABA receptor activity	11	0	0.74	1.00000	character(0)
1289	GO:0016920	pyroglutamyl-peptidase activity	1	0	0.07	1.00000	character(0)
1290	GO:0016929	SUMO-specific protease activity	1	0	0.07	1.00000	character(0)
1291	GO:0016971	flavin-linked sulfhydryl oxidase activit...	6	0	0.41	1.00000	character(0)
1292	GO:0016972	thiol oxidase activity	7	0	0.47	1.00000	character(0)
1293	GO:0016992	lipoate synthase activity	1	0	0.07	1.00000	character(0)
1294	GO:0017017	MAP kinase tyrosine/serine/threonine pho...	7	0	0.47	1.00000	character(0)
1295	GO:0017025	TBP-class protein binding	2	0	0.14	1.00000	character(0)
1296	GO:0017040	N-acylsphingosine amidohydrolase activit...	9	0	0.61	1.00000	character(0)
1297	GO:0017046	peptide hormone binding	3	0	0.2	1.00000	character(0)
1298	GO:0017048	Rho GTPase binding	39	0	2.64	1.00000	character(0)
1299	GO:0017049	GTP-Rho binding	2	0	0.14	1.00000	character(0)
1300	GO:0017057	6-phosphogluconolactonase activity	4	0	0.27	1.00000	character(0)
1301	GO:0017061	S-methyl-5-thioadenosine phosphorylase a...	3	0	0.2	1.00000	character(0)
1302	GO:0017065	single-strand selective uracil DNA N-gly...	1	0	0.07	1.00000	character(0)
1303	GO:0017110	nucleoside-diphosphatase activity	1	0	0.07	1.00000	character(0)
1304	GO:0017112	Rab guanyl-nucleotide exchange factor ac...	5	0	0.34	1.00000	character(0)
1305	GO:0017128	phospholipid scramblase activity	37	0	2.5	1.00000	character(0)
1306	GO:0017134	fibroblast growth factor binding	1	0	0.07	1.00000	character(0)
1307	GO:0017136	NAD-dependent histone deacetylase activi...	1	0	0.07	1.00000	character(0)
1308	GO:0017147	Wnt-protein binding	2	0	0.14	1.00000	character(0)
1309	GO:0017154	semaphorin receptor activity	59	0	3.99	1.00000	character(0)
1310	GO:0017160	Ral GTPase binding	11	0	0.74	1.00000	character(0)
1311	GO:0017169	CDP-alcohol phosphatidyltransferase acti...	1	0	0.07	1.00000	character(0)
1312	GO:0018025	calmodulin-lysine N-methyltransferase ac...	1	0	0.07	1.00000	character(0)
1313	GO:0018064	protein-histidine N-methyltransferase ac...	1	0	0.07	1.00000	character(0)
1314	GO:0018271	biotin-protein ligase activity	1	0	0.07	1.00000	character(0)
1315	GO:0018738	S-formylglutathione hydrolase activity	3	0	0.2	1.00000	character(0)
1316	GO:0019107	myristoyltransferase activity	1	0	0.07	1.00000	character(0)
1317	GO:0019135	deoxyhypusine monooxygenase activity	1	0	0.07	1.00000	character(0)
1318	GO:0019199	transmembrane receptor protein kinase ac...	40	0	2.71	1.00000	character(0)
1319	GO:0019200	carbohydrate kinase activity	20	0	1.35	1.00000	character(0)
1320	GO:0019202	amino acid kinase activity	1	0	0.07	1.00000	character(0)
1321	GO:0019203	carbohydrate phosphatase activity	6	0	0.41	1.00000	character(0)
1322	GO:0019210	kinase inhibitor activity	3	0	0.2	1.00000	character(0)
1323	GO:0019212	phosphatase inhibitor activity	3	0	0.2	1.00000	character(0)
1324	GO:0019789	SUMO transferase activity	4	0	0.27	1.00000	character(0)
1325	GO:0019798	procollagen-proline dioxygenase activity	9	0	0.61	1.00000	character(0)
1326	GO:0019825	oxygen binding	24	0	1.62	1.00000	character(0)
1327	GO:0019829	cation-transporting ATPase activity	27	0	1.83	1.00000	character(0)
1328	GO:0019838	growth factor binding	9	0	0.61	1.00000	character(0)
1329	GO:0019840	isoprenoid binding	9	0	0.61	1.00000	character(0)
1330	GO:0019855	calcium channel inhibitor activity	1	0	0.07	1.00000	character(0)
1331	GO:0019894	kinesin binding	5	0	0.34	1.00000	character(0)
1332	GO:0019905	syntaxin binding	4	0	0.27	1.00000	character(0)
1333	GO:0019992	diacylglycerol binding	2	0	0.14	1.00000	character(0)
1334	GO:0022832	voltage-gated channel activity	91	0	6.16	1.00000	character(0)
1335	GO:0022843	voltage-gated cation channel activity	75	0	5.07	1.00000	character(0)
1336	GO:0022853	active ion transmembrane transporter act...	27	0	1.83	1.00000	character(0)
1337	GO:0030060	L-malate dehydrogenase activity	3	0	0.2	1.00000	character(0)
1338	GO:0030144	alpha-1,6-mannosylglycoprotein 6-beta-N-...	2	0	0.14	1.00000	character(0)
1339	GO:0030151	molybdenum ion binding	9	0	0.61	1.00000	character(0)
1340	GO:0030158	protein xylosyltransferase activity	1	0	0.07	1.00000	character(0)
1341	GO:0030171	voltage-gated proton channel activity	11	0	0.74	1.00000	character(0)
1342	GO:0030215	semaphorin receptor binding	8	0	0.54	1.00000	character(0)
1343	GO:0030276	clathrin binding	31	0	2.1	1.00000	character(0)
1344	GO:0030291	protein serine/threonine kinase inhibito...	3	0	0.2	1.00000	character(0)
1345	GO:0030332	cyclin binding	3	0	0.2	1.00000	character(0)
1346	GO:0030350	iron-responsive element binding	1	0	0.07	1.00000	character(0)
1347	GO:0030366	molybdopterin synthase activity	1	0	0.07	1.00000	character(0)
1348	GO:0030368	interleukin-17 receptor activity	2	0	0.14	1.00000	character(0)
1349	GO:0030371	translation repressor activity	4	0	0.27	1.00000	character(0)
1350	GO:0030429	kynureninase activity	1	0	0.07	1.00000	character(0)
1351	GO:0030507	spectrin binding	1	0	0.07	1.00000	character(0)
1352	GO:0030523	dihydrolipoamide S-acyltransferase activ...	3	0	0.2	1.00000	character(0)
1353	GO:0030544	Hsp70 protein binding	1	0	0.07	1.00000	character(0)
1354	GO:0030547	receptor inhibitor activity	3	0	0.2	1.00000	character(0)
1355	GO:0030548	acetylcholine receptor regulator activit...	3	0	0.2	1.00000	character(0)
1356	GO:0030580	quinone cofactor methyltransferase activ...	2	0	0.14	1.00000	character(0)
1357	GO:0030628	pre-mRNA 3'-splice site binding	4	0	0.27	1.00000	character(0)
1358	GO:0030674	protein binding, bridging	8	0	0.54	1.00000	character(0)
1359	GO:0030729	acetoacetate-CoA ligase activity	1	0	0.07	1.00000	character(0)
1360	GO:0030942	endoplasmic reticulum signal peptide bin...	3	0	0.2	1.00000	character(0)
1361	GO:0030971	receptor tyrosine kinase binding	2	0	0.14	1.00000	character(0)
1362	GO:0030975	thiamine binding	1	0	0.07	1.00000	character(0)
1363	GO:0030976	thiamine pyrophosphate binding	7	0	0.47	1.00000	character(0)
1364	GO:0031005	filamin binding	2	0	0.14	1.00000	character(0)
1365	GO:0031071	cysteine desulfurase activity	5	0	0.34	1.00000	character(0)
1366	GO:0031072	heat shock protein binding	9	0	0.61	1.00000	character(0)
1367	GO:0031127	alpha-(1,2)-fucosyltransferase activity	13	0	0.88	1.00000	character(0)
1368	GO:0031409	pigment binding	8	0	0.54	1.00000	character(0)
1369	GO:0031418	L-ascorbic acid binding	27	0	1.83	1.00000	character(0)
1370	GO:0031419	cobalamin binding	21	0	1.42	1.00000	character(0)
1371	GO:0031543	peptidyl-proline dioxygenase activity	9	0	0.61	1.00000	character(0)
1372	GO:0031545	peptidyl-proline 4-dioxygenase activity	9	0	0.61	1.00000	character(0)
1373	GO:0031593	polyubiquitin modification-dependent pro...	1	0	0.07	1.00000	character(0)
1374	GO:0031625	ubiquitin protein ligase binding	12	0	0.81	1.00000	character(0)
1375	GO:0031683	G-protein beta/gamma-subunit complex bin...	13	0	0.88	1.00000	character(0)
1376	GO:0031957	very long-chain fatty acid-CoA ligase ac...	2	0	0.14	1.00000	character(0)
1377	GO:0032027	myosin light chain binding	4	0	0.27	1.00000	character(0)
1378	GO:0032051	clathrin light chain binding	2	0	0.14	1.00000	character(0)
1379	GO:0032183	SUMO binding	1	0	0.07	1.00000	character(0)
1380	GO:0032217	riboflavin transmembrane transporter act...	3	0	0.2	1.00000	character(0)
1381	GO:0032266	phosphatidylinositol-3-phosphate binding	10	0	0.68	1.00000	character(0)
1382	GO:0032422	purine-rich negative regulatory element ...	2	0	0.14	1.00000	character(0)
1383	GO:0032451	demethylase activity	2	0	0.14	1.00000	character(0)
1384	GO:0032542	sulfiredoxin activity	4	0	0.27	1.00000	character(0)
1385	GO:0032574	5'-3' RNA helicase activity	7	0	0.47	1.00000	character(0)
1386	GO:0032813	tumor necrosis factor receptor superfami...	97	0	6.56	1.00000	character(0)
1387	GO:0032934	sterol binding	3	0	0.2	1.00000	character(0)
1388	GO:0032947	protein-containing complex scaffold acti...	5	0	0.34	1.00000	character(0)
1389	GO:0032977	membrane insertase activity	5	0	0.34	1.00000	character(0)
1390	GO:0033130	acetylcholine receptor binding	1	0	0.07	1.00000	character(0)
1391	GO:0033149	FFAT motif binding	2	0	0.14	1.00000	character(0)
1392	GO:0033170	protein-DNA loading ATPase activity	2	0	0.14	1.00000	character(0)
1393	GO:0033192	calmodulin-dependent protein phosphatase...	1	0	0.07	1.00000	character(0)
1394	GO:0033220	amide-transporting ATPase activity	1	0	0.07	1.00000	character(0)
1395	GO:0033293	monocarboxylic acid binding	13	0	0.88	1.00000	character(0)
1396	GO:0033549	MAP kinase phosphatase activity	7	0	0.47	1.00000	character(0)
1397	GO:0033592	RNA strand annealing activity	1	0	0.07	1.00000	character(0)
1398	GO:0033735	aspartate dehydrogenase activity	7	0	0.47	1.00000	character(0)
1399	GO:0033743	peptide-methionine (R)-S-oxide reductase...	6	0	0.41	1.00000	character(0)
1400	GO:0033765	steroid dehydrogenase activity, acting o...	5	0	0.34	1.00000	character(0)
1401	GO:0033819	lipoyl(octanoyl) transferase activity	2	0	0.14	1.00000	character(0)
1402	GO:0033897	ribonuclease T2 activity	3	0	0.2	1.00000	character(0)
1403	GO:0033971	hydroxyisourate hydrolase activity	6	0	0.41	1.00000	character(0)
1404	GO:0033980	phosphonopyruvate decarboxylase activity	1	0	0.07	1.00000	character(0)
1405	GO:0034237	protein kinase A regulatory subunit bind...	2	0	0.14	1.00000	character(0)
1406	GO:0034338	short-chain carboxylesterase activity	8	0	0.54	1.00000	character(0)
1407	GO:0034450	ubiquitin-ubiquitin ligase activity	3	0	0.2	1.00000	character(0)
1408	GO:0034483	heparan sulfate sulfotransferase activit...	1	0	0.07	1.00000	character(0)
1409	GO:0034593	phosphatidylinositol bisphosphate phosph...	7	0	0.47	1.00000	character(0)
1410	GO:0034595	phosphatidylinositol phosphate 5-phospha...	2	0	0.14	1.00000	character(0)
1411	GO:0034596	phosphatidylinositol phosphate 4-phospha...	6	0	0.41	1.00000	character(0)
1412	GO:0034597	phosphatidylinositol-4,5-bisphosphate 4-...	4	0	0.27	1.00000	character(0)
1413	GO:0034632	retinol transmembrane transporter activi...	9	0	0.61	1.00000	character(0)
1414	GO:0034979	NAD-dependent protein deacetylase activi...	1	0	0.07	1.00000	character(0)
1415	GO:0035004	phosphatidylinositol 3-kinase activity	1	0	0.07	1.00000	character(0)
1416	GO:0035064	methylated histone binding	2	0	0.14	1.00000	character(0)
1417	GO:0035091	phosphatidylinositol binding	55	0	3.72	1.00000	character(0)
1418	GO:0035100	ecdysone binding	2	0	0.14	1.00000	character(0)
1419	GO:0035226	glutamate-cysteine ligase catalytic subu...	5	0	0.34	1.00000	character(0)
1420	GO:0035240	dopamine binding	3	0	0.2	1.00000	character(0)
1421	GO:0035251	UDP-glucosyltransferase activity	4	0	0.27	1.00000	character(0)
1422	GO:0035252	UDP-xylosyltransferase activity	4	0	0.27	1.00000	character(0)
1423	GO:0035368	selenocysteine insertion sequence bindin...	1	0	0.07	1.00000	character(0)
1424	GO:0035381	ATP-gated ion channel activity	4	0	0.27	1.00000	character(0)
1425	GO:0035515	oxidative RNA demethylase activity	2	0	0.14	1.00000	character(0)
1426	GO:0035586	purinergic receptor activity	8	0	0.54	1.00000	character(0)
1427	GO:0035591	signaling adaptor activity	11	0	0.74	1.00000	character(0)
1428	GO:0035598	N6-threonylcarbomyladenosine methylthiot...	1	0	0.07	1.00000	character(0)
1429	GO:0035615	clathrin adaptor activity	3	0	0.2	1.00000	character(0)
1430	GO:0035650	AP-1 adaptor complex binding	1	0	0.07	1.00000	character(0)
1431	GO:0036054	protein-malonyllysine demalonylase activ...	2	0	0.14	1.00000	character(0)
1432	GO:0036055	protein-succinyllysine desuccinylase act...	2	0	0.14	1.00000	character(0)
1433	GO:0036080	purine nucleotide-sugar transmembrane tr...	2	0	0.14	1.00000	character(0)
1434	GO:0036137	kynurenine aminotransferase activity	3	0	0.2	1.00000	character(0)
1435	GO:0036310	annealing helicase activity	2	0	0.14	1.00000	character(0)
1436	GO:0036361	racemase activity, acting on amino acids...	2	0	0.14	1.00000	character(0)
1437	GO:0036440	citrate synthase activity	1	0	0.07	1.00000	character(0)
1438	GO:0036442	proton-exporting ATPase activity	7	0	0.47	1.00000	character(0)
1439	GO:0038062	protein tyrosine kinase collagen recepto...	1	0	0.07	1.00000	character(0)
1440	GO:0038064	collagen receptor activity	1	0	0.07	1.00000	character(0)
1441	GO:0042030	ATPase inhibitor activity	2	0	0.14	1.00000	character(0)
1442	GO:0042084	5-methyltetrahydrofolate-dependent methy...	2	0	0.14	1.00000	character(0)
1443	GO:0042132	fructose 1,6-bisphosphate 1-phosphatase ...	4	0	0.27	1.00000	character(0)
1444	GO:0042165	neurotransmitter binding	3	0	0.2	1.00000	character(0)
1445	GO:0042171	lysophosphatidic acid acyltransferase ac...	1	0	0.07	1.00000	character(0)
1446	GO:0042277	peptide binding	10	0	0.68	1.00000	character(0)
1447	GO:0042281	dolichyl pyrophosphate Man9GlcNAc2 alpha...	1	0	0.07	1.00000	character(0)
1448	GO:0042283	dolichyl pyrophosphate Glc1Man9GlcNAc2 a...	3	0	0.2	1.00000	character(0)
1449	GO:0042284	sphingolipid delta-4 desaturase activity	2	0	0.14	1.00000	character(0)
1450	GO:0042285	xylosyltransferase activity	4	0	0.27	1.00000	character(0)
1451	GO:0042500	aspartic endopeptidase activity, intrame...	1	0	0.07	1.00000	character(0)
1452	GO:0042562	hormone binding	5	0	0.34	1.00000	character(0)
1453	GO:0042625	ATPase coupled ion transmembrane transpo...	27	0	1.83	1.00000	character(0)
1454	GO:0042800	histone methyltransferase activity (H3-K...	5	0	0.34	1.00000	character(0)
1455	GO:0042803	protein homodimerization activity	7	0	0.47	1.00000	character(0)
1456	GO:0042813	Wnt-activated receptor activity	4	0	0.27	1.00000	character(0)
1457	GO:0042826	histone deacetylase binding	4	0	0.27	1.00000	character(0)
1458	GO:0043014	alpha-tubulin binding	1	0	0.07	1.00000	character(0)
1459	GO:0043022	ribosome binding	34	0	2.3	1.00000	character(0)
1460	GO:0043023	ribosomal large subunit binding	2	0	0.14	1.00000	character(0)
1461	GO:0043047	single-stranded telomeric DNA binding	1	0	0.07	1.00000	character(0)
1462	GO:0043178	alcohol binding	5	0	0.34	1.00000	character(0)
1463	GO:0043236	laminin binding	2	0	0.14	1.00000	character(0)
1464	GO:0043495	protein membrane anchor	1	0	0.07	1.00000	character(0)
1465	GO:0043531	ADP binding	5	0	0.34	1.00000	character(0)
1466	GO:0043813	phosphatidylinositol-3,5-bisphosphate 5-...	1	0	0.07	1.00000	character(0)
1467	GO:0043828	tRNA 2-selenouridine synthase activity	2	0	0.14	1.00000	character(0)
1468	GO:0043874	acireductone synthase activity	1	0	0.07	1.00000	character(0)
1469	GO:0044389	ubiquitin-like protein ligase binding	12	0	0.81	1.00000	character(0)
1470	GO:0044548	S100 protein binding	1	0	0.07	1.00000	character(0)
1471	GO:0044769	ATPase activity, coupled to transmembran...	15	0	1.01	1.00000	character(0)
1472	GO:0045127	N-acetylglucosamine kinase activity	1	0	0.07	1.00000	character(0)
1473	GO:0045181	glutamate synthase activity, NAD(P)H as ...	1	0	0.07	1.00000	character(0)
1474	GO:0045294	alpha-catenin binding	1	0	0.07	1.00000	character(0)
1475	GO:0045309	protein phosphorylated amino acid bindin...	1	0	0.07	1.00000	character(0)
1476	GO:0046030	inositol trisphosphate phosphatase activ...	1	0	0.07	1.00000	character(0)
1477	GO:0046332	SMAD binding	4	0	0.27	1.00000	character(0)
1478	GO:0046403	polynucleotide 3'-phosphatase activity	1	0	0.07	1.00000	character(0)
1479	GO:0046404	ATP-dependent polydeoxyribonucleotide 5'...	1	0	0.07	1.00000	character(0)
1480	GO:0046527	glucosyltransferase activity	9	0	0.61	1.00000	character(0)
1481	GO:0046857	oxidoreductase activity, acting on other...	1	0	0.07	1.00000	character(0)
1482	GO:0046912	transferase activity, transferring acyl ...	4	0	0.27	1.00000	character(0)
1483	GO:0046921	alpha-(1->6)-fucosyltransferase activity	1	0	0.07	1.00000	character(0)
1484	GO:0046923	ER retention sequence binding	1	0	0.07	1.00000	character(0)
1485	GO:0046933	proton-transporting ATP synthase activit...	8	0	0.54	1.00000	character(0)
1486	GO:0046943	carboxylic acid transmembrane transporte...	3	0	0.2	1.00000	character(0)
1487	GO:0046961	proton-transporting ATPase activity, rot...	7	0	0.47	1.00000	character(0)
1488	GO:0047057	vitamin-K-epoxide reductase (warfarin-se...	2	0	0.14	1.00000	character(0)
1489	GO:0047304	2-aminoethylphosphonate-pyruvate transam...	2	0	0.14	1.00000	character(0)
1490	GO:0047325	inositol tetrakisphosphate 1-kinase acti...	1	0	0.07	1.00000	character(0)
1491	GO:0047389	glycerophosphocholine phosphodiesterase ...	2	0	0.14	1.00000	character(0)
1492	GO:0047390	glycerophosphocholine cholinephosphodies...	5	0	0.34	1.00000	character(0)
1493	GO:0047464	heparosan-N-sulfate-glucuronate 5-epimer...	1	0	0.07	1.00000	character(0)
1494	GO:0047617	acyl-CoA hydrolase activity	9	0	0.61	1.00000	character(0)
1495	GO:0047623	adenosine-phosphate deaminase activity	1	0	0.07	1.00000	character(0)
1496	GO:0047631	ADP-ribose diphosphatase activity	1	0	0.07	1.00000	character(0)
1497	GO:0047661	amino-acid racemase activity	2	0	0.14	1.00000	character(0)
1498	GO:0047710	bis(5'-adenosyl)-triphosphatase activity	2	0	0.14	1.00000	character(0)
1499	GO:0047750	cholestenol delta-isomerase activity	1	0	0.07	1.00000	character(0)
1500	GO:0047804	cysteine-S-conjugate beta-lyase activity	2	0	0.14	1.00000	character(0)
1501	GO:0047961	glycine N-acyltransferase activity	1	0	0.07	1.00000	character(0)
1502	GO:0048019	receptor antagonist activity	3	0	0.2	1.00000	character(0)
1503	GO:0048029	monosaccharide binding	48	0	3.25	1.00000	character(0)
1504	GO:0048365	Rac GTPase binding	14	0	0.95	1.00000	character(0)
1505	GO:0048531	beta-1,3-galactosyltransferase activity	7	0	0.47	1.00000	character(0)
1506	GO:0050080	malonyl-CoA decarboxylase activity	2	0	0.14	1.00000	character(0)
1507	GO:0050194	phosphonoacetaldehyde hydrolase activity	2	0	0.14	1.00000	character(0)
1508	GO:0050220	prostaglandin-E synthase activity	3	0	0.2	1.00000	character(0)
1509	GO:0050265	RNA uridylyltransferase activity	2	0	0.14	1.00000	character(0)
1510	GO:0050277	sedoheptulokinase activity	1	0	0.07	1.00000	character(0)
1511	GO:0050308	sugar-phosphatase activity	6	0	0.41	1.00000	character(0)
1512	GO:0050309	sugar-terminal-phosphatase activity	2	0	0.14	1.00000	character(0)
1513	GO:0050333	thiamin-triphosphatase activity	1	0	0.07	1.00000	character(0)
1514	GO:0050385	ureidoglycolate lyase activity	5	0	0.34	1.00000	character(0)
1515	GO:0050528	acyloxyacyl hydrolase activity	2	0	0.14	1.00000	character(0)
1516	GO:0050664	oxidoreductase activity, acting on NAD(P...	15	0	1.01	1.00000	character(0)
1517	GO:0050694	galactose 3-O-sulfotransferase activity	33	0	2.23	1.00000	character(0)
1518	GO:0050750	low-density lipoprotein particle recepto...	3	0	0.2	1.00000	character(0)
1519	GO:0050811	GABA receptor binding	1	0	0.07	1.00000	character(0)
1520	GO:0050840	extracellular matrix binding	3	0	0.2	1.00000	character(0)
1521	GO:0051018	protein kinase A binding	2	0	0.14	1.00000	character(0)
1522	GO:0051087	chaperone binding	13	0	0.88	1.00000	character(0)
1523	GO:0051184	cofactor transmembrane transporter activ...	4	0	0.27	1.00000	character(0)
1524	GO:0051185	coenzyme transmembrane transporter activ...	3	0	0.2	1.00000	character(0)
1525	GO:0051219	phosphoprotein binding	1	0	0.07	1.00000	character(0)
1526	GO:0051424	corticotropin-releasing hormone binding	3	0	0.2	1.00000	character(0)
1527	GO:0051499	D-aminoacyl-tRNA deacylase activity	6	0	0.41	1.00000	character(0)
1528	GO:0051723	protein methylesterase activity	2	0	0.14	1.00000	character(0)
1529	GO:0051731	polynucleotide 5'-hydroxyl-kinase activi...	1	0	0.07	1.00000	character(0)
1530	GO:0051733	polydeoxyribonucleotide kinase activity	1	0	0.07	1.00000	character(0)
1531	GO:0051734	ATP-dependent polynucleotide kinase acti...	1	0	0.07	1.00000	character(0)
1532	GO:0051748	UTP-monosaccharide-1-phosphate uridylylt...	3	0	0.2	1.00000	character(0)
1533	GO:0051751	alpha-1,4-mannosyltransferase activity	1	0	0.07	1.00000	character(0)
1534	GO:0051765	inositol tetrakisphosphate kinase activi...	1	0	0.07	1.00000	character(0)
1535	GO:0051766	inositol trisphosphate kinase activity	1	0	0.07	1.00000	character(0)
1536	GO:0051879	Hsp90 protein binding	2	0	0.14	1.00000	character(0)
1537	GO:0052725	inositol-1,3,4-trisphosphate 6-kinase ac...	1	0	0.07	1.00000	character(0)
1538	GO:0052726	inositol-1,3,4-trisphosphate 5-kinase ac...	1	0	0.07	1.00000	character(0)
1539	GO:0052742	phosphatidylinositol kinase activity	4	0	0.27	1.00000	character(0)
1540	GO:0052744	phosphatidylinositol monophosphate phosp...	1	0	0.07	1.00000	character(0)
1541	GO:0052745	inositol phosphate phosphatase activity	3	0	0.2	1.00000	character(0)
1542	GO:0052824	dolichyl-pyrophosphate Man7GlcNAc2 alpha...	2	0	0.14	1.00000	character(0)
1543	GO:0052834	inositol monophosphate phosphatase activ...	1	0	0.07	1.00000	character(0)
1544	GO:0052855	ADP-dependent NAD(P)H-hydrate dehydratas...	2	0	0.14	1.00000	character(0)
1545	GO:0052866	phosphatidylinositol phosphate phosphata...	11	0	0.74	1.00000	character(0)
1546	GO:0060072	large conductance calcium-activated pota...	3	0	0.2	1.00000	character(0)
1547	GO:0060090	molecular adaptor activity	29	0	1.96	1.00000	character(0)
1548	GO:0061578	Lys63-specific deubiquitinase activity	3	0	0.2	1.00000	character(0)
1549	GO:0061929	gamma-glutamylaminecyclotransferase acti...	8	0	0.54	1.00000	character(0)
1550	GO:0070001	aspartic-type peptidase activity	43	0	2.91	1.00000	character(0)
1551	GO:0070003	threonine-type peptidase activity	14	0	0.95	1.00000	character(0)
1552	GO:0070004	cysteine-type exopeptidase activity	2	0	0.14	1.00000	character(0)
1553	GO:0070006	metalloaminopeptidase activity	20	0	1.35	1.00000	character(0)
1554	GO:0070008	serine-type exopeptidase activity	8	0	0.54	1.00000	character(0)
1555	GO:0070138	ubiquitin-like protein-specific isopepti...	1	0	0.07	1.00000	character(0)
1556	GO:0070140	SUMO-specific isopeptidase activity	1	0	0.07	1.00000	character(0)
1557	GO:0070273	phosphatidylinositol-4-phosphate binding	1	0	0.07	1.00000	character(0)
1558	GO:0070325	lipoprotein particle receptor binding	4	0	0.27	1.00000	character(0)
1559	GO:0070405	ammonium ion binding	3	0	0.2	1.00000	character(0)
1560	GO:0070412	R-SMAD binding	2	0	0.14	1.00000	character(0)
1561	GO:0070491	repressing transcription factor binding	3	0	0.2	1.00000	character(0)
1562	GO:0070530	K63-linked polyubiquitin modification-de...	1	0	0.07	1.00000	character(0)
1563	GO:0070547	L-tyrosine aminotransferase activity	2	0	0.14	1.00000	character(0)
1564	GO:0070548	L-glutamine aminotransferase activity	2	0	0.14	1.00000	character(0)
1565	GO:0070566	adenylyltransferase activity	12	0	0.81	1.00000	character(0)
1566	GO:0070567	cytidylyltransferase activity	6	0	0.41	1.00000	character(0)
1567	GO:0070569	uridylyltransferase activity	9	0	0.61	1.00000	character(0)
1568	GO:0070573	metallodipeptidase activity	8	0	0.54	1.00000	character(0)
1569	GO:0070577	lysine-acetylated histone binding	1	0	0.07	1.00000	character(0)
1570	GO:0070579	methylcytosine dioxygenase activity	3	0	0.2	1.00000	character(0)
1571	GO:0070628	proteasome binding	1	0	0.07	1.00000	character(0)
1572	GO:0070679	inositol 1,4,5 trisphosphate binding	3	0	0.2	1.00000	character(0)
1573	GO:0070717	poly-purine tract binding	2	0	0.14	1.00000	character(0)
1574	GO:0070735	protein-glycine ligase activity	2	0	0.14	1.00000	character(0)
1575	GO:0070773	protein-N-terminal glutamine amidohydrol...	3	0	0.2	1.00000	character(0)
1576	GO:0070815	peptidyl-lysine 5-dioxygenase activity	2	0	0.14	1.00000	character(0)
1577	GO:0070818	protoporphyrinogen oxidase activity	2	0	0.14	1.00000	character(0)
1578	GO:0070840	dynein complex binding	1	0	0.07	1.00000	character(0)
1579	GO:0070851	growth factor receptor binding	4	0	0.27	1.00000	character(0)
1580	GO:0070976	TIR domain binding	5	0	0.34	1.00000	character(0)
1581	GO:0071077	adenosine 3',5'-bisphosphate transmembra...	3	0	0.2	1.00000	character(0)
1582	GO:0071253	connexin binding	3	0	0.2	1.00000	character(0)
1583	GO:0071617	lysophospholipid acyltransferase activit...	1	0	0.07	1.00000	character(0)
1584	GO:0071933	Arp2/3 complex binding	1	0	0.07	1.00000	character(0)
1585	GO:0072544	L-DOPA binding	3	0	0.2	1.00000	character(0)
1586	GO:0072545	tyrosine binding	3	0	0.2	1.00000	character(0)
1587	GO:0072572	poly-ADP-D-ribose binding	1	0	0.07	1.00000	character(0)
1588	GO:0080019	fatty-acyl-CoA reductase (alcohol-formin...	2	0	0.14	1.00000	character(0)
1589	GO:0080025	phosphatidylinositol-3,5-bisphosphate bi...	5	0	0.34	1.00000	character(0)
1590	GO:0080048	GDP-D-glucose phosphorylase activity	1	0	0.07	1.00000	character(0)
1591	GO:0080132	fatty acid alpha-hydroxylase activity	1	0	0.07	1.00000	character(0)
1592	GO:0090079	translation regulator activity, nucleic ...	1	0	0.07	1.00000	character(0)
1593	GO:0090482	vitamin transmembrane transporter activi...	18	0	1.22	1.00000	character(0)
1594	GO:0090599	alpha-glucosidase activity	1	0	0.07	1.00000	character(0)
1595	GO:0097020	COPII adaptor activity	1	0	0.07	1.00000	character(0)
1596	GO:0097153	cysteine-type endopeptidase activity inv...	4	0	0.27	1.00000	character(0)
1597	GO:0097200	cysteine-type endopeptidase activity inv...	4	0	0.27	1.00000	character(0)
1598	GO:0097506	deaminated base DNA N-glycosylase activi...	20	0	1.35	1.00000	character(0)
1599	GO:0097617	annealing activity	3	0	0.2	1.00000	character(0)
1600	GO:0097642	calcitonin family receptor activity	3	0	0.2	1.00000	character(0)
1601	GO:0098518	polynucleotide phosphatase activity	2	0	0.14	1.00000	character(0)
1602	GO:0098531	transcription factor activity, direct li...	14	0	0.95	1.00000	character(0)
1603	GO:0098599	palmitoyl hydrolase activity	9	0	0.61	1.00000	character(0)
1604	GO:0098748	endocytic adaptor activity	3	0	0.2	1.00000	character(0)
1605	GO:0098809	nitrite reductase activity	1	0	0.07	1.00000	character(0)
1606	GO:0098847	sequence-specific single stranded DNA bi...	1	0	0.07	1.00000	character(0)
1607	GO:0099106	ion channel regulator activity	3	0	0.2	1.00000	character(0)
1608	GO:0099122	RNA polymerase II C-terminal domain bind...	1	0	0.07	1.00000	character(0)
1609	GO:0099516	ion antiporter activity	24	0	1.62	1.00000	character(0)
1610	GO:0099528	G protein-coupled neurotransmitter recep...	10	0	0.68	1.00000	character(0)
1611	GO:0099589	serotonin receptor activity	2	0	0.14	1.00000	character(0)
1612	GO:0099602	neurotransmitter receptor regulator acti...	3	0	0.2	1.00000	character(0)
1613	GO:0099604	ligand-gated calcium channel activity	4	0	0.27	1.00000	character(0)
1614	GO:0106017	phosphatidylinositol-3,4-bisphosphate ph...	2	0	0.14	1.00000	character(0)
1615	GO:0106018	phosphatidylinositol-3,5-bisphosphate ph...	1	0	0.07	1.00000	character(0)
1616	GO:0106019	phosphatidylinositol-4,5-bisphosphate ph...	4	0	0.27	1.00000	character(0)
1617	GO:0106050	tRNA 2'-O-methyltransferase activity	1	0	0.07	1.00000	character(0)
1618	GO:0106073	dolichyl pyrophosphate Glc2Man9GlcNAc2 a...	1	0	0.07	1.00000	character(0)
1619	GO:0106130	purine phosphoribosyltransferase activit...	2	0	0.14	1.00000	character(0)
1620	GO:0120013	intermembrane lipid transfer activity	9	0	0.61	1.00000	character(0)
1621	GO:0140030	modification-dependent protein binding	4	0	0.27	1.00000	character(0)
1622	GO:0140033	acetylation-dependent protein binding	1	0	0.07	1.00000	character(0)
1623	GO:0140034	methylation-dependent protein binding	2	0	0.14	1.00000	character(0)
1624	GO:0140103	catalytic activity, acting on a glycopro...	12	0	0.81	1.00000	character(0)
1625	GO:1901338	catecholamine binding	3	0	0.2	1.00000	character(0)
1626	GO:1901567	fatty acid derivative binding	12	0	0.81	1.00000	character(0)
1627	GO:1901618	organic hydroxy compound transmembrane t...	9	0	0.61	1.00000	character(0)
1628	GO:1901681	sulfur compound binding	39	0	2.64	1.00000	character(0)
1629	GO:1901682	sulfur compound transmembrane transporte...	23	0	1.56	1.00000	character(0)
1630	GO:1901981	phosphatidylinositol phosphate binding	15	0	1.01	1.00000	character(0)
1631	GO:1902936	phosphatidylinositol bisphosphate bindin...	8	0	0.54	1.00000	character(0)
1632	GO:1990782	protein tyrosine kinase binding	2	0	0.14	1.00000	character(0)
1633	GO:1990817	RNA adenylyltransferase activity	1	0	0.07	1.00000	character(0)
1634	GO:2001070	starch binding	4	0	0.27	1.00000	character(0)
