# Supplementary material for: Germline-related molecular phenotype in Metazoa: conservation and innovation highlighted by comparative transcriptomics
Source: EvoDevo. 2023 Jan 30;14:2. doi: 10.1186/s13227-022-00207-3 (PMC9885605; doi:10.1186/s13227-022-00207-3)
Supplement: Supplementary file 1 — Additional file 1: Zipped directory comprehending more detailed information on the species-specific transcriptomic analyses (transcriptomic statistics, read counts, fasta of upregulated transcripts, GO/IPR enrichment analyses, ratios bootstrap iterations) and extensive results of the comparative analyses (co-upregulated transcripts, co-enriched GO/IPR, comparisons of different cut-off iterations) [file 13227_2022_207_MOESM1_ESM.zip › SUPPLEMENTARY_MATERIAL/Ruditapes_philippinarum/IPR_counts_odds.txt]

IPR_code	N_full_transcriptome	N_germline-related_subset	Odds_ratio	Pvalue
IPR000001	78	1	0.2295236	0.1308
IPR000007	4	1	5.89905	0.1974
IPR000008	103	5	0.90256	1
IPR000014	21	1	0.884629	1
IPR000031	5	2	11.80150	0.02567
IPR000033	72	3	0.76904	1
IPR000047	12	3	5.9024	0.02338
IPR000048	85	20	5.4744	1.683e-08
IPR000053	19	1	0.982959	1
IPR000058	10	1	1.966242	0.423
IPR000061	9	3	8.8547	0.01007
IPR000073	35	1	0.520223	1
IPR000082	25	1	0.737131	1
IPR000086	39	4	2.02347	0.1539
IPR000089	12	1	1.608662	0.4831
IPR000092	10	1	1.966242	0.423
IPR000095	25	1	0.737131	1
IPR000096	21	1	0.884629	1
IPR000101	16	1	1.179614	0.5851
IPR000120	8	1	2.528049	0.3559
IPR000152	660	52	1.5225	0.006689
IPR000156	9	2	5.05764	0.08017
IPR000157	164	2	0.217904	0.01343
IPR000159	29	2	1.31082	0.6672
IPR000163	6	1	3.53938	0.281
IPR000164	4	3	53.0921	0.0005872
IPR000169	52	2	0.707531	1
IPR000175	105	7	1.26444	0.5115
IPR000182	58	1	0.3101778	0.374
IPR000195	31	1	0.589633	1
IPR000197	1	1	Inf	0.05349
IPR000198	40	5	2.5301	0.0608
IPR000203	43	2	0.86300	1
IPR000206	1	1	Inf	0.05349
IPR000209	54	4	1.41601	0.5351
IPR000210	331	4	0.215362	0.0001838
IPR000214	4	1	5.89905	0.1974
IPR000217	117	14	2.4116	0.005561
IPR000219	48	7	3.0256	0.01335
IPR000222	12	1	1.608662	0.4831
IPR000225	40	4	1.96724	0.1642
IPR000241	4	1	5.89905	0.1974
IPR000242	143	2	0.250460	0.0373
IPR000253	49	11	5.1368	4.438e-05
IPR000269	37	1	0.491302	0.7217
IPR000276	342	5	0.261252	0.0003949
IPR000283	4	1	5.89905	0.1974
IPR000286	10	2	4.42547	0.09676
IPR000299	46	1	0.3929826	0.5177
IPR000301	93	9	1.89851	0.09853
IPR000304	1	1	Inf	0.05349
IPR000312	12	1	1.608662	0.4831
IPR000313	16	6	10.6347	0.0001172
IPR000315	832	19	0.40966	1.678e-05
IPR000322	16	1	1.179614	0.5851
IPR000323	44	6	2.79729	0.02881
IPR000326	38	1	0.478025	0.7219
IPR000330	45	16	9.8094	6.327e-10
IPR000352	5	1	4.424297	0.2404
IPR000357	8	2	5.9007	0.06459
IPR000358	5	1	4.424297	0.2404
IPR000375	3	1	8.84934	0.1521
IPR000380	4	1	5.89905	0.1974
IPR000385	1	1	Inf	0.05349
IPR000387	153	5	0.59705	0.3644
IPR000398	2	1	17.6939	0.1041
IPR000403	24	1	0.769196	1
IPR000408	37	3	1.56172	0.4482
IPR000421	99	10	1.9914	0.0435
IPR000426	9	1	2.211966	0.3903
IPR000432	6	3	17.7053	0.002706
IPR000433	28	2	1.36125	0.6605
IPR000436	635	23	0.66228	0.05078
IPR000463	24	2	1.60887	0.3702
IPR000467	32	11	9.2988	4.562e-07
IPR000477	304	2	0.116558	1.652e-05
IPR000483	41	1	0.442148	0.725
IPR000504	253	53	4.7565	2.2e-16
IPR000536	66	3	0.84238	1
IPR000537	12	1	1.608662	0.4831
IPR000542	25	4	3.37326	0.04208
IPR000555	17	3	3.79382	0.0593
IPR000557	16	1	1.179614	0.5851
IPR000558	2	1	17.6939	0.1041
IPR000560	14	1	1.361131	0.5369
IPR000566	25	2	1.53888	0.3896
IPR000569	62	1	0.2898160	0.2622
IPR000571	88	12	2.8010	0.002514
IPR000589	2	1	17.6939	0.1041
IPR000591	16	2	2.52857	0.2099
IPR000594	14	2	2.95012	0.1704
IPR000595	47	5	2.1082	0.1051
IPR000602	18	2	2.21238	0.2501
IPR000608	79	6	1.45515	0.3183
IPR000626	106	8	1.44555	0.2798
IPR000629	45	15	8.8871	6.06e-09
IPR000639	6	1	3.53938	0.281
IPR000640	16	2	2.52857	0.2099
IPR000644	13	1	1.474576	0.5107
IPR000649	6	2	8.85202	0.03715
IPR000668	85	2	0.425958	0.3301
IPR000679	16	3	4.08624	0.05079
IPR000690	9	3	8.8547	0.01007
IPR000701	6	2	8.85202	0.03715
IPR000716	17	2	2.36013	0.2299
IPR000717	32	6	4.0894	0.006356
IPR000719	531	56	2.1071	1.498e-06
IPR000720	7	1	2.949453	0.3195
IPR000722	8	2	5.9007	0.06459
IPR000730	1	1	Inf	0.05349
IPR000731	28	1	0.655187	1
IPR000738	16	2	2.52857	0.2099
IPR000742	1274	80	1.19070	0.1468
IPR000749	5	1	4.424297	0.2404
IPR000751	9	1	2.211966	0.3903
IPR000757	4	1	5.89905	0.1974
IPR000782	31	1	0.589633	1
IPR000788	3	1	8.84934	0.1521
IPR000789	6	1	3.53938	0.281
IPR000795	37	10	6.5714	1.736e-05
IPR000800	11	1	1.769572	0.4538
IPR000819	11	1	1.769572	0.4538
IPR000832	100	5	0.93111	1
IPR000834	22	3	2.7954	0.1105
IPR000836	15	2	2.72319	0.19
IPR000850	18	1	1.040813	1
IPR000859	145	9	1.17141	0.5791
IPR000863	148	12	1.56346	0.1405
IPR000866	12	1	1.608662	0.4831
IPR000873	69	1	0.259947	0.1855
IPR000883	2	1	17.6939	0.1041
IPR000884	448	15	0.61093	0.05758
IPR000889	12	1	1.608662	0.4831
IPR000905	7	1	2.949453	0.3195
IPR000909	9	1	2.211966	0.3903
IPR000924	3	2	35.4026	0.008276
IPR000938	18	2	2.21238	0.2501
IPR000945	39	6	3.2214	0.01667
IPR000949	3	1	8.84934	0.1521
IPR000953	20	3	3.12441	0.08842
IPR000956	3	1	8.84934	0.1521
IPR000959	5	1	4.424297	0.2404
IPR000960	31	2	1.22038	0.6813
IPR000961	28	2	1.36125	0.6605
IPR000969	2	2	Inf	0.002861
IPR000977	3	1	8.84934	0.1521
IPR000981	1	1	Inf	0.05349
IPR000990	34	1	0.535998	1
IPR000994	24	2	1.60887	0.3702
IPR000998	90	4	0.82270	1
IPR000999	3	1	8.84934	0.1521
IPR001005	43	13	7.6976	2.301e-07
IPR001007	77	15	4.2974	1.225e-05
IPR001012	12	2	3.5402	0.1324
IPR001024	62	2	0.589492	0.774
IPR001025	14	3	4.82910	0.03573
IPR001031	4	1	5.89905	0.1974
IPR001033	4	1	5.89905	0.1974
IPR001041	16	1	1.179614	0.5851
IPR001045	4	1	5.89905	0.1974
IPR001054	44	3	1.29493	0.5097
IPR001067	7	1	2.949453	0.3195
IPR001073	673	6	0.157433	7.4e-10
IPR001087	2	1	17.6939	0.1041
IPR001093	4	1	5.89905	0.1974
IPR001094	10	1	1.966242	0.423
IPR001098	6	1	3.53938	0.281
IPR001104	17	1	1.105863	0.6073
IPR001107	37	2	1.01106	1
IPR001126	9	4	14.1666	0.0008285
IPR001128	196	5	0.46226	0.1082
IPR001130	24	1	0.769196	1
IPR001148	28	1	0.655187	1
IPR001154	1	1	Inf	0.05349
IPR001161	1	1	Inf	0.05349
IPR001163	37	4	2.14626	0.134
IPR001171	7	1	2.949453	0.3195
IPR001173	35	3	1.65940	0.4337
IPR001179	21	5	5.5366	0.004322
IPR001180	9	1	2.211966	0.3903
IPR001190	316	7	0.39939	0.008286
IPR001199	17	1	1.105863	0.6073
IPR001202	65	7	2.13800	0.08618
IPR001208	24	10	12.674	1.854e-07
IPR001214	64	10	3.2842	0.002026
IPR001223	25	3	2.41411	0.1471
IPR001227	16	3	4.08624	0.05079
IPR001236	6	1	3.53938	0.281
IPR001241	1	1	Inf	0.05349
IPR001242	4	1	5.89905	0.1974
IPR001245	176	13	1.4129	0.2366
IPR001247	16	2	2.52857	0.2099
IPR001251	48	1	0.3762455	0.5194
IPR001254	144	9	1.18011	0.5769
IPR001258	30	3	1.96690	0.2149
IPR001267	2	1	17.6939	0.1041
IPR001269	9	2	5.05764	0.08017
IPR001273	3	1	8.84934	0.1521
IPR001278	6	1	3.53938	0.281
IPR001279	23	5	4.9205	0.006539
IPR001283	27	4	3.07983	0.05371
IPR001289	3	1	8.84934	0.1521
IPR001293	41	3	1.39723	0.4818
IPR001299	32	3	1.83112	0.2437
IPR001304	483	13	0.4871	0.005982
IPR001313	6	1	3.53938	0.281
IPR001314	64	6	1.83197	0.1563
IPR001315	72	8	2.21487	0.0572
IPR001322	8	2	5.9007	0.06459
IPR001331	9	1	2.211966	0.3903
IPR001352	1	1	Inf	0.05349
IPR001353	25	1	0.737131	1
IPR001356	143	27	4.1473	9.972e-09
IPR001357	40	13	8.5528	8.804e-08
IPR001360	18	2	2.21238	0.2501
IPR001370	236	1	0.0749951	6.096e-05
IPR001372	24	2	1.60887	0.3702
IPR001374	11	1	1.769572	0.4538
IPR001375	13	1	1.474576	0.5107
IPR001394	44	5	2.27050	0.08453
IPR001401	4	1	5.89905	0.1974
IPR001404	4	1	5.89905	0.1974
IPR001406	2	1	17.6939	0.1041
IPR001412	21	6	7.088	0.00063
IPR001424	20	3	3.12441	0.08842
IPR001433	17	1	1.105863	0.6073
IPR001436	35	1	0.520223	1
IPR001440	27	3	2.2128	0.1734
IPR001452	163	11	1.28149	0.3835
IPR001466	32	3	1.83112	0.2437
IPR001478	134	10	1.42832	0.2492
IPR001487	24	10	12.674	1.854e-07
IPR001494	19	5	6.3276	0.0027
IPR001496	56	1	0.3214694	0.3707
IPR001497	1	1	Inf	0.05349
IPR001503	30	2	1.26398	0.6741
IPR001506	32	3	1.83112	0.2437
IPR001507	37	19	18.7845	4.533e-15
IPR001509	22	1	0.842487	1
IPR001519	6	1	3.53938	0.281
IPR001525	10	3	7.5903	0.01382
IPR001537	6	1	3.53938	0.281
IPR001555	8	1	2.528049	0.3559
IPR001564	12	3	5.9024	0.02338
IPR001565	14	1	1.361131	0.5369
IPR001567	6	1	3.53938	0.281
IPR001578	13	1	1.474576	0.5107
IPR001579	16	3	4.08624	0.05079
IPR001584	167	2	0.213930	0.00936
IPR001590	51	4	1.50648	0.3509
IPR001594	43	3	1.32733	0.5002
IPR001599	61	2	0.599496	0.7728
IPR001604	3	1	8.84934	0.1521
IPR001606	15	1	1.263894	0.5617
IPR001607	11	2	3.93404	0.1142
IPR001608	5	1	4.424297	0.2404
IPR001609	78	2	0.465253	0.4442
IPR001610	10	1	1.966242	0.423
IPR001611	321	37	2.3219	1.459e-05
IPR001612	33	3	1.77010	0.2583
IPR001613	16	1	1.179614	0.5851
IPR001623	83	8	1.88977	0.08636
IPR001628	67	2	0.544093	0.5858
IPR001631	1	1	Inf	0.05349
IPR001632	6	1	3.53938	0.281
IPR001650	167	48	7.2400	2.2e-16
IPR001660	80	6	1.43546	0.3242
IPR001674	1	1	Inf	0.05349
IPR001678	20	2	1.96657	0.2906
IPR001680	376	63	3.6176	8.968e-16
IPR001697	10	1	1.966242	0.423
IPR001699	11	6	21.2573	8.529e-06
IPR001701	16	2	2.52857	0.2099
IPR001709	17	1	1.105863	0.6073
IPR001715	69	6	1.68646	0.2735
IPR001723	57	3	0.98295	1
IPR001726	2	1	17.6939	0.1041
IPR001734	85	1	0.2103682	0.09196
IPR001739	9	3	8.8547	0.01007
IPR001747	26	7	6.5311	0.0003323
IPR001750	3	1	8.84934	0.1521
IPR001752	79	20	6.0318	4.331e-09
IPR001753	33	4	2.44237	0.09772
IPR001754	1	1	Inf	0.05349
IPR001763	44	2	0.842433	1
IPR001766	27	12	14.2022	4.393e-09
IPR001772	4	1	5.89905	0.1974
IPR001781	55	4	1.38822	0.539
IPR001790	6	1	3.53938	0.281
IPR001791	53	1	0.3400353	0.5315
IPR001796	6	3	17.7053	0.002706
IPR001806	196	2	0.181849	0.003511
IPR001810	94	9	1.87617	0.1002
IPR001816	2	1	17.6939	0.1041
IPR001828	101	1	0.1766546	0.04519
IPR001839	12	1	1.608662	0.4831
IPR001841	550	30	1.02099	0.8493
IPR001844	1	1	Inf	0.05349
IPR001846	135	22	3.4631	3e-06
IPR001849	171	8	0.86802	0.8646
IPR001852	2	1	17.6939	0.1041
IPR001857	2	1	17.6939	0.1041
IPR001870	45	1	0.4019217	0.5176
IPR001873	36	4	2.21321	0.1244
IPR001876	31	6	4.2529	0.005405
IPR001878	104	12	2.3132	0.01297
IPR001879	46	3	1.23465	0.7363
IPR001881	733	53	1.3860	0.03108
IPR001882	4	1	5.89905	0.1974
IPR001905	4	1	5.89905	0.1974
IPR001907	3	1	8.84934	0.1521
IPR001910	7	1	2.949453	0.3195
IPR001919	5	1	4.424297	0.2404
IPR001926	28	2	1.36125	0.6605
IPR001930	20	5	5.9058	0.003443
IPR001932	24	1	0.769196	1
IPR001943	4	1	5.89905	0.1974
IPR001945	2	1	17.6939	0.1041
IPR001950	4	2	17.6996	0.01597
IPR001952	25	1	0.737131	1
IPR001965	89	16	3.8941	1.842e-05
IPR001972	18	1	1.040813	1
IPR002008	5	1	4.424297	0.2404
IPR002013	5	1	4.424297	0.2404
IPR002015	3	1	8.84934	0.1521
IPR002018	110	3	0.49555	0.2891
IPR002035	369	19	0.96024	1
IPR002048	430	25	1.09296	0.6661
IPR002054	6	1	3.53938	0.281
IPR002058	4	1	5.89905	0.1974
IPR002067	26	1	0.707631	1
IPR002068	38	1	0.478025	0.7219
IPR002070	2	2	Inf	0.002861
IPR002075	6	1	3.53938	0.281
IPR002081	2	2	Inf	0.002861
IPR002082	5	1	4.424297	0.2404
IPR002083	13	1	1.474576	0.5107
IPR002092	1	1	Inf	0.05349
IPR002093	1	1	Inf	0.05349
IPR002099	3	1	8.84934	0.1521
IPR002109	29	1	0.631775	1
IPR002110	381	28	1.40732	0.08601
IPR002119	10	5	17.7167	8.769e-05
IPR002121	4	2	17.6996	0.01597
IPR002125	13	5	11.0743	0.0003911
IPR002126	206	18	1.69832	0.04151
IPR002129	21	2	1.86312	0.3107
IPR002130	52	4	1.47506	0.3598
IPR002136	2	1	17.6939	0.1041
IPR002155	8	1	2.528049	0.3559
IPR002164	5	1	4.424297	0.2404
IPR002167	4	1	5.89905	0.1974
IPR002172	205	12	1.10050	0.7544
IPR002173	3	1	8.84934	0.1521
IPR002181	266	1	0.0664649	1.374e-05
IPR002194	7	7	Inf	1.245e-09
IPR002195	2	1	17.6939	0.1041
IPR002205	1	1	Inf	0.05349
IPR002218	3	1	8.84934	0.1521
IPR002219	38	4	2.0830	0.1438
IPR002223	36	2	1.04083	0.7189
IPR002225	10	1	1.966242	0.423
IPR002227	31	1	0.589633	1
IPR002298	7	2	7.07974	0.05019
IPR002300	17	2	2.36013	0.2299
IPR002301	2	1	17.6939	0.1041
IPR002305	8	1	2.528049	0.3559
IPR002307	2	1	17.6939	0.1041
IPR002313	1	1	Inf	0.05349
IPR002314	16	3	4.08624	0.05079
IPR002316	5	1	4.424297	0.2404
IPR002317	11	2	3.93404	0.1142
IPR002318	5	2	11.80150	0.02567
IPR002328	17	2	2.36013	0.2299
IPR002343	5	1	4.424297	0.2404
IPR002344	4	2	17.6996	0.01597
IPR002347	201	13	1.22447	0.4328
IPR002350	104	5	0.89342	1
IPR002355	28	1	0.655187	1
IPR002376	17	1	1.105863	0.6073
IPR002394	35	3	1.65940	0.4337
IPR002401	166	4	0.43611	0.1165
IPR002403	4	1	5.89905	0.1974
IPR002423	17	12	42.624	2.585e-12
IPR002429	3	2	35.4026	0.008276
IPR002438	3	1	8.84934	0.1521
IPR002452	41	5	2.45984	0.06633
IPR002453	50	7	2.8847	0.01652
IPR002464	18	7	11.2827	2.346e-05
IPR002466	7	3	13.2798	0.004548
IPR002470	2	1	17.6939	0.1041
IPR002471	4	1	5.89905	0.1974
IPR002474	2	1	17.6939	0.1041
IPR002478	9	2	5.05764	0.08017
IPR002483	8	1	2.528049	0.3559
IPR002501	2	2	Inf	0.002861
IPR002502	28	1	0.655187	1
IPR002515	5	2	11.80150	0.02567
IPR002524	18	1	1.040813	1
IPR002557	132	8	1.14189	0.6962
IPR002562	17	3	3.79382	0.0593
IPR002575	11	1	1.769572	0.4538
IPR002591	22	1	0.842487	1
IPR002616	8	1	2.528049	0.3559
IPR002624	4	1	5.89905	0.1974
IPR002640	17	2	2.36013	0.2299
IPR002646	1	1	Inf	0.05349
IPR002652	7	3	13.2798	0.004548
IPR002656	13	7	20.6983	1.605e-06
IPR002659	57	7	2.48054	0.03175
IPR002687	10	2	4.42547	0.09676
IPR002695	2	2	Inf	0.002861
IPR002706	4	1	5.89905	0.1974
IPR002710	5	1	4.424297	0.2404
IPR002711	3	1	8.84934	0.1521
IPR002713	8	2	5.9007	0.06459
IPR002716	9	3	8.8547	0.01007
IPR002717	4	2	17.6996	0.01597
IPR002719	3	1	8.84934	0.1521
IPR002720	3	1	8.84934	0.1521
IPR002735	3	1	8.84934	0.1521
IPR002740	2	1	17.6939	0.1041
IPR002755	3	3	Inf	0.0001529
IPR002782	4	1	5.89905	0.1974
IPR002791	2	1	17.6939	0.1041
IPR002792	2	1	17.6939	0.1041
IPR002848	8	1	2.528049	0.3559
IPR002857	10	1	1.966242	0.423
IPR002870	12	2	3.5402	0.1324
IPR002877	8	2	5.9007	0.06459
IPR002884	43	4	1.81577	0.2906
IPR002885	9	4	14.1666	0.0008285
IPR002889	80	1	0.2237042	0.1318
IPR002890	36	1	0.505349	1
IPR002893	44	5	2.27050	0.08453
IPR002903	1	1	Inf	0.05349
IPR002905	8	2	5.9007	0.06459
IPR002912	6	2	8.85202	0.03715
IPR002919	16	8	17.7338	5.804e-07
IPR002925	5	1	4.424297	0.2404
IPR002937	33	1	0.552759	1
IPR002939	13	1	1.474576	0.5107
IPR002942	7	1	2.949453	0.3195
IPR002999	39	13	8.8817	6.25e-08
IPR003000	21	1	0.884629	1
IPR003008	65	10	3.2245	0.002281
IPR003011	3	1	8.84934	0.1521
IPR003018	9	1	2.211966	0.3903
IPR003021	3	1	8.84934	0.1521
IPR003029	14	5	9.8441	0.0005816
IPR003033	9	1	2.211966	0.3903
IPR003034	13	4	7.8739	0.003956
IPR003084	5	2	11.80150	0.02567
IPR003096	19	1	0.982959	1
IPR003097	6	1	3.53938	0.281
IPR003100	7	3	13.2798	0.004548
IPR003101	2	1	17.6939	0.1041
IPR003105	3	2	35.4026	0.008276
IPR003107	21	7	8.8655	7.438e-05
IPR003111	6	2	8.85202	0.03715
IPR003117	7	2	7.07974	0.05019
IPR003121	6	2	8.85202	0.03715
IPR003126	9	2	5.05764	0.08017
IPR003130	3	1	8.84934	0.1521
IPR003146	5	1	4.424297	0.2404
IPR003150	6	1	3.53938	0.281
IPR003152	7	1	2.949453	0.3195
IPR003156	1	1	Inf	0.05349
IPR003165	7	3	13.2798	0.004548
IPR003169	6	3	17.7053	0.002706
IPR003172	41	7	3.6489	0.005634
IPR003180	1	1	Inf	0.05349
IPR003185	3	1	8.84934	0.1521
IPR003186	3	1	8.84934	0.1521
IPR003226	4	1	5.89905	0.1974
IPR003307	7	1	2.949453	0.3195
IPR003316	4	1	5.89905	0.1974
IPR003323	29	3	2.04258	0.2008
IPR003338	3	1	8.84934	0.1521
IPR003347	35	1	0.520223	1
IPR003350	5	1	4.424297	0.2404
IPR003392	39	1	0.465436	0.7226
IPR003395	7	3	13.2798	0.004548
IPR003406	17	1	1.105863	0.6073
IPR003409	13	2	3.21836	0.1511
IPR003410	125	9	1.3739	0.3195
IPR003421	6	1	3.53938	0.281
IPR003439	130	8	1.16066	0.6936
IPR003495	8	1	2.528049	0.3559
IPR003511	5	2	11.80150	0.02567
IPR003527	7	1	2.949453	0.3195
IPR003533	10	1	1.966242	0.423
IPR003563	1	1	Inf	0.05349
IPR003582	50	11	5.0052	5.416e-05
IPR003583	6	1	3.53938	0.281
IPR003591	172	12	1.32834	0.3089
IPR003593	205	41	4.4718	2.375e-13
IPR003594	7	2	7.07974	0.05019
IPR003595	121	4	0.60435	0.4187
IPR003598	341	6	0.31549	0.001489
IPR003599	430	9	0.37633	0.001147
IPR003601	2	1	17.6939	0.1041
IPR003602	2	1	17.6939	0.1041
IPR003603	5	1	4.424297	0.2404
IPR003604	41	6	3.0372	0.02099
IPR003607	42	1	0.431355	0.7267
IPR003609	90	1	0.1985306	0.09455
IPR003613	11	1	1.769572	0.4538
IPR003615	4	1	5.89905	0.1974
IPR003616	13	5	11.0743	0.0003911
IPR003617	5	1	4.424297	0.2404
IPR003618	11	2	3.93404	0.1142
IPR003649	8	1	2.528049	0.3559
IPR003650	17	4	5.4501	0.0111
IPR003653	9	2	5.05764	0.08017
IPR003654	8	1	2.528049	0.3559
IPR003656	14	2	2.95012	0.1704
IPR003663	12	1	1.608662	0.4831
IPR003689	24	2	1.60887	0.3702
IPR003697	1	1	Inf	0.05349
IPR003726	25	4	3.37326	0.04208
IPR003788	1	1	Inf	0.05349
IPR003822	2	1	17.6939	0.1041
IPR003827	2	1	17.6939	0.1041
IPR003859	9	4	14.1666	0.0008285
IPR003874	2	2	Inf	0.002861
IPR003877	54	1	0.333613	0.3692
IPR003886	24	10	12.674	1.854e-07
IPR003887	4	1	5.89905	0.1974
IPR003890	10	3	7.5903	0.01382
IPR003891	8	1	2.528049	0.3559
IPR003894	3	1	8.84934	0.1521
IPR003903	29	6	4.6228	0.00382
IPR003954	19	3	3.31973	0.07814
IPR003956	1	1	Inf	0.05349
IPR003958	14	6	13.2934	4.821e-05
IPR003959	82	19	5.3648	4.97e-08
IPR003960	38	9	5.5046	0.0001403
IPR003961	419	10	0.43066	0.004346
IPR004000	67	2	0.544093	0.5858
IPR004015	1	1	Inf	0.05349
IPR004031	91	1	0.1963209	0.09568
IPR004045	83	10	2.4286	0.01306
IPR004046	65	5	1.47523	0.3984
IPR004057	2	1	17.6939	0.1041
IPR004087	35	6	3.6660	0.009935
IPR004088	35	6	3.6660	0.009935
IPR004095	7	2	7.07974	0.05019
IPR004102	4	1	5.89905	0.1974
IPR004114	4	1	5.89905	0.1974
IPR004130	21	1	0.884629	1
IPR004147	4	1	5.89905	0.1974
IPR004148	14	1	1.361131	0.5369
IPR004154	16	3	4.08624	0.05079
IPR004160	12	3	5.9024	0.02338
IPR004161	25	9	9.9794	3.308e-06
IPR004166	23	1	0.804176	1
IPR004170	36	1	0.505349	1
IPR004172	9	1	2.211966	0.3903
IPR004179	12	1	1.608662	0.4831
IPR004181	13	1	1.474576	0.5107
IPR004201	2	1	17.6939	0.1041
IPR004245	29	4	2.83335	0.06689
IPR004273	23	3	2.65544	0.1223
IPR004274	9	1	2.211966	0.3903
IPR004301	2	2	Inf	0.002861
IPR004302	30	1	0.609977	1
IPR004305	5	3	26.5516	0.001409
IPR004307	14	1	1.361131	0.5369
IPR004327	3	1	8.84934	0.1521
IPR004343	1	1	Inf	0.05349
IPR004344	21	5	5.5366	0.004322
IPR004360	5	1	4.424297	0.2404
IPR004364	21	1	0.884629	1
IPR004365	13	2	3.21836	0.1511
IPR004367	13	11	97.694	7.117e-13
IPR004394	5	1	4.424297	0.2404
IPR004412	1	1	Inf	0.05349
IPR004416	2	1	17.6939	0.1041
IPR004493	4	1	5.89905	0.1974
IPR004516	1	1	Inf	0.05349
IPR004521	1	1	Inf	0.05349
IPR004526	1	1	Inf	0.05349
IPR004527	1	1	Inf	0.05349
IPR004539	3	1	8.84934	0.1521
IPR004541	1	1	Inf	0.05349
IPR004545	1	1	Inf	0.05349
IPR004575	3	1	8.84934	0.1521
IPR004579	1	1	Inf	0.05349
IPR004583	1	1	Inf	0.05349
IPR004584	1	1	Inf	0.05349
IPR004585	1	1	Inf	0.05349
IPR004589	4	2	17.6996	0.01597
IPR004591	1	1	Inf	0.05349
IPR004595	3	1	8.84934	0.1521
IPR004600	3	1	8.84934	0.1521
IPR004607	1	1	Inf	0.05349
IPR004649	1	1	Inf	0.05349
IPR004733	1	1	Inf	0.05349
IPR004739	1	1	Inf	0.05349
IPR004752	4	1	5.89905	0.1974
IPR004802	1	1	Inf	0.05349
IPR004803	1	1	Inf	0.05349
IPR004808	6	1	3.53938	0.281
IPR004815	3	1	8.84934	0.1521
IPR004823	2	1	17.6939	0.1041
IPR004827	53	2	0.693644	1
IPR004835	38	5	2.68379	0.05056
IPR004843	54	4	1.41601	0.5351
IPR004853	12	1	1.608662	0.4831
IPR004859	4	2	17.6996	0.01597
IPR004866	7	1	2.949453	0.3195
IPR004867	9	1	2.211966	0.3903
IPR004870	15	2	2.72319	0.19
IPR004871	3	1	8.84934	0.1521
IPR004875	81	1	0.2209037	0.1327
IPR004910	7	1	2.949453	0.3195
IPR004971	2	1	17.6939	0.1041
IPR005011	1	1	Inf	0.05349
IPR005012	1	1	Inf	0.05349
IPR005018	47	6	2.59239	0.03832
IPR005024	19	1	0.982959	1
IPR005025	7	2	7.07974	0.05019
IPR005026	2	1	17.6939	0.1041
IPR005033	5	2	11.80150	0.02567
IPR005037	5	1	4.424297	0.2404
IPR005043	2	1	17.6939	0.1041
IPR005079	6	1	3.53938	0.281
IPR005101	5	3	26.5516	0.001409
IPR005108	5	1	4.424297	0.2404
IPR005120	1	1	Inf	0.05349
IPR005123	55	2	0.667442	1
IPR005135	50	6	2.41557	0.04963
IPR005139	1	1	Inf	0.05349
IPR005144	3	1	8.84934	0.1521
IPR005146	2	1	17.6939	0.1041
IPR005148	1	1	Inf	0.05349
IPR005172	1	1	Inf	0.05349
IPR005178	13	1	1.474576	0.5107
IPR005199	7	1	2.949453	0.3195
IPR005201	1	1	Inf	0.05349
IPR005225	236	11	0.86450	0.7716
IPR005251	1	1	Inf	0.05349
IPR005314	2	2	Inf	0.002861
IPR005331	71	6	1.63450	0.28
IPR005334	24	6	5.9075	0.001361
IPR005339	1	1	Inf	0.05349
IPR005341	2	1	17.6939	0.1041
IPR005349	5	1	4.424297	0.2404
IPR005365	1	1	Inf	0.05349
IPR005398	3	1	8.84934	0.1521
IPR005442	6	4	35.4262	0.0001124
IPR005479	13	2	3.21836	0.1511
IPR005480	1	1	Inf	0.05349
IPR005482	7	1	2.949453	0.3195
IPR005483	4	1	5.89905	0.1974
IPR005502	22	2	1.76984	0.3307
IPR005515	40	1	0.453494	0.7236
IPR005517	17	2	2.36013	0.2299
IPR005522	9	1	2.211966	0.3903
IPR005532	6	1	3.53938	0.281
IPR005533	22	4	3.93605	0.0276
IPR005549	2	2	Inf	0.002861
IPR005550	2	2	Inf	0.002861
IPR005554	1	1	Inf	0.05349
IPR005607	5	1	4.424297	0.2404
IPR005612	10	1	1.966242	0.423
IPR005635	2	2	Inf	0.002861
IPR005636	1	1	Inf	0.05349
IPR005647	2	1	17.6939	0.1041
IPR005798	2	1	17.6939	0.1041
IPR005809	4	1	5.89905	0.1974
IPR005811	8	1	2.528049	0.3559
IPR005821	107	2	0.336567	0.1307
IPR005822	5	1	4.424297	0.2404
IPR005824	9	2	5.05764	0.08017
IPR005828	42	1	0.431355	0.7267
IPR005829	32	1	0.570601	1
IPR005839	2	1	17.6939	0.1041
IPR005854	2	1	17.6939	0.1041
IPR005935	3	1	8.84934	0.1521
IPR005937	7	1	2.949453	0.3195
IPR005938	1	1	Inf	0.05349
IPR005956	7	1	2.949453	0.3195
IPR005990	2	1	17.6939	0.1041
IPR006015	69	1	0.259947	0.1855
IPR006016	74	1	0.2421189	0.189
IPR006020	26	1	0.707631	1
IPR006026	37	3	1.56172	0.4482
IPR006029	95	4	0.77742	0.8197
IPR006043	41	3	1.39723	0.4818
IPR006047	8	1	2.528049	0.3559
IPR006050	6	4	35.4262	0.0001124
IPR006066	1	1	Inf	0.05349
IPR006073	82	8	1.9153	0.08283
IPR006074	2	2	Inf	0.002861
IPR006076	27	1	0.68040	1
IPR006077	6	1	3.53938	0.281
IPR006084	10	2	4.42547	0.09676
IPR006085	11	2	3.93404	0.1142
IPR006086	7	2	7.07974	0.05019
IPR006089	16	4	5.9041	0.008857
IPR006091	26	4	3.21988	0.0477
IPR006093	7	1	2.949453	0.3195
IPR006094	12	1	1.608662	0.4831
IPR006108	8	2	5.9007	0.06459
IPR006121	11	1	1.769572	0.4538
IPR006130	1	1	Inf	0.05349
IPR006131	3	1	8.84934	0.1521
IPR006132	3	1	8.84934	0.1521
IPR006133	9	3	8.8547	0.01007
IPR006134	15	3	4.42664	0.04293
IPR006145	4	1	5.89905	0.1974
IPR006166	7	5	44.3294	8.373e-06
IPR006171	3	2	35.4026	0.008276
IPR006172	6	3	17.7053	0.002706
IPR006176	14	2	2.95012	0.1704
IPR006180	4	1	5.89905	0.1974
IPR006186	15	1	1.263894	0.5617
IPR006195	25	4	3.37326	0.04208
IPR006201	170	4	0.42556	0.08711
IPR006202	154	3	0.350862	0.06962
IPR006204	9	1	2.211966	0.3903
IPR006207	8	2	5.9007	0.06459
IPR006225	2	1	17.6939	0.1041
IPR006262	6	3	17.7053	0.002706
IPR006274	1	1	Inf	0.05349
IPR006275	1	1	Inf	0.05349
IPR006342	36	1	0.505349	1
IPR006349	4	1	5.89905	0.1974
IPR006357	11	1	1.769572	0.4538
IPR006369	1	1	Inf	0.05349
IPR006439	10	1	1.966242	0.423
IPR006461	27	5	4.0265	0.01314
IPR006463	1	1	Inf	0.05349
IPR006535	1	1	Inf	0.05349
IPR006553	38	3	1.51707	0.4561
IPR006554	4	4	Inf	8.173e-06
IPR006555	4	4	Inf	8.173e-06
IPR006560	3	2	35.4026	0.008276
IPR006565	5	1	4.424297	0.2404
IPR006568	2	2	Inf	0.002861
IPR006569	11	2	3.93404	0.1142
IPR006572	2	1	17.6939	0.1041
IPR006575	23	2	1.68552	0.3506
IPR006576	11	3	6.6399	0.01825
IPR006577	3	1	8.84934	0.1521
IPR006592	5	2	11.80150	0.02567
IPR006593	27	2	1.41573	0.6541
IPR006594	25	7	6.8936	0.0002546
IPR006595	11	3	6.6399	0.01825
IPR006597	11	1	1.769572	0.4538
IPR006600	34	2	1.10590	0.7036
IPR006612	38	1	0.478025	0.7219
IPR006619	25	1	0.737131	1
IPR006621	10	6	26.5778	4.062e-06
IPR006623	4	1	5.89905	0.1974
IPR006630	5	2	11.80150	0.02567
IPR006636	4	1	5.89905	0.1974
IPR006638	8	2	5.9007	0.06459
IPR006640	5	1	4.424297	0.2404
IPR006641	2	1	17.6939	0.1041
IPR006652	75	1	0.2388424	0.1907
IPR006671	24	12	17.7567	7.944e-10
IPR006674	22	1	0.842487	1
IPR006676	4	1	5.89905	0.1974
IPR006677	4	1	5.89905	0.1974
IPR006680	26	1	0.707631	1
IPR006689	57	2	0.643146	0.7698
IPR006709	8	3	10.6248	0.006988
IPR006735	6	2	8.85202	0.03715
IPR006746	2	1	17.6939	0.1041
IPR006759	10	1	1.966242	0.423
IPR006767	5	2	11.80150	0.02567
IPR006768	2	2	Inf	0.002861
IPR006786	1	1	Inf	0.05349
IPR006787	1	1	Inf	0.05349
IPR006802	4	1	5.89905	0.1974
IPR006804	1	1	Inf	0.05349
IPR006818	1	1	Inf	0.05349
IPR006849	10	1	1.966242	0.423
IPR006880	2	1	17.6939	0.1041
IPR006885	5	1	4.424297	0.2404
IPR006886	1	1	Inf	0.05349
IPR006888	2	1	17.6939	0.1041
IPR006906	3	1	8.84934	0.1521
IPR006917	7	2	7.07974	0.05019
IPR006935	17	3	3.79382	0.0593
IPR006941	8	2	5.9007	0.06459
IPR006984	2	1	17.6939	0.1041
IPR007005	3	1	8.84934	0.1521
IPR007007	20	4	4.4278	0.01989
IPR007015	3	2	35.4026	0.008276
IPR007019	1	1	Inf	0.05349
IPR007023	1	1	Inf	0.05349
IPR007034	4	1	5.89905	0.1974
IPR007042	2	1	17.6939	0.1041
IPR007052	25	1	0.737131	1
IPR007066	8	2	5.9007	0.06459
IPR007074	12	1	1.608662	0.4831
IPR007080	7	1	2.949453	0.3195
IPR007081	18	2	2.21238	0.2501
IPR007083	4	2	17.6996	0.01597
IPR007109	9	2	5.05764	0.08017
IPR007110	698	10	0.25462	1.063e-07
IPR007111	66	1	0.2719602	0.2663
IPR007120	3	3	Inf	0.0001529
IPR007121	3	3	Inf	0.0001529
IPR007125	16	9	22.8116	2.876e-08
IPR007128	1	1	Inf	0.05349
IPR007130	3	1	8.84934	0.1521
IPR007144	1	1	Inf	0.05349
IPR007145	1	1	Inf	0.05349
IPR007146	4	2	17.6996	0.01597
IPR007148	4	2	17.6996	0.01597
IPR007150	2	1	17.6939	0.1041
IPR007174	1	1	Inf	0.05349
IPR007177	1	1	Inf	0.05349
IPR007180	1	1	Inf	0.05349
IPR007185	4	3	53.0921	0.0005872
IPR007187	5	2	11.80150	0.02567
IPR007193	1	1	Inf	0.05349
IPR007197	17	2	2.36013	0.2299
IPR007198	4	1	5.89905	0.1974
IPR007199	1	1	Inf	0.05349
IPR007205	1	1	Inf	0.05349
IPR007206	1	1	Inf	0.05349
IPR007207	2	1	17.6939	0.1041
IPR007209	2	2	Inf	0.002861
IPR007231	2	1	17.6939	0.1041
IPR007232	1	1	Inf	0.05349
IPR007237	2	1	17.6939	0.1041
IPR007238	8	1	2.528049	0.3559
IPR007243	1	1	Inf	0.05349
IPR007245	2	1	17.6939	0.1041
IPR007252	1	1	Inf	0.05349
IPR007257	1	1	Inf	0.05349
IPR007259	11	2	3.93404	0.1142
IPR007275	5	1	4.424297	0.2404
IPR007276	4	1	5.89905	0.1974
IPR007282	4	1	5.89905	0.1974
IPR007287	1	1	Inf	0.05349
IPR007308	2	1	17.6939	0.1041
IPR007319	2	1	17.6939	0.1041
IPR007342	2	1	17.6939	0.1041
IPR007345	12	1	1.608662	0.4831
IPR007356	6	2	8.85202	0.03715
IPR007379	5	1	4.424297	0.2404
IPR007397	5	1	4.424297	0.2404
IPR007421	5	1	4.424297	0.2404
IPR007502	20	7	9.5471	5.199e-05
IPR007504	5	1	4.424297	0.2404
IPR007526	8	2	5.9007	0.06459
IPR007529	10	2	4.42547	0.09676
IPR007537	1	1	Inf	0.05349
IPR007577	40	1	0.453494	0.7236
IPR007582	3	1	8.84934	0.1521
IPR007590	2	1	17.6939	0.1041
IPR007593	50	2	0.737041	1
IPR007641	3	3	Inf	0.0001529
IPR007642	3	3	Inf	0.0001529
IPR007644	4	3	53.0921	0.0005872
IPR007645	5	3	26.5516	0.001409
IPR007646	3	2	35.4026	0.008276
IPR007647	2	2	Inf	0.002861
IPR007671	2	2	Inf	0.002861
IPR007673	38	2	0.98295	1
IPR007694	1	1	Inf	0.05349
IPR007695	5	3	26.5516	0.001409
IPR007696	6	3	17.7053	0.002706
IPR007707	5	1	4.424297	0.2404
IPR007708	1	1	Inf	0.05349
IPR007710	5	1	4.424297	0.2404
IPR007720	1	1	Inf	0.05349
IPR007725	2	1	17.6939	0.1041
IPR007728	7	2	7.07974	0.05019
IPR007741	4	1	5.89905	0.1974
IPR007743	71	1	0.252510	0.1859
IPR007759	1	1	Inf	0.05349
IPR007783	2	2	Inf	0.002861
IPR007811	1	1	Inf	0.05349
IPR007823	1	1	Inf	0.05349
IPR007828	1	1	Inf	0.05349
IPR007856	25	1	0.737131	1
IPR007857	2	1	17.6939	0.1041
IPR007858	7	2	7.07974	0.05019
IPR007860	6	3	17.7053	0.002706
IPR007861	4	3	53.0921	0.0005872
IPR007863	17	1	1.105863	0.6073
IPR007872	1	1	Inf	0.05349
IPR007889	45	2	0.822825	1
IPR007900	1	1	Inf	0.05349
IPR007902	1	1	Inf	0.05349
IPR007949	1	1	Inf	0.05349
IPR007965	2	1	17.6939	0.1041
IPR007972	2	1	17.6939	0.1041
IPR008011	13	1	1.474576	0.5107
IPR008045	2	1	17.6939	0.1041
IPR008046	2	1	17.6939	0.1041
IPR008047	1	1	Inf	0.05349
IPR008048	2	2	Inf	0.002861
IPR008049	1	1	Inf	0.05349
IPR008050	11	2	3.93404	0.1142
IPR008077	7	1	2.949453	0.3195
IPR008092	2	1	17.6939	0.1041
IPR008111	3	1	8.84934	0.1521
IPR008139	46	1	0.3929826	0.5177
IPR008144	12	3	5.9024	0.02338
IPR008145	14	3	4.82910	0.03573
IPR008148	1	1	Inf	0.05349
IPR008166	23	3	2.65544	0.1223
IPR008173	1	1	Inf	0.05349
IPR008181	2	1	17.6939	0.1041
IPR008251	1	1	Inf	0.05349
IPR008254	15	1	1.263894	0.5617
IPR008265	1	1	Inf	0.05349
IPR008266	82	4	0.90723	1
IPR008268	3	1	8.84934	0.1521
IPR008269	3	1	8.84934	0.1521
IPR008271	256	40	3.3080	1.241e-09
IPR008276	26	1	0.707631	1
IPR008280	83	9	2.15541	0.04358
IPR008283	2	1	17.6939	0.1041
IPR008331	6	1	3.53938	0.281
IPR008336	5	1	4.424297	0.2404
IPR008373	20	1	0.931207	1
IPR008383	1	1	Inf	0.05349
IPR008422	28	8	7.0922	7.864e-05
IPR008425	2	2	Inf	0.002861
IPR008426	3	2	35.4026	0.008276
IPR008428	5	1	4.424297	0.2404
IPR008431	2	1	17.6939	0.1041
IPR008468	2	1	17.6939	0.1041
IPR008555	2	1	17.6939	0.1041
IPR008576	6	1	3.53938	0.281
IPR008591	1	1	Inf	0.05349
IPR008593	4	1	5.89905	0.1974
IPR008594	3	2	35.4026	0.008276
IPR008610	1	1	Inf	0.05349
IPR008636	5	2	11.80150	0.02567
IPR008669	1	1	Inf	0.05349
IPR008676	4	1	5.89905	0.1974
IPR008677	1	1	Inf	0.05349
IPR008685	6	1	3.53938	0.281
IPR008705	2	2	Inf	0.002861
IPR008721	1	1	Inf	0.05349
IPR008775	43	1	0.421077	0.7287
IPR008795	12	2	3.5402	0.1324
IPR008805	1	1	Inf	0.05349
IPR008833	1	1	Inf	0.05349
IPR008847	3	1	8.84934	0.1521
IPR008851	3	1	8.84934	0.1521
IPR008858	28	1	0.655187	1
IPR008893	4	1	5.89905	0.1974
IPR008895	5	2	11.80150	0.02567
IPR008905	6	1	3.53938	0.281
IPR008906	45	1	0.4019217	0.5176
IPR008909	6	1	3.53938	0.281
IPR008914	8	2	5.9007	0.06459
IPR008918	4	1	5.89905	0.1974
IPR008921	14	2	2.95012	0.1704
IPR008922	31	1	0.589633	1
IPR008925	2	1	17.6939	0.1041
IPR008926	5	1	4.424297	0.2404
IPR008927	24	4	3.54199	0.03686
IPR008928	31	2	1.22038	0.6813
IPR008930	92	3	0.59599	0.4903
IPR008932	1	1	Inf	0.05349
IPR008936	67	6	1.74183	0.1732
IPR008942	23	2	1.68552	0.3506
IPR008949	15	2	2.72319	0.19
IPR008952	112	9	1.54767	0.2033
IPR008964	1	1	Inf	0.05349
IPR008965	16	3	4.08624	0.05079
IPR008967	32	7	4.9634	0.001283
IPR008971	13	1	1.474576	0.5107
IPR008972	71	3	0.78036	1
IPR008974	68	4	1.10597	0.7847
IPR008977	54	8	3.0827	0.007664
IPR008978	70	3	0.79203	1
IPR008979	277	19	1.30497	0.2816
IPR008983	766	6	0.137917	7.372e-12
IPR008984	61	12	4.3466	8.067e-05
IPR008991	20	1	0.931207	1
IPR009000	50	15	7.6175	3.067e-08
IPR009001	15	5	8.8601	0.0008341
IPR009003	211	9	0.78766	0.6439
IPR009008	12	2	3.5402	0.1324
IPR009010	3	1	8.84934	0.1521
IPR009011	28	1	0.655187	1
IPR009019	3	1	8.84934	0.1521
IPR009022	4	1	5.89905	0.1974
IPR009030	529	21	0.72947	0.1738
IPR009040	6	1	3.53938	0.281
IPR009048	48	2	0.769117	1
IPR009057	274	44	3.4211	7.659e-11
IPR009060	60	2	0.609844	0.7717
IPR009068	18	3	3.54112	0.06842
IPR009071	39	10	6.1182	2.872e-05
IPR009072	48	20	12.7149	1.356e-13
IPR009075	27	4	3.07983	0.05371
IPR009077	3	1	8.84934	0.1521
IPR009078	9	2	5.05764	0.08017
IPR009080	20	4	4.4278	0.01989
IPR009081	13	2	3.21836	0.1511
IPR009091	42	3	1.36138	0.4909
IPR009097	9	3	8.8547	0.01007
IPR009100	29	4	2.83335	0.06689
IPR009109	5	1	4.424297	0.2404
IPR009110	1	1	Inf	0.05349
IPR009269	6	1	3.53938	0.281
IPR009290	1	1	Inf	0.05349
IPR009292	6	1	3.53938	0.281
IPR009311	26	2	1.47474	0.6481
IPR009360	2	1	17.6939	0.1041
IPR009378	1	1	Inf	0.05349
IPR009449	2	1	17.6939	0.1041
IPR009454	3	1	8.84934	0.1521
IPR009511	1	1	Inf	0.05349
IPR009533	2	1	17.6939	0.1041
IPR009539	1	1	Inf	0.05349
IPR009548	1	1	Inf	0.05349
IPR009604	1	1	Inf	0.05349
IPR009621	1	1	Inf	0.05349
IPR009668	3	2	35.4026	0.008276
IPR009674	1	1	Inf	0.05349
IPR009675	1	1	Inf	0.05349
IPR009716	7	1	2.949453	0.3195
IPR009723	3	1	8.84934	0.1521
IPR009730	1	1	Inf	0.05349
IPR009738	1	1	Inf	0.05349
IPR009772	3	2	35.4026	0.008276
IPR009800	2	1	17.6939	0.1041
IPR009818	2	1	17.6939	0.1041
IPR009829	6	3	17.7053	0.002706
IPR009852	1	1	Inf	0.05349
IPR010014	1	1	Inf	0.05349
IPR010073	1	1	Inf	0.05349
IPR010226	3	1	8.84934	0.1521
IPR010255	55	1	0.3274288	0.3697
IPR010281	12	1	1.608662	0.4831
IPR010285	21	1	0.884629	1
IPR010291	10	1	1.966242	0.423
IPR010294	11	1	1.769572	0.4538
IPR010301	7	1	2.949453	0.3195
IPR010303	1	1	Inf	0.05349
IPR010304	3	3	Inf	0.0001529
IPR010339	2	2	Inf	0.002861
IPR010347	2	1	17.6939	0.1041
IPR010441	5	2	11.80150	0.02567
IPR010448	8	1	2.528049	0.3559
IPR010487	1	1	Inf	0.05349
IPR010492	3	2	35.4026	0.008276
IPR010505	1	1	Inf	0.05349
IPR010540	3	1	8.84934	0.1521
IPR010561	3	1	8.84934	0.1521
IPR010591	1	1	Inf	0.05349
IPR010597	2	1	17.6939	0.1041
IPR010604	1	1	Inf	0.05349
IPR010606	55	1	0.3274288	0.3697
IPR010613	4	1	5.89905	0.1974
IPR010614	5	4	70.7214	3.912e-05
IPR010620	2	1	17.6939	0.1041
IPR010643	1	1	Inf	0.05349
IPR010666	12	6	17.7224	1.628e-05
IPR010675	1	1	Inf	0.05349
IPR010684	2	1	17.6939	0.1041
IPR010729	2	1	17.6939	0.1041
IPR010734	30	1	0.609977	1
IPR010736	18	1	1.040813	1
IPR010742	1	1	Inf	0.05349
IPR010760	4	1	5.89905	0.1974
IPR010776	1	1	Inf	0.05349
IPR010796	5	2	11.80150	0.02567
IPR010911	3	1	8.84934	0.1521
IPR010918	7	2	7.07974	0.05019
IPR010920	38	5	2.68379	0.05056
IPR010935	10	2	4.42547	0.09676
IPR010945	3	1	8.84934	0.1521
IPR010977	7	2	7.07974	0.05019
IPR010978	8	1	2.528049	0.3559
IPR010979	8	3	10.6248	0.006988
IPR010982	11	1	1.769572	0.4538
IPR010987	82	9	2.18495	0.04198
IPR010994	12	4	8.8574	0.002859
IPR010995	4	2	17.6996	0.01597
IPR010996	6	1	3.53938	0.281
IPR010997	10	2	4.42547	0.09676
IPR011001	41	1	0.442148	0.725
IPR011009	636	60	1.8608	2.565e-05
IPR011010	90	1	0.1985306	0.09455
IPR011011	197	20	2.0061	0.006108
IPR011013	44	2	0.842433	1
IPR011015	2	1	17.6939	0.1041
IPR011016	20	4	4.4278	0.01989
IPR011029	266	5	0.33782	0.008648
IPR011030	21	6	7.088	0.00063
IPR011032	37	6	3.4294	0.013
IPR011034	8	1	2.528049	0.3559
IPR011035	6	1	3.53938	0.281
IPR011037	12	1	1.608662	0.4831
IPR011039	1	1	Inf	0.05349
IPR011042	570	18	0.57433	0.01876
IPR011043	13	1	1.474576	0.5107
IPR011044	89	2	0.406342	0.2424
IPR011047	52	8	3.2229	0.006089
IPR011049	4	1	5.89905	0.1974
IPR011050	26	1	0.707631	1
IPR011051	26	1	0.707631	1
IPR011053	17	1	1.105863	0.6073
IPR011054	9	2	5.05764	0.08017
IPR011059	20	1	0.931207	1
IPR011060	7	2	7.07974	0.05019
IPR011074	17	1	1.105863	0.6073
IPR011084	3	1	8.84934	0.1521
IPR011108	6	2	8.85202	0.03715
IPR011124	5	5	Inf	4.367e-07
IPR011145	2	2	Inf	0.002861
IPR011184	1	1	Inf	0.05349
IPR011234	13	1	1.474576	0.5107
IPR011236	2	1	17.6939	0.1041
IPR011249	19	1	0.982959	1
IPR011256	8	2	5.9007	0.06459
IPR011257	8	1	2.528049	0.3559
IPR011330	28	2	1.36125	0.6605
IPR011333	367	4	0.19387	3.365e-05
IPR011335	37	5	2.76753	0.04585
IPR011356	19	1	0.982959	1
IPR011364	4	2	17.6996	0.01597
IPR011381	1	1	Inf	0.05349
IPR011387	1	1	Inf	0.05349
IPR011400	1	1	Inf	0.05349
IPR011410	3	1	8.84934	0.1521
IPR011421	1	1	Inf	0.05349
IPR011430	2	1	17.6939	0.1041
IPR011442	3	1	8.84934	0.1521
IPR011488	1	1	Inf	0.05349
IPR011494	1	1	Inf	0.05349
IPR011498	6	3	17.7053	0.002706
IPR011519	1	1	Inf	0.05349
IPR011527	60	3	0.93116	1
IPR011545	114	31	6.6676	3.245e-14
IPR011559	1	1	Inf	0.05349
IPR011579	3	1	8.84934	0.1521
IPR011583	22	3	2.7954	0.1105
IPR011598	95	11	2.3220	0.018
IPR011607	3	3	Inf	0.0001529
IPR011611	8	1	2.528049	0.3559
IPR011625	50	1	0.3608746	0.523
IPR011626	90	3	0.60971	0.6348
IPR011629	2	1	17.6939	0.1041
IPR011641	124	5	0.74298	0.6886
IPR011644	4	1	5.89905	0.1974
IPR011645	13	1	1.474576	0.5107
IPR011657	19	1	0.982959	1
IPR011666	1	1	Inf	0.05349
IPR011677	4	2	17.6996	0.01597
IPR011682	17	2	2.36013	0.2299
IPR011687	1	1	Inf	0.05349
IPR011701	248	3	0.215852	0.001543
IPR011705	133	1	0.1337389	0.01077
IPR011706	35	1	0.520223	1
IPR011707	28	1	0.655187	1
IPR011709	14	7	17.7281	3.06e-06
IPR011761	24	4	3.54199	0.03686
IPR011762	4	1	5.89905	0.1974
IPR011763	6	1	3.53938	0.281
IPR011764	12	1	1.608662	0.4831
IPR011765	12	1	1.608662	0.4831
IPR011856	9	2	5.05764	0.08017
IPR011876	1	1	Inf	0.05349
IPR011899	10	1	1.966242	0.423
IPR011907	1	1	Inf	0.05349
IPR011940	1	1	Inf	0.05349
IPR011941	3	1	8.84934	0.1521
IPR011989	306	35	2.3007	2.96e-05
IPR011990	438	57	2.6799	7.044e-10
IPR011992	547	30	1.02698	0.8485
IPR011993	307	20	1.23459	0.3712
IPR012112	1	1	Inf	0.05349
IPR012170	3	1	8.84934	0.1521
IPR012173	1	1	Inf	0.05349
IPR012227	6	3	17.7053	0.002706
IPR012270	2	1	17.6939	0.1041
IPR012291	16	2	2.52857	0.2099
IPR012308	5	1	4.424297	0.2404
IPR012309	6	1	3.53938	0.281
IPR012310	11	1	1.769572	0.4538
IPR012317	73	1	0.2454864	0.1876
IPR012319	3	3	Inf	0.0001529
IPR012331	5	1	4.424297	0.2404
IPR012336	27	1	0.68040	1
IPR012337	412	25	1.14421	0.5086
IPR012338	44	4	1.77036	0.2967
IPR012340	153	22	2.9862	2.336e-05
IPR012341	34	2	1.10590	0.7036
IPR012348	1	1	Inf	0.05349
IPR012410	2	1	17.6939	0.1041
IPR012444	17	1	1.105863	0.6073
IPR012462	4	1	5.89905	0.1974
IPR012476	1	1	Inf	0.05349
IPR012485	1	1	Inf	0.05349
IPR012492	3	2	35.4026	0.008276
IPR012496	7	1	2.949453	0.3195
IPR012541	2	2	Inf	0.002861
IPR012542	1	1	Inf	0.05349
IPR012548	4	1	5.89905	0.1974
IPR012580	4	2	17.6996	0.01597
IPR012583	1	1	Inf	0.05349
IPR012588	2	1	17.6939	0.1041
IPR012590	2	1	17.6939	0.1041
IPR012591	2	1	17.6939	0.1041
IPR012592	6	1	3.53938	0.281
IPR012617	2	1	17.6939	0.1041
IPR012674	57	2	0.643146	0.7698
IPR012675	23	2	1.68552	0.3506
IPR012676	11	1	1.769572	0.4538
IPR012677	331	62	4.1447	2.2e-16
IPR012715	1	1	Inf	0.05349
IPR012716	2	2	Inf	0.002861
IPR012717	1	1	Inf	0.05349
IPR012719	1	1	Inf	0.05349
IPR012720	1	1	Inf	0.05349
IPR012721	1	1	Inf	0.05349
IPR012722	3	1	8.84934	0.1521
IPR012803	1	1	Inf	0.05349
IPR012916	8	2	5.9007	0.06459
IPR012920	1	1	Inf	0.05349
IPR012921	3	1	8.84934	0.1521
IPR012923	2	2	Inf	0.002861
IPR012929	4	1	5.89905	0.1974
IPR012947	3	2	35.4026	0.008276
IPR012948	4	1	5.89905	0.1974
IPR012951	4	1	5.89905	0.1974
IPR012952	3	1	8.84934	0.1521
IPR012953	5	1	4.424297	0.2404
IPR012954	1	1	Inf	0.05349
IPR012959	2	1	17.6939	0.1041
IPR012960	1	1	Inf	0.05349
IPR012961	3	1	8.84934	0.1521
IPR012966	4	1	5.89905	0.1974
IPR012971	1	1	Inf	0.05349
IPR012972	4	1	5.89905	0.1974
IPR012974	2	1	17.6939	0.1041
IPR012975	1	1	Inf	0.05349
IPR012976	5	1	4.424297	0.2404
IPR012977	1	1	Inf	0.05349
IPR012978	1	1	Inf	0.05349
IPR012980	2	1	17.6939	0.1041
IPR012984	2	1	17.6939	0.1041
IPR013005	1	1	Inf	0.05349
IPR013017	33	3	1.77010	0.2583
IPR013020	4	4	Inf	8.173e-06
IPR013024	18	1	1.040813	1
IPR013026	225	34	3.1748	4.847e-08
IPR013030	4	1	5.89905	0.1974
IPR013032	108	10	1.8082	0.08253
IPR013034	3	1	8.84934	0.1521
IPR013078	12	1	1.608662	0.4831
IPR013083	721	57	1.5291	0.00344
IPR013085	7	1	2.949453	0.3195
IPR013087	626	65	2.0739	3.991e-07
IPR013088	80	5	1.17986	0.6189
IPR013094	22	1	0.842487	1
IPR013098	312	4	0.228731	0.0003393
IPR013102	6	1	3.53938	0.281
IPR013105	10	3	7.5903	0.01382
IPR013106	24	1	0.769196	1
IPR013123	4	1	5.89905	0.1974
IPR013134	1	1	Inf	0.05349
IPR013136	1	1	Inf	0.05349
IPR013149	33	5	3.16310	0.0297
IPR013151	43	1	0.421077	0.7287
IPR013154	31	3	1.89667	0.2292
IPR013155	8	2	5.9007	0.06459
IPR013164	13	2	3.21836	0.1511
IPR013170	2	1	17.6939	0.1041
IPR013178	1	1	Inf	0.05349
IPR013194	1	1	Inf	0.05349
IPR013201	50	2	0.737041	1
IPR013212	1	1	Inf	0.05349
IPR013216	33	5	3.16310	0.0297
IPR013218	1	1	Inf	0.05349
IPR013235	1	1	Inf	0.05349
IPR013240	2	1	17.6939	0.1041
IPR013255	2	1	17.6939	0.1041
IPR013256	1	1	Inf	0.05349
IPR013272	8	2	5.9007	0.06459
IPR013273	14	2	2.95012	0.1704
IPR013283	4	1	5.89905	0.1974
IPR013320	344	10	0.52812	0.04061
IPR013328	16	2	2.52857	0.2099
IPR013346	1	1	Inf	0.05349
IPR013483	1	1	Inf	0.05349
IPR013497	4	1	5.89905	0.1974
IPR013498	1	1	Inf	0.05349
IPR013499	1	1	Inf	0.05349
IPR013500	2	1	17.6939	0.1041
IPR013506	1	1	Inf	0.05349
IPR013507	5	2	11.80150	0.02567
IPR013509	2	1	17.6939	0.1041
IPR013520	30	6	4.4302	0.004562
IPR013523	1	1	Inf	0.05349
IPR013525	20	1	0.931207	1
IPR013535	2	1	17.6939	0.1041
IPR013537	1	1	Inf	0.05349
IPR013594	25	2	1.53888	0.3896
IPR013598	9	1	2.211966	0.3903
IPR013602	25	2	1.53888	0.3896
IPR013627	1	1	Inf	0.05349
IPR013632	14	5	9.8441	0.0005816
IPR013638	1	1	Inf	0.05349
IPR013642	21	1	0.884629	1
IPR013650	6	1	3.53938	0.281
IPR013655	3	1	8.84934	0.1521
IPR013697	2	1	17.6939	0.1041
IPR013713	4	1	5.89905	0.1974
IPR013719	3	3	Inf	0.0001529
IPR013721	1	1	Inf	0.05349
IPR013748	7	1	2.949453	0.3195
IPR013757	1	1	Inf	0.05349
IPR013758	1	1	Inf	0.05349
IPR013759	1	1	Inf	0.05349
IPR013760	1	1	Inf	0.05349
IPR013761	111	8	1.37525	0.3925
IPR013763	33	14	13.0933	4.753e-10
IPR013766	72	2	0.505180	0.5938
IPR013767	10	1	1.966242	0.423
IPR013780	57	3	0.98295	1
IPR013783	1406	24	0.30153	2.76e-12
IPR013785	128	5	0.71876	0.6914
IPR013786	20	3	3.12441	0.08842
IPR013806	83	1	0.2155074	0.1352
IPR013815	28	7	5.9091	0.0005445
IPR013823	1	1	Inf	0.05349
IPR013824	2	1	17.6939	0.1041
IPR013825	4	1	5.89905	0.1974
IPR013826	2	1	17.6939	0.1041
IPR013838	7	3	13.2798	0.004548
IPR013848	3	1	8.84934	0.1521
IPR013876	1	1	Inf	0.05349
IPR013882	1	1	Inf	0.05349
IPR013883	2	2	Inf	0.002861
IPR013893	2	1	17.6939	0.1041
IPR013906	1	1	Inf	0.05349
IPR013913	1	1	Inf	0.05349
IPR013921	3	1	8.84934	0.1521
IPR013929	1	1	Inf	0.05349
IPR013930	1	1	Inf	0.05349
IPR013934	2	1	17.6939	0.1041
IPR013940	2	1	17.6939	0.1041
IPR013947	1	1	Inf	0.05349
IPR013949	1	1	Inf	0.05349
IPR013953	1	1	Inf	0.05349
IPR013955	4	1	5.89905	0.1974
IPR013968	14	2	2.95012	0.1704
IPR013979	4	2	17.6996	0.01597
IPR014001	176	50	7.1240	2.2e-16
IPR014002	4	1	5.89905	0.1974
IPR014009	8	1	2.528049	0.3559
IPR014012	4	1	5.89905	0.1974
IPR014013	6	5	88.6595	2.503e-06
IPR014014	50	17	9.162	4.155e-10
IPR014025	12	1	1.608662	0.4831
IPR014030	19	2	2.08227	0.2704
IPR014031	14	2	2.95012	0.1704
IPR014039	1	1	Inf	0.05349
IPR014043	13	3	5.31136	0.02921
IPR014044	28	4	2.95146	0.06011
IPR014048	1	1	Inf	0.05349
IPR014052	4	4	Inf	8.173e-06
IPR014133	1	1	Inf	0.05349
IPR014183	2	1	17.6939	0.1041
IPR014314	5	2	11.80150	0.02567
IPR014352	47	1	0.3844321	0.5183
IPR014646	2	1	17.6939	0.1041
IPR014710	70	6	1.66008	0.2766
IPR014711	2	1	17.6939	0.1041
IPR014719	2	1	17.6939	0.1041
IPR014720	17	5	7.3838	0.001571
IPR014721	44	7	3.3529	0.008357
IPR014722	20	1	0.931207	1
IPR014724	3	3	Inf	0.0001529
IPR014727	3	1	8.84934	0.1521
IPR014729	163	12	1.40774	0.2245
IPR014732	1	1	Inf	0.05349
IPR014744	1	1	Inf	0.05349
IPR014746	12	1	1.608662	0.4831
IPR014748	10	3	7.5903	0.01382
IPR014756	211	10	0.87986	0.8776
IPR014758	2	1	17.6939	0.1041
IPR014762	5	2	11.80150	0.02567
IPR014782	22	5	5.2104	0.00535
IPR014784	35	8	5.2533	0.000426
IPR014789	1	1	Inf	0.05349
IPR014808	1	1	Inf	0.05349
IPR014810	3	1	8.84934	0.1521
IPR014813	1	1	Inf	0.05349
IPR014840	1	1	Inf	0.05349
IPR014853	6	3	17.7053	0.002706
IPR014854	2	1	17.6939	0.1041
IPR014876	5	2	11.80150	0.02567
IPR014883	1	1	Inf	0.05349
IPR014886	5	3	26.5516	0.001409
IPR014892	3	1	8.84934	0.1521
IPR014905	1	1	Inf	0.05349
IPR014906	2	1	17.6939	0.1041
IPR014908	3	2	35.4026	0.008276
IPR014939	6	1	3.53938	0.281
IPR014978	1	1	Inf	0.05349
IPR015010	2	1	17.6939	0.1041
IPR015021	4	1	5.89905	0.1974
IPR015030	4	1	5.89905	0.1974
IPR015033	2	1	17.6939	0.1041
IPR015088	1	1	Inf	0.05349
IPR015145	1	1	Inf	0.05349
IPR015155	1	1	Inf	0.05349
IPR015163	6	2	8.85202	0.03715
IPR015187	2	1	17.6939	0.1041
IPR015188	2	1	17.6939	0.1041
IPR015194	1	1	Inf	0.05349
IPR015195	2	1	17.6939	0.1041
IPR015205	2	1	17.6939	0.1041
IPR015252	2	1	17.6939	0.1041
IPR015255	13	4	7.8739	0.003956
IPR015256	1	1	Inf	0.05349
IPR015267	1	1	Inf	0.05349
IPR015341	16	2	2.52857	0.2099
IPR015350	2	1	17.6939	0.1041
IPR015351	2	1	17.6939	0.1041
IPR015362	1	1	Inf	0.05349
IPR015371	2	2	Inf	0.002861
IPR015375	2	1	17.6939	0.1041
IPR015376	2	1	17.6939	0.1041
IPR015395	1	1	Inf	0.05349
IPR015408	1	1	Inf	0.05349
IPR015411	1	1	Inf	0.05349
IPR015413	5	1	4.424297	0.2404
IPR015415	15	4	6.4407	0.006932
IPR015418	2	1	17.6939	0.1041
IPR015421	103	2	0.349923	0.1822
IPR015422	75	2	0.484401	0.4404
IPR015424	113	2	0.318337	0.09492
IPR015452	4	1	5.89905	0.1974
IPR015500	30	3	1.96690	0.2149
IPR015507	3	2	35.4026	0.008276
IPR015510	32	1	0.570601	1
IPR015517	3	2	35.4026	0.008276
IPR015519	1	1	Inf	0.05349
IPR015525	2	1	17.6939	0.1041
IPR015590	61	5	1.58072	0.2618
IPR015615	13	1	1.474576	0.5107
IPR015633	4	1	5.89905	0.1974
IPR015649	4	1	5.89905	0.1974
IPR015655	21	1	0.884629	1
IPR015661	2	2	Inf	0.002861
IPR015699	7	1	2.949453	0.3195
IPR015712	6	3	17.7053	0.002706
IPR015760	6	2	8.85202	0.03715
IPR015793	6	1	3.53938	0.281
IPR015795	5	1	4.424297	0.2404
IPR015797	46	3	1.23465	0.7363
IPR015798	28	1	0.655187	1
IPR015806	5	1	4.424297	0.2404
IPR015807	2	1	17.6939	0.1041
IPR015813	11	1	1.769572	0.4538
IPR015816	16	5	8.0551	0.00116
IPR015817	3	2	35.4026	0.008276
IPR015819	29	7	5.6404	0.0006848
IPR015847	11	2	3.93404	0.1142
IPR015868	8	1	2.528049	0.3559
IPR015875	4	1	5.89905	0.1974
IPR015877	3	1	8.84934	0.1521
IPR015882	7	1	2.949453	0.3195
IPR015883	29	1	0.631775	1
IPR015886	1	1	Inf	0.05349
IPR015915	98	5	0.95117	1
IPR015919	274	18	1.24557	0.3456
IPR015943	543	75	2.8837	7.13e-14
IPR015946	4	1	5.89905	0.1974
IPR015947	22	7	8.2748	0.0001041
IPR015955	6	1	3.53938	0.281
IPR016009	3	1	8.84934	0.1521
IPR016021	35	4	2.28475	0.1152
IPR016024	488	64	2.7081	4.668e-11
IPR016035	50	3	1.12949	0.7495
IPR016036	9	2	5.05764	0.08017
IPR016039	37	3	1.56172	0.4482
IPR016059	9	1	2.211966	0.3903
IPR016068	8	1	2.528049	0.3559
IPR016069	8	1	2.528049	0.3559
IPR016084	11	3	6.6399	0.01825
IPR016095	7	1	2.949453	0.3195
IPR016102	8	1	2.528049	0.3559
IPR016130	124	2	0.289573	0.06936
IPR016135	118	8	1.28757	0.4155
IPR016151	5	3	26.5516	0.001409
IPR016160	16	2	2.52857	0.2099
IPR016161	62	5	1.55296	0.3857
IPR016162	55	5	1.7706	0.2187
IPR016163	42	4	1.86371	0.2849
IPR016166	17	1	1.105863	0.6073
IPR016177	8	3	10.6248	0.006988
IPR016181	80	6	1.43546	0.3242
IPR016182	23	1	0.804176	1
IPR016185	16	2	2.52857	0.2099
IPR016186	540	13	0.43394	0.00103
IPR016187	557	14	0.45357	0.001658
IPR016188	2	1	17.6939	0.1041
IPR016189	3	1	8.84934	0.1521
IPR016190	3	1	8.84934	0.1521
IPR016192	9	3	8.8547	0.01007
IPR016193	19	7	10.3425	3.543e-05
IPR016197	24	3	2.52910	0.1345
IPR016266	1	1	Inf	0.05349
IPR016314	1	1	Inf	0.05349
IPR016315	1	1	Inf	0.05349
IPR016435	4	1	5.89905	0.1974
IPR016438	2	1	17.6939	0.1041
IPR016467	9	4	14.1666	0.0008285
IPR016494	7	1	2.949453	0.3195
IPR016496	2	2	Inf	0.002861
IPR016558	2	1	17.6939	0.1041
IPR016575	2	1	17.6939	0.1041
IPR016580	2	1	17.6939	0.1041
IPR016616	2	1	17.6939	0.1041
IPR016642	1	1	Inf	0.05349
IPR016654	1	1	Inf	0.05349
IPR016690	1	1	Inf	0.05349
IPR016706	1	1	Inf	0.05349
IPR016722	2	1	17.6939	0.1041
IPR016858	1	1	Inf	0.05349
IPR016899	1	1	Inf	0.05349
IPR017025	1	1	Inf	0.05349
IPR017151	1	1	Inf	0.05349
IPR017164	1	1	Inf	0.05349
IPR017169	1	1	Inf	0.05349
IPR017198	1	1	Inf	0.05349
IPR017212	2	1	17.6939	0.1041
IPR017226	17	4	5.4501	0.0111
IPR017233	1	1	Inf	0.05349
IPR017261	2	2	Inf	0.002861
IPR017331	10	1	1.966242	0.423
IPR017334	1	1	Inf	0.05349
IPR017352	1	1	Inf	0.05349
IPR017380	1	1	Inf	0.05349
IPR017421	5	1	4.424297	0.2404
IPR017423	2	1	17.6939	0.1041
IPR017441	303	33	2.1757	0.0001514
IPR017448	272	7	0.46610	0.04143
IPR017452	427	6	0.250627	4.99e-05
IPR017459	4	1	5.89905	0.1974
IPR017850	174	6	0.63114	0.3138
IPR017853	213	9	0.77991	0.5439
IPR017860	2	1	17.6939	0.1041
IPR017861	6	1	3.53938	0.281
IPR017862	3	1	8.84934	0.1521
IPR017866	6	1	3.53938	0.281
IPR017871	75	5	1.26426	0.6017
IPR017872	6	1	3.53938	0.281
IPR017877	7	2	7.07974	0.05019
IPR017884	24	4	3.54199	0.03686
IPR017892	14	1	1.361131	0.5369
IPR017896	9	2	5.05764	0.08017
IPR017900	11	2	3.93404	0.1142
IPR017907	253	15	1.11572	0.6731
IPR017920	19	1	0.982959	1
IPR017923	11	3	6.6399	0.01825
IPR017925	3	3	Inf	0.0001529
IPR017926	8	3	10.6248	0.006988
IPR017927	28	1	0.655187	1
IPR017930	8	4	17.7110	0.0004807
IPR017932	13	1	1.474576	0.5107
IPR017938	29	1	0.631775	1
IPR017939	2	1	17.6939	0.1041
IPR017941	16	1	1.179614	0.5851
IPR017946	13	1	1.474576	0.5107
IPR017956	13	1	1.474576	0.5107
IPR017961	8	4	17.7110	0.0004807
IPR017964	7	2	7.07974	0.05019
IPR017970	96	15	3.2882	0.0001746
IPR017972	118	4	0.62029	0.5346
IPR017975	47	8	3.6365	0.00322
IPR017981	107	5	0.86709	1
IPR017983	54	2	0.680291	1
IPR017984	3	1	8.84934	0.1521
IPR017986	347	56	3.4517	1.744e-13
IPR017996	2	1	17.6939	0.1041
IPR017998	7	7	Inf	1.245e-09
IPR018000	90	3	0.60971	0.6348
IPR018011	58	6	2.04365	0.13
IPR018022	1	1	Inf	0.05349
IPR018034	2	1	17.6939	0.1041
IPR018039	4	3	53.0921	0.0005872
IPR018047	4	1	5.89905	0.1974
IPR018056	14	1	1.361131	0.5369
IPR018083	7	1	2.949453	0.3195
IPR018089	1	1	Inf	0.05349
IPR018090	2	1	17.6939	0.1041
IPR018094	1	1	Inf	0.05349
IPR018095	1	1	Inf	0.05349
IPR018097	565	45	1.5394	0.00823
IPR018101	1	1	Inf	0.05349
IPR018108	65	2	0.56139	0.5847
IPR018114	67	7	2.06674	0.0915
IPR018117	5	1	4.424297	0.2404
IPR018120	4	2	17.6996	0.01597
IPR018122	15	6	11.8163	7.671e-05
IPR018123	7	1	2.949453	0.3195
IPR018149	1	1	Inf	0.05349
IPR018152	10	3	7.5903	0.01382
IPR018162	3	2	35.4026	0.008276
IPR018163	6	2	8.85202	0.03715
IPR018164	5	2	11.80150	0.02567
IPR018165	5	2	11.80150	0.02567
IPR018170	14	1	1.361131	0.5369
IPR018186	10	6	26.5778	4.062e-06
IPR018200	37	5	2.76753	0.04585
IPR018201	11	2	3.93404	0.1142
IPR018209	3	1	8.84934	0.1521
IPR018215	3	1	8.84934	0.1521
IPR018222	6	1	3.53938	0.281
IPR018228	6	1	3.53938	0.281
IPR018236	6	3	17.7053	0.002706
IPR018244	16	4	5.9041	0.008857
IPR018247	420	23	1.02526	0.9131
IPR018253	25	4	3.37326	0.04208
IPR018297	30	3	1.96690	0.2149
IPR018299	1	1	Inf	0.05349
IPR018301	3	1	8.84934	0.1521
IPR018305	2	1	17.6939	0.1041
IPR018316	57	7	2.48054	0.03175
IPR018325	1	1	Inf	0.05349
IPR018326	1	1	Inf	0.05349
IPR018327	1	1	Inf	0.05349
IPR018328	1	1	Inf	0.05349
IPR018338	12	1	1.608662	0.4831
IPR018359	10	6	26.5778	4.062e-06
IPR018362	3	1	8.84934	0.1521
IPR018370	1	1	Inf	0.05349
IPR018378	156	3	0.34626	0.07082
IPR018394	1	1	Inf	0.05349
IPR018464	1	1	Inf	0.05349
IPR018468	1	1	Inf	0.05349
IPR018472	1	1	Inf	0.05349
IPR018488	28	3	2.1243	0.187
IPR018490	52	5	1.88383	0.2014
IPR018499	123	9	1.3981	0.3128
IPR018501	5	2	11.80150	0.02567
IPR018517	4	1	5.89905	0.1974
IPR018521	2	1	17.6939	0.1041
IPR018522	1	1	Inf	0.05349
IPR018525	12	8	35.4734	2.709e-08
IPR018527	1	1	Inf	0.05349
IPR018574	1	1	Inf	0.05349
IPR018607	1	1	Inf	0.05349
IPR018609	1	1	Inf	0.05349
IPR018613	1	1	Inf	0.05349
IPR018628	1	1	Inf	0.05349
IPR018629	8	1	2.528049	0.3559
IPR018630	3	1	8.84934	0.1521
IPR018641	1	1	Inf	0.05349
IPR018784	1	1	Inf	0.05349
IPR018797	1	1	Inf	0.05349
IPR018799	1	1	Inf	0.05349
IPR018816	1	1	Inf	0.05349
IPR018834	7	1	2.949453	0.3195
IPR018856	2	1	17.6939	0.1041
IPR018862	1	1	Inf	0.05349
IPR018864	2	1	17.6939	0.1041
IPR018867	2	2	Inf	0.002861
IPR018870	2	1	17.6939	0.1041
IPR018936	19	1	0.982959	1
IPR018944	6	1	3.53938	0.281
IPR018957	53	5	1.84439	0.2068
IPR018958	6	1	3.53938	0.281
IPR018967	19	1	0.982959	1
IPR018972	1	1	Inf	0.05349
IPR018974	1	1	Inf	0.05349
IPR018979	15	1	1.263894	0.5617
IPR018980	15	1	1.263894	0.5617
IPR018982	2	1	17.6939	0.1041
IPR019002	1	1	Inf	0.05349
IPR019007	1	1	Inf	0.05349
IPR019012	2	1	17.6939	0.1041
IPR019024	5	1	4.424297	0.2404
IPR019038	3	2	35.4026	0.008276
IPR019049	1	1	Inf	0.05349
IPR019087	10	1	1.966242	0.423
IPR019128	3	1	8.84934	0.1521
IPR019134	1	1	Inf	0.05349
IPR019135	1	1	Inf	0.05349
IPR019136	1	1	Inf	0.05349
IPR019140	1	1	Inf	0.05349
IPR019163	1	1	Inf	0.05349
IPR019164	1	1	Inf	0.05349
IPR019176	3	1	8.84934	0.1521
IPR019186	1	1	Inf	0.05349
IPR019188	3	1	8.84934	0.1521
IPR019190	1	1	Inf	0.05349
IPR019192	1	1	Inf	0.05349
IPR019265	3	2	35.4026	0.008276
IPR019266	1	1	Inf	0.05349
IPR019273	5	1	4.424297	0.2404
IPR019306	1	1	Inf	0.05349
IPR019313	1	1	Inf	0.05349
IPR019323	1	1	Inf	0.05349
IPR019324	3	1	8.84934	0.1521
IPR019339	4	2	17.6996	0.01597
IPR019347	2	1	17.6939	0.1041
IPR019349	1	1	Inf	0.05349
IPR019361	2	1	17.6939	0.1041
IPR019363	3	1	8.84934	0.1521
IPR019366	3	1	8.84934	0.1521
IPR019368	2	1	17.6939	0.1041
IPR019372	25	1	0.737131	1
IPR019374	2	1	17.6939	0.1041
IPR019375	1	1	Inf	0.05349
IPR019385	1	1	Inf	0.05349
IPR019391	1	1	Inf	0.05349
IPR019395	1	1	Inf	0.05349
IPR019399	2	1	17.6939	0.1041
IPR019406	9	2	5.05764	0.08017
IPR019407	3	1	8.84934	0.1521
IPR019414	1	1	Inf	0.05349
IPR019416	1	1	Inf	0.05349
IPR019427	26	1	0.707631	1
IPR019442	5	1	4.424297	0.2404
IPR019447	1	1	Inf	0.05349
IPR019451	1	1	Inf	0.05349
IPR019458	4	1	5.89905	0.1974
IPR019467	1	1	Inf	0.05349
IPR019479	11	1	1.769572	0.4538
IPR019496	2	1	17.6939	0.1041
IPR019510	8	2	5.9007	0.06459
IPR019525	2	1	17.6939	0.1041
IPR019527	2	1	17.6939	0.1041
IPR019530	2	1	17.6939	0.1041
IPR019535	2	1	17.6939	0.1041
IPR019542	3	1	8.84934	0.1521
IPR019544	1	1	Inf	0.05349
IPR019572	5	1	4.424297	0.2404
IPR019579	2	1	17.6939	0.1041
IPR019580	4	1	5.89905	0.1974
IPR019581	4	1	5.89905	0.1974
IPR019582	5	1	4.424297	0.2404
IPR019585	3	1	8.84934	0.1521
IPR019734	215	33	3.2332	5.176e-08
IPR019742	40	1	0.453494	0.7236
IPR019747	16	1	1.179614	0.5851
IPR019748	36	1	0.505349	1
IPR019749	34	1	0.535998	1
IPR019760	3	1	8.84934	0.1521
IPR019762	3	1	8.84934	0.1521
IPR019763	17	2	2.36013	0.2299
IPR019773	3	1	8.84934	0.1521
IPR019774	3	1	8.84934	0.1521
IPR019775	219	37	3.6301	5.556e-10
IPR019786	82	11	2.7477	0.004243
IPR019787	90	14	3.2700	0.0002975
IPR019791	54	1	0.333613	0.3692
IPR019805	2	1	17.6939	0.1041
IPR019819	42	3	1.36138	0.4909
IPR019821	56	14	5.9210	1.052e-06
IPR019826	39	2	0.95637	1
IPR019835	4	2	17.6996	0.01597
IPR019843	6	1	3.53938	0.281
IPR019927	2	1	17.6939	0.1041
IPR019954	27	1	0.68040	1
IPR019956	30	1	0.609977	1
IPR019974	4	1	5.89905	0.1974
IPR020056	4	1	5.89905	0.1974
IPR020058	5	2	11.80150	0.02567
IPR020059	6	1	3.53938	0.281
IPR020084	20	1	0.931207	1
IPR020095	2	1	17.6939	0.1041
IPR020097	2	1	17.6939	0.1041
IPR020103	13	4	7.8739	0.003956
IPR020186	3	2	35.4026	0.008276
IPR020422	37	1	0.491302	0.7217
IPR020471	20	1	0.931207	1
IPR020472	108	18	3.5542	1.681e-05
IPR020479	41	10	5.7233	4.592e-05
IPR020529	1	1	Inf	0.05349
IPR020559	1	1	Inf	0.05349
IPR020560	1	1	Inf	0.05349
IPR020561	2	1	17.6939	0.1041
IPR020562	1	1	Inf	0.05349
IPR020568	71	10	2.9070	0.004406
IPR020575	3	1	8.84934	0.1521
IPR020587	4	2	17.6996	0.01597
IPR020588	14	5	9.8441	0.0005816
IPR020590	7	1	2.949453	0.3195
IPR020595	2	1	17.6939	0.1041
IPR020612	4	1	5.89905	0.1974
IPR020613	9	1	2.211966	0.3903
IPR020616	10	1	1.966242	0.423
IPR020617	10	1	1.966242	0.423
IPR020633	2	1	17.6939	0.1041
IPR020635	64	4	1.17980	0.7769
IPR020683	389	27	1.32264	0.1731
IPR020751	2	1	17.6939	0.1041
IPR020793	4	1	5.89905	0.1974
IPR020795	5	2	11.80150	0.02567
IPR020796	1	1	Inf	0.05349
IPR020806	2	1	17.6939	0.1041
IPR020807	10	2	4.42547	0.09676
IPR020818	1	1	Inf	0.05349
IPR020821	3	1	8.84934	0.1521
IPR020825	2	1	17.6939	0.1041
IPR020839	1	1	Inf	0.05349
IPR020841	15	2	2.72319	0.19
IPR020843	22	3	2.7954	0.1105
IPR020845	53	1	0.3400353	0.5315
IPR020846	216	2	0.164789	0.001199
IPR020847	4	1	5.89905	0.1974
IPR020849	41	1	0.442148	0.725
IPR020850	3	1	8.84934	0.1521
IPR020859	56	1	0.3214694	0.3707
IPR020864	33	2	1.1416	0.6961
IPR020892	26	4	3.21988	0.0477
IPR020894	98	8	1.57428	0.2532
IPR020901	30	2	1.26398	0.6741
IPR020903	8	3	10.6248	0.006988
IPR020904	89	4	0.83240	1
IPR020940	2	1	17.6939	0.1041
IPR020946	49	4	1.5735	0.3337
IPR020984	1	1	Inf	0.05349
IPR020987	3	1	8.84934	0.1521
IPR020989	1	1	Inf	0.05349
IPR021115	6	2	8.85202	0.03715
IPR021133	22	4	3.93605	0.0276
IPR021151	6	5	88.6595	2.503e-06
IPR021281	1	1	Inf	0.05349
IPR021298	2	2	Inf	0.002861
IPR021392	3	1	8.84934	0.1521
IPR021429	3	1	8.84934	0.1521
IPR021622	1	1	Inf	0.05349
IPR021656	1	1	Inf	0.05349
IPR021661	2	1	17.6939	0.1041
IPR021665	9	1	2.211966	0.3903
IPR021668	1	1	Inf	0.05349
IPR021717	4	1	5.89905	0.1974
IPR021718	3	1	8.84934	0.1521
IPR021786	5	2	11.80150	0.02567
IPR021827	8	1	2.528049	0.3559
IPR021846	1	1	Inf	0.05349
IPR021886	3	1	8.84934	0.1521
IPR021897	6	1	3.53938	0.281
IPR021900	1	1	Inf	0.05349
IPR021933	1	1	Inf	0.05349
IPR021983	4	1	5.89905	0.1974
IPR021991	2	1	17.6939	0.1041
IPR022030	7	1	2.949453	0.3195
IPR022041	15	1	1.263894	0.5617
IPR022042	2	1	17.6939	0.1041
IPR022043	1	1	Inf	0.05349
IPR022047	2	2	Inf	0.002861
IPR022052	4	1	5.89905	0.1974
IPR022088	4	2	17.6996	0.01597
IPR022100	1	1	Inf	0.05349
IPR022110	1	1	Inf	0.05349
IPR022125	1	1	Inf	0.05349
IPR022136	2	1	17.6939	0.1041
IPR022140	6	1	3.53938	0.281
IPR022145	2	1	17.6939	0.1041
IPR022158	2	1	17.6939	0.1041
IPR022159	1	1	Inf	0.05349
IPR022162	1	1	Inf	0.05349
IPR022174	1	1	Inf	0.05349
IPR022192	1	1	Inf	0.05349
IPR022194	1	1	Inf	0.05349
IPR022209	2	2	Inf	0.002861
IPR022226	4	1	5.89905	0.1974
IPR022310	2	1	17.6939	0.1041
IPR022312	6	1	3.53938	0.281
IPR022383	6	1	3.53938	0.281
IPR022398	16	2	2.52857	0.2099
IPR022413	6	1	3.53938	0.281
IPR022414	5	1	4.424297	0.2404
IPR022415	2	1	17.6939	0.1041
IPR022423	1	1	Inf	0.05349
IPR022542	1	1	Inf	0.05349
IPR022617	3	1	8.84934	0.1521
IPR022648	1	1	Inf	0.05349
IPR022649	1	1	Inf	0.05349
IPR022659	1	1	Inf	0.05349
IPR022694	3	1	8.84934	0.1521
IPR022702	5	1	4.424297	0.2404
IPR022707	1	1	Inf	0.05349
IPR022712	7	3	13.2798	0.004548
IPR022735	4	1	5.89905	0.1974
IPR022755	10	1	1.966242	0.423
IPR022764	11	1	1.769572	0.4538
IPR022773	1	1	Inf	0.05349
IPR022776	8	2	5.9007	0.06459
IPR022778	2	2	Inf	0.002861
IPR022780	4	1	5.89905	0.1974
IPR022782	2	1	17.6939	0.1041
IPR022783	3	1	8.84934	0.1521
IPR022786	3	2	35.4026	0.008276
IPR022812	24	2	1.60887	0.3702
IPR022816	2	1	17.6939	0.1041
IPR022830	2	1	17.6939	0.1041
IPR022967	5	4	70.7214	3.912e-05
IPR022968	1	1	Inf	0.05349
IPR023005	9	2	5.05764	0.08017
IPR023033	2	2	Inf	0.002861
IPR023042	1	1	Inf	0.05349
IPR023102	1	1	Inf	0.05349
IPR023115	3	2	35.4026	0.008276
IPR023123	55	6	2.16888	0.0726
IPR023160	2	1	17.6939	0.1041
IPR023173	5	1	4.424297	0.2404
IPR023179	4	2	17.6996	0.01597
IPR023194	1	1	Inf	0.05349
IPR023198	6	1	3.53938	0.281
IPR023210	32	1	0.570601	1
IPR023211	11	3	6.6399	0.01825
IPR023213	14	1	1.361131	0.5369
IPR023214	77	3	0.7170	0.7996
IPR023247	3	1	8.84934	0.1521
IPR023252	1	1	Inf	0.05349
IPR023267	14	2	2.95012	0.1704
IPR023302	2	1	17.6939	0.1041
IPR023313	46	6	2.65714	0.03496
IPR023318	5	1	4.424297	0.2404
IPR023319	1	1	Inf	0.05349
IPR023323	1	1	Inf	0.05349
IPR023332	11	1	1.769572	0.4538
IPR023395	65	2	0.56139	0.5847
IPR023397	1	1	Inf	0.05349
IPR023404	7	1	2.949453	0.3195
IPR023405	4	1	5.89905	0.1974
IPR023406	2	1	17.6939	0.1041
IPR023415	118	5	0.78252	0.8363
IPR023451	2	1	17.6939	0.1041
IPR023458	1	1	Inf	0.05349
IPR023561	26	1	0.707631	1
IPR023562	4	1	5.89905	0.1974
IPR023574	2	1	17.6939	0.1041
IPR023577	2	1	17.6939	0.1041
IPR023586	1	1	Inf	0.05349
IPR023616	2	1	17.6939	0.1041
IPR023631	9	1	2.211966	0.3903
IPR023674	9	1	2.211966	0.3903
IPR023696	16	2	2.52857	0.2099
IPR023753	33	1	0.552759	1
IPR023779	10	2	4.42547	0.09676
IPR023780	16	3	4.08624	0.05079
IPR023801	11	2	3.93404	0.1142
IPR023827	13	2	3.21836	0.1511
IPR023828	28	3	2.1243	0.187
IPR024041	18	4	5.0604	0.01367
IPR024050	2	2	Inf	0.002861
IPR024051	2	2	Inf	0.002861
IPR024054	1	1	Inf	0.05349
IPR024055	1	1	Inf	0.05349
IPR024057	2	2	Inf	0.002861
IPR024072	6	3	17.7053	0.002706
IPR024077	5	1	4.424297	0.2404
IPR024079	134	8	1.1237	0.6992
IPR024080	1	1	Inf	0.05349
IPR024088	3	1	8.84934	0.1521
IPR024096	9	1	2.211966	0.3903
IPR024129	5	1	4.424297	0.2404
IPR024131	11	1	1.769572	0.4538
IPR024134	18	3	3.54112	0.06842
IPR024137	2	1	17.6939	0.1041
IPR024146	6	1	3.53938	0.281
IPR024160	1	1	Inf	0.05349
IPR024161	2	2	Inf	0.002861
IPR024166	1	1	Inf	0.05349
IPR024317	27	3	2.2128	0.1734
IPR024324	3	1	8.84934	0.1521
IPR024326	1	1	Inf	0.05349
IPR024395	4	2	17.6996	0.01597
IPR024512	7	1	2.949453	0.3195
IPR024548	40	8	4.4325	0.001097
IPR024567	1	1	Inf	0.05349
IPR024571	26	3	2.30917	0.1601
IPR024576	1	1	Inf	0.05349
IPR024599	4	1	5.89905	0.1974
IPR024626	2	1	17.6939	0.1041
IPR024639	1	1	Inf	0.05349
IPR024647	1	1	Inf	0.05349
IPR024657	1	1	Inf	0.05349
IPR024661	1	1	Inf	0.05349
IPR024675	1	1	Inf	0.05349
IPR024679	1	1	Inf	0.05349
IPR024704	4	2	17.6996	0.01597
IPR024706	8	1	2.528049	0.3559
IPR024731	40	14	9.5677	9.445e-09
IPR024743	33	3	1.77010	0.2583
IPR024768	8	1	2.528049	0.3559
IPR024775	2	1	17.6939	0.1041
IPR024789	1	1	Inf	0.05349
IPR024790	1	1	Inf	0.05349
IPR024810	233	1	0.0759695	6.026e-05
[truncated: 1,474 more rows]
