# Supplementary material for: Germline-related molecular phenotype in Metazoa: conservation and innovation highlighted by comparative transcriptomics
Source: EvoDevo. 2023 Jan 30;14:2. doi: 10.1186/s13227-022-00207-3 (PMC9885605; doi:10.1186/s13227-022-00207-3)
Supplement: Supplementary file 1 — Additional file 1: Zipped directory comprehending more detailed information on the species-specific transcriptomic analyses (transcriptomic statistics, read counts, fasta of upregulated transcripts, GO/IPR enrichment analyses, ratios bootstrap iterations) and extensive results of the comparative analyses (co-upregulated transcripts, co-enriched GO/IPR, comparisons of different cut-off iterations) [file 13227_2022_207_MOESM1_ESM.zip › SUPPLEMENTARY_MATERIAL/Ruditapes_philippinarum/salmon.isoform.counts.matrix.gonad_vs_mantle.edgeR.DE_results]

sampleA	sampleB	logFC	logCPM	PValue	FDR
TRINITY_DN1022_c0_g1_i7	gonad	mantle	8.03676206199931	11.0822281837611	4.50390332403578e-59	1.80908284816545e-54
TRINITY_DN3489_c0_g1_i1	gonad	mantle	-9.89863395774001	7.30014809410367	7.96294541698077e-58	1.59923814281933e-53
TRINITY_DN1626_c0_g1_i1	gonad	mantle	-11.4485571182904	9.18099029705568	1.70578247557202e-56	2.28387215654338e-52
TRINITY_DN1910_c0_g1_i1	gonad	mantle	-11.7170495960535	8.13949526777634	2.58393294214719e-56	2.59472086218065e-52
TRINITY_DN568_c0_g1_i7	gonad	mantle	-10.8507298403659	6.87132428600145	2.26919167702227e-55	1.82293244181907e-51
TRINITY_DN3145_c0_g1_i4	gonad	mantle	-12.0010452354936	6.53648886730181	3.14910812132677e-53	2.0414708088091e-49
TRINITY_DN3562_c0_g1_i8	gonad	mantle	-11.9204032188329	9.48287050210988	3.55772043260978e-53	2.0414708088091e-49
TRINITY_DN708_c0_g1_i2	gonad	mantle	-9.23470225373809	9.72353902080972	8.6685326894488e-53	4.35236190671362e-49
TRINITY_DN2821_c0_g1_i4	gonad	mantle	-8.42595455830777	6.31790043577098	2.27254790324428e-50	1.01423812921792e-46
TRINITY_DN77589_c0_g2_i3	gonad	mantle	-12.2744533704587	9.28915186606315	6.05410978521996e-50	2.4317542774293e-46
TRINITY_DN1677_c0_g1_i5	gonad	mantle	-12.1400834679833	8.16297339921146	6.74542574362434e-49	2.46312287131054e-45
TRINITY_DN7121_c0_g2_i1	gonad	mantle	-11.2524104486901	6.71854642285025	1.96375327593673e-48	6.26947232487451e-45
TRINITY_DN3344_c0_g1_i3	gonad	mantle	7.34294250962153	11.2134852100398	2.02910698392633e-48	6.26947232487451e-45
TRINITY_DN30_c1_g1_i4	gonad	mantle	-10.3895648294066	5.86020833604352	2.58765434637696e-46	7.42416515220882e-43
TRINITY_DN1211_c0_g1_i1	gonad	mantle	-9.87550165471911	6.61519283476208	7.36070775983453e-46	1.97105032392849e-42
TRINITY_DN1263_c0_g1_i1	gonad	mantle	-11.4768379415577	9.33505058341584	8.71704855964138e-46	2.18836055934447e-42
TRINITY_DN240_c0_g1_i2	gonad	mantle	-12.1418129584944	10.7618940713572	5.67358834999229e-45	1.34053543090671e-41
TRINITY_DN2343_c0_g1_i5	gonad	mantle	-10.6015117754691	5.15463090175071	4.13226574298345e-44	9.22115100546757e-41
TRINITY_DN143_c0_g1_i5	gonad	mantle	10.0505104553398	10.0503561022247	8.14382311899824e-44	1.72164706958317e-40
TRINITY_DN2508_c0_g1_i4	gonad	mantle	-11.3314244817287	11.6792733164199	1.59509677009223e-43	3.20351259821474e-40
TRINITY_DN1757_c0_g1_i5	gonad	mantle	-7.41928803114097	6.03961232555641	2.77851011332747e-42	5.31449598676308e-39
TRINITY_DN557_c1_g1_i2	gonad	mantle	10.532804257954	11.7980134380805	9.87049427457299e-42	1.8021279251217e-38
TRINITY_DN438_c0_g1_i5	gonad	mantle	7.78336899304513	10.4275031053714	4.14617280488705e-41	7.24084013277818e-38
TRINITY_DN3931_c0_g1_i3	gonad	mantle	-11.2811603652977	8.4907392093569	5.98430549878744e-41	1.00154832904081e-37
TRINITY_DN2846_c0_g2_i4	gonad	mantle	-9.07703244506467	5.80936421358307	6.48247139487183e-41	1.04152571407127e-37
TRINITY_DN711_c0_g1_i4	gonad	mantle	-7.83973559899182	7.39974279540907	9.04465893370658e-41	1.39729544380843e-37
TRINITY_DN2850_c0_g1_i4	gonad	mantle	-10.8069047474701	6.81808249401163	9.94868789383393e-41	1.48003313567269e-37
TRINITY_DN466_c0_g1_i6	gonad	mantle	11.1622602264653	10.4273125458999	1.07631464946464e-40	1.54401180446594e-37
TRINITY_DN27_c0_g2_i1	gonad	mantle	-7.5217895471341	6.76725051155142	2.52982165437427e-40	3.50397746176729e-37
TRINITY_DN4134_c0_g1_i1	gonad	mantle	-9.46964841611046	5.49755297345887	4.68709951664542e-40	6.27555754283655e-37
TRINITY_DN514_c0_g1_i6	gonad	mantle	-9.79026174474286	9.66407089925207	6.69931341581727e-40	8.68036522493975e-37
TRINITY_DN872_c0_g1_i1	gonad	mantle	11.6109835066176	6.15094591691183	8.95847755933535e-40	1.1244849003932e-36
TRINITY_DN1502_c0_g1_i9	gonad	mantle	-8.77547471402137	8.98243790049271	1.25176560264382e-39	1.52362633216346e-36
TRINITY_DN4405_c0_g1_i4	gonad	mantle	-9.18539708759476	6.91023416889144	2.09777047144834e-39	2.47826901549017e-36
TRINITY_DN681_c0_g1_i3	gonad	mantle	-8.90772050835582	5.34513738867161	2.60447198974641e-39	2.98896646891841e-36
TRINITY_DN2260_c0_g1_i11	gonad	mantle	-7.51802256824085	7.64656049499498	4.66233763202522e-39	5.20200321293214e-36
TRINITY_DN7653_c0_g1_i1	gonad	mantle	9.21079455719805	7.19631074856319	9.82585293064804e-39	1.0666892828793e-35
TRINITY_DN2609_c0_g1_i10	gonad	mantle	-10.1848636652108	5.65788631747101	1.59415113899449e-38	1.68505970526294e-35
TRINITY_DN1474_c0_g1_i1	gonad	mantle	-7.24745031106451	5.67368429485731	1.09346046500423e-37	1.12618016661089e-34
TRINITY_DN2524_c0_g1_i8	gonad	mantle	-9.44752997387034	5.87044483201847	1.14741741064611e-37	1.15220787833555e-34
TRINITY_DN3504_c0_g1_i1	gonad	mantle	-8.17103911918448	4.94215357704656	4.5085246651385e-37	4.41692463962483e-34
TRINITY_DN4056_c1_g1_i8	gonad	mantle	-9.52018840033608	5.00806154117553	5.1787709835137e-37	4.95275462130464e-34
TRINITY_DN1599_c0_g1_i3	gonad	mantle	-10.9002992717821	10.7844942920967	8.22974617540504e-37	7.68753987505801e-34
TRINITY_DN1042_c0_g1_i6	gonad	mantle	-8.73073561619149	8.69255123884765	8.89844789878439e-37	8.12327174432892e-34
TRINITY_DN2067_c0_g1_i6	gonad	mantle	-5.92501903299484	5.82578548648717	1.61812781793502e-36	1.4443408902888e-33
TRINITY_DN1056_c0_g1_i4	gonad	mantle	-11.9528221017455	7.41012016903311	2.23897350357919e-36	1.95506192865794e-33
TRINITY_DN1846_c0_g1_i4	gonad	mantle	-10.5920581008394	8.54779361560552	2.31903757587881e-36	1.98188898532605e-33
TRINITY_DN4694_c0_g1_i5	gonad	mantle	7.18437737131081	5.07240865183366	3.74306125756039e-36	3.13224044859225e-33
TRINITY_DN1766_c0_g1_i4	gonad	mantle	-11.073055123822	5.61822002471427	4.25590031407617e-36	3.4887091411326e-33
TRINITY_DN4216_c0_g1_i1	gonad	mantle	-9.35055697054707	7.73879813210291	4.65618307965901e-36	3.74049811521327e-33
TRINITY_DN634_c0_g1_i5	gonad	mantle	-9.46451586219211	6.52114728969462	5.9086728232104e-36	4.65360120176259e-33
TRINITY_DN7053_c0_g1_i6	gonad	mantle	10.2785806853657	8.40645444815813	7.41993699475789e-36	5.73147325516231e-33
TRINITY_DN3075_c0_g1_i6	gonad	mantle	10.7705306965513	6.38640150418341	8.92017751481174e-36	6.7603164195744e-33
TRINITY_DN3190_c0_g1_i17	gonad	mantle	-11.5692247112439	8.65568882051764	1.15552337280711e-35	8.59516802139688e-33
TRINITY_DN5_c0_g1_i5	gonad	mantle	-12.3062898966019	8.7338780511075	1.54442250958291e-35	1.12790579895303e-32
TRINITY_DN7963_c0_g1_i4	gonad	mantle	-6.22896763513756	5.39850772516858	1.76711948469106e-35	1.26749800609975e-32
TRINITY_DN727_c0_g1_i4	gonad	mantle	-10.9236129642635	7.66824466900257	2.31176149870629e-35	1.62906182664098e-32
TRINITY_DN557_c1_g1_i1	gonad	mantle	9.15609373440277	7.1273628212729	2.63305461179809e-35	1.82348111365679e-32
TRINITY_DN1850_c0_g1_i4	gonad	mantle	10.3985581380848	8.05754851910814	3.82953884050864e-35	2.60713706113069e-32
TRINITY_DN4452_c0_g1_i4	gonad	mantle	10.0546187381192	7.90833524205094	6.87201361842151e-35	4.60046951685228e-32
TRINITY_DN1119_c0_g2_i10	gonad	mantle	-8.10812736855001	4.56935018440277	7.53698813855699e-35	4.96292135346588e-32
TRINITY_DN2196_c0_g1_i12	gonad	mantle	-8.63417563728733	5.64250206018276	8.24451720808246e-35	5.34125036608142e-32
TRINITY_DN5767_c0_g1_i1	gonad	mantle	-10.847569516847	11.2995303101054	1.60261515879605e-34	1.02178163624382e-31
TRINITY_DN2844_c0_g1_i3	gonad	mantle	8.52243683261	5.19883539527708	1.93540526714746e-34	1.21467849008612e-31
TRINITY_DN116_c0_g1_i4	gonad	mantle	-9.74351469414889	11.0680005056823	2.46546469976512e-34	1.52354339377639e-31
TRINITY_DN5244_c0_g1_i5	gonad	mantle	-7.50760666747195	5.38798903486147	2.63801585924339e-34	1.60547246997317e-31
TRINITY_DN475_c0_g1_i1	gonad	mantle	-10.4287796529341	6.44129371365788	7.40674926756052e-34	4.4404014601508e-31
TRINITY_DN7310_c0_g1_i7	gonad	mantle	-6.99171084858316	4.76820371531032	7.81038246236862e-34	4.61352400538177e-31
TRINITY_DN1274_c0_g1_i4	gonad	mantle	-7.77278461685089	5.34019829046377	9.76482929970791e-34	5.68440432581693e-31
TRINITY_DN25167_c0_g1_i5	gonad	mantle	-7.91350835388626	5.32095675260788	2.98957099545995e-33	1.715458545352e-30
TRINITY_DN578_c0_g1_i2	gonad	mantle	-11.4277446599056	9.92226215602419	5.40693325508343e-33	3.05887729657657e-30
TRINITY_DN18086_c3_g1_i8	gonad	mantle	-10.9349410124843	5.48196910117166	7.01189300654409e-33	3.91175981102578e-30
TRINITY_DN3106_c0_g1_i1	gonad	mantle	-10.5803411048598	7.01190217306537	7.44826963572865e-33	4.09828282819607e-30
TRINITY_DN2398_c0_g1_i4	gonad	mantle	9.71934446771861	7.69553137409471	8.36850935363405e-33	4.54240425955972e-30
TRINITY_DN310_c0_g2_i1	gonad	mantle	11.0538628357574	11.2148431595814	1.09095735813364e-32	5.84273122722051e-30
TRINITY_DN7165_c0_g1_i10	gonad	mantle	-9.84047029034168	6.8187213145672	3.60197079908588e-32	1.90368896166951e-29
TRINITY_DN2496_c0_g1_i7	gonad	mantle	-8.19044602587414	4.67087550081076	3.96416369987711e-32	2.06790341990862e-29
TRINITY_DN794_c1_g1_i1	gonad	mantle	8.41809699444564	10.0060668813986	6.47703732121599e-32	3.33542510360619e-29
TRINITY_DN776_c0_g1_i4	gonad	mantle	-13.5405678295733	11.577682213257	7.7687525615058e-32	3.94996815364561e-29
TRINITY_DN448_c0_g1_i3	gonad	mantle	10.1275556567496	6.78583244662809	7.95136694241231e-32	3.99228194969844e-29
TRINITY_DN1191_c1_g1_i5	gonad	mantle	-8.28156311469923	5.504918019248	9.90961632774927e-32	4.91406863008277e-29
TRINITY_DN6_c0_g2_i1	gonad	mantle	8.13519395541142	6.55625683469535	1.15392145866764e-31	5.65238575979304e-29
TRINITY_DN6444_c0_g1_i2	gonad	mantle	-11.9143615151913	6.45053796997419	1.18626261278503e-31	5.74079642984774e-29
TRINITY_DN1885_c0_g1_i5	gonad	mantle	-9.73953701224535	7.14562684343825	1.4775008736915e-31	7.06509257066266e-29
TRINITY_DN7082_c0_g1_i4	gonad	mantle	-8.58059607796285	6.15164940225744	1.99780590217618e-31	9.44069054973066e-29
TRINITY_DN7862_c0_g1_i5	gonad	mantle	-10.7287982827947	9.22063819954436	2.35783983814942e-31	1.1012482881273e-28
TRINITY_DN8892_c0_g1_i1	gonad	mantle	-9.21663104203799	5.27556062154549	2.81958610562034e-31	1.30177373683279e-28
TRINITY_DN1027_c0_g1_i4	gonad	mantle	8.92928791401868	5.17370880701784	3.03160498186686e-31	1.38375542393916e-28
TRINITY_DN4412_c0_g1_i4	gonad	mantle	-8.38754078645132	6.91399474297916	3.21694645681739e-31	1.45185492506724e-28
TRINITY_DN244_c0_g1_i8	gonad	mantle	9.70618529484346	8.69541187937939	3.95563841414059e-31	1.76540142423095e-28
TRINITY_DN758_c0_g1_i1	gonad	mantle	-10.1334402196704	9.02469989608127	4.02718221925647e-31	1.77758052967994e-28
TRINITY_DN4175_c0_g1_i5	gonad	mantle	-10.5945231253317	6.06031228536436	5.98952479346645e-31	2.61501350412138e-28
TRINITY_DN128_c0_g1_i4	gonad	mantle	9.24064686994711	8.66751928047622	9.85917521895713e-31	4.25820958085861e-28
TRINITY_DN13908_c0_g1_i1	gonad	mantle	-6.53400922794228	4.02682506256861	1.57606705839285e-30	6.73466867387933e-28
TRINITY_DN4909_c0_g1_i2	gonad	mantle	-7.6598842108772	4.89537757201356	1.97221922131811e-30	8.33875046975628e-28
TRINITY_DN13939_c0_g1_i2	gonad	mantle	-11.5751344623124	7.04035998298174	2.59786602043659e-30	1.0869633796133e-27
TRINITY_DN747_c0_g1_i1	gonad	mantle	-12.0745657035997	8.14405381688392	2.67880383133982e-30	1.10927333498378e-27
TRINITY_DN9964_c0_g1_i8	gonad	mantle	6.87525071827223	5.16971999777471	3.09554316543768e-30	1.2687620645524e-27
TRINITY_DN9244_c0_g1_i4	gonad	mantle	-6.53845639979202	4.61632514996502	3.42893456385003e-30	1.39121226895115e-27
TRINITY_DN665_c0_g1_i12	gonad	mantle	-7.19314785335356	6.61188313754664	6.46231325337556e-30	2.59571736448336e-27
TRINITY_DN446_c0_g1_i3	gonad	mantle	10.4033360824795	4.96226769416737	8.66776094734039e-30	3.44710845516655e-27
TRINITY_DN4468_c0_g1_i1	gonad	mantle	-7.98549700672611	4.74534722239486	9.1708523273257e-30	3.6114277003107e-27
TRINITY_DN633_c0_g1_i1	gonad	mantle	-9.17514881776575	8.44284379182891	1.01692641948305e-29	3.96571684382288e-27
TRINITY_DN3582_c0_g1_i2	gonad	mantle	-8.86365638038258	3.47918403503442	1.04075976295105e-29	4.01963436523604e-27
TRINITY_DN45925_c0_g2_i1	gonad	mantle	-8.0659312956796	4.82069847103475	1.11979329434018e-29	4.28368926226306e-27
TRINITY_DN2031_c0_g2_i1	gonad	mantle	8.54176880792087	6.21694245954927	1.17262965662181e-29	4.44349202052153e-27
TRINITY_DN1040_c0_g3_i1	gonad	mantle	-8.05881649288064	8.01918829117886	1.30870858667431e-29	4.9127941870044e-27
TRINITY_DN2260_c0_g1_i3	gonad	mantle	-10.3503425142208	7.34470215174096	2.3154417005615e-29	8.61151359133831e-27
TRINITY_DN1123_c0_g1_i7	gonad	mantle	-9.4316626479124	7.42204852621242	7.7012881330119e-29	2.83796000402467e-26
TRINITY_DN2682_c0_g1_i4	gonad	mantle	8.29498597631219	4.56048783125361	1.0231337232951e-28	3.7360192966904e-26
TRINITY_DN451_c0_g1_i1	gonad	mantle	-13.2591217831425	7.78865077210413	1.98029071994768e-28	7.16597633767013e-26
TRINITY_DN2343_c0_g1_i6	gonad	mantle	-8.16605191869103	4.25905165580524	2.30062307194354e-28	8.25081490453179e-26
TRINITY_DN3287_c0_g1_i2	gonad	mantle	8.7881130659318	4.44096471499265	2.68937945216715e-28	9.55967296063697e-26
TRINITY_DN5439_c0_g1_i1	gonad	mantle	-10.0301325057753	7.25757237103892	3.16532798871251e-28	1.11527832739136e-25
TRINITY_DN448_c0_g1_i11	gonad	mantle	11.1779478816432	7.8427642016681	3.35805080682926e-28	1.17289414572096e-25
TRINITY_DN448_c0_g1_i2	gonad	mantle	10.7301584176942	7.36461126775246	4.30301575946275e-28	1.48999339664086e-25
TRINITY_DN1376_c0_g2_i1	gonad	mantle	-10.2780516229079	6.29017753316711	6.63628022909805e-28	2.27828605095882e-25
TRINITY_DN293_c0_g1_i4	gonad	mantle	10.6854202730198	8.94688198463012	1.16443267077755e-27	3.96370907517983e-25
TRINITY_DN7155_c0_g1_i7	gonad	mantle	-8.55380840655731	4.06775028798135	1.24797151659388e-27	4.21237579050643e-25
TRINITY_DN6832_c0_g1_i5	gonad	mantle	-7.79616949466969	3.35153214239464	1.28034978644834e-27	4.28565082268919e-25
TRINITY_DN1294_c0_g1_i2	gonad	mantle	7.26329937454132	5.5480771035434	1.30258248761891e-27	4.32403560166849e-25
TRINITY_DN3744_c0_g1_i4	gonad	mantle	-7.03576304455212	4.63769518023015	1.56561018851975e-27	5.15457905264532e-25
TRINITY_DN2140_c0_g1_i3	gonad	mantle	-10.6951236716574	6.16010033184165	1.58828468723108e-27	5.18671797008218e-25
TRINITY_DN317_c0_g1_i6	gonad	mantle	6.25905987612525	6.41820740353717	1.71125798469831e-27	5.50334689542606e-25
TRINITY_DN252_c1_g1_i4	gonad	mantle	-4.52818535073376	8.2663011501242	1.71264560940139e-27	5.50334689542606e-25
TRINITY_DN721_c0_g1_i1	gonad	mantle	11.3418077371335	9.69793808625175	2.32383014409425e-27	7.40803852363759e-25
TRINITY_DN806_c0_g1_i13	gonad	mantle	-8.10862250867181	5.6700175587385	3.63481687219518e-27	1.14960385279893e-24
TRINITY_DN3582_c0_g1_i9	gonad	mantle	-8.57060650456305	4.08248250382885	5.11451065439108e-27	1.60495741761661e-24
TRINITY_DN1460_c0_g1_i1	gonad	mantle	-8.84905619345467	4.8765324655606	6.78506837074727e-27	2.11268093990547e-24
TRINITY_DN3279_c0_g1_i4	gonad	mantle	-9.90571656731269	6.34837107462704	7.35437472588792e-27	2.27233207395954e-24
TRINITY_DN1520_c5_g1_i4	gonad	mantle	5.79834055828592	7.72735282461879	7.54799401510657e-27	2.31435324889149e-24
TRINITY_DN2140_c0_g1_i2	gonad	mantle	-10.9861745052738	6.49459641391633	8.09739581845749e-27	2.46400074121199e-24
TRINITY_DN6191_c0_g2_i4	gonad	mantle	-9.73121173861086	10.0667220139271	9.64230109895364e-27	2.9120474303885e-24
TRINITY_DN7232_c0_g1_i5	gonad	mantle	-6.9944573332488	4.04345593937892	1.52646853163386e-26	4.57564638135354e-24
TRINITY_DN573_c0_g1_i1	gonad	mantle	-9.03353014841552	3.63827510009024	1.75343716026486e-26	5.21706003084137e-24
TRINITY_DN3120_c0_g1_i1	gonad	mantle	6.93230949704129	5.42121957650303	2.20324878081973e-26	6.50719807199899e-24
TRINITY_DN10913_c0_g1_i10	gonad	mantle	-11.5932410520451	6.13222231292413	2.33468425597997e-26	6.84505565766039e-24
TRINITY_DN2260_c0_g1_i4	gonad	mantle	-10.6572745693218	7.60541056559755	2.56220744844457e-26	7.45769467983137e-24
TRINITY_DN514_c0_g1_i5	gonad	mantle	-10.4068230428927	9.25261984544319	2.72865018978398e-26	7.8850138253995e-24
TRINITY_DN3697_c0_g1_i1	gonad	mantle	-7.8223671917857	3.93254726328421	2.7776073290006e-26	7.96915382742624e-24
TRINITY_DN8438_c0_g1_i10	gonad	mantle	-8.53932966298666	4.05697337772368	2.97318887920476e-26	8.46979274546223e-24
TRINITY_DN11955_c0_g1_i1	gonad	mantle	-6.28362866877718	5.95019488544198	4.25505645150025e-26	1.20361163723528e-23
TRINITY_DN3116_c0_g1_i5	gonad	mantle	-12.2805620953887	11.094038713224	4.51882886233961e-26	1.26928530708808e-23
TRINITY_DN850_c0_g1_i1	gonad	mantle	-9.28573361554104	5.34011400972079	4.84952056147118e-26	1.35271314161537e-23
TRINITY_DN3371_c0_g1_i14	gonad	mantle	11.5737117672058	6.11398206446596	5.38329973155728e-26	1.49124827805146e-23
TRINITY_DN2802_c0_g1_i1	gonad	mantle	-6.37037891899492	5.54017853461978	5.87245785065447e-26	1.61560968826875e-23
TRINITY_DN2221_c0_g1_i1	gonad	mantle	-11.2256926044305	5.768647418608	7.79615268374331e-26	2.13025894454366e-23
TRINITY_DN8830_c0_g1_i6	gonad	mantle	8.17236032698403	4.44321556822137	9.68766238409559e-26	2.62921847960789e-23
TRINITY_DN2589_c0_g2_i3	gonad	mantle	-6.08115880314827	7.04466137102658	1.01867229484039e-25	2.74610805817812e-23
TRINITY_DN964_c0_g1_i18	gonad	mantle	-10.9219623054236	7.68789726328304	1.23734862576552e-25	3.29353523433652e-23
TRINITY_DN4237_c0_g1_i4	gonad	mantle	-8.21217787662791	3.73252457445969	1.2381403151463e-25	3.29353523433652e-23
TRINITY_DN1567_c0_g1_i1	gonad	mantle	5.56705537333477	5.38034512583166	1.48152912934663e-25	3.91503819332013e-23
TRINITY_DN3279_c1_g1_i4	gonad	mantle	-10.5426444466752	5.99734993994986	1.59309426896144e-25	4.18234101316172e-23
TRINITY_DN6472_c0_g1_i1	gonad	mantle	8.98795692420945	5.65332857090772	1.7217342450013e-25	4.49070775447839e-23
TRINITY_DN1444_c0_g1_i5	gonad	mantle	-7.27318722308632	4.8856850689652	1.88520922515579e-25	4.8853676739892e-23
TRINITY_DN5128_c0_g1_i2	gonad	mantle	-8.38806203278373	3.90802498279971	1.92124405057092e-25	4.94683396021038e-23
TRINITY_DN411_c0_g1_i5	gonad	mantle	9.80997663490728	5.43507788866984	2.23569528738477e-25	5.71981991136205e-23
TRINITY_DN3123_c0_g1_i2	gonad	mantle	8.31734822299622	6.30694973238846	2.47636533228944e-25	6.29545356342214e-23
TRINITY_DN758_c0_g2_i10	gonad	mantle	-6.83234248998372	9.84565056372369	2.98841803981157e-25	7.54942059151643e-23
TRINITY_DN2575_c0_g1_i5	gonad	mantle	-10.2953615426015	8.32805845898929	3.24691861389191e-25	8.15118624776227e-23
TRINITY_DN7537_c0_g1_i4	gonad	mantle	-5.73056115533221	5.67065026593212	3.44548577730119e-25	8.59595200104701e-23
TRINITY_DN4203_c0_g1_i2	gonad	mantle	-11.0195270758979	5.56521009263621	6.19758427611138e-25	1.53665659023806e-22
TRINITY_DN6026_c0_g1_i3	gonad	mantle	-5.54518448491428	4.2537964936711	6.4367435795498e-25	1.58616367705385e-22
TRINITY_DN4246_c0_g1_i2	gonad	mantle	-10.0439679520346	8.59971379965568	6.61173083819232e-25	1.6193499547419e-22
TRINITY_DN4673_c1_g1_i1	gonad	mantle	9.39246429850996	11.314987657849	6.7992227189214e-25	1.65517805424797e-22
TRINITY_DN4055_c0_g1_i1	gonad	mantle	-9.23656510572387	5.6639111334833	6.93109673335781e-25	1.67711664149869e-22
TRINITY_DN8017_c0_g1_i1	gonad	mantle	-7.30177896556929	3.40195381245123	8.72967019013929e-25	2.09966863788817e-22
TRINITY_DN3623_c0_g1_i2	gonad	mantle	6.9369388086387	3.6719091367118	9.45919080581904e-25	2.25611647771532e-22
TRINITY_DN864_c1_g3_i1	gonad	mantle	8.16390972923731	9.60473819069937	9.49615122050548e-25	2.25611647771532e-22
TRINITY_DN2564_c0_g1_i5	gonad	mantle	-10.2253220720387	4.78583268393454	9.54862950211878e-25	2.25611647771532e-22
TRINITY_DN995_c0_g1_i1	gonad	mantle	-9.72532368800557	6.93952829203306	1.01749433954273e-24	2.3900406512522e-22
TRINITY_DN9342_c0_g1_i3	gonad	mantle	-6.53423120033554	4.64489932159298	1.07008305090863e-24	2.49895499452598e-22
TRINITY_DN8906_c0_g1_i10	gonad	mantle	-5.9197145872746	3.85595719504278	1.19689070866415e-24	2.77893116155566e-22
TRINITY_DN16072_c0_g1_i6	gonad	mantle	9.51695771368576	4.10365034369035	1.28358120837495e-24	2.96308082740209e-22
TRINITY_DN4444_c0_g1_i1	gonad	mantle	10.3296442752257	6.56951850132771	1.46472949580998e-24	3.3619308376114e-22
TRINITY_DN389_c0_g1_i4	gonad	mantle	-10.5738448696858	5.12686961504669	1.50693387283356e-24	3.43914845852873e-22
TRINITY_DN640_c0_g1_i6	gonad	mantle	-4.04876272370389	7.05499331566143	1.60142390078394e-24	3.63414654366037e-22
TRINITY_DN3697_c0_g1_i5	gonad	mantle	-9.43583048189378	4.02132003950597	1.72988268683646e-24	3.90360662259325e-22
TRINITY_DN8142_c0_g1_i5	gonad	mantle	-11.7194775029675	11.1701375120885	2.52730286862089e-24	5.67118292312264e-22
TRINITY_DN12309_c0_g2_i1	gonad	mantle	-8.57084779600709	3.20474127070397	2.63659036110996e-24	5.88355139081688e-22
TRINITY_DN18051_c0_g1_i4	gonad	mantle	-11.2681151120539	5.81056681121674	3.19691266092963e-24	7.09449673213042e-22
TRINITY_DN1242_c0_g1_i5	gonad	mantle	10.2036159914913	6.4467355046447	3.7542627040238e-24	8.28557527651231e-22
TRINITY_DN2016_c0_g1_i4	gonad	mantle	-5.73235100843593	5.83899611350012	4.1910605143334e-24	9.19903429941146e-22
TRINITY_DN8142_c0_g1_i2	gonad	mantle	-13.3193126191833	11.6085779925081	4.72106465001988e-24	1.03060328150733e-21
TRINITY_DN842_c3_g1_i1	gonad	mantle	6.23015317466709	4.30573440990304	7.6247745988395e-24	1.65548281790046e-21
TRINITY_DN6472_c0_g2_i8	gonad	mantle	10.0320607907121	5.65535247844396	7.99312306071853e-24	1.72612781709614e-21
TRINITY_DN8830_c0_g1_i7	gonad	mantle	5.94520390960645	5.5868035950889	8.81784029453004e-24	1.89404380272935e-21
TRINITY_DN4365_c1_g1_i1	gonad	mantle	9.43575474451551	4.02611486798925	9.91287793678147e-24	2.11792855365267e-21
TRINITY_DN28346_c0_g1_i1	gonad	mantle	-5.7881078217387	3.60522864979236	1.22188073074228e-23	2.59678747681086e-21
TRINITY_DN1986_c0_g1_i1	gonad	mantle	10.9430326427521	7.90953123576574	1.32515777928261e-23	2.80145329054972e-21
TRINITY_DN426_c0_g1_i2	gonad	mantle	-6.55552471023975	6.0350318173879	1.6926458169634e-23	3.55960756701409e-21
TRINITY_DN3740_c0_g1_i4	gonad	mantle	-5.8966281026072	5.31081573862488	1.86139031175396e-23	3.89408670063652e-21
TRINITY_DN627_c0_g1_i4	gonad	mantle	5.06036000247658	4.07816449526352	2.25778854046486e-23	4.69889079299751e-21
TRINITY_DN14086_c0_g1_i8	gonad	mantle	-3.83388151430332	4.78277504717764	2.2758603788596e-23	4.71208679575533e-21
TRINITY_DN2793_c0_g1_i12	gonad	mantle	5.3668653185766	5.88840135664289	2.38894464310841e-23	4.92085843485823e-21
TRINITY_DN49_c0_g3_i2	gonad	mantle	-9.27488734463466	7.81890436953795	2.64122692490627e-23	5.41276336187297e-21
TRINITY_DN7210_c0_g1_i13	gonad	mantle	8.01026964214919	4.30696064216695	2.76503098059396e-23	5.63771570545775e-21
TRINITY_DN335_c0_g1_i4	gonad	mantle	4.97646376455977	4.82562190485585	2.80989751581267e-23	5.70026027866906e-21
TRINITY_DN281_c0_g1_i7	gonad	mantle	-9.18916255142507	7.77403371763998	3.11008347361124e-23	6.27752376304236e-21
TRINITY_DN2063_c1_g1_i5	gonad	mantle	5.93958150211581	7.29332786605418	3.35830116183444e-23	6.7446441383702e-21
TRINITY_DN1766_c0_g1_i12	gonad	mantle	-9.6781614729497	6.40626049143397	3.47308319008104e-23	6.94046430328284e-21
TRINITY_DN956_c0_g1_i9	gonad	mantle	5.93849595759323	4.55010420065937	3.52715985708228e-23	7.01363514749624e-21
TRINITY_DN8087_c0_g1_i1	gonad	mantle	-5.71427099831197	5.27212107738314	3.5985941913432e-23	7.1204301913144e-21
TRINITY_DN2142_c0_g1_i5	gonad	mantle	6.39401384610479	5.47865365217549	4.19397952106456e-23	8.25782232463726e-21
TRINITY_DN2383_c0_g1_i1	gonad	mantle	-7.51118616992752	6.03591306949154	4.41063951624703e-23	8.64205646093144e-21
TRINITY_DN2508_c0_g1_i1	gonad	mantle	-12.1116013737546	6.64640586586496	5.34295967363546e-23	1.04179932626658e-20
TRINITY_DN2923_c0_g1_i4	gonad	mantle	-8.2448525007232	8.0811164113584	6.32907346072124e-23	1.22811542848691e-20
TRINITY_DN7868_c0_g1_i7	gonad	mantle	-8.68065212151186	6.24838495160022	7.30484686753255e-23	1.41064319292394e-20
TRINITY_DN6472_c0_g2_i7	gonad	mantle	9.4441482241963	6.08791689752467	8.29564054109196e-23	1.59431097422986e-20
TRINITY_DN50480_c0_g3_i2	gonad	mantle	9.41386795095402	6.39452149065454	8.34032615868293e-23	1.59526609912294e-20
TRINITY_DN16248_c2_g1_i3	gonad	mantle	8.18138386665906	4.50365304667409	8.69598464046444e-23	1.65541049788405e-20
TRINITY_DN1842_c0_g1_i4	gonad	mantle	-4.97508434769793	5.90826073680646	9.07188320314453e-23	1.71882232368258e-20
TRINITY_DN1964_c0_g1_i7	gonad	mantle	-8.18727053841336	7.41053146760365	1.16513210684089e-22	2.1971765885201e-20
TRINITY_DN7165_c0_g1_i6	gonad	mantle	-10.3625731271164	4.9199861933496	1.20833666226807e-22	2.26800274361315e-20
TRINITY_DN9452_c0_g1_i5	gonad	mantle	-6.63681142782632	3.49203693649605	1.23444714512405e-22	2.30623434782316e-20
TRINITY_DN5445_c0_g1_i2	gonad	mantle	10.618425710991	6.8435447778442	1.33529076935642e-22	2.47271546327234e-20
TRINITY_DN1090_c0_g1_i6	gonad	mantle	10.0062142089193	4.57575028199574	1.33587087790997e-22	2.47271546327234e-20
TRINITY_DN1850_c0_g1_i7	gonad	mantle	9.20004256210034	5.84177612958498	1.77689589892088e-22	3.27397144825482e-20
TRINITY_DN2787_c0_g1_i1	gonad	mantle	8.50615852236976	3.15231071937665	1.97539985739285e-22	3.62309982063463e-20
TRINITY_DN9712_c0_g1_i5	gonad	mantle	-10.8993289878396	5.4468322053228	2.75687316564801e-22	5.03342383839016e-20
TRINITY_DN9364_c0_g1_i4	gonad	mantle	-8.93935755331334	4.99244524424126	2.7870036577324e-22	5.06541067511934e-20
TRINITY_DN1542_c0_g1_i2	gonad	mantle	-7.93733067876401	5.51113969011784	3.40720232519549e-22	6.1647340448706e-20
TRINITY_DN1514_c0_g1_i11	gonad	mantle	-7.11977036737572	4.55711125073532	3.49482657467946e-22	6.29491923879596e-20
TRINITY_DN257_c0_g2_i1	gonad	mantle	7.12456822859575	5.40083338826029	3.55394698363219e-22	6.37282984337295e-20
TRINITY_DN5191_c0_g1_i4	gonad	mantle	7.77574767890598	3.48663245549985	3.74768302919886e-22	6.69036374372581e-20
TRINITY_DN850_c0_g1_i3	gonad	mantle	-11.8335949214727	7.28914088620771	3.78469645850591e-22	6.72654436499145e-20
TRINITY_DN1231_c0_g1_i9	gonad	mantle	5.35171523815281	7.48765122449316	3.86528424472434e-22	6.83950979109439e-20
TRINITY_DN1727_c0_g1_i2	gonad	mantle	-5.76506653934985	4.30885111184438	4.70626501171764e-22	8.29107661077467e-20
TRINITY_DN29960_c0_g1_i5	gonad	mantle	-7.80523978200828	3.36568362044401	5.13140625457706e-22	9.00057620207847e-20
TRINITY_DN1487_c0_g1_i11	gonad	mantle	-10.1367239285511	7.447866084731	7.23050940357335e-22	1.26272987484057e-19
TRINITY_DN2961_c0_g1_i6	gonad	mantle	-8.29649752554053	7.6784669395131	7.67758965550706e-22	1.33500321944914e-19
TRINITY_DN2508_c0_g1_i5	gonad	mantle	-9.79290340032318	4.36579529941295	8.79428344097281e-22	1.5225861335067e-19
TRINITY_DN6472_c0_g1_i4	gonad	mantle	9.45687550623557	5.1010282564383	9.52431068470868e-22	1.64190123293002e-19
TRINITY_DN6307_c0_g1_i4	gonad	mantle	5.13557200793092	5.94392066160487	1.07826368565068e-21	1.8508810880996e-19
TRINITY_DN8269_c0_g1_i16	gonad	mantle	-4.12140328885036	4.18886315396924	1.11728694454524e-21	1.90970488091696e-19
TRINITY_DN756_c0_g1_i9	gonad	mantle	-11.5352881118588	7.94142996578525	1.54715113827494e-21	2.63323812589362e-19
TRINITY_DN18253_c0_g1_i1	gonad	mantle	7.15284285233778	3.4821318055394	1.58432291225022e-21	2.68512651545801e-19
TRINITY_DN1964_c0_g1_i4	gonad	mantle	-9.07823416525499	3.68073753057039	1.74937077286008e-21	2.9523939425828e-19
TRINITY_DN2773_c1_g1_i1	gonad	mantle	-12.5854431508701	8.04803336906769	1.92180129505942e-21	3.22983232714024e-19
TRINITY_DN17389_c0_g1_i1	gonad	mantle	-5.52712172171291	3.08166784896393	2.14408066195083e-21	3.58838699785746e-19
TRINITY_DN10885_c1_g1_i3	gonad	mantle	7.15301627769513	4.90013079165056	2.2479857809847e-21	3.74667406078059e-19
TRINITY_DN8357_c0_g1_i1	gonad	mantle	-6.30715252605433	3.40044612301546	2.57669003179187e-21	4.25932909605732e-19
TRINITY_DN9325_c0_g1_i1	gonad	mantle	-4.75206948635848	6.59335996984616	2.57678435118861e-21	4.25932909605732e-19
TRINITY_DN5631_c0_g1_i4	gonad	mantle	8.44975156969542	4.12233227696495	2.59596555967418e-21	4.27344871456691e-19
TRINITY_DN3116_c2_g1_i2	gonad	mantle	-10.5022857388175	5.95433008385278	2.66982513839352e-21	4.3770965850552e-19
TRINITY_DN2486_c1_g1_i1	gonad	mantle	9.08191410664694	5.75479775768737	2.68851527788973e-21	4.38982086044702e-19
TRINITY_DN67202_c0_g1_i1	gonad	mantle	8.53032352375265	3.17541557493073	2.98355078706686e-21	4.85183337911394e-19
TRINITY_DN482_c0_g1_i4	gonad	mantle	-8.21698646774017	5.42528957044193	3.07430499338377e-21	4.9792584140825e-19
TRINITY_DN31134_c0_g1_i3	gonad	mantle	-7.97218083159604	2.65933080150154	3.24055872248715e-21	5.22745069100969e-19
TRINITY_DN7367_c0_g1_i8	gonad	mantle	-5.0682837592531	4.88595430276239	4.04970080760222e-21	6.50657329355833e-19
TRINITY_DN4487_c0_g1_i3	gonad	mantle	7.58005910664116	3.29270158114861	4.36349319484186e-21	6.98280602219971e-19
TRINITY_DN8970_c1_g1_i5	gonad	mantle	-10.1869968922859	4.74853657913681	5.8130507350088e-21	9.26558765369438e-19
TRINITY_DN17003_c0_g1_i1	gonad	mantle	-6.03159252185906	3.3395205780796	5.91800076370988e-21	9.39558642987885e-19
TRINITY_DN340_c0_g1_i2	gonad	mantle	-10.4926733463728	5.0471586949333	6.12069953167296e-21	9.67913929483102e-19
TRINITY_DN7857_c0_g1_i9	gonad	mantle	-7.1460826561013	2.7550537466172	6.22063788046107e-21	9.79860242135216e-19
TRINITY_DN1148_c0_g2_i1	gonad	mantle	9.3091371341813	3.90539047144428	6.72328898918999e-21	1.05489980011248e-18
TRINITY_DN9125_c0_g1_i1	gonad	mantle	9.08276389579972	3.69083688946881	6.9382976864056e-21	1.08439923412394e-18
TRINITY_DN1941_c0_g2_i1	gonad	mantle	6.63621366423839	4.16397268411146	7.12410974852307e-21	1.1048678270743e-18
TRINITY_DN934_c0_g1_i4	gonad	mantle	9.58537844428854	5.2295140085627	7.12427533080002e-21	1.1048678270743e-18
TRINITY_DN5307_c0_g1_i1	gonad	mantle	-7.55245635056753	5.42648751634914	7.70220317591925e-21	1.18990151910442e-18
TRINITY_DN71_c0_g2_i9	gonad	mantle	-11.4517718400232	10.0477221765204	9.47846365641822e-21	1.45870287236533e-18
TRINITY_DN1510_c2_g1_i4	gonad	mantle	-7.17813917267806	3.97026816674137	9.89828464719382e-21	1.51749770772456e-18
TRINITY_DN4712_c0_g1_i5	gonad	mantle	4.76501233760159	6.51472998737099	1.12867642572898e-20	1.72378501871696e-18
TRINITY_DN859_c0_g2_i3	gonad	mantle	6.7040017190473	4.42667322602474	1.55717353185142e-20	2.36920413840439e-18
TRINITY_DN28567_c0_g2_i1	gonad	mantle	-6.04637106857929	3.52560187720308	1.68931714380131e-20	2.55757650824911e-18
TRINITY_DN5850_c0_g1_i2	gonad	mantle	-8.36764615042248	3.01722985020524	1.69371710905535e-20	2.55757650824911e-18
TRINITY_DN14689_c0_g1_i6	gonad	mantle	-7.23904794144183	3.72616452763805	1.74169684128007e-20	2.62017741661785e-18
TRINITY_DN8087_c1_g1_i5	gonad	mantle	-8.13980233637406	3.67174837519175	1.81998025429615e-20	2.72772936098184e-18
TRINITY_DN14366_c0_g2_i2	gonad	mantle	5.66572603776403	4.23105615726064	1.91446233754771e-20	2.85866946885795e-18
TRINITY_DN11545_c0_g1_i2	gonad	mantle	10.88667487764	5.43625601000986	2.14672009639643e-20	3.18472369928067e-18
TRINITY_DN15880_c0_g1_i3	gonad	mantle	-9.7308493063769	4.30571105192123	2.14867956906182e-20	3.18472369928067e-18
TRINITY_DN46_c0_g1_i2	gonad	mantle	8.41521458863398	4.08050444623443	2.26862357106496e-20	3.35013981540316e-18
TRINITY_DN15089_c0_g1_i4	gonad	mantle	-5.9460161742358	3.06459837992111	2.79543367134001e-20	4.11297378302982e-18
TRINITY_DN2991_c1_g1_i1	gonad	mantle	5.3991597753504	6.42381210713952	2.96151805008103e-20	4.34143414297828e-18
TRINITY_DN7115_c0_g2_i8	gonad	mantle	6.14634264906701	4.47253186738757	3.09541745630629e-20	4.52122301699835e-18
TRINITY_DN17078_c0_g1_i1	gonad	mantle	-5.19994226557536	3.79195927565013	3.17619689056051e-20	4.62240219214289e-18
TRINITY_DN8343_c0_g1_i1	gonad	mantle	-7.44853098808855	4.71396971083151	3.24446281321841e-20	4.70470533640952e-18
TRINITY_DN37645_c0_g1_i1	gonad	mantle	-5.21560314873771	4.13091733962579	3.2613149289283e-20	4.71213081835478e-18
TRINITY_DN2253_c0_g1_i5	gonad	mantle	-8.01548990018999	5.90055071678767	3.41497898738723e-20	4.91646813571265e-18
TRINITY_DN2826_c0_g1_i8	gonad	mantle	4.40640012137371	5.59191864814832	3.61258181723615e-20	5.18237763760444e-18
TRINITY_DN4585_c0_g1_i9	gonad	mantle	-7.60727976866807	6.18853499288899	3.68829602957491e-20	5.27216322490873e-18
TRINITY_DN23193_c0_g1_i1	gonad	mantle	-7.84091910738355	2.5421752257393	3.7859880276317e-20	5.39261635127243e-18
TRINITY_DN1_c2_g1_i1	gonad	mantle	7.40328128036597	3.14250507306486	3.91685941593292e-20	5.55931067702394e-18
TRINITY_DN8595_c0_g2_i8	gonad	mantle	-5.83988003050263	4.71850584452623	4.23596238358403e-20	5.99105285427534e-18
TRINITY_DN3809_c0_g1_i7	gonad	mantle	-8.34001194994123	4.39727103109108	4.65141401551545e-20	6.55555602670909e-18
TRINITY_DN29438_c0_g1_i1	gonad	mantle	-7.59449408497322	3.72906894092417	4.89310790240002e-20	6.8720791998497e-18
TRINITY_DN3279_c1_g1_i3	gonad	mantle	-10.1889320912456	4.7504122515571	4.958208607477e-20	6.93924617200449e-18
TRINITY_DN1139_c0_g1_i5	gonad	mantle	5.81739312363123	4.60002211791431	5.35907023992444e-20	7.47422827524461e-18
TRINITY_DN5993_c0_g1_i4	gonad	mantle	-5.3778378571155	4.92815749788934	5.38871564836377e-20	7.48956890822933e-18
TRINITY_DN71_c0_g2_i11	gonad	mantle	-9.65235511669254	7.2053653177483	5.46804718840487e-20	7.5736224626434e-18
TRINITY_DN4230_c0_g1_i7	gonad	mantle	-4.41271856796771	6.37522637692881	6.63995595929989e-20	9.16519281846044e-18
TRINITY_DN2700_c0_g1_i4	gonad	mantle	-11.488638996935	6.02861641836618	7.16613566481045e-20	9.85760860439868e-18
TRINITY_DN384_c0_g1_i4	gonad	mantle	-8.18671228819276	3.7150277887111	7.72246256831266e-20	1.05866264157479e-17
TRINITY_DN3451_c0_g1_i6	gonad	mantle	-5.74908891789079	5.41386888383243	8.2231310077698e-20	1.12346429656153e-17
TRINITY_DN31134_c0_g1_i5	gonad	mantle	-7.03067300130268	3.1621467705668	8.44553100486307e-20	1.14993777583842e-17
TRINITY_DN2147_c0_g1_i6	gonad	mantle	5.33332534799171	5.87926899979764	9.18874233425546e-20	1.24690612614878e-17
TRINITY_DN2672_c0_g1_i2	gonad	mantle	4.89236606335228	4.10916822349071	9.59610341162262e-20	1.29780028866884e-17
TRINITY_DN7484_c1_g2_i2	gonad	mantle	-5.65558106052149	3.18417071690304	9.91463169279375e-20	1.33637923222969e-17
TRINITY_DN795_c0_g1_i5	gonad	mantle	4.93575969380721	7.08462111530441	1.00754721814764e-19	1.35351669268683e-17
TRINITY_DN4690_c0_g1_i3	gonad	mantle	-6.68892089303805	3.21722138830049	1.0705033198101e-19	1.43329689489374e-17
TRINITY_DN20580_c0_g1_i1	gonad	mantle	9.48485949480757	4.07338446999653	1.11375764737542e-19	1.48625592764546e-17
TRINITY_DN3740_c0_g1_i7	gonad	mantle	-7.29812767638078	5.16462512693477	1.16689170634748e-19	1.55200460824038e-17
TRINITY_DN4313_c0_g1_i4	gonad	mantle	9.98740084638902	4.55757714828194	1.23183555598684e-19	1.63297487713938e-17
TRINITY_DN11114_c0_g2_i8	gonad	mantle	-7.3399502365823	2.93246231846934	1.26713395309603e-19	1.67424241756606e-17
TRINITY_DN71_c0_g2_i8	gonad	mantle	-10.4449135690769	10.1660911177047	1.27199533653006e-19	1.67515530106239e-17
TRINITY_DN15468_c0_g1_i10	gonad	mantle	-6.38951802758358	2.93777034740956	1.31021160883067e-19	1.71984541476802e-17
TRINITY_DN2229_c0_g1_i2	gonad	mantle	-6.69225177868805	6.93675111227126	1.34705826889351e-19	1.7624524262751e-17
TRINITY_DN769_c0_g1_i4	gonad	mantle	5.41597140845156	7.4795871374704	1.35433024539267e-19	1.76621373268466e-17
TRINITY_DN5723_c0_g1_i3	gonad	mantle	-8.40244012575221	3.96186050369162	1.5947295103635e-19	2.07299353536475e-17
TRINITY_DN1017_c0_g1_i9	gonad	mantle	6.41176998249234	5.3605938978323	1.67898988001179e-19	2.17548343582044e-17
TRINITY_DN6472_c0_g1_i10	gonad	mantle	10.8181421601269	5.36891305611485	1.80995445498797e-19	2.33763474577176e-17
TRINITY_DN6472_c0_g2_i10	gonad	mantle	11.2383481634713	5.78272800841211	2.02734199126318e-19	2.61000787702141e-17
TRINITY_DN13774_c0_g1_i7	gonad	mantle	-6.07932268177253	3.21736762024433	2.09146886387008e-19	2.68396261517795e-17
TRINITY_DN43702_c0_g2_i5	gonad	mantle	-5.39687398913675	3.10780066931056	2.1999076300112e-19	2.81413024760063e-17
TRINITY_DN2530_c0_g1_i1	gonad	mantle	-8.39010515760814	4.44484391147754	2.63236990894946e-19	3.3566476867547e-17
TRINITY_DN1229_c0_g1_i4	gonad	mantle	-5.93345312604164	7.1871971842557	2.73870794038169e-19	3.48119246333264e-17
TRINITY_DN5_c0_g1_i6	gonad	mantle	-9.67182734891128	5.15822810525238	2.89032072850706e-19	3.66231901267959e-17
TRINITY_DN32678_c0_g1_i3	gonad	mantle	-6.43842121472586	3.01453558405253	3.09582168265322e-19	3.91037325557018e-17
TRINITY_DN3421_c0_g1_i5	gonad	mantle	5.00840068286781	5.46143388325225	3.42372869911906e-19	4.31100033409139e-17
TRINITY_DN1353_c1_g1_i4	gonad	mantle	6.63841548040832	5.22224090986204	3.53717722298174e-19	4.43993117235961e-17
TRINITY_DN1835_c0_g1_i8	gonad	mantle	12.1159185552287	6.65132606703341	3.98454595487575e-19	4.98589586820855e-17
TRINITY_DN2231_c0_g1_i5	gonad	mantle	4.19653255578853	5.88304855945923	4.01809310542624e-19	5.01225918526882e-17
TRINITY_DN2837_c0_g1_i2	gonad	mantle	10.3462115376094	4.90676314565287	4.24294001343877e-19	5.27635205943638e-17
TRINITY_DN6272_c0_g1_i5	gonad	mantle	5.8708927350271	4.91993301102166	4.76935123906357e-19	5.9126707166502e-17
TRINITY_DN6442_c0_g1_i7	gonad	mantle	5.00227895881732	4.15638692150633	5.23679336980511e-19	6.47219320876806e-17
TRINITY_DN389_c0_g1_i3	gonad	mantle	-10.5655876705373	6.04668460633165	5.32914119839461e-19	6.56612314466001e-17
TRINITY_DN3906_c0_g1_i1	gonad	mantle	4.35296591904215	4.9387555249453	5.36839758188693e-19	6.59426378200771e-17
TRINITY_DN3737_c1_g1_i8	gonad	mantle	4.35821337883663	6.06962757347652	5.42910965014583e-19	6.64850754016486e-17
TRINITY_DN806_c0_g1_i8	gonad	mantle	-8.74629898022348	6.71630092404566	5.67578843090799e-19	6.92946486031249e-17
TRINITY_DN13345_c0_g1_i1	gonad	mantle	-5.44557162669777	3.43935740850388	5.70386500931161e-19	6.94264078269756e-17
TRINITY_DN1746_c0_g1_i1	gonad	mantle	-9.48670842139381	4.96879903986136	5.73011748044268e-19	6.95352352981695e-17
TRINITY_DN871_c0_g1_i9	gonad	mantle	6.59450516279317	10.0065446775788	6.6791873868202e-19	8.08081083633756e-17
TRINITY_DN14366_c0_g1_i1	gonad	mantle	5.87647624996277	4.35125547273723	6.7114692536753e-19	8.09548304841969e-17
TRINITY_DN295_c0_g2_i1	gonad	mantle	-9.43101585515653	6.40863414091022	6.87659816501602e-19	8.26982989503589e-17
TRINITY_DN5863_c0_g1_i10	gonad	mantle	7.14989067157273	2.90053698760984	7.58298165748114e-19	9.0921081861506e-17
TRINITY_DN6256_c0_g2_i2	gonad	mantle	-8.16425644393135	4.92320517877057	8.5093599116297e-19	1.01724839157866e-16
TRINITY_DN11423_c0_g1_i5	gonad	mantle	-7.41698928531881	4.1940102354909	8.59792469692986e-19	1.02478587923318e-16
TRINITY_DN6758_c0_g2_i2	gonad	mantle	-8.23241719489842	2.8948144907873	9.05778492627025e-19	1.07640250631212e-16
TRINITY_DN15128_c0_g1_i1	gonad	mantle	-3.91375447243	5.49116174239504	9.33452808250268e-19	1.10601766811176e-16
TRINITY_DN609_c0_g1_i2	gonad	mantle	9.59834283060093	5.22509510328634	1.0619543928084e-18	1.2545741792922e-16
TRINITY_DN947_c0_g2_i1	gonad	mantle	7.51633003922492	3.23918420799328	1.08459020145458e-18	1.27755820005355e-16
TRINITY_DN2260_c0_g1_i6	gonad	mantle	-10.8454564455412	5.39388197357054	1.14115945397785e-18	1.34026174818504e-16
TRINITY_DN5622_c0_g1_i8	gonad	mantle	8.17121706562002	2.84786859412423	1.21376451145514e-18	1.42137840033874e-16
TRINITY_DN3545_c0_g1_i5	gonad	mantle	4.49349875860515	5.76007830727519	1.30065966549613e-18	1.51870920883671e-16
TRINITY_DN6493_c0_g1_i12	gonad	mantle	-4.67430674371194	4.14773186265305	1.39244703009518e-18	1.62117159008212e-16
TRINITY_DN4266_c0_g1_i2	gonad	mantle	-6.43123153235404	6.44929412506264	1.41446064620193e-18	1.64204164092465e-16
TRINITY_DN4240_c0_g1_i1	gonad	mantle	4.43141306874592	6.10139159818522	1.44856700529366e-18	1.67678936315938e-16
TRINITY_DN66528_c0_g1_i2	gonad	mantle	-7.56682969902482	2.3022156776881	1.46092251833293e-18	1.68623203430686e-16
TRINITY_DN756_c0_g1_i2	gonad	mantle	-10.881646471021	6.34267075848597	1.49637180121963e-18	1.72219960285355e-16
TRINITY_DN10907_c0_g1_i17	gonad	mantle	7.49167201002444	4.19770261451913	1.54345871671443e-18	1.77131732212196e-16
TRINITY_DN1311_c0_g1_i2	gonad	mantle	6.3862787395312	5.42387463895296	1.67836390920487e-18	1.92065080173881e-16
TRINITY_DN9072_c0_g1_i1	gonad	mantle	8.1365167225959	4.42764760268238	1.76479414857745e-18	2.013820641077e-16
TRINITY_DN1412_c0_g1_i7	gonad	mantle	4.0265380455906	6.86259961627194	1.87642642850003e-18	2.13513938678643e-16
TRINITY_DN24907_c0_g1_i1	gonad	mantle	-8.10260934698679	2.7768164570814	1.96692772608543e-18	2.23179621394558e-16
TRINITY_DN3106_c0_g1_i7	gonad	mantle	-9.79647541551877	4.36898758566526	2.00142328821894e-18	2.26453997796873e-16
TRINITY_DN4489_c0_g1_i5	gonad	mantle	-6.17939988477953	5.66463363999171	2.11609949163357e-18	2.38756652473162e-16
TRINITY_DN6832_c0_g1_i3	gonad	mantle	-6.8178553325588	4.92826494689745	2.20593697617972e-18	2.4819571574849e-16
TRINITY_DN4008_c0_g1_i5	gonad	mantle	4.55716105560903	5.6494335993725	2.38710397298855e-18	2.67829065036399e-16
TRINITY_DN19363_c0_g1_i3	gonad	mantle	4.07766366226915	4.83639295548776	2.45975514144395e-18	2.75211656730861e-16
TRINITY_DN3461_c0_g1_i2	gonad	mantle	6.07945922514597	4.53506134616422	2.53590367736655e-18	2.82943452802173e-16
TRINITY_DN4313_c0_g2_i8	gonad	mantle	8.71725591008836	4.38460316043183	2.56794272335041e-18	2.85320482417617e-16
TRINITY_DN15128_c0_g3_i1	gonad	mantle	-6.32594029604483	3.17305506448651	2.5714147094674e-18	2.85320482417617e-16
TRINITY_DN1993_c0_g1_i4	gonad	mantle	-5.80334321288353	4.48689125284306	2.65616166354117e-18	2.93911971183081e-16
TRINITY_DN666_c0_g1_i11	gonad	mantle	-6.07616202919883	4.94690500266465	2.74897542783912e-18	3.03346417609928e-16
TRINITY_DN6620_c0_g1_i5	gonad	mantle	-7.34540206043252	8.07182723172324	2.86069521901454e-18	3.14809711951115e-16
TRINITY_DN1976_c0_g1_i12	gonad	mantle	4.53164048812697	7.0527412457877	3.04403619068793e-18	3.34070496369842e-16
TRINITY_DN580_c0_g1_i14	gonad	mantle	-4.02087834656288	6.98539094785682	3.0926050309718e-18	3.38475929915652e-16
TRINITY_DN30921_c0_g1_i1	gonad	mantle	4.21407393305755	6.9981656636198	3.51271647197921e-18	3.83411093831492e-16
TRINITY_DN809_c0_g1_i1	gonad	mantle	-11.7770594841108	6.31458050075431	3.65604035890083e-18	3.97973368823766e-16
TRINITY_DN37_c0_g1_i10	gonad	mantle	-12.8210114702496	8.25133080768806	3.71918737315905e-18	4.03752970858594e-16
TRINITY_DN808_c0_g1_i5	gonad	mantle	-5.43537476108992	7.34699194057637	5.01025024292973e-18	5.42443993282367e-16
TRINITY_DN3696_c0_g1_i4	gonad	mantle	-5.12900527282446	6.3436003186307	5.46472515697206e-18	5.88746120697264e-16
TRINITY_DN2780_c0_g2_i1	gonad	mantle	-4.34002762175178	4.75179970643376	5.46723188239299e-18	5.88746120697264e-16
TRINITY_DN1940_c0_g1_i4	gonad	mantle	-5.58637938844172	4.50171217323356	5.49438484274322e-18	5.90088117589484e-16
TRINITY_DN7571_c0_g1_i1	gonad	mantle	9.10290389984614	8.46042656243556	5.6606157433929e-18	6.063198735063e-16
TRINITY_DN837_c0_g1_i6	gonad	mantle	-6.46850349704106	3.75972143752777	5.79013349853804e-18	6.18543330414302e-16
TRINITY_DN521_c0_g1_i6	gonad	mantle	5.0089251276822	6.78065549174099	6.0947625711309e-18	6.49358960728421e-16
TRINITY_DN1478_c0_g1_i5	gonad	mantle	-4.66661530741944	5.32582331250703	6.88985032652637e-18	7.32128619221123e-16
TRINITY_DN28_c0_g1_i8	gonad	mantle	8.45704237443798	6.69974615661723	8.86296196139997e-18	9.39310272041036e-16
TRINITY_DN1077_c0_g1_i4	gonad	mantle	11.3641858802253	5.90676759141256	9.8035903492881e-18	1.03626529884172e-15
TRINITY_DN295_c0_g1_i5	gonad	mantle	-8.65649571857441	5.44199646995866	9.84841872711863e-18	1.03827148297158e-15
TRINITY_DN1056_c0_g1_i7	gonad	mantle	-11.8658028760665	6.40233128599838	9.95990379909668e-18	1.04727606256104e-15
TRINITY_DN2663_c0_g1_i1	gonad	mantle	-7.14438302514122	5.3809296327567	1.05004895008558e-17	1.10123540934954e-15
TRINITY_DN1359_c0_g1_i1	gonad	mantle	-3.83875262435134	7.52092242856434	1.1963542529954e-17	1.25096739715082e-15
TRINITY_DN6994_c0_g2_i1	gonad	mantle	-6.08244438549287	4.92707066074496	1.19905008565007e-17	1.25096739715082e-15
TRINITY_DN13144_c0_g1_i4	gonad	mantle	-7.10462365612104	3.22541919531323	1.21112551559186e-17	1.26029219131549e-15
TRINITY_DN568_c0_g1_i5	gonad	mantle	-10.1673470844394	4.7295137791924	1.21881137791287e-17	1.26501283247096e-15
TRINITY_DN1048_c0_g1_i1	gonad	mantle	5.42246795945573	5.4083048155479	1.35534167229613e-17	1.40309301420409e-15
TRINITY_DN4670_c0_g1_i1	gonad	mantle	-6.28290704831687	5.06317280937145	1.36539878896306e-17	1.40987077522569e-15
TRINITY_DN3919_c0_g1_i5	gonad	mantle	6.7546298225724	4.67906207152497	1.39264888169149e-17	1.43432122130519e-15
TRINITY_DN266_c0_g1_i13	gonad	mantle	3.23696717935153	4.98389753746946	1.471577446289e-17	1.51173532698441e-15
TRINITY_DN7447_c0_g1_i1	gonad	mantle	3.71684128460692	7.94509072167155	1.57177524321175e-17	1.61054837229812e-15
TRINITY_DN19194_c0_g1_i1	gonad	mantle	8.01161469994105	3.7066564427562	1.66014367893951e-17	1.69676822269627e-15
TRINITY_DN972_c0_g1_i12	gonad	mantle	-8.49196013936468	4.54266443338736	1.71305964756746e-17	1.74640778842239e-15
TRINITY_DN2336_c0_g1_i2	gonad	mantle	-7.70721055905366	3.78015986467419	1.75109582929089e-17	1.78066496645891e-15
TRINITY_DN1409_c1_g1_i1	gonad	mantle	4.9516106286192	6.24533108792957	1.7946164870532e-17	1.82031213220873e-15
TRINITY_DN2890_c0_g1_i11	gonad	mantle	11.6231085610362	6.1629475329508	1.8381106256405e-17	1.85973273300004e-15
TRINITY_DN14596_c1_g2_i2	gonad	mantle	-12.498020511052	7.0306693100108	1.84574152891727e-17	1.86276130633216e-15
TRINITY_DN218_c0_g1_i4	gonad	mantle	8.93281230905549	4.58914103331364	1.90409858533633e-17	1.91684029767429e-15
TRINITY_DN11834_c0_g1_i1	gonad	mantle	-10.1290619450957	7.83905155307799	2.02468792306682e-17	2.03314099514563e-15
TRINITY_DN627_c0_g2_i1	gonad	mantle	5.60096359235338	2.77668084634023	2.15911559908477e-17	2.16272309896354e-15
TRINITY_DN3212_c0_g2_i1	gonad	mantle	-7.75912254497841	6.82772886190593	2.36447296682323e-17	2.36253198155196e-15
TRINITY_DN3028_c0_g1_i8	gonad	mantle	7.64726398037211	3.92091087722187	2.6334323889552e-17	2.62118740151515e-15
TRINITY_DN1485_c0_g1_i7	gonad	mantle	-8.24919713014798	2.9090493304107	2.63639233752115e-17	2.62118740151515e-15
TRINITY_DN5_c0_g1_i8	gonad	mantle	-9.75537208083771	6.17204700770585	2.64509843453945e-17	2.62334984741101e-15
TRINITY_DN4600_c0_g1_i5	gonad	mantle	-3.60027679191507	5.10438647206073	2.79961476338935e-17	2.76634668594408e-15
TRINITY_DN1440_c0_g1_i3	gonad	mantle	4.4136237102953	4.17807490565057	2.80305499833008e-17	2.76634668594408e-15
TRINITY_DN3468_c0_g1_i4	gonad	mantle	6.34719261109063	4.09981641168343	2.8634992825895e-17	2.81907293342579e-15
TRINITY_DN3470_c0_g1_i14	gonad	mantle	-8.94253667285557	3.55266083505641	3.26504864726497e-17	3.20653322774308e-15
TRINITY_DN7041_c0_g2_i17	gonad	mantle	-3.27833525592915	5.07006824824783	3.55090631335623e-17	3.47876228996536e-15
TRINITY_DN23019_c0_g1_i2	gonad	mantle	-4.39934465226523	7.51255582530076	3.58568112647397e-17	3.50428354761752e-15
TRINITY_DN5617_c0_g1_i6	gonad	mantle	-3.62227791985745	4.48855827942141	3.66919052853029e-17	3.57719359124942e-15
TRINITY_DN1623_c0_g1_i5	gonad	mantle	4.2364928281211	7.94824581570986	3.93950833935027e-17	3.83143417594872e-15
TRINITY_DN9674_c0_g1_i1	gonad	mantle	-6.79124458153338	3.31366778926592	4.0197316009985e-17	3.90001350766441e-15
TRINITY_DN3325_c0_g1_i9	gonad	mantle	-11.5086368196241	6.04862669119939	4.19057497087692e-17	4.05597168325815e-15
TRINITY_DN3325_c0_g1_i7	gonad	mantle	-10.557358562969	5.11095004557798	4.32831675028434e-17	4.17921872376613e-15
TRINITY_DN14680_c0_g1_i5	gonad	mantle	8.28895896636993	2.95437656492037	4.45027253177582e-17	4.28666898762204e-15
TRINITY_DN3578_c0_g1_i1	gonad	mantle	-4.13966791497465	6.9637588382482	4.53521493136585e-17	4.35803775474096e-15
TRINITY_DN3705_c0_g1_i1	gonad	mantle	-5.21220429291618	6.59064167131926	4.71498729649375e-17	4.51997362143829e-15
TRINITY_DN2829_c0_g1_i1	gonad	mantle	4.97147579884492	6.09638805565703	4.73070650335531e-17	4.52424495524459e-15
TRINITY_DN5884_c0_g1_i4	gonad	mantle	8.22031079587138	4.50345900283386	4.8061018123146e-17	4.58543210202471e-15
TRINITY_DN4203_c0_g1_i6	gonad	mantle	-9.34710512717089	3.93697070988928	4.83244126836676e-17	4.59963669257079e-15
TRINITY_DN4307_c0_g1_i5	gonad	mantle	5.26513311511216	3.38645140718372	5.39188371839924e-17	5.1199951138757e-15
TRINITY_DN11539_c0_g2_i1	gonad	mantle	7.16301227563267	3.87621925893161	5.54068766845891e-17	5.24888682969314e-15
TRINITY_DN17835_c0_g1_i4	gonad	mantle	-6.75221491288964	2.40455699628796	5.61390268378308e-17	5.30573244940035e-15
TRINITY_DN10899_c0_g1_i2	gonad	mantle	9.12581975443172	3.73172598116278	5.65272877652327e-17	5.32988630907536e-15
TRINITY_DN747_c0_g1_i6	gonad	mantle	-12.7907403485483	7.32189926762704	5.80116279123709e-17	5.45703292355083e-15
TRINITY_DN5954_c0_g2_i1	gonad	mantle	-7.09669409736791	1.91063350591796	6.01115795047793e-17	5.64135937843101e-15
TRINITY_DN12759_c0_g1_i2	gonad	mantle	-4.46223137489926	3.97737306408687	6.38857008780974e-17	5.98157796543249e-15
TRINITY_DN6603_c0_g1_i13	gonad	mantle	8.93137974141471	3.54848751656171	6.5861434752287e-17	6.15222383650026e-15
TRINITY_DN4336_c0_g1_i4	gonad	mantle	4.36889325728711	5.66139071564166	6.88936989444467e-17	6.4205410800501e-15
TRINITY_DN7115_c0_g1_i4	gonad	mantle	5.8973936562055	3.00054605544992	7.09515342753064e-17	6.59701453063943e-15
TRINITY_DN1017_c0_g1_i4	gonad	mantle	6.67628613164479	5.86963306923854	7.18792620829253e-17	6.66783907640845e-15
TRINITY_DN255_c0_g2_i1	gonad	mantle	-3.45991408088833	5.57573985218098	7.4534892633331e-17	6.89825583502997e-15
TRINITY_DN28006_c0_g1_i3	gonad	mantle	-8.1110133028916	2.78475797719644	7.74658399804554e-17	7.15303538964357e-15
TRINITY_DN3735_c1_g1_i9	gonad	mantle	-4.62587802122379	3.46620392557415	7.93744075780651e-17	7.31245832382601e-15
TRINITY_DN6848_c0_g1_i6	gonad	mantle	4.28070619326596	4.63659401749352	8.00894240909593e-17	7.36144598961456e-15
TRINITY_DN6758_c0_g1_i1	gonad	mantle	-7.20852459461898	2.8188501442517	8.0807476768627e-17	7.41048840037772e-15
TRINITY_DN2411_c0_g1_i6	gonad	mantle	5.43236513491793	3.66736285200757	8.28834472583622e-17	7.58355222329529e-15
TRINITY_DN1723_c0_g1_i5	gonad	mantle	4.15351199429343	7.43653735076661	8.50051836343531e-17	7.75763481909829e-15
TRINITY_DN609_c0_g1_i10	gonad	mantle	10.3578602836794	4.91818805717549	8.51723294052915e-17	7.75763481909829e-15
TRINITY_DN1739_c0_g1_i10	gonad	mantle	-4.55881395410873	6.55520778412481	8.57457197394735e-17	7.79219078003492e-15
TRINITY_DN4754_c0_g1_i5	gonad	mantle	5.4504720115664	6.72514314996881	9.04458288831386e-17	8.20076209649893e-15
TRINITY_DN2002_c0_g1_i14	gonad	mantle	11.0667351260773	6.67549946750103	9.87200842863526e-17	8.93083248993226e-15
TRINITY_DN1373_c0_g1_i2	gonad	mantle	5.31691131293988	7.95675061343702	1.06922778380925e-16	9.65116233534066e-15
TRINITY_DN1228_c0_g1_i10	gonad	mantle	11.2742728029527	5.81815920073479	1.07743241295369e-16	9.70341428948675e-15
TRINITY_DN32299_c1_g1_i9	gonad	mantle	-5.03398381802225	2.93813001463077	1.10627419948672e-16	9.94087601136084e-15
TRINITY_DN2754_c0_g1_i1	gonad	mantle	3.9134824634264	5.1943322330165	1.11135814726417e-16	9.96426846008033e-15
TRINITY_DN12376_c0_g1_i9	gonad	mantle	8.46010550392287	3.11125385709226	1.25218117793107e-16	1.12018622213714e-14
TRINITY_DN52611_c0_g1_i5	gonad	mantle	-5.96472778030045	3.45476249036113	1.29973059836419e-16	1.16013953209988e-14
TRINITY_DN1941_c0_g1_i2	gonad	mantle	4.53892714318688	7.94901275024389	1.33677497855934e-16	1.19055965773377e-14
TRINITY_DN1487_c0_g1_i3	gonad	mantle	-10.2143868588722	6.24045374678607	1.41342639818561e-16	1.25604199415756e-14
TRINITY_DN1422_c0_g1_i6	gonad	mantle	-7.57964315088546	3.67228298037173	1.520776424044e-16	1.34845533387584e-14
TRINITY_DN15913_c0_g1_i2	gonad	mantle	7.8466548015413	4.89307926288649	1.5627520458792e-16	1.38262249838832e-14
TRINITY_DN5756_c0_g1_i13	gonad	mantle	-4.05336117830626	5.84003072963513	1.69568111349012e-16	1.49693237990237e-14
TRINITY_DN10332_c0_g1_i1	gonad	mantle	-4.58504494042501	5.15738025906798	1.7053367614121e-16	1.50215486174648e-14
TRINITY_DN31536_c0_g1_i4	gonad	mantle	5.45687111700125	4.02118387414601	1.78654950341119e-16	1.57024800664151e-14
TRINITY_DN5129_c0_g1_i4	gonad	mantle	5.01021683359801	3.72385595121087	1.79572751820217e-16	1.57486871667307e-14
TRINITY_DN5599_c0_g1_i2	gonad	mantle	-6.36443042241246	2.92443091148585	1.83161535494278e-16	1.60284300570777e-14
TRINITY_DN13281_c0_g2_i3	gonad	mantle	-4.72992450434765	3.89518960904747	1.85359711135829e-16	1.61855293852019e-14
TRINITY_DN11983_c0_g1_i4	gonad	mantle	-4.33326829738744	3.8975124284105	1.91527571659873e-16	1.66878264010024e-14
TRINITY_DN4404_c0_g1_i5	gonad	mantle	3.63173311903399	4.4538548379013	2.04644402238578e-16	1.77921032569631e-14
TRINITY_DN1460_c0_g1_i5	gonad	mantle	-5.31466940127462	4.30968630625882	2.05489406293853e-16	1.78269826838125e-14
TRINITY_DN2962_c0_g1_i6	gonad	mantle	3.72836697531854	4.76469586308315	2.13317258577958e-16	1.84661946665966e-14
TRINITY_DN3735_c0_g1_i4	gonad	mantle	3.50638195854316	5.51695952927692	2.18544289169477e-16	1.8877996694775e-14
TRINITY_DN20231_c0_g1_i7	gonad	mantle	-4.34016566961204	4.34716347356698	2.3394978635743e-16	2.01653671000406e-14
TRINITY_DN16098_c0_g1_i4	gonad	mantle	-5.34119216979358	5.47039252000922	2.37894454439679e-16	2.04614701316458e-14
TRINITY_DN2211_c0_g1_i1	gonad	mantle	4.70394522055085	4.20541323357523	2.46344951335705e-16	2.11430291886779e-14
TRINITY_DN865_c0_g1_i1	gonad	mantle	-6.3445495381842	5.73209950265904	2.60739576649576e-16	2.2330760288451e-14
TRINITY_DN57484_c0_g1_i3	gonad	mantle	-9.00938754977949	6.66976755016952	2.61825946447626e-16	2.23760910445995e-14
TRINITY_DN2503_c0_g1_i2	gonad	mantle	4.087812518532	6.80806618074075	2.72593184517588e-16	2.32076705380522e-14
TRINITY_DN416_c0_g2_i1	gonad	mantle	-7.47798338274982	5.51752673492943	2.72711939999518e-16	2.32076705380522e-14
TRINITY_DN575_c0_g1_i11	gonad	mantle	-4.55625333424808	5.11889825359612	2.76970173623279e-16	2.35202134543895e-14
TRINITY_DN1016_c0_g1_i6	gonad	mantle	6.22370363573644	6.65082431179515	2.82469809043113e-16	2.39366346410015e-14
TRINITY_DN3116_c0_g1_i4	gonad	mantle	-12.1976962009169	10.8727233054509	2.87217246745847e-16	2.42876950527167e-14
TRINITY_DN10686_c0_g2_i3	gonad	mantle	5.01513019613865	4.439179742205	2.92793711184225e-16	2.47072373889428e-14
TRINITY_DN2474_c0_g1_i3	gonad	mantle	6.12054009282104	5.80076745079664	2.97542287205686e-16	2.50553061848863e-14
TRINITY_DN2700_c0_g1_i6	gonad	mantle	-7.62919918481992	4.11557114557503	3.30684065529931e-16	2.77878386195413e-14
TRINITY_DN7402_c0_g1_i1	gonad	mantle	-5.73054183735434	4.44149604288918	3.66381479513762e-16	3.07232669887876e-14
TRINITY_DN371_c1_g1_i6	gonad	mantle	-7.32616661134555	4.60375705247988	3.74260149516918e-16	3.13185571367626e-14
TRINITY_DN3152_c0_g1_i5	gonad	mantle	3.50301338363137	5.15242152534917	4.10323814186408e-16	3.42650242087847e-14
TRINITY_DN5566_c0_g1_i9	gonad	mantle	8.86898658461157	3.49001206843963	4.25960549947319e-16	3.54379573805721e-14
TRINITY_DN9754_c1_g1_i6	gonad	mantle	4.33870792817806	3.78678667091632	4.26134224981112e-16	3.54379573805721e-14
TRINITY_DN6939_c0_g1_i11	gonad	mantle	-11.0965610922324	7.1914139408238	4.29203428881027e-16	3.56194506774054e-14
TRINITY_DN7633_c0_g1_i2	gonad	mantle	3.88557352293836	4.55122384208375	4.5418458445764e-16	3.76149117606392e-14
TRINITY_DN19614_c0_g1_i4	gonad	mantle	-5.38706828495705	3.3557817112001	4.59027520952478e-16	3.79377745557576e-14
TRINITY_DN2423_c0_g1_i4	gonad	mantle	-5.24627833156123	5.55211191889726	5.02421633117748e-16	4.14389522329376e-14
TRINITY_DN1228_c0_g1_i9	gonad	mantle	11.6178754730884	6.15784827033662	5.13187699365647e-16	4.22401850828277e-14
TRINITY_DN2905_c0_g1_i1	gonad	mantle	-5.49778284149106	3.86996953023803	5.35333027470151e-16	4.39728460417046e-14
TRINITY_DN3033_c0_g2_i4	gonad	mantle	5.10768226771922	5.37697555688085	5.55498015319295e-16	4.55360995537349e-14
TRINITY_DN2923_c0_g1_i8	gonad	mantle	-7.55336316049894	5.42914879645912	5.662869268741e-16	4.63259612866639e-14
TRINITY_DN23585_c0_g1_i6	gonad	mantle	-6.50106606596725	2.68443324060802	5.97357775323653e-16	4.87684344744414e-14
TRINITY_DN4254_c0_g1_i1	gonad	mantle	3.91973023411192	3.88288263317716	6.4803785224056e-16	5.27986539775792e-14
TRINITY_DN3624_c0_g1_i1	gonad	mantle	8.57013184765697	4.23918343085919	6.56339781528333e-16	5.33668016288432e-14
TRINITY_DN385_c0_g1_i16	gonad	mantle	4.26704116542592	9.60723628164157	6.63012755176429e-16	5.38004713882255e-14
TRINITY_DN1811_c2_g1_i1	gonad	mantle	3.82438214188971	7.64905680185303	6.68598254029897e-16	5.41443267532639e-14
TRINITY_DN2890_c2_g1_i2	gonad	mantle	4.48079148543062	3.96746889385732	6.73327000479609e-16	5.44175565961056e-14
TRINITY_DN712_c0_g1_i3	gonad	mantle	-5.6187767806242	3.27599626396984	7.07003055262536e-16	5.70244813669283e-14
TRINITY_DN2249_c0_g1_i5	gonad	mantle	2.84900233761717	6.13596496557395	7.0905599672758e-16	5.7075455351817e-14
TRINITY_DN1599_c0_g1_i2	gonad	mantle	-13.2646063114803	7.79407852868756	7.22633507927027e-16	5.80520402258098e-14
TRINITY_DN2452_c0_g1_i3	gonad	mantle	5.01107119802737	7.07702601867018	7.44580238339879e-16	5.96957174319319e-14
TRINITY_DN3734_c0_g1_i4	gonad	mantle	3.39488906069384	7.40067695267986	7.49777615680925e-16	5.99926643208281e-14
TRINITY_DN2135_c0_g1_i10	gonad	mantle	7.08717059414822	7.23143431388561	7.74824939494799e-16	6.1873545416874e-14
TRINITY_DN8087_c1_g1_i6	gonad	mantle	-7.01488721412194	2.64624673338151	8.69051662090653e-16	6.9260313712689e-14
TRINITY_DN951_c0_g1_i2	gonad	mantle	8.66679896261963	8.54788120361685	9.28162203450554e-16	7.38247351009869e-14
TRINITY_DN1379_c0_g1_i5	gonad	mantle	11.368489397244	5.91104947829298	9.77595210868737e-16	7.76028988833291e-14
TRINITY_DN6864_c0_g1_i6	gonad	mantle	4.57120337895442	4.64364383347894	9.89082236973664e-16	7.83598939102981e-14
TRINITY_DN10072_c0_g1_i1	gonad	mantle	6.68528355283829	3.03845901812128	1.11041279928566e-15	8.77991159624159e-14
TRINITY_DN3018_c0_g1_i4	gonad	mantle	10.1888452432443	4.75345271254091	1.15032716248251e-15	9.07764069458446e-14
TRINITY_DN1329_c0_g1_i5	gonad	mantle	6.42678119479409	3.51015656060694	1.24008955201912e-15	9.76679941881408e-14
TRINITY_DN26446_c0_g1_i1	gonad	mantle	7.09288160365827	2.85804749135637	1.32515206311808e-15	1.04163175967249e-13
TRINITY_DN1009_c0_g1_i1	gonad	mantle	-9.88498484833742	5.99034472114347	1.39011057365883e-15	1.09055803539364e-13
TRINITY_DN2589_c0_g2_i6	gonad	mantle	-5.38105474007081	5.87383317966431	1.42140147806035e-15	1.11293242045322e-13
TRINITY_DN29817_c0_g1_i1	gonad	mantle	-5.93499700778172	2.18882003040572	1.4600521482095e-15	1.1409711018897e-13
TRINITY_DN26870_c0_g1_i2	gonad	mantle	-4.26115887994549	3.99944979562558	1.4637876889497e-15	1.141669128195e-13
TRINITY_DN2575_c0_g1_i4	gonad	mantle	-12.1332154849796	8.55581020286196	1.48619436476108e-15	1.15689862498757e-13
TRINITY_DN1334_c0_g1_i4	gonad	mantle	-9.28740514011645	5.72353614865632	1.49639809418332e-15	1.16258843808629e-13
TRINITY_DN1825_c0_g2_i5	gonad	mantle	5.28274458056387	6.11773745967212	1.53926533902164e-15	1.19358437977765e-13
TRINITY_DN340_c0_g1_i10	gonad	mantle	-7.58829491202021	5.00748135148856	1.66674463770414e-15	1.28994473723819e-13
TRINITY_DN11085_c2_g1_i2	gonad	mantle	-5.68375445579967	3.03149343088243	1.69557865337374e-15	1.30973668788583e-13
TRINITY_DN8716_c0_g1_i11	gonad	mantle	-4.85126067920494	3.45137709550496	1.83014974287984e-15	1.4109716837285e-13
TRINITY_DN923_c0_g1_i2	gonad	mantle	-6.99409018990854	1.82611285833414	1.87946767430057e-15	1.44621797075921e-13
TRINITY_DN4566_c1_g1_i3	gonad	mantle	-8.30576736700626	6.64848550901013	1.98993072655143e-15	1.52828962702469e-13
TRINITY_DN41402_c0_g1_i6	gonad	mantle	-8.62729196100216	4.14348519804441	2.03847888280082e-15	1.56258742911184e-13
TRINITY_DN44335_c0_g2_i1	gonad	mantle	7.88246955120787	2.59108880493427	2.10957244543192e-15	1.61400374125074e-13
TRINITY_DN6472_c0_g2_i11	gonad	mantle	10.1401904113452	4.70625921564555	2.1446299175029e-15	1.63770627179352e-13
TRINITY_DN1443_c0_g1_i12	gonad	mantle	3.48228309755003	6.94489992527238	2.20697596707689e-15	1.68211771669027e-13
TRINITY_DN7846_c0_g1_i1	gonad	mantle	4.67983908423445	3.61919039889591	2.22688623908361e-15	1.69107199187311e-13
TRINITY_DN16617_c0_g1_i3	gonad	mantle	-6.47019526804009	2.66199610910329	2.2271443814596e-15	1.69107199187311e-13
TRINITY_DN12584_c0_g1_i1	gonad	mantle	-6.20343965352373	3.51146970801882	2.2371737308376e-15	1.69548221219913e-13
TRINITY_DN6906_c0_g1_i2	gonad	mantle	3.90951849484708	4.53604908983651	2.36661774291227e-15	1.79020592993516e-13
TRINITY_DN592_c0_g1_i1	gonad	mantle	7.259997342456	4.93354769663782	2.43069644206611e-15	1.83522150354266e-13
TRINITY_DN3871_c0_g1_i6	gonad	mantle	6.39502030522973	2.76785537414307	2.597641800844e-15	1.95758870946531e-13
TRINITY_DN1365_c0_g1_i5	gonad	mantle	4.68047933321817	7.64114549942481	2.81296630250527e-15	2.11266668513066e-13
TRINITY_DN2577_c0_g1_i4	gonad	mantle	-3.92255997318452	7.3934191306484	2.81394347734435e-15	2.11266668513066e-13
TRINITY_DN20729_c0_g1_i1	gonad	mantle	-7.13863088965107	2.73657365298564	2.85747233571069e-15	2.14134498709872e-13
TRINITY_DN384_c0_g1_i7	gonad	mantle	-9.39573680842084	3.98359526955614	2.92343539950096e-15	2.18669701474404e-13
TRINITY_DN13454_c0_g1_i6	gonad	mantle	5.59622600983696	3.42115175301693	2.96907232227093e-15	2.21670498083004e-13
TRINITY_DN7138_c0_g1_i4	gonad	mantle	3.42433822822992	4.18374016634216	3.21922989668199e-15	2.39901312170734e-13
TRINITY_DN1597_c0_g1_i5	gonad	mantle	4.7367350222524	8.07351157222803	3.38797135322858e-15	2.52008602490986e-13
TRINITY_DN5069_c0_g1_i1	gonad	mantle	7.48804245687221	3.79877975823288	3.42735031305634e-15	2.54210166873372e-13
TRINITY_DN1050_c0_g1_i6	gonad	mantle	3.41775566440453	7.01713070817369	3.43022656522438e-15	2.54210166873372e-13
TRINITY_DN9307_c0_g1_i2	gonad	mantle	-5.70733779281309	3.07932122649791	3.73629437967256e-15	2.76382571543845e-13
TRINITY_DN3210_c0_g1_i3	gonad	mantle	-6.66859423756008	3.19887678032222	3.87528917547085e-15	2.8581177484737e-13
TRINITY_DN7222_c0_g1_i5	gonad	mantle	6.34468676358166	4.50334966608831	3.87799480398877e-15	2.8581177484737e-13
TRINITY_DN29592_c0_g1_i1	gonad	mantle	-8.93169821349964	3.54235334580073	3.90116001876904e-15	2.86992480721421e-13
TRINITY_DN3160_c0_g1_i1	gonad	mantle	-4.8886563130086	5.51129967936791	4.01343419265096e-15	2.94712269133841e-13
TRINITY_DN24181_c0_g1_i5	gonad	mantle	3.51610975211399	4.64585867015677	4.24440137753962e-15	3.11103777612471e-13
TRINITY_DN411_c0_g1_i2	gonad	mantle	8.81325042383671	5.81659346274842	4.30824203005573e-15	3.15207937379323e-13
TRINITY_DN6311_c0_g1_i6	gonad	mantle	4.16572696108692	4.80806377002531	4.35290017736301e-15	3.1758441183003e-13
TRINITY_DN76303_c0_g1_i4	gonad	mantle	-5.24236320402741	2.43165948322159	4.35653673210213e-15	3.1758441183003e-13
TRINITY_DN9444_c0_g1_i9	gonad	mantle	-5.53371194225014	4.53277975430513	4.44316085866326e-15	3.23312395307839e-13
TRINITY_DN143_c0_g1_i8	gonad	mantle	10.0236369783313	7.26210063269891	4.76139729419672e-15	3.45842757895117e-13
TRINITY_DN9528_c0_g1_i8	gonad	mantle	-7.99525869521067	2.68028404692799	4.86787509917949e-15	3.52938518246828e-13
TRINITY_DN10907_c0_g1_i3	gonad	mantle	5.34507349503022	3.96553196135913	5.02333223390808e-15	3.63553487998893e-13
TRINITY_DN23815_c0_g1_i1	gonad	mantle	-8.78932636251928	5.26290114186848	5.34267297474101e-15	3.85969685928817e-13
TRINITY_DN39924_c0_g2_i1	gonad	mantle	-7.29512266101819	2.07073948476886	5.38264152322508e-15	3.88158998318459e-13
TRINITY_DN8681_c0_g1_i1	gonad	mantle	6.99806720827862	5.95249346648972	5.51938862746494e-15	3.97306958780259e-13
TRINITY_DN448_c0_g2_i1	gonad	mantle	9.74493375776464	4.32374841252723	5.84561403003652e-15	4.20037171278134e-13
TRINITY_DN34055_c0_g1_i2	gonad	mantle	6.87053307725529	2.64654973871725	6.08246293755696e-15	4.3615991025334e-13
TRINITY_DN1875_c0_g2_i5	gonad	mantle	4.53437128205418	5.31187544660313	6.09170985266821e-15	4.3615991025334e-13
TRINITY_DN4161_c0_g1_i4	gonad	mantle	6.62033781734026	3.70185609496162	6.16196624029112e-15	4.40405156536963e-13
TRINITY_DN7399_c0_g1_i1	gonad	mantle	5.21274589005768	3.77120495645003	6.56275531112865e-15	4.68217038334111e-13
TRINITY_DN12706_c0_g1_i1	gonad	mantle	9.77362859811024	4.35107695422201	6.71088343192931e-15	4.77936267394157e-13
TRINITY_DN2972_c0_g1_i6	gonad	mantle	-4.39934196293611	6.19911865605061	7.29368981970457e-15	5.18523254846148e-13
TRINITY_DN12097_c0_g1_i6	gonad	mantle	-5.19768313592777	2.92922989672207	7.47505093487454e-15	5.30477687104427e-13
TRINITY_DN162_c0_g1_i5	gonad	mantle	-7.21537969614289	5.83950198747547	7.50334551353222e-15	5.31546524236417e-13
TRINITY_DN3538_c0_g2_i2	gonad	mantle	-6.13805204415401	4.79977638443623	7.63818848631107e-15	5.40146332622635e-13
TRINITY_DN6260_c0_g1_i1	gonad	mantle	3.84774228764078	6.3167877019285	7.67958144389121e-15	5.42119064774654e-13
TRINITY_DN2656_c0_g1_i8	gonad	mantle	4.96137587786005	4.00356809245545	7.76958658180938e-15	5.4751049865182e-13
TRINITY_DN6444_c0_g1_i1	gonad	mantle	-10.5142450998765	5.06863712893426	8.1269285814213e-15	5.71688862224079e-13
TRINITY_DN191_c0_g1_i15	gonad	mantle	-6.28577516023018	6.91982540441283	8.61626537839092e-15	6.05051628415783e-13
TRINITY_DN9674_c0_g1_i4	gonad	mantle	-5.57213248182236	3.8672648044735	8.86763388298993e-15	6.21616492457341e-13
TRINITY_DN1914_c0_g1_i3	gonad	mantle	-4.94346325093089	5.97533514604125	9.16227075784474e-15	6.41151445174825e-13
TRINITY_DN3190_c0_g1_i11	gonad	mantle	-11.1302996973228	5.67448559640778	9.85499072380902e-15	6.88426804179543e-13
TRINITY_DN12872_c0_g1_i1	gonad	mantle	-7.77171849580191	4.25306911412059	1.06850966679973e-14	7.45118537957372e-13
TRINITY_DN1894_c0_g1_i10	gonad	mantle	-8.60332778669796	3.235127003542	1.08868992740881e-14	7.57875360731882e-13
TRINITY_DN20833_c0_g1_i1	gonad	mantle	-6.78519579888579	1.65808385761294	1.16633801366155e-14	8.10524204061303e-13
TRINITY_DN785_c0_g1_i2	gonad	mantle	5.00706981554654	3.95058644625921	1.21330969913418e-14	8.4171002910402e-13
TRINITY_DN21092_c0_g1_i4	gonad	mantle	4.8110287158986	2.67951391927735	1.24415430515685e-14	8.61619758193709e-13
TRINITY_DN568_c0_g1_i4	gonad	mantle	-10.7825241914997	5.33141171052217	1.25919574421078e-14	8.70535550046719e-13
TRINITY_DN4185_c0_g5_i1	gonad	mantle	3.17897076421825	6.23260159050155	1.26417591087518e-14	8.72278808495766e-13
TRINITY_DN40934_c0_g1_i1	gonad	mantle	-8.00527825407338	2.68902571741466	1.26606056054231e-14	8.72278808495766e-13
TRINITY_DN1976_c0_g1_i13	gonad	mantle	4.46345720969935	7.54325775032572	1.26839384098983e-14	8.72389989915044e-13
TRINITY_DN2769_c0_g1_i4	gonad	mantle	10.997878922486	7.6613409021221	1.27299530123156e-14	8.74058158368687e-13
TRINITY_DN15209_c0_g1_i5	gonad	mantle	-9.75560101800879	4.32964806546372	1.28461610203822e-14	8.80531996084798e-13
TRINITY_DN3028_c0_g1_i14	gonad	mantle	8.29638323656552	2.96174627877219	1.34903306578191e-14	9.23110922542792e-13
TRINITY_DN4302_c0_g1_i13	gonad	mantle	3.94156709796699	4.56665778327677	1.38855346707207e-14	9.47447670953324e-13
TRINITY_DN1936_c0_g1_i6	gonad	mantle	6.6070451744843	2.9650183658092	1.38931629992658e-14	9.47447670953324e-13
TRINITY_DN21048_c0_g2_i3	gonad	mantle	-5.50325826264773	2.45897001810062	1.42461808405536e-14	9.69875162411041e-13
TRINITY_DN24336_c0_g1_i3	gonad	mantle	-6.21374686876811	3.17340967780563	1.44150379591598e-14	9.79710371752236e-13
TRINITY_DN4862_c0_g3_i3	gonad	mantle	8.97351197410648	7.54768435943706	1.51128104341941e-14	1.02539908228087e-12
TRINITY_DN5528_c0_g2_i1	gonad	mantle	3.15675413056783	6.30169882103316	1.61009257587864e-14	1.09060014325999e-12
TRINITY_DN7850_c0_g1_i5	gonad	mantle	4.31669323657775	4.67860810732863	1.6573710175661e-14	1.12073437142387e-12
TRINITY_DN5009_c0_g3_i2	gonad	mantle	4.0382120739218	5.03488539609393	1.71791721112025e-14	1.15972404401794e-12
TRINITY_DN10718_c0_g3_i1	gonad	mantle	-4.0180247331446	2.8205735937782	1.74075161330671e-14	1.17316728274649e-12
TRINITY_DN7214_c0_g1_i5	gonad	mantle	-6.69863129125558	2.36579065874708	1.75274590833519e-14	1.17927210887939e-12
TRINITY_DN19058_c0_g1_i4	gonad	mantle	-5.67417361083241	2.79633336309933	1.85463678536693e-14	1.24573905949554e-12
TRINITY_DN8410_c0_g1_i1	gonad	mantle	-3.81505593797996	4.43715734153918	1.9587372594157e-14	1.31346576792905e-12
TRINITY_DN12756_c0_g1_i4	gonad	mantle	-7.39874077785739	2.16004698003273	1.99083549366269e-14	1.33276482123249e-12
TRINITY_DN4189_c0_g2_i10	gonad	mantle	3.99211164860093	5.16192748452263	2.1146599675378e-14	1.41330360925276e-12
TRINITY_DN2595_c0_g1_i17	gonad	mantle	3.5160809210183	5.76895852632897	2.1426817321204e-14	1.42965277631362e-12
TRINITY_DN29438_c0_g1_i2	gonad	mantle	-8.16624107515235	2.83430939956547	2.17405095093604e-14	1.44817752149665e-12
TRINITY_DN7155_c0_g1_i4	gonad	mantle	-8.68325839181836	3.31007479841276	2.21977865296377e-14	1.47618955552311e-12
TRINITY_DN923_c0_g1_i1	gonad	mantle	-4.08233503169941	4.31867460780719	2.24540468706517e-14	1.49076314157598e-12
TRINITY_DN940_c0_g1_i7	gonad	mantle	-10.5399580471945	6.08617666665618	2.30691137290951e-14	1.52907110751908e-12
TRINITY_DN1017_c0_g1_i11	gonad	mantle	6.14132208806793	4.86272771787407	2.42910945017711e-14	1.60741415626465e-12
TRINITY_DN60_c0_g1_i1	gonad	mantle	-4.63462218226469	10.262224380521	2.52792607496308e-14	1.67005274100398e-12
TRINITY_DN9382_c0_g2_i1	gonad	mantle	8.03498576945856	2.7264853626211	2.55007627418525e-14	1.68191976527421e-12
TRINITY_DN2224_c0_g1_i4	gonad	mantle	4.54986222984358	4.1339667281296	2.58105883800683e-14	1.69956377616755e-12
TRINITY_DN6331_c0_g1_i6	gonad	mantle	7.11862801925693	2.88228136784173	2.61891819073663e-14	1.72167081779572e-12
TRINITY_DN4998_c0_g1_i4	gonad	mantle	6.67352457944793	4.57555479603617	2.62364410520413e-14	1.72195935904795e-12
TRINITY_DN10002_c0_g1_i1	gonad	mantle	9.1048814159723	3.71211017341602	2.65809533539391e-14	1.74172455688038e-12
TRINITY_DN17477_c0_g1_i14	gonad	mantle	9.09226144767195	3.69976658475566	2.66900744459451e-14	1.7460264173783e-12
TRINITY_DN16697_c0_g2_i33	gonad	mantle	-7.07845287554252	3.20024599835933	2.67783825437386e-14	1.74895494574691e-12
TRINITY_DN7960_c0_g1_i4	gonad	mantle	5.26188550833225	4.3355268426328	2.72625201950278e-14	1.77768449460013e-12
TRINITY_DN6138_c0_g1_i4	gonad	mantle	4.17678157703441	4.87579044663527	2.73344163394974e-14	1.77948379434132e-12
TRINITY_DN5544_c0_g1_i4	gonad	mantle	5.27939628676525	3.0908268250993	2.74141189725163e-14	1.78178465496612e-12
TRINITY_DN1967_c0_g1_i1	gonad	mantle	3.78393194488555	5.36209171895334	2.7950551876666e-14	1.8137153751697e-12
TRINITY_DN8882_c0_g1_i1	gonad	mantle	6.9439879572533	3.27160125240152	2.87501135413153e-14	1.86259001711937e-12
TRINITY_DN5730_c0_g2_i4	gonad	mantle	9.55644880400163	4.14176529231054	2.88621233514705e-14	1.86683560170454e-12
TRINITY_DN5100_c0_g1_i4	gonad	mantle	-6.56630349507209	3.83829714959771	2.94442357314792e-14	1.90142542865969e-12
TRINITY_DN734_c0_g1_i5	gonad	mantle	-3.61167196591349	3.58053797454187	3.05054289679982e-14	1.9667922397393e-12
TRINITY_DN5317_c0_g2_i1	gonad	mantle	3.38573043671073	5.24283999488805	3.11960317723775e-14	2.00809456442482e-12
TRINITY_DN1964_c0_g1_i10	gonad	mantle	-8.56058580893858	6.9226161972532	3.15586426988467e-14	2.02818560205532e-12
TRINITY_DN37_c0_g1_i12	gonad	mantle	-12.3149189117276	8.79380511317495	3.2637136706466e-14	2.09414675733006e-12
TRINITY_DN672_c0_g1_i2	gonad	mantle	3.94028262841969	6.64679357037793	3.35805391476365e-14	2.1512432471182e-12
TRINITY_DN1543_c0_g1_i4	gonad	mantle	-4.44948718739081	7.04856278999653	3.51097924770258e-14	2.24562903570811e-12
TRINITY_DN3071_c1_g1_i6	gonad	mantle	5.7362067842071	4.02667600160017	3.8840506764603e-14	2.48029671735105e-12
TRINITY_DN22629_c0_g1_i5	gonad	mantle	6.99418213361859	1.84406802355864	3.92376383074396e-14	2.50167971094433e-12
TRINITY_DN12292_c0_g1_i9	gonad	mantle	3.90433094696488	4.37763389524762	4.03898179197483e-14	2.57105834608959e-12
TRINITY_DN44093_c0_g1_i6	gonad	mantle	-6.56493715024707	2.24385422184139	4.06515606563381e-14	2.58362537481509e-12
TRINITY_DN4230_c0_g1_i9	gonad	mantle	-5.59369549663455	3.66145652611915	4.14414926255374e-14	2.62966893252758e-12
TRINITY_DN1894_c0_g1_i4	gonad	mantle	-7.35304395055972	2.12158152682078	4.21946952874056e-14	2.67324026121328e-12
TRINITY_DN800_c0_g1_i2	gonad	mantle	3.03058551106482	7.77155757046061	4.2719870384119e-14	2.70225044680143e-12
TRINITY_DN370_c0_g1_i8	gonad	mantle	-9.54202213849555	6.28148047853801	4.62939562058413e-14	2.92372537566042e-12
TRINITY_DN138_c0_g1_i5	gonad	mantle	4.11030036298497	6.7757311652883	4.7135639661135e-14	2.97220916525716e-12
TRINITY_DN12232_c0_g1_i6	gonad	mantle	3.4971188468938	4.27188928753823	4.78868601108104e-14	3.01484562707041e-12
TRINITY_DN1560_c0_g1_i7	gonad	mantle	-11.7485756554632	6.28636819099101	4.80151372339683e-14	3.01819095035494e-12
TRINITY_DN8913_c0_g1_i2	gonad	mantle	-7.58649602894127	2.31996156118762	4.93861727519448e-14	3.09952250144901e-12
TRINITY_DN27358_c0_g1_i1	gonad	mantle	5.27668820120477	4.13212815798236	4.99647429579117e-14	3.13094201308961e-12
TRINITY_DN3361_c0_g1_i6	gonad	mantle	-3.11735934992691	4.91022922538751	5.05382248473393e-14	3.16194529196741e-12
TRINITY_DN5156_c0_g1_i14	gonad	mantle	5.49244739967906	4.97556524240861	5.48916073780422e-14	3.42897541765758e-12
TRINITY_DN3708_c0_g1_i1	gonad	mantle	3.41204355373463	5.79557281934694	5.72643288814747e-14	3.57164021456862e-12
TRINITY_DN15279_c0_g1_i4	gonad	mantle	7.84455894128524	2.55819353152328	5.82739721481923e-14	3.62897773531231e-12
TRINITY_DN3995_c0_g1_i10	gonad	mantle	-9.39445483999714	7.47125990885516	6.09375041099068e-14	3.78407115212645e-12
TRINITY_DN13863_c0_g1_i6	gonad	mantle	6.75179323724138	2.5477746970921	6.09528726423635e-14	3.78407115212645e-12
TRINITY_DN14299_c0_g2_i3	gonad	mantle	7.54662260705143	3.83293655714887	6.13380834636015e-14	3.80210925691741e-12
TRINITY_DN3453_c0_g1_i2	gonad	mantle	2.94623830394196	5.52668703628192	6.14422413477255e-14	3.80269723915884e-12
TRINITY_DN663_c0_g1_i4	gonad	mantle	5.36428806972265	7.91631575526002	6.56029465259732e-14	4.05395931247502e-12
TRINITY_DN9892_c0_g1_i2	gonad	mantle	-4.73815280796873	3.20569187408467	6.77101043050737e-14	4.17774463843609e-12
TRINITY_DN596_c0_g2_i1	gonad	mantle	-3.64980199792789	5.04388967248371	6.92625110663629e-14	4.26697435889969e-12
TRINITY_DN25916_c0_g1_i1	gonad	mantle	-4.85158915137997	4.16460925073129	7.76836017174928e-14	4.77843373688596e-12
TRINITY_DN2773_c1_g1_i3	gonad	mantle	-12.0556719306786	8.47401690474558	7.7858030638968e-14	4.78184023956487e-12
TRINITY_DN1660_c0_g1_i27	gonad	mantle	-7.94794387665102	2.63838102412709	7.92214297676485e-14	4.85814835034677e-12
TRINITY_DN5329_c0_g1_i6	gonad	mantle	3.6196217125966	5.59154879009422	7.95182664984431e-14	4.86891800372403e-12
TRINITY_DN6481_c0_g1_i2	gonad	mantle	4.0657323088135	7.35885353244216	8.08375877260254e-14	4.9421664934418e-12
TRINITY_DN64870_c0_g1_i1	gonad	mantle	-4.95482491239366	2.20802582043364	8.12255503625791e-14	4.95833842160139e-12
TRINITY_DN9701_c0_g1_i2	gonad	mantle	-9.32604774062631	3.91641807036592	8.46604299008946e-14	5.16017524708533e-12
TRINITY_DN5883_c0_g1_i4	gonad	mantle	4.264882432074	3.63219998272058	8.64897190175465e-14	5.26368567239059e-12
TRINITY_DN3538_c0_g1_i4	gonad	mantle	-5.23438817452498	5.55993990542594	9.08932324426435e-14	5.52331084345486e-12
TRINITY_DN21686_c0_g1_i7	gonad	mantle	4.15597716147914	4.69018557847533	9.3875088959713e-14	5.69589229342114e-12
TRINITY_DN5200_c1_g1_i4	gonad	mantle	4.79588040096551	3.41039240115856	9.44311216435191e-14	5.7209877270818e-12
TRINITY_DN6511_c0_g2_i1	gonad	mantle	4.18345834999942	3.71388040496365	9.5141146666169e-14	5.75532294900604e-12
TRINITY_DN11631_c0_g1_i6	gonad	mantle	-3.85920389676343	3.80927480261137	9.67816078070156e-14	5.84575464779609e-12
TRINITY_DN2166_c0_g2_i5	gonad	mantle	6.52630369917181	5.38912967254326	1.05486635906252e-13	6.36198454121083e-12
TRINITY_DN1112_c0_g1_i7	gonad	mantle	-7.07099736385946	1.88571027381863	1.06826846106984e-13	6.4331543142117e-12
TRINITY_DN13924_c0_g1_i2	gonad	mantle	-7.98191467012572	2.66846609640116	1.08576057521273e-13	6.52870434499544e-12
TRINITY_DN2802_c0_g2_i4	gonad	mantle	-5.18992932267812	2.79235394360269	1.14052366865399e-13	6.84774502224588e-12
TRINITY_DN703_c3_g1_i4	gonad	mantle	4.57792770470342	4.02886085310124	1.15345323794964e-13	6.91503824010791e-12
TRINITY_DN1882_c0_g5_i1	gonad	mantle	3.04273780404928	5.76121704492702	1.18648987842206e-13	7.10249462691192e-12
TRINITY_DN4664_c1_g1_i1	gonad	mantle	2.94914557183552	5.3547439195101	1.21037735477973e-13	7.23470642997581e-12
TRINITY_DN24532_c0_g1_i1	gonad	mantle	3.35800084913103	5.35705983823772	1.23391985446739e-13	7.36446638846832e-12
TRINITY_DN8855_c1_g1_i4	gonad	mantle	-9.19464541891535	3.79188481083296	1.25733614411029e-13	7.49308915437359e-12
TRINITY_DN63017_c1_g1_i2	gonad	mantle	8.71926966973391	3.35083420384518	1.28936719950346e-13	7.67259441517861e-12
TRINITY_DN2040_c0_g1_i7	gonad	mantle	5.01590117387406	7.68525428800857	1.40830731382135e-13	8.3679703956009e-12
TRINITY_DN3203_c0_g1_i6	gonad	mantle	4.25078783999031	5.15292703079041	1.46021959275817e-13	8.66361010078542e-12
TRINITY_DN34_c1_g1_i8	gonad	mantle	-5.41395259744204	2.78920986249408	1.46669910352655e-13	8.68921871553846e-12
TRINITY_DN10982_c0_g2_i6	gonad	mantle	-4.91910819513699	3.06927925362072	1.47332670521431e-13	8.71562794820961e-12
TRINITY_DN12934_c0_g2_i1	gonad	mantle	6.61319009550478	3.41970993685692	1.49035112190881e-13	8.80337257554576e-12
TRINITY_DN3272_c0_g1_i1	gonad	mantle	-3.29705751238381	6.32714315506226	1.50744138115725e-13	8.8912478644557e-12
TRINITY_DN5189_c0_g1_i6	gonad	mantle	-6.02398608310295	2.26269462182784	1.55311027852763e-13	9.14718189994417e-12
TRINITY_DN3455_c1_g1_i5	gonad	mantle	5.08133848678153	3.63233742269378	1.63879280369143e-13	9.63768529222159e-12
TRINITY_DN987_c1_g1_i3	gonad	mantle	3.66159413740192	4.03861081873806	1.65384875808185e-13	9.71200922015695e-12
TRINITY_DN13341_c0_g1_i4	gonad	mantle	5.24958427962677	3.72543229804156	1.65679781053203e-13	9.71512374534891e-12
TRINITY_DN6178_c0_g1_i3	gonad	mantle	-4.29103930369882	2.97094587785931	1.66564402253853e-13	9.75275852088994e-12
TRINITY_DN14326_c0_g1_i3	gonad	mantle	-4.8644770226381	1.924695394708	1.67532728054555e-13	9.79517771145167e-12
TRINITY_DN72718_c0_g1_i1	gonad	mantle	-6.9578998817871	3.08903745169351	1.74179528220156e-13	1.01689957994463e-11
TRINITY_DN476_c0_g1_i2	gonad	mantle	3.83718452261791	5.62587684638407	1.78489876336249e-13	1.0405519394482e-11
TRINITY_DN4990_c0_g1_i5	gonad	mantle	2.97762107446175	6.22098232064223	1.7935098962212e-13	1.04405669567416e-11
TRINITY_DN3123_c0_g1_i4	gonad	mantle	12.0791589887836	6.61454149812719	1.80796934588997e-13	1.05095086420206e-11
TRINITY_DN14679_c1_g1_i3	gonad	mantle	3.71920862009506	5.03056610878798	1.83142074518964e-13	1.06304446635885e-11
TRINITY_DN14745_c0_g1_i5	gonad	mantle	8.09272157528708	3.79020904304665	1.90331455353014e-13	1.10318088992273e-11
TRINITY_DN7969_c0_g2_i5	gonad	mantle	5.08803844445348	3.55966641067584	1.9279384296713e-13	1.11584298133439e-11
TRINITY_DN5875_c0_g1_i1	gonad	mantle	-7.25386479585451	2.03791111006457	1.9364281095521e-13	1.11914399822129e-11
TRINITY_DN11969_c0_g1_i11	gonad	mantle	7.27924528301559	2.07395035654516	1.97215384767452e-13	1.13815378734974e-11
TRINITY_DN3995_c0_g1_i14	gonad	mantle	-7.89620655798571	6.54491723429751	1.97527611253721e-13	1.13832016660376e-11
TRINITY_DN22572_c0_g2_i5	gonad	mantle	-6.9267433924374	4.06176904372235	2.10059644396563e-13	1.20880597943793e-11
TRINITY_DN4936_c0_g1_i7	gonad	mantle	7.0482550361917	1.88554641000802	2.27298338369602e-13	1.30449964204975e-11
TRINITY_DN4568_c0_g1_i3	gonad	mantle	4.91513322250237	4.48876503519249	2.27338299956388e-13	1.30449964204975e-11
TRINITY_DN2013_c0_g1_i1	gonad	mantle	-7.00168363671204	3.51751293295409	2.28047201240133e-13	1.30670070359664e-11
TRINITY_DN5468_c0_g1_i4	gonad	mantle	2.9026669150691	5.16525673498622	2.28838316378468e-13	1.30936590512449e-11
TRINITY_DN2955_c0_g1_i6	gonad	mantle	-4.03340027607361	5.50350514496142	2.44238497590233e-13	1.39549469882033e-11
TRINITY_DN1446_c0_g1_i1	gonad	mantle	3.11259517817243	4.63407962436564	2.4909738457623e-13	1.42123503498202e-11
TRINITY_DN9682_c0_g1_i1	gonad	mantle	3.83842910106889	4.61128410847531	2.50133055786682e-13	1.42511978039484e-11
TRINITY_DN5952_c0_g1_i6	gonad	mantle	-6.40030554146381	3.06631040698807	2.63406172755723e-13	1.4986169604928e-11
TRINITY_DN2753_c0_g1_i5	gonad	mantle	3.96118961285654	4.8263590202522	2.63794084609378e-13	1.49870113104737e-11
TRINITY_DN22385_c0_g1_i6	gonad	mantle	8.69211881429963	3.32480315944993	2.64507717579877e-13	1.50063297910041e-11
TRINITY_DN1228_c0_g1_i3	gonad	mantle	10.0634469015985	6.24717206573017	2.66094408650784e-13	1.50750551654105e-11
TRINITY_DN925_c0_g1_i6	gonad	mantle	2.90919376054641	6.3500731045684	2.684965957474e-13	1.51692396540309e-11
TRINITY_DN8469_c0_g1_i1	gonad	mantle	8.84665654514849	3.46938260340658	2.68512196430302e-13	1.51692396540309e-11
TRINITY_DN22721_c0_g1_i1	gonad	mantle	7.96091067688994	2.66067106156083	2.70451943857921e-13	1.52573640855915e-11
TRINITY_DN11995_c0_g1_i1	gonad	mantle	4.77259797635141	2.9249703770315	2.84207346903433e-13	1.6010878685933e-11
TRINITY_DN10907_c0_g1_i11	gonad	mantle	7.65374990309898	4.35131839506439	2.97567728895939e-13	1.67400601772594e-11
TRINITY_DN3302_c0_g1_i6	gonad	mantle	-5.35043026201663	3.37313876771352	2.98710800426272e-13	1.67808625464644e-11
TRINITY_DN2388_c0_g2_i1	gonad	mantle	3.79585510800392	3.66669512886171	3.05860096515582e-13	1.71584951071807e-11
TRINITY_DN31543_c0_g1_i4	gonad	mantle	8.64202699311418	3.27705628029838	3.11731378027305e-13	1.74634787464753e-11
TRINITY_DN1882_c0_g2_i2	gonad	mantle	2.87504163843037	5.16850286991028	3.19933335296806e-13	1.78979976028785e-11
TRINITY_DN937_c1_g1_i6	gonad	mantle	5.89201437548774	6.06447770638381	3.2165486475682e-13	1.79692780983132e-11
TRINITY_DN6663_c0_g2_i1	gonad	mantle	5.73881360513325	3.15203628563971	3.22757284265324e-13	1.80058219959518e-11
TRINITY_DN281_c0_g1_i11	gonad	mantle	-8.52252022747213	5.81361039166461	3.32995776622334e-13	1.85512362823707e-11
TRINITY_DN11840_c0_g1_i1	gonad	mantle	4.02918323248976	3.8828556735633	3.3702377324869e-13	1.87496314405542e-11
TRINITY_DN7035_c0_g1_i4	gonad	mantle	-5.6592791767667	4.93180604377473	3.62087048570503e-13	2.01161140801264e-11
TRINITY_DN4998_c0_g1_i7	gonad	mantle	4.50553425821282	4.35099421381379	3.63843506224375e-13	2.01857764012631e-11
TRINITY_DN1875_c0_g1_i7	gonad	mantle	3.31776287822358	5.70481068591718	3.79464530696326e-13	2.10233817992818e-11
TRINITY_DN16220_c0_g1_i7	gonad	mantle	-5.39223858523413	2.41747233071149	4.05215093031419e-13	2.24191110768499e-11
TRINITY_DN947_c0_g1_i7	gonad	mantle	2.70251650643606	5.1933464141594	4.11331267755398e-13	2.27261939916521e-11
TRINITY_DN2199_c0_g1_i6	gonad	mantle	2.48980604627822	6.18777201109938	4.12954956080942e-13	2.27845628034384e-11
TRINITY_DN800_c1_g2_i1	gonad	mantle	3.79358976368384	4.16739439735174	4.18076162290083e-13	2.30354803987733e-11
TRINITY_DN15912_c0_g1_i4	gonad	mantle	3.13782303432785	5.51132641531671	4.25503826006676e-13	2.34126194235756e-11
TRINITY_DN6834_c0_g1_i6	gonad	mantle	-4.55545842455696	3.0207239896266	4.33772445506014e-13	2.3834935456416e-11
TRINITY_DN3141_c1_g1_i7	gonad	mantle	-7.69227940729764	6.59777012000284	4.39202695608515e-13	2.41003479159935e-11
TRINITY_DN281_c0_g1_i1	gonad	mantle	-9.56118976711072	6.30645846892684	4.4263975856221e-13	2.42528698792977e-11
TRINITY_DN28288_c0_g1_i1	gonad	mantle	7.68147498839455	2.41551233150062	4.43189844683558e-13	2.42528698792977e-11
TRINITY_DN441_c0_g1_i11	gonad	mantle	-6.04649212991723	6.37680533465112	4.57151343666903e-13	2.49828544504333e-11
TRINITY_DN38266_c0_g1_i7	gonad	mantle	5.213466260216	2.89801465651699	4.5987749859198e-13	2.50976895189457e-11
TRINITY_DN3456_c0_g1_i4	gonad	mantle	2.9366629227866	4.60113356690476	4.61802406293319e-13	2.5168544441769e-11
TRINITY_DN6463_c0_g1_i1	gonad	mantle	-5.71418610808071	4.28721600782652	4.66069890177123e-13	2.53667063397622e-11
TRINITY_DN772_c0_g1_i1	gonad	mantle	5.12734849893868	7.13874151652309	5.13264334226365e-13	2.7897548731895e-11
TRINITY_DN19304_c0_g1_i3	gonad	mantle	-6.23443715965242	3.55059686671641	5.17859677461971e-13	2.81092833305608e-11
TRINITY_DN2488_c0_g1_i4	gonad	mantle	9.88114084231148	4.45442852108855	5.25137790170542e-13	2.84658699295279e-11
TRINITY_DN2515_c0_g2_i1	gonad	mantle	-2.87346280923506	4.52705979043503	5.35432263734696e-13	2.89847813172932e-11
TRINITY_DN985_c0_g2_i1	gonad	mantle	3.00298544736831	4.67578162981739	5.45629513240872e-13	2.94970399170203e-11
TRINITY_DN1904_c0_g2_i1	gonad	mantle	-4.57383832144369	9.70985391362912	5.61883999056626e-13	3.03349389651982e-11
TRINITY_DN363_c0_g1_i4	gonad	mantle	3.56999696991207	5.24629674703221	5.68412485788791e-13	3.0646207136481e-11
TRINITY_DN3193_c0_g1_i4	gonad	mantle	3.60306267461666	7.88606932324681	5.80583973143136e-13	3.12604778139951e-11
TRINITY_DN46_c0_g1_i15	gonad	mantle	6.69659484157413	2.50886232547953	5.90029958185724e-13	3.17265506431673e-11
TRINITY_DN1916_c0_g1_i7	gonad	mantle	4.86093588248859	5.66139800706798	5.95042116774357e-13	3.19532843642722e-11
TRINITY_DN7568_c0_g1_i2	gonad	mantle	-7.04321566331838	4.02942087842265	6.00017436548147e-13	3.21774370812142e-11
TRINITY_DN4254_c0_g2_i1	gonad	mantle	4.30390489349774	3.1611316336401	6.03280405424965e-13	3.23092853929394e-11
TRINITY_DN4191_c1_g1_i5	gonad	mantle	4.94696462141107	3.66424646683461	6.21087418755963e-13	3.31554817354364e-11
TRINITY_DN4212_c0_g1_i4	gonad	mantle	2.82255560922552	5.76084410276924	6.21369016294236e-13	3.31554817354364e-11
TRINITY_DN2961_c0_g1_i5	gonad	mantle	-6.39080130734393	2.94963894624055	6.21556943430766e-13	3.31554817354364e-11
TRINITY_DN701_c0_g1_i5	gonad	mantle	5.93034650609779	2.7233147816508	6.53397107182619e-13	3.48076944352842e-11
TRINITY_DN6567_c1_g1_i1	gonad	mantle	-4.25833559791698	3.49159300311717	6.9219466521935e-13	3.68256730037955e-11
TRINITY_DN1819_c0_g1_i6	gonad	mantle	7.21716969294425	3.52289261136647	7.48917417246484e-13	3.97906956329888e-11
TRINITY_DN3499_c0_g1_i5	gonad	mantle	3.38280140377683	4.5271644288971	7.66928508973165e-13	4.0693814293164e-11
TRINITY_DN384_c0_g1_i16	gonad	mantle	-9.37361844547447	3.9627840250177	7.74987616677888e-13	4.10671868062015e-11
TRINITY_DN9746_c0_g1_i5	gonad	mantle	8.38415360671701	3.04178755264794	7.76386976203945e-13	4.1087135274287e-11
TRINITY_DN1560_c0_g1_i14	gonad	mantle	-9.22442794164549	3.82022151378841	7.86540664194352e-13	4.15697090245981e-11
TRINITY_DN75_c0_g1_i5	gonad	mantle	10.3233912010677	5.95774910933116	7.99549984717518e-13	4.2201740126345e-11
TRINITY_DN29918_c0_g1_i7	gonad	mantle	-4.03446602708069	2.60402654482118	8.05556397111819e-13	4.24629708698037e-11
TRINITY_DN6243_c0_g2_i2	gonad	mantle	-5.52063751006597	3.06421428725622	8.44181589980651e-13	4.44406840429264e-11
TRINITY_DN8855_c0_g2_i1	gonad	mantle	8.07695850842413	2.76409791762371	8.55327632647762e-13	4.49685144248202e-11
TRINITY_DN2053_c0_g1_i7	gonad	mantle	2.84374165730154	5.82519766755565	9.39518795686558e-13	4.93302633546954e-11
TRINITY_DN89_c0_g3_i3	gonad	mantle	3.57425979819609	6.84346435771242	9.42215241832158e-13	4.94072579878229e-11
TRINITY_DN556_c0_g1_i6	gonad	mantle	3.15662636926749	5.91663210969644	9.91318251701596e-13	5.1914315796738e-11
TRINITY_DN4543_c0_g1_i4	gonad	mantle	-2.95126953394153	5.05165664162372	1.01772459089212e-12	5.32209293608226e-11
TRINITY_DN16218_c1_g1_i4	gonad	mantle	3.75375700492003	4.90914585436341	1.01891838271398e-12	5.32209293608226e-11
TRINITY_DN424_c0_g1_i3	gonad	mantle	4.46038550719695	5.4478686409476	1.04596532034727e-12	5.45627130160893e-11
TRINITY_DN1524_c0_g2_i1	gonad	mantle	5.43344295801414	3.87692451385668	1.05267070996367e-12	5.48412767926209e-11
TRINITY_DN21854_c0_g1_i4	gonad	mantle	-4.61874404254276	2.26228954612361	1.110525666618e-12	5.77804202733744e-11
TRINITY_DN7759_c0_g1_i4	gonad	mantle	10.3971898716127	4.95610852490335	1.15620122219692e-12	6.00790873117513e-11
TRINITY_DN20774_c0_g1_i6	gonad	mantle	-5.46148787314497	2.38809426195995	1.16004580858185e-12	6.02009819034978e-11
TRINITY_DN808_c0_g1_i1	gonad	mantle	-5.53041112046759	5.81905798623414	1.18552410145686e-12	6.14438020428618e-11
TRINITY_DN5813_c0_g1_i5	gonad	mantle	6.86032695103776	3.20537707994382	1.19133915498217e-12	6.16656183481557e-11
TRINITY_DN4931_c0_g2_i3	gonad	mantle	7.16908564284868	7.31108974386446	1.20205856335257e-12	6.21403942267474e-11
TRINITY_DN5594_c0_g1_i2	gonad	mantle	3.85612085634149	3.36372827359948	1.21955553274403e-12	6.29638651461821e-11
TRINITY_DN10492_c0_g1_i4	gonad	mantle	-5.7956572285133	2.41899925541753	1.27213256625473e-12	6.55940292538561e-11
TRINITY_DN1629_c0_g1_i4	gonad	mantle	-8.29421074944062	2.95010217196507	1.27518525420541e-12	6.56671360329086e-11
TRINITY_DN9912_c0_g1_i1	gonad	mantle	3.30324061509147	3.58597516802702	1.30143005809733e-12	6.69328311697766e-11
TRINITY_DN5389_c0_g1_i7	gonad	mantle	4.04107473422664	4.49989618806259	1.33069883092154e-12	6.83506137360941e-11
TRINITY_DN1560_c0_g1_i19	gonad	mantle	-10.0871949344839	7.47239282933554	1.35117486172099e-12	6.93137173317331e-11
TRINITY_DN18145_c0_g1_i5	gonad	mantle	-3.7548100857144	3.80390997802176	1.35370144032083e-12	6.93547522364373e-11
TRINITY_DN8702_c1_g3_i2	gonad	mantle	4.83155549227637	4.15473307465798	1.37478996900043e-12	7.03454632927903e-11
TRINITY_DN3877_c0_g1_i9	gonad	mantle	-4.79490693173375	5.2465089021982	1.37825284080264e-12	7.04329285706354e-11
TRINITY_DN16667_c0_g1_i1	gonad	mantle	-7.37898015721437	2.14259118467472	1.40991645251892e-12	7.19594843053718e-11
TRINITY_DN17477_c0_g1_i2	gonad	mantle	8.80164733335185	3.4276089172222	1.44786682619818e-12	7.3802622852668e-11
TRINITY_DN38387_c0_g1_i2	gonad	mantle	7.49000724487669	2.25149834329607	1.47681654768798e-12	7.51828774030204e-11
TRINITY_DN5402_c0_g1_i6	gonad	mantle	-3.60402119984477	2.82686988250075	1.52323291408696e-12	7.74477170381405e-11
TRINITY_DN6833_c0_g1_i4	gonad	mantle	-8.79000049052976	6.59221987215852	1.59814432807685e-12	8.11538093879429e-11
TRINITY_DN19983_c0_g1_i3	gonad	mantle	-4.25901161224032	2.36744788019915	1.61173038920619e-12	8.17403718980366e-11
TRINITY_DN5074_c0_g1_i5	gonad	mantle	3.67197779837009	4.104652241654	1.61708521014116e-12	8.1908526652888e-11
TRINITY_DN26211_c0_g1_i4	gonad	mantle	6.26864320145343	2.66103286955469	1.64383929216214e-12	8.31588071136988e-11
TRINITY_DN3394_c0_g1_i1	gonad	mantle	3.17793190741425	7.55698390537116	1.67980275993514e-12	8.48712420859304e-11
TRINITY_DN2260_c0_g1_i2	gonad	mantle	-7.43923703080041	3.00466013328463	1.69244783234708e-12	8.5402703620459e-11
TRINITY_DN3204_c0_g2_i1	gonad	mantle	4.0922521141169	4.07883263827628	1.76409668369251e-12	8.89064886999714e-11
TRINITY_DN315_c0_g1_i6	gonad	mantle	8.79626119867937	4.44210432066402	1.77605133964876e-12	8.93968097238992e-11
TRINITY_DN13521_c0_g1_i5	gonad	mantle	4.725820461035	3.3468163120077	1.7839327669167e-12	8.96811357305922e-11
TRINITY_DN15708_c1_g1_i1	gonad	mantle	4.72168713793939	4.87803824211016	1.79133199550905e-12	8.99405403295148e-11
TRINITY_DN384_c0_g1_i2	gonad	mantle	-8.95714066788266	7.13590897950048	1.8188514727679e-12	9.12082485726196e-11
TRINITY_DN1009_c0_g1_i5	gonad	mantle	-8.77872084964836	3.39896861516348	1.86094488549572e-12	9.32027097452703e-11
TRINITY_DN13837_c0_g1_i2	gonad	mantle	3.76265952909828	3.70442708508462	1.92185831920311e-12	9.6132785278936e-11
TRINITY_DN88_c0_g1_i5	gonad	mantle	-11.0774839109462	9.73400226464233	1.92423530172193e-12	9.6132785278936e-11
TRINITY_DN888_c0_g1_i2	gonad	mantle	-6.04788812259583	5.36340021100518	1.96453818463141e-12	9.80243543628446e-11
TRINITY_DN13532_c0_g1_i5	gonad	mantle	4.07690302706735	4.16160651108666	1.96983959626218e-12	9.81669318400284e-11
TRINITY_DN4526_c0_g1_i4	gonad	mantle	3.08535957047626	4.54665200894844	2.02285164715696e-12	1.00683868787303e-10
TRINITY_DN1292_c0_g2_i2	gonad	mantle	3.39882110740498	6.49146378540136	2.11126078129199e-12	1.0495422252742e-10
TRINITY_DN46_c0_g1_i13	gonad	mantle	8.15901492635743	2.83819903488045	2.13721963832045e-12	1.06113351313248e-10
TRINITY_DN4201_c0_g1_i1	gonad	mantle	-3.53304293374674	4.61950507720203	2.16212705405645e-12	1.07217478247266e-10
TRINITY_DN3503_c0_g1_i7	gonad	mantle	3.36611330554339	7.30636835779119	2.16833140631737e-12	1.07392561772564e-10
TRINITY_DN1407_c0_g2_i1	gonad	mantle	-3.90318903963366	5.67422167775946	2.17154092462133e-12	1.07419069358701e-10
TRINITY_DN6800_c0_g1_i1	gonad	mantle	6.03789021981367	4.03889936016084	2.18146325010262e-12	1.07777164042893e-10
TRINITY_DN15359_c0_g2_i3	gonad	mantle	2.85711580328568	4.51882460338065	2.28280854905613e-12	1.12645664606803e-10
TRINITY_DN475_c0_g1_i2	gonad	mantle	-9.38224100361263	4.84445967485772	2.29848969959381e-12	1.13280289280472e-10
TRINITY_DN48721_c0_g1_i1	gonad	mantle	-6.12274535021551	1.91137098726947	2.38043739144256e-12	1.17175280272149e-10
TRINITY_DN32032_c0_g1_i2	gonad	mantle	-6.02813697827105	2.30269293095898	2.38832201081184e-12	1.17419498418946e-10
TRINITY_DN1166_c0_g1_i1	gonad	mantle	7.16774360293524	5.46907954423772	2.40879556412448e-12	1.18281285359643e-10
TRINITY_DN21685_c0_g1_i5	gonad	mantle	4.60589902895876	4.64929162250412	2.54432865744418e-12	1.2478394283707e-10
TRINITY_DN46950_c0_g1_i4	gonad	mantle	-4.24822286808259	3.48233620019454	2.54923001880077e-12	1.24871856298989e-10
TRINITY_DN75550_c0_g1_i1	gonad	mantle	-4.46558304289476	1.80868995505051	2.57269928604748e-12	1.25867980782788e-10
TRINITY_DN1555_c0_g1_i6	gonad	mantle	3.14627930706502	5.10036886856888	2.57732572108209e-12	1.25940927297694e-10
TRINITY_DN2327_c0_g1_i8	gonad	mantle	3.69246386024162	4.73559475596654	2.62649339563181e-12	1.28187557985836e-10
TRINITY_DN1908_c0_g1_i2	gonad	mantle	2.7453178420298	6.84562373402859	2.66201966879489e-12	1.29763767034569e-10
TRINITY_DN108_c6_g1_i4	gonad	mantle	4.31314276448582	5.49027118840071	2.67972424410947e-12	1.30468465106843e-10
TRINITY_DN1112_c0_g1_i9	gonad	mantle	-7.34822790225542	2.989228495587	2.70400181526827e-12	1.31491090694771e-10
TRINITY_DN4036_c0_g1_i9	gonad	mantle	-6.36231440747256	2.56821779052824	2.79324328023771e-12	1.35666508872199e-10
TRINITY_DN2763_c0_g1_i4	gonad	mantle	3.56450225704888	8.56676620752924	2.80361041784338e-12	1.36005579291685e-10
TRINITY_DN26114_c0_g1_i1	gonad	mantle	-7.75962431713643	2.47159273751922	2.82403030004662e-12	1.36830910810582e-10
TRINITY_DN4656_c0_g2_i3	gonad	mantle	3.18274630539371	6.75094991677546	2.99711096368305e-12	1.45042115756936e-10
TRINITY_DN6430_c0_g2_i1	gonad	mantle	3.18133121766065	4.25303227931486	3.00918419596325e-12	1.45451145125458e-10
TRINITY_DN29630_c0_g1_i3	gonad	mantle	-6.10862808279691	4.49383966931765	3.05845208440350e-12	1.47654861627687e-10
TRINITY_DN23433_c0_g1_i3	gonad	mantle	5.52864378847978	2.92388411388859	3.07059266874975e-12	1.4797848444257e-10
TRINITY_DN4234_c0_g1_i1	gonad	mantle	2.53515933355536	7.78845996011287	3.07420636653628e-12	1.4797848444257e-10
TRINITY_DN5281_c0_g1_i1	gonad	mantle	3.50064664273035	5.75970376501925	3.07620769560949e-12	1.4797848444257e-10
TRINITY_DN12757_c0_g1_i4	gonad	mantle	3.24303868797377	3.65451197893232	3.11816364949103e-12	1.49817319747735e-10
TRINITY_DN2168_c0_g1_i2	gonad	mantle	3.43253566753221	3.82456342695182	3.1429465499236e-12	1.5082763927214e-10
TRINITY_DN8537_c0_g1_i2	gonad	mantle	-6.44171124067058	2.98656909154721	3.16948328027101e-12	1.51919612074756e-10
TRINITY_DN3936_c0_g1_i5	gonad	mantle	2.97135814566005	6.39629951554227	3.190782309516e-12	1.52758227683348e-10
TRINITY_DN20318_c0_g1_i6	gonad	mantle	2.99532923931282	5.60384152230727	3.26880039405316e-12	1.56307030271349e-10
TRINITY_DN10072_c0_g1_i7	gonad	mantle	7.5895959333945	2.33644974898693	3.31363862601776e-12	1.58262690477117e-10
TRINITY_DN6808_c0_g1_i10	gonad	mantle	-2.94120657288674	3.5878039122666	3.3582379308545e-12	1.60202307563697e-10
TRINITY_DN449_c0_g1_i3	gonad	mantle	4.05544920675141	7.7040215639965	3.52656944828546e-12	1.68032876665815e-10
TRINITY_DN58149_c0_g1_i1	gonad	mantle	-3.21170189912684	4.49117887201558	3.54383432937464e-12	1.68608182116951e-10
TRINITY_DN3190_c0_g1_i9	gonad	mantle	-8.50813895604989	5.25238765091481	3.5470389595644e-12	1.68608182116951e-10
TRINITY_DN1088_c0_g1_i9	gonad	mantle	4.58031893687163	3.86479324256767	3.60598000780161e-12	1.71207327391687e-10
TRINITY_DN7842_c0_g2_i1	gonad	mantle	3.50668249373968	3.17634129521683	3.64006499039098e-12	1.72621594414444e-10
TRINITY_DN3708_c0_g1_i6	gonad	mantle	2.96643885230363	5.32859612308681	3.74098983197606e-12	1.77198512477573e-10
TRINITY_DN3048_c0_g1_i1	gonad	mantle	-6.85360500686736	2.99266717382825	3.8165020055031e-12	1.80562351066011e-10
TRINITY_DN1090_c0_g1_i2	gonad	mantle	7.76633448280301	2.48973827961336	3.8332099991321e-12	1.81139465923693e-10
TRINITY_DN5954_c0_g1_i1	gonad	mantle	-6.17784972675587	1.92231753846359	3.90502785664607e-12	1.84125790965739e-10
TRINITY_DN25309_c0_g1_i2	gonad	mantle	-5.63950584886435	2.28240973906122	3.90557357788258e-12	1.84125790965739e-10
TRINITY_DN3483_c0_g1_i1	gonad	mantle	3.37388713431508	4.72271776061755	4.12456679908653e-12	1.94191404404549e-10
TRINITY_DN4294_c0_g1_i1	gonad	mantle	-3.93618066238118	5.16192294519514	4.12874895714106e-12	1.94191404404549e-10
TRINITY_DN241_c0_g1_i9	gonad	mantle	-5.62980597075929	2.96632132415739	4.14166567142609e-12	1.94571093595523e-10
TRINITY_DN12483_c0_g1_i2	gonad	mantle	-2.7243159809621	4.3023643092237	4.14785636503185e-12	1.94634283427844e-10
TRINITY_DN3665_c0_g1_i7	gonad	mantle	-3.00816316306175	4.77460250163118	4.20988408843063e-12	1.97314368938148e-10
TRINITY_DN1642_c0_g1_i6	gonad	mantle	3.5387138445027	4.07232949074152	4.23704399882259e-12	1.98355881469356e-10
TRINITY_DN9242_c0_g1_i5	gonad	mantle	-3.58017529100514	4.18080635683674	4.26507817829190e-12	1.99435850043598e-10
TRINITY_DN1546_c0_g1_i6	gonad	mantle	-2.42867237321414	5.35948089490202	4.27220573577715e-12	1.99536846266234e-10
TRINITY_DN113_c0_g1_i5	gonad	mantle	-2.9513641945761	4.91359477746172	4.28259184198515e-12	1.99789624293864e-10
TRINITY_DN5935_c0_g1_i5	gonad	mantle	4.54071606930569	3.84472349175962	4.34590533971902e-12	2.02508097193148e-10
TRINITY_DN3995_c0_g1_i7	gonad	mantle	-9.32939682797172	6.30532407768263	4.47215328687892e-12	2.08149456632753e-10
TRINITY_DN978_c0_g2_i2	gonad	mantle	3.07417951639992	7.76649380894398	4.62857537146632e-12	2.15180540446398e-10
TRINITY_DN17573_c0_g1_i2	gonad	mantle	-7.16843275534949	1.96663075534783	4.82167558634887e-12	2.23898547140896e-10
TRINITY_DN1766_c0_g1_i10	gonad	mantle	-9.25659429081283	3.84984002952254	5.03962882982946e-12	2.33749158438522e-10
TRINITY_DN704_c0_g1_i6	gonad	mantle	-5.83603818288443	6.75962364539444	5.12583863321182e-12	2.37473541384336e-10
TRINITY_DN20180_c0_g1_i8	gonad	mantle	-5.40060774141248	1.31786913763703	5.23343996677677e-12	2.4217924325521e-10
TRINITY_DN1807_c0_g1_i6	gonad	mantle	4.11986536474172	3.43582938264102	5.33155160081885e-12	2.46435481185375e-10
TRINITY_DN2639_c0_g1_i6	gonad	mantle	2.43608022572343	7.83496661791647	5.37201743604112e-12	2.4785117402462e-10
TRINITY_DN6668_c0_g1_i8	gonad	mantle	4.16636804288566	4.2941040410327	5.37452069050326e-12	2.4785117402462e-10
TRINITY_DN14497_c0_g1_i2	gonad	mantle	-5.39674754643913	1.75565825342907	5.43030487723902e-12	2.50136532114747e-10
TRINITY_DN22543_c0_g1_i4	gonad	mantle	3.67320937067735	3.41743842559928	5.61253137874133e-12	2.58234304570336e-10
TRINITY_DN2846_c0_g1_i1	gonad	mantle	-7.26627743899224	2.0484405346123	5.7423721633568e-12	2.63906021379351e-10
TRINITY_DN712_c0_g1_i1	gonad	mantle	-7.05686626364172	2.6605035984111	5.90670991086098e-12	2.71148362273775e-10
TRINITY_DN9288_c0_g1_i1	gonad	mantle	4.3469065163208	3.58332932499394	6.0109706965603e-12	2.75619474850157e-10
TRINITY_DN10913_c0_g1_i4	gonad	mantle	-8.22165504315942	2.8856402851445	6.02797458155527e-12	2.760839851965e-10
TRINITY_DN7090_c0_g1_i11	gonad	mantle	-6.66872907045232	3.16997983911179	6.06033337190852e-12	2.77249898120102e-10
TRINITY_DN3111_c0_g1_i4	gonad	mantle	2.74926356273589	4.68412996477265	6.0738230918166e-12	2.7755091254721e-10
TRINITY_DN2723_c1_g2_i1	gonad	mantle	3.11255915486979	4.60600156844429	6.09219319725421e-12	2.78074004720579e-10
TRINITY_DN8103_c0_g1_i7	gonad	mantle	-4.4009057580326	3.18009096383675	6.15222996501062e-12	2.80495597054008e-10
TRINITY_DN37_c0_g1_i14	gonad	mantle	-11.1399932887008	7.8678099833107	6.22485603914209e-12	2.83311463246418e-10
TRINITY_DN7637_c0_g1_i9	gonad	mantle	4.35275624110751	5.2738900709727	6.22809824100847e-12	2.83311463246418e-10
TRINITY_DN2858_c0_g1_i1	gonad	mantle	3.36148820059312	5.53420569225622	6.69884110725788e-12	3.04380487279669e-10
TRINITY_DN2508_c0_g1_i3	gonad	mantle	-7.73905550837847	4.3180875299882	6.81946998292772e-12	3.0951146983532e-10
TRINITY_DN346_c0_g1_i5	gonad	mantle	3.28512002380251	4.06314089015335	6.83316754693639e-12	3.09783116092318e-10
TRINITY_DN1719_c1_g1_i9	gonad	mantle	-3.34502135751504	6.370463298851	6.87961585747212e-12	3.11537238046316e-10
TRINITY_DN31615_c0_g1_i5	gonad	mantle	7.42118674607435	2.19301232417626	6.91361995697228e-12	3.12724518932101e-10
TRINITY_DN1076_c0_g1_i5	gonad	mantle	3.12844780890388	6.53477796257627	6.99557333104254e-12	3.1607558378851e-10
TRINITY_DN2730_c0_g1_i1	gonad	mantle	4.1779547979261	5.15150989953421	7.07817238292706e-12	3.19448258544979e-10
TRINITY_DN948_c0_g1_i3	gonad	mantle	4.79888127072583	3.50687620389035	7.24285043294473e-12	3.2648397861008e-10
TRINITY_DN2940_c0_g3_i3	gonad	mantle	-5.6845167456262	2.8956870169666	7.25032262604107e-12	3.2648397861008e-10
TRINITY_DN8970_c1_g1_i9	gonad	mantle	-7.43113971418215	3.52837725069028	7.32132365390902e-12	3.29264726156693e-10
TRINITY_DN7359_c0_g1_i1	gonad	mantle	2.64714721917217	5.22623066785073	7.32847026624054e-12	3.29264726156693e-10
TRINITY_DN23143_c0_g1_i2	gonad	mantle	-7.64746969057472	2.37379056496663	7.46253181251158e-12	3.34913424930897e-10
TRINITY_DN23247_c0_g1_i1	gonad	mantle	-5.57957659199372	1.96052423469686	7.48248729610934e-12	3.35434226811187e-10
TRINITY_DN3953_c0_g1_i1	gonad	mantle	3.82973368592353	5.58178091828935	7.52221994727187e-12	3.3683947449506e-10
TRINITY_DN13173_c0_g1_i4	gonad	mantle	3.68568449917594	3.88846011394896	7.70662089199098e-12	3.44393352518325e-10
TRINITY_DN14157_c0_g2_i2	gonad	mantle	4.56551440868528	3.22769822528506	7.70805944964707e-12	3.44393352518325e-10
TRINITY_DN11235_c3_g1_i3	gonad	mantle	-3.11976440600205	3.67182679453832	7.99285453684628e-12	3.56721097979449e-10
TRINITY_DN11545_c0_g1_i1	gonad	mantle	8.25448411164568	3.92629971085081	8.09510814787227e-12	3.60883694756477e-10
TRINITY_DN1356_c0_g1_i13	gonad	mantle	-5.69459016725768	3.97910642199807	8.17422302263484e-12	3.64006669789549e-10
TRINITY_DN6191_c0_g1_i1	gonad	mantle	-6.77756302460843	6.92939317563787	8.51385382104609e-12	3.78710926279023e-10
TRINITY_DN1905_c0_g1_i2	gonad	mantle	3.09672938166114	5.7427509480551	8.55632286495317e-12	3.8017900499621e-10
TRINITY_DN16954_c0_g1_i4	gonad	mantle	-5.2610852349929	2.25017979803028	8.57826639308911e-12	3.80732846642221e-10
TRINITY_DN9294_c0_g1_i5	gonad	mantle	-3.43612011903311	3.87704083373447	8.67559565882372e-12	3.84627649920499e-10
TRINITY_DN5346_c0_g3_i2	gonad	mantle	3.74219761017549	3.95138596909556	8.72525784368078e-12	3.86197069614316e-10
TRINITY_DN6897_c0_g1_i1	gonad	mantle	-4.80162879952751	3.41686553837679	8.73022479173946e-12	3.86197069614316e-10
TRINITY_DN37_c0_g1_i8	gonad	mantle	-8.3540380326631	3.88269335527469	8.7953838983494e-12	3.8865146869637e-10
TRINITY_DN10939_c0_g1_i4	gonad	mantle	2.92465813978301	3.9676706664973	8.91411769535884e-12	3.93465236779647e-10
TRINITY_DN2006_c0_g3_i1	gonad	mantle	2.75218312718001	5.27971151797048	9.0866505297123e-12	4.00640495968116e-10
TRINITY_DN2036_c0_g1_i3	gonad	mantle	3.75684502027476	7.07226565084205	9.62708897692887e-12	4.24003599710858e-10
TRINITY_DN7019_c0_g2_i2	gonad	mantle	-8.72011100921945	5.48481390197241	9.75919650303809e-12	4.29351200369695e-10
TRINITY_DN47584_c0_g1_i1	gonad	mantle	-4.6613233887981	1.7502691570773	1.01335342577183e-11	4.45332243468019e-10
TRINITY_DN12800_c0_g2_i1	gonad	mantle	-8.39957965451204	3.0468927045268	1.02389560420264e-11	4.49473385071121e-10
TRINITY_DN21030_c0_g1_i2	gonad	mantle	-6.96364081587873	1.79927728897407	1.03466768611321e-11	4.53706298560144e-10
TRINITY_DN6806_c0_g1_i10	gonad	mantle	-5.6572174189324	2.82911395210556	1.03633694126796e-11	4.53942703597713e-10
TRINITY_DN3980_c0_g1_i2	gonad	mantle	-5.63179964742287	2.27419577033525	1.15735394484805e-11	5.06399083907536e-10
TRINITY_DN5_c0_g2_i3	gonad	mantle	-8.88984907948907	3.50230882068996	1.18175462707384e-11	5.16512928244557e-10
TRINITY_DN7724_c0_g1_i1	gonad	mantle	5.22739074096673	2.88656020361838	1.20291007853089e-11	5.25187925264678e-10
TRINITY_DN5499_c0_g1_i7	gonad	mantle	3.78516414958089	5.66892511573876	1.21402467394785e-11	5.29465027996342e-10
TRINITY_DN7754_c0_g3_i1	gonad	mantle	-6.51850414200816	3.9716835605916	1.21838464977336e-11	5.30790197694647e-10
TRINITY_DN55645_c0_g2_i2	gonad	mantle	-7.03229292737181	1.85735505869263	1.22007285633293e-11	5.3094979870341e-10
TRINITY_DN17513_c0_g1_i5	gonad	mantle	6.11244580617569	2.55442764448764	1.24552429886085e-11	5.41439118098957e-10
TRINITY_DN18642_c0_g1_i4	gonad	mantle	-8.99978486344559	3.60675015193756	1.25186392999095e-11	5.43606686226447e-10
TRINITY_DN1450_c0_g1_i2	gonad	mantle	-7.900890511223	4.65759614326269	1.25421170621649e-11	5.44038030276432e-10
TRINITY_DN8502_c0_g1_i17	gonad	mantle	-2.36945118419732	5.79887304345357	1.26120307983705e-11	5.46480518962404e-10
TRINITY_DN939_c0_g1_i3	gonad	mantle	3.48591746168544	4.73694367889243	1.26444566843019e-11	5.47295141851676e-10
TRINITY_DN13659_c0_g1_i5	gonad	mantle	6.309893757791	2.18035289600752	1.2734601870926e-11	5.50603609633462e-10
TRINITY_DN4696_c0_g1_i8	gonad	mantle	-2.81181428513957	5.71304557002854	1.27522955830818e-11	5.5077575987704e-10
TRINITY_DN2036_c0_g1_i7	gonad	mantle	5.63536421720186	5.22751267285826	1.28102805821655e-11	5.52685864816156e-10
TRINITY_DN244_c0_g1_i1	gonad	mantle	9.95436007544566	6.59593151409794	1.28406873834864e-11	5.53403315592808e-10
TRINITY_DN1566_c0_g1_i1	gonad	mantle	-5.88332347910177	4.22716177894455	1.28974842554627e-11	5.55255359152382e-10
TRINITY_DN46414_c0_g1_i1	gonad	mantle	-6.36795674641074	1.34242875232117	1.29166227509814e-11	5.55483925094937e-10
TRINITY_DN5954_c0_g3_i1	gonad	mantle	-5.98618932497793	1.76774660800742	1.33212503435827e-11	5.72272366364368e-10
TRINITY_DN3545_c0_g2_i1	gonad	mantle	4.2467662792833	4.21614095495113	1.3414382323711e-11	5.75657579910789e-10
TRINITY_DN9020_c0_g1_i1	gonad	mantle	8.20596771491645	2.87912281975729	1.37280201363781e-11	5.88488137479081e-10
TRINITY_DN2770_c0_g1_i1	gonad	mantle	5.95716453271478	2.79877288013096	1.40428744628345e-11	6.01343431288566e-10
TRINITY_DN4939_c0_g1_i2	gonad	mantle	-3.12017360282287	4.20958943052824	1.41041236100126e-11	6.03323038384854e-10
TRINITY_DN4230_c0_g1_i8	gonad	mantle	-5.36596832067112	2.30667649847877	1.43836299118758e-11	6.14624747521613e-10
TRINITY_DN1376_c0_g2_i3	gonad	mantle	-8.91394426135682	4.49154256547198	1.44796152477331e-11	6.18068762652173e-10
TRINITY_DN19311_c0_g1_i4	gonad	mantle	-4.33616429391984	3.64904409094681	1.54796299561588e-11	6.60053393257994e-10
TRINITY_DN8051_c0_g1_i4	gonad	mantle	-3.84410719600251	2.76900877818093	1.55197468673207e-11	6.61062218896789e-10
TRINITY_DN4080_c0_g1_i17	gonad	mantle	-4.30474082432287	6.82763853951211	1.56880648522727e-11	6.6752383572165e-10
TRINITY_DN23019_c0_g1_i5	gonad	mantle	-4.42938493317838	6.88795535235242	1.60575465025878e-11	6.82522190867136e-10
TRINITY_DN95_c0_g1_i9	gonad	mantle	12.2236756266813	6.75864092837359	1.61197097568964e-11	6.84440149899849e-10
TRINITY_DN5406_c0_g1_i10	gonad	mantle	3.05123138645892	3.61338154552397	1.67338988212936e-11	7.09768230153009e-10
TRINITY_DN12872_c0_g1_i6	gonad	mantle	-7.83780168877033	3.94484895096949	1.67936981084814e-11	7.10932236900693e-10
TRINITY_DN195_c0_g1_i2	gonad	mantle	4.39184214905312	4.83368276359556	1.67967409270983e-11	7.10932236900693e-10
TRINITY_DN6393_c0_g1_i4	gonad	mantle	-5.80728330010834	3.14201545801557	1.70124491513047e-11	7.19304257958374e-10
TRINITY_DN22572_c0_g1_i1	gonad	mantle	-5.93511144496037	5.02492529528551	1.71804414011933e-11	7.25194877107495e-10
TRINITY_DN3482_c0_g1_i4	gonad	mantle	2.61145165825432	6.34153024552768	1.71878786816624e-11	7.25194877107495e-10
TRINITY_DN2370_c0_g1_i5	gonad	mantle	-4.1642636985603	4.50098741531859	1.76788571424306e-11	7.45127654606518e-10
TRINITY_DN3284_c1_g1_i4	gonad	mantle	-5.8556384605461	4.48348992737164	1.78160125686619e-11	7.50121359376775e-10
TRINITY_DN6589_c0_g1_i3	gonad	mantle	-5.26439581850472	4.73297730039133	1.79809115558442e-11	7.56271491584914e-10
TRINITY_DN5857_c0_g1_i2	gonad	mantle	3.49353656586828	5.48734908317427	1.82998781886958e-11	7.6888201590517e-10
TRINITY_DN277_c0_g1_i6	gonad	mantle	3.15676665590845	6.13345967929261	1.89728137059886e-11	7.96322892506213e-10
TRINITY_DN40934_c0_g1_i2	gonad	mantle	-7.70253565583186	2.42228352312484	1.94773720806628e-11	8.16646768647164e-10
TRINITY_DN2702_c0_g1_i4	gonad	mantle	2.52073472735808	7.69808001608238	1.9847782915324e-11	8.31309589530572e-10
TRINITY_DN4271_c0_g1_i5	gonad	mantle	3.37650190814519	6.40943382566456	2.00986765391004e-11	8.40941188068799e-10
TRINITY_DN5408_c0_g1_i7	gonad	mantle	-2.57840610058125	4.31703534267439	2.02064280005671e-11	8.44569816335876e-10
TRINITY_DN11339_c0_g1_i5	gonad	mantle	6.15847037038981	2.953367532324	2.03280323413531e-11	8.48769308789115e-10
TRINITY_DN2088_c0_g1_i1	gonad	mantle	2.88454634985489	4.75387852525823	2.05911724823622e-11	8.58863577465259e-10
TRINITY_DN11293_c1_g2_i5	gonad	mantle	-5.77021367875869	5.85257582652372	2.08870937727867e-11	8.70302796236021e-10
TRINITY_DN12855_c0_g1_i9	gonad	mantle	-6.77121970443719	1.64845881745379	2.13934997914276e-11	8.90479488209608e-10
TRINITY_DN2193_c0_g1_i1	gonad	mantle	3.03245937097666	4.87339737631256	2.19217901204259e-11	9.11524372429758e-10
TRINITY_DN2870_c0_g1_i1	gonad	mantle	-6.40854568027603	2.11318253020543	2.20378312668522e-11	9.15401828847624e-10
TRINITY_DN11656_c1_g1_i1	gonad	mantle	-3.874470652177	4.26115634468921	2.22214918699879e-11	9.22077132171285e-10
TRINITY_DN26301_c0_g2_i7	gonad	mantle	-5.36641079595758	1.72673635211142	2.23622642349448e-11	9.26960853998998e-10
TRINITY_DN14680_c0_g1_i1	gonad	mantle	6.93527267287014	2.70754275749206	2.24405193274145e-11	9.29245711159031e-10
TRINITY_DN3069_c0_g1_i4	gonad	mantle	-5.58822044834881	3.94954619694138	2.24989456929472e-11	9.30705614468186e-10
TRINITY_DN11740_c0_g1_i3	gonad	mantle	-4.87256940967164	4.60568979077989	2.27307541116092e-11	9.39327366667701e-10
TRINITY_DN119440_c0_g2_i1	gonad	mantle	5.88226672731438	6.49401907381074	2.29143367286809e-11	9.45940558459327e-10
TRINITY_DN825_c0_g1_i6	gonad	mantle	-7.32554400563241	4.74934178024487	2.34466226857768e-11	9.66920424455439e-10
TRINITY_DN656_c0_g1_i6	gonad	mantle	-3.65127612029958	4.80801786925311	2.37537366739429e-11	9.7858086254591e-10
TRINITY_DN22805_c0_g1_i3	gonad	mantle	-4.67564707666142	5.05857067680196	2.37994329729511e-11	9.79458836295623e-10
TRINITY_DN2419_c0_g1_i12	gonad	mantle	2.41759126671678	5.49713311848036	2.41087358267651e-11	9.91172560853301e-10
TRINITY_DN4909_c0_g1_i1	gonad	mantle	-8.17975174694839	2.84746549363673	2.42560136319439e-11	9.96207872754897e-10
TRINITY_DN4031_c0_g1_i1	gonad	mantle	-4.33601426673413	3.88614411310363	2.47438209089826e-11	1.01520434571104e-09
TRINITY_DN3284_c0_g1_i1	gonad	mantle	-6.10830981852049	4.14471417144174	2.49610031970649e-11	1.02307001573113e-09
TRINITY_DN6393_c0_g1_i5	gonad	mantle	-5.74325551149993	3.27335297873031	2.53614539769217e-11	1.03842356971561e-09
TRINITY_DN76939_c0_g2_i1	gonad	mantle	6.78048498096295	1.67253929487077	2.53921313465357e-11	1.03862091628951e-09
TRINITY_DN59440_c0_g1_i5	gonad	mantle	-6.38369233027256	5.45805592150308	2.6353411366604e-11	1.07684381929032e-09
TRINITY_DN6963_c0_g1_i10	gonad	mantle	6.69354011115574	1.60581480651712	2.6861808126977e-11	1.09573281538418e-09
TRINITY_DN1862_c0_g1_i6	gonad	mantle	-9.40659369844429	3.99317394642017	2.68702373379495e-11	1.09573281538418e-09
TRINITY_DN11010_c0_g1_i4	gonad	mantle	-5.03918856645601	2.68823081704449	2.71407731614778e-11	1.10564242959136e-09
TRINITY_DN1619_c0_g1_i7	gonad	mantle	2.56250239994153	5.99212687812361	2.72364025059141e-11	1.10841396094737e-09
TRINITY_DN12577_c0_g1_i11	gonad	mantle	-4.07436858814572	3.21783954424462	2.78539094831744e-11	1.1323967431282e-09
TRINITY_DN2575_c0_g1_i6	gonad	mantle	-12.6843037586658	8.65779468704586	2.82579473867412e-11	1.14766124639356e-09
TRINITY_DN29947_c0_g2_i5	gonad	mantle	-6.44989697057694	2.15823112869357	2.88732607143889e-11	1.17146693243925e-09
TRINITY_DN30303_c0_g1_i7	gonad	mantle	4.16553644578779	1.98508640616841	2.92700891892083e-11	1.18636899340356e-09
TRINITY_DN1206_c0_g1_i16	gonad	mantle	3.25002989044369	7.43828781838016	2.99496426529974e-11	1.21268880689813e-09
TRINITY_DN28567_c0_g1_i1	gonad	mantle	-3.93984695389944	4.83893336307133	3.02722059721853e-11	1.22451530441568e-09
TRINITY_DN21712_c0_g1_i5	gonad	mantle	3.98516668376132	4.36321364507704	3.13398052907997e-11	1.26642450615247e-09
TRINITY_DN2532_c0_g1_i4	gonad	mantle	2.78324716733978	7.46074092398938	3.31973455182367e-11	1.34013846977991e-09
TRINITY_DN224_c0_g1_i13	gonad	mantle	-7.33615259161988	2.10712518837182	3.44096640438131e-11	1.3876837104898e-09
TRINITY_DN32741_c0_g1_i1	gonad	mantle	6.62097561996302	1.55109302162578	3.46944384356379e-11	1.39776480305343e-09
TRINITY_DN51346_c0_g1_i3	gonad	mantle	-4.35434279118612	1.9374162043868	3.53441565991657e-11	1.42251376564999e-09
TRINITY_DN68_c1_g2_i1	gonad	mantle	2.8234086817004	5.49931753873509	3.54690169991244e-11	1.42611011591975e-09
TRINITY_DN1897_c0_g1_i5	gonad	mantle	3.73734343711489	9.22231175296659	3.58547143680669e-11	1.44017631202214e-09
TRINITY_DN326_c1_g1_i13	gonad	mantle	-2.72459730885465	8.18028172498327	3.62722773970642e-11	1.45549307313474e-09
TRINITY_DN9921_c2_g1_i5	gonad	mantle	7.02949212643485	1.87026924620702	3.64962302363024e-11	1.46301804381393e-09
TRINITY_DN33184_c0_g1_i4	gonad	mantle	7.11869219950615	1.94182493508253	3.95506889951684e-11	1.58388088222226e-09
TRINITY_DN2404_c0_g1_i2	gonad	mantle	2.67236552802193	6.93900112559616	4.01580950901278e-11	1.60660379032387e-09
TRINITY_DN63017_c0_g1_i2	gonad	mantle	8.04378279265077	2.73507884491601	4.05556462309455e-11	1.62089417130188e-09
TRINITY_DN11586_c0_g1_i5	gonad	mantle	-3.20676110672458	4.21571048877289	4.06243724742075e-11	1.62202700712872e-09
TRINITY_DN5730_c0_g1_i1	gonad	mantle	5.71717216231887	1.69318989178553	4.08549305358652e-11	1.62961270589285e-09
TRINITY_DN6180_c0_g2_i1	gonad	mantle	7.91683586897429	2.62218827950425	4.09390054075732e-11	1.63134626012499e-09
TRINITY_DN16532_c0_g1_i7	gonad	mantle	4.02486469936628	3.1418871883965	4.17040932013899e-11	1.66018663193283e-09
TRINITY_DN2773_c1_g3_i4	gonad	mantle	-10.9714590146924	7.78196525140066	4.64363533791797e-11	1.84611545123503e-09
TRINITY_DN31557_c0_g1_i2	gonad	mantle	6.05627402611658	1.96060512820103	4.64665700997987e-11	1.84611545123503e-09
TRINITY_DN5155_c0_g1_i1	gonad	mantle	2.65351716683518	4.01974101662354	4.67867512756994e-11	1.85699944514923e-09
TRINITY_DN8574_c0_g1_i1	gonad	mantle	3.4808560339822	3.39454607271877	4.71789487322799e-11	1.87071750614954e-09
TRINITY_DN573_c1_g1_i3	gonad	mantle	-7.72456754958298	2.44066601627788	4.74254928878375e-11	1.87863882921674e-09
TRINITY_DN7407_c0_g1_i4	gonad	mantle	-5.45821512955467	2.62307553619494	4.7574832400987e-11	1.88269782566546e-09
TRINITY_DN32266_c0_g1_i10	gonad	mantle	7.74449640035723	2.47120866563327	4.83710325721881e-11	1.9123221115424e-09
TRINITY_DN712_c0_g1_i7	gonad	mantle	-4.84907598595754	3.57054879150306	4.86178994989977e-11	1.9201919067613e-09
TRINITY_DN762_c0_g1_i7	gonad	mantle	10.9304538557138	5.47905387756412	4.92136345330445e-11	1.94181145215010e-09
TRINITY_DN10859_c0_g1_i7	gonad	mantle	8.51145845343592	3.15733426154064	5.00477329900539e-11	1.97278438764622e-09
TRINITY_DN10897_c0_g1_i4	gonad	mantle	5.29291161325977	5.16524885851064	5.01500697258988e-11	1.97488024576488e-09
TRINITY_DN11763_c0_g1_i4	gonad	mantle	-8.42580031812916	3.07257411963592	5.04323812341512e-11	1.98405235752414e-09
TRINITY_DN2120_c0_g2_i3	gonad	mantle	-3.43797047146583	3.0791043919142	5.07871462927409e-11	1.99605411461891e-09
TRINITY_DN20368_c0_g1_i2	gonad	mantle	-7.07497914388668	4.63895863646236	5.11328350034121e-11	2.00767603478207e-09
TRINITY_DN16896_c0_g1_i5	gonad	mantle	-10.1112688218356	6.84255864711689	5.1323875596907e-11	2.01320909287203e-09
TRINITY_DN15899_c1_g1_i6	gonad	mantle	-4.86790061228551	1.65400026080474	5.32931318505539e-11	2.08841485564995e-09
TRINITY_DN5854_c0_g1_i4	gonad	mantle	3.26339713785255	4.42638867304614	5.35053362349706e-11	2.09468697909363e-09
TRINITY_DN30802_c0_g1_i10	gonad	mantle	-6.64322630315294	1.54710172523801	5.38556613735837e-11	2.10634892930159e-09
TRINITY_DN3923_c0_g1_i1	gonad	mantle	4.23179551936657	5.83357967679731	5.53468608243351e-11	2.16256552405746e-09
TRINITY_DN295_c2_g1_i1	gonad	mantle	-8.25718028405919	3.77832948606164	5.70847326634453e-11	2.22830170737863e-09
TRINITY_DN1927_c1_g1_i5	gonad	mantle	4.25496168074278	3.51928485054101	5.82780285859893e-11	2.27267337302275e-09
TRINITY_DN11113_c0_g1_i4	gonad	mantle	4.11707862838179	2.79598073071026	5.83530853486705e-11	2.27339319030073e-09
TRINITY_DN88_c0_g1_i2	gonad	mantle	-7.82864671390004	6.86312788498109	5.86693959313845e-11	2.28350157594566e-09
TRINITY_DN1253_c0_g1_i6	gonad	mantle	-4.27734551486054	7.66599815970996	5.93916390658998e-11	2.30937460441432e-09
TRINITY_DN13506_c0_g1_i7	gonad	mantle	7.67632554172682	2.41070784748915	5.97592527262271e-11	2.32142157084561e-09
TRINITY_DN3516_c0_g1_i3	gonad	mantle	2.27732076679898	4.85645235187656	6.00906009705024e-11	2.33203784462045e-09
TRINITY_DN7752_c0_g3_i2	gonad	mantle	-6.29187844619145	2.01712423794039	6.22201123173628e-11	2.4123506288142e-09
TRINITY_DN2891_c0_g1_i3	gonad	mantle	4.07952258813613	3.19854228541285	6.25370563173512e-11	2.42230081108876e-09
TRINITY_DN1811_c1_g1_i7	gonad	mantle	2.54208492991197	5.70953320277589	6.29482756429451e-11	2.43587994966298e-09
TRINITY_DN10818_c0_g1_i5	gonad	mantle	-8.32689280032663	2.97952808419021	6.39289588567011e-11	2.47043249202221e-09
TRINITY_DN7367_c0_g1_i10	gonad	mantle	-5.19016592168354	2.20694154674699	6.39641942814525e-11	2.47043249202221e-09
TRINITY_DN2913_c0_g1_i1	gonad	mantle	2.38335607006482	5.10077803588029	6.59931050365306e-11	2.54634490874383e-09
TRINITY_DN9857_c0_g1_i11	gonad	mantle	3.23439153673618	4.66159992161422	6.60646147563182e-11	2.54665775519869e-09
TRINITY_DN6374_c0_g1_i2	gonad	mantle	2.62766329834466	5.82472009140336	6.61356538665384e-11	2.54695187809899e-09
TRINITY_DN19297_c0_g1_i1	gonad	mantle	-4.04899542111206	1.65964612578692	6.62415443829973e-11	2.54858631535618e-09
TRINITY_DN2237_c0_g2_i1	gonad	mantle	4.56968395225671	2.77780879703186	6.73565464506659e-11	2.58900516869273e-09
TRINITY_DN14852_c1_g2_i1	gonad	mantle	8.1360458835474	2.81689428161119	6.77787415898574e-11	2.60274255586979e-09
TRINITY_DN4679_c1_g1_i5	gonad	mantle	2.56577318206255	5.6255758020764	6.89540374584741e-11	2.64534558031951e-09
TRINITY_DN5088_c0_g2_i2	gonad	mantle	-3.5201683819375	5.60697197111163	7.20998416755708e-11	2.76339154635749e-09
TRINITY_DN1099_c0_g1_i6	gonad	mantle	-3.93021344095612	4.79977367079304	7.21754297191207e-11	2.76365155913052e-09
TRINITY_DN1366_c1_g1_i2	gonad	mantle	-3.68644101742864	3.61681936718398	7.24216249441107e-11	2.77043753250485e-09
TRINITY_DN7319_c0_g1_i5	gonad	mantle	3.15430483100087	3.72740122587809	7.46310177551851e-11	2.85223985744293e-09
TRINITY_DN2003_c0_g3_i3	gonad	mantle	4.04880042629569	3.76243749683504	7.49344753910204e-11	2.86111508843262e-09
TRINITY_DN650_c0_g1_i1	gonad	mantle	2.89336117504583	4.75679728531887	7.63141791612301e-11	2.91102719313308e-09
TRINITY_DN74364_c0_g2_i5	gonad	mantle	-4.40389414907486	1.95682666052082	7.64426745789672e-11	2.91316215352313e-09
TRINITY_DN8618_c0_g1_i3	gonad	mantle	-5.07867833036915	2.31291366319058	7.74379310550123e-11	2.94829324804425e-09
TRINITY_DN6936_c0_g1_i3	gonad	mantle	3.32808323094837	4.20300792666843	7.91523760122781e-11	3.01071352962611e-09
TRINITY_DN8964_c0_g1_i2	gonad	mantle	-2.71009269623104	4.99309297900786	8.06229247396564e-11	3.06374741534321e-09
TRINITY_DN21311_c0_g1_i4	gonad	mantle	-6.19363194372277	1.21908575771528	8.37134617057545e-11	3.17818394738662e-09
TRINITY_DN9450_c0_g1_i12	gonad	mantle	-2.77342479443103	4.4901600323353	8.4630091185796e-11	3.20994983254001e-09
TRINITY_DN15838_c0_g1_i3	gonad	mantle	4.10498600679849	3.80344656577257	8.57222776413284e-11	3.24830823209362e-09
TRINITY_DN9452_c0_g1_i4	gonad	mantle	-6.1251594901883	2.37247304007292	8.7448557873968e-11	3.31059964573391e-09
TRINITY_DN4740_c0_g1_i1	gonad	mantle	2.44625279167411	6.47091886811186	8.75775616949417e-11	3.31236150715699e-09
TRINITY_DN5523_c0_g2_i1	gonad	mantle	2.7110367988879	4.33663714312145	8.8046275525671e-11	3.32695649015958e-09
TRINITY_DN2773_c1_g3_i3	gonad	mantle	-13.2347478533101	8.67874843111016	8.83327784186235e-11	3.33464540483162e-09
TRINITY_DN55766_c0_g1_i3	gonad	mantle	7.21529169515013	2.02140539743758	8.88026202392693e-11	3.3492345982636e-09
TRINITY_DN6836_c0_g1_i4	gonad	mantle	7.08169450338457	1.91187356300358	9.41757536078637e-11	3.54855299734246e-09
TRINITY_DN56369_c0_g1_i1	gonad	mantle	-6.82223080088423	1.68751236826636	9.43234878677053e-11	3.55078869464116e-09
TRINITY_DN1030_c4_g1_i1	gonad	mantle	2.89293200024811	4.69241682686651	9.80565895912841e-11	3.68786426415085e-09
TRINITY_DN345_c0_g1_i5	gonad	mantle	-3.85159029557796	6.19691384607916	9.94337958755339e-11	3.73616209441775e-09
TRINITY_DN22048_c0_g1_i7	gonad	mantle	6.02831050875679	1.94715411837404	9.96188744792562e-11	3.7396180665498e-09
TRINITY_DN3299_c0_g1_i4	gonad	mantle	-3.29866114043255	7.38316627879831	1.01738531278089e-10	3.81562239574883e-09
TRINITY_DN2388_c0_g1_i2	gonad	mantle	3.49617104297906	4.99583261190049	1.02068106431848e-10	3.82441196926124e-09
TRINITY_DN3910_c0_g1_i3	gonad	mantle	2.65488475871023	5.37796907468738	1.02556531606293e-10	3.83913159835039e-09
TRINITY_DN13725_c0_g1_i1	gonad	mantle	3.43001408461877	4.49052267118571	1.09989871484675e-10	4.11355974667127e-09
TRINITY_DN19133_c1_g1_i1	gonad	mantle	2.50623989408801	11.1435968914094	1.11192349038709e-10	4.15466333380264e-09
TRINITY_DN19343_c0_g1_i1	gonad	mantle	-8.18528134773753	2.85086680463391	1.14834505260125e-10	4.28676354347903e-09
TRINITY_DN451_c0_g1_i4	gonad	mantle	-13.0048075556011	7.53525835920729	1.16666123324949e-10	4.351093942055e-09
TRINITY_DN2407_c0_g1_i9	gonad	mantle	-9.4362470246845	4.02211396842094	1.17512343574261e-10	4.37858840848547e-09
TRINITY_DN6800_c0_g1_i8	gonad	mantle	7.80465823830903	2.52377438375361	1.17631423648387e-10	4.37896329349839e-09
TRINITY_DN3392_c0_g1_i6	gonad	mantle	-6.33634417773273	3.82264150564303	1.1798002584965e-10	4.38787379472491e-09
TRINITY_DN746_c0_g1_i1	gonad	mantle	2.9221447788826	4.5428479616435	1.21611207463475e-10	4.51873947288195e-09
TRINITY_DN2206_c0_g1_i3	gonad	mantle	3.9902111817844	2.83323564489212	1.22503466104772e-10	4.54768643533305e-09
TRINITY_DN9741_c0_g1_i7	gonad	mantle	3.5414745693994	3.62791218587265	1.22870940579406e-10	4.55711640835917e-09
TRINITY_DN4923_c0_g1_i5	gonad	mantle	6.0587807094085	2.48900851518271	1.23738029160442e-10	4.58504189786667e-09
TRINITY_DN14343_c0_g1_i5	gonad	mantle	7.31469217651701	3.06169576215621	1.26297256206839e-10	4.67555934567751e-09
TRINITY_DN138_c0_g1_i19	gonad	mantle	-3.0812449018975	5.23087117129039	1.28040330472533e-10	4.73572371463191e-09
TRINITY_DN17083_c0_g1_i5	gonad	mantle	3.67763853236392	3.22015992932014	1.28608341313989e-10	4.7523562516642e-09
TRINITY_DN10913_c0_g1_i9	gonad	mantle	-8.98296125950402	3.59139349473256	1.29660224031032e-10	4.78682189214563e-09
TRINITY_DN1612_c0_g1_i6	gonad	mantle	-5.63606104877103	7.14388417760337	1.29830439799076e-10	4.78870456878739e-09
TRINITY_DN7090_c0_g1_i4	gonad	mantle	-4.37657130594198	3.35521298144609	1.32300796114359e-10	4.8753450252527e-09
TRINITY_DN8300_c0_g1_i9	gonad	mantle	7.32346650894057	2.1106375670367	1.3381306295101e-10	4.92655297850891e-09
TRINITY_DN29929_c0_g1_i7	gonad	mantle	6.10255486102543	1.99113996861965	1.3406255349031e-10	4.93121848538947e-09
TRINITY_DN8138_c0_g1_i6	gonad	mantle	6.8406238953481	2.63825254975734	1.38266279294138e-10	5.08119088783866e-09
TRINITY_DN12579_c0_g1_i2	gonad	mantle	4.64203758220544	2.16315143795949	1.38944329856233e-10	5.10144140524251e-09
TRINITY_DN1040_c0_g1_i2	gonad	mantle	-6.68078199654184	6.68261434901922	1.39499653893533e-10	5.11715305748087e-09
TRINITY_DN4630_c0_g1_i1	gonad	mantle	-5.13927496157075	5.10060910390936	1.40084040038669e-10	5.13390112795e-09
TRINITY_DN5531_c0_g1_i4	gonad	mantle	8.64327251097694	3.27813640243184	1.41718247530076e-10	5.18905820286286e-09
TRINITY_DN4023_c0_g1_i5	gonad	mantle	2.3776566867042	7.23687956946692	1.43739577240518e-10	5.2582765018396e-09
TRINITY_DN10958_c1_g1_i6	gonad	mantle	5.4777486598126	2.64318511758914	1.46466572016889e-10	5.3531599619676e-09
TRINITY_DN3123_c0_g1_i6	gonad	mantle	8.33032683964814	7.41753248935643	1.48846570897363e-10	5.43520019384945e-09
TRINITY_DN12290_c0_g1_i1	gonad	mantle	-8.2506633472584	2.91092924487416	1.49773211173666e-10	5.46406954878533e-09
TRINITY_DN2478_c1_g1_i3	gonad	mantle	2.67679146242936	7.09502677262337	1.50379838674958e-10	5.48122230495196e-09
TRINITY_DN5834_c0_g1_i6	gonad	mantle	2.73323911699529	4.55122432755199	1.51863579666004e-10	5.53028504482717e-09
TRINITY_DN6963_c0_g1_i1	gonad	mantle	7.53537220998287	2.29076627407446	1.53801926032399e-10	5.59579887947768e-09
TRINITY_DN13993_c0_g1_i2	gonad	mantle	7.05244426175891	1.88831443106062	1.54369865135816e-10	5.60997916493859e-09
TRINITY_DN5704_c0_g1_i1	gonad	mantle	3.19565341579096	7.50900479263739	1.5447100745443e-10	5.60997916493859e-09
TRINITY_DN1939_c0_g2_i1	gonad	mantle	2.58479832974924	7.01954495894354	1.60226808768651e-10	5.81375811003651e-09
TRINITY_DN20875_c0_g1_i1	gonad	mantle	-8.1813116904481	2.84843065407712	1.62077564237322e-10	5.87560426238315e-09
TRINITY_DN9986_c0_g1_i5	gonad	mantle	6.09277912361402	4.24948373405693	1.63607821353144e-10	5.9253618734851e-09
TRINITY_DN19756_c0_g1_i1	gonad	mantle	-6.62139888604902	1.53219561163939	1.63745155963066e-10	5.9253618734851e-09
TRINITY_DN7463_c0_g1_i5	gonad	mantle	-3.15887520050601	5.46390618397297	1.64152138085136e-10	5.93474251167026e-09
TRINITY_DN542_c0_g1_i2	gonad	mantle	-3.88610703805428	6.15731615487324	1.64446140033184e-10	5.94002527582097e-09
TRINITY_DN10841_c0_g1_i1	gonad	mantle	-5.03920226305162	1.50589632205674	1.65324832144682e-10	5.96199149703065e-09
TRINITY_DN1850_c0_g1_i5	gonad	mantle	7.61068161970027	2.35386218204295	1.65351122256881e-10	5.96199149703065e-09
TRINITY_DN7853_c0_g1_i2	gonad	mantle	2.61129805688629	6.88814421654079	1.71152327250357e-10	6.16562827682969e-09
TRINITY_DN3129_c0_g1_i5	gonad	mantle	3.34138507663596	6.15084536863358	1.72446393645866e-10	6.20667947452821e-09
TRINITY_DN2236_c0_g1_i5	gonad	mantle	-5.88807454947443	1.70040184980896	1.76650556139641e-10	6.35230339163919e-09
TRINITY_DN14434_c0_g1_i5	gonad	mantle	-4.0335655850018	3.06091949311067	1.77693861259562e-10	6.38410494205084e-09
TRINITY_DN7276_c0_g1_i1	gonad	mantle	2.96632320645988	4.84780415281136	1.80779638608286e-10	6.48916509738966e-09
TRINITY_DN6100_c0_g1_i3	gonad	mantle	-2.9312755438966	4.73525353153951	1.83076736187825e-10	6.56575291290747e-09
TRINITY_DN3275_c0_g1_i1	gonad	mantle	3.32206195019387	5.07372537682377	1.83733893596036e-10	6.58344273333807e-09
TRINITY_DN2528_c0_g1_i2	gonad	mantle	9.56045747201338	7.07134372354905	1.87739299526387e-10	6.72096652769732e-09
TRINITY_DN3327_c0_g1_i1	gonad	mantle	2.72558728714362	4.89598702128054	1.88837179025129e-10	6.75425019581687e-09
TRINITY_DN448_c0_g1_i6	gonad	mantle	9.23384069136328	3.8349392573891	1.90884265103653e-10	6.81683600649117e-09
TRINITY_DN35227_c0_g2_i1	gonad	mantle	-6.88175068213871	3.02705634876395	1.90926394983508e-10	6.81683600649117e-09
TRINITY_DN1088_c0_g1_i8	gonad	mantle	5.93428431681274	2.4189382900974	1.91183480083689e-10	6.81995279264791e-09
TRINITY_DN14856_c0_g1_i2	gonad	mantle	-7.07009102096874	1.88671487304987	1.91973876083421e-10	6.84207158885784e-09
TRINITY_DN4235_c0_g1_i4	gonad	mantle	3.26597848706699	4.93500171577945	1.93587494534694e-10	6.89346533065165e-09
TRINITY_DN3683_c0_g1_i2	gonad	mantle	2.95600102266704	4.87767606656565	1.95382456914418e-10	6.95121979351766e-09
TRINITY_DN39105_c0_g2_i5	gonad	mantle	-3.86599692914548	2.80820789372369	1.96050820716901e-10	6.96882594312898e-09
TRINITY_DN20933_c0_g2_i1	gonad	mantle	7.69190047935387	4.40413494058982	2.01515422301919e-10	7.15673737188432e-09
TRINITY_DN27843_c0_g1_i1	gonad	mantle	-3.97188262665834	2.6945235796891	2.02370892735575e-10	7.18077000751754e-09
TRINITY_DN5094_c0_g1_i1	gonad	mantle	-3.46174931580324	4.13077282735493	2.02711975953842e-10	7.18652421724445e-09
TRINITY_DN11149_c0_g1_i5	gonad	mantle	5.83259640329324	3.39071019206157	2.04292837701654e-10	7.23165467527542e-09
TRINITY_DN4123_c0_g1_i4	gonad	mantle	-3.36566337226786	5.08329134139611	2.04345060782175e-10	7.23165467527542e-09
TRINITY_DN7442_c0_g1_i1	gonad	mantle	2.60981611970179	5.31866693679267	2.08338519461695e-10	7.36161101159672e-09
TRINITY_DN224_c0_g1_i6	gonad	mantle	-5.84530527680414	3.50161599975684	2.08383790678554e-10	7.36161101159672e-09
TRINITY_DN44984_c0_g2_i1	gonad	mantle	-2.83948727543881	3.10344452760863	2.0937032016512e-10	7.38996278565236e-09
TRINITY_DN490_c0_g1_i5	gonad	mantle	-5.34815749168005	5.88938842305824	2.13895471276796e-10	7.54305478031173e-09
TRINITY_DN1253_c2_g1_i2	gonad	mantle	4.24472073332279	3.39010008142093	2.18897938348614e-10	7.71269604355157e-09
TRINITY_DN5372_c0_g1_i4	gonad	mantle	2.67676469186802	5.34752992979271	2.23944941727209e-10	7.88360777770096e-09
TRINITY_DN19542_c0_g1_i6	gonad	mantle	3.11360000749032	4.9759314493546	2.26628221575689e-10	7.97108211561356e-09
TRINITY_DN366_c3_g1_i8	gonad	mantle	3.18718325748551	4.24226813985279	2.28768189433522e-10	8.03931046804574e-09
TRINITY_DN366_c0_g1_i5	gonad	mantle	-12.404772879784	10.4877947159669	2.34464345355883e-10	8.23228090901203e-09
TRINITY_DN60755_c0_g1_i1	gonad	mantle	-5.8143403829712	0.965090465223121	2.36463569473932e-10	8.29522462450606e-09
TRINITY_DN15941_c0_g1_i4	gonad	mantle	3.9793711533022	3.52207117704096	2.3898608294728e-10	8.37639964550034e-09
TRINITY_DN228_c0_g1_i6	gonad	mantle	-3.47625253838334	5.30947308586961	2.3981718457182e-10	8.39820126651814e-09
TRINITY_DN3238_c0_g1_i9	gonad	mantle	4.59979095291281	3.26803404307562	2.40317445768693e-10	8.40838923710024e-09
TRINITY_DN5206_c0_g1_i12	gonad	mantle	2.53765559279063	4.20952528444518	2.47377590994179e-10	8.64788137290093e-09
TRINITY_DN22385_c0_g1_i5	gonad	mantle	7.97721037095255	2.67570038619736	2.48419006539584e-10	8.67673585710909e-09
TRINITY_DN17302_c0_g2_i1	gonad	mantle	8.23379915979541	2.9041254597572	2.51025597443206e-10	8.76016087967095e-09
TRINITY_DN5869_c0_g1_i1	gonad	mantle	7.09308024282357	2.8667198607873	2.52603407029542e-10	8.80757035603785e-09
TRINITY_DN3508_c1_g1_i1	gonad	mantle	3.59426433058399	4.22359694671071	2.55115059968335e-10	8.88742984713628e-09
TRINITY_DN16172_c0_g1_i7	gonad	mantle	4.99405897151589	2.9656117090365	2.56559069740079e-10	8.92998973505178e-09
TRINITY_DN1153_c0_g1_i1	gonad	mantle	-11.3556288138012	8.18751204631575	2.59628408915386e-10	9.02899939472234e-09
TRINITY_DN12321_c1_g1_i1	gonad	mantle	2.72916129724208	4.57985779895483	2.61235982509339e-10	9.0770464614642e-09
TRINITY_DN13036_c0_g1_i4	gonad	mantle	2.84032521416802	4.57111724593024	2.62612331805308e-10	9.11698317340001e-09
TRINITY_DN19013_c0_g2_i1	gonad	mantle	-4.8822710326182	3.20901029193521	2.64767265397484e-10	9.179061096423e-09
TRINITY_DN9487_c0_g1_i5	gonad	mantle	-5.96821251499204	2.21046856645474	2.64969632256943e-10	9.179061096423e-09
TRINITY_DN2666_c0_g1_i3	gonad	mantle	7.30056367354429	2.09238352304189	2.65086037589332e-10	9.179061096423e-09
TRINITY_DN1492_c0_g1_i6	gonad	mantle	-6.62670157608369	2.78360293030965	2.68527685286131e-10	9.29022526691476e-09
TRINITY_DN3443_c0_g1_i4	gonad	mantle	8.82804177429783	4.49039681919914	2.70357001965524e-10	9.34546445606643e-09
TRINITY_DN14198_c0_g2_i1	gonad	mantle	-6.4581191879213	1.40772045542489	2.71524658233347e-10	9.37775661845128e-09
TRINITY_DN956_c0_g1_i2	gonad	mantle	6.34694680297517	3.43810548527113	2.77507065985228e-10	9.57613944968098e-09
TRINITY_DN7192_c0_g1_i1	gonad	mantle	5.37266278050383	5.34496707561382	2.80469926657192e-10	9.67007342836003e-09
TRINITY_DN5200_c1_g2_i1	gonad	mantle	6.503744764683	3.57673489905826	2.84724362500878e-10	9.808339166872e-09
TRINITY_DN951_c0_g2_i5	gonad	mantle	7.22929036712523	7.0979338418256	2.89309861162329e-10	9.94959162655372e-09
TRINITY_DN21533_c0_g1_i4	gonad	mantle	6.0674468132792	2.49382278093288	2.89320163811456e-10	9.94959162655372e-09
TRINITY_DN1442_c0_g1_i10	gonad	mantle	-7.35355916309879	2.12220403691945	2.99451864141107e-10	1.02892070376012e-08
TRINITY_DN820_c0_g1_i8	gonad	mantle	2.88772983631999	6.13984381975138	3.01585187900182e-10	1.03536514892193e-08
TRINITY_DN4998_c0_g1_i2	gonad	mantle	5.35687330879844	2.5524331441879	3.02514019070438e-10	1.0376670029037e-08
TRINITY_DN624_c0_g1_i5	gonad	mantle	2.61422594335738	5.38716625645534	3.0732772087526e-10	1.05327922904407e-08
TRINITY_DN22068_c0_g1_i3	gonad	mantle	-3.58708449686632	3.56278434363455	3.10863590963343e-10	1.06448916097396e-08
TRINITY_DN1077_c0_g1_i1	gonad	mantle	9.40089762232329	6.06178921923967	3.14078475558118e-10	1.07406702581373e-08
TRINITY_DN11323_c0_g1_i1	gonad	mantle	-3.36449455852625	3.49645055044863	3.14195422942e-10	1.07406702581373e-08
TRINITY_DN31301_c0_g1_i1	gonad	mantle	-5.82250840488924	2.08273752624631	3.17277579649239e-10	1.08368099844991e-08
TRINITY_DN2643_c0_g1_i4	gonad	mantle	3.21238575091911	6.34332620269734	3.19365835912513e-10	1.08988679108733e-08
TRINITY_DN3246_c0_g1_i7	gonad	mantle	-5.38036381916216	3.42068406283057	3.2042066306667e-10	1.09252482102308e-08
TRINITY_DN7582_c0_g1_i4	gonad	mantle	3.69730798686381	4.39379701516925	3.20682840138973e-10	1.09252482102308e-08
TRINITY_DN11313_c0_g1_i2	gonad	mantle	5.86627522672172	4.82565307659627	3.22840769166546e-10	1.09894450636548e-08
TRINITY_DN8999_c0_g1_i7	gonad	mantle	3.98006640702517	3.98175773535364	3.2451002510743e-10	1.10369129369095e-08
TRINITY_DN6534_c0_g1_i3	gonad	mantle	-8.17246893013408	2.83940183638235	3.31150305626305e-10	1.12532270102299e-08
TRINITY_DN6186_c0_g1_i4	gonad	mantle	2.97735718708625	5.68236264686982	3.31597276757134e-10	1.12588907992424e-08
TRINITY_DN30310_c0_g1_i1	gonad	mantle	-6.03455559286903	1.10632449328097	3.35475645338862e-10	1.13809545999376e-08
TRINITY_DN1725_c0_g1_i4	gonad	mantle	3.45913488335881	6.78918507882511	3.3713851227152e-10	1.14277152931731e-08
TRINITY_DN2756_c2_g1_i2	gonad	mantle	2.39999692680089	4.66402577647383	3.38469024190363e-10	1.14631410578873e-08
TRINITY_DN3700_c1_g1_i1	gonad	mantle	3.35049720641717	3.4839478023686	3.41098309264063e-10	1.15351706888062e-08
TRINITY_DN45925_c0_g2_i2	gonad	mantle	-7.01998211768531	2.63897644618826	3.41170183939596e-10	1.15351706888062e-08
TRINITY_DN744_c0_g2_i1	gonad	mantle	6.33295591845694	3.19351912925911	3.44035390354828e-10	1.16222620053678e-08
TRINITY_DN1964_c0_g1_i8	gonad	mantle	-6.30222571086715	4.82842188626671	3.50501829076547e-10	1.18307621584182e-08
TRINITY_DN8618_c0_g1_i14	gonad	mantle	-7.4001507576602	2.16065320055049	3.52352620142756e-10	1.18832474334795e-08
TRINITY_DN2518_c0_g3_i1	gonad	mantle	3.02348382882863	6.22467346773767	3.53762680837977e-10	1.19207932896133e-08
TRINITY_DN2733_c0_g1_i1	gonad	mantle	2.44574891316617	6.09417807988105	3.56684630010292e-10	1.20091798270104e-08
TRINITY_DN14596_c1_g2_i3	gonad	mantle	-6.95775689574871	3.14777743520557	3.64996827626119e-10	1.22787500630304e-08
TRINITY_DN13961_c0_g1_i3	gonad	mantle	-4.2798674239298	2.60303426446148	3.68419984439216e-10	1.23835359957908e-08
TRINITY_DN10616_c0_g1_i7	gonad	mantle	2.75623985153868	5.19783302255803	3.73796910372035e-10	1.25537629589578e-08
TRINITY_DN5302_c0_g1_i6	gonad	mantle	3.63057712581195	3.66703277750271	3.76560998448675e-10	1.26360280908003e-08
TRINITY_DN3996_c0_g1_i7	gonad	mantle	2.40019747579673	4.67178617986125	3.78304972336801e-10	1.26736603048272e-08
TRINITY_DN52633_c0_g1_i1	gonad	mantle	-2.50225223046968	4.34813878468612	3.78313508738214e-10	1.26736603048272e-08
TRINITY_DN18489_c0_g1_i4	gonad	mantle	7.94727596785529	2.64863474078007	3.80892189911715e-10	1.27494138268199e-08
TRINITY_DN5964_c0_g1_i14	gonad	mantle	-5.20021170794576	1.60185773267059	3.87551988384231e-10	1.29615326539795e-08
TRINITY_DN7713_c0_g1_i6	gonad	mantle	2.48968626216623	5.61148238840711	3.88431002389722e-10	1.29801231888419e-08
TRINITY_DN4398_c0_g1_i11	gonad	mantle	4.23089776828489	2.67554173369598	3.92189143173645e-10	1.30948140597305e-08
TRINITY_DN1029_c0_g1_i4	gonad	mantle	-3.95588247167882	6.67701220306509	4.11061630176436e-10	1.37135485874559e-08
TRINITY_DN9741_c0_g1_i5	gonad	mantle	6.78953297997213	3.12677567791538	4.14177852882187e-10	1.38060430014264e-08
TRINITY_DN8453_c0_g1_i4	gonad	mantle	-2.79032836322849	4.64287571481842	4.16542872847133e-10	1.3873364488931e-08
TRINITY_DN29807_c0_g1_i1	gonad	mantle	-7.17701133970901	1.97446827437294	4.23899493120765e-10	1.41022219581067e-08
TRINITY_DN27388_c0_g1_i5	gonad	mantle	-4.29508939861738	3.92333221187507	4.24116417093458e-10	1.41022219581067e-08
TRINITY_DN11862_c0_g1_i2	gonad	mantle	7.38779202705365	2.16414570957695	4.26624452392988e-10	1.41738828612648e-08
TRINITY_DN3187_c0_g1_i7	gonad	mantle	-4.65928345981533	7.09369964604259	4.29670025849478e-10	1.42632693622281e-08
TRINITY_DN4304_c0_g1_i3	gonad	mantle	-4.86587841128897	5.0001860239697	4.35053993051279e-10	1.44228382189808e-08
TRINITY_DN34942_c0_g1_i6	gonad	mantle	-2.76997027863462	4.83209306920993	4.3519505866519e-10	1.44228382189808e-08
TRINITY_DN10096_c0_g1_i10	gonad	mantle	-5.52480944350436	2.18782074102998	4.41741979370291e-10	1.46277412080515e-08
TRINITY_DN1883_c0_g2_i1	gonad	mantle	2.76347260148051	5.11039649997203	4.43318771740628e-10	1.46678625243046e-08
TRINITY_DN14707_c0_g1_i1	gonad	mantle	2.79553198426575	3.70176365931066	4.49250434052839e-10	1.48518865716876e-08
TRINITY_DN1989_c0_g1_i12	gonad	mantle	3.08632677214089	4.60349513874609	4.53621648866548e-10	1.49840631332423e-08
TRINITY_DN2063_c0_g1_i4	gonad	mantle	2.44449854340949	6.15566621233557	4.54239021423838e-10	1.49921271762788e-08
TRINITY_DN614_c0_g1_i4	gonad	mantle	2.70270023084831	5.96676173341628	4.57965615497883e-10	1.51027133642886e-08
TRINITY_DN8567_c0_g1_i3	gonad	mantle	2.9001461290458	4.72636254250437	4.59748971439276e-10	1.51490869038568e-08
TRINITY_DN4547_c0_g1_i5	gonad	mantle	8.53411167222616	3.17944167281812	4.60518226943814e-10	1.51619964111903e-08
TRINITY_DN1440_c0_g1_i2	gonad	mantle	3.76611515115722	3.35746064459807	4.61162242642889e-10	1.51707647831588e-08
TRINITY_DN30440_c0_g1_i1	gonad	mantle	-4.04013551251732	2.21427437862243	4.63375515710834e-10	1.52311001142038e-08
TRINITY_DN6418_c0_g1_i1	gonad	mantle	8.71880862169272	4.38656104316427	4.6402060671206e-10	1.52398329597738e-08
TRINITY_DN618_c0_g1_i4	gonad	mantle	-9.68075214598953	6.15783073132975	4.66122759310729e-10	1.52963667264984e-08
TRINITY_DN9362_c0_g1_i4	gonad	mantle	2.67065096662945	5.51941349398834	4.6806860065663e-10	1.53476828429183e-08
TRINITY_DN9619_c0_g1_i1	gonad	mantle	3.59255997298123	3.87629524860262	4.71259046431252e-10	1.54279241231016e-08
TRINITY_DN1841_c0_g1_i6	gonad	mantle	2.23751045579403	6.02936616862863	4.71283961935062e-10	1.54279241231016e-08
TRINITY_DN848_c0_g2_i1	gonad	mantle	3.04741152178299	6.72244225488239	4.72442217972142e-10	1.54532463919276e-08
TRINITY_DN1854_c0_g1_i4	gonad	mantle	7.86976882363552	3.56048467990458	4.74557802305577e-10	1.55098154965078e-08
TRINITY_DN27038_c0_g1_i3	gonad	mantle	-6.00186178314463	5.06581765566723	4.82612641483415e-10	1.57602455044425e-08
TRINITY_DN9440_c0_g1_i1	gonad	mantle	3.36590857509791	5.03171677474574	4.83820878228198e-10	1.57799372140484e-08
TRINITY_DN4603_c0_g1_i12	gonad	mantle	3.37491409954234	2.93116713697528	4.84001360512549e-10	1.57799372140484e-08
TRINITY_DN1088_c0_g1_i2	gonad	mantle	5.17006185592271	2.96307358052951	4.85010595334049e-10	1.58000166932544e-08
TRINITY_DN15473_c0_g1_i1	gonad	mantle	-5.80557271254488	1.6250829995151	4.88395799311282e-10	1.58974020023795e-08
TRINITY_DN12122_c0_g1_i1	gonad	mantle	6.2143302149575	2.98929995161588	4.91503413705603e-10	1.59856013103748e-08
TRINITY_DN964_c0_g1_i10	gonad	mantle	-12.0431309077728	6.57843381753482	4.92591919791126e-10	1.60080417817558e-08
TRINITY_DN3464_c0_g1_i11	gonad	mantle	-6.55876840057464	6.01441128472594	4.93254714301901e-10	1.60166225621378e-08
TRINITY_DN7634_c0_g1_i6	gonad	mantle	-2.88028174774371	5.53967194546864	4.95472850357902e-10	1.60756526496978e-08
TRINITY_DN12269_c0_g1_i4	gonad	mantle	-3.3622412469059	4.28533382599441	4.98575487218106e-10	1.61607166021454e-08
TRINITY_DN13028_c0_g3_i4	gonad	mantle	3.35074377070341	3.65431495460814	4.98899310047062e-10	1.61607166021454e-08
TRINITY_DN1015_c0_g1_i1	gonad	mantle	4.97046345824476	3.48137123529054	5.01716887309664e-10	1.62388897764442e-08
TRINITY_DN22048_c0_g1_i1	gonad	mantle	7.98763477623985	2.68544575418395	5.0252927321249e-10	1.62520880170097e-08
TRINITY_DN37_c0_g1_i6	gonad	mantle	-8.43269634693651	4.83188600145217	5.03455950254387e-10	1.62689582895157e-08
TRINITY_DN1567_c0_g1_i2	gonad	mantle	5.44927809289788	2.35859468454101	5.04300324652705e-10	1.62831440034769e-08
TRINITY_DN46316_c0_g1_i15	gonad	mantle	7.1871985073007	2.95290272669467	5.08635349565598e-10	1.64099245670694e-08
TRINITY_DN11583_c0_g1_i7	gonad	mantle	-6.14944250509801	1.89761881297545	5.11619573161529e-10	1.64929561759062e-08
TRINITY_DN382_c0_g1_i6	gonad	mantle	2.65062082776568	6.92568836210729	5.15375514172976e-10	1.66007123318251e-08
TRINITY_DN2292_c0_g1_i8	gonad	mantle	4.269681919445	3.7684477042958	5.15950794719399e-10	1.66059259386972e-08
TRINITY_DN6858_c1_g1_i5	gonad	mantle	-3.49066084652895	2.74287387056743	5.19669681885168e-10	1.67122274718027e-08
TRINITY_DN18795_c1_g2_i4	gonad	mantle	-4.88759726148251	2.53308465172235	5.21853367515668e-10	1.67690273704015e-08
TRINITY_DN7712_c0_g1_i7	gonad	mantle	-6.11164666400551	1.87372461396279	5.22378924177026e-10	1.67724974000149e-08
TRINITY_DN7425_c0_g1_i4	gonad	mantle	2.7108523465565	5.24892551981071	5.28944111651805e-10	1.69697269430655e-08
TRINITY_DN40007_c0_g1_i4	gonad	mantle	6.96514755873789	1.81838196977274	5.37034957108641e-10	1.72155491797149e-08
TRINITY_DN89_c1_g1_i4	gonad	mantle	-3.08076516965574	8.58503428871353	5.37726048197134e-10	1.72239570796924e-08
TRINITY_DN2414_c0_g1_i5	gonad	mantle	2.51258607610708	5.13450506516471	5.49514591977747e-10	1.75875319649164e-08
TRINITY_DN244_c0_g1_i9	gonad	mantle	11.6550553007961	6.19449591607235	5.57425229853078e-10	1.7826512107889e-08
TRINITY_DN10480_c0_g2_i1	gonad	mantle	2.22082771254908	4.87405060675133	5.68637933928884e-10	1.81699098298526e-08
TRINITY_DN60074_c0_g1_i1	gonad	mantle	-10.8635287008317	7.55361473076688	5.6906780605857e-10	1.81699098298526e-08
TRINITY_DN7078_c0_g1_i4	gonad	mantle	-3.45461456611346	3.52085927003427	5.71567946466344e-10	1.82352420220124e-08
TRINITY_DN9842_c0_g1_i2	gonad	mantle	2.26554897257625	5.25384611010623	5.73427979957177e-10	1.82800648182063e-08
TRINITY_DN35745_c0_g2_i1	gonad	mantle	6.8960250219363	1.76348555725086	5.8222295814984e-10	1.85457173354517e-08
TRINITY_DN7037_c0_g1_i4	gonad	mantle	2.38516298483728	4.96964494385894	5.83703147600588e-10	1.8578133383259e-08
TRINITY_DN3540_c1_g2_i2	gonad	mantle	-4.89548250863292	1.95035120066876	5.85335069447236e-10	1.86153236219217e-08
TRINITY_DN35805_c0_g1_i4	gonad	mantle	-2.57146085504403	3.11193113661526	5.87442327462494e-10	1.86675601006218e-08
TRINITY_DN6534_c0_g1_i1	gonad	mantle	-5.48618045180134	3.61327881556061	5.9458320335447e-10	1.88795442918095e-08
TRINITY_DN8266_c0_g1_i15	gonad	mantle	4.23233404434545	3.83738386554455	5.95705312142905e-10	1.89002332328942e-08
TRINITY_DN502_c0_g1_i8	gonad	mantle	-4.50007955221945	5.97665515118513	6.03279956483774e-10	1.91254506804134e-08
TRINITY_DN199_c0_g1_i8	gonad	mantle	7.77372850555001	2.49639473553474	6.04665421410625e-10	1.91542555061519e-08
TRINITY_DN65589_c0_g1_i6	gonad	mantle	6.49833171699876	1.45824715919705	6.12015490287738e-10	1.93718094549942e-08
TRINITY_DN3703_c0_g1_i8	gonad	mantle	2.49427435084065	6.20031596641514	6.14557922675607e-10	1.94369669922135e-08
TRINITY_DN5228_c0_g1_i5	gonad	mantle	3.20369935075305	4.69967604708697	6.17557593103363e-10	1.95164719450691e-08
TRINITY_DN4548_c0_g1_i4	gonad	mantle	2.94317876638038	5.10227747013914	6.22006534205705e-10	1.96416167133967e-08
TRINITY_DN1882_c0_g1_i1	gonad	mantle	2.58795714488488	6.06119684895601	6.54683227798446e-10	2.0657235829521e-08
TRINITY_DN22837_c0_g1_i1	gonad	mantle	2.8209707574146	6.37084569337945	6.69315634289361e-10	2.11023556377557e-08
TRINITY_DN1090_c0_g1_i5	gonad	mantle	7.21936482196641	3.55109064581507	6.71695839447099e-10	2.11607896337817e-08
TRINITY_DN25550_c0_g1_i1	gonad	mantle	2.65581394270024	3.6605222319173	6.7291330330179e-10	2.11825302928864e-08
TRINITY_DN32223_c1_g1_i5	gonad	mantle	2.81169030100846	4.71493035896362	6.77381185711718e-10	2.13064761836199e-08
TRINITY_DN9428_c0_g1_i3	gonad	mantle	3.18043876237393	2.37081898593031	6.78663785026521e-10	2.13301160040378e-08
TRINITY_DN65065_c0_g2_i1	gonad	mantle	4.88142420709334	2.38653100659641	6.93904198781055e-10	2.17920640754016e-08
TRINITY_DN26287_c0_g2_i1	gonad	mantle	-4.30852585755262	3.10808178981838	6.95884468578137e-10	2.18371808198266e-08
TRINITY_DN1245_c0_g1_i2	gonad	mantle	2.3810748756897	6.22360957399097	7.05912021182753e-10	2.21345574979295e-08
TRINITY_DN5364_c0_g1_i2	gonad	mantle	2.31237850616748	4.44610123508066	7.08959102403281e-10	2.22018483487194e-08
TRINITY_DN1697_c0_g1_i1	gonad	mantle	1.944305759933	5.64771627348242	7.09163528055542e-10	2.22018483487194e-08
TRINITY_DN7329_c0_g2_i1	gonad	mantle	7.59301210881207	3.87927499237746	7.13661096403105e-10	2.23252533171523e-08
TRINITY_DN1964_c0_g1_i2	gonad	mantle	-7.4909522305008	6.79344171686015	7.176261666746e-10	2.24318211959678e-08
TRINITY_DN8954_c0_g1_i1	gonad	mantle	2.93965144890361	5.32096588345888	7.33880131978414e-10	2.29220554130459e-08
TRINITY_DN3165_c0_g1_i1	gonad	mantle	2.95872454926182	3.69666540704283	7.40661402863777e-10	2.31158869998674e-08
TRINITY_DN41_c0_g1_i2	gonad	mantle	6.48567773950313	6.35913840715327	7.47648997177588e-10	2.33158519174163e-08
TRINITY_DN7376_c0_g1_i5	gonad	mantle	7.97507457987188	2.67369093671507	7.61763751414919e-10	2.37375986059605e-08
TRINITY_DN9924_c0_g1_i5	gonad	mantle	-3.56203010620091	4.73462276380474	7.67111331020536e-10	2.3885706072172e-08
TRINITY_DN13247_c0_g1_i2	gonad	mantle	-3.61635139533801	3.81265303657624	7.80020616270092e-10	2.42688521252678e-08
TRINITY_DN848_c0_g1_i4	gonad	mantle	3.00529842161319	7.58959397533527	7.84089919201413e-10	2.43765787806216e-08
TRINITY_DN598_c0_g1_i1	gonad	mantle	-5.13902373544735	7.76565646466043	7.88235449724654e-10	2.44865068129081e-08
TRINITY_DN1336_c0_g1_i5	gonad	mantle	-7.17853354681023	6.52597151549603	8.0737095791002e-10	2.50615682120338e-08
TRINITY_DN963_c0_g1_i13	gonad	mantle	2.41272774309496	7.6322095809599	8.11443431356734e-10	2.51532595303946e-08
TRINITY_DN4075_c0_g1_i1	gonad	mantle	-5.54820584765023	2.19294660548457	8.11577273667225e-10	2.51532595303946e-08
TRINITY_DN16429_c0_g1_i4	gonad	mantle	-3.98333182639109	2.73078952616996	8.17581598355055e-10	2.53072593014476e-08
TRINITY_DN14353_c0_g1_i5	gonad	mantle	7.00714696164628	1.85208575923052	8.18792473554862e-10	2.53072593014476e-08
TRINITY_DN13491_c0_g1_i1	gonad	mantle	-3.1428039512647	4.02136546978561	8.18805277276782e-10	2.53072593014476e-08
TRINITY_DN5622_c0_g1_i4	gonad	mantle	7.16079987933143	1.9771195578341	8.19066325388548e-10	2.53072593014476e-08
TRINITY_DN10686_c0_g1_i1	gonad	mantle	3.59517778782877	4.48171008663275	8.25177823284836e-10	2.54764931805396e-08
TRINITY_DN2823_c0_g1_i5	gonad	mantle	3.71478991535175	6.17005674769798	8.31258304678117e-10	2.56445102334915e-08
TRINITY_DN4873_c0_g1_i3	gonad	mantle	8.0909872436502	2.77686306377	8.46188851668864e-10	2.60850864197876e-08
TRINITY_DN9422_c0_g1_i2	gonad	mantle	-5.26444338802406	1.6513647992348	8.49502614930259e-10	2.6167156084282e-08
TRINITY_DN3790_c0_g1_i4	gonad	mantle	2.76736531229239	4.22240194540864	8.56567719034596e-10	2.63645636555269e-08
TRINITY_DN25654_c0_g1_i1	gonad	mantle	5.28696846250724	2.48494235790203	8.68883126775057e-10	2.67231459059523e-08
TRINITY_DN14095_c0_g1_i6	gonad	mantle	3.15315700999577	3.86227031006695	8.90405552016598e-10	2.73567928097606e-08
TRINITY_DN8855_c1_g1_i5	gonad	mantle	-4.72191818921356	3.19854458251311	8.90847835167348e-10	2.73567928097606e-08
TRINITY_DN4862_c0_g3_i2	gonad	mantle	8.43768257202606	5.53060426202844	8.96763501135533e-10	2.75174175325523e-08
TRINITY_DN1609_c0_g1_i1	gonad	mantle	2.39129541226821	5.51094619478136	8.98375626175305e-10	2.75432689347264e-08
TRINITY_DN1442_c0_g1_i8	gonad	mantle	-8.65861198421731	3.28752506996442	8.98977408654526e-10	2.75432689347264e-08
TRINITY_DN2234_c0_g1_i5	gonad	mantle	2.7795211662581	6.68588182008674	9.06475005742443e-10	2.77518152101042e-08
TRINITY_DN490_c0_g2_i2	gonad	mantle	-5.86845765016144	7.86247634685913	9.19153963613885e-10	2.81185508427105e-08
TRINITY_DN10_c0_g1_i7	gonad	mantle	-2.74067982093783	6.45557021412222	9.27375021698108e-10	2.83484569988949e-08
TRINITY_DN14303_c0_g1_i4	gonad	mantle	3.40384862688004	2.98433391116139	9.28923527865751e-10	2.83741987405199e-08
TRINITY_DN18537_c0_g1_i4	gonad	mantle	-2.96281705818359	3.77310537255458	9.32631941828235e-10	2.84658261454519e-08
TRINITY_DN5829_c0_g1_i4	gonad	mantle	3.11124607973931	5.08882506275745	9.44849176213381e-10	2.88168237364942e-08
TRINITY_DN10899_c0_g1_i1	gonad	mantle	8.09732411470447	2.78287906564757	9.50340217129389e-10	2.89623031118635e-08
TRINITY_DN6438_c0_g2_i6	gonad	mantle	5.65923533050476	3.84284792456244	9.56902728563234e-10	2.91401909766485e-08
TRINITY_DN2773_c1_g1_i2	gonad	mantle	-11.6171437103469	7.06492474524136	9.69676464587684e-10	2.95068140553739e-08
TRINITY_DN3284_c1_g1_i6	gonad	mantle	-7.14338488085936	2.73361201345645	9.72064860583861e-10	2.95571001173898e-08
TRINITY_DN1924_c0_g1_i4	gonad	mantle	2.9415729961285	8.52870282356464	9.79112075928201e-10	2.973362649231e-08
TRINITY_DN22209_c0_g1_i1	gonad	mantle	-4.1152142378492	3.46792253839126	9.79350906199768e-10	2.973362649231e-08
TRINITY_DN934_c0_g1_i8	gonad	mantle	6.03007862267535	4.17154700398595	9.92874810438965e-10	3.0121452047509e-08
TRINITY_DN2206_c0_g1_i4	gonad	mantle	4.88788871720081	4.71615537815352	9.93742949185655e-10	3.01250362565586e-08
TRINITY_DN1231_c0_g1_i6	gonad	mantle	5.54384028352082	6.45844296029056	1.03044179837943e-09	3.12139937522673e-08
TRINITY_DN6978_c0_g1_i1	gonad	mantle	-4.42362852644276	5.36840364298401	1.03292487494327e-09	3.12656318401252e-08
TRINITY_DN2407_c0_g1_i8	gonad	mantle	-8.55578104182184	3.18932299555693	1.04793092422913e-09	3.16754786584004e-08
TRINITY_DN451_c0_g1_i5	gonad	mantle	-8.29534418519389	2.95306168742787	1.04810152930324e-09	3.16754786584004e-08
TRINITY_DN26396_c0_g1_i1	gonad	mantle	-6.25800262067457	1.98761902063113	1.04883079681511e-09	3.16754786584004e-08
TRINITY_DN46_c0_g1_i12	gonad	mantle	7.95230138702884	2.65451667706915	1.04976917379067e-09	3.16799988006384e-08
TRINITY_DN8017_c0_g2_i1	gonad	mantle	-4.27229284247606	2.92285256724669	1.06321171826327e-09	3.20615803960065e-08
TRINITY_DN233_c0_g2_i10	gonad	mantle	9.17981032931788	5.43371881235557	1.06916513172497e-09	3.22169211147763e-08
TRINITY_DN1437_c0_g2_i1	gonad	mantle	5.08917099898166	3.31050276543755	1.0844840060398e-09	3.26540247905553e-08
TRINITY_DN17999_c0_g1_i10	gonad	mantle	-12.0301714917738	6.5658221592487	1.10100301494204e-09	3.31265828473236e-08
TRINITY_DN2111_c0_g1_i9	gonad	mantle	-2.10982299985945	5.68765023507035	1.12265049905129e-09	3.37526217031384e-08
TRINITY_DN3230_c0_g1_i6	gonad	mantle	-6.36281299323374	3.94132633787404	1.13469350967788e-09	3.40891804063063e-08
TRINITY_DN22332_c0_g3_i2	gonad	mantle	6.63207695105578	1.55809583004073	1.13689867726147e-09	3.41299022194032e-08
TRINITY_DN5054_c1_g1_i5	gonad	mantle	4.47512880961186	2.54587866309008	1.1407639839378e-09	3.42203636615606e-08
TRINITY_DN48_c0_g1_i18	gonad	mantle	2.68224204049125	5.72027470110433	1.15145943506799e-09	3.4515426215206e-08
TRINITY_DN44655_c0_g1_i4	gonad	mantle	6.75886702688163	1.65644816463849	1.16215007768136e-09	3.48099046757845e-08
TRINITY_DN6657_c4_g1_i1	gonad	mantle	3.21427210263481	2.76757322467801	1.19579296871099e-09	3.57909211432298e-08
TRINITY_DN3348_c0_g1_i5	gonad	mantle	-3.01738414279669	5.08783687506413	1.20674400792677e-09	3.6091799379296e-08
TRINITY_DN8779_c0_g1_i1	gonad	mantle	4.39216033262769	2.95834027010052	1.20958929610886e-09	3.61499801017892e-08
TRINITY_DN2642_c0_g1_i4	gonad	mantle	2.07846394111425	5.19369856554223	1.21134603956329e-09	3.61755660751961e-08
TRINITY_DN7408_c0_g1_i9	gonad	mantle	-5.59165873055918	5.50356132968657	1.22926098777703e-09	3.66833031917086e-08
TRINITY_DN10710_c0_g1_i1	gonad	mantle	7.96666360986726	2.66673683200522	1.23397382765039e-09	3.67966048516952e-08
TRINITY_DN43612_c0_g1_i1	gonad	mantle	-4.51539957777547	1.43368647985855	1.23864365693595e-09	3.69084568012954e-08
TRINITY_DN11871_c0_g1_i1	gonad	mantle	-4.97818414069172	1.43281447010098	1.24444579247676e-09	3.7053857780885e-08
TRINITY_DN2888_c0_g1_i2	gonad	mantle	4.05774504716156	1.93091066886551	1.25091910017178e-09	3.72190129604445e-08
TRINITY_DN4110_c0_g1_i3	gonad	mantle	8.3494742920123	3.01209884807056	1.28407896450521e-09	3.81773499387719e-08
TRINITY_DN1756_c0_g1_i4	gonad	mantle	2.99490767068969	4.5128855315724	1.2879764038807e-09	3.82649025256479e-08
TRINITY_DN1165_c0_g1_i10	gonad	mantle	3.58200867771187	6.89901942316745	1.29799037238045e-09	3.853390930333e-08
TRINITY_DN11489_c0_g1_i1	gonad	mantle	-5.49582900279687	2.15714523947376	1.30653603331218e-09	3.8758960745975e-08
TRINITY_DN7269_c0_g2_i2	gonad	mantle	3.36171948114597	3.76841203519402	1.31869689077638e-09	3.90908472411917e-08
TRINITY_DN4996_c0_g1_i3	gonad	mantle	2.78389769432929	9.46113770415047	1.32722734491827e-09	3.93147055776785e-08
TRINITY_DN5557_c0_g1_i4	gonad	mantle	2.59802133425087	3.63754805308535	1.34725635478759e-09	3.98785895377693e-08
TRINITY_DN233_c2_g1_i2	gonad	mantle	9.50952546257454	9.1091386488957	1.35466052540919e-09	4.00682248336606e-08
TRINITY_DN19365_c0_g1_i1	gonad	mantle	-5.21178726719319	1.60002365164336	1.35589230632652e-09	4.00751481002335e-08
TRINITY_DN7666_c0_g1_i6	gonad	mantle	-4.22393847355526	2.95358097126651	1.36095032084064e-09	4.01950673067692e-08
TRINITY_DN879_c0_g1_i2	gonad	mantle	3.13036183749047	7.81864606369062	1.36223499791725e-09	4.02034483183999e-08
TRINITY_DN6957_c0_g1_i2	gonad	mantle	-6.11459515258712	3.73923031190839	1.37824673602412e-09	4.06461355696628e-08
TRINITY_DN4919_c0_g1_i5	gonad	mantle	4.04206412721593	3.77674380122925	1.41106982407578e-09	4.1583596202239e-08
TRINITY_DN4444_c0_g1_i3	gonad	mantle	9.81393612637952	4.3898305792673	1.4159063548954e-09	4.16955355990347e-08
TRINITY_DN2367_c0_g1_i6	gonad	mantle	-3.87525004808778	3.15031736184317	1.41826018790793e-09	4.17342541887896e-08
TRINITY_DN7754_c0_g1_i1	gonad	mantle	-5.75032311852204	2.38676125809182	1.41965409611821e-09	4.17446896623575e-08
TRINITY_DN25277_c0_g1_i1	gonad	mantle	-4.93510072377357	2.04279791574997	1.42671208791604e-09	4.19215394552475e-08
TRINITY_DN1792_c0_g1_i7	gonad	mantle	-3.65895650618342	5.51709721209825	1.44323082763661e-09	4.23759156825143e-08
TRINITY_DN16951_c0_g1_i1	gonad	mantle	5.74055101372761	1.72179876825638	1.44838651351271e-09	4.24962316203543e-08
TRINITY_DN8147_c0_g1_i4	gonad	mantle	-3.88182259680353	2.18393426051751	1.45062065615124e-09	4.25307152522823e-08
TRINITY_DN70_c0_g1_i11	gonad	mantle	-11.6095537170854	6.14872683293735	1.48577551624922e-09	4.35296463611833e-08
TRINITY_DN3468_c0_g1_i3	gonad	mantle	8.1756146332147	2.85189119978091	1.51871038234633e-09	4.44621282271904e-08
TRINITY_DN8944_c0_g1_i6	gonad	mantle	-2.9348174313292	3.53291492073437	1.526313921508e-09	4.46521859324194e-08
TRINITY_DN5718_c0_g1_i1	gonad	mantle	3.14842701110508	4.04694570749487	1.52766052426227e-09	4.46590540597107e-08
TRINITY_DN3097_c0_g1_i3	gonad	mantle	-3.51666869582133	4.09190007172227	1.54040099951957e-09	4.49987541437836e-08
TRINITY_DN6059_c1_g1_i11	gonad	mantle	3.7699021043011	4.4090571966652	1.56562718718976e-09	4.570243257838e-08
TRINITY_DN54847_c0_g1_i4	gonad	mantle	-5.13959747707712	1.55872172711392	1.57177247605808e-09	4.58485003963871e-08
TRINITY_DN7712_c0_g1_i4	gonad	mantle	-5.05227706355874	4.6824194041997	1.5733890768197e-09	4.58623505432633e-08
TRINITY_DN4727_c0_g1_i1	gonad	mantle	2.21808321252071	6.89041820661642	1.57961074130061e-09	4.60103151891383e-08
TRINITY_DN3973_c0_g1_i7	gonad	mantle	-2.95817539084892	2.9260208031814	1.6259566455583e-09	4.73259424508262e-08
TRINITY_DN14825_c1_g1_i1	gonad	mantle	7.63162875991941	2.3725062288801	1.63412705838314e-09	4.75293132180128e-08
TRINITY_DN3365_c0_g1_i4	gonad	mantle	2.32032598730959	4.78199988450061	1.64343702878098e-09	4.77655102279635e-08
TRINITY_DN18642_c0_g2_i3	gonad	mantle	-7.82432741522697	2.52854414478127	1.6458059993116e-09	4.77997755418286e-08
TRINITY_DN996_c0_g1_i4	gonad	mantle	2.43691996291865	5.64245670069315	1.73263136204728e-09	5.02851184388389e-08
TRINITY_DN859_c0_g1_i1	gonad	mantle	6.24869718660047	2.13138952129102	1.74226271745121e-09	5.05281347089263e-08
TRINITY_DN8260_c0_g1_i1	gonad	mantle	2.17007046886504	4.96006548174881	1.74990514426309e-09	5.07131601223778e-08
TRINITY_DN3392_c0_g1_i10	gonad	mantle	-6.38059132397577	3.49293241366808	1.78178485793689e-09	5.15998214771098e-08
TRINITY_DN3056_c1_g1_i4	gonad	mantle	-3.65146924343495	6.06525875878565	1.81178860614628e-09	5.24309171059636e-08
TRINITY_DN19145_c0_g2_i2	gonad	mantle	-4.24163790758048	3.37032707646724	1.81624302532853e-09	5.25219824322327e-08
TRINITY_DN16143_c0_g1_i2	gonad	mantle	6.47758493445164	1.44296512882548	1.82795503497434e-09	5.28226402084996e-08
TRINITY_DN14417_c0_g1_i4	gonad	mantle	7.48736670258205	2.24844306629049	1.88232658221008e-09	5.43547173455301e-08
TRINITY_DN2172_c1_g1_i4	gonad	mantle	2.76340946768716	5.81819070515632	1.88802771102322e-09	5.44801789286421e-08
TRINITY_DN5348_c0_g1_i1	gonad	mantle	2.48741775420924	4.99199456421359	1.89464811013846e-09	5.46319674371367e-08
TRINITY_DN6666_c0_g1_i4	gonad	mantle	3.28829807618672	4.59543010333827	1.91070922095013e-09	5.50555647617675e-08
TRINITY_DN21201_c0_g1_i4	gonad	mantle	2.82639365424186	3.47000875115623	1.92307657081199e-09	5.53721982937673e-08
TRINITY_DN11515_c0_g1_i3	gonad	mantle	-2.84853470494388	5.24399701022482	1.97901906200608e-09	5.69349502324538e-08
TRINITY_DN1771_c0_g1_i10	gonad	mantle	10.178916181755	4.74189430454186	1.98018586089919e-09	5.69349502324538e-08
TRINITY_DN9231_c0_g1_i1	gonad	mantle	4.00920953180958	3.39098836332535	1.99132611924163e-09	5.72143034560649e-08
TRINITY_DN18553_c0_g2_i1	gonad	mantle	-6.96208116687637	1.79908114897006	2.02424022283223e-09	5.81184110296657e-08
TRINITY_DN8979_c0_g1_i5	gonad	mantle	6.45738116103655	5.44109884486782	2.04724449820869e-09	5.8736906971106e-08
TRINITY_DN13874_c0_g1_i1	gonad	mantle	3.74275986120956	5.14280695673585	2.051047776645e-09	5.88040228725908e-08
TRINITY_DN4921_c0_g1_i1	gonad	mantle	4.26098606244046	3.07105720867648	2.06542976577622e-09	5.91741208287684e-08
TRINITY_DN14608_c0_g1_i6	gonad	mantle	-3.19670344819794	3.21567961986118	2.08280011314765e-09	5.96292460048481e-08
TRINITY_DN7446_c0_g1_i4	gonad	mantle	2.05062459785564	5.38193042919917	2.10536043453498e-09	6.02322026880103e-08
TRINITY_DN3424_c0_g1_i8	gonad	mantle	-5.59651168032752	2.92890577003024	2.13753202359654e-09	6.11090738731687e-08
TRINITY_DN2631_c0_g1_i6	gonad	mantle	2.27951140191507	6.75205739625654	2.16280496709714e-09	6.17876153011315e-08
TRINITY_DN1560_c0_g1_i27	gonad	mantle	-11.7310961652017	6.26911697081991	2.21031318696071e-09	6.30999643074989e-08
TRINITY_DN384_c0_g1_i14	gonad	mantle	-8.82817610904556	3.44438481740709	2.22230182687362e-09	6.33971573011595e-08
TRINITY_DN10195_c0_g1_i1	gonad	mantle	3.94389788680823	3.04012017652829	2.25894505356199e-09	6.43967678966817e-08
TRINITY_DN8618_c0_g1_i13	gonad	mantle	-5.36112629015075	1.72028726608852	2.26875465218086e-09	6.46305447618076e-08
TRINITY_DN10710_c0_g1_i5	gonad	mantle	6.41186718107882	2.24380621125239	2.30328091207549e-09	6.55676005636684e-08
TRINITY_DN5344_c0_g1_i12	gonad	mantle	-2.82821147204577	4.74630588679666	2.30511888195835e-09	6.55734491017147e-08
TRINITY_DN3651_c0_g1_i4	gonad	mantle	8.84995251433859	3.47214027278528	2.32307205350503e-09	6.60373921961333e-08
TRINITY_DN11436_c1_g3_i1	gonad	mantle	-4.59482216143615	2.76374383016656	2.34074926450719e-09	6.64928399628432e-08
TRINITY_DN16487_c0_g1_i3	gonad	mantle	5.68786377408594	2.86546134515561	2.35344603891636e-09	6.6806266463006e-08
TRINITY_DN3739_c0_g3_i2	gonad	mantle	2.33926010868685	6.84554851435384	2.35612911176625e-09	6.6835196350505e-08
TRINITY_DN557_c3_g1_i1	gonad	mantle	2.2186515155012	7.49891725709432	2.35832472592019e-09	6.68502676542247e-08
TRINITY_DN935_c1_g2_i1	gonad	mantle	3.06932594448012	3.42805784728097	2.37344856742516e-09	6.72315293425716e-08
TRINITY_DN12077_c1_g2_i2	gonad	mantle	-3.37043850846126	2.33728760418165	2.37990395521685e-09	6.7366879611836e-08
TRINITY_DN940_c0_g1_i1	gonad	mantle	-10.3896351921748	5.97301754940342	2.38695658519334e-09	6.75189332094795e-08
TRINITY_DN2041_c0_g1_i4	gonad	mantle	2.86484752385233	5.25276301948049	2.39626491708196e-09	6.77345340777137e-08
TRINITY_DN55429_c0_g2_i4	gonad	mantle	5.19190733327341	2.40068513612435	2.39908728774183e-09	6.77666238303277e-08
TRINITY_DN36336_c0_g1_i1	gonad	mantle	-6.53782131527596	6.46148814623849	2.41816803128019e-09	6.82575933326995e-08
TRINITY_DN5075_c0_g1_i1	gonad	mantle	5.13964307784014	1.72030656037835	2.45165811438811e-09	6.91543198599911e-08
TRINITY_DN1240_c0_g1_i14	gonad	mantle	-5.19904964697155	5.11686163978295	2.46280735869607e-09	6.94200583696457e-08
TRINITY_DN3670_c0_g1_i5	gonad	mantle	2.26652621555566	4.96127674228795	2.47547494037009e-09	6.97281920966658e-08
TRINITY_DN7361_c0_g1_i4	gonad	mantle	2.39787766503214	5.0075927378796	2.49278817224198e-09	7.01666590851042e-08
TRINITY_DN8855_c0_g1_i6	gonad	mantle	6.12570790099889	2.02931024739986	2.54869382615775e-09	7.16900454588783e-08
TRINITY_DN1334_c0_g1_i5	gonad	mantle	-5.27676626553683	3.11647602144517	2.57578260377827e-09	7.24013015017229e-08
TRINITY_DN2921_c0_g1_i5	gonad	mantle	3.35232770439009	3.75688608912313	2.59449861350583e-09	7.28582514855553e-08
TRINITY_DN6399_c0_g1_i2	gonad	mantle	8.48290155519827	3.12781661870183	2.5956670370162e-09	7.28582514855553e-08
TRINITY_DN1822_c0_g1_i5	gonad	mantle	5.68946922289953	7.0420331872166	2.62090789697866e-09	7.35153683644846e-08
TRINITY_DN3703_c0_g1_i5	gonad	mantle	4.65521450781663	4.86623430468578	2.66348148941551e-09	7.4653948138733e-08
TRINITY_DN34864_c0_g1_i1	gonad	mantle	4.23966822411672	3.61391700152779	2.66521676079725e-09	7.4653948138733e-08
TRINITY_DN10243_c0_g1_i2	gonad	mantle	3.3484135514042	3.23401415211528	2.66953095327537e-09	7.47226827876041e-08
TRINITY_DN8099_c0_g1_i11	gonad	mantle	2.69065764560945	3.81790029146298	2.68778292564979e-09	7.51811815978934e-08
TRINITY_DN14213_c0_g1_i2	gonad	mantle	-4.73338850674573	2.52838343775976	2.70205824949756e-09	7.55013342375545e-08
TRINITY_DN66543_c0_g1_i2	gonad	mantle	-6.70062100695558	1.59265226017519	2.70298799097775e-09	7.55013342375545e-08
TRINITY_DN17477_c0_g1_i7	gonad	mantle	9.01926360519247	3.63214750678549	2.71370424871229e-09	7.57479906588094e-08
TRINITY_DN26185_c0_g3_i1	gonad	mantle	-4.1249494346951	2.03383613753197	2.72132586261875e-09	7.59079832804217e-08
TRINITY_DN267_c0_g1_i4	gonad	mantle	-3.72923177543315	7.28103386087403	2.74101598504424e-09	7.64041561910283e-08
TRINITY_DN7272_c0_g2_i1	gonad	mantle	2.46878942975629	3.68494967390637	2.75808774722944e-09	7.68267063404749e-08
TRINITY_DN1802_c0_g1_i6	gonad	mantle	-2.66782358879208	3.78679348569282	2.77398176860803e-09	7.71792182785894e-08
TRINITY_DN5200_c0_g2_i3	gonad	mantle	3.93708475778089	3.49956998443175	2.77458588379224e-09	7.71792182785894e-08
TRINITY_DN1112_c0_g1_i1	gonad	mantle	-7.9499245567447	2.64003129393857	2.78093165993141e-09	7.72632295119102e-08
TRINITY_DN697_c0_g1_i3	gonad	mantle	9.00540371275192	3.61891708152491	2.78145317982976e-09	7.72632295119102e-08
TRINITY_DN16299_c0_g1_i9	gonad	mantle	-3.17769313942224	2.93705979061118	2.78986008687868e-09	7.74431997993475e-08
TRINITY_DN10740_c0_g1_i11	gonad	mantle	-3.98178209488256	2.23524951657188	2.80198441914572e-09	7.77260415496038e-08
TRINITY_DN1385_c0_g1_i3	gonad	mantle	2.75323356508306	5.34839382364982	2.80806424068721e-09	7.78409360632734e-08
TRINITY_DN3794_c0_g1_i1	gonad	mantle	3.10406751105382	3.86707807692106	2.82587098694122e-09	7.82805240913573e-08
TRINITY_DN13249_c0_g1_i1	gonad	mantle	6.16021674521797	2.03573873205276	2.83237465193504e-09	7.84066110573913e-08
TRINITY_DN54062_c0_g1_i9	gonad	mantle	7.35044066151896	2.13499107579995	2.83628642028567e-09	7.84608241347209e-08
TRINITY_DN4637_c0_g1_i1	gonad	mantle	4.28095908819532	3.22868806118607	2.8409982400734e-09	7.85370793592762e-08
TRINITY_DN10058_c0_g1_i17	gonad	mantle	2.33129949884926	3.77116211496979	2.85614405146768e-09	7.89014705057099e-08
TRINITY_DN15473_c0_g1_i6	gonad	mantle	-7.37095986783309	2.13778166383281	2.85833815344786e-09	7.89078134773472e-08
TRINITY_DN37122_c0_g1_i1	gonad	mantle	6.79272920846721	1.6824778778703	2.89530022059118e-09	7.98732994234107e-08
TRINITY_DN21788_c0_g1_i7	gonad	mantle	-4.73159343200979	2.20761053199324	2.90349608122381e-09	8.00444249104438e-08
TRINITY_DN825_c0_g1_i9	gonad	mantle	-8.45856327329295	4.5048813655752	2.92982450601286e-09	8.07148566070087e-08
TRINITY_DN30490_c0_g1_i1	gonad	mantle	7.7494495486622	2.47570162653986	2.94026777103752e-09	8.09470428781796e-08
TRINITY_DN15276_c0_g1_i1	gonad	mantle	6.34518095415721	2.19634997942627	2.95519310714681e-09	8.13022202292916e-08
TRINITY_DN44004_c0_g6_i1	gonad	mantle	-6.03974692581049	1.10856710726844	2.95830177924242e-09	8.13320380334224e-08
TRINITY_DN9517_c0_g1_i1	gonad	mantle	2.48964753987658	3.66502709884219	2.97167123055929e-09	8.16437197796682e-08
TRINITY_DN4668_c0_g1_i8	gonad	mantle	-8.29850619065111	4.39233820296317	2.99538819268014e-09	8.22390687186488e-08
TRINITY_DN26_c0_g1_i3	gonad	mantle	-7.17682001779766	3.42335136825339	3.01535151977313e-09	8.27306178242673e-08
TRINITY_DN1170_c0_g4_i2	gonad	mantle	2.7580410821358	7.18911133181862	3.0356144316765e-09	8.32297098137543e-08
TRINITY_DN4156_c0_g1_i3	gonad	mantle	2.83572656397454	5.66880968269535	3.06395991522196e-09	8.3949575658063e-08
TRINITY_DN5976_c1_g1_i4	gonad	mantle	9.26085186801342	5.95711679277235	3.06631515943164e-09	8.39568377702049e-08
TRINITY_DN28061_c0_g1_i5	gonad	mantle	-5.21548319579977	1.62510084864172	3.10433185367434e-09	8.48976828249843e-08
TRINITY_DN1092_c0_g1_i4	gonad	mantle	2.35201307522916	4.40734276064601	3.10490442576996e-09	8.48976828249843e-08
TRINITY_DN22980_c0_g1_i11	gonad	mantle	-3.25354934896442	3.43249449617553	3.12444926286224e-09	8.5373982000944e-08
TRINITY_DN4547_c0_g1_i4	gonad	mantle	7.5806129309019	3.29195038969498	3.13899971776643e-09	8.5713257419119e-08
TRINITY_DN5046_c0_g1_i1	gonad	mantle	3.07318391361374	4.098034439081	3.16086894532974e-09	8.62517818797959e-08
TRINITY_DN26529_c0_g1_i1	gonad	mantle	4.13803535642805	3.50916749825149	3.16958741031821e-09	8.64309691176182e-08
TRINITY_DN28722_c0_g1_i2	gonad	mantle	6.25530849295795	1.28432299466296	3.17189731097926e-09	8.64352776730691e-08
TRINITY_DN4151_c0_g1_i1	gonad	mantle	3.68349533413527	5.10430949800471	3.2723663046822e-09	8.91126354984203e-08
TRINITY_DN1547_c0_g1_i3	gonad	mantle	-9.04762412170576	5.49098737338494	3.37733648556255e-09	9.19088581406443e-08
TRINITY_DN9827_c0_g1_i7	gonad	mantle	4.26196485102914	1.88517638267525	3.3922827875547e-09	9.22361344094153e-08
TRINITY_DN23136_c0_g1_i1	gonad	mantle	2.59214380697231	4.80163106614923	3.39395540262195e-09	9.22361344094153e-08
TRINITY_DN17117_c0_g3_i6	gonad	mantle	-5.72608016094062	1.56358372801887	3.42319173139424e-09	9.29677770621449e-08
TRINITY_DN334_c0_g1_i2	gonad	mantle	-4.52560438977631	2.95516718271417	3.43731885653311e-09	9.32637715676635e-08
TRINITY_DN7269_c0_g1_i4	gonad	mantle	3.21592403513904	4.28506713668463	3.43873442606393e-09	9.32637715676635e-08
TRINITY_DN3661_c0_g1_i9	gonad	mantle	-2.25680040851249	4.95208219683704	3.44199894185947e-09	9.32893194991021e-08
TRINITY_DN40625_c0_g2_i1	gonad	mantle	-4.3808891749224	2.20076983269973	3.45546706168159e-09	9.3591197212788e-08
TRINITY_DN31464_c0_g1_i1	gonad	mantle	6.11203162466456	1.18093691426829	3.53739068405307e-09	9.5745533427466e-08
TRINITY_DN45375_c0_g2_i1	gonad	mantle	6.28199453007148	1.30165531675483	3.5495309156103e-09	9.60094331901138e-08
TRINITY_DN18704_c0_g1_i1	gonad	mantle	-4.54468797971366	4.01196027980554	3.60566887522338e-09	9.74622487961624e-08
TRINITY_DN1426_c0_g1_i16	gonad	mantle	-4.49051547253105	2.9539639231574	3.6142283417155e-09	9.76279151322706e-08
TRINITY_DN2661_c0_g1_i4	gonad	mantle	5.50866878852464	2.01566115468956	3.63064071271962e-09	9.800533972299e-08
TRINITY_DN7959_c0_g1_i1	gonad	mantle	4.00797151224736	4.87045817190667	3.64511920908787e-09	9.83300895039843e-08
TRINITY_DN7492_c0_g1_i5	gonad	mantle	-2.99718646982516	3.09140294242851	3.64917875447908e-09	9.83535284966464e-08
TRINITY_DN4307_c0_g1_i1	gonad	mantle	5.62794569883253	3.39855886072974	3.65088532846615e-09	9.83535284966464e-08
TRINITY_DN14745_c0_g1_i7	gonad	mantle	6.96098029243542	1.815453117998	3.68161453381778e-09	9.91148867157231e-08
TRINITY_DN1060_c0_g4_i2	gonad	mantle	5.05787581717847	5.09741630694534	3.74375752003871e-09	1.00720367252107e-07
TRINITY_DN28551_c0_g1_i6	gonad	mantle	3.75928968933631	2.49210678692808	3.75469668112579e-09	1.0094705595099e-07
TRINITY_DN1924_c1_g2_i2	gonad	mantle	2.85883180085896	7.81004777036982	3.76925804538246e-09	1.01270761143062e-07
TRINITY_DN2221_c0_g1_i8	gonad	mantle	-10.0684050511011	6.08033345812389	3.77925068615937e-09	1.01471365181125e-07
TRINITY_DN994_c0_g1_i2	gonad	mantle	2.86767240265189	7.58916670090661	3.8026387496319e-09	1.02031122683009e-07
TRINITY_DN3243_c0_g1_i4	gonad	mantle	2.16769594355135	6.46169459522487	3.84914787519055e-09	1.03210095262202e-07
TRINITY_DN957_c0_g1_i4	gonad	mantle	-6.56398639514765	2.73098036318004	3.86057792909082e-09	1.0344752079906e-07
TRINITY_DN16326_c0_g1_i11	gonad	mantle	-6.35121252424038	2.06178734220769	3.93591533381877e-09	1.05395940808999e-07
TRINITY_DN11805_c0_g1_i6	gonad	mantle	-4.56144959439438	1.86625881296342	3.965513450323e-09	1.06117773990089e-07
TRINITY_DN13108_c0_g1_i1	gonad	mantle	-7.59315816774832	2.32750888906517	3.98212955254078e-09	1.06491476522574e-07
TRINITY_DN15808_c0_g1_i2	gonad	mantle	-7.25460943179145	2.03905750662484	3.99697451860295e-09	1.06817348961227e-07
TRINITY_DN9434_c0_g1_i6	gonad	mantle	7.70953710253778	2.44137600002969	4.01000851360448e-09	1.07094422849701e-07
TRINITY_DN6897_c0_g1_i6	gonad	mantle	-4.20622134885808	3.99356586916005	4.03305996959197e-09	1.07638484916014e-07
TRINITY_DN6075_c0_g1_i4	gonad	mantle	4.4543533838887	4.11460755487569	4.13857158140775e-09	1.10381145226033e-07
TRINITY_DN3020_c0_g1_i7	gonad	mantle	2.47051373216169	7.4220214096014	4.14765189118075e-09	1.10549922702758e-07
TRINITY_DN21811_c0_g1_i7	gonad	mantle	2.61328193021415	5.3807613105283	4.15205674288819e-09	1.10593941108481e-07
TRINITY_DN15209_c0_g1_i7	gonad	mantle	-5.99993618504232	3.89080155066428	4.25260176277578e-09	1.13196988075159e-07
TRINITY_DN71027_c0_g1_i1	gonad	mantle	-4.57243997785522	1.15634304121	4.26521700942815e-09	1.13452558304906e-07
TRINITY_DN50593_c0_g1_i1	gonad	mantle	-7.63163484422662	2.35918182120724	4.26785210741935e-09	1.13452558304906e-07
TRINITY_DN7547_c0_g1_i6	gonad	mantle	-4.64065985854289	2.11645942244866	4.35872089591955e-09	1.15721600047866e-07
TRINITY_DN24934_c0_g1_i10	gonad	mantle	-7.76811813007317	2.47984091626959	4.35897081864271e-09	1.15721600047866e-07
TRINITY_DN4304_c0_g1_i4	gonad	mantle	-5.40867918231481	3.27843233125421	4.37644364543149e-09	1.16108726490123e-07
TRINITY_DN1547_c0_g1_i1	gonad	mantle	-8.51089750458312	5.89828625847839	4.38148244833132e-09	1.16165680199422e-07
TRINITY_DN3727_c0_g1_i2	gonad	mantle	2.3368972985479	5.70035201583747	4.43827276848445e-09	1.1759373502092e-07
TRINITY_DN1343_c0_g1_i7	gonad	mantle	3.92027490353171	5.67903430329773	4.45588412850151e-09	1.17982529854661e-07
TRINITY_DN2565_c0_g1_i4	gonad	mantle	2.26191258651838	5.83576273806903	4.47565794106106e-09	1.18428031962187e-07
TRINITY_DN4808_c0_g1_i8	gonad	mantle	2.53718416847325	8.16138555183478	4.4858636350712e-09	1.18619937215211e-07
TRINITY_DN37343_c0_g1_i3	gonad	mantle	6.34329610696797	1.34468739192482	4.51266424360502e-09	1.19250121495318e-07
TRINITY_DN37220_c0_g1_i1	gonad	mantle	-4.11969197958811	2.23557531014675	4.57102630520932e-09	1.20712960947628e-07
TRINITY_DN13420_c0_g1_i2	gonad	mantle	3.7669968464045	3.68105008716723	4.68855477612321e-09	1.23735334883404e-07
TRINITY_DN16860_c0_g1_i8	gonad	mantle	4.27417346921094	2.76777625906158	4.69195656723176e-09	1.23743807902822e-07
TRINITY_DN7016_c0_g1_i1	gonad	mantle	2.41948745534335	4.89080748675272	4.71811586376101e-09	1.24352073424992e-07
TRINITY_DN8997_c0_g1_i1	gonad	mantle	-2.85132084978267	3.40801470932059	4.74298169455075e-09	1.2492547260657e-07
TRINITY_DN15125_c0_g1_i2	gonad	mantle	3.27708850901847	4.89412963770462	4.77096858975819e-09	1.25580272178779e-07
TRINITY_DN6307_c0_g2_i1	gonad	mantle	3.47653562323087	3.01669821350915	4.79223523874566e-09	1.2605744128009e-07
TRINITY_DN1631_c0_g1_i7	gonad	mantle	-4.41993699862421	3.70011131541374	4.85406015478457e-09	1.27600153296618e-07
TRINITY_DN43702_c0_g1_i1	gonad	mantle	-3.74141923923532	1.95416589898447	4.9106180885843e-09	1.29002483168192e-07
TRINITY_DN25184_c0_g1_i3	gonad	mantle	-9.94864176018916	4.51739223154494	4.98540620287514e-09	1.30881575784893e-07
TRINITY_DN3804_c0_g1_i5	gonad	mantle	-2.41043210026263	4.74820755848466	5.04978678685166e-09	1.3248516385857e-07
TRINITY_DN18083_c0_g1_i13	gonad	mantle	4.65986016215495	4.97043882002804	5.06793878400884e-09	1.32874606486477e-07
TRINITY_DN5925_c0_g1_i8	gonad	mantle	-3.32551866249183	3.41502179769839	5.07331864023370e-09	1.32928890947337e-07
TRINITY_DN1629_c0_g1_i6	gonad	mantle	-6.46682015738222	2.16032860739394	5.17855126481122e-09	1.35597697948939e-07
TRINITY_DN898_c0_g1_i4	gonad	mantle	-4.63328922289432	7.29375416353552	5.20869614848067e-09	1.36287621054034e-07
TRINITY_DN3392_c0_g1_i12	gonad	mantle	-6.95925016221929	1.79623078268837	5.21168586000937e-09	1.36287621054034e-07
TRINITY_DN4816_c0_g1_i21	gonad	mantle	2.42886793357133	4.80398911249663	5.27527171308977e-09	1.3782759397342e-07
TRINITY_DN20163_c0_g1_i1	gonad	mantle	-4.53223350821577	1.41853681925798	5.27743768593922e-09	1.3782759397342e-07
TRINITY_DN65065_c0_g1_i4	gonad	mantle	6.41459416245083	1.39646149918365	5.2820380010497e-09	1.37858102916285e-07
TRINITY_DN12543_c0_g1_i7	gonad	mantle	-2.61878579366739	3.56646481294551	5.30907816334414e-09	1.38473858822756e-07
TRINITY_DN23212_c0_g1_i1	gonad	mantle	7.22463575575926	3.51915736832333	5.36186760650262e-09	1.39759984523291e-07
TRINITY_DN618_c1_g1_i1	gonad	mantle	2.83525566915613	5.76803226361723	5.38438540306756e-09	1.40180850386919e-07
TRINITY_DN224_c0_g1_i3	gonad	mantle	-3.20514034407355	2.48745012528497	5.38499395391778e-09	1.40180850386919e-07
TRINITY_DN32329_c0_g2_i1	gonad	mantle	-6.03367528682659	1.80317504764449	5.39950353296566e-09	1.40467524876057e-07
TRINITY_DN10992_c0_g1_i2	gonad	mantle	3.10064824041993	4.21211116307228	5.4154892878485e-09	1.40792205970881e-07
TRINITY_DN2196_c0_g1_i3	gonad	mantle	-7.4706370259122	3.56150226987959	5.44508651991374e-09	1.41470110119906e-07
TRINITY_DN4033_c0_g1_i3	gonad	mantle	2.03490591336854	6.04829819936198	5.45775310072432e-09	1.4170754285507e-07
TRINITY_DN2606_c0_g1_i1	gonad	mantle	2.60735168535224	4.28524204203798	5.48959197795462e-09	1.4244214533495e-07
TRINITY_DN146_c0_g1_i4	gonad	mantle	2.05897046860117	5.4594069843312	5.51124580762799e-09	1.42911691642991e-07
TRINITY_DN8378_c0_g1_i10	gonad	mantle	-6.12417269462552	3.58637583047243	5.54903153879349e-09	1.43798677302399e-07
TRINITY_DN2216_c1_g1_i1	gonad	mantle	2.58863022855103	6.29339734297664	5.56728371493476e-09	1.44178649244219e-07
TRINITY_DN18083_c0_g1_i6	gonad	mantle	4.30005802194518	4.9756360941117	5.71999380638803e-09	1.48038009807466e-07
TRINITY_DN4090_c0_g1_i5	gonad	mantle	2.23153456594173	4.6025756940088	5.79359792277055e-09	1.4984639263614e-07
TRINITY_DN3064_c0_g1_i5	gonad	mantle	2.54808620349837	3.66798165196987	5.85143324458784e-09	1.51244864308468e-07
TRINITY_DN6658_c0_g1_i4	gonad	mantle	7.23731892721975	2.0393127335112	5.86685598752117e-09	1.51545983569622e-07
TRINITY_DN7276_c0_g2_i1	gonad	mantle	2.71600809248224	3.44156972746777	5.88782244681931e-09	1.5198982276439e-07
TRINITY_DN8818_c0_g1_i7	gonad	mantle	-7.38497325528315	2.15000082775456	5.9277084741696e-09	1.52921172949242e-07
TRINITY_DN25623_c0_g1_i6	gonad	mantle	-4.1075089688644	1.11715915588697	5.93724683497612e-09	1.53068930436769e-07
TRINITY_DN51472_c0_g2_i1	gonad	mantle	-3.84595894865679	1.5245859509091	5.9536138095651e-09	1.53392434822836e-07
TRINITY_DN23396_c0_g1_i4	gonad	mantle	-3.97505086592369	2.56487327433054	5.96480283988734e-09	1.53582202352407e-07
TRINITY_DN4284_c0_g1_i4	gonad	mantle	2.43502888118825	5.63408636814174	5.98600163781506e-09	1.54029293905264e-07
TRINITY_DN4548_c0_g1_i1	gonad	mantle	3.55473320265423	2.29200908844835	6.04614672946285e-09	1.55477321179471e-07
TRINITY_DN681_c0_g1_i2	gonad	mantle	-7.4148289335893	2.17311932055374	6.07956701413786e-09	1.5623670393914e-07
TRINITY_DN846_c0_g1_i3	gonad	mantle	9.31427884463647	6.81504848225216	6.13101837384495e-09	1.57458193748229e-07
TRINITY_DN57_c2_g1_i1	gonad	mantle	2.33147518138533	4.50677344535694	6.13503092044905e-09	1.57460566761455e-07
TRINITY_DN42925_c0_g1_i1	gonad	mantle	-4.03890452538585	1.50097602430539	6.1813579186903e-09	1.58548278109855e-07
TRINITY_DN21858_c0_g1_i1	gonad	mantle	-3.48167121308868	1.88527272090032	6.18810036040179e-09	1.58619928000165e-07
TRINITY_DN15278_c0_g1_i7	gonad	mantle	2.83539374677004	4.15169368209521	6.24019707029053e-09	1.59853313598444e-07
TRINITY_DN12414_c0_g1_i3	gonad	mantle	4.0017517385694	3.40698297582741	6.27029894373181e-09	1.60522050779398e-07
TRINITY_DN7134_c0_g1_i3	gonad	mantle	3.03625031048819	3.45358406128432	6.38559947121672e-09	1.63369664942906e-07
TRINITY_DN5863_c0_g1_i16	gonad	mantle	6.3054995452024	2.71841117294993	6.47315933612002e-09	1.65504386412433e-07
TRINITY_DN16628_c0_g1_i13	gonad	mantle	8.17260948653746	2.85174596556087	6.4892116655904e-09	1.65809265249217e-07
TRINITY_DN3093_c0_g1_i2	gonad	mantle	-4.57725863217184	5.14919224604279	6.49672090145088e-09	1.6589560613387e-07
TRINITY_DN7040_c0_g1_i4	gonad	mantle	-4.57075913468573	5.42807725152226	6.51492629976516e-09	1.66254793318086e-07
TRINITY_DN83960_c0_g1_i1	gonad	mantle	-3.62173087569144	1.62723391645677	6.56394630683361e-09	1.67399384956562e-07
TRINITY_DN122_c0_g4_i1	gonad	mantle	2.7679400561231	10.3672292116009	6.57520775391974e-09	1.6758018391605e-07
TRINITY_DN6194_c0_g1_i7	gonad	mantle	-3.36656122555896	5.08101188150054	6.60208012707368e-09	1.68158371885966e-07
TRINITY_DN3487_c0_g1_i12	gonad	mantle	2.52118377134067	4.43650732254148	6.60801985964138e-09	1.6820299981129e-07
TRINITY_DN2098_c0_g1_i4	gonad	mantle	3.10763744970135	4.86613641119904	6.61221416726551e-09	1.68203170650129e-07
TRINITY_DN6706_c0_g1_i7	gonad	mantle	-3.18744783228457	5.89434139323491	6.66691539664893e-09	1.69487335909619e-07
TRINITY_DN2663_c0_g1_i2	gonad	mantle	-6.49612341597078	4.70420744064803	6.67650124463247e-09	1.6962367203868e-07
TRINITY_DN5912_c0_g1_i7	gonad	mantle	2.65920970803977	3.69950711458985	6.69192662809986e-09	1.69908101688298e-07
TRINITY_DN1953_c0_g1_i5	gonad	mantle	3.28639149157537	6.52565956210537	6.73177312276409e-09	1.70811832610275e-07
TRINITY_DN4400_c2_g1_i1	gonad	mantle	2.5956249539577	4.42485903691498	6.80690810303610e-09	1.72609266271876e-07
TRINITY_DN7077_c0_g1_i7	gonad	mantle	2.26774251331887	5.05501671423586	6.90242351941875e-09	1.74920911990216e-07
TRINITY_DN5054_c1_g1_i8	gonad	mantle	3.12456270106428	3.92255397114342	6.99128102129388e-09	1.77061024452907e-07
TRINITY_DN2948_c0_g1_i5	gonad	mantle	2.70907473005519	7.06384042223424	7.03599059418081e-09	1.77998410202729e-07
TRINITY_DN4412_c0_g2_i1	gonad	mantle	-7.24904920169547	2.03371364297492	7.03715675559375e-09	1.77998410202729e-07
TRINITY_DN8901_c0_g1_i4	gonad	mantle	3.1018103218321	3.3435569558776	7.09547139587259e-09	1.79360478010078e-07
TRINITY_DN3760_c0_g1_i2	gonad	mantle	-3.27723623946757	4.76919000007877	7.10697521777085e-09	1.79538285265536e-07
TRINITY_DN9855_c0_g1_i10	gonad	mantle	2.25599239723533	4.62147975059629	7.1784033487609e-09	1.81228741238013e-07
TRINITY_DN10730_c0_g1_i4	gonad	mantle	2.52103551539754	3.47198472588773	7.18608211013138e-09	1.81308643289979e-07
TRINITY_DN742_c0_g1_i4	gonad	mantle	2.80900183962537	4.49056418530817	7.23098720315577e-09	1.82327095410645e-07
TRINITY_DN11867_c0_g1_i9	gonad	mantle	-2.68319082429132	2.73044841214442	7.29121250297519e-09	1.83730321585323e-07
TRINITY_DN1450_c0_g1_i6	gonad	mantle	-9.36895960195589	5.59251645676453	7.30938185620625e-09	1.84072690293565e-07
TRINITY_DN1738_c3_g1_i9	gonad	mantle	2.53921607343472	8.10238975824134	7.3647982386253e-09	1.85352036873974e-07
TRINITY_DN5988_c0_g1_i4	gonad	mantle	-5.15273211115391	3.87452626657159	7.39556671141392e-09	1.8600984852684e-07
TRINITY_DN3375_c0_g1_i3	gonad	mantle	-2.15280265448984	5.19531578658804	7.4186193417583e-09	1.86472893054071e-07
TRINITY_DN674_c0_g1_i3	gonad	mantle	2.62488422759916	3.19886581124052	7.42550202867803e-09	1.86529168221332e-07
TRINITY_DN101_c1_g1_i5	gonad	mantle	2.67113320982129	4.66418668632294	7.43748331949739e-09	1.86713370308907e-07
TRINITY_DN3702_c0_g1_i5	gonad	mantle	2.51007402227768	4.50950626184985	7.49810731080019e-09	1.8811772414298e-07
TRINITY_DN9654_c0_g1_i1	gonad	mantle	3.07874605582303	5.18621987958789	7.55881919950687e-09	1.89522528580894e-07
TRINITY_DN113_c0_g1_i10	gonad	mantle	-3.03587995197216	3.90006183329308	7.56759270392883e-09	1.89624139824522e-07
TRINITY_DN8618_c0_g1_i2	gonad	mantle	-5.46644261258251	2.62731812401881	7.57494880192698e-09	1.89690130004365e-07
TRINITY_DN2250_c0_g1_i5	gonad	mantle	2.66262504294639	5.34114401709448	7.58864112852355e-09	1.89914609476265e-07
TRINITY_DN18553_c0_g1_i6	gonad	mantle	-7.61607222684546	2.34644389254592	7.62275975613949e-09	1.90639054708742e-07
TRINITY_DN26762_c0_g1_i1	gonad	mantle	6.54467393564296	1.49301179790873	7.62708095991607e-09	1.90639054708742e-07
TRINITY_DN9386_c0_g1_i7	gonad	mantle	-6.8897460769932	2.59245115634572	7.63710467620211e-09	1.90738398586588e-07
TRINITY_DN4583_c0_g1_i6	gonad	mantle	2.6384343036405	4.7330941188028	7.64055277530857e-09	1.90738398586588e-07
TRINITY_DN1853_c0_g3_i1	gonad	mantle	2.00026412462584	7.14159913994727	7.65817226213638e-09	1.91054917070808e-07
TRINITY_DN11209_c0_g1_i4	gonad	mantle	5.80054191343762	1.7706891747515	7.66274482538084e-09	1.91054917070808e-07
TRINITY_DN6653_c0_g1_i3	gonad	mantle	2.63791925925318	6.26739853139115	7.67399474933794e-09	1.91216716561202e-07
TRINITY_DN675_c0_g1_i1	gonad	mantle	4.87667205788942	5.09760731605136	7.69442581240523e-09	1.91591356588581e-07
TRINITY_DN20043_c0_g3_i2	gonad	mantle	7.03169734368103	1.87248941182535	7.70235250137833e-09	1.91591356588581e-07
TRINITY_DN51968_c0_g1_i1	gonad	mantle	2.66093385452184	3.85695357817432	7.70333957951948e-09	1.91591356588581e-07
TRINITY_DN9694_c0_g1_i1	gonad	mantle	-3.6559600451331	4.51340058219148	7.76034035978756e-09	1.92889598534398e-07
TRINITY_DN2160_c0_g1_i1	gonad	mantle	2.17702471384818	7.6004567885848	7.92597528807721e-09	1.96884755347061e-07
TRINITY_DN1480_c0_g1_i1	gonad	mantle	3.01751524007657	4.23865259215038	7.98361779001052e-09	1.98194051774631e-07
TRINITY_DN7949_c0_g1_i6	gonad	mantle	-4.34514187531091	6.67800838707988	8.01952036196408e-09	1.98962368362576e-07
TRINITY_DN43370_c0_g1_i1	gonad	mantle	-4.83411497518869	3.4221489679838	8.04487777407001e-09	1.99468275031525e-07
TRINITY_DN1592_c0_g1_i1	gonad	mantle	2.25867253891816	4.78636820177764	8.08929406487825e-09	2.00445820298559e-07
TRINITY_DN24653_c0_g2_i4	gonad	mantle	-4.67797196572872	1.5224872623775	8.19356456363996e-09	2.02904382137932e-07
TRINITY_DN1247_c0_g1_i4	gonad	mantle	2.53063532098163	7.51114977994795	8.25472658740944e-09	2.04293039332394e-07
TRINITY_DN1411_c0_g1_i3	gonad	mantle	-8.59473022681082	3.22481794723836	8.30256837348662e-09	2.05350531932166e-07
TRINITY_DN1386_c0_g1_i4	gonad	mantle	-3.48264133529373	5.70951896929682	8.34981415331041e-09	2.0639199082832e-07
TRINITY_DN8795_c0_g1_i3	gonad	mantle	5.31283600707652	0.679405612790927	8.36285845868816e-09	2.06587291334642e-07
TRINITY_DN1422_c0_g1_i10	gonad	mantle	-4.28048515302515	4.76762757916589	8.38309073654683e-09	2.06959806770053e-07
TRINITY_DN14124_c0_g2_i15	gonad	mantle	-4.49295876889156	2.94795533277802	8.44544122612955e-09	2.0837103054665e-07
TRINITY_DN3992_c0_g1_i9	gonad	mantle	4.2170578741703	2.67928635057034	8.4556158431152e-09	2.08493997280791e-07
TRINITY_DN154_c0_g1_i7	gonad	mantle	-4.33754338535828	2.57191769879955	8.49352783794229e-09	2.09300326789342e-07
TRINITY_DN3116_c0_g1_i7	gonad	mantle	-11.8649182532461	9.17922527950297	8.83179340938807e-09	2.17502541922067e-07
TRINITY_DN4795_c0_g1_i4	gonad	mantle	2.42213666329462	4.8051499782719	8.83771388049543e-09	2.17514983724179e-07
TRINITY_DN47850_c0_g1_i4	gonad	mantle	6.2642740714765	2.1193452676187	8.85505080271458e-09	2.17808221428436e-07
TRINITY_DN25326_c0_g1_i4	gonad	mantle	6.58536286889653	1.52364163180784	8.90116513039345e-09	2.18808506604966e-07
TRINITY_DN10569_c0_g1_i1	gonad	mantle	3.25670820541171	3.74934502438949	8.91368306990283e-09	2.18982206647576e-07
TRINITY_DN4105_c0_g1_i4	gonad	mantle	2.31056289856306	5.45583114573583	8.94912004029875e-09	2.19620220474466e-07
TRINITY_DN1923_c1_g2_i5	gonad	mantle	11.208638710722	5.75393187087194	8.95058881461652e-09	2.19620220474466e-07
TRINITY_DN334_c0_g1_i3	gonad	mantle	-3.87518630255849	5.24775086355426	9.07418705990528e-09	2.22390377125488e-07
TRINITY_DN11375_c0_g1_i4	gonad	mantle	2.35924283615752	3.90581755355482	9.07455941715025e-09	2.22390377125488e-07
TRINITY_DN79777_c0_g1_i5	gonad	mantle	3.61753335633898	3.00898893901104	9.10272527976405e-09	2.2294461360505e-07
TRINITY_DN6932_c0_g1_i4	gonad	mantle	-3.3801103031878	7.16246914653484	9.22007898473215e-09	2.2568123862263e-07
TRINITY_DN233_c0_g1_i10	gonad	mantle	9.14353064386908	8.80511182649034	9.26671473742602e-09	2.26684610754075e-07
TRINITY_DN24218_c0_g1_i1	gonad	mantle	-6.04448586404802	1.81224091456016	9.33533440551077e-09	2.28199757989714e-07
TRINITY_DN986_c0_g1_i9	gonad	mantle	-3.95989368023875	8.1308292482005	9.34001548871188e-09	2.28199757989714e-07
TRINITY_DN3103_c0_g1_i7	gonad	mantle	-8.29035362686353	5.50475209057072	9.41200999474539e-09	2.29818969883853e-07
TRINITY_DN146_c0_g1_i12	gonad	mantle	2.13401782998515	5.58891011819924	9.45447021999356e-09	2.30715495338081e-07
TRINITY_DN631_c0_g1_i5	gonad	mantle	6.68983302262764	2.50322309186311	9.50354715803653e-09	2.31772300362388e-07
TRINITY_DN4554_c0_g1_i1	gonad	mantle	4.13030372154766	4.71674583045121	9.54401876379834e-09	2.32618083547019e-07
TRINITY_DN6264_c0_g1_i10	gonad	mantle	5.08329890413873	2.56888114444549	9.59096261638613e-09	2.33620494489012e-07
TRINITY_DN30391_c0_g1_i1	gonad	mantle	-10.9749097829284	7.41766206560446	9.59863126123322e-09	2.33665589012094e-07
TRINITY_DN20965_c0_g1_i4	gonad	mantle	4.67842874079555	2.21562633432383	9.84931784060588e-09	2.39622985889531e-07
TRINITY_DN163_c0_g1_i5	gonad	mantle	3.40760889890577	5.64913522295612	9.85819852438326e-09	2.396938620635e-07
TRINITY_DN2349_c0_g1_i1	gonad	mantle	-3.19717154676008	4.65682848326581	9.87523773450202e-09	2.39962900230939e-07
TRINITY_DN673_c0_g1_i7	gonad	mantle	3.35003419210319	4.15054025080794	9.92165635280801e-09	2.40945085080556e-07
TRINITY_DN5850_c0_g1_i11	gonad	mantle	-5.9075565113493	2.82647785525638	9.94306276104681e-09	2.41319034394542e-07
TRINITY_DN916_c0_g1_i6	gonad	mantle	2.51789322103411	4.64531918204706	1.00438476999333e-08	2.43617892852187e-07
TRINITY_DN8783_c0_g1_i1	gonad	mantle	-5.45124926412283	2.81858512675616	1.0085489152034e-08	2.4448029135169e-07
TRINITY_DN100_c0_g1_i3	gonad	mantle	5.25036037966097	5.82081497875084	1.01384699713811e-08	2.45616359071452e-07
TRINITY_DN6806_c0_g1_i11	gonad	mantle	-5.46054814043768	1.35810242991616	1.0148455504786e-08	2.45710073695442e-07
TRINITY_DN7009_c0_g1_i6	gonad	mantle	-3.26135732850287	3.83867134307567	1.03959895359448e-08	2.51551633548371e-07
TRINITY_DN21970_c0_g1_i1	gonad	mantle	-5.54249326431243	1.90855185942759	1.04540231847831e-08	2.52803581735811e-07
TRINITY_DN28571_c0_g1_i6	gonad	mantle	-4.61562061707837	1.95576082450856	1.0474872164436e-08	2.53027044443659e-07
TRINITY_DN12736_c0_g1_i8	gonad	mantle	-4.63365812841503	1.18162524425913	1.04758626461973e-08	2.53027044443659e-07
TRINITY_DN948_c1_g1_i3	gonad	mantle	3.05087452230323	4.40738626840239	1.04841366126037e-08	2.53074708725031e-07
TRINITY_DN7538_c0_g1_i5	gonad	mantle	3.26008706749886	4.47075556520979	1.05441847246861e-08	2.54371332033914e-07
TRINITY_DN2070_c0_g1_i5	gonad	mantle	2.58514105206518	7.95300572578987	1.05698886624402e-08	2.54725545080447e-07
TRINITY_DN1869_c0_g2_i3	gonad	mantle	2.62509437204657	4.33126726073078	1.05715508663606e-08	2.54725545080447e-07
TRINITY_DN978_c1_g1_i5	gonad	mantle	6.2931429998902	6.3458616373301	1.06358409987213e-08	2.56120998438633e-07
TRINITY_DN1982_c0_g1_i1	gonad	mantle	2.58516052404899	4.16199509997126	1.06785119529838e-08	2.56994481495207e-07
TRINITY_DN2181_c0_g1_i3	gonad	mantle	-4.60530232262227	5.86912749748821	1.07507884069486e-08	2.58578992779584e-07
TRINITY_DN3962_c0_g1_i2	gonad	mantle	6.22809074307589	3.34849023127692	1.0910774482168e-08	2.6226994531732e-07
TRINITY_DN8855_c0_g1_i5	gonad	mantle	8.20694500940181	2.87716952713892	1.09410427533679e-08	2.62840229829263e-07
TRINITY_DN8537_c0_g1_i4	gonad	mantle	-5.73094357908003	3.43858842867594	1.10085212308131e-08	2.64303211164417e-07
TRINITY_DN27_c0_g2_i7	gonad	mantle	-5.9250216318217	1.72507959393644	1.11656702635766e-08	2.67916055840549e-07
TRINITY_DN21119_c0_g1_i2	gonad	mantle	-3.65493368019627	2.40751420549668	1.12041118413245e-08	2.68677946465959e-07
TRINITY_DN1284_c0_g1_i3	gonad	mantle	3.08479108229594	4.81628406265693	1.12158574837932e-08	2.68799133383963e-07
TRINITY_DN14308_c0_g2_i1	gonad	mantle	6.11174363659103	2.01689843663509	1.13293829229435e-08	2.71357974875295e-07
TRINITY_DN4584_c0_g1_i4	gonad	mantle	3.40201612028375	2.79143809792748	1.13516763873377e-08	2.71729907896421e-07
TRINITY_DN15104_c0_g1_i2	gonad	mantle	7.7243644025618	2.45410219552342	1.13823339041547e-08	2.72161763617098e-07
TRINITY_DN50758_c0_g1_i1	gonad	mantle	6.43896773160283	1.41467972292216	1.13832689241597e-08	2.72161763617098e-07
TRINITY_DN6499_c0_g1_i7	gonad	mantle	4.86611789392536	3.04810770388008	1.1489517316194e-08	2.7453863298011e-07
TRINITY_DN6913_c0_g1_i5	gonad	mantle	-4.20966117423324	3.6944532551692	1.16053028874629e-08	2.77140428704353e-07
TRINITY_DN989_c0_g2_i1	gonad	mantle	4.29846516019734	2.6402431997872	1.16423520252299e-08	2.77859984431023e-07
TRINITY_DN233_c0_g1_i4	gonad	mantle	9.3682017810662	7.98035103940452	1.19664106427436e-08	2.85424475229859e-07
TRINITY_DN1795_c0_g2_i11	gonad	mantle	-5.85411448655703	4.32452683475361	1.21221772771458e-08	2.88968246107486e-07
TRINITY_DN5248_c0_g1_i1	gonad	mantle	-2.38596337345215	5.30497781867928	1.22890485343918e-08	2.92772368019522e-07
TRINITY_DN10956_c0_g1_i4	gonad	mantle	2.72880687748145	3.55796484169268	1.23147327078157e-08	2.9321035487542e-07
TRINITY_DN539_c1_g1_i5	gonad	mantle	2.10465639833422	5.354310993864	1.235739695902e-08	2.94051874201989e-07
TRINITY_DN1263_c0_g1_i2	gonad	mantle	-8.90244295334751	5.42380864197327	1.23786661057356e-08	2.9438358879164e-07
TRINITY_DN413_c1_g1_i8	gonad	mantle	2.08624736235845	5.7616309628051	1.23992544542611e-08	2.94613974137152e-07
TRINITY_DN2471_c1_g1_i5	gonad	mantle	3.14049030789689	3.48100143896942	1.24030231350592e-08	2.94613974137152e-07
TRINITY_DN1817_c0_g1_i1	gonad	mantle	2.86520261839006	5.28088141251323	1.288512342865e-08	3.05884605649282e-07
TRINITY_DN5937_c0_g1_i4	gonad	mantle	5.53036018336743	2.42625082529892	1.30391359030843e-08	3.0935792783177e-07
TRINITY_DN10296_c0_g1_i1	gonad	mantle	2.40356917463056	4.47482760916123	1.3062759741516e-08	3.09577365641926e-07
TRINITY_DN19193_c0_g1_i6	gonad	mantle	-3.67405107424421	1.99101831577553	1.30653399080164e-08	3.09577365641926e-07
TRINITY_DN5499_c0_g1_i9	gonad	mantle	4.89131965129413	4.84071910126368	1.30715067624843e-08	3.09577365641926e-07
TRINITY_DN2847_c0_g1_i1	gonad	mantle	3.45704857610403	5.62469102516904	1.31034087838054e-08	3.10060315259628e-07
TRINITY_DN55453_c0_g1_i1	gonad	mantle	-4.91177478499822	1.71939098766862	1.31073372497535e-08	3.10060315259628e-07
TRINITY_DN1383_c0_g2_i9	gonad	mantle	2.65203235923927	4.12281450827979	1.32208546868347e-08	3.12561548090695e-07
TRINITY_DN1024_c0_g1_i9	gonad	mantle	-7.02686474393848	5.37730766177496	1.32350002644507e-08	3.12711915071878e-07
TRINITY_DN7685_c0_g1_i6	gonad	mantle	2.60140761125666	5.45844251269923	1.33053021767232e-08	3.14188167273627e-07
TRINITY_DN99_c7_g2_i4	gonad	mantle	2.82676264109413	5.75178607731303	1.33451080170631e-08	3.14719083284663e-07
TRINITY_DN2721_c0_g1_i1	gonad	mantle	2.25418001184759	6.30776190852904	1.33483581458489e-08	3.14719083284663e-07
TRINITY_DN13220_c0_g1_i5	gonad	mantle	3.83940873149146	2.39014023931491	1.33512913067211e-08	3.14719083284663e-07
TRINITY_DN33834_c0_g1_i1	gonad	mantle	-5.45638824181147	1.36518671566675	1.34265964568931e-08	3.16308562981834e-07
TRINITY_DN31340_c0_g1_i1	gonad	mantle	-3.25871448326376	2.17575886151777	1.34549290026224e-08	3.16790230508988e-07
TRINITY_DN6078_c0_g1_i8	gonad	mantle	-2.48301141560684	5.40874449255408	1.35657260701645e-08	3.192117862099e-07
TRINITY_DN12098_c0_g1_i3	gonad	mantle	-5.2722118586553	3.50614957480743	1.35741684783573e-08	3.19223433998934e-07
TRINITY_DN66501_c0_g1_i1	gonad	mantle	-4.92273320539159	1.42509734131816	1.36438274564027e-08	3.20673854558997e-07
TRINITY_DN37_c0_g1_i13	gonad	mantle	-9.48722568312048	4.96197174721108	1.39021003202405e-08	3.26553019627543e-07
TRINITY_DN2002_c0_g1_i15	gonad	mantle	9.79121352007886	4.36865267752083	1.393116232441e-08	3.27044416764802e-07
TRINITY_DN3185_c0_g1_i10	gonad	mantle	2.22727194929022	3.67911757754206	1.41651773109701e-08	3.32343853416903e-07
TRINITY_DN13993_c0_g1_i5	gonad	mantle	6.67873915851051	1.59437977174112	1.42598185499845e-08	3.34369020255242e-07
TRINITY_DN14689_c0_g1_i4	gonad	mantle	-5.67042183302553	0.868830131161666	1.43298428274732e-08	3.35814933985483e-07
TRINITY_DN78803_c0_g1_i5	gonad	mantle	-3.56009639042936	2.77986617872239	1.43665554713559e-08	3.36478970039623e-07
TRINITY_DN9962_c0_g2_i4	gonad	mantle	-4.66226360745055	3.14661616754531	1.43773608289738e-08	3.36535811432045e-07
TRINITY_DN12292_c0_g1_i13	gonad	mantle	4.97989799497076	3.72989635547763	1.45875127241219e-08	3.41256041694703e-07
TRINITY_DN9916_c3_g1_i1	gonad	mantle	-5.88625015282595	2.15063520672677	1.47611036839587e-08	3.45115978855394e-07
TRINITY_DN22919_c0_g1_i1	gonad	mantle	4.79058202624868	2.62135295816435	1.47707711688439e-08	3.4514110851597e-07
TRINITY_DN5240_c0_g1_i12	gonad	mantle	-4.00093637582501	2.77459240443311	1.48949055409145e-08	3.47839343524368e-07
TRINITY_DN10166_c0_g1_i1	gonad	mantle	2.44324362808136	5.23554047066619	1.49323381796498e-08	3.48510881848921e-07
TRINITY_DN2469_c0_g1_i4	gonad	mantle	4.00625899484477	4.35579695117263	1.5080222525423e-08	3.51758012879598e-07
TRINITY_DN5754_c0_g1_i1	gonad	mantle	2.65768567548389	4.81190208193417	1.53211734193963e-08	3.57170965024313e-07
TRINITY_DN37299_c0_g1_i1	gonad	mantle	-5.31681560230285	1.26961415913118	1.54265886296691e-08	3.59419829169326e-07
TRINITY_DN68_c0_g1_i3	gonad	mantle	1.84502554159977	6.31535796129533	1.55051994636683e-08	3.61041940207052e-07
TRINITY_DN15150_c0_g1_i1	gonad	mantle	-3.39901440319764	1.93258161860357	1.56337067806131e-08	3.63692854482822e-07
TRINITY_DN16111_c0_g1_i4	gonad	mantle	-6.16020381573941	1.9058957123648	1.56371538748683e-08	3.63692854482822e-07
TRINITY_DN1251_c0_g2_i1	gonad	mantle	2.69306361811737	4.53588486428436	1.56761889366367e-08	3.64389745959425e-07
TRINITY_DN3040_c0_g1_i1	gonad	mantle	-4.06729029630324	2.91671661133329	1.58234523483928e-08	3.6760012173389e-07
TRINITY_DN825_c0_g1_i3	gonad	mantle	-8.87860077214149	3.49360723669207	1.58842686300145e-08	3.68799663619532e-07
TRINITY_DN3995_c0_g1_i4	gonad	mantle	-7.48697466040115	3.03928852770206	1.59807994387264e-08	3.70826557513186e-07
TRINITY_DN4274_c0_g1_i5	gonad	mantle	2.27340850611791	5.39026986581024	1.60529944773796e-08	3.72286737397752e-07
TRINITY_DN2407_c0_g1_i3	gonad	mantle	-10.0880987877598	4.65250121719767	1.61558675216544e-08	3.74316885976386e-07
TRINITY_DN1672_c0_g1_i6	gonad	mantle	2.33570428777599	5.25043082092547	1.61591724620473e-08	3.74316885976386e-07
TRINITY_DN76508_c0_g2_i2	gonad	mantle	2.93219274742174	3.07240959145474	1.62348312628804e-08	3.75852718925715e-07
TRINITY_DN7073_c0_g1_i6	gonad	mantle	-2.79323696654762	6.09299930088337	1.66622695950248e-08	3.85526142179356e-07
TRINITY_DN9476_c0_g1_i3	gonad	mantle	2.66510453247482	7.24801508821939	1.67370019174273e-08	3.86838276374899e-07
TRINITY_DN71385_c0_g1_i7	gonad	mantle	6.34153791392326	1.34388357707512	1.67382409525126e-08	3.86838276374899e-07
TRINITY_DN4514_c0_g1_i8	gonad	mantle	7.8679258625437	2.57871678017327	1.67980140048203e-08	3.87996451139516e-07
TRINITY_DN38599_c0_g2_i1	gonad	mantle	-3.81632651031206	1.90742798624176	1.69374280078641e-08	3.90991764822918e-07
TRINITY_DN1883_c0_g1_i4	gonad	mantle	2.75261729338655	4.65285683685107	1.6970729813982e-08	3.9153549939013e-07
TRINITY_DN31430_c0_g1_i1	gonad	mantle	5.40998861499156	1.94505555822682	1.70736656712131e-08	3.93684230204143e-07
TRINITY_DN5201_c0_g2_i1	gonad	mantle	2.98805873461244	3.952394570858	1.7141499102655e-08	3.95021568821768e-07
TRINITY_DN7929_c0_g1_i3	gonad	mantle	-6.51099202081201	1.4483111989714	1.754504009282e-08	4.04089234752467e-07
TRINITY_DN26939_c0_g1_i4	gonad	mantle	8.32156969265595	4.98647816286888	1.75841641525008e-08	4.04675675683073e-07
TRINITY_DN3598_c0_g1_i2	gonad	mantle	-2.8715616983137	3.29477976914399	1.75906522703375e-08	4.04675675683073e-07
TRINITY_DN1908_c0_g2_i1	gonad	mantle	2.50155074401069	4.57051647576979	1.77281770089595e-08	4.07606002243203e-07
TRINITY_DN59221_c0_g1_i3	gonad	mantle	6.97101820302928	1.82214800987011	1.78272275520539e-08	4.0964888391496e-07
TRINITY_DN8537_c0_g1_i6	gonad	mantle	-6.51261427475661	2.2646324140793	1.79414976525036e-08	4.12034610413516e-07
TRINITY_DN24260_c1_g1_i1	gonad	mantle	-5.90688061164387	1.70258232894725	1.79515664158053e-08	4.12034610413516e-07
TRINITY_DN7752_c0_g2_i8	gonad	mantle	-5.14153841769616	3.60265662629241	1.8264692490268e-08	4.18982240580579e-07
TRINITY_DN1483_c0_g1_i14	gonad	mantle	-2.70949909231612	3.5945840527943	1.82845010152434e-08	4.1919723303612e-07
TRINITY_DN16498_c0_g1_i3	gonad	mantle	2.94902849669009	5.02355239299068	1.87032418722778e-08	4.28552833019841e-07
TRINITY_DN16377_c0_g1_i1	gonad	mantle	-7.9466960033725	2.63627381523282	1.87337256680539e-08	4.29006590027776e-07
TRINITY_DN8023_c0_g1_i4	gonad	mantle	2.10807935062899	5.71781872058261	1.87648320768452e-08	4.29310014402019e-07
TRINITY_DN17837_c0_g1_i1	gonad	mantle	-3.88230038224295	1.55275533739483	1.87683517636355e-08	4.29310014402019e-07
TRINITY_DN1675_c0_g1_i5	gonad	mantle	3.04981038612988	3.4663742062816	1.89117882462038e-08	4.32344791397421e-07
TRINITY_DN13375_c0_g1_i8	gonad	mantle	-3.31406276282864	2.34851661713426	1.90408506252622e-08	4.3504769457617e-07
TRINITY_DN5156_c0_g1_i13	gonad	mantle	5.18809424812066	2.68352145168146	1.92228745948683e-08	4.38956909523637e-07
TRINITY_DN2852_c0_g1_i1	gonad	mantle	3.47528682072039	6.06716584763296	1.93538326261107e-08	4.41696247211924e-07
TRINITY_DN49_c0_g3_i1	gonad	mantle	-10.7940635407933	5.34352044199789	1.95324536098167e-08	4.45519627567011e-07
TRINITY_DN2976_c0_g1_i4	gonad	mantle	-5.41127801459718	5.62182148009587	1.97165960904229e-08	4.49464537550521e-07
TRINITY_DN20_c0_g1_i4	gonad	mantle	-3.56228166510759	7.84094608828361	1.97765298108078e-08	4.50575083897173e-07
TRINITY_DN23344_c0_g1_i1	gonad	mantle	8.343349637126	3.0053639501883	1.98104940384322e-08	4.51093035171035e-07
TRINITY_DN10974_c0_g2_i2	gonad	mantle	-2.13677466571073	3.66609115715471	1.99942052553279e-08	4.54795476262369e-07
TRINITY_DN5622_c0_g1_i3	gonad	mantle	7.03431981376898	1.87357943724244	1.99957380705391e-08	4.54795476262369e-07
TRINITY_DN19601_c0_g1_i2	gonad	mantle	2.16649443680611	3.25618945930915	2.02065552028523e-08	4.59330335502528e-07
TRINITY_DN33068_c0_g1_i3	gonad	mantle	-4.04341107236813	4.00431631212449	2.0433076520312e-08	4.64216846488332e-07
TRINITY_DN10921_c0_g1_i1	gonad	mantle	-3.41626821974364	2.350837893222	2.05450673590092e-08	4.66497298252868e-07
TRINITY_DN15520_c0_g2_i1	gonad	mantle	-3.27813973773281	3.53545825506155	2.08015253351699e-08	4.72053597817948e-07
TRINITY_DN3960_c0_g1_i6	gonad	mantle	2.80829309472848	4.14454381911366	2.08431091143434e-08	4.72730188478731e-07
TRINITY_DN1795_c0_g1_i1	gonad	mantle	-6.76582451694237	2.91292681112601	2.09362135543915e-08	4.74472291088546e-07
TRINITY_DN4589_c0_g1_i4	gonad	mantle	2.20808642985055	5.6345658256677	2.0943545002116e-08	4.74472291088546e-07
TRINITY_DN233_c0_g2_i3	gonad	mantle	8.62859913860832	6.12212237989129	2.09640623933552e-08	4.74669387910879e-07
TRINITY_DN3784_c0_g1_i2	gonad	mantle	5.11116545816976	3.95388478429777	2.11700442462056e-08	4.7906319280977e-07
TRINITY_DN2246_c0_g1_i2	gonad	mantle	2.08020949593259	5.52520236412213	2.15583327726252e-08	4.87575198467364e-07
TRINITY_DN2395_c0_g1_i13	gonad	mantle	2.79077823935735	4.2534168049	2.15928728587179e-08	4.88081555495848e-07
TRINITY_DN10321_c0_g3_i3	gonad	mantle	-2.56989813562986	3.84651860186484	2.16862645490633e-08	4.89607052194081e-07
TRINITY_DN8093_c0_g1_i26	gonad	mantle	3.67138632820819	2.77223357862068	2.1692351714772e-08	4.89607052194081e-07
TRINITY_DN1802_c0_g1_i11	gonad	mantle	-2.49890079450424	4.48103560928253	2.16969291434627e-08	4.89607052194081e-07
TRINITY_DN47785_c0_g2_i2	gonad	mantle	-4.51522704281957	1.39605461865266	2.17597754239989e-08	4.90749522434454e-07
TRINITY_DN4406_c0_g1_i3	gonad	mantle	2.26301237362258	4.69761642659046	2.23753290748492e-08	5.04348957884101e-07
TRINITY_DN2507_c0_g1_i11	gonad	mantle	2.55606223839644	3.62914889482602	2.24003542923104e-08	5.04629854660254e-07
TRINITY_DN1620_c0_g4_i4	gonad	mantle	-8.39863550333805	3.04688648982844	2.26204096109629e-08	5.09301565495261e-07
TRINITY_DN66627_c0_g1_i4	gonad	mantle	-2.65890636743331	3.06117300324538	2.2876963525867e-08	5.14789352349299e-07
TRINITY_DN5615_c1_g1_i5	gonad	mantle	-2.63153868412101	5.55325157251299	2.32564811295322e-08	5.23036437586742e-07
TRINITY_DN5003_c0_g1_i1	gonad	mantle	3.0478736301108	7.08177982472347	2.37912540214599e-08	5.34764018063783e-07
TRINITY_DN6377_c0_g1_i2	gonad	mantle	10.1040710747269	5.74440715439827	2.38699382919089e-08	5.36232556695249e-07
TRINITY_DN10449_c0_g1_i1	gonad	mantle	7.72082376090543	2.45120628512055	2.40148375287291e-08	5.39186125777788e-07
TRINITY_DN999_c0_g1_i4	gonad	mantle	-3.13728385669512	5.69872555139367	2.41340208961143e-08	5.41559339292861e-07
TRINITY_DN57074_c0_g1_i4	gonad	mantle	4.1175668441199	1.7567298116488	2.4237905804728e-08	5.43586802042719e-07
TRINITY_DN11339_c0_g2_i3	gonad	mantle	5.53046085047571	2.67418217445163	2.43044618668799e-08	5.44775290070851e-07
TRINITY_DN44693_c0_g1_i2	gonad	mantle	5.31916027941337	1.39618259194847	2.43728161661868e-08	5.4600273672461e-07
TRINITY_DN4557_c1_g1_i1	gonad	mantle	-3.65613094047347	2.17911505222869	2.44926433151888e-08	5.48381273155623e-07
TRINITY_DN7369_c0_g1_i1	gonad	mantle	2.98272927831095	5.09096164010312	2.51566103719598e-08	5.6293346451839e-07
TRINITY_DN12484_c0_g1_i2	gonad	mantle	-3.26102449681481	2.64565589580469	2.52388056720079e-08	5.64458300349411e-07
TRINITY_DN25741_c0_g1_i5	gonad	mantle	-9.34219142532196	3.93214995556076	2.53138058341087e-08	5.65820611540703e-07
TRINITY_DN22031_c0_g1_i1	gonad	mantle	-4.17128526901413	2.22503183000875	2.53768603157975e-08	5.66914542994794e-07
TRINITY_DN8300_c0_g1_i6	gonad	mantle	6.84209650299678	2.64176941193676	2.56623980123855e-08	5.72974730941349e-07
TRINITY_DN3075_c0_g1_i4	gonad	mantle	7.84614461726843	3.55387542112766	2.56829895741465e-08	5.73115912347079e-07
TRINITY_DN5597_c0_g1_i3	gonad	mantle	-5.24931598633137	2.22583148223623	2.58332103004313e-08	5.75908920536903e-07
TRINITY_DN3452_c0_g1_i4	gonad	mantle	2.35645518018704	5.56845784015641	2.58368281128165e-08	5.75908920536903e-07
TRINITY_DN7912_c0_g2_i1	gonad	mantle	2.71221477729452	3.80527310240505	2.6026092692878e-08	5.79618863292008e-07
TRINITY_DN3023_c0_g1_i4	gonad	mantle	4.17113915364626	3.44949305659729	2.603212660589e-08	5.79618863292008e-07
TRINITY_DN6516_c0_g1_i3	gonad	mantle	-3.34606706610915	5.31797978158238	2.60532546298334e-08	5.79767910646271e-07
TRINITY_DN37480_c0_g1_i1	gonad	mantle	6.12127561191535	1.18773369903405	2.61425531497398e-08	5.81432963657584e-07
TRINITY_DN18686_c0_g1_i4	gonad	mantle	2.49114849070781	4.51252972556476	2.61720435491982e-08	5.81766725645072e-07
TRINITY_DN11183_c0_g1_i6	gonad	mantle	-5.08428500201545	3.58575793204623	2.62105466218866e-08	5.82226210479253e-07
TRINITY_DN4640_c0_g1_i1	gonad	mantle	-2.4518009323403	6.99369554046758	2.62217047515863e-08	5.82226210479253e-07
TRINITY_DN17829_c0_g1_i1	gonad	mantle	2.27724730544938	4.5370039560484	2.63816736475163e-08	5.85454522320325e-07
TRINITY_DN7862_c1_g1_i2	gonad	mantle	-12.1062739789222	6.64136559643787	2.662057840864e-08	5.90430023710571e-07
TRINITY_DN233_c0_g2_i5	gonad	mantle	9.24526951614819	6.6997844164898	2.68260045640907e-08	5.94657905808957e-07
TRINITY_DN10195_c0_g1_i9	gonad	mantle	6.67441412661391	2.49184564594048	2.70196059010457e-08	5.98619145188804e-07
TRINITY_DN4723_c0_g1_i8	gonad	mantle	-7.38353337970187	2.14468481948786	2.71777956016321e-08	6.01791905143746e-07
TRINITY_DN13506_c0_g1_i6	gonad	mantle	5.87611459994928	1.02375678714574	2.76104621757765e-08	6.1103550094458e-07
TRINITY_DN27038_c0_g1_i6	gonad	mantle	-6.85654485658106	1.71644244961611	2.7723478633211e-08	6.13198769967063e-07
TRINITY_DN21733_c0_g1_i1	gonad	mantle	2.94371133920503	5.02709846154435	2.80212548216326e-08	6.19443996929288e-07
TRINITY_DN643_c0_g1_i6	gonad	mantle	2.80926628116543	7.76700935841212	2.82470915259405e-08	6.24092918219172e-07
TRINITY_DN44176_c0_g1_i2	gonad	mantle	5.38406131499223	1.4416140384604	2.83814224713704e-08	6.26716105776545e-07
TRINITY_DN83713_c0_g1_i2	gonad	mantle	5.75194535668068	0.949253713924343	2.85680094738882e-08	6.30489690405311e-07
TRINITY_DN12826_c0_g1_i2	gonad	mantle	-6.89730373156514	1.74765633343259	2.86076284968687e-08	6.30712160320209e-07
TRINITY_DN3154_c2_g2_i1	gonad	mantle	-3.37354704392049	2.57080399356579	2.86094942640332e-08	6.30712160320209e-07
TRINITY_DN8432_c0_g1_i5	gonad	mantle	2.11799324223242	5.22322476911715	2.90159000331355e-08	6.39320711262179e-07
TRINITY_DN9003_c0_g1_i1	gonad	mantle	2.96930831022605	3.95393353710777	2.94312592794775e-08	6.4811699094231e-07
TRINITY_DN18796_c0_g1_i4	gonad	mantle	2.6997078065022	3.20585444558321	2.94654673188928e-08	6.485147538619e-07
TRINITY_DN9324_c0_g1_i1	gonad	mantle	1.97744934599157	5.54088291388698	2.99171016278353e-08	6.58094316037929e-07
TRINITY_DN1229_c0_g1_i2	gonad	mantle	-5.29016873991308	4.48758927746305	3.00313829561187e-08	6.60246611493389e-07
TRINITY_DN7215_c0_g1_i4	gonad	mantle	2.51442371650552	3.93421295716204	3.00565552810407e-08	6.60438542655122e-07
TRINITY_DN7406_c0_g2_i2	gonad	mantle	-5.17931044081876	4.99761940207488	3.01390901756396e-08	6.61890013715098e-07
TRINITY_DN14321_c0_g1_i2	gonad	mantle	5.06670129208207	2.01473613021107	3.03041373479681e-08	6.65150975331057e-07
TRINITY_DN70_c0_g1_i3	gonad	mantle	-10.9398791456364	5.4865827094865	3.04566515689158e-08	6.67831202123652e-07
TRINITY_DN476_c0_g1_i3	gonad	mantle	5.16255016325519	5.00538178874111	3.04595006420826e-08	6.67831202123652e-07
TRINITY_DN2991_c0_g3_i1	gonad	mantle	3.87364161740064	4.92093622924582	3.05131084778317e-08	6.68641586595235e-07
TRINITY_DN31487_c0_g1_i6	gonad	mantle	2.98308321501019	3.36730929810223	3.06218414108064e-08	6.70649629125589e-07
TRINITY_DN76939_c0_g1_i12	gonad	mantle	5.56543651348419	0.833338308169885	3.06381375120237e-08	6.70649629125589e-07
TRINITY_DN1662_c0_g1_i6	gonad	mantle	2.1136175222783	6.19340635481936	3.09181586990003e-08	6.76410501341364e-07
TRINITY_DN10958_c1_g1_i7	gonad	mantle	5.68347658569484	0.903656516240709	3.09485142456843e-08	6.76706027058466e-07
TRINITY_DN2238_c2_g1_i3	gonad	mantle	3.17374992371758	3.02328060919156	3.15777584534276e-08	6.900891315554e-07
TRINITY_DN2818_c1_g1_i10	gonad	mantle	1.97638084208196	5.35983592015126	3.17076994975497e-08	6.92552020510102e-07
TRINITY_DN1174_c0_g1_i5	gonad	mantle	-9.58230513897319	5.05868747023651	3.188109529951e-08	6.95960845051858e-07
TRINITY_DN26312_c0_g1_i4	gonad	mantle	-4.46819531735718	3.00694852994216	3.20233226187654e-08	6.98685931356845e-07
TRINITY_DN4807_c0_g1_i5	gonad	mantle	4.04367780820923	4.03527010559233	3.20664292794804e-08	6.99246615021113e-07
TRINITY_DN17804_c0_g1_i1	gonad	mantle	5.97559924037565	1.08769791545763	3.21439665863329e-08	7.00557084033224e-07
TRINITY_DN5061_c0_g2_i1	gonad	mantle	4.82909066025693	2.3446730318135	3.24395969406587e-08	7.06616751797959e-07
TRINITY_DN3926_c0_g1_i14	gonad	mantle	4.63868335609062	4.18380901561872	3.27141345032055e-08	7.12210645306371e-07
TRINITY_DN2539_c0_g1_i16	gonad	mantle	2.79228407100371	4.51271523505073	3.28311187055337e-08	7.1437028442317e-07
TRINITY_DN10274_c0_g1_i7	gonad	mantle	6.10915115443418	2.00288974699886	3.31237372754179e-08	7.2034713326568e-07
TRINITY_DN7387_c0_g1_i4	gonad	mantle	2.69203516511335	3.93364758439123	3.32242840030173e-08	7.22142757331816e-07
TRINITY_DN261_c0_g1_i14	gonad	mantle	4.31640303626494	4.51738651048607	3.32487438541814e-08	7.22283555646784e-07
TRINITY_DN6671_c0_g1_i9	gonad	mantle	-7.63091908315295	2.35987891091791	3.33521501516178e-08	7.24138278454071e-07
TRINITY_DN8964_c0_g1_i3	gonad	mantle	-4.01408406038647	2.99172919703003	3.34539255462515e-08	7.25955606383731e-07
TRINITY_DN2121_c0_g1_i5	gonad	mantle	2.94506428341231	7.88387614186177	3.37572818797324e-08	7.32142948846225e-07
TRINITY_DN891_c0_g1_i2	gonad	mantle	-4.06882169106242	3.63115081050648	3.40155987869744e-08	7.37347305168051e-07
TRINITY_DN16853_c0_g1_i4	gonad	mantle	2.44410995021658	3.02666832333526	3.47595958478858e-08	7.5267882061016e-07
TRINITY_DN389_c0_g1_i1	gonad	mantle	-11.4020614146316	7.43332434266586	3.47603558202466e-08	7.5267882061016e-07
TRINITY_DN4937_c0_g1_i5	gonad	mantle	3.66007990037848	4.85591395867173	3.52990102101939e-08	7.63930680556496e-07
TRINITY_DN2655_c0_g1_i1	gonad	mantle	2.06224639083627	4.86914402318852	3.53677210161545e-08	7.65005519685449e-07
TRINITY_DN6581_c0_g1_i4	gonad	mantle	-3.29079620513414	4.154060418492	3.58694976055532e-08	7.75441394145455e-07
TRINITY_DN2178_c0_g2_i11	gonad	mantle	-3.95984820152139	4.08115801849438	3.60546674533326e-08	7.79025189670797e-07
TRINITY_DN29844_c0_g1_i2	gonad	mantle	-4.75065546474537	1.57982102790581	3.6125683511764e-08	7.80139962159692e-07
TRINITY_DN25679_c0_g1_i2	gonad	mantle	-3.13747107009681	1.8749754262532	3.62612009367063e-08	7.82645705547923e-07
TRINITY_DN6699_c0_g1_i6	gonad	mantle	-7.47888859472765	2.23067691049856	3.63506317040326e-08	7.84154577688442e-07
TRINITY_DN9186_c0_g1_i1	gonad	mantle	-5.11835579756178	3.09883112475689	3.63886685017262e-08	7.84553756150744e-07
TRINITY_DN6360_c0_g1_i2	gonad	mantle	-2.90594237064149	4.31283079717705	3.64346045367807e-08	7.85122725551969e-07
TRINITY_DN374_c0_g1_i6	gonad	mantle	3.03077907807346	7.78538647992352	3.6686923397364e-08	7.90136006488966e-07
TRINITY_DN7862_c0_g1_i2	gonad	mantle	-10.6994366889753	7.37976175695902	3.72280149138677e-08	8.01359954472306e-07
TRINITY_DN1848_c0_g1_i5	gonad	mantle	-4.94940667769013	2.94969096793896	3.79240990752516e-08	8.15906420758238e-07
TRINITY_DN19147_c0_g2_i1	gonad	mantle	7.01052265115375	1.85564288331535	3.84937805004024e-08	8.27719315503032e-07
TRINITY_DN2864_c0_g1_i3	gonad	mantle	2.15859171609131	4.96594809106407	3.85963221141192e-08	8.29133417851657e-07
TRINITY_DN1620_c0_g3_i2	gonad	mantle	-11.7807573085993	6.31836631011389	3.86008288242238e-08	8.29133417851657e-07
TRINITY_DN3980_c0_g1_i10	gonad	mantle	-6.78288649304307	1.65650994706254	3.88299038956991e-08	8.33608097155823e-07
TRINITY_DN4036_c0_g1_i8	gonad	mantle	-4.19366375867516	3.28527041624172	3.88945971627241e-08	8.34550899698257e-07
TRINITY_DN15072_c0_g1_i1	gonad	mantle	-2.77941589515782	3.31946149334065	3.89442743685406e-08	8.3517067194937e-07
TRINITY_DN2303_c0_g1_i17	gonad	mantle	-4.61121778279373	3.69548236546017	3.90065680807362e-08	8.36060202827604e-07
TRINITY_DN7757_c0_g2_i2	gonad	mantle	2.05867061152432	4.16021887921097	3.91528749138854e-08	8.38748547555219e-07
TRINITY_DN18785_c0_g2_i9	gonad	mantle	-4.13099553796484	3.21858795788401	3.94660014691765e-08	8.4462138040258e-07
TRINITY_DN5976_c1_g1_i10	gonad	mantle	8.31256481807214	3.99445471838239	3.94729177200925e-08	8.4462138040258e-07
TRINITY_DN7921_c0_g1_i2	gonad	mantle	5.71706064088958	2.18208017375114	3.9490102631415e-08	8.4462138040258e-07
TRINITY_DN1572_c0_g1_i1	gonad	mantle	2.59833181828575	4.98177019863134	4.02972598477745e-08	8.6142630990184e-07
TRINITY_DN2386_c0_g1_i3	gonad	mantle	2.15793045503836	10.1824934545491	4.04933793750849e-08	8.65158281573954e-07
TRINITY_DN21295_c0_g1_i1	gonad	mantle	-3.89012922143832	1.7034653494594	4.10852551257733e-08	8.77337290078117e-07
TRINITY_DN1077_c0_g1_i7	gonad	mantle	9.09252855717851	4.75756584306008	4.20493171469315e-08	8.97446823507331e-07
TRINITY_DN3140_c0_g1_i6	gonad	mantle	1.95463960564505	5.27386787621952	4.22431084623197e-08	9.01104056083905e-07
TRINITY_DN1510_c2_g1_i2	gonad	mantle	-3.62385878141219	3.11430130421926	4.24190572160146e-08	9.04377001696209e-07
TRINITY_DN961_c0_g1_i4	gonad	mantle	1.99127494767536	5.75696003368157	4.31005948752025e-08	9.18419943953453e-07
TRINITY_DN23559_c0_g1_i2	gonad	mantle	-6.13069058243953	1.17328497671554	4.33463508555557e-08	9.2316695377259e-07
TRINITY_DN15279_c0_g1_i2	gonad	mantle	7.15179038665636	2.91949220865125	4.37026227573971e-08	9.30261392843862e-07
TRINITY_DN3143_c0_g1_i7	gonad	mantle	2.12011593492857	4.33824557553138	4.38735441311879e-08	9.33405003769823e-07
TRINITY_DN10812_c0_g1_i8	gonad	mantle	-7.73590576605478	2.45157041111842	4.42247910051995e-08	9.4037966135831e-07
TRINITY_DN2591_c0_g1_i6	gonad	mantle	2.55170715960876	4.612039236805	4.42603490269078e-08	9.40637798605188e-07
TRINITY_DN130_c0_g1_i9	gonad	mantle	-7.45717407299437	3.98247179613019	4.48762012832935e-08	9.5322177522266e-07
TRINITY_DN22096_c0_g1_i1	gonad	mantle	-3.3635792599377	2.54352536318935	4.5224524694519e-08	9.60112834780521e-07
TRINITY_DN69188_c0_g1_i1	gonad	mantle	-7.41194614230441	2.17141904651364	4.53098800659596e-08	9.61416773697517e-07
TRINITY_DN875_c0_g1_i3	gonad	mantle	-6.35457835395389	2.95124294229656	4.56670151078842e-08	9.68483102343392e-07
TRINITY_DN6310_c2_g1_i7	gonad	mantle	3.47451660919764	2.98565741083005	4.57613544321049e-08	9.69971674656653e-07
TRINITY_DN2837_c0_g1_i6	gonad	mantle	6.49272743400985	1.45478605981691	4.58050610060453e-08	9.70386015522058e-07
TRINITY_DN3500_c0_g1_i6	gonad	mantle	2.27571216447162	5.47959350110214	4.63042166598106e-08	9.80443579638699e-07
TRINITY_DN13459_c0_g1_i5	gonad	mantle	1.9077237378418	5.2098243259516	4.63806426461503e-08	9.81544401036839e-07
TRINITY_DN75550_c1_g1_i3	gonad	mantle	-4.07749110166145	1.10449023232771	4.65747721321483e-08	9.85133687325962e-07
TRINITY_DN3717_c0_g1_i12	gonad	mantle	-4.66650810376504	4.55954473214397	4.66936955407881e-08	9.87129299361493e-07
TRINITY_DN38531_c0_g1_i1	gonad	mantle	-3.81488991165823	2.86988657542911	4.68644530259527e-08	9.90218035083347e-07
TRINITY_DN31831_c0_g1_i1	gonad	mantle	7.57275774914212	2.32203416830681	4.68897820860555e-08	9.90232322318922e-07
TRINITY_DN1722_c0_g1_i1	gonad	mantle	2.16472374202265	6.01969620405927	4.69188031882125e-08	9.90324523205954e-07
TRINITY_DN10454_c0_g1_i2	gonad	mantle	8.13775849438804	3.82827573622004	4.74349784541444e-08	1.0006936867477e-06
TRINITY_DN5850_c0_g1_i4	gonad	mantle	-9.38487779112488	3.97169523102024	4.77500407586444e-08	1.00634934108332e-06
TRINITY_DN50708_c0_g1_i4	gonad	mantle	-2.76028984043478	3.52903282301	4.77531765903555e-08	1.00634934108332e-06
TRINITY_DN3572_c0_g1_i4	gonad	mantle	-6.30477948322336	2.50470695379662	4.82788651486909e-08	1.01689416697822e-06
TRINITY_DN12172_c0_g1_i1	gonad	mantle	-5.09637407084855	1.10992495286405	4.86541823478012e-08	1.02426233876527e-06
TRINITY_DN11115_c0_g1_i5	gonad	mantle	-6.58110194859095	2.25479594500036	4.89814664680698e-08	1.03061213390412e-06
TRINITY_DN2340_c0_g1_i1	gonad	mantle	2.21554054118814	5.31663591476483	4.90947696815667e-08	1.03245529518298e-06
TRINITY_DN695_c0_g1_i6	gonad	mantle	3.55600184822571	7.08766143118587	4.9449093150013e-08	1.03936249322688e-06
TRINITY_DN17414_c0_g1_i8	gonad	mantle	-4.81441630982054	2.24672798241649	4.98941936479959e-08	1.04816949595139e-06
TRINITY_DN35961_c0_g1_i2	gonad	mantle	-4.41570665485826	1.35808687479496	5.0556155489e-08	1.06087409065053e-06
TRINITY_DN3096_c0_g2_i3	gonad	mantle	1.78395656736713	4.99038588215728	5.05739463060077e-08	1.06087409065053e-06
TRINITY_DN50536_c0_g1_i4	gonad	mantle	5.02277267927355	1.18015926037612	5.05781831751378e-08	1.06087409065053e-06
TRINITY_DN43764_c0_g1_i2	gonad	mantle	-4.03403260576046	2.30343795416995	5.18336293729188e-08	1.08663955690085e-06
TRINITY_DN685_c1_g1_i4	gonad	mantle	2.80079410333981	7.81794417757641	5.21478739968613e-08	1.09265709693893e-06
TRINITY_DN14110_c0_g1_i4	gonad	mantle	2.76217204052823	3.25675335558067	5.22744404252247e-08	1.09473798152242e-06
TRINITY_DN5436_c1_g1_i3	gonad	mantle	-6.51124752194522	1.44837662819502	5.25187538731524e-08	1.09928128547312e-06
TRINITY_DN3210_c0_g1_i4	gonad	mantle	-3.82203305388008	2.95730500371435	5.26681793725953e-08	1.10183477128075e-06
TRINITY_DN3680_c0_g1_i3	gonad	mantle	2.47287083469664	6.37269738223815	5.32662561984366e-08	1.11376663858543e-06
TRINITY_DN2385_c0_g1_i5	gonad	mantle	2.31671924932117	7.23551616036972	5.34616562879555e-08	1.11727073263179e-06
TRINITY_DN402_c0_g1_i5	gonad	mantle	3.88249093367605	4.3043199312545	5.40346652968255e-08	1.12840846929385e-06
TRINITY_DN948_c0_g1_i4	gonad	mantle	2.48928002796363	4.30492941626949	5.40507853442222e-08	1.12840846929385e-06
TRINITY_DN20_c0_g1_i14	gonad	mantle	5.25486071149854	5.25249398397886	5.54242358744124e-08	1.15648066616495e-06
TRINITY_DN14695_c0_g1_i2	gonad	mantle	6.27542059369746	2.15410598362748	5.54966239345399e-08	1.15738987205538e-06
TRINITY_DN8904_c0_g1_i1	gonad	mantle	4.10486152603914	4.25053119802874	5.58349246681084e-08	1.16384090251371e-06
TRINITY_DN5127_c0_g3_i1	gonad	mantle	-3.17684310542435	4.54029265552516	5.59684030304645e-08	1.16601807288624e-06
TRINITY_DN2606_c0_g2_i1	gonad	mantle	2.26217577923227	4.23553237417232	5.602591297699e-08	1.16661111796099e-06
TRINITY_DN13961_c0_g2_i1	gonad	mantle	-4.59978445987423	2.62675711174455	5.6105455801794e-08	1.16766209491744e-06
TRINITY_DN46235_c0_g2_i1	gonad	mantle	-4.14791223947623	0.550377515430694	5.63296061022694e-08	1.17171998358874e-06
TRINITY_DN2508_c0_g1_i6	gonad	mantle	-11.5779975067765	9.55539868558876	5.64444205260221e-08	1.17350053792377e-06
TRINITY_DN52253_c1_g1_i1	gonad	mantle	-4.98880927142675	1.46845921394488	5.64803996458591e-08	1.17364108255314e-06
TRINITY_DN3304_c0_g1_i1	gonad	mantle	2.45154157042297	8.32378948360075	5.67011566905089e-08	1.17761911105877e-06
TRINITY_DN15046_c1_g1_i1	gonad	mantle	-4.63166925666117	1.93469286351787	5.70459387635184e-08	1.18416755675155e-06
TRINITY_DN37036_c0_g1_i2	gonad	mantle	-6.21281185891185	2.43304993213564	5.74235052324376e-08	1.19138942906576e-06
TRINITY_DN25347_c0_g1_i1	gonad	mantle	4.39238795466281	1.19337959063454	5.83231812797335e-08	1.20943067757515e-06
TRINITY_DN3651_c0_g2_i1	gonad	mantle	5.20384757882428	1.31265718295869	5.88622102207325e-08	1.21997853350679e-06
TRINITY_DN417_c0_g1_i3	gonad	mantle	-5.70142474565434	4.42840414536152	5.89676550944411e-08	1.22153367827665e-06
TRINITY_DN11177_c0_g1_i2	gonad	mantle	6.17452338786588	4.13989803529218	5.96055172970247e-08	1.23411072848948e-06
TRINITY_DN51848_c0_g1_i1	gonad	mantle	-5.49665957275404	0.761315678568456	5.97271051828164e-08	1.23599105300267e-06
TRINITY_DN24185_c0_g1_i4	gonad	mantle	-5.33467564028291	0.671868310076412	5.97874063845119e-08	1.23660182916925e-06
TRINITY_DN12900_c0_g1_i8	gonad	mantle	7.69341191493607	2.42588259250737	6.00320889576835e-08	1.24102363209638e-06
TRINITY_DN3322_c0_g2_i3	gonad	mantle	2.46401728827343	6.41240751748061	6.01276224440418e-08	1.24235916188777e-06
TRINITY_DN1881_c0_g1_i4	gonad	mantle	1.92701242942587	8.11378104706751	6.02263479662297e-08	1.24375923843679e-06
TRINITY_DN1713_c0_g1_i4	gonad	mantle	2.15551154950571	5.15702632540867	6.03772007173339e-08	1.24623382385054e-06
TRINITY_DN10487_c0_g1_i4	gonad	mantle	-3.27324447210465	3.13117824064131	6.10261572064134e-08	1.25898184720596e-06
TRINITY_DN15684_c0_g1_i3	gonad	mantle	-2.69408972200773	5.44026712617453	6.12694742220143e-08	1.26335265455629e-06
TRINITY_DN930_c0_g1_i5	gonad	mantle	2.24019909750754	6.7642043621302	6.15348259334496e-08	1.26817309044067e-06
TRINITY_DN13319_c0_g1_i4	gonad	mantle	2.17440616548034	4.4198539065162	6.15920945811734e-08	1.26870239130359e-06
TRINITY_DN5126_c0_g1_i3	gonad	mantle	2.27981346157632	5.65815041595617	6.1713659441428e-08	1.27055487380002e-06
TRINITY_DN351_c1_g1_i4	gonad	mantle	-2.15021383425912	5.17445657700965	6.17922858860865e-08	1.27152189917338e-06
TRINITY_DN15689_c0_g1_i5	gonad	mantle	-4.47922522089254	1.9973788574734	6.18675951974258e-08	1.27241971136457e-06
TRINITY_DN430_c0_g1_i4	gonad	mantle	3.05101719642061	6.17386597204945	6.21167608486467e-08	1.27673666252189e-06
TRINITY_DN12362_c0_g1_i1	gonad	mantle	-5.50907829311622	2.68866216810152	6.21410654325764e-08	1.27673666252189e-06
TRINITY_DN3864_c0_g1_i5	gonad	mantle	1.80977278811886	6.01238592710916	6.2286887859109e-08	1.27847859620699e-06
TRINITY_DN1815_c0_g1_i8	gonad	mantle	2.24376738062148	4.55449886711659	6.22895066292499e-08	1.27847859620699e-06
TRINITY_DN19841_c0_g1_i4	gonad	mantle	5.35368055541308	2.52504072859617	6.26536228088598e-08	1.28529523358706e-06
TRINITY_DN20795_c0_g1_i1	gonad	mantle	-6.48653161690027	4.18071250649044	6.27755016402977e-08	1.28713811862473e-06
TRINITY_DN7128_c0_g2_i1	gonad	mantle	2.36028733050681	4.05703856546651	6.30766445315993e-08	1.29265284739834e-06
TRINITY_DN6326_c0_g1_i2	gonad	mantle	7.2609969646376	2.05933958048383	6.36279788640371e-08	1.30328660225996e-06
TRINITY_DN65645_c0_g1_i5	gonad	mantle	-7.656285201099	2.37668028505052	6.41536299830165e-08	1.31338371841377e-06
TRINITY_DN115_c0_g2_i1	gonad	mantle	2.15894245178749	5.39077398007817	6.5067756583556e-08	1.33141955104009e-06
TRINITY_DN1223_c0_g1_i4	gonad	mantle	-4.0451294316326	6.5705712699256	6.56436849370018e-08	1.34252031204916e-06
TRINITY_DN2302_c0_g1_i4	gonad	mantle	-2.35311509772418	5.16409553646674	6.60414797456036e-08	1.34996850734945e-06
TRINITY_DN14085_c0_g1_i1	gonad	mantle	-3.0491941625778	3.28532110284011	6.64689798698971e-08	1.35801602972236e-06
TRINITY_DN22426_c0_g1_i1	gonad	mantle	-8.6878962306315	3.31629271424739	6.65098242957131e-08	1.35815969114688e-06
TRINITY_DN2235_c0_g1_i5	gonad	mantle	2.11209136031443	7.53574474466653	6.6759689021625e-08	1.36256932364411e-06
TRINITY_DN4230_c0_g1_i4	gonad	mantle	-3.27907254263459	4.14924632442884	6.72895590579119e-08	1.37268650009098e-06
TRINITY_DN3446_c0_g2_i3	gonad	mantle	1.924738046599	6.2164753186837	6.74802150226605e-08	1.37587705422092e-06
TRINITY_DN3674_c0_g1_i3	gonad	mantle	2.36440259751273	4.90061433996157	6.75562312383912e-08	1.37672812793123e-06
TRINITY_DN19380_c0_g1_i1	gonad	mantle	-3.16128268906084	2.28303827033729	6.76283485739205e-08	1.37708393884227e-06
TRINITY_DN224_c0_g1_i11	gonad	mantle	-4.92340276782097	5.03036071331374	6.76422588526851e-08	1.37708393884227e-06
TRINITY_DN190_c0_g1_i9	gonad	mantle	-2.26834564828237	6.9132743081024	6.81048374755827e-08	1.38565713194509e-06
TRINITY_DN1467_c0_g2_i1	gonad	mantle	2.72346344411456	4.42906290146902	6.81323682523354e-08	1.38565713194509e-06
TRINITY_DN3995_c0_g1_i11	gonad	mantle	-8.88341541192642	7.80044001340498	6.91394011707154e-08	1.40542627875715e-06
TRINITY_DN29825_c0_g1_i6	gonad	mantle	-4.4805619779619	1.37066697620156	6.93527459121507e-08	1.40877395217539e-06
TRINITY_DN843_c2_g1_i2	gonad	mantle	2.44753093175819	5.76066667194692	6.93742345060105e-08	1.40877395217539e-06
TRINITY_DN22034_c0_g1_i6	gonad	mantle	-3.03887034737951	3.09725192685383	7.05501476191692e-08	1.43192914573985e-06
TRINITY_DN701_c0_g1_i7	gonad	mantle	4.84405646789995	1.83983039650379	7.21339851499237e-08	1.46333625329141e-06
TRINITY_DN7547_c0_g1_i5	gonad	mantle	-4.83059033717718	1.64118328969009	7.27257271355828e-08	1.47459580103733e-06
TRINITY_DN23799_c0_g1_i5	gonad	mantle	-3.62524327131126	1.75138804346881	7.34996464655763e-08	1.48953597355338e-06
TRINITY_DN34819_c0_g1_i3	gonad	mantle	-5.27050594951199	0.630181799947755	7.37264870237765e-08	1.49337962898842e-06
TRINITY_DN2157_c0_g1_i11	gonad	mantle	1.92171801107446	7.03974457112292	7.45461671773606e-08	1.5092217222848e-06
TRINITY_DN4860_c0_g1_i2	gonad	mantle	-6.09766705893021	2.32579549708883	7.5167623528194e-08	1.52103674269872e-06
TRINITY_DN13471_c0_g1_i4	gonad	mantle	4.16326431833383	2.18939571072442	7.52235550923588e-08	1.52140208328035e-06
TRINITY_DN7378_c0_g1_i24	gonad	mantle	4.01937331990185	5.29734580818992	7.55193813793109e-08	1.5266165032022e-06
TRINITY_DN22564_c0_g1_i3	gonad	mantle	-7.52351020347967	2.26775573115106	7.55747584968003e-08	1.52696746707293e-06
TRINITY_DN2896_c0_g1_i1	gonad	mantle	2.30233535965726	5.75475038349508	7.58402706477164e-08	1.53156166470931e-06
TRINITY_DN16628_c0_g1_i15	gonad	mantle	5.84952823514171	1.80750481960525	7.62995439252703e-08	1.54006220143032e-06
TRINITY_DN2708_c0_g1_i4	gonad	mantle	1.96915446779215	5.56460408034807	7.66455293619907e-08	1.54626869808291e-06
TRINITY_DN1849_c0_g1_i4	gonad	mantle	2.98719929754424	6.1436115269932	7.67690362155776e-08	1.54798287031682e-06
TRINITY_DN34643_c0_g1_i3	gonad	mantle	-4.56148704250794	1.69927482595844	7.68700036872255e-08	1.5492410627721e-06
TRINITY_DN5531_c0_g1_i2	gonad	mantle	5.30803520566944	2.20535753045774	7.71830352854971e-08	1.55476979855194e-06
TRINITY_DN10363_c0_g1_i2	gonad	mantle	3.98179121324715	3.94589045379871	7.75233882515908e-08	1.56084307563992e-06
TRINITY_DN6295_c0_g1_i2	gonad	mantle	-2.35440016292064	4.27031234993047	7.75743767549233e-08	1.5610871698973e-06
TRINITY_DN370_c0_g1_i9	gonad	mantle	-9.90360020569321	7.26196702649397	7.77688271506384e-08	1.56421656492724e-06
TRINITY_DN11414_c0_g1_i4	gonad	mantle	2.92255142781152	5.2326828580358	7.78128904669816e-08	1.56431950519882e-06
TRINITY_DN16326_c0_g1_i7	gonad	mantle	-6.84777569246059	1.70783002806462	7.8116309575837e-08	1.56963372022644e-06
[truncated: 38,168 more rows]
