# Supplementary material for: Germline-related molecular phenotype in Metazoa: conservation and innovation highlighted by comparative transcriptomics
Source: EvoDevo. 2023 Jan 30;14:2. doi: 10.1186/s13227-022-00207-3 (PMC9885605; doi:10.1186/s13227-022-00207-3)
Supplement: Supplementary file 1 — Additional file 1: Zipped directory comprehending more detailed information on the species-specific transcriptomic analyses (transcriptomic statistics, read counts, fasta of upregulated transcripts, GO/IPR enrichment analyses, ratios bootstrap iterations) and extensive results of the comparative analyses (co-upregulated transcripts, co-enriched GO/IPR, comparisons of different cut-off iterations) [file 13227_2022_207_MOESM1_ESM.zip › SUPPLEMENTARY_MATERIAL/Ruditapes_philippinarum/salmon.isoform.counts.matrix.gonad_vs_mantle.DESeq2.DE_results]

sampleA	sampleB	baseMeanA	baseMeanB	baseMean	log2FoldChange	lfcSE	stat	pvalue	padj
TRINITY_DN1022_c0_g1_i7	gonad	mantle	10955.4184096406	46.1996800733105	5500.80904485695	7.89220052723936	0.291014352312908	27.1196264531772	5.77946701936446e-162	2.18128644244853e-157
TRINITY_DN708_c0_g1_i2	gonad	mantle	6.81527837142539	4717.77121695057	2362.293247661	-9.42630587844424	0.357960480622691	-26.3333702705022	7.95864768865929e-153	1.50187640532689e-148
TRINITY_DN3344_c0_g1_i3	gonad	mantle	12114.1789650323	81.8810116707332	6098.02998835153	7.21133826024091	0.325049818720921	22.1853323549532	4.75903561608622e-109	5.98718407407753e-105
TRINITY_DN2508_c0_g1_i4	gonad	mantle	6.54441474521121	18265.3510751643	9135.94774495478	-11.4769600515663	0.54390106728047	-21.1011905325937	7.75586273977469e-99	7.31804428811441e-95
TRINITY_DN438_c0_g1_i5	gonad	mantle	6731.32964978698	34.6746242888865	3383.00213703793	7.59440342455575	0.363026845881341	20.9196744282599	3.5452595989948e-97	2.67610375570523e-93
TRINITY_DN711_c0_g1_i4	gonad	mantle	3.60772125361346	941.328648346973	472.468184800293	-8.07026533618919	0.388914371468694	-20.750751137616	1.20691148568711e-95	7.59187554880047e-92
TRINITY_DN557_c1_g1_i2	gonad	mantle	17911.9568780137	13.1310982037731	8962.54398810871	10.4027142432034	0.504363874443469	20.6254150432208	1.62332002742383e-94	8.75247778214719e-91
TRINITY_DN240_c0_g1_i2	gonad	mantle	2.01512634890698	9678.99420892781	4840.50466763836	-12.3630527717206	0.614905624773786	-20.1056101515883	6.59050288237327e-90	3.10923449733165e-86
TRINITY_DN27_c0_g2_i1	gonad	mantle	2.74231753636592	608.348847980374	305.54558275837	-7.7502797803099	0.387865545450118	-19.9818722524469	7.91973737393135e-89	3.32118586629908e-85
TRINITY_DN1626_c0_g1_i1	gonad	mantle	0.983808017995746	3254.326915972	1627.655361995	-11.783099842316	0.592352864372188	-19.8920281322595	4.77061261158492e-88	1.80052461186438e-84
TRINITY_DN143_c0_g1_i5	gonad	mantle	5517.56564908421	5.43818185638777	2761.5019154703	9.97793215305562	0.522020195837153	19.1140730428144	1.92815488608201e-81	6.61567470095521e-78
TRINITY_DN3562_c0_g1_i8	gonad	mantle	0.813523132012595	3994.15826940493	1997.48589626847	-12.2783493952966	0.651211588237451	-18.8546236232202	2.69248184325119e-79	8.46830414399887e-76
TRINITY_DN466_c0_g1_i6	gonad	mantle	6850.95125554899	3.3250355375246	3427.13814554326	11.0355489172082	0.589655035196335	18.7152627527953	3.71783552179629e-78	1.07937344818181e-74
TRINITY_DN514_c0_g1_i6	gonad	mantle	5.06985318523624	4548.13039051211	2276.60012184867	-9.93312712301224	0.531076184650242	-18.7037705890616	4.61247809436923e-78	1.24345820169774e-74
TRINITY_DN116_c0_g1_i4	gonad	mantle	12.0647879256859	11970.4440956959	5991.25444181077	-9.94552109239204	0.533778726270323	-18.6322920021269	1.75830791443778e-77	4.4241371537807e-74
TRINITY_DN2260_c0_g1_i11	gonad	mantle	5.42510664166679	1114.82756032508	560.126333483372	-7.70669913535799	0.415727064614618	-18.5378816808623	1.02167329743536e-76	2.40999959948783e-73
TRINITY_DN1502_c0_g1_i9	gonad	mantle	6.44970982622722	2832.86030779843	1419.65500881233	-8.90609353333553	0.480517003440225	-18.5343983034378	1.0900210278847e-76	2.41997491967202e-73
TRINITY_DN2067_c0_g1_i6	gonad	mantle	4.43296244835747	310.400597453928	157.416779951143	-6.12224993413614	0.333049006080075	-18.3824296796255	1.81647371938978e-75	3.80874172873383e-72
TRINITY_DN1263_c0_g1_i1	gonad	mantle	1.03539419097977	3608.21693835999	1804.62616627548	-11.796197737541	0.648906900243242	-18.1785672692326	7.63012895860354e-74	1.51566487976639e-70
TRINITY_DN1757_c0_g1_i5	gonad	mantle	2.01399528687377	362.050621136194	182.032308211534	-7.6882245944785	0.424895488350951	-18.0943898094024	3.5282990125251e-73	6.65825306653612e-70
TRINITY_DN1599_c0_g1_i3	gonad	mantle	5.0005068981632	9901.77287495223	4953.38669092519	-11.0313934337413	0.613878527080072	-17.96999397619	3.34751107018819e-72	6.01627441957345e-69
TRINITY_DN1042_c0_g1_i6	gonad	mantle	4.80838137616529	2313.15641795189	1158.98239966403	-8.91899555211527	0.496874203058921	-17.950208517985	4.78105314438754e-72	8.2021139897943e-69
TRINITY_DN5767_c0_g1_i1	gonad	mantle	7.18506271476499	14036.6969266753	7021.94099469505	-10.9622878933926	0.622989729310859	-17.5962578155484	2.63147689300248e-69	4.31813916937825e-66
TRINITY_DN2821_c0_g1_i4	gonad	mantle	1.1590143577945	441.702857296347	221.430935827071	-8.76043611347511	0.498561185851201	-17.5714362892456	4.07718088484521e-69	6.41170670649283e-66
TRINITY_DN3489_c0_g1_i1	gonad	mantle	0.669045638921868	880.344055968281	440.506550803601	-10.2838947013067	0.595822327494873	-17.2600022301031	9.41073012191922e-67	1.4207191050459e-63
TRINITY_DN310_c0_g2_i1	gonad	mantle	11554.2916614052	6.23390477871556	5780.26278309194	10.8679965799685	0.63222025288528	17.1902063092252	3.14411544101746e-66	4.56404634518773e-63
TRINITY_DN77589_c0_g2_i3	gonad	mantle	0.627742689894278	3506.99523871279	1753.81149070134	-12.7511303053032	0.756683352541464	-16.8513424571535	1.02559899559072e-63	1.43363545524389e-60
TRINITY_DN252_c1_g1_i4	gonad	mantle	64.6301169211658	1654.72004738285	859.675082152006	-4.68260493709472	0.278572990232352	-16.8092568241776	2.08772274836669e-63	2.81410114174484e-60
TRINITY_DN776_c0_g1_i4	gonad	mantle	1.33168960631186	16958.4110638751	8479.87137674069	-13.7764134267719	0.822249355141259	-16.7545445194118	5.24611493513302e-63	6.82754723730311e-60
TRINITY_DN7963_c0_g1_i4	gonad	mantle	2.54707905224349	230.225368038416	116.38622354533	-6.46321994675861	0.385839026858147	-16.7510788096996	5.56086458514679e-63	6.99593837242034e-60
TRINITY_DN14086_c0_g1_i8	gonad	mantle	8.59816655078403	140.975090311633	74.7866284312085	-4.01500505252507	0.241784217757907	-16.6057366761019	6.3337770864243e-62	7.71127144502664e-59
TRINITY_DN4216_c0_g1_i1	gonad	mantle	1.48645575698183	1187.30489621871	594.395675987846	-9.626969888079	0.589749943019945	-16.3238165633081	6.68240006655789e-60	7.88147322850088e-57
TRINITY_DN578_c0_g1_i2	gonad	mantle	1.69604766521816	5437.7499004646	2719.72297406491	-11.669061350789	0.724539078876383	-16.1054961574818	2.33418183499717e-58	2.66959669140798e-55
TRINITY_DN1474_c0_g1_i1	gonad	mantle	1.53647981762864	281.741570013595	141.639024915612	-7.53398702399484	0.471875126721037	-15.9660609287609	2.20264245054475e-57	2.44506268730765e-54
TRINITY_DN640_c0_g1_i6	gonad	mantle	38.3029464660271	701.312631930111	369.807789198069	-4.20663470341694	0.264352249052913	-15.9129900293564	5.14943251346015e-57	5.55285376922894e-54
TRINITY_DN758_c0_g1_i1	gonad	mantle	2.31062850548639	2906.17986568289	1454.24524709419	-10.3529101608349	0.663266533731421	-15.6089741217475	6.32457636223223e-55	6.63061558509358e-52
TRINITY_DN1846_c0_g1_i4	gonad	mantle	1.08877037727842	2126.38720742781	1063.73798890255	-10.8996800319463	0.700181383905267	-15.5669377714004	1.22115081677533e-54	1.24563984126309e-51
TRINITY_DN1910_c0_g1_i1	gonad	mantle	0.286105343832045	1582.41070924453	791.348407294182	-12.2566273840414	0.789567360669266	-15.5232194168363	2.41618177907199e-54	2.39977717646671e-51
TRINITY_DN794_c1_g1_i1	gonad	mantle	5414.55381720622	16.9288897813387	2715.74135349378	8.33297271288155	0.537264381301868	15.5100040183002	2.96860304225806e-54	2.87284656463856e-51
TRINITY_DN7053_c0_g1_i6	gonad	mantle	1669.71041433674	1.38221449299558	835.54631441487	10.224316442106	0.661290486272375	15.4611576218787	6.34479535414394e-54	5.98663165640252e-51
TRINITY_DN3931_c0_g1_i3	gonad	mantle	0.583923178285009	2009.07031456816	1004.82711887322	-11.6892599127286	0.758513307493135	-15.4107512646829	1.38591234325867e-53	1.27578301607972e-50
TRINITY_DN128_c0_g1_i4	gonad	mantle	1980.98000686566	3.59759808984661	992.288802477753	9.09240850311271	0.590731205085951	15.3917863570281	1.85830263806219e-53	1.66990614680341e-50
TRINITY_DN633_c0_g1_i1	gonad	mantle	2.81254829694877	1987.91485290021	995.363700598581	-9.43077919207662	0.612875874274108	-15.3877474835283	1.97798984822677e-53	1.73612308957615e-50
TRINITY_DN3145_c0_g1_i4	gonad	mantle	0	515.546447691873	257.773223845936	-11.721262663837	0.767481703139922	-15.2723675572759	1.16852305308582e-52	1.00232720612648e-49
TRINITY_DN1677_c0_g1_i5	gonad	mantle	0.193749208368859	1603.0074231496	801.600586178983	-12.6360429485317	0.828603732756756	-15.2498021056358	1.65132842382602e-52	1.38498749715648e-49
TRINITY_DN4405_c0_g1_i4	gonad	mantle	0.890067680926084	670.312280533592	335.601174107259	-9.52394259835665	0.626086004094039	-15.2118759021582	2.94968104110822e-52	2.4201491707284e-49
TRINITY_DN244_c0_g1_i8	gonad	mantle	2038.57855995967	2.59110680635127	1020.58483338301	9.5984310598738	0.633143114395376	15.1599706948403	6.50983756963813e-52	5.22753807560175e-49
TRINITY_DN665_c0_g1_i12	gonad	mantle	3.05747200073625	548.503300496236	275.780386248486	-7.43591603092186	0.491603644087829	-15.1258358646206	1.0940263395639e-51	8.6022379391293e-49
TRINITY_DN568_c0_g1_i7	gonad	mantle	0.206383739028862	653.072543764074	326.639463751551	-11.3405600818017	0.758676503246285	-14.9478203598989	1.609308403567e-50	1.23956158709032e-47
TRINITY_DN1040_c0_g3_i1	gonad	mantle	4.80813019537932	1497.91806362834	751.36309691186	-8.29736481945289	0.556161131678229	-14.9189944187854	2.47982355257457e-50	1.87187001042538e-47
TRINITY_DN6191_c0_g2_i4	gonad	mantle	6.56274616404391	6062.74178092168	3034.65226354286	-9.88344669653509	0.668093788647549	-14.7935018473118	1.61336716450193e-49	1.193954971032e-46
TRINITY_DN4412_c0_g1_i4	gonad	mantle	1.5559762003493	672.212546442201	336.884261321275	-8.66573280808409	0.586277105957261	-14.780950373177	1.94403576012083e-49	1.41099610881693e-46
TRINITY_DN7653_c0_g1_i1	gonad	mantle	713.225036873036	1.19636352526992	357.210700199153	9.15387522938564	0.620289018857187	14.7574355681012	2.75560955705895e-49	1.96230596042488e-46
TRINITY_DN8142_c0_g1_i2	gonad	mantle	1.47742476186488	17209.2592364376	8605.36833059972	-13.5247189396112	0.922631572667217	-14.6588512037507	1.18256841292738e-48	8.26527722976025e-46
TRINITY_DN11955_c0_g1_i1	gonad	mantle	3.5645255324408	339.205515003764	171.385020268102	-6.50976816941779	0.445417970578415	-14.6149652672618	2.25469355819655e-48	1.5472117140628e-45
TRINITY_DN7862_c0_g1_i5	gonad	mantle	1.72431844372091	3346.79222791649	1674.25827318011	-10.9512837836915	0.750104314236381	-14.5996811054741	2.82162090980388e-48	1.90167172103247e-45
TRINITY_DN4452_c0_g1_i4	gonad	mantle	1193.78155824855	1.13532900635443	597.458443627451	10.0415429223139	0.694061402506813	14.4678019639845	1.93559327245819e-47	1.281634408581e-44
TRINITY_DN3190_c0_g1_i17	gonad	mantle	0.780231747736168	2252.98490304059	1126.88256739416	-12.0283426744366	0.836143791014901	-14.3854954180031	6.38194647963074e-47	4.15288662127971e-44
TRINITY_DN2589_c0_g2_i3	gonad	mantle	9.38516895427065	723.894867986972	366.640018470621	-6.26863484572991	0.43622923253965	-14.370047622061	7.97763731919396e-47	5.08914913236227e-44
TRINITY_DN4673_c1_g1_i1	gonad	mantle	12343.2734727135	21.4663202562874	6182.36989648489	9.17562006642049	0.638567193639776	14.3690752638266	8.09042838062997e-47	5.08914913236227e-44
TRINITY_DN7121_c0_g2_i1	gonad	mantle	0.0968746041844295	591.450587305213	295.773730954699	-11.5579492987217	0.806517966330814	-14.3306780273025	1.40739799639075e-46	8.70787134094748e-44
TRINITY_DN8142_c0_g1_i5	gonad	mantle	3.64041283766272	12762.5829460505	6383.11167944406	-11.8225337322285	0.826613059595655	-14.3023795656115	2.11453756783059e-46	1.28720769169455e-43
TRINITY_DN514_c0_g1_i5	gonad	mantle	2.05285220655564	3400.89552895153	1701.47419057904	-10.6669009423495	0.746605415723166	-14.2872000627232	2.62971556643161e-46	1.57540833187717e-43
TRINITY_DN3116_c0_g1_i5	gonad	mantle	2.4655642484078	12166.2920414306	6084.37880283952	-12.3932177656864	0.873425899851259	-14.1892034204584	1.06865725344799e-45	6.30207219681784e-43
TRINITY_DN758_c0_g2_i10	gonad	mantle	40.9103683954874	5094.63437835537	2567.77237337543	-6.96600891876482	0.495351770046403	-14.0627516443764	6.43352195649108e-45	3.73559977972133e-42
TRINITY_DN1850_c0_g1_i4	gonad	mantle	1310.44194062648	0.936243076929135	655.689091851704	10.3944036860135	0.742373930869319	14.0015742118553	1.52455923400826e-44	8.7181688802939e-42
TRINITY_DN1520_c5_g1_i4	gonad	mantle	1051.60954657413	20.6261039789194	536.117825276526	5.66405831307096	0.404745677996087	13.9941168516338	1.69319921205232e-44	9.53801860616102e-42
TRINITY_DN5244_c0_g1_i5	gonad	mantle	1.01523947441578	230.41889205529	115.717065764853	-7.83585123899887	0.562833974433323	-13.9221361803687	4.6480155433311e-44	2.57978533288827e-41
TRINITY_DN6_c0_g2_i1	gonad	mantle	457.426873690101	1.81728853077622	229.622081110439	8.05218989140531	0.584886851154575	13.7670899516892	4.02085889131263e-43	2.19935154023074e-40
TRINITY_DN8269_c0_g1_i16	gonad	mantle	4.53123959612718	93.3351937411735	48.9332166686503	-4.32013139129283	0.315117518811933	-13.7095881167786	8.89614043701123e-43	4.7965447481954e-40
TRINITY_DN557_c1_g1_i1	gonad	mantle	714.255959815984	1.15131987086333	357.703639843424	9.17597032407492	0.669483613715801	13.706041695548	9.34169059588596e-43	4.9658322038018e-40
TRINITY_DN2398_c0_g1_i4	gonad	mantle	1060.31762152746	1.17295373737013	530.745287632417	9.74270366635038	0.711532710290435	13.6925590706485	1.12477007994271e-42	5.89598227183305e-40
TRINITY_DN4246_c0_g1_i2	gonad	mantle	1.63363116194349	2180.33892632286	1090.9862787424	-10.3399423647089	0.75566912910114	-13.6831610112328	1.28004779932818e-42	6.61802247154031e-40
TRINITY_DN5_c0_g1_i5	gonad	mantle	0.290623812553288	2392.59725455166	1196.44393918211	-12.8527320540464	0.939560723872601	-13.6795118479103	1.34593212198672e-42	6.86461758757062e-40
TRINITY_DN1056_c0_g1_i4	gonad	mantle	0.103191869514431	947.310867645647	473.707029757581	-12.2379525176813	0.896129122340712	-13.6564611199281	1.84746185173367e-42	9.29692069441761e-40
TRINITY_DN30_c1_g1_i4	gonad	mantle	0.0920740903929281	322.465122633079	161.278598361736	-10.6833869364664	0.783343907130601	-13.6381822073523	2.37404746811487e-42	1.17896446765252e-39
TRINITY_DN1211_c0_g1_i1	gonad	mantle	0.395332433606219	544.47232056524	272.433826499423	-10.3605855775537	0.76270195705537	-13.5840553203164	4.97914721899413e-42	2.44055810830229e-39
TRINITY_DN317_c0_g1_i6	gonad	mantle	418.107893304139	5.94082291493288	212.024358109536	6.12653520112028	0.452252962481556	13.5466999873332	8.28728502560449e-42	3.9878357195749e-39
TRINITY_DN1123_c0_g1_i7	gonad	mantle	1.175469036926	952.96532326328	477.070396150103	-9.7073902054499	0.716615049133774	-13.5461712912448	8.34717348965124e-42	3.9878357195749e-39
TRINITY_DN721_c0_g1_i1	gonad	mantle	4390.82430067411	1.65774917186709	2196.24102492299	11.3544932663358	0.838495835872096	13.5415022717749	8.89509933640464e-42	4.1964854894323e-39
TRINITY_DN5617_c0_g1_i6	gonad	mantle	7.76029259156164	113.701210952216	60.7307517718889	-3.813456227348	0.282335488472734	-13.5068256844951	1.42535940506858e-41	6.64147094643188e-39
TRINITY_DN1842_c0_g1_i4	gonad	mantle	8.96651360851414	321.994340744277	165.480427176395	-5.16330272261761	0.383617833949075	-13.4594960548759	2.70756495301654e-41	1.24620629825305e-38
TRINITY_DN2923_c0_g1_i4	gonad	mantle	4.13954850370398	1504.54414153836	754.341845021031	-8.47751246725703	0.631225467242659	-13.4302446704009	4.02080843144713e-41	1.82835363638166e-38
TRINITY_DN293_c0_g1_i4	gonad	mantle	2530.04522708839	1.57746549464522	1265.81134629152	10.6620551496145	0.794299009094923	13.4232260490461	4.42043119338427e-41	1.98614183453225e-38
TRINITY_DN1885_c0_g1_i5	gonad	mantle	0.723213559694065	784.075889324164	392.399551441929	-10.12192778806	0.755578152037757	-13.3962684875968	6.35803818072591e-41	2.82311855314067e-38
TRINITY_DN9244_c0_g1_i4	gonad	mantle	1.36690887666802	132.19582986233	66.781369369499	-6.85731119308907	0.512215766494186	-13.3875441594141	7.15062414405296e-41	3.13812623773078e-38
TRINITY_DN2850_c0_g1_i4	gonad	mantle	0.172678082308543	634.063879767747	317.118278925028	-11.2976865296719	0.845749111597652	-13.3582008833922	1.06097553584056e-40	4.60268260617178e-38
TRINITY_DN1274_c0_g1_i4	gonad	mantle	0.734689629865222	221.591677097818	111.163183363842	-8.11748340371818	0.60975021083539	-13.3128013069431	1.95029777827385e-40	8.36456122131951e-38
TRINITY_DN2343_c0_g1_i5	gonad	mantle	0	198.819512660484	99.4097563302419	-10.3429749738752	0.778784165804394	-13.2809261256514	2.98677086520324e-40	1.2665922021854e-37
TRINITY_DN1727_c0_g1_i2	gonad	mantle	1.53467125007264	105.518824278474	53.5267477642732	-6.03656762302942	0.456496026815876	-13.2237024386287	6.40327323040755e-40	2.68524820291158e-37
TRINITY_DN727_c0_g1_i4	gonad	mantle	0.404293466220397	1131.67439780449	566.039345635357	-11.4037128798951	0.865524267519524	-13.1754975658587	1.21424256521658e-39	5.03603768092353e-37
TRINITY_DN2575_c0_g1_i5	gonad	mantle	1.1095537720934	1777.72213469196	889.415844232028	-10.5778071242776	0.804922393376238	-13.1413999800764	1.90666190800626e-39	7.8218732317361e-37
TRINITY_DN3740_c0_g1_i4	gonad	mantle	3.01200827878989	217.024693858051	110.01835106842	-6.1272940708001	0.467165387975134	-13.1158990552747	2.66996990752684e-39	1.08354843279439e-36
TRINITY_DN7310_c0_g1_i7	gonad	mantle	0.96149655492443	148.301535062004	74.631515808464	-7.33879063579322	0.559671384472317	-13.1126779739017	2.78584776715889e-39	1.11854751519267e-36
TRINITY_DN747_c0_g1_i1	gonad	mantle	0.30074081301621	1569.72289029157	785.011815552293	-12.6057879490784	0.961450277989869	-13.1112219088788	2.83985750430051e-39	1.12823054660326e-36
TRINITY_DN426_c0_g1_i2	gonad	mantle	3.19421148385313	358.375624151288	180.78491781757	-6.77086159301249	0.516492489957744	-13.1093127676773	2.91225356535974e-39	1.14494035483133e-36
TRINITY_DN2802_c0_g1_i1	gonad	mantle	2.61311532725209	255.303846121634	128.958480724443	-6.59945747674692	0.504216276189434	-13.0885451112798	3.82871309933883e-39	1.48972463706439e-36
TRINITY_DN864_c1_g3_i1	gonad	mantle	4224.67092499298	14.9544849760657	2119.81270498452	8.13841342413049	0.623509227717474	13.052594993539	6.14191413862402e-39	2.36538901448926e-36
TRINITY_DN634_c0_g1_i5	gonad	mantle	0.68307793227267	514.134018974272	257.408548453272	-9.94406356664432	0.76370800704	-13.0207664120032	9.32304266539452e-39	3.55424521492242e-36
TRINITY_DN6026_c0_g1_i3	gonad	mantle	1.79754248652086	101.623994922837	51.710768704679	-5.80707481944048	0.448498708427932	-12.94780722958	2.41761419987452e-38	9.12455951316642e-36
TRINITY_DN7082_c0_g1_i4	gonad	mantle	0.772311439897308	394.997788847089	197.885050143493	-8.93921686802453	0.690474693583361	-12.9464800826119	2.45976364353351e-38	9.19172271626157e-36
TRINITY_DN49_c0_g3_i2	gonad	mantle	1.61212527277141	1264.7302853314	633.171205302086	-9.56729525733686	0.739180687707413	-12.9431077089014	2.57018388582984e-38	9.51018433519509e-36
TRINITY_DN7537_c0_g1_i4	gonad	mantle	4.64755172085467	279.771535244497	142.209543482676	-5.93636177210812	0.459157502172674	-12.9288136293495	3.09558609833601e-38	1.13430689828542e-35
TRINITY_DN872_c0_g1_i1	gonad	mantle	354.240000550391	0	177.120000275195	10.719354494809	0.831257873421003	12.8953419120038	4.7813778233462e-38	1.73518040200704e-35
TRINITY_DN281_c0_g1_i7	gonad	mantle	1.73870841222712	1215.88208926358	608.810398837903	-9.45378559622883	0.734061750992548	-12.8787334082536	5.93007505135853e-38	2.13155135798451e-35
TRINITY_DN4694_c0_g1_i5	gonad	mantle	162.430306565884	1.16685933932477	81.7985829526046	7.1721395614195	0.561342162621554	12.7767697475716	2.21061598342887e-37	7.83501447851466e-35
TRINITY_DN2016_c0_g1_i4	gonad	mantle	5.17687335862596	313.941060182625	159.558966770625	-5.91728005407226	0.463141559475221	-12.7763961860323	2.22125629060746e-37	7.83501447851466e-35
TRINITY_DN2961_c0_g1_i6	gonad	mantle	3.04436577481503	1156.81895124433	579.931658509571	-8.54504861264493	0.67083222760032	-12.7379816607977	3.63681965860893e-37	1.27093377365943e-34
TRINITY_DN7041_c0_g2_i17	gonad	mantle	15.7170778686111	167.729695700049	91.72338678433	-3.4527489639829	0.271978913560933	-12.6949141710185	6.30990852619723e-37	2.18484924399758e-34
TRINITY_DN1766_c0_g1_i4	gonad	mantle	0	275.216233604574	137.608116802287	-10.814139520306	0.854038709276384	-12.6623528920236	9.55907440945552e-37	3.27980533056064e-34
TRINITY_DN13939_c0_g1_i2	gonad	mantle	0.0968746041844295	723.368833623933	361.732854114059	-11.848826880653	0.936316892497285	-12.6547186915004	1.05352258838252e-36	3.58216662439038e-34
TRINITY_DN2609_c0_g1_i10	gonad	mantle	0.0920740903929281	281.388099582698	140.740086836545	-10.486434491354	0.828909026868704	-12.6508870713685	1.10618735466651e-36	3.72765385176995e-34
TRINITY_DN451_c0_g1_i1	gonad	mantle	0	1224.2225821237	612.11129106185	-12.968481662388	1.02593052770954	-12.6407015992993	1.25925256621121e-36	4.20590357114545e-34
TRINITY_DN1231_c0_g1_i9	gonad	mantle	871.754509325914	23.7602687352228	447.757389030568	5.19387877403962	0.411338446909367	12.6267768380621	1.50309894011156e-36	4.97631229804302e-34
TRINITY_DN9325_c0_g1_i1	gonad	mantle	17.4246989733767	520.961073985786	269.192886479581	-4.92038676424753	0.390311736283599	-12.6062998030692	1.94932173698102e-36	6.39750443453372e-34
TRINITY_DN71_c0_g2_i8	gonad	mantle	3.92819636779856	6385.5768032899	3194.75249982885	-10.647090910795	0.846579273921786	-12.5766023794467	2.83983180319062e-36	9.23973551000176e-34
TRINITY_DN25167_c0_g1_i5	gonad	mantle	0.626378949587372	219.55445247611	110.090415712849	-8.30171967199664	0.660336710808946	-12.5719493344942	3.01204425422984e-36	9.7162883968498e-34
TRINITY_DN6444_c0_g1_i2	gonad	mantle	0	484.754539039379	242.377269519689	-11.6321402975821	0.926087515355133	-12.5605195024376	3.48040040854088e-36	1.11319722219618e-33
TRINITY_DN9964_c0_g1_i8	gonad	mantle	174.697179331223	1.50018792995286	88.0986836305879	6.82400304340449	0.54448975528519	12.532840107947	4.93627393847039e-36	1.56558698307353e-33
TRINITY_DN8087_c0_g1_i1	gonad	mantle	3.37050100722175	211.464790274749	107.417645640985	-5.95209746780059	0.475325331074468	-12.5221549929728	5.64805325412817e-36	1.77640688264421e-33
TRINITY_DN71_c0_g2_i9	gonad	mantle	2.0624188565342	6095.36493601308	3048.71367743481	-11.6332963681656	0.929356308284399	-12.5175847675051	5.98280833668946e-36	1.86614175407714e-33
TRINITY_DN4230_c0_g1_i7	gonad	mantle	18.2673738304195	440.305393118986	229.286383474703	-4.58802464371925	0.366589995333819	-12.5154115009095	6.14883879180546e-36	1.90220880065838e-33
TRINITY_DN7165_c0_g1_i10	gonad	mantle	0.460762291285482	634.099593239491	317.280177765388	-10.2964091695152	0.823007721917816	-12.5107078528036	6.52402504231378e-36	2.00186791176428e-33
TRINITY_DN4134_c0_g1_i1	gonad	mantle	0.183513816359789	250.074728516965	125.129121166662	-9.95524818635612	0.798118941958625	-12.473389194254	1.04293953624398e-35	3.17440515942906e-33
TRINITY_DN2846_c0_g2_i4	gonad	mantle	0.356191898668332	311.233808416147	155.795000157407	-9.56820278290489	0.768316269715199	-12.453468916455	1.3389644614777e-35	4.04281573640732e-33
TRINITY_DN3106_c0_g1_i1	gonad	mantle	0.307418862035968	713.652759402751	356.980089132393	-11.1078863614341	0.892914193895008	-12.4400378416879	1.58428845439352e-35	4.7455726068032e-33
TRINITY_DN3120_c0_g1_i1	gonad	mantle	209.000106045152	1.72008700762475	105.360096526388	6.85777652491828	0.551622948292325	12.432000057554	1.75195384555602e-35	5.20647575110041e-33
TRINITY_DN5439_c0_g1_i1	gonad	mantle	0.59260216582893	865.44528793102	433.018945048424	-10.4670972016283	0.842075672467895	-12.4301147080429	1.79376775451635e-35	5.28909238991845e-33
TRINITY_DN2260_c0_g1_i3	gonad	mantle	0.469971479547643	907.159966884465	453.814969182006	-10.8067555990998	0.870144553709231	-12.4194946150418	2.04851450274104e-35	5.99341351646918e-33
TRINITY_DN475_c0_g1_i1	gonad	mantle	0.183513816359789	484.370923629962	242.277218723161	-10.9093433762022	0.880122996324203	-12.3952486433881	2.77284324714998e-35	8.05020383337959e-33
TRINITY_DN335_c0_g1_i4	gonad	mantle	132.089172582454	4.64502194841258	68.3670972654333	4.83350855348967	0.390190068174945	12.3875745379622	3.05133050972179e-35	8.79109283190227e-33
TRINITY_DN1567_c0_g1_i1	gonad	mantle	204.986859515482	4.54288759472627	104.764873555104	5.4740412846381	0.442208076843345	12.3788812807626	3.40049653591465e-35	9.72284395897657e-33
TRINITY_DN4600_c0_g1_i5	gonad	mantle	12.6856555964504	175.269147218327	93.9774014073889	-3.79095460975271	0.307568322090758	-12.3255691092728	6.59760435856243e-35	1.87223145639747e-32
TRINITY_DN2196_c0_g1_i12	gonad	mantle	0.487792732777231	278.1681498459	139.327971289338	-9.08869004648334	0.739261964438484	-12.2942752145875	9.72248931744713e-35	2.73840441656037e-32
TRINITY_DN2063_c1_g1_i5	gonad	mantle	784.869037115757	13.8486529457666	399.358845030762	5.8199221488794	0.475917165062026	12.2288553053574	2.17988851056437e-34	6.09432238264595e-32
TRINITY_DN1191_c1_g1_i5	gonad	mantle	0.550575471463258	249.613873497144	125.082224484304	-8.69742776011235	0.712317161760121	-12.2100494372776	2.747221940652e-34	7.62394488853588e-32
TRINITY_DN1294_c0_g1_i2	gonad	mantle	226.686631874375	1.5223972177123	114.104514546044	7.20333770718698	0.590903909367315	12.1903707066343	3.49826401396524e-34	9.63733433686687e-32
TRINITY_DN4056_c1_g1_i8	gonad	mantle	0.0968746041844295	176.645485321521	88.3711799628527	-9.81481797978571	0.805218943476375	-12.189005312533	3.55736865761338e-34	9.7291454982351e-32
TRINITY_DN18086_c3_g1_i8	gonad	mantle	0	250.639413059858	125.319706529929	-10.6795139897061	0.878621708408987	-12.1548487676735	5.40617389891283e-34	1.46791234023574e-31
TRINITY_DN2524_c0_g1_i8	gonad	mantle	0.264752172701471	325.183706277536	162.724229225119	-9.97403236386373	0.821820488891301	-12.1365097350146	6.76506409595582e-34	1.82376463649689e-31
TRINITY_DN3075_c0_g1_i6	gonad	mantle	430.999813448175	0.128322643746624	215.564068045961	10.6411546230812	0.878638496451681	12.1109587914196	9.24076204191039e-34	2.47350951053746e-31
TRINITY_DN7367_c0_g1_i8	gonad	mantle	4.08476102957517	156.644047537612	80.3644042835938	-5.27181324297286	0.435399182872101	-12.1079998547482	9.58018268442881e-34	2.54630461180079e-31
TRINITY_DN806_c0_g1_i13	gonad	mantle	0.708786204119148	278.387291786175	139.548038995147	-8.47494446237802	0.701014806607769	-12.089537029023	1.19960802641263e-33	3.16612630299759e-31
TRINITY_DN4175_c0_g1_i5	gonad	mantle	0.0923561354631856	375.95515223636	188.023754185912	-10.904005372806	0.904706859907761	-12.0525286764353	1.88089753517427e-33	4.929780192538e-31
TRINITY_DN2142_c0_g1_i5	gonad	mantle	214.183754583582	2.93797865314113	108.560866618361	6.27969157379338	0.521494435221167	12.0417230744373	2.14429432506584e-33	5.58137630459551e-31
TRINITY_DN2260_c0_g1_i4	gonad	mantle	0.425678111462444	1083.55376806068	541.989723086073	-11.1145669463807	0.925752369630933	-12.0059827130787	3.30514402393555e-33	8.54402368160106e-31
TRINITY_DN681_c0_g1_i3	gonad	mantle	0.277068406389557	227.031702639827	113.654385523108	-9.45321952731521	0.789186815451865	-11.9784306354669	4.60967273610439e-33	1.18352563541532e-30
TRINITY_DN580_c0_g1_i14	gonad	mantle	36.566693533018	665.279836251583	350.923264892301	-4.18352337785005	0.349938138897204	-11.9550369417692	6.11063972045891e-33	1.55829570492946e-30
TRINITY_DN3116_c0_g1_i4	gonad	mantle	1.92186144489715	10309.1959240943	5155.5588927696	-12.4098469921546	1.03876688979742	-11.9467101945989	6.75464682898944e-33	1.71096564174308e-30
TRINITY_DN1359_c0_g1_i1	gonad	mantle	59.9442309872679	956.691131010068	508.317680998668	-3.99666135765404	0.334708299552568	-11.9407297727505	7.25835414924758e-33	1.82629868200601e-30
TRINITY_DN1964_c0_g1_i7	gonad	mantle	2.9345745981504	960.240417685191	481.587496141671	-8.39524341699314	0.703537358423622	-11.9329035146107	7.97427276452617e-33	1.98626114422257e-30
TRINITY_DN448_c0_g1_i11	gonad	mantle	1114.33415247271	0.436511172931464	557.385331822819	11.2913555369912	0.946257786718439	11.9326421356583	7.99935599390152e-33	1.98626114422257e-30
TRINITY_DN8830_c0_g1_i7	gonad	mantle	239.085617395619	4.01481205337962	121.550214724499	5.85848116550345	0.492814602018707	11.8877994716582	1.36967807643285e-32	3.37871829808684e-30
TRINITY_DN956_c0_g1_i9	gonad	mantle	110.854417148243	1.80353295272825	56.3289750504858	5.84120403093153	0.492463206216298	11.8611988818632	1.88260010364489e-32	4.6138372150497e-30
TRINITY_DN448_c0_g1_i3	gonad	mantle	534.638392344359	0.40443546320811	267.521413903784	10.2320217598563	0.863962755576133	11.8431282990123	2.33575003094713e-32	5.68747597858108e-30
TRINITY_DN995_c0_g1_i1	gonad	mantle	0.570654283198939	674.974860602701	337.77275744295	-10.1288980773665	0.856886849803692	-11.8205782708499	3.05573834623027e-32	7.39292799124505e-30
TRINITY_DN15128_c0_g1_i1	gonad	mantle	14.0670239976382	232.902608875501	123.48481643657	-4.06158271206091	0.344434917665126	-11.7920178929412	4.29134042332132e-32	1.03161637106365e-29
TRINITY_DN13908_c0_g1_i1	gonad	mantle	0.775794851425612	87.0571441420231	43.9164694967244	-6.93573105284933	0.588631134065694	-11.782813805556	4.78679711688289e-32	1.14343858724933e-29
TRINITY_DN3123_c0_g1_i2	gonad	mantle	385.778737185485	1.19282283639873	193.485780010942	8.27546865616661	0.702649883221064	11.7775137430188	5.09745188273399e-32	1.20998760351035e-29
TRINITY_DN2140_c0_g1_i2	gonad	mantle	0.193388424679103	505.732776891959	252.963082658319	-11.3321058078339	0.965155318053309	-11.7412250607399	7.83433224319175e-32	1.84802104701589e-29
TRINITY_DN1229_c0_g1_i4	gonad	mantle	11.3920651225289	801.13033224126	406.261198681894	-6.13080774833434	0.522996448568735	-11.722465353469	9.77842310412943e-32	2.29228102357797e-29
TRINITY_DN808_c0_g1_i5	gonad	mantle	17.6973236222404	888.703706045546	453.200514833893	-5.63735103356985	0.481325133263065	-11.7121476606724	1.10446038716551e-31	2.57311999582721e-29
TRINITY_DN2793_c0_g1_i12	gonad	mantle	293.702427585501	7.6421625034019	150.672295044451	5.26626829042658	0.450023903919027	11.7021968045816	1.24196061284917e-31	2.87571027301556e-29
TRINITY_DN3545_c0_g1_i5	gonad	mantle	252.820390920152	12.6107692259994	132.715580073075	4.33100450846877	0.370215787420759	11.6985948617758	1.29581382412362e-31	2.98211008232156e-29
TRINITY_DN8502_c0_g1_i17	gonad	mantle	44.5025993749834	257.821520668065	151.162060021524	-2.5305583710288	0.216432271146784	-11.6921490386827	1.39803628163841e-31	3.19785971767253e-29
TRINITY_DN964_c0_g1_i18	gonad	mantle	0.502964033222395	1152.05789947191	576.280431752565	-11.4057527348421	0.975897257958514	-11.6874523847949	1.47752389330073e-31	3.35931968559977e-29
TRINITY_DN2031_c0_g2_i1	gonad	mantle	377.84894273961	0.936889264468256	189.392916002039	8.59766590635616	0.737263291745445	11.6615949859669	2.00255515983278e-31	4.52577466122209e-29
TRINITY_DN2826_c0_g1_i8	gonad	mantle	226.77705953051	11.7242921729782	119.250675851744	4.25574156654345	0.365353108355911	11.6482971383336	2.34089747412358e-31	5.2589376469269e-29
TRINITY_DN2383_c0_g1_i1	gonad	mantle	1.67756939242986	362.676373472616	182.176971432523	-7.77692346273634	0.668083943502685	-11.6406381838229	2.56092164482122e-31	5.71918962833388e-29
TRINITY_DN9342_c0_g1_i3	gonad	mantle	1.10104101571431	135.402177602618	68.2516093091661	-6.83858969678577	0.588976861296939	-11.6109649566318	3.62501411072058e-31	8.047957798048e-29
TRINITY_DN2780_c0_g2_i1	gonad	mantle	5.93877972665978	140.71159820265	73.3251889646547	-4.53624011534004	0.39114543851037	-11.5973233194685	4.2516895397249e-31	9.38405067884778e-29
TRINITY_DN2140_c0_g1_i3	gonad	mantle	0.103191869514431	404.874095995671	202.488643932593	-11.0109021877709	0.950517051391845	-11.584118529644	4.96042970151623e-31	1.08846824299201e-28
TRINITY_DN5993_c0_g1_i4	gonad	mantle	3.23207329365448	163.473309334486	83.3526913140702	-5.61729659209059	0.485316839187625	-11.5744934824298	5.54980618380313e-31	1.21075598259594e-28
TRINITY_DN8892_c0_g1_i1	gonad	mantle	0.27371037152446	213.085314411229	106.679512391377	-9.72486987215398	0.84083294680256	-11.5657573946582	6.14466859816801e-31	1.33282805880493e-28
TRINITY_DN4909_c0_g1_i2	gonad	mantle	0.549019066998108	163.521800335529	82.0354097012636	-8.08659677566501	0.700089033492872	-11.5508119521877	7.3126291165262e-31	1.57710427494818e-28
TRINITY_DN627_c0_g1_i4	gonad	mantle	78.3262681429153	2.47784574494514	40.4020569439302	4.95842412088817	0.429492585935696	11.5448421771605	7.8385218906173e-31	1.68091757497544e-28
TRINITY_DN3451_c0_g1_i6	gonad	mantle	3.60959639366743	229.647094734862	116.628345564265	-5.96566824891634	0.517189812569221	-11.5347752487253	8.81170050000106e-31	1.87893333486463e-28
TRINITY_DN3744_c0_g1_i4	gonad	mantle	0.749226864691342	135.978648889451	68.3639378770712	-7.4084703352837	0.642401867988088	-11.5324545342404	9.0525362173428e-31	1.91944281974692e-28
TRINITY_DN448_c0_g1_i2	gonad	mantle	802.462669628591	0.382250452461389	401.422460040526	10.8176985501964	0.939665927932822	11.5122813636484	1.14411099966324e-30	2.4123484552676e-28
TRINITY_DN4240_c0_g1_i1	gonad	mantle	322.266732288845	16.4619646039777	169.364348446411	4.27637706294915	0.371513059759573	11.5107045381302	1.16522536737561e-30	2.44321865641612e-28
TRINITY_DN10913_c0_g1_i10	gonad	mantle	0	388.156713111961	194.07835655598	-11.3116158863191	0.983304929897796	-11.5036704712696	1.26422491208853e-30	2.63615340508537e-28
TRINITY_DN3504_c0_g1_i1	gonad	mantle	0.388375173307393	169.201052451696	84.7947138125019	-8.67696018929878	0.754881809597583	-11.494461886589	1.40654799832254e-30	2.90107030746684e-28
TRINITY_DN37645_c0_g1_i1	gonad	mantle	2.07702130031818	92.0042412459246	47.0406312731214	-5.4372892197138	0.473035804848708	-11.4944559459993	1.40664476250976e-30	2.90107030746684e-28
TRINITY_DN1376_c0_g2_i1	gonad	mantle	0.172396037238286	438.049740591483	219.111068314361	-10.7643387003728	0.937466647303741	-11.4823697795886	1.61784464737093e-30	3.3185159065801e-28
TRINITY_DN871_c0_g1_i9	gonad	mantle	4956.93747059965	58.0473888999938	2507.49242974982	6.41257340991585	0.559126263524277	11.4689182538059	1.89007165141581e-30	3.85595050095867e-28
TRINITY_DN17078_c0_g1_i1	gonad	mantle	1.73782095483386	71.8468635363364	36.7923422455851	-5.45567056318399	0.47652510092615	-11.4488629299498	2.38250153915559e-30	4.83442866079625e-28
TRINITY_DN266_c0_g1_i13	gonad	mantle	141.18222273493	16.3578994841886	78.7700611095592	3.09269783934974	0.270207963569011	11.4456206193933	2.47328094784522e-30	4.99179516222322e-28
TRINITY_DN2773_c1_g1_i1	gonad	mantle	0.0968746041844295	1520.02149975525	760.059187179715	-12.9198114914279	1.13457736664427	-11.3873340604711	4.83558810820891e-30	9.70770033936281e-28
TRINITY_DN417_c0_g1_i1	gonad	mantle	0	186.902630370179	93.4513151850894	-24.8516962640205	2.18249909751858	-11.3868071204593	4.86491210087063e-30	9.714894841855e-28
TRINITY_DN6620_c0_g1_i5	gonad	mantle	7.99713718239405	1527.05314381035	767.525140496374	-7.56682160986201	0.665187252611959	-11.3754759733439	5.53997968389946e-30	1.10047322752491e-27
TRINITY_DN2231_c0_g1_i5	gonad	mantle	278.142219090476	16.7624236644109	147.452321377443	4.0533269853719	0.356618149261519	11.3660143034377	6.17430778588367e-30	1.22005614897812e-27
TRINITY_DN850_c0_g1_i3	gonad	mantle	0.103191869514431	856.536539329037	428.319865599276	-12.0925759495229	1.06804307230855	-11.3221800347294	1.01905742485953e-29	2.00319090255461e-27
TRINITY_DN1444_c0_g1_i5	gonad	mantle	0.826436958952286	161.693663774942	81.2600503669473	-7.64304391800428	0.675515637262541	-11.3143848882269	1.11380729627764e-29	2.17809922156015e-27
TRINITY_DN2147_c0_g1_i6	gonad	mantle	281.58849532355	7.83691733416154	144.712706328856	5.17451392082285	0.458418425535566	11.2877529186954	1.50843836138104e-29	2.93461240387851e-27
TRINITY_DN3995_c0_g1_i10	gonad	mantle	1.15669704770473	969.877447484703	121.059024512755	-7.65101337757229	0.678417889589487	-11.2777293980292	1.69053096880258e-29	3.27200101664343e-27
TRINITY_DN2221_c0_g1_i1	gonad	mantle	0	299.869638814891	149.934819407445	-10.9395320317251	0.970079023703622	-11.276949366413	1.7055838128363e-29	3.28429307469732e-27
TRINITY_DN8906_c0_g1_i10	gonad	mantle	0.958818461144895	77.050956954119	39.0048877076319	-6.2557800160594	0.555037611503324	-11.2709118921069	1.82668151861076e-29	3.49962506981764e-27
TRINITY_DN3906_c0_g1_i1	gonad	mantle	141.660615478902	7.71275112337828	74.6866833011401	4.20076619152936	0.372897740511831	11.2651961520697	1.94917414905712e-29	3.71544094614716e-27
TRINITY_DN255_c0_g2_i1	gonad	mantle	19.9733007582809	243.023102186176	131.498201472228	-3.62157906011134	0.322594400766189	-11.2264163652865	3.02500161177209e-29	5.73716637344231e-27
TRINITY_DN4585_c0_g1_i9	gonad	mantle	1.6107564121683	401.166250130849	201.388503271509	-7.8773444047486	0.702396860424796	-11.2149481989207	3.44387987195178e-29	6.49894570636021e-27
TRINITY_DN3279_c1_g1_i4	gonad	mantle	0.0803219468453576	359.086535691213	179.583428819029	-10.8378180587805	0.966937085104071	-11.2084004489434	3.70834251377547e-29	6.96319717188625e-27
TRINITY_DN1487_c0_g1_i11	gonad	mantle	0.812025883883958	985.58561105596	493.198818469922	-10.5121280374307	0.937949784718596	-11.2075595183217	3.74373594491648e-29	6.97514199914533e-27
TRINITY_DN3582_c0_g1_i2	gonad	mantle	0	59.0931984753944	29.5465992376972	-8.58942186539554	0.766408193192422	-11.2073721832446	3.75166611686318e-29	6.97514199914533e-27
TRINITY_DN7868_c0_g1_i7	gonad	mantle	0.810986071091727	418.181207391581	209.496096731336	-8.99902321844224	0.804878528318064	-11.1805979434528	5.07469074220169e-29	9.38867539177334e-27
TRINITY_DN4266_c0_g1_i2	gonad	mantle	4.71935239569939	479.83089561996	242.27512400783	-6.64846528586806	0.595709085499445	-11.1605907106385	6.35677841012483e-29	1.17032941831674e-26
TRINITY_DN3279_c0_g1_i4	gonad	mantle	0.306778867067143	456.589199454419	228.447989160743	-10.4629340703447	0.938512090962891	-11.1484275707199	7.28829128238054e-29	1.33531402708547e-26
TRINITY_DN6493_c0_g1_i12	gonad	mantle	3.0013478834456	92.8594479840994	47.9303979337725	-4.91007911594178	0.441461961348081	-11.1223152747929	9.77030657758826e-29	1.78140536643158e-26
TRINITY_DN2249_c0_g1_i5	gonad	mantle	311.989290929659	47.4704394139146	179.729865171787	2.71108018248483	0.243832987279372	11.1185947920107	1.01863711435781e-28	1.84833663317753e-26
TRINITY_DN6307_c0_g1_i4	gonad	mantle	306.471403407924	9.24932576283764	157.860364585381	5.03885251471246	0.453638010741241	11.1076505835104	1.15149300490042e-28	2.07940904262926e-26
TRINITY_DN28346_c0_g1_i1	gonad	mantle	0.901053251266649	63.5069450976645	32.2039991744656	-6.12224378115225	0.552412261370439	-11.0827441917455	1.5213687423834e-28	2.73426186071591e-26
TRINITY_DN1119_c0_g2_i10	gonad	mantle	0.284548939366894	129.193756738074	64.7391528387204	-8.64193826400807	0.780070282790734	-11.0784097980136	1.59683420126902e-28	2.8562898779287e-26
TRINITY_DN2508_c0_g1_i1	gonad	mantle	0	556.157442693498	278.078721346749	-11.8300676662009	1.06849711304452	-11.071688937458	1.72125597119561e-28	3.06432277664457e-26
TRINITY_DN756_c0_g1_i9	gonad	mantle	0.301493825138893	1414.8082209482	707.554857386671	-12.0944407809093	1.0956955596038	-11.0381398143866	2.50158354300991e-28	4.43261812583474e-26
TRINITY_DN8595_c0_g2_i8	gonad	mantle	2.00091844075114	142.837282123926	72.4191002823388	-6.10093598593621	0.553293267624921	-11.0265863384263	2.84458385341947e-28	5.01683569139055e-26
TRINITY_DN4203_c0_g1_i2	gonad	mantle	0	260.938868975694	130.469434487847	-10.7383705075525	0.975226226186443	-11.011158456581	3.37634110773864e-28	5.92697051573356e-26
TRINITY_DN2496_c0_g1_i7	gonad	mantle	0.382619164326718	138.211874608062	69.2972468861944	-8.74149205770426	0.79422660880232	-11.0062946277842	3.56360253128332e-28	6.22673549702291e-26
TRINITY_DN1027_c0_g1_i4	gonad	mantle	173.637269739346	0.275515149836252	86.9563924445913	8.97143084373691	0.815620260267376	10.9995193606347	3.84174084455546e-28	6.68179644954896e-26
TRINITY_DN446_c0_g1_i3	gonad	mantle	151.118480115884	0	75.5592400579422	9.49109291866255	0.865413434745993	10.9671199193346	5.4996360254085e-28	9.5214340766499e-26
TRINITY_DN6848_c0_g1_i6	gonad	mantle	114.775220696636	6.52093960082479	60.6480801487304	4.1421454741842	0.37805545810149	10.9564493394306	6.18797801414339e-28	1.06642313337808e-25
TRINITY_DN18051_c0_g1_i4	gonad	mantle	0	311.464508799538	155.732254399769	-10.9936411943744	1.00414326648778	-10.9482795545971	6.77216500954369e-28	1.16179568995545e-25
TRINITY_DN1986_c0_g1_i1	gonad	mantle	1223.598552011	0.521727529961163	612.060139770481	11.0775734846419	1.01288537907646	10.9366505958871	7.69919662788529e-28	1.31485556167261e-25
TRINITY_DN20231_c0_g1_i7	gonad	mantle	4.3905182719168	105.579473455216	54.9849958635665	-4.56255545539915	0.41744652923383	-10.9296763438736	8.31444424930737e-28	1.4135304272854e-25
TRINITY_DN795_c0_g1_i5	gonad	mantle	669.812709213527	23.7282482728997	346.770478743213	4.81803759068955	0.441413146885928	10.9150296602621	9.76974056464836e-28	1.65349573269488e-25
TRINITY_DN850_c0_g1_i1	gonad	mantle	0.214704776674215	222.13868357848	111.176694177577	-9.78523323049254	0.896869152008515	-10.9104357180518	1.02762617963189e-27	1.73145836034227e-25
TRINITY_DN19363_c0_g1_i3	gonad	mantle	130.210061726275	8.70250711068298	69.4562844184789	3.91450577210092	0.359437249190256	10.8906513749467	1.27723451426583e-27	2.1424615572187e-25
TRINITY_DN1542_c0_g1_i2	gonad	mantle	0.759919301380913	247.856731419355	124.308325360368	-8.28118912850933	0.761193498121766	-10.8792168468898	1.4480165930527e-27	2.418187710398e-25
TRINITY_DN2844_c0_g1_i3	gonad	mantle	179.003196953686	0.414162723359497	89.7086798385229	8.65342557319439	0.795621463860366	10.8763098612346	1.49492966529957e-27	2.4855346003408e-25
TRINITY_DN2991_c1_g1_i1	gonad	mantle	428.058620087342	10.9410918416875	219.499855964515	5.29369911137368	0.487496399685011	10.8589501682354	1.8081591525384e-27	2.9878275719871e-25
TRINITY_DN2229_c0_g1_i2	gonad	mantle	5.70941629697527	685.000430036294	345.354923166635	-6.90300144975392	0.635710849910984	-10.8587126532771	1.81286766463104e-27	2.9878275719871e-25
TRINITY_DN3735_c1_g1_i9	gonad	mantle	2.19432134582083	55.9954422258062	29.0948817858135	-4.89259630275979	0.450591823464759	-10.8581559805921	1.82395088082044e-27	2.99302409321414e-25
TRINITY_DN71_c0_g2_i11	gonad	mantle	0.78371323745637	845.191667413262	422.987690325359	-10.0378659917237	0.925019654537239	-10.8515164434483	1.96143774748129e-27	3.20470058291943e-25
TRINITY_DN4444_c0_g1_i1	gonad	mantle	463.657947199138	0.27729514704649	231.967621173092	10.3869879907348	0.957594376980562	10.8469600912722	2.06168543105532e-27	3.35397118702112e-25
TRINITY_DN7571_c0_g1_i1	gonad	mantle	1798.84309079056	3.36351218531803	901.10330148794	9.05781251313517	0.83530392721635	10.8437327037601	2.1357517223631e-27	3.45955113757203e-25
TRINITY_DN3578_c0_g1_i1	gonad	mantle	33.8674251697155	660.437288614184	347.15235689195	-4.29383448240413	0.396971144327498	-10.8164901750686	2.87580482669146e-27	4.63840281064055e-25
TRINITY_DN4712_c0_g1_i5	gonad	mantle	456.322392380249	17.9860427447537	237.154217562501	4.66407463001071	0.431386467198101	10.8118241638509	3.02592231927982e-27	4.85976000741527e-25
TRINITY_DN1017_c0_g1_i9	gonad	mantle	197.821185133422	2.3962809766145	100.108733055018	6.31846588892304	0.584495312498414	10.8101224318034	3.08258381548916e-27	4.92978298153355e-25
TRINITY_DN1623_c0_g1_i5	gonad	mantle	1140.11881257829	69.4657046214273	604.792258599861	4.03729788068215	0.373950207177565	10.7963515013246	3.5815387010838e-27	5.70356260153185e-25
TRINITY_DN23019_c0_g1_i2	gonad	mantle	41.7172788830012	977.022124601821	509.369701742411	-4.55496387600554	0.421915453515632	-10.7959161913864	3.59855305024597e-27	5.70657937909174e-25
TRINITY_DN389_c0_g1_i4	gonad	mantle	0	191.350596450174	95.6752982250871	-10.2912817282166	0.953917356354617	-10.7884416397922	3.90352390138185e-27	6.16430121698551e-25
TRINITY_DN3421_c0_g1_i5	gonad	mantle	206.520563068365	7.34580086240347	106.933181965384	4.83855781065238	0.449243021669984	10.770468493124	4.74580111971387e-27	7.46316774417671e-25
TRINITY_DN4468_c0_g1_i1	gonad	mantle	0.356544218024142	145.613150534321	72.9848473761724	-8.47412789625564	0.787745441099801	-10.757444542522	5.4665046680905e-27	8.56086386651749e-25
TRINITY_DN2564_c0_g1_i5	gonad	mantle	0	149.646350729478	74.8231753647388	-9.93686336121935	0.925076639507869	-10.7416650003244	6.48638923509445e-27	1.01160868806171e-24
TRINITY_DN573_c0_g1_i1	gonad	mantle	0	66.2410247050615	33.1205123525307	-8.76081405208841	0.816066837329044	-10.7354124090647	6.940836369091e-27	1.07802899688161e-24
TRINITY_DN3737_c1_g1_i8	gonad	mantle	321.595605212681	17.2467093678383	169.42115729026	4.22151143690011	0.393289677009216	10.7338475522743	7.05942631557628e-27	1.09195437705934e-24
TRINITY_DN769_c0_g1_i4	gonad	mantle	904.633142141519	22.6123582400168	463.622750190768	5.31975349708128	0.495816625208056	10.7292761610182	7.41749084293345e-27	1.14265689548569e-24
TRINITY_DN37_c0_g1_i10	gonad	mantle	0.0803219468453576	1711.26229843854	855.671310192692	-13.0909058809331	1.22108936053693	-10.7206780306208	8.1404373977085e-27	1.24892840757851e-24
TRINITY_DN6808_c0_g1_i10	gonad	mantle	6.53583290944607	56.2058377608362	31.3708353351411	-3.13843011236388	0.293247126635032	-10.7023388374744	9.92411661062525e-27	1.51642108954744e-24
TRINITY_DN842_c3_g1_i1	gonad	mantle	91.975684367967	1.30933489730403	46.6425096326355	6.18086970353722	0.578708698760501	10.6804506598495	1.25660142361426e-26	1.91236495685682e-24
TRINITY_DN8438_c0_g1_i10	gonad	mantle	0.0968746041844295	89.0935524985675	44.595213551376	-8.82871156018927	0.829050248163771	-10.6491875248136	1.75893495182788e-26	2.66609329124047e-24
TRINITY_DN12759_c0_g1_i2	gonad	mantle	3.12909429054865	81.3591634067789	42.2441288486638	-4.69663497758725	0.441068365594332	-10.6483151909084	1.77549327487651e-26	2.68042668721557e-24
TRINITY_DN2343_c0_g1_i6	gonad	mantle	0.296580294193533	104.446582451073	52.3715813726332	-8.69258529039401	0.816712354518555	-10.6433865513375	1.87199176643576e-26	2.81484913341907e-24
TRINITY_DN3212_c0_g2_i1	gonad	mantle	2.45386444065288	617.731521271601	310.092692856127	-7.95039476861916	0.747680853811102	-10.6334069250191	2.08359004866782e-26	3.120589508604e-24
TRINITY_DN257_c0_g2_i1	gonad	mantle	203.623940351284	1.47199966436335	102.547970007824	7.06212886716846	0.664698876847741	10.6245536334585	2.29105556975443e-26	3.41774779895936e-24
TRINITY_DN1514_c0_g1_i11	gonad	mantle	0.644518632750497	127.351448721146	63.9979836769484	-7.51234948736656	0.707529927838216	-10.6177126815254	2.46527771716323e-26	3.66316974807774e-24
TRINITY_DN11834_c0_g1_i1	gonad	mantle	0.89233998518837	1260.63838452337	630.765362254279	-10.4366601668947	0.984092557910163	-10.605364386718	2.81365044858719e-26	4.1644233423756e-24
TRINITY_DN1460_c0_g1_i1	gonad	mantle	0.160643893690715	160.915001812941	80.5378228533157	-9.31966192494174	0.87926913695284	-10.5993279341518	3.00129221994917e-26	4.42479574083287e-24
TRINITY_DN7155_c0_g1_i7	gonad	mantle	0.0920740903929281	90.8232252610211	45.457649675707	-8.85368461123131	0.836809971702005	-10.5802809605909	3.67853487884498e-26	5.4017534268308e-24
TRINITY_DN1242_c0_g1_i5	gonad	mantle	441.519415775899	0.293682791343732	220.906549283621	10.3161275501876	0.975066320622635	10.5799239826068	3.69257692788497e-26	5.4017534268308e-24
TRINITY_DN45925_c0_g2_i1	gonad	mantle	0.36822608728616	156.825396159746	78.5968111235158	-8.57488139310977	0.811881298418706	-10.5617427200392	4.48261293611183e-26	6.53215356890859e-24
TRINITY_DN6272_c0_g1_i5	gonad	mantle	145.72808266596	2.58055369414279	74.1543181800514	5.78886776814091	0.548606047681521	10.5519576253404	4.97495766898842e-26	7.22172509011388e-24
TRINITY_DN3582_c0_g1_i9	gonad	mantle	0.103191869514431	91.2923297809054	45.6977608252099	-8.86299291137457	0.840614063788731	-10.5434744589309	5.44493222868068e-26	7.87366406800254e-24
TRINITY_DN4489_c0_g1_i5	gonad	mantle	3.35502510430073	276.413666778972	139.884345941636	-6.38386220311769	0.605901455544305	-10.5361394079881	5.88660404309914e-26	8.47985533567358e-24
TRINITY_DN4055_c0_g1_i1	gonad	mantle	0.282576307683247	277.896375084991	139.089475696337	-9.74751139062013	0.925282902807731	-10.5346282321242	5.98191678254614e-26	8.58439175691469e-24
TRINITY_DN3116_c2_g1_i2	gonad	mantle	0.0803219468453576	340.143165768351	170.111743857598	-10.7600160484346	1.02216291437714	-10.526713400663	6.50667224727874e-26	9.30207666503009e-24
TRINITY_DN3735_c0_g1_i4	gonad	mantle	206.702445008913	20.2568589851972	113.479651997055	3.34310403924499	0.317675206233385	10.5236542658886	6.72150259396709e-26	9.57294154345305e-24
TRINITY_DN3697_c0_g1_i5	gonad	mantle	0	86.5991645734511	43.2995822867256	-9.14911877819361	0.869458633833198	-10.5227763831129	6.78444071254945e-26	9.62625418695644e-24
TRINITY_DN5445_c0_g1_i2	gonad	mantle	569.684030677789	0.270798201725881	284.977414439758	10.6840119331789	1.0163196283223	10.5124526137665	7.56988489283064e-26	1.07004717462627e-23
TRINITY_DN5307_c0_g1_i1	gonad	mantle	0.958631853681114	242.269633196389	121.614132525035	-7.92654678477882	0.754043241512875	-10.5120586571075	7.60157954998355e-26	1.07051796781895e-23
TRINITY_DN2253_c0_g1_i5	gonad	mantle	1.03592623977501	327.783750830556	164.409838535165	-8.30667923233772	0.79107966302512	-10.5004332946351	8.59845298132735e-26	1.20640450714222e-23
TRINITY_DN1739_c0_g1_i10	gonad	mantle	18.9808960439669	507.11463601645	263.047766030208	-4.73006775440975	0.450483783450446	-10.4999734245263	8.64044483041649e-26	1.20780618070214e-23
TRINITY_DN2577_c0_g1_i4	gonad	mantle	51.1913225163543	884.061885178129	467.626603847242	-4.10793509340007	0.391248218526167	-10.499562423248	8.67814632177089e-26	1.20859999437741e-23
TRINITY_DN1139_c0_g1_i5	gonad	mantle	113.73580337445	2.06388500988233	57.8998441921662	5.70177887761534	0.543747114361868	10.486085768578	1.00089345290118e-25	1.38881326100722e-23
TRINITY_DN411_c0_g1_i5	gonad	mantle	207.367742084487	0.12714031616162	103.747441200324	9.58765366322996	0.914573083472631	10.4832012186775	1.03190526031326e-25	1.42205787879905e-23
TRINITY_DN947_c0_g1_i7	gonad	mantle	153.636178658732	26.5639241053593	90.1000513820457	2.52844781094473	0.241191447379783	10.4831570041677	1.0323879465607e-25	1.42205787879905e-23
TRINITY_DN1766_c0_g1_i12	gonad	mantle	0.391096009955233	481.251695876392	240.821395943174	-10.172741905317	0.970720991032455	-10.4795734297425	1.07226282687859e-25	1.4716124949837e-23
TRINITY_DN1546_c0_g1_i6	gonad	mantle	32.2145480505699	191.391435051427	111.802991550998	-2.583370325707	0.246845306163215	-10.4655436469951	1.24360598740107e-25	1.69364178064798e-23
TRINITY_DN9712_c0_g1_i5	gonad	mantle	0	239.387322075114	119.693661037557	-10.6143167005297	1.01424400779566	-10.4652496035926	1.24747324337863e-25	1.69364178064798e-23
TRINITY_DN3371_c0_g1_i14	gonad	mantle	372.04623613498	0	186.02311806749	10.7895305677331	1.03098667215363	10.4652473782176	1.24750255688659e-25	1.69364178064798e-23
TRINITY_DN1478_c0_g1_i5	gonad	mantle	8.09209311389187	213.426830824531	110.759461969211	-4.80380569168426	0.459242482672125	-10.4602816005459	1.31464369568948e-25	1.77839721730152e-23
TRINITY_DN4008_c0_g1_i5	gonad	mantle	240.926737402016	11.3375855518088	126.132161476912	4.42485451693812	0.423246667865002	10.454552517232	1.39656457732603e-25	1.88246929562282e-23
TRINITY_DN521_c0_g1_i6	gonad	mantle	538.977108586089	17.9477035911206	278.462406088605	4.89551953415159	0.468369548760865	10.4522583654367	1.43076986501244e-25	1.92171232189678e-23
TRINITY_DN1976_c0_g1_i12	gonad	mantle	648.161715197027	30.3352198122825	339.248467504655	4.41209879115169	0.422171713630671	10.4509578654801	1.45052742639055e-25	1.94134064279547e-23
TRINITY_DN7447_c0_g1_i1	gonad	mantle	1173.13320698202	97.5161984298963	635.324702705956	3.58891375177132	0.343635808682729	10.4439457736632	1.56180957217189e-25	2.08109002691038e-23
TRINITY_DN30921_c0_g1_i1	gonad	mantle	619.44820394144	36.0975978206869	327.772900881064	4.09665792113024	0.392261422140317	10.4436931339754	1.56597310063735e-25	2.08109002691038e-23
TRINITY_DN3287_c0_g1_i2	gonad	mantle	105.322610675529	0.12714031616162	52.7248754958451	8.60830582933668	0.826035150242109	10.421234286233	1.98362001009195e-25	2.62686969897861e-23
TRINITY_DN806_c0_g1_i8	gonad	mantle	1.01596267401151	585.058323649825	293.037143161918	-9.10184286652834	0.873720412505483	-10.4173403027496	2.0665140140592e-25	2.72707594121057e-23
TRINITY_DN6832_c0_g1_i5	gonad	mantle	0.0920740903929281	53.8462543016577	26.9691641960253	-8.09544074626209	0.778115266364648	-10.4039094157399	2.37965233332186e-25	3.12936719039142e-23
TRINITY_DN12309_c0_g2_i1	gonad	mantle	0	47.9218665470313	23.9609332735156	-8.29393737760659	0.797596743130781	-10.3986600359609	2.5144408484315e-25	3.29513980907991e-23
TRINITY_DN3696_c0_g1_i4	gonad	mantle	11.7713947517966	440.502552413472	226.136973582634	-5.25359439923381	0.505386170057486	-10.3952080814484	2.60717259042706e-25	3.40484110407952e-23
TRINITY_DN3697_c0_g1_i1	gonad	mantle	0.290263028863532	80.9897172018276	40.6399901153455	-8.33212013417006	0.801960765734179	-10.3896854935817	2.76262558463107e-25	3.59541430397055e-23
TRINITY_DN20798_c0_g2_i1	gonad	mantle	0	264.702484819916	132.351242409958	-25.3351661560811	2.43948907262161	-10.3854394923993	2.88835934303942e-25	3.74613258848776e-23
TRINITY_DN12483_c0_g1_i2	gonad	mantle	12.3199836705696	92.7215075136588	52.5207455921142	-2.89766279818302	0.279143507164058	-10.3805487995105	3.04022445209181e-25	3.92959422160443e-23
TRINITY_DN5756_c0_g1_i13	gonad	mantle	16.1612141485412	301.036740050399	158.59897709947	-4.21291791172494	0.405956500994816	-10.3777569798759	3.13043594735187e-25	4.03238612713155e-23
TRINITY_DN6472_c0_g2_i8	gonad	mantle	240.306647471269	0.127969820138149	120.217308645704	9.80017294546755	0.94686393482381	10.3501385838411	4.17880486280719e-25	5.36450520857378e-23
TRINITY_DN1048_c0_g1_i1	gonad	mantle	200.721953609041	5.05649168502149	102.889222647031	5.27853001460117	0.510410587765366	10.3417329912986	4.56211779950552e-25	5.83672711826906e-23
TRINITY_DN7165_c0_g1_i6	gonad	mantle	0	166.375303314643	83.1876516573216	-10.0893790228281	0.978315477812574	-10.3130117550497	6.15418947541922e-25	7.8470074047727e-23
TRINITY_DN4404_c0_g1_i5	gonad	mantle	98.7495483600062	8.60067933595838	53.6751138479823	3.48606359997952	0.3380561946194	10.3120831845851	6.21395405006467e-25	7.8965337965502e-23
TRINITY_DN3705_c0_g1_i1	gonad	mantle	12.9205068581328	521.57601614983	267.248261503981	-5.35598137273797	0.519445463510383	-10.3109599543762	6.28701628559239e-25	7.96256941781302e-23
TRINITY_DN2639_c0_g1_i6	gonad	mantle	960.017536246883	199.790022140333	579.903779193608	2.26646910581913	0.219823462100083	10.3104058327825	6.3233728697776e-25	7.98183073080756e-23
TRINITY_DN1993_c0_g1_i4	gonad	mantle	1.70861466020833	120.958364315531	61.3334894878697	-6.08337368021295	0.590312574371038	-10.3053432102384	6.66533309630812e-25	8.38543339069537e-23
TRINITY_DN2515_c0_g2_i1	gonad	mantle	13.9065790663784	110.139182894331	62.0228809803548	-3.04076274180216	0.295113235317527	-10.3037152452022	6.77914158087167e-25	8.48938113702235e-23
TRINITY_DN3361_c0_g1_i6	gonad	mantle	15.1120626516622	149.006670779639	82.0593667156505	-3.30121228271614	0.320396563104697	-10.3035196467991	6.79294447400972e-25	8.48938113702235e-23
TRINITY_DN7232_c0_g1_i5	gonad	mantle	0.46721464714861	87.8693691963701	44.1682919217593	-7.43943361804664	0.72207906218852	-10.3027964770212	6.84421899587624e-25	8.52523146344426e-23
TRINITY_DN5128_c0_g1_i2	gonad	mantle	0.103191869514431	79.8940582512712	39.9986250603928	-8.67020429369005	0.842066333119492	-10.2963435927556	7.31905715661756e-25	9.08670576332434e-23
TRINITY_DN4237_c0_g1_i4	gonad	mantle	0.0803219468453576	70.3261535053576	35.2032377261015	-8.48935909239472	0.825436765034705	-10.2846873946035	8.26097045031688e-25	1.02224769421593e-22
TRINITY_DN4336_c0_g1_i4	gonad	mantle	235.434896546565	12.8156959083498	124.125296227457	4.20431965876598	0.408990703725929	10.2797438192712	8.69584279876919e-25	1.07254411408871e-22
TRINITY_DN1940_c0_g1_i4	gonad	mantle	2.0616886866374	121.310933893576	61.6863112901066	-5.85446043476752	0.570205184125992	-10.2672872814042	9.89478688046521e-25	1.21644640535022e-22
TRINITY_DN4234_c0_g1_i1	gonad	mantle	936.27921047503	182.237261351743	559.258235913386	2.36257971233143	0.230268491912249	10.2601085051262	1.06586905760874e-24	1.30610486922951e-22
TRINITY_DN6472_c0_g1_i1	gonad	mantle	241.991288500574	0.418343531423984	121.204816015999	9.08894894615671	0.886749925036756	10.2497318460782	1.18672305882214e-24	1.44949196395033e-22
TRINITY_DN6709_c0_g1_i8	gonad	mantle	33.8409357200046	113.803200393123	73.822068056564	-1.75330759255911	0.171088807721294	-10.2479385759428	1.208943087453e-24	1.47186870989197e-22
TRINITY_DN1412_c0_g1_i7	gonad	mantle	570.368908527944	37.2733504652171	303.82112949658	3.93320167670556	0.383976537054065	10.2433385823044	1.26784317166068e-24	1.5386153371324e-22
TRINITY_DN2682_c0_g1_i4	gonad	mantle	114.215542463236	0.266970217269869	57.2412563402528	8.36576579578686	0.816819386476416	10.2418795810846	1.28711206017195e-24	1.55699305689133e-22
TRINITY_DN2199_c0_g1_i6	gonad	mantle	309.799012021639	61.1516803061886	185.475346163914	2.33833864856779	0.228444871765036	10.2358990617783	1.36917493774824e-24	1.65097126199662e-22
TRINITY_DN10332_c0_g1_i1	gonad	mantle	7.03395691452887	189.132846462627	98.083401688578	-4.77705327926047	0.466925616465596	-10.2308657113749	1.44224280358467e-24	1.73353910486919e-22
TRINITY_DN3152_c0_g1_i5	gonad	mantle	159.91512411528	15.8173415412483	87.8662328282641	3.34020420181415	0.32711056611338	10.2112390972305	1.76595064632351e-24	2.11588918392197e-22
TRINITY_DN88_c0_g1_i5	gonad	mantle	1.83608229030449	4650.19100554287	316.567443197302	-8.4258513590275	0.826005074865342	-10.2007258979627	1.96796082682503e-24	2.35046764322881e-22
TRINITY_DN666_c0_g1_i11	gonad	mantle	2.00619109174736	168.284803846209	85.1454974689781	-6.33890235803555	0.621833373525771	-10.1938921709753	2.11137914951725e-24	2.5085048963857e-22
TRINITY_DN26870_c0_g1_i2	gonad	mantle	3.91600517731057	81.8106640346404	42.8633346059755	-4.4730207963548	0.438798546992732	-10.1937912671094	2.11357256385632e-24	2.5085048963857e-22
TRINITY_DN482_c0_g1_i4	gonad	mantle	0.533740769053929	239.524575904807	120.029158336931	-8.66657244531639	0.85203609409204	-10.1716024771836	2.65504161093761e-24	3.14127211536073e-22
TRINITY_DN1409_c1_g1_i1	gonad	mantle	364.83234876518	12.8535135048685	188.842931135024	4.81090606620811	0.473001067932088	10.1710258017828	2.67080926928756e-24	3.15005260754534e-22
TRINITY_DN13345_c0_g1_i1	gonad	mantle	1.05769439296557	56.0852784055984	28.571486399282	-5.7822892175602	0.568823028241508	-10.1653571154387	2.83082731680329e-24	3.3283826975324e-22
TRINITY_DN2672_c0_g1_i2	gonad	mantle	81.7926562691866	2.80437478961485	42.2985155294007	4.81171904886797	0.473409987589812	10.1639576160296	2.87177290858526e-24	3.36603891664052e-22
TRINITY_DN14366_c0_g2_i2	gonad	mantle	90.0921775458963	1.81933679624171	45.955757171069	5.6158066247648	0.552582907744783	10.1628308549828	2.90516477280482e-24	3.39463556827243e-22
TRINITY_DN2075_c0_g2_i6	gonad	mantle	618.223622705039	0	309.111811352519	26.7493978585344	2.6364336369651	10.1460539281113	3.45033741819659e-24	4.01921712461653e-22
TRINITY_DN2700_c0_g1_i4	gonad	mantle	0	363.389878396045	181.694939198022	-11.2160446466134	1.10667040509069	-10.1349458655617	3.86587641744039e-24	4.48941254606263e-22
TRINITY_DN1353_c1_g1_i4	gonad	mantle	176.62494278262	1.85588981922851	89.2404163009241	6.52202325589936	0.645971876403215	10.0964507808206	5.72777745502249e-24	6.62945635286089e-22
TRINITY_DN2575_c0_g1_i4	gonad	mantle	0.285823298761787	2144.77611085417	1072.53096707647	-12.6946441947304	1.25737147169413	-10.0961764128671	5.74381916004852e-24	6.62945635286089e-22
TRINITY_DN9364_c0_g1_i4	gonad	mantle	0.193749208368859	174.71124807115	87.4524986397596	-9.43787018948108	0.934831640070484	-10.0957967027833	5.76609342430859e-24	6.63487493964191e-22
TRINITY_DN1697_c0_g1_i1	gonad	mantle	197.664034643241	57.1458404553735	127.404937549307	1.78483409979629	0.176848380447984	10.0924537463958	5.96592430141846e-24	6.84394878371233e-22
TRINITY_DN1373_c0_g1_i2	gonad	mantle	1206.06976382679	33.430088396696	619.749926111745	5.16820873431387	0.512259995566133	10.0890344337784	6.17741507866001e-24	7.06509090602382e-22
TRINITY_DN756_c0_g1_i2	gonad	mantle	0.103191869514431	452.943603031286	226.5233974504	-11.1732290854832	1.10797983128135	-10.084325337007	6.48088561513047e-24	7.38977597843668e-22
TRINITY_DN951_c0_g1_i2	gonad	mantle	2058.03634810165	5.08369723765583	1031.56002266965	8.66480995772796	0.85936287294539	10.0828302344853	6.58028884000275e-24	7.48051992166819e-22
TRINITY_DN734_c0_g1_i5	gonad	mantle	4.18325878619501	58.3782718957183	31.2807653409567	-3.80737003772462	0.378853004101003	-10.0497290413713	9.21203627306064e-24	1.04408610515872e-21
TRINITY_DN937_c1_g1_i6	gonad	mantle	367.554449369593	6.00491487470176	66.0086109100477	4.38923793061459	0.436841340583356	10.0476706823425	9.40645090357419e-24	1.06292895210388e-21
TRINITY_DN389_c0_g1_i3	gonad	mantle	0.107352388337107	373.708094848274	186.907723618305	-10.8955313818396	1.08657293754485	-10.0274275249837	1.1548620232948e-23	1.30109858158783e-21
TRINITY_DN3516_c0_g1_i3	gonad	mantle	117.330872860245	26.8053671464563	72.0681200033506	2.1205106481389	0.211691658863299	10.0169778040628	1.28368257311104e-23	1.44192701411776e-21
TRINITY_DN11983_c0_g1_i4	gonad	mantle	3.4285854890105	77.3927775866681	40.4106815378393	-4.56291439275971	0.455850295226694	-10.0096773886931	1.38202471918969e-23	1.54778566622129e-21
TRINITY_DN6472_c0_g2_i7	gonad	mantle	326.493446660326	0.382250452461389	163.437848556394	9.52068432370509	0.951367991160834	10.0073624634861	1.41473959044971e-23	1.57973673440098e-21
TRINITY_DN2221_c0_g1_i7	gonad	mantle	0	169.833844742586	84.9169223712929	-24.7230135583949	2.47073132087146	-10.0063545354153	1.4292223403242e-23	1.59120087222761e-21
TRINITY_DN1050_c0_g1_i6	gonad	mantle	585.961522667264	61.8317713287447	323.896646998004	3.24595381615793	0.324456588632101	10.0042777058181	1.4595284932679e-23	1.62016248214462e-21
TRINITY_DN37_c0_g1_i12	gonad	mantle	0.380854646252319	2446.78399509257	1223.58242486941	-12.8847448983891	1.28975828570129	-9.99004622899804	1.68503141230084e-23	1.86499869686388e-21
TRINITY_DN28_c0_g1_i8	gonad	mantle	526.349472232386	1.46639797658093	263.907935104483	8.44729329586551	0.84613426422057	9.98339584279437	1.80192033829715e-23	1.98854027508804e-21
TRINITY_DN2508_c0_g1_i5	gonad	mantle	0	113.100841744026	56.5504208720131	-9.53118044552102	0.955732219418521	-9.97264741301691	2.0080369436632e-23	2.20954315824305e-21
TRINITY_DN7484_c1_g2_i2	gonad	mantle	0.682032488937682	46.5503275293458	23.6161800091417	-6.03882750766947	0.605601937161009	-9.97161194030982	2.02908573383335e-23	2.22621377227727e-21
TRINITY_DN50480_c0_g3_i2	gonad	mantle	439.232054410327	0.546313351562133	219.889183880945	9.59067307818948	0.96209677106925	9.96851186552747	2.09341818901833e-23	2.29013881999797e-21
TRINITY_DN2829_c0_g1_i1	gonad	mantle	332.055933317092	11.4393434406574	171.747638378875	4.85077737565891	0.486681180322178	9.96705352865247	2.12437599603834e-23	2.31728898388668e-21
TRINITY_DN2663_c0_g1_i1	gonad	mantle	1.34771614625985	225.036986234672	113.192351190466	-7.40080111329243	0.742746359060788	-9.96410285019887	2.18840667033116e-23	2.38025488621437e-21
TRINITY_DN14596_c1_g2_i2	gonad	mantle	0	714.805107363918	357.402553681959	-12.1922395475594	1.22580928083047	-9.94627772706969	2.61792579990359e-23	2.83924584884947e-21
TRINITY_DN16072_c0_g1_i6	gonad	mantle	80.9073535733795	0	40.4536767866897	8.59181243902288	0.864198476247956	9.94194351779638	2.73439345023857e-23	2.95706239538407e-21
TRINITY_DN1443_c0_g1_i12	gonad	mantle	564.435456517625	56.318934054431	310.377195286028	3.32267045799335	0.334421013560011	9.93559113592337	2.91442138550386e-23	3.14274548376247e-21
TRINITY_DN6939_c0_g1_i11	gonad	mantle	0.290263028863532	809.580322626179	404.935292827521	-11.6505536951146	1.17397089501188	-9.92405667348051	3.27181748024377e-23	3.5180893259077e-21
TRINITY_DN4670_c0_g1_i1	gonad	mantle	1.89664810982471	181.921877685792	91.9092628978084	-6.53186954852057	0.658343775073321	-9.9216697959863	3.35102470834304e-23	3.59302200404213e-21
TRINITY_DN2135_c0_g1_i10	gonad	mantle	736.741552029748	5.81726589265058	371.279408961199	6.95758625537733	0.701748694485214	9.91464082520488	3.59547308105465e-23	3.84420240864489e-21
TRINITY_DN7115_c0_g2_i8	gonad	mantle	105.714540720836	1.55664797228443	53.6355943465603	6.09220922886413	0.614638941611285	9.91185038307743	3.69734111522591e-23	3.94195051895074e-21
TRINITY_DN8970_c1_g1_i5	gonad	mantle	0	148.274461127517	74.1372305637587	-9.9225566968326	1.00143752414113	-9.90831325732732	3.83058352273612e-23	4.07250375535511e-21
TRINITY_DN3740_c0_g1_i7	gonad	mantle	0.921304994069796	196.685393102848	98.803349048459	-7.65092536797703	0.772226692119671	-9.90761578957618	3.85741265321754e-23	4.08950753813866e-21
TRINITY_DN17389_c0_g1_i1	gonad	mantle	0.776677238538044	42.842893293963	21.8097852662505	-5.91692321539795	0.597820655133057	-9.89748876120886	4.26858713342391e-23	4.50881940392358e-21
TRINITY_DN8410_c0_g1_i1	gonad	mantle	6.71346808644901	110.582213864129	58.647840975289	-4.02553771569554	0.406731061803086	-9.89729601139847	4.27681984686726e-23	4.50881940392358e-21
TRINITY_DN340_c0_g1_i2	gonad	mantle	0	188.679958473412	94.3399792367059	-10.2690696027413	1.03780959547228	-9.89494570829072	4.37847928266754e-23	4.60313551772808e-21
TRINITY_DN575_c0_g1_i11	gonad	mantle	7.26152334942686	183.511328217426	95.3864257834263	-4.71266273926948	0.476570618659647	-9.88869761321801	4.66051453182606e-23	4.88603165167165e-21
TRINITY_DN1964_c0_g1_i4	gonad	mantle	0	67.885023649699	33.9425118248495	-8.79650838589463	0.89020939496388	-9.88139244054096	5.01313979578324e-23	5.24116127901526e-21
TRINITY_DN4543_c0_g1_i4	gonad	mantle	18.4773583154585	162.102636016165	90.2899971658117	-3.13229043178138	0.317186698180171	-9.875226324914	5.33124741056098e-23	5.55834087760753e-21
TRINITY_DN809_c0_g1_i1	gonad	mantle	0	436.133495256153	218.066747628077	-11.4796143401773	1.16329200851736	-9.86821387590229	5.71735711165994e-23	5.92988762781618e-21
TRINITY_DN2962_c0_g1_i6	gonad	mantle	123.325231066963	10.2970352647933	66.8111331658781	3.58216144336056	0.363001064823878	9.86818439526772	5.71903740269485e-23	5.92988762781618e-21
TRINITY_DN1882_c0_g2_i2	gonad	mantle	152.408495093906	23.8335652021931	88.1210301480497	2.68925033896264	0.27270323196661	9.86145385798694	6.11573503033665e-23	6.32383757575249e-21
TRINITY_DN865_c0_g1_i1	gonad	mantle	2.95014400029679	293.295308980563	148.12272649043	-6.5986464563242	0.669647807017627	-9.8539058698814	6.5930845547284e-23	6.79880320394971e-21
TRINITY_DN7138_c0_g1_i4	gonad	mantle	79.6171942342482	8.33184467333891	43.9745194537936	3.2734613637222	0.332468634972323	9.84592535772497	7.13793120089997e-23	7.33919974357207e-21
TRINITY_DN747_c0_g1_i6	gonad	mantle	0	907.734572726055	453.867286363028	-12.5368062728825	1.27333184900003	-9.84567085377458	7.15602115848265e-23	7.33919974357207e-21
TRINITY_DN29960_c0_g1_i5	gonad	mantle	0.107352388337107	53.8579686331753	26.9826605107562	-8.10248756066642	0.823077935994299	-9.84413165064182	7.26639793548488e-23	7.43220571493415e-21
TRINITY_DN10885_c1_g1_i3	gonad	mantle	142.610597427941	1.1181773334226	71.8643873806816	7.13791615794392	0.725959929500663	9.83238312182546	8.16630406734274e-23	8.33007157053108e-21
TRINITY_DN2589_c0_g2_i6	gonad	mantle	6.63502860368948	315.902489191088	161.268758897389	-5.56751820145181	0.566391460828502	-9.82980603787316	8.3779977728204e-23	8.5229755240374e-21
TRINITY_DN31134_c0_g1_i3	gonad	mantle	0	31.6521302691463	15.8260651345731	-7.69499965625854	0.782916527300855	-9.82863356172522	8.47609981706454e-23	8.59959567999059e-21
TRINITY_DN2111_c0_g1_i9	gonad	mantle	48.093792507422	231.900047341737	139.99691992458	-2.26918575071367	0.231272198186764	-9.81175328683989	1.00212013786001e-22	1.01399512716119e-20
TRINITY_DN1723_c0_g1_i5	gonad	mantle	838.964644544152	51.3801727009428	445.172408622547	4.03055551726631	0.410936183060595	9.80822736817016	1.03775469703377e-22	1.04724432554676e-20
TRINITY_DN13281_c0_g2_i3	gonad	mantle	2.75512559303621	77.2796379240015	40.0173817585189	-4.9533265655335	0.505192759164437	-9.80482494192128	1.07332950558452e-22	1.08025605866056e-20
TRINITY_DN43702_c0_g2_i5	gonad	mantle	0.82428296123553	43.8405727415107	22.3324278513731	-5.75734652240214	0.58758424716748	-9.79833368603076	1.14458166322455e-22	1.14730835240532e-20
TRINITY_DN1311_c0_g1_i2	gonad	mantle	211.550020214831	2.66569960838411	107.107859911608	6.31052171715765	0.644048701829227	9.79820578666568	1.14603160631871e-22	1.14730835240532e-20
TRINITY_DN7633_c0_g1_i2	gonad	mantle	107.718064596224	8.27022722668446	57.9941459114541	3.75223573115181	0.383078898858908	9.79494235346487	1.18364916216414e-22	1.18183298091003e-20
TRINITY_DN16098_c0_g1_i4	gonad	mantle	5.04698199478759	240.336830530568	122.691906262678	-5.55696554140237	0.567366715898869	-9.7943100743909	1.19107753272855e-22	1.18611209077153e-20
TRINITY_DN16248_c2_g1_i3	gonad	mantle	108.36677250997	0.44625274854651	54.4065126292583	8.29094204738799	0.847271548251564	9.78546023939697	1.30002472532785e-22	1.29119824166642e-20
TRINITY_DN6906_c0_g1_i2	gonad	mantle	104.462854008739	7.70225237634529	56.0825531925419	3.75819089769668	0.384387185102128	9.77709726898977	1.41202073139155e-22	1.39875292504409e-20
TRINITY_DN1850_c0_g1_i7	gonad	mantle	277.096458739124	0.383788245619263	138.740123492372	9.28395941511737	0.94960833329636	9.77661956997588	1.41869878715893e-22	1.4016892571977e-20
TRINITY_DN1914_c0_g1_i3	gonad	mantle	9.32320422536375	339.539456009285	174.431330117324	-5.16945974967358	0.52905227234553	-9.77117010906125	1.49712860453552e-22	1.47531665254254e-20
TRINITY_DN4212_c0_g1_i4	gonad	mantle	233.432507369455	36.9733022459362	135.202904807696	2.65787675229547	0.272118181678818	9.76736187158771	1.55447014018439e-22	1.52783364663644e-20
TRINITY_DN1016_c0_g1_i6	gonad	mantle	490.710162052517	7.12825776660653	248.919209909562	6.09495557511735	0.624122555638819	9.76563900799719	1.58112082190674e-22	1.54661388085583e-20
TRINITY_DN8017_c0_g1_i1	gonad	mantle	0.160643893690715	56.1561109653337	28.1583774295122	-7.79034336892331	0.797733433878887	-9.765597175793	1.58177350964535e-22	1.54661388085583e-20
TRINITY_DN15880_c0_g1_i3	gonad	mantle	0	106.202002094333	53.1010010471667	-9.44278575330223	0.967303623159322	-9.7619666950704	1.63944590985649e-22	1.59862505317622e-20
TRINITY_DN2423_c0_g1_i4	gonad	mantle	5.77583820515739	256.072026346308	130.923932275733	-5.46748666782307	0.560094597102779	-9.76172006676181	1.64343839921672e-22	1.59862505317622e-20
TRINITY_DN1460_c0_g1_i5	gonad	mantle	2.25991753418512	104.064712396533	53.1623149653592	-5.54311124452808	0.567945464848056	-9.75993574666724	1.67261158319471e-22	1.62282021524254e-20
TRINITY_DN4365_c1_g1_i1	gonad	mantle	76.5355070974803	0	38.2677535487402	8.51104014939386	0.872115839904559	9.75907071052084	1.68693861390016e-22	1.63252402989282e-20
TRINITY_DN4754_c0_g1_i5	gonad	mantle	519.556444080047	13.1049293266543	266.330686703351	5.31284179563458	0.544603828523321	9.75542498487425	1.74866709978973e-22	1.68793334220624e-20
TRINITY_DN417_c0_g1_i5	gonad	mantle	0	110.38813904494	55.19406952247	-24.1180886332452	2.47304803579037	-9.75237370411094	1.80204529993924e-22	1.73502024771191e-20
TRINITY_DN6442_c0_g1_i7	gonad	mantle	83.8311615503067	2.71426933533932	43.272715442823	4.91387621509677	0.504671882658798	9.73677429621926	2.10118326378284e-22	2.01788444635348e-20
TRINITY_DN5_c0_g1_i6	gonad	mantle	0.0968746041844295	198.647049512083	99.3719620581335	-9.98429649006811	1.025460108365	-9.73640652485951	2.10879880435493e-22	2.02005798157268e-20
TRINITY_DN3461_c0_g1_i2	gonad	mantle	111.157365181653	1.79813533881058	56.477750260232	6.00711209762136	0.617116802884778	9.73415740673479	2.15596989301259e-22	2.06001558739446e-20
TRINITY_DN6472_c0_g1_i4	gonad	mantle	162.835576604218	0.138647573523245	81.4871120888704	9.23892829871973	0.949496273357955	9.7303470881941	2.23827912476891e-22	2.13326087694515e-20
TRINITY_DN14366_c0_g1_i1	gonad	mantle	95.3717125067592	1.79894874013328	48.5853306234462	5.79661841200697	0.595754520924211	9.72987733775735	2.24863947461325e-22	2.1377368022885e-20
TRINITY_DN5528_c0_g2_i1	gonad	mantle	354.087260126091	44.0481151524675	199.067687639279	2.99973315075091	0.308335923896934	9.72878253314919	2.27296997641966e-22	2.1554380113073e-20
TRINITY_DN1882_c0_g5_i1	gonad	mantle	236.484585808819	32.3794779482754	134.432031878547	2.86707641822901	0.294843998471961	9.72404537005242	2.38128485072314e-22	2.25249255228052e-20
TRINITY_DN1056_c0_g1_i7	gonad	mantle	0	475.576026396792	237.788013198396	-11.6041525338454	1.19364248036398	-9.72163166504167	2.43842299359953e-22	2.30077401561084e-20
TRINITY_DN3279_c1_g1_i3	gonad	mantle	0	148.0513098342	74.0256549171	-9.92034162485228	1.02070642761049	-9.71909391035789	2.49996125538414e-22	2.35295605238674e-20
TRINITY_DN295_c0_g2_i1	gonad	mantle	0.461780677315928	473.982695587769	237.222238132542	-9.88458630558256	1.01752277421208	-9.71436370378708	2.6187952243162e-22	2.45867087950602e-20
TRINITY_DN654_c0_g1_i12	gonad	mantle	81.973334486567	275.414144813017	178.693739649792	-1.7603223470079	0.181214526920804	-9.71402445995519	2.62752955790639e-22	2.46074989018618e-20
TRINITY_DN5850_c0_g1_i2	gonad	mantle	0	41.5041316333303	20.7520658166652	-8.08782680078771	0.833376533225615	-9.70488906075081	2.87388776692274e-22	2.68480871532669e-20
TRINITY_DN2503_c0_g1_i2	gonad	mantle	539.152793368053	34.3221155261956	286.737454447124	3.97233635736958	0.409553105573195	9.69919725504231	3.03879996980684e-22	2.8318614434679e-20
TRINITY_DN2595_c0_g1_i17	gonad	mantle	244.074324598555	23.8802871902669	133.977305894411	3.33960768586422	0.344505503860346	9.69391678345439	3.20015307472183e-22	2.97488121542245e-20
TRINITY_DN18145_c0_g1_i5	gonad	mantle	4.2750946451008	69.8252632742697	37.0501789596852	-3.97362840251338	0.410365466395047	-9.68314521546041	3.55604361756143e-22	3.29759700771507e-20
TRINITY_DN2452_c0_g1_i3	gonad	mantle	645.660822089352	22.3372226162667	333.999022352809	4.84925856264285	0.501261081563733	9.67411742303057	3.88428561978254e-22	3.59315460445669e-20
TRINITY_DN6832_c0_g1_i3	gonad	mantle	1.09793745495907	167.7035254195	84.4007314372295	-7.16759780981363	0.741180799288919	-9.67051199476584	4.02360032908519e-22	3.71292722788101e-20
TRINITY_DN8830_c0_g1_i6	gonad	mantle	108.213014924503	0.282175533982106	54.2475952292424	8.28378510647459	0.856887797678198	9.66729264778905	4.15216899419466e-22	3.82222346777792e-20
TRINITY_DN4254_c0_g1_i1	gonad	mantle	64.937952774104	4.76515622362548	34.8515544988647	3.77012933173677	0.389999355795061	9.66701425455152	4.16347611205131e-22	3.82330694455087e-20
TRINITY_DN2787_c0_g1_i1	gonad	mantle	40.3438550260911	0	20.1719275130456	7.59047133956973	0.78533831944988	9.66522472109443	4.23689013737091e-22	3.88127930982167e-20
TRINITY_DN24181_c0_g1_i5	gonad	mantle	110.77316517222	10.854398411971	60.8137817920957	3.35460277182844	0.347101176333936	9.66462518871175	4.2617707675289e-22	3.89461869995341e-20
TRINITY_DN596_c0_g2_i1	gonad	mantle	11.8126182101815	167.192752909545	89.5026855598632	-3.81951107226805	0.395231285159371	-9.66398970852698	4.28830109861806e-22	3.90939758608799e-20
TRINITY_DN2260_c0_g1_i6	gonad	mantle	0	230.937936671549	115.468968335774	-10.5623864455033	1.09375141916511	-9.65702650568059	4.58993025712131e-22	4.17429271721138e-20
TRINITY_DN191_c0_g1_i15	gonad	mantle	7.37939698620244	681.138259600745	344.258828293474	-6.51536489290207	0.674863169783949	-9.65434948092945	4.71139923841404e-22	4.27446226096689e-20
TRINITY_DN1090_c0_g1_i6	gonad	mantle	114.222004697307	0	57.1110023486533	9.08769433102316	0.941645031395664	9.65087058076841	4.8740171206858e-22	4.41139458438665e-20
TRINITY_DN23193_c0_g1_i1	gonad	mantle	0	28.7850314886994	14.3925157443497	-7.56171332909972	0.783607392948549	-9.64987492096851	4.92157215879212e-22	4.44377934012278e-20
TRINITY_DN800_c0_g1_i2	gonad	mantle	985.076387302515	132.788359990148	558.932373646332	2.89015962902125	0.299526253160853	9.64910287002174	4.95876291609753e-22	4.46667374652394e-20
TRINITY_DN11631_c0_g1_i6	gonad	mantle	4.20990439168057	70.3423280033028	37.2761161974917	-4.07918265422647	0.423140384672533	-9.64025841537989	5.4051734095196e-22	4.8571917814783e-20
TRINITY_DN2214_c0_g2_i1	gonad	mantle	0	53.4793393185449	26.7396696592725	-23.1089778446231	2.40236093430288	-9.61927806711063	6.62948075816824e-22	5.94322714429419e-20
TRINITY_DN1746_c0_g1_i1	gonad	mantle	0.103191869514431	172.442744768421	86.2729683189679	-9.77983258814049	1.01673707588663	-9.61884131117395	6.65768707719639e-22	5.95437027648214e-20
TRINITY_DN4185_c0_g5_i1	gonad	mantle	340.687059062092	41.1412854874748	190.914172274784	3.04361507338217	0.316717419928588	9.60987581317263	7.26365392735317e-22	6.48096516610315e-20
TRINITY_DN1440_c0_g1_i3	gonad	mantle	84.3884172274972	4.27971345284967	44.3340653401734	4.30618249432068	0.448461987723495	9.60211258077845	7.83223642949806e-22	6.97179875759707e-20
TRINITY_DN11545_c0_g1_i2	gonad	mantle	205.005373114125	0	102.502686557063	9.93141831191669	1.03582194380305	9.58795898400568	8.98446544670309e-22	7.96437352065311e-20
TRINITY_DN1811_c2_g1_i1	gonad	mantle	961.72530783557	73.4423058599628	517.583806847766	3.70913559383557	0.38685585075911	9.58790098833273	8.98951597636115e-22	7.96437352065311e-20
TRINITY_DN3734_c0_g1_i4	gonad	mantle	792.120465500631	82.6970082332166	437.408736866924	3.26365979450984	0.340462643873027	9.5859556202207	9.1605648099774e-22	8.09690953297815e-20
TRINITY_DN1017_c0_g1_i4	gonad	mantle	282.079773574345	2.93801491859948	142.508894246472	6.5572811268108	0.684540678466596	9.5790963679462	9.78976845401021e-22	8.61863099274323e-20
TRINITY_DN1597_c0_g1_i5	gonad	mantle	1268.97636161185	53.8601913859143	661.418276498883	4.55600643389853	0.475623169162285	9.57902543293468	9.79649381560819e-22	8.61863099274323e-20
TRINITY_DN8343_c0_g1_i1	gonad	mantle	0.65516910199503	142.331527029012	71.4933480655037	-7.85771974563814	0.82044258999549	-9.5774157039816	9.95034744225968e-22	8.73362821315732e-20
TRINITY_DN28567_c0_g2_i1	gonad	mantle	0.63869427489057	60.4468111546462	30.5427527147684	-6.43542848856134	0.673313264088533	-9.55785194173029	1.2022606530991e-21	1.05280096448414e-19
TRINITY_DN1487_c0_g1_i3	gonad	mantle	0.19198469029446	427.334768824801	213.763376757548	-10.7282802492694	1.12279791524355	-9.55495205648145	1.23641154939147e-21	1.08020010872993e-19
TRINITY_DN5468_c0_g1_i4	gonad	mantle	154.131341823825	23.102080181753	88.6167110027888	2.73633061397844	0.286648114167777	9.54595714652721	1.34856488556675e-21	1.17546272311918e-19
TRINITY_DN60_c0_g1_i1	gonad	mantle	237.889718613764	6666.49719710656	3452.19345786016	-4.8087927420879	0.503938455699265	-9.54242068193668	1.39536562753123e-21	1.21345367544432e-19
TRINITY_DN1835_c0_g1_i8	gonad	mantle	532.396369186118	0	266.198184593059	11.3072542671748	1.18534872735233	9.53917948891829	1.43966822678318e-21	1.24910248770691e-19
TRINITY_DN859_c0_g2_i3	gonad	mantle	100.46359208973	0.945202362683343	50.7043972262068	6.68412599547505	0.700868744223013	9.53691550746083	1.47143639366625e-21	1.2737374396732e-19
TRINITY_DN7402_c0_g1_i1	gonad	mantle	1.90949794670104	115.102371955607	58.5059349511539	-5.97202588569972	0.626980332782821	-9.52506095237976	1.6494509744338e-21	1.42456701778216e-19
TRINITY_DN57484_c0_g1_i3	gonad	mantle	0.837247134953585	564.565094229683	282.701170682318	-9.33778723059516	0.980381207159902	-9.52464935312877	1.6560002752499e-21	1.42695804539913e-19
TRINITY_DN11114_c0_g2_i8	gonad	mantle	0.0968746041844295	38.4602548870164	19.2785647456004	-7.6246176820978	0.800770788516677	-9.52159817945084	1.70535895273088e-21	1.46614254200385e-19
TRINITY_DN8087_c1_g1_i5	gonad	mantle	0.095110086110031	68.4995009288936	34.2973055075018	-8.4463412498043	0.887874822124672	-9.51298655996611	1.85265695358765e-21	1.58559615891786e-19
TRINITY_DN10718_c0_g3_i1	gonad	mantle	1.82212932927654	33.8460305968827	17.8340799630796	-4.285722325964	0.450512939647935	-9.51298386526521	1.85270496021085e-21	1.58559615891786e-19
TRINITY_DN2773_c1_g1_i3	gonad	mantle	0.313736127365969	1970.229450923	985.271593525184	-12.5721986937367	1.3226083401005	-9.50560972024524	1.98879482387744e-21	1.6982148018729e-19
TRINITY_DN3325_c0_g1_i9	gonad	mantle	0	361.446601471688	180.723300735844	-11.2086045859406	1.1793710882548	-9.50388278767009	2.02206804099354e-21	1.72272893912366e-19
TRINITY_DN5408_c0_g1_i7	gonad	mantle	13.6664265079135	93.6842823478956	53.6753544279045	-2.7662060160262	0.291215906727015	-9.49881497585652	2.12292315541836e-21	1.80458030927477e-19
TRINITY_DN2754_c0_g1_i1	gonad	mantle	172.766094279585	12.4923336520775	92.6292139658312	3.7961031470202	0.399825540117456	9.49439884681962	2.21485616776284e-21	1.87849666255517e-19
TRINITY_DN2702_c0_g1_i4	gonad	mantle	871.542422556535	173.082852919947	522.312637738241	2.33488899640937	0.246010075058923	9.49102997448428	2.28762606486198e-21	1.93586508834127e-19
TRINITY_DN2486_c1_g1_i1	gonad	mantle	278.858516317918	0.422005435090356	139.640260876504	9.29160318045613	0.979391677245011	9.4871167443377	2.37512782954768e-21	2.00541553786999e-19
TRINITY_DN6994_c0_g2_i1	gonad	mantle	2.28717597975369	164.79620955253	83.5416927661417	-6.294891882258	0.663702582193105	-9.48450714393408	2.43531166704725e-21	2.05164136021646e-19
TRINITY_DN6472_c0_g2_i10	gonad	mantle	262.850749079727	0	131.425374539864	10.2897821287404	1.08557303682905	9.47866406004033	2.57559273262472e-21	2.16498932994927e-19
TRINITY_DN5723_c0_g1_i3	gonad	mantle	0.193388424679103	83.6314784031704	41.9124334139247	-8.73587997885511	0.922753261617684	-9.46718948848816	2.87474268070493e-21	2.41107862789256e-19
TRINITY_DN17003_c0_g1_i1	gonad	mantle	0.552656313142273	52.7236198964163	26.6381381047793	-6.44552357538537	0.682444324215294	-9.44476105475232	3.56216125413237e-21	2.98099977945596e-19
TRINITY_DN1941_c0_g1_i2	gonad	mantle	1246.57829332088	56.9802235608239	651.779258440854	4.45182455556217	0.471470056320507	9.4424332911098	3.64221191724957e-21	3.04124695090339e-19
TRINITY_DN384_c0_g1_i4	gonad	mantle	0.0923561354631856	70.1433769283854	35.1178665319243	-8.48289973924872	0.899465475755389	-9.43104540185338	4.06021844091436e-21	3.38279833105937e-19
TRINITY_DN2905_c0_g1_i1	gonad	mantle	1.34829264746891	76.257645350429	38.8029689989489	-5.77138955294533	0.612452743864734	-9.42340386382528	4.36696631249041e-21	3.63035336048487e-19
TRINITY_DN934_c0_g1_i4	gonad	mantle	189.790617677869	0.155035217820487	94.972826447845	9.45783970947418	1.00394930918917	9.42063471024522	4.48369375067024e-21	3.71151819412435e-19
TRINITY_DN1599_c0_g1_i2	gonad	mantle	0	1266.45589916045	633.227949580227	-13.0172742713586	1.38178511745158	-9.42062127240616	4.48426765015289e-21	3.71151819412435e-19
TRINITY_DN5191_c0_g1_i4	gonad	mantle	51.5530700489104	0.155035217820487	25.8540526333654	7.58233527439944	0.805260433014577	9.4160037716173	4.68583463103041e-21	3.86986369024836e-19
TRINITY_DN923_c0_g1_i1	gonad	mantle	5.36285175169184	101.973582868072	53.6682173098819	-4.26931616487829	0.453867968544651	-9.40651568465617	5.12856291643765e-21	4.22624937974214e-19
TRINITY_DN5631_c0_g1_i4	gonad	mantle	82.0093199135635	0.142828381587732	41.0760741475756	8.25067510895883	0.877516558446239	9.40230133499447	5.33824780813471e-21	4.38742226460609e-19
TRINITY_DN10686_c0_g2_i3	gonad	mantle	99.8324898482582	3.29096924175822	51.5617295450082	4.87566508701978	0.518570753867623	9.40212121616177	5.34739611498808e-21	4.38742226460609e-19
TRINITY_DN3272_c0_g1_i1	gonad	mantle	37.5185412223928	406.163704480037	221.841122851215	-3.44506935964735	0.36659952014745	-9.39736461810346	5.59467757820341e-21	4.5803540381031e-19
TRINITY_DN2890_c2_g1_i2	gonad	mantle	70.9881213703144	3.35397030225777	37.1710458362861	4.35826215218666	0.464797583297662	9.37668849580826	6.80772691701065e-21	5.5614118896497e-19
TRINITY_DN385_c0_g1_i16	gonad	mantle	3861.53174750607	215.092771798431	2038.31225965225	4.16548134664079	0.444369118147308	9.37392176127761	6.98864022299709e-21	5.69290212385087e-19
TRINITY_DN4990_c0_g1_i5	gonad	mantle	328.422443379818	46.5058063087589	187.464124844289	2.81829410795106	0.300657557710564	9.37376771570855	6.99885163866992e-21	5.69290212385087e-19
TRINITY_DN7857_c0_g1_i9	gonad	mantle	0.0920740903929281	33.9824612869649	17.0372676886789	-7.43707961513627	0.794337968302038	-9.36261378898157	7.77880797380604e-21	6.31371549564274e-19
TRINITY_DN9754_c1_g1_i6	gonad	mantle	62.3052793767276	3.49605470126868	32.9006670389982	4.22856961532715	0.452342847866136	9.34815181731032	8.91925814609028e-21	7.22383349677552e-19
TRINITY_DN6472_c0_g1_i10	gonad	mantle	196.065467911867	0	98.0327339559337	9.86704818195261	1.05567668475906	9.3466572904417	9.04614900937498e-21	7.31091554415055e-19
TRINITY_DN66528_c0_g1_i2	gonad	mantle	0	23.728287234926	11.864143617463	-7.2861934337213	0.781090065953642	-9.32823723065214	1.07646254112031e-20	8.68116436473563e-19
TRINITY_DN1825_c0_g2_i5	gonad	mantle	338.36176745755	9.32022664875593	173.840997053153	5.16363338104811	0.553681478469961	9.32599984257601	1.09942056486779e-20	8.84740532179964e-19
TRINITY_DN5317_c0_g2_i1	gonad	mantle	167.813745094456	18.2755027929254	93.0446239436909	3.21100506451458	0.344335310788719	9.32522736968101	1.10745888177222e-20	8.89313045018023e-19
TRINITY_DN4862_c0_g3_i3	gonad	mantle	924.857075631115	1.91562165499183	463.386348643053	8.90327705461622	0.955123442699644	9.32159829461543	1.14600756928007e-20	9.18314600419713e-19
TRINITY_DN67202_c0_g1_i1	gonad	mantle	41.7059532212663	0	20.8529766106332	7.63141128579665	0.818777858803065	9.32049053812066	1.15803653061328e-20	9.25987600389968e-19
TRINITY_DN29438_c0_g1_i1	gonad	mantle	0.30074081301621	70.7444407847092	35.5225907988627	-8.1316012772224	0.873361263517532	-9.31069606232789	1.26997312884653e-20	1.01334726911048e-18
TRINITY_DN8357_c0_g1_i1	gonad	mantle	0.490932678395756	55.0849961737366	27.7879644260662	-6.75275182755525	0.725575216020345	-9.30675645812839	1.31795646869618e-20	1.04941588695214e-18
TRINITY_DN1009_c0_g1_i1	gonad	mantle	0.30074081301621	349.57579455978	174.938267686398	-10.438970563316	1.12206361664166	-9.3033678380553	1.36066007805392e-20	1.08113752980865e-18
TRINITY_DN2002_c0_g1_i14	gonad	mantle	495.244326268426	0.127969820138149	247.686148044282	10.8426857174709	1.16564549709385	9.30187243420362	1.37993768352888e-20	1.09415142965855e-18
TRINITY_DN7210_c0_g1_i13	gonad	mantle	98.6971607556525	0.350266690434875	49.5237137230437	8.1509534320134	0.876851224009789	9.29570856358	1.46228932259466e-20	1.15701726652762e-18
TRINITY_DN6758_c0_g2_i2	gonad	mantle	0	38.2243986639213	19.1121993319607	-7.963560811679	0.856853174569424	-9.29396196224721	1.48649559726065e-20	1.17370955715087e-18
TRINITY_DN4696_c0_g1_i8	gonad	mantle	32.537173665657	253.288507807976	142.912840736816	-2.96980183887348	0.31970071953134	-9.28931859530068	1.55279211486385e-20	1.22349645092258e-18
TRINITY_DN4566_c1_g1_i3	gonad	mantle	1.50278371319485	559.569497107673	280.536140410434	-8.57816403306042	0.924230907370731	-9.28140788697896	1.67253714883942e-20	1.31510202232287e-18
TRINITY_DN295_c0_g1_i5	gonad	mantle	0.473210781715505	238.950861724382	119.712036253049	-9.170772138766	0.988839154317732	-9.27428095734492	1.78821075821871e-20	1.40313202571082e-18
TRINITY_DN5_c0_g1_i8	gonad	mantle	0.309575608543293	402.377274138119	201.343424873331	-10.2806095796258	1.1085342639583	-9.27405666552543	1.7919767069046e-20	1.40316981062227e-18
TRINITY_DN1967_c0_g1_i1	gonad	mantle	184.158184466467	15.474784908033	99.81648468725	3.59430095004453	0.387708629333735	9.27062406689586	1.850599400515e-20	1.44607293114362e-18
TRINITY_DN9452_c0_g1_i5	gonad	mantle	0.474411209649388	59.5177874828483	29.9960993462488	-7.16304450050632	0.773763038209284	-9.25741363542476	2.09443917572588e-20	1.6332298216993e-18
TRINITY_DN3665_c0_g1_i7	gonad	mantle	14.6828826320997	133.575189168224	74.1290359001617	-3.18389136251208	0.344006123412743	-9.25533339617914	2.13562867503649e-20	1.66191541140675e-18
TRINITY_DN416_c0_g2_i1	gonad	mantle	1.27205876224898	251.554423821397	126.413241291823	-7.72271739950451	0.834900093877713	-9.24987008162398	2.24765702110872e-20	1.74549529404702e-18
TRINITY_DN3453_c0_g1_i2	gonad	mantle	204.387621059031	28.9733838117028	116.680502435367	2.80966445868257	0.303994719670392	9.24247783556557	2.40853851997496e-20	1.86659262465904e-18
TRINITY_DN3538_c0_g1_i4	gonad	mantle	5.66995502630765	256.980574157726	131.325264592017	-5.47184044634789	0.592481190114055	-9.23546694418188	2.57161881887399e-20	1.9888942102857e-18
TRINITY_DN24907_c0_g1_i1	gonad	mantle	0	34.8349020719709	17.4174510359855	-7.83159396304572	0.848531389215594	-9.22958662765023	2.71678323998396e-20	2.0968677514003e-18
TRINITY_DN3809_c0_g1_i7	gonad	mantle	0.206383739028862	117.281832524624	58.7441081318266	-8.86143957322966	0.960259092592218	-9.22817564716645	2.75280340088168e-20	2.12033277461381e-18
TRINITY_DN568_c0_g1_i5	gonad	mantle	0	143.977537171689	71.9887685858445	-9.88080130806818	1.07211109626362	-9.21621028128845	3.07786236855022e-20	2.36587946056665e-18
TRINITY_DN113_c0_g1_i5	gonad	mantle	16.6984084279124	148.099708452834	82.3990584403733	-3.13876778167736	0.340596506395818	-9.21550198765015	3.0982517365429e-20	2.37671172846752e-18
TRINITY_DN3106_c0_g1_i7	gonad	mantle	0	115.710675746736	57.8553378733678	-9.56346169555981	1.03914788615677	-9.20317677874491	3.4752051757025e-20	2.66047046128527e-18
TRINITY_DN2211_c0_g1_i1	gonad	mantle	84.3662673473547	3.61832723400814	43.9922972906814	4.5700474323222	0.496597743411922	9.20271485915997	3.49018105584522e-20	2.6665265872411e-18
TRINITY_DN672_c0_g1_i2	gonad	mantle	460.005848723741	33.636008310676	246.820928517209	3.76738039425945	0.410004798094763	9.18862513747633	3.97894214654862e-20	3.03380271707148e-18
TRINITY_DN2530_c0_g1_i1	gonad	mantle	0.190220172220062	118.564886696867	59.3775534345435	-8.87893612909557	0.966379285487671	-9.18783780078122	4.00816685688414e-20	3.04992406275245e-18
TRINITY_DN3141_c1_g1_i7	gonad	mantle	2.09473377561916	531.228439945895	266.661586860757	-7.95456768965894	0.865949914793883	-9.18594430666618	4.07932204286759e-20	3.09782238514906e-18
TRINITY_DN2474_c0_g1_i3	gonad	mantle	284.518997232034	4.15564304273274	144.337320137383	6.08516415764896	0.662663069472421	9.18289314431489	4.19661700358021e-20	3.18049636444025e-18
TRINITY_DN609_c0_g1_i2	gonad	mantle	177.372072603416	0.12714031616162	88.7496064597887	9.36198206243211	1.0196043254249	9.18197562425079	4.23253656336188e-20	3.20129048044898e-18
TRINITY_DN8716_c0_g1_i11	gonad	mantle	1.58286596872617	55.9866182796517	28.7847421241889	-5.1266330347489	0.558434908932621	-9.18035916584768	4.29655939683983e-20	3.24321489511057e-18
TRINITY_DN1976_c0_g1_i13	gonad	mantle	873.604440727925	45.1548006685819	459.379620698254	4.27631849745906	0.465882168327243	9.17897010914422	4.35233969118769e-20	3.27876256736139e-18
TRINITY_DN9444_c0_g1_i9	gonad	mantle	2.174875837127	125.705426769771	63.9401513034488	-5.79888501213771	0.633359846960723	-9.155750936793	5.3981047549289e-20	4.0584715071818e-18
TRINITY_DN5402_c0_g1_i6	gonad	mantle	2.32577213137783	33.8489214496025	18.0873467904902	-3.84890927367015	0.420751465030686	-9.14770260726113	5.81571432448746e-20	4.36375129293848e-18
TRINITY_DN2923_c0_g1_i8	gonad	mantle	1.05342080135672	236.862061967196	118.957741384276	-7.87367370454793	0.861063258051082	-9.14412922735675	6.01121765118214e-20	4.50149556728008e-18
TRINITY_DN1510_c2_g1_i4	gonad	mantle	0.368860451712227	82.6476377554083	41.5082491035603	-7.65304903833555	0.83716882180658	-9.1415839183076	6.15442187111371e-20	4.59960772791235e-18
TRINITY_DN3325_c0_g1_i7	gonad	mantle	0	187.710076300007	93.8550381500037	-10.2634991410699	1.12372687675266	-9.13344635017476	6.6352635554455e-20	4.94917227489375e-18
TRINITY_DN11235_c3_g1_i3	gonad	mantle	6.16318138060476	61.2748314673254	33.7190064239651	-3.32619848500951	0.364320028654139	-9.12988093818793	6.85746698274295e-20	5.10482285725216e-18
TRINITY_DN9125_c0_g1_i1	gonad	mantle	60.2344256713456	0	30.1172128356728	8.16484104678488	0.894514123840412	9.12768264824127	6.99811751688628e-20	5.1992706953213e-18
TRINITY_DN31536_c0_g1_i4	gonad	mantle	75.5822395149075	1.74816707008455	38.665203292496	5.38574530141957	0.59029653530389	9.12379622666587	7.25378839352448e-20	5.37863421509629e-18
TRINITY_DN4664_c1_g1_i1	gonad	mantle	179.669608324233	25.9435064456553	102.806557384944	2.79696753865445	0.306662815674601	9.12066085515338	7.46676132563915e-20	5.52569619514261e-18
TRINITY_DN1148_c0_g2_i1	gonad	mantle	70.8991869818997	0	35.4495934909499	8.40059950037078	0.921393926694206	9.11727249007448	7.70387051448138e-20	5.69000941208525e-18
TRINITY_DN2972_c0_g1_i6	gonad	mantle	17.4413591354937	387.989545062893	202.715452099193	-4.50006452253899	0.494437337063092	-9.10138491819594	8.91871942479435e-20	6.57442008848805e-18
TRINITY_DN162_c0_g1_i5	gonad	mantle	1.71856917168249	317.551012151552	159.634790661617	-7.49001297609408	0.82302382988148	-9.10060280657083	8.98318363219384e-20	6.60903151357231e-18
TRINITY_DN366_c0_g1_i5	gonad	mantle	1.17692857748191	7867.74695024622	3934.46193941185	-12.6881525836719	1.39435776418058	-9.0996392099759	9.06323991703867e-20	6.65495721690415e-18
TRINITY_DN3936_c0_g1_i5	gonad	mantle	361.3003131586	52.689530190334	206.994921674467	2.77502396105779	0.304980462593781	9.0990220732729	9.11488205795739e-20	6.67988113847433e-18
TRINITY_DN3623_c0_g1_i2	gonad	mantle	59.0922749192817	0.394940037408018	29.7436074783449	7.0594090803443	0.775892926820104	9.09843205978995	9.16452641295159e-20	6.7032472069306e-18
TRINITY_DN6256_c0_g2_i2	gonad	mantle	0.373660965503729	167.107581447205	83.7406212063543	-8.66517422820019	0.953341932172877	-9.08926161303987	9.97139242713968e-20	7.27930934207168e-18
TRINITY_DN2890_c0_g1_i11	gonad	mantle	355.448407390972	0	177.724203695486	10.7247148614211	1.18066145510852	9.08364952122144	1.04993963316234e-19	7.64996556656625e-18
TRINITY_DN1485_c0_g1_i7	gonad	mantle	0	37.8468262948341	18.923413147417	-7.95729282335104	0.87611799303777	-9.08244424447975	1.06163472451357e-19	7.72027317390965e-18
TRINITY_DN2837_c0_g1_i2	gonad	mantle	142.368711579413	0	71.1843557897065	9.40568526608227	1.03589564561232	9.07976136971073	1.08813154236594e-19	7.89774243691834e-18
TRINITY_DN2769_c0_g1_i4	gonad	mantle	1135.00308504428	0.438040255779122	567.720562650032	11.3174191271847	1.24755337430224	9.07169132824845	1.17183668715903e-19	8.48895590148873e-18
TRINITY_DN15089_c0_g1_i4	gonad	mantle	0.456454817925674	42.8360833363246	21.6462690771252	-6.40017375115726	0.7064993303141	-9.05899478816467	1.31658229314006e-19	9.51924308576475e-18
TRINITY_DN1560_c0_g1_i19	gonad	mantle	0.671309430889208	992.722293875512	496.6968016532	-10.4781178387628	1.15707843328722	-9.05566773809342	1.35734729969134e-19	9.79522022656796e-18
TRINITY_DN15912_c0_g1_i4	gonad	mantle	199.02293967789	25.5611584702439	112.292049074067	2.9618942051064	0.327337210277412	9.04844946468581	1.45012761044172e-19	1.04447931819259e-17
TRINITY_DN32299_c1_g1_i9	gonad	mantle	0.979139712985183	38.7633092356417	19.8712244743135	-5.38351313924651	0.59501016899597	-9.04776660931818	1.45922261450305e-19	1.0472661655241e-17
TRINITY_DN1077_c0_g1_i4	gonad	mantle	298.206281763848	0	149.103140881924	10.4712562458238	1.15733359877727	9.04774237686244	1.45954640206051e-19	1.0472661655241e-17
TRINITY_DN19614_c0_g1_i4	gonad	mantle	0.978263297566594	52.4012363302862	26.6897498139264	-5.7018719735931	0.630847148626567	-9.03843662606194	1.58928421194997e-19	1.1381928790781e-17
TRINITY_DN1964_c0_g1_i10	gonad	mantle	1.39325533876233	679.699251359069	340.546253348915	-8.88390355849231	0.984352447700226	-9.02512466875869	1.7949087980668e-19	1.28301984576964e-17
TRINITY_DN8681_c0_g1_i1	gonad	mantle	300.484220023466	2.4684994881726	151.47635975582	6.88431200027009	0.763533268471652	9.0163877391358	1.94393447462903e-19	1.38691824085915e-17
TRINITY_DN13774_c0_g1_i7	gonad	mantle	0.585439588672423	47.4974376948128	24.0414386417426	-6.53169533800444	0.724941663884889	-9.0099599228464	2.06131806887889e-19	1.46789182180428e-17
TRINITY_DN35805_c0_g1_i4	gonad	mantle	5.59726406462224	38.3211495672584	21.9592068159403	-2.76149259663026	0.306531605086659	-9.00883481770033	2.08257293045853e-19	1.47844237804978e-17
TRINITY_DN12232_c0_g1_i6	gonad	mantle	84.441997332735	8.51016811328534	46.4760827230102	3.33201212497583	0.369863513537398	9.00876134849924	2.083968377729e-19	1.47844237804978e-17
TRINITY_DN2955_c0_g1_i6	gonad	mantle	12.7664059951814	237.425697847465	125.096051921323	-4.22094273857881	0.468776764464562	-9.00416372684338	2.17315681402932e-19	1.53882334850084e-17
TRINITY_DN14689_c0_g1_i6	gonad	mantle	0.269552686492973	69.9283216887249	35.0989371876089	-7.75764589644487	0.862580273421715	-8.99353501984408	2.39403588839245e-19	1.69205435392711e-17
TRINITY_DN1941_c0_g2_i1	gonad	mantle	86.370332412079	0.794760461751653	43.5825464369153	6.68984472424561	0.743875889520351	8.99322698650605	2.40075749721771e-19	1.69363344785029e-17
TRINITY_DN4313_c0_g1_i4	gonad	mantle	114.774495097618	0	57.3872475488089	9.09361918289825	1.01235681934704	8.98262253892214	2.64388279532656e-19	1.86166836681371e-17
TRINITY_DN940_c0_g1_i7	gonad	mantle	0.193388424679103	386.340618564775	193.267003494727	-10.9434348005901	1.21877138729464	-8.97907098465913	2.73062567413946e-19	1.919167117195e-17
TRINITY_DN1365_c0_g1_i5	gonad	mantle	1009.29585850165	41.6535252896772	525.474691895661	4.59894350615701	0.512270003567675	8.97757720367762	2.76794426150123e-19	1.94177978285464e-17
TRINITY_DN138_c0_g1_i5	gonad	mantle	509.37316114057	33.1204805405971	271.246820840583	3.93842355719168	0.439309259836578	8.96503651813934	3.1017806478502e-19	2.17193701690468e-17
TRINITY_DN18253_c0_g1_i1	gonad	mantle	51.6458404938301	0.293682791343732	25.9697616425869	7.2203984826672	0.805871759176144	8.95973633577721	3.25455687088206e-19	2.27469417445983e-17
TRINITY_DN3033_c0_g2_i4	gonad	mantle	207.439581143097	6.35922343692659	106.899402290012	5.03012308237738	0.561742330498403	8.95450246363742	3.41271150473921e-19	2.38082361574616e-17
TRINITY_DN44984_c0_g2_i1	gonad	mantle	4.69818344503924	39.394903301347	22.0465433731931	-3.04545048509932	0.340126890369574	-8.95386566404733	3.43246480026146e-19	2.39018609762856e-17
TRINITY_DN143_c0_g1_i8	gonad	mantle	806.471363050308	0.660727927092883	403.5660454887	10.1812113534209	1.13837343875789	8.94364802162803	3.76530441867414e-19	2.61712927015836e-17
TRINITY_DN31134_c0_g1_i5	gonad	mantle	0.187184176502959	46.9998962519694	23.5935402142362	-7.53676971777377	0.843628691831593	-8.93375224283893	4.11798951515634e-19	2.85700662281307e-17
TRINITY_DN46_c0_g1_i2	gonad	mantle	81.8211577254735	0.12714031616162	40.9741490208176	8.24402762901258	0.922829710617516	8.93342242253562	4.13028985815207e-19	2.86028256562157e-17
TRINITY_DN1_c2_g1_i1	gonad	mantle	40.37980162701	0.155035217820487	20.2674184224152	7.22573155728431	0.809070004584056	8.93091020102651	4.22517964182679e-19	2.92063608135214e-17
TRINITY_DN5009_c0_g3_i2	gonad	mantle	151.091346994919	10.1115439682953	80.6014454816072	3.89508598055765	0.436218042356426	8.9292179652098	4.29030820223089e-19	2.96023422611697e-17
TRINITY_DN4203_c0_g1_i6	gonad	mantle	0	80.8960682264623	40.4480341132311	-9.04984307957588	1.01405435091531	-8.92441620255091	4.48056076279974e-19	3.08586358229175e-17
TRINITY_DN837_c0_g1_i6	gonad	mantle	0.606158736528015	72.0064598492445	36.3063092928863	-6.87249972216864	0.770428400979868	-8.92036133848111	4.64769306814955e-19	3.19514083384518e-17
TRINITY_DN58149_c0_g1_i1	gonad	mantle	10.687223711678	110.709428049921	60.6983258807995	-3.38446923336084	0.379587589176826	-8.91617463231716	4.82672159284569e-19	3.31218411558513e-17
TRINITY_DN641_c0_g1_i5	gonad	mantle	62.4646887463901	228.807367984007	145.636028365199	-1.87205906155584	0.210288230424823	-8.90234825683738	5.46773982879381e-19	3.74525293318214e-17
TRINITY_DN4313_c0_g2_i8	gonad	mantle	99.7600889863511	0.155035217820487	49.9575621020858	8.53117932291868	0.958931515475023	8.89654702681517	5.76110579814785e-19	3.93905172162493e-17
TRINITY_DN3538_c0_g2_i2	gonad	mantle	1.66918644965742	151.061580703042	76.3653835763496	-6.43849385372839	0.724430290683955	-8.8876651577471	6.24064164515279e-19	4.25920971015112e-17
TRINITY_DN3470_c0_g1_i14	gonad	mantle	0	62.1469703382043	31.0734851691021	-8.66842214327499	0.975483052558647	-8.88628676893783	6.31851438769181e-19	4.30457346606975e-17
TRINITY_DN384_c0_g1_i2	gonad	mantle	1.22869323474686	799.177595315502	400.203144275124	-9.30521656361988	1.04760691670711	-8.88235502765528	6.54595271207189e-19	4.45148373439671e-17
TRINITY_DN20580_c0_g1_i1	gonad	mantle	81.1585272016734	0	40.5792636008367	8.59269619551704	0.969384672334261	8.86407268522823	7.7143419710719e-19	5.23659522791719e-17
TRINITY_DN11423_c0_g1_i5	gonad	mantle	0.372462510937146	98.1238666713615	49.2481645911493	-7.90033013458221	0.891577711238963	-8.86106733601905	7.92519783090661e-19	5.37006851946279e-17
TRINITY_DN3919_c0_g1_i5	gonad	mantle	125.814621885105	1.2247494227605	63.5196856539328	6.76857835576185	0.764177995868896	8.85733218223033	8.19520520318669e-19	5.54307230786151e-17
TRINITY_DN340_c0_g1_i10	gonad	mantle	0.655247840614529	174.106853562429	87.3810507015217	-7.9732117948788	0.900357826518282	-8.85560336128971	8.3232351249806e-19	5.6195982126479e-17
TRINITY_DN972_c0_g1_i12	gonad	mantle	0.206383739028862	128.009918305331	64.10815102218	-8.98880954257363	1.01608784748573	-8.8464885834587	9.03161660079586e-19	6.08698703120066e-17
TRINITY_DN12097_c0_g1_i6	gonad	mantle	0.789384877274789	38.025415500022	19.4074001886484	-5.55372148069881	0.627867523995191	-8.84537146524137	9.12243326383587e-19	6.13723487065407e-17
TRINITY_DN6567_c1_g1_i1	gonad	mantle	2.5203920689902	56.307500735722	29.4139464023561	-4.49600762925878	0.508605200536848	-8.83987742263177	9.58236740630908e-19	6.43519058094159e-17
TRINITY_DN9072_c0_g1_i1	gonad	mantle	101.566719574862	0.343606306289021	50.9551629405753	8.19704112295315	0.928210138643871	8.83101873346175	1.03726612469276e-18	6.95355205651054e-17
TRINITY_DN52633_c0_g1_i1	gonad	mantle	14.5659286365347	94.8290083552593	54.697468495897	-2.6904228416567	0.304693454719153	-8.82993316721084	1.04738288097857e-18	7.00892281806619e-17
TRINITY_DN6758_c0_g1_i1	gonad	mantle	0.107352388337107	35.6187878816026	17.8630701349699	-7.50736070437412	0.850663089897103	-8.82530439316723	1.09162487277396e-18	7.29205415013003e-17
TRINITY_DN2575_c0_g1_i6	gonad	mantle	0.183513816359789	2410.39579171703	1205.2896527667	-13.2243392835712	1.49856335785111	-8.82467812541104	1.097750792721e-18	7.31028669720856e-17
TRINITY_DN6138_c0_g1_i4	gonad	mantle	132.183566819172	8.35352456412045	70.2685456916463	3.99334527558047	0.452522713620336	8.82462947247962	1.09822811650608e-18	7.31028669720856e-17
TRINITY_DN28006_c0_g1_i3	gonad	mantle	0	35.2094752597485	17.6047376298743	-7.8448500625309	0.889015168668258	-8.82420271217921	1.10242376719537e-18	7.32529539110699e-17
TRINITY_DN6260_c0_g1_i1	gonad	mantle	379.141416166765	28.7771296224828	203.959272894624	3.72239571036545	0.422042675062526	8.81995099148202	1.14509828504122e-18	7.5954832116038e-17
TRINITY_DN4307_c0_g1_i5	gonad	mantle	47.0237955044533	1.24758428871157	24.1356898965824	5.22325392875294	0.59228368849284	8.81883805046925	1.1565357057511e-18	7.65788958008033e-17
TRINITY_DN6864_c0_g1_i6	gonad	mantle	121.460273844614	5.34981800773071	63.4050459261721	4.50049896441805	0.511111244268537	8.80532176680795	1.3047772104419e-18	8.62432600288938e-17
TRINITY_DN663_c0_g1_i4	gonad	mantle	1208.01376616277	31.2571660744152	619.635466118592	5.26589961210724	0.598495379673201	8.7985635160335	1.38578560754651e-18	9.14376230769589e-17
TRINITY_DN32678_c0_g1_i3	gonad	mantle	0.399772163707964	41.2101306018696	20.8049513827888	-6.99192311200284	0.794910627830523	-8.79586065050515	1.41955672325045e-18	9.35024604693167e-17
TRINITY_DN985_c0_g2_i1	gonad	mantle	110.734813833077	15.3363932871049	63.0356035600907	2.85079833792395	0.324123961564567	8.79539520670723	1.42545371151467e-18	9.37273065853428e-17
TRINITY_DN925_c0_g1_i6	gonad	mantle	365.685573556265	53.2597841963961	209.472678876331	2.77975557472659	0.316343889042389	8.78713220331598	1.5342619115378e-18	1.00706283591756e-16
TRINITY_DN37_c0_g1_i14	gonad	mantle	0.387382858982758	1284.6052237509	642.496303304941	-11.6038478061697	1.32061826908604	-8.78667823836814	1.54047186874079e-18	1.00938349427109e-16
TRINITY_DN1334_c0_g1_i4	gonad	mantle	0.297572560557169	301.574398438465	150.935985499511	-9.86402102637798	1.12334053223951	-8.78097134687461	1.62068836227476e-18	1.06010433568413e-16
TRINITY_DN556_c0_g1_i6	gonad	mantle	265.893946953204	33.5810544395453	149.737500696375	2.98471308210081	0.340128950256546	8.77523974319021	1.70540155181964e-18	1.1135859060342e-16
TRINITY_DN5129_c0_g1_i4	gonad	mantle	60.3225126783411	2.02604905386282	31.1742808661019	4.92746930446633	0.561771357080841	8.77130747653488	1.76603461654722e-18	1.15118615712824e-16
TRINITY_DN7359_c0_g1_i1	gonad	mantle	160.634016268478	28.0094287793976	94.3217225239378	2.50425966830117	0.285583703883686	8.76891655316971	1.803936684093e-18	1.17386514363859e-16
TRINITY_DN6178_c0_g1_i3	gonad	mantle	1.66057749042345	38.3766785215752	20.0186280059993	-4.55340975897144	0.519451261246245	-8.7658074947149	1.85442653683958e-18	1.20464313861273e-16
TRINITY_DN9242_c0_g1_i5	gonad	mantle	6.52341046495176	90.6974822687704	48.6104463668611	-3.77283964974436	0.430567320826676	-8.76248490596226	1.90992693006268e-18	1.23856464251591e-16
TRINITY_DN371_c1_g1_i6	gonad	mantle	0.607880463773109	131.716079632151	66.1619800479619	-7.73739560071052	0.883355951271206	-8.75909149598858	1.96830305713064e-18	1.27423145767109e-16
TRINITY_DN3394_c0_g1_i1	gonad	mantle	835.671219497188	104.292344481664	469.981781989426	3.00149713863396	0.342751475760256	8.75706554428788	2.0039913659627e-18	1.29511373517404e-16
TRINITY_DN5954_c0_g2_i1	gonad	mantle	0	17.3713325176519	8.68566625882595	-6.8112549223187	0.778031663473512	-8.75447008404509	2.05064684682e-18	1.32300022722531e-16
TRINITY_DN23815_c0_g1_i1	gonad	mantle	0.366066506987646	208.850080237037	104.608073372012	-9.33605410433173	1.06677790784773	-8.75163802667006	2.10277949402543e-18	1.35431917514519e-16
TRINITY_DN3661_c0_g1_i9	gonad	mantle	25.7889302634703	141.725055704131	83.7569929838005	-2.44476241626595	0.27936117745088	-8.75126042413609	2.10982856522865e-18	1.35654428805553e-16
TRINITY_DN12292_c0_g1_i9	gonad	mantle	93.0745532847031	6.8430234515528	49.9587883681279	3.75081978922804	0.428910417549898	8.74499577476847	2.23023991855344e-18	1.43152576540891e-16
TRINITY_DN4302_c0_g1_i13	gonad	mantle	108.474976912974	7.65708510646293	58.0660310097184	3.80610814191984	0.435343686395145	8.74276637255554	2.2747075399786e-18	1.45758933741719e-16
TRINITY_DN7846_c0_g1_i1	gonad	mantle	55.7618473152745	2.41548606896689	29.0886666921207	4.60045753926464	0.526225839029189	8.74236344561078	2.28283720910412e-18	1.46031935501708e-16
TRINITY_DN1560_c0_g1_i7	gonad	mantle	0	424.746099931451	212.373049965725	-11.4413461454979	1.30910998272132	-8.73978985456527	2.33544440147937e-18	1.49144403723577e-16
TRINITY_DN4690_c0_g1_i3	gonad	mantle	0.298739874492047	48.441858201476	24.370299037984	-7.22308560367854	0.827335852660838	-8.73053619089273	2.53468079176991e-18	1.61594463586115e-16
TRINITY_DN6481_c0_g1_i2	gonad	mantle	762.667759505651	51.8949552197723	407.281357362711	3.88155751950329	0.444859359426618	8.7253587841925	2.65338027001641e-18	1.68876691654232e-16
TRINITY_DN3456_c0_g1_i4	gonad	mantle	105.82801683766	15.2002463500865	60.5141315938735	2.80210706849773	0.321365361412251	8.71938113113305	2.7972648265915e-18	1.7773462808959e-16
TRINITY_DN987_c1_g1_i3	gonad	mantle	73.3120572267185	6.55079646812219	39.9314268474203	3.52427407839912	0.404291230165651	8.71716677345466	2.85249821686104e-18	1.80939475127344e-16
TRINITY_DN4487_c0_g1_i3	gonad	mantle	47.1992262561952	0.120479932015765	23.6598530941055	7.43966554143195	0.853519458952602	8.71645685800948	2.87043275525697e-18	1.8177159907535e-16
TRINITY_DN370_c0_g1_i8	gonad	mantle	0.389297213346475	431.545136658912	215.967216936129	-10.01245083592	1.14903325682012	-8.71380421453499	2.93843691288041e-18	1.85766308150641e-16
TRINITY_DN10907_c0_g1_i3	gonad	mantle	71.6539604168922	2.01391916113287	36.8339397890125	5.25099732623218	0.603140218901822	8.70609712579443	3.14517356690837e-18	1.98503579869993e-16
TRINITY_DN1875_c0_g2_i5	gonad	mantle	192.59377607325	9.03310831383138	100.81344219354	4.42830860532741	0.508663880581589	8.7057657804683	3.15437652776009e-18	1.98752051603875e-16
TRINITY_DN2336_c0_g1_i2	gonad	mantle	0.175432032955389	72.3029865071128	36.2392092700341	-8.16722055698628	0.938335598235008	-8.70394406047119	3.20545086558297e-18	2.01633544281388e-16
TRINITY_DN8964_c0_g1_i2	gonad	mantle	20.737853249285	152.046647972499	86.3922506108918	-2.8832215280444	0.331293084985653	-8.70293301826468	3.23414819271568e-18	2.03100201479992e-16
TRINITY_DN68_c0_g1_i3	gonad	mantle	309.221749353345	96.7755429186576	202.998646136001	1.67731352557803	0.192748021762573	8.70210500860105	3.25783914968731e-18	2.04186359086824e-16
TRINITY_DN4939_c0_g1_i2	gonad	mantle	9.10210362935859	89.4602709329135	49.281187281136	-3.2927288411459	0.378389723979488	-8.70195101102797	3.26226417596722e-18	2.04186359086824e-16
TRINITY_DN29918_c0_g1_i7	gonad	mantle	1.5678605712705	28.5694077384951	15.0686341548828	-4.31329415333157	0.495794881538445	-8.69975530999327	3.32600554843253e-18	2.07660256410203e-16
TRINITY_DN1228_c0_g1_i9	gonad	mantle	353.432590726915	0	176.716295363458	10.7165735893277	1.23183806563157	8.6996610092847	3.32877047130976e-18	2.07660256410203e-16
TRINITY_DN15128_c0_g3_i1	gonad	mantle	0.412767478057724	46.2227553690268	23.3177614235423	-6.79609260304498	0.78127336352459	-8.69873839341647	3.35594181668892e-18	2.08831361154131e-16
TRINITY_DN3973_c0_g1_i7	gonad	mantle	3.9424378439296	34.4438923604024	19.193165102166	-3.17802424754222	0.36534691024085	-8.69864821204361	3.35860940651152e-18	2.08831361154131e-16
TRINITY_DN52611_c0_g1_i5	gonad	mantle	0.676426268285326	57.027036420072	28.8517313441787	-6.33479643249825	0.728352257927972	-8.69743501656682	3.39470023252712e-18	2.10728250289537e-16
TRINITY_DN712_c0_g1_i3	gonad	mantle	0.740761621299428	50.1752506364907	25.4580061288951	-5.97897653130206	0.688047299019259	-8.68977545558929	3.63156545378074e-18	2.25061647547771e-16
TRINITY_DN2224_c0_g1_i4	gonad	mantle	79.912901695043	3.67809983987142	41.7955007674572	4.42126477416465	0.50899412021836	8.68627867895196	3.74505522259801e-18	2.31714547887367e-16
TRINITY_DN5883_c0_g1_i4	gonad	mantle	54.1728866889622	3.19636767486727	28.6846271819147	4.12419782151745	0.474820276369342	8.68580813998225	3.76059168159554e-18	2.32295010223861e-16
TRINITY_DN5622_c0_g1_i8	gonad	mantle	31.9442464462643	0	15.9721232231322	7.2532221170469	0.835152395381144	8.68490847558031	3.79047453623116e-18	2.33758316905942e-16
TRINITY_DN1228_c0_g1_i10	gonad	mantle	281.386903161428	0	140.693451580714	10.3877327382639	1.19614830633082	8.68431839370176	3.81020161348494e-18	2.34591564920307e-16
TRINITY_DN1407_c0_g2_i1	gonad	mantle	15.509943801286	265.252607561412	140.381275681349	-4.08857267564141	0.470822959495434	-8.68388550979545	3.82473780994485e-18	2.35103020232799e-16
TRINITY_DN15359_c0_g2_i3	gonad	mantle	97.307337296868	15.3022766244057	56.3048069606368	2.69704559011666	0.310680171317338	8.68109985481442	3.91959834969396e-18	2.40542245388861e-16
TRINITY_DN2773_c1_g3_i3	gonad	mantle	0.095110086110031	2324.62568857511	1162.36039933061	-13.5327958650521	1.55896492358107	-8.68062883285802	3.93586614753359e-18	2.41148474253592e-16
TRINITY_DN1446_c0_g1_i1	gonad	mantle	109.905048309208	13.8849244533726	61.8949863812903	2.97919079049118	0.343543351638514	8.67195006476495	4.24781951575759e-18	2.59839877088692e-16
TRINITY_DN3160_c0_g1_i1	gonad	mantle	7.94774259138482	243.882367339651	125.915054965518	-4.99432451858458	0.575952200876797	-8.67142188358949	4.26757352454967e-18	2.60625825183743e-16
TRINITY_DN13144_c0_g1_i4	gonad	mantle	0.184712270926371	48.122701605397	24.1537069381617	-7.58146723114453	0.875042018208242	-8.66411792049544	4.55022218594888e-18	2.77438587628566e-16
TRINITY_DN3190_c0_g1_i11	gonad	mantle	0	286.234758389599	143.117379194799	-10.8717480378035	1.25634787008687	-8.65345363068258	4.99639485977856e-18	3.04151507738327e-16
TRINITY_DN2053_c0_g1_i7	gonad	mantle	249.778926435129	38.4515372322534	144.115231833691	2.70167623417829	0.312296195575074	8.65100591188222	5.10474578218304e-18	3.10246884559022e-16
TRINITY_DN1904_c0_g2_i1	gonad	mantle	174.05900186832	4466.15006458022	2320.10453322427	-4.68245257268743	0.541296668579674	-8.65043670963996	5.13027266809715e-18	3.11129075177228e-16
TRINITY_DN3995_c0_g1_i14	gonad	mantle	1.79212425145242	520.987932023614	261.390028137533	-8.16455154291434	0.943844422435267	-8.65031497653873	5.13574833965908e-18	3.11129075177228e-16
TRINITY_DN41402_c0_g1_i6	gonad	mantle	0.0968746041844295	93.4837577596748	46.7903161819296	-8.89813570346515	1.02904907380484	-8.64694981995845	5.28942156838519e-18	3.19925238516016e-16
TRINITY_DN9674_c0_g1_i4	gonad	mantle	1.33550571055019	77.1094975860681	39.2225016483091	-5.84777224817519	0.676714167288236	-8.64142134279335	5.55179647504322e-18	3.3525744409773e-16
TRINITY_DN1902_c0_g1_i10	gonad	mantle	67.8877142541176	255.045383020024	161.466548637071	-1.89741468934731	0.219611639579401	-8.63986395703444	5.62799969234708e-18	3.39316237042433e-16
TRINITY_DN15468_c0_g1_i10	gonad	mantle	0.267788168418574	38.9929510795958	19.6303696240072	-6.91218111107532	0.801037886049769	-8.6290314496384	6.18736787746406e-18	3.72445994308212e-16
TRINITY_DN6834_c0_g1_i6	gonad	mantle	1.38270660007631	40.1063715903816	20.7445390952289	-4.82624507421457	0.559432982870681	-8.62702990704825	6.29657148138632e-18	3.7841592492115e-16
TRINITY_DN10974_c0_g2_i2	gonad	mantle	11.0723184567017	55.0007348343181	33.0365266455099	-2.30403053509317	0.267364738098754	-8.61755574604664	6.83984668678296e-18	4.10412549527126e-16
TRINITY_DN218_c0_g1_i4	gonad	mantle	115.61963255546	0.142828381587732	57.881230468524	8.74468918129455	1.01570755339107	8.60945569627719	7.34082870405681e-18	4.39773899918273e-16
TRINITY_DN2120_c0_g2_i3	gonad	mantle	3.22914304155666	39.9945282987979	21.6118356701773	-3.65119650338338	0.424105359751969	-8.60917321469062	7.3589384629227e-18	4.40160151295766e-16
TRINITY_DN6311_c0_g1_i6	gonad	mantle	133.865201028316	8.11111618737714	70.9881586078468	4.06341074971794	0.47231800346892	8.60312484358925	7.75745146768823e-18	4.63262236223875e-16
TRINITY_DN17835_c0_g1_i4	gonad	mantle	0.0923561354631856	25.5655709062667	12.8289635208649	-7.0328390426614	0.817616590960471	-8.60163445851774	7.85887587556225e-18	4.6857771452681e-16
TRINITY_DN281_c0_g1_i11	gonad	mantle	0.739405433343381	302.860158582092	151.799782007718	-8.89108586538513	1.03399688174765	-8.59875500819449	8.05855071041969e-18	4.79294845434812e-16
TRINITY_DN2411_c0_g1_i6	gonad	mantle	58.6273188535632	1.36696295175694	29.9971409026601	5.38823940947719	0.626635856085635	8.59867713784455	8.06401957636335e-18	4.79294845434812e-16
TRINITY_DN2656_c0_g1_i8	gonad	mantle	72.7501788587095	2.6143484661991	37.6822636624543	4.830754403202	0.561941750489989	8.59653940820341	8.21559215060697e-18	4.87535973189007e-16
TRINITY_DN772_c0_g1_i1	gonad	mantle	698.241727162963	21.2997968792136	359.770762021089	5.02483856401674	0.584771019539788	8.5928310331987	8.48522705279154e-18	5.02746372725994e-16
TRINITY_DN363_c0_g1_i4	gonad	mantle	167.565686853377	16.1710523839314	91.8683696186542	3.37981892804663	0.393592074068057	8.58711125230183	8.91832673900289e-18	5.27579134456814e-16
TRINITY_DN25916_c0_g1_i1	gonad	mantle	3.30618642694187	93.6942675771353	48.5002270020386	-4.99893185706448	0.582259128638086	-8.58540744351586	9.05150526517807e-18	5.34619580153914e-16
TRINITY_DN6833_c0_g1_i4	gonad	mantle	1.03305075967936	546.49448297829	273.763766868985	-9.10818283076464	1.06122653907691	-8.58269417073499	9.26765125580232e-18	5.46530771400768e-16
TRINITY_DN4727_c0_g1_i1	gonad	mantle	478.55031265208	116.903753438334	297.727033045207	2.03380834678312	0.237006857271678	8.58122153171201	9.38708988196763e-18	5.51950650818747e-16
TRINITY_DN24532_c0_g1_i1	gonad	mantle	186.969677933916	19.8738703385716	103.421774136244	3.22274710813413	0.375559003137658	8.58120050700225	9.38880604699369e-18	5.51950650818747e-16
TRINITY_DN10982_c0_g2_i6	gonad	mantle	1.12994109533418	42.1535009925578	21.641721043946	-5.23965980118005	0.610651461330611	-8.58044258137501	9.45087977610987e-18	5.54735776842828e-16
TRINITY_DN3482_c0_g1_i4	gonad	mantle	349.478911352877	63.051745742258	206.265328547568	2.46373766850932	0.287146281292318	8.58007861853939	9.4808319295757e-18	5.55629749512494e-16
TRINITY_DN4201_c0_g1_i1	gonad	mantle	9.55145892150252	123.289464214228	66.4204615678653	-3.69184905521846	0.430298262966632	-8.57974426800033	9.50842970459081e-18	5.56383184357622e-16
TRINITY_DN808_c0_g1_i1	gonad	mantle	5.58911002619103	306.821793293512	156.205451659852	-5.76372057488451	0.671929749477137	-8.57786186631795	9.6652920216414e-18	5.64686457400603e-16
TRINITY_DN441_c0_g1_i11	gonad	mantle	5.94101834358752	457.397043253009	231.669030798298	-6.26359762385005	0.730910726473728	-8.56957956284035	1.03863541023545e-17	6.05876007003191e-16
TRINITY_DN7399_c0_g1_i1	gonad	mantle	61.2402796760532	1.6892454348005	31.4647625554268	5.10592806535769	0.595881013415353	8.56870407078846	1.04656096720562e-17	6.09557160868437e-16
TRINITY_DN6191_c0_g1_i1	gonad	mantle	5.17810513415491	684.338306363338	344.758205748746	-7.03243228316541	0.821014664880794	-8.56553796659219	1.07572412121297e-17	6.25577500505702e-16
TRINITY_DN6444_c0_g1_i1	gonad	mantle	0	183.203475690784	91.601737845392	-10.2282077802686	1.19525938043917	-8.55731228523006	1.15529276438162e-17	6.70816300204479e-16
TRINITY_DN609_c0_g1_i10	gonad	mantle	142.543008064879	0	71.2715040324397	9.40722606192879	1.09962179678262	8.55496507022082	1.17904429061252e-17	6.83555908084451e-16
TRINITY_DN800_c1_g2_i1	gonad	mantle	80.2956586117553	6.23119874880194	43.2634286802786	3.66000157828547	0.427989862174157	8.55160811448415	1.21385300876586e-17	7.02657059154004e-16
TRINITY_DN1811_c1_g1_i7	gonad	mantle	218.835339649283	42.1869012086571	130.51112042897	2.37268830857983	0.277485373539682	8.55067882790772	1.22366683647142e-17	7.0725319666316e-16
TRINITY_DN9892_c0_g1_i2	gonad	mantle	1.44931733277477	47.1677806700383	24.3085490014065	-5.03743429795469	0.589848827184357	-8.54021245070686	1.33975283849616e-17	7.73164398020216e-16
TRINITY_DN8087_c1_g1_i6	gonad	mantle	0.107352388337107	31.3745997805692	15.7409760844531	-7.32005721165726	0.858367809883127	-8.52787945607366	1.49054740261464e-17	8.58873894190562e-16
TRINITY_DN281_c0_g1_i1	gonad	mantle	0.434354265215175	431.809384375535	216.121869320375	-10.0934085066649	1.183610063923	-8.52764674305907	1.4935480689245e-17	8.592910246547e-16
TRINITY_DN3877_c0_g1_i9	gonad	mantle	6.27530336972916	201.365496042993	103.820399706361	-4.99073762731239	0.585339953584806	-8.52622069747254	1.51206651386259e-17	8.68621223229862e-16
TRINITY_DN2388_c0_g2_i1	gonad	mantle	55.380692939812	4.46788737365839	29.9242901567352	3.65883470161149	0.429172117644389	8.52533179856571	1.52372408098148e-17	8.73987754778161e-16
TRINITY_DN1908_c0_g1_i2	gonad	mantle	511.343173933208	82.7863057693564	297.064739851282	2.62382803146189	0.308174939042806	8.51408631607593	1.67908915697741e-17	9.61641623105332e-16
TRINITY_DN704_c0_g1_i6	gonad	mantle	8.91607360511003	596.219057738032	302.567565671571	-6.05461043766191	0.711412319303983	-8.51069102034316	1.72899808970415e-17	9.88724937903244e-16
TRINITY_DN2040_c0_g1_i7	gonad	mantle	1032.26348644017	33.8689088069154	533.066197623543	4.92583537176714	0.579095266805029	8.50608812422841	1.79900244018835e-17	1.02720045533417e-15
TRINITY_DN9450_c0_g1_i12	gonad	mantle	13.8364807124212	107.978928624679	60.90770466855	-2.96296257639363	0.3483467893613	-8.50578408323003	1.80372375951619e-17	1.02834051558399e-15
TRINITY_DN5884_c0_g1_i4	gonad	mantle	109.647610748794	0.310070435640973	54.9788405922173	8.30664255551114	0.976702955343113	8.50477876622482	1.81942210141705e-17	1.03572592687303e-15
TRINITY_DN7842_c0_g2_i1	gonad	mantle	38.7579155352583	3.64948491843955	21.2037002268489	3.40289581390715	0.40051174071368	8.49636968904697	1.9561230679898e-17	1.11186742216975e-15
TRINITY_DN7960_c0_g1_i4	gonad	mantle	92.7788971743621	2.60712152388987	47.693009349126	5.13537702834463	0.604617457833765	8.49359700387045	2.0033811281169e-17	1.13701669981035e-15
TRINITY_DN2773_c1_g3_i4	gonad	mantle	0.490329502562392	1226.19640652718	613.34336801487	-11.4892058391486	1.35435892471518	-8.48313222550277	2.19211306356774e-17	1.24226323190951e-15
TRINITY_DN1875_c0_g1_i7	gonad	mantle	234.923423478486	26.3367194422107	130.630071460349	3.15572825810922	0.372025938611424	8.48254901227555	2.20313250739485e-17	1.24663608836727e-15
TRINITY_DN34942_c0_g1_i6	gonad	mantle	17.4073325360266	135.387438742212	76.3973856391195	-2.94421825606289	0.34712651444508	-8.4816864559296	2.21953022240439e-17	1.25403457565848e-15
TRINITY_DN326_c1_g1_i13	gonad	mantle	196.124334876043	1411.50529807276	803.814816474403	-2.84890821168821	0.336346492896746	-8.47015881495393	2.45058686628659e-17	1.38251195078309e-15
TRINITY_DN14679_c1_g1_i3	gonad	mantle	148.369468430315	12.6469636212632	80.5082160257889	3.56383382058428	0.420883316658108	8.46751030400013	2.50693753334386e-17	1.41219158781289e-15
TRINITY_DN19133_c1_g1_i1	gonad	mantle	9655.57491513516	1904.93306078976	5780.25398796246	2.34167965749748	0.276681315856202	8.46345424609193	2.5957227481159e-17	1.46002634812802e-15
TRINITY_DN1543_c0_g1_i4	gonad	mantle	32.0701238523121	708.225613380944	370.147868616628	-4.49222090784821	0.53082486563276	-8.46271755279086	2.61217828050516e-17	1.46709572414919e-15
TRINITY_DN9528_c0_g1_i8	gonad	mantle	0	31.6468392836308	15.8234196418154	-7.69741707593419	0.909688986950561	-8.46159202359622	2.63751818601129e-17	1.47912646918927e-15
TRINITY_DN3708_c0_g1_i1	gonad	mantle	258.633425587275	26.3913268894392	142.512376238357	3.29359759386337	0.389278653364003	8.46077113502453	2.65615227137041e-17	1.48736645439261e-15
TRINITY_DN384_c0_g1_i7	gonad	mantle	0	83.9151884617594	41.9575942308797	-9.10227010005909	1.07645798060693	-8.45575978258534	2.77275907045974e-17	1.55036256055247e-15
TRINITY_DN10907_c0_g1_i17	gonad	mantle	87.2591052333817	0.397775079062255	43.828440156222	7.61706526481263	0.901852604947111	8.4460201401307	3.01401718550541e-17	1.68276681383647e-15
TRINITY_DN11085_c2_g1_i2	gonad	mantle	0.57697154852894	40.9096485873036	20.7433100679163	-6.08393666599785	0.720376215405289	-8.44549908213582	3.02749216224331e-17	1.68779334102492e-15
TRINITY_DN4931_c0_g2_i3	gonad	mantle	889.455852443462	5.93199608659671	447.693924265029	7.22267315680573	0.855233636633278	8.44526319759661	3.03361185112055e-17	1.68871059712377e-15
TRINITY_DN24784_c0_g1_i4	gonad	mantle	24.4541515185881	97.8136067080769	61.1338791133325	-2.00350405611435	0.237250606750723	-8.44467410875547	3.04894826810975e-17	1.69474824057435e-15
TRINITY_DN19194_c0_g1_i1	gonad	mantle	59.9430502011197	0.142828381587732	30.0429392913537	7.79881513723322	0.924129023888956	8.43909771864316	3.19796655231678e-17	1.77496549437559e-15
TRINITY_DN9912_c0_g1_i1	gonad	mantle	51.4362878995181	5.61477764467788	28.525532772098	3.16843841959519	0.37583758379919	8.43033947687384	3.44663877863174e-17	1.9101768103248e-15
TRINITY_DN39924_c0_g2_i1	gonad	mantle	0	19.5840214430596	9.79201072152979	-7.01133760314748	0.831784115429437	-8.42927566551044	3.47811362734755e-17	1.92479420122216e-15
TRINITY_DN12584_c0_g1_i1	gonad	mantle	0.587449332681618	58.9455771956442	29.7665132641629	-6.60185368132431	0.783253712146211	-8.42875504954125	3.49362019197042e-17	1.93009153889861e-15
TRINITY_DN5329_c0_g1_i6	gonad	mantle	222.454332960013	20.4549897090723	121.454661334543	3.46436871875887	0.411024852759358	8.42861130051216	3.49791376346418e-17	1.93009153889861e-15
TRINITY_DN11840_c0_g1_i1	gonad	mantle	66.8884372320185	4.29856628500566	35.5935017585121	3.91768717655316	0.464888158140587	8.42716061476534	3.54153599355572e-17	1.95130878056613e-15
TRINITY_DN1542_c0_g1_i1	gonad	mantle	0	66.650842142885	33.3254210714425	-23.4177070605867	2.78061875334787	-8.42176117541886	3.70866477497165e-17	2.04041437225918e-15
TRINITY_DN923_c0_g1_i2	gonad	mantle	0	16.1162401427962	8.05812007139812	-6.7105886279619	0.797182833680581	-8.41787899142186	3.83361455308834e-17	2.1060885074623e-15
TRINITY_DN7634_c0_g1_i6	gonad	mantle	26.5607557925216	227.724509095271	127.142632443896	-3.08685975764705	0.366794695287087	-8.41576990428117	3.90322791283609e-17	2.14121552160261e-15
TRINITY_DN1916_c0_g1_i7	gonad	mantle	242.562263045229	8.94889809833503	125.755580571782	4.74093023120346	0.56340177018265	8.41483020130819	3.93464427571383e-17	2.1553170428736e-15
TRINITY_DN785_c0_g1_i2	gonad	mantle	72.2410698426828	2.30625702757578	37.2736634351293	4.9378065656692	0.587458329263263	8.4053733170517	4.26502715467329e-17	2.33290804161854e-15
TRINITY_DN12577_c0_g1_i11	gonad	mantle	2.2210593931399	46.1902087821067	24.2056340876233	-4.32553157582223	0.515206886447025	-8.39571770022719	4.63056976061733e-17	2.52918905796265e-15
TRINITY_DN28567_c0_g1_i1	gonad	mantle	8.21143812380983	147.37102142271	77.7912297732597	-4.13949549652661	0.493064016302925	-8.39545243549758	4.64103651666864e-17	2.53124277763162e-15
TRINITY_DN14680_c0_g1_i5	gonad	mantle	34.1057400029113	0	17.0528700014557	7.34982525934706	0.875521629168167	8.3947957588782	4.66704801238924e-17	2.54175650914278e-15
TRINITY_DN1422_c0_g1_i6	gonad	mantle	0.184148180785856	68.3796480588346	34.2818981198102	-8.08403053541753	0.963298502677676	-8.39203062492715	4.77816392647553e-17	2.5985225203608e-15
TRINITY_DN1719_c1_g1_i9	gonad	mantle	37.3159305488387	420.815482394744	229.065706471792	-3.49736357386487	0.417050957079306	-8.38593825166505	5.03227469493154e-17	2.73277858325333e-15
TRINITY_DN2404_c0_g1_i2	gonad	mantle	527.945746137628	92.2227951771522	310.08427065739	2.51460577714439	0.299956300274461	8.3832404081645	5.14901593702474e-17	2.79215746401132e-15
TRINITY_DN3081_c0_g2_i2	gonad	mantle	0	40.0653225549089	20.0326612774545	-22.7072119217652	2.71120134156388	-8.37533220925125	5.50683094412458e-17	2.9819055020538e-15
TRINITY_DN6430_c0_g2_i1	gonad	mantle	82.1997751510832	10.1667145352877	46.1832448431855	3.02291472379332	0.361000803309161	8.37370636320856	5.5833779131622e-17	3.01902362748664e-15
TRINITY_DN6511_c0_g2_i1	gonad	mantle	59.5032766788058	3.46527607159609	31.484276375201	4.08762910321042	0.488240983823451	8.3721548142065	5.65740511560954e-17	3.05467501964714e-15
TRINITY_DN1017_c0_g1_i11	gonad	mantle	140.844164942762	2.03542848049136	71.4397967116267	6.08211473661042	0.726845316168573	8.36782545242382	5.86912452980077e-17	3.1644642571963e-15
TRINITY_DN2168_c0_g1_i2	gonad	mantle	60.5134120407963	6.20680094133589	33.3601064910661	3.27448260191368	0.391364755217742	8.36683058006046	5.91887043638801e-17	3.18673335249866e-15
TRINITY_DN9294_c0_g1_i5	gonad	mantle	5.92840235132432	72.3967669198583	39.1625846355913	-3.62745483564001	0.433597695270947	-8.36594584150933	5.96345860436006e-17	3.20616602059483e-15
TRINITY_DN146_c0_g1_i4	gonad	mantle	173.170925530568	47.1951856277835	110.183055579176	1.87894575163762	0.224734241027017	8.3607453098869	6.23232623192462e-17	3.34595244161165e-15
TRINITY_DN1807_c0_g1_i6	gonad	mantle	47.0369410853743	2.81041372642668	24.9236774059005	3.97952461576311	0.476146514503317	8.35777327891242	6.39131255038581e-17	3.42643349824803e-15
TRINITY_DN947_c0_g2_i1	gonad	mantle	45.0213249523552	0.127969820138149	22.5746473862467	7.37455596376948	0.8827100776449	8.3544485902382	6.57390707621194e-17	3.51932483504101e-15
TRINITY_DN3468_c0_g1_i4	gonad	mantle	82.8289142177674	1.01434592161572	41.9216300696916	6.38305318421877	0.764120249390514	8.35346686507796	6.62880136125566e-17	3.54368584952565e-15
TRINITY_DN4230_c0_g1_i9	gonad	mantle	1.02269806697547	66.8099567024767	33.9163273847261	-5.94423655380658	0.71196423713081	-8.34906620838378	6.88047624031097e-17	3.67302594429726e-15
TRINITY_DN8051_c0_g1_i4	gonad	mantle	1.81306286482587	32.5828028238123	17.1979328443191	-4.11026605594929	0.492486206453465	-8.34595162684556	7.06427201648908e-17	3.76581574076738e-15
TRINITY_DN4080_c0_g1_i17	gonad	mantle	26.4188048764695	602.949355832197	314.684080354333	-4.50552863396551	0.539993256879018	-8.34367573403782	7.20162920920659e-17	3.83362326676834e-15
TRINITY_DN2700_c0_g1_i6	gonad	mantle	0.307418862035968	95.1659578262316	47.7366883441338	-8.19744234829031	0.982541427506655	-8.34310098159682	7.23673182527895e-17	3.84688355703772e-15
TRINITY_DN2166_c0_g2_i5	gonad	mantle	204.065542989519	2.31480244597374	103.190172717746	6.43773421350909	0.772004538568275	8.3389849306433	7.4930960108841e-17	3.97755878541192e-15
TRINITY_DN9674_c0_g1_i1	gonad	mantle	0.281586875110801	51.3725232142106	25.8270550446607	-7.31265725786869	0.877112242335795	-8.33719666070868	7.60724835815511e-17	4.03248269007711e-15
TRINITY_DN2753_c0_g1_i5	gonad	mantle	130.324209521094	9.17028893332143	69.7472492272075	3.82421660108062	0.459159211329409	8.32873762895516	8.17089259378858e-17	4.32518693232495e-15
TRINITY_DN1560_c0_g1_i9	gonad	mantle	0	39.5907859803993	19.7953929901997	-22.6915096390765	2.72645595058346	-8.3227127268352	8.59726361948456e-17	4.54450873286535e-15
TRINITY_DN2913_c0_g1_i1	gonad	mantle	142.27369375368	30.3411829884796	86.3074383710799	2.22737932354422	0.267636712776279	8.32239830043837	8.620107541982e-17	4.55021117272006e-15
TRINITY_DN888_c0_g1_i2	gonad	mantle	2.96575357354798	224.960318533475	113.963036053512	-6.26611107276088	0.753641041057213	-8.31445042320245	9.21784263212697e-17	4.85893598633709e-15
TRINITY_DN40934_c0_g1_i1	gonad	mantle	0	31.9702095790187	15.9851047895094	-7.71494186067324	0.928351428735375	-8.31036784333142	9.54058643531682e-17	5.02204760448714e-15
TRINITY_DN29592_c0_g1_i1	gonad	mantle	0	62.5238023172075	31.2619011586038	-8.67614335465938	1.04499594178061	-8.30256176868571	1.01890146532528e-16	5.35590238221543e-15
TRINITY_DN46950_c0_g1_i4	gonad	mantle	2.75881133788174	56.1257547256283	29.442283031755	-4.45495826068212	0.53659818763141	-8.30222383036119	1.0218046708728e-16	5.36369289124911e-15
TRINITY_DN7222_c0_g1_i5	gonad	mantle	109.694685614047	1.34968084752239	55.5221832307848	6.3075386470426	0.760207750540264	8.29712488797958	1.06661235213343e-16	5.59112269364167e-15
TRINITY_DN411_c0_g1_i2	gonad	mantle	287.790132292268	0.543083036731355	144.166607664499	8.96969747879279	1.08115867440327	8.29637470535351	1.07336614687627e-16	5.61872193001444e-15
TRINITY_DN4568_c0_g1_i3	gonad	mantle	108.192695851189	3.63842822704239	55.9155620391156	4.84064262277008	0.583905672655798	8.29011062823421	1.13143185398975e-16	5.91447382732424e-15
TRINITY_DN10939_c0_g1_i4	gonad	mantle	67.1132473596567	9.7442261534639	38.4287367565603	2.80120652474995	0.338146724172011	8.28399722519568	1.19108385580924e-16	6.21768836596853e-15
TRINITY_DN5074_c0_g1_i5	gonad	mantle	75.2952715757683	6.66901976201441	40.9821456688913	3.50766718001747	0.423472958517975	8.28309602646939	1.20013571876932e-16	6.25628761019222e-15
TRINITY_DN1766_c0_g1_i9	gonad	mantle	0	37.6749745511549	18.8374872755774	-22.6107826653117	2.73089225010436	-8.27963192778759	1.23556581881825e-16	6.43210001846049e-15
TRINITY_DN8453_c0_g1_i4	gonad	mantle	15.0658238158527	119.107725681755	67.0867747488037	-2.97177633559011	0.359045295206129	-8.2768842128512	1.26440060965653e-16	6.57314157157804e-15
TRINITY_DN2006_c0_g3_i1	gonad	mantle	168.246552094111	27.4983315650976	97.8724418296044	2.6077466704118	0.315183872314632	8.27373130249702	1.29830568749315e-16	6.74011736690045e-15
TRINITY_DN5863_c0_g1_i10	gonad	mantle	35.1416288196596	0.120479932015765	17.6310543758377	7.00951097629491	0.847387518733927	8.27190726949548	1.31832825473209e-16	6.83466277336518e-15
TRINITY_DN4189_c0_g2_i10	gonad	mantle	174.292875341851	11.4880738255543	92.8904745837026	3.91858796134876	0.474175651037671	8.2640008038655	1.4086966376375e-16	7.29314519858912e-15
TRINITY_DN16218_c1_g1_i4	gonad	mantle	138.309803637272	10.9925381718004	74.6511709045361	3.62983743555843	0.439847234587083	8.25249575336317	1.55120412208075e-16	8.01993780487285e-15
TRINITY_DN6100_c0_g1_i3	gonad	mantle	14.7933696560166	129.303811021872	72.0485903389444	-3.1211039847336	0.378222375681476	-8.25203421429004	1.55720822758574e-16	8.03996620048443e-15
TRINITY_DN568_c0_g1_i4	gonad	mantle	0	229.242724793442	114.621362396721	-10.5509972320698	1.27948003717255	-8.24631641411604	1.6335178415797e-16	8.42243584383894e-15
TRINITY_DN5155_c0_g1_i1	gonad	mantle	67.7564569149655	11.6457627201673	39.7011098175664	2.51509893429578	0.305069294707525	8.24435293203483	1.66056355243281e-16	8.55020321908857e-15
TRINITY_DN9307_c0_g1_i2	gonad	mantle	0.68079494867825	42.7543692274524	21.7175820880653	-6.11268935574256	0.741509052750985	-8.24358021397662	1.67132788726188e-16	8.59390423992344e-15
TRINITY_DN3028_c0_g1_i8	gonad	mantle	70.7402446136939	0.24880257576239	35.4945235947281	7.67636864727838	0.931212574473573	8.24341171683375	1.67368425387746e-16	8.59431171562491e-15
TRINITY_DN44275_c0_g1_i1	gonad	mantle	0	45.1612031406753	22.5806015703377	-22.8708173632575	2.77465660202644	-8.24275600323081	1.6828853664325e-16	8.62981786683363e-15
TRINITY_DN3193_c0_g1_i4	gonad	mantle	1134.93184079074	99.2387164734645	617.0852786321	3.51199156334798	0.426217967907775	8.23989561159913	1.72360970717325e-16	8.82665910015369e-15
TRINITY_DN2419_c0_g1_i12	gonad	mantle	191.433561619496	39.1771793262899	115.305370472893	2.28279480563781	0.277253053843722	8.23361464910876	1.81647367416991e-16	9.28961374126299e-15
TRINITY_DN3996_c0_g1_i7	gonad	mantle	102.650307130897	22.1743164248788	62.4123117778881	2.22281903845977	0.270013209470828	8.23226035058082	1.83713428293938e-16	9.38256050158295e-15
TRINITY_DN10899_c0_g1_i2	gonad	mantle	62.4993427111634	0	31.2496713555817	8.2176846987844	0.998316695205663	8.23154089103105	1.8482041051446e-16	9.42634045086048e-15
TRINITY_DN13837_c0_g1_i2	gonad	mantle	56.6091683375899	4.73642742548293	30.6727978815364	3.61884124499579	0.439858996070584	8.2272757345517	1.91519247296954e-16	9.75481704653393e-15
TRINITY_DN3299_c0_g1_i4	gonad	mantle	76.0022490079851	845.731664988988	460.866956998487	-3.47662755718841	0.423009039801745	-8.21880203510031	2.05546012115322e-16	1.04551449989979e-14
TRINITY_DN11656_c1_g1_i1	gonad	mantle	5.63399989420195	97.6521010096806	51.6430504519413	-4.09023228072989	0.4979400689484	-8.21430637098166	2.13394123933365e-16	1.0839732201202e-14
TRINITY_DN29438_c0_g1_i2	gonad	mantle	0	35.9865052432456	17.9932526216228	-7.88004790079229	0.95971579508691	-8.21081401507901	2.19693955511412e-16	1.11447436410104e-14
TRINITY_DN1379_c0_g1_i5	gonad	mantle	301.925883371575	0	150.962941685788	10.4891929193544	1.27771690776056	8.20932465998177	2.22436031028917e-16	1.1268698903481e-14
TRINITY_DN23585_c0_g1_i6	gonad	mantle	0.20006647369886	31.8826280369719	16.0413472553354	-6.98782642550043	0.851354823883051	-8.20788962424478	2.25110002699094e-16	1.13888763027738e-14
TRINITY_DN5156_c0_g1_i14	gonad	mantle	155.593468462077	3.52709552935256	79.5602819957149	5.44095376414773	0.663223461738739	8.20380170189315	2.32902150751185e-16	1.17673266046201e-14
TRINITY_DN11586_c0_g1_i5	gonad	mantle	9.04375469501982	90.5966547272489	49.8202047111344	-3.36867429031771	0.410662986337402	-8.20301415611389	2.34433581078484e-16	1.18288666003532e-14
TRINITY_DN12756_c0_g1_i4	gonad	mantle	0	21.4105405014918	10.7052702507459	-7.12832207065039	0.86901656455866	-8.20274590999377	2.34957464792773e-16	1.18394721444711e-14
TRINITY_DN3018_c0_g1_i4	gonad	mantle	128.237045909821	0	64.1185229549104	9.2544997372457	1.12827690686942	8.20233019119726	2.35771643061682e-16	1.18432367477896e-14
TRINITY_DN3499_c0_g1_i5	gonad	mantle	102.172823483773	11.0110566231244	56.5919400534485	3.22835630401778	0.393593482445404	8.20226057596266	2.35908254913625e-16	1.18432367477896e-14
TRINITY_DN592_c0_g1_i1	gonad	mantle	153.193180722018	0.911231734838392	77.0522062284283	7.32324968751398	0.892847835183784	8.20212515384165	2.36174228743165e-16	1.18432367477896e-14
TRINITY_DN1894_c0_g1_i10	gonad	mantle	0	49.5199345108606	24.7599672554303	-8.33920351100115	1.01673420917531	-8.20195035806381	2.36517970875275e-16	1.18432367477896e-14
TRINITY_DN3708_c0_g1_i6	gonad	mantle	176.507642872326	24.9476767711636	100.727659821745	2.82020292602775	0.343847174553661	8.20190809969164	2.36601147470546e-16	1.18432367477896e-14
TRINITY_DN26446_c0_g1_i1	gonad	mantle	31.5985221858903	0.142828381587732	15.870675283739	6.8819074909135	0.839209231462056	8.20046685964591	2.39455247663225e-16	1.19702251090138e-14
TRINITY_DN7214_c0_g1_i5	gonad	mantle	0.0968746041844295	25.2891375949211	12.6930060995528	-7.00248839713637	0.8540971364356	-8.1987025812542	2.42995296780555e-16	1.21311223427139e-14
TRINITY_DN15913_c0_g1_i2	gonad	mantle	148.788837089713	0.641469905697239	74.7151534977052	8.0155736780393	0.978161352409521	8.19453115612716	2.5157180373872e-16	1.25426988331662e-14
TRINITY_DN7850_c0_g1_i5	gonad	mantle	124.353232157604	6.73437145114287	65.5438018043736	4.23113773198854	0.51654102298137	8.19129080506959	2.58439306066403e-16	1.28680953688103e-14
TRINITY_DN8913_c0_g1_i2	gonad	mantle	0	23.8805021184385	11.9402510592192	-7.29500444643559	0.891113094572874	-8.18639574579724	2.69165623368595e-16	1.33845177301416e-14
TRINITY_DN89_c1_g1_i4	gonad	mantle	198.289966812582	1919.95484049355	1059.12240365306	-3.27420340380915	0.400108806419831	-8.18328252533775	2.76214537369135e-16	1.37169593018236e-14
TRINITY_DN5389_c0_g1_i7	gonad	mantle	102.109073068658	6.79312851497547	54.4511007918166	3.89307768012331	0.475836066640961	8.18155233083837	2.80210360564576e-16	1.38971083159372e-14
TRINITY_DN20318_c0_g1_i6	gonad	mantle	216.429737110466	29.6347412624433	123.032239186454	2.86256713149714	0.349941694837515	8.18012592876733	2.83547391388869e-16	1.40441543908119e-14
TRINITY_DN2642_c0_g1_i4	gonad	mantle	146.534532162239	38.6188626869873	92.5766974246131	1.92338156147337	0.23518144339345	8.1782879368404	2.87905137274559e-16	1.42413049685667e-14
TRINITY_DN88_c0_g1_i2	gonad	mantle	2.38197555452178	643.516516079677	322.949245817099	-8.06939512194696	0.987075454852873	-8.1750539761418	2.95733453020809e-16	1.46093874134965e-14
TRINITY_DN20833_c0_g1_i1	gonad	mantle	0	13.8250286389147	6.91251431945737	-6.49887756295154	0.795050834130203	-8.17416608343215	2.97919201381692e-16	1.46981261418926e-14
TRINITY_DN7155_c0_g1_i4	gonad	mantle	0	51.2052192196975	25.6026096098488	-8.39167160540511	1.02759312040987	-8.16633688833762	3.17894731010534e-16	1.5663163104177e-14
TRINITY_DN29817_c0_g1_i1	gonad	mantle	0.206383739028862	21.3391064172205	10.7727450781247	-6.41682175842555	0.785893186268887	-8.16500495301418	3.21422028943313e-16	1.58163105819798e-14
TRINITY_DN2075_c0_g2_i5	gonad	mantle	74.5533280790086	0	37.2766640395043	23.6194329781232	2.8941614475881	8.16106267941855	3.32089772996658e-16	1.63199638182811e-14
TRINITY_DN4033_c0_g1_i3	gonad	mantle	264.953664791455	71.5894173599366	168.271541075696	1.88386917290676	0.230922231418347	8.15802428954479	3.40549044490638e-16	1.67139168233623e-14
TRINITY_DN8103_c0_g1_i7	gonad	mantle	1.75544866344361	45.3481960736167	23.5518223685302	-4.6468035117048	0.570153484224315	-8.15009228265385	3.6364666327355e-16	1.78243537211303e-14
TRINITY_DN1228_c0_g1_i3	gonad	mantle	367.107960641595	0.240959864031531	183.674460252813	10.0501670048894	1.23318288532125	8.14977820769167	3.64592334295265e-16	1.7847527731481e-14
TRINITY_DN4023_c0_g1_i5	gonad	mantle	637.496584423161	136.190953143356	386.843768783259	2.22622419543694	0.273270255450271	8.14660268007861	3.74290944127403e-16	1.82985606389332e-14
TRINITY_DN44093_c0_g1_i6	gonad	mantle	0.103191869514431	22.507891452214	11.3055416608642	-6.84824464199028	0.841190179258972	-8.14113717782951	3.9158241998932e-16	1.9119150964084e-14
TRINITY_DN6603_c0_g1_i13	gonad	mantle	55.4533334088412	0	27.7266667044206	8.0438970203483	0.989179092758525	8.13189146357337	4.22643163183818e-16	2.06090416858962e-14
TRINITY_DN19983_c0_g1_i3	gonad	mantle	0.951548015144107	23.9120960448266	12.4318220299853	-4.57855404051355	0.563649801907416	-8.12304736916347	4.54621779379993e-16	2.21397873514319e-14
TRINITY_DN3302_c0_g1_i6	gonad	mantle	1.12817008629313	53.0373724035626	27.0827712449279	-5.66878105064485	0.697952674912519	-8.1220135037886	4.58512296791796e-16	2.23004782287577e-14
TRINITY_DN10480_c0_g2_i1	gonad	mantle	118.191379127345	28.3380186068365	73.264698867091	2.05813680503997	0.253419558037595	8.12146000481402	4.60608623316468e-16	2.23736044545819e-14
TRINITY_DN3203_c0_g1_i6	gonad	mantle	171.009974442257	9.60419430265152	90.3070843724544	4.1502145778641	0.511477714098042	8.11416502316771	4.89136324943861e-16	2.37287701491403e-14
TRINITY_DN12872_c0_g1_i1	gonad	mantle	0.307418862035968	103.35176777898	51.829593320508	-8.31951853089961	1.02536034153631	-8.1137510335482	4.90806475345378e-16	2.37792272047308e-14
TRINITY_DN21686_c0_g1_i7	gonad	mantle	122.954529184056	7.29283666134159	65.1236829226987	4.06320958381068	0.500981037332888	8.11050574976312	5.04095025303715e-16	2.43917364679651e-14
TRINITY_DN16617_c0_g1_i3	gonad	mantle	0.199426478730035	31.3210149044884	15.7602206916092	-6.96344920727625	0.858994122643883	-8.10651554383582	5.20920572231044e-16	2.51736033766249e-14
TRINITY_DN4740_c0_g1_i1	gonad	mantle	376.852244110829	76.4490207090874	226.650632409958	2.29989005560838	0.283812272941058	8.10356096223516	5.33734633203479e-16	2.57560461207164e-14
TRINITY_DN89_c0_g3_i3	gonad	mantle	538.537870497115	49.1996803357555	293.868775416435	3.44927176579673	0.42565611113423	8.10342357497367	5.34337981890757e-16	2.57560461207164e-14
TRINITY_DN3624_c0_g1_i1	gonad	mantle	93.372736821659	0.142828381587732	46.7577826016233	8.43514448383947	1.04122899440978	8.10114252400444	5.44454201511724e-16	2.62101919304279e-14
TRINITY_DN11867_c0_g1_i9	gonad	mantle	4.00528221164462	28.8210515928116	16.4131669022281	-2.89997338162993	0.358099686223579	-8.09822932885603	5.57648730879436e-16	2.68093893375006e-14
TRINITY_DN20729_c0_g1_i1	gonad	mantle	0.0803219468453576	34.0098731256073	17.0450975362264	-7.43326381314268	0.91790417795174	-8.09808255773457	5.58321764063257e-16	2.68093893375006e-14
TRINITY_DN12757_c0_g1_i4	gonad	mantle	54.4386692669073	6.3082333319183	30.3734512994128	3.11633884042262	0.384841205514016	8.09772653180488	5.5995768295642e-16	2.68537774715898e-14
TRINITY_DN5594_c0_g1_i2	gonad	mantle	44.0920002929849	3.2871352485315	23.6895677707582	3.72450350219434	0.460102738273946	8.09493878729485	5.72931555451433e-16	2.74410948805177e-14
TRINITY_DN7035_c0_g1_i4	gonad	mantle	2.7534292965791	165.247209145965	84.0003192212721	-5.91028553183786	0.730385378822076	-8.09200964752284	5.86882600716992e-16	2.80736668140186e-14
TRINITY_DN3111_c0_g1_i4	gonad	mantle	110.942038536924	18.2275631690031	64.5848008529637	2.6105263022234	0.32265425744464	8.09078523524923	5.92813013052928e-16	2.83214540995489e-14
TRINITY_DN15209_c0_g1_i5	gonad	mantle	0	109.171158325743	54.5855791628716	-9.48108532030765	1.17198900956	-8.0897391041808	5.9792667441126e-16	2.85296441790515e-14
TRINITY_DN1894_c0_g1_i4	gonad	mantle	0	20.8086154068603	10.4043077034302	-7.08567160647731	0.875974954068192	-8.08889748910071	6.02072156852805e-16	2.86911708888113e-14
TRINITY_DN424_c0_g1_i3	gonad	mantle	206.198507452144	10.2516185761136	108.225063014129	4.32621597713211	0.535051635917129	8.08560461592939	6.18565549151621e-16	2.94399759849691e-14
TRINITY_DN5599_c0_g1_i2	gonad	mantle	0.292422609162046	38.6205942848505	19.4565084470063	-6.89862729736891	0.85336880807778	-8.08399279662931	6.26800360790283e-16	2.97943315074897e-14
TRINITY_DN6472_c0_g2_i11	gonad	mantle	125.518761984215	0	62.7593809921073	9.22367676352098	1.14107677251934	8.08330954205332	6.30323633917592e-16	2.99241189827896e-14
TRINITY_DN5364_c0_g1_i2	gonad	mantle	87.5548730737975	19.8773813246835	53.7161271992405	2.15328282495102	0.266397154148756	8.08297983449414	6.32030778442393e-16	2.99674693969507e-14
TRINITY_DN3995_c0_g1_i7	gonad	mantle	0.504841568450652	450.217215597975	225.361028583213	-9.74982815144049	1.20811120665315	-8.07030685399451	7.01217100590622e-16	3.32061929868146e-14
TRINITY_DN2370_c0_g1_i5	gonad	mantle	5.61535502336036	116.332755515103	60.9740552692316	-4.35678702874633	0.539989276804011	-8.06828434544566	7.12928572057164e-16	3.37184839180219e-14
TRINITY_DN14434_c0_g1_i5	gonad	mantle	2.0310148964004	40.5755821437549	21.3032985200776	-4.27464507128483	0.529942706261168	-8.06624003081984	7.24962129275134e-16	3.42447067372993e-14
TRINITY_DN24336_c0_g1_i3	gonad	mantle	0.677039878221737	46.1502087935577	23.4136243358897	-6.78479191558322	0.841889649391634	-8.05900383795673	7.69186838986635e-16	3.6288312096292e-14
TRINITY_DN12376_c0_g1_i9	gonad	mantle	40.2690111451117	0	20.1345055725558	7.57946515744599	0.941296568656665	8.05215424110462	8.13492962957948e-16	3.83306509462657e-14
TRINITY_DN1112_c0_g1_i7	gonad	mantle	0	16.747567320947	8.37378366047349	-6.78393709466496	0.842884084037036	-8.04848166330648	8.38274654801336e-16	3.94490798273217e-14
TRINITY_DN75_c0_g1_i5	gonad	mantle	294.05351771797	0.138647573523245	147.096082645747	10.0908350193465	1.25509736617493	8.03988223646711	8.99248516167785e-16	4.22658001210517e-14
TRINITY_DN11689_c0_g1_i5	gonad	mantle	55.1580100814367	196.195586026383	125.67679805391	-1.83769210478857	0.228578111222708	-8.03966790590054	9.00822732866277e-16	4.22871288356207e-14
TRINITY_DN3455_c1_g1_i5	gonad	mantle	56.2070278404571	1.93224319211545	29.0696355162863	5.0008432062441	0.622064866135623	8.03910247706196	9.04988739486799e-16	4.24299192617525e-14
TRINITY_DN476_c0_g1_i2	gonad	mantle	235.931275086573	17.925288418002	126.928281752288	3.72459445364128	0.46333169747284	8.03872144719736	9.07806817614347e-16	4.25092368615393e-14
TRINITY_DN2802_c0_g2_i4	gonad	mantle	0.79926511613686	33.7608604145585	17.2800627653477	-5.54780098103679	0.69027067660136	-8.03713842858302	9.19607606458104e-16	4.30084637954669e-14
TRINITY_DN9682_c0_g1_i1	gonad	mantle	113.994819909303	8.63511454433641	61.3149672268195	3.72722751468992	0.463788030127834	8.03648924199829	9.24490620884537e-16	4.31833230364161e-14
TRINITY_DN76303_c0_g1_i4	gonad	mantle	0.437430255010014	25.8871732113366	13.1623017331733	-5.67820236521942	0.706599219807045	-8.03595900766774	9.28497851799097e-16	4.33168923641551e-14
TRINITY_DN5566_c0_g1_i9	gonad	mantle	52.0874403520045	0	26.0437201760022	7.95425254091419	0.991115699065573	8.02555397761683	1.01068803499354e-15	4.70930713786744e-14
TRINITY_DN13454_c0_g1_i6	gonad	mantle	48.4119052524478	1.06490251438936	24.7384038834186	5.59652061852712	0.697461980703126	8.02412285309825	1.02253930657296e-15	4.75865333029305e-14
TRINITY_DN5069_c0_g1_i1	gonad	mantle	63.352157443109	0.27729514704649	31.8147262950778	7.51879589850514	0.93756569033144	8.01948703546006	1.0618767598405e-15	4.93563456525866e-14
TRINITY_DN1612_c0_g1_i6	gonad	mantle	13.3012264621682	774.863500534276	394.082363498222	-5.85320560651277	0.730794069122875	-8.00937754398854	1.15290470593431e-15	5.34624661713106e-14
TRINITY_DN13924_c0_g1_i2	gonad	mantle	0	31.6772000872385	15.8386000436193	-7.70029975906212	0.961412383308641	-8.00936194784804	1.15305091048293e-15	5.34624661713106e-14
TRINITY_DN3598_c0_g1_i2	gonad	mantle	5.16676798870941	45.4700562815871	25.3184121351482	-3.07366655816585	0.383838183775788	-8.00771441738918	1.16859884415268e-15	5.41168804613623e-14
TRINITY_DN23019_c0_g1_i5	gonad	mantle	25.8541106722981	636.809957655574	331.332034163936	-4.6235647724255	0.577590359360663	-8.00492026484539	1.19544105666562e-15	5.5292078873375e-14
TRINITY_DN3483_c0_g1_i1	gonad	mantle	116.076107454981	12.5249740147488	64.300540734865	3.20304040320281	0.400175705543007	8.00408510270891	1.20358134719082e-15	5.56004494561515e-14
TRINITY_DN5100_c0_g1_i4	gonad	mantle	0.558655281500357	75.211927830694	37.8852915560972	-6.97356503640169	0.871356262776704	-8.00311575678518	1.21309800627967e-15	5.59715708471972e-14
TRINITY_DN3116_c0_g1_i7	gonad	mantle	0.6188603479386	3267.73347191953	1634.17616613374	-12.292728944977	1.53716200349587	-7.99702888636357	1.27457344868321e-15	5.87352288391991e-14
TRINITY_DN138_c0_g1_i19	gonad	mantle	19.5627123949132	185.575497255517	102.569104825215	-3.25479585980305	0.407008183952932	-7.99688062336224	1.27610851698753e-15	5.87352288391991e-14
TRINITY_DN10_c0_g1_i7	gonad	mantle	56.4958423740453	424.818819687769	240.657331030907	-2.9112290866431	0.364207813935684	-7.99331858145469	1.31354117119796e-15	6.03844955948278e-14
TRINITY_DN21854_c0_g1_i4	gonad	mantle	0.625814859446857	22.2019669437926	11.4138909016197	-4.99477794805993	0.625273143292044	-7.98815365995503	1.36974657642536e-15	6.28916974299828e-14
TRINITY_DN3123_c0_g1_i6	gonad	mantle	831.367773184431	2.72985651722037	417.048814850826	8.22430706721879	1.03003263296411	7.98451117374002	1.41080243268474e-15	6.46980624719166e-14
TRINITY_DN11539_c0_g2_i1	gonad	mantle	67.3789228335073	0.387097325677159	33.8830100795922	7.24707557027118	0.908424653851681	7.97762977869865	1.49170027648594e-15	6.83249415474907e-14
TRINITY_DN346_c0_g1_i5	gonad	mantle	72.4538699537631	8.29594803627029	40.3749089950167	3.12858924634253	0.392223691798984	7.97654326283265	1.50488435023102e-15	6.88452668441443e-14
TRINITY_DN9701_c0_g1_i2	gonad	mantle	0	81.9696402720549	40.9848201360275	-9.06693146753543	1.13696350133191	-7.97469000272554	1.52763764532007e-15	6.98015738615858e-14
TRINITY_DN34627_c0_g1_i1	gonad	mantle	6.5574806219377	33.0625149759114	19.8099977989246	-2.32844490431232	0.292005567944218	-7.97397433447955	1.53651462210947e-15	7.01222912547228e-14
TRINITY_DN5206_c0_g1_i12	gonad	mantle	74.7308465078091	14.7766638911388	44.753755199474	2.36269096647671	0.296366047321652	7.97220527732189	1.55867618529379e-15	7.10477736538143e-14
TRINITY_DN1088_c0_g1_i9	gonad	mantle	64.7852847821128	2.86654971294419	33.8259172475285	4.44055085478452	0.557090257242359	7.97097202303554	1.57431150812788e-15	7.16295251944461e-14
TRINITY_DN244_c0_g1_i1	gonad	mantle	459.068000750354	0.394110533431489	50.1739767860527	7.81199646004058	0.980064593019247	7.97089958731645	1.57523464340497e-15	7.16295251944461e-14
TRINITY_DN5875_c0_g1_i1	gonad	mantle	0	19.1426492873187	9.57132464365935	-6.97035448758202	0.875972499251004	-7.95727547787401	1.75868858987179e-15	7.98753607207472e-14
TRINITY_DN34_c1_g1_i8	gonad	mantle	0.595680952375337	33.9904465667125	17.2930637595439	-5.80522158345572	0.729690964055989	-7.95572628608059	1.78083712813588e-15	8.07840803967603e-14
TRINITY_DN1555_c0_g1_i6	gonad	mantle	156.636543237148	18.7430210164186	87.6897821267835	3.04284677831391	0.382571644732981	7.95366520286075	1.81073046330154e-15	8.20415235845459e-14
TRINITY_DN656_c0_g1_i6	gonad	mantle	9.99745237870538	142.554954274874	76.2762033267896	-3.83135161048123	0.48191943181114	-7.95019116801811	1.86223923417859e-15	8.42741404992427e-14
TRINITY_DN1660_c0_g1_i27	gonad	mantle	0	32.0347018247333	16.0173509123667	-7.7049403484838	0.96955195332684	-7.94690817964495	1.91224038912952e-15	8.64332655886541e-14
TRINITY_DN11323_c0_g1_i1	gonad	mantle	4.51227910393078	54.3530743169593	29.432676710445	-3.56563571588688	0.448849947628769	-7.94393702109979	1.95863065755475e-15	8.84242084658269e-14
TRINITY_DN4998_c0_g1_i7	gonad	mantle	95.53856757634	4.6051140674637	50.0718408219018	4.38918707874251	0.552624211292619	7.9424444116843	1.98235205061349e-15	8.93882091926575e-14
TRINITY_DN3096_c0_g2_i3	gonad	mantle	121.521714487899	38.942853315544	80.2322839017215	1.63060500606773	0.205314991431426	7.94196758210096	1.98998955930325e-15	8.95486044957003e-14
TRINITY_DN475_c0_g1_i2	gonad	mantle	0.0803219468453576	158.017766645194	79.0490442960198	-9.65383505093151	1.21555336305818	-7.94192615834133	1.99065442138447e-15	8.95486044957003e-14
TRINITY_DN4526_c0_g1_i4	gonad	mantle	104.144753795007	13.1914059447486	58.6680798698777	2.96936356143154	0.374203505579011	7.93515698586786	2.10229238300766e-15	9.44579989517561e-14
TRINITY_DN13532_c0_g1_i5	gonad	mantle	80.3816944735125	5.16700406040155	42.774349266957	3.93940378445411	0.496863670574926	7.92854059926698	2.21736170292566e-15	9.9503353111715e-14
TRINITY_DN448_c0_g2_i1	gonad	mantle	93.3384922036513	0	46.6692461018257	8.79704860785715	1.10956152295906	7.92840092759932	2.21985648137523e-15	9.9503353111715e-14
TRINITY_DN19058_c0_g1_i4	gonad	mantle	0.436513845513689	34.523731286677	17.4801225660954	-6.11299992361772	0.771669679119128	-7.92178323061209	2.34128223720453e-15	1.04821677576006e-13
TRINITY_DN1366_c1_g1_i2	gonad	mantle	4.18538826098202	60.363308994865	32.2743486279235	-3.88354568118334	0.49032789135304	-7.92030343300857	2.36931663552516e-15	1.05951123765392e-13
TRINITY_DN3375_c0_g1_i3	gonad	mantle	33.7640811496279	165.784822479526	99.7744518145767	-2.3109820276351	0.291888536726415	-7.91734424912058	2.42637276786103e-15	1.08374155035043e-13
TRINITY_DN5380_c0_g1_i4	gonad	mantle	58.302872518592	16.9047549684771	37.6038137435346	1.78568439163365	0.225614203484214	7.91476938976757	2.47711807810747e-15	1.10509917853347e-13
TRINITY_DN22572_c0_g2_i5	gonad	mantle	0.681953409167096	89.1402606717053	44.9111070404362	-7.37729255049405	0.932493825355801	-7.91135807004318	2.54596085812455e-15	1.13447053963798e-13
TRINITY_DN13341_c0_g1_i4	gonad	mantle	60.0670026738552	1.65053311864009	30.8587678962477	5.170080879082	0.653834644360338	7.90732171150094	2.62985376023217e-15	1.17047099786182e-13
TRINITY_DN16896_c0_g1_i5	gonad	mantle	0.4169279968804	651.321803835826	325.869365916353	-10.5525040865555	1.33467946406171	-7.90639578318075	2.64947909181233e-15	1.17781672418352e-13
TRINITY_DN3071_c1_g1_i6	gonad	mantle	78.3470047425094	1.38876969224112	39.8678872173753	5.72281410500512	0.724150456922111	7.90279706420272	2.72713392966788e-15	1.21091163262971e-13
TRINITY_DN46812_c0_g1_i2	gonad	mantle	0	233.368543933808	35.4149228434844	-23.4982564302173	2.97487665845514	-7.89890107323643	2.8137308240039e-15	1.24789458001827e-13
TRINITY_DN44335_c0_g2_i1	gonad	mantle	26.061446956698	0	13.030723478349	6.95751388303467	0.881008349135559	7.89721674018339	2.85200191175251e-15	1.26338328818502e-13
TRINITY_DN3210_c0_g1_i3	gonad	mantle	0.276222271178784	47.3887241672963	23.8324732192375	-7.19643235246904	0.911416364260308	-7.89587792656055	2.8827874054804e-15	1.27552359035922e-13
TRINITY_DN5088_c0_g2_i2	gonad	mantle	19.1430995784425	249.893927551877	134.51851356516	-3.70832965946782	0.469672247499085	-7.89556904674263	2.88993629891818e-15	1.27718941210504e-13
TRINITY_DN29630_c0_g1_i3	gonad	mantle	1.50970308499833	120.158672948126	60.8341880165623	-6.34767316646761	0.80441357275572	-7.89105676663568	2.99638309799999e-15	1.3226841039148e-13
TRINITY_DN8997_c0_g1_i1	gonad	mantle	5.75374411714952	48.8749284907779	27.3143363039637	-3.05470684720105	0.38724554925109	-7.88829426989844	3.06344724043125e-15	1.35070824472379e-13
TRINITY_DN1253_c0_g1_i6	gonad	mantle	49.5446977205991	1078.5638211952	564.054259457901	-4.44380946806067	0.563464036221987	-7.88658935156946	3.10557220323685e-15	1.36768385174522e-13
TRINITY_DN4294_c0_g1_i1	gonad	mantle	11.3694220300996	184.405405478808	97.8874137544538	-4.05477188648531	0.514221364710399	-7.88526530547576	3.13867960472441e-15	1.380653212605e-13
TRINITY_DN22805_c0_g1_i3	gonad	mantle	5.77921748409553	176.650271783374	91.2147446337349	-4.91103947318742	0.62300169444285	-7.88286696006399	3.19953675961341e-15	1.40578482399685e-13
TRINITY_DN27358_c0_g1_i1	gonad	mantle	85.7094660691082	2.24097164567891	43.9752188573936	5.24933485290024	0.666055962054658	7.88122192721919	3.24194912598059e-15	1.42276330131115e-13
TRINITY_DN9842_c0_g1_i2	gonad	mantle	155.686125331949	36.2602116463541	95.9731684891517	2.1054856966847	0.267185246705752	7.88024684238438	3.26734964072732e-15	1.43224518165308e-13
TRINITY_DN16697_c0_g2_i33	gonad	mantle	0.187466221573217	47.6660698931834	23.9267680573783	-7.56271491305864	0.959781012418738	-7.8796254720646	3.28363816874637e-15	1.43771544970795e-13
TRINITY_DN5200_c1_g1_i4	gonad	mantle	49.0997001160176	1.76670574386739	25.4332029299425	4.75952537869831	0.604356347402029	7.87536260545333	3.39756050470396e-15	1.48587170994828e-13
TRINITY_DN12543_c0_g1_i7	gonad	mantle	7.6634937993447	54.1322502407359	30.8978720200403	-2.81129134181905	0.357101701025096	-7.87252296404347	3.47559850006076e-15	1.51824118737608e-13
TRINITY_DN1642_c0_g1_i6	gonad	mantle	75.9102075106811	7.02343174118057	41.4668196259309	3.42904898719526	0.435630797494678	7.87145676319442	3.50535291271079e-15	1.52946855065353e-13
TRINITY_DN60074_c0_g1_i1	gonad	mantle	0.378779776267148	1032.96263808322	516.670708929741	-11.2897241559311	1.43429191001461	-7.87128762081362	3.51009615340843e-15	1.529769619191e-13
TRINITY_DN233_c2_g1_i2	gonad	mantle	2684.04456423914	4.02277164449091	1344.03366794181	9.3718157405333	1.19072147350494	7.87070356004158	3.5265235403337e-15	1.53515630287514e-13
TRINITY_DN4656_c0_g2_i3	gonad	mantle	499.297946551344	59.2743172869262	279.286131919135	3.07288860358437	0.390488044681694	7.86935386482634	3.56477541235481e-15	1.55002020291584e-13
TRINITY_DN108_c6_g1_i4	gonad	mantle	214.938401502553	11.4521624471592	113.195281974856	4.21284816002098	0.535386408569153	7.86879923097044	3.58061252144425e-15	1.55511481915246e-13
TRINITY_DN5523_c0_g2_i1	gonad	mantle	85.5241252400578	14.1907267824235	49.8574260112406	2.57095910455415	0.327180644995624	7.85791929895038	3.9056679082558e-15	1.69434158842978e-13
TRINITY_DN13521_c0_g1_i5	gonad	mantle	45.571658955828	1.73795706121928	23.6548080085236	4.6576659403656	0.592872230411995	7.85610406668722	3.96265874618029e-15	1.71709146266747e-13
TRINITY_DN5406_c0_g1_i10	gonad	mantle	52.1099893131178	6.8759630084604	29.4929761607891	2.92963422170414	0.372998074594361	7.85428778657946	4.02050174226066e-15	1.74015799032571e-13
TRINITY_DN7319_c0_g1_i5	gonad	mantle	55.8386012774032	7.21994729518579	31.5292742862945	3.00364523563211	0.38249508331027	7.85276822289408	4.06953324792002e-15	1.7593622433333e-13
TRINITY_DN12706_c0_g1_i1	gonad	mantle	97.3322451568561	0	48.6661225784281	8.85656718325259	1.12811141533262	7.85079120987465	4.13420727546468e-15	1.78527747128819e-13
TRINITY_DN1566_c0_g1_i1	gonad	mantle	1.35055643943625	99.2473835575738	50.298969998505	-6.15926723061706	0.784711070088758	-7.84908925768102	4.19069297289827e-15	1.80760153352144e-13
TRINITY_DN11293_c1_g2_i5	gonad	mantle	4.86709164020487	320.116092202164	162.491591921185	-6.0198330377302	0.767110473853153	-7.84741343380819	4.24705369214427e-15	1.82982078138024e-13
TRINITY_DN3123_c0_g1_i4	gonad	mantle	527.803486884684	0	263.901743442342	11.2947934281283	1.44052830228932	7.84072996703939	4.47934776079867e-15	1.92770288697906e-13
TRINITY_DN703_c3_g1_i4	gonad	mantle	78.3686891030772	3.39579852936011	40.8822438162187	4.52722122730315	0.57745446688865	7.839962260048	4.5068186205358e-15	1.93731604073192e-13
TRINITY_DN15708_c1_g1_i1	gonad	mantle	136.832910548263	5.83655930072073	71.334734924492	4.55335986973917	0.58099116050019	7.83722744734889	4.60603292367581e-15	1.97771211155145e-13
TRINITY_DN3953_c0_g1_i1	gonad	mantle	224.264534914723	16.9989553807894	120.631745147756	3.70836414411029	0.473199866724929	7.83678188621714	4.62239953962819e-15	1.98248412982553e-13
TRINITY_DN2088_c0_g1_i1	gonad	mantle	116.040904825551	17.418895045996	66.7298999357736	2.73029497457751	0.348463612975834	7.83523694557701	4.67959386893142e-15	2.0047358887765e-13
TRINITY_DN5952_c0_g1_i6	gonad	mantle	0.580165274037308	42.6850703037782	21.6326177889077	-7.0451587429483	0.899188371089198	-7.83501985731245	4.6876861881588e-15	2.00592576092392e-13
TRINITY_DN4254_c0_g2_i1	gonad	mantle	39.0034046754021	2.11267934729082	20.5580420113465	4.21450258924898	0.5379333116071	7.83461908439535	4.7026618609759e-15	2.0100550844502e-13
TRINITY_DN17390_c0_g1_i5	gonad	mantle	14.2937300674932	57.5655777977584	35.9296539326258	-2.00351357757149	0.255760027548753	-7.83356803943721	4.74216032241591e-15	2.02464496480341e-13
TRINITY_DN3204_c0_g2_i1	gonad	mantle	76.5044218564455	4.77260789313475	40.6385148747901	3.96754516616172	0.50673718939781	7.82959145129375	4.8945785656172e-15	2.08735801382513e-13
TRINITY_DN1755_c0_g1_i9	gonad	mantle	232.753320460545	1027.10607661923	629.929698539889	-2.13959079851566	0.273300903473316	-7.82870005669252	4.92940084328663e-15	2.09983574071472e-13
TRINITY_DN5834_c0_g1_i6	gonad	mantle	97.8994480847606	16.8376864245588	57.3685672546597	2.55942175078292	0.326946225870571	7.82826516491468	4.94647826900774e-15	2.10473486842041e-13
TRINITY_DN13173_c0_g1_i4	gonad	mantle	63.8810686875194	5.54043911910089	34.7107539033101	3.52322906682984	0.450450781145601	7.82156278621484	5.21715382791012e-15	2.21740788032639e-13
TRINITY_DN978_c0_g2_i2	gonad	mantle	1008.28733262677	129.013956029346	568.650644328059	2.96560091733809	0.379197765143543	7.82072361691131	5.25205441032878e-15	2.22973045618255e-13
TRINITY_DN345_c0_g1_i5	gonad	mantle	23.1914341335543	381.87126606987	202.531350101712	-4.03675576100946	0.516172263024269	-7.82055923996766	5.25891762458336e-15	2.23013560659579e-13
TRINITY_DN4998_c0_g1_i4	gonad	mantle	120.307631131774	1.08616607346271	60.6968986026182	6.75333527518092	0.864833311276098	7.80882880796543	5.77218379873409e-15	2.44504782190597e-13
TRINITY_DN3284_c1_g1_i4	gonad	mantle	1.69293205953629	118.668988349025	60.1809602042805	-6.11057813584795	0.782713684683401	-7.80691363320115	5.86054001774345e-15	2.47969171916674e-13
TRINITY_DN7637_c0_g1_i9	gonad	mantle	180.495508167116	9.6121593010604	95.0538337340884	4.21232373248881	0.540261834058339	7.79681899949636	6.34872001447276e-15	2.68324065830046e-13
TRINITY_DN2858_c0_g1_i1	gonad	mantle	207.243230615838	22.9761801082384	115.109705362038	3.18455601950256	0.40877233322035	7.79053708066371	6.67249541119768e-15	2.81692753701815e-13
TRINITY_DN6858_c1_g1_i5	gonad	mantle	2.35572026204115	31.3367691846994	16.8462447233703	-3.73993889849196	0.480131471805899	-7.78940585674395	6.73250237653029e-15	2.83908496865929e-13
TRINITY_DN1099_c0_g1_i6	gonad	mantle	8.09895701854204	142.829663749934	75.464310384238	-4.12551475330358	0.530173867428657	-7.78143738640368	7.17051178383161e-15	3.02041803287246e-13
TRINITY_DN1166_c0_g1_i1	gonad	mantle	243.598357546868	1.57835917016549	122.588358358517	7.27918567255532	0.935624833856162	7.78002614846624	7.2509559900506e-15	3.05089833864537e-13
TRINITY_DN7446_c0_g1_i4	gonad	mantle	167.536647671433	44.6994256732017	106.118036672317	1.90196607158803	0.244559877299168	7.77709775042685	7.42072671212035e-15	3.11876242626097e-13
TRINITY_DN68_c1_g2_i1	gonad	mantle	195.520562088769	31.0026402643708	113.26160117657	2.66322709714651	0.34245089213446	7.77696060461954	7.4287727762403e-15	3.11876242626097e-13
TRINITY_DN3966_c0_g1_i10	gonad	mantle	84.7405671259394	249.685620833835	167.213093979887	-1.55879341241389	0.200447087512785	-7.77658299632052	7.45097067670487e-15	3.12460594755773e-13
TRINITY_DN7969_c0_g2_i5	gonad	mantle	53.5856871188052	1.61355771643183	27.5996224176185	5.02014046680062	0.646812464260573	7.76135393825407	8.4027453892603e-15	3.51982704196961e-13
TRINITY_DN21685_c0_g1_i5	gonad	mantle	115.024030317823	5.22814616903728	60.1260882434304	4.45166333697886	0.5736001905331	7.76091676824848	8.43176411676252e-15	3.52806697666132e-13
TRINITY_DN5544_c0_g1_i4	gonad	mantle	38.0744153350092	0.920495551825193	19.4974554434172	5.28967560104539	0.681888095516505	7.75739543750013	8.66913002989924e-15	3.62336994007151e-13
TRINITY_DN5094_c0_g1_i1	gonad	mantle	6.88042543081867	86.9239918111827	46.9022086210007	-3.65900396187567	0.471758292423919	-7.75609887655713	8.75817497899318e-15	3.65653805372965e-13
TRINITY_DN274_c0_g1_i8	gonad	mantle	1390.89407070897	228.125577261502	476.494956687819	1.66749434003752	0.215026024364842	7.754848953577	8.8448688337954e-15	3.68865237044316e-13
TRINITY_DN6589_c0_g1_i3	gonad	mantle	3.05303520034769	142.541757927676	72.7973965640116	-5.51190358643285	0.710798491596809	-7.75452347127293	8.86758232314588e-15	3.69404295850079e-13
TRINITY_DN19311_c0_g1_i4	gonad	mantle	2.77490285834615	64.8285059108091	33.8017043845776	-4.57066489126027	0.589807564157883	-7.74941721506435	9.23152400331443e-15	3.84141321866696e-13
TRINITY_DN10072_c0_g1_i1	gonad	mantle	36.4951851739731	0.275515149836252	18.3853501619047	6.72366917015345	0.867758784329617	7.74831588175485	9.31192633518683e-15	3.8706026843901e-13
TRINITY_DN13247_c0_g1_i2	gonad	mantle	4.7814901253765	69.4055636781533	37.0935269017649	-3.82214246314171	0.493300146179043	-7.74810729886641	9.32723126451672e-15	3.87269925616491e-13
TRINITY_DN19304_c0_g1_i3	gonad	mantle	0.649208878178709	61.0367524205571	30.8429806493679	-6.64346542486362	0.857685873572383	-7.74580254795692	9.49800088791936e-15	3.93926977485552e-13
TRINITY_DN3503_c0_g1_i7	gonad	mantle	757.40462429297	77.701659650933	417.553141971951	3.28222088209212	0.423791707667548	7.7448917067224	9.56633433444814e-15	3.9632556580762e-13
TRINITY_DN3284_c0_g1_i1	gonad	mantle	1.07485585668077	93.4742165616216	47.2745362091512	-6.40732743879019	0.827561686252047	-7.74241672280456	9.75446630563374e-15	4.03676608889505e-13
TRINITY_DN542_c0_g1_i2	gonad	mantle	21.8636268409408	376.924186118796	199.393906479868	-4.10063993994158	0.529847609577495	-7.73928175916744	9.99799950104371e-15	4.1330174936297e-13
TRINITY_DN2193_c0_g1_i1	gonad	mantle	126.547772233544	17.6162557796498	72.0820140065969	2.85471039483941	0.36896924479295	7.73698739156796	1.0180015001921e-14	4.20365564772979e-13
TRINITY_DN66627_c0_g1_i4	gonad	mantle	5.0227163202838	37.1266451239904	21.0746807221371	-2.84850486098578	0.368269388989501	-7.73484016361455	1.03533096035482e-14	4.27054219734552e-13
TRINITY_DN2756_c2_g1_i2	gonad	mantle	104.016447121854	21.9823169837585	62.9993820528063	2.24505216951055	0.290355595810578	7.73207818930818	1.05804921967435e-14	4.35948620621716e-13
TRINITY_DN11995_c0_g1_i1	gonad	mantle	33.0253368332756	1.17925435458787	17.1022955939317	4.72811267915184	0.611647132981667	7.73013135221146	1.07435671431803e-14	4.42185072102412e-13
TRINITY_DN7713_c0_g1_i6	gonad	mantle	204.893980861076	40.5468274375035	122.72040414929	2.33331473493557	0.301990560690335	7.7264492294121	1.1058787595174e-14	4.54663138798538e-13
TRINITY_DN413_c1_g1_i8	gonad	mantle	214.354877591649	57.2745214106547	135.814699501152	1.903886559522	0.246451624555804	7.72519378987052	1.11683304280543e-14	4.58667167590454e-13
TRINITY_DN8855_c1_g1_i4	gonad	mantle	0	73.8542999445805	36.9271499722903	-8.91798435416775	1.15495353525723	-7.72150920528724	1.14960298621358e-14	4.71612129409487e-13
TRINITY_DN2763_c0_g1_i4	gonad	mantle	1845.19649173297	164.596255361719	1004.89637354735	3.48600765527465	0.451698774101049	7.71754951563096	1.18587466019157e-14	4.85963967697613e-13
TRINITY_DN5346_c0_g3_i2	gonad	mantle	68.9837468266612	5.6906956311317	37.3372212288965	3.60773880796269	0.467678327193305	7.71414580960794	1.21795169902378e-14	4.98567603303203e-13
TRINITY_DN7853_c0_g1_i2	gonad	mantle	509.88232937962	92.7304619702041	301.306395674912	2.4578794758297	0.318938719022324	7.70643176646628	1.29384365667798e-14	5.2906010065374e-13
TRINITY_DN119440_c0_g2_i1	gonad	mantle	478.091150229592	7.96966534983195	243.030407789712	5.88920442460222	0.7643658757421	7.70469301613519	1.31158199092511e-14	5.35249929744644e-13
TRINITY_DN3348_c0_g1_i5	gonad	mantle	17.9912041582575	167.020498457361	92.5058513078091	-3.20644581374189	0.416169126014388	-7.70467008076673	1.31181756402362e-14	5.35249929744644e-13
TRINITY_DN6243_c0_g2_i2	gonad	mantle	0.697592831952118	42.7205635075051	21.7090781697286	-5.90694903153773	0.766740984435663	-7.70396933442311	1.31903515154014e-14	5.37613657553218e-13
TRINITY_DN948_c0_g1_i3	gonad	mantle	50.3091482185419	1.87472559578879	26.0919369071653	4.70127522656169	0.610299915589758	7.70322116466075	1.32678432396648e-14	5.4018871580521e-13
TRINITY_DN1560_c0_g1_i14	gonad	mantle	0	74.5258354406094	37.2629177203047	-8.93109176681915	1.15948190436404	-7.7026573103077	1.33265403246894e-14	5.41993841524166e-13
TRINITY_DN9324_c0_g1_i1	gonad	mantle	181.072034247176	51.9505540411503	116.511294144163	1.79870674788399	0.233581389186248	7.70055677017052	1.35474634478062e-14	5.50385753979656e-13
TRINITY_DN5189_c0_g1_i6	gonad	mantle	0.184712270926371	22.5693685404074	11.3770404056669	-6.49224668866861	0.84327560070879	-7.69884327639949	1.37303445771676e-14	5.57215768851032e-13
TRINITY_DN21254_c0_g1_i1	gonad	mantle	0	36.9025566678163	18.4512783339082	-20.9039549592683	2.71531451645495	-7.69853909467546	1.37630628034734e-14	5.57943626561431e-13
TRINITY_DN3028_c0_g1_i14	gonad	mantle	34.1894051640078	0	17.0947025820039	7.3506472149041	0.955194558725299	7.69544502505697	1.41002546827233e-14	5.70999798535774e-13
TRINITY_DN1112_c0_g1_i9	gonad	mantle	0.193388424679103	40.0854749844313	20.1394317045552	-7.67744290934524	0.997831928147091	-7.69412432372429	1.42466479465424e-14	5.76309739333766e-13
TRINITY_DN3190_c0_g1_i9	gonad	mantle	0.384778744625231	209.726443671545	105.055611208085	-8.97819713818206	1.16704698790483	-7.69308967953418	1.43623769036051e-14	5.80369196034116e-13
TRINITY_DN39105_c0_g2_i5	gonad	mantle	1.89606854366483	33.029380792439	17.4627246680519	-4.11598126239943	0.535071448517376	-7.69239561147274	1.44405289508602e-14	5.82903148303066e-13
TRINITY_DN18537_c0_g1_i4	gonad	mantle	7.22936345847738	65.1837616370194	36.2065625477484	-3.15914759006897	0.410749821990661	-7.69117214648676	1.45793111837831e-14	5.87876455874295e-13
TRINITY_DN6897_c0_g1_i1	gonad	mantle	1.64088527657794	55.2016990216644	28.4212921491211	-5.07469073657645	0.659894154391067	-7.69015864560771	1.46952695214046e-14	5.91919810327483e-13
TRINITY_DN34055_c0_g1_i2	gonad	mantle	27.3244525908123	0.120479932015765	13.722466261414	6.66326870580158	0.866529575890637	7.68960332248664	1.47591903893717e-14	5.93860728865315e-13
TRINITY_DN6295_c0_g1_i2	gonad	mantle	14.7810128830564	87.2269970603086	51.0040049716825	-2.53648191680178	0.330025917858795	-7.68570521145266	1.52156498304528e-14	6.11575139404631e-13
TRINITY_DN11515_c0_g1_i3	gonad	mantle	22.455853131646	183.236104803297	102.845978967472	-3.02473851725952	0.39360220752593	-7.68476004307027	1.53284022853431e-14	6.15451658567466e-13
TRINITY_DN16667_c0_g1_i1	gonad	mantle	0	20.7582907133807	10.3791453566903	-7.0929327510231	0.9231931812126	-7.68304282935305	1.55353620867986e-14	6.23098444080713e-13
TRINITY_DN1356_c0_g1_i13	gonad	mantle	1.25783960528393	82.6397366584192	41.9487881318516	-5.99572188585342	0.780925859364163	-7.67770949566864	1.61958251953145e-14	6.48898975075966e-13
TRINITY_DN1619_c0_g1_i7	gonad	mantle	279.065317093748	51.018326141396	165.041821617572	2.44674547312875	0.318876603082675	7.67301661355939	1.67997719796362e-14	6.72382814480838e-13
TRINITY_DN1076_c0_g1_i5	gonad	mantle	423.55499851214	53.2164277283658	238.385713120253	2.99505927077339	0.390437962511845	7.67102474233029	1.70627626293108e-14	6.8218515588501e-13
TRINITY_DN228_c0_g1_i6	gonad	mantle	16.07537102054	200.04417892268	108.05977497161	-3.64701146364319	0.475596251150561	-7.66829312640786	1.7430019778677e-14	6.96131012155371e-13
TRINITY_DN1853_c0_g3_i1	gonad	mantle	572.244113593949	157.337004829949	364.790559211949	1.86131002480196	0.242815754624551	7.66552412416556	1.78102384817602e-14	7.0999524654287e-13
TRINITY_DN539_c1_g1_i5	gonad	mantle	161.936430170698	42.3452248303008	102.1408275005	1.92811016445711	0.251531189150094	7.66549138884945	1.78147819001669e-14	7.0999524654287e-13
TRINITY_DN2260_c0_g1_i2	gonad	mantle	0.0803219468453576	41.3897445273366	20.735033237091	-7.72126457063904	1.0074418856782	-7.66422826011566	1.79909683101395e-14	7.1626068139376e-13
TRINITY_DN22543_c0_g1_i4	gonad	mantle	46.084775045845	3.94583101281272	25.0153030293289	3.54640602374306	0.462884192414063	7.66154057939982	1.83715809763816e-14	7.30643002329393e-13
TRINITY_DN6668_c0_g1_i8	gonad	mantle	87.3886792422042	5.46165704687055	46.4251681445374	4.0009605829713	0.522223888945799	7.6613894302077	1.8393219477445e-14	7.30733567913401e-13
TRINITY_DN1040_c0_g1_i2	gonad	mantle	4.639500628018	579.011966313875	291.825733470947	-6.95163230134094	0.907689879747326	-7.65859844474201	1.87973124362859e-14	7.46002277571297e-13
TRINITY_DN8702_c1_g3_i2	gonad	mantle	81.7256570511302	3.18628759110741	42.4559723211188	4.70377431826565	0.614284335756979	7.65732421366274	1.89846938160378e-14	7.52647388660606e-13
TRINITY_DN2773_c1_g1_i2	gonad	mantle	0.0923561354631856	737.760781504177	52.0338000875317	-9.04868126828569	1.18178493648646	-7.656791848429	1.90635236384132e-14	7.54979547912898e-13
TRINITY_DN1153_c0_g1_i1	gonad	mantle	0.511285070867748	1651.02670382267	338.267964630489	-10.5823809778926	1.38223974287743	-7.6559663635941	1.9186394240269e-14	7.59049152427916e-13
TRINITY_DN72718_c0_g1_i1	gonad	mantle	0.187466221573217	44.2114455140963	22.1994558678347	-7.4538684637597	0.973806288889643	-7.65436468094571	1.94270256504899e-14	7.67764190681457e-13
TRINITY_DN4679_c1_g1_i5	gonad	mantle	212.241626863089	39.744822260137	125.993224561613	2.42406413038849	0.316747014860917	7.65299755532942	1.96347646834393e-14	7.75162435860214e-13
TRINITY_DN21048_c0_g2_i3	gonad	mantle	0.403653471251572	26.3836215271536	13.3936374992026	-5.99504667178412	0.783676501626084	-7.64989974733801	2.01136061529388e-14	7.93236910579118e-13
TRINITY_DN9288_c0_g1_i1	gonad	mantle	54.3464563284711	3.11303150986249	28.7297439191668	4.24911873234915	0.55559340476651	7.64789267816246	2.04299607079184e-14	8.04872209852044e-13
TRINITY_DN3804_c0_g1_i5	gonad	mantle	21.0173893171545	124.382264837864	72.699827077509	-2.57903581659173	0.337306526629097	-7.64597069130431	2.07374902843755e-14	8.16135931504589e-13
TRINITY_DN3545_c0_g2_i1	gonad	mantle	84.029856104733	4.79338337407949	44.4116197394062	4.11727708322357	0.538691988711023	7.64310063915253	2.12052113893118e-14	8.33674050266047e-13
TRINITY_DN618_c0_g1_i4	gonad	mantle	0.368820457634491	404.361912503872	202.365366480753	-10.2887414970186	1.34695692261911	-7.63850819892039	2.19752963952391e-14	8.63050610352876e-13
TRINITY_DN6331_c0_g1_i6	gonad	mantle	32.2491380483846	0.142828381587732	16.1959832149862	6.90843929342924	0.904450187129337	7.63827504459494	2.2015118302112e-14	8.6371579517496e-13
TRINITY_DN1329_c0_g1_i5	gonad	mantle	52.6657412756404	0.5364226525855	26.601081964113	6.53101873136704	0.85540470351557	7.63500446575247	2.25812598880426e-14	8.85007176214439e-13
TRINITY_DN490_c0_g1_i5	gonad	mantle	6.63221878514932	321.153938359972	163.893078572561	-5.57963997824538	0.730888643045277	-7.63404936078578	2.27492747758162e-14	8.90667145839062e-13
TRINITY_DN382_c0_g1_i6	gonad	mantle	512.602160115758	93.1100508962768	302.856105506017	2.46041260769296	0.322461424810756	7.63009903940265	2.34573433223103e-14	9.17437359244182e-13
TRINITY_DN2723_c1_g2_i1	gonad	mantle	109.882918663569	13.4847077805581	61.6838132220635	3.00693545289282	0.394242625237366	7.62711908962761	2.40057814779531e-14	9.37915325611703e-13
TRINITY_DN22068_c0_g1_i3	gonad	mantle	4.13448943685293	58.3465066253471	31.2404980311	-3.81415502532725	0.500249287598656	-7.62450865974508	2.44965622610236e-14	9.56100571722391e-13
TRINITY_DN1292_c0_g2_i2	gonad	mantle	423.922832102779	43.8106937007751	233.866762901777	3.2749357067349	0.429626429981653	7.6227519495827	2.48323790397513e-14	9.68206249708981e-13
TRINITY_DN5730_c0_g2_i4	gonad	mantle	86.4095712182389	0	43.2047856091194	8.6833406119331	1.13938956702009	7.62104627185862	2.51627715789006e-14	9.79421009017989e-13
TRINITY_DN643_c0_g1_i6	gonad	mantle	1033.19499002215	152.441636787817	351.759642042484	1.85403210268077	0.243279392701026	7.62099938715011	2.5171914014823e-14	9.79421009017989e-13
TRINITY_DN2565_c0_g1_i4	gonad	mantle	233.749566709256	53.9843482225246	143.86695746589	2.10601586131732	0.276369198700092	7.62029875696352	2.53089255317608e-14	9.8373786551979e-13
TRINITY_DN10002_c0_g1_i1	gonad	mantle	60.3725081493851	0	30.1862540746926	8.16803147917837	1.07197509160599	7.61960939497334	2.54444493426757e-14	9.87988073139161e-13
TRINITY_DN48721_c0_g1_i1	gonad	mantle	0.193388424679103	17.1651938471565	8.67929113591781	-6.44356750903933	0.846761435052753	-7.60966104772815	2.74815680002269e-14	1.06599109914138e-12
TRINITY_DN2216_c1_g1_i1	gonad	mantle	353.897792342206	61.7420049740119	146.709156459513	1.90322105979176	0.250247580310758	7.60535249702851	2.8412839605915e-14	1.10098294908259e-12
TRINITY_DN3910_c0_g1_i3	gonad	mantle	178.323653353569	31.4135290081093	104.868591180839	2.50814338765524	0.330100057275172	7.59813072544985	3.00438760914208e-14	1.16299073994093e-12
TRINITY_DN7019_c0_g2_i2	gonad	mantle	0.404924948894277	244.684394171933	122.544659560414	-9.17246365093517	1.20759772457964	-7.59562846487482	3.06302188902367e-14	1.18447307515913e-12
TRINITY_DN64870_c0_g1_i1	gonad	mantle	0.482210900022531	21.6335114478977	11.0578611739601	-5.40165070066318	0.711236965746877	-7.5947271595914	3.08441625503467e-14	1.19152546875659e-12
TRINITY_DN13491_c0_g1_i1	gonad	mantle	7.76506584660859	78.3447740841622	43.0549199653854	-3.32802122577127	0.438241143656375	-7.59404102956788	3.10080144772773e-14	1.19663035010368e-12
TRINITY_DN451_c0_g1_i4	gonad	mantle	0	1017.25792475412	136.04483104484	-10.7985998552113	1.42204299843189	-7.59372245924992	3.10843816752468e-14	1.19835212787249e-12
TRINITY_DN4123_c0_g1_i4	gonad	mantle	14.7773163809364	170.212098494116	92.4947074375262	-3.53227483498653	0.465355679931732	-7.5904839831432	3.18712784007405e-14	1.22743447898036e-12
TRINITY_DN8574_c0_g1_i1	gonad	mantle	44.8343247679805	4.43897253489973	24.6366486514401	3.35613913318704	0.44226342004328	7.58855239001816	3.23499169915982e-14	1.24459792772365e-12
TRINITY_DN1936_c0_g1_i6	gonad	mantle	34.352863821602	0.255939640276298	17.3044017309391	6.63854597772822	0.875241125758224	7.58481952270836	3.32950187788944e-14	1.27965437754891e-12
TRINITY_DN13036_c0_g1_i4	gonad	mantle	99.8080044667077	15.6394946681656	57.7237495674366	2.66376676682427	0.351295632814849	7.58269251877725	3.38456318811163e-14	1.29949322325238e-12
TRINITY_DN7463_c0_g1_i5	gonad	mantle	22.7734570237186	219.189768027311	120.981612525515	-3.29229252293367	0.434198990681011	-7.58245088909566	3.39087456776271e-14	1.30059337333842e-12
TRINITY_DN712_c0_g1_i7	gonad	mantle	1.69030311533761	61.424097744424	31.5572004298808	-5.12230183174491	0.675674005008853	-7.58102545572668	3.42834318690274e-14	1.31362973157445e-12
TRINITY_DN1009_c0_g1_i5	gonad	mantle	0	54.8209058421629	27.4104529210815	-8.48781731079259	1.11975690808207	-7.58005353620065	3.45412399586991e-14	1.32216579971726e-12
TRINITY_DN14608_c0_g1_i6	gonad	mantle	4.04685554992793	43.9313205450625	23.9890880474952	-3.41421614432261	0.450444761491669	-7.57965556756897	3.46473530908345e-14	1.32488389093645e-12
TRINITY_DN2528_c0_g1_i2	gonad	mantle	672.168977103053	0.903498732849058	336.536237917951	9.56511911421193	1.26220238923322	7.57811837135145	3.50602454264063e-14	1.33931556972007e-12
TRINITY_DN5935_c0_g1_i5	gonad	mantle	65.1462786605729	2.94731545014955	34.0467970553612	4.43233753193982	0.584997700905236	7.57667513065631	3.5452303605708e-14	1.35292299563866e-12
TRINITY_DN3739_c0_g3_i2	gonad	mantle	477.571575594024	105.591320886883	291.581448240454	2.1781802065648	0.287521375987473	7.57571571534112	3.57153123907606e-14	1.36158315176978e-12
TRINITY_DN1629_c0_g1_i4	gonad	mantle	0	40.6814934405879	20.3407467202939	-8.05401013194597	1.0632909332742	-7.57460623419897	3.60218524677793e-14	1.37188370922192e-12
TRINITY_DN8944_c0_g1_i6	gonad	mantle	6.81319962858249	53.8471513266941	30.3301754776383	-3.09015205266537	0.40806016303575	-7.572785418886	3.65305445904062e-14	1.38985465114023e-12
TRINITY_DN2013_c0_g1_i1	gonad	mantle	0.291500569122964	59.722389124207	30.006944846665	-7.53019732838395	0.994948760807845	-7.56842726480692	3.7776973673253e-14	1.43582934579649e-12
TRINITY_DN1905_c0_g1_i2	gonad	mantle	243.224639117658	31.021012029066	137.122825573362	2.97072579195065	0.392551125066109	7.56774239648493	3.79766112188348e-14	1.44196505092683e-12
TRINITY_DN449_c0_g1_i3	gonad	mantle	1065.9968195802	65.5181842135861	565.757501896892	4.02136562984078	0.531466277645007	7.56654899659853	3.83269664778689e-14	1.45380539578666e-12
TRINITY_DN37_c0_g1_i8	gonad	mantle	0.0968746041844295	78.3462829774274	39.2215787908059	-8.64226508643902	1.14240789171925	-7.56495569496894	3.87996826134535e-14	1.47025865582024e-12
TRINITY_DN1376_c0_g2_i3	gonad	mantle	0.193388424679103	121.124199226512	60.6587938255956	-9.27067386480357	1.22556188092108	-7.56442739377315	3.89576862271133e-14	1.47476528945207e-12
TRINITY_DN4630_c0_g1_i1	gonad	mantle	4.445430638766	187.953874769357	96.1996527040614	-5.38827632093032	0.712786472635101	-7.55945367623266	4.04765809310976e-14	1.53072857465079e-12
TRINITY_DN4036_c0_g1_i9	gonad	mantle	0.193749208368859	29.1463879012807	14.6700685548248	-6.85546969901163	0.907806684717165	-7.55168453198548	4.29664212890251e-14	1.62182017174394e-12
TRINITY_DN5248_c0_g1_i1	gonad	mantle	30.9700343961741	184.951797827403	107.960916111788	-2.56571183955867	0.339754233627943	-7.55166995908085	4.29712302406852e-14	1.62182017174394e-12
TRINITY_DN7115_c0_g1_i4	gonad	mantle	36.2029834626654	0.49524049635477	18.3491119795101	5.9974776250868	0.79422379460215	7.55136986054556	4.30703783088757e-14	1.62393827985373e-12
TRINITY_DN2327_c0_g1_i8	gonad	mantle	124.080225008363	10.3865520332605	67.2333885208118	3.57780741675641	0.47382199095594	7.55095264687515	4.32085933193336e-14	1.6275236816949e-12
TRINITY_DN13961_c0_g1_i3	gonad	mantle	1.14532875325676	28.8715353853074	15.0084320692821	-4.58915416480053	0.607792744245782	-7.55052476069827	4.33507969319864e-14	1.63125202174180e-12
TRINITY_DN17477_c0_g1_i14	gonad	mantle	62.041002282265	0	31.0205011411325	8.20553572465328	1.0869112719675	7.54940714691443	4.37243988601375e-14	1.6436715754774e-12
TRINITY_DN32032_c0_g1_i2	gonad	mantle	0.285744560142288	23.6582330540548	11.9719888070985	-6.55486104816987	0.8683803462345	-7.54837563585274	4.40720264220335e-14	1.65509096638845e-12
TRINITY_DN11010_c0_g1_i4	gonad	mantle	0.851947815114347	31.3445910752608	16.0982694451876	-5.42248943605405	0.718849368095432	-7.54329025901596	4.58259612531935e-14	1.71924794196623e-12
TRINITY_DN277_c0_g1_i6	gonad	mantle	321.783643201366	38.9217942687594	180.352718735063	3.04313235733436	0.403545030381156	7.54099822381671	4.66387470090003e-14	1.74800356466106e-12
TRINITY_DN2508_c0_g1_i3	gonad	mantle	0.479132984821391	108.247180434505	54.3631567096634	-8.3856934291984	1.11207589683519	-7.54057654973268	4.67898143453999e-14	1.75192576688897e-12
TRINITY_DN598_c0_g1_i1	gonad	mantle	28.8738394066592	1185.24335102974	607.0585952182	-5.35505898742003	0.710374872923616	-7.53835642494049	4.75931578998872e-14	1.78023881611253e-12
TRINITY_DN1245_c0_g1_i2	gonad	mantle	314.617506057657	66.8717461139043	190.744626085781	2.23599840372037	0.296642151692355	7.5376961465655	4.78346827003708e-14	1.78750157869049e-12
TRINITY_DN9382_c0_g2_i1	gonad	mantle	29.3730296070031	0	14.6865148035016	7.12689439932396	0.945872504415001	7.5347304906931	4.89344436423614e-14	1.82678909193868e-12
TRINITY_DN5954_c0_g1_i1	gonad	mantle	0.0920740903929281	17.3054028107924	8.69873845059264	-6.46397826901314	0.857954761399618	-7.5341714503317	4.91445211295739e-14	1.83281869216638e-12
TRINITY_DN16220_c0_g1_i7	gonad	mantle	0.60148162603242	25.6434126801468	13.1224471530896	-5.93947487072251	0.788544685661551	-7.53219821111289	4.98931427721225e-14	1.85890127789284e-12
TRINITY_DN1524_c0_g2_i1	gonad	mantle	68.583361698335	1.80519087788807	35.1942762881115	5.37325359686075	0.713540299280533	7.53041363224842	5.05798379204102e-14	1.88262745837487e-12
TRINITY_DN6374_c0_g1_i2	gonad	mantle	245.916695138247	44.0376163377153	144.977155737981	2.48632305239228	0.330296044372395	7.52755927524538	5.16975421163891e-14	1.92233363010518e-12
TRINITY_DN3871_c0_g1_i6	gonad	mantle	30.3314560600551	0.247620248177385	15.2895381541163	6.45236150673649	0.857332059811432	7.52609380798808	5.22807859083998e-14	1.94210769857758e-12
TRINITY_DN31340_c0_g1_i1	gonad	mantle	1.9626764132038	19.3445879838807	10.6536321985423	-3.53442156133691	0.469729943387142	-7.52436929153548	5.29754189376296e-14	1.9645315340998e-12
TRINITY_DN26114_c0_g1_i1	gonad	mantle	0	27.5181721987997	13.7590860993999	-7.49152581501964	0.995639331297865	-7.52433695568662	5.29885300650098e-14	1.9645315340998e-12
TRINITY_DN2532_c0_g1_i4	gonad	mantle	796.516562130682	124.619357397499	460.567959764091	2.67458973797507	0.355674576726275	7.51976641848491	5.48741904514739e-14	2.03244523652554e-12
TRINITY_DN14157_c0_g2_i2	gonad	mantle	40.8164671195821	1.87155604443404	21.3440115820081	4.47881126181147	0.595751420541741	7.51791956742412	5.56547218889046e-14	2.05849828881645e-12
TRINITY_DN4031_c0_g1_i1	gonad	mantle	3.3746440847792	75.0606662652967	39.2176551750379	-4.51272262005798	0.600268152224146	-7.51784448889582	5.56866820221928e-14	2.05849828881645e-12
TRINITY_DN23507_c0_g1_i1	gonad	mantle	87.8576637310266	0	15.3743797619887	22.3607950599873	2.97538526227275	7.51526040796041	5.67977645125965e-14	2.09751587889865e-12
TRINITY_DN996_c0_g1_i4	gonad	mantle	206.055162675748	42.687467531426	124.371315103587	2.26686079902568	0.301942425275245	7.50759286959839	6.02244589197643e-14	2.22188810219916e-12
TRINITY_DN6463_c0_g1_i1	gonad	mantle	1.82450576226141	103.510694534775	52.6676001485185	-5.88943545181093	0.784719898224141	-7.50514351061952	6.13613395747883e-14	2.2616207795231e-12
TRINITY_DN712_c0_g1_i1	gonad	mantle	0.0803219468453576	31.6790707836326	15.879696365239	-7.33705586217679	0.977695949408783	-7.50443516372706	6.16940369710796e-14	2.2716647252317e-12
TRINITY_DN1336_c0_g1_i5	gonad	mantle	2.88006414536314	508.530273752467	255.705168948915	-7.43865372915936	0.991294057508571	-7.50398297338229	6.19073491177339e-14	2.27729743703851e-12
TRINITY_DN25550_c0_g1_i1	gonad	mantle	51.9665221620302	8.89823624572774	30.432379203879	2.50960086608851	0.334517746685071	7.5021456737575	6.27815433602475e-14	2.30720643573755e-12
TRINITY_DN1927_c1_g1_i5	gonad	mantle	50.1389362029751	2.81237464628713	26.4756554246311	4.1209655621428	0.549318339900453	7.50196245566751	6.28693818195304e-14	2.30818697337813e-12
TRINITY_DN241_c0_g1_i9	gonad	mantle	0.574045736174507	38.7228085838737	19.6484271600241	-6.00609816861852	0.800670498310517	-7.50133566965675	6.31707903323748e-14	2.31699899778862e-12
TRINITY_DN384_c0_g1_i16	gonad	mantle	0	82.9807084736233	41.4903542368117	-9.0861020872021	1.21155959221343	-7.49950901763112	6.40573158014074e-14	2.34723418735604e-12
TRINITY_DN1802_c0_g1_i6	gonad	mantle	8.80680343027258	64.7683351707345	36.7875693005035	-2.86379656204997	0.381973620077777	-7.49736738748305	6.51122937545019e-14	2.38357729474531e-12
TRINITY_DN1939_c0_g2_i1	gonad	mantle	566.309446545945	103.28073790543	334.795092225687	2.45392842326218	0.327317265153899	7.49709436227994	6.52480089649242e-14	2.38623096352148e-12
TRINITY_DN7078_c0_g1_i4	gonad	mantle	4.44885905980324	55.1861915148541	29.8175252873287	-3.6404032476352	0.485704076184767	-7.49510540704285	6.624510480469e-14	2.42035115734619e-12
TRINITY_DN963_c0_g1_i13	gonad	mantle	845.285813478788	175.058135948725	510.171974713757	2.27130047851867	0.303045988378896	7.49490363053044	6.63470916869033e-14	2.42173301203782e-12
TRINITY_DN4191_c1_g1_i5	gonad	mantle	61.4708955084983	1.98068828490979	31.725791896704	4.94382511664626	0.660711440930324	7.48257833962287	7.28784238948251e-14	2.65504197060149e-12
TRINITY_DN5854_c0_g1_i4	gonad	mantle	93.0024732342977	11.0544236468399	52.0284484405688	3.08900731006412	0.412826712531308	7.48257614223511	7.28796428791041e-14	2.65504197060149e-12
TRINITY_DN1029_c0_g1_i4	gonad	mantle	30.2714819875665	541.659366006209	285.965423996888	-4.15800015366609	0.555909975812418	-7.47962859919811	7.45329461602415e-14	2.71265424684651e-12
TRINITY_DN557_c3_g1_i1	gonad	mantle	751.398747268962	179.29795445921	465.348350864086	2.06761171492743	0.276469467936506	7.47862586910423	7.51037477241611e-14	2.73079542062166e-12
TRINITY_DN650_c0_g1_i1	gonad	mantle	117.758363870926	17.5681457414761	67.663254806201	2.75257941393118	0.368090127023333	7.47800392309001	7.54599458470591e-14	2.74110613682358e-12
TRINITY_DN964_c0_g1_i10	gonad	mantle	0	542.988867083202	271.494433541601	-11.7954822327587	1.5779078519089	-7.47539358428883	7.69731256180568e-14	2.79338433372759e-12
TRINITY_DN14299_c0_g2_i3	gonad	mantle	67.0684912647907	0.255939640276298	33.6622154525335	7.59844389092345	1.01650766814196	7.4750482746602	7.71755178491105e-14	2.79803880370906e-12
TRINITY_DN7568_c0_g1_i2	gonad	mantle	0.401609734226788	87.7004386957144	44.0510242149706	-7.52995566965613	1.00772889261669	-7.47220380880785	7.88627348907765e-14	2.85646577758895e-12
TRINITY_DN2846_c0_g1_i1	gonad	mantle	0	19.3209568129341	9.66047840646707	-6.98241799612381	0.934546696414819	-7.47144901684454	7.93164993536085e-14	2.87014699770268e-12
TRINITY_DN7754_c0_g3_i1	gonad	mantle	0.651334179942864	82.8736996025913	41.7625168912671	-6.91142381917294	0.925223480572816	-7.47000477646114	8.01919100301392e-14	2.89904508463363e-12
TRINITY_DN21030_c0_g1_i2	gonad	mantle	0	15.4425327196567	7.72126635982836	-6.66759589856317	0.892878674444122	-7.46752732415096	8.17157620520949e-14	2.95130745585662e-12
TRINITY_DN17573_c0_g1_i2	gonad	mantle	0	18.0549446111099	9.02747230555497	-6.88836187600221	0.922497368686	-7.46708024307316	8.19937721068562e-14	2.95851715760704e-12
TRINITY_DN825_c0_g1_i6	gonad	mantle	0.645016914612863	147.508021439046	74.0765191768296	-7.75637622890323	1.03951177805855	-7.4615568506491	8.55060537662661e-14	3.08230131924204e-12
TRINITY_DN2367_c0_g1_i6	gonad	mantle	2.37891664190462	43.3002148302997	22.8395657361021	-4.13204887572404	0.553983895412759	-7.45878880223648	8.73214439816049e-14	3.14473849117722e-12
TRINITY_DN627_c0_g2_i1	gonad	mantle	30.7758437308029	0.621417715769231	15.6986307232861	5.74040800200589	0.769866933732331	7.45636388638784	8.89428886153488e-14	3.20007864835128e-12
TRINITY_DN12872_c0_g1_i6	gonad	mantle	0.214704776674215	80.833504874371	40.5241048255226	-8.32727901651784	1.11714718079455	-7.45405722690472	9.05127071162125e-14	3.25345770664771e-12
TRINITY_DN2036_c0_g1_i3	gonad	mantle	658.778191225024	51.2557441391774	355.016967682101	3.68228565653978	0.494012158617098	7.45383608947541	9.06646270822937e-14	3.25581765493809e-12
TRINITY_DN22980_c0_g1_i11	gonad	mantle	4.65561827626969	51.5129561112119	28.0842871937408	-3.46251683059307	0.464844504654277	-7.44876361003402	9.42190162636342e-14	3.38024155116168e-12
TRINITY_DN4161_c0_g1_i4	gonad	mantle	61.7233780535966	0.604547322758114	31.1639626881774	6.76364657677316	0.908135794122479	7.44783612819577	9.48835724697503e-14	3.40085070479897e-12
TRINITY_DN27843_c0_g1_i1	gonad	mantle	1.68016365083952	30.7132911005855	16.1967273757125	-4.22071721254476	0.566969297060478	-7.44434881117477	9.74237741929918e-14	3.48858452143444e-12
TRINITY_DN8882_c0_g1_i1	gonad	mantle	44.4237371952626	0.255939640276298	22.3398384177695	7.00332538344799	0.940915505937729	7.4430970041974	9.83518109315068e-14	3.51847777078382e-12
TRINITY_DN23247_c0_g1_i1	gonad	mantle	0.386776849358205	17.7854230609726	9.0860999551654	-6.13167538535208	0.823994952056914	-7.4413992100871	9.96243799132089e-14	3.56062816920865e-12
TRINITY_DN14745_c0_g1_i5	gonad	mantle	66.0861260140923	0.155035217820487	33.1205806159564	7.93773029918101	1.06683102919784	7.44047565353386	1.00323406515501e-13	3.58221949735859e-12
TRINITY_DN13863_c0_g1_i6	gonad	mantle	25.2240842390854	0.12714031616162	12.6756122776235	6.54997638569849	0.880401279583524	7.43976245558954	1.00866512316308e-13	3.59820785240273e-12
TRINITY_DN1766_c0_g1_i10	gonad	mantle	0	78.0217568643851	39.0108784321926	-8.99566921357513	1.2092428174672	-7.43909253264523	1.0137929531783e-13	3.61308532944812e-12
TRINITY_DN11740_c0_g1_i3	gonad	mantle	3.80186499446237	130.291479431359	67.0466722129104	-5.08687643127898	0.683849105661391	-7.43859484375455	1.0176190209856e-13	3.62329972547535e-12
TRINITY_DN113_c0_g1_i10	gonad	mantle	7.4446949698975	72.1201466785462	39.7824208242218	-3.23884629412852	0.435527598740175	-7.43660402577779	1.03306620539974e-13	3.67483362150774e-12
TRINITY_DN21092_c0_g1_i4	gonad	mantle	28.0529767040414	0.925918147152514	14.4894474255969	4.83108598790438	0.649711242768044	7.43574325006584	1.03981629676399e-13	3.69536221021343e-12
TRINITY_DN17083_c0_g1_i5	gonad	mantle	39.1992970759377	3.32341371383302	21.2613553948854	3.54766180194744	0.477121698491915	7.4355490709412	1.04134500609737e-13	3.6973135672744e-12
TRINITY_DN16429_c0_g1_i4	gonad	mantle	1.79297319690855	31.2476757130291	16.5203244549688	-4.23284805600045	0.569683051103814	-7.43018077823961	1.08449358253548e-13	3.84689443534343e-12
TRINITY_DN20368_c0_g1_i2	gonad	mantle	0.725722577596201	136.174109051705	68.4499158146504	-7.47168352630767	1.00596913201728	-7.4273487013708	1.10796000348989e-13	3.92644379828314e-12
TRINITY_DN7492_c0_g1_i5	gonad	mantle	4.37101965938197	39.1719393271212	21.7714794932516	-3.184222893166	0.428942418305114	-7.42342738157692	1.14127754522425e-13	4.040722055521e-12
TRINITY_DN12077_c1_g2_i2	gonad	mantle	1.86514828233453	22.2031622743982	12.0341552783664	-3.61557620005651	0.487092825316953	-7.42276628218418	1.14699075769942e-13	4.05714387789048e-12
TRINITY_DN11113_c0_g1_i4	gonad	mantle	29.6893878593173	1.7360431861253	15.7127155227213	4.04004914289234	0.544448341216057	7.4204453151031	1.16727196327806e-13	4.12268705904746e-12
TRINITY_DN95_c0_g1_i9	gonad	mantle	524.197550795245	0	262.098775397622	11.2852274535532	1.5208389381421	7.42039618431888	1.16770506759624e-13	4.12268705904746e-12
TRINITY_DN10913_c0_g1_i4	gonad	mantle	0	37.1667868130164	18.5833934065082	-7.93031649379469	1.06889664859321	-7.41916115485246	1.17864429713018e-13	4.15741991236329e-12
TRINITY_DN35136_c0_g1_i10	gonad	mantle	34.2953335082445	86.0846170876455	60.189975297945	-1.30616182429086	0.176125148977193	-7.41610060730167	1.2061888785418e-13	4.25060510307421e-12
TRINITY_DN63017_c1_g1_i2	gonad	mantle	45.7414100191148	0	22.8707050095574	7.7692054304899	1.04773822381137	7.41521618083932	1.21426576127721e-13	4.27507633975042e-12
TRINITY_DN8970_c1_g1_i9	gonad	mantle	0.187674335182465	61.0869426816986	30.6373085084405	-7.9209129905056	1.06833898840273	-7.41423188378447	1.22331719579257e-13	4.30292987918017e-12
TRINITY_DN14303_c0_g1_i4	gonad	mantle	32.4762792676101	3.37597017484276	17.9261247212264	3.26826935778741	0.441050461011237	7.4101937231716	1.26115056431717e-13	4.43187566093655e-12
TRINITY_DN8147_c0_g1_i4	gonad	mantle	1.06765620423833	20.36097381407	10.7143150091542	-4.19872107716543	0.566768577914613	-7.40817547192602	1.28048808373001e-13	4.49564476801284e-12
TRINITY_DN2940_c0_g3_i3	gonad	mantle	0.677643054055101	36.8825686407806	18.7801058474179	-6.13989658817634	0.830360105119787	-7.39425768449052	1.42200413304419e-13	4.98785130012583e-12
TRINITY_DN10907_c0_g1_i11	gonad	mantle	96.1173704040983	0.397775079062255	48.2575727415803	7.75697350273464	1.04965858149269	7.38999674704101	1.46832405942681e-13	5.14554193601548e-12
TRINITY_DN23143_c0_g1_i2	gonad	mantle	0	25.2836812358585	12.6418406179292	-7.37326072857131	0.997908234680017	-7.38871618885435	1.48253227103511e-13	5.1861908033691e-12
TRINITY_DN5281_c0_g1_i1	gonad	mantle	260.651289760823	24.6414355153311	142.646362638077	3.41180364162943	0.46175943604761	7.38870367400063	1.48267179185927e-13	5.1861908033691e-12
TRINITY_DN10897_c0_g1_i4	gonad	mantle	170.651046110946	4.62410061988302	87.6375733654146	5.17896471155375	0.70094692379393	7.38852620041785	1.48465173092806e-13	5.1883079285821e-12
TRINITY_DN11375_c0_g1_i4	gonad	mantle	58.9604575535036	13.0650586844912	36.0127581189974	2.19181861468547	0.296901352777218	7.38231265766619	1.55563343418717e-13	5.43133367928698e-12
TRINITY_DN3661_c0_g1_i6	gonad	mantle	32.7126344055111	123.536918847293	78.1247766264022	-1.93689455098421	0.262450175289645	-7.38004670351856	1.58234016134084e-13	5.51947156832957e-12
TRINITY_DN9517_c0_g1_i1	gonad	mantle	50.1579034983993	10.0763117300145	30.1171076142069	2.32224332682841	0.31486740751408	7.3753055140347	1.63968601640609e-13	5.71422249595555e-12
TRINITY_DN13459_c0_g1_i5	gonad	mantle	142.798276567246	43.168026906086	92.9831517366661	1.73523762596455	0.235667672756214	7.36307023220604	1.79727749442141e-13	6.25764273011558e-12
TRINITY_DN2891_c0_g1_i3	gonad	mantle	40.1632950545875	2.48848104876217	21.3258880516748	3.99350418990514	0.542490479138601	7.36142723877157	1.81954186038809e-13	6.32932247878041e-12
TRINITY_DN1841_c0_g1_i6	gonad	mantle	274.813034852597	63.6012520008161	169.207143426706	2.1086326982159	0.286532923825881	7.35912882212889	1.85114323712798e-13	6.43331934214402e-12
TRINITY_DN7759_c0_g1_i4	gonad	mantle	156.287473802483	0	78.1437369012415	9.5389045961171	1.29633269800829	7.3583769126343	1.86159797135135e-13	6.46370107035352e-12
TRINITY_DN2488_c0_g1_i4	gonad	mantle	106.653278118785	0	53.3266390593924	8.98770924193628	1.2220992617005	7.35432016334765	1.91901272811976e-13	6.6569281603581e-12
TRINITY_DN1450_c0_g1_i2	gonad	mantle	0.390531919814718	137.19463630324	68.7925841115273	-8.35816901670851	1.13679698485541	-7.35238492717466	1.94701136098625e-13	6.74785149553197e-12
TRINITY_DN15279_c0_g1_i4	gonad	mantle	26.4898594197566	0	13.2449297098783	6.97192456245457	0.948355349545606	7.35159512285673	1.95855307188454e-13	6.78162477422627e-12
TRINITY_DN16532_c0_g1_i7	gonad	mantle	38.9449365767921	2.47001833826724	20.7074774575297	3.94283686022667	0.536414167160408	7.35035929624806	1.97674768065156e-13	6.83835114236033e-12
TRINITY_DN614_c0_g1_i4	gonad	mantle	267.897689620852	45.8068212853975	156.852255453125	2.54463907262269	0.346350113432277	7.3470138277297	2.02683907528439e-13	7.00161087223694e-12
TRINITY_DN2961_c0_g1_i5	gonad	mantle	0.281022784970286	39.4813031006059	19.8811629427881	-6.92858634028368	0.943054826394692	-7.34696026822929	2.02765107396401e-13	7.00161087223694e-12
TRINITY_DN1030_c4_g1_i1	gonad	mantle	112.181236240781	16.9043253716066	64.5427808061938	2.74719161872229	0.374096778841663	7.34353187222988	2.08029829137531e-13	7.17379765177291e-12
TRINITY_DN3056_c1_g1_i4	gonad	mantle	23.6600451549749	344.443290320956	184.051667737965	-3.85635404141618	0.525142031340689	-7.34344960271205	2.08157799965687e-13	7.17379765177291e-12
TRINITY_DN22096_c0_g1_i1	gonad	mantle	2.55513309108804	26.2654008916597	14.4102669913739	-3.59989953489216	0.490226172523293	-7.34334422897648	2.08321822541018e-13	7.17379765177291e-12
TRINITY_DN2234_c0_g1_i5	gonad	mantle	440.085638079651	72.2196054163779	256.152621748014	2.60611147126345	0.35491366866958	7.34294478156519	2.08944747850236e-13	7.18868976605617e-12
TRINITY_DN233_c0_g1_i10	gonad	mantle	2170.84234583302	4.2276859970938	1087.53501591506	8.99690494716813	1.22554124297649	7.34116864587702	2.11736804197345e-13	7.27811517669965e-12
TRINITY_DN951_c0_g2_i5	gonad	mantle	703.631270419628	4.76901456071504	354.200142490171	7.18599239079083	0.978992135790613	7.34019419368224	2.13284164092083e-13	7.32463232134975e-12
TRINITY_DN3988_c0_g3_i2	gonad	mantle	685.82102079866	77.337218685694	175.717141671272	1.82377928288851	0.248510280211529	7.33884844255189	2.15439398478437e-13	7.3919216157938e-12
TRINITY_DN2036_c0_g1_i7	gonad	mantle	197.424744243608	4.09792699481638	100.761335619212	5.61884433896908	0.765668648203811	7.33848036242619	2.16032599363819e-13	7.40554256602111e-12
TRINITY_DN22572_c0_g1_i1	gonad	mantle	2.52995865496336	175.818446211109	89.1742024330361	-6.10610032936516	0.832484874724869	-7.33478831238008	2.2207221237038e-13	7.60567099753438e-12
TRINITY_DN16299_c0_g1_i9	gonad	mantle	3.42087609153246	35.6808956679216	19.550885879727	-3.3900626711936	0.462265620668501	-7.33358164574535	2.24081861256183e-13	7.66754089531358e-12
TRINITY_DN2157_c0_g1_i11	gonad	mantle	516.205032070789	153.559873520166	334.882452795478	1.74931113253216	0.238873980405378	7.32315478464216	2.42208152314347e-13	8.28027181580443e-12
TRINITY_DN2045_c0_g1_i1	gonad	mantle	127.332469481728	47.8999289226472	87.6161992021878	1.40845718508431	0.192400914228339	7.32042875541002	2.47179916517371e-13	8.44259222551911e-12
TRINITY_DN3048_c0_g1_i1	gonad	mantle	0.184712270926371	39.8085365132469	19.9966243920866	-7.30868014017475	0.99848652475167	-7.31975841335712	2.48417769651428e-13	8.47720023705624e-12
TRINITY_DN315_c0_g1_i6	gonad	mantle	113.279233798898	0.128322643746624	56.7037782213223	8.71226417236212	1.19050067262912	7.31815140693856	2.51410116600001e-13	8.57156334301466e-12
TRINITY_DN7090_c0_g1_i4	gonad	mantle	2.1914151713817	51.1197927826056	26.6556039769936	-4.60585342244004	0.629578943116443	-7.31576789979802	2.55913666293536e-13	8.71723248488324e-12
TRINITY_DN5954_c0_g3_i1	gonad	mantle	0.0923561354631856	15.2189120519398	7.65563409370147	-6.27097745930455	0.857271321753255	-7.31504402419459	2.57297023074639e-13	8.75645107744187e-12
TRINITY_DN29947_c0_g2_i5	gonad	mantle	0.107352388337107	21.0160902884397	10.5617213383884	-6.74223642294271	0.922792362513725	-7.30634181299093	2.74513328477332e-13	9.33394778683917e-12
TRINITY_DN5704_c0_g1_i1	gonad	mantle	823.505003964449	99.2507817916018	461.377892878026	3.05040631796017	0.417820689896392	7.30075458617569	2.86158280213262e-13	9.7211393445625e-12
TRINITY_DN4271_c0_g1_i5	gonad	mantle	400.994653857254	41.3124278459263	221.15354085159	3.27736378219911	0.448916937807505	7.30060175097346	2.8648354487181e-13	9.72343700589194e-12
TRINITY_DN10058_c0_g1_i17	gonad	mantle	54.7450202715852	11.9853247923767	33.3651725319809	2.18581054262427	0.299458961418905	7.29919896959305	2.8948596412524e-13	9.81651325967189e-12
TRINITY_DN12132_c0_g1_i12	gonad	mantle	182.426882624549	78.7896642073853	130.608273415967	1.20641202206606	0.165283956582301	7.29902675983763	2.89856673635245e-13	9.82026084052192e-12
TRINITY_DN22629_c0_g1_i5	gonad	mantle	14.6735139646413	0	7.33675698232064	6.10451218403842	0.8364615358285	7.29801900333888	2.92035399892296e-13	9.88520184998659e-12
TRINITY_DN40934_c0_g1_i2	gonad	mantle	0	25.6953740172445	12.8476870086223	-7.40039645424511	1.01409955581963	-7.29750487688936	2.93153107309478e-13	9.89649900418779e-12
TRINITY_DN55645_c0_g2_i2	gonad	mantle	0	16.902768455231	8.45138422761548	-6.77365224331187	0.92821495884475	-7.29750385809588	2.93155326325426e-13	9.89649900418779e-12
TRINITY_DN2870_c0_g1_i1	gonad	mantle	0.0920740903929281	20.4662661381481	10.2791701142705	-6.70272367644072	0.918495420212897	-7.29750364447882	2.9315579160304e-13	9.89649900418779e-12
TRINITY_DN3864_c0_g1_i5	gonad	mantle	250.315229678669	79.8773943900497	165.096312034359	1.64779677506663	0.225829849764754	7.29662963856695	2.95065541905142e-13	9.9520676341232e-12
TRINITY_DN2246_c0_g1_i2	gonad	mantle	181.711513977091	48.5631934470349	115.137353712063	1.9041546490872	0.261004278323875	7.29549209428811	2.97569448859451e-13	1.00253214350485e-11
TRINITY_DN6186_c0_g1_i4	gonad	mantle	224.027745596821	31.652652493501	127.840199045161	2.81879270667359	0.386379353887205	7.29540198852466	2.97768674916256e-13	1.00253214350485e-11
TRINITY_DN3187_c0_g1_i7	gonad	mantle	26.4308277714529	731.191183670107	378.81100572078	-4.7903528198014	0.656682198110878	-7.29478099692992	2.99145269734083e-13	1.00626923086486e-11
TRINITY_DN12321_c1_g1_i1	gonad	mantle	101.435426653838	16.8666071615894	59.1510169077135	2.5758884861668	0.353343676123168	7.2900370382429	3.09869825089593e-13	1.04141646825747e-11
TRINITY_DN12800_c0_g2_i1	gonad	mantle	0	43.2042801698829	21.6021400849414	-8.14271821518476	1.1171793064908	-7.2886403891261	3.13098527864242e-13	1.05133137354557e-11
TRINITY_DN224_c0_g1_i3	gonad	mantle	2.28098611964434	25.0293109266262	13.6551485231353	-3.43614504057846	0.471460949970951	-7.28829193762531	3.13909196654976e-13	1.05311652445796e-11
TRINITY_DN1092_c0_g1_i4	gonad	mantle	85.2642942613922	18.9113097346611	52.0878019980266	2.18073882838366	0.299355047862227	7.28479056544023	3.22170394651055e-13	1.07987167272825e-11
TRINITY_DN4589_c0_g1_i4	gonad	mantle	197.770442392533	48.6873758175549	123.228909105044	2.02495879672406	0.277992212440486	7.28422850031301	3.23516281725114e-13	1.08342071915433e-11
TRINITY_DN458_c0_g1_i1	gonad	mantle	1709.76351059394	495.428309239703	1102.59590991682	1.78559780573964	0.245173310167896	7.2830023974341	3.26471423915945e-13	1.09234791502089e-11
TRINITY_DN6800_c0_g1_i1	gonad	mantle	78.7423562415938	1.35150500625091	40.0469306239224	6.02007130550121	0.826697982664355	7.28206845999453	3.28740164105807e-13	1.0989646832313e-11
TRINITY_DN5499_c0_g1_i7	gonad	mantle	243.193677812664	19.0014425393493	131.097560176006	3.67770205105021	0.505044636520075	7.28193467490476	3.29066422958414e-13	1.0990818526811e-11
TRINITY_DN21712_c0_g1_i5	gonad	mantle	92.5553760513715	6.54124219861569	49.5483091249936	3.82694206675515	0.525769677257898	7.27874244614905	3.36946253572947e-13	1.12440543787358e-11
TRINITY_DN5557_c0_g1_i4	gonad	mantle	50.0148249635421	9.26231112112556	29.6385680423338	2.43637407223485	0.33478328460983	7.27746630204163	3.40147930669188e-13	1.13408685506329e-11
TRINITY_DN351_c1_g1_i4	gonad	mantle	32.8113780487936	162.10582586085	97.4586019548216	-2.30500234754611	0.316862416927998	-7.27445801207117	3.47814034368861e-13	1.15862288483226e-11
TRINITY_DN11969_c0_g1_i11	gonad	mantle	17.3214587415601	0	8.66072937078006	6.36560374738088	0.875202321805881	7.27329394447466	3.50825772127711e-13	1.16762489344304e-11
TRINITY_DN295_c2_g1_i1	gonad	mantle	0.0923561354631856	72.4499949965638	36.2711755660135	-8.5297143421103	1.1733576128865	-7.26949247904643	3.60840612287154e-13	1.19989836025919e-11
TRINITY_DN51346_c0_g1_i3	gonad	mantle	0.751157576890951	16.7335848788644	8.74237122787768	-4.78010754637184	0.657766393367579	-7.26718116731235	3.67066377906441e-13	1.2195263411043e-11
TRINITY_DN12934_c0_g2_i1	gonad	mantle	49.7360929591861	0.533196809914228	25.1346448845502	6.80338164046605	0.936493671113594	7.26473851379698	3.73760577318633e-13	1.24067473255584e-11
TRINITY_DN1897_c0_g1_i5	gonad	mantle	2926.67984830895	232.059117569371	1579.36948293916	3.65631442026709	0.503507186255848	7.26169262340816	3.82276118257861e-13	1.26782647234518e-11
TRINITY_DN10616_c0_g1_i7	gonad	mantle	157.108186783374	26.0048646994625	91.5565257414182	2.59593593822235	0.357574949376558	7.25983725299673	3.87556338431396e-13	1.28420994952395e-11
TRINITY_DN1450_c0_g1_i6	gonad	mantle	0.386776849358205	263.43762896787	131.912202908614	-10.0307463780152	1.3826920057956	-7.25450522312341	4.03132720274651e-13	1.33465220426367e-11
TRINITY_DN12855_c0_g1_i9	gonad	mantle	0	13.7921236532356	6.89606182661778	-6.48952760982927	0.894863892722546	-7.25197168262701	4.10747775734491e-13	1.35867156457241e-11
TRINITY_DN502_c0_g1_i8	gonad	mantle	12.9863038792411	333.257864668906	173.122084274074	-4.68144028314417	0.645564096805094	-7.25170483661139	4.11558009346523e-13	1.36015957870022e-11
TRINITY_DN5976_c1_g1_i8	gonad	mantle	86.1104604950118	0	6.89159483251373	21.5862628272345	2.97688621676842	7.25128918453176	4.12823195124883e-13	1.36314724675445e-11
TRINITY_DN22721_c0_g1_i1	gonad	mantle	27.7911182689486	0	13.8955591344743	7.0508137780735	0.972930690109645	7.24698465137213	4.26152236605006e-13	1.40592987010019e-11
TRINITY_DN8999_c0_g1_i7	gonad	mantle	69.892279714831	4.7535970658771	37.3229383903541	3.83934955833597	0.530317873901069	7.23971366473724	4.49633002485165e-13	1.48210033011311e-11
TRINITY_DN18642_c0_g1_i4	gonad	mantle	0	65.3952100237477	32.6976050118738	-8.74166670428448	1.20822127378359	-7.23515377022756	4.65001969674186e-13	1.53142271722889e-11
TRINITY_DN46414_c0_g1_i1	gonad	mantle	0	10.3262779158366	5.16313895791831	-6.07641015064523	0.83996744881755	-7.23410193954443	4.68619690365892e-13	1.54199166118478e-11
TRINITY_DN3703_c0_g1_i8	gonad	mantle	314.096928967482	61.5964464676323	187.846687717557	2.35033309729697	0.32507005974471	7.23023553489601	4.82157066214705e-13	1.58515435479751e-11
TRINITY_DN4909_c0_g1_i1	gonad	mantle	0	35.7457587483327	17.8728793741663	-7.87337686598335	1.08907259007267	-7.22943258121851	4.85016211227605e-13	1.59316639200629e-11
TRINITY_DN2733_c0_g1_i1	gonad	mantle	294.32331268263	58.7661927702955	176.544752726463	2.32102426204895	0.321076588075103	7.22888042371386	4.86991978088509e-13	1.59826532495796e-11
TRINITY_DN2627_c0_g2_i1	gonad	mantle	141.322661495373	479.959013111713	310.640837303543	-1.75944813024664	0.243464622894716	-7.22670961114337	4.94836621817728e-13	1.62259980718025e-11
TRINITY_DN22385_c0_g1_i6	gonad	mantle	47.2250317641381	0	23.6125158820691	7.81114430089661	1.08151382470243	7.22241743238538	5.10714145330146e-13	1.67320948550785e-11
TRINITY_DN2063_c0_g1_i4	gonad	mantle	305.914962136035	61.5665928062614	183.740777471148	2.31280948253118	0.320241875608209	7.22207074930053	5.12018203340705e-13	1.67602697575758e-11
TRINITY_DN6978_c0_g1_i1	gonad	mantle	8.84593161130197	215.848274696215	112.347103153759	-4.60361915782655	0.637571163052859	-7.22055736615063	5.17749225633443e-13	1.69331813464969e-11
TRINITY_DN3069_c0_g1_i4	gonad	mantle	1.40957081040323	80.8531333304541	41.1313520704287	-5.82412278088104	0.806654784287032	-7.22009327202929	5.19519285671514e-13	1.69763609349041e-11
TRINITY_DN195_c0_g1_i2	gonad	mantle	137.816057610763	6.89701419544684	72.3565359031047	4.30572465725184	0.596406403649115	7.21944739511053	5.21992558970522e-13	1.70424248794684e-11
TRINITY_DN28288_c0_g1_i1	gonad	mantle	22.6977018284132	0	11.3488509142066	6.76043799382238	0.936916196256586	7.21562720426166	5.36859482933e-13	1.75126625798248e-11
TRINITY_DN6393_c0_g1_i4	gonad	mantle	0.568286930442263	45.2093622714004	22.8888246009213	-6.22844887957573	0.8633115792142	-7.21460134386818	5.40922097210065e-13	1.76299497348033e-11
TRINITY_DN1077_c0_g1_i1	gonad	mantle	331.500394654577	0.430550367656739	165.965472511117	9.54200392952735	1.3227889088832	7.21354999686492	5.45116959144524e-13	1.77513410457572e-11
TRINITY_DN5857_c0_g1_i2	gonad	mantle	212.997046839476	20.0389812912958	116.518014065386	3.40841100752203	0.472558807314381	7.21267058145105	5.48650334096258e-13	1.78461210879115e-11
TRINITY_DN224_c0_g1_i13	gonad	mantle	0	20.1384957322539	10.0692478661269	-7.04220258169083	0.976376321486629	-7.21259050093348	5.48973201819333e-13	1.78461210879115e-11
TRINITY_DN19013_c0_g2_i1	gonad	mantle	1.51904281073122	46.3099714267882	23.9145071187597	-5.12912736017016	0.711488136934361	-7.20901318505519	5.63588051451362e-13	1.83054563148686e-11
TRINITY_DN8469_c0_g1_i1	gonad	mantle	52.5609283481565	0	26.2804641740782	7.96752167505594	1.10530858933265	7.20841378774275	5.66073926808418e-13	1.83703887752393e-11
TRINITY_DN2730_c0_g1_i1	gonad	mantle	179.122234860353	10.2612309175478	94.6917328889505	4.13205314453717	0.573312651218812	7.20732943142418	5.70598450208631e-13	1.8501311604617e-11
TRINITY_DN4304_c0_g1_i3	gonad	mantle	5.00016907592353	169.98540305189	87.4927860639068	-5.08389302556708	0.705886795791931	-7.2021364556954	5.92763250570668e-13	1.92034940798611e-11
TRINITY_DN10492_c0_g1_i4	gonad	mantle	0.287340050300287	26.0258583700998	13.1565992102001	-6.32501730552838	0.878376039897362	-7.20080810294809	5.98567391676315e-13	1.93748975099893e-11
TRINITY_DN8023_c0_g1_i4	gonad	mantle	208.02741515165	55.3509943208685	131.689204736259	1.92126657835632	0.267090966888885	7.19330421667013	6.3241814701659e-13	2.04530640143103e-11
TRINITY_DN939_c0_g1_i3	gonad	mantle	125.966811049146	11.7655941760978	68.8662026126221	3.41269796547452	0.474818959526194	7.18736667314199	6.60528496951767e-13	2.13438925787274e-11
TRINITY_DN814_c0_g1_i5	gonad	mantle	204.318089308823	872.915392546824	538.616740927824	-2.09567788302627	0.291671545201961	-7.18506113297807	6.71771217339126e-13	2.16777308117602e-11
TRINITY_DN1882_c0_g1_i1	gonad	mantle	286.146495365844	52.6526733114493	169.399584338647	2.44044306297116	0.33965743739684	7.18501288143401	6.72008506432078e-13	2.16777308117602e-11
TRINITY_DN2631_c0_g1_i6	gonad	mantle	453.517157328379	102.565477989987	278.041317659183	2.14369076186189	0.298462980500614	7.18243434501077	6.84809506106428e-13	2.20718022027915e-11
TRINITY_DN38266_c0_g1_i7	gonad	mantle	33.4227076835069	0.937632273122338	17.1801699783146	5.27017225740472	0.733824174739242	7.18179155010453	6.88037716315776e-13	2.21569278918004e-11
TRINITY_DN6806_c0_g1_i10	gonad	mantle	0.506205345797178	35.5134378932009	18.009821619499	-6.10324158697072	0.849868449445022	-7.18139565124018	6.90033407158645e-13	2.22022513665657e-11
TRINITY_DN224_c0_g1_i6	gonad	mantle	0.742560161757719	58.0935389675826	29.4180495646701	-6.21150546804494	0.865064108989533	-7.18039900568814	6.9508260076362e-13	2.23456622811078e-11
TRINITY_DN3392_c0_g1_i6	gonad	mantle	0.696434030312186	74.111817831309	37.4041259308106	-6.70328999376096	0.93449472268444	-7.17317051775853	7.32804840612269e-13	2.35383151441602e-11
TRINITY_DN13725_c0_g1_i1	gonad	mantle	97.7934261084634	10.4231660018274	54.1082960551454	3.25139444822546	0.453280826784564	7.17302443893305	7.33587511642689e-13	2.35434182520564e-11
TRINITY_DN5372_c0_g1_i4	gonad	mantle	177.742159001309	30.2703741741023	104.006266587706	2.55335653746017	0.35599955201667	7.17235884988024	7.37164049111483e-13	2.36381015646267e-11
TRINITY_DN5266_c0_g1_i11	gonad	mantle	106.883039573107	364.192134095588	235.537586834348	-1.76954014319773	0.246737989311673	-7.17173771308679	7.40517159388943e-13	2.37254657297602e-11
TRINITY_DN233_c0_g1_i4	gonad	mantle	1227.90252073392	2.02046108911544	614.961490911519	9.2517817797768	1.2900820811466	7.17146754844779	7.41980268995246e-13	2.37521792302108e-11
TRINITY_DN30440_c0_g1_i1	gonad	mantle	1.06186054233101	20.9388427835381	11.0003516629346	-4.36157811806881	0.608281670389212	-7.17032639710816	7.481916825887e-13	2.39307207493752e-11
TRINITY_DN10730_c0_g1_i4	gonad	mantle	44.4287823904386	8.41856312640081	26.4236727584197	2.36819525535067	0.330314144405372	7.16952421039635	7.52588595984024e-13	2.40509727261888e-11
TRINITY_DN5925_c0_g1_i8	gonad	mantle	4.30232571235025	51.2713894286275	27.7868575704889	-3.54811634706889	0.494984253472112	-7.16813983915712	7.6023628524792e-13	2.42748205396168e-11
TRINITY_DN6078_c0_g1_i8	gonad	mantle	32.1067639547217	198.512269793226	115.309516873974	-2.63352186594548	0.367471366085918	-7.16660428265786	7.68808416917706e-13	2.45277829850448e-11
TRINITY_DN7037_c0_g1_i4	gonad	mantle	131.010233767448	27.6057929289338	79.308013348191	2.24298138049672	0.313013434960673	7.16576712043856	7.73521701659136e-13	2.4657310864881e-11
TRINITY_DN4235_c0_g1_i4	gonad	mantle	134.198542749747	15.6170565772425	74.9077996634947	3.10402111658264	0.433318551607854	7.16337000819602	7.87175056097795e-13	2.50713594660278e-11
TRINITY_DN12269_c0_g1_i4	gonad	mantle	8.75103844645072	97.2749442765235	53.0129913614871	-3.51777811939415	0.49169045913672	-7.15445674006052	8.40049320074796e-13	2.67328342649772e-11
TRINITY_DN4603_c0_g1_i12	gonad	mantle	31.255060561852	3.23096988967457	17.2430152257633	3.24080264959356	0.453162924457941	7.15151764339526	8.5823686861903e-13	2.72886064830829e-11
TRINITY_DN8537_c0_g1_i2	gonad	mantle	0.309575608543293	40.386074328457	20.3478249685001	-6.9651730592831	0.974026714799418	-7.15090556907101	8.62072811506712e-13	2.73875017271771e-11
TRINITY_DN7408_c0_g1_i9	gonad	mantle	4.20861903936667	246.151499015628	125.180059027497	-5.84573280724013	0.818223818948873	-7.14441778870459	9.03781286024311e-13	2.86827236653398e-11
TRINITY_DN46_c0_g1_i15	gonad	mantle	24.7270947854517	0.142828381587732	12.4349615835197	6.51918736766465	0.91249813750314	7.14432950570512	9.04362279734894e-13	2.86827236653398e-11
TRINITY_DN1792_c0_g1_i7	gonad	mantle	16.4874442735924	234.774866923322	125.631155598457	-3.83738148363715	0.537143853624944	-7.14404801942789	9.06217200182144e-13	2.87174219725226e-11
TRINITY_DN7090_c0_g1_i11	gonad	mantle	0.253000029153901	45.8282269717511	23.0406135004525	-7.15063744650479	1.00097225405273	-7.1436919630423	9.08568867627058e-13	2.8767790437903e-11
TRINITY_DN9440_c0_g1_i1	gonad	mantle	142.514099194006	15.4654378361425	78.9897685150741	3.18911425476626	0.446458316483232	7.14313999095599	9.12226356040037e-13	2.88593856912515e-11
TRINITY_DN3165_c0_g1_i1	gonad	mantle	53.3142486892281	7.75378822727066	30.5340184582494	2.78911719527501	0.390492458975923	7.1425635275763	9.16061555198893e-13	2.89564449047878e-11
TRINITY_DN74364_c0_g2_i5	gonad	mantle	0.642006733096173	17.2951813654931	8.96859404929461	-4.82288373087929	0.675284345649325	-7.1420043452093	9.19796902798508e-13	2.90501880380094e-11
TRINITY_DN3318_c0_g1_i4	gonad	mantle	462.067294203741	162.717478003955	312.392386103848	1.50661541620388	0.211158097211427	7.13501133084822	9.67791871237441e-13	3.05404688998691e-11
TRINITY_DN9694_c0_g1_i1	gonad	mantle	7.67133040586996	115.714529660014	61.6929300329419	-3.88590291645555	0.544792520735096	-7.1328125268905	9.83384583875629e-13	3.09882101267759e-11
TRINITY_DN15684_c0_g1_i3	gonad	mantle	27.5763369700378	209.388219703065	118.482278336551	-2.9084193486849	0.407754173911503	-7.13277640001824	9.83642823597872e-13	3.09882101267759e-11
TRINITY_DN9924_c0_g1_i5	gonad	mantle	10.1047465072476	135.401350797844	72.7530486525456	-3.74374640090902	0.524873477996062	-7.13266445697054	9.84443430183995e-13	3.09882101267759e-11
TRINITY_DN2478_c1_g1_i3	gonad	mantle	616.888784871482	102.805053011811	359.846918941647	2.58212679895636	0.362224607591162	7.12852397336509	1.01450931191719e-12	3.1908008708649e-11
TRINITY_DN19601_c0_g1_i2	gonad	mantle	36.1509483952587	9.06026435777102	22.6056063765148	2.02216583570138	0.283784886833336	7.12569953342502	1.03553395933344e-12	3.25421504522586e-11
TRINITY_DN26287_c0_g2_i1	gonad	mantle	2.0154446458789	42.4436131373704	22.2295288916247	-4.52894916616555	0.635672612407843	-7.12465674588449	1.04340387787773e-12	3.2762187320184e-11
TRINITY_DN1964_c0_g1_i8	gonad	mantle	1.56598341423295	150.821319094275	76.1936512542541	-6.56391515869338	0.92131949014011	-7.12447226932666	1.04480221986632e-12	3.27788240915997e-11
TRINITY_DN9428_c0_g1_i3	gonad	mantle	19.9714806658768	2.34422836107508	11.1578545134759	3.07727023924337	0.432029734058234	7.12282048352851	1.05740507737885e-12	3.31466631481998e-11
TRINITY_DN14326_c0_g1_i3	gonad	mantle	0.393175687098894	17.0000023463336	8.69658901671627	-5.35698031246706	0.752147240109255	-7.12224951020085	1.06179611371192e-12	3.32566879034982e-11
TRINITY_DN20774_c0_g1_i6	gonad	mantle	0.337840444720502	25.6801923530599	13.0090163988902	-5.97065722495325	0.838339710620781	-7.12200215415306	1.06370394131487e-12	3.32888177057263e-11
TRINITY_DN7442_c0_g1_i1	gonad	mantle	172.56475847224	31.0557309108203	101.81024469153	2.47476248402935	0.347764230398855	7.11620767090111	1.10937104425639e-12	3.46892145421084e-11
TRINITY_DN7752_c0_g3_i2	gonad	mantle	0.0920740903929281	19.27366878422	9.68287143730648	-6.60384330393119	0.928239939242776	-7.11437099907418	1.12424364616957e-12	3.51251686206389e-11
TRINITY_DN961_c0_g1_i4	gonad	mantle	214.497175555679	59.7515263038961	137.124350929787	1.83770113755982	0.258354123061547	7.11310938560879	1.13457284498269e-12	3.54185676719079e-11
TRINITY_DN14266_c0_g1_i6	gonad	mantle	4.62551098175831	28.2526767704501	16.4390938761042	-2.64413757315212	0.371900756409929	-7.10979348005845	1.16216723487345e-12	3.62500130401601e-11
TRINITY_DN3790_c0_g1_i4	gonad	mantle	79.1065404217818	12.6228020125444	45.8646712171631	2.63596398739592	0.370780843348229	7.10922377648375	1.16697405066728e-12	3.63698882083274e-11
TRINITY_DN173_c2_g1_i3	gonad	mantle	71.8390394969822	20.7557578212168	46.2973986590995	1.79444146755365	0.252447184735182	7.10818569609334	1.17578296060911e-12	3.66059955092227e-11
TRINITY_DN1819_c0_g1_i6	gonad	mantle	54.1576424441276	0.255939640276298	27.206791042202	7.28816084981022	1.02533138716174	7.10810274713709	1.17648965483247e-12	3.66059955092227e-11
TRINITY_DN16329_c0_g1_i6	gonad	mantle	212.948584102712	61.9068039758867	137.427694039299	1.78641286754952	0.251334731397534	7.10770396759837	1.1798929307512e-12	3.66816466164841e-11
TRINITY_DN3185_c0_g1_i10	gonad	mantle	49.9444626350314	12.0622409530827	31.003351794057	2.07752346863793	0.292311177391175	7.10723239247795	1.18392992892526e-12	3.67768587469112e-11
TRINITY_DN1483_c0_g1_i14	gonad	mantle	7.75978479923589	55.0020618840002	31.3809233416181	-2.87138874031097	0.404146770254816	-7.10481674392833	1.20482298831637e-12	3.73950898232208e-11
TRINITY_DN9452_c0_g1_i4	gonad	mantle	0.214704776674215	24.9669596028162	12.5908321897452	-6.63344543372363	0.933705314355937	-7.1044314857513	1.2081883874958e-12	3.74687314058064e-11
TRINITY_DN59440_c0_g1_i5	gonad	mantle	2.99129659468634	245.442926113779	124.217111354233	-6.48747417478118	0.913188698766437	-7.10419892793752	1.21022434488992e-12	3.75010568348401e-11
TRINITY_DN5_c0_g2_i3	gonad	mantle	0	60.5430279382714	30.2715139691357	-8.62936507273952	1.21479453587943	-7.10355934099788	1.21584106852057e-12	3.76441949205114e-11
TRINITY_DN7014_c0_g1_i12	gonad	mantle	1763.49550214932	327.829702629544	624.559307650686	1.49216929696122	0.210075777878839	7.10300498242986	1.2207300211542e-12	3.77645839822967e-11
TRINITY_DN30802_c0_g1_i10	gonad	mantle	0	12.3997603054486	6.19988015272431	-6.35035613039565	0.894381222878981	-7.10027890562603	1.24505367842229e-12	3.84855167330172e-11
TRINITY_DN2221_c0_g1_i8	gonad	mantle	0.184430225856114	371.856613238003	186.02052173193	-10.5280969434178	1.48304130136413	-7.09899106230817	1.25670935938363e-12	3.88140136185409e-11
TRINITY_DN1060_c0_g2_i1	gonad	mantle	1605.25542878719	6967.07023315324	4286.16283097022	-2.11803450366822	0.298479419300762	-7.09608223116378	1.28343130808908e-12	3.96069210383468e-11
TRINITY_DN13883_c0_g1_i2	gonad	mantle	9.6430632014929	39.6130183271601	24.6280407643265	-2.03573954403059	0.286953637123829	-7.09431518079038	1.29993568387564e-12	4.00834743307472e-11
TRINITY_DN13028_c0_g3_i4	gonad	mantle	52.9861962276096	5.88753174006705	29.4368639838383	3.18545106894185	0.449077659892468	7.0933189366503	1.30933229063253e-12	4.03402606637166e-11
TRINITY_DN9987_c0_g1_i3	gonad	mantle	6.21043606409114	46.2232981992358	26.2168671316635	-2.87080086334231	0.404858514281982	-7.09087437233151	1.33267282389562e-12	4.10258872100068e-11
TRINITY_DN1253_c2_g1_i2	gonad	mantle	45.6055259007898	2.53985987141363	24.0726928861017	4.12497305600516	0.581825179196467	7.08971217385603	1.3439121246937e-12	4.13381674084675e-11
TRINITY_DN36336_c0_g1_i1	gonad	mantle	4.45326488750791	483.716436027102	244.084850457305	-6.75235753357152	0.953442159416418	-7.08208407493171	1.42002455634855e-12	4.36437840437352e-11
TRINITY_DN2708_c0_g1_i4	gonad	mantle	184.520654183468	53.1241296115715	118.82239189752	1.79509159682941	0.253474581672527	7.08193928158269	1.42150944140843e-12	4.36538725285899e-11
TRINITY_DN1883_c0_g2_i1	gonad	mantle	147.069244417058	24.7993912821303	85.9343178495939	2.58650866644462	0.365267431070738	7.08113685050589	1.4297661916607e-12	4.38717362647627e-11
TRINITY_DN2206_c0_g1_i3	gonad	mantle	30.7345355555197	2.06233811235138	16.3984368339355	3.92979938503466	0.555139485184167	7.07894050038785	1.45260731942193e-12	4.45363976032677e-11
TRINITY_DN8855_c0_g2_i1	gonad	mantle	30.4144560967742	0	15.2072280483871	7.17825241244696	1.0140553075818	7.07875828742006	1.45451826146573e-12	4.45587891430516e-11
TRINITY_DN898_c0_g1_i4	gonad	mantle	29.0724970398265	848.693776211681	438.883136625754	-4.86346245376954	0.687278736356498	-7.07640466159688	1.47942450142579e-12	4.52666460453555e-11
TRINITY_DN746_c0_g1_i1	gonad	mantle	102.442770211144	14.5921951405429	58.5174826758435	2.80192181697766	0.395955879913227	7.0763485507317	1.48002334852336e-12	4.52666460453555e-11
TRINITY_DN7269_c0_g1_i4	gonad	mantle	84.0878933867144	10.0507913037652	47.0693423452398	3.05141768510573	0.43131316327129	7.07471495180506	1.4975626813427e-12	4.57660005823776e-11
TRINITY_DN41_c0_g1_i2	gonad	mantle	399.746079088364	4.79994128341457	202.273010185889	6.35931390833234	0.89918456526424	7.0723121303395	1.52373201643281e-12	4.65280693885172e-11
TRINITY_DN50708_c0_g1_i4	gonad	mantle	6.72283832412501	52.9446816778968	29.8337600010109	-2.95518540348362	0.41792407535471	-7.07110592031682	1.53703757248386e-12	4.68964204209263e-11
TRINITY_DN4936_c0_g1_i7	gonad	mantle	15.2282715865278	0	7.61413579326388	6.17104645527063	0.872777810739058	7.0705812857972	1.54286026207369e-12	4.70360517053191e-11
TRINITY_DN1240_c0_g1_i14	gonad	mantle	4.16397971834853	187.355242278704	95.759610998526	-5.46199422227008	0.772599064681777	-7.06963607899241	1.55340536592215e-12	4.73193101861452e-11
TRINITY_DN1206_c0_g1_i16	gonad	mantle	840.26276726248	92.144154300163	466.203460781321	3.18749842476584	0.450937766227005	7.06859940216502	1.56505225811622e-12	4.76356470369534e-11
TRINITY_DN31543_c0_g1_i4	gonad	mantle	49.6992705937107	0	24.8496352968554	7.87942436644711	1.1148442113754	7.06773581999061	1.57481983455649e-12	4.7894319255303e-11
TRINITY_DN7367_c0_g1_i10	gonad	mantle	0.429409553348429	21.6880977176519	11.0587536355002	-5.6916770956524	0.805345647031356	-7.06737177587402	1.5789552652083e-12	4.7951857962416e-11
TRINITY_DN11763_c0_g1_i4	gonad	mantle	0	43.0697528833402	21.5348764416701	-8.1415265872564	1.15199213763562	-7.06734561918648	1.57925280714544e-12	4.7951857962416e-11
TRINITY_DN6663_c0_g2_i1	gonad	mantle	39.5696202596389	0.760894793269005	20.165257526454	5.79902173502283	0.820710811770471	7.06585273625547	1.59632637352882e-12	4.84313102811292e-11
TRINITY_DN7192_c0_g1_i1	gonad	mantle	191.470434851242	5.13105402088894	98.3007444360654	5.22788509975348	0.740240116563061	7.06241796787045	1.63629917106405e-12	4.96041793689153e-11
TRINITY_DN1115_c0_g1_i6	gonad	mantle	909.283598838999	285.275771713441	597.27968527622	1.67157329909101	0.236764004962031	7.06008203974702	1.66404330309415e-12	5.04047530861794e-11
TRINITY_DN3097_c0_g1_i3	gonad	mantle	6.61227452043634	84.0360079698777	45.324141245157	-3.68981979522132	0.522721778721422	-7.05885988574385	1.67874234836373e-12	5.08092170905725e-11
TRINITY_DN8017_c0_g2_i1	gonad	mantle	1.49273057263361	37.9657571522585	19.7292438624461	-4.58875639703664	0.650133262833284	-7.05817816033412	1.68699683578384e-12	5.10181366796102e-11
TRINITY_DN3464_c0_g1_i11	gonad	mantle	3.20753492175437	360.864289345647	182.0359121337	-6.80320506638492	0.96397000679862	-7.05748624791618	1.69541538179976e-12	5.12316792152815e-11
TRINITY_DN6393_c0_g1_i5	gonad	mantle	0.734824643069045	50.1807630136582	25.4577938283636	-6.10448957918408	0.865030426546094	-7.05696515619476	1.70178273457706e-12	5.13829471747259e-11
TRINITY_DN8260_c0_g1_i1	gonad	mantle	127.603657079563	31.1163925739294	79.360024826746	2.0339547197407	0.288255835987115	7.05607472881008	1.71271743001575e-12	5.1671767580859e-11
TRINITY_DN9746_c0_g1_i5	gonad	mantle	37.4277684576614	0	18.7138842288307	7.47775273396578	1.06007740819373	7.05396858396139	1.7388565405928e-12	5.24184692931736e-11
TRINITY_DN5348_c0_g1_i1	gonad	mantle	132.309253350625	26.4321607715939	79.3707070611092	2.32890449793999	0.330402512437924	7.04868882732102	1.80611535641969e-12	5.4402558485229e-11
TRINITY_DN940_c0_g1_i1	gonad	mantle	0.193388424679103	354.15427688497	177.173832654825	-10.8181657883528	1.53522061483706	-7.04665224255149	1.83273587948725e-12	5.51603808322231e-11
TRINITY_DN14707_c0_g1_i1	gonad	mantle	54.9194119636336	8.65982915564708	31.7896205596404	2.67302386400158	0.379496651935342	7.04360328442899	1.87331022293752e-12	5.63366330152254e-11
TRINITY_DN5344_c0_g1_i12	gonad	mantle	16.8224747697438	128.233122661771	72.5277987157572	-2.95321284992653	0.419342382427309	-7.04248598205657	1.88839838734571e-12	5.67451687382181e-11
TRINITY_DN12484_c0_g1_i2	gonad	mantle	2.46048263856875	28.5916170421165	15.5260498403426	-3.49869794291932	0.496936165743722	-7.04053796866066	1.91499016553381e-12	5.74984557100851e-11
TRINITY_DN9743_c0_g1_i8	gonad	mantle	12.9012472876195	56.0217507314724	34.4614990095459	-2.1058675660401	0.299146608410699	-7.03958362499283	1.92815135308226e-12	5.78476060159226e-11
TRINITY_DN16954_c0_g1_i4	gonad	mantle	0.40237911185668	22.3411580638376	11.3717685878471	-5.75338093896127	0.817400565728963	-7.03863097260077	1.94137769742278e-12	5.81981549294126e-11
TRINITY_DN1858_c0_g1_i7	gonad	mantle	30.1588662801806	91.4117832940756	60.7853247871281	-1.58197840624421	0.224772966677257	-7.03811685911371	1.9485524290867e-12	5.83668776020556e-11
TRINITY_DN2302_c0_g1_i4	gonad	mantle	28.6616308676774	165.438492448922	97.0500616582997	-2.52858949625335	0.359290489093095	-7.03773011814452	1.95396674428992e-12	5.84411737558343e-11
TRINITY_DN3499_c1_g2_i4	gonad	mantle	156.043529648223	47.7126498675441	101.878089757884	1.71541690749605	0.243746166879217	7.03771849813778	1.95412965078329e-12	5.84411737558343e-11
TRINITY_DN2388_c0_g1_i2	gonad	mantle	141.968815897885	14.6676853868624	78.3182506423738	3.30654213343862	0.469859823520314	7.03729488651558	1.96007757135629e-12	5.85726426746866e-11
TRINITY_DN27038_c0_g1_i3	gonad	mantle	2.59935746708582	179.891263242524	91.2453103548048	-6.16946498966001	0.87682900996477	-7.03610957158899	1.97681507574669e-12	5.90260716683795e-11
TRINITY_DN366_c3_g1_i8	gonad	mantle	81.3458688123241	10.0307322206751	45.6883005164996	3.02310256237384	0.429732811270163	7.03484230919776	1.99486481305198e-12	5.95073539708993e-11
TRINITY_DN6936_c0_g1_i3	gonad	mantle	82.518773813788	8.8393496606955	45.6790617372417	3.21188115038147	0.456573153584278	7.03475691719266	1.99608685621214e-12	5.95073539708993e-11
TRINITY_DN1862_c0_g1_i6	gonad	mantle	0	85.2412863381766	42.6206431690883	-9.12371727843127	1.29718581277715	-7.03346983027685	2.01459552290406e-12	6.00117318275021e-11
TRINITY_DN1608_c0_g2_i1	gonad	mantle	9.3721078907915	37.8594717621301	23.6157898264608	-2.02236917603651	0.287676512455987	-7.03001144852213	2.06516592542503e-12	6.14696311966809e-11
TRINITY_DN7276_c0_g1_i1	gonad	mantle	129.29019336349	17.4761309067414	73.3831621351158	2.87225128209446	0.408646210151698	7.02869917973354	2.08467876541084e-12	6.20015334626761e-11
TRINITY_DN7272_c0_g2_i1	gonad	mantle	51.5685508303453	10.395159641584	30.9818552359647	2.31592460032811	0.32957429531882	7.02701828759964	2.10993722049396e-12	6.26683391567545e-11
TRINITY_DN16248_c1_g1_i2	gonad	mantle	42.2738610484934	98.9482741315473	70.6110675900204	-1.23217540150253	0.175349052333227	-7.02698637436002	2.11041966690252e-12	6.26683391567545e-11
TRINITY_DN3140_c0_g1_i6	gonad	mantle	152.108691498435	43.4135534642135	97.7611224813244	1.80331432769306	0.256656465708359	7.02617922644577	2.12265771521097e-12	6.29821914209845e-11
TRINITY_DN46_c0_g1_i13	gonad	mantle	31.1064134715977	0	15.5532067357989	7.21446376344124	1.02705994043757	7.02438434154831	2.15012196298042e-12	6.3746978104326e-11
TRINITY_DN75550_c0_g1_i1	gonad	mantle	0.472015160940111	15.1199712558045	7.79599320837231	-4.90235372309397	0.697939921018748	-7.02403398266465	2.15552345689443e-12	6.38569594270874e-11
TRINITY_DN5912_c0_g1_i7	gonad	mantle	53.3526870840224	9.23039689908858	31.2915419915555	2.52042636758271	0.358844025924893	7.0237378512475	2.16009930155237e-12	6.39423277170114e-11
TRINITY_DN3775_c0_g1_i4	gonad	mantle	76.0096548083388	32.9547138190963	54.4821843137175	1.20800980563335	0.172000719479876	7.02328344489677	2.16713935548966e-12	6.41004494944286e-11
TRINITY_DN25309_c0_g1_i2	gonad	mantle	0.290658091087647	23.2627979203461	11.7767280057169	-6.16521724994467	0.877850344672768	-7.02308461500103	2.17022687267663e-12	6.4141505582272e-11
TRINITY_DN3064_c0_g1_i5	gonad	mantle	50.7250472372204	9.58344281443075	30.1542450258256	2.37948675055637	0.339011525847847	7.0188963180689	2.23627645368432e-12	6.60418982120137e-11
TRINITY_DN624_c0_g1_i5	gonad	mantle	182.029285658876	32.5340095952143	107.281647627045	2.48501412513023	0.354463886143784	7.01062709706404	2.3725230580079e-12	7.00107625139437e-11
TRINITY_DN1231_c0_g1_i6	gonad	mantle	412.355772352151	9.93222487565915	211.143998613905	5.36597134161678	0.76548065278565	7.00993724934725	2.38425034370918e-12	7.03018566189623e-11
TRINITY_DN573_c1_g1_i3	gonad	mantle	0	26.9349541019984	13.4674770509992	-7.46005556450723	1.06458775480945	-7.00745948918276	2.42684252292539e-12	7.15018661204138e-11
TRINITY_DN17477_c0_g1_i2	gonad	mantle	48.6327073277031	0	24.3163536638516	7.85690701487112	1.1213866300125	7.00642116161446	2.44491222962995e-12	7.19334912640017e-11
TRINITY_DN5813_c0_g1_i5	gonad	mantle	43.2477410980178	0.283357861567111	21.7655494797924	6.9614228753919	0.993580746582508	7.00639872434747	2.4453041516537e-12	7.19334912640017e-11
TRINITY_DN1547_c0_g1_i3	gonad	mantle	0.291500569122964	246.127817643076	123.209659106099	-9.57142094371569	1.36635018142109	-7.00510094254226	2.46807825964829e-12	7.25468922707522e-11
TRINITY_DN3683_c0_g1_i2	gonad	mantle	129.534235018121	18.1352753290253	73.834755173573	2.82654959724953	0.40355316733539	7.0041566416462	2.48477993231002e-12	7.29809838173112e-11
TRINITY_DN37_c0_g1_i6	gonad	mantle	0.263835763205146	156.891825030881	78.5778303970433	-8.92376113462095	1.27442658465731	-7.00217748284067	2.52014537197235e-12	7.39621513444637e-11
TRINITY_DN17498_c0_g1_i2	gonad	mantle	42.2391159577201	12.6173362196501	27.4282260886851	1.72150868649969	0.245901263091453	7.00081270367223	2.54481960134874e-12	7.46282683714874e-11
TRINITY_DN5228_c0_g1_i5	gonad	mantle	110.898453307792	13.975894088051	62.4371736979217	3.0095975345637	0.429940191114641	7.00003767212637	2.55893692982803e-12	7.49840043521502e-11
TRINITY_DN56369_c0_g1_i1	gonad	mantle	0	14.311888450162	7.155944225081	-6.54843627852555	0.93554107169722	-6.99962457730012	2.56649287058019e-12	7.51470705364139e-11
TRINITY_DN2864_c0_g1_i3	gonad	mantle	122.765352642355	31.2673650003775	77.0163588213661	1.97311291190619	0.281911635441386	6.99904744554763	2.57708587084806e-12	7.53987402616647e-11
TRINITY_DN3275_c0_g1_i1	gonad	mantle	152.242088978587	16.4876700837779	84.3648795311827	3.1985852238078	0.457014665324197	6.99886779681083	2.58039198702293e-12	7.54369902201544e-11
TRINITY_DN10072_c0_g1_i7	gonad	mantle	20.9431732794349	0	10.4715866397174	6.64780879286832	0.949908476007598	6.99836769623177	2.58961737309475e-12	7.56480951202337e-11
TRINITY_DN4808_c0_g1_i8	gonad	mantle	1219.78038380371	233.964213267504	726.872298535608	2.38063235606387	0.340239614147308	6.99692880275007	2.61634152686833e-12	7.63696534470723e-11
TRINITY_DN7361_c0_g1_i4	gonad	mantle	132.151550399131	28.2518235449674	80.2016869720491	2.22850475741295	0.318514251515057	6.99656215322473	2.62319432826025e-12	7.64517319007492e-11
TRINITY_DN38387_c0_g1_i2	gonad	mantle	20.2277095876097	0	10.1138547938049	6.586866025665	0.941443298085233	6.99656159756172	2.62320472713344e-12	7.64517319007492e-11
TRINITY_DN14497_c0_g1_i2	gonad	mantle	0.195265959907359	15.2085000382275	7.70188299906741	-5.89191043088094	0.842352505388095	-6.99459002400234	2.66035715233128e-12	7.74746910827834e-11
TRINITY_DN3327_c0_g1_i1	gonad	mantle	130.705595157703	21.1924160512378	75.9490056044704	2.61396180528365	0.373798471997191	6.99297081477448	2.69125512644992e-12	7.83140716904185e-11
TRINITY_DN476_c0_g1_i3	gonad	mantle	176.324710172344	4.58932427532475	27.2190023537677	3.41353247451963	0.488240068043553	6.99150417580051	2.71954530880036e-12	7.90763320837776e-11
TRINITY_DN6159_c0_g1_i4	gonad	mantle	1012.48325500007	267.125918701725	444.385583712664	1.22006275259751	0.174518114638525	6.99103789382892	2.72860042675124e-12	7.92785506593112e-11
TRINITY_DN3995_c0_g1_i11	gonad	mantle	2.14842856997305	1214.52689833577	608.337663452872	-9.12941608568531	1.30623725929497	-6.98909483765058	2.76665363802078e-12	8.03223396970618e-11
TRINITY_DN78803_c0_g1_i5	gonad	mantle	2.25080296014517	32.5293585258494	17.3900807429973	-3.82120954334578	0.546765429912608	-6.98875483762121	2.77336555919908e-12	8.0455313555182e-11
TRINITY_DN7425_c0_g1_i4	gonad	mantle	165.025737814013	27.452363241404	96.2390505277083	2.58157946220585	0.369417151197207	6.98825014983593	2.78335802541546e-12	8.06587623693403e-11
TRINITY_DN7073_c0_g1_i6	gonad	mantle	42.4527914757238	330.592576567382	186.522684021553	-2.96370894743255	0.424102824554944	-6.98818488309451	2.78465283681973e-12	8.06587623693403e-11
TRINITY_DN4274_c0_g1_i5	gonad	mantle	167.101548901654	39.7990567000367	103.450302800845	2.07725764053947	0.297333514021424	6.98628826749008	2.82253841392249e-12	8.16934392778088e-11
TRINITY_DN3243_c0_g1_i4	gonad	mantle	369.954920245855	88.8659953756758	229.410457810766	2.05274817365416	0.29387780938886	6.98503972764392	2.84775386311755e-12	8.23600967829751e-11
TRINITY_DN389_c0_g1_i1	gonad	mantle	0.193749208368859	960.276951567414	480.235350387891	-11.8966863236272	1.70470287512784	-6.97874479899321	2.97828909167596e-12	8.6069362096504e-11
TRINITY_DN22209_c0_g1_i1	gonad	mantle	3.07849431801866	54.7257468228476	28.9021205704331	-4.27944815047469	0.613364101328445	-6.97701111168083	3.01525868936707e-12	8.70710737980811e-11
TRINITY_DN45925_c0_g2_i2	gonad	mantle	0.095110086110031	30.4084686510599	15.251789368585	-7.27838631813237	1.04330691079295	-6.97626579756912	3.03128992875525e-12	8.74670829442514e-11
TRINITY_DN14596_c1_g2_i3	gonad	mantle	0.285744560142288	45.3237623292055	22.8047534446739	-7.49304268592517	1.07419306608912	-6.97550833501981	3.04766810184473e-12	8.78724900686203e-11
TRINITY_DN26301_c0_g2_i7	gonad	mantle	0.190220172220062	14.4164580986743	7.30333913544718	-5.83894235270616	0.837092933430838	-6.9752617893633	3.05301771054196e-12	8.79595377337974e-11
TRINITY_DN3923_c0_g1_i1	gonad	mantle	288.307551458833	15.9935950638472	152.15057326134	4.17828867203933	0.599286220589292	6.97210869946371	3.12225152858558e-12	8.98855966375873e-11
TRINITY_DN3670_c0_g1_i5	gonad	mantle	129.328019488568	29.1242485805147	79.2261340345412	2.14075381177276	0.307074251917021	6.97145331595968	3.13683415273494e-12	9.02365812443002e-11
TRINITY_DN1662_c0_g1_i6	gonad	mantle	290.477673678231	77.0932432354824	183.785458456857	1.92091839826967	0.275700566876848	6.96740822853557	3.22832900542537e-12	9.27978623935753e-11
TRINITY_DN2235_c0_g1_i5	gonad	mantle	738.148918886837	195.044482359352	466.596700623094	1.92072554341485	0.275815827913221	6.9637973931618	3.31220869206669e-12	9.51365148066828e-11
TRINITY_DN6534_c0_g1_i1	gonad	mantle	1.18120995899939	63.5185176982097	32.3498638286045	-5.78906412158702	0.831438691465448	-6.96270714967995	3.33795244688963e-12	9.58030427760519e-11
TRINITY_DN2236_c0_g1_i5	gonad	mantle	0.107352388337107	14.3496422904176	7.22849733937734	-6.18700883258267	0.88903286727763	-6.95925770610523	3.42070278043852e-12	9.80658519604866e-11
TRINITY_DN10921_c0_g1_i1	gonad	mantle	1.72005688611731	23.0046902668871	12.3623735765022	-3.66885027898912	0.52719390036198	-6.95920471854857	3.42198948206139e-12	9.80658519604866e-11
TRINITY_DN4795_c0_g1_i4	gonad	mantle	113.095812444502	23.7745117993283	68.4351621219153	2.24754702530329	0.323015209697334	6.95802227829843	3.45082655826644e-12	9.88172200015871e-11
TRINITY_DN9362_c0_g1_i4	gonad	mantle	199.146863010518	34.5638222902184	116.855342650368	2.5319891855496	0.363936393736759	6.95722996964415	3.47028237555513e-12	9.92990124474616e-11
TRINITY_DN35227_c0_g2_i1	gonad	mantle	0.20006647369886	41.4976242840829	20.8488453788909	-7.36458953839561	1.05885430076014	-6.95524354305278	3.51953486883394e-12	1.00632034105705e-10
TRINITY_DN3700_c1_g1_i1	gonad	mantle	48.3278860564877	5.08213068367618	26.7050083700819	3.22647594836224	0.464079585386508	6.95241947709266	3.59073800330692e-12	1.02590184497207e-10
TRINITY_DN7407_c0_g1_i4	gonad	mantle	0.464536601330074	30.5323390126958	15.4984378070129	-5.91459560108372	0.850823295038334	-6.95161455448542	3.61128986645231e-12	1.03099320831803e-10
TRINITY_DN3384_c0_g1_i12	gonad	mantle	31.7804479463118	188.251268294211	110.015858120261	-2.5586035044766	0.368163622636928	-6.94963691999474	3.66227529271377e-12	1.04475883671658e-10
TRINITY_DN7016_c0_g1_i1	gonad	mantle	120.170872092723	25.7810542922302	72.9759631924765	2.23067060928675	0.320982312888344	6.94951254233968	3.6655053587616e-12	1.04489050793339e-10
TRINITY_DN23396_c0_g1_i4	gonad	mantle	1.42140955980823	27.6182270863916	14.5198183230999	-4.23570715364577	0.609521269525906	-6.94923600769563	3.67269692753318e-12	1.04615039576571e-10
TRINITY_DN190_c0_g1_i9	gonad	mantle	104.597438001665	558.061484515015	331.32946125834	-2.42030787735191	0.34834560845026	-6.94800743468396	3.70481484874873e-12	1.05450318266572e-10
TRINITY_DN18704_c0_g1_i1	gonad	mantle	2.88821284854313	82.9408667737496	42.9145398111464	-4.80126360634772	0.691497102838406	-6.94328810148278	3.83077047385136e-12	1.08953232271363e-10
TRINITY_DN10321_c0_g3_i3	gonad	mantle	10.1423394442283	65.6886788419515	37.9155091430899	-2.72420871412961	0.392388086178184	-6.94263870410311	3.84842778155978e-12	1.09373013050926e-10
TRINITY_DN846_c0_g1_i3	gonad	mantle	544.736410537762	0.879268376820957	272.807839457292	9.28542901558095	1.33748968293211	6.94243038587408	3.85410890199645e-12	1.09452052805982e-10
TRINITY_DN3980_c0_g1_i2	gonad	mantle	0.287904140440802	22.9082752273507	11.5980896838958	-6.14973356212497	0.886313156145571	-6.93855610681573	3.96127667828263e-12	1.12410905557701e-10
TRINITY_DN4230_c0_g1_i8	gonad	mantle	0.344792074476571	23.2580298718259	11.8014109731512	-5.84516424642745	0.842612802359045	-6.9369516224568	4.00650949735737e-12	1.13609076971647e-10
TRINITY_DN19756_c0_g1_i1	gonad	mantle	0	12.4851056038181	6.24255280190904	-6.34601123373921	0.91485182972612	-6.93665468826686	4.01493586825498e-12	1.13762544699459e-10
TRINITY_DN3956_c0_g1_i6	gonad	mantle	9.70043010810118	42.2679757873883	25.9842029477447	-2.12703115855918	0.306641277235451	-6.93654545707481	4.01803999019924e-12	1.13765090255138e-10
TRINITY_DN9857_c0_g1_i11	gonad	mantle	116.38060417	13.2127638627222	64.7966840163611	3.14142697154964	0.453027926641813	6.93428988988888	4.08266697596325e-12	1.15429673513681e-10
TRINITY_DN8618_c0_g1_i3	gonad	mantle	0.48084398477335	23.5011752919141	11.9910096383437	-5.52616124931832	0.796933656599714	-6.9342801669299	4.08294775424632e-12	1.15429673513681e-10
TRINITY_DN3898_c0_g1_i7	gonad	mantle	98.6701651088259	28.7923793782491	63.7312722435375	1.78410001715516	0.257321574633209	6.93334797013523	4.10995570691383e-12	1.16106248720316e-10
TRINITY_DN75992_c0_g1_i3	gonad	mantle	3.829023491256	24.9395709607974	14.3842972260267	-2.77923636113572	0.401334780314957	-6.92498257677704	4.36029182967508e-12	1.23086113863573e-10
TRINITY_DN19343_c0_g1_i1	gonad	mantle	0	37.2099079582087	18.6049539791043	-7.92655326025133	1.14527181493443	-6.92111091610609	4.48115444326667e-12	1.26403386395942e-10
TRINITY_DN20180_c0_g1_i8	gonad	mantle	0.0803219468453576	9.94245442434771	5.01138818559653	-5.66499014693933	0.818615423037877	-6.9202094017684	4.50976522130698e-12	1.27115428665099e-10
TRINITY_DN10913_c0_g1_i9	gonad	mantle	0	64.3742144998943	32.1871072499472	-8.71946974529133	1.26008620798329	-6.91974064159183	4.52471264639812e-12	1.27441570671909e-10
TRINITY_DN1090_c0_g1_i2	gonad	mantle	24.0161168835125	0	12.0080584417562	6.84227936074698	0.988969859117889	6.91859240973223	4.56153197272404e-12	1.2838280366484e-10
TRINITY_DN8567_c0_g1_i3	gonad	mantle	113.648166501333	17.2850827986991	65.466624650016	2.73367454930511	0.395207322140654	6.91706452830395	4.61098093368531e-12	1.29677825930813e-10
TRINITY_DN3508_c1_g1_i1	gonad	mantle	83.6814203490752	7.48785150661233	45.5846359278438	3.47333729241151	0.502238270471356	6.91571609855963	4.65505830774383e-12	1.30819963254555e-10
TRINITY_DN1609_c0_g1_i1	gonad	mantle	193.049325644801	40.7989905881775	116.924158116489	2.24852229413168	0.325172881062672	6.91485183753166	4.68352613555853e-12	1.31522056107329e-10
TRINITY_DN458_c0_g1_i4	gonad	mantle	1070.59202038967	408.814655610429	739.703338000048	1.38816106300626	0.200902208291206	6.90963566211345	4.85900005450802e-12	1.36348237960774e-10
TRINITY_DN11545_c0_g1_i1	gonad	mantle	70.9083014699121	0.127969820138149	35.5181356450251	8.03955852844765	1.16368461253836	6.90870914835837	4.89083527963832e-12	1.37139602618209e-10
TRINITY_DN674_c0_g1_i3	gonad	mantle	37.196353175331	6.36411999336615	21.7802365843486	2.50052944988772	0.362127273714134	6.90511218401533	5.01637694744925e-12	1.40512714316044e-10
TRINITY_DN21311_c0_g1_i4	gonad	mantle	0	9.25006298124327	4.62503149062163	-5.90732243479805	0.855507561959439	-6.90504993464701	5.01857715272183e-12	1.40512714316044e-10
TRINITY_DN10740_c0_g1_i11	gonad	mantle	1.04281678778827	21.2920262086668	11.1674214982275	-4.27576894280795	0.61955709047934	-6.90133162627494	5.15173083804132e-12	1.44133895692628e-10
TRINITY_DN15941_c0_g1_i4	gonad	mantle	51.5413855033667	3.58042915598066	27.5609073296737	3.88065199246798	0.562409926555525	6.90004178310828	5.19872461235706e-12	1.45340936533022e-10
TRINITY_DN30391_c0_g1_i1	gonad	mantle	0.3070609121374	930.344883296254	13.6805925684342	-6.38678782722912	0.925634530938124	-6.89990229810912	5.20383167546168e-12	1.45376028938027e-10
TRINITY_DN8099_c0_g1_i11	gonad	mantle	57.7122321132847	9.93755509858727	33.824893605936	2.52664231558781	0.366374007495652	6.89634707674449	5.33567437276649e-12	1.48948980900113e-10
TRINITY_DN17513_c0_g1_i5	gonad	mantle	25.2512161204579	0.343606306289021	12.7974112133735	6.19254571418115	0.89850803975282	6.89203150133717	5.5001189439418e-12	1.53426082174613e-10
TRINITY_DN6897_c0_g1_i6	gonad	mantle	3.68323393711895	81.5977606089558	42.6404972730374	-4.44669626907511	0.645756398899734	-6.88602741939773	5.73719373214016e-12	1.59921097369597e-10
TRINITY_DN21119_c0_g1_i2	gonad	mantle	1.55480932348751	24.1060398202061	12.8304245718468	-3.92228072376447	0.570217833094729	-6.87856551675554	6.04582443324731e-12	1.68399635246952e-10
TRINITY_DN19145_c0_g2_i2	gonad	mantle	2.51092023043112	51.5929556778271	27.0519379541291	-4.45071295912077	0.647189802125637	-6.87698252429628	6.11336064176269e-12	1.70155204529061e-10
TRINITY_DN6957_c0_g1_i2	gonad	mantle	0.730808018210148	72.020341537443	36.3755747778266	-6.53776628959164	0.950776706205061	-6.87623734040197	6.14540831235694e-12	1.70921149981559e-10
TRINITY_DN1263_c0_g1_i2	gonad	mantle	0.393454898377963	233.607416799488	117.000435848933	-9.49615984631641	1.38126745507569	-6.87496097256273	6.20068324138019e-12	1.72331507287313e-10
TRINITY_DN820_c0_g1_i8	gonad	mantle	314.631105578722	46.9937804776573	180.81244302819	2.74730417020307	0.399658162951208	6.8741350105702	6.23671207362695e-12	1.73205288508336e-10
TRINITY_DN8252_c0_g1_i1	gonad	mantle	26.2342411874993	77.1812179368858	51.7077295621925	-1.54818136707729	0.225226722840069	-6.87387956258033	6.24789631032073e-12	1.7338831069421e-10
TRINITY_DN4472_c0_g1_i1	gonad	mantle	229.806709688665	71.3077156690919	150.557212678878	1.68675880090248	0.245485181017911	6.8711227044675	6.36985716804069e-12	1.76643019277143e-10
TRINITY_DN10128_c0_g1_i4	gonad	mantle	34.6199558620898	112.975604105925	73.7977799840072	-1.70247149694274	0.247775947563136	-6.87101195126668	6.37480522865964e-12	1.7665043975042e-10
TRINITY_DN5046_c0_g1_i1	gonad	mantle	72.2983435531953	9.60512091982877	40.951732236512	2.91050466784731	0.423705133658079	6.86917489698395	6.45742985590869e-12	1.7880874366963e-10
TRINITY_DN10487_c0_g1_i4	gonad	mantle	3.45571264088551	41.160084480422	22.3078985606538	-3.50330312135232	0.510026028575473	-6.86887124395829	6.4711878683442e-12	1.790583376298e-10
TRINITY_DN2508_c0_g1_i6	gonad	mantle	1.06394868380861	4137.90172947173	246.916329944464	-8.83068170989009	1.28578584390076	-6.86792575278319	6.51421073652539e-12	1.80116733786038e-10
TRINITY_DN1672_c0_g1_i6	gonad	mantle	154.808888070278	34.2503696322072	94.5296288512427	2.16908603143304	0.315896860823237	6.86643743714431	6.58250238835721e-12	1.81871746077143e-10
TRINITY_DN3308_c0_g3_i3	gonad	mantle	173.356011802626	55.0942346001675	114.225123201397	1.6538216312093	0.240905153561482	6.86503217867948	6.64762667718585e-12	1.83536741807131e-10
TRINITY_DN19380_c0_g1_i1	gonad	mantle	1.97258818540787	21.2894353432045	11.6310117643062	-3.39370395032263	0.494362547245313	-6.86480796175403	6.65807587066215e-12	1.836908622153e-10
TRINITY_DN7949_c0_g1_i6	gonad	mantle	23.2000662922428	543.66068959633	283.430377944287	-4.54496358140988	0.662147534238149	-6.86397418460405	6.69707384005139e-12	1.84631819482264e-10
TRINITY_DN4253_c0_g1_i5	gonad	mantle	55.0268580170015	124.965094159049	89.9959760880255	-1.17027040387405	0.170519650919195	-6.86296504576245	6.7445734488646e-12	1.8580561394675e-10
TRINITY_DN22837_c0_g1_i1	gonad	mantle	370.999400564549	56.4760584634267	213.737729513988	2.71224404718004	0.39521145790408	6.86276673648038	6.75394649635745e-12	1.85928117188565e-10
TRINITY_DN9741_c0_g1_i7	gonad	mantle	55.4225680508073	5.03970455203619	30.2311363014217	3.44957263494404	0.502749815911584	6.86141004087548	6.81841371212111e-12	1.87566013354865e-10
TRINITY_DN17231_c0_g1_i2	gonad	mantle	2.95361305238009	23.225189364049	13.0894012082146	-2.93245126771181	0.427603474571487	-6.85787520938763	6.98922696934773e-12	1.92124839240439e-10
TRINITY_DN15473_c0_g1_i1	gonad	mantle	0.0920740903929281	13.139930782279	6.61600243633598	-6.0789535340568	0.886519239948727	-6.85710276790878	7.02710814348954e-12	1.93025557170002e-10
TRINITY_DN31615_c0_g1_i5	gonad	mantle	18.7372558516128	0	9.36862792580639	6.48504097526827	0.945992750088336	6.8552755554022	7.11751886294373e-12	1.95366834127434e-10
TRINITY_DN7712_c0_g1_i7	gonad	mantle	0.0968746041844295	16.6048368881604	8.3508557461724	-6.40253395977986	0.934180163171835	-6.85363938583457	7.19944345087207e-12	1.97415599009266e-10
TRINITY_DN15150_c0_g1_i1	gonad	mantle	1.40456413417888	16.0434776298507	8.72402088201481	-3.69616541395216	0.539304626372119	-6.85357631514515	7.20261988860579e-12	1.97415599009266e-10
TRINITY_DN7276_c0_g2_i1	gonad	mantle	44.3470565262966	7.35493908804129	25.8509978071689	2.57713512583598	0.376035225963087	6.85344070953862	7.20945406371024e-12	1.97459517614334e-10
TRINITY_DN14856_c0_g1_i2	gonad	mantle	0	17.5635666282032	8.78178331410159	-6.82774470187974	0.996435765614795	-6.8521674326564	7.27393469245903e-12	1.99081104541544e-10
TRINITY_DN3040_c0_g1_i1	gonad	mantle	1.74665230834683	36.0304731315692	18.888562719958	-4.32856914583849	0.631940900306756	-6.84964233797389	7.40348530731027e-12	2.0247995831051e-10
TRINITY_DN762_c0_g1_i7	gonad	mantle	223.509654362081	0	111.754827181041	10.0552286918003	1.46842255287302	6.84763978333545	7.50783199903041e-12	2.05185079875022e-10
TRINITY_DN4090_c0_g1_i5	gonad	mantle	99.4821073773169	23.0045005129122	61.2433039451145	2.09677177541539	0.306227458995782	6.84710568507271	7.53590471615351e-12	2.0580326758109e-10
TRINITY_DN267_c0_g1_i4	gonad	mantle	55.485211576657	809.717952682362	432.60158212951	-3.86551913052651	0.564587307670024	-6.84662775449024	7.5611123903232e-12	2.06342374429196e-10
TRINITY_DN2160_c0_g1_i1	gonad	mantle	813.299317841286	196.654995793016	504.977156817151	2.04696558139105	0.298994852940886	6.84615658516287	7.58604432683792e-12	2.06873182791558e-10
TRINITY_DN14198_c0_g2_i1	gonad	mantle	0	10.8890447047263	5.44452235236314	-6.16279103413327	0.900298469834159	-6.84527547322001	7.63288475469011e-12	2.080002428964e-10
TRINITY_DN3103_c0_g1_i7	gonad	mantle	0.598434903022183	244.685758138218	122.64209652062	-8.63321744056989	1.26138983428156	-6.84421041452822	7.68988233714342e-12	2.09221435619237e-10
TRINITY_DN26_c0_g1_i3	gonad	mantle	0.386776849358205	58.2835337743122	29.3351553118352	-7.85021592652141	1.14698656468371	-6.84420913743324	7.68995093175549e-12	2.09221435619237e-10
TRINITY_DN1442_c0_g1_i10	gonad	mantle	0	20.2863899602371	10.1431949801185	-7.05639078759518	1.03101390600939	-6.84412765576308	7.69432866937365e-12	2.09221435619237e-10
TRINITY_DN5302_c0_g1_i6	gonad	mantle	55.3361974752597	4.86659591320539	30.1013966942325	3.50104297610478	0.511555002220057	6.8439228644249	7.70534220780154e-12	2.09370068831422e-10
TRINITY_DN4406_c0_g1_i3	gonad	mantle	103.265494591077	24.244101027635	63.7547978093558	2.09015731035556	0.305534964728309	6.84097583467803	7.86555255007312e-12	2.13569557082633e-10
TRINITY_DN7582_c0_g1_i4	gonad	mantle	99.7492600664391	7.81435047694745	53.7818052716933	3.64231362783606	0.532476358745062	6.84032928038392	7.90113557697759e-12	2.14381494569582e-10
TRINITY_DN2655_c0_g1_i1	gonad	mantle	116.032270245496	30.6586638485396	73.3454670470177	1.91457172389542	0.27993132791091	6.83943357888384	7.95069112582419e-12	2.15571109533661e-10
TRINITY_DN23136_c0_g1_i1	gonad	mantle	115.784335458656	21.4759769566794	68.6301562076679	2.42449205639244	0.354493661231687	6.83931004004008	7.95754988653021e-12	2.15602187952206e-10
TRINITY_DN7666_c0_g1_i6	gonad	mantle	1.86140289637963	38.3424802396472	20.1019415680134	-4.46877286023648	0.653412172532717	-6.83913316599978	7.96737986082207e-12	2.15713666217465e-10
TRINITY_DN11313_c0_g1_i2	gonad	mantle	153.71470003753	2.45693528769998	78.0858176626151	5.94612225131601	0.869623905488973	6.83757911182606	8.05426127550283e-12	2.17909626566328e-10
TRINITY_DN11436_c1_g3_i1	gonad	mantle	1.05322313312004	32.7216676657872	16.8874453994536	-4.90463342720105	0.717435802538665	-6.83633770414841	8.12433013908876e-12	2.19647899791897e-10
TRINITY_DN5976_c1_g1_i4	gonad	mantle	302.21768503141	0.448718009164218	151.333201520287	9.40878208032914	1.3767037185676	6.83428246283706	8.24164941932356e-12	2.22660223610673e-10
TRINITY_DN17999_c0_g1_i10	gonad	mantle	0	518.699737510143	259.349868755072	-11.7295321899078	1.71638798001349	-6.83384661655325	8.266741327251e-12	2.23178362784769e-10
TRINITY_DN825_c0_g1_i9	gonad	mantle	0.195265959907359	127.014769510765	63.6050177353361	-8.97755997669437	1.3143571751998	-6.83038077174851	8.46895405965489e-12	2.28474098727302e-10
TRINITY_DN360_c0_g1_i1	gonad	mantle	125.494350898287	39.2770337904971	82.3856923443919	1.68768894919803	0.247237763593665	6.82617786484976	8.72067989100546e-12	2.35097071747377e-10
TRINITY_DN5615_c1_g1_i5	gonad	mantle	32.3040423731417	225.7082904369	129.006166405021	-2.804995539674	0.410947137930566	-6.82568457295822	8.75070120256878e-12	2.35738019120165e-10
TRINITY_DN3238_c0_g1_i9	gonad	mantle	41.9831666377769	1.91959211097429	21.9513793743756	4.49814872193041	0.659085831383823	6.82482995042703	8.80295264071869e-12	2.36976489704711e-10
TRINITY_DN13659_c0_g1_i5	gonad	mantle	18.5017632147118	0.138647573523245	9.3202053941175	6.10777768739639	0.894960844895955	6.82463118049199	8.81514913997495e-12	2.37135679858114e-10
TRINITY_DN2414_c0_g1_i5	gonad	mantle	151.808561299328	28.995638462078	90.4020998807032	2.39245859131481	0.350604854040482	6.82380338932379	8.86612060260476e-12	2.38336982751787e-10
TRINITY_DN3365_c0_g1_i4	gonad	mantle	114.704136713782	25.2923472157463	69.9982419647639	2.18646073539952	0.320637636284987	6.81910196423782	9.16113644521822e-12	2.46092250331264e-10
TRINITY_DN10818_c0_g1_i5	gonad	mantle	0	41.0231943942396	20.5115971971198	-8.06704103574604	1.18331936866674	-6.81729822848693	9.27685599436084e-12	2.49023541208511e-10
TRINITY_DN2407_c0_g1_i9	gonad	mantle	0	87.2081330978779	43.6040665489389	-9.15698915581403	1.34371016335664	-6.81470558571912	9.44570067201647e-12	2.53375717671106e-10
TRINITY_DN11583_c0_g1_i7	gonad	mantle	0.0923561354631856	17.3215843086838	8.70697022207351	-6.45157353733452	0.946754012920633	-6.81441372234813	9.46489565211356e-12	2.53710292402038e-10
TRINITY_DN3885_c0_g1_i6	gonad	mantle	65.6547245169836	341.010277169657	203.33250084332	-2.37396980976104	0.348397807686258	-6.81396311167052	9.49460603870593e-12	2.54326061826004e-10
TRINITY_DN48_c0_g1_i18	gonad	mantle	225.984819961489	39.5794396351025	132.782129798296	2.5156171662157	0.36919463572484	6.81379663406212	9.50560560552703e-12	2.54440118272199e-10
TRINITY_DN2964_c0_g1_i1	gonad	mantle	359.312512388464	218.593284833273	288.952898610869	0.716421003767562	0.105181023735659	6.81131423067406	9.67111250168245e-12	2.58686837731041e-10
TRINITY_DN3129_c0_g1_i5	gonad	mantle	336.439279785887	35.2812430572123	185.86026142155	3.25009425967055	0.477302313361615	6.80929919819644	9.80753190408248e-12	2.6215004895459e-10
TRINITY_DN43702_c0_g1_i1	gonad	mantle	0.996690656342733	16.7085769531856	8.85263380476415	-4.03579863318822	0.592768173572732	-6.80839291499686	9.86950098494979e-12	2.63595983600121e-10
TRINITY_DN3727_c0_g1_i2	gonad	mantle	217.464042411544	47.4072780742203	132.435660242882	2.19523251894883	0.322434557979611	6.80830408720534	9.8755953794333e-12	2.63595983600121e-10
TRINITY_DN3760_c0_g1_i2	gonad	mantle	12.2228257043706	135.82509527403	74.0239604892001	-3.47080151359273	0.509980397683491	-6.80575474931649	1.00520830402401e-11	2.68093604922713e-10
TRINITY_DN4862_c0_g3_i2	gonad	mantle	219.074143184099	0.70053338086975	109.887338282484	8.57675030617979	1.26023679574931	6.80566567736205	1.00583049274167e-11	2.68093604922713e-10
TRINITY_DN2292_c0_g1_i8	gonad	mantle	60.273252315501	3.39217293415703	31.832712624829	4.13491591978387	0.607799027960081	6.80309728967754	1.02393447225182e-11	2.72726428029133e-10
TRINITY_DN3230_c0_g1_i6	gonad	mantle	0.697984748602262	82.1178626591946	41.4079237038984	-6.7712578519182	0.995571210634431	-6.80137973013823	1.03621887357859e-11	2.75803756887188e-10
TRINITY_DN3443_c0_g1_i4	gonad	mantle	102.654056430217	0.142828381587732	51.3984424059023	8.57319570441264	1.26093164978587	6.79909629191124	1.05277437233227e-11	2.80012758002569e-10
TRINITY_DN1426_c0_g1_i16	gonad	mantle	1.31984437671582	39.3075762227322	20.313710299724	-4.82689636111071	0.710242055110225	-6.79612862457378	1.07467838680614e-11	2.85637406160827e-10
TRINITY_DN15520_c0_g2_i1	gonad	mantle	4.90045307068449	55.7451250167879	30.3227890437362	-3.49623218705802	0.514502381159451	-6.79536638718585	1.08037605181392e-11	2.86949704064468e-10
TRINITY_DN26211_c0_g1_i4	gonad	mantle	29.4658335109746	0.255462959908244	14.8606482354414	6.39768372862261	0.941543765906956	6.79488724824167	1.0839727138953e-11	2.87702518761155e-10
TRINITY_DN3869_c0_g1_i3	gonad	mantle	79.4546925844966	30.6700841545726	55.0623883695346	1.38453656819206	0.203771497069731	6.79455462663782	1.08647643685938e-11	2.88164396907567e-10
TRINITY_DN22034_c0_g1_i6	gonad	mantle	4.12799270590528	39.4446440298397	21.7863183678725	-3.25410447059207	0.479031184187084	-6.79309526813852	1.09752849783962e-11	2.90891296105779e-10
TRINITY_DN19542_c0_g1_i6	gonad	mantle	142.750598848241	17.7102079579013	80.230403403071	3.00581009436356	0.442620646876709	6.79093963549518	1.11405536097694e-11	2.95064403045555e-10
TRINITY_DN4018_c0_g1_i31	gonad	mantle	149.310466857692	386.415148855305	267.862807856499	-1.37631935248456	0.202704377841179	-6.78978602802021	1.12299975925274e-11	2.97224803041492e-10
TRINITY_DN4400_c2_g1_i1	gonad	mantle	87.2986119954872	16.7075789173365	52.0030954564118	2.40758342227509	0.354630650560525	6.78898853911723	1.12922410703537e-11	2.98662762773153e-10
TRINITY_DN4640_c0_g1_i1	gonad	mantle	100.58800333368	602.964247910593	351.776125622136	-2.58777686486669	0.381421661327983	-6.78455663964367	1.16443546587337e-11	3.07759967457932e-10
TRINITY_DN15838_c0_g1_i3	gonad	mantle	65.9946659351347	3.9336769958491	34.9641714654919	4.05941280843632	0.598442654992381	6.78329456393446	1.17465787339596e-11	3.10244488857315e-10
TRINITY_DN14680_c0_g1_i1	gonad	mantle	28.0441625911075	0.12714031616162	14.0856514536346	6.70493330186367	0.988507664856876	6.78288448358614	1.17799827511535e-11	3.10909167128696e-10
TRINITY_DN2643_c0_g1_i4	gonad	mantle	380.067369050956	43.5100972354683	211.788733143212	3.12099400211238	0.46019569362115	6.78188441433287	1.18618362854214e-11	3.12850751281882e-10
TRINITY_DN21858_c0_g1_i1	gonad	mantle	1.17736864553352	15.6861093191374	8.43173898233545	-3.78651489460936	0.558391779065072	-6.78110788262179	1.19257777525635e-11	3.14317530682438e-10
TRINITY_DN3246_c0_g1_i7	gonad	mantle	1.13507531525892	54.5595827279281	27.8473290215935	-5.66326970532945	0.835336404458028	-6.7796275549655	1.2048608100879e-11	3.17333263742759e-10
TRINITY_DN10841_c0_g1_i1	gonad	mantle	0.288498510789134	11.8446205439367	6.0665595273629	-5.54776436851724	0.818572911093807	-6.77736129956233	1.22390552834009e-11	3.22124424341783e-10
TRINITY_DN18795_c1_g2_i4	gonad	mantle	0.764147260697953	27.9229988185148	14.3435730396064	-5.27384792191337	0.778403866985521	-6.77520776243968	1.2422760811392e-11	3.26731594803873e-10
TRINITY_DN701_c0_g1_i5	gonad	mantle	29.822842768912	0.361439796047296	15.0921412824796	6.0605034359386	0.89472202842537	6.77361598730786	1.25602790023318e-11	3.30118419293877e-10
TRINITY_DN32223_c1_g1_i5	gonad	mantle	114.92471243503	17.8756053664092	66.4001589007196	2.69204387414712	0.397491133228109	6.77258849092925	1.26498382068376e-11	3.32240914128367e-10
TRINITY_DN37220_c0_g1_i1	gonad	mantle	0.925647727300688	21.4668736100207	11.1962606686607	-4.44200831746824	0.656268419291823	-6.76858460180302	1.30048335936636e-11	3.41327141510467e-10
TRINITY_DN23433_c0_g1_i3	gonad	mantle	34.6297228168547	0.660417327514469	17.6450700721846	5.62366870271938	0.830990837118423	6.76742564601584	1.31093981880451e-11	3.4383245754913e-10
TRINITY_DN47584_c0_g1_i1	gonad	mantle	0.369181241324248	14.38901212143	7.37909668137712	-5.14126509550925	0.759748124378138	-6.76706520298082	1.31420860343678e-11	3.44450424381327e-10
TRINITY_DN2003_c0_g3_i3	gonad	mantle	64.8135949499029	4.05069740647878	34.4321461781909	4.00763774687035	0.592489032894349	6.76407076649633	1.34167497438024e-11	3.51405252484795e-10
TRINITY_DN1802_c0_g1_i11	gonad	mantle	16.6793212350567	103.817440879496	60.2483810572762	-2.64901240656694	0.391704909181427	-6.76277561111695	1.35372819450072e-11	3.54316293459404e-10
TRINITY_DN3284_c1_g1_i6	gonad	mantle	0.0803219468453576	33.2257762563925	16.6530491016189	-7.40630273620962	1.09518338806713	-6.7626142040749	1.35523772340639e-11	3.54465572812225e-10
TRINITY_DN20253_c0_g1_i6	gonad	mantle	12.4174297838346	63.1614288312527	37.7894293075437	-2.33317320798172	0.345038743712741	-6.76206150902342	1.36041919819002e-11	3.55574386274847e-10
TRINITY_DN8266_c0_g1_i15	gonad	mantle	63.9324375732533	3.76716264539699	33.8498001093251	4.10712691880081	0.607518276389942	6.7604993601289	1.37516937440153e-11	3.59180917153374e-10
TRINITY_DN3798_c0_g1_i2	gonad	mantle	844.250272113688	256.719977744861	550.485124929275	1.71613386918922	0.253872636093277	6.75982215176072	1.38161229875731e-11	3.60614186581592e-10
TRINITY_DN1631_c0_g1_i7	gonad	mantle	2.54171733773498	65.9275347397886	34.2346260387618	-4.66893328611486	0.690746345486695	-6.75925875919786	1.38699490695945e-11	3.61768913465539e-10
TRINITY_DN833_c0_g1_i1	gonad	mantle	153.377657221573	47.5506705949855	100.464163908279	1.69593670515637	0.250952874068724	6.75798877159678	1.3992037094751e-11	3.647012873136e-10
TRINITY_DN5829_c0_g1_i4	gonad	mantle	149.652016985234	19.2096471057029	84.4308320454684	2.95822422036061	0.437775748665315	6.75739629109106	1.40493536173251e-11	3.65942514993158e-10
TRINITY_DN4193_c0_g2_i1	gonad	mantle	1676.11099204518	466.355058176742	755.719810247007	1.16584424801284	0.172534857887611	6.75715193026251	1.40730599883233e-11	3.66307193158137e-10
TRINITY_DN2237_c0_g2_i1	gonad	mantle	29.0700400688314	1.27312060354625	15.1715803361888	4.52398480339015	0.669894352018341	6.7532810058179	1.4453860717245e-11	3.75959759607347e-10
TRINITY_DN26396_c0_g1_i1	gonad	mantle	0.0920740903929281	18.2255885204063	9.15883130539961	-6.53907471733318	0.968545939715034	-6.75143475306613	1.46390217097068e-11	3.80513744743632e-10
TRINITY_DN8314_c0_g2_i1	gonad	mantle	84.5449162336461	23.8887914665753	54.2168538501107	1.82664127952616	0.270624427787472	6.74972800667006	1.4812256796561e-11	3.84751683424503e-10
TRINITY_DN7724_c0_g1_i1	gonad	mantle	31.8719244127736	0.88290380813243	16.377414110453	5.23528200844492	0.775775681941657	6.74844820521024	1.4943472509048e-11	3.87893080767874e-10
TRINITY_DN8618_c0_g1_i14	gonad	mantle	0	21.6551441245895	10.8275720622947	-7.14270258765472	1.0586864949094	-6.74675895272089	1.51184126992999e-11	3.92164351956684e-10
TRINITY_DN1492_c0_g1_i6	gonad	mantle	0.177196551029787	34.143546682186	17.1603716166079	-7.08636328290098	1.05044759884122	-6.74604167853604	1.51932993017724e-11	3.93836196598554e-10
TRINITY_DN2301_c0_g1_i8	gonad	mantle	61.1418053148138	233.505587432755	147.323696373784	-1.93887330083683	0.287528764724119	-6.74323246474891	1.54901069950006e-11	4.01254370765485e-10
TRINITY_DN27388_c0_g1_i5	gonad	mantle	3.5584833532292	77.936220975821	40.7473521645251	-4.49291781869869	0.666544955271753	-6.74060734113111	1.57725928634254e-11	4.08291632271195e-10
TRINITY_DN29807_c0_g1_i1	gonad	mantle	0	18.2748973096329	9.13744865481644	-6.90349059056896	1.02428654505783	-6.73980403616372	1.58600390630803e-11	4.10273882329525e-10
TRINITY_DN3265_c0_g1_i5	gonad	mantle	5.80201055993719	30.0383596804337	17.9201851201854	-2.30973007826695	0.342720385394111	-6.73940091311137	1.5904100981574e-11	4.11131903593537e-10
TRINITY_DN7040_c0_g1_i4	gonad	mantle	8.26448250843012	225.978297442219	117.121389975325	-4.76384301538473	0.707078454916582	-6.7373612959919	1.61288781634963e-11	4.16657166082598e-10
TRINITY_DN1422_c0_g1_i10	gonad	mantle	6.28895055352301	143.704374264209	74.9966624088662	-4.50298675217028	0.668483276268387	-6.73612476486606	1.62666624391415e-11	4.19929120231244e-10
TRINITY_DN5240_c0_g1_i12	gonad	mantle	1.61202459373426	32.4153748614228	17.0136997275786	-4.27269708861107	0.634416263541516	-6.73484797624749	1.64101419848673e-11	4.23343526174204e-10
TRINITY_DN14124_c0_g2_i15	gonad	mantle	1.31243974856679	37.8362863771197	19.5743630628433	-4.78472346503793	0.710782864917612	-6.73162466513951	1.67778989897248e-11	4.32535152780188e-10
TRINITY_DN2921_c0_g1_i5	gonad	mantle	57.7099128388916	6.45160297082175	32.0807579048567	3.18889311102256	0.473879536391213	6.7293328074626	1.70442806650552e-11	4.39102553488405e-10
TRINITY_DN28551_c0_g1_i6	gonad	mantle	22.9692638101272	1.70132234592786	12.3352930780275	3.67991933445597	0.54698477868809	6.72764485929943	1.72431141499891e-11	4.43921974248902e-10
TRINITY_DN12290_c0_g1_i1	gonad	mantle	0	38.2067598232181	19.103379911609	-7.96641045720472	1.18540369144566	-6.72041981537048	1.81201727451119e-11	4.66183748974787e-10
TRINITY_DN20875_c0_g1_i1	gonad	mantle	0	36.7243565341841	18.362178267092	-7.90991168104095	1.17720712339526	-6.71921832941974	1.82701985511218e-11	4.69723319970327e-10
TRINITY_DN40625_c0_g2_i1	gonad	mantle	0.735076747028193	20.8962529823274	10.8156648646778	-4.72839911816504	0.703842707741308	-6.71797699423338	1.84264775540325e-11	4.73418731003603e-10
TRINITY_DN1560_c0_g1_i27	gonad	mantle	0	423.011509140984	31.6657773598809	-8.69424564639467	1.29440425954891	-6.71679313650012	1.85767394362468e-11	4.76954625716208e-10
TRINITY_DN4548_c0_g1_i4	gonad	mantle	153.538636948442	21.522941217584	87.5307890830131	2.83231397562173	0.421773616444013	6.71524691255243	1.87748028929677e-11	4.81712175925485e-10
TRINITY_DN4557_c1_g1_i1	gonad	mantle	1.31798124814705	20.1011625899979	10.7095719190725	-3.91694416590469	0.583382909744464	-6.71419080072196	1.89112724043855e-11	4.84883996661902e-10
TRINITY_DN1719_c0_g1_i8	gonad	mantle	111.550109087469	291.638338853529	201.594223970499	-1.38873293420989	0.206870822812789	-6.71304399203093	1.90605616902414e-11	4.88379985955933e-10
TRINITY_DN2818_c1_g1_i10	gonad	mantle	163.649256210362	46.0197248693274	104.834490539845	1.83033273557374	0.272667828030158	6.71268315296549	1.91077732186487e-11	4.89257514802062e-10
TRINITY_DN10195_c0_g1_i1	gonad	mantle	35.5019396332836	2.32738978656991	18.9146647099267	3.85725896679545	0.574749043842901	6.7112055393863	1.93022987959905e-11	4.93903295700524e-10
TRINITY_DN20933_c0_g2_i1	gonad	mantle	101.903529137463	0.428485144763196	51.1660071411129	7.84034799611908	1.16835185027182	6.71060519508313	1.93818859780794e-11	4.95603753783653e-10
TRINITY_DN10243_c0_g1_i2	gonad	mantle	39.1713481011922	4.46671362397029	21.8190308625812	3.20937414518398	0.47828960985041	6.71010634370197	1.94482626642527e-11	4.96964339522156e-10
TRINITY_DN19193_c0_g1_i6	gonad	mantle	1.05766883491563	17.0917446067592	9.07470672083742	-3.96217570070221	0.590638062116253	-6.70829727177715	1.96908484204563e-11	5.02822734157553e-10
TRINITY_DN848_c0_g2_i1	gonad	mantle	485.554131333687	63.4634918008714	274.508811567279	2.9345733985457	0.437486909258326	6.70779704819214	1.97584466478844e-11	5.04207771051016e-10
TRINITY_DN2098_c2_g1_i2	gonad	mantle	96.0435749965236	27.195613019052	61.6195940077878	1.83042970922946	0.272915689527193	6.70694203180678	1.98745166393778e-11	5.06827031759053e-10
TRINITY_DN4859_c0_g1_i1	gonad	mantle	22.6303031816305	116.054675874067	69.3424895278488	-2.35248835039132	0.35080024266644	-6.70606249445556	1.99946119438002e-11	5.09545336922963e-10
TRINITY_DN3154_c2_g2_i1	gonad	mantle	2.2415320578534	26.7778385073006	14.509685282577	-3.59702771844437	0.536428947392193	-6.7055063600334	2.00709149769216e-11	5.11144718663277e-10
TRINITY_DN7757_c0_g2_i2	gonad	mantle	70.0013880955538	18.9330788443546	44.4672334699542	1.91117979029507	0.285248462186228	6.7000529140358	2.08344083665298e-11	5.30230775839222e-10
TRINITY_DN1389_c0_g2_i1	gonad	mantle	200.606902258631	65.7144301513271	133.160666204979	1.60548567649305	0.23963025894112	6.69984535169882	2.08640223624674e-11	5.30500988129256e-10
TRINITY_DN1989_c0_g1_i12	gonad	mantle	109.723688851917	13.6403306242405	61.6820097380786	2.98975579627347	0.44624676002504	6.69978152021924	2.08731378138929e-11	5.30500988129256e-10
TRINITY_DN233_c0_g2_i10	gonad	mantle	212.474565708694	0.285656763175464	106.380111235935	9.26092570221211	1.3823511910522	6.69940154293423	2.09274811979654e-11	5.31524222997045e-10
TRINITY_DN8855_c1_g1_i5	gonad	mantle	1.76384835110964	46.4650515081476	24.1144499296286	-4.92983130626233	0.736153211868036	-6.69674631148123	2.13111107231843e-11	5.40903793486498e-10
TRINITY_DN10296_c0_g1_i1	gonad	mantle	90.7854286838339	19.3322128253558	55.0588207545949	2.25054802554495	0.336091721512921	6.69623165787624	2.13862607647935e-11	5.42315290088187e-10
TRINITY_DN2770_c0_g1_i1	gonad	mantle	31.5635780414967	0.46510565346146	16.0143418474791	6.14375096641299	0.917502406356318	6.69616877716071	2.13954604138972e-11	5.42315290088187e-10
TRINITY_DN334_c0_g1_i2	gonad	mantle	1.32133364479807	38.2939328504482	19.8076332476231	-4.7988926466193	0.716774453224626	-6.69512232896978	2.15491290901395e-11	5.45843778604057e-10
TRINITY_DN1510_c2_g1_i2	gonad	mantle	2.74750455287211	41.9590820193456	22.3532932861088	-3.87800931693349	0.579296039611312	-6.69434805654032	2.1663524358318e-11	5.48373397942078e-10
TRINITY_DN7712_c0_g1_i4	gonad	mantle	3.63165316499677	135.893293212108	69.7624731885525	-5.24595994328567	0.783801049851045	-6.69297386662422	2.18680204944906e-11	5.53178840149506e-10
TRINITY_DN2518_c0_g3_i1	gonad	mantle	344.508321964481	45.4872251082134	194.997773536347	2.91859748024073	0.43612505772195	6.69211142209002	2.19973266843671e-11	5.56077095593692e-10
TRINITY_DN1758_c0_g1_i7	gonad	mantle	115.228315873324	396.431097773973	248.76106376191	-1.97240192524337	0.294802977850759	-6.69057666792593	2.2229285934361e-11	5.61564732084774e-10
TRINITY_DN70_c0_g1_i11	gonad	mantle	0	386.642264877209	193.321132438604	-11.3056624288194	1.68996037206008	-6.68989795011446	2.23326278588528e-11	5.63798020500884e-10
TRINITY_DN4668_c0_g1_i8	gonad	mantle	0.214704776674215	114.228839013893	57.2217718952838	-8.82533620426469	1.31947620417039	-6.68851486398237	2.2544675167101e-11	5.68770808928292e-10
TRINITY_DN935_c1_g2_i1	gonad	mantle	44.3555122238032	5.86604606001425	25.1107791419087	2.91611297031788	0.436134061524863	6.68627660064482	2.28920166230101e-11	5.7714795683744e-10
TRINITY_DN3143_c0_g1_i7	gonad	mantle	79.3005359314824	20.6206506249593	49.9605932782209	1.95805404322501	0.292873778674597	6.68565841601185	2.29888683857721e-11	5.79202850878379e-10
TRINITY_DN30816_c0_g1_i1	gonad	mantle	1.35023251192158	17.1489155115438	9.24957401173268	-3.61352156411523	0.540524981372058	-6.68520732370728	2.30597946291261e-11	5.80602247426603e-10
TRINITY_DN4996_c0_g1_i3	gonad	mantle	3200.8203240245	499.685903564232	1850.25311379437	2.67877450355169	0.400758416057215	6.68426262860876	2.32090259343649e-11	5.83970037876534e-10
TRINITY_DN2471_c1_g1_i5	gonad	mantle	48.3490650669911	5.63714580341641	26.9931054352038	3.04550929605745	0.455664221388652	6.68367002082401	2.33031209409381e-11	5.85946962393661e-10
TRINITY_DN9153_c0_g1_i3	gonad	mantle	29.9716738242267	198.4164291564	114.194051490313	-2.71739220414622	0.406729739267878	-6.68107576553802	2.37194549140692e-11	5.96018420350733e-10
TRINITY_DN7077_c0_g1_i7	gonad	mantle	137.293559674575	31.2824763247477	84.2880179996616	2.1268823630432	0.318355020821963	6.68085069791514	2.37559158204225e-11	5.96144294467212e-10
TRINITY_DN742_c0_g1_i4	gonad	mantle	94.5607719078722	15.0021450363783	54.7814584721252	2.64378701612023	0.395731070038195	6.68076685478615	2.37695124112222e-11	5.96144294467212e-10
TRINITY_DN20_c0_g1_i4	gonad	mantle	87.8950160466019	1192.90099384207	640.398004944334	-3.76044667023749	0.562877714949314	-6.68075244474035	2.37718500125365e-11	5.96144294467212e-10
TRINITY_DN6932_c0_g1_i4	gonad	mantle	63.1691129371229	733.696046179017	398.43257955807	-3.53693888751624	0.529515458318294	-6.67957626534516	2.39634109094174e-11	6.00549173003473e-10
TRINITY_DN1024_c0_g1_i9	gonad	mantle	1.37504340794635	228.612910563012	114.993976985479	-7.33378011697775	1.0980279582846	-6.67904679625371	2.40501364582501e-11	6.02322661053267e-10
TRINITY_DN154_c0_g1_i7	gonad	mantle	1.14444916289589	27.9206884597415	14.5325688113187	-4.64108927725327	0.695023745834351	-6.67759814692635	2.42889945655652e-11	6.07901348072653e-10
TRINITY_DN15278_c0_g1_i7	gonad	mantle	74.2097703740876	11.9514920991816	43.0806312366346	2.66790301339185	0.399664516872024	6.67535620693125	2.46632380832983e-11	6.1685880168313e-10
TRINITY_DN1964_c0_g1_i2	gonad	mantle	3.50153736785741	630.159098756242	316.83031806205	-7.56466781964733	1.13389840349055	-6.67138060725773	2.53408068730225e-11	6.33385915895109e-10
TRINITY_DN13375_c0_g1_i8	gonad	mantle	1.92515582805003	22.8418526782598	12.3835042531549	-3.55925406700333	0.533591211747855	-6.67037610185609	2.55148699707732e-11	6.37314508561828e-10
TRINITY_DN9986_c0_g1_i5	gonad	mantle	90.9602155389764	1.28216796664082	46.1211917528086	6.08377696634889	0.9121166454061	6.66995498546155	2.55881897112085e-11	6.38723185238381e-10
TRINITY_DN57_c2_g1_i1	gonad	mantle	93.3548791081149	20.5697012661206	56.9622901871177	2.18756201647395	0.328114498837999	6.66706903907352	2.60962354614089e-11	6.50974301906474e-10
TRINITY_DN1547_c0_g1_i1	gonad	mantle	0.655636411872	328.825949113125	59.2595796027735	-7.4218593842042	1.11353092369223	-6.6651578562317	2.64381033818309e-11	6.5906664322131e-10
TRINITY_DN30310_c0_g1_i1	gonad	mantle	0	8.12675955406287	4.06337977703144	-5.73573657164968	0.860568950003067	-6.6650517330764	2.64572143764692e-11	6.59107712869109e-10
TRINITY_DN9020_c0_g1_i1	gonad	mantle	33.9862983320439	0	16.993149166022	7.33508818856768	1.10114351786434	6.66133711870185	2.71347415131046e-11	6.75540510677832e-10
TRINITY_DN146_c0_g1_i12	gonad	mantle	198.376496495747	49.2885810458573	123.832538770802	2.00379880596761	0.300820005194252	6.66112217062716	2.71744625468315e-11	6.76083431405745e-10
TRINITY_DN1822_c0_g1_i5	gonad	mantle	626.878055040751	14.1201640873607	320.499109564056	5.48002768321388	0.822894823148093	6.65945091530568	2.74852475688883e-11	6.83365094693663e-10
TRINITY_DN2606_c0_g1_i1	gonad	mantle	80.0408878543059	14.7178074875526	47.3793476709292	2.43952061591858	0.366341523824773	6.65914305986629	2.75428743143693e-11	6.84347045670129e-10
TRINITY_DN25679_c0_g1_i2	gonad	mantle	1.42487186197447	15.2309119011592	8.32789188156685	-3.41041840298515	0.512180889053082	-6.65862095965807	2.76408755126384e-11	6.86330212893421e-10
TRINITY_DN18712_c0_g1_i3	gonad	mantle	1.9481539905418	21.7738741913973	11.8610140909696	-3.44893514976411	0.518097939146005	-6.65691733004976	2.79630363927405e-11	6.93873056893368e-10
TRINITY_DN20430_c0_g1_i1	gonad	mantle	3.01239697253676	22.1760351418515	12.5942160571941	-2.83159405342184	0.42548612372319	-6.6549621610316	2.83372947509009e-11	7.02579927692974e-10
TRINITY_DN77_c0_g1_i4	gonad	mantle	75.1215948528847	422.546540003478	248.834067428181	-2.49438701955456	0.37482015878253	-6.65489024831719	2.83511533537279e-11	7.02579927692974e-10
TRINITY_DN6194_c0_g1_i7	gonad	mantle	15.2227707652944	168.418791143819	91.8207809545569	-3.49339427398952	0.525383912487561	-6.64922200881481	2.94646281688378e-11	7.29694223325641e-10
TRINITY_DN8954_c0_g1_i1	gonad	mantle	177.745812482795	25.2433353927118	101.494573937753	2.81189009117314	0.423100208675184	6.64591988734245	3.01329131916676e-11	7.4575502274093e-10
TRINITY_DN688_c0_g1_i3	gonad	mantle	440.042249077746	1310.55707385456	875.299661466151	-1.57528475915237	0.237069888074264	-6.64481167114271	3.03605019929143e-11	7.50895194113088e-10
TRINITY_DN19297_c0_g1_i1	gonad	mantle	0.537548968520795	13.2851634091874	6.91135618885408	-4.44752160387143	0.66944632881936	-6.64358203549359	3.06149952838508e-11	7.56693616243024e-10
TRINITY_DN1924_c0_g1_i4	gonad	mantle	1714.49362269344	236.830658002033	975.662140347737	2.85522371160982	0.429799648197415	6.64315041574525	3.07048202003791e-11	7.58417096860411e-10
TRINITY_DN99_c1_g1_i4	gonad	mantle	820.207150617987	292.598350616177	556.402750617082	1.48601955974679	0.22375424235292	6.6413022793237	3.10923637643416e-11	7.67487242114964e-10
TRINITY_DN986_c0_g1_i9	gonad	mantle	85.9098113853279	1459.50868207828	772.709246731806	-4.08627883499881	0.615398420952719	-6.64005414357857	3.13567946832327e-11	7.73508591460503e-10
TRINITY_DN1849_c0_g1_i4	gonad	mantle	340.070138265937	43.5263924716183	106.804052722312	1.96045204772362	0.295280244063849	6.63929296705576	3.15191371922343e-11	7.77005405558005e-10
TRINITY_DN1442_c0_g1_i8	gonad	mantle	0	49.4786788860664	24.7393394430332	-8.34070808669425	1.25666342003701	-6.63718538608263	3.19729427787648e-11	7.87678072034034e-10
TRINITY_DN10686_c0_g1_i1	gonad	mantle	99.9620153004253	9.38745776189084	54.6747365311581	3.4336748830787	0.517457577016445	6.63566451742106	3.23043830118169e-11	7.95324216328764e-10
TRINITY_DN1170_c0_g5_i1	gonad	mantle	82.3384201684681	208.449808539487	145.394114353978	-1.34523558660852	0.202739270052924	-6.63529855985647	3.23846360389464e-11	7.96780269479737e-10
TRINITY_DN1725_c0_g1_i4	gonad	mantle	542.567184207937	51.1609204670797	296.864052337508	3.40520449474822	0.513337400509309	6.63346269211972	3.27901883664343e-11	8.06232761775872e-10
TRINITY_DN1088_c0_g1_i8	gonad	mantle	22.1619078350763	0.365954755860987	11.2639312954687	6.00739490151703	0.905670383906802	6.6330919154084	3.2872696003656e-11	8.07735216516917e-10
TRINITY_DN1336_c0_g1_i10	gonad	mantle	18.1200971657155	1648.14846602008	833.134281592897	-6.5031314004001	0.98043239191483	-6.63292181493431	3.29106158181733e-11	8.08140834228689e-10
TRINITY_DN15072_c0_g1_i1	gonad	mantle	6.26883160960595	46.3383110113156	26.3035713104608	-2.9606704478456	0.446391398339226	-6.63245407250366	3.30151085983071e-11	8.10179602547014e-10
TRINITY_DN7862_c1_g1_i2	gonad	mantle	0	544.791771736991	272.395885868495	-11.8003199417148	1.7793264258953	-6.63190282006704	3.31386742248344e-11	8.12683458475439e-10
TRINITY_DN9487_c0_g1_i5	gonad	mantle	0.177196551029787	22.7959896854531	11.4865931182414	-6.48402862495857	0.978374845724693	-6.62734600474706	3.41775879846108e-11	8.37243537609692e-10
TRINITY_DN21201_c0_g1_i4	gonad	mantle	46.2666945824263	7.09606387598396	26.6813792292051	2.70258946164556	0.407795470230143	6.62731604183913	3.41845236462439e-11	8.37243537609692e-10
TRINITY_DN1869_c0_g2_i3	gonad	mantle	82.698428743401	15.1101571039651	48.9042929236831	2.45716858992	0.371177595113877	6.61992701678598	3.59376255393615e-11	8.79609509148237e-10
TRINITY_DN3424_c0_g1_i8	gonad	mantle	0.547328480384719	37.6319092729662	19.0896188766755	-5.99255339784544	0.905274581511239	-6.61959754557744	3.6017810607856e-11	8.81000782865652e-10
TRINITY_DN1756_c0_g1_i4	gonad	mantle	101.845586273065	13.4874752360969	57.6665307545808	2.90012319054836	0.438172644522308	6.61867696854982	3.62427852421816e-11	8.85929534074104e-10
TRINITY_DN14095_c0_g1_i6	gonad	mantle	63.9410824514719	7.89366881206098	35.9173756317665	3.04318209424903	0.459811465954147	6.61832581302462	3.6328963989061e-11	8.87461332605269e-10
TRINITY_DN3093_c0_g1_i2	gonad	mantle	6.90928334322981	189.758849605423	98.3340664743264	-4.77706418266111	0.721965413209438	-6.61674935565827	3.67183271604893e-11	8.96392693202578e-10
TRINITY_DN33068_c0_g1_i3	gonad	mantle	4.06605740147082	81.6588875341017	42.8624724677862	-4.28751430526316	0.648082376459891	-6.61569340719221	3.69814124961034e-11	9.02231719733636e-10
TRINITY_DN849_c0_g1_i4	gonad	mantle	65.5340710465918	190.492569101793	128.013320074192	-1.53146874406358	0.231513915308522	-6.61501811682768	3.71506244570589e-11	9.05774462699172e-10
TRINITY_DN735_c0_g1_i4	gonad	mantle	241.464875892035	767.061473649859	504.263174770947	-1.66907112725383	0.252417980680419	-6.61233055884005	3.78316034599443e-11	9.2178203859601e-10
TRINITY_DN4398_c0_g1_i11	gonad	mantle	26.9441293203738	1.39279599732858	14.1684626588512	4.16966500094126	0.630606403853537	6.61215137597888	3.78774369978144e-11	9.22303372368717e-10
TRINITY_DN38531_c0_g1_i1	gonad	mantle	1.9958970409615	35.3171012921082	18.6564991665349	-4.08874021817691	0.618393706477101	-6.61187229971965	3.79489307044016e-11	9.23448447869456e-10
TRINITY_DN63017_c0_g1_i2	gonad	mantle	28.4641196568172	0	14.2320598284086	7.08634109182896	1.07184926861733	6.61132241193784	3.80901874957162e-11	9.25837640730774e-10
TRINITY_DN9370_c0_g1_i6	gonad	mantle	17.4302733517997	107.902929494735	62.6666014232674	-2.63727762815898	0.398904598023877	-6.61129914577	3.80961755088467e-11	9.25837640730774e-10
TRINITY_DN76939_c0_g2_i1	gonad	mantle	12.04273382709	0	6.02136691354502	5.84607232405301	0.884288150938765	6.61104903175145	3.81606055542443e-11	9.2680667620868e-10
TRINITY_DN37_c0_g1_i13	gonad	mantle	0.0923561354631856	168.200192389005	84.1462742622339	-9.74446900370566	1.47440369224771	-6.60909156355295	3.86685508784066e-11	9.38539194374805e-10
TRINITY_DN5200_c0_g2_i3	gonad	mantle	49.9574331927137	3.39763922666183	26.6775362096878	3.82612254407187	0.578931753664899	6.6089353707942	3.87093653167803e-11	9.38926006289153e-10
TRINITY_DN6666_c0_g1_i4	gonad	mantle	106.535854277346	11.883681083925	59.2097676806358	3.14739493278098	0.476333983985661	6.60753806907829	3.90763719757611e-11	9.47219287802938e-10
TRINITY_DN3207_c1_g1_i1	gonad	mantle	195.964683956852	59.7165034412428	127.840593699047	1.707335896995	0.258440676399552	6.6062971231179	3.94051643266616e-11	9.54576195132774e-10
TRINITY_DN1722_c0_g1_i1	gonad	mantle	260.487043002526	65.7166643816534	163.10185369209	1.98906074057117	0.301173486302939	6.60436868128043	3.99214898022737e-11	9.66463674225411e-10
TRINITY_DN1738_c3_g1_i9	gonad	mantle	1188.63039957215	224.7045733736	706.667486472874	2.40217588321286	0.363777535282209	6.60342008571067	4.01778922088142e-11	9.72047440862221e-10
TRINITY_DN6534_c0_g1_i3	gonad	mantle	0	36.8217085578598	18.4108542789299	-7.9118024156627	1.19860457097147	-6.60084452143395	4.08822135511947e-11	9.88453878186542e-10
TRINITY_DN18156_c0_g1_i6	gonad	mantle	234.133954011889	747.422729552404	490.778341782147	-1.67219651034753	0.253389525543674	-6.59931189641582	4.13070480634928e-11	9.98086176704446e-10
TRINITY_DN6913_c0_g1_i5	gonad	mantle	2.97107962657538	64.809812150861	33.8904458887182	-4.43359543051469	0.672065461769415	-6.59696961489721	4.19646726512888e-11	1.0133273673736e-09
TRINITY_DN7009_c0_g1_i6	gonad	mantle	6.37510500308682	69.920001503378	38.1475532532324	-3.46230687274315	0.524875430808644	-6.59643540069876	4.2116088479458e-11	1.01633338324278e-09
TRINITY_DN6180_c0_g2_i1	gonad	mantle	26.365413016311	0	13.1827065081555	6.97551372570403	1.05771766061743	6.59487307948717	4.25619816208178e-11	1.02643725899866e-09
TRINITY_DN31301_c0_g1_i1	gonad	mantle	0.183513816359789	19.985496441245	10.0845051288024	-6.30389245521772	0.956608859356947	-6.5898328178304	4.40322114341225e-11	1.0612156602469e-09
TRINITY_DN1881_c0_g1_i4	gonad	mantle	1131.46210358022	322.747882712947	727.104993146584	1.80827575424694	0.274423945100811	6.58935120833811	4.41752689915173e-11	1.06398404740131e-09
TRINITY_DN26185_c0_g3_i1	gonad	mantle	0.869532647894171	18.4662922421536	9.6679124450239	-4.4779571253742	0.679841728580242	-6.58676414983501	4.49515473100248e-11	1.08199062409117e-09
TRINITY_DN32266_c0_g1_i10	gonad	mantle	23.1849968251853	0	11.5924984125926	6.79180455673899	1.03150033318821	6.58439395336554	4.56744588105994e-11	1.09869051907562e-09
TRINITY_DN2976_c0_g1_i4	gonad	mantle	5.34230932146063	266.037662732548	135.689986027004	-5.6252891149225	0.854461864783456	-6.58342911107929	4.59719829161878e-11	1.10514304409093e-09
TRINITY_DN21788_c0_g1_i7	gonad	mantle	0.562045569940571	21.3362635586805	10.9491545643105	-5.14715683906099	0.781870932667708	-6.5831285241659	4.60650603333823e-11	1.10667568879855e-09
TRINITY_DN8588_c0_g2_i3	gonad	mantle	3.47905075244813	36.0735712282704	19.7763109903592	-3.30798256818059	0.502737051930983	-6.57994582948447	4.70619698803618e-11	1.1299064040869e-09
TRINITY_DN451_c0_g1_i5	gonad	mantle	0	39.5912243149156	19.7956121574578	-8.01909778575128	1.21884792334265	-6.579243917288	4.72846528999574e-11	1.13453106786408e-09
TRINITY_DN32944_c0_g2_i1	gonad	mantle	5.29651350205142	24.536318560677	14.9164160313642	-2.22494599958324	0.338286362397393	-6.5771081749064	4.79685804949338e-11	1.15020976177877e-09
TRINITY_DN1728_c0_g1_i7	gonad	mantle	82.0291210234788	234.0534941814	158.041307602439	-1.51634204451856	0.230560990446866	-6.57675021945226	4.80841514217444e-11	1.15224891616475e-09
TRINITY_DN1334_c0_g1_i5	gonad	mantle	0.845713286730387	43.5641392166112	22.2049262516708	-5.62108659792384	0.854783470808387	-6.57603567440051	4.83156675028256e-11	1.1570621338145e-09
TRINITY_DN17829_c0_g1_i1	gonad	mantle	92.3092647693853	21.7527887530505	57.0310267612179	2.10086368038811	0.319488847886547	6.57570270225562	4.84239242534017e-11	1.15891930828909e-09
TRINITY_DN6136_c0_g1_i4	gonad	mantle	48.649915254968	111.969285947282	80.309600601125	-1.20028067653916	0.182543297340763	-6.57532045287061	4.85484947413638e-11	1.16116431465688e-09
TRINITY_DN2504_c0_g1_i7	gonad	mantle	320.755680250179	105.996841641779	213.376260945979	1.59703147915333	0.24297173795369	6.57291046523987	4.93411311067585e-11	1.17937490198308e-09
TRINITY_DN2118_c0_g2_i1	gonad	mantle	1402.39153096164	460.676762542962	931.534146752303	1.60506681204032	0.244234333451034	6.57183119736157	4.97001896900988e-11	1.18720541726817e-09
TRINITY_DN1440_c0_g1_i2	gonad	mantle	46.7804265540721	3.54999013307882	25.1652083435755	3.71780970693128	0.565767558942924	6.57126703036422	4.98888968637971e-11	1.19095935827541e-09
TRINITY_DN2455_c0_g1_i4	gonad	mantle	303.415667927323	101.842141209445	202.628904568384	1.57921349700026	0.240410165319644	6.56882996149757	5.07121531948882e-11	1.20984708336376e-09
TRINITY_DN1815_c0_g1_i8	gonad	mantle	93.7499524450099	21.9617619883991	57.8558572167045	2.08170486217566	0.316952223524969	6.56788218433705	5.1035894489438e-11	1.21680147177534e-09
TRINITY_DN9855_c0_g1_i10	gonad	mantle	102.153441463735	22.9906190749009	62.5720302693181	2.13833622293443	0.325614838569744	6.56707241084905	5.13140975198462e-11	1.22266203825381e-09
TRINITY_DN1876_c0_g1_i4	gonad	mantle	1730.80872652604	590.368437753109	1160.58858213957	1.55060739593641	0.236158032387058	6.56597355704168	5.16939897001003e-11	1.2309366304487e-09
TRINITY_DN15209_c0_g1_i7	gonad	mantle	1.08249497987326	78.6476332522773	39.8650641160753	-6.29893705032987	0.959511672684687	-6.56473207116451	5.21265028069027e-11	1.24045300689667e-09
TRINITY_DN6653_c0_g1_i3	gonad	mantle	326.326859959094	59.2589150902886	192.792887524691	2.462352246103	0.375124858656479	6.5640871013507	5.23525948351896e-11	1.24504828876479e-09
TRINITY_DN8378_c0_g1_i10	gonad	mantle	0.636687364672564	62.3145914632858	31.4756394139792	-6.52043623607439	0.993991993110505	-6.55984784713401	5.38627082743473e-11	1.28015512323074e-09
TRINITY_DN6657_c4_g1_i1	gonad	mantle	28.227743086183	3.17613773065036	15.7019404084167	3.12415986696592	0.476751109461412	6.55302065368092	5.63847143844203e-11	1.33925229093568e-09
TRINITY_DN1386_c0_g1_i4	gonad	mantle	21.5936148846629	268.259766198833	144.926690541748	-3.64224651722992	0.556033119489296	-6.55041289730232	5.73782158291219e-11	1.36199284391366e-09
TRINITY_DN1015_c0_g1_i1	gonad	mantle	50.6458267946013	1.70026473227842	26.1730457634399	4.89638888469745	0.747550265656391	6.54991257397005	5.75707769363827e-11	1.36570475369765e-09
TRINITY_DN60755_c0_g1_i1	gonad	mantle	0	7.10929829471652	3.55464914735826	-5.51806960530208	0.842703395578785	-6.5480566878601	5.82905947880811e-11	1.38191182694206e-09
TRINITY_DN848_c0_g1_i4	gonad	mantle	906.408050273648	118.752342263032	512.58019626834	2.92996885005416	0.4475501993562	6.54668203537595	5.88294307794659e-11	1.39381065692317e-09
TRINITY_DN1526_c0_g1_i4	gonad	mantle	577.822855088956	189.676604834241	383.749729961599	1.60631425559651	0.245426592053061	6.54498863452103	5.94999105250739e-11	1.40881155773986e-09
TRINITY_DN4637_c0_g1_i1	gonad	mantle	40.0734462721629	2.29613443951411	21.1847903558385	4.14982210258675	0.634480668398112	6.5405020346229	6.13126630945247e-11	1.45082290314329e-09
TRINITY_DN1730_c0_g1_i5	gonad	mantle	82.1714277425339	26.1075034930567	54.1394656177953	1.66014236554099	0.25385540072642	6.53971655040788	6.16355367674438e-11	1.45675220705427e-09
TRINITY_DN233_c0_g2_i3	gonad	mantle	340.597184443953	0.842111728076809	170.719648086015	8.64558773198235	1.32201501028412	6.53970466653347	6.16404343878352e-11	1.45675220705427e-09
TRINITY_DN9962_c0_g2_i4	gonad	mantle	1.43344066615572	43.7805235872322	22.606982126694	-4.94315630179164	0.755957222895376	-6.53893653249182	6.19578089976859e-11	1.46333643754109e-09
TRINITY_DN14213_c0_g1_i2	gonad	mantle	0.884779805206646	27.6728152870251	14.2787975461159	-5.05321164485911	0.772867736227076	-6.53826186292557	6.2237884321772e-11	1.46879850557503e-09
TRINITY_DN12414_c0_g1_i3	gonad	mantle	45.9471010992509	3.0110391084007	24.4790701038258	3.88223469758658	0.593778008696535	6.53819212016438	6.22669071305192e-11	1.46879850557503e-09
TRINITY_DN31557_c0_g1_i2	gonad	mantle	15.6650070239721	0.12714031616162	7.89607367006688	5.85908874649534	0.896227716601415	6.53750005491192	6.25556220697282e-11	1.4746872505657e-09
TRINITY_DN33184_c0_g1_i4	gonad	mantle	15.3717465372181	0	7.68587326860904	6.19931545663594	0.948844448940931	6.53354241947183	6.42319900252592e-11	1.51326077873491e-09
TRINITY_DN1795_c0_g2_i11	gonad	mantle	1.5279749289814	108.555887677489	55.0419313032352	-6.13962567586654	0.939889737893996	-6.53228291397622	6.4774647187141e-11	1.52509340869437e-09
TRINITY_DN957_c0_g1_i4	gonad	mantle	0.195548004977616	32.8257284618313	16.5106382334045	-7.02868507803229	1.07601242295679	-6.53215978558877	6.48279369497039e-11	1.52539650645619e-09
TRINITY_DN1170_c0_g4_i2	gonad	mantle	652.684925236015	104.242770848133	378.463848042074	2.64466251284913	0.404950345036004	6.53083160754931	6.54055030621111e-11	1.53802772371975e-09
TRINITY_DN12197_c0_g1_i8	gonad	mantle	136.74842393143	46.8309803926701	91.7897021620499	1.54164173999892	0.236119003247896	6.52908795477334	6.61713864138438e-11	1.55506878333206e-09
TRINITY_DN10859_c0_g1_i7	gonad	mantle	41.6200484983864	0	20.8100242491932	7.62836905786715	1.16840057168406	6.52889877216688	6.62550087026128e-11	1.55606505193156e-09
TRINITY_DN14343_c0_g1_i5	gonad	mantle	37.7862836453655	0.142828381587732	18.9645560134766	7.13146201559082	1.0923641276315	6.52846595306412	6.6446711832595e-11	1.55959688929465e-09
TRINITY_DN233_c0_g2_i5	gonad	mantle	527.520665422725	0.79753604372806	264.159100733226	9.32895782226607	1.42918438948536	6.52746971692391	6.68900259094288e-11	1.5690263255896e-09
TRINITY_DN2078_c1_g2_i1	gonad	mantle	26.5038489629726	57.8081614688807	42.1560052159266	-1.15683441712409	0.17725882703229	-6.5262443427619	6.74392723648068e-11	1.58092734011959e-09
TRINITY_DN8979_c0_g1_i5	gonad	mantle	211.573679345657	2.72698792483113	107.150333635244	6.32502569124284	0.969322390803488	6.52520332889444	6.79093467559114e-11	1.59095876180112e-09
TRINITY_DN16326_c0_g1_i11	gonad	mantle	0.0923561354631856	19.5005270394529	9.79644158745802	-6.63488715675702	1.01736015165653	-6.52166997690416	6.9528867407445e-11	1.62788989683113e-09
TRINITY_DN5718_c0_g1_i1	gonad	mantle	72.9235180378292	9.0865877700191	41.0050529039242	3.0293033799085	0.464609947829445	6.52010012712973	7.02604740718544e-11	1.64399926374453e-09
TRINITY_DN4009_c0_g1_i5	gonad	mantle	98.4745077678522	30.7180715804193	64.5962896741358	1.67074833471197	0.256331187755186	6.51792842433067	7.12849904093209e-11	1.66693810906356e-09
TRINITY_DN31832_c0_g1_i3	gonad	mantle	2.85295922232331	30.0631267511879	16.4580429867556	-3.33967880743813	0.512548880739313	-6.51582499335653	7.2291220655941e-11	1.68859724958426e-09
TRINITY_DN11339_c0_g1_i5	gonad	mantle	34.6304226475782	0.401955887126742	17.5161892673525	6.28423111229653	0.964459620346671	6.51580530664175	7.23007036015093e-11	1.68859724958426e-09
TRINITY_DN12098_c0_g1_i3	gonad	mantle	1.26771696239382	58.2150915904429	29.7414042764184	-5.54677223263384	0.851355843083624	-6.51522189892225	7.25822796617762e-11	1.69412516944635e-09
TRINITY_DN9619_c0_g1_i1	gonad	mantle	68.1827726838323	5.93517407260987	37.0589733782211	3.52844999127715	0.541845536449588	6.51191115164871	7.42006066475728e-11	1.73082774789412e-09
TRINITY_DN6963_c0_g1_i10	gonad	mantle	11.6118277927699	0	5.80591389638494	5.78625374579812	0.888764792949371	6.51044437369803	7.49288124255991e-11	1.74673455130757e-09
TRINITY_DN15899_c1_g1_i6	gonad	mantle	0.275587906752717	13.4836998993486	6.87964390305066	-5.38306562703678	0.827213982653163	-6.50746450123028	7.64298046288657e-11	1.78062573228559e-09
TRINITY_DN17117_c0_g3_i6	gonad	mantle	0.0923561354631856	12.6250195178338	6.35868782664848	-6.00842966458788	0.923367177420957	-6.50708603414942	7.66225342197141e-11	1.78401461228899e-09
TRINITY_DN1174_c0_g1_i5	gonad	mantle	0.0920740903929281	182.928026602262	91.5100503463273	-9.86505200567653	1.51616330277385	-6.50658935460858	7.68761832522421e-11	1.78881683619366e-09
TRINITY_DN14085_c0_g1_i1	gonad	mantle	4.85082237363765	45.3009648275268	25.0758936005822	-3.23111235863076	0.496639319461424	-6.50595358042675	7.72020649470574e-11	1.79529287444969e-09
TRINITY_DN9386_c0_g1_i7	gonad	mantle	0.193388424679103	29.4406484171499	14.8170184209145	-7.22901075383258	1.11125103917489	-6.5052904330242	7.75434167707362e-11	1.80212046537015e-09
TRINITY_DN51968_c0_g1_i1	gonad	mantle	59.4830688929638	10.6652547652192	35.0741618290915	2.50548560830616	0.385240168221803	6.50369773191363	7.83692921433552e-11	1.82019312250739e-09
TRINITY_DN2654_c0_g1_i3	gonad	mantle	347.522142159079	103.50223297169	225.512187565385	1.74886029497077	0.268907468208363	6.5035765150846	7.84324986664825e-11	1.82054081468043e-09
TRINITY_DN9921_c2_g1_i5	gonad	mantle	14.7607001112822	0	7.38035005564109	6.13043185382003	0.942829666887185	6.50216265898809	7.91734222997334e-11	1.83660928361189e-09
TRINITY_DN334_c0_g1_i3	gonad	mantle	11.8694012690197	198.442718081306	105.156059675163	-4.05444964679425	0.62370357273129	-6.50060353035853	7.9998411227811e-11	1.85460690206391e-09
TRINITY_DN744_c0_g2_i1	gonad	mantle	40.5427976278315	0.574222568684659	20.5585100982581	6.51299108127878	1.00202634426925	6.49982020784943	8.0416060854588e-11	1.86314485498702e-09
TRINITY_DN2206_c0_g1_i4	gonad	mantle	136.664688088532	4.5313960890398	70.5980420887859	4.90274486297943	0.754324207881552	6.4995194529794	8.05769822848727e-11	1.86572789288078e-09
TRINITY_DN43370_c0_g1_i1	gonad	mantle	1.53829946464906	53.7668013809932	27.6525504228211	-5.08800826570659	0.783183113941379	-6.49657554553381	8.21688635167483e-11	1.90142075220669e-09
TRINITY_DN964_c0_g1_i2	gonad	mantle	0.103191869514431	1008.44948920336	504.276340536439	-13.2531267938086	2.04017992118429	-6.49605785067983	8.24519622187239e-11	1.90680267037934e-09
TRINITY_DN38599_c0_g2_i1	gonad	mantle	0.891342040320977	16.0702156581895	8.48077884925525	-4.14588588384879	0.63849774244368	-6.49318800718312	8.40387038402645e-11	1.9423078752843e-09
TRINITY_DN5730_c0_g1_i1	gonad	mantle	12.3199847274029	0.127969820138149	6.22397727377051	5.51849563621	0.849991586865267	6.4924120679382	8.44728249619495e-11	1.95114648697301e-09
TRINITY_DN8964_c0_g1_i3	gonad	mantle	1.91421106061915	38.9815904099406	20.4479007352799	-4.29827907842582	0.662074218089064	-6.49214085217195	8.46250808353281e-11	1.95346776812658e-09
TRINITY_DN7790_c0_g1_i1	gonad	mantle	36.915784433101	9.1891448837388	23.0524646584199	2.00201720185496	0.308413068681973	6.49135009229904	8.50705331777512e-11	1.96255016087695e-09
TRINITY_DN978_c1_g1_i5	gonad	mantle	391.779323901921	5.41438591937459	198.596854910648	6.15565303140465	0.948417407472916	6.49044712054216	8.55820010631134e-11	1.97314348449849e-09
TRINITY_DN4919_c0_g1_i5	gonad	mantle	62.9182162340497	3.96642450829049	33.4423203711701	3.96496909598759	0.610908276643191	6.49028544477125	8.56738954733567e-11	1.97405626554056e-09
TRINITY_DN7134_c0_g1_i3	gonad	mantle	46.6521690931204	6.12943061735742	26.3907998552389	2.92910988968966	0.451337357791616	6.48984587498303	8.59242292603106e-11	1.97861638849459e-09
TRINITY_DN16306_c0_g1_i2	gonad	mantle	42.0125797602312	11.8291693556292	26.9208745579302	1.81481077368563	0.279678122088016	6.48892648497724	8.64501338715088e-11	1.98951277596249e-09
TRINITY_DN24560_c0_g1_i6	gonad	mantle	10.4320768142096	37.8577770227482	24.1449269184789	-1.85347555467102	0.285675398243399	-6.48804750450311	8.69558658037148e-11	1.99993192392676e-09
TRINITY_DN6476_c0_g2_i1	gonad	mantle	181.725692045954	57.5846323113301	119.655162178642	1.66574610837943	0.256783396969698	6.48696967185928	8.75799592587265e-11	2.01305896610405e-09
TRINITY_DN10096_c0_g1_i10	gonad	mantle	0.276222271178784	21.4533990854518	10.8648106783153	-6.05124680214311	0.932919498924814	-6.48635472740912	8.79379881998389e-11	2.02005815620105e-09
TRINITY_DN34_c0_g1_i9	gonad	mantle	1630.37749650112	5744.94684278815	3687.66216964464	-1.81718018451116	0.280159200017184	-6.48624133849504	8.80041608373799e-11	2.02034856345766e-09
TRINITY_DN2429_c0_g1_i1	gonad	mantle	213.283150928694	68.4754121964649	140.879281562579	1.63585727972685	0.252232341628779	6.48551755561313	8.84277020147101e-11	2.02883789023659e-09
TRINITY_DN7215_c0_g1_i4	gonad	mantle	61.4676486803693	11.899791232375	36.6837199563722	2.34968416359169	0.362390681216645	6.48384267416359	8.9415461124164e-11	2.04939919574596e-09
TRINITY_DN32741_c0_g1_i1	gonad	mantle	10.9855848025574	0	5.49279240127868	5.7042417491477	0.879766409672703	6.48381398338433	8.94324751044883e-11	2.04939919574596e-09
TRINITY_DN18553_c0_g2_i1	gonad	mantle	0	15.6576999806432	7.82884999032162	-6.68003042113919	1.03108167043193	-6.47866276038139	9.25390741333085e-11	2.11930202423503e-09
TRINITY_DN1592_c0_g1_i1	gonad	mantle	115.065223063335	25.7851078063086	70.4251654348218	2.14285610701626	0.330920203145019	6.47544660812744	9.4531910901776e-11	2.1636284907549e-09
TRINITY_DN879_c0_g1_i2	gonad	mantle	1068.17271355298	128.767797818637	598.470255685807	3.05133955674252	0.471252938149203	6.47495073182216	9.48428827870148e-11	2.16943035281667e-09
TRINITY_DN4921_c0_g1_i1	gonad	mantle	36.6436542499654	2.09898078964754	19.3713175198065	4.18388019574846	0.646341404357976	6.47317372450306	9.5965507759287e-11	2.19377964497336e-09
TRINITY_DN2467_c0_g1_i21	gonad	mantle	49.6375927458207	177.097465196659	113.36752897124	-1.82301158280776	0.281665086624752	-6.47226677843986	9.65434680355487e-11	2.20565591440537e-09
TRINITY_DN2041_c0_g1_i4	gonad	mantle	172.154258270946	24.7910604903754	98.4726593806608	2.78085516822826	0.429697237131048	6.47166173744832	9.69309272693763e-11	2.2131682135516e-09
TRINITY_DN3703_c0_g1_i5	gonad	mantle	136.272715173273	5.86296011816584	71.0678376457195	4.52596524478699	0.699587258958035	6.46947923483907	9.83412429857736e-11	2.2440116038507e-09
TRINITY_DN11042_c0_g1_i1	gonad	mantle	33.6778752005399	101.127675995547	67.4027755980433	-1.59008132736143	0.245804243805447	-6.46889289926162	9.87235343944963e-11	2.25137379765382e-09
TRINITY_DN6418_c0_g1_i1	gonad	mantle	108.673139992116	0.138647573523245	54.4058937828197	8.65297975308531	1.33777368271214	6.46819403379402	9.9181093599367e-11	2.26044253298751e-09
TRINITY_DN1629_c0_g1_i6	gonad	mantle	0.0920740903929281	21.5946364740143	10.8433552822036	-6.77675508536143	1.04795553330076	-6.46664373632021	1.00203513108926e-10	2.28236631970856e-09
TRINITY_DN2181_c0_g1_i3	gonad	mantle	11.5750440559642	315.39502088148	163.485032468722	-4.77990638252536	0.739304894886692	-6.46540610725693	1.01027117846005e-10	2.29973792626291e-09
TRINITY_DN8138_c0_g1_i6	gonad	mantle	28.0426392935755	0.138647573523245	14.0906434335494	6.69683701303366	1.03600486079695	6.46409806212885	1.01904775557342e-10	2.31831828757396e-09
TRINITY_DN32329_c0_g2_i1	gonad	mantle	0.0923561354631856	15.5673157433862	7.82983593942471	-6.31188896224235	0.976621212834972	-6.46298573007642	1.02656976653807e-10	2.33402386317348e-09
TRINITY_DN5869_c0_g1_i1	gonad	mantle	32.2069915890633	0.155035217820487	16.1810134034419	6.90060476862071	1.06830806159966	6.45937723084096	1.05134738054348e-10	2.38891949647635e-09
TRINITY_DN5964_c0_g1_i14	gonad	mantle	0.184148180785856	13.1545748117006	6.66936149624321	-5.69292884045639	0.881657523232378	-6.45707510052734	1.06745932487356e-10	2.42407038744753e-09
TRINITY_DN8432_c0_g1_i5	gonad	mantle	151.291924754827	38.4970364318787	94.8944805933528	1.97349528271173	0.305638155639012	6.45696633846531	1.06822646071285e-10	2.42435376309226e-09
TRINITY_DN20413_c0_g1_i6	gonad	mantle	61.8400472017457	18.8435099205998	40.3417785611727	1.71100952298189	0.264992430972613	6.45682413154935	1.06923030753924e-10	2.42517369393906e-09
TRINITY_DN2349_c0_g1_i1	gonad	mantle	12.8431594970508	124.189147955724	68.5161537263876	-3.31734033850389	0.513805075268391	-6.45641800398925	1.07210226566025e-10	2.43022724988284e-09
TRINITY_DN2250_c0_g1_i5	gonad	mantle	172.417363419039	30.1939997311144	101.305681575077	2.50859623292316	0.388554576465716	6.45622619025954	1.07346130977136e-10	2.43184734414110e-09
TRINITY_DN1165_c0_g1_i10	gonad	mantle	591.007384444033	50.5898538089047	320.798619126469	3.54201749099769	0.548650005285168	6.45587798574189	1.07593272319654e-10	2.43598397353831e-09
TRINITY_DN934_c0_g1_i8	gonad	mantle	84.901199257082	1.28924249162034	43.0952208743512	5.98583708159195	0.927567194943138	6.45326518038285	1.09465564385965e-10	2.47688808816253e-09
TRINITY_DN8144_c0_g2_i2	gonad	mantle	2.52460642538942	23.7090920416627	13.1168492335261	-3.33670148410898	0.517124104928343	-6.45241916265215	1.10078604252337e-10	2.48926703516578e-09
TRINITY_DN4030_c0_g2_i1	gonad	mantle	157.142293883838	41.5861412703301	99.364217577084	1.91937740019462	0.297502821086066	6.45162756167395	1.10655251233544e-10	2.5008086778781e-09
TRINITY_DN34864_c0_g1_i1	gonad	mantle	54.2953443138795	3.16636255174095	28.7308534328102	4.10535298124565	0.636347767252248	6.45142985096433	1.10799735139803e-10	2.50257546597632e-09
TRINITY_DN1251_c0_g2_i1	gonad	mantle	97.7163692585941	16.6611142971409	57.1887417778675	2.55124980006432	0.395480813505983	6.45100776810685	1.11108804080499e-10	2.5080553131616e-09
TRINITY_DN5454_c0_g1_i11	gonad	mantle	1.62556702159564	20.317734623392	10.9716508224938	-3.58971958534104	0.556586784320822	-6.4495235720004	1.12202308811278e-10	2.53122506823385e-09
TRINITY_DN5573_c0_g1_i8	gonad	mantle	39.4226398070002	102.728091550804	71.0753656789022	-1.3777007644984	0.213630198538588	-6.44899819371531	1.12591904898914e-10	2.5384968188141e-09
TRINITY_DN3392_c0_g1_i10	gonad	mantle	0.494850805074825	58.4590447093908	29.4769477572328	-6.82474158410072	1.05858221042791	-6.44705863831019	1.14041674128679e-10	2.5696482775908e-09
TRINITY_DN244_c0_g1_i9	gonad	mantle	360.793686891778	0	180.396843445889	10.7462293818082	1.66734583982207	6.44511122116994	1.15515673522709e-10	2.60130820411342e-09
TRINITY_DN10992_c0_g1_i2	gonad	mantle	77.9365442310384	10.3579855293807	44.1472648802095	2.92051058946575	0.453150499884629	6.44490205838747	1.15675091904303e-10	2.60334485310208e-09
TRINITY_DN6360_c0_g1_i2	gonad	mantle	11.3264776012562	95.4784790912858	53.402478346271	-3.06791190627893	0.476030328614095	-6.44478244739317	1.15766352895707e-10	2.60384606137651e-09
TRINITY_DN4816_c0_g1_i21	gonad	mantle	118.450171013109	23.7523857239619	71.1012783685355	2.3082421844534	0.358242419473296	6.44324083073993	1.16948895814519e-10	2.62887744242499e-09
TRINITY_DN6836_c0_g1_i4	gonad	mantle	14.7291857338357	0	7.36459286691787	6.14109572573102	0.953149028767386	6.44295439682994	1.17169910471673e-10	2.6322778339416e-09
TRINITY_DN13506_c0_g1_i7	gonad	mantle	23.5595809007504	0	11.7797904503752	6.80412183627714	1.05696690385521	6.43740292289156	1.21535002800235e-10	2.72871747512579e-09
TRINITY_DN18083_c0_g1_i6	gonad	mantle	143.616132409571	8.05770768488646	75.8369200472285	4.13753962652616	0.642760719570076	6.43713827020052	1.21747019830367e-10	2.73185256982027e-09
TRINITY_DN772_c0_g1_i4	gonad	mantle	325.57262351065	110.193530973897	217.883077242274	1.56263397149494	0.242815545176739	6.43547747471251	1.23085783178121e-10	2.76025171046264e-09
TRINITY_DN55766_c0_g1_i3	gonad	mantle	16.4164058723255	0	8.20820293616277	6.29063450745152	0.977613819603625	6.43468247001875	1.23731716603547e-10	2.77308933969779e-09
TRINITY_DN6800_c0_g1_i8	gonad	mantle	24.2447542717339	0	12.122377135867	6.85453709905901	1.06551820508728	6.4330548894728	1.25064461214637e-10	2.80129548674352e-09
TRINITY_DN8537_c0_g1_i6	gonad	mantle	0.193388424679103	22.457713432635	11.325550928657	-6.84609453622251	1.06427170632153	-6.43265671309151	1.25392638165482e-10	2.80698039717771e-09
TRINITY_DN6307_c0_g2_i1	gonad	mantle	34.5049248086196	3.42405336875136	18.9644890886855	3.37006563494699	0.524071668923524	6.43054344431425	1.27148532187665e-10	2.84459982325243e-09
TRINITY_DN28061_c0_g1_i5	gonad	mantle	0.204226992521537	13.3803516783448	6.79228933543315	-5.72109082968089	0.889729803227713	-6.4301440829859	1.27483046907815e-10	2.85039404999688e-09
TRINITY_DN99_c7_g2_i4	gonad	mantle	248.733065764609	36.2977895756669	98.2294784186236	2.13442811351408	0.331992019713559	6.42915487955299	1.28315336051646e-10	2.86730456676211e-09
TRINITY_DN5126_c0_g1_i3	gonad	mantle	203.825560308766	47.3549618557803	125.590261082273	2.1030369843252	0.327234084543673	6.4267051742421	1.30399379737827e-10	2.91214993494975e-09
TRINITY_DN22048_c0_g1_i7	gonad	mantle	15.5162303431567	0.142828381587732	7.8295293623722	5.84518669362802	0.909599284845034	6.42611179561761	1.30909142147117e-10	2.92180534767385e-09
TRINITY_DN4304_c0_g1_i4	gonad	mantle	0.905058303257249	49.2277723662054	25.0664153347313	-5.74814956414196	0.894758700875535	-6.42424550721587	1.32525170694999e-10	2.95612588201574e-09
TRINITY_DN15600_c0_g1_i7	gonad	mantle	82.263689400369	216.633370018909	149.448529709639	-1.3911042143883	0.216558244960523	-6.42369545727473	1.33005170496197e-10	2.96508041634226e-09
TRINITY_DN15473_c0_g1_i6	gonad	mantle	0	20.5360456080948	10.2680228040474	-7.07521115035664	1.10145526620755	-6.42351202760826	1.33165617440975e-10	2.96690480133251e-09
TRINITY_DN66543_c0_g1_i2	gonad	mantle	0	12.9952254568893	6.49761272844465	-6.41237724516784	0.99856217357902	-6.42161040627522	1.34840161813017e-10	3.00244093636985e-09
TRINITY_DN2196_c0_g1_i3	gonad	mantle	0.190220172220062	61.798472982433	30.9943465773265	-7.93991795880944	1.23650741303288	-6.42124574031833	1.35163625612478e-10	3.00786884308146e-09
TRINITY_DN999_c0_g1_i4	gonad	mantle	26.4854166148389	258.84403127721	142.664723946024	-3.28511515785818	0.511706652504394	-6.41991879874957	1.3634705421081e-10	3.03241633472269e-09
TRINITY_DN18785_c0_g2_i9	gonad	mantle	2.14519010673763	47.1611666270159	24.6531783668768	-4.42022887029493	0.688629136564418	-6.41888156569663	1.3727915304806e-10	3.05041306296972e-09
TRINITY_DN100_c0_g1_i3	gonad	mantle	265.555504014491	7.71419974917124	136.634851881831	5.09513538132229	0.79377839072858	6.418838608904	1.37317889724592e-10	3.05041306296972e-09
TRINITY_DN2439_c0_g1_i2	gonad	mantle	117.562803607049	32.9024258723032	75.2326147396759	1.84333282536279	0.287195692494773	6.41838604663731	1.37726641505786e-10	3.05769347277139e-09
TRINITY_DN4230_c0_g1_i4	gonad	mantle	7.60582547949393	89.1532555884499	48.3795405339719	-3.52490410553377	0.54936967454455	-6.4162698977807	1.39653769271081e-10	3.0986552379948e-09
TRINITY_DN27_c0_g2_i7	gonad	mantle	0.0968746041844295	14.2025748999399	7.14972475206215	-6.19001753040749	0.964772845910062	-6.41603622723077	1.39868176411316e-10	3.10158913872848e-09
TRINITY_DN1088_c0_g1_i2	gonad	mantle	33.5816566399219	0.879979460745747	17.2308180503338	5.14721907452174	0.802286135587538	6.41568992184101	1.40186524755282e-10	3.10682314580966e-09
TRINITY_DN86457_c0_g1_i1	gonad	mantle	1.46534498566618	18.3679118787435	9.91662843220486	-3.59096599562723	0.560206288206587	-6.4100779859561	1.45445218045396e-10	3.22147501142568e-09
TRINITY_DN4548_c0_g1_i1	gonad	mantle	19.6076159644537	1.80967765339666	10.7086468089252	3.5020182861522	0.546722261822915	6.40547958386686	1.49897443938348e-10	3.318140368986e-09
TRINITY_DN7547_c0_g1_i6	gonad	mantle	0.548026752673473	20.0619048216801	10.3049657871768	-5.05862886215059	0.789863608368793	-6.40443338388199	1.50928833587575e-10	3.33901291750426e-09
TRINITY_DN2407_c0_g1_i8	gonad	mantle	0	48.8656697421724	24.4328348710862	-8.31934518156585	1.29956429080581	-6.40164187368316	1.53714883450684e-10	3.39865678453176e-09
TRINITY_DN11149_c0_g1_i5	gonad	mantle	47.7941505251442	0.768753534894741	24.2814520300195	5.86615108738064	0.916395942569774	6.40132808852325	1.54031179365372e-10	3.40365618946597e-09
TRINITY_DN2172_c1_g1_i4	gonad	mantle	253.367612753464	40.1763959392893	146.772004346377	2.65839850271022	0.415325932119241	6.40075251055353	1.54613016911624e-10	3.41451403410095e-09
TRINITY_DN1112_c0_g1_i1	gonad	mantle	0	31.2043847268757	15.6021923634379	-7.67412014029835	1.19964557870408	-6.39698947466498	1.5847024614885e-10	3.49765147961981e-09
TRINITY_DN7862_c0_g1_i2	gonad	mantle	0.36014430388176	904.289985791218	153.654111727282	-9.57392569948534	1.49667093685958	-6.3968140649367	1.58652321924665e-10	3.49962357339608e-09
TRINITY_DN8676_c0_g2_i1	gonad	mantle	3239.92917739505	1037.21101740391	2138.57009739948	1.64272030089645	0.256874387063078	6.39503346237888	1.60512200463239e-10	3.53858146605347e-09
TRINITY_DN46316_c0_g1_i15	gonad	mantle	33.4111470295516	0.155035217820487	16.783091123686	6.9563433756075	1.08796415183921	6.39390862635295	1.61698079009222e-10	3.56264384002688e-09
TRINITY_DN1090_c0_g1_i5	gonad	mantle	54.8156038766747	0.297863599408219	27.5567337380414	7.30687958631857	1.14288291220689	6.39337547904108	1.62263145482521e-10	3.57300795612678e-09
TRINITY_DN73643_c0_g1_i5	gonad	mantle	4.28232562721803	23.0944576262404	13.6883916267292	-2.4717737431968	0.386636268784006	-6.39302089007499	1.62640031370163e-10	3.57921869619398e-09
TRINITY_DN8537_c0_g1_i4	gonad	mantle	0.846233725617709	55.79933457483	28.3227841502239	-6.08548049717701	0.95214318344646	-6.39135016978169	1.64427349138269e-10	3.6164434797066e-09
TRINITY_DN29929_c0_g1_i7	gonad	mantle	16.1146167492166	0.120479932015765	8.1175483406162	5.89860817343233	0.923033526922225	6.39045928602477	1.65388237407108e-10	3.63545885627202e-09
TRINITY_DN1060_c0_g4_i2	gonad	mantle	184.636343777484	5.56432338240675	34.2796740183674	3.54991531843519	0.555767821685405	6.38740707885861	1.68722065847727e-10	3.70658219396094e-09
TRINITY_DN3210_c0_g1_i4	gonad	mantle	2.18639367567006	37.0451289836932	19.6157613296816	-4.07173459995589	0.637548123486627	-6.38655255965364	1.69667135911816e-10	3.72517570889107e-09
TRINITY_DN25184_c0_g1_i3	gonad	mantle	0	122.829407290418	61.4147036452092	-9.65153774450106	1.51151793809114	-6.38532795494955	1.71030531830502e-10	3.75292693741094e-09
TRINITY_DN13993_c0_g1_i2	gonad	mantle	14.4690419678056	0	7.23452098390278	6.1156790458512	0.957982689415676	6.3839139406386	1.72618123447792e-10	3.78556258870807e-09
TRINITY_DN4075_c0_g1_i1	gonad	mantle	0.267788168418574	21.6874551047819	10.9776216366002	-6.06181827338553	0.949573439711103	-6.38372770328304	1.72828292530742e-10	3.78797062525858e-09
TRINITY_DN2823_c0_g1_i5	gonad	mantle	364.095848268853	28.430805052919	196.263326660886	3.68048985404126	0.57667879605843	6.3822181068512	1.74541126097994e-10	3.82329145745241e-09
TRINITY_DN1567_c0_g1_i2	gonad	mantle	21.4121881311402	0.46510565346146	10.9386468923008	5.58908110631723	0.875759565353555	6.3819812279879	1.74811397157612e-10	3.82699057512911e-09
TRINITY_DN3020_c0_g1_i7	gonad	mantle	762.712218540175	146.190205579275	454.451212059725	2.38176258678775	0.373285081486204	6.38054587476403	1.76457855638509e-10	3.86079558696151e-09
TRINITY_DN16172_c0_g1_i7	gonad	mantle	34.4568564878964	1.03489346377105	17.7458749758337	4.97828901990319	0.780245342383303	6.3804149150019	1.76608828424397e-10	3.86186002456176e-09
TRINITY_DN2545_c0_g1_i7	gonad	mantle	177.058207061437	62.3969857332204	119.727596397329	1.51553642761795	0.237578275783375	6.37910357174164	1.78127544557416e-10	3.89281400502953e-09
TRINITY_DN4923_c0_g1_i5	gonad	mantle	24.5004422794221	0.282175533982106	12.3913089067021	6.14529005715714	0.964146593247953	6.37381296598819	1.84385437003066e-10	4.02724257139451e-09
TRINITY_DN9422_c0_g1_i2	gonad	mantle	0.184148180785856	13.8975486492662	7.04084841502603	-5.76463923512517	0.904677105943646	-6.37204058470366	1.86529506866614e-10	4.07108968150984e-09
TRINITY_DN35596_c0_g1_i1	gonad	mantle	1.5954977505956	19.7032806601879	10.6493892053918	-3.61399830564292	0.56717575519164	-6.37191959028962	1.86676760098454e-10	4.07108968150984e-09
TRINITY_DN6438_c0_g2_i6	gonad	mantle	74.1902503507861	1.29514119525284	37.7426957730195	5.77622545637066	0.906517259385616	6.37188690735513	1.86716555526828e-10	4.07108968150984e-09
TRINITY_DN4179_c0_g1_i1	gonad	mantle	92.276987339886	27.4313910578488	59.8541891988674	1.75183225016023	0.274947891517592	6.3715063988703	1.87180481073579e-10	4.07884856621191e-09
TRINITY_DN7754_c0_g1_i1	gonad	mantle	0.313736127365969	24.7974873224598	12.5556117249129	-6.26650720192982	0.983540062032798	-6.37137971683441	1.87335184744055e-10	4.07986413306989e-09
TRINITY_DN25277_c0_g1_i1	gonad	mantle	0.58620332808824	19.1957523241917	9.89097782613998	-5.50427254957411	0.864166448831978	-6.36945875069992	1.89696427844404e-10	4.12890575530767e-09
TRINITY_DN8901_c0_g1_i4	gonad	mantle	42.9263053237407	5.48683379057496	24.2065695571578	2.98188210707805	0.468173392062223	6.3691832078354	1.90037499621647e-10	4.13394542404622e-09
TRINITY_DN14926_c0_g1_i7	gonad	mantle	10.3588019472524	45.6989593970563	28.0288806721544	-2.12927118742911	0.334323264884301	-6.36889923938134	1.90389627611829e-10	4.13921965744564e-09
TRINITY_DN44004_c0_g6_i1	gonad	mantle	0	8.14441350837326	4.07220675418663	-5.7451706624099	0.902442415826401	-6.3662462686318	1.93710324750555e-10	4.2089896814827e-09
TRINITY_DN1480_c0_g1_i1	gonad	mantle	80.9709927531488	10.9540105804268	45.9625016667878	2.87459762364597	0.451674461060949	6.3643129542763	1.96165809474365e-10	4.25989066811362e-09
TRINITY_DN190_c0_g1_i11	gonad	mantle	7.02958848471327	59.2391337497622	33.1343611172377	-3.05948703963444	0.480972527755812	-6.36104322612731	2.00388036329186e-10	4.34839269540711e-09
TRINITY_DN2663_c0_g1_i2	gonad	mantle	1.28590540808009	141.589734734164	71.437820071122	-6.76115694479481	1.06291135800429	-6.3609791107035	2.00471710296444e-10	4.34839269540711e-09
TRINITY_DN792_c0_g2_i1	gonad	mantle	34.4084152610837	166.908910674512	100.658662967798	-2.29003497580366	0.360082784432184	-6.35974579960779	2.02087904623306e-10	4.38093147403379e-09
TRINITY_DN9741_c0_g1_i5	gonad	mantle	38.8933792365203	0.255939640276298	19.5746594383983	6.8134769136175	1.07136799191275	6.35960469703148	2.02273622179114e-10	4.38244032622509e-09
TRINITY_DN15808_c0_g1_i2	gonad	mantle	0	19.0782302970964	9.53911514854821	-6.96545948243879	1.09562322926928	-6.35753176489728	2.05021284995215e-10	4.4389965249632e-09
TRINITY_DN13420_c0_g1_i2	gonad	mantle	56.4345331834383	4.55445425908401	30.4944937212612	3.63745979239657	0.572156289213947	6.35745837451839	2.05119228963378e-10	4.4389965249632e-09
TRINITY_DN1883_c0_g1_i4	gonad	mantle	103.873451611032	17.6855428962451	60.7794972536387	2.55652618877203	0.402151187686735	6.35712703840998	2.0556198666887e-10	4.4460289403189e-09
TRINITY_DN2575_c0_g1_i2	gonad	mantle	0.693155898601942	2830.63694426486	1415.66505008173	-11.9812024381282	1.88480227767415	-6.35674233846588	2.06077224743791e-10	4.45462005514328e-09
TRINITY_DN956_c0_g1_i2	gonad	mantle	49.7702445484575	0.552810296882742	25.1615274226701	6.44436836028828	1.01397303806329	6.3555618526082	2.07666166351103e-10	4.48639751025948e-09
TRINITY_DN7959_c0_g1_i1	gonad	mantle	130.886147541403	9.1656631192649	70.0259053303341	3.82156080385513	0.601671816077101	6.35157024434301	2.13128051944091e-10	4.60176140530542e-09
TRINITY_DN18642_c0_g2_i3	gonad	mantle	0	28.854313412767	14.4271567063835	-7.56079589252523	1.19046010883188	-6.35115434480553	2.13705152776447e-10	4.61127880355014e-09
TRINITY_DN8093_c0_g1_i26	gonad	mantle	28.2923382312419	2.34701001139731	15.3196741213196	3.57500176287244	0.562896968349929	6.35107659817777	2.13813202962555e-10	4.61127880355014e-09
TRINITY_DN4158_c0_g1_i4	gonad	mantle	102.406166559197	24.6237723645467	63.5149694618718	2.07348153496936	0.326538377255247	6.34988619836427	2.15474268090496e-10	4.64444878713391e-09
TRINITY_DN1982_c0_g1_i1	gonad	mantle	74.2785721308858	13.607456084031	43.9430141074584	2.44155857621428	0.384524886741991	6.3495463112964	2.1595085010375e-10	4.65206448893592e-09
TRINITY_DN3503_c1_g1_i2	gonad	mantle	100.583872193408	30.3037109580311	65.4437915757195	1.74854525398865	0.275405251162742	6.34899024839363	2.16732770209222e-10	4.66624541542297e-09
TRINITY_DN13108_c0_g1_i1	gonad	mantle	0	24.2045288487582	12.1022644243791	-7.30994269745051	1.15140471071493	-6.34871703183464	2.17117972286196e-10	4.67187372293364e-09
TRINITY_DN2178_c0_g2_i11	gonad	mantle	4.59285249636638	86.564442055672	45.5786472760192	-4.21320338169554	0.663816067005476	-6.3469439670263	2.19634080092319e-10	4.7233216244127e-09
TRINITY_DN5412_c0_g1_i17	gonad	mantle	787.044209719964	211.525631035022	499.284920377493	1.89500435074455	0.298617081368681	6.34593420463086	2.21079712197639e-10	4.75170301694948e-09
TRINITY_DN370_c0_g1_i9	gonad	mantle	0.665770602770217	850.05876616741	119.22276113303	-8.42904590823478	1.32837215519268	-6.34539490705613	2.21855604044421e-10	4.76566545694054e-09
TRINITY_DN2606_c0_g2_i1	gonad	mantle	74.6254270044714	17.46097063294	46.0431988187057	2.09657738646468	0.330422830531525	6.34513475685707	2.22230834675867e-10	4.77101033124947e-09
TRINITY_DN21970_c0_g1_i1	gonad	mantle	0.285744560142288	17.201589201493	8.74366688081763	-6.08786719409061	0.959471508719173	-6.34502133598264	2.2239462256798e-10	4.77181230526475e-09
TRINITY_DN1535_c0_g1_i3	gonad	mantle	80.5361919103755	383.343965650625	231.9400787805	-2.24754783375482	0.354235615728637	-6.34478221262923	2.22740320324375e-10	4.77651430095601e-09
TRINITY_DN598_c1_g1_i7	gonad	mantle	19.3453625131082	119.896833750526	69.621098131817	-2.63461912604202	0.415591295350761	-6.33944732605237	2.30590832282791e-10	4.94205519137825e-09
TRINITY_DN21533_c0_g1_i4	gonad	mantle	23.574677447196	0.271151025334356	11.9229142362652	6.09568136407543	0.961597684125709	6.33911818289961	2.31083933524559e-10	4.94981261014978e-09
TRINITY_DN6963_c0_g1_i1	gonad	mantle	20.6572765542185	0	10.3286382771092	6.62346011037705	1.04493804058072	6.33861516487246	2.3183951343782e-10	4.96318032681237e-09
TRINITY_DN5200_c1_g2_i1	gonad	mantle	62.9904409597245	0.549145751251976	31.7697933554882	6.77722793400761	1.06934311073492	6.33774872253105	2.33146652490753e-10	4.9883338765907e-09
TRINITY_DN4829_c1_g1_i5	gonad	mantle	35.7603851152004	7.40645336365959	21.58341923943	2.31917644555647	0.365958375965964	6.33726838314576	2.33874404569416e-10	5.00106956218635e-09
TRINITY_DN24218_c0_g1_i1	gonad	mantle	0.103191869514431	16.3057696519767	8.20448076074557	-6.36175152513974	1.00404527855353	-6.33612015416752	2.3562306538087e-10	5.03560913567655e-09
TRINITY_DN916_c0_g1_i6	gonad	mantle	103.888762003217	20.410732710419	62.1497473568179	2.35621819832096	0.372063060216337	6.33284636467519	2.406791937944e-10	5.14075502670528e-09
TRINITY_DN11961_c0_g1_i5	gonad	mantle	32.1684853263891	156.151160449195	94.1598228877919	-2.28307291413042	0.360561451190169	-6.33199391281093	2.42013037429765e-10	5.16632130015509e-09
TRINITY_DN2948_c0_g1_i5	gonad	mantle	576.911531615744	100.355427180628	338.633479398186	2.52670595712395	0.399219262478028	6.3291183432388	2.46565955078896e-10	5.26053831350351e-09
TRINITY_DN4151_c0_g1_i1	gonad	mantle	153.741289972331	13.7153531338112	83.728321553071	3.49826149929604	0.552871327467912	6.32744243641225	2.49257908517789e-10	5.31496722219119e-09
TRINITY_DN1713_c0_g1_i4	gonad	mantle	144.244940633669	35.646319288696	89.9456299611824	2.01018396647315	0.317758223002038	6.32614302623493	2.51364844074966e-10	5.35686727559421e-09
TRINITY_DN6516_c0_g1_i3	gonad	mantle	17.9221992993064	200.034628265441	108.978413782374	-3.491751199834	0.552190803755808	-6.32345047415555	2.55786210405101e-10	5.44801532342512e-09
TRINITY_DN4319_c0_g2_i3	gonad	mantle	4.32576290921844	44.724566183344	24.5251645462812	-3.34651075758715	0.529231710655676	-6.32333756690636	2.55973262135843e-10	5.44892434265708e-09
TRINITY_DN26312_c0_g1_i4	gonad	mantle	1.60363266301035	39.6322370726134	20.6179348678119	-4.72580065217383	0.747869359340948	-6.31901894782586	2.63229004249628e-10	5.60021932265472e-09
TRINITY_DN49_c0_g3_i1	gonad	mantle	0	220.542287022269	110.271143511134	-10.4957270466559	1.66123769849058	-6.31801641402219	2.64941880321868e-10	5.63348532231434e-09
TRINITY_DN30303_c0_g1_i7	gonad	mantle	15.5423461916564	0.805438215136749	8.17389220339659	4.19358408796987	0.663907315864674	6.31652037529989	2.67518192249143e-10	5.6850628445198e-09
TRINITY_DN16111_c0_g1_i4	gonad	mantle	0.103191869514431	16.9413320619105	8.52226196571248	-6.43575026863898	1.01894787798109	-6.31607406788123	2.68291500317674e-10	5.69828801631382e-09
TRINITY_DN26448_c0_g1_i5	gonad	mantle	3.3601280978937	24.2590744849231	13.8096012914084	-2.93784608203127	0.465197982377308	-6.31525972451117	2.69708126640118e-10	5.72515417078253e-09
TRINITY_DN5988_c0_g1_i4	gonad	mantle	1.70620451662235	76.4313070276914	39.0687557721569	-5.44504069957804	0.862374402363839	-6.31401011515733	2.71896155148204e-10	5.76835564227292e-09
TRINITY_DN18083_c0_g1_i13	gonad	mantle	144.815546311204	6.43902992825915	75.6272881197315	4.49426924567956	0.711891196390969	6.31314064349142	2.73428791166677e-10	5.79761204281614e-09
TRINITY_DN384_c0_g1_i14	gonad	mantle	0	58.2474404861852	29.1237202430926	-8.57411776180636	1.35816331092874	-6.31302413547248	2.73634802252269e-10	5.79872246300119e-09
TRINITY_DN1385_c0_g1_i3	gonad	mantle	182.857659078018	28.8215657232525	105.839612400635	2.66232502881293	0.42184648360495	6.31112296127646	2.77017981208884e-10	5.86712269741061e-09
TRINITY_DN6581_c0_g1_i4	gonad	mantle	7.98074416803192	87.3714113181342	47.6760777430831	-3.45490802963025	0.54755392900049	-6.30971279109781	2.79553761016301e-10	5.91750872029009e-09
TRINITY_DN10831_c0_g1_i4	gonad	mantle	238.399220121953	74.0263113241431	156.212765723048	1.69167446654877	0.268131253498466	6.30912825146825	2.80611518070899e-10	5.93656945909858e-09
TRINITY_DN3487_c0_g1_i12	gonad	mantle	92.0070213934928	17.5844596002097	54.7957404968513	2.39927883357045	0.380295002169546	6.30899385972152	2.80855259471544e-10	5.93839731259105e-09
TRINITY_DN675_c0_g1_i1	gonad	mantle	160.285370188137	5.96450128355328	83.124935735845	4.73554231192673	0.750809113467887	6.307252039142	2.84033102557891e-10	6.00124535281739e-09
TRINITY_DN13874_c0_g1_i1	gonad	mantle	170.588990726857	13.2299926763544	91.9094917016055	3.68130900665527	0.583668575215557	6.30719069515729	2.84145658562998e-10	6.00124535281739e-09
TRINITY_DN1490_c0_g1_i7	gonad	mantle	143.263981859458	734.618420485931	438.941201172695	-2.35604492433015	0.373574498674281	-6.30676058641889	2.84936060797249e-10	6.01457315805916e-09
TRINITY_DN3540_c1_g2_i2	gonad	mantle	0.409970736581574	17.5092630692227	8.95961690290214	-5.38614852116505	0.85407842396452	-6.30638635754695	2.85625520188192e-10	6.02575650248336e-09
TRINITY_DN8779_c0_g1_i1	gonad	mantle	35.1004938200636	1.64072005189664	18.3706069359801	4.37927402129185	0.694507383076247	6.30558310538661	2.87110895117779e-10	6.05370916398615e-09
TRINITY_DN448_c0_g1_i6	gonad	mantle	65.8932039683448	0	32.9466019841724	8.2942397544397	1.31568965173392	6.30410047195314	2.89872419658474e-10	6.10852309477952e-09
TRINITY_DN1896_c0_g1_i3	gonad	mantle	18.3218766807795	156.872732577862	87.5973046293207	-3.10248847873937	0.492207744430138	-6.30320939450338	2.91544584461967e-10	6.1403324256493e-09
TRINITY_DN3837_c0_g1_i7	gonad	mantle	8.47229292891079	31.5039666598303	19.9881297943706	-1.82325823886932	0.289303022088292	-6.3022440128983	2.93366816651119e-10	6.17526513889934e-09
TRINITY_DN4284_c0_g1_i4	gonad	mantle	215.454554326469	42.7586359296805	129.106595128075	2.32889276397689	0.369613666749928	6.30088379700678	2.95953216981825e-10	6.22623540430771e-09
TRINITY_DN11489_c0_g1_i1	gonad	mantle	0.269270641422715	21.1316137700108	10.7004422057167	-6.0270493837743	0.956610203793301	-6.3004234743419	2.96833536030049e-10	6.23884026625089e-09
TRINITY_DN16498_c0_g1_i3	gonad	mantle	138.060341838078	20.1358116333505	79.098076735714	2.76689930464258	0.439162645329182	6.30039766375987	2.96882971707557e-10	6.23884026625089e-09
TRINITY_DN7329_c0_g2_i1	gonad	mantle	74.8506929427901	0.269968697749352	37.5603308202697	7.75377930385266	1.23090309389917	6.29926055290898	2.9906890719086e-10	6.28127918486224e-09
TRINITY_DN2070_c0_g1_i5	gonad	mantle	1095.61169945304	197.008697646741	646.310198549891	2.47435092681681	0.392874946453655	6.2980623965766	3.0138919816225e-10	6.32606262573416e-09
TRINITY_DN1908_c0_g2_i1	gonad	mantle	99.958051976005	19.138175776271	59.548113876138	2.37210487343165	0.376644948626712	6.29798669033158	3.01536396155364e-10	6.32606262573416e-09
TRINITY_DN8783_c0_g1_i1	gonad	mantle	0.560771210545679	35.0419930177642	17.8013821141549	-5.87595198440067	0.93306489890233	-6.29747404635328	3.02534994475971e-10	6.34348653417338e-09
TRINITY_DN26529_c0_g1_i1	gonad	mantle	49.7030761213099	3.05975657506535	26.3814163481876	4.01459761956993	0.637586203514965	6.29655660275859	3.04330184111532e-10	6.37758456898247e-09
TRINITY_DN891_c0_g1_i2	gonad	mantle	3.05219811225284	63.2142524256847	33.1332252689688	-4.33448541367031	0.688515315914682	-6.29540885072689	3.06590676434902e-10	6.42139029412102e-09
TRINITY_DN83960_c0_g1_i1	gonad	mantle	0.731684774779823	12.7297870409008	6.73073590784031	-3.97461730907563	0.631369468638055	-6.29523204162752	3.06940355364849e-10	6.42514858135338e-09
TRINITY_DN6806_c0_g1_i11	gonad	mantle	0.0803219468453576	10.3712488254364	5.22578538614086	-5.72359566607618	0.909231392437586	-6.29498245846046	3.07434623984732e-10	6.43192770423047e-09
TRINITY_DN4862_c0_g4_i2	gonad	mantle	724.988349283357	257.91938459382	491.453866938589	1.49060718236299	0.236838818613877	6.29376210828494	3.0986258910273e-10	6.47913232017465e-09
TRINITY_DN19365_c0_g1_i1	gonad	mantle	0.183513816359789	13.1081018070532	6.64580781170648	-5.68369300349951	0.903102541466196	-6.29351899981587	3.10348500640406e-10	6.48569939710421e-09
TRINITY_DN7269_c0_g2_i2	gonad	mantle	62.0572761123603	6.4382211608343	34.2477486365973	3.27980940067801	0.521202344857032	6.29277560441074	3.11838978363575e-10	6.51013050953894e-09
TRINITY_DN6706_c0_g1_i7	gonad	mantle	31.6491117711836	296.60626673484	164.127689253012	-3.25172354823858	0.516740117660768	-6.29276388092105	3.11862539379111e-10	6.51013050953894e-09
TRINITY_DN7752_c0_g2_i8	gonad	mantle	1.57997066471664	64.3507474836473	32.965359074182	-5.40678393321085	0.859863109525561	-6.28795894755167	3.21666940713099e-10	6.71047473508563e-09
TRINITY_DN1437_c0_g2_i1	gonad	mantle	44.9382072247773	1.27897909142307	23.1085931581002	5.05913946772383	0.804584951237712	6.28788726403749	3.21815464747629e-10	6.71047473508563e-09
TRINITY_DN6059_c1_g1_i11	gonad	mantle	102.94739902526	7.9059934367075	55.4266962309839	3.71851044918092	0.59152637582979	6.28629694485662	3.25127787622638e-10	6.77579953641833e-09
TRINITY_DN2507_c0_g1_i11	gonad	mantle	49.8897237576454	9.35762347801889	29.6236736178321	2.40988145647535	0.383413172930269	6.28533818506448	3.27140755152759e-10	6.81398806897099e-09
TRINITY_DN5293_c0_g1_i4	gonad	mantle	41.2180898893153	462.419332677931	251.818711283623	-3.48626978930286	0.554678873669695	-6.28520384459225	3.27423780387797e-10	6.81612152200564e-09
TRINITY_DN57484_c0_g1_i4	gonad	mantle	3.04343024742272	401.521517541589	202.282473894506	-7.06062048415739	1.12438203080194	-6.2795564947988	3.39540201827206e-10	7.06445771629681e-09
TRINITY_DN8300_c0_g1_i9	gonad	mantle	18.7728828588103	0	9.38644142940514	6.47009115534378	1.03063540991948	6.2777691248249	3.43465418331672e-10	7.14218832984792e-09
TRINITY_DN2268_c0_g2_i1	gonad	mantle	196.678926281249	69.4543643455541	133.066645313401	1.50099103680941	0.239112295709592	6.27734777233037	3.44397177607232e-10	7.15762019672475e-09
TRINITY_DN9916_c3_g1_i1	gonad	mantle	0.19198469029446	21.8058670123757	10.9989258513351	-6.42001864797897	1.02312639794492	-6.27490274991868	3.4985289536888e-10	7.26700494056811e-09
TRINITY_DN7317_c0_g1_i7	gonad	mantle	113.678690186281	31.2721526172743	72.4754214017777	1.84996085330072	0.294884201009725	6.27351633951969	3.52983865214997e-10	7.32578219462916e-09
TRINITY_DN22385_c0_g1_i5	gonad	mantle	28.1615100744024	0	14.0807550372012	7.06826588169459	1.12669014852398	6.27347801962624	3.53070791479795e-10	7.32578219462916e-09
TRINITY_DN1795_c0_g1_i1	gonad	mantle	0.195265959907359	38.5487615616951	19.3720137608013	-7.25745588586807	1.15727507126483	-6.27115891983753	3.58370610494683e-10	7.43166130840128e-09
TRINITY_DN28571_c0_g1_i6	gonad	mantle	0.567331435253089	17.5815647879466	9.07444811159985	-5.0874694173903	0.811382461780337	-6.27012494973993	3.60758492805366e-10	7.4770714088194e-09
TRINITY_DN11805_c0_g1_i6	gonad	mantle	0.437148209939757	16.1595556035407	8.29835190674023	-5.00411856002058	0.798100539295281	-6.2700353071296	3.6096624642516e-10	7.47727117046016e-09
TRINITY_DN425_c0_g1_i6	gonad	mantle	78.3121370629605	859.354002770567	468.833069916764	-3.4569074122216	0.551543209257812	-6.26770007171952	3.66419676798064e-10	7.58607319896463e-09
TRINITY_DN20795_c0_g1_i1	gonad	mantle	0.888824510123896	95.7777173679242	48.333270939024	-6.80737512055017	1.0863304529756	-6.26639444922478	3.69503642871881e-10	7.64361275688807e-09
TRINITY_DN5054_c1_g1_i8	gonad	mantle	64.8508706769831	8.23648530621325	36.5436779915982	2.98329762318742	0.476084199616575	6.26632353182501	3.6967187803978e-10	7.64361275688807e-09
TRINITY_DN3392_c0_g1_i12	gonad	mantle	0	15.9806393728706	7.9903196864353	-6.70334451001928	1.06975089265194	-6.26626680665954	3.69806499233682e-10	7.64361275688807e-09
TRINITY_DN31487_c0_g1_i6	gonad	mantle	41.8734075389191	5.83031124136797	23.8518593901435	2.82567459260064	0.451079920818422	6.26424378960128	3.74638975507555e-10	7.73925791658793e-09
TRINITY_DN2591_c0_g1_i6	gonad	mantle	99.9571554760585	19.6089900316489	59.7830727538537	2.37472025741475	0.379117850925024	6.26380491348686	3.75695448661693e-10	7.75683677428317e-09
TRINITY_DN3794_c0_g1_i1	gonad	mantle	64.5710612422709	7.89833867139556	36.2346999568332	3.00874128501024	0.480348183577487	6.26366745597341	3.76026937419112e-10	7.75943612469772e-09
TRINITY_DN14852_c1_g2_i1	gonad	mantle	31.6251159248142	0	15.8125579624071	7.23396130898238	1.15537763734037	6.26112283567703	3.8221529524575e-10	7.88107466817367e-09
TRINITY_DN101_c1_g1_i5	gonad	mantle	108.839839039719	18.8517405486007	63.8457897941601	2.53720075309294	0.405234221757633	6.26107228083618	3.82339243215145e-10	7.88107466817367e-09
TRINITY_DN1924_c1_g2_i2	gonad	mantle	1033.03132556498	152.231130526625	592.631228045803	2.76250248193786	0.441237118067749	6.2608116335165	3.82978908933473e-10	7.88995086297334e-09
TRINITY_DN21295_c0_g1_i1	gonad	mantle	0.669680003347936	13.367312275223	7.01849613928545	-4.26224257939857	0.680812249218982	-6.26052569454817	3.83681845703465e-10	7.90012014213867e-09
TRINITY_DN7128_c0_g2_i1	gonad	mantle	67.2302495443271	14.3674831678942	40.7988663561107	2.21227555169864	0.353401074157619	6.25995706711394	3.85083473248371e-10	7.92465673246457e-09
TRINITY_DN54847_c0_g1_i4	gonad	mantle	0.189230739647615	12.6327700810787	6.41100041036315	-5.63075513108953	0.899524642193038	-6.25970080970963	3.85716762863021e-10	7.93336352260279e-09
TRINITY_DN3995_c0_g1_i4	gonad	mantle	0.0803219468453576	41.8762897991027	20.978305872974	-7.73836975392281	1.23636655769272	-6.25896074734014	3.87551394364736e-10	7.96675638677225e-09
TRINITY_DN79777_c0_g1_i5	gonad	mantle	33.4744929149451	2.97176327957933	18.2231280972622	3.49783753553968	0.558990906493251	6.25741402035118	3.91413315261242e-10	8.04176447718552e-09
TRINITY_DN22031_c0_g1_i1	gonad	mantle	1.00221211872075	21.4801643268461	11.2411882227834	-4.50768551181607	0.720531144093814	-6.2560592262604	3.94826856692362e-10	8.10748380048049e-09
TRINITY_DN10050_c0_g1_i1	gonad	mantle	8.10050741838153	36.9004927947828	22.5005001065822	-2.16660751977995	0.346407514238584	-6.25450497095085	3.98778761869087e-10	8.18418054946334e-09
TRINITY_DN5543_c0_g1_i11	gonad	mantle	14.6294782678256	81.0986886650246	47.8640834664251	-2.4443839639023	0.390920764952171	-6.25288852128735	4.02929762061976e-10	8.26487776072995e-09
TRINITY_DN7050_c0_g1_i4	gonad	mantle	81.28169910902	24.1089332232484	52.6953161661342	1.76872879807083	0.282902874433283	6.25207079148271	4.05045706614579e-10	8.30346929472887e-09
TRINITY_DN9972_c0_g1_i7	gonad	mantle	7.28779436563827	46.4627952381716	26.8752948019049	-2.64282949800716	0.422718017901557	-6.25199160217161	4.0525119073951e-10	8.30346929472887e-09
TRINITY_DN861_c2_g1_i2	gonad	mantle	178.390552918037	24.3927218653474	50.8205643381071	1.66852361764222	0.266904199778841	6.25139514112095	4.06802188912541e-10	8.33072610631424e-09
TRINITY_DN2721_c0_g1_i1	gonad	mantle	335.735926569006	76.7677089251936	206.2518177471	2.12848818529214	0.340490077061983	6.25124879896181	4.071836118255e-10	8.33401511795989e-09
TRINITY_DN8618_c0_g1_i13	gonad	mantle	0.184712270926371	14.6747863257329	7.42974929832964	-5.85514101647773	0.936764174685459	-6.25038955876353	4.09430168509778e-10	8.37545442812793e-09
TRINITY_DN2666_c0_g1_i3	gonad	mantle	17.4692621973541	0	8.73463109867704	6.38269674784911	1.02119869413383	6.25020065587023	4.09925691211039e-10	8.38104844945127e-09
TRINITY_DN1854_c0_g1_i4	gonad	mantle	57.4896315737595	0.127969820138149	28.8088006969488	7.73425362311637	1.23788561992429	6.24795497954764	4.15861494858502e-10	8.4978042982943e-09
TRINITY_DN2230_c0_g1_i6	gonad	mantle	534.164574543848	162.561132334918	348.362853439383	1.71432531011014	0.274485145719354	6.24560322059448	4.22167625152427e-10	8.62199702841065e-09
TRINITY_DN1850_c0_g1_i5	gonad	mantle	22.802749926211	0	11.4013749631055	6.75606288939364	1.08186579813977	6.24482528333037	4.24274099281044e-10	8.66033156033812e-09
TRINITY_DN1411_c0_g1_i3	gonad	mantle	0	51.0405833985018	25.5202916992509	-8.38218580108283	1.34270491468834	-6.24276094426038	4.29913710426381e-10	8.77070446427701e-09
TRINITY_DN7538_c0_g1_i5	gonad	mantle	96.2050014583649	11.1609426282747	53.6829720433198	3.10102546974708	0.496768388150215	6.24239694738663	4.30915681112163e-10	8.78639634604821e-09
TRINITY_DN681_c0_g1_i2	gonad	mantle	0	21.9473692998142	10.9736846499071	-7.16432346411418	1.14774722562899	-6.24207430358889	4.31805724995159e-10	8.79979032006874e-09
TRINITY_DN43612_c0_g1_i1	gonad	mantle	0.397615417200639	10.8626160385353	5.63011572786795	-5.06550625573328	0.811535114585315	-6.24188179253549	4.3233763969563e-10	8.80587544381676e-09
TRINITY_DN11871_c0_g1_i1	gonad	mantle	0.195548004977616	11.1280400056149	5.66179400529624	-5.4576322759483	0.874645318853325	-6.23982334130977	4.38065343229201e-10	8.91772501842314e-09
TRINITY_DN2395_c0_g1_i13	gonad	mantle	78.6443477155109	12.8368166194456	45.7405821674782	2.61532556444876	0.419166006753176	6.23935510588479	4.39378526183778e-10	8.93963576023081e-09
TRINITY_DN9415_c0_g2_i4	gonad	mantle	18.036388558773	75.7928232271898	46.9146058929814	-2.07300647250727	0.332282460882137	-6.23868761235215	4.41257180724712e-10	8.97302182915521e-09
TRINITY_DN673_c0_g1_i7	gonad	mantle	77.0273908635597	8.28670621515952	42.6570485393596	3.20032776496167	0.512996201291898	6.23850187760097	4.41781322352454e-10	8.97884257847406e-09
TRINITY_DN24260_c1_g1_i1	gonad	mantle	0.0923561354631856	14.7142644320766	7.40331028376987	-6.21358377709542	0.996534918281638	-6.23518921726269	4.51232338037701e-10	9.16599079774968e-09
TRINITY_DN10569_c0_g1_i1	gonad	mantle	56.476334464852	6.65212799642889	31.5642312306405	3.09107723552099	0.495779470699	6.23478263664866	4.52405821840042e-10	9.18488463038562e-09
TRINITY_DN3304_c0_g1_i1	gonad	mantle	1356.6372474777	274.900910281462	815.769078879582	2.30139138144549	0.36918936384515	6.23363402855444	4.55737081987619e-10	9.24754244536382e-09
TRINITY_DN2718_c0_g1_i7	gonad	mantle	163.956309998556	962.83416914707	563.395239572813	-2.55366300706788	0.409692182625865	-6.23312602818176	4.57218038993693e-10	9.26859331133239e-09
TRINITY_DN2965_c0_g1_i6	gonad	mantle	1439.93167660934	452.965582237502	946.448629423422	1.66739146867383	0.267505554069588	6.23310971793907	4.57265665457604e-10	9.26859331133239e-09
TRINITY_DN5850_c0_g1_i11	gonad	mantle	0.408453985043074	35.0185267118903	17.7134903484667	-6.37687975684006	1.02362261595315	-6.22971753208304	4.6727691333034e-10	9.46643331342657e-09
TRINITY_DN2604_c0_g2_i1	gonad	mantle	498.135228907359	73.9948329296418	150.789827855468	1.61879488706647	0.25985450636909	6.22962021973625	4.67567241883211e-10	9.46723328495501e-09
TRINITY_DN43764_c0_g1_i2	gonad	mantle	1.08028222260339	22.8922941708444	11.9862881967239	-4.36039968776756	0.699982124329535	-6.22930148672595	4.68519405777086e-10	9.4814259586267e-09
TRINITY_DN16853_c0_g1_i4	gonad	mantle	31.9539947640852	6.43513073265798	19.1945627483716	2.31970871763048	0.372448387937206	6.22826891660915	4.71617058295452e-10	9.53899839988583e-09
TRINITY_DN33834_c0_g1_i1	gonad	mantle	0.0923561354631856	10.6970352892876	5.39469571237537	-5.7511567118598	0.923503049880923	-6.22754490372431	4.73800968580465e-10	9.57803757694907e-09
TRINITY_DN7455_c0_g1_i2	gonad	mantle	6.50633484904004	65.8463093660369	36.1763221075385	-3.32870658086695	0.534565506941801	-6.22693858402906	4.75637460731769e-10	9.61001554761159e-09
TRINITY_DN2047_c0_g3_i1	gonad	mantle	108.279770419298	244.322982178719	176.301376299009	-1.17289842397494	0.188379924461508	-6.22623895474915	4.77765214211401e-10	9.64784093887998e-09
TRINITY_DN4218_c0_g1_i9	gonad	mantle	39.4674534253671	183.142505676406	111.304979550886	-2.2156098299273	0.35608676947244	-6.22210657590518	4.90523631883763e-10	9.90018337676845e-09
TRINITY_DN14483_c0_g2_i4	gonad	mantle	7.52447025922616	64.7802091349239	36.152339697075	-3.11007268805038	0.500183651556069	-6.21786153620767	5.03975972639048e-10	1.01662539600978e-08
TRINITY_DN5127_c0_g3_i1	gonad	mantle	11.2543139519859	114.97204996607	63.1131819590278	-3.35284237726551	0.539258706338824	-6.2175025416444	5.05129981311576e-10	1.01840896125329e-08
TRINITY_DN6364_c0_g1_i6	gonad	mantle	38.2238855747286	169.492188547772	103.85803706125	-2.14652669350051	0.345352971651571	-6.21545742964144	5.11753467830781e-10	1.0312119264746e-08
TRINITY_DN8818_c0_g1_i7	gonad	mantle	0	20.6095144443912	10.3047572221956	-7.08062438644166	1.13947313964437	-6.21394584926461	5.16703408265219e-10	1.04063073824685e-08
TRINITY_DN24934_c0_g1_i10	gonad	mantle	0	27.1885787285191	13.5942893642595	-7.47686819438663	1.20331349701879	-6.21356630081069	5.17953628117954e-10	1.04259231106282e-08
TRINITY_DN4547_c0_g1_i5	gonad	mantle	42.2096039024117	0	21.1048019512059	7.65087088651701	1.23158184025224	6.21223099956561	5.22375571935358e-10	1.05093277377315e-08
TRINITY_DN10958_c1_g1_i6	gonad	mantle	27.58376480237	0.534106515329378	14.0589356588497	5.59180420043905	0.900325898048915	6.2108667678637	5.26931362365221e-10	1.05953348313203e-08
TRINITY_DN1223_c0_g1_i4	gonad	mantle	27.1253123349604	495.794689216411	261.460000775685	-4.19660364613538	0.675743638165834	-6.21034873154882	5.28671459020725e-10	1.06246635816615e-08
TRINITY_DN4036_c0_g1_i8	gonad	mantle	2.24961457713791	49.0588875556253	25.6542510663816	-4.45323137247476	0.717325232410055	-6.20810640873858	5.36268365638838e-10	1.07716022650032e-08
TRINITY_DN6075_c0_g1_i4	gonad	mantle	79.3650247113632	3.92859449941455	41.6468096053889	4.32420724992532	0.696658344394127	6.20707020122757	5.39814887285915e-10	1.08370709978431e-08
TRINITY_DN8735_c1_g1_i5	gonad	mantle	21.9135049127195	51.6312431776068	36.7723740451631	-1.2323508451111	0.19854679438474	-6.20685339660068	5.40559812464774e-10	1.08462564816829e-08
TRINITY_DN8618_c0_g1_i2	gonad	mantle	0.486414209674512	30.6631637110526	15.5747889603636	-5.90431794666548	0.951298581842128	-6.20658756289971	5.41474567187639e-10	1.08588379993602e-08
TRINITY_DN1753_c0_g1_i4	gonad	mantle	81.8173713616146	32.3727499987011	57.0950606801579	1.34613317420497	0.216904709799391	6.20610394052749	5.43142625321132e-10	1.08865050264844e-08
TRINITY_DN21811_c0_g1_i7	gonad	mantle	186.118024834505	32.0605651929174	109.089295013711	2.53192725211753	0.408112174174032	6.20399834247001	5.50463655972901e-10	1.10273881654614e-08
TRINITY_DN37299_c0_g1_i1	gonad	mantle	0.0968746041844295	9.58298209210165	4.83992834814304	-5.60490433410318	0.90348968210535	-6.2036174237678	5.51798332924783e-10	1.10477939368249e-08
TRINITY_DN1923_c1_g2_i5	gonad	mantle	251.834717370124	0	125.917358685062	10.2277710414367	1.64869896289971	6.2035406533211	5.52067706132471e-10	1.10477939368249e-08
TRINITY_DN55453_c0_g1_i1	gonad	mantle	0.322057165011322	14.3413127079245	7.33168493646792	-5.46701031508115	0.881388655595044	-6.2027237137404	5.54942154960419e-10	1.10994312731935e-08
TRINITY_DN5054_c1_g1_i5	gonad	mantle	25.3046966243034	1.0722277579336	13.1884621911185	4.49471123343245	0.724850174404404	6.20088315095691	5.61471902304126e-10	1.12240850300648e-08
TRINITY_DN1848_c0_g1_i5	gonad	mantle	1.22485568349477	37.6847775123825	19.4548165979386	-5.19427856095508	0.838102751069225	-6.19766317951872	5.73076127299494e-10	1.14499942808563e-08
TRINITY_DN10501_c0_g2_i8	gonad	mantle	4.42185342750653	52.280750566474	28.3513019969902	-3.53773858653993	0.57088868294014	-6.1968973851788	5.75870177752474e-10	1.14970097874165e-08
TRINITY_DN2407_c0_g1_i3	gonad	mantle	0	136.164617776527	68.0823088882637	-9.80000111508796	1.58144847107115	-6.19685136402214	5.76038511684719e-10	1.14970097874165e-08
TRINITY_DN3680_c0_g1_i3	gonad	mantle	342.241565268474	70.1913941099945	206.216479689234	2.28543683766933	0.368821443364224	6.19659425662077	5.76979830319404e-10	1.15097107589402e-08
TRINITY_DN66501_c0_g1_i1	gonad	mantle	0.285744560142288	10.999383237212	5.64256389867716	-5.44234362675668	0.878336910971584	-6.19619141445002	5.78457730408345e-10	1.15330964929064e-08
TRINITY_DN2399_c0_g1_i5	gonad	mantle	169.244985468498	45.2013663511365	107.223175909817	1.90745575890734	0.307933960819813	6.19436633045969	5.85199790479473e-10	1.16613571764922e-08
TRINITY_DN2098_c0_g1_i4	gonad	mantle	127.543448798429	16.514795205067	72.029122001748	2.95034389131196	0.476548634601408	6.19106566904691	5.9758804228128e-10	1.19019355629446e-08
TRINITY_DN16860_c0_g1_i8	gonad	mantle	29.1667179077074	1.60647961229183	15.3865987599996	4.21464360944873	0.68088884848024	6.18991428462356	6.01969399457343e-10	1.19828739843455e-08
TRINITY_DN9048_c0_g1_i12	gonad	mantle	10.4759638483688	55.6331285829796	33.0545462156742	-2.39462130480738	0.386916677696099	-6.18898445801352	6.05530525921171e-10	1.20474080702777e-08
TRINITY_DN9231_c0_g1_i1	gonad	mantle	49.6396025894765	3.13362940740183	26.3866159984392	3.98789203126909	0.644425242403372	6.18829271242747	6.08193156084738e-10	1.20940074272656e-08
TRINITY_DN9068_c0_g1_i1	gonad	mantle	3.95461969077937	28.7857113493854	16.3701655200824	-2.9478442056189	0.476503316983866	-6.18640857377014	6.15503547222225e-10	1.22329304261513e-08
TRINITY_DN2521_c0_g1_i3	gonad	mantle	96.4867371466248	24.747880827516	60.6173089870704	1.95132913608614	0.315519885189946	6.18448860968435	6.23041114948654e-10	1.23725163024399e-08
TRINITY_DN1343_c0_g1_i7	gonad	mantle	247.153329244544	17.27935263901	132.216340941777	3.83357874366239	0.6198735535273	6.18445281597831	6.23182488764195e-10	1.23725163024399e-08
TRINITY_DN900_c1_g1_i5	gonad	mantle	725.212347490609	216.899596712388	471.055972101499	1.73935124233083	0.281285281027659	6.18358428132542	6.26622535837689e-10	1.24295521917467e-08
TRINITY_DN17720_c0_g2_i7	gonad	mantle	1.56058815190242	14.7332373311771	8.14691274153974	-3.34779348341646	0.541402169358269	-6.183561265343	6.26713947880183e-10	1.24295521917467e-08
TRINITY_DN76508_c0_g2_i2	gonad	mantle	35.1368475141755	4.80305834135866	19.9699529277671	2.83518619190971	0.458669151679967	6.18133175410919	6.35630792613524e-10	1.25997780329935e-08
TRINITY_DN3446_c0_g2_i3	gonad	mantle	301.828222552691	86.5240813269487	194.17615193982	1.80113301899192	0.291456309701812	6.17977020581458	6.41949728878188e-10	1.27183552059426e-08
TRINITY_DN26021_c0_g1_i3	gonad	mantle	1.63458912061	24.5939394552613	13.1142642879357	-3.93923572376962	0.637554018270258	-6.17866974543919	6.46439605496889e-10	1.28005895019221e-08
TRINITY_DN50593_c0_g1_i1	gonad	mantle	0	25.174592746864	12.587296373432	-7.36295513804457	1.19179499111556	-6.17803833120041	6.49029591932267e-10	1.28451362657093e-08
TRINITY_DN6874_c0_g1_i4	gonad	mantle	52.0639614008294	9.33529485842034	30.6996281296248	2.43413630270018	0.394043539971457	6.177328279196	6.51954235714346e-10	1.28962561657919e-08
TRINITY_DN51472_c0_g2_i1	gonad	mantle	0.571531039768614	11.7073725662278	6.13945180299823	-4.24825993102688	0.688138953925776	-6.17354955244272	6.6773608960161e-10	1.32015167594258e-08
TRINITY_DN4554_c0_g1_i1	gonad	mantle	120.844545028009	7.45885858899828	64.1517018085037	4.01042998938582	0.649624040233208	6.17346302015874	6.68101822079649e-10	1.32018319209058e-08
TRINITY_DN7912_c0_g2_i1	gonad	mantle	57.655959423257	9.70690416897163	33.6814317961143	2.569968767577	0.416325231153482	6.17298346404942	6.7013223232971e-10	1.32350239207681e-08
TRINITY_DN14535_c0_g1_i4	gonad	mantle	13.330432017634	46.8774512726683	30.1039416451512	-1.81856142792911	0.294631200524109	-6.17233145944534	6.7290243758224e-10	1.32827844138227e-08
TRINITY_DN18686_c0_g1_i4	gonad	mantle	94.2091810511923	18.5833377707048	56.3962594109485	2.33708003856426	0.378697210923109	6.17136850009383	6.77014257581473e-10	1.33569639883115e-08
TRINITY_DN1537_c0_g1_i2	gonad	mantle	28.5078246154181	256.627562592757	142.567693604088	-3.17683972929964	0.514788750382091	-6.17115219969686	6.77941222361836e-10	1.3368264166343e-08
TRINITY_DN15520_c0_g2_i2	gonad	mantle	4.90045307068449	43.7159619238019	24.3082074972432	-3.141144195393	0.509133491200272	-6.1695886239733	6.84678918720851e-10	1.3494074021077e-08
TRINITY_DN7406_c0_g2_i2	gonad	mantle	4.27004220154452	174.758074742319	89.5140584719318	-5.36330945221914	0.869356011257898	-6.16929012138399	6.85972619411135e-10	1.35125149278784e-08
TRINITY_DN2340_c0_g1_i1	gonad	mantle	165.511753256268	38.4526388002167	101.982196028242	2.09331037455735	0.339425933284998	6.16720812784716	6.95062469441203e-10	1.36844276064945e-08
TRINITY_DN4584_c0_g1_i4	gonad	mantle	29.4496785454521	2.78817705649775	16.1189278009749	3.3338470823379	0.540706063954998	6.165729043156	7.01591339539202e-10	1.38057665990034e-08
TRINITY_DN4751_c0_g1_i7	gonad	mantle	22.5057786132365	89.6510620103043	56.0784203117704	-2.0001421770227	0.324425167866011	-6.16518807766715	7.03994141432553e-10	1.3845829539316e-08
TRINITY_DN224_c0_g1_i11	gonad	mantle	4.88184744931165	172.876265154741	88.8790563020264	-5.13489532731873	0.833376280896861	-6.16155684415769	7.20332034856585e-10	1.4157148689508e-08
TRINITY_DN1247_c0_g1_i4	gonad	mantle	814.260322565778	150.518668113746	482.389495339762	2.43425037955961	0.395074069652491	6.16150379522702	7.20573436292321e-10	1.4157148689508e-08
TRINITY_DN10166_c0_g1_i1	gonad	mantle	159.903063350733	32.2222726436927	96.0626679972128	2.31193814769604	0.375296607814145	6.16029588213319	7.26091502502394e-10	1.42581402119903e-08
TRINITY_DN4156_c0_g1_i3	gonad	mantle	233.307238350784	34.5120428009055	133.909640575845	2.75247413762664	0.446850119548041	6.15972563778338	7.28710832024265e-10	1.42957701158935e-08
TRINITY_DN13319_c0_g1_i4	gonad	mantle	85.8531995469819	21.1326139159684	53.4929067314751	2.02607017256723	0.328922778125406	6.15971379092136	7.28765346377486e-10	1.42957701158935e-08
TRINITY_DN4307_c0_g1_i1	gonad	mantle	47.1945358733851	0.92621151108316	24.0603736922341	5.61722103170444	0.912068231580062	6.1587728167806	7.33108050347224e-10	1.43726133110975e-08
TRINITY_DN40007_c0_g1_i4	gonad	mantle	13.6792959681034	0	6.83964798405169	6.03387197180913	0.979731401362206	6.15870019417537	7.33444259370825e-10	1.43726133110975e-08
TRINITY_DN3702_c0_g1_i5	gonad	mantle	97.2834943644012	18.7830901399253	58.0332922521632	2.38548946665597	0.387480690260342	6.15640863304232	7.44130721149075e-10	1.45744585768596e-08
TRINITY_DN5499_c0_g1_i9	gonad	mantle	147.195793164477	4.82553853056458	76.0106658475206	4.90417250996277	0.796784277607173	6.15495642646277	7.50981403093314e-10	1.47010062839979e-08
TRINITY_DN12122_c0_g1_i1	gonad	mantle	36.1002778597055	0.390448629765117	18.2453632447353	6.34389643168343	1.03090005613061	6.15374535480642	7.56741561234489e-10	1.48060860570825e-08
TRINITY_DN4547_c0_g1_i4	gonad	mantle	43.1841004046498	0.128322643746624	21.6562115241982	7.32516715166494	1.19042185043383	6.1534212842241	7.58290216324304e-10	1.48286991422341e-08
TRINITY_DN2386_c0_g1_i3	gonad	mantle	4975.23492500807	1194.54449459456	3084.88970980131	2.05805157021264	0.334480644064867	6.15297658244618	7.6042037153938e-10	1.48626544084098e-08
TRINITY_DN6377_c0_g1_i2	gonad	mantle	261.879462886859	0.138647573523245	131.009055230191	9.92341247765595	1.61284440283727	6.15274012806132	7.61555381736033e-10	1.4877134170539e-08
TRINITY_DN4998_c0_g1_i2	gonad	mantle	25.5387796431232	0.566010075917271	13.0523948595202	5.4784242047588	0.890447138058956	6.15244181333545	7.62989686966324e-10	1.48974427136487e-08
TRINITY_DN1284_c0_g1_i3	gonad	mantle	124.717831160409	16.2142267487075	70.4660289545585	2.94307975997337	0.478380763653873	6.15216995243313	7.64299096145835e-10	1.49152929093775e-08
TRINITY_DN22048_c0_g1_i1	gonad	mantle	27.4376048637012	0	13.7188024318506	7.0327950061883	1.14325738149262	6.15154130647851	7.67335349169535e-10	1.4966806588298e-08
TRINITY_DN15005_c0_g1_i1	gonad	mantle	20.9149876380822	128.73784152355	74.8264145808159	-2.60303855753858	0.423233234105097	-6.1503642620187	7.73051942949368e-10	1.50705198506173e-08
TRINITY_DN4970_c0_g1_i1	gonad	mantle	119.909322987507	49.5519769730627	84.7306499802847	1.28339288406338	0.208700697084231	6.14944224908554	7.77558911356728e-10	1.51505567539626e-08
TRINITY_DN1420_c0_g1_i5	gonad	mantle	29.2011865937525	233.576183160377	131.388684877065	-2.99663555398961	0.487376864924474	-6.14849774302271	7.82202403375226e-10	1.52331698184663e-08
TRINITY_DN11183_c0_g1_i6	gonad	mantle	1.43174676351796	61.7695604526997	31.6006536081088	-5.3910067835556	0.877474389299649	-6.14377678630416	8.05820623905193e-10	1.56850345474109e-08
TRINITY_DN1020_c0_g1_i4	gonad	mantle	50.7474417601521	150.743234991682	92.9543522275773	-2.09894803654652	0.341691851070507	-6.14280975671675	8.10743651071871e-10	1.57727251952343e-08
TRINITY_DN13082_c0_g1_i4	gonad	mantle	40.7204933862083	7.83315290121775	24.276823143713	2.38312084280122	0.387974448608334	6.14246853458904	8.12487762494902e-10	1.57985126904083e-08
TRINITY_DN11418_c0_g1_i2	gonad	mantle	152.761608332123	36.794503495537	94.77805591383	2.04989444065739	0.333811886422023	6.14086712917648	8.20722143182871e-10	1.59504094376972e-08
TRINITY_DN1483_c0_g1_i10	gonad	mantle	4.22797329050048	56.0063249712044	30.1171491308524	-3.68735495273407	0.600602593184359	-6.13942562782477	8.28203873290199e-10	1.60875298948629e-08
TRINITY_DN14829_c0_g1_i5	gonad	mantle	101.821812979209	31.8650213658918	66.8434171725504	1.66553591657392	0.271338775532039	6.13821564318682	8.34535296131485e-10	1.62021765157379e-08
TRINITY_DN25741_c0_g1_i5	gonad	mantle	0	81.206435957044	40.603217978522	-9.05424265222801	1.47515824119264	-6.13781111706892	8.36662549460847e-10	1.62351249057847e-08
TRINITY_DN618_c1_g1_i1	gonad	mantle	248.330150629647	36.788595533343	142.559373081495	2.74788613779032	0.44778427388551	6.13662939510221	8.42907124233658e-10	1.63478934649675e-08
TRINITY_DN8814_c0_g1_i6	gonad	mantle	969.925124887282	3530.91727593087	2250.42120040907	-1.86379997586912	0.303765518282511	-6.13565353436769	8.48098114637457e-10	1.64401227748572e-08
TRINITY_DN5754_c0_g1_i1	gonad	mantle	119.885403824957	20.8747667245737	70.3800852747655	2.51956856812598	0.410783765336459	6.13356412968825	8.59317549947577e-10	1.66490569661814e-08
TRINITY_DN1207_c0_g1_i4	gonad	mantle	21.5538112750839	70.057256843422	42.2278482026896	-2.3455073032952	0.382556467137485	-6.13114011859656	8.72515160613717e-10	1.68960837310841e-08
TRINITY_DN4860_c0_g1_i2	gonad	mantle	0.187674335182465	23.6420306097684	11.9148524724754	-6.55791103113567	1.06963390823238	-6.13098648113441	8.73358274134702e-10	1.69037374268676e-08
TRINITY_DN19883_c0_g1_i6	gonad	mantle	69.8569767486567	18.6456001432015	44.2512884459291	1.91243207130321	0.311969896598807	6.13018144427761	8.77789066327108e-10	1.69807867459343e-08
TRINITY_DN3452_c0_g1_i4	gonad	mantle	200.263590310134	42.7947423770635	121.529166343599	2.22468910142273	0.36292039073512	6.12996447214354	8.78986991420597e-10	1.69952495031743e-08
TRINITY_DN65065_c0_g2_i1	gonad	mantle	22.1088668446949	0.685911418319087	11.397389131507	4.9639616028811	0.809947380918025	6.12874579241772	8.85745131116547e-10	1.71171493797239e-08
TRINITY_DN762_c0_g1_i4	gonad	mantle	294.419531841743	0.80490471705526	147.612218279399	8.47839127881452	1.38409109267754	6.12560208187815	9.03413272689292e-10	1.74496539088225e-08
TRINITY_DN859_c0_g1_i1	gonad	mantle	17.4958746647177	0.138647573523245	8.81726111912047	6.02750666077001	0.984112908900687	6.12481210870722	9.07906800776856e-10	1.75274774807776e-08
TRINITY_DN7685_c0_g1_i6	gonad	mantle	190.565647411432	34.1957705561569	112.380708983795	2.47731745997929	0.404500735737174	6.12438307550801	9.10356354749691e-10	1.75657819739074e-08
TRINITY_DN13961_c0_g2_i1	gonad	mantle	0.901326861371264	29.8210896345648	15.361208247968	-4.94990644059425	0.808417041356564	-6.12296152526432	9.18518804458413e-10	1.77142241787784e-08
TRINITY_DN9280_c0_g2_i4	gonad	mantle	6.34667396945781	147.750142771142	77.0484083703	-4.5251209424579	0.739070799968268	-6.12271644699288	9.19933222695097e-10	1.77324411087632e-08
TRINITY_DN4412_c0_g2_i1	gonad	mantle	0	19.2968823275586	9.64844116377929	-6.97874443707595	1.13999238010275	-6.12174656504891	9.25551559541985e-10	1.78316319347798e-08
TRINITY_DN26939_c0_g1_i4	gonad	mantle	173.509490670004	0.39876802186403	86.9541293459338	8.6068870680119	1.40616072643014	6.12084159814536	9.30824025651064e-10	1.7924061416389e-08
TRINITY_DN37036_c0_g1_i2	gonad	mantle	0.188948694577358	25.6589895457524	12.9239691201649	-6.67349628088046	1.09035347923728	-6.12048882124785	9.32887278785242e-10	1.79546311452895e-08
TRINITY_DN122_c0_g4_i1	gonad	mantle	6103.46138766132	952.594379729441	3528.02788369538	2.67967041881861	0.437844604777327	6.12014031823323	9.34929914628667e-10	1.79847731080098e-08
TRINITY_DN994_c0_g1_i2	gonad	mantle	909.089432517586	129.844987453233	519.467209985409	2.80687159197165	0.458668983940101	6.11960191391142	9.38094171437161e-10	1.80364494235259e-08
TRINITY_DN7777_c0_g2_i1	gonad	mantle	3.90160023500988	27.3813177304833	15.6414589827466	-2.74303443762063	0.448335502226642	-6.11826282772041	9.46009474339571e-10	1.81793735135051e-08
TRINITY_DN1771_c0_g1_i10	gonad	mantle	141.076761734144	0	70.538380867072	9.3906640525099	1.53513571848202	6.11715559702801	9.52603442840246e-10	1.8296773099072e-08
TRINITY_DN948_c0_g1_i4	gonad	mantle	80.2608635588254	16.1024802711408	48.1816719149831	2.3173029321718	0.378827108965864	6.11704621271073	9.53257294358825e-10	1.83000187200869e-08
TRINITY_DN4105_c0_g1_i4	gonad	mantle	189.471782589792	40.590812693549	115.03129764167	2.21678124427259	0.362441988374484	6.11623739902385	9.58105629117324e-10	1.83837430880254e-08
TRINITY_DN17917_c1_g1_i4	gonad	mantle	4.74944282463091	32.9407442605025	18.8450935425667	-2.73712814116635	0.447904030706876	-6.11097010412398	9.90273174880428e-10	1.89913059788298e-08
TRINITY_DN7322_c0_g1_i6	gonad	mantle	28.298098110105	6.29698108758325	17.2975395988441	2.13437512420799	0.349310011594686	6.11026038006768	9.94687199524326e-10	1.90662693166313e-08
TRINITY_DN6148_c1_g1_i6	gonad	mantle	4.70937766841502	36.4668819371985	20.5881298028068	-2.97886650343588	0.487615814907769	-6.10904407191822	1.00229650365419e-09	1.92023729141709e-08
TRINITY_DN989_c0_g2_i1	gonad	mantle	25.6944924758723	1.31148032163619	13.5029863987543	4.22940206103812	0.692553422688043	6.10696867921369	1.01541155396445e-09	1.94437660424791e-08
TRINITY_DN2303_c0_g1_i17	gonad	mantle	2.14180371377717	66.447224724998	34.2945142193876	-4.89661362795389	0.801845692358229	-6.10667822327878	1.01726033196075e-09	1.94668686002906e-08
TRINITY_DN9045_c0_g2_i3	gonad	mantle	60.3609624625502	147.843067559826	104.102015011188	-1.28422088487744	0.210299885773424	-6.1066171298878	1.01764961444474e-09	1.94668686002906e-08
TRINITY_DN5531_c0_g1_i4	gonad	mantle	47.1868465758812	0	23.5934232879406	7.80901498629511	1.27880464447957	6.10649564028844	1.01842416870947e-09	1.94718160969771e-08
TRINITY_DN130_c0_g1_i9	gonad	mantle	0.322057165011322	84.0591620648078	42.1906096149095	-8.02200627530211	1.31404119124338	-6.10483623250157	1.02906140993706e-09	1.96652332829592e-08
TRINITY_DN4583_c0_g1_i6	gonad	mantle	116.051874247787	19.9382489904139	67.9950616191004	2.53310882504203	0.415005477809847	6.10379611953626	1.03578395934139e-09	1.97836832962868e-08
TRINITY_DN18553_c0_g1_i6	gonad	mantle	0	24.7783529615027	12.3891764807513	-7.34159644719911	1.20286956839734	-6.10340193158331	1.03834288304325e-09	1.9822527613464e-08
TRINITY_DN9187_c0_g1_i3	gonad	mantle	130.272594521213	33.9890443958978	82.1308194585552	1.94950908954371	0.31946578272305	6.10240343402841	1.04485237776301e-09	1.9936713064475e-08
TRINITY_DN11115_c0_g1_i5	gonad	mantle	0.0923561354631856	22.6680818663323	11.3802190008977	-6.85426967964372	1.12366801305642	-6.09990637804118	1.06130608366374e-09	2.0240431637007e-08
TRINITY_DN1425_c0_g1_i1	gonad	mantle	13.9968216054771	130.023038145286	72.0099298753816	-3.21038438976445	0.526352235078888	-6.09930798390795	1.06528641667484e-09	2.03060807768393e-08
TRINITY_DN1251_c4_g2_i5	gonad	mantle	16.2792635137913	74.0576383653756	45.1684509395835	-2.20204653606181	0.361151895407794	-6.09728638853016	1.0788413877863e-09	2.05540795849725e-08
TRINITY_DN7376_c0_g1_i5	gonad	mantle	28.2855510621742	0	14.1427755310871	7.0744003809941	1.16091465294254	6.0938160811932	1.10250322150095e-09	2.09942868748179e-08
TRINITY_DN3572_c0_g1_i4	gonad	mantle	0.184148180785856	27.5143810104913	13.8492645956386	-6.77122972336543	1.11154167596039	-6.09174614844287	1.11685689920614e-09	2.12568901108614e-08
TRINITY_DN252_c1_g1_i8	gonad	mantle	19.9058759674384	1092.89766965439	556.401772810914	-5.77434983193287	0.94843237438471	-6.0883094966881	1.14109123529254e-09	2.17071902229894e-08
TRINITY_DN46_c0_g1_i12	gonad	mantle	26.6195161975148	0	13.3097580987574	6.98938068036499	1.1483051267975	6.08669291572146	1.1526674941119e-09	2.19163609888018e-08
TRINITY_DN1984_c0_g1_i2	gonad	mantle	67.8452276256168	985.403093679286	526.624160652451	-3.86108445946892	0.634479828984021	-6.08543295324548	1.16176934499443e-09	2.20782973911278e-08
TRINITY_DN138_c0_g1_i13	gonad	mantle	42.9823175182171	306.922701277476	174.952509397846	-2.83445179488193	0.465875130018914	-6.08414489686722	1.17114656404013e-09	2.22353880804199e-08
TRINITY_DN2309_c0_g1_i14	gonad	mantle	284.449759678898	88.9312926872377	186.690526183068	1.67371994798816	0.275095762392411	6.08413569672033	1.17121380700214e-09	2.22353880804199e-08
TRINITY_DN15437_c0_g1_i1	gonad	mantle	3.26968420234484	48.0112718210658	25.6404780117053	-3.87885293283399	0.637559704164622	-6.08390540916691	1.17289818271935e-09	2.22561705440893e-08
TRINITY_DN34527_c0_g1_i2	gonad	mantle	4.35661511461025	52.8557865179474	28.6062008162788	-3.56553911061114	0.586170111610449	-6.08277194621055	1.18122306743436e-09	2.24028748799536e-08
TRINITY_DN70_c0_g1_i3	gonad	mantle	0	247.526515076662	123.763257538331	-10.6621110883619	1.75330498295932	-6.08115028017875	1.19323387616827e-09	2.26193033422114e-08
TRINITY_DN42925_c0_g1_i1	gonad	mantle	0.4957275616445	11.2896248671606	5.89267621440254	-4.47528172157618	0.735944079372207	-6.08100784694646	1.19429447246248e-09	2.26280431624895e-08
TRINITY_DN7387_c0_g1_i4	gonad	mantle	63.9197233120882	10.6779088105322	37.2988160613102	2.56493039740811	0.421829082286663	6.08049682943638	1.19810721575171e-09	2.26888923918218e-08
TRINITY_DN2201_c0_g1_i1	gonad	mantle	306.890520411516	992.24550524467	649.568012828093	-1.69100938378463	0.278114927776713	-6.08025393423782	1.19992363473345e-09	2.27118945948394e-08
TRINITY_DN5622_c0_g1_i4	gonad	mantle	15.7302699273012	0	7.86513496365059	6.23266816589729	1.02527281034388	6.07903389519014	1.20908801733632e-09	2.28738846868709e-08
TRINITY_DN68614_c0_g1_i1	gonad	mantle	3.36220370174024	24.7165734485931	14.0393885751667	-2.83326593051246	0.466247613789505	-6.07674087055292	1.22649717877565e-09	2.31916114836427e-08
TRINITY_DN4873_c0_g1_i3	gonad	mantle	30.2200624561539	0	15.1100312280769	7.16921004913936	1.17980262483197	6.07661815480398	1.22743572138234e-09	2.31977361023597e-08
TRINITY_DN4444_c0_g1_i3	gonad	mantle	102.740223212593	0	51.3701116062965	8.93401280217532	1.47050696162393	6.07546447268036	1.23629350101215e-09	2.33534481057059e-08
TRINITY_DN1229_c0_g1_i2	gonad	mantle	2.48691449915578	119.492509163913	60.9897118315346	-5.56048410533301	0.915470402220017	-6.0739092076039	1.24833325489514e-09	2.35690813938231e-08
[truncated: 38,168 more rows]
