# Supplementary material for: Germline-related molecular phenotype in Metazoa: conservation and innovation highlighted by comparative transcriptomics
Source: EvoDevo. 2023 Jan 30;14:2. doi: 10.1186/s13227-022-00207-3 (PMC9885605; doi:10.1186/s13227-022-00207-3)
Supplement: Supplementary file 1 — Additional file 1: Zipped directory comprehending more detailed information on the species-specific transcriptomic analyses (transcriptomic statistics, read counts, fasta of upregulated transcripts, GO/IPR enrichment analyses, ratios bootstrap iterations) and extensive results of the comparative analyses (co-upregulated transcripts, co-enriched GO/IPR, comparisons of different cut-off iterations) [file 13227_2022_207_MOESM1_ESM.zip › SUPPLEMENTARY_MATERIAL/Co-enriched_GO_molfunct.txt]

GO:0000009	Ephydatia_fluviatilis
GO:0000026	Xenopus_tropicalis
GO:0000030	Ephydatia_fluviatilis
GO:0000049	Ephydatia_fluviatilis
GO:0000150	Ruditapes_philippinarum	Schmidtea_mediterranea
GO:0000175	Xenopus_tropicalis
GO:0000287	Caenorhabditis_elegans
GO:0000339	Xenopus_tropicalis
GO:0001228	Xenopus_tropicalis
GO:0001653	Ephydatia_fluviatilis
GO:0001671	Ephydatia_fluviatilis
GO:0001681	Haliotis_rufescens
GO:0001871	Haliotis_rufescens
GO:0002161	Caenorhabditis_elegans	Ephydatia_fluviatilis	Schmidtea_mediterranea
GO:0003676	Ruditapes_philippinarum
GO:0003677	Ruditapes_philippinarum	Schmidtea_mediterranea
GO:0003678	Caenorhabditis_elegans	Danio_rerio	Drosophila_melanogaster	Ephydatia_fluviatilis	Nematostella_vectensis	Ruditapes_philippinarum	Schmidtea_mediterranea	Xenopus_tropicalis
GO:0003682	Drosophila_melanogaster	Ruditapes_philippinarum	Xenopus_tropicalis
GO:0003684	Caenorhabditis_elegans	Drosophila_melanogaster	Ephydatia_fluviatilis	Ruditapes_philippinarum	Schmidtea_mediterranea	Xenopus_tropicalis
GO:0003688	Ruditapes_philippinarum	Xenopus_tropicalis
GO:0003689	Danio_rerio
GO:0003690	Caenorhabditis_elegans	Drosophila_melanogaster	Ruditapes_philippinarum	Schmidtea_mediterranea
GO:0003697	Danio_rerio	Drosophila_melanogaster	Nematostella_vectensis	Schmidtea_mediterranea	Xenopus_tropicalis
GO:0003712	Schmidtea_mediterranea	Xenopus_tropicalis
GO:0003713	Ruditapes_philippinarum
GO:0003714	Schmidtea_mediterranea
GO:0003723	Ephydatia_fluviatilis	Ruditapes_philippinarum	Schmidtea_mediterranea
GO:0003724	Ruditapes_philippinarum	Schmidtea_mediterranea
GO:0003727	Ephydatia_fluviatilis
GO:0003729	Drosophila_melanogaster	Ephydatia_fluviatilis	Ruditapes_philippinarum	Schmidtea_mediterranea	Xenopus_tropicalis
GO:0003730	Caenorhabditis_elegans	Ephydatia_fluviatilis
GO:0003735	Ephydatia_fluviatilis
GO:0003743	Ephydatia_fluviatilis	Nematostella_vectensis	Ruditapes_philippinarum
GO:0003746	Caenorhabditis_elegans	Ephydatia_fluviatilis
GO:0003755	Ephydatia_fluviatilis	Schmidtea_mediterranea
GO:0003756	Ephydatia_fluviatilis
GO:0003796	Ephydatia_fluviatilis	Haliotis_rufescens
GO:0003841	Haliotis_rufescens
GO:0003854	Haliotis_rufescens
GO:0003857	Haliotis_rufescens	Nematostella_vectensis
GO:0003865	Caenorhabditis_elegans	Ephydatia_fluviatilis
GO:0003887	Drosophila_melanogaster	Nematostella_vectensis	Ruditapes_philippinarum	Xenopus_tropicalis
GO:0003896	Nematostella_vectensis	Ruditapes_philippinarum
GO:0003899	Ephydatia_fluviatilis	Nematostella_vectensis	Ruditapes_philippinarum	Schmidtea_mediterranea
GO:0003906	Ruditapes_philippinarum	Xenopus_tropicalis
GO:0003913	Ruditapes_philippinarum	Xenopus_tropicalis
GO:0003916	Drosophila_melanogaster	Schmidtea_mediterranea	Xenopus_tropicalis
GO:0003917	Drosophila_melanogaster
GO:0003918	Nematostella_vectensis	Schmidtea_mediterranea
GO:0003937	Ruditapes_philippinarum
GO:0003950	Caenorhabditis_elegans
GO:0003951	Caenorhabditis_elegans
GO:0003954	Nematostella_vectensis
GO:0003964	Schmidtea_mediterranea
GO:0003980	Nematostella_vectensis
GO:0003986	Caenorhabditis_elegans
GO:0003987	Ephydatia_fluviatilis
GO:0003993	Ephydatia_fluviatilis
GO:0003994	Nematostella_vectensis
GO:0003995	Ruditapes_philippinarum
GO:0004000	Ruditapes_philippinarum	Schmidtea_mediterranea	Xenopus_tropicalis
GO:0004014	Schmidtea_mediterranea
GO:0004089	Nematostella_vectensis
GO:0004111	Nematostella_vectensis
GO:0004126	Ruditapes_philippinarum
GO:0004129	Nematostella_vectensis
GO:0004146	Ruditapes_philippinarum
GO:0004170	Caenorhabditis_elegans
GO:0004180	Ephydatia_fluviatilis
GO:0004185	Ephydatia_fluviatilis
GO:0004298	Caenorhabditis_elegans	Drosophila_melanogaster	Ephydatia_fluviatilis	Nematostella_vectensis
GO:0004312	Danio_rerio
GO:0004356	Caenorhabditis_elegans
GO:0004362	Ephydatia_fluviatilis
GO:0004364	Ephydatia_fluviatilis	Nematostella_vectensis	Ruditapes_philippinarum
GO:0004367	Nematostella_vectensis
GO:0004376	Ephydatia_fluviatilis
GO:0004386	Caenorhabditis_elegans	Danio_rerio	Drosophila_melanogaster	Ephydatia_fluviatilis	Nematostella_vectensis	Ruditapes_philippinarum	Schmidtea_mediterranea	Xenopus_tropicalis
GO:0004402	Drosophila_melanogaster	Ruditapes_philippinarum	Schmidtea_mediterranea	Xenopus_tropicalis
GO:0004407	Xenopus_tropicalis
GO:0004422	Danio_rerio
GO:0004423	Haliotis_rufescens
GO:0004449	Nematostella_vectensis
GO:0004457	Danio_rerio
GO:0004459	Danio_rerio
GO:0004483	Schmidtea_mediterranea
GO:0004500	Ruditapes_philippinarum
GO:0004518	Caenorhabditis_elegans	Danio_rerio	Drosophila_melanogaster	Ephydatia_fluviatilis	Haliotis_rufescens	Ruditapes_philippinarum	Schmidtea_mediterranea	Xenopus_tropicalis
GO:0004519	Danio_rerio	Drosophila_melanogaster	Ephydatia_fluviatilis	Haliotis_rufescens	Ruditapes_philippinarum	Xenopus_tropicalis
GO:0004520	Danio_rerio	Drosophila_melanogaster	Ephydatia_fluviatilis
GO:0004521	Ephydatia_fluviatilis
GO:0004527	Caenorhabditis_elegans	Danio_rerio	Drosophila_melanogaster	Ephydatia_fluviatilis	Ruditapes_philippinarum	Schmidtea_mediterranea	Xenopus_tropicalis
GO:0004529	Ephydatia_fluviatilis	Ruditapes_philippinarum	Schmidtea_mediterranea	Xenopus_tropicalis
GO:0004532	Xenopus_tropicalis
GO:0004535	Ruditapes_philippinarum	Xenopus_tropicalis
GO:0004536	Danio_rerio	Drosophila_melanogaster	Ephydatia_fluviatilis	Ruditapes_philippinarum	Schmidtea_mediterranea
GO:0004540	Ephydatia_fluviatilis	Nematostella_vectensis
GO:0004550	Ruditapes_philippinarum
GO:0004551	Caenorhabditis_elegans
GO:0004553	Haliotis_rufescens
GO:0004560	Nematostella_vectensis
GO:0004565	Nematostella_vectensis
GO:0004567	Haliotis_rufescens
GO:0004576	Ephydatia_fluviatilis
GO:0004611	Nematostella_vectensis
GO:0004620	Haliotis_rufescens
GO:0004622	Caenorhabditis_elegans
GO:0004623	Schmidtea_mediterranea
GO:0004637	Ruditapes_philippinarum	Schmidtea_mediterranea
GO:0004639	Ruditapes_philippinarum
GO:0004643	Ruditapes_philippinarum
GO:0004652	Xenopus_tropicalis
GO:0004677	Ephydatia_fluviatilis
GO:0004723	Xenopus_tropicalis
GO:0004731	Ephydatia_fluviatilis
GO:0004749	Ephydatia_fluviatilis	Nematostella_vectensis
GO:0004767	Haliotis_rufescens
GO:0004784	Ruditapes_philippinarum
GO:0004798	Ephydatia_fluviatilis
GO:0004806	Haliotis_rufescens
GO:0004812	Caenorhabditis_elegans	Ephydatia_fluviatilis
GO:0004813	Ephydatia_fluviatilis	Ruditapes_philippinarum
GO:0004814	Caenorhabditis_elegans
GO:0004818	Ephydatia_fluviatilis	Ruditapes_philippinarum
GO:0004819	Ephydatia_fluviatilis
GO:0004822	Ephydatia_fluviatilis
GO:0004823	Caenorhabditis_elegans	Ephydatia_fluviatilis
GO:0004827	Ephydatia_fluviatilis
GO:0004831	Ephydatia_fluviatilis
GO:0004832	Caenorhabditis_elegans
GO:0004842	Xenopus_tropicalis
GO:0004843	Danio_rerio	Xenopus_tropicalis
GO:0004857	Danio_rerio	Haliotis_rufescens
GO:0004866	Danio_rerio	Haliotis_rufescens
GO:0004985	Ephydatia_fluviatilis
GO:0005044	Nematostella_vectensis
GO:0005049	Schmidtea_mediterranea	Xenopus_tropicalis
GO:0005198	Ephydatia_fluviatilis
GO:0005200	Danio_rerio
GO:0005213	Drosophila_melanogaster
GO:0005319	Nematostella_vectensis
GO:0005436	Nematostella_vectensis
GO:0005452	Nematostella_vectensis
GO:0005524	Ruditapes_philippinarum
GO:0005539	Ruditapes_philippinarum
GO:0005540	Ruditapes_philippinarum
GO:0008013	Danio_rerio
GO:0008017	Danio_rerio	Ruditapes_philippinarum
GO:0008047	Haliotis_rufescens
GO:0008061	Caenorhabditis_elegans	Haliotis_rufescens
GO:0008080	Ephydatia_fluviatilis	Schmidtea_mediterranea
GO:0008093	Xenopus_tropicalis
GO:0008094	Danio_rerio	Drosophila_melanogaster	Haliotis_rufescens	Nematostella_vectensis	Ruditapes_philippinarum	Schmidtea_mediterranea	Xenopus_tropicalis
GO:0008126	Haliotis_rufescens
GO:0008135	Ephydatia_fluviatilis	Nematostella_vectensis	Ruditapes_philippinarum
GO:0008137	Nematostella_vectensis
GO:0008168	Drosophila_melanogaster	Ephydatia_fluviatilis	Ruditapes_philippinarum	Schmidtea_mediterranea	Xenopus_tropicalis
GO:0008170	Danio_rerio	Drosophila_melanogaster	Ephydatia_fluviatilis	Ruditapes_philippinarum	Schmidtea_mediterranea	Xenopus_tropicalis
GO:0008172	Ruditapes_philippinarum
GO:0008173	Danio_rerio	Drosophila_melanogaster	Ephydatia_fluviatilis	Ruditapes_philippinarum	Schmidtea_mediterranea	Xenopus_tropicalis
GO:0008174	Schmidtea_mediterranea	Xenopus_tropicalis
GO:0008175	Danio_rerio	Ephydatia_fluviatilis	Ruditapes_philippinarum	Schmidtea_mediterranea	Xenopus_tropicalis
GO:0008239	Nematostella_vectensis
GO:0008252	Caenorhabditis_elegans
GO:0008253	Caenorhabditis_elegans
GO:0008276	Danio_rerio	Drosophila_melanogaster	Ephydatia_fluviatilis	Ruditapes_philippinarum	Schmidtea_mediterranea	Xenopus_tropicalis
GO:0008297	Ephydatia_fluviatilis
GO:0008373	Danio_rerio
GO:0008374	Nematostella_vectensis
GO:0008395	Danio_rerio
GO:0008408	Ephydatia_fluviatilis	Nematostella_vectensis	Schmidtea_mediterranea	Xenopus_tropicalis
GO:0008409	Ephydatia_fluviatilis	Ruditapes_philippinarum
GO:0008410	Caenorhabditis_elegans
GO:0008417	Danio_rerio
GO:0008430	Ruditapes_philippinarum
GO:0008452	Nematostella_vectensis
GO:0008474	Danio_rerio
GO:0008478	Nematostella_vectensis
GO:0008484	Danio_rerio	Haliotis_rufescens
GO:0008494	Xenopus_tropicalis
GO:0008519	Ruditapes_philippinarum
GO:0008521	Schmidtea_mediterranea
GO:0008527	Nematostella_vectensis
GO:0008528	Ephydatia_fluviatilis
GO:0008536	Drosophila_melanogaster	Ephydatia_fluviatilis	Haliotis_rufescens	Ruditapes_philippinarum	Schmidtea_mediterranea	Xenopus_tropicalis
GO:0008568	Xenopus_tropicalis
GO:0008641	Drosophila_melanogaster	Ephydatia_fluviatilis	Haliotis_rufescens	Schmidtea_mediterranea
GO:0008649	Ephydatia_fluviatilis	Schmidtea_mediterranea
GO:0008757	Danio_rerio	Drosophila_melanogaster	Ephydatia_fluviatilis	Ruditapes_philippinarum	Schmidtea_mediterranea	Xenopus_tropicalis
GO:0008775	Caenorhabditis_elegans
GO:0009055	Nematostella_vectensis
GO:0009374	Nematostella_vectensis
GO:0009922	Danio_rerio
GO:0009982	Danio_rerio	Ephydatia_fluviatilis	Nematostella_vectensis	Ruditapes_philippinarum	Schmidtea_mediterranea	Xenopus_tropicalis
GO:0010181	Ephydatia_fluviatilis
GO:0010997	Haliotis_rufescens	Ruditapes_philippinarum	Schmidtea_mediterranea
GO:0015002	Nematostella_vectensis
GO:0015018	Drosophila_melanogaster
GO:0015020	Drosophila_melanogaster
GO:0015035	Nematostella_vectensis
GO:0015036	Ephydatia_fluviatilis	Nematostella_vectensis
GO:0015037	Ephydatia_fluviatilis
GO:0015038	Ephydatia_fluviatilis
GO:0015078	Nematostella_vectensis
GO:0015095	Xenopus_tropicalis
GO:0015103	Nematostella_vectensis
GO:0015114	Nematostella_vectensis
GO:0015631	Danio_rerio	Drosophila_melanogaster	Ruditapes_philippinarum
GO:0015925	Nematostella_vectensis
GO:0015928	Nematostella_vectensis
GO:0016208	Ephydatia_fluviatilis
GO:0016211	Caenorhabditis_elegans
GO:0016229	Ephydatia_fluviatilis	Haliotis_rufescens
GO:0016273	Danio_rerio	Drosophila_melanogaster	Ephydatia_fluviatilis	Nematostella_vectensis	Schmidtea_mediterranea	Xenopus_tropicalis
GO:0016274	Danio_rerio	Drosophila_melanogaster	Ephydatia_fluviatilis	Nematostella_vectensis	Schmidtea_mediterranea	Xenopus_tropicalis
GO:0016278	Danio_rerio	Drosophila_melanogaster	Ruditapes_philippinarum	Xenopus_tropicalis
GO:0016279	Danio_rerio	Drosophila_melanogaster	Ruditapes_philippinarum	Xenopus_tropicalis
GO:0016289	Caenorhabditis_elegans	Ephydatia_fluviatilis
GO:0016298	Haliotis_rufescens
GO:0016300	Ruditapes_philippinarum
GO:0016405	Ephydatia_fluviatilis
GO:0016407	Ephydatia_fluviatilis	Schmidtea_mediterranea
GO:0016409	Xenopus_tropicalis
GO:0016410	Ephydatia_fluviatilis	Schmidtea_mediterranea
GO:0016422	Xenopus_tropicalis
GO:0016423	Ephydatia_fluviatilis	Schmidtea_mediterranea	Xenopus_tropicalis
GO:0016426	Xenopus_tropicalis
GO:0016429	Xenopus_tropicalis
GO:0016433	Schmidtea_mediterranea
GO:0016530	Ephydatia_fluviatilis
GO:0016531	Ephydatia_fluviatilis
GO:0016538	Drosophila_melanogaster	Nematostella_vectensis	Xenopus_tropicalis
GO:0016614	Ephydatia_fluviatilis	Nematostella_vectensis
GO:0016616	Ephydatia_fluviatilis	Haliotis_rufescens	Nematostella_vectensis
GO:0016624	Caenorhabditis_elegans
GO:0016627	Nematostella_vectensis
GO:0016628	Schmidtea_mediterranea
GO:0016638	Ephydatia_fluviatilis
GO:0016641	Ephydatia_fluviatilis
GO:0016645	Ruditapes_philippinarum
GO:0016646	Ruditapes_philippinarum
GO:0016651	Nematostella_vectensis
GO:0016655	Nematostella_vectensis
GO:0016667	Nematostella_vectensis
GO:0016668	Ephydatia_fluviatilis
GO:0016670	Xenopus_tropicalis
GO:0016675	Nematostella_vectensis
GO:0016676	Nematostella_vectensis
GO:0016715	Ruditapes_philippinarum
GO:0016721	Ruditapes_philippinarum
GO:0016741	Drosophila_melanogaster	Ephydatia_fluviatilis	Ruditapes_philippinarum	Schmidtea_mediterranea
GO:0016742	Nematostella_vectensis
GO:0016747	Haliotis_rufescens	Nematostella_vectensis
GO:0016763	Caenorhabditis_elegans
GO:0016765	Ephydatia_fluviatilis	Nematostella_vectensis
GO:0016775	Nematostella_vectensis
GO:0016776	Caenorhabditis_elegans	Ruditapes_philippinarum
GO:0016778	Ephydatia_fluviatilis	Nematostella_vectensis
GO:0016779	Caenorhabditis_elegans	Nematostella_vectensis	Ruditapes_philippinarum	Schmidtea_mediterranea
GO:0016780	Xenopus_tropicalis
GO:0016782	Caenorhabditis_elegans	Ephydatia_fluviatilis
GO:0016783	Ephydatia_fluviatilis
GO:0016790	Danio_rerio
GO:0016796	Ephydatia_fluviatilis	Ruditapes_philippinarum	Schmidtea_mediterranea	Xenopus_tropicalis
GO:0016798	Haliotis_rufescens
GO:0016811	Ephydatia_fluviatilis
GO:0016812	Nematostella_vectensis
GO:0016814	Ruditapes_philippinarum	Schmidtea_mediterranea
GO:0016829	Nematostella_vectensis
GO:0016835	Nematostella_vectensis
GO:0016836	Nematostella_vectensis
GO:0016840	Nematostella_vectensis
GO:0016842	Nematostella_vectensis
GO:0016846	Ephydatia_fluviatilis
GO:0016853	Danio_rerio	Ephydatia_fluviatilis	Nematostella_vectensis	Schmidtea_mediterranea
GO:0016859	Ephydatia_fluviatilis	Schmidtea_mediterranea
GO:0016860	Danio_rerio
GO:0016864	Ephydatia_fluviatilis
GO:0016866	Caenorhabditis_elegans	Danio_rerio	Ephydatia_fluviatilis	Nematostella_vectensis	Schmidtea_mediterranea
GO:0016868	Caenorhabditis_elegans
GO:0016874	Ephydatia_fluviatilis	Nematostella_vectensis	Ruditapes_philippinarum
GO:0016875	Caenorhabditis_elegans	Ephydatia_fluviatilis
GO:0016877	Ephydatia_fluviatilis	Haliotis_rufescens	Schmidtea_mediterranea
GO:0016878	Ephydatia_fluviatilis
GO:0016879	Caenorhabditis_elegans	Nematostella_vectensis	Ruditapes_philippinarum
GO:0016880	Caenorhabditis_elegans
GO:0016884	Ruditapes_philippinarum
GO:0016886	Nematostella_vectensis
GO:0016888	Danio_rerio	Drosophila_melanogaster	Ephydatia_fluviatilis	Haliotis_rufescens	Xenopus_tropicalis
GO:0016889	Danio_rerio
GO:0016891	Drosophila_melanogaster	Ephydatia_fluviatilis
GO:0016893	Danio_rerio	Drosophila_melanogaster	Ephydatia_fluviatilis
GO:0016894	Danio_rerio
GO:0016895	Ephydatia_fluviatilis	Ruditapes_philippinarum	Schmidtea_mediterranea	Xenopus_tropicalis
GO:0016896	Xenopus_tropicalis
GO:0016900	Ephydatia_fluviatilis
GO:0016971	Xenopus_tropicalis
GO:0016972	Xenopus_tropicalis
GO:0016985	Haliotis_rufescens
GO:0017022	Danio_rerio
GO:0017025	Ephydatia_fluviatilis	Xenopus_tropicalis
GO:0017049	Danio_rerio
GO:0017056	Drosophila_melanogaster	Ephydatia_fluviatilis	Nematostella_vectensis	Schmidtea_mediterranea	Xenopus_tropicalis
GO:0017069	Schmidtea_mediterranea
GO:0017070	Schmidtea_mediterranea
GO:0017108	Danio_rerio	Drosophila_melanogaster
GO:0017150	Ephydatia_fluviatilis
GO:0018024	Drosophila_melanogaster	Ruditapes_philippinarum
GO:0019136	Xenopus_tropicalis
GO:0019200	Ephydatia_fluviatilis
GO:0019205	Ruditapes_philippinarum
GO:0019206	Xenopus_tropicalis
GO:0019207	Drosophila_melanogaster	Xenopus_tropicalis
GO:0019238	Nematostella_vectensis	Ruditapes_philippinarum
GO:0019239	Ruditapes_philippinarum	Schmidtea_mediterranea
GO:0019783	Danio_rerio	Xenopus_tropicalis
GO:0019787	Xenopus_tropicalis
GO:0019789	Danio_rerio
GO:0019842	Ephydatia_fluviatilis
GO:0019843	Ephydatia_fluviatilis	Schmidtea_mediterranea
GO:0019887	Drosophila_melanogaster	Xenopus_tropicalis
GO:0019902	Xenopus_tropicalis
GO:0019903	Xenopus_tropicalis
GO:0019905	Xenopus_tropicalis
GO:0019948	Schmidtea_mediterranea
GO:0030170	Ephydatia_fluviatilis
GO:0030234	Haliotis_rufescens
GO:0030246	Danio_rerio	Haliotis_rufescens
GO:0030247	Haliotis_rufescens
GO:0030371	Xenopus_tropicalis
GO:0030414	Danio_rerio	Haliotis_rufescens
GO:0030515	Xenopus_tropicalis
GO:0030554	Ruditapes_philippinarum
GO:0030623	Schmidtea_mediterranea
GO:0030976	Caenorhabditis_elegans
GO:0030983	Caenorhabditis_elegans	Drosophila_melanogaster	Ephydatia_fluviatilis	Ruditapes_philippinarum	Schmidtea_mediterranea	Xenopus_tropicalis
GO:0031072	Ephydatia_fluviatilis	Nematostella_vectensis
GO:0031151	Drosophila_melanogaster
GO:0031369	Ephydatia_fluviatilis
GO:0031625	Drosophila_melanogaster	Xenopus_tropicalis
GO:0032559	Ruditapes_philippinarum
GO:0033170	Danio_rerio
GO:0033192	Xenopus_tropicalis
GO:0033293	Nematostella_vectensis
GO:0033558	Xenopus_tropicalis
GO:0033764	Haliotis_rufescens
GO:0033765	Caenorhabditis_elegans	Ephydatia_fluviatilis
GO:0034061	Danio_rerio	Drosophila_melanogaster	Nematostella_vectensis	Ruditapes_philippinarum	Xenopus_tropicalis
GO:0034062	Ephydatia_fluviatilis	Nematostella_vectensis	Ruditapes_philippinarum	Schmidtea_mediterranea
GO:0034212	Drosophila_melanogaster	Ruditapes_philippinarum	Xenopus_tropicalis
GO:0034338	Haliotis_rufescens
GO:0034511	Xenopus_tropicalis
GO:0034584	Ruditapes_philippinarum
GO:0035251	Nematostella_vectensis
GO:0035312	Ephydatia_fluviatilis	Ruditapes_philippinarum	Schmidtea_mediterranea
GO:0035804	Danio_rerio	Xenopus_tropicalis
GO:0036402	Nematostella_vectensis
GO:0036442	Nematostella_vectensis
GO:0036459	Danio_rerio	Xenopus_tropicalis
GO:0038024	Nematostella_vectensis
GO:0042054	Drosophila_melanogaster	Ruditapes_philippinarum
GO:0042171	Haliotis_rufescens
GO:0042393	Ruditapes_philippinarum
GO:0043015	Danio_rerio	Drosophila_melanogaster	Ephydatia_fluviatilis	Xenopus_tropicalis
GO:0043021	Ephydatia_fluviatilis
GO:0043138	Ruditapes_philippinarum	Xenopus_tropicalis
GO:0043139	Danio_rerio	Ephydatia_fluviatilis	Nematostella_vectensis	Ruditapes_philippinarum	Schmidtea_mediterranea	Xenopus_tropicalis
GO:0043175	Xenopus_tropicalis
GO:0043565	Ruditapes_philippinarum
GO:0044389	Drosophila_melanogaster	Xenopus_tropicalis
GO:0044769	Nematostella_vectensis
GO:0045127	Caenorhabditis_elegans
GO:0045131	Schmidtea_mediterranea
GO:0045182	Caenorhabditis_elegans	Ephydatia_fluviatilis	Xenopus_tropicalis
GO:0046933	Ephydatia_fluviatilis
GO:0046961	Nematostella_vectensis
GO:0046982	Drosophila_melanogaster	Nematostella_vectensis	Ruditapes_philippinarum	Schmidtea_mediterranea	Xenopus_tropicalis
GO:0046983	Ruditapes_philippinarum
GO:0047057	Ephydatia_fluviatilis
GO:0047150	Ruditapes_philippinarum
GO:0047429	Caenorhabditis_elegans	Haliotis_rufescens	Ruditapes_philippinarum
GO:0047617	Ephydatia_fluviatilis
GO:0048256	Danio_rerio	Drosophila_melanogaster
GO:0050023	Nematostella_vectensis
GO:0050136	Nematostella_vectensis
GO:0050660	Ephydatia_fluviatilis
GO:0050661	Ephydatia_fluviatilis	Nematostella_vectensis
GO:0050662	Ephydatia_fluviatilis
GO:0051082	Ephydatia_fluviatilis	Haliotis_rufescens	Nematostella_vectensis	Ruditapes_philippinarum
GO:0051087	Ephydatia_fluviatilis
GO:0051287	Ephydatia_fluviatilis	Nematostella_vectensis
GO:0051377	Xenopus_tropicalis
GO:0051536	Nematostella_vectensis
GO:0051537	Nematostella_vectensis
GO:0051539	Nematostella_vectensis
GO:0051540	Nematostella_vectensis
GO:0051920	Schmidtea_mediterranea
GO:0052689	Caenorhabditis_elegans	Ephydatia_fluviatilis	Haliotis_rufescens	Schmidtea_mediterranea
GO:0055106	Haliotis_rufescens	Ruditapes_philippinarum	Schmidtea_mediterranea
GO:0060590	Ephydatia_fluviatilis	Schmidtea_mediterranea
GO:0061134	Danio_rerio	Haliotis_rufescens
GO:0061135	Danio_rerio	Haliotis_rufescens
GO:0061505	Nematostella_vectensis	Schmidtea_mediterranea
GO:0061608	Danio_rerio	Ruditapes_philippinarum
GO:0061630	Xenopus_tropicalis
GO:0061659	Xenopus_tropicalis
GO:0061733	Drosophila_melanogaster	Ruditapes_philippinarum	Xenopus_tropicalis
GO:0061783	Ephydatia_fluviatilis
GO:0070003	Caenorhabditis_elegans	Drosophila_melanogaster	Ephydatia_fluviatilis	Nematostella_vectensis
GO:0070008	Ephydatia_fluviatilis
GO:0070063	Xenopus_tropicalis
GO:0070279	Ephydatia_fluviatilis
GO:0070569	Danio_rerio
GO:0070840	Xenopus_tropicalis
GO:0070915	Danio_rerio
GO:0071077	Schmidtea_mediterranea
GO:0071617	Haliotis_rufescens
GO:0090079	Xenopus_tropicalis
GO:0097027	Haliotis_rufescens	Ruditapes_philippinarum	Schmidtea_mediterranea
GO:0097200	Xenopus_tropicalis
GO:0097747	Ephydatia_fluviatilis	Nematostella_vectensis	Ruditapes_philippinarum	Schmidtea_mediterranea
GO:0098599	Danio_rerio
GO:0101005	Danio_rerio	Xenopus_tropicalis
GO:0106130	Danio_rerio
GO:0140097	Caenorhabditis_elegans	Danio_rerio	Drosophila_melanogaster	Nematostella_vectensis	Ruditapes_philippinarum	Schmidtea_mediterranea	Xenopus_tropicalis
GO:0140098	Ephydatia_fluviatilis	Nematostella_vectensis	Schmidtea_mediterranea
GO:0140101	Ephydatia_fluviatilis
GO:0140102	Ephydatia_fluviatilis	Schmidtea_mediterranea
GO:0140104	Danio_rerio	Ephydatia_fluviatilis	Ruditapes_philippinarum	Schmidtea_mediterranea	Xenopus_tropicalis
GO:0140142	Danio_rerio	Ruditapes_philippinarum	Schmidtea_mediterranea	Xenopus_tropicalis
GO:0140223	Schmidtea_mediterranea
GO:1901681	Caenorhabditis_elegans
GO:1990837	Ruditapes_philippinarum
