# Supplementary material for: Germline-related molecular phenotype in Metazoa: conservation and innovation highlighted by comparative transcriptomics
Source: EvoDevo. 2023 Jan 30;14:2. doi: 10.1186/s13227-022-00207-3 (PMC9885605; doi:10.1186/s13227-022-00207-3)
Supplement: Supplementary file 1 — Additional file 1: Zipped directory comprehending more detailed information on the species-specific transcriptomic analyses (transcriptomic statistics, read counts, fasta of upregulated transcripts, GO/IPR enrichment analyses, ratios bootstrap iterations) and extensive results of the comparative analyses (co-upregulated transcripts, co-enriched GO/IPR, comparisons of different cut-off iterations) [file 13227_2022_207_MOESM1_ESM.zip › SUPPLEMENTARY_MATERIAL/Caenorhabditis_elegans/salmon.isoform.counts.matrix.embryo_PGCs_vs_embryo_somatic.DESeq2.DE_results]

sampleA	sampleB	baseMeanA	baseMeanB	baseMean	log2FoldChange	lfcSE	stat	pvalue	padj
TRINITY_DN265_c0_g1_i1	embryo_PGCs	embryo_somatic	4300.04660024522	101.040392026967	2200.5434961361	5.39493165591119	0.285306503843879	18.9092487665943	9.57105105221271e-80	7.24719985673546e-76
TRINITY_DN264_c0_g1_i1	embryo_PGCs	embryo_somatic	4167.72839829791	16.0534191769476	2091.89090873743	7.97447567525185	0.439988652107178	18.1242757899795	2.05024710755101e-73	7.76223554918812e-70
TRINITY_DN240_c0_g1_i2	embryo_PGCs	embryo_somatic	2631.46147505726	25.3087839383774	1328.38512949782	6.66386681757331	0.375515647222926	17.7459098358617	1.85373316660686e-70	4.67882251251571e-67
TRINITY_DN20709_c0_g1_i2	embryo_PGCs	embryo_somatic	3194.88836270556	23.7611631638172	1609.32476293469	7.15802979704396	0.408039817794506	17.5424786623369	6.79001014711136e-69	1.28534892084818e-65
TRINITY_DN13641_c0_g1_i1	embryo_PGCs	embryo_somatic	3553.06231649845	6.14954102724715	1779.60592876285	9.13806833610505	0.544976565262518	16.7678188725477	4.19631817455926e-63	6.35490424355254e-60
TRINITY_DN1798_c0_g1_i1	embryo_PGCs	embryo_somatic	1600.64289820711	20.7162479401537	810.679573073632	6.21507342819934	0.373365359362617	16.6460901429347	3.23029549240674e-62	4.07663291141731e-59
TRINITY_DN13670_c0_g1_i1	embryo_PGCs	embryo_somatic	1298.3564747992	11.6472025020783	655.001838650639	6.71559744823923	0.418166792395785	16.059614417883	4.89585190638343e-58	5.29591294787647e-55
TRINITY_DN13904_c0_g1_i1	embryo_PGCs	embryo_somatic	2415.69189104632	24.3155570391359	1220.00372404273	6.57478832323293	0.413869641480822	15.886133372113	7.90560209421885e-57	7.48265238217814e-54
TRINITY_DN10555_c0_g1_i1	embryo_PGCs	embryo_somatic	4366.58087423389	55.7815921699761	2211.18123320193	6.26496055714737	0.3966910382095	15.7930478727849	3.47381558245305e-56	2.9226368433705e-53
TRINITY_DN3996_c0_g1_i1	embryo_PGCs	embryo_somatic	6392.42948970068	104.154640164338	3248.29206493251	5.92718227282652	0.375995302427257	15.763979588477	5.50543432820941e-56	4.16871487332016e-53
TRINITY_DN477_c0_g1_i1	embryo_PGCs	embryo_somatic	7217.86177146665	37.7763766585743	3627.81907406261	7.53587202901429	0.482149408254538	15.6297444319084	4.56630809529585e-55	3.14328044523456e-52
TRINITY_DN17142_c0_g1_i1	embryo_PGCs	embryo_somatic	2460.97910546857	11.1765840339735	1236.07784475127	7.81605660508305	0.504126559237268	15.5041555773387	3.25163452197452e-54	2.05178138336592e-51
TRINITY_DN7114_c0_g1_i1	embryo_PGCs	embryo_somatic	1035.56223548312	10.660231772479	523.111233627798	6.64127339094434	0.432260565934554	15.3640510246078	2.85183840052742e-53	1.66108618221489e-50
TRINITY_DN17282_c0_g1_i1	embryo_PGCs	embryo_somatic	1906.14815854977	18.020372242881	962.084265396327	6.77836867346195	0.452175549846818	14.9905687641851	8.46254210555322e-51	4.57702634451778e-48
TRINITY_DN3167_c0_g1_i1	embryo_PGCs	embryo_somatic	1319.52030767535	4.66282876320605	662.091568219278	8.02382135894148	0.536425854384047	14.957931824809	1.38256260532553e-50	6.9791760316833e-48
TRINITY_DN1009_c0_g1_i1	embryo_PGCs	embryo_somatic	1720.42072754598	70.8331039795194	895.626915762747	4.61603731433951	0.310112111932707	14.8850597468478	4.12118166433647e-50	1.95034922264723e-47
TRINITY_DN10321_c0_g1_i1	embryo_PGCs	embryo_somatic	3227.78211394539	216.307341550614	1722.044727748	3.89316688165571	0.264427448840147	14.7230058707302	4.58804843412104e-49	2.04357074959791e-46
TRINITY_DN2925_c0_g1_i1	embryo_PGCs	embryo_somatic	1405.64803807711	52.5501015579838	729.099069817548	4.72779414593749	0.321202651978932	14.7190383292589	4.86529866891368e-49	2.04666897338969e-46
TRINITY_DN10358_c0_g1_i1	embryo_PGCs	embryo_somatic	5155.69762125519	54.2785072582066	2604.9880642567	6.55411303855308	0.449283671249321	14.5879172958324	3.35277671027379e-48	1.33616975001017e-45
TRINITY_DN8268_c0_g1_i1	embryo_PGCs	embryo_somatic	1824.64991928489	14.1663812097841	919.408150247335	6.98415815280849	0.480887963077279	14.5234621971316	8.60518235963693e-48	3.25792204135854e-45
TRINITY_DN247_c0_g1_i2	embryo_PGCs	embryo_somatic	3474.71752246514	22.9169461977289	1748.81723433143	7.2306140644673	0.498574876971838	14.5025640047958	1.16707646173038e-47	4.20814427058212e-45
TRINITY_DN7016_c0_g1_i1	embryo_PGCs	embryo_somatic	2127.61578160959	5.38812916542551	1066.50195538751	8.75251708454551	0.60802546432002	14.3949844178546	5.56374238168255e-47	1.91493896882274e-44
TRINITY_DN1612_c0_g1_i1	embryo_PGCs	embryo_somatic	1113.59165030547	18.8583330393272	566.224991672399	5.9823716868833	0.416851661984281	14.3513202236168	1.04528248849107e-46	3.44125174037145e-44
TRINITY_DN21149_c0_g1_i1	embryo_PGCs	embryo_somatic	2770.69619849154	52.1986377330721	1411.44741811231	5.74597502668025	0.402921808757521	14.2607694639289	3.84194816415306e-46	1.21213464579029e-43
TRINITY_DN4155_c0_g1_i1	embryo_PGCs	embryo_somatic	2947.47125117246	24.9691286664497	1486.22018991945	6.79566373764054	0.487683589186359	13.9345753851965	3.90515934007647e-44	1.18279466092236e-41
TRINITY_DN17402_c0_g1_i1	embryo_PGCs	embryo_somatic	826.079066369426	29.2017764365733	427.640421403	4.8226419670907	0.354641125379481	13.5986540250521	4.07870554992227e-42	1.18784455476967e-39
TRINITY_DN1221_c0_g1_i6	embryo_PGCs	embryo_somatic	3230.64966476444	58.1187595840976	1644.38421217427	5.84719149392906	0.430240494300009	13.5905187247479	4.55838242024234e-42	1.27837302541019e-39
TRINITY_DN4047_c0_g1_i1	embryo_PGCs	embryo_somatic	1003.14395404156	5.88980085408935	504.516877447825	7.26716353665246	0.535370157280762	13.5740915660366	5.70465890801732e-42	1.5427027589824e-39
TRINITY_DN317_c0_g1_i4	embryo_PGCs	embryo_somatic	975.083970771696	28.8014507334509	501.942710752574	5.10003986425884	0.378180573129391	13.4857267311664	1.89786183512012e-41	4.9553826950102e-39
TRINITY_DN6759_c0_g1_i1	embryo_PGCs	embryo_somatic	6635.6000786665	30.9292222855214	3333.26465047601	7.68250996488208	0.570871590199297	13.4575097040651	2.7813293645696e-41	7.02007531617367e-39
TRINITY_DN10497_c0_g1_i1	embryo_PGCs	embryo_somatic	1726.65263511971	3.94065644580769	865.29664578276	8.66845661238533	0.646010272064177	13.4184501195117	4.71470447581143e-41	1.15160459002723e-38
TRINITY_DN672_c0_g1_i1	embryo_PGCs	embryo_somatic	1289.61130010099	35.1931613555283	662.402230728258	5.16717292246882	0.385302356683456	13.4106963864587	5.23449834359562e-41	1.23861317055331e-38
TRINITY_DN1103_c0_g1_i1	embryo_PGCs	embryo_somatic	1945.28411619516	66.2899240038052	1005.78702009948	4.86034202786165	0.364296794580581	13.3417095625489	1.32388290955151e-40	3.03770951246182e-38
TRINITY_DN7411_c0_g1_i1	embryo_PGCs	embryo_somatic	951.98315246429	23.9494126413936	487.966282552842	5.30465413127676	0.398863336252088	13.2994277717322	2.33246554190273e-40	5.19453796567278e-38
TRINITY_DN572_c0_g1_i1	embryo_PGCs	embryo_somatic	5648.28046882639	278.428871555615	2963.354670191	4.34651952220112	0.327179551677519	13.2848141025794	2.83561786351231e-40	6.11409884857803e-38
TRINITY_DN14275_c0_g1_i1	embryo_PGCs	embryo_somatic	2044.16991680519	6.04506695688466	1025.10749188104	8.29196099194909	0.624255675052999	13.2829565245764	2.90686157618607e-40	6.11409884857803e-38
TRINITY_DN3297_c0_g1_i1	embryo_PGCs	embryo_somatic	1139.57819401018	3.86723559600427	571.722714803091	7.96166088602677	0.602851036635087	13.2066802612899	8.02879426990833e-40	1.64308189761475e-37
TRINITY_DN205_c0_g1_i1	embryo_PGCs	embryo_somatic	6004.7114622325	62.2315489247277	3033.47150557861	6.59178369573287	0.503815926592219	13.0837144040271	4.08004884368743e-39	8.13003416957927e-37
TRINITY_DN4180_c0_g1_i1	embryo_PGCs	embryo_somatic	1429.17574041204	27.8392770547685	728.507508733407	5.67803171159434	0.434556237512774	13.0662759418507	5.13169148663366e-39	9.96337639404874e-37
TRINITY_DN10750_c0_g1_i1	embryo_PGCs	embryo_somatic	2546.57555312457	1.52595180846436	1274.05075246651	10.374915063005	0.794831974829253	13.052966402407	6.11203876490266e-39	1.15700893819607e-36
TRINITY_DN188_c0_g1_i2	embryo_PGCs	embryo_somatic	2150.99326862138	38.6586352384868	1094.82595192993	5.73520118365917	0.44315474813809	12.9417572704694	2.61577007322085e-38	4.83088073034836e-36
TRINITY_DN244_c1_g1_i1	embryo_PGCs	embryo_somatic	7326.51192014803	106.39843827478	3716.45517921141	6.08876827166877	0.471572158631377	12.9116364488946	3.86988311400667e-38	6.97684641410918e-36
TRINITY_DN878_c0_g1_i1	embryo_PGCs	embryo_somatic	752.294469880655	12.9032976592986	382.598883769977	5.9980830376386	0.465890121422998	12.8744585081956	6.26771046583337e-38	1.1037000848207e-35
TRINITY_DN1221_c0_g1_i4	embryo_PGCs	embryo_somatic	813.655078150398	3.38193655506883	408.518507352734	7.61279735179751	0.597008632755067	12.7515699675331	3.05529518438739e-37	5.25788525822302e-35
TRINITY_DN7963_c0_g1_i1	embryo_PGCs	embryo_somatic	1059.2680477825	28.8584989355259	544.063273359014	5.25730843321987	0.413932395313291	12.700886648992	5.84635598668249e-37	9.83746834025773e-35
TRINITY_DN21656_c0_g1_i1	embryo_PGCs	embryo_somatic	962.387988656042	7.90417978831023	485.146084222176	6.92265620415873	0.545594056622436	12.6882910840603	6.86677338512025e-37	1.13033061026371e-34
TRINITY_DN1137_c0_g1_i1	embryo_PGCs	embryo_somatic	1035.9914974124	18.1920109934047	527.091754202904	5.8278870059653	0.462452521086764	12.6021304679446	2.05517177168585e-36	3.31101290536282e-34
TRINITY_DN21002_c0_g1_i1	embryo_PGCs	embryo_somatic	764.793532337023	6.35223299832993	385.572882667676	6.68168665492157	0.531103804544516	12.5807546429684	2.69443566455861e-36	4.25047226084121e-34
TRINITY_DN10621_c0_g1_i1	embryo_PGCs	embryo_somatic	779.233960770946	12.6062480959396	395.920104433443	5.86834093438246	0.469522992123053	12.4985166495201	7.60572034193766e-36	1.1753166210031e-33
TRINITY_DN1181_c0_g1_i1	embryo_PGCs	embryo_somatic	1396.59398674301	49.1472282604421	722.870607501724	4.79151253368455	0.384373504817653	12.4657721555435	1.14754825680937e-35	1.73784708011211e-33
TRINITY_DN3797_c0_g1_i1	embryo_PGCs	embryo_somatic	943.361189159864	8.40392132275205	475.882555241308	7.0138809217173	0.563306747025034	12.4512638251883	1.37648066363599e-35	2.04366893824544e-33
TRINITY_DN17216_c0_g1_i1	embryo_PGCs	embryo_somatic	4827.37030047298	62.7026330998086	2445.03646678639	6.30479014719432	0.507304562371766	12.4280178315724	1.84143858512768e-35	2.68141787818977e-33
TRINITY_DN6981_c0_g1_i1	embryo_PGCs	embryo_somatic	1668.31426374832	9.5066805313991	838.910472139857	7.56337672195561	0.608678674404536	12.4258940554387	1.89100405528304e-35	2.7016382465289e-33
TRINITY_DN3764_c0_g1_i1	embryo_PGCs	embryo_somatic	562.311899630942	5.09733577170866	283.704617701325	6.77574696912365	0.545479171839942	12.4216419597994	1.9942597747337e-35	2.79639537301548e-33
TRINITY_DN161_c0_g1_i1	embryo_PGCs	embryo_somatic	5933.32661290318	716.933355510931	3325.12998420705	3.04851831968159	0.24627163131411	12.3786824467546	3.40893062741965e-35	4.69316776560392e-33
TRINITY_DN832_c0_g1_i1	embryo_PGCs	embryo_somatic	2134.33059347391	45.9812282393633	1090.15591085664	5.48060522121208	0.443316391400279	12.3627398569694	4.15740979964651e-35	5.62141196480774e-33
TRINITY_DN492_c0_g1_i1	embryo_PGCs	embryo_somatic	2911.60795902431	64.5704368510694	1488.08919793769	5.45566761089868	0.441997752611027	12.3432021513011	5.30050705430419e-35	7.04130516055988e-33
TRINITY_DN778_c0_g1_i1	embryo_PGCs	embryo_somatic	3403.14588057721	76.0582748625841	1739.6020777199	5.47170968437473	0.444463199352882	12.3108272908562	7.92070899642883e-35	1.03406221587861e-32
TRINITY_DN17908_c0_g1_i1	embryo_PGCs	embryo_somatic	2499.16995189086	55.1121420392326	1277.14104696505	5.46234960031488	0.445303028490142	12.2665898294824	1.36898635379997e-34	1.75694316457176e-32
TRINITY_DN7199_c0_g1_i1	embryo_PGCs	embryo_somatic	951.994960991002	17.8846068726352	484.939783931819	5.77327272656903	0.471565562370767	12.2427784962588	1.8363665739325e-34	2.31749461630281e-32
TRINITY_DN54_c0_g1_i2	embryo_PGCs	embryo_somatic	4700.90268604517	22.2275191757874	2361.56510261048	7.67095891925538	0.626982810333432	12.2347196650829	2.02803815621682e-34	2.51742703588095e-32
TRINITY_DN13677_c0_g1_i1	embryo_PGCs	embryo_somatic	3237.40241125621	175.788395550102	1706.59540340315	4.19811408437407	0.34339190173242	12.2254312439941	2.27371858268372e-34	2.7768705013034e-32
TRINITY_DN55_c0_g1_i2	embryo_PGCs	embryo_somatic	1369.99241743968	27.3636003476206	698.67800889365	5.70805742538704	0.471613301449619	12.1032579188117	1.01501381773778e-33	1.21994994093817e-31
TRINITY_DN20745_c0_g1_i1	embryo_PGCs	embryo_somatic	1459.34322427105	79.1108822658132	769.22705326843	4.23616245442699	0.352175055254457	12.028570426052	2.51477371397606e-33	2.97529165034793e-31
TRINITY_DN240_c1_g1_i1	embryo_PGCs	embryo_somatic	722.833585901159	4.06486932804394	363.449227614601	7.38944206465584	0.614752895198822	12.0201826170594	2.7835559638493e-33	3.24262857819491e-31
TRINITY_DN17588_c0_g1_i1	embryo_PGCs	embryo_somatic	839.774773799769	61.850962033479	450.812867916624	3.76387987061756	0.313647489523361	12.0003507005186	3.5379411005552e-33	4.05898333536424e-31
TRINITY_DN351_c0_g1_i4	embryo_PGCs	embryo_somatic	1867.3754088259	20.8912528548227	944.133330840361	6.4372893406123	0.537972759775901	11.965827681115	5.36598282732043e-33	6.06436148783138e-31
TRINITY_DN14776_c0_g1_i1	embryo_PGCs	embryo_somatic	1779.36964642461	70.6458248048902	925.007735614751	4.64252021781203	0.388186084300655	11.9595225217201	5.78938502768587e-33	6.44665050435845e-31
TRINITY_DN2204_c0_g1_i1	embryo_PGCs	embryo_somatic	667.857090848864	4.79522796930651	336.326159409085	6.88509292255466	0.576103572442082	11.9511373508222	6.40427313749505e-33	7.02799365175543e-31
TRINITY_DN221_c0_g1_i1	embryo_PGCs	embryo_somatic	1975.84215715981	4.01094921079001	989.926553185298	8.71522170614667	0.731793491131549	11.9094004138662	1.05734825434141e-32	1.14374871169617e-30
TRINITY_DN20744_c0_g1_i1	embryo_PGCs	embryo_somatic	1291.99730622419	60.4607755952605	676.229040909726	4.42223947421465	0.37294373907051	11.8576584372652	1.96390715967564e-32	2.09446549479774e-30
TRINITY_DN10305_c0_g1_i1	embryo_PGCs	embryo_somatic	1446.28804162955	144.653115129353	795.47057837945	3.32542643848338	0.28071611574279	11.8462256065496	2.25103149313119e-32	2.3361145327974e-30
TRINITY_DN1397_c0_g1_i2	embryo_PGCs	embryo_somatic	601.096652308111	19.3910579485501	310.243855128331	4.98544937365218	0.42084861466753	11.8461822135037	2.25219705354213e-32	2.3361145327974e-30
TRINITY_DN14188_c0_g1_i1	embryo_PGCs	embryo_somatic	5779.08826222516	62.4125823813871	2920.75042230327	6.50128126272818	0.548961798797886	11.8428664380011	2.34305604080982e-32	2.39751626229891e-30
TRINITY_DN17342_c0_g1_i1	embryo_PGCs	embryo_somatic	1516.04500686865	20.348667532488	768.196837200571	6.13092160828895	0.518457569115107	11.8253102539386	2.88833603613843e-32	2.91606406208536e-30
TRINITY_DN3151_c0_g1_i1	embryo_PGCs	embryo_somatic	863.882650663607	18.231250537828	441.056950600717	5.53709579020114	0.468398746869767	11.821329214061	3.02854326976671e-32	3.01738547877284e-30
TRINITY_DN3046_c0_g1_i1	embryo_PGCs	embryo_somatic	1652.15348582694	57.0762050996692	854.614845463307	4.81463575095795	0.407589240681379	11.8124701793138	3.36526724747734e-32	3.30932514258421e-30
TRINITY_DN7022_c0_g1_i1	embryo_PGCs	embryo_somatic	929.646824544887	46.980711308247	488.313767926567	4.26657387786039	0.363520485751975	11.7368182677094	8.25333383614901e-32	8.01208253940004e-30
TRINITY_DN6771_c0_g1_i1	embryo_PGCs	embryo_somatic	783.566365097575	8.04283516405287	395.804600130814	6.82534755533159	0.582224278131126	11.7228837952965	9.73023242473093e-32	9.32624302785603e-30
TRINITY_DN1168_c0_g1_i1	embryo_PGCs	embryo_somatic	1160.69771602621	57.755039484876	609.226377755543	4.33199916935456	0.372839940587841	11.6189246316381	3.30267088904027e-31	3.12597799647662e-29
TRINITY_DN20496_c0_g1_i1	embryo_PGCs	embryo_somatic	9625.95181912072	172.360505107969	4899.15616211435	5.79759276519489	0.499096757244352	11.616169973143	3.41087070891594e-31	3.18853247011253e-29
TRINITY_DN6832_c0_g1_i1	embryo_PGCs	embryo_somatic	1176.29537173476	29.6035381496191	602.949454942189	5.37065555238465	0.463019025206255	11.5992113930788	4.15892906927687e-31	3.84041596494688e-29
TRINITY_DN20768_c0_g1_i1	embryo_PGCs	embryo_somatic	744.492912007298	2.47681107846146	373.48486154288	8.27794763191905	0.715935785526836	11.5624163497115	6.38853957082811e-31	5.82819537714584e-29
TRINITY_DN3537_c0_g1_i2	embryo_PGCs	embryo_somatic	2129.66097447786	134.858047517107	1132.25951099748	3.97447354448548	0.34545386335902	11.5050777138217	1.24377266420113e-30	1.12117221587274e-28
TRINITY_DN78_c0_g1_i3	embryo_PGCs	embryo_somatic	2315.34971835342	27.3212327183763	1171.3354755359	6.44369779317639	0.560863754277417	11.4888825388228	1.50040179151579e-30	1.33659321945383e-28
TRINITY_DN17488_c0_g1_i1	embryo_PGCs	embryo_somatic	504.178724410681	3.1450632786059	253.661893844643	7.0467259896294	0.615798182249474	11.4432393481386	2.54213146972305e-30	2.23825808008639e-28
TRINITY_DN17166_c0_g1_i1	embryo_PGCs	embryo_somatic	1437.15930449321	2.31023056698085	719.734767530097	9.06298238006929	0.797878076830004	11.3588562504146	6.70162654519912e-30	5.83272600002847e-28
TRINITY_DN13769_c0_g1_i1	embryo_PGCs	embryo_somatic	3038.50851200127	377.533118123905	1708.02081506259	3.00747897278664	0.267363663460803	11.2486451369543	2.35176754093555e-29	2.02358907045045e-27
TRINITY_DN7386_c0_g1_i1	embryo_PGCs	embryo_somatic	3343.39574079498	345.777011371299	1844.58637608314	3.27442483509763	0.293213570467132	11.1673713801206	5.88981419274111e-29	5.01097450195907e-27
TRINITY_DN953_c0_g1_i1	embryo_PGCs	embryo_somatic	820.284684339124	34.2827395605536	427.283711949839	4.60267075739132	0.412414817035618	11.1602943620569	6.37800424606056e-29	5.36602757235228e-27
TRINITY_DN7860_c0_g1_i1	embryo_PGCs	embryo_somatic	433.782335252916	9.68987176993238	221.736103511424	5.49925993041279	0.494708667413846	11.1161584436369	1.04683058718038e-28	8.71055077596689e-27
TRINITY_DN738_c0_g1_i1	embryo_PGCs	embryo_somatic	892.10646045553	1.28907853200142	446.697769493766	9.1566055039698	0.826263089259567	11.0819491067612	1.53494177001753e-28	1.26332381332312e-26
TRINITY_DN849_c0_g1_i1	embryo_PGCs	embryo_somatic	2323.30968874019	30.886854656277	1177.09827169823	6.16242707087738	0.557475136572236	11.0541738395159	2.09254476601921e-28	1.70373644820403e-26
TRINITY_DN10677_c0_g1_i1	embryo_PGCs	embryo_somatic	1885.83609986563	15.321130381463	950.578615123548	7.05189721776967	0.639521391313468	11.0268355578947	2.83671436524965e-28	2.28506395464578e-26
TRINITY_DN1789_c0_g1_i1	embryo_PGCs	embryo_somatic	1903.31569415795	141.362902226038	1022.33929819199	3.74895412068989	0.340634878775711	11.0057846517777	3.58382403697652e-28	2.85649637978802e-26
TRINITY_DN78_c0_g1_i2	embryo_PGCs	embryo_somatic	4165.2428384948	31.4694012949856	2098.35611989489	7.04259166021762	0.640308569346767	10.9987465377863	3.87480421343064e-28	3.05625182334342e-26
TRINITY_DN68_c0_g1_i4	embryo_PGCs	embryo_somatic	6751.39565165693	1064.30394154385	3907.84979660039	2.6654412515522	0.243719947295891	10.9364919906051	7.71267328226743e-28	6.02065588591021e-26
TRINITY_DN3742_c0_g1_i1	embryo_PGCs	embryo_somatic	4970.94954405388	148.69130367523	2559.82042386455	5.04851160498466	0.462023171003784	10.9269662688482	8.5664622519614e-28	6.61890328284201e-26
TRINITY_DN60_c0_g1_i1	embryo_PGCs	embryo_somatic	2312.48304988854	15.9015192382977	1164.19228456342	7.18141045597943	0.657757196166089	10.9180264356486	9.4527474675183e-28	7.22991957818673e-26
TRINITY_DN1402_c0_g1_i1	embryo_PGCs	embryo_somatic	398.574601437157	4.40308859004826	201.488845013603	6.24096975108509	0.572392661877899	10.9033014689772	1.11149652071571e-27	8.41625165485938e-26
TRINITY_DN2731_c0_g1_i1	embryo_PGCs	embryo_somatic	538.221890479051	8.44821910621843	273.335054792635	5.89319407029868	0.540771465676976	10.8977533844563	1.18138221105286e-27	8.85685752682403e-26
TRINITY_DN13585_c0_g1_i1	embryo_PGCs	embryo_somatic	12.5061100753249	464.150033160125	238.328071617725	-5.22120185763783	0.479393052311617	-10.8912756087335	1.26850914443136e-27	9.41681494277867e-26
TRINITY_DN188_c0_g1_i1	embryo_PGCs	embryo_somatic	898.930599479845	13.158473737712	456.044536608779	5.95754197476856	0.547188808581075	10.8875435340448	1.32156887566394e-27	9.71545585099743e-26
TRINITY_DN303_c0_g1_i2	embryo_PGCs	embryo_somatic	6985.7898158278	471.933811033975	3728.86181343089	3.89135059280431	0.35757919429174	10.8824860476347	1.39700056490229e-27	1.01712387283078e-25
TRINITY_DN17439_c0_g1_i1	embryo_PGCs	embryo_somatic	1445.29779495241	3.68091627264989	724.48935561253	8.3869721659736	0.772037864118191	10.8634207670022	1.7217623185662e-27	1.24163659773174e-25
TRINITY_DN10614_c0_g1_i1	embryo_PGCs	embryo_somatic	804.712929274052	1.58805824958248	403.150493761817	8.70271263347701	0.802021806101593	10.8509676012158	1.97325235461485e-27	1.40957234237204e-25
TRINITY_DN1817_c0_g1_i1	embryo_PGCs	embryo_somatic	1862.94366491968	242.913152265532	1052.92840859261	2.93263905655757	0.270822171263485	10.8286520371494	2.51835176222823e-27	1.78214575173759e-25
TRINITY_DN1027_c0_g1_i4	embryo_PGCs	embryo_somatic	830.404563134179	26.0764519698412	428.24050755201	5.00011685622473	0.463590805037818	10.7856256032016	4.0249526344368e-27	2.82193901369958e-25
TRINITY_DN14348_c0_g1_i1	embryo_PGCs	embryo_somatic	1801.70443391061	139.977792012512	970.841112961562	3.67185385483569	0.340601025262947	10.7805132177773	4.25505052873268e-27	2.95589381684072e-25
TRINITY_DN3814_c0_g1_i1	embryo_PGCs	embryo_somatic	3230.59104072907	10.658301618257	1620.62467117366	8.43297220840373	0.782520042573638	10.7766852599308	4.43583529105634e-27	3.05346771126169e-25
TRINITY_DN7424_c0_g1_i1	embryo_PGCs	embryo_somatic	1026.28413027915	34.0278195471146	530.155974913133	4.90402306103623	0.455882342840736	10.7572121141561	5.48030616184557e-27	3.7384575006752e-25
TRINITY_DN7551_c0_g1_i4	embryo_PGCs	embryo_somatic	759.522185006964	8.83842833125466	384.180306669109	6.64406119361441	0.617911047952676	10.7524557387802	5.77044911785886e-27	3.90123577860958e-25
TRINITY_DN14220_c0_g1_i1	embryo_PGCs	embryo_somatic	400.391839666668	7.54309362961105	203.96746664814	5.73146171761765	0.533323843854007	10.7466819338132	6.14318925402401e-27	4.11648044526281e-25
TRINITY_DN17267_c0_g1_i1	embryo_PGCs	embryo_somatic	4784.7234300786	150.395121966538	2467.55927602257	4.99263035586996	0.466385817431795	10.7049360620836	9.64972559134883e-27	6.40944931383275e-25
TRINITY_DN1250_c0_g1_i1	embryo_PGCs	embryo_somatic	412.296176943494	12.4346093454158	212.365393144455	5.05857725583259	0.472821350207342	10.6987073523949	1.0320789882702e-26	6.79556704276691e-25
TRINITY_DN481_c0_g1_i8	embryo_PGCs	embryo_somatic	797.436938926207	1.32013175256048	399.378535339384	8.99155301501508	0.841180380162607	10.6892091483125	1.14341784963587e-26	7.46375858400243e-25
TRINITY_DN21664_c0_g1_i1	embryo_PGCs	embryo_somatic	709.496824387618	4.13516209302626	356.815993240322	7.19860136236158	0.674211042467532	10.6770742526191	1.30314100455248e-26	8.43366127048837e-25
TRINITY_DN7409_c0_g1_i1	embryo_PGCs	embryo_somatic	6343.99212276607	101.674004748733	3222.8330637574	5.94953324968292	0.558702079941057	10.6488475043991	1.76537080858901e-26	1.13282947140983e-24
TRINITY_DN84_c0_g1_i4	embryo_PGCs	embryo_somatic	2286.12810176642	0	1143.06405088321	13.2217187463184	1.24227277780625	10.6431687005706	1.87637504497777e-26	1.19394217147661e-24
TRINITY_DN380_c0_g1_i1	embryo_PGCs	embryo_somatic	437.323859567852	5.52871469539017	221.426287131621	6.16650808941513	0.580712152577403	10.6188721245905	2.4348516315559e-26	1.53639137951177e-24
TRINITY_DN87_c0_g1_i1	embryo_PGCs	embryo_somatic	6031.99098422331	510.388044240832	3271.18951423207	3.56701354450434	0.336087457196261	10.6133491986324	2.58320069341464e-26	1.61652856615997e-24
TRINITY_DN1948_c0_g1_i1	embryo_PGCs	embryo_somatic	943.849125254999	95.3051250520497	519.577125153525	3.32417927594478	0.313603374824363	10.5999473947196	2.98147884315169e-26	1.85047195084792e-24
TRINITY_DN345_c0_g1_i1	embryo_PGCs	embryo_somatic	3566.84987294676	50.4892566067502	1808.66956477675	6.159740420551	0.581908761418912	10.5854058727888	3.48268106477451e-26	2.14397244085143e-24
TRINITY_DN2399_c0_g1_i1	embryo_PGCs	embryo_somatic	513.934134242588	4.33592390988703	259.135029076238	7.10526405127519	0.671717193832742	10.577761171682	3.77879641978882e-26	2.30750374924524e-24
TRINITY_DN2493_c0_g1_i1	embryo_PGCs	embryo_somatic	779.071893310533	70.5866083692689	424.829250839901	3.45734804032919	0.32781149910592	10.5467564431352	5.25810416184091e-26	3.18514917707675e-24
TRINITY_DN1268_c0_g1_i1	embryo_PGCs	embryo_somatic	1236.2428898393	143.828160816489	690.035525327895	3.1006666006311	0.294767161861016	10.5190367239519	7.05915788409582e-26	4.24221773796616e-24
TRINITY_DN17105_c0_g1_i1	embryo_PGCs	embryo_somatic	350.987800177404	6.15772735111135	178.572763764258	5.68116145104549	0.540575220642271	10.5094744155967	7.81277351628653e-26	4.65813551695446e-24
TRINITY_DN7330_c0_g1_i1	embryo_PGCs	embryo_somatic	46.9273343713304	1896.16715038673	971.547242379031	-5.33588285086501	0.508645925311641	-10.4903678282604	9.56552766271285e-26	5.65860745797357e-24
TRINITY_DN15780_c0_g1_i1	embryo_PGCs	embryo_somatic	1352.57185699616	2.25125221068382	677.411554603423	9.64158772247176	0.920104214762849	10.4787996487516	1.08107114945409e-25	6.34563623540029e-24
TRINITY_DN10285_c0_g1_i1	embryo_PGCs	embryo_somatic	1208.55958382401	87.7057154439866	648.132649633999	3.76652355948496	0.359514992200713	10.476680086215	1.10556812558037e-25	6.43950911299581e-24
TRINITY_DN744_c0_g1_i1	embryo_PGCs	embryo_somatic	2035.07320251139	47.5969735453595	1041.33508802838	5.36998218477062	0.513839480044806	10.4506998650675	1.45447906445165e-25	8.40711105040296e-24
TRINITY_DN17013_c0_g1_i1	embryo_PGCs	embryo_somatic	6384.02678578849	895.300078878043	3639.66343233327	2.83677127103916	0.27166605193935	10.4421264666241	1.59203866659181e-25	9.1325127147221e-24
TRINITY_DN13880_c0_g1_i1	embryo_PGCs	embryo_somatic	712.826720634493	14.1208854957186	363.473803065106	5.55901585755254	0.532420571209751	10.4410238036474	1.61064168663958e-25	9.16975853476307e-24
TRINITY_DN4802_c0_g1_i1	embryo_PGCs	embryo_somatic	520.796378945862	2.80684401660158	261.801611481232	7.5414520585654	0.723787013906024	10.4194354329001	2.02149574280808e-25	1.14229595257782e-23
TRINITY_DN8257_c0_g1_i1	embryo_PGCs	embryo_somatic	308.359957412819	10.7223382135971	159.541147813208	4.88542654350246	0.469219940820411	10.4118050374426	2.19028719524125e-25	1.22850775128643e-23
TRINITY_DN4729_c0_g1_i1	embryo_PGCs	embryo_somatic	812.483488558764	10.6000554855829	411.541772022174	6.09291973111486	0.585600218001652	10.4045721702543	2.36315210739098e-25	1.3157196880268e-23
TRINITY_DN574_c0_g1_i1	embryo_PGCs	embryo_somatic	6458.33334881762	136.376819275955	3297.35508404679	5.54811171081039	0.533873395892081	10.3921861503133	2.69112943435613e-25	1.48738920269669e-23
TRINITY_DN855_c0_g1_i6	embryo_PGCs	embryo_somatic	971.094888020154	10.6376029551084	490.866245487631	6.4753567761249	0.624214870101543	10.37360224224	3.26962015186758e-25	1.79402636158995e-23
TRINITY_DN2182_c0_g1_i1	embryo_PGCs	embryo_somatic	368.110323048669	10.9560834052389	189.533203226954	4.99900420183365	0.482035508124174	10.3706140265208	3.37350037246989e-25	1.83770826045626e-23
TRINITY_DN194_c0_g2_i1	embryo_PGCs	embryo_somatic	6592.04345548854	592.117813081945	3592.08063428524	3.47885017066199	0.335483821941188	10.3696510625536	3.40766792057747e-25	1.84306153532947e-23
TRINITY_DN1430_c0_g1_i1	embryo_PGCs	embryo_somatic	928.719202222759	102.512423718177	515.615812970468	3.16126178565083	0.305224799112335	10.3571590344052	3.88324848116678e-25	2.08538705669467e-23
TRINITY_DN13657_c0_g1_i1	embryo_PGCs	embryo_somatic	3508.34129863265	35.4644720023458	1771.9028853175	6.57838840552761	0.6374327927786	10.3201286159943	5.71465550021417e-25	3.04727967940998e-23
TRINITY_DN4891_c0_g1_i1	embryo_PGCs	embryo_somatic	3681.41311258012	114.541905186402	1897.97750888326	4.99502721971367	0.484810741210777	10.3030456941589	6.826505725936e-25	3.61470638858653e-23
TRINITY_DN958_c0_g1_i1	embryo_PGCs	embryo_somatic	509.042200625037	1.52595180846436	255.284076216751	8.04830711599454	0.781424822538811	10.299528353663	7.08076083932348e-25	3.7233000746776e-23
TRINITY_DN702_c0_g1_i1	embryo_PGCs	embryo_somatic	864.378561207638	38.0570535742049	451.217807390921	4.50674375517284	0.439755031221584	10.2483051590193	1.20436756701988e-24	6.28550584336825e-23
TRINITY_DN6757_c0_g1_i1	embryo_PGCs	embryo_somatic	2818.17890195249	33.0745464302693	1425.62672419138	6.38451568497236	0.623019444843963	10.2476989086133	1.21194381026382e-24	6.28550584336825e-23
TRINITY_DN10350_c0_g1_i1	embryo_PGCs	embryo_somatic	2646.03718539456	16.5437764569261	1331.29048092574	7.2562247836545	0.708765068757439	10.2378419923765	1.34196164489645e-24	6.91247181983397e-23
TRINITY_DN18369_c0_g1_i1	embryo_PGCs	embryo_somatic	567.233687064224	21.3647613284243	294.299224196324	4.67856731939446	0.457381486055979	10.2290264517219	1.46989569243455e-24	7.52030417778002e-23
TRINITY_DN1076_c0_g2_i1	embryo_PGCs	embryo_somatic	708.254397651477	62.3591279711093	385.306762811293	3.51111200255364	0.343794937415143	10.2128089172932	1.73760409644924e-24	8.83029410625078e-23
TRINITY_DN10197_c0_g1_i1	embryo_PGCs	embryo_somatic	857.592228507871	32.5800907625224	445.086159635197	4.79301613161305	0.46986425995983	10.2008527569703	1.96539181708048e-24	9.92129789262225e-23
TRINITY_DN14192_c0_g1_i1	embryo_PGCs	embryo_somatic	939.063574445248	0.927992373302239	469.995783409275	9.65238591962657	0.948533278517016	10.1761173152697	2.53474088342389e-24	1.27106344167455e-22
TRINITY_DN14190_c0_g1_i1	embryo_PGCs	embryo_somatic	1208.73511550999	19.753836182147	614.244475846066	5.88641594152545	0.579456961267425	10.1585041426551	3.03700049141085e-24	1.51290577111598e-22
TRINITY_DN13614_c0_g1_i1	embryo_PGCs	embryo_somatic	1173.87038096353	0.597959435162118	587.234170199347	10.5163246809864	1.03556258680027	10.1551802035261	3.14229139283604e-24	1.55512617167023e-22
TRINITY_DN7033_c0_g1_i1	embryo_PGCs	embryo_somatic	420.407320497079	2.4539441817666	211.430632339423	7.12140228356901	0.702807135539006	10.1327973542946	3.95179229967953e-24	1.9430500839723e-22
TRINITY_DN2563_c0_g1_i1	embryo_PGCs	embryo_somatic	1505.87806474867	43.7562090895197	774.817136919095	5.06061486879097	0.499818189266024	10.1249113727182	4.28366632475172e-24	2.09264009103355e-22
TRINITY_DN161_c1_g1_i1	embryo_PGCs	embryo_somatic	6730.59934111688	1181.20834884487	3955.90384498088	2.51000607480332	0.248004362274948	10.1208142138267	4.46684097434874e-24	2.1681358883185e-22
TRINITY_DN2307_c0_g1_i1	embryo_PGCs	embryo_somatic	393.130884137605	3.71196949320896	198.421426815407	6.45948932187535	0.638288633169758	10.120013088432	4.50355392457112e-24	2.17203250425812e-22
TRINITY_DN959_c0_g2_i1	embryo_PGCs	embryo_somatic	318.784766902536	4.23144983952454	161.50810837103	6.30687065855958	0.624089756806458	10.105710900997	5.21162004430445e-24	2.49761942882742e-22
TRINITY_DN17788_c0_g1_i1	embryo_PGCs	embryo_somatic	1527.20141271627	6.86858525982442	767.034998988045	7.65547529476601	0.758924509740163	10.0872684918123	6.28953267020444e-24	2.99524159615019e-22
TRINITY_DN10155_c0_g1_i1	embryo_PGCs	embryo_somatic	3781.54437106137	180.63126948137	1981.08782027137	4.38702227473347	0.435065874418059	10.0835816658834	6.53014193638108e-24	3.09038967139235e-22
TRINITY_DN2763_c0_g1_i1	embryo_PGCs	embryo_somatic	1877.78008159917	253.932540042488	1065.85631082083	2.8836058808892	0.28627122174308	10.07298555311	7.27359697265182e-24	3.42084945819376e-22
TRINITY_DN688_c0_g1_i1	embryo_PGCs	embryo_somatic	1617.68391734544	78.9428477587591	848.313382552102	4.38415632994454	0.435476646699998	10.0674889530065	7.69167490204502e-24	3.59514582458549e-22
TRINITY_DN1289_c0_g1_i1	embryo_PGCs	embryo_somatic	339.833787390148	12.5783229602016	176.206055175175	4.75136723178644	0.472416994152282	10.0575705163029	8.50717763406442e-24	3.95192325430281e-22
TRINITY_DN677_c0_g1_i1	embryo_PGCs	embryo_somatic	2460.41939336155	66.9509601830326	1263.68517677229	5.16811035649981	0.515454473792142	10.026317782206	1.16791102384685e-23	5.39233065400511e-22
TRINITY_DN21071_c0_g1_i1	embryo_PGCs	embryo_somatic	2228.69059361771	102.731936058314	1165.71126483801	4.45775268777893	0.444689749502466	10.0244107105379	1.1906774209317e-23	5.46412692805748e-22
TRINITY_DN11114_c0_g1_i1	embryo_PGCs	embryo_somatic	1803.40084942723	189.89892648841	996.649887957821	3.24471444485063	0.323911785717657	10.0172781229978	1.27978899098774e-23	5.83768809624048e-22
TRINITY_DN5236_c0_g1_i1	embryo_PGCs	embryo_somatic	1508.15050096672	39.5471499880415	773.848825477383	5.21247123474519	0.522298173740332	9.97987643230139	1.86699141761348e-23	8.4651850384247e-22
TRINITY_DN6884_c0_g1_i1	embryo_PGCs	embryo_somatic	783.972408603349	4.43414181060732	394.203275206978	7.26168392321553	0.727893156843504	9.97630470206053	1.93540850663422e-23	8.72316262632995e-22
TRINITY_DN2811_c0_g1_i1	embryo_PGCs	embryo_somatic	655.737745434488	31.5594328718417	343.648589153165	4.34716009236717	0.436608946547437	9.95664455972126	2.35890021892635e-23	1.05689896199469e-21
TRINITY_DN4762_c0_g1_i1	embryo_PGCs	embryo_somatic	358.142561384024	4.43414181060732	181.288351597316	6.09636479306965	0.612481359290831	9.95355156625239	2.4334044227732e-23	1.08386695819051e-21
TRINITY_DN1447_c0_g1_i1	embryo_PGCs	embryo_somatic	822.373457796594	2.31023056698085	412.341844181787	8.26392752853298	0.83259146194991	9.92554921134917	3.22323339311374e-23	1.42727036565247e-21
TRINITY_DN22139_c0_g1_i1	embryo_PGCs	embryo_somatic	344.9480945388	4.56966910152887	174.758881820164	6.11349570184334	0.616641995570236	9.91417345195557	3.61233917152992e-23	1.59026931435026e-21
TRINITY_DN4304_c0_g1_i1	embryo_PGCs	embryo_somatic	490.581974923232	1.65016469070061	246.116069806966	7.97642823593201	0.805054003774545	9.90794182568379	3.84484811244848e-23	1.67772210461101e-21
TRINITY_DN601_c0_g1_i1	embryo_PGCs	embryo_somatic	3484.73887777064	249.147922695567	1866.9434002331	3.80017970622843	0.383575682810074	9.90724875567796	3.87160578462298e-23	1.67772210461101e-21
TRINITY_DN7782_c0_g1_i1	embryo_PGCs	embryo_somatic	1083.98774378311	94.908421578047	589.448082680579	3.51065956188448	0.354358022989524	9.90709772073727	3.87746128244753e-23	1.67772210461101e-21
TRINITY_DN628_c0_g1_i2	embryo_PGCs	embryo_somatic	1076.52364117571	11.1048552590678	543.814248217389	6.45387814034063	0.651962509495507	9.89915531390707	4.19805667368324e-23	1.80611847347327e-21
TRINITY_DN17347_c0_g1_i1	embryo_PGCs	embryo_somatic	387.128796899951	7721.91007964952	4054.51943827473	-4.31816255191905	0.437649171399343	-9.86672164398739	5.80302582260695e-23	2.48251477563728e-21
TRINITY_DN21007_c0_g1_i1	embryo_PGCs	embryo_somatic	76.7355588005345	808.769925018174	442.752741909354	-3.39848852375463	0.344754599560219	-9.85770321292264	6.34849449333393e-23	2.70060675862497e-21
TRINITY_DN619_c0_g1_i1	embryo_PGCs	embryo_somatic	1131.86162714232	10.7700021612088	571.315814651763	6.64895763518173	0.675673358816219	9.84049104264036	7.53422007709693e-23	3.18710136445687e-21
TRINITY_DN20756_c0_g1_i1	embryo_PGCs	embryo_somatic	745.222144762457	16.7380440248205	380.980094393639	5.37326447904035	0.547170022961435	9.82010024956916	9.22517593833386e-23	3.88072401139245e-21
TRINITY_DN3517_c0_g1_i1	embryo_PGCs	embryo_somatic	283.865123871495	8.30450549143268	146.084814681464	5.00412928847117	0.510110123906889	9.80989996854989	1.02069691887996e-22	4.27000943080609e-21
TRINITY_DN14488_c1_g1_i1	embryo_PGCs	embryo_somatic	625.572362630316	34.0964202371992	329.834391433758	4.21739762517049	0.429967491754931	9.80864299288535	1.03348984076441e-22	4.29977201882863e-21
TRINITY_DN17665_c0_g1_i1	embryo_PGCs	embryo_somatic	1072.2539256336	7.7655244125676	540.009725023082	6.96352124227243	0.711120774341487	9.7923186799328	1.21477642379483e-22	5.02638638304615e-21
TRINITY_DN17262_c0_g1_i1	embryo_PGCs	embryo_somatic	675.646659075969	0.959045593861301	338.302852334915	9.16999982496585	0.942428533479143	9.73018059110876	2.24194580297632e-22	9.22609435876994e-21
TRINITY_DN959_c0_g1_i1	embryo_PGCs	embryo_somatic	368.780520674143	5.40450181315392	187.092511243648	5.94410117009262	0.61101558622222	9.7282316591034	2.28531073672445e-22	9.35371508025813e-21
TRINITY_DN996_c0_g1_i2	embryo_PGCs	embryo_somatic	27.0089204330989	346.415912877454	186.712416655276	-3.68603377835749	0.378993870540953	-9.7258400857414	2.33966054203357e-22	9.52468259369793e-21
TRINITY_DN4785_c0_g1_i1	embryo_PGCs	embryo_somatic	900.938728775833	0.660065876280242	450.799397326057	10.1257355108219	1.04175098304224	9.71991932395553	2.47977891026345e-22	1.00411154590988e-20
TRINITY_DN17589_c0_g1_i1	embryo_PGCs	embryo_somatic	962.575119280288	101.328523042839	531.951821161563	3.26947169279935	0.336627378461202	9.71243547611851	2.66882561489901e-22	1.07462348073428e-20
TRINITY_DN6977_c0_g1_i1	embryo_PGCs	embryo_somatic	281.468693596669	2208.03930185742	1244.75399772705	-2.97195165524509	0.306010652116088	-9.71192223111782	2.68230108107211e-22	1.07462348073428e-20
TRINITY_DN17199_c0_g1_i1	embryo_PGCs	embryo_somatic	1812.6396891781	0.597959435162118	906.618824306631	11.1588061251259	1.15056038466846	9.69858364134566	3.05712841954023e-22	1.21834612593466e-20
TRINITY_DN290_c1_g1_i1	embryo_PGCs	embryo_somatic	42.787465193901	1107.77870844051	575.283086817208	-4.69485838338041	0.485665545157985	-9.66685495849454	4.16995972321235e-22	1.64921627515903e-20
TRINITY_DN4632_c0_g1_i1	embryo_PGCs	embryo_somatic	732.196486978576	17.1219970802145	374.659242029395	5.33896555269859	0.552312675103292	9.66656351259748	4.18184792433351e-22	1.64921627515903e-20
TRINITY_DN540_c0_g1_i3	embryo_PGCs	embryo_somatic	1096.23443813337	1.6532927755217	548.943865454445	10.341122848392	1.07001097974237	9.66450162117194	4.26691677135099e-22	1.67404631050102e-20
TRINITY_DN2155_c0_g1_i1	embryo_PGCs	embryo_somatic	2698.47731823559	306.195167947928	1502.33624309176	3.14738300974666	0.326767755348449	9.63186531789357	5.86549059031795e-22	2.27928495716255e-20
TRINITY_DN2228_c0_g1_i1	embryo_PGCs	embryo_somatic	652.978881408538	16.3639513825382	334.671416395538	5.28955925975619	0.549177177569864	9.63179002296263	5.86979089602083e-22	2.27928495716255e-20
TRINITY_DN14488_c0_g1_i1	embryo_PGCs	embryo_somatic	1841.69223274018	101.149686257048	971.420959498612	4.17670383261596	0.43436595013037	9.61563361806416	6.86851530444325e-22	2.65348968802267e-20
TRINITY_DN4905_c0_g1_i1	embryo_PGCs	embryo_somatic	830.891564039196	0.62901265572118	415.760288347459	10.0139605532355	1.04226628468942	9.60787152029923	7.40641333161964e-22	2.84676963182862e-20
TRINITY_DN21729_c0_g1_i1	embryo_PGCs	embryo_somatic	485.097104224088	17.3311833002637	251.214143762176	4.74304279030204	0.493973086433403	9.60182431101232	7.85417669249129e-22	3.00362757149212e-20
TRINITY_DN468_c0_g1_i4	embryo_PGCs	embryo_somatic	1530.88851152736	25.0151005391637	777.951806033262	5.88780276760018	0.613360517227511	9.59925297150525	8.052591867856e-22	3.06403143836209e-20
TRINITY_DN1403_c0_g1_i1	embryo_PGCs	embryo_somatic	619.364645903677	0.959045593861301	310.161845748769	9.04460582349168	0.942548604345611	9.59590389481414	8.31847372853552e-22	3.14937415362355e-20
TRINITY_DN20729_c0_g1_i1	embryo_PGCs	embryo_somatic	1165.96442040815	101.757971812298	633.861196110223	3.54283721753188	0.369324510612767	9.59274869586577	8.5769028546252e-22	3.2310601201603e-20
TRINITY_DN13623_c0_g1_i1	embryo_PGCs	embryo_somatic	2755.90630263229	174.059293597557	1464.98279811492	3.97863300459698	0.415060893729507	9.58566095891904	9.18675256740077e-22	3.44366784358211e-20
TRINITY_DN148_c0_g1_i1	embryo_PGCs	embryo_somatic	7047.04527499163	685.925454946234	3866.48536496893	3.35906560717687	0.350722759108101	9.57755241125234	9.93718895488953e-22	3.70662043184352e-20
TRINITY_DN20737_c0_g1_i1	embryo_PGCs	embryo_somatic	1634.23361960567	110.623137800364	872.428378703017	3.87297012436095	0.404549089058567	9.57354800470274	1.03298535445009e-21	3.8341985803412e-20
TRINITY_DN794_c0_g1_i1	embryo_PGCs	embryo_somatic	388.455938642937	3.90960322524862	196.182770934093	6.52726382091986	0.682268182677586	9.56700603464078	1.10046286554942e-21	4.0647340575318e-20
TRINITY_DN17221_c0_g1_i1	embryo_PGCs	embryo_somatic	314.038252711551	12.7728286074202	163.405540659485	4.57553669191273	0.478530723698392	9.56163620289635	1.15909492552576e-21	4.26051785246654e-20
TRINITY_DN22308_c0_g1_i1	embryo_PGCs	embryo_somatic	2292.57024440336	280.92640220057	1286.74832330196	3.0229784688961	0.316661684977317	9.54639797711126	1.34284099542676e-21	4.9120734383437e-20
TRINITY_DN657_c0_g1_i1	embryo_PGCs	embryo_somatic	1147.18237114227	6.5385523216843	576.860461731978	7.31093411375881	0.765888442800997	9.54569060609057	1.35203743771696e-21	4.92193628768885e-20
TRINITY_DN2366_c1_g1_i1	embryo_PGCs	embryo_somatic	1208.11758440891	17.2259770062783	612.671780707592	6.28115785175446	0.658678928409816	9.53599330544617	1.48457462614814e-21	5.37856414793958e-20
TRINITY_DN490_c0_g1_i2	embryo_PGCs	embryo_somatic	376.770631639872	1.61911147014154	189.194871555007	7.60107292981386	0.799897757855488	9.50255561434777	2.04801270396529e-21	7.38454866401197e-20
TRINITY_DN3897_c0_g1_i1	embryo_PGCs	embryo_somatic	3791.71013924536	20.3691101306622	1906.03962468801	7.64906826325535	0.809117309141456	9.45359613103775	3.27385467329579e-21	1.17486386664435e-19
TRINITY_DN519_c0_g1_i1	embryo_PGCs	embryo_somatic	586.942548933641	0.927992373302239	293.935270653471	8.97487798934439	0.950924144286217	9.43805880129495	3.79749240069311e-21	1.35634964424756e-19
TRINITY_DN3165_c0_g1_i1	embryo_PGCs	embryo_somatic	467.597361312673	1.2269720908833	234.412166701778	8.24631577480109	0.87389139767294	9.43631645392089	3.86114784454728e-21	1.37261086755455e-19
TRINITY_DN6936_c0_g1_i1	embryo_PGCs	embryo_somatic	507.729165590008	1.98332571366182	254.856245651835	8.6700721012983	0.918849068756159	9.43579571020834	3.88037689404515e-21	1.37300064680887e-19
TRINITY_DN1012_c0_g1_i1	embryo_PGCs	embryo_somatic	1064.54493997548	0	532.272469987738	12.1190817650324	1.2847587791088	9.4329627958947	3.98665667484575e-21	1.40404485311312e-19
TRINITY_DN18124_c0_g1_i1	embryo_PGCs	embryo_somatic	6926.96216928528	941.608460501722	3934.2853148935	2.87998523491382	0.305574722758237	9.42481501387926	4.30864377819847e-21	1.51041901335735e-19
TRINITY_DN7388_c0_g1_i1	embryo_PGCs	embryo_somatic	401.701904586079	21.2978347275874	211.499869656833	4.23112658759198	0.449449767469478	9.41401441014053	4.7754140579103e-21	1.66633342149755e-19
TRINITY_DN21201_c0_g1_i1	embryo_PGCs	embryo_somatic	751.103159051994	1.15667932590097	376.129919188948	9.84042971441449	1.04663006062923	9.40201326579367	5.35288638660204e-21	1.85926861097939e-19
TRINITY_DN193_c0_g1_i1	embryo_PGCs	embryo_somatic	4523.28584929511	251.699828713079	2387.4928390041	4.164617828583	0.444702213532459	9.36495862141469	7.60800966973336e-21	2.63049539813794e-19
TRINITY_DN7444_c0_g1_i1	embryo_PGCs	embryo_somatic	79.9383384996149	926.556078769155	503.247208634385	-3.53534592004261	0.377560763448027	-9.36364755637344	7.70304563998521e-21	2.65124825390764e-19
TRINITY_DN4308_c0_g1_i1	embryo_PGCs	embryo_somatic	13.2075429165524	321.729828550511	167.468685733532	-4.59872560634588	0.491241257783644	-9.36144009380272	7.86571886828758e-21	2.69498747831102e-19
TRINITY_DN11518_c0_g1_i1	embryo_PGCs	embryo_somatic	20.9464423000081	557.306723968256	289.126583134132	-4.73153643807101	0.506368354509188	-9.3440602990627	9.27090334712636e-21	3.16212973623607e-19
TRINITY_DN398_c1_g1_i1	embryo_PGCs	embryo_somatic	1258.56483860021	67.2780926640035	662.921465632106	4.22683001018813	0.452457905433404	9.3419298445881	9.45939783958117e-21	3.21195338301832e-19
TRINITY_DN3997_c0_g1_i1	embryo_PGCs	embryo_somatic	2011.87984131157	289.469711122687	1150.67477621713	2.78899414257016	0.298796476623374	9.33409313954403	1.0185946399984e-20	3.44321366699459e-19
TRINITY_DN628_c0_g1_i1	embryo_PGCs	embryo_somatic	1661.33097030987	52.8818085853715	857.106389447622	4.98367781089548	0.534104974456134	9.33089570261021	1.04979940018171e-20	3.53292491474484e-19
TRINITY_DN14739_c0_g1_i1	embryo_PGCs	embryo_somatic	122.330805297357	825.277507621225	473.804156459291	-2.75353577676397	0.295142520075732	-9.32951231851455	1.06359150991569e-20	3.56350217392991e-19
TRINITY_DN2761_c0_g1_i1	embryo_PGCs	embryo_somatic	577.614768839658	5.2410493864944	291.427909113076	6.74977060302007	0.723573976028747	9.32837667831203	1.07504745652735e-20	3.58601733075996e-19
TRINITY_DN7153_c0_g1_i1	embryo_PGCs	embryo_somatic	550.313106740503	11.903814590415	281.108460665459	5.4432402772153	0.583570314120571	9.32747973210077	1.08418171220106e-20	3.6006245284151e-19
TRINITY_DN593_c0_g1_i1	embryo_PGCs	embryo_somatic	5167.74008239746	202.450742337147	2685.0954123673	4.6771723000564	0.502465088016969	9.30845229171115	1.2970857829744e-20	4.28887927890051e-19
TRINITY_DN4000_c0_g1_i1	embryo_PGCs	embryo_somatic	20.6941928613727	594.584059960994	307.639126411183	-4.84695070405902	0.520736728389106	-9.30787178974874	1.30419298986464e-20	4.29363013880655e-19
TRINITY_DN597_c0_g1_i1	embryo_PGCs	embryo_somatic	3395.07993350515	543.990531391905	1969.53523244853	2.6441037128932	0.284265808854791	9.30151861578211	1.38453820519371e-20	4.53840835053108e-19
TRINITY_DN17064_c0_g1_i1	embryo_PGCs	embryo_somatic	137.303418240114	1237.72804871032	687.515733475217	-3.17278340719895	0.341334368169844	-9.29523570746971	1.46880392413519e-20	4.79387211791021e-19
TRINITY_DN13615_c0_g1_i1	embryo_PGCs	embryo_somatic	19097.1182584596	302.782260566573	9699.9502595131	5.97715566771174	0.643192044798851	9.29295645996526	1.50061019057448e-20	4.87666110001286e-19
TRINITY_DN7954_c0_g1_i1	embryo_PGCs	embryo_somatic	281.340938103303	7.01542695943126	144.178182531367	5.25878134893073	0.56666672961722	9.28020134953574	1.69158593022151e-20	5.47379857420396e-19
TRINITY_DN71_c0_g1_i2	embryo_PGCs	embryo_somatic	338.741999241322	9.92674504639532	174.334372143859	5.0944322335959	0.549346118888978	9.27362924470843	1.79917499580504e-20	5.79717151839818e-19
TRINITY_DN1054_c0_g1_i1	embryo_PGCs	embryo_somatic	1280.94636003735	86.5745369553029	683.760448496326	3.89677591618574	0.420276580666861	9.27193209291522	1.82804033301548e-20	5.86522093287848e-19
TRINITY_DN4036_c0_g1_i1	embryo_PGCs	embryo_somatic	780.203464502008	9453.20265352096	5116.70305901148	-3.59888425627007	0.389021309564399	-9.25112369885308	2.22144802164899e-20	7.09738583119247e-19
TRINITY_DN4224_c0_g1_i1	embryo_PGCs	embryo_somatic	104.482296493042	750.732011946799	427.60715421992	-2.84486479365425	0.307563215204727	-9.24969129276592	2.25141973134773e-20	7.16292025452311e-19
TRINITY_DN13656_c0_g1_i1	embryo_PGCs	embryo_somatic	666.307845342414	0.62901265572118	333.468428999068	9.69590942517197	1.04850546124425	9.24736187226528	2.30101657375658e-20	7.29008263451247e-19
TRINITY_DN3312_c0_g1_i1	embryo_PGCs	embryo_somatic	45.5598816665468	771.992764911837	408.776323289192	-4.08147609858636	0.441406012363378	-9.24653490044982	2.31888260153792e-20	7.31607460785214e-19
TRINITY_DN3375_c0_g1_i1	embryo_PGCs	embryo_somatic	76.2259366359889	1644.18202535815	860.203980997069	-4.43067683998588	0.479693473030683	-9.23647514316394	2.54751189562641e-20	8.00404982310506e-19
TRINITY_DN1307_c0_g1_i1	embryo_PGCs	embryo_somatic	813.607216711723	25.3080517147544	419.457634213239	5.12074075652714	0.55495924480429	9.22723750341884	2.77701367711164e-20	8.68906924094601e-19
TRINITY_DN130_c0_g1_i1	embryo_PGCs	embryo_somatic	1124.44349874058	161.662945959639	643.05322235011	2.7865343472943	0.302277239238123	9.21847226843026	3.01363162219851e-20	9.39062495608523e-19
TRINITY_DN308_c0_g1_i5	embryo_PGCs	embryo_somatic	431.513567859573	7.28022537163216	219.396896615603	5.70159614255265	0.61865826694544	9.21606716855766	3.08197137577535e-20	9.56421608908645e-19
TRINITY_DN17729_c0_g1_i1	embryo_PGCs	embryo_somatic	2009.21327406961	24.1850879872575	1016.69918102843	6.31927436740473	0.685816751204672	9.21423158052731	3.13515753373618e-20	9.67037196746663e-19
TRINITY_DN14174_c0_g1_i1	embryo_PGCs	embryo_somatic	45.565115834162	588.397913329846	316.981514582004	-3.68933382590689	0.400404921985063	-9.21400717957338	3.14172147912941e-20	9.67037196746663e-19
TRINITY_DN17526_c0_g1_i1	embryo_PGCs	embryo_somatic	60.1458221389197	973.861580654125	517.003701396522	-4.01811382113246	0.436400663677612	-9.20739621995812	3.34131423915292e-20	1.02430896432656e-18
TRINITY_DN13804_c0_g1_i1	embryo_PGCs	embryo_somatic	507.243135838977	13.8219057781376	260.532520808557	5.10494120279352	0.557726811868357	9.15312137440949	5.53117819253625e-20	1.68357186606257e-18
TRINITY_DN1656_c0_g1_i1	embryo_PGCs	embryo_somatic	353.497720636865	2958.22453433048	1655.86112748367	-3.06464143681322	0.334822935672216	-9.15302122496599	5.53631001914395e-20	1.68357186606257e-18
TRINITY_DN10349_c0_g1_i1	embryo_PGCs	embryo_somatic	3602.92803075968	456.578318142453	2029.75317445106	2.97745731892894	0.325343164732663	9.15174388672202	5.60217726734307e-20	1.69678745073287e-18
TRINITY_DN502_c0_g1_i1	embryo_PGCs	embryo_somatic	4001.27976882833	42.4324446561671	2021.85610674225	6.61069277750714	0.723284212640738	9.13982727947463	6.25521537698543e-20	1.88703150735194e-18
TRINITY_DN6929_c0_g1_i1	embryo_PGCs	embryo_somatic	310.786130623034	1.52595180846436	156.156041215749	7.34257012430608	0.804115758746668	9.13123520393451	6.77221333704173e-20	2.03488886460635e-18
TRINITY_DN3962_c0_g1_i1	embryo_PGCs	embryo_somatic	258.103321550932	3.07477051362357	130.589046032278	6.3529917568057	0.696035962573974	9.12739010397113	7.01704871735393e-20	2.1001222485298e-18
TRINITY_DN3568_c0_g1_i1	embryo_PGCs	embryo_somatic	30.0672225480623	431.659697006139	230.863459777101	-3.83953779490616	0.420773623934799	-9.12494884779449	7.17701435426701e-20	2.13954144450826e-18
TRINITY_DN1516_c0_g1_i2	embryo_PGCs	embryo_somatic	366.661217924102	2652.44402775531	1509.55262283971	-2.85572127201117	0.313236574099521	-9.11681938873415	7.73613633268503e-20	2.29717742396435e-18
TRINITY_DN6746_c0_g1_i1	embryo_PGCs	embryo_somatic	681.555473285082	1.82493152604542	341.690202405564	8.26423750679157	0.90814901011485	9.10008975921961	9.02572057899399e-20	2.66963891500557e-18
TRINITY_DN111_c0_g1_i2	embryo_PGCs	embryo_somatic	164.046503226035	983.983903378787	574.015203302411	-2.58445014840468	0.284175320826029	-9.09456226139662	9.49682490209668e-20	2.79805284664109e-18
TRINITY_DN3155_c0_g1_i1	embryo_PGCs	embryo_somatic	726.783824056116	83.076573841862	404.930198948989	3.14453749732319	0.34599739847796	9.08832699654964	1.00574660935052e-19	2.94766631105096e-18
TRINITY_DN54_c0_g1_i1	embryo_PGCs	embryo_somatic	2242.68537874628	21.8079308194397	1132.24665478286	6.64852440499199	0.731567211805907	9.08805684248725	1.00824824955388e-19	2.94766631105096e-18
TRINITY_DN21142_c0_g1_i1	embryo_PGCs	embryo_somatic	987.708661324486	17.398347980425	502.553504652455	5.73769694384345	0.631461394020427	9.08637804017174	1.02393247114485e-19	2.98200641211876e-18
TRINITY_DN544_c0_g1_i1	embryo_PGCs	embryo_somatic	2598.51329977621	303.189546225638	1450.85142300093	3.098030431832	0.341363606997175	9.07545610700569	1.13202372521946e-19	3.28416997983207e-18
TRINITY_DN10063_c0_g1_i1	embryo_PGCs	embryo_somatic	3002.64335740611	435.271746072058	1718.95755173909	2.7927316618628	0.308258672497183	9.05970183819668	1.30807624612373e-19	3.78044020444614e-18
TRINITY_DN767_c0_g1_i1	embryo_PGCs	embryo_somatic	277.349506334575	7.8452014320132	142.597353883294	5.28549482532677	0.58358017150843	9.05701578527745	1.3406820530545e-19	3.85994087670293e-18
TRINITY_DN2843_c0_g1_i1	embryo_PGCs	embryo_somatic	21.0517022862577	778.192763999481	399.622233142869	-5.20857707556146	0.576025047080761	-9.04227533500152	1.53444020332697e-19	4.40105349226964e-18
TRINITY_DN1786_c0_g1_i4	embryo_PGCs	embryo_somatic	602.856465647934	1.15667932590097	302.006572486917	9.5213041506894	1.05305871345704	9.04157007488436	1.54437412570709e-19	4.41211660846957e-18
TRINITY_DN1416_c0_g1_i7	embryo_PGCs	embryo_somatic	594.91639166522	0	297.45819583261	11.2794653247514	1.2475661580203	9.04117609494172	1.54995115934087e-19	4.41211660846957e-18
TRINITY_DN3273_c0_g1_i4	embryo_PGCs	embryo_somatic	942.540925611591	67.6687780476883	505.10485182964	3.81169833854871	0.422049609652247	9.03139880093576	1.69491205036301e-19	4.80669439900702e-18
TRINITY_DN6950_c0_g1_i1	embryo_PGCs	embryo_somatic	2014.66125252886	306.470328451517	1160.56579049019	2.72603135311167	0.302178997465721	9.02124692971394	1.85960400245195e-19	5.25407518901722e-18
TRINITY_DN17696_c0_g1_i1	embryo_PGCs	embryo_somatic	802.305095192999	62.9768262181452	432.640960705572	3.67169339082676	0.407123402849074	9.01862522550171	1.90464393900073e-19	5.36132487216117e-18
TRINITY_DN1838_c0_g1_i1	embryo_PGCs	embryo_somatic	345.176248992523	2.93924322270203	174.057746107612	6.6558246103704	0.7382475269018	9.01570864490786	1.95601710687743e-19	5.48554130862069e-18
TRINITY_DN20972_c0_g1_i1	embryo_PGCs	embryo_somatic	464.244655888314	0.990098814420364	232.617377351367	8.6238205899344	0.958353025528162	8.99858440492917	2.28646698316119e-19	6.36904843308511e-18
TRINITY_DN14568_c0_g1_i1	embryo_PGCs	embryo_somatic	33.6872559808415	760.399464541362	397.043360261102	-4.49804164579706	0.499864790212863	-8.99851666664021	2.28787793687156e-19	6.36904843308511e-18
TRINITY_DN10411_c0_g1_i1	embryo_PGCs	embryo_somatic	86.9906026604715	1747.62795032769	917.309276494082	-4.32819417994971	0.481337967101456	-8.99200660611386	2.42757124022366e-19	6.73317561574123e-18
TRINITY_DN2100_c0_g1_i1	embryo_PGCs	embryo_somatic	170.704441352068	1528.31717632075	849.510808836409	-3.16133692239691	0.351603241515984	-8.99120528231305	2.44533834417225e-19	6.7577014387125e-18
TRINITY_DN2629_c0_g1_i1	embryo_PGCs	embryo_somatic	6.39292642123137	223.374292766101	114.883609593666	-5.12963510303543	0.570555249088654	-8.99060189390769	2.45880152740565e-19	6.77019824200566e-18
TRINITY_DN11611_c0_g1_i1	embryo_PGCs	embryo_somatic	290.684136066067	1.88703796716354	146.285587016615	6.98500375388873	0.777669922306908	8.9819646530345	2.65974285443839e-19	7.29694670065489e-18
TRINITY_DN14125_c0_g1_i1	embryo_PGCs	embryo_somatic	300.216718083311	2.95055763138732	151.583637857349	6.59805183813805	0.735591659425902	8.9697208411628	2.9726687782758e-19	8.12601010436981e-18
TRINITY_DN520_c0_g1_i1	embryo_PGCs	embryo_somatic	927.477367419598	19.4201810148871	473.448774217243	5.66966815524671	0.633479066634072	8.95004816082073	3.55327295509106e-19	9.6781952575358e-18
TRINITY_DN4131_c0_g1_i1	embryo_PGCs	embryo_somatic	2002.09518503074	121.626636622218	1061.86091082648	4.04568639511645	0.45228421252103	8.94500909630653	3.71919121054733e-19	1.00938049628188e-17
TRINITY_DN20773_c0_g1_i1	embryo_PGCs	embryo_somatic	487.793353943745	9.42820144255257	248.610777693149	5.92219134381114	0.662499678486979	8.93916108357408	3.9213587890716e-19	1.06044745538751e-17
TRINITY_DN7050_c0_g1_i1	embryo_PGCs	embryo_somatic	396.555859931154	32.5230425604474	214.539451245801	3.66442137089146	0.410235953369392	8.93247249733831	4.16591961583728e-19	1.12257449576939e-17
TRINITY_DN1204_c0_g1_i1	embryo_PGCs	embryo_somatic	1703.27351989163	86.0334056285417	894.653462760085	4.30633034397737	0.482519478879826	8.92467668657554	4.47002951024079e-19	1.20025047700508e-17
TRINITY_DN449_c0_g1_i4	embryo_PGCs	embryo_somatic	100.795891854207	1025.99379481281	563.39484333351	-3.34673040363361	0.375848901729345	-8.90445705238125	5.36479765055229e-19	1.43541511696049e-17
TRINITY_DN2145_c0_g1_i1	embryo_PGCs	embryo_somatic	650.191899980585	2.47993916328255	326.335919571934	8.86207773792874	0.995298909925772	8.90393594281105	5.39005642793079e-19	1.43709532648915e-17
TRINITY_DN458_c0_g1_i1	embryo_PGCs	embryo_somatic	8112.38044157683	138.488598575305	4125.43452007607	5.8907039922157	0.662558996627017	8.89083692502002	6.0650335094949e-19	1.6113836397858e-17
TRINITY_DN934_c0_g1_i5	embryo_PGCs	embryo_somatic	63.8824741918472	1192.97369971589	628.428086953871	-4.22288027091329	0.475384489806318	-8.88308382259964	6.50319232768453e-19	1.72175427640655e-17
TRINITY_DN1165_c0_g1_i4	embryo_PGCs	embryo_somatic	1446.34832589495	116.380557434003	781.364441664478	3.61436669865182	0.407731295424546	8.86458002908116	7.6792974575335e-19	2.02605018635692e-17
TRINITY_DN6700_c0_g1_i1	embryo_PGCs	embryo_somatic	429.414884432362	3014.4815679169	1721.94822617463	-2.81197231676465	0.317430903058884	-8.85853358846736	8.10738115968545e-19	2.13156562990063e-17
TRINITY_DN939_c0_g1_i2	embryo_PGCs	embryo_somatic	527.46770766187	10.3239426646967	268.895825163283	5.5580353326635	0.627763020502756	8.85371573529807	8.46528226839944e-19	2.21796253758895e-17
TRINITY_DN10568_c0_g1_i1	embryo_PGCs	embryo_somatic	271.968898266019	5.2328630626302	138.600880664325	5.80099111992123	0.655747718743254	8.84637636412808	9.04069902994746e-19	2.36055769154352e-17
TRINITY_DN3824_c0_g1_i1	embryo_PGCs	embryo_somatic	72.7325763757265	652.614309290126	362.673442832926	-3.16775996229802	0.358107216185693	-8.8458423039859	9.08404675991969e-19	2.36372515691106e-17
TRINITY_DN3775_c0_g1_i1	embryo_PGCs	embryo_somatic	90.579833069255	1678.90612858553	884.742980827392	-4.21177640849842	0.476304024593262	-8.84262192009622	9.34981868846031e-19	2.42454887359662e-17
TRINITY_DN3526_c0_g1_i1	embryo_PGCs	embryo_somatic	422.54589798772	12.7925674192939	217.669232703507	4.98561074293239	0.564458177246951	8.83256004412737	1.02306772621282e-18	2.64391427402166e-17
TRINITY_DN13866_c0_g1_i1	embryo_PGCs	embryo_somatic	549.701327677471	2.47993916328255	276.090633420377	8.64229724502696	0.978716523060696	8.8302353555862	1.04455693862396e-18	2.69026705417027e-17
TRINITY_DN1075_c0_g1_i3	embryo_PGCs	embryo_somatic	287.605362607285	2.57815706400284	145.091759835644	6.56132484028279	0.744169414099201	8.81697731184654	1.1759105778813e-18	3.0183033544804e-17
TRINITY_DN481_c0_g1_i1	embryo_PGCs	embryo_somatic	531.763966605092	0	265.881983302546	11.1175354485596	1.26121181121139	8.81496299807181	1.19724596335547e-18	3.06268460625932e-17
TRINITY_DN476_c0_g1_i2	embryo_PGCs	embryo_somatic	167.390905237741	2724.08284029009	1445.73687276391	-4.0245742004438	0.457400295500006	-8.79880105027993	1.38285593086162e-18	3.52558421161083e-17
TRINITY_DN10958_c0_g1_i1	embryo_PGCs	embryo_somatic	17.5502303546452	309.127942441292	163.339086397968	-4.13564974587202	0.470113712839468	-8.79712638223816	1.40364196726963e-18	3.56656945508913e-17
TRINITY_DN10398_c0_g1_i1	embryo_PGCs	embryo_somatic	632.883864652646	72.7158159312628	352.799840291955	3.10147871559696	0.352608764257259	8.79580722314139	1.42023240085974e-18	3.59665543120735e-17
TRINITY_DN2291_c0_g1_i2	embryo_PGCs	embryo_somatic	350.466283672678	3.10895181900373	176.787617745841	7.31655763308464	0.832141580265996	8.79244326517836	1.46342093969418e-18	3.69367445178812e-17
TRINITY_DN5176_c0_g1_i1	embryo_PGCs	embryo_somatic	42.2659229144619	428.275638640497	235.270780777479	-3.34260414119228	0.380672533379296	-8.78078623513865	1.62335822912054e-18	4.08374369132915e-17
TRINITY_DN6826_c0_g1_i1	embryo_PGCs	embryo_somatic	331.984238648439	3.1368769547417	167.56055780159	6.70361984794206	0.764216632913957	8.7718842527428	1.75700966238403e-18	4.40532356409664e-17
TRINITY_DN17776_c0_g1_i1	embryo_PGCs	embryo_somatic	218.722577278764	3.5795702871085	111.151073782936	5.82755988732222	0.66551250487058	8.75649945669389	2.01407702984844e-18	5.03319843894799e-17
TRINITY_DN3811_c0_g1_i1	embryo_PGCs	embryo_somatic	904.96030593321	53.6925764697026	479.326441201456	4.05812482587355	0.464260887979777	8.74104394951815	2.30966139501932e-18	5.74294444017254e-17
TRINITY_DN17663_c1_g1_i1	embryo_PGCs	embryo_somatic	3371.16602898462	796.977526468414	2084.07177772652	2.08074858786923	0.238048272855057	8.74086824035123	2.31325680698973e-18	5.74294444017254e-17
TRINITY_DN13958_c0_g1_i1	embryo_PGCs	embryo_somatic	555.323395257135	26.7155811036486	291.019488180392	4.31484195157232	0.494185023419147	8.73122767201435	2.51922980699713e-18	6.23385885574585e-17
TRINITY_DN1244_c0_g1_i1	embryo_PGCs	embryo_somatic	774.997523308948	79.3167023217171	427.157112815332	3.31498371305407	0.3799825409576	8.72404217493763	2.68443049963084e-18	6.6210122942035e-17
TRINITY_DN14309_c0_g1_i1	embryo_PGCs	embryo_somatic	1870.8096552223	295.11081216168	1082.96023369199	2.66250397351927	0.305436025188237	8.71705939690118	2.85520374369499e-18	7.01935154131769e-17
TRINITY_DN2595_c0_g1_i1	embryo_PGCs	embryo_somatic	1000.49232629864	84.8353109906934	542.663818644668	3.55155164219557	0.407916299648835	8.70656957138758	3.13209744066936e-18	7.67515916529073e-17
TRINITY_DN34_c3_g1_i2	embryo_PGCs	embryo_somatic	8946.34536761991	1595.95421826492	5271.14979294242	2.4876529972134	0.286040764055001	8.69684782667921	3.41230553117884e-18	8.33483144583426e-17
TRINITY_DN12335_c0_g1_i1	embryo_PGCs	embryo_somatic	237.348553132114	5.82769441297123	121.588123772542	5.20932250188356	0.599084944093542	8.69546556501371	3.45410554492368e-18	8.40980295374988e-17
TRINITY_DN490_c0_g1_i1	embryo_PGCs	embryo_somatic	281.691093042922	1.61911147014154	141.655102256532	7.1865752557266	0.827025667943044	8.68966409906099	3.63512668807692e-18	8.82217284683284e-17
TRINITY_DN1853_c0_g1_i4	embryo_PGCs	embryo_somatic	300.494403265742	1998.5039883858	1149.49919582577	-2.73354750866351	0.314762972891097	-8.68446337113887	3.80534548878855e-18	9.2057750930054e-17
TRINITY_DN1596_c0_g2_i1	embryo_PGCs	embryo_somatic	745.486033932231	14.5864457247803	380.036239828506	5.61882146784189	0.647808923337665	8.67357837383961	4.18748701050761e-18	1.00979782304343e-16
TRINITY_DN1228_c0_g1_i1	embryo_PGCs	embryo_somatic	436.6152938616	0	218.3076469308	10.833176352574	1.24955607396965	8.66962001805866	4.33564825717443e-18	1.04220725724841e-16
TRINITY_DN18615_c0_g1_i1	embryo_PGCs	embryo_somatic	42.4617561486728	409.738419991823	226.100088070248	-3.2695652825739	0.377687946754729	-8.65679011116858	4.85235013959814e-18	1.16272136889358e-16
TRINITY_DN14479_c0_g1_i1	embryo_PGCs	embryo_somatic	136.945820167132	1621.52317502983	879.234497598481	-3.56552383873632	0.412157977089038	-8.65086699017368	5.11096438272568e-18	1.22082720208198e-16
TRINITY_DN53_c0_g1_i1	embryo_PGCs	embryo_somatic	5676.95512099827	552.693243693581	3114.82418234593	3.35818741021196	0.388356688275199	8.6471728480501	5.27909780798877e-18	1.25702291201544e-16
TRINITY_DN6770_c0_g1_i1	embryo_PGCs	embryo_somatic	4372.65040594172	393.531440156345	2383.09092304903	3.46857709133079	0.401497557450275	8.63909886116895	5.6658132788607e-18	1.34487580399791e-16
TRINITY_DN7885_c0_g1_i1	embryo_PGCs	embryo_somatic	381.826575739295	7.57101876534902	194.698797252322	5.53974792536376	0.641764123877746	8.63206234074104	6.02555262567135e-18	1.42579639004948e-16
TRINITY_DN2697_c0_g1_i1	embryo_PGCs	embryo_somatic	950.700380637104	58.2646414324296	504.482511034767	4.05292158890947	0.469808448758028	8.62675330685017	6.31181156463323e-18	1.48887966253591e-16
TRINITY_DN2670_c0_g1_i1	embryo_PGCs	embryo_somatic	13.4397162448958	375.598928339079	194.519322291987	-4.80903369045568	0.558123465522869	-8.61643343726896	6.90719206260275e-18	1.62426268006298e-16
TRINITY_DN4318_c0_g1_i1	embryo_PGCs	embryo_somatic	606.498529401626	23.8646773829049	315.181603392266	4.64192255141663	0.538791846975518	8.61542834672395	6.96805889899575e-18	1.63350284777696e-16
TRINITY_DN18170_c0_g1_i1	embryo_PGCs	embryo_somatic	1476.71478714968	131.146334088873	803.930560619274	3.48036352764429	0.404182692832405	8.61086728690638	7.25098935076586e-18	1.6945830667901e-16
TRINITY_DN10360_c0_g1_i1	embryo_PGCs	embryo_somatic	344.105881536219	22.2795091388193	183.192695337519	3.96498969849038	0.460660395203767	8.60718598727491	7.48759093280213e-18	1.74449349363624e-16
TRINITY_DN3793_c0_g1_i1	embryo_PGCs	embryo_somatic	12.3545365844152	231.434918602155	121.894727593285	-4.22954854014507	0.49232905048708	-8.59089776636299	8.6292389567241e-18	2.00431280307714e-16
TRINITY_DN417_c0_g1_i1	embryo_PGCs	embryo_somatic	302.357944097273	3351.76815006545	1827.06304708136	-3.47024220935365	0.404428831159987	-8.58060044680857	9.43791736942633e-18	2.18544068260844e-16
TRINITY_DN985_c0_g1_i1	embryo_PGCs	embryo_somatic	378.260365360391	2.31023056698085	190.285297963686	7.14340940030638	0.832968984624874	8.57584079618931	9.83655331638527e-18	2.27080432047772e-16
TRINITY_DN6801_c0_g1_i1	embryo_PGCs	embryo_somatic	873.795569972994	45.0195202676571	459.407545120326	4.30369103000953	0.50196464415969	8.57369354611437	1.00217884893992e-17	2.30653442072129e-16
TRINITY_DN2437_c0_g1_i1	embryo_PGCs	embryo_somatic	168.091041503694	1206.78367261101	687.437357057354	-2.84531740870338	0.331942759954704	-8.57171100551084	1.01958692257296e-17	2.33948853870377e-16
TRINITY_DN17325_c0_g1_i1	embryo_PGCs	embryo_somatic	499.842600569484	48.6696213990722	274.256110984278	3.3803292196459	0.395997249720805	8.53624418358757	1.38655177657911e-17	3.17189427560635e-16
TRINITY_DN2706_c0_g1_i1	embryo_PGCs	embryo_somatic	335.135880775198	25.8345204543352	180.485200614766	3.75442197085699	0.439855892015575	8.53557276146264	1.3946280665968e-17	3.18076015670813e-16
TRINITY_DN17027_c0_g1_i1	embryo_PGCs	embryo_somatic	547.464239021243	3383.37297352608	1965.41860627366	-2.62779842014427	0.308347439335505	-8.52219958695692	1.56551307759156e-17	3.55977928634332e-16
TRINITY_DN772_c0_g1_i1	embryo_PGCs	embryo_somatic	456.147426880066	30.9224719715805	243.534949425823	3.86183828522504	0.453594488273163	8.51385628588012	1.68242510544301e-17	3.81416853245941e-16
TRINITY_DN1473_c0_g1_i1	embryo_PGCs	embryo_somatic	818.214059117796	84.5818449728279	451.397952045312	3.24969193027102	0.381974387244	8.50761736596533	1.77543980071104e-17	4.01302393163701e-16
TRINITY_DN20804_c0_g1_i1	embryo_PGCs	embryo_somatic	1254.88308695821	157.900166448347	706.39162670328	2.99053777913754	0.351553821169246	8.50662857024622	1.79064017446884e-17	4.03533553603513e-16
TRINITY_DN2779_c0_g1_i1	embryo_PGCs	embryo_somatic	138.308167853098	1109.90974904491	624.108958449005	-3.00575161596812	0.35391198727723	-8.49293531731555	2.01482447120731e-17	4.52707741720526e-16
TRINITY_DN1125_c0_g1_i1	embryo_PGCs	embryo_somatic	632.384267869371	0.298979717581059	316.341623793476	10.4070681529702	1.22750476705968	8.47823033542986	2.28644969805183e-17	5.12218849516227e-16
TRINITY_DN21253_c0_g1_i1	embryo_PGCs	embryo_somatic	1467.48257033791	156.257473843538	811.870022090722	3.23234007737323	0.381479958455486	8.47315830289	2.38827673870622e-17	5.33452255618981e-16
TRINITY_DN11934_c0_g1_i1	embryo_PGCs	embryo_somatic	6.85792320700951	181.260556187716	94.0592396973627	-4.7273881452691	0.558678310084893	-8.46173559977792	2.63427229933666e-17	5.86667936781682e-16
TRINITY_DN417_c1_g1_i1	embryo_PGCs	embryo_somatic	850.552605391957	7231.21007376462	4040.88133957829	-3.0876242737997	0.365205178726677	-8.45449203257468	2.80304934159245e-17	6.22424915382347e-16
TRINITY_DN2386_c0_g1_i1	embryo_PGCs	embryo_somatic	310.823353936541	2.84608356102484	156.834718748783	6.53308655406607	0.773753077717235	8.44337391631488	3.08306888159583e-17	6.82602268170867e-16
TRINITY_DN243_c0_g1_i2	embryo_PGCs	embryo_somatic	879.017239437969	7628.0321149746	4253.52467720629	-3.11729641562519	0.369406096963408	-8.43867072376442	3.20966889502034e-17	7.08560142072711e-16
TRINITY_DN10484_c0_g1_i1	embryo_PGCs	embryo_somatic	306.76431343652	1908.76249290632	1107.76340317142	-2.63622797558071	0.312915502092065	-8.42472794717943	3.61589407800237e-17	7.95917149960289e-16
TRINITY_DN3720_c0_g1_i1	embryo_PGCs	embryo_somatic	1498.42817718146	89.3623639319812	793.895270556723	4.08588777636806	0.485486244420238	8.41607321181134	3.8931405884619e-17	8.54459725676333e-16
TRINITY_DN11239_c0_g1_i1	embryo_PGCs	embryo_somatic	33.7716863536231	438.755131910286	236.263409131954	-3.70182236456146	0.440316247630846	-8.40719002416873	4.19950393152516e-17	9.19035947095621e-16
TRINITY_DN841_c0_g1_i1	embryo_PGCs	embryo_somatic	5229.15092261598	810.401189465008	3019.7760560405	2.6929883990588	0.320418553278908	8.40459571239214	4.29338028958385e-17	9.36872494314954e-16
TRINITY_DN739_c1_g1_i7	embryo_PGCs	embryo_somatic	392.234149945102	13.6596512820771	202.946900613589	4.98883251741098	0.59387235436784	8.40051314178692	4.44531789644507e-17	9.67239859536841e-16
TRINITY_DN4375_c0_g1_i1	embryo_PGCs	embryo_somatic	422.892636034413	31.885843580862	227.389239807638	3.79377398266292	0.45258063090969	8.38253721781554	5.17988074310053e-17	1.12384117440565e-15
TRINITY_DN13996_c0_g1_i1	embryo_PGCs	embryo_somatic	3198.46903764877	283.208935259464	1740.83898645412	3.49770988201338	0.417628969803592	8.37516105182628	5.51484026296926e-17	1.19309629917724e-15
TRINITY_DN10118_c0_g1_i1	embryo_PGCs	embryo_somatic	1429.0317233425	170.980417162187	800.006070252345	3.0554414763586	0.365769313401147	8.35346587155503	6.62885714357208e-17	1.43002012225435e-15
TRINITY_DN17067_c0_g1_i1	embryo_PGCs	embryo_somatic	362.643870072423	41.984227377781	202.314048725102	3.14497798764602	0.376539054245876	8.3523288014432	6.69300347184135e-17	1.43975631502224e-15
TRINITY_DN2792_c0_g1_i2	embryo_PGCs	embryo_somatic	13.9233595935466	310.243700599544	162.083530096545	-4.47915629923128	0.53688100615021	-8.34292189129539	7.24770408542223e-17	1.5546633239325e-15
TRINITY_DN1799_c0_g1_i1	embryo_PGCs	embryo_somatic	14.4160233211122	213.261199959028	113.83861164007	-3.88787181088113	0.46619653814478	-8.33955530075973	7.45704361490343e-17	1.59504899017087e-15
TRINITY_DN17164_c0_g1_i1	embryo_PGCs	embryo_somatic	449.958242720452	4723.65068606173	2586.80446439109	-3.39236487222266	0.406874634414245	-8.33761700850795	7.58026267281331e-17	1.61683799883218e-15
TRINITY_DN21972_c0_g1_i1	embryo_PGCs	embryo_somatic	712.24490966956	18.3684699036473	365.306689786604	5.20713057360955	0.624775607503754	8.33440120111966	7.78913836473571e-17	1.65672347465671e-15
TRINITY_DN1075_c0_g1_i1	embryo_PGCs	embryo_somatic	381.330849851629	0.660065876280242	190.995457863955	8.88572908754501	1.06653590907202	8.33139232534268	7.98970836689637e-17	1.69462385865936e-15
TRINITY_DN19555_c0_g1_i1	embryo_PGCs	embryo_somatic	427.466122480119	11.7353039247123	219.600713202416	5.2384530050693	0.628793262930843	8.33096235899945	8.01878251671315e-17	1.69603969878637e-15
TRINITY_DN1362_c0_g1_i2	embryo_PGCs	embryo_somatic	21.9777360332295	586.763156819316	304.370446426273	-4.74171593679829	0.56954120981931	-8.32550104373067	8.39727953568055e-17	1.77114765025552e-15
TRINITY_DN10525_c0_g1_i1	embryo_PGCs	embryo_somatic	649.613403523213	15.1449275361949	332.379165529704	5.39492027537347	0.648058437306861	8.32474351818203	8.45115247780486e-17	1.77755907116496e-15
TRINITY_DN18961_c0_g1_i1	embryo_PGCs	embryo_somatic	243.663609661953	2.57815706400284	123.120883362978	6.32586398895895	0.759961996713556	8.3239214806991	8.50999896171283e-17	1.78497817557035e-15
TRINITY_DN7045_c0_g1_i1	embryo_PGCs	embryo_somatic	30.5935224793103	565.912330987843	298.252926733577	-4.21065526963064	0.506137289353127	-8.31919591423921	8.8562058679692e-17	1.85246383514538e-15
TRINITY_DN3755_c0_g1_i4	embryo_PGCs	embryo_somatic	3275.09906683586	40.2139661782626	1657.65651650706	6.30895748343002	0.758587024994863	8.31672211039036	9.04294423603254e-17	1.88631332659059e-15
TRINITY_DN20746_c0_g1_i1	embryo_PGCs	embryo_somatic	384.495501493424	0.959045593861301	192.727273543643	8.36597270566581	1.0061700377118	8.31467087281931	9.20072498586959e-17	1.91395301079683e-15
TRINITY_DN14083_c0_g1_i1	embryo_PGCs	embryo_somatic	275.133797302768	4.76417474874744	139.948986025758	5.64169970407981	0.6786894650975	8.3126378030184	9.35978627630408e-17	1.93672592036773e-15
TRINITY_DN17294_c0_g1_i1	embryo_PGCs	embryo_somatic	64.805482736951	2710.03391773314	1387.41970023504	-5.38551515109716	0.647878193935174	-8.31254269940136	9.36729292135892e-17	1.93672592036773e-15
TRINITY_DN1031_c0_g1_i4	embryo_PGCs	embryo_somatic	933.725708345796	155.357644685298	544.541676515547	2.58673591499676	0.311193977937237	8.31229425499507	9.38693096638877e-17	1.93672592036773e-15
TRINITY_DN2029_c0_g1_i1	embryo_PGCs	embryo_somatic	9.56472948303122	298.900262003465	154.232495743248	-4.96073335784387	0.597486342988254	-8.30267238081689	1.01795297196116e-16	2.09454888687226e-15
TRINITY_DN6769_c0_g1_i1	embryo_PGCs	embryo_somatic	4050.61520110713	868.856351906178	2459.73577650665	2.22010810144397	0.267431964368414	8.30158095232605	1.02735012986642e-16	2.10815587624621e-15
TRINITY_DN18953_c0_g1_i1	embryo_PGCs	embryo_somatic	2.9268231432421	215.856454360405	109.391638751823	-6.19939767177694	0.746842203027891	-8.30081327306221	1.03401101109661e-16	2.11608956108745e-15
TRINITY_DN7661_c0_g1_i1	embryo_PGCs	embryo_somatic	27.3788892216284	400.839111587371	214.1090004045	-3.87413386919947	0.466854878288599	-8.29836861382129	1.0555074624536e-16	2.15425943549829e-15
TRINITY_DN1610_c0_g1_i1	embryo_PGCs	embryo_somatic	5.49661337740569	207.943850168906	106.720231773156	-5.25150624349161	0.63328801914376	-8.2924452772562	1.10943714236232e-16	2.25824140913105e-15
TRINITY_DN8050_c0_g1_i1	embryo_PGCs	embryo_somatic	177.562711785647	3.8393104602663	90.7010111229566	5.61621932276992	0.6773882147657	8.29099060235717	1.12309159065662e-16	2.27990603872705e-15
TRINITY_DN14026_c0_g1_i1	embryo_PGCs	embryo_somatic	70.7751602474368	1180.13446247298	625.454811360206	-4.05974312060816	0.490147602605554	-8.28269504742481	1.20418502367937e-16	2.43799171104284e-15
TRINITY_DN2521_c0_g1_i1	embryo_PGCs	embryo_somatic	248.992725144483	1.28907853200142	125.140901838242	7.32533894365688	0.885184447982972	8.27549440158917	1.27923708647158e-16	2.58303552500342e-15
TRINITY_DN1165_c0_g1_i8	embryo_PGCs	embryo_somatic	653.85164324739	45.8627773824706	349.85721031493	3.85093043583219	0.465696648904582	8.26918219164858	1.34881015018802e-16	2.71627405777225e-15
TRINITY_DN18307_c0_g1_i1	embryo_PGCs	embryo_somatic	203.571248566513	2.57815706400284	103.074702815258	6.06039401404992	0.733627842827534	8.26085606387575	1.44631405810634e-16	2.90490452201092e-15
TRINITY_DN1883_c0_g1_i1	embryo_PGCs	embryo_somatic	211.250858065157	1906.18683657065	1058.7188473179	-3.17395939746802	0.384512710896069	-8.25449798544089	1.52542052139701e-16	3.05568364762385e-15
TRINITY_DN791_c1_g1_i2	embryo_PGCs	embryo_somatic	687.96316729992	129.318502105658	408.640834702789	2.41554454652486	0.293195656048916	8.23867781356849	1.74124136166574e-16	3.478807279824e-15
TRINITY_DN605_c0_g1_i2	embryo_PGCs	embryo_somatic	512.139819888605	15.4328309244149	263.78632540651	4.9931364600656	0.606168930276829	8.23720288300705	1.76283408805334e-16	3.51267887229996e-15
TRINITY_DN2172_c0_g1_i1	embryo_PGCs	embryo_somatic	1019.76502206764	137.728935663027	578.746978865332	2.88676165997494	0.35122613683737	8.21909692134219	2.05041289156761e-16	4.07499380969814e-15
TRINITY_DN18967_c0_g1_i1	embryo_PGCs	embryo_somatic	60.466167727296	856.228600980866	458.347384354081	-3.82297302485366	0.465493860390576	-8.21272491466581	2.1622452522877e-16	4.28600027495353e-15
TRINITY_DN21406_c0_g1_i1	embryo_PGCs	embryo_somatic	35.3439926715325	430.095465504526	232.719729088029	-3.60035654537307	0.438717818290561	-8.20654278278838	2.27648451894054e-16	4.50066338835972e-15
TRINITY_DN2149_c0_g1_i1	embryo_PGCs	embryo_somatic	650.972721757001	39.3480622604284	345.160392008715	4.01857384874068	0.489841106883023	8.20383138996201	2.32844613802454e-16	4.59140472841714e-15
TRINITY_DN879_c0_g1_i1	embryo_PGCs	embryo_somatic	1355.61229875371	14835.1286109104	8095.37045483208	-3.45195823121058	0.420821419014378	-8.20290525918461	2.3464611740547e-16	4.61491013245252e-15
TRINITY_DN17003_c0_g1_i1	embryo_PGCs	embryo_somatic	167.307886003482	2663.03956739679	1415.17372670013	-3.992411935294	0.486832233435299	-8.20079621088729	2.38800053687866e-16	4.68444043141068e-15
TRINITY_DN10835_c0_g1_i1	embryo_PGCs	embryo_somatic	292.809655894275	10.3383851582031	151.574020526239	4.80682695828561	0.586225053459471	8.19962731022708	2.41133429475646e-16	4.71799051160102e-15
TRINITY_DN1408_c0_g1_i1	embryo_PGCs	embryo_somatic	390.152653513965	25.7057434773545	207.92919849566	3.86542314383846	0.471652367220757	8.1954918759673	2.49570481121806e-16	4.87048371921216e-15
TRINITY_DN17192_c0_g1_i1	embryo_PGCs	embryo_somatic	408.950752228377	4402.02329399294	2405.48702311066	-3.42828717603602	0.41838139582783	-8.19416735596631	2.52333776074474e-16	4.91175154867844e-15
TRINITY_DN1558_c0_g1_i1	embryo_PGCs	embryo_somatic	32.4416560638213	526.017460687277	279.229558375549	-4.02261261122443	0.490987440076962	-8.19290328606753	2.5499907311381e-16	4.95090508107121e-15
TRINITY_DN12015_c0_g1_i1	embryo_PGCs	embryo_somatic	341.110714994366	2.39183774064847	171.751276367507	6.87697208628262	0.840456458165585	8.1824251803509	2.7818747493885e-16	5.38730322311246e-15
TRINITY_DN481_c0_g1_i10	embryo_PGCs	embryo_somatic	235.964226955538	1.61911147014154	118.79166921284	6.934442463119	0.847632987023441	8.18094926610876	2.81616464882644e-16	5.43979559206984e-15
TRINITY_DN4572_c0_g1_i1	embryo_PGCs	embryo_somatic	352.629214586265	9.4351898358177	181.032202211041	5.05910763307436	0.618488708723372	8.17978980330443	2.84339433451048e-16	5.47841778649196e-15
TRINITY_DN18052_c0_g1_i1	embryo_PGCs	embryo_somatic	558.991455808656	0.298979717581059	279.645217763119	10.2293104153405	1.25118261006051	8.17571338754923	2.94120398799793e-16	5.65248644596962e-15
TRINITY_DN20603_c0_g1_i1	embryo_PGCs	embryo_somatic	772.721431590157	6041.87081532994	3407.29612346005	-2.96661518682632	0.363056580111758	-8.17121999527765	3.05286354257987e-16	5.85222347959868e-15
TRINITY_DN3482_c0_g1_i1	embryo_PGCs	embryo_somatic	18.689295942385	402.263003172322	210.476149557353	-4.42539639683445	0.541898513602964	-8.16646712575564	3.17551884349235e-16	6.07197694013234e-15
TRINITY_DN2998_c0_g1_i1	embryo_PGCs	embryo_somatic	594.278577992202	49.906948047366	322.092763019784	3.55771954420365	0.436255458147739	8.15512901387889	3.48807329337876e-16	6.65281888601107e-15
TRINITY_DN12175_c0_g1_i1	embryo_PGCs	embryo_somatic	254.826406201016	22.0818754067796	138.454140803898	3.52815500477081	0.433020170987146	8.14778442474805	3.70652342876272e-16	7.05170738758576e-15
TRINITY_DN1911_c0_g1_i1	embryo_PGCs	embryo_somatic	328.178840316679	12.6601682131935	170.419504264936	4.66877360663727	0.573747582273822	8.13733033633785	4.04089078767361e-16	7.66857770532946e-15
TRINITY_DN632_c1_g1_i1	embryo_PGCs	embryo_somatic	866.254298860552	126.032359152789	496.14332900667	2.80242716360786	0.344553230439219	8.13351005310694	4.17035486741344e-16	7.89448176401364e-15
TRINITY_DN6761_c0_g1_i1	embryo_PGCs	embryo_somatic	1112.88803809656	195.15561629901	654.021827197783	2.51480147384974	0.309584373118145	8.12315379009789	4.54223160461431e-16	8.57700192272807e-15
TRINITY_DN2135_c0_g1_i1	embryo_PGCs	embryo_somatic	257.350496382257	2357.16722851634	1307.2588624493	-3.19495615195145	0.393601281642494	-8.11724021481569	4.76904228845926e-16	8.98288263885908e-15
TRINITY_DN19360_c0_g1_i1	embryo_PGCs	embryo_somatic	11.8086370586818	225.554036295553	118.681336677117	-4.25802172644073	0.524959945058011	-8.11113641436051	5.01485167589624e-16	9.42244587838371e-15
TRINITY_DN17004_c0_g1_i1	embryo_PGCs	embryo_somatic	673.65514481374	3692.75056348348	2183.20285414861	-2.45491427938141	0.30281747579969	-8.10691084752751	5.19229293183813e-16	9.71271928367849e-15
TRINITY_DN4228_c0_g1_i1	embryo_PGCs	embryo_somatic	310.043799564302	17.638349341709	163.841074453006	4.04873137053289	0.499421178712329	8.10684757296806	5.19499644729238e-16	9.71271928367849e-15
TRINITY_DN10234_c0_g1_i1	embryo_PGCs	embryo_somatic	31.2138789672976	796.565450785541	413.889664876419	-4.67387152608169	0.576977009621061	-8.10062003883193	5.4679780181013e-16	1.01979136830205e-14
TRINITY_DN18371_c0_g1_i1	embryo_PGCs	embryo_somatic	522.273628095424	0.330032938140121	261.301830516782	10.1290087722459	1.25184056527116	8.09129297551711	5.90346652542508e-16	1.09830586070071e-14
TRINITY_DN1864_c0_g1_i1	embryo_PGCs	embryo_somatic	191.575580715202	2.24812412586272	96.9118524205322	6.16193596154161	0.76172775645647	8.08942028081885	5.9949375981087e-16	1.11258988953135e-14
TRINITY_DN10760_c0_g1_i1	embryo_PGCs	embryo_somatic	303.996717348627	1781.84559136312	1042.92115435587	-2.55193183761385	0.315560269635447	-8.08698712471626	6.11587289661024e-16	1.13225891376853e-14
TRINITY_DN457_c0_g1_i2	embryo_PGCs	embryo_somatic	415.457634160886	12225.4349180585	6320.44627610971	-4.87897468595419	0.604382362104609	-8.07266226129496	6.87816734150373e-16	1.2702800758504e-14
TRINITY_DN1305_c0_g1_i1	embryo_PGCs	embryo_somatic	570.930782085492	21.8697991812335	296.400290633363	4.66127569124287	0.577480164419927	8.07175030145853	6.92974847136223e-16	1.27669234611082e-14
TRINITY_DN648_c0_g1_i1	embryo_PGCs	embryo_somatic	2284.08601283181	310.204965651092	1297.14548924145	2.87697378555312	0.356660740271913	8.06641567378502	7.23920422328107e-16	1.33046733928845e-14
TRINITY_DN4324_c0_g1_i1	embryo_PGCs	embryo_somatic	26.5794659142288	360.958554963067	193.769010438648	-3.76374872395843	0.466657407290595	-8.0653358655779	7.30347986395419e-16	1.33903025496032e-14
TRINITY_DN1950_c0_g1_i2	embryo_PGCs	embryo_somatic	1387.83433220076	186.131582882374	786.982957541566	2.89836412308735	0.35977478604237	8.05605127299282	7.87985908595831e-16	1.44121480673614e-14
TRINITY_DN7817_c0_g1_i1	embryo_PGCs	embryo_somatic	308.552263014203	1.12562610534191	154.838944559773	8.55990004104966	1.06284177403907	8.05378585047503	8.02716162509185e-16	1.46461850181194e-14
TRINITY_DN14704_c0_g1_i1	embryo_PGCs	embryo_somatic	1282.46490560737	261.896419959046	772.180662783207	2.29164810347223	0.284767075840867	8.04744753832721	8.45385893261006e-16	1.53876489994527e-14
TRINITY_DN10072_c0_g1_i1	embryo_PGCs	embryo_somatic	625.690779829736	89.6574937927907	357.674136811263	2.81244727495701	0.349781576706549	8.04058150071329	8.94131377059265e-16	1.62358819834359e-14
TRINITY_DN6745_c0_g1_i1	embryo_PGCs	embryo_somatic	213.188497302768	2655.7860663126	1434.48728180768	-3.63906579450794	0.452604312976534	-8.04028085940184	8.96327912062499e-16	1.62368300242518e-14
TRINITY_DN1701_c0_g1_i1	embryo_PGCs	embryo_somatic	1310.5563125727	243.030120689529	776.793216631113	2.43386864604569	0.302830454293593	8.03706698430688	9.20143745154764e-16	1.662271692858e-14
TRINITY_DN97_c0_g2_i1	embryo_PGCs	embryo_somatic	6590.16704917087	152.308933561813	3371.23799136634	5.42421500615024	0.674920790486543	8.03681718300599	9.22020748811883e-16	1.662271692858e-14
TRINITY_DN14470_c0_g1_i1	embryo_PGCs	embryo_somatic	942.150219254075	31.9994742780359	487.074846766056	4.84357658116228	0.60295201211823	8.03310459840132	9.50365775249517e-16	1.70930395491433e-14
TRINITY_DN3587_c0_g1_i1	embryo_PGCs	embryo_somatic	190.660624931851	1548.96512144248	869.812873187167	-3.02193578134538	0.376260771869832	-8.03149306883052	9.6293515164965e-16	1.72780686452397e-14
TRINITY_DN21113_c0_g1_i1	embryo_PGCs	embryo_somatic	474.950770524294	55.735602311612	265.343186417953	3.10246489586788	0.386578530466686	8.02544541757795	1.01158226744038e-15	1.8108040021415e-14
TRINITY_DN17427_c0_g1_i1	embryo_PGCs	embryo_somatic	1406.45945187904	238.03824727678	822.248849577912	2.55671921433509	0.318658024748631	8.02339503720932	1.02861882492009e-15	1.83695795808842e-14
TRINITY_DN3698_c0_g1_i1	embryo_PGCs	embryo_somatic	17.1444829529781	353.50882771944	185.326655336209	-4.36582757664931	0.544891842515944	-8.0122828715711	1.12598514752929e-15	2.00610812637453e-14
TRINITY_DN1353_c0_g1_i1	embryo_PGCs	embryo_somatic	399.745249326781	29.1136750139393	214.42946217036	3.74775866286564	0.467921298439209	8.0093782338325	1.15289823947893e-15	2.04923602566536e-14
TRINITY_DN4829_c0_g1_i1	embryo_PGCs	embryo_somatic	213.476347917909	2.84608356102484	108.161215739467	5.98354094046318	0.747420043128578	8.00559336811073	1.18891983739278e-15	2.10831405356865e-14
TRINITY_DN6874_c0_g1_i1	embryo_PGCs	embryo_somatic	250.523527580284	1836.95555811431	1043.7395428473	-2.87347186569306	0.359771092081637	-7.98694483502592	1.3832395102793e-15	2.44717046070908e-14
TRINITY_DN5118_c0_g1_i1	embryo_PGCs	embryo_somatic	621.374094147622	42.5157543564049	331.944924252014	3.844824007926	0.481787305102973	7.98033482244667	1.4593687451511e-15	2.5758368620709e-14
TRINITY_DN3161_c0_g1_i1	embryo_PGCs	embryo_somatic	45.4256988043754	494.258588259208	269.842143531792	-3.44238967949397	0.431498636949529	-7.97775331071697	1.4902085278813e-15	2.62415324956214e-14
TRINITY_DN308_c0_g1_i7	embryo_PGCs	embryo_somatic	455.119420469654	1.6532927755217	228.386356622588	9.02902931688108	1.13261584631599	7.97183735884446	1.56332461540922e-15	2.74651832665398e-14
TRINITY_DN301_c0_g1_i1	embryo_PGCs	embryo_somatic	5395.41001083233	1174.15560034498	3284.78280558865	2.19847676370398	0.276016752954906	7.96501205150815	1.65207675849359e-15	2.8957234294707e-14
TRINITY_DN2760_c0_g1_i1	embryo_PGCs	embryo_somatic	403.272969555403	10.1181226087928	206.695546082098	5.20874447499983	0.654328691131071	7.96044028880348	1.7142816850001e-15	2.99781545469302e-14
TRINITY_DN2436_c0_g1_i2	embryo_PGCs	embryo_somatic	238.93055601362	1945.4620530794	1092.19630454651	-3.02423695962514	0.379967290298153	-7.95920342841111	1.73150360918412e-15	3.02095514487147e-14
TRINITY_DN739_c0_g1_i1	embryo_PGCs	embryo_somatic	2249.42847410834	34868.4100484714	18558.9192612899	-3.95425276795039	0.497941071735323	-7.94120628404851	2.00224358724503e-15	3.48133637966272e-14
TRINITY_DN17155_c0_g1_i1	embryo_PGCs	embryo_somatic	183.563321609365	3.90960322524862	93.7364624173068	5.44590658601546	0.685790707429306	7.94106208646294	2.00457298142228e-15	3.48133637966272e-14
TRINITY_DN3083_c0_g1_i1	embryo_PGCs	embryo_somatic	86.2975843931156	875.519931727994	480.908758060555	-3.34423618970294	0.421438811856319	-7.93528288240117	2.10016086904454e-15	3.6389972769806e-14
TRINITY_DN17687_c0_g1_i1	embryo_PGCs	embryo_somatic	806.766333370057	98.8712126969266	452.818773033492	3.045966264871	0.38391032010387	7.93405674545786	2.12101109793231e-15	3.66673425423366e-14
TRINITY_DN13964_c0_g1_i1	embryo_PGCs	embryo_somatic	35.4226680368442	747.097380486482	391.260024261663	-4.39756336762383	0.554377848517746	-7.93242980285325	2.14899193821959e-15	3.70664395357602e-14
TRINITY_DN2166_c0_g1_i1	embryo_PGCs	embryo_somatic	143.129874100617	1102.18833672392	622.659105412269	-2.94301237048861	0.371037075900789	-7.93185522860132	2.15896031245709e-15	3.71537442861933e-14
TRINITY_DN14761_c0_g1_i1	embryo_PGCs	embryo_somatic	21.9782125490359	465.542602090174	243.760407319605	-4.40327612125925	0.555533265007136	-7.92621504169094	2.25926226543034e-15	3.87916867887495e-14
TRINITY_DN9854_c0_g1_i1	embryo_PGCs	embryo_somatic	195.940697104119	4.20039661896548	100.070546861542	5.60078387815502	0.707442369053173	7.91694719338199	2.43413064438564e-15	4.16279256015932e-14
TRINITY_DN2377_c0_g1_i2	embryo_PGCs	embryo_somatic	119.331582776567	1598.14876534906	858.740174062816	-3.7432066894968	0.472813356821664	-7.91688017161636	2.43544255698703e-15	4.16279256015932e-14
TRINITY_DN2391_c0_g1_i2	embryo_PGCs	embryo_somatic	242.3390017386	4.07618373672923	123.207592737665	5.93068901776112	0.750014313664341	7.90743444453157	2.62747414638794e-15	4.48090861181294e-14
TRINITY_DN21426_c0_g1_i1	embryo_PGCs	embryo_somatic	74.848987036484	995.13088527008	534.989936153282	-3.73200978869753	0.473082586997876	-7.88870673169437	3.05334099383715e-15	5.18795022562571e-14
TRINITY_DN1713_c0_g1_i2	embryo_PGCs	embryo_somatic	563.843735813235	9.48092362920742	286.662329721221	5.83834133593585	0.740097821426239	7.88860765011415	3.05576571662581e-15	5.18795022562571e-14
TRINITY_DN2274_c0_g1_i1	embryo_PGCs	embryo_somatic	1072.77513329131	30.8514469829753	551.813290137144	5.18235806242529	0.65724266836314	7.88499942545108	3.14536963838123e-15	5.32812950823774e-14
TRINITY_DN8716_c0_g1_i1	embryo_PGCs	embryo_somatic	31.9551795354839	463.485930387004	247.720554961244	-3.85784732651503	0.489409854852022	-7.88265150010411	3.20506051765386e-15	5.41712460707032e-14
TRINITY_DN257_c2_g1_i1	embryo_PGCs	embryo_somatic	2084.66211410172	391.599589358071	1238.1308517299	2.41259909932162	0.306209477110006	7.87891714551634	3.30230369067974e-15	5.5690520146608e-14
TRINITY_DN989_c0_g1_i1	embryo_PGCs	embryo_somatic	498.48011283208	7.69523164758527	253.087672239833	5.92739951756367	0.752389474266412	7.87810000045913	3.32396655391391e-15	5.5931277213858e-14
TRINITY_DN6887_c0_g1_i1	embryo_PGCs	embryo_somatic	731.197012028264	102.39301301001	416.795012519137	2.83478791400628	0.360133528367608	7.87149124063966	3.50438684018194e-15	5.88364016715247e-14
TRINITY_DN283_c0_g1_i1	embryo_PGCs	embryo_somatic	1212.29072896098	32512.9189303975	16862.6048296792	-4.74520198086656	0.603629372412136	-7.8611184242153	3.80718628082048e-15	6.37787931822404e-14
TRINITY_DN1092_c0_g1_i2	embryo_PGCs	embryo_somatic	48.1807430571792	418.794213333013	233.487478195096	-3.1217901883943	0.397803030482881	-7.84757769342496	4.24149654581618e-15	7.08975978916559e-14
TRINITY_DN2080_c0_g1_i1	embryo_PGCs	embryo_somatic	57.2621320940812	600.918231154392	329.090181624237	-3.39281266887447	0.432437443110852	-7.84578838610131	4.30241915361689e-15	7.17575282625267e-14
TRINITY_DN7642_c0_g1_i1	embryo_PGCs	embryo_somatic	255.470292510013	3.05190361692871	129.261098063471	6.13451533301652	0.782260116341778	7.84204026878481	4.43284151897496e-15	7.37702768828097e-14
TRINITY_DN2011_c0_g1_i3	embryo_PGCs	embryo_somatic	124.016420539922	625.416720449392	374.716570494657	-2.33252442223381	0.297708692587788	-7.83492212457318	4.69133383104996e-15	7.79008328261191e-14
TRINITY_DN11233_c0_g1_i1	embryo_PGCs	embryo_somatic	2959.53246054296	207.827383423186	1583.67992198307	3.82348641833681	0.488254536942685	7.83092860186908	4.84279647196403e-15	8.02399450453209e-14
TRINITY_DN2663_c0_g1_i1	embryo_PGCs	embryo_somatic	46.467268850646	501.109638912005	273.788453881326	-3.43130829421027	0.438224801139081	-7.83001848661062	4.87798236128218e-15	8.06464682087962e-14
TRINITY_DN292_c1_g1_i1	embryo_PGCs	embryo_somatic	7.37885968140558	317.724509501052	162.551684591229	-5.43185619248056	0.69401830771084	-7.82667565412946	5.00939242334694e-15	8.26386044217495e-14
TRINITY_DN7672_c0_g1_i1	embryo_PGCs	embryo_somatic	1311.5632271139	188.035715269216	749.79947119156	2.80482267558857	0.358397384427609	7.82601323965606	5.0358432818916e-15	8.28943594140938e-14
TRINITY_DN13744_c0_g1_i1	embryo_PGCs	embryo_somatic	402.069893816237	3285.31425262288	1843.69207321956	-3.03035968881643	0.387907987045059	-7.81205798803112	5.62616632010902e-15	9.24106971276909e-14
TRINITY_DN4890_c0_g1_i1	embryo_PGCs	embryo_somatic	1289.67962891969	71.2137013224405	680.446665121067	4.15175678027753	0.531711089810051	7.80829450399598	5.79670106996098e-15	9.50056720816982e-14
TRINITY_DN354_c0_g1_i1	embryo_PGCs	embryo_somatic	1423.33955967077	29.283383610241	726.311471640506	5.60233845005893	0.71785720805492	7.80425185844246	5.9855551558959e-15	9.78890359404834e-14
TRINITY_DN17175_c0_g1_i1	embryo_PGCs	embryo_somatic	2679.113287507	515.637564453487	1597.37542598025	2.37793165734903	0.304876230830643	7.79966234452026	6.20730377626543e-15	1.01296776279918e-13
TRINITY_DN3666_c0_g1_i1	embryo_PGCs	embryo_somatic	330.563376672642	1832.52171260585	1081.54254463925	-2.46952251083127	0.317013561466439	-7.78995857277451	6.70311690513502e-15	1.09152690764908e-13
TRINITY_DN15169_c0_g1_i1	embryo_PGCs	embryo_somatic	262.62027383258	0.597959435162118	131.609116633871	8.36154450027004	1.07431240197196	7.78315924206212	7.0735505298731e-15	1.14937606463947e-13
TRINITY_DN4606_c0_g1_i1	embryo_PGCs	embryo_somatic	42.7032970825008	466.574595292885	254.638946187693	-3.44688882780656	0.443373454118601	-7.77423365288922	7.59055198782841e-15	1.23074217669886e-13
TRINITY_DN1797_c0_g1_i2	embryo_PGCs	embryo_somatic	189.286379222796	1531.44604062233	860.366209922563	-3.01493394215602	0.388033334136009	-7.76978078151209	7.86220760991425e-15	1.27206487227074e-13
TRINITY_DN1671_c0_g1_i1	embryo_PGCs	embryo_somatic	79.0666671957087	1531.41999495197	805.243331073839	-4.27436436895325	0.550198003314243	-7.76877477418246	7.92489362064219e-15	1.27947323018129e-13
TRINITY_DN21241_c0_g1_i1	embryo_PGCs	embryo_somatic	349.815478606997	22.8432872686012	186.329382937799	3.91780061493468	0.504611000240988	7.7640016033413	8.22908572749269e-15	1.32575823677818e-13
TRINITY_DN7179_c0_g1_i1	embryo_PGCs	embryo_somatic	223.732366901263	0	111.866183450631	9.86853689299926	1.27186057595903	7.75913420034898	8.55111289178259e-15	1.37471394515027e-13
TRINITY_DN20483_c0_g1_i1	embryo_PGCs	embryo_somatic	2061.43467897765	306.54733555914	1183.99100726839	2.75870820372583	0.355741333498899	7.75481492856766	8.84724055602875e-15	1.41661982568649e-13
TRINITY_DN651_c0_g1_i1	embryo_PGCs	embryo_somatic	1536.93351845727	338.943339640477	937.938429048875	2.1801746343319	0.28113920736062	7.75478687159905	8.8491967452418e-15	1.41661982568649e-13
TRINITY_DN4524_c0_g1_i1	embryo_PGCs	embryo_somatic	260.475546241383	2081.26451957449	1170.87003290793	-2.99753040556813	0.386618838531042	-7.75319282670562	8.96103869989975e-15	1.43149757459158e-13
TRINITY_DN21191_c0_g1_i1	embryo_PGCs	embryo_somatic	221.593523466333	12.8722444387395	117.232883952536	4.21305786195882	0.54366691901067	7.74933643125734	9.23739829649373e-15	1.47253852423264e-13
TRINITY_DN17562_c0_g1_i1	embryo_PGCs	embryo_somatic	529.733907673732	3506.88410993858	2018.30900880616	-2.72708779746587	0.352223125359682	-7.74250070798454	9.74802303254056e-15	1.55067290761339e-13
TRINITY_DN7494_c0_g1_i1	embryo_PGCs	embryo_somatic	40.1216089656875	375.44291202701	207.782260496349	-3.22465108835151	0.416678865611319	-7.73893603559796	1.00252198908426e-14	1.59142484304948e-13
TRINITY_DN396_c0_g1_i2	embryo_PGCs	embryo_somatic	4412.12307385051	557.173090860256	2484.64808235538	2.98454870743063	0.385985639038678	7.73227914609424	1.05637985822969e-14	1.6734117754216e-13
TRINITY_DN20708_c0_g1_i1	embryo_PGCs	embryo_somatic	2487.15286079892	147.97683398907	1317.564847394	4.05569160343131	0.524826569284263	7.7276796579912	1.0952453196383e-14	1.73135648440526e-13
TRINITY_DN11225_c0_g1_i1	embryo_PGCs	embryo_somatic	1396.65250075196	164.040568834433	780.346534793195	3.09165652186729	0.40011644930982	7.72689182661758	1.10204215958964e-14	1.73847150675266e-13
TRINITY_DN6728_c0_g1_i1	embryo_PGCs	embryo_somatic	404.178639442512	1837.46265907539	1120.82064925895	-2.18602368848669	0.28293132412302	-7.72634028862846	1.10682511328202e-14	1.74007456073665e-13
TRINITY_DN13690_c0_g1_i1	embryo_PGCs	embryo_somatic	478.675277305261	14.2987804158845	246.487028860573	5.02662028237412	0.650590338564918	7.72624489546204	1.1076544351229e-14	1.74007456073665e-13
TRINITY_DN6742_c0_g1_i1	embryo_PGCs	embryo_somatic	3687.9726557778	23207.7103343627	13447.8414950702	-2.65366776840308	0.343613596111415	-7.72282528524466	1.13779084064328e-14	1.78371682098362e-13
TRINITY_DN2363_c0_g1_i1	embryo_PGCs	embryo_somatic	551.924302406008	4462.56872575733	2507.24651408167	-3.01502931004357	0.390956230423711	-7.711935698725	1.23923570086896e-14	1.93873816673135e-13
TRINITY_DN153_c2_g1_i1	embryo_PGCs	embryo_somatic	1830.1256216261	127.007091593728	978.566356609916	3.84096885359674	0.498151069857243	7.71044987356438	1.25374991589944e-14	1.95740089962692e-13
TRINITY_DN87_c1_g1_i1	embryo_PGCs	embryo_somatic	710.457769243061	69.8194164964536	390.138592869757	3.33372716489	0.432421173385983	7.70944479611383	1.26366267831661e-14	1.9688176543649e-13
TRINITY_DN3169_c0_g1_i1	embryo_PGCs	embryo_somatic	801.164652169023	168.999725389048	485.082188779035	2.24436052831094	0.291192304612205	7.70748571566775	1.28320663649328e-14	1.99516235144294e-13
TRINITY_DN21469_c0_g1_i1	embryo_PGCs	embryo_somatic	9.26110598540548	368.579630619531	188.920368302468	-5.31078574111375	0.689491592420045	-7.70246628022459	1.3346484390897e-14	2.07089302884983e-13
TRINITY_DN680_c0_g1_i1	embryo_PGCs	embryo_somatic	489.443570367225	3.30032938140121	246.371949874313	7.04460336476306	0.915166181377609	7.69762203642485	1.38621678735487e-14	2.14650992103295e-13
TRINITY_DN1602_c0_g1_i2	embryo_PGCs	embryo_somatic	870.94987458069	23.8437406404321	447.396807610561	5.12392819903365	0.665921979048641	7.69448728266015	1.42062673700379e-14	2.19530319440667e-13
TRINITY_DN10141_c0_g1_i1	embryo_PGCs	embryo_somatic	443.785679966049	6.17746616298512	224.981573064517	6.01947801333504	0.783339101595843	7.68438343122661	1.53735583132458e-14	2.37084691543578e-13
TRINITY_DN14284_c0_g1_i1	embryo_PGCs	embryo_somatic	226.783765131615	0	113.391882565807	9.8880074929743	1.28682804855508	7.68401613881288	1.54177229864169e-14	2.37282517181197e-13
TRINITY_DN1762_c0_g1_i1	embryo_PGCs	embryo_somatic	203.30783251616	3.20716971972403	103.257501117942	5.76357516300876	0.751277506562867	7.67169935564478	1.69732416792971e-14	2.60692466522592e-13
TRINITY_DN21498_c0_g1_i1	embryo_PGCs	embryo_somatic	253.039749515699	0.927992373302239	126.9838709445	7.77285802063924	1.01373797853193	7.66752177115402	1.75351266770759e-14	2.68777285827568e-13
TRINITY_DN151_c1_g1_i1	embryo_PGCs	embryo_somatic	255.738643648807	2269.61086877739	1262.6747562131	-3.14877915113948	0.410739036408262	-7.66613073516025	1.77262513764822e-14	2.71157930146915e-13
TRINITY_DN3508_c0_g1_i1	embryo_PGCs	embryo_somatic	188.508996998511	10.928158269501	99.7185776340061	4.13075651515991	0.539380226922094	7.65833879141539	1.88353474260886e-14	2.87542844174078e-13
TRINITY_DN14555_c0_g1_i1	embryo_PGCs	embryo_somatic	254.882870552836	22.2340134247538	138.558441988795	3.48728073028414	0.455680608901855	7.65290570228155	1.96488001220611e-14	2.99357574495466e-13
TRINITY_DN2626_c0_g1_i2	embryo_PGCs	embryo_somatic	36.0218660936901	436.349545010759	236.185705552224	-3.60099367109293	0.470838088263403	-7.64805091358373	2.04048428902871e-14	3.09642975835261e-13
TRINITY_DN13676_c0_g1_i1	embryo_PGCs	embryo_somatic	236.303307895323	2459.0609536777	1347.68213078651	-3.37906112086318	0.441820210614153	-7.64804560698142	2.0405684751954e-14	3.09642975835261e-13
TRINITY_DN7087_c0_g1_i1	embryo_PGCs	embryo_somatic	232.660534962503	0	116.330267481251	9.92489561376824	1.29779126703777	7.64752843222776	2.04878956676475e-14	3.10268691990854e-13
TRINITY_DN154_c2_g1_i1	embryo_PGCs	embryo_somatic	996.777750019836	16901.0627801213	8948.92026507055	-4.08369330297691	0.534176998443816	-7.64483179708912	2.09218642026104e-14	3.16208294894543e-13
TRINITY_DN7128_c0_g1_i1	embryo_PGCs	embryo_somatic	962.360923976829	181.592014684107	571.976469330468	2.40800638245131	0.315274002873044	7.63782094466248	2.20928807750001e-14	3.33241619976694e-13
TRINITY_DN13649_c0_g1_i1	embryo_PGCs	embryo_somatic	1023.87626447325	8922.83387885834	4973.3550716658	-3.12343211884118	0.409112488575781	-7.63465356365581	2.2642845623286e-14	3.40858105486126e-13
TRINITY_DN4087_c0_g1_i1	embryo_PGCs	embryo_somatic	86.6135379651493	821.320501129622	453.967019547386	-3.24385449387453	0.424932755051428	-7.63380665602475	2.27921651410716e-14	3.42425147714671e-13
TRINITY_DN97_c0_g1_i4	embryo_PGCs	embryo_somatic	982.108642053313	7770.12439543769	4376.1165187455	-2.98392398974277	0.391110517432744	-7.62936269095829	2.35917053632667e-14	3.53735431704268e-13
TRINITY_DN14194_c0_g1_i1	embryo_PGCs	embryo_somatic	360.635168252361	0	180.31758412618	10.5574531189579	1.38406938280593	7.6278351722186	2.38728514606024e-14	3.57243540038896e-13
TRINITY_DN948_c0_g1_i1	embryo_PGCs	embryo_somatic	1198.51391063247	294.662346352297	746.588128492383	2.02367319991984	0.265353090663418	7.62634117002516	2.4151015755855e-14	3.60693276732414e-13
TRINITY_DN4454_c0_g1_i4	embryo_PGCs	embryo_somatic	2545.88654737167	79.5757207229243	1312.73113404729	5.00284491306675	0.656693698246666	7.61823194957413	2.57173871809785e-14	3.83330818374742e-13
TRINITY_DN3679_c0_g1_i1	embryo_PGCs	embryo_somatic	298.821857015213	2987.08537991561	1642.95361846541	-3.3208102444425	0.436248391496256	-7.61220054715318	2.69467997253224e-14	4.00866733831319e-13
TRINITY_DN103_c0_g1_i1	embryo_PGCs	embryo_somatic	10249.7434950081	1540.1465324321	5894.94501372011	2.73614858534616	0.359691867370844	7.60692368539204	2.80696940180999e-14	4.16752398245201e-13
TRINITY_DN746_c0_g1_i1	embryo_PGCs	embryo_somatic	2114.22310235315	45.4116700985877	1079.81738622587	5.51047251790817	0.72478445853919	7.60291208370359	2.89540199727657e-14	4.29040781279416e-13
TRINITY_DN10454_c0_g1_i1	embryo_PGCs	embryo_somatic	530.724823461902	54.5647185715289	292.644771016715	3.27645079112028	0.431056284813575	7.60098137192756	2.93893417899838e-14	4.34640812565932e-13
TRINITY_DN21074_c0_g1_i1	embryo_PGCs	embryo_somatic	280.589228249923	0	140.294614124961	10.1952475839094	1.34146268652204	7.60009777859883	2.95907084879355e-14	4.36765779085083e-13
TRINITY_DN3980_c0_g1_i1	embryo_PGCs	embryo_somatic	4916.19138439524	933.866752385452	2925.02906839035	2.39808310399406	0.315716837629883	7.59567694265755	3.06187531282547e-14	4.51060697834912e-13
TRINITY_DN14078_c0_g1_i1	embryo_PGCs	embryo_somatic	42.0917430360951	701.752599318843	371.922171177469	-4.06257973156912	0.535877678666304	-7.58116990743129	3.42452769758481e-14	5.0350531507014e-13
TRINITY_DN691_c0_g1_i1	embryo_PGCs	embryo_somatic	7088.39837718896	467.021860253974	3777.71011872147	3.92534600804216	0.518016161488823	7.5776516253091	3.51865687972718e-14	5.16342439792523e-13
TRINITY_DN13872_c0_g1_i1	embryo_PGCs	embryo_somatic	363.337427307651	1.79387830548635	182.565652806569	7.38428930201042	0.974885128887323	7.5745224572647	3.60451040919912e-14	5.27917849486571e-13
TRINITY_DN3048_c0_g1_i1	embryo_PGCs	embryo_somatic	1756.00721106744	464.14378452446	1110.07549779595	1.91742723620358	0.253253363047582	7.57118173330367	3.69844223500716e-14	5.40479595603518e-13
TRINITY_DN4116_c0_g1_i1	embryo_PGCs	embryo_somatic	287.306112576666	31.5772415294934	159.44167705308	3.19877886249854	0.422505971275599	7.57096722879684	3.70455507287673e-14	5.40479595603518e-13
TRINITY_DN2192_c0_g1_i1	embryo_PGCs	embryo_somatic	487.343889303473	19.2117270184608	253.277808160967	4.56960164264005	0.603665262161788	7.56976080796141	3.73912055880315e-14	5.44473478293412e-13
TRINITY_DN17375_c0_g1_i1	embryo_PGCs	embryo_somatic	2653.5732162295	567.888885484219	1610.73105085686	2.22896283199651	0.294642465732328	7.56497481263087	3.87939767590582e-14	5.63815723646044e-13
TRINITY_DN6137_c0_g1_i1	embryo_PGCs	embryo_somatic	159.589210288012	3.4129897756279	81.5011000318201	5.29303433418454	0.700209769634838	7.5592123442449	4.05517429208551e-14	5.88233328346197e-13
TRINITY_DN1096_c0_g1_i1	embryo_PGCs	embryo_somatic	1852.10647802119	294.287091750716	1073.19678488595	2.64834346454605	0.350398471384479	7.55809080468311	4.09028472882561e-14	5.92191892288098e-13
TRINITY_DN15411_c0_g1_i1	embryo_PGCs	embryo_somatic	166.128258095205	2.57815706400284	84.3532075796039	5.7739952965538	0.764134639881957	7.5562538264798	4.14843921799183e-14	5.99465300737292e-13
TRINITY_DN7777_c0_g1_i1	embryo_PGCs	embryo_somatic	172.636827872728	6.77855368296833	89.7076907778481	4.62068060310696	0.611653455196416	7.55440938631362	4.20764776201008e-14	6.06863025789339e-13
TRINITY_DN127_c0_g1_i1	embryo_PGCs	embryo_somatic	176.653049219948	3466.53459970285	1821.5938244614	-4.29484250168964	0.569584750796918	-7.54030457395609	4.68875064758547e-14	6.74966157861544e-13
TRINITY_DN16828_c0_g1_i1	embryo_PGCs	embryo_somatic	188.291905782422	3.80825723970724	96.0500815110644	5.69928251184673	0.756744787613573	7.53131386582743	5.02322799393029e-14	7.21743498482736e-13
TRINITY_DN5130_c0_g1_i1	embryo_PGCs	embryo_somatic	207.02900765027	2784.65833098517	1495.84366931772	-3.74950884657452	0.497890169449498	-7.53079509627644	5.04322763358789e-14	7.23244690180445e-13
TRINITY_DN13597_c0_g1_i1	embryo_PGCs	embryo_somatic	5390.39393006911	1346.91860692359	3368.65626849635	1.99909856374508	0.265521793352193	7.528943438151	5.11525339392052e-14	7.32187120959663e-13
TRINITY_DN101_c0_g1_i1	embryo_PGCs	embryo_somatic	640.693779178998	9240.5689430681	4940.63136112355	-3.85030300507556	0.511703887374305	-7.52447479895558	5.29326613138003e-14	7.56237946166219e-13
TRINITY_DN6982_c0_g1_i1	embryo_PGCs	embryo_somatic	23.3790428790287	410.828680230552	217.103861554791	-4.14006810234132	0.550839545692511	-7.51592389238587	5.65104224168111e-14	8.05832238305261e-13
TRINITY_DN1416_c0_g1_i1	embryo_PGCs	embryo_somatic	199.603435266891	0	99.8017176334457	9.70382323236008	1.29115481832453	7.51561555178354	5.66437804845245e-14	8.06215612460187e-13
TRINITY_DN15722_c0_g1_i1	embryo_PGCs	embryo_somatic	247.409518440024	12.1912418199864	129.800380130005	4.23952279277761	0.564450263494042	7.51088814545724	5.87275560668832e-14	8.34305918458611e-13
TRINITY_DN4221_c0_g1_i1	embryo_PGCs	embryo_somatic	324.844678081108	2871.89444760467	1598.36956284289	-3.14443051703364	0.418809302661145	-7.50802452823685	6.00262603213133e-14	8.51158882308959e-13
TRINITY_DN171_c0_g1_i1	embryo_PGCs	embryo_somatic	500.884159993992	3215.41861193127	1858.15138596263	-2.68230807932147	0.357464307940951	-7.50370881717389	6.20370299602185e-14	8.78026898801448e-13
TRINITY_DN19589_c0_g1_i1	embryo_PGCs	embryo_somatic	208.438935677671	6.61197317148772	107.525454424579	4.86318178213987	0.64814478832702	7.50323364427975	6.22624281913398e-14	8.79572959449301e-13
TRINITY_DN2581_c0_g1_i1	embryo_PGCs	embryo_somatic	196.331458828764	2699.52909063155	1447.93027473016	-3.78152269928723	0.504049865256531	-7.50227896075849	6.27177186972461e-14	8.84354871462845e-13
TRINITY_DN14171_c0_g1_i1	embryo_PGCs	embryo_somatic	186.296453927851	4.79522796930651	95.5458409485789	5.07352964293726	0.676456800555195	7.50015320826579	6.37432846918405e-14	8.97145263358023e-13
TRINITY_DN740_c0_g1_i2	embryo_PGCs	embryo_somatic	746.153978262266	4925.18985121762	2835.67191473994	-2.72263448090752	0.363332151059838	-7.49351378061537	6.70537895241747e-14	9.41987558955567e-13
TRINITY_DN10062_c0_g1_i1	embryo_PGCs	embryo_somatic	448.074843715963	2277.62778526067	1362.85131448832	-2.3467244985694	0.313230208808395	-7.4920120492111	6.78256940615516e-14	9.51066954507534e-13
TRINITY_DN2280_c0_g1_i1	embryo_PGCs	embryo_somatic	5.28639630742805	247.125605968478	126.206001137953	-5.53933018669842	0.739711581073368	-7.4885000159934	6.9665178801754e-14	9.75054960973903e-13
TRINITY_DN10134_c0_g1_i1	embryo_PGCs	embryo_somatic	1179.93266013559	284.450587923178	732.191624029383	2.05367310316511	0.274378990537827	7.48480450029929	7.16537177679696e-14	1.00103680985067e-12
TRINITY_DN311_c0_g1_i1	embryo_PGCs	embryo_somatic	232.540156186646	3391.12634448247	1811.83325033456	-3.86669801770417	0.517321651803166	-7.47445618064986	7.75237730531401e-14	1.08104974135981e-12
TRINITY_DN55_c0_g1_i1	embryo_PGCs	embryo_somatic	1097.93903356855	75.8103432424102	586.874688405478	3.82998767926549	0.512574707758965	7.47205748018788	7.89505046086389e-14	1.0989213619423e-12
TRINITY_DN624_c0_g1_i1	embryo_PGCs	embryo_somatic	185.259878020058	2589.37799067174	1387.3189343459	-3.80511047124238	0.509585297562969	-7.46707271469539	8.19984614558982e-14	1.13925201861296e-12
TRINITY_DN6783_c0_g1_i1	embryo_PGCs	embryo_somatic	1178.36763424604	108.334583733457	643.351108989748	3.43801254223245	0.460587572192728	7.46440579337615	8.36763554352691e-14	1.16043473142099e-12
TRINITY_DN10754_c0_g1_i2	embryo_PGCs	embryo_somatic	1106.84516040623	132.208179663849	619.52667003504	3.04913866027047	0.408728219594923	7.46006395959733	8.64804896386542e-14	1.19713028801442e-12
TRINITY_DN4349_c0_g1_i1	embryo_PGCs	embryo_somatic	1067.02507643144	29.4196431247854	548.222359778115	5.12263365315036	0.686824439690828	7.45843239861456	8.75579226167277e-14	1.20983319352895e-12
TRINITY_DN1377_c0_g1_i4	embryo_PGCs	embryo_somatic	27.1794433894027	334.964377981893	181.071910685648	-3.62514353559467	0.48635039433001	-7.45376908882457	9.07107055419331e-14	1.25111377479694e-12
TRINITY_DN204_c0_g1_i1	embryo_PGCs	embryo_somatic	1089.44246653421	17333.7813223816	9211.61189445789	-3.99190252645443	0.535789622123804	-7.45050363355494	9.2984579604357e-14	1.28014406684398e-12
TRINITY_DN2505_c0_g1_i1	embryo_PGCs	embryo_somatic	234.555395694096	1.12562610534191	117.840510899719	8.15780548380679	1.09518937269888	7.44876245804275	9.4219838840274e-14	1.29479604301008e-12
TRINITY_DN10789_c0_g1_i1	embryo_PGCs	embryo_somatic	681.998144067158	112.182318596911	397.090231332035	2.59398904795176	0.348422902983577	7.44494413466851	9.69854516853156e-14	1.33038739159639e-12
TRINITY_DN837_c0_g1_i1	embryo_PGCs	embryo_somatic	1718.78834498607	221.004312730205	969.896328858139	2.97248669698631	0.399914324511481	7.43280876627107	1.06315553534908e-13	1.4557348487637e-12
TRINITY_DN4652_c0_g1_i1	embryo_PGCs	embryo_somatic	310.211204847294	48.2743539349928	179.242779391143	2.6951483082828	0.362991438865441	7.42482609701954	1.12928188877588e-13	1.54348780899115e-12
TRINITY_DN3919_c0_g1_i1	embryo_PGCs	embryo_somatic	3557.60807851172	552.332353807517	2054.97021615962	2.6894791226664	0.362262993119628	7.42410672286991	1.13543582310435e-13	1.54910271217048e-12
TRINITY_DN3452_c0_g1_i1	embryo_PGCs	embryo_somatic	337.724801734735	11.905012521014	174.814907127875	4.9713032427962	0.670501717368208	7.41430351932446	1.22265621590499e-13	1.66509943648067e-12
TRINITY_DN13587_c0_g1_i1	embryo_PGCs	embryo_somatic	37.7430863361074	319.19482821402	178.468957275064	-3.08383212625832	0.416057994834837	-7.41202468055568	1.24385601162887e-13	1.69092957272061e-12
TRINITY_DN671_c0_g1_i1	embryo_PGCs	embryo_somatic	1434.72398968286	283.139602345757	858.931796014308	2.34420699495211	0.316295558761822	7.41144454929686	1.24931034124797e-13	1.69170286380371e-12
TRINITY_DN18474_c0_g1_i1	embryo_PGCs	embryo_somatic	147.659152633325	7.01542695943126	77.3372897963782	4.33035479359368	0.584283013048471	7.41139943637972	1.24973547145836e-13	1.69170286380371e-12
TRINITY_DN13573_c0_g1_i1	embryo_PGCs	embryo_somatic	112.837721829137	839.218693942107	476.028207885622	-2.89599783745134	0.390756905557487	-7.41125184549116	1.25112731607248e-13	1.69170286380371e-12
TRINITY_DN20523_c0_g1_i1	embryo_PGCs	embryo_somatic	47.6558283493023	661.65755601932	354.656692184311	-3.79391582658981	0.51194271739419	-7.41082097212165	1.25519935528413e-13	1.6941835148327e-12
TRINITY_DN4253_c0_g1_i1	embryo_PGCs	embryo_somatic	1586.93634519559	279.368181255297	933.152263225443	2.50185978478057	0.337668120719541	7.40922708205124	1.27037618850615e-13	1.71161717070615e-12
TRINITY_DN17136_c0_g1_i1	embryo_PGCs	embryo_somatic	715.600503921613	30.2693944885654	372.934949205089	4.50263179644137	0.608133590788237	7.40401757877779	1.32124922737847e-13	1.7769980727726e-12
TRINITY_DN3143_c0_g1_i1	embryo_PGCs	embryo_somatic	65.8382244264881	877.250950465395	471.544587445941	-3.73686782202963	0.5058200651436	-7.3877413719615	1.49343866363446e-13	2.00502084415605e-12
TRINITY_DN2684_c0_g1_i1	embryo_PGCs	embryo_somatic	299.209002037616	38.5421145358161	168.875558286716	2.96236430496779	0.401142257502054	7.38482234061972	1.52657087192306e-13	2.04587515791175e-12
TRINITY_DN1224_c0_g2_i1	embryo_PGCs	embryo_somatic	90.9781189286633	1224.52425754553	657.751188237095	-3.74993028356108	0.508080479275281	-7.38058326686736	1.575975759754e-13	2.10835485032814e-12
TRINITY_DN12958_c0_g1_i1	embryo_PGCs	embryo_somatic	2.99779679671799	124.439253115836	63.7185249562768	-5.38391337430165	0.729524091477085	-7.38003506285956	1.58247851555885e-13	2.11332051495796e-12
TRINITY_DN2992_c0_g1_i1	embryo_PGCs	embryo_somatic	206.030954746765	0	103.015477373383	9.74970521134701	1.32136653141931	7.37850170979781	1.60080735995096e-13	2.13403403689237e-12
TRINITY_DN4555_c0_g1_i1	embryo_PGCs	embryo_somatic	692.321143457997	130.522369220522	411.421756339259	2.4091181352667	0.326596539491273	7.37643497086434	1.62584240835528e-13	2.16359907136488e-12
TRINITY_DN10179_c0_g1_i1	embryo_PGCs	embryo_somatic	886.624153314519	225.293809512074	555.958981413296	1.97846829820574	0.26827320515064	7.37482633457485	1.64559418899297e-13	2.18604196474645e-12
TRINITY_DN7166_c0_g1_i1	embryo_PGCs	embryo_somatic	215.581831996086	0	107.790915998043	9.81489124518159	1.33145193160306	7.37157009743828	1.68630056512893e-13	2.23619402437063e-12
TRINITY_DN14631_c0_g1_i1	embryo_PGCs	embryo_somatic	102.502403266531	1155.72188254602	629.112142906278	-3.49546090105197	0.474360313981871	-7.36878865710836	1.72185372064321e-13	2.27934901620812e-12
TRINITY_DN653_c0_g2_i1	embryo_PGCs	embryo_somatic	922.818680810181	107.855046717865	515.336863764023	3.10792718424338	0.421791900781408	7.36838990622073	1.72701065769994e-13	2.28218581153646e-12
TRINITY_DN6879_c0_g1_i1	embryo_PGCs	embryo_somatic	616.555036277342	4921.12448765301	2768.83976196517	-2.99635737233775	0.407025524614083	-7.36159575048448	1.81724592770771e-13	2.39612204442846e-12
TRINITY_DN1704_c0_g1_i1	embryo_PGCs	embryo_somatic	68.4949309865502	1085.44509044578	576.970010716167	-3.98722667831603	0.541637814952917	-7.36142597182331	1.81955913305119e-13	2.39612204442846e-12
TRINITY_DN211_c0_g1_i1	embryo_PGCs	embryo_somatic	6377.95973651151	1405.83666734505	3891.89820192828	2.18296946835244	0.296909440172962	7.35230738059649	1.94814161383971e-13	2.56099449652678e-12
TRINITY_DN21915_c0_g1_i1	embryo_PGCs	embryo_somatic	340.260634453799	4.55835469284357	172.409494573321	6.05773913649899	0.824326813389526	7.34871053337492	2.00128056318826e-13	2.62629054150112e-12
TRINITY_DN11965_c0_g1_i1	embryo_PGCs	embryo_somatic	208.146862836125	3.56825587842321	105.857559357274	5.66579539026758	0.771678728116164	7.34216868216521	2.10160285801054e-13	2.75317246381589e-12
TRINITY_DN448_c0_g1_i1	embryo_PGCs	embryo_somatic	272.705873374155	20.5020034810613	146.603938427608	3.72465870202765	0.507504761075117	7.3391601177045	2.14938351666727e-13	2.80605723934561e-12
TRINITY_DN448_c0_g1_i7	embryo_PGCs	embryo_somatic	272.705873374155	20.5020034810613	146.603938427608	3.72465870202765	0.507504761075117	7.3391601177045	2.14938351666727e-13	2.80605723934561e-12
TRINITY_DN3588_c0_g1_i1	embryo_PGCs	embryo_somatic	585.946483375642	18.5432367389921	302.244860057317	4.91777933645233	0.670430687611904	7.33525393052877	2.21301489637322e-13	2.88415641916317e-12
TRINITY_DN238_c0_g1_i1	embryo_PGCs	embryo_somatic	465.548433771236	25.6648118580335	245.606622814635	4.1896736754597	0.5711898597829	7.33499309153024	2.21732923749946e-13	2.88481391517972e-12
TRINITY_DN10353_c0_g1_i1	embryo_PGCs	embryo_somatic	42.6998137737228	292.1925236671	167.446168720412	-2.77541913082691	0.378403250251772	-7.33455415348646	2.22460803905527e-13	2.88931939480729e-12
TRINITY_DN8445_c0_g1_i1	embryo_PGCs	embryo_somatic	33.0365729846649	341.779821771059	187.408197377862	-3.37615994090853	0.460382282905679	-7.33338372536856	2.24413189816415e-13	2.9096860844005e-12
TRINITY_DN4166_c0_g1_i1	embryo_PGCs	embryo_somatic	180.717552587119	0.990098814420364	90.8538257007698	7.26599860994477	0.991651117095909	7.32717231360919	2.35059515417004e-13	3.04251393288471e-12
TRINITY_DN308_c0_g1_i2	embryo_PGCs	embryo_somatic	339.478705149222	2.64026350512097	171.059484327172	6.82309543305567	0.9313129913501	7.32631832308536	2.36561515641342e-13	3.05673002804819e-12
TRINITY_DN4400_c0_g1_i1	embryo_PGCs	embryo_somatic	157.431982692031	1.94914440828166	79.6905635501562	6.09771124600391	0.832429264795019	7.32520047514841	2.38541843607724e-13	3.07706787018345e-12
TRINITY_DN2515_c0_g1_i1	embryo_PGCs	embryo_somatic	41.4712129348229	971.228482259737	506.34984759728	-4.54985830288344	0.621245846688824	-7.3237645404532	2.41109589105264e-13	3.10490103521269e-12
TRINITY_DN2750_c0_g1_i1	embryo_PGCs	embryo_somatic	54.6463128488827	1336.35763821508	695.50197553198	-4.61134604955728	0.629796236203136	-7.32196508089312	2.44365749541708e-13	3.14148973774161e-12
TRINITY_DN17000_c0_g1_i1	embryo_PGCs	embryo_somatic	3.61213969876217	194.406737679818	99.0094386892899	-5.74076264378919	0.78418640834173	-7.32066072903358	2.46752966951566e-13	3.16680248433434e-12
TRINITY_DN10071_c0_g1_i1	embryo_PGCs	embryo_somatic	1093.04018912188	10350.3184566462	5721.67932288404	-3.24316407740808	0.443090466747445	-7.31941741201269	2.49049797104841e-13	3.19087151214527e-12
TRINITY_DN1737_c0_g1_i1	embryo_PGCs	embryo_somatic	644.393251821149	73.0838904832271	358.738571152188	3.10775593655361	0.424769114693253	7.31634158193888	2.54822527189387e-13	3.25931786465885e-12
TRINITY_DN3586_c0_g1_i1	embryo_PGCs	embryo_somatic	975.988424377091	82.319498447133	529.153961412112	3.56176265115619	0.486901337566112	7.3151630039886	2.57069144307657e-13	3.28250853406e-12
TRINITY_DN595_c0_g1_i1	embryo_PGCs	embryo_somatic	219.334363988492	17.4419135402684	118.38813876438	3.69912865163565	0.506028439440213	7.3101200709742	2.66903776947123e-13	3.40234915663909e-12
TRINITY_DN2206_c0_g1_i1	embryo_PGCs	embryo_somatic	643.557935337363	104.411717959651	373.984826648507	2.6386905659067	0.36102607197309	7.30886429194892	2.69409685463804e-13	3.42852124089399e-12
TRINITY_DN310_c0_g1_i1	embryo_PGCs	embryo_somatic	1524.3712957766	19095.1079489271	10309.7396223518	-3.64691003953487	0.499320608893797	-7.30374427687712	2.79868061716677e-13	3.55563920019913e-12
TRINITY_DN14561_c0_g1_i1	embryo_PGCs	embryo_somatic	1608.40502011831	277.45850401909	942.931762068698	2.53620179447611	0.347314309643853	7.30232450565255	2.82838098233592e-13	3.58735356754566e-12
TRINITY_DN17662_c0_g1_i1	embryo_PGCs	embryo_somatic	1252.86016132448	88.4374996435001	670.648830483991	3.84306670577281	0.526321396609438	7.30174895136287	2.84050906525303e-13	3.59671147861136e-12
TRINITY_DN21299_c0_g1_i1	embryo_PGCs	embryo_somatic	174.686675305248	0	87.3433376526242	9.51142768504189	1.3033808825007	7.29750436940049	2.93154212659895e-13	3.70578246788101e-12
TRINITY_DN1362_c1_g1_i1	embryo_PGCs	embryo_somatic	19.8139961032545	284.559672511258	152.186834307256	-3.84860037722202	0.527422867625231	-7.29699187020595	2.94272567971778e-13	3.71371980780384e-12
TRINITY_DN21849_c0_g1_i1	embryo_PGCs	embryo_somatic	152.041404895855	5.82263617392812	78.9320205348916	4.89395388613537	0.670889226674573	7.29472719422467	2.99264831709714e-13	3.7704381126555e-12
TRINITY_DN15384_c0_g1_i1	embryo_PGCs	embryo_somatic	3.90343312197999	193.719698985097	98.8115660535383	-5.63116705092387	0.772632574927555	-7.28828583424905	3.13923414451043e-13	3.94855165153372e-12
TRINITY_DN963_c0_g1_i2	embryo_PGCs	embryo_somatic	306.326263224238	0.330032938140121	153.328148081189	9.35856492964213	1.28411497495646	7.28794937537384	3.14708173578443e-13	3.95185786125369e-12
TRINITY_DN628_c1_g1_i1	embryo_PGCs	embryo_somatic	132.939679427872	5.65605566244751	69.2978675451598	4.64456238268498	0.637674782348731	7.28359112081832	3.25049194243208e-13	4.07495446822776e-12
TRINITY_DN17493_c0_g1_i1	embryo_PGCs	embryo_somatic	110.726227847924	1510.33646277723	810.531345312575	-3.76929312105117	0.517544942449892	-7.28302570827673	3.26414993882845e-13	4.0853129482329e-12
TRINITY_DN21359_c0_g1_i1	embryo_PGCs	embryo_somatic	33.8596850003711	759.543885395438	396.701785197905	-4.48737929029954	0.616228081301742	-7.28201038943283	3.28881740510132e-13	4.10939362894838e-12
TRINITY_DN3003_c0_g1_i1	embryo_PGCs	embryo_somatic	28.1233258720228	302.976737776469	165.550031824246	-3.42722502821969	0.471556695955383	-7.26789600829666	3.65129694078594e-13	4.55479743585356e-12
TRINITY_DN13618_c0_g1_i1	embryo_PGCs	embryo_somatic	4056.37404328383	738.809115907838	2397.59157959583	2.45913789082873	0.338427902539775	7.26635679970184	3.69312323834124e-13	4.59632634221341e-12
TRINITY_DN10177_c0_g1_i1	embryo_PGCs	embryo_somatic	4488.51064688193	755.149439732735	2621.83004330733	2.57473446940189	0.35434279745391	7.26622493219096	3.69672839726356e-13	4.59632634221341e-12
TRINITY_DN2940_c0_g1_i1	embryo_PGCs	embryo_somatic	208.50685439078	2.54710384344378	105.526979117112	6.1275509191547	0.843401307118946	7.26528506350836	3.72252399392433e-13	4.62081175114673e-12
TRINITY_DN1048_c0_g1_i1	embryo_PGCs	embryo_somatic	7.55509332113107	204.35295502144	105.954024171285	-4.76511003688734	0.655898701914972	-7.26500909816569	3.73013164130978e-13	4.62267705204544e-12
TRINITY_DN1411_c0_g1_i1	embryo_PGCs	embryo_somatic	188.637986334208	1.79387830548635	95.215932319847	6.41285586499347	0.883974576631015	7.2545704758094	4.02938433113311e-13	4.98537551557842e-12
TRINITY_DN10394_c0_g1_i1	embryo_PGCs	embryo_somatic	32.0882357527575	377.494095755461	204.791165754109	-3.5537553449999	0.489889300116598	-7.25420078404259	4.04040391491005e-13	4.99085455851532e-12
TRINITY_DN20714_c0_g1_i1	embryo_PGCs	embryo_somatic	2645.60136382088	159.917965503664	1402.75966466227	4.03980093065028	0.557439123803899	7.24707103994273	4.25880623440781e-13	5.2520652780026e-12
TRINITY_DN17519_c0_g1_i1	embryo_PGCs	embryo_somatic	159.915226059109	1056.9316975665	608.423461812804	-2.72294490303333	0.375902863317969	-7.24374610770136	4.36458133751701e-13	5.37375770531363e-12
TRINITY_DN1030_c0_g1_i1	embryo_PGCs	embryo_somatic	715.190667406125	127.710448979227	421.450558192676	2.50312443163631	0.345732706725631	7.24005679226279	4.48496895096297e-13	5.51301702868370e-12
TRINITY_DN3106_c0_g1_i3	embryo_PGCs	embryo_somatic	97.6930125078715	1037.8231089884	567.758060748136	-3.40862846983798	0.470992618819775	-7.23711653566758	4.5832431753561e-13	5.62468676236571e-12
TRINITY_DN150_c1_g1_i1	embryo_PGCs	embryo_somatic	2886.32666326235	777.659824961045	1831.9932441117	1.89509439333606	0.261927255111114	7.23519357514791	4.64865602472278e-13	5.69370068698165e-12
TRINITY_DN20940_c0_g1_i1	embryo_PGCs	embryo_somatic	610.802243234776	3820.80543903317	2215.80384113397	-2.64488308273252	0.365566666978465	-7.23502255988873	4.6545175980476e-13	5.69370068698165e-12
TRINITY_DN13881_c0_g1_i1	embryo_PGCs	embryo_somatic	24.7839623228425	480.608584830547	252.696273576695	-4.27735126444269	0.591476735837081	-7.23164751085133	4.77169408118765e-13	5.82762380366983e-12
TRINITY_DN804_c0_g1_i1	embryo_PGCs	embryo_somatic	839.874349719946	10425.5641185609	5632.7192341404	-3.63374812379889	0.502686060158394	-7.22866300023102	4.87772144010769e-13	5.93821681825699e-12
TRINITY_DN18166_c0_g1_i1	embryo_PGCs	embryo_somatic	439.038143358175	9.64750414068803	224.342823749431	5.48619156146539	0.758950311035079	7.22865710929502	4.87793299122537e-13	5.93821681825699e-12
TRINITY_DN2128_c1_g1_i1	embryo_PGCs	embryo_somatic	509.180624549472	17.5680565767267	263.374340563099	4.8142950811268	0.666083818808773	7.2277616497826	4.91019508199181e-13	5.96789681554446e-12
TRINITY_DN5225_c0_g1_i1	embryo_PGCs	embryo_somatic	44.3801689335203	592.116362004066	318.248265468793	-3.73902407842591	0.51745301842906	-7.22582330233041	4.98075017819699e-13	6.0439487739275e-12
TRINITY_DN464_c0_g1_i1	embryo_PGCs	embryo_somatic	100.857006800843	3587.71285421933	1844.28493051009	-5.15250519691206	0.713586676764806	-7.2205737083994	5.17687004162755e-13	6.27188159283261e-12
TRINITY_DN89_c0_g1_i1	embryo_PGCs	embryo_somatic	1625.68040697082	269.199227725076	947.439817347951	2.60430202770649	0.361010728288884	7.21391865568745	5.43642391352618e-13	6.57581499572209e-12
TRINITY_DN2455_c0_g1_i1	embryo_PGCs	embryo_somatic	15.1693067371365	172.870327149197	94.0198169431669	-3.5138734047118	0.487126873074474	-7.21346655037564	5.45451274441561e-13	6.58717232866268e-12
TRINITY_DN18359_c0_g1_i1	embryo_PGCs	embryo_somatic	8.28672338131121	248.556198526702	128.421460954007	-4.91051407569655	0.682558059058318	-7.19428041399332	6.27910310624336e-13	7.57091858606286e-12
TRINITY_DN1261_c0_g1_i1	embryo_PGCs	embryo_somatic	2630.75271024953	516.215803062426	1573.48425665598	2.34916005206416	0.326640710413389	7.19187773346168	6.39062476076367e-13	7.6852722042895e-12
TRINITY_DN1925_c0_g1_i1	embryo_PGCs	embryo_somatic	1011.64753257361	174.454752717988	593.051142645799	2.55311835078716	0.355004058834691	7.19180045199435	6.39424391006654e-13	7.6852722042895e-12
TRINITY_DN10271_c0_g1_i1	embryo_PGCs	embryo_somatic	1118.81073356439	211.2896648127	665.050199188547	2.40748142268212	0.334917549654297	7.18828089231851	6.56121730344716e-13	7.8629461315712e-12
TRINITY_DN20899_c0_g1_i1	embryo_PGCs	embryo_somatic	671.515525502951	64.0035306364664	367.759528069709	3.35553376324791	0.466808347048381	7.18824713496422	6.56283934911912e-13	7.8629461315712e-12
TRINITY_DN3006_c0_g1_i1	embryo_PGCs	embryo_somatic	7.6235366974418	121.210176350691	64.4168565240666	-3.9833790604654	0.554200917919116	-7.18760819708127	6.59361474737933e-13	7.88733820966134e-12
TRINITY_DN802_c0_g1_i2	embryo_PGCs	embryo_somatic	365.929070987854	4279.52688599768	2322.72797849277	-3.54760242299427	0.493691484273106	-7.18586918349957	6.67809626487475e-13	7.97579572833306e-12
TRINITY_DN4261_c0_g1_i1	embryo_PGCs	embryo_somatic	2.63552972002427	167.353182927467	84.9943563237455	-5.97207846421932	0.83158192257229	-7.18158764893084	6.89064855301685e-13	8.21669147140844e-12
TRINITY_DN1259_c0_g1_i4	embryo_PGCs	embryo_somatic	378.243614098542	46.911854553188	212.577734325865	3.01872272636858	0.420367655783146	7.18114889392405	6.91280162206162e-13	8.23014683683186e-12
TRINITY_DN11021_c0_g1_i1	embryo_PGCs	embryo_somatic	381.278629677579	12.5930035330322	196.935816605306	4.97828023637049	0.693366129998921	7.17987225072305	6.97765872179309e-13	8.29432211011260e-12
TRINITY_DN7012_c0_g1_i1	embryo_PGCs	embryo_somatic	278.141944755962	5302.98730993113	2790.56462734355	-4.25291276879323	0.592495501657105	-7.17796634218923	7.07559726660593e-13	8.39755838600942e-12
TRINITY_DN2153_c0_g1_i1	embryo_PGCs	embryo_somatic	1017.73815373733	140.493870223382	579.116011980358	2.8616325439426	0.398700837539444	7.17739285827182	7.10532998120061e-13	8.41964923593912e-12
TRINITY_DN227_c0_g1_i1	embryo_PGCs	embryo_somatic	4546.35458415056	194.5175114251	2370.43604778783	4.54164616610257	0.632830894063761	7.17671372985304	7.14069855902962e-13	8.44833898265191e-12
TRINITY_DN667_c0_g1_i1	embryo_PGCs	embryo_somatic	376.414998680153	5.28365509506303	190.849326887608	6.16043786943588	0.858459123702575	7.17615748885704	7.16979593063087e-13	8.46953116797769e-12
TRINITY_DN3021_c0_g1_i3	embryo_PGCs	embryo_somatic	1679.37231787939	304.182289432253	991.777303655824	2.46203483061724	0.343265584626981	7.17239053630346	7.36993395012317e-13	8.69238938790228e-12
TRINITY_DN10830_c0_g1_i1	embryo_PGCs	embryo_somatic	781.649588608317	3765.62579372546	2273.63769116689	-2.26827836764419	0.316311695361365	-7.17102276301491	7.443952425841e-13	8.76261760961213e-12
TRINITY_DN11524_c0_g1_i1	embryo_PGCs	embryo_somatic	221.816934994235	11.2418185599127	116.529376777074	4.40879990776693	0.61482134667054	7.17086342502913	7.45262247832833e-13	8.76261760961213e-12
TRINITY_DN23096_c0_g1_i1	embryo_PGCs	embryo_somatic	137.911378097401	1.25802531144236	69.5847017044217	6.48436155873754	0.904733782544517	7.1671487058885	7.65758413515532e-13	8.98964760796838e-12
TRINITY_DN1208_c0_g1_i1	embryo_PGCs	embryo_somatic	28.4443399983868	321.269603528811	174.856971763599	-3.50187273514387	0.489101587105738	-7.15980652581036	8.07910020618708e-13	9.46980600019327e-12
TRINITY_DN1135_c0_g1_i1	embryo_PGCs	embryo_somatic	899.296919133446	152.163243369833	525.730081251639	2.56131176633202	0.357819353767479	7.15811411362739	8.17944570930046e-13	9.57260632315659e-12
TRINITY_DN20485_c0_g1_i1	embryo_PGCs	embryo_somatic	153.524593568814	1585.70394959731	869.614271583062	-3.36787885666594	0.470765465489232	-7.15404825450811	8.42554265585298e-13	9.84540262193190e-12
TRINITY_DN21283_c0_g1_i1	embryo_PGCs	embryo_somatic	3.24909320374048	161.235370469757	82.2422318367485	-5.63276969175941	0.787491208720498	-7.15280326863767	8.5023417015409e-13	9.91983534115064e-12
TRINITY_DN1389_c0_g1_i1	embryo_PGCs	embryo_somatic	387.908469091385	2228.14738395608	1308.02792652373	-2.52210366566921	0.352808431417933	-7.14864907148875	8.76360473976023e-13	1.02089253983791e-11
TRINITY_DN1930_c0_g1_i1	embryo_PGCs	embryo_somatic	30.4026648342412	313.149732819813	171.776198827027	-3.36691671910402	0.471106990213945	-7.1468197013485	8.88114020659722e-13	1.0329952940761e-11
TRINITY_DN2074_c0_g1_i1	embryo_PGCs	embryo_somatic	137.677147324791	1031.72304369741	584.700095511102	-2.9048133106148	0.406494995513879	-7.14600017877862	8.93429431508223e-13	1.03758399622397e-11
TRINITY_DN10286_c0_g1_i1	embryo_PGCs	embryo_somatic	79.2326429312813	543.635719388498	311.43418115989	-2.77836268663484	0.390019405081193	-7.12365243995091	1.05103884942403e-12	1.21875439017439e-11
TRINITY_DN18453_c0_g1_i1	embryo_PGCs	embryo_somatic	281.844535779264	9.40726470007973	145.625900239672	4.82694479741656	0.677988419274994	7.11950921311937	1.08312047651213e-12	1.25403490032872e-11
TRINITY_DN20682_c0_g1_i1	embryo_PGCs	embryo_somatic	12.1934661987843	259.003368702732	135.598417450758	-4.41014549964461	0.619551094573963	-7.11829183786249	1.09272810673197e-12	1.26322705712588e-11
TRINITY_DN7325_c0_g1_i1	embryo_PGCs	embryo_somatic	386.534784582446	21.253536944121	203.894160763283	4.23566854885308	0.595217778898641	7.11616604714083	1.1097059480226e-12	1.28089839000414e-11
TRINITY_DN7531_c0_g1_i1	embryo_PGCs	embryo_somatic	17.0978665457965	279.337888695683	148.21787762074	-4.03749586422144	0.567630743469192	-7.11289145395025	1.13636652362287e-12	1.30967539069595e-11
TRINITY_DN13659_c0_g1_i1	embryo_PGCs	embryo_somatic	1678.99550849531	20362.6093705965	11020.8024395459	-3.60026129988266	0.506258879383565	-7.1115025266647	1.14786359622351e-12	1.32091537243229e-11
TRINITY_DN126_c0_g1_i1	embryo_PGCs	embryo_somatic	6263.89729082074	1845.44325898108	4054.67027490091	1.76252726375449	0.248067271331096	7.1050374936484	1.20289878989893e-12	1.38214713765018e-11
TRINITY_DN12588_c0_g1_i1	embryo_PGCs	embryo_somatic	2.48648650627978	128.337559918049	65.4120232121644	-5.69916172667989	0.802656460703017	-7.10037482497581	1.24418981324051e-12	1.42742504028138e-11
TRINITY_DN11533_c0_g1_i1	embryo_PGCs	embryo_somatic	108.368058316006	1406.25963850302	757.313848409511	-3.69782974928383	0.520919420032557	-7.09865980625701	1.25972467673366e-12	1.44306130896025e-11
TRINITY_DN17361_c0_g1_i1	embryo_PGCs	embryo_somatic	405.071956876885	6444.57231659518	3424.82213673603	-3.99193763133899	0.562422064905279	-7.09776141519501	1.2679382220768e-12	1.4502761657954e-11
TRINITY_DN4050_c0_g1_i1	embryo_PGCs	embryo_somatic	212.567468453445	0.597959435162118	106.582713944304	8.06457830775818	1.13637656175788	7.09674818995118	1.27726470111214e-12	1.4587403192792e-11
TRINITY_DN1720_c0_g1_i1	embryo_PGCs	embryo_somatic	168.737875555626	1226.95668844625	697.847282000938	-2.86130844780447	0.403201284548557	-7.09647651794594	1.27977679509278e-12	1.4594081163317e-11
TRINITY_DN13810_c0_g1_i1	embryo_PGCs	embryo_somatic	757.461495810968	121.709917885133	439.585706848051	2.65056775350229	0.373636730287874	7.09396999449205	1.30318397635967e-12	1.48386602541284e-11
TRINITY_DN22119_c0_g1_i1	embryo_PGCs	embryo_somatic	15.1577560810566	217.401409839425	116.279582960241	-3.83499044469187	0.540646168661959	-7.09334619753814	1.30907428038431e-12	1.48833490256306e-11
TRINITY_DN154_c0_g1_i1	embryo_PGCs	embryo_somatic	590.089725402828	9929.55370716926	5259.82171628604	-4.07280783380459	0.574617527641218	-7.08785868492963	1.36202942229245e-12	1.54621990788582e-11
TRINITY_DN2760_c1_g1_i1	embryo_PGCs	embryo_somatic	203.588587364947	0	101.794293682474	9.73225847113742	1.37400273434079	7.08314345226298	1.40920663100507e-12	1.59738212724108e-11
TRINITY_DN448_c0_g1_i6	embryo_PGCs	embryo_somatic	144.243692143394	0	72.121846071697	9.23542884474745	1.30511544056747	7.0763309954649	1.48021075716438e-12	1.67535961931968e-11
TRINITY_DN21527_c0_g1_i1	embryo_PGCs	embryo_somatic	2299.29876788819	346.221357889568	1322.76006288888	2.7382763675417	0.387075628245703	7.07426706236211	1.50240701552611e-12	1.69794416739757e-11
TRINITY_DN4420_c0_g1_i1	embryo_PGCs	embryo_somatic	366.142693767237	22.7222024711861	194.432448119212	4.01739731365354	0.56816475332631	7.07083163841783	1.54007901314369e-12	1.7379252291392e-11
TRINITY_DN17263_c0_g1_i1	embryo_PGCs	embryo_somatic	127.906116272318	1153.28037876094	640.59324751663	-3.17245846798239	0.448756914888049	-7.0694363980415	1.55564211632413e-12	1.75287531321522e-11
TRINITY_DN3281_c0_g1_i1	embryo_PGCs	embryo_somatic	221.44615761628	2.6205246932472	112.033341154764	6.35935191349197	0.901962801338815	7.05057005017564	1.78186281646657e-12	2.00479424164708e-11
TRINITY_DN859_c0_g1_i6	embryo_PGCs	embryo_somatic	445.480001782366	2312.0629700725	1378.77148592743	-2.37559870572238	0.336960679407516	-7.05007691075243	1.7881892479343e-12	2.00892714916299e-11
TRINITY_DN14122_c0_g1_i1	embryo_PGCs	embryo_somatic	3223.5944787758	820.307512816574	2021.95099579619	1.97567087579208	0.280438905244188	7.04492436265857	1.85562277671644e-12	2.08159639485879e-11
TRINITY_DN17007_c0_g1_i1	embryo_PGCs	embryo_somatic	2841.05114509011	360.246737203079	1600.64894114659	2.97537045921851	0.422520850927548	7.04194941548272	1.89568654398392e-12	2.12339327086483e-11
TRINITY_DN3503_c0_g1_i1	embryo_PGCs	embryo_somatic	39.033551801472	428.687250314982	233.860401058227	-3.45536776299483	0.49116205225086	-7.03508698841825	1.99136727660347e-12	2.22727223315236e-11
TRINITY_DN670_c0_g1_i1	embryo_PGCs	embryo_somatic	2280.61876620787	148.345612327335	1214.4821892676	3.93235624475706	0.559495539762196	7.02839605554039	2.08921173137214e-12	2.33326124335543e-11
TRINITY_DN17020_c0_g1_i1	embryo_PGCs	embryo_somatic	3300.42859122006	833.792376359961	2067.11048379001	1.98809194235067	0.28295132961685	7.02626824564767	2.12130459038453e-12	2.36561389667035e-11
TRINITY_DN7737_c0_g1_i1	embryo_PGCs	embryo_somatic	271.542439210518	0.990098814420364	136.266269012469	7.86677304331895	1.11989133732507	7.02458603002431	2.14701854892851e-12	2.39076830183628e-11
TRINITY_DN2666_c0_g1_i1	embryo_PGCs	embryo_somatic	703.197404787408	6665.80128386836	3684.49934432788	-3.24482801037737	0.462235310637216	-7.01986182298405	2.22087770450457e-12	2.46938120095574e-11
TRINITY_DN11913_c0_g1_i1	embryo_PGCs	embryo_somatic	34.6205592478909	538.94281354307	286.78168639548	-3.96327837908276	0.564664870770749	-7.01881520214462	2.23757492245605e-12	2.48429872622246e-11
TRINITY_DN21145_c0_g1_i1	embryo_PGCs	embryo_somatic	1.46957660882501	92.3516774151656	46.9106270119953	-5.96377412757281	0.849753471270721	-7.01824038288962	2.2467975927355e-12	2.49088599885699e-11
TRINITY_DN543_c0_g2_i2	embryo_PGCs	embryo_somatic	301.717038806534	3544.55717034929	1923.13710457791	-3.55427787571995	0.506495585924704	-7.01739161108569	2.26048389662702e-12	2.50239533117833e-11
TRINITY_DN676_c0_g1_i2	embryo_PGCs	embryo_somatic	116.663432617418	1030.76301151354	573.71322206548	-3.14108726807178	0.447706218293635	-7.01595631180545	2.28381414070647e-12	2.52453148517217e-11
TRINITY_DN14269_c0_g1_i1	embryo_PGCs	embryo_somatic	37.2403199087775	269.031506157642	153.13591303321	-2.8592821387601	0.40755722186382	-7.01565813429628	2.28869044757918e-12	2.52623382931043e-11
TRINITY_DN10449_c0_g1_i1	embryo_PGCs	embryo_somatic	147.899655710791	1480.34565183104	814.122653770915	-3.32414469399129	0.473983863779186	-7.01320223749199	2.3292438000504e-12	2.56725386520838e-11
TRINITY_DN7283_c0_g1_i1	embryo_PGCs	embryo_somatic	97.4161029204203	974.571815601294	535.993959260857	-3.32186810254317	0.473807146289684	-7.01101308529482	2.365986030932e-12	2.60396020729899e-11
TRINITY_DN13039_c0_g1_i1	embryo_PGCs	embryo_somatic	177.417022591444	17.6053659669279	97.5111942791858	3.35648238286802	0.479226653950686	7.00395596780269	2.48834346765332e-12	2.73464974413221e-11
TRINITY_DN15297_c0_g1_i1	embryo_PGCs	embryo_somatic	7.36953639996926	158.015706396398	82.6926213981837	-4.41386853229186	0.630469066199773	-7.00092798984885	2.5427261810513e-12	2.79036560042326e-11
TRINITY_DN1006_c0_g1_i2	embryo_PGCs	embryo_somatic	78.1075144020011	1646.29185943532	862.199686918662	-4.39676703742685	0.628285472424388	-6.99804027054913	2.5956749284267e-12	2.84434885065803e-11
TRINITY_DN7209_c0_g1_i1	embryo_PGCs	embryo_somatic	15.1939668859524	194.110857609735	104.652412247844	-3.67676053962572	0.525462204812455	-6.99719314910195	2.61141170105333e-12	2.85745800583466e-11
TRINITY_DN14236_c0_g1_i1	embryo_PGCs	embryo_somatic	19.2154665843963	240.094044440643	129.65475551252	-3.64993153408712	0.521725928294287	-6.99587913144374	2.63600720329443e-12	2.88020873641348e-11
TRINITY_DN1356_c0_g1_i1	embryo_PGCs	embryo_somatic	136.210666157034	6.38954238853117	71.3001042727825	4.54568365925398	0.650449634273883	6.98852519815537	2.77790789093669e-12	3.03088163547155e-11
TRINITY_DN14176_c0_g1_i1	embryo_PGCs	embryo_somatic	290.942092645655	2271.26245767817	1281.10227516191	-2.96424582841094	0.424628140505668	-6.98080401567587	2.93495505187438e-12	3.19762297162486e-11
TRINITY_DN6865_c0_g1_i1	embryo_PGCs	embryo_somatic	655.513739004184	119.251409608622	387.382574306403	2.4640618876013	0.35312129149323	6.9779476541378	2.99523208086941e-12	3.25860593625621e-11
TRINITY_DN10877_c0_g1_i1	embryo_PGCs	embryo_somatic	214.035397437079	0.660065876280242	107.347731656679	8.05398644500788	1.15511716200344	6.97244116002831	3.1148795428421e-12	3.38391218054525e-11
TRINITY_DN14912_c0_g1_i1	embryo_PGCs	embryo_somatic	199.125698306752	1.98019762884073	100.552947967796	6.44431745622076	0.925482810187311	6.96319519421055	3.32640416008902e-12	3.60852898283583e-11
TRINITY_DN1277_c0_g1_i1	embryo_PGCs	embryo_somatic	302.230627594079	4.55835469284357	153.394491143461	5.89119881891002	0.846165286221294	6.96223174696548	3.34923939232595e-12	3.62810310138656e-11
TRINITY_DN1791_c0_g1_i1	embryo_PGCs	embryo_somatic	1113.24784923951	186.965729793349	650.10678951643	2.55959397077918	0.367943781985643	6.95648111503908	3.48876998816662e-12	3.77385233577109e-11
TRINITY_DN2712_c0_g1_i1	embryo_PGCs	embryo_somatic	49.4111797201048	855.438401723332	452.424790721718	-4.11224978638648	0.591256236797119	-6.9551059768314	3.52297101987717e-12	3.80541177781882e-11
TRINITY_DN2861_c0_g1_i3	embryo_PGCs	embryo_somatic	8.21574972783531	174.985110203335	91.6004299655851	-4.42074714677366	0.63583454756987	-6.95266899804289	3.58439037149736e-12	3.86623987079459e-11
TRINITY_DN2005_c0_g1_i1	embryo_PGCs	embryo_somatic	128.335035225345	839.954458163815	484.14474669458	-2.70841406410441	0.389615118047586	-6.95151173208225	3.61392349533e-12	3.89255031388888e-11
TRINITY_DN17177_c0_g1_i1	embryo_PGCs	embryo_somatic	331.163450583047	6492.22815602012	3411.69580330158	-4.29309990219172	0.617686694931004	-6.95028715596871	3.64543415634617e-12	3.91669667474774e-11
TRINITY_DN18261_c0_g1_i1	embryo_PGCs	embryo_somatic	1422.42628931674	282.784288664074	852.605288990409	2.33194902240852	0.335520710128782	6.95023869469474	3.64668668211457e-12	3.91669667474774e-11
TRINITY_DN307_c0_g1_i1	embryo_PGCs	embryo_somatic	318.406930435581	1620.7086756543	969.557803044941	-2.34749241302788	0.337838110425181	-6.94857193604796	3.69002334217237e-12	3.95762843440924e-11
TRINITY_DN7332_c0_g1_i1	embryo_PGCs	embryo_somatic	904.018326257869	134.087013321498	519.052669789684	2.74471545790794	0.395037892250934	6.94798021088179	3.70552965559023e-12	3.96863798474247e-11
TRINITY_DN21544_c0_g1_i1	embryo_PGCs	embryo_somatic	633.181046195918	84.6359747320836	358.908510464001	2.93817287151138	0.422902510146687	6.94763639613361	3.71456873736415e-12	3.97269978521488e-11
TRINITY_DN15577_c0_g1_i1	embryo_PGCs	embryo_somatic	140.251872506956	0	70.125936253478	9.19505056461856	1.32415347923152	6.94409727334249	3.80887996771594e-12	4.06781933928704e-11
TRINITY_DN2054_c0_g1_i1	embryo_PGCs	embryo_somatic	168.913440657364	1939.05987084571	1053.98665575154	-3.52183321193947	0.50724441754458	-6.94306943581089	3.83670717028465e-12	4.09176713991484e-11
TRINITY_DN4303_c0_g1_i1	embryo_PGCs	embryo_somatic	109.754696832413	791.985148459694	450.869922646054	-2.85075358523511	0.41111710933782	-6.93416430619192	4.08629502205278e-12	4.35181798973047e-11
TRINITY_DN11476_c0_g1_i1	embryo_PGCs	embryo_somatic	3.21180007799519	155.130414645967	79.1711073619813	-5.60216674670059	0.808270338838361	-6.93105570934593	4.17711501077151e-12	4.44229141314071e-11
TRINITY_DN20932_c0_g1_i1	embryo_PGCs	embryo_somatic	245.612903356691	5592.45649272908	2919.03469804288	-4.50895960255633	0.651167789250952	-6.92442052108113	4.37763728063438e-12	4.64901395357132e-11
TRINITY_DN21357_c0_g1_i1	embryo_PGCs	embryo_somatic	147.835973669197	1056.11275550856	601.974364588881	-2.8346978842579	0.40940161746925	-6.92400264996709	4.39057691238787e-12	4.65622526338949e-11
TRINITY_DN243_c0_g1_i1	embryo_PGCs	embryo_somatic	20.7157169279803	162.760646929243	91.7381819286117	-2.97936179175497	0.430328821244977	-6.9234539837128	4.4076236443454e-12	4.66776590699068e-11
TRINITY_DN868_c0_g1_i1	embryo_PGCs	embryo_somatic	1375.59702018197	283.636215795377	829.616617988676	2.28094481879201	0.329578140542559	6.92080128565889	4.49096086526516e-12	4.74937928376925e-11
TRINITY_DN2490_c0_g1_i1	embryo_PGCs	embryo_somatic	25.7142587969203	473.350458160686	249.532358478803	-4.20068508459503	0.607105258191424	-6.9192039237297	4.54188669207241e-12	4.7965364061886e-11
TRINITY_DN10382_c0_g1_i1	embryo_PGCs	embryo_somatic	2700.78684011773	505.527397623212	1603.15711887047	2.41900466349523	0.349929405823396	6.91283619849905	4.75058390082622e-12	5.0099472558574e-11
TRINITY_DN445_c0_g1_i1	embryo_PGCs	embryo_somatic	1561.5421780802	318.797850689393	940.170014384796	2.2877668590431	0.331052976556637	6.91057631572665	4.82688680232191e-12	5.08333614286252e-11
TRINITY_DN2375_c0_g1_i1	embryo_PGCs	embryo_somatic	103.136995892152	1000.47111240857	551.804054150361	-3.27718773463066	0.474303113003173	-6.90947970777652	4.86434442671473e-12	5.11566888876166e-11
TRINITY_DN104_c2_g1_i2	embryo_PGCs	embryo_somatic	81.1350503107616	1105.11876177906	593.12690604491	-3.76788973586093	0.546236186822333	-6.89791307635659	5.27720183375925e-12	5.54215981764564e-11
TRINITY_DN92_c0_g1_i1	embryo_PGCs	embryo_somatic	1833.92439291454	398.419796432311	1116.17209467342	2.20314167922971	0.319450563489041	6.89665923630555	5.32396825899287e-12	5.58353014641191e-11
TRINITY_DN2349_c0_g1_i1	embryo_PGCs	embryo_somatic	791.153809230634	5890.7400610057	3340.94693511817	-2.8961123209154	0.419977730336349	-6.89587116582581	5.35356979803193e-12	5.60680919926664e-11
TRINITY_DN8727_c0_g1_i1	embryo_PGCs	embryo_somatic	174.178811505796	0.597959435162118	87.3883854704788	7.77646102286648	1.12774239949565	6.89560047254079	5.36377476717737e-12	5.6095881494318e-11
TRINITY_DN8168_c0_g1_i1	embryo_PGCs	embryo_somatic	176.545210809137	0	88.2726054045687	9.52667008368342	1.38159627246584	6.89540806785797	5.37103989479405e-12	5.6095881494318e-11
TRINITY_DN136_c0_g1_i1	embryo_PGCs	embryo_somatic	653.285852689048	16023.395385985	8338.34061933703	-4.61633849919288	0.669511841397482	-6.89508118266755	5.38340507506547e-12	5.61475802044018e-11
TRINITY_DN10341_c0_g1_i1	embryo_PGCs	embryo_somatic	335.192954755408	2822.85094612301	1579.02195043921	-3.0743166978885	0.445894741879353	-6.89471395184186	5.39732970371471e-12	5.62153789773422e-11
TRINITY_DN1902_c0_g1_i1	embryo_PGCs	embryo_somatic	37.3986420799101	629.639593118372	333.519117599141	-4.07596001045284	0.591307615537812	-6.89312957139176	5.45781192444927e-12	5.67672416097938e-11
TRINITY_DN21219_c0_g1_i1	embryo_PGCs	embryo_somatic	2623.12933257982	302.185204108041	1462.65726834393	3.12321619001763	0.453505781905603	6.88682772002171	5.70502416699360e-12	5.92571234464685e-11
TRINITY_DN18040_c0_g1_i1	embryo_PGCs	embryo_somatic	29.5671600111825	225.196543928651	127.381851969917	-2.92778878452872	0.425357762613936	-6.88312061483652	5.85554070861876e-12	6.07371975967962e-11
TRINITY_DN1500_c0_g1_i1	embryo_PGCs	embryo_somatic	357.208626537219	3877.25575982008	2117.23219317865	-3.43977196565124	0.499842956009628	-6.88170539225322	5.91402253691073e-12	6.125988871339e-11
TRINITY_DN18154_c0_g1_i1	embryo_PGCs	embryo_somatic	101.49111908731	509.356107912766	305.423613500038	-2.32546106498151	0.338015004105425	-6.87975692421101	5.99547747031499e-12	6.20187915371927e-11
TRINITY_DN10875_c0_g1_i1	embryo_PGCs	embryo_somatic	551.782184601278	53.0077135425055	302.394949071892	3.37718007518835	0.490989025940373	6.87832089265166	6.05621301092226e-12	6.256158924789e-11
TRINITY_DN21044_c0_g1_i1	embryo_PGCs	embryo_somatic	68.2933686600212	2012.89404338393	1040.59370602198	-4.88131308410078	0.709729865833182	-6.87770561602391	6.08241968251221e-12	6.27467054986137e-11
TRINITY_DN3879_c0_g1_i1	embryo_PGCs	embryo_somatic	2070.21751880852	490.472952302894	1280.34523555571	2.07937335519739	0.302454651391708	6.87499215379696	6.19932710526963e-12	6.38657208722471e-11
TRINITY_DN10263_c0_g1_i1	embryo_PGCs	embryo_somatic	339.89611408731	2946.20627124916	1643.05119266823	-3.1160552231169	0.453704700880689	-6.86802498865078	6.50968205350045e-12	6.69718919960672e-11
TRINITY_DN3625_c0_g1_i2	embryo_PGCs	embryo_somatic	135.394110799369	725.50794528126	430.451028040315	-2.42105085709731	0.352549989995114	-6.86725549795324	6.54487913727224e-12	6.72426388431823e-11
TRINITY_DN13599_c0_g1_i1	embryo_PGCs	embryo_somatic	655.100323452528	106.744111637026	380.922217544777	2.60576288542628	0.379673269809597	6.86317181805569	6.73481397422543e-12	6.9100286467256e-11
TRINITY_DN4207_c0_g1_i1	embryo_PGCs	embryo_somatic	1405.9016318171	227.069659066235	816.485645441667	2.62669942486926	0.383003920588014	6.85815283780012	6.97566078797470e-12	7.14745649344309e-11
TRINITY_DN1449_c0_g1_i1	embryo_PGCs	embryo_somatic	237.837397653934	1211.89944304868	724.86842035131	-2.34839389067391	0.342674988390093	-6.85312313485966	7.22548388991869e-12	7.3934275695222e-11
TRINITY_DN17642_c0_g1_i1	embryo_PGCs	embryo_somatic	2135.89826166705	240.174670859691	1188.03646626337	3.1511081530878	0.460157219427948	6.84789463263261	7.49447301499371e-12	7.65831979345916e-11
TRINITY_DN2611_c0_g1_i4	embryo_PGCs	embryo_somatic	213.410763776876	4783.81043332535	2498.61059855111	-4.48630199436312	0.655174304866661	-6.84749380590584	7.51549452001374e-12	7.66407324754396e-11
TRINITY_DN210_c0_g1_i3	embryo_PGCs	embryo_somatic	3210.01262179411	398.309777512584	1804.16119965335	3.01281260657643	0.439993569892522	6.84740144569017	7.52034657016001e-12	7.66407324754396e-11
TRINITY_DN6919_c0_g1_i1	embryo_PGCs	embryo_somatic	71.1412762683747	447.124046858089	259.132661563232	-2.64931188881378	0.386965963284452	-6.84636929389656	7.57477888005102e-12	7.70917011824547e-11
TRINITY_DN596_c0_g1_i4	embryo_PGCs	embryo_somatic	3335.78907644017	874.715355604683	2105.25221602243	1.92991327371493	0.281914388795936	6.84574236156461	7.60802950786538e-12	7.73261737363176e-11
TRINITY_DN76_c1_g1_i1	embryo_PGCs	embryo_somatic	2505.80674516239	30632.2111505452	16569.0089478538	-3.61170148863541	0.52771759586802	-6.84400428735881	7.70096148926891e-12	7.81397829688648e-11
TRINITY_DN10792_c0_g1_i1	embryo_PGCs	embryo_somatic	175.279453639984	2013.68347435427	1094.48146399713	-3.52166759149066	0.514573284740955	-6.84386013794619	7.70871868432937e-12	7.81397829688648e-11
TRINITY_DN5114_c0_g1_i1	embryo_PGCs	embryo_somatic	69.5292131038469	1265.98606680035	667.757639952096	-4.18673706836318	0.61179789382733	-6.84333357568703	7.73712000424819e-12	7.83228244280311e-11
TRINITY_DN7291_c0_g1_i1	embryo_PGCs	embryo_somatic	551.781885949066	3246.58371045157	1899.18279820032	-2.55630500733516	0.373650752587352	-6.84142876639208	7.84071909373584e-12	7.92655874202507e-11
TRINITY_DN801_c0_g1_i3	embryo_PGCs	embryo_somatic	1380.15889663504	198.142515935346	789.150706285194	2.79699358043932	0.408916836499313	6.84000591510009	7.9189910646767e-12	7.9950133788976e-11
TRINITY_DN7613_c0_g1_i1	embryo_PGCs	embryo_somatic	168.365568512113	1.65016469070061	85.0078666014068	6.4549974665184	0.946884823550025	6.81708831525841	9.29041575679219e-12	9.36711426237422e-11
TRINITY_DN4658_c0_g1_i1	embryo_PGCs	embryo_somatic	215.447010193987	0.597959435162118	108.022484814574	8.09061451232436	1.18697584812859	6.81615765399116	9.35076793509568e-12	9.41542750060432e-11
TRINITY_DN8292_c0_g1_i1	embryo_PGCs	embryo_somatic	23.4660035289754	226.973363785759	125.219683657367	-3.27681749034702	0.480768945780686	-6.8157844201564	9.37507943012809e-12	9.41958134079549e-11
TRINITY_DN3907_c0_g1_i1	embryo_PGCs	embryo_somatic	1231.0404922803	284.378841162622	757.70966672146	2.11647880401017	0.310529356066456	6.81571246860544	9.37977328441601e-12	9.41958134079549e-11
TRINITY_DN2906_c0_g1_i1	embryo_PGCs	embryo_somatic	571.32389240036	58.2379426646133	314.780917532487	3.25735465363574	0.478058007710307	6.81372260499741	9.51050088907689e-12	9.53821360689936e-11
TRINITY_DN14015_c0_g1_i1	embryo_PGCs	embryo_somatic	1151.91252576247	254.10657465421	703.009550208339	2.18246248107098	0.320341877174032	6.81291656377889	9.563961691223e-12	9.57914258279637e-11
TRINITY_DN2079_c0_g1_i1	embryo_PGCs	embryo_somatic	193.618184542797	17.8961593606448	105.757171951721	3.47888952023411	0.510920396293307	6.80906369264804	9.82359835146699e-12	9.82619375393766e-11
TRINITY_DN2715_c0_g1_i1	embryo_PGCs	embryo_somatic	103.296743787357	686.187195646698	394.741969717027	-2.72846142746132	0.400797915891814	-6.80757389017414	9.92583345709758e-12	9.91535764342254e-11
TRINITY_DN636_c0_g1_i2	embryo_PGCs	embryo_somatic	6119.57459223843	1612.09240867166	3865.83350045504	1.92503601157005	0.28281761434209	6.80663407775432	9.99086185924003e-12	9.96716811570033e-11
TRINITY_DN3950_c0_g1_i1	embryo_PGCs	embryo_somatic	134.026266543968	1161.30871625543	647.667491399699	-3.11373043947832	0.45749790609907	-6.80599932364293	1.00350183277254e-11	9.99804720757064e-11
TRINITY_DN2806_c0_g1_i1	embryo_PGCs	embryo_somatic	760.327503513711	197.102126766769	478.71481514024	1.94121303123907	0.2856123870917	6.79666960878629	1.07065244222392e-11	1.06530621452294e-10
TRINITY_DN3943_c0_g1_i1	embryo_PGCs	embryo_somatic	243.264570439808	3834.23401625453	2038.74929334717	-3.97831329781241	0.585748431686974	-6.79184626470913	1.10707489692953e-11	1.10010119679139e-10
TRINITY_DN4146_c0_g1_i1	embryo_PGCs	embryo_somatic	458.057125871428	78.3128932374132	268.185009554421	2.53895872489856	0.374040224228695	6.78792964081371	1.13754098882607e-11	1.1288938882557e-10
TRINITY_DN17086_c0_g1_i1	embryo_PGCs	embryo_somatic	82.3318064459565	1463.05290682667	772.692356636313	-4.152156744698	0.611736995222012	-6.78748674206159	1.14103740924276e-11	1.13088157889871e-10
TRINITY_DN2163_c0_g1_i1	embryo_PGCs	embryo_somatic	393.017833931863	2790.82242524525	1591.92012958856	-2.82727903453349	0.416641059176477	-6.78588672974724	1.15375647841184e-11	1.14199268686725e-10
TRINITY_DN510_c0_g1_i1	embryo_PGCs	embryo_somatic	1514.64710629966	9521.81482558391	5518.23096594179	-2.65206752147839	0.391176749342368	-6.77971665222166	1.20411803275891e-11	1.19028482298309e-10
TRINITY_DN21237_c0_g1_i1	embryo_PGCs	embryo_somatic	1373.01688310904	382.371655588081	877.69426934856	1.84675913069742	0.272890494155235	6.76740000202015	1.31117211562769e-11	1.29441919941759e-10
TRINITY_DN18966_c0_g1_i1	embryo_PGCs	embryo_somatic	53.2943447096116	620.907238086432	337.100791398022	-3.54271007991087	0.524208186617249	-6.75821204314304	1.39704972870113e-11	1.37740371689127e-10
TRINITY_DN17315_c0_g1_i1	embryo_PGCs	embryo_somatic	1233.5955631974	11710.3091715941	6471.95236739576	-3.24678691997811	0.48049016988874	-6.75723901017564	1.40646075460514e-11	1.38487917215477e-10
TRINITY_DN10326_c0_g1_i1	embryo_PGCs	embryo_somatic	3808.44964528742	784.270444516882	2296.36004490215	2.27921529724317	0.3376193571022	6.7508430701538	1.46988517393559e-11	1.44545071909614e-10
TRINITY_DN1603_c0_g1_i2	embryo_PGCs	embryo_somatic	192.687201121835	1435.98364602248	814.33542357216	-2.89704175736451	0.429172347770288	-6.75029920360838	1.47540578469737e-11	1.44899774341484e-10
TRINITY_DN1590_c0_g1_i1	embryo_PGCs	embryo_somatic	837.736687594846	201.884092187518	519.810389891182	2.05502586656411	0.304481403531297	6.74926561271214	1.48595344877749e-11	1.4574662583087e-10
TRINITY_DN824_c0_g1_i1	embryo_PGCs	embryo_somatic	707.909122854489	3639.32208468645	2173.61560377047	-2.36182335215007	0.350042870134399	-6.74724027729302	1.50683630829549e-11	1.47603680807418e-10
TRINITY_DN240_c0_g1_i1	embryo_PGCs	embryo_somatic	617.817923308576	100.115271673511	358.966597491044	2.63520469248759	0.390571318167707	6.74705122959403	1.50880014665982e-11	1.47605099618969e-10
TRINITY_DN1211_c0_g1_i1	embryo_PGCs	embryo_somatic	1468.31173615373	340.846028483419	904.578882318576	2.10394442182034	0.3119432949322	6.74463742609895	1.53409627475779e-11	1.49886154741496e-10
TRINITY_DN13558_c0_g1_i1	embryo_PGCs	embryo_somatic	1888.38745935073	197.526975470184	1042.95721741046	3.25886173922779	0.483458597328262	6.74072559105836	1.57597603415682e-11	1.53779517147364e-10
TRINITY_DN7044_c0_g1_i1	embryo_PGCs	embryo_somatic	551.930400676261	135.56289486948	343.74664777287	2.02274927319469	0.300167790043923	6.73872860542001	1.59778519787221e-11	1.55706943607315e-10
TRINITY_DN2186_c0_g1_i2	embryo_PGCs	embryo_somatic	701.720465765744	139.01560034818	420.368033056962	2.32984860086816	0.345785807625262	6.7378375557654	1.60761148916287e-11	1.56463164472252e-10
TRINITY_DN2272_c0_g1_i1	embryo_PGCs	embryo_somatic	5.53137622598581	221.440320157254	113.48584819162	-5.31379065015371	0.78899390542724	-6.73489441883115	1.64049013311058e-11	1.59458168009157e-10
TRINITY_DN954_c0_g1_i1	embryo_PGCs	embryo_somatic	198.919053474527	3059.20995972877	1629.06450660165	-3.94294984498928	0.585622916966912	-6.73291589306444	1.66296200937989e-11	1.61435235064417e-10
TRINITY_DN13851_c0_g1_i1	embryo_PGCs	embryo_somatic	657.441047123375	4629.81084495223	2643.6259460378	-2.81580544928567	0.418240704371616	-6.7324997778881	1.6677264226692e-11	1.61690454192717e-10
TRINITY_DN1327_c0_g1_i2	embryo_PGCs	embryo_somatic	104.816375788093	665.852460047284	385.334417917689	-2.66987505611133	0.396578019942221	-6.73228197694948	1.6702255148439e-11	1.61725672613785e-10
TRINITY_DN2287_c0_g1_i1	embryo_PGCs	embryo_somatic	677.418329803385	143.686377355926	410.552353579655	2.23013332536492	0.331302463284685	6.73141184419323	1.68024623704603e-11	1.62488180164911e-10
TRINITY_DN1282_c0_g1_i1	embryo_PGCs	embryo_somatic	2412.25479760382	237.556787640944	1324.90579262238	3.34675693232971	0.497358214854841	6.72906736507105	1.70753992600383e-11	1.64916993873738e-10
TRINITY_DN153_c1_g1_i1	embryo_PGCs	embryo_somatic	1952.1131532036	11019.0208029487	6485.56697807614	-2.49674990144606	0.37116600838571	-6.72677412542443	1.73465693321023e-11	1.67322577047998e-10
TRINITY_DN3960_c0_g1_i1	embryo_PGCs	embryo_somatic	46.2579604882329	970.078946883081	508.168453685657	-4.39021287365838	0.653168399361452	-6.72141040189684	1.79973891323675e-11	1.73290399497489e-10
TRINITY_DN14035_c0_g1_i1	embryo_PGCs	embryo_somatic	1208.0274876824	106.696419252092	657.361953467243	3.52002846840357	0.52371244693721	6.72129999771725	1.80110333339308e-11	1.73290399497489e-10
TRINITY_DN10892_c0_g1_i1	embryo_PGCs	embryo_somatic	879.86379971717	35.3513174638205	457.607558590495	4.6363064693111	0.68996568502241	6.7196189172227	1.82200437403423e-11	1.75078897464304e-10
TRINITY_DN10743_c0_g1_i1	embryo_PGCs	embryo_somatic	55.411080364695	347.711255113075	201.561167738885	-2.64976984766066	0.394574495685557	-6.71551222046625	1.8740671951651e-11	1.79853444889609e-10
TRINITY_DN579_c0_g1_i1	embryo_PGCs	embryo_somatic	288.168583089958	7393.09303004855	3840.63080656925	-4.68112112877232	0.697571170949444	-6.71060004157136	1.938257056416e-11	1.85778258622556e-10
TRINITY_DN923_c0_g1_i1	embryo_PGCs	embryo_somatic	212.425381095056	6143.83861353305	3178.13199731405	-4.85396997788345	0.7239926282172	-6.70444668730417	2.021709469974e-11	1.93481108620898e-10
TRINITY_DN4690_c0_g1_i1	embryo_PGCs	embryo_somatic	339.041574693229	10.8058755414867	174.923725117358	4.84315528504445	0.722395304683407	6.70430061442189	2.02373267337231e-11	1.93481108620898e-10
TRINITY_DN1202_c0_g1_i1	embryo_PGCs	embryo_somatic	2859.17223857794	711.76662995087	1785.4694342644	2.00960007482134	0.29985556875307	6.70189345883463	2.05736023885081e-11	1.96448067195187e-10
TRINITY_DN19259_c0_g1_i1	embryo_PGCs	embryo_somatic	423.688531708987	94.1698766129203	258.929204160953	2.17157765953648	0.324033543003957	6.70170637090481	2.05999661980273e-11	1.96452070593782e-10
TRINITY_DN1560_c0_g1_i2	embryo_PGCs	embryo_somatic	241.915158352414	914.740769817422	578.327964084918	-1.91828773411358	0.286255398676842	-6.70131547904592	2.06551561755994e-11	1.96730619574389e-10
TRINITY_DN3218_c0_g1_i2	embryo_PGCs	embryo_somatic	168.620259579817	1399.90264356779	784.261451573804	-3.05366486059841	0.455915187292488	-6.69787922339898	2.11465920312374e-11	2.01158285000666e-10
TRINITY_DN1959_c0_g1_i1	embryo_PGCs	embryo_somatic	1001.45214055104	253.132116263895	627.29212840747	1.99046973536916	0.297486626137264	6.69095535895026	2.21718298758475e-11	2.10646293375053e-10
TRINITY_DN1047_c0_g2_i1	embryo_PGCs	embryo_somatic	250.304873844631	2394.53068047236	1322.4177771585	-3.25797754536811	0.487236011352121	-6.68665178570637	2.28334308175811e-11	2.16660072870581e-10
TRINITY_DN511_c0_g1_i1	embryo_PGCs	embryo_somatic	365.631054940004	9212.85183486298	4789.24144490149	-4.6551819268	0.696630085302415	-6.68243020939748	2.35011893421921e-11	2.22717153565806e-10
TRINITY_DN2090_c0_g1_i2	embryo_PGCs	embryo_somatic	61.7808611497182	715.291275415994	388.536068282856	-3.53453333257172	0.52911830017492	-6.68004363372661	2.38871117308492e-11	2.25861466686193e-10
TRINITY_DN2686_c0_g1_i1	embryo_PGCs	embryo_somatic	18.7999193854865	397.008150669998	207.904035027742	-4.40162424095416	0.658924822823079	-6.68000974996809	2.38926353427946e-11	2.25861466686193e-10
TRINITY_DN1158_c0_g1_i2	embryo_PGCs	embryo_somatic	211.169146168374	1217.19138327802	714.180264723196	-2.52572002189125	0.378112194437165	-6.67981635887433	2.3924185225652e-11	2.25877718863637e-10
TRINITY_DN2660_c0_g1_i2	embryo_PGCs	embryo_somatic	860.573162594999	175.881061067481	518.22711183124	2.29309728331766	0.34350601466575	6.67556661431088	2.46278764440034e-11	2.32231980615185e-10
TRINITY_DN5207_c0_g1_i1	embryo_PGCs	embryo_somatic	130.32275577002	0	65.1613778850099	9.08901262646808	1.36339860402775	6.66643826656219	2.62085853882589e-11	2.46830110149125e-10
TRINITY_DN2422_c0_g1_i1	embryo_PGCs	embryo_somatic	1.78252338788707	137.623465770089	69.7029945789881	-6.29108993801404	0.943804542046854	-6.66567033505728	2.63460045904239e-11	2.4781608293005e-10
TRINITY_DN3136_c0_g1_i1	embryo_PGCs	embryo_somatic	23.8690027161442	320.677421186948	172.273211951546	-3.74799609942967	0.56239472075295	-6.66435149748871	2.65836544404354e-11	2.49633246916808e-10
TRINITY_DN754_c1_g1_i1	embryo_PGCs	embryo_somatic	27.4065561634158	284.100073497869	155.753314830642	-3.36937897489125	0.50559142009364	-6.66423289830989	2.66051281381225e-11	2.49633246916808e-10
TRINITY_DN4316_c0_g1_i1	embryo_PGCs	embryo_somatic	121.25055690197	1.28907853200142	61.2698177169857	6.29724538806783	0.945709561085938	6.65875195428587	2.76162550438283e-11	2.5879985543548e-10
TRINITY_DN1229_c0_g1_i1	embryo_PGCs	embryo_somatic	328.495248312715	34.7913996424826	181.643323977599	3.1815760710686	0.477913917797705	6.65721577168072	2.79063359802159e-11	2.61195026010129e-10
TRINITY_DN4236_c0_g1_i1	embryo_PGCs	embryo_somatic	193.277308420126	892.709860113776	542.993584266951	-2.20613743349602	0.33140439879655	-6.65693467409397	2.79597381436122e-11	2.61371774349915e-10
TRINITY_DN3101_c0_g1_i2	embryo_PGCs	embryo_somatic	3.19345641764409	165.976753182104	84.5851047998742	-5.70312489824763	0.856944643113467	-6.65518472409949	2.82944456859535e-11	2.64174528648631e-10
TRINITY_DN10781_c0_g1_i1	embryo_PGCs	embryo_somatic	3.00080358968958	99.6870388203009	51.3439212049952	-5.06331361325448	0.760911157809755	-6.65427699579143	2.84696056566871e-11	2.65482578857678e-10
TRINITY_DN876_c0_g1_i1	embryo_PGCs	embryo_somatic	31.3186624377408	572.292897954242	301.805780195991	-4.19187779946875	0.630055573285255	-6.65318739680585	2.86812623432973e-11	2.6712732898333e-10
TRINITY_DN276_c1_g1_i1	embryo_PGCs	embryo_somatic	234.916806033969	7.64131153033135	121.27905878215	4.79118765411146	0.720212853317727	6.65246063304815	2.88232930415715e-11	2.68120362298255e-10
TRINITY_DN292_c0_g1_i1	embryo_PGCs	embryo_somatic	100.736446765006	2297.55702547777	1199.14673612139	-4.51236349878516	0.678477814136195	-6.65071636060801	2.91669892006835e-11	2.70984591690277e-10
TRINITY_DN5411_c0_g1_i1	embryo_PGCs	embryo_somatic	54.7254165826051	436.53783337733	245.631624979968	-3.00124880410381	0.451293330100622	-6.65032829852513	2.92439977512328e-11	2.71367096779822e-10
TRINITY_DN21164_c0_g1_i1	embryo_PGCs	embryo_somatic	1612.37779499457	237.899115742389	925.138455368477	2.75667138193906	0.414804817602019	6.64570724582066	3.01764524637065e-11	2.79676986603655e-10
TRINITY_DN6803_c0_g1_i1	embryo_PGCs	embryo_somatic	10.7646660244826	225.343158000606	118.053912012544	-4.38727315615679	0.660295609591472	-6.6444075841595	3.04439051685422e-11	2.81810818992911e-10
TRINITY_DN14067_c0_g1_i1	embryo_PGCs	embryo_somatic	3.93110006376741	97.1242765671015	50.5276883154345	-4.62378001697822	0.695997298054286	-6.64338788369488	3.06553685835744e-11	2.83421795988798e-10
TRINITY_DN10967_c0_g1_i1	embryo_PGCs	embryo_somatic	70.0735315606805	332.392513058833	201.233022309757	-2.248453489491	0.3385082917057	-6.64224051399547	3.08950268439478e-11	2.85289199100454e-10
TRINITY_DN924_c0_g1_i1	embryo_PGCs	embryo_somatic	3064.16738140705	742.137398862299	1903.15239013468	2.04682350355721	0.308234247883737	6.64048047097365	3.12662260955355e-11	2.88365242381724e-10
TRINITY_DN7434_c0_g1_i1	embryo_PGCs	embryo_somatic	152.330858812139	3.76588961046288	78.0483742113011	5.28106009615334	0.795545653760134	6.63828665418822	3.17350251438982e-11	2.92332859354741e-10
TRINITY_DN20510_c0_g1_i1	embryo_PGCs	embryo_somatic	150.267710005141	1760.38569998162	955.326704993382	-3.55079930930422	0.53510582315994	-6.63569551221816	3.22975949244949e-11	2.97075351322947e-10
TRINITY_DN952_c0_g1_i1	embryo_PGCs	embryo_somatic	292.107099664095	2.93924322270203	147.523171443399	6.4625661829387	0.973929980083881	6.63555524020537	3.2328326662719e-11	2.97075351322947e-10
TRINITY_DN949_c0_g1_i1	embryo_PGCs	embryo_somatic	17.0701996040091	206.530576740319	111.800388172164	-3.60314496223831	0.543223483165179	-6.63289617238931	3.29163359194589e-11	3.02112115857143e-10
TRINITY_DN15541_c0_g1_i1	embryo_PGCs	embryo_somatic	4.13908975910143	110.468117310871	57.3036035349861	-4.73150811773025	0.713587701288286	-6.63059089890164	3.34345702098925e-11	3.06497052819983e-10
TRINITY_DN3864_c0_g1_i1	embryo_PGCs	embryo_somatic	3476.81300496496	608.451407496246	2042.6322062306	2.51644054429404	0.379615609281468	6.62891747011437	3.38157568747964e-11	3.09616579269599e-10
TRINITY_DN10426_c0_g1_i1	embryo_PGCs	embryo_somatic	2.21052995044147	102.12942298008	52.1699764652608	-5.53275347566391	0.834989483155179	-6.62613552299756	3.44588830654085e-11	3.15123988612649e-10
TRINITY_DN2914_c0_g1_i1	embryo_PGCs	embryo_somatic	164.627893188373	0	82.3139465941863	9.42577827544106	1.42437824443684	6.61746857778482	3.65401853153188e-11	3.33754262011573e-10
TRINITY_DN1324_c0_g1_i1	embryo_PGCs	embryo_somatic	164.966117110457	827.758250950731	496.362184030594	-2.32725219299993	0.35171600367417	-6.61685043810487	3.66932391377238e-11	3.34748441868488e-10
TRINITY_DN7440_c0_g1_i1	embryo_PGCs	embryo_somatic	203.231831729761	1.28907853200142	102.260455130881	7.06329799378436	1.06766661367614	6.6156400352956	3.69947587499242e-11	3.37093036407251e-10
TRINITY_DN10409_c0_g1_i1	embryo_PGCs	embryo_somatic	36.2095876565509	1058.27180486208	547.240696259315	-4.86950479072711	0.736680996271262	-6.61005892017615	3.84167091242423e-11	3.49628992173993e-10
TRINITY_DN18164_c0_g1_i1	embryo_PGCs	embryo_somatic	541.709982869412	124.355001549973	333.032492209692	2.13426103710385	0.323219900953503	6.60312385099973	4.02582931898888e-11	3.65949334974596e-10
TRINITY_DN13976_c0_g1_i1	embryo_PGCs	embryo_somatic	1193.05341685811	14050.9153107097	7621.9843637839	-3.55790967479955	0.539329919850859	-6.59690765122658	4.19822080756262e-11	3.81162205693815e-10
TRINITY_DN14244_c0_g1_i1	embryo_PGCs	embryo_somatic	26.7495123547262	317.424282512205	172.086897433466	-3.5707783670023	0.541385746341774	-6.59562685410651	4.23462774610692e-11	3.84007201120019e-10
TRINITY_DN1368_c0_g1_i1	embryo_PGCs	embryo_somatic	320.61910022408	38.3071714135752	179.463135818827	3.03816163189887	0.46088820084632	6.59197095156689	4.34025530761648e-11	3.93114990302296e-10
TRINITY_DN2856_c0_g1_i1	embryo_PGCs	embryo_somatic	152.564768413771	998.491652838741	575.528210626256	-2.71060382989219	0.411423217945977	-6.588358924965	4.44714525536776e-11	4.02315219517857e-10
TRINITY_DN13718_c0_g1_i1	embryo_PGCs	embryo_somatic	315.753356274819	2506.96992849218	1411.3616423835	-2.98857957986009	0.453848440045907	-6.58497268285816	4.54969033442891e-11	4.10672391339723e-10
TRINITY_DN11132_c0_g1_i1	embryo_PGCs	embryo_somatic	138.354887634364	0	69.1774438171822	9.17492459445837	1.39331718315095	6.58495043727912	4.55037158391478e-11	4.10672391339723e-10
TRINITY_DN52_c0_g1_i1	embryo_PGCs	embryo_somatic	2072.14802319476	12439.2744638376	7255.71124351618	-2.5856131082531	0.39272314605076	-6.58380626213181	4.58554574794122e-11	4.12889573053666e-10
TRINITY_DN20143_c0_g1_i1	embryo_PGCs	embryo_somatic	171.267387962878	9.31410503840254	90.2907465006401	4.1089924774294	0.624106839122951	6.58379658714158	4.58584430715971e-11	4.12889573053666e-10
TRINITY_DN8904_c0_g1_i1	embryo_PGCs	embryo_somatic	139.493605995534	0	69.7468029977672	9.18673577204554	1.39554834212388	6.58288609197461	4.61402643037225e-11	4.14933588251528e-10
TRINITY_DN403_c0_g1_i1	embryo_PGCs	embryo_somatic	2473.85679868229	350.312025926493	1412.08441230439	2.81709526641632	0.428149205500601	6.57970452875771	4.71384070336463e-11	4.23406901611826e-10
TRINITY_DN1858_c0_g1_i3	embryo_PGCs	embryo_somatic	412.778630914303	76.0467043889244	244.412667651614	2.45094566821369	0.372511204939546	6.57952200018103	4.71963075286192e-11	4.23424692661972e-10
TRINITY_DN13711_c0_g1_i1	embryo_PGCs	embryo_somatic	24.5984054016807	379.898236193392	202.248320797537	-3.94795837003853	0.600064782545423	-6.57922025233948	4.72921785866426e-11	4.23782693796518e-10
TRINITY_DN18404_c0_g1_i1	embryo_PGCs	embryo_somatic	288.132087650998	2610.73860035627	1449.43534400363	-3.17951815784477	0.483280477786659	-6.57903288874074	4.73518034369027e-11	4.23792321153928e-10
TRINITY_DN4990_c0_g1_i1	embryo_PGCs	embryo_somatic	3256.83389664412	844.408054283999	2050.62097546406	1.95091201926142	0.296542324987104	6.57886532502994	4.74051896483593e-11	4.23792321153928e-10
TRINITY_DN7280_c0_g1_i1	embryo_PGCs	embryo_somatic	142.652281155702	0.62901265572118	71.6406469057116	7.47878041942829	1.13693173421541	6.57803823603299	4.76695661099771e-11	4.25653248331069e-10
TRINITY_DN2472_c0_g1_i4	embryo_PGCs	embryo_somatic	13.5542995125817	323.428435835419	168.491367674	-4.58135181224527	0.696656833712004	-6.57619589810726	4.8263659577437e-11	4.30450447962724e-10
TRINITY_DN13745_c0_g1_i1	embryo_PGCs	embryo_somatic	2135.04099882753	403.993026087147	1269.51701245734	2.40609668658756	0.365988734408281	6.57423701982977	4.89032786349925e-11	4.35641912734309e-10
TRINITY_DN7731_c0_g1_i1	embryo_PGCs	embryo_somatic	13.547983024117	249.005132960756	131.276557992436	-4.20363591166921	0.639783453184957	-6.57040423715674	5.01788474080482e-11	4.4647970925234e-10
TRINITY_DN17099_c0_g1_i1	embryo_PGCs	embryo_somatic	616.041383627693	127.257667606097	371.649525616895	2.26481713604811	0.344761702928483	6.56922482053618	5.05778710476023e-11	4.49094419804309e-10
TRINITY_DN11647_c0_g1_i1	embryo_PGCs	embryo_somatic	1.97487331332003	80.5677676772168	41.2713204952684	-5.36182858785085	0.816209076594784	-6.56918520217925	5.05913285912673e-11	4.49094419804309e-10
TRINITY_DN150_c0_g1_i5	embryo_PGCs	embryo_somatic	4472.56250766549	51478.6111629864	27975.5868353259	-3.52479201664953	0.536596788269699	-6.56879074512451	5.07255087725227e-11	4.49758258109534e-10
TRINITY_DN17076_c0_g1_i1	embryo_PGCs	embryo_somatic	47.3718228550584	376.294536670367	211.833179762713	-2.98563214335083	0.454939116643011	-6.56270703953039	5.28395981091848e-11	4.67920332380691e-10
TRINITY_DN1121_c0_g1_i1	embryo_PGCs	embryo_somatic	60.5303040524525	1229.80515449911	645.167729275779	-4.34462293477866	0.662033360846866	-6.56254381081501	5.28974913520696e-11	4.67920332380691e-10
TRINITY_DN739_c2_g1_i1	embryo_PGCs	embryo_somatic	1467.01412789814	12181.8841894202	6824.44915865916	-3.05367929432673	0.465410237568967	-6.56126369346188	5.33536743155307e-11	4.7140492639113e-10
TRINITY_DN1846_c0_g2_i1	embryo_PGCs	embryo_somatic	172.442184016359	1.98019762884073	87.2111908226	6.24101339945412	0.951637263145007	6.55818518374173	5.44665466356275e-11	4.8067679618295e-10
TRINITY_DN2682_c0_g1_i1	embryo_PGCs	embryo_somatic	389.136460161455	28.6548471131683	208.895653637311	3.75557399405277	0.572779961833549	6.55674821799047	5.49937479011616e-11	4.84764445992544e-10
TRINITY_DN933_c0_g1_i1	embryo_PGCs	embryo_somatic	462.594198727855	96.3209807686618	279.457589748259	2.28369769803144	0.348370048401376	6.55537899572891	5.55007377191236e-11	4.88547716573342e-10
TRINITY_DN894_c0_g1_i1	embryo_PGCs	embryo_somatic	4113.91912602258	942.489042074692	2528.20408404864	2.12739998827999	0.324534200029468	6.55524129070781	5.55519788655108e-11	4.88547716573342e-10
TRINITY_DN14090_c0_g1_i1	embryo_PGCs	embryo_somatic	7937.198867107	962.00238736754	4449.60062723727	3.0457754404192	0.465087276643309	6.54882555033882	5.79913245136485e-11	5.09408711389033e-10
TRINITY_DN4238_c0_g1_i1	embryo_PGCs	embryo_somatic	365.729432993007	42.529958770587	204.129695881797	3.09585822054691	0.473006346243556	6.54506698511149	5.94687243938389e-11	5.21781206384876e-10
TRINITY_DN1927_c0_g1_i1	embryo_PGCs	embryo_somatic	34.6336687406268	368.417379041165	201.525523890896	-3.4126008344942	0.5214559342454	-6.54437050262469	5.9746509067944e-11	5.23611766970454e-10
TRINITY_DN20857_c0_g1_i1	embryo_PGCs	embryo_somatic	31.2878594137451	277.843445363082	154.565652388413	-3.15455239166825	0.482481333134806	-6.53818536599603	6.22697185185191e-11	5.4494305930827e-10
TRINITY_DN17876_c0_g1_i1	embryo_PGCs	embryo_somatic	400.916480929644	54.3637186753439	227.640099802494	2.86865813945088	0.438763301864798	6.53805395131892	6.23244439198312e-11	5.4494305930827e-10
TRINITY_DN1343_c0_g1_i1	embryo_PGCs	embryo_somatic	0.719299985772224	88.379985734449	44.5496428601106	-6.91302455081418	1.0575041810979	-6.53711320898712	6.27175760513983e-11	5.47747965237817e-10
TRINITY_DN11706_c0_g1_i1	embryo_PGCs	embryo_somatic	144.946118657375	2.15496446418554	73.5505415607801	5.8141968932283	0.889439003115178	6.53692594193037	6.2796123099908e-11	5.47802124553575e-10
TRINITY_DN2213_c0_g1_i1	embryo_PGCs	embryo_somatic	99.3474736765231	0	49.6737368382616	8.69743350036543	1.33093767816184	6.5348165004822	6.36875775868771e-11	5.54939398720176e-10
TRINITY_DN2514_c0_g1_i1	embryo_PGCs	embryo_somatic	774.062827598794	131.791225248024	452.927026423409	2.54839956144816	0.390182008737227	6.531309758991	6.51969986395993e-11	5.67438705401202e-10
TRINITY_DN21717_c0_g1_i1	embryo_PGCs	embryo_somatic	39.4123007993393	305.556067251443	172.484184025391	-2.95555475714748	0.4525363861847	-6.53108754870639	6.5293815465793e-11	5.67628898630293e-10
TRINITY_DN18182_c0_g1_i1	embryo_PGCs	embryo_somatic	320.094044897363	30.0597141242175	175.07687951079	3.41441336574027	0.522931192881012	6.52937405957574	6.60451187412385e-11	5.73501879711764e-10
TRINITY_DN10247_c0_g1_i1	embryo_PGCs	embryo_somatic	1662.53237719161	225.234802718455	943.883589955033	2.89257949742594	0.443115732595601	6.52781944906882	6.67340704645634e-11	5.78820597431471e-10
TRINITY_DN2162_c0_g1_i1	embryo_PGCs	embryo_somatic	87.731556002088	937.277617432811	512.50458671745	-3.41632240789059	0.523401839770325	-6.52715017087009	6.70328321165662e-11	5.80746687398901e-10
TRINITY_DN209_c0_g1_i1	embryo_PGCs	embryo_somatic	1542.71576611826	4882.22974428621	3212.47275520224	-1.66152389482935	0.254627597966987	-6.52530954262377	6.78612390627071e-11	5.8725177392322e-10
TRINITY_DN353_c0_g1_i1	embryo_PGCs	embryo_somatic	4274.60619172959	396.089606959782	2335.34789934469	3.43166276068845	0.526072626119129	6.52317301891194	6.883537961614e-11	5.95001705997046e-10
TRINITY_DN21672_c0_g1_i1	embryo_PGCs	embryo_somatic	9.63347576186349	384.409630724925	197.021553243394	-5.31249640169028	0.814967601764206	-6.51865962547472	7.09384201745771e-11	6.12480863810602e-10
TRINITY_DN1459_c0_g1_i1	embryo_PGCs	embryo_somatic	754.67394596881	107.67162785168	431.172786910245	2.80080984466047	0.429990404949523	6.51365661284758	7.33430588737122e-11	6.32521232109054e-10
TRINITY_DN1416_c0_g1_i4	embryo_PGCs	embryo_somatic	99.58492549653	0	49.792462748265	8.70088499607399	1.33618265357113	6.51174820509732	7.4281161140925e-11	6.39882766961416e-10
TRINITY_DN8032_c0_g1_i1	embryo_PGCs	embryo_somatic	5.16502003547098	89.5479614833851	47.356490759428	-4.10776590325045	0.631070310135336	-6.5092048180329	7.55496548213607e-11	6.50070438985617e-10
TRINITY_DN14260_c0_g1_i1	embryo_PGCs	embryo_somatic	37.8386758143509	472.706306759136	255.272491286743	-3.64222350978744	0.559573428385684	-6.50892863210982	7.56886687415445e-11	6.50527354950029e-10
TRINITY_DN2523_c0_g1_i1	embryo_PGCs	embryo_somatic	154.360789162104	1958.32782417252	1056.34430666731	-3.66481217778849	0.563679493552765	-6.50158861499445	7.94761966134956e-11	6.82305851198853e-10
TRINITY_DN71_c0_g1_i4	embryo_PGCs	embryo_somatic	394.182648787683	24.0673693539877	209.125009070835	3.99347151606252	0.614363453907785	6.5001775262855	8.02252830489108e-11	6.87511073878105e-10
TRINITY_DN18020_c0_g1_i1	embryo_PGCs	embryo_somatic	142.287114343029	6.15772735111135	74.2224208470704	4.40933884731008	0.678348890747663	6.50010475059552	8.02641031838676e-11	6.87511073878105e-10
TRINITY_DN1991_c0_g1_i1	embryo_PGCs	embryo_somatic	198.746384004542	0.298979717581059	99.5226818610614	8.73860319577151	1.34453169546767	6.49936570869155	8.06593660463405e-11	6.90116067460893e-10
TRINITY_DN13893_c0_g1_i1	embryo_PGCs	embryo_somatic	24.4553757738794	349.467859999661	186.96161788677	-3.83927102837027	0.591009604000198	-6.49612290965238	8.24163327343936e-11	7.04352676596872e-10
TRINITY_DN21331_c0_g1_i1	embryo_PGCs	embryo_somatic	101.63304047911	940.482516840478	521.057778659794	-3.21016343263838	0.494573560901691	-6.49077040589414	8.53985388027582e-11	7.2901661309412e-10
TRINITY_DN1192_c0_g1_i1	embryo_PGCs	embryo_somatic	2032.63497579282	281.541458973105	1157.08821738296	2.84499453488261	0.438438027813256	6.48893196849789	8.64469879068267e-11	7.3713580228659e-10
TRINITY_DN2828_c0_g1_i1	embryo_PGCs	embryo_somatic	193.355813855061	11.3937184985626	102.374766176812	4.13005406697221	0.636524255848798	6.48844726500615	8.67255011923627e-11	7.3867884705126e-10
TRINITY_DN21757_c0_g1_i1	embryo_PGCs	embryo_somatic	12.8263263744645	192.616460700106	102.721393537285	-3.90186885054319	0.6015995880704	-6.48582367394604	8.82483259146943e-11	7.50804858231534e-10
TRINITY_DN212_c0_g1_i1	embryo_PGCs	embryo_somatic	1706.67457840649	18130.460049116	9918.56731376124	-3.40910457320256	0.525988562915573	-6.48132832833052	9.09185775403344e-11	7.72654847514492e-10
TRINITY_DN2569_c0_g1_i1	embryo_PGCs	embryo_somatic	108.364312605407	471.534274429121	289.949293517264	-2.12472815075562	0.328006041836794	-6.47771040697116	9.31248642256099e-11	7.90517345197666e-10
TRINITY_DN14658_c0_g1_i1	embryo_PGCs	embryo_somatic	383.039717927834	72.1421594027189	227.590938665276	2.41297710497832	0.372561161486836	6.47672745958943	9.37332743301759e-11	7.94790989057214e-10
TRINITY_DN12310_c0_g1_i1	embryo_PGCs	embryo_somatic	394.659617799537	65.3583094013832	230.00896360046	2.61229795491292	0.403377803971465	6.47605775328607	9.41500232443505e-11	7.97431740499129e-10
TRINITY_DN7378_c0_g1_i1	embryo_PGCs	embryo_somatic	1340.07085463384	136.506061959912	738.288458296877	3.28956454109039	0.508067147664228	6.47466492611013	9.50225701851294e-11	8.03501067740367e-10
TRINITY_DN4313_c0_g1_i1	embryo_PGCs	embryo_somatic	247.556529984214	1019.56639188607	633.56146093514	-2.0444383116229	0.315764068194799	-6.47457553771337	9.50788373871327e-11	8.03501067740367e-10
TRINITY_DN376_c0_g1_i1	embryo_PGCs	embryo_somatic	1021.64850150613	141.180663304801	581.414582405464	2.85361530813462	0.440906386214606	6.47215689623886	9.66137222545327e-11	8.15561989867695e-10
TRINITY_DN2609_c0_g1_i4	embryo_PGCs	embryo_somatic	103.707511242653	1467.11641962137	785.411965432011	-3.82285737534754	0.590781476498641	-6.47084840574945	9.74541689857938e-11	8.21740498396916e-10
TRINITY_DN1796_c0_g1_i1	embryo_PGCs	embryo_somatic	322.207811285109	2642.50257113148	1482.3551912083	-3.03611945182939	0.469708009110865	-6.46384433081442	1.02075882485037e-10	8.59708038788385e-10
TRINITY_DN17406_c0_g1_i1	embryo_PGCs	embryo_somatic	25.7487187429789	357.692357546378	191.720538144679	-3.79274144649006	0.586777032435077	-6.46368422218316	1.02183998271203e-10	8.59708038788385e-10
TRINITY_DN3522_c0_g1_i1	embryo_PGCs	embryo_somatic	116.040394471224	1321.23970161204	718.640048041634	-3.50875234250471	0.542868450242954	-6.46335652943989	1.02405626925638e-10	8.60616434052088e-10
TRINITY_DN1087_c0_g1_i1	embryo_PGCs	embryo_somatic	120.205222876644	652.383123178712	386.294173027678	-2.43964219297163	0.37756582886985	-6.46150156192391	1.03669085584276e-10	8.70268643064455e-10
TRINITY_DN270_c0_g1_i1	embryo_PGCs	embryo_somatic	3213.78312839809	13596.1525959758	8404.96786218696	-2.08086781801676	0.322080761535611	-6.46070199317597	1.04218377485814e-10	8.73910912871079e-10
TRINITY_DN2023_c0_g1_i1	embryo_PGCs	embryo_somatic	72.6295437641206	360.874996731832	216.752270247976	-2.31043864583901	0.357700002729643	-6.45915188204596	1.05291397555448e-10	8.81931927311783e-10
TRINITY_DN2662_c0_g1_i1	embryo_PGCs	embryo_somatic	19.547059926331	222.120585936101	120.833822931216	-3.51135404851137	0.543760446316946	-6.45753855819201	1.06419643273629e-10	8.90397280517039e-10
TRINITY_DN2009_c0_g1_i1	embryo_PGCs	embryo_somatic	103.606964443725	0	51.8034822218625	8.75790802352028	1.35652427484217	6.45613807724836	1.07408617495912e-10	8.97679968740666e-10
TRINITY_DN681_c0_g1_i1	embryo_PGCs	embryo_somatic	793.341632821562	188.501513577602	490.921573199582	2.07674180078421	0.321744198303564	6.45463635936277	1.08479064098262e-10	9.05626762240395e-10
TRINITY_DN2044_c0_g1_i1	embryo_PGCs	embryo_somatic	160.294643594964	3.94884276967189	82.1217431823182	5.12160883502147	0.793575110476217	6.45384257571793	1.09049090646751e-10	9.09382945349334e-10
TRINITY_DN18443_c0_g1_i1	embryo_PGCs	embryo_somatic	41.745418631824	491.260850372835	266.50313450233	-3.55633898286437	0.551635358842285	-6.44690179093677	1.14159707898762e-10	9.50954134443811e-10
TRINITY_DN18125_c0_g1_i1	embryo_PGCs	embryo_somatic	14.9190926509636	200.618850855159	107.768971753061	-3.74852238936259	0.581650620408254	-6.44462888517431	1.15883621231971e-10	9.63964362835058e-10
TRINITY_DN21110_c0_g1_i1	embryo_PGCs	embryo_somatic	644.492280424561	30.8329345390231	337.662607481792	4.32806304824529	0.671601613051703	6.44439049003906	1.16065902614786e-10	9.63964362835058e-10
TRINITY_DN466_c0_g1_i2	embryo_PGCs	embryo_somatic	48.1166916972111	503.021686489782	275.569189093497	-3.3869065162113	0.525562863046861	-6.44434139919302	1.16103473178232e-10	9.63964362835058e-10
TRINITY_DN230_c1_g1_i1	embryo_PGCs	embryo_somatic	1169.34767806516	233.447392901782	701.397535483472	2.32473883102007	0.360763982934962	6.44393271220529	1.16416714259544e-10	9.65506418809709e-10
TRINITY_DN11439_c0_g1_i1	embryo_PGCs	embryo_somatic	10.7638866061547	147.270511737779	79.0171991719667	-3.77923632553988	0.586528058592793	-6.44340244285514	1.16824374514665e-10	9.67827312718867e-10
TRINITY_DN15108_c0_g1_i1	embryo_PGCs	embryo_somatic	90.9670852890905	920.676547031437	505.821816160264	-3.34128439951488	0.518614548547962	-6.44271243232559	1.17356930257589e-10	9.71176694984114e-10
TRINITY_DN3798_c0_g1_i1	embryo_PGCs	embryo_somatic	1293.37729277649	4279.51050995277	2786.44390136463	-1.72597391391637	0.267958459572952	-6.44119956752654	1.18532890292845e-10	9.79837385695876e-10
TRINITY_DN2291_c0_g1_i1	embryo_PGCs	embryo_somatic	141.357645434675	5.26897452223237	73.3133099784538	4.54054991403086	0.70497839108395	6.44069374530681	1.18928632601471e-10	9.82036647828072e-10
TRINITY_DN6954_c0_g1_i1	embryo_PGCs	embryo_somatic	988.137033095544	4036.59702114792	2512.36702712173	-2.03037272487509	0.315505191496694	-6.43530686529563	1.23224123282065e-10	1.01639767047036e-09
TRINITY_DN4432_c0_g1_i1	embryo_PGCs	embryo_somatic	373.635586278414	2356.27696298958	1364.956274634	-2.65745243328029	0.412960497313215	-6.43512503149839	1.23371732071091e-10	1.01650789471415e-09
TRINITY_DN6917_c0_g1_i1	embryo_PGCs	embryo_somatic	9.5027762084701	145.527663544049	77.5152198762598	-3.93233517417547	0.611220975395907	-6.43357367051804	1.24638141085618e-10	1.02582609163076e-09
TRINITY_DN4560_c0_g1_i1	embryo_PGCs	embryo_somatic	1734.13135140286	5240.48606090891	3487.30870615589	-1.59565445715367	0.248201190350722	-6.42887511900698	1.28551680845514e-10	1.05635774107195e-09
TRINITY_DN17904_c0_g1_i1	embryo_PGCs	embryo_somatic	9.2208060666886	183.53804145924	96.3794237629643	-4.3135269951084	0.670970655918815	-6.42878635162001	1.28626761393071e-10	1.05635774107195e-09
TRINITY_DN6710_c0_g1_i1	embryo_PGCs	embryo_somatic	2537.14140225785	431.343804073558	1484.2426031657	2.5626482886024	0.398776298911538	6.42628033711421	1.30764153045201e-10	1.07274774307504e-09
TRINITY_DN2777_c0_g1_i1	embryo_PGCs	embryo_somatic	579.302492929831	101.285195562319	340.293844246075	2.52002677094123	0.392236118431504	6.42476980707044	1.32069217852112e-10	1.08228151252835e-09
TRINITY_DN13886_c0_g1_i1	embryo_PGCs	embryo_somatic	10.0173961944014	181.295707796043	95.6565519952224	-4.18160518673887	0.651238533518381	-6.42100393560457	1.35378527787015e-10	1.10820131070625e-09
TRINITY_DN7610_c0_g1_i1	embryo_PGCs	embryo_somatic	128.353833309698	1528.45603245634	828.404932883019	-3.57363347666337	0.556616704640137	-6.42027708991197	1.36026519090329e-10	1.11230324249673e-09
TRINITY_DN18153_c0_g1_i1	embryo_PGCs	embryo_somatic	25.5226882898154	849.22385062196	437.373269455887	-5.05720266503807	0.787865330190608	-6.41886686880178	1.37292404903991e-10	1.12144346271092e-09
TRINITY_DN736_c0_g1_i1	embryo_PGCs	embryo_somatic	67.9340861440553	422.163872710427	245.048979427241	-2.63340418021292	0.410318226066621	-6.41795565714242	1.38116469988019e-10	1.12695895554879e-09
TRINITY_DN7228_c0_g1_i1	embryo_PGCs	embryo_somatic	40.0437979838922	823.604504471152	431.824151227522	-4.36303191533408	0.679913839012198	-6.41703649049539	1.38952626165881e-10	1.13256112521857e-09
TRINITY_DN10611_c0_g1_i1	embryo_PGCs	embryo_somatic	423.56845611653	6149.2001848079	3286.38432046221	-3.85985713492388	0.60189425705654	-6.41284924996601	1.4282473677089e-10	1.16286979228944e-09
TRINITY_DN10269_c0_g1_i1	embryo_PGCs	embryo_somatic	1369.33617839142	223.933470829838	796.634824610631	2.60858134559116	0.406789182126724	6.41261238057831	1.43046902849933e-10	1.1634276566914e-09
TRINITY_DN13840_c0_g1_i1	embryo_PGCs	embryo_somatic	272.359205566661	2497.40872735484	1384.88396646075	-3.19664987983239	0.498565061862772	-6.41170054694337	1.43905292532427e-10	1.16915329941581e-09
TRINITY_DN1768_c0_g1_i1	embryo_PGCs	embryo_somatic	215.594032781257	17.6135522907921	116.603792536025	3.6094010474227	0.563104067108366	6.40982947602845	1.45682489286938e-10	1.18232348218724e-09
TRINITY_DN8123_c0_g1_i1	embryo_PGCs	embryo_somatic	521.207057472183	88.1284138995052	304.667735685844	2.56950680629879	0.401031051876596	6.40725149405506	1.48166307350222e-10	1.20119408913906e-09
TRINITY_DN2281_c0_g1_i1	embryo_PGCs	embryo_somatic	427.440535355282	60.6449266850685	244.042731020175	2.83817292412547	0.443575044035233	6.39840532575144	1.57008045445279e-10	1.27151328354188e-09
TRINITY_DN13627_c0_g1_i1	embryo_PGCs	embryo_somatic	25.7372308198436	309.397126661252	167.567178740548	-3.59464103082355	0.561862406570989	-6.39772476105212	1.57709236221669e-10	1.2758272827676e-09
TRINITY_DN15317_c0_g1_i1	embryo_PGCs	embryo_somatic	526.980733093323	12.8315688843929	269.906150988858	5.31600803713223	0.83124150924522	6.39526296269691	1.60271291610646e-10	1.2951699253744e-09
TRINITY_DN10291_c0_g1_i1	embryo_PGCs	embryo_somatic	1097.91987990309	270.29792743495	684.108903669018	2.021605003411	0.316184323217773	6.39375470243862	1.61861020513172e-10	1.30662222529397e-09
TRINITY_DN339_c0_g1_i1	embryo_PGCs	embryo_somatic	3114.5928635581	10128.3652802989	6621.47907192849	-1.70127398236405	0.266130410096017	-6.39263277635296	1.63053530607266e-10	1.31484700080747e-09
TRINITY_DN20571_c0_g1_i1	embryo_PGCs	embryo_somatic	268.408912044575	1821.60039009133	1045.00465106795	-2.76146229963495	0.432207498725716	-6.38920497163195	1.66750420871419e-10	1.3432278583387e-09
TRINITY_DN3544_c0_g1_i1	embryo_PGCs	embryo_somatic	249.883870576985	49.8116201521425	149.847745364564	2.33814856937892	0.366022638979854	6.38798893941532	1.68081492940442e-10	1.35251122693414e-09
TRINITY_DN19512_c0_g1_i1	embryo_PGCs	embryo_somatic	9.9083499968523	109.484512745417	59.6964313711346	-3.46588161737725	0.542608330060691	-6.3874463869539	1.68678716362111e-10	1.35587605126741e-09
TRINITY_DN17056_c0_g1_i1	embryo_PGCs	embryo_somatic	125.050521537678	0	62.5252607688389	9.02902383234689	1.41422884831239	6.38441497153822	1.72053948285892e-10	1.38154029312914e-09
TRINITY_DN2677_c0_g1_i1	embryo_PGCs	embryo_somatic	38.3784324649045	303.082629871105	170.730531168005	-2.97948044258621	0.466847158014978	-6.38213254902287	1.74638697656304e-10	1.39963288144494e-09
TRINITY_DN1822_c0_g1_i1	embryo_PGCs	embryo_somatic	56.0019747280095	600.861308851868	328.431641789939	-3.42494736891058	0.536649041218584	-6.38209911105675	1.74676845346734e-10	1.39963288144494e-09
TRINITY_DN448_c0_g1_i10	embryo_PGCs	embryo_somatic	144.243692143394	9.56060064865303	76.9021463960235	4.08383145783733	0.640816180225324	6.3728594624458	1.85535890945036e-10	1.48507163449875e-09
TRINITY_DN2728_c0_g1_i1	embryo_PGCs	embryo_somatic	85.5392588316573	583.684484190559	334.611871511108	-2.76834926159166	0.434409649906415	-6.37266981105978	1.85765550395684e-10	1.48533975458935e-09
TRINITY_DN14155_c0_g1_i1	embryo_PGCs	embryo_somatic	145.940684428754	5.96009361907168	75.9503890239127	4.42514922900382	0.695923855048668	6.3586686918418	2.03509809518624e-10	1.62550240261078e-09
TRINITY_DN1420_c0_g1_i1	embryo_PGCs	embryo_somatic	119.98200719427	941.292067589453	530.637037391862	-2.96969026569841	0.467078467772906	-6.35801149185554	2.04382184361582e-10	1.63075015804626e-09
TRINITY_DN20949_c0_g1_i1	embryo_PGCs	embryo_somatic	299.764893382774	52.0072601706746	175.886076776724	2.55793035834326	0.402670951674434	6.35240845585351	2.11969574640913e-10	1.6895090728221e-09
TRINITY_DN17168_c0_g1_i1	embryo_PGCs	embryo_somatic	6208.01479258001	403.411268546706	3305.71303056336	3.94206426183858	0.621181532750222	6.34607446294397	2.20878356128223e-10	1.75866552324175e-09
TRINITY_DN775_c0_g1_i1	embryo_PGCs	embryo_somatic	412.3782727442	76.3295675237514	244.353920133976	2.42124213456999	0.381869508506552	6.34049611355248	2.29026451136912e-10	1.82162635295031e-09
TRINITY_DN10593_c0_g1_i1	embryo_PGCs	embryo_somatic	680.681426621877	103.287051705584	391.98423916373	2.73982066812914	0.432194253902479	6.33932691929624	2.30771098655935e-10	1.83357687200707e-09
TRINITY_DN14458_c0_g1_i1	embryo_PGCs	embryo_somatic	76.5871879481251	2052.99117287314	1064.78918041063	-4.74460504165968	0.748753954247684	-6.33666775947361	2.34787519242865e-10	1.86353364329872e-09
TRINITY_DN417_c0_g1_i2	embryo_PGCs	embryo_somatic	836.168334022227	2840.40330383147	1838.28581892685	-1.76415181765774	0.278466106289238	-6.33524790922076	2.36959953558819e-10	1.87880708727474e-09
TRINITY_DN22436_c0_g1_i1	embryo_PGCs	embryo_somatic	14.4907831858876	126.874180257679	70.6824817217833	-3.12220197230083	0.49311862548744	-6.33154338718109	2.42720894831744e-10	1.92247135529913e-09
TRINITY_DN219_c4_g1_i1	embryo_PGCs	embryo_somatic	1115.90703452731	5693.98360647634	3404.94532050183	-2.351656267646	0.371708978426065	-6.32660603896001	2.50612102475711e-10	1.9828995192749e-09
TRINITY_DN3437_c0_g1_i2	embryo_PGCs	embryo_somatic	265.780777310518	19.8782871437075	142.829532227113	3.68669654691181	0.582959661245293	6.32410232131062	2.54708912419502e-10	2.01321073574162e-09
TRINITY_DN10895_c0_g1_i1	embryo_PGCs	embryo_somatic	438.422307889244	3541.25585864375	1989.8390832665	-3.01375416678395	0.476570485014582	-6.3238372109673	2.55146520591782e-10	2.01456668813449e-09
TRINITY_DN20805_c0_g1_i1	embryo_PGCs	embryo_somatic	98.307226120679	788.59816119956	443.452693660119	-3.00273578265954	0.474941467061894	-6.3223280991555	2.57651579688167e-10	2.03222683479042e-09
TRINITY_DN6839_c0_g1_i1	embryo_PGCs	embryo_somatic	9.31042628303714	156.207186407076	82.7588063450567	-4.07430031097068	0.64449238304185	-6.32171988090992	2.58667972514759e-10	2.03812059092795e-09
TRINITY_DN383_c0_g1_i1	embryo_PGCs	embryo_somatic	2241.06648546187	25378.7445184631	13809.9055019625	-3.50131328104142	0.554067984029623	-6.31928460398863	2.62776933873661e-10	2.06834401589539e-09
TRINITY_DN3392_c0_g1_i1	embryo_PGCs	embryo_somatic	983.428797635044	192.033437902749	587.731117768897	2.35516256795399	0.372809261992317	6.31733920817269	2.66105073280673e-10	2.09236512448728e-09
TRINITY_DN10220_c0_g1_i1	embryo_PGCs	embryo_somatic	269.037387710168	28.6661615218536	148.851774616011	3.22907613630118	0.512089158699211	6.30569126771509	2.86910442584061e-10	2.2536160490109e-09
TRINITY_DN22157_c0_g1_i1	embryo_PGCs	embryo_somatic	113.593125562812	1145.59005136594	629.591588464374	-3.33391837488593	0.529174682957737	-6.30022274733841	2.97218205594666e-10	2.33216191996146e-09
TRINITY_DN122_c1_g1_i1	embryo_PGCs	embryo_somatic	2188.47103015537	572.314677751933	1380.39285395365	1.93374968000477	0.306946720931521	6.29995223319613	2.97737384112335e-10	2.33381725931532e-09
TRINITY_DN1698_c0_g1_i1	embryo_PGCs	embryo_somatic	298.171672767087	2134.60195006875	1216.38681141792	-2.83960296830787	0.450986996010805	-6.29641872919955	3.04600862965457e-10	2.38514760535102e-09
TRINITY_DN16197_c0_g1_i1	embryo_PGCs	embryo_somatic	17.2655563224136	144.73472230302	81.0001393127169	-3.0660777225982	0.487385763996213	-6.29086434010416	3.15703144994964e-10	2.46952914659284e-09
TRINITY_DN4291_c0_g1_i1	embryo_PGCs	embryo_somatic	199.237086723071	2340.92713209389	1270.08210940848	-3.55488628746707	0.565171601158201	-6.28992376860775	3.17621905894591e-10	2.48197427392553e-09
TRINITY_DN4353_c0_g1_i1	embryo_PGCs	embryo_somatic	31.7071484999063	590.224903827359	310.966026163633	-4.22019842379607	0.671139584623553	-6.28810834658666	3.21357609756637e-10	2.5065296301814e-09
TRINITY_DN20481_c0_g1_i1	embryo_PGCs	embryo_somatic	1902.06044667301	70.5870949795899	986.3237708263	4.732628608106	0.752635505189855	6.28807513792772	3.21426343225851e-10	2.5065296301814e-09
TRINITY_DN11633_c0_g1_i1	embryo_PGCs	embryo_somatic	5.23328979849683	136.071280900784	70.6522853496406	-4.70263368262925	0.748358443933893	-6.28393214608355	3.30114834687072e-10	2.56914095642742e-09
TRINITY_DN1189_c0_g1_i4	embryo_PGCs	embryo_somatic	3612.1677399983	73.4759729878403	1842.82185649307	5.6459584187338	0.898476680591143	6.28392315649095	3.30133934311131e-10	2.56914095642742e-09
TRINITY_DN189_c0_g1_i1	embryo_PGCs	embryo_somatic	307.104188520621	4302.37448552512	2304.73933702287	-3.80854361243448	0.606277032859194	-6.28185368407152	3.34559648234504e-10	2.60090929818446e-09
TRINITY_DN1635_c0_g1_i1	embryo_PGCs	embryo_somatic	100.434729330606	1181.305500679	640.870115004805	-3.55571676159434	0.566373838408966	-6.27803849765185	3.42871030000067e-10	2.66278916836975e-09
TRINITY_DN1934_c0_g1_i1	embryo_PGCs	embryo_somatic	107.69976293041	453.797934814344	280.748848872377	-2.07560103505267	0.33085429220829	-6.27345959817855	3.53112586811767e-10	2.73951691325686e-09
TRINITY_DN3252_c0_g1_i1	embryo_PGCs	embryo_somatic	42.5027911616695	660.240474540651	351.37163285116	-3.95877604469944	0.631105923176019	-6.27276008562403	3.54703248657425e-10	2.74786070962883e-09
TRINITY_DN17044_c0_g1_i1	embryo_PGCs	embryo_somatic	13.2103760962391	268.173770578022	140.69207333713	-4.34656477948026	0.692937198471884	-6.27266769494498	3.54913863446513e-10	2.74786070962883e-09
TRINITY_DN21075_c0_g1_i1	embryo_PGCs	embryo_somatic	80.6927892016772	1258.39955114568	669.546170173679	-3.96359168354358	0.63194146573258	-6.27208673345842	3.56241029991518e-10	2.75531877333583e-09
TRINITY_DN10695_c0_g1_i1	embryo_PGCs	embryo_somatic	535.51186697898	2831.38606131636	1683.44896414767	-2.40239032619239	0.383092243203359	-6.27104925462329	3.58623141361251e-10	2.77091267998713e-09
TRINITY_DN2174_c0_g1_i1	embryo_PGCs	embryo_somatic	128.127197051492	1307.81326405783	717.970230554662	-3.35145189980364	0.534510620591087	-6.27013153844809	3.60743227575513e-10	2.78445231315167e-09
TRINITY_DN739_c1_g4_i1	embryo_PGCs	embryo_somatic	681.772331545684	5194.83105659664	2938.30169407116	-2.92961256771731	0.467276058377491	-6.26955418578414	3.62083279365004e-10	2.7919496856943e-09
TRINITY_DN20912_c0_g1_i1	embryo_PGCs	embryo_somatic	47.4768908191268	492.016034502337	269.746462660732	-3.37200497396949	0.538055247241097	-6.26702367695438	3.68014215342908e-10	2.83479515623245e-09
TRINITY_DN829_c0_g1_i1	embryo_PGCs	embryo_somatic	931.389868213964	3207.6719814477	2069.53092483083	-1.7844843439576	0.28476136556949	-6.26659568227887	3.69026670745571e-10	2.83778308170371e-09
TRINITY_DN11351_c0_g1_i1	embryo_PGCs	embryo_somatic	138.642963833533	711.23720679717	424.940085315351	-2.35474990279299	0.375765382955477	-6.26654292705829	3.69151655504247e-10	2.83778308170371e-09
TRINITY_DN2692_c0_g1_i1	embryo_PGCs	embryo_somatic	28.9638285164673	335.035172425152	181.99950047081	-3.53100777233095	0.563619443139138	-6.26487928213517	3.73114341215678e-10	2.86533650272324e-09
TRINITY_DN4372_c0_g1_i1	embryo_PGCs	embryo_somatic	1437.75871340246	464.286282222997	951.022497812726	1.62910857146112	0.260072369163232	6.26405864145692	3.75084314422244e-10	2.8775465337439e-09
TRINITY_DN21154_c0_g1_i1	embryo_PGCs	embryo_somatic	132.283954426701	1740.22069244141	936.252323434056	-3.7176283989643	0.593635476537294	-6.26247679914519	3.78910266669208e-10	2.90395601135551e-09
TRINITY_DN4639_c0_g1_i1	embryo_PGCs	embryo_somatic	82.280539443959	432.814464163468	257.547501803714	-2.39407664871648	0.382377829964595	-6.26102368157211	3.8245843358538e-10	2.92818529737968e-09
TRINITY_DN18034_c0_g1_i1	embryo_PGCs	embryo_somatic	1619.69727982597	278.868429269183	949.282854547577	2.53847999481249	0.405455343003763	6.2608127839838	3.82976083228363e-10	2.92918676990421e-09
TRINITY_DN2799_c0_g1_i1	embryo_PGCs	embryo_somatic	209.140261321466	24.5047663679871	116.822513844727	3.07896805955138	0.491857960404891	6.25987237660403	3.85292656754196e-10	2.93839190450761e-09
TRINITY_DN13838_c0_g1_i1	embryo_PGCs	embryo_somatic	903.5558819815	4700.23160464643	2801.89374331396	-2.37931109772248	0.380089846249314	-6.2598649272041	3.85311061898334e-10	2.93839190450761e-09
TRINITY_DN2256_c0_g1_i1	embryo_PGCs	embryo_somatic	192.126429914925	8.32737238812754	100.226901151526	4.5207815777941	0.722186691819435	6.25985168240183	3.85343787793985e-10	2.93839190450761e-09
TRINITY_DN2469_c0_g1_i2	embryo_PGCs	embryo_somatic	34.6612063931776	242.680871521136	138.671038957157	-2.81441271089112	0.449649630567809	-6.2591238145512	3.87146416729937e-10	2.9491676735202e-09
TRINITY_DN5583_c0_g1_i1	embryo_PGCs	embryo_somatic	5.88462292376475	142.252852985516	74.0687379546402	-4.5915989993693	0.73387883605267	-6.25661726950219	3.93417304559163e-10	2.99145185661012e-09
TRINITY_DN17009_c0_g1_i1	embryo_PGCs	embryo_somatic	447.31577541353	84.828084518104	266.071929965817	2.40737670918116	0.384774597851915	6.25658950102435	3.93487328207036e-10	2.99145185661012e-09
TRINITY_DN4377_c0_g1_i1	embryo_PGCs	embryo_somatic	170.082659140008	1649.11201703974	909.597338089873	-3.27727105661622	0.524022095884752	-6.25407035763047	3.99890716203219e-10	3.03708375435383e-09
TRINITY_DN7606_c0_g1_i1	embryo_PGCs	embryo_somatic	704.011462587118	66.7793214325089	385.395392009813	3.37247343538532	0.539270813438894	6.25376592120624	4.00671416132179e-10	3.03888422553342e-09
TRINITY_DN2773_c0_g1_i1	embryo_PGCs	embryo_somatic	369.138140979368	1068.91308826913	719.025614624249	-1.53382917264215	0.245268840428825	-6.25366503939278	4.00930446554132e-10	3.03888422553342e-09
TRINITY_DN6368_c0_g1_i1	embryo_PGCs	embryo_somatic	7.26079310494165	170.936812713349	89.0988029091451	-4.55692434005073	0.728727162025884	-6.25326538862959	4.01958222242454e-10	3.04362765881986e-09
TRINITY_DN17091_c0_g1_i1	embryo_PGCs	embryo_somatic	405.789025951189	3871.44249000923	2138.61575798021	-3.2545325784892	0.520524218536274	-6.25241336059448	4.04157963331642e-10	3.05722687147572e-09
TRINITY_DN13578_c0_g1_i1	embryo_PGCs	embryo_somatic	239.36267392224	2223.93920570878	1231.65093981551	-3.21538872443333	0.514525131068893	-6.24923551888235	4.12466551307197e-10	3.1169628008963e-09
TRINITY_DN21003_c0_g1_i1	embryo_PGCs	embryo_somatic	20.6075794379958	235.792547449438	128.200063443717	-3.52230115243177	0.563780628710738	-6.24764486940004	4.16687747210542e-10	3.14572245451468e-09
TRINITY_DN3124_c0_g1_i3	embryo_PGCs	embryo_somatic	1189.44495858653	355.027061828711	772.23601020762	1.74851207326875	0.279897596133356	6.24697066864295	4.18489609383859e-10	3.15617860782329e-09
TRINITY_DN13855_c0_g1_i1	embryo_PGCs	embryo_somatic	1168.91658016577	7243.38572494385	4206.15115255481	-2.63159241180081	0.421378436902569	-6.24519951980667	4.23259476025924e-10	3.18582639938197e-09
TRINITY_DN1535_c0_g1_i2	embryo_PGCs	embryo_somatic	74.0254428290196	385.891313187245	229.958378008132	-2.38110801650674	0.381270188740567	-6.24519851492231	4.2326219727658e-10	3.18582639938197e-09
TRINITY_DN18670_c0_g1_i1	embryo_PGCs	embryo_somatic	6.90754640716271	110.292152544927	58.5998494760448	-4.00187790175035	0.641271605687869	-6.24053500303928	4.36076795366669e-10	3.27902035205206e-09
TRINITY_DN21338_c0_g1_i1	embryo_PGCs	embryo_somatic	811.02629314681	218.010456055621	514.518374601215	1.89749930728973	0.304306080639245	6.2354958642421	4.50349251222539e-10	3.38298068477884e-09
TRINITY_DN21014_c0_g1_i1	embryo_PGCs	embryo_somatic	20.806548754415	566.751046609845	293.77879768213	-4.7678076804135	0.764995453836625	-6.23246537806449	4.5915103886094e-10	3.44568054138259e-09
TRINITY_DN22396_c0_g1_i1	embryo_PGCs	embryo_somatic	8.54102658130529	160.685131856851	84.6130792190782	-4.24538869483529	0.681313485632171	-6.2311825383819	4.62927314632193e-10	3.47057982811382e-09
TRINITY_DN686_c0_g1_i1	embryo_PGCs	embryo_somatic	265.191851743373	28.2492250916785	146.720538417526	3.26742772135231	0.52440348149868	6.23075139015936	4.64203272005871e-10	3.47670343781252e-09
TRINITY_DN17397_c0_g1_i1	embryo_PGCs	embryo_somatic	1397.77688795595	167.348874897697	782.562881426821	3.05204591661038	0.490445052532358	6.22301295701013	4.87697086266448e-10	3.64905369289481e-09
TRINITY_DN634_c0_g1_i1	embryo_PGCs	embryo_somatic	163.842909370391	1283.7210001907	723.781954780545	-2.96971349677949	0.477492560940671	-6.21939217425522	4.99084453818851e-10	3.72905766098264e-09
TRINITY_DN2921_c0_g1_i1	embryo_PGCs	embryo_somatic	114.033092740961	3.08295683748778	58.5580247892242	4.96848783110814	0.798882036895958	6.21930097516414	4.9937459960861e-10	3.72905766098264e-09
TRINITY_DN7214_c0_g1_i1	embryo_PGCs	embryo_somatic	555.820765367963	7897.12894497788	4226.47485517292	-3.8287227071195	0.61580865042725	-6.21739026313306	5.05491436152975e-10	3.77101591581313e-09
TRINITY_DN21043_c0_g1_i1	embryo_PGCs	embryo_somatic	1.91923652722364	93.9838133545403	47.951524940882	-5.59894777118154	0.901063741883042	-6.21370887644515	5.17483642966392e-10	3.85667927612354e-09
TRINITY_DN14321_c0_g1_i1	embryo_PGCs	embryo_somatic	8.26507002546697	146.146311190688	77.2056906080773	-4.14169478245119	0.666934774299881	-6.21004473308347	5.29695206891305e-10	3.94380738110222e-09
TRINITY_DN14865_c0_g1_i1	embryo_PGCs	embryo_somatic	50.6493180948661	720.477329386081	385.563323740474	-3.83192971237901	0.617173282345731	-6.20883927090093	5.33773811073249e-10	3.97027042971183e-09
TRINITY_DN21009_c0_g1_i1	embryo_PGCs	embryo_somatic	4359.40236555545	1150.95289808923	2755.17763182234	1.92069661803106	0.309391444620948	6.20798231956351	5.36691871585489e-10	3.98805775431336e-09
TRINITY_DN2685_c0_g1_i1	embryo_PGCs	embryo_somatic	152.761683968832	1197.82494274522	675.293313357027	-2.97159918072643	0.478774731076589	-6.20667505581257	5.41173330532547e-10	4.01741613607102e-09
TRINITY_DN4202_c0_g1_i1	embryo_PGCs	embryo_somatic	618.073603804367	56.0610531693576	337.067328486862	3.47274132282914	0.559591267259215	6.20585331833009	5.44009015901579e-10	4.03451152635334e-09
TRINITY_DN2059_c0_g1_i1	embryo_PGCs	embryo_somatic	99.7322584925775	855.130332705257	477.431295598917	-3.09785140132468	0.499203159508568	-6.20559253746371	5.44911956278905e-10	4.03725375043431e-09
TRINITY_DN2733_c0_g1_i1	embryo_PGCs	embryo_somatic	73.6713539799681	559.306688846293	316.48902141313	-2.92571849573076	0.471764911568817	-6.20164498033887	5.58760123709582e-10	4.13580807109379e-09
TRINITY_DN410_c1_g2_i1	embryo_PGCs	embryo_somatic	222.5703292906	24.4508462507332	123.510587770667	3.15840787323386	0.509475843819745	6.19932801829034	5.67047416162848e-10	4.19304983904793e-09
TRINITY_DN1528_c0_g1_i1	embryo_PGCs	embryo_somatic	24.4239226207924	309.899708860524	167.161815740658	-3.66564399472881	0.591366486630123	-6.19859947697972	5.6967795469744e-10	4.20839168094538e-09
TRINITY_DN11236_c0_g1_i1	embryo_PGCs	embryo_somatic	5.36067965639708	122.405875127342	63.8832773918693	-4.50828065379939	0.72753789691899	-6.1966265577247	5.76861487504472e-10	4.25730524696283e-09
TRINITY_DN6907_c0_g1_i1	embryo_PGCs	embryo_somatic	452.64105001983	4027.78039377585	2240.21072189784	-3.15335912362448	0.508927359766818	-6.19608881917705	5.7883470967349e-10	4.26770829761214e-09
TRINITY_DN1084_c0_g1_i1	embryo_PGCs	embryo_somatic	6.16358627257466	145.033940099926	75.5987631862501	-4.55597735568849	0.735351170384563	-6.19564847269621	5.80455456816061e-10	4.27549486285138e-09
TRINITY_DN782_c0_g1_i2	embryo_PGCs	embryo_somatic	612.490965107572	3548.08706875657	2080.28901693207	-2.534033003768	0.409031156829342	-6.19520777686199	5.82081922880145e-10	4.2833083771122e-09
TRINITY_DN4110_c0_g1_i1	embryo_PGCs	embryo_somatic	1921.8862878286	247.443545851338	1084.66491683997	2.95876558357731	0.477769306757453	6.19287497486599	5.90765892837786e-10	4.34298965103662e-09
TRINITY_DN2880_c0_g1_i1	embryo_PGCs	embryo_somatic	55.0387955534254	461.991681628449	258.515238590937	-3.06936646429405	0.496204900561775	-6.18568349651341	6.18339606349889e-10	4.54128758417203e-09
TRINITY_DN506_c0_g1_i1	embryo_PGCs	embryo_somatic	3831.9969752362	1224.40666907768	2528.20182215694	1.64789412258957	0.266473363448394	6.18408572348248	6.24634195702224e-10	4.58307183125701e-09
TRINITY_DN5055_c0_g1_i1	embryo_PGCs	embryo_somatic	12.0385830123815	131.949125291341	71.9938541518614	-3.44948719260748	0.558034472288886	-6.18149480704793	6.3497449499127e-10	4.65443066415672e-09
TRINITY_DN1352_c0_g1_i1	embryo_PGCs	embryo_somatic	108.281548266713	1761.33731542535	934.809431846034	-4.02409967988776	0.651135806606927	-6.18012346895399	6.40514877666069e-10	4.69050159931091e-09
TRINITY_DN3133_c0_g1_i1	embryo_PGCs	embryo_somatic	283.930106030832	32.6429294272635	158.286517729048	3.09172766555008	0.500530153674015	6.17690591237319	6.53700023416122e-10	4.78243147565882e-09
TRINITY_DN308_c0_g1_i4	embryo_PGCs	embryo_somatic	360.983461874121	12.8907853200142	186.937123597067	4.71221172257502	0.76291959974989	6.17655087655349	6.55171036381989e-10	4.78856668676102e-09
TRINITY_DN6957_c0_g1_i1	embryo_PGCs	embryo_somatic	210.25882639429	3163.3395481254	1686.79918725984	-3.91099723435322	0.633487987191655	-6.17375122090514	6.66884486927889e-10	4.86947862586111e-09
TRINITY_DN19217_c0_g1_i1	embryo_PGCs	embryo_somatic	147.46336754651	13.1339147661193	80.2986411563146	3.45125479317663	0.5590509587499	6.17341717988288	6.68295647186935e-10	4.87508154190701e-09
TRINITY_DN22356_c0_g1_i1	embryo_PGCs	embryo_somatic	190.649738990411	14.0207374407763	102.335238215594	3.88785671775904	0.630127008144751	6.16995727449589	6.83084483795501e-10	4.97688860151453e-09
TRINITY_DN4160_c0_g1_i1	embryo_PGCs	embryo_somatic	64.5560664780024	1041.85167981677	553.203873147388	-4.01237281132588	0.650319789762726	-6.16984578124222	6.83566316108705e-10	4.97688860151453e-09
TRINITY_DN3968_c0_g1_i1	embryo_PGCs	embryo_somatic	949.185352072508	7956.96677939094	4453.07606573172	-3.06733974443538	0.497201274677366	-6.16921134489404	6.86314431723177e-10	4.9920969039461e-09
TRINITY_DN2885_c0_g1_i1	embryo_PGCs	embryo_somatic	169.754371670219	17.8080579380107	93.7812148041151	3.22738430750335	0.523268525100265	6.16774018059838	6.92728446036534e-10	5.03391534874149e-09
TRINITY_DN1116_c0_g1_i1	embryo_PGCs	embryo_somatic	198.999198887959	1015.23262284036	607.115910864159	-2.35190072181598	0.381407242676574	-6.1663766668698	6.98725315302547e-10	5.0726252037113e-09
TRINITY_DN22074_c0_g1_i1	embryo_PGCs	embryo_somatic	97.0965551592683	0	48.5482775796342	8.66410296556065	1.40517728097113	6.16584333015464	7.01084736533122e-10	5.08487895117701e-09
TRINITY_DN17651_c0_g1_i1	embryo_PGCs	embryo_somatic	1401.80616285573	428.770790560566	915.288476708147	1.70618171717452	0.276777905165054	6.16444335091363	7.07315125158987e-10	5.12108920287067e-09
TRINITY_DN13817_c0_g1_i1	embryo_PGCs	embryo_somatic	93.4597146705501	1.2269720908833	47.3433433807167	5.94489261857881	0.96438835525046	6.16441767075762	7.07429913655933e-10	5.12108920287067e-09
TRINITY_DN1386_c0_g1_i1	embryo_PGCs	embryo_somatic	233.713360409027	2305.91940375937	1269.8163820842	-3.30201331793058	0.536011741421529	-6.16033766195771	7.25899954838136e-10	5.24977503155145e-09
TRINITY_DN7313_c0_g1_i1	embryo_PGCs	embryo_somatic	26.9205118268365	459.108345551868	243.014428689352	-4.0934530844536	0.664550162385342	-6.15973528583686	7.28666438616458e-10	5.26475407748456e-09
TRINITY_DN986_c0_g1_i1	embryo_PGCs	embryo_somatic	3336.92502775099	1142.82360715447	2239.87431745273	1.54586799447463	0.251034265162775	6.15799597506048	7.36712278247344e-10	5.31781255566148e-09
TRINITY_DN14708_c0_g1_i1	embryo_PGCs	embryo_somatic	139.549387083378	0	69.7746935416892	9.18791976093169	1.49249644540277	6.15607480287981	7.45700124788739e-10	5.37756318561936e-09
TRINITY_DN1688_c0_g1_i2	embryo_PGCs	embryo_somatic	188.668855914495	1026.89595699315	607.782406453821	-2.44479108509206	0.397379913759149	-6.15227644992104	7.6378589352464e-10	5.50274670387114e-09
TRINITY_DN7084_c0_g1_i1	embryo_PGCs	embryo_somatic	4199.0600075121	927.656538009315	2563.35827276071	2.18072848348487	0.354546196816608	6.15075976858628	7.71126453324178e-10	5.55035124008619e-09
TRINITY_DN15205_c0_g1_i1	embryo_PGCs	embryo_somatic	5.772569933244	156.809006150682	81.2907880419632	-4.77782740697014	0.77691110677653	-6.14977359095013	7.75936308997913e-10	5.57966736156904e-09
TRINITY_DN763_c0_g1_i1	embryo_PGCs	embryo_somatic	2843.77727466415	966.853940068382	1905.31560736627	1.55736680713251	0.253270055820886	6.14903645867196	7.79550602195782e-10	5.59520190990582e-09
TRINITY_DN20734_c0_g1_i1	embryo_PGCs	embryo_somatic	168.113522425262	1376.67458727772	772.394054851492	-3.03358582332676	0.493343671232389	-6.14903159849759	7.79574486918996e-10	5.59520190990582e-09
TRINITY_DN2207_c0_g1_i2	embryo_PGCs	embryo_somatic	153.616762471224	9.43013159677459	81.5234470339992	3.99162669106884	0.649282901409116	6.14774650988952	7.85915006433963e-10	5.63536783022535e-09
TRINITY_DN31_c0_g1_i1	embryo_PGCs	embryo_somatic	806.448551901572	5345.12622286541	3075.78738738349	-2.72835162036396	0.443991052583029	-6.14505991616518	7.99333359936442e-10	5.72616102312085e-09
TRINITY_DN3815_c0_g1_i1	embryo_PGCs	embryo_somatic	769.427638950745	87.3451234295861	428.386381190166	3.11617785532586	0.5072331323236	6.14348246742254	8.07315869772102e-10	5.77787879576026e-09
TRINITY_DN225_c0_g1_i1	embryo_PGCs	embryo_somatic	688.975364577455	5625.14585489841	3157.06060973793	-3.02936565340533	0.493257122849471	-6.14155480595018	8.17176204993004e-10	5.8429256130378e-09
TRINITY_DN8034_c0_g1_i1	embryo_PGCs	embryo_somatic	308.117079403015	1181.76991815352	744.943498778269	-1.93981324501226	0.316002385805987	-6.1386031629623	8.32502420585335e-10	5.94689464969071e-09
TRINITY_DN3166_c0_g1_i1	embryo_PGCs	embryo_somatic	60.8900408519811	849.485236576114	455.187638714048	-3.80216222291657	0.619500639291935	-6.13746295284262	8.38497650399087e-10	5.98407559738161e-09
TRINITY_DN11502_c0_g1_i1	embryo_PGCs	embryo_somatic	783.260557560634	63.3191438679178	423.289850714276	3.60938187851701	0.588170743987813	6.13662259711408	8.42943178019759e-10	6.01013723537252e-09
TRINITY_DN290_c0_g1_i1	embryo_PGCs	embryo_somatic	14.5835394844444	392.390375734921	203.486957609683	-4.75430945168671	0.775102027394686	-6.13378533877295	8.58122910113146e-10	6.11261211230174e-09
TRINITY_DN69_c0_g1_i1	embryo_PGCs	embryo_somatic	477.456191764335	3096.98919141931	1787.22269159182	-2.69730015726419	0.439801300687313	-6.13299722635858	8.62386521642586e-10	6.13720934386998e-09
TRINITY_DN20705_c0_g1_i1	embryo_PGCs	embryo_somatic	897.698611907838	3831.80286567868	2364.75073879326	-2.09379803698128	0.341495786066566	-6.13125585266562	8.71880573110612e-10	6.19894807473573e-09
TRINITY_DN2807_c0_g1_i1	embryo_PGCs	embryo_somatic	657.311817477663	187.081233770099	422.196525623881	1.82309735011507	0.297460282681809	6.12887654673961	8.85017618390905e-10	6.28644784845772e-09
TRINITY_DN2631_c0_g1_i1	embryo_PGCs	embryo_somatic	12.8626664685969	258.133128317806	135.497897393201	-4.32893377631701	0.70650357431563	-6.12726380119212	8.94031758365844e-10	6.34452528054937e-09
TRINITY_DN26_c2_g1_i1	embryo_PGCs	embryo_somatic	833.572048944381	13114.7586103677	6974.16532965604	-3.97571163455154	0.649033110823701	-6.12559138855933	9.03473953404449e-10	6.40552881571019e-09
TRINITY_DN4341_c0_g1_i1	embryo_PGCs	embryo_somatic	91.5586481903927	399.336943021599	245.447795605996	-2.12609096974522	0.347158853237276	-6.12425968665152	9.11062032805246e-10	6.45328504434174e-09
TRINITY_DN1252_c0_g1_i1	embryo_PGCs	embryo_somatic	342.696278784023	4509.10465375713	2425.90046627058	-3.7176976530806	0.607147203105973	-6.12322289234313	9.17012715703425e-10	6.48936475075358e-09
TRINITY_DN2545_c0_g1_i1	embryo_PGCs	embryo_somatic	49.5726822974938	557.608316723014	303.590499510254	-3.49234579109583	0.570363239477982	-6.12302047076555	9.18178929283426e-10	6.49155074933156e-09
TRINITY_DN1415_c0_g1_i2	embryo_PGCs	embryo_somatic	90.5616630221888	1024.65368190318	557.607672462686	-3.50009765795632	0.571793236768451	-6.12126452865634	9.2835633670433e-10	6.55384582499502e-09
TRINITY_DN3097_c0_g1_i1	embryo_PGCs	embryo_somatic	51.7958452248647	789.491858518192	420.643851871528	-3.92955800989742	0.641958564962672	-6.12120193477894	9.28721152960863e-10	6.55384582499502e-09
TRINITY_DN76_c3_g1_i2	embryo_PGCs	embryo_somatic	352.65389002847	3252.24104326306	1802.44746664576	-3.20532218381568	0.523829026637587	-6.11902361423224	9.41504530460939e-10	6.63786992984192e-09
TRINITY_DN754_c0_g1_i2	embryo_PGCs	embryo_somatic	566.466807017895	6179.05027534815	3372.75854118302	-3.44709563605272	0.563389928712261	-6.11848998424898	9.446621863248e-10	6.65393681381524e-09
TRINITY_DN20599_c0_g1_i1	embryo_PGCs	embryo_somatic	12.0320929106319	289.485802185813	150.758947548223	-4.59285775572156	0.750704944903696	-6.11805981418007	9.47215153433135e-10	6.66571853326738e-09
TRINITY_DN18479_c0_g1_i1	embryo_PGCs	embryo_somatic	1112.05452090553	167.681296163057	639.867908534292	2.71883964919219	0.444504538669222	6.11656217804206	9.56155898562837e-10	6.72238854588468e-09
TRINITY_DN216_c0_g1_i1	embryo_PGCs	embryo_somatic	317.552956626721	6406.88344749904	3362.21820206288	-4.33454887033685	0.708810195161389	-6.11524622518998	9.64079897660587e-10	6.77181167447677e-09
TRINITY_DN1343_c1_g1_i1	embryo_PGCs	embryo_somatic	5.21464323562419	92.8261561917144	49.0203997136693	-4.16339031704132	0.680980718061312	-6.11381527643558	9.72769021640405e-10	6.8265125411132e-09
TRINITY_DN4496_c0_g1_i1	embryo_PGCs	embryo_somatic	908.345458891249	3667.20110914971	2287.77328402048	-2.01335392774165	0.329389424913055	-6.11238180543619	9.81550014543349e-10	6.88175621307614e-09
TRINITY_DN1361_c0_g1_i1	embryo_PGCs	embryo_somatic	23.661966052423	187.735043476738	105.69850476458	-2.98234573183511	0.488113373672076	-6.10994472329027	9.96656539080757e-10	6.98120565579971e-09
TRINITY_DN1956_c0_g1_i2	embryo_PGCs	embryo_somatic	387.8019126703	2821.89817019723	1604.85004143376	-2.86331909129904	0.468664933581398	-6.10952278724676	9.99294879107263e-10	6.99162940496161e-09
TRINITY_DN14539_c0_g1_i1	embryo_PGCs	embryo_somatic	25.8462770173927	304.256584821364	165.051430919378	-3.55119142572186	0.581265704198212	-6.10941158247124	9.99991368934684e-10	6.99162940496161e-09
TRINITY_DN21376_c0_g1_i1	embryo_PGCs	embryo_somatic	2113.85523107698	629.837599711442	1371.84641539421	1.74922444640762	0.286405581038691	6.10750824080945	1.01198588835276e-09	7.06896415738661e-09
TRINITY_DN1291_c0_g1_i2	embryo_PGCs	embryo_somatic	269.741306644952	2740.39780546438	1505.06955605467	-3.34476761929746	0.547668137846282	-6.10728904633897	1.01337618829694e-09	7.07215161086125e-09
TRINITY_DN18223_c0_g1_i1	embryo_PGCs	embryo_somatic	167.222051998433	1450.51090205038	808.866477024406	-3.1168356244332	0.510402660386456	-6.10662103930504	1.01762469958302e-09	7.09526171753466e-09
TRINITY_DN23071_c0_g1_i1	embryo_PGCs	embryo_somatic	77.1644075143614	0	38.5822037571807	8.33275841800929	1.36461095212965	6.10632532664711	1.0195109674494e-09	7.10187400692444e-09
TRINITY_DN4159_c0_g1_i1	embryo_PGCs	embryo_somatic	59.3028741824985	697.14410120381	378.223487693154	-3.55512185790882	0.582287709830422	-6.1054385965731	1.0251876315389e-09	7.13485362684978e-09
TRINITY_DN14801_c0_g1_i1	embryo_PGCs	embryo_somatic	93.3782910907402	0.927992373302239	47.1531417320212	6.33894808216564	1.03854183063977	6.10370029896697	1.03640542507218e-09	7.20630108232007e-09
TRINITY_DN6942_c0_g1_i1	embryo_PGCs	embryo_somatic	34.7138363863024	232.348465564256	133.531150975279	-2.73720097671409	0.448567453062401	-6.10209447436953	1.04687462404531e-09	7.27241711309271e-09
TRINITY_DN8113_c0_g1_i1	embryo_PGCs	embryo_somatic	34.8784750458997	643.678297819546	339.278386432723	-4.20722588733305	0.689738877414792	-6.09973719779598	1.06242994571368e-09	7.37371177721721e-09
TRINITY_DN2096_c0_g1_i1	embryo_PGCs	embryo_somatic	68.9877240033524	916.307337387893	492.647530695623	-3.73113236002339	0.611844067593853	-6.09817526661081	1.07286079400413e-09	7.43492778177425e-09
TRINITY_DN5548_c0_g1_i1	embryo_PGCs	embryo_somatic	2.98847351528167	73.9454219626685	38.4669477389751	-4.62831825765586	0.758974282477231	-6.09812264329879	1.07321395476483e-09	7.43492778177425e-09
TRINITY_DN7202_c0_g1_i1	embryo_PGCs	embryo_somatic	315.166026362123	1475.77031659688	895.468171479501	-2.22743474624884	0.365298247275228	-6.09757852073846	1.07687227213794e-09	7.45345232598585e-09
TRINITY_DN20533_c0_g1_i1	embryo_PGCs	embryo_somatic	3296.75722380768	1112.45166583207	2204.60444481987	1.56829540253105	0.257310827121308	6.09494524609213	1.09474915900032e-09	7.57026541730635e-09
TRINITY_DN920_c0_g1_i3	embryo_PGCs	embryo_somatic	31.7281960507074	249.094002578313	140.41109931451	-2.97790395362602	0.488650812935241	-6.09413486030703	1.100308732388e-09	7.60176799419886e-09
TRINITY_DN21171_c0_g1_i1	embryo_PGCs	embryo_somatic	1778.10195330765	497.318667748329	1137.71031052799	1.84278154631047	0.302579491060575	6.09023942717106	1.12741947613017e-09	7.78196925547642e-09
TRINITY_DN2616_c0_g1_i1	embryo_PGCs	embryo_somatic	911.319219747447	7014.88965831184	3963.10443902964	-2.94421661701914	0.483461049932905	-6.0898734601841	1.1299996809747e-09	7.79267539557416e-09
TRINITY_DN291_c1_g1_i1	embryo_PGCs	embryo_somatic	1235.69292385895	256.144343066747	745.91863346285	2.26135030781794	0.37150067261845	6.08706921545864	1.14996264842355e-09	7.92312754673625e-09
TRINITY_DN7210_c0_g1_i1	embryo_PGCs	embryo_somatic	145.179529370517	0.990098814420364	73.0848140924685	6.96650652053936	1.14595467446122	6.07921646099545	1.20771233689533e-09	8.31345255906492e-09
TRINITY_DN21394_c0_g1_i1	embryo_PGCs	embryo_somatic	363.336700140946	1759.79064574898	1061.56367294496	-2.27515323297109	0.374442634381455	-6.07610625517961	1.23135833956294e-09	8.46852438435109e-09
TRINITY_DN9046_c0_g1_i1	embryo_PGCs	embryo_somatic	456.744198460793	37.8139241280998	247.279061294447	3.57859013806422	0.589085955818094	6.07481828877494	1.24128198761966e-09	8.52902650658447e-09
TRINITY_DN17425_c0_g1_i1	embryo_PGCs	embryo_somatic	765.835840879602	104.307016261636	435.071428570619	2.86561815110724	0.471768368106024	6.07420578580044	1.24602857218083e-09	8.55387882915073e-09
TRINITY_DN464_c1_g1_i1	embryo_PGCs	embryo_somatic	3.7047667080823	70.8316679695961	37.2682173388392	-4.26178157145458	0.70182246092609	-6.07244967029261	1.25973587195741e-09	8.6401449478818e-09
TRINITY_DN383_c1_g1_i1	embryo_PGCs	embryo_somatic	73.0106975732639	700.856313392626	386.933505482945	-3.26085207366224	0.537141799509576	-6.07074719681	1.27316474682848e-09	8.724347025326e-09
TRINITY_DN3668_c0_g1_i1	embryo_PGCs	embryo_somatic	507.088600300463	5813.79444088684	3160.44152059365	-3.51906916269406	0.579910396427792	-6.0682981101413	1.29272786342967e-09	8.85039365451125e-09
TRINITY_DN110_c0_g1_i4	embryo_PGCs	embryo_somatic	1568.01997895733	9365.11017497214	5466.56507696474	-2.5783523289691	0.425291105817263	-6.06255878315252	1.3397281847341e-09	9.16388601156878e-09
TRINITY_DN6740_c0_g1_i1	embryo_PGCs	embryo_somatic	98.4417264709209	1.88703796716354	50.1643822190422	5.45098328819484	0.899379968970359	6.06082354095046	1.35426342549555e-09	9.25494824715915e-09
TRINITY_DN512_c0_g1_i1	embryo_PGCs	embryo_somatic	1390.37966223586	5158.67107333802	3274.52536778694	-1.89189860379635	0.31230465864423	-6.05786225543167	1.37942436635521e-09	9.41839612447401e-09
TRINITY_DN7465_c0_g1_i1	embryo_PGCs	embryo_somatic	419.199601242391	88.2562490108612	253.727925126626	2.23481624548452	0.369057551707773	6.05546813808078	1.40009886472997e-09	9.55094468804985e-09
TRINITY_DN10100_c0_g1_i1	embryo_PGCs	embryo_somatic	507.62280869736	124.724768176835	316.173788437097	2.01925293597975	0.333490034693414	6.05491236892911	1.40494125363535e-09	9.57535119039323e-09
TRINITY_DN20824_c0_g1_i1	embryo_PGCs	embryo_somatic	26.1881023483284	479.317327613326	252.752714980827	-4.19405107539372	0.692922073250559	-6.05270237058412	1.42435888857187e-09	9.69896178441204e-09
TRINITY_DN17504_c0_g1_i1	embryo_PGCs	embryo_somatic	349.792001037609	3153.09839876512	1751.44519990136	-3.17216933380134	0.52434763930658	-6.04974466557407	1.45075582785238e-09	9.86983210107656e-09
TRINITY_DN1052_c0_g1_i1	embryo_PGCs	embryo_somatic	300.324900037783	2976.8660910487	1638.59549554324	-3.30915285278999	0.547136831816017	-6.04812664833126	1.46539745360398e-09	9.96049328428125e-09
TRINITY_DN1269_c0_g1_i1	embryo_PGCs	embryo_somatic	935.737679074128	13737.5734604201	7336.65556974714	-3.87580631163006	0.641384476756861	-6.0428751428908	1.5139181083686e-09	1.02780518236144e-08
TRINITY_DN1293_c0_g1_i1	embryo_PGCs	embryo_somatic	2014.85477725223	488.392852232413	1251.62381474232	2.04774331015662	0.338874498435693	6.04277784138193	1.51483172677676e-09	1.02780518236144e-08
TRINITY_DN17803_c0_g1_i1	embryo_PGCs	embryo_somatic	1039.10330920304	238.09815704703	638.600733125036	2.13287371886917	0.353003796626983	6.0420701965508	1.52149238459149e-09	1.03140020914295e-08
TRINITY_DN801_c0_g1_i1	embryo_PGCs	embryo_somatic	344.586983705064	72.5795564167183	208.583270060891	2.2614045090898	0.374290257951633	6.04184709873487	1.52359818879958e-09	1.0319038895877e-08
TRINITY_DN20895_c0_g1_i1	embryo_PGCs	embryo_somatic	43.8568314711957	696.705873155781	370.281352313489	-3.99135018180412	0.660938806856213	-6.03891032028997	1.55158442913971e-09	1.04991932953046e-08
TRINITY_DN17283_c0_g1_i1	embryo_PGCs	embryo_somatic	114.103024714727	0	57.0515123573636	8.89687852788173	1.47343793910435	6.03817662879635	1.55865403680601e-09	1.05376146131206e-08
TRINITY_DN11576_c0_g1_i1	embryo_PGCs	embryo_somatic	1.22459669026725	59.535673227455	30.3801349588611	-5.59040718868954	0.92626214350151	-6.03544820212166	1.58522073653718e-09	1.07023199106155e-08
TRINITY_DN14002_c0_g1_i1	embryo_PGCs	embryo_somatic	3.95606311510479	103.422817075829	53.6894400954671	-4.70173025797999	0.779027417024872	-6.03538483399728	1.58584296615301e-09	1.07023199106155e-08
TRINITY_DN15495_c0_g1_i1	embryo_PGCs	embryo_somatic	117.001815140276	2.75292389934765	59.877369519812	5.16696360856648	0.856206702397501	6.03471520848674	1.59243277343645e-09	1.0737222582779e-08
TRINITY_DN2580_c0_g2_i1	embryo_PGCs	embryo_somatic	54.8190815887265	614.598275693976	334.708678641351	-3.48615065407147	0.577789092221647	-6.03360413168571	1.60342583690154e-09	1.08017263674541e-08
TRINITY_DN10200_c0_g1_i1	embryo_PGCs	embryo_somatic	15.3003091930515	272.182072478922	143.741190835987	-4.15118134522536	0.688415434618974	-6.03005269270723	1.63906228543626e-09	1.10319818891763e-08
TRINITY_DN2002_c0_g1_i1	embryo_PGCs	embryo_somatic	189.366074176013	1537.57199746814	863.469035822078	-3.02142735713241	0.501145101661813	-6.02904697085387	1.64929352695437e-09	1.10909863109223e-08
TRINITY_DN20673_c0_g1_i1	embryo_PGCs	embryo_somatic	4036.41827218256	48033.0760339606	26034.7471530716	-3.57286318656011	0.592639255050425	-6.02873190750099	1.65251145972106e-09	1.11027655483655e-08
TRINITY_DN13825_c0_g1_i1	embryo_PGCs	embryo_somatic	186.123600363258	1739.45116315156	962.787381757409	-3.22462150123374	0.534914923249213	-6.02828853913169	1.6570502144988e-09	1.11233902696675e-08
TRINITY_DN14475_c0_g1_i1	embryo_PGCs	embryo_somatic	440.507808188134	117.292642866553	278.900225527344	1.90862148150547	0.316624539851145	6.02802765193997	1.65972658715547e-09	1.11314877926849e-08
TRINITY_DN305_c1_g1_i1	embryo_PGCs	embryo_somatic	67.5420540401672	900.70705759849	484.124555819329	-3.73773293937562	0.620424048378201	-6.02448107733108	1.69653050850909e-09	1.13682557614432e-08
TRINITY_DN2723_c0_g1_i1	embryo_PGCs	embryo_somatic	932.588806978436	254.924569011131	593.756687994784	1.86670703890886	0.310133444866776	6.01904460742938	1.75449519535001e-09	1.17462755253672e-08
TRINITY_DN17087_c0_g1_i1	embryo_PGCs	embryo_somatic	1380.83539219964	347.573306441328	864.204349320486	1.98596285894072	0.330028005257305	6.01755859292115	1.77067232280465e-09	1.18441085055449e-08
TRINITY_DN3050_c0_g1_i1	embryo_PGCs	embryo_somatic	411.755456358687	64.9375411000865	238.346498729387	2.6364697735854	0.438199104082851	6.01660238238854	1.78115862507992e-09	1.19037361951502e-08
TRINITY_DN13901_c0_g1_i1	embryo_PGCs	embryo_somatic	40.9836356767395	277.184566965728	159.084101321234	-2.75440828661675	0.457836311417992	-6.01614205322839	1.78622838763716e-09	1.19270911386142e-08
TRINITY_DN674_c0_g1_i1	embryo_PGCs	embryo_somatic	1005.38411264502	4451.90875293071	2728.64643278787	-2.14724729925883	0.356932263534516	-6.01583975064553	1.78956539537642e-09	1.19388450870399e-08
TRINITY_DN4988_c0_g1_i1	embryo_PGCs	embryo_somatic	473.510276100005	22.4080480364757	247.95916206824	4.48607478517231	0.746109973690719	6.01261870683945	1.82550063973859e-09	1.21613295246039e-08
TRINITY_DN10123_c0_g1_i1	embryo_PGCs	embryo_somatic	2316.58725417909	352.077738099223	1334.33249613915	2.71851387302177	0.452138931692889	6.01256313594401	1.82612673923331e-09	1.21613295246039e-08
TRINITY_DN10622_c0_g1_i1	embryo_PGCs	embryo_somatic	536.678452091253	8081.53704234726	4309.10774721926	-3.91241025360933	0.650790582564018	-6.01178068403359	1.83496461922947e-09	1.22094482397237e-08
TRINITY_DN16999_c0_g1_i1	embryo_PGCs	embryo_somatic	676.600045959566	4519.2073832169	2597.90371458824	-2.73986383753107	0.456219653377954	-6.00558046380618	1.90648585469464e-09	1.26741974466618e-08
TRINITY_DN18179_c0_g1_i1	embryo_PGCs	embryo_somatic	55.0295831523293	841.59150419116	448.310543671744	-3.93449849938243	0.655554741980803	-6.00178482043174	1.95160229976623e-09	1.29627479068683e-08
TRINITY_DN7104_c0_g1_i1	embryo_PGCs	embryo_somatic	599.066046475661	6182.07532839087	3390.57068743326	-3.36725467357511	0.561207554172863	-6.00001665789754	1.97297287732289e-09	1.30932082621288e-08
TRINITY_DN17492_c0_g1_i1	embryo_PGCs	embryo_somatic	16.2609764993668	120.223699765391	68.2423381323788	-2.8861016787232	0.481045044264875	-5.99964954037453	1.97743847389464e-09	1.31113521228811e-08
TRINITY_DN291_c0_g1_i1	embryo_PGCs	embryo_somatic	2047.76874862323	191.057753144513	1119.41325088387	3.42837136876768	0.571482920721502	5.99907931533515	1.98439419150516e-09	1.31459604707586e-08
TRINITY_DN4908_c0_g1_i1	embryo_PGCs	embryo_somatic	39.6774417933774	553.482296188844	296.579868991111	-3.80337373137582	0.634051746113827	-5.99852260432546	1.99120805612417e-09	1.31795694064443e-08
TRINITY_DN19044_c0_g1_i1	embryo_PGCs	embryo_somatic	62.887088361	405.555117792536	234.221103076768	-2.68832392998545	0.448375565288033	-5.99569677321398	2.02614784731655e-09	1.33991192138698e-08
TRINITY_DN17775_c0_g1_i1	embryo_PGCs	embryo_somatic	109.589818003239	428.099648354925	268.844733179082	-1.96820895383683	0.328583277574448	-5.9899851519099	2.09860196231857e-09	1.3866155374063e-08
TRINITY_DN164_c0_g1_i1	embryo_PGCs	embryo_somatic	374.300679025509	1849.50748309605	1111.90408106078	-2.30504507919698	0.384931682106666	-5.98819267507901	2.12185613330763e-09	1.40075803325243e-08
TRINITY_DN2122_c0_g1_i1	embryo_PGCs	embryo_somatic	651.101389213878	157.244188508163	404.172788861021	2.05767716823142	0.343678154314208	5.98722130691551	2.134562569172e-09	1.4079187956246e-08
TRINITY_DN6835_c0_g1_i1	embryo_PGCs	embryo_somatic	925.030710828121	289.098241969255	607.064476398688	1.68207372065	0.280960519663836	5.98686862717429	2.13919427886294e-09	1.40974578586163e-08
TRINITY_DN7521_c0_g1_i1	embryo_PGCs	embryo_somatic	18.372086436217	189.492352149623	103.93221929292	-3.36746910240007	0.562623092119407	-5.98530197136912	2.15988763581699e-09	1.42214514594837e-08
TRINITY_DN1147_c0_g1_i1	embryo_PGCs	embryo_somatic	333.75613467336	36.874379266788	185.315256970074	3.15855202288226	0.527864814878596	5.98363810933051	2.1820784648672e-09	1.43550809174409e-08
TRINITY_DN1126_c0_g1_i1	embryo_PGCs	embryo_somatic	2017.80115934317	627.183121340467	1322.49214034182	1.68973043096572	0.282661275905691	5.97793392657539	2.25985351198847e-09	1.48512060506142e-08
TRINITY_DN21437_c0_g1_i1	embryo_PGCs	embryo_somatic	17.4675324318045	306.51616262483	161.991847528317	-4.13491364543781	0.691709140891916	-5.97782131389228	2.26141581832516e-09	1.48512060506142e-08
TRINITY_DN3929_c0_g1_i1	embryo_PGCs	embryo_somatic	840.88986321051	3614.13865151042	2227.51425736047	-2.10410851405734	0.352025792130577	-5.97714304205545	2.27084794340075e-09	1.49002258469935e-08
TRINITY_DN2724_c0_g1_i1	embryo_PGCs	embryo_somatic	138.402763799028	1206.34839170127	672.375577750149	-3.12220317796322	0.522648004646429	-5.97381631653868	2.31766746674565e-09	1.51942667170546e-08
TRINITY_DN609_c0_g1_i1	embryo_PGCs	embryo_somatic	62.9166797749095	388.734752356075	225.825716065492	-2.62635912226806	0.439707468464298	-5.97296910020829	2.32974040075239e-09	1.52602026942017e-08
TRINITY_DN1630_c0_g1_i1	embryo_PGCs	embryo_somatic	9.49044613406219	150.975283195721	80.2328646648915	-3.99360652826663	0.668714323952542	-5.97206667364592	2.34266746015486e-09	1.53316145274785e-08
TRINITY_DN365_c0_g1_i1	embryo_PGCs	embryo_somatic	729.196234382915	6876.29199444548	3802.7441144142	-3.23723522060652	0.542192996962176	-5.97063266907586	2.36335310417453e-09	1.54536353236697e-08
TRINITY_DN10103_c0_g1_i1	embryo_PGCs	embryo_somatic	1342.13162155272	18100.7891848026	9721.46040317764	-3.75341260159768	0.629045634492973	-5.96683673772416	2.41897228325243e-09	1.58036739678925e-08
TRINITY_DN2650_c0_g1_i1	embryo_PGCs	embryo_somatic	68.9525105541178	474.373835303857	271.663172928987	-2.78174713167677	0.466228427191973	-5.96648974930773	2.42411960044506e-09	1.58236496677328e-08
TRINITY_DN2142_c0_g1_i1	embryo_PGCs	embryo_somatic	469.785299888168	62.6848348938292	266.235067390999	2.88707159374823	0.484366752985534	5.96050735512488	2.51455984817402e-09	1.63998683638016e-08
TRINITY_DN11142_c0_g1_i1	embryo_PGCs	embryo_somatic	64.1402791095156	773.903122113304	419.02170061141	-3.59290631687582	0.602955686117304	-5.95882317656231	2.54060812111926e-09	1.65554945723882e-08
TRINITY_DN13554_c0_g1_i1	embryo_PGCs	embryo_somatic	20.4120491063064	698.829224147898	359.620636627102	-5.10012235347058	0.855967062366291	-5.95831612886069	2.54850169114312e-09	1.65926524551468e-08
TRINITY_DN2165_c0_g1_i4	embryo_PGCs	embryo_somatic	145.41777533484	12.1666828483938	78.7922290916168	3.58917024598338	0.602772766166821	5.95443332453087	2.60974495455041e-09	1.69767944981578e-08
TRINITY_DN14552_c0_g1_i1	embryo_PGCs	embryo_somatic	875.532968807102	159.223664365053	517.378316586077	2.45967179391962	0.413128005872323	5.95377645416704	2.62024651637926e-09	1.70304777871448e-08
TRINITY_DN7201_c0_g1_i1	embryo_PGCs	embryo_somatic	3.99305333832853	89.9424967238415	46.967775031085	-4.48589083361118	0.753902483252074	-5.95022689706579	2.67771021495671e-09	1.7389040949959e-08
TRINITY_DN10275_c0_g1_i1	embryo_PGCs	embryo_somatic	2273.59285824365	451.450850112465	1362.52185417806	2.33493606457724	0.392539019469255	5.94829035782038	2.70957633049413e-09	1.75809014348771e-08
TRINITY_DN665_c0_g1_i4	embryo_PGCs	embryo_somatic	35.7158416081359	489.326151375755	262.520996491945	-3.77646254658992	0.634919519548956	-5.94793895968531	2.71539810581956e-09	1.76035911449193e-08
TRINITY_DN17211_c0_g1_i1	embryo_PGCs	embryo_somatic	385.239343949258	5069.95339557628	2727.59636976277	-3.71808365334014	0.625211790668012	-5.94691864234922	2.73237129507316e-09	1.76984734356663e-08
TRINITY_DN2551_c0_g1_i1	embryo_PGCs	embryo_somatic	421.269295377828	61.8615442185413	241.565419798185	2.80282758827451	0.471372975532581	5.94609308076631	2.74618026066317e-09	1.77727153279842e-08
TRINITY_DN3760_c0_g1_i1	embryo_PGCs	embryo_somatic	1299.83635349579	378.124327245126	838.980340370456	1.78178834844239	0.299692585867506	5.94538681457446	2.75804772261471e-09	1.78342761363267e-08
TRINITY_DN50_c1_g1_i1	embryo_PGCs	embryo_somatic	1115.46885969742	13017.170483927	7066.31967181223	-3.54465359428401	0.596252232258858	-5.94488943186905	2.76643524916743e-09	1.78732488964981e-08
TRINITY_DN15563_c0_g1_i1	embryo_PGCs	embryo_somatic	106.209142453692	0	53.104571226846	8.79402116174042	1.47934533732946	5.94453569415749	2.77241555295126e-09	1.78966159991022e-08
TRINITY_DN8774_c0_g1_i1	embryo_PGCs	embryo_somatic	32.969082639967	283.630694767053	158.29988870351	-3.10744185954419	0.523016710165107	-5.94138160244101	2.82629831049755e-09	1.82289018799723e-08
TRINITY_DN17348_c0_g1_i1	embryo_PGCs	embryo_somatic	5250.21263598211	1876.14477215092	3563.17870406652	1.48391651389184	0.249770014434964	5.94113155355657	2.83061336893968e-09	1.82411952592436e-08
TRINITY_DN17121_c0_g1_i1	embryo_PGCs	embryo_somatic	9.44966969953888	136.289137137324	72.8694034184315	-3.84679840283814	0.647505368539097	-5.94095213684065	2.83371349033407e-09	1.82456450244979e-08
TRINITY_DN11223_c0_g1_i1	embryo_PGCs	embryo_somatic	30.6341253005487	472.279068029912	251.45659666523	-3.94850398843456	0.664892303017041	-5.93856173476168	2.87533378927045e-09	1.84978992798265e-08
TRINITY_DN14683_c0_g1_i1	embryo_PGCs	embryo_somatic	10.8547627566376	204.85612712865	107.855444942644	-4.2381188126883	0.713679421013843	-5.93840692038967	2.87804975606669e-09	1.84996542894202e-08
TRINITY_DN20957_c0_g1_i1	embryo_PGCs	embryo_somatic	853.674360568101	5145.37908716502	2999.52672386656	-2.59145530163318	0.436523254287682	-5.93658018485616	2.91028611308812e-09	1.86781260104422e-08
TRINITY_DN7470_c0_g1_i1	embryo_PGCs	embryo_somatic	404.895856349744	7022.51815337181	3713.70700486078	-4.11649490622685	0.693414870647066	-5.93655411858346	2.91074863871127e-09	1.86781260104422e-08
TRINITY_DN23565_c0_g1_i1	embryo_PGCs	embryo_somatic	7.42216639309406	118.114249000921	62.7682076970075	-3.99649207243358	0.673683034525848	-5.93230327559962	2.98714198321312e-09	1.91521076180268e-08
TRINITY_DN3988_c0_g1_i1	embryo_PGCs	embryo_somatic	854.579094984213	187.255307270816	520.917201127515	2.17789904970192	0.367185552724253	5.93133099476129	3.00488759000002e-09	1.92495844597971e-08
TRINITY_DN20512_c0_g1_i1	embryo_PGCs	embryo_somatic	2638.54615615937	751.954816625008	1695.25048639219	1.81167772183772	0.305451130777492	5.93115408421076	3.0081274964612e-09	1.92540502140357e-08
TRINITY_DN3101_c0_g1_i1	embryo_PGCs	embryo_somatic	3.40114321045656	90.9983526458223	47.1997479281394	-4.74504639619664	0.800102162362943	-5.93055064641131	3.01920435153738e-09	1.93086278292576e-08
TRINITY_DN2461_c0_g1_i1	embryo_PGCs	embryo_somatic	19.8263261776625	183.888762608856	101.857544393259	-3.21264514430282	0.541747315479016	-5.93015424813353	3.02650234040346e-09	1.9338966853616e-08
TRINITY_DN17622_c0_g1_i1	embryo_PGCs	embryo_somatic	102.387797766602	0.298979717581059	51.3433887420913	7.7812640742746	1.31219650881293	5.92995334312686	3.03020770791032e-09	1.9346317676473e-08
TRINITY_DN21042_c0_g1_i1	embryo_PGCs	embryo_somatic	1515.75257320935	9255.92477515649	5385.83867418292	-2.6102801304615	0.440276821870469	-5.92872484036748	3.05296172622203e-09	1.94751694953271e-08
TRINITY_DN739_c1_g1_i6	embryo_PGCs	embryo_somatic	90.2027240498846	0	45.1013620249423	8.55791746118165	1.44384819153397	5.92715876320042	3.08220954044297e-09	1.96451941416113e-08
TRINITY_DN10598_c0_g2_i1	embryo_PGCs	embryo_somatic	985.939183561587	216.637594582428	601.288389072007	2.18629939869457	0.368976757599742	5.92530384004898	3.11720484591564e-09	1.98515349817269e-08
TRINITY_DN3518_c0_g1_i2	embryo_PGCs	embryo_somatic	435.141152044466	4558.85282978916	2496.99699091681	-3.38905685067672	0.572200649043613	-5.9228469180195	3.16415365644596e-09	2.01335894845452e-08
TRINITY_DN1083_c0_g1_i1	embryo_PGCs	embryo_somatic	981.740704366937	247.54271315166	614.641708759298	1.99903351405809	0.337965175996604	5.91490974821078	3.3205760846722e-09	2.11111688607371e-08
TRINITY_DN3318_c0_g1_i1	embryo_PGCs	embryo_somatic	44.2714256384927	499.924369553061	272.097897595777	-3.5006127352773	0.591971948806979	-5.91347739083281	3.34959524181523e-09	2.12777979622692e-08
TRINITY_DN22130_c0_g1_i1	embryo_PGCs	embryo_somatic	2.14256308993716	113.39074980652	57.7666564482286	-5.70484438071908	0.964860121015398	-5.91261288187082	3.36722927154257e-09	2.13718860386592e-08
TRINITY_DN1039_c0_g1_i1	embryo_PGCs	embryo_somatic	99.105807276806	1694.16972145824	896.637764367524	-4.09549796877328	0.693251051750824	-5.90766931897181	3.46981629283031e-09	2.20045636258887e-08
TRINITY_DN812_c0_g1_i3	embryo_PGCs	embryo_somatic	216.695015062722	1395.98043842542	806.33772674407	-2.68743386903294	0.455035639797283	-5.90598545254649	3.50544907987507e-09	2.22119334165808e-08
TRINITY_DN21029_c0_g1_i1	embryo_PGCs	embryo_somatic	0.942626548485745	82.7973329361547	41.8699797423202	-6.41278509410988	1.08641662609303	-5.90269417835726	3.57612820156667e-09	2.26408384132632e-08
TRINITY_DN13821_c0_g1_i1	embryo_PGCs	embryo_somatic	3414.57680338453	372.908338508501	1893.74257094651	3.19468520482907	0.541240179808837	5.90252779451336	3.57973784302175e-09	2.26447576836765e-08
TRINITY_DN4045_c0_g1_i1	embryo_PGCs	embryo_somatic	177.959069490025	1577.53390228345	877.746485886736	-3.14818848129886	0.533380771409174	-5.90232841161757	3.58406805969551e-09	2.26532248313977e-08
TRINITY_DN17026_c0_g1_i1	embryo_PGCs	embryo_somatic	9.38771642497777	106.744577344002	58.0661468844899	-3.50069166318501	0.593267815678693	-5.90069370134339	3.6197636607805e-09	2.28597584982735e-08
TRINITY_DN3737_c0_g1_i1	embryo_PGCs	embryo_somatic	130.31124575508	2647.74408343633	1389.0276645957	-4.3448292984026	0.736500886127144	-5.89928590751559	3.65078146123739e-09	2.30364310204079e-08
TRINITY_DN1175_c0_g1_i1	embryo_PGCs	embryo_somatic	608.865490893804	7686.31703434573	4147.59126261977	-3.65803528437168	0.620289207314017	-5.89730603279677	3.69484205849253e-09	2.3295040855042e-08
TRINITY_DN21221_c0_g1_i1	embryo_PGCs	embryo_somatic	636.877827125501	125.257255006734	381.067541066118	2.34049017919591	0.396887774415736	5.89710827611503	3.69927130970821e-09	2.33035626931036e-08
TRINITY_DN3271_c0_g1_i3	embryo_PGCs	embryo_somatic	47.1228831119162	508.582072880064	277.85247799599	-3.430468277999	0.581906769852808	-5.89521974261742	3.74183089453528e-09	2.35520727626111e-08
TRINITY_DN13943_c0_g1_i1	embryo_PGCs	embryo_somatic	865.049646021917	56.3345215980489	460.692083809983	3.95714977547403	0.671273737352903	5.89498673235547	3.74711488026852e-09	2.35657424197618e-08
TRINITY_DN95_c0_g1_i1	embryo_PGCs	embryo_somatic	1057.32793306745	273.364301982708	665.34611752508	1.94264128783972	0.329789696897663	5.89054572084627	3.84922353261339e-09	2.41878179161399e-08
TRINITY_DN21079_c0_g1_i1	embryo_PGCs	embryo_somatic	430.060928017242	4750.57167637476	2590.316302196	-3.46520621910911	0.588379618315625	-5.88940560012781	3.87587125861541e-09	2.43350722804609e-08
TRINITY_DN17012_c0_g1_i1	embryo_PGCs	embryo_somatic	650.798779213584	13110.7416880491	6880.77023363135	-4.33234409310786	0.735687787685512	-5.88883513580877	3.88927187804341e-09	2.43989781777504e-08
TRINITY_DN7239_c0_g1_i1	embryo_PGCs	embryo_somatic	607.732941328609	25.7110397957219	316.721990562166	4.51712599801113	0.767104029751537	5.88854421671363	3.89612313050972e-09	2.44217254505129e-08
TRINITY_DN4737_c0_g1_i1	embryo_PGCs	embryo_somatic	34.6445508587191	603.787708810016	319.216129834368	-4.12269707944246	0.700209245188969	-5.88780726299872	3.91353127696503e-09	2.4491373308288e-08
TRINITY_DN20806_c0_g1_i1	embryo_PGCs	embryo_somatic	154.429959985999	7.40756633868951	80.9187631623445	4.33192085365625	0.735745245677495	5.88779999477577	3.91370334165723e-09	2.4491373308288e-08
TRINITY_DN4257_c0_g1_i1	embryo_PGCs	embryo_somatic	154.106526462811	10.0167766232514	82.061651543031	3.87197634923168	0.657647492657783	5.8876166828884	3.91804542174258e-09	2.44982988715399e-08
TRINITY_DN7756_c0_g1_i1	embryo_PGCs	embryo_somatic	7.67947638605973	161.907966670971	84.7937215285155	-4.39233909961261	0.746219350779409	-5.88612328938523	3.95359433349923e-09	2.47001784597823e-08
TRINITY_DN1639_c0_g1_i4	embryo_PGCs	embryo_somatic	941.952679490719	221.252027174399	581.602353332559	2.09547681092587	0.356082199301114	5.88481203227426	3.9850663379999e-09	2.48762756070365e-08
TRINITY_DN945_c0_g1_i1	embryo_PGCs	embryo_somatic	444.24146874148	5201.02127666768	2822.63137270458	-3.54927749068152	0.603829378142374	-5.87794767720733	4.15384160076652e-09	2.59084749596409e-08
TRINITY_DN3531_c0_g1_i1	embryo_PGCs	embryo_somatic	29.0204183341765	358.286769612716	193.653593973446	-3.62448118788696	0.616683169055253	-5.87737977905186	4.1681121269546e-09	2.59760864405763e-08
TRINITY_DN10731_c0_g1_i1	embryo_PGCs	embryo_somatic	136.606506704465	667.870595992331	402.238551348398	-2.28799757089894	0.389386853627811	-5.87589835039958	4.2055634160094e-09	2.61879327187691e-08
TRINITY_DN4256_c0_g1_i1	embryo_PGCs	embryo_somatic	47.2269130791833	282.806907029772	165.016910054477	-2.57632861060671	0.438839443087076	-5.87077723115127	4.33756787506294e-09	2.69806875547815e-08
TRINITY_DN10273_c0_g1_i1	embryo_PGCs	embryo_somatic	769.767847097185	7170.74964460526	3970.25874585122	-3.21966399402976	0.548430782291647	-5.87068431968064	4.33999966213998e-09	2.69806875547815e-08
TRINITY_DN13549_c0_g1_i1	embryo_PGCs	embryo_somatic	826.212326505885	4862.72267067364	2844.46749858976	-2.55729620377706	0.435760325200975	-5.86858430169753	4.39531902939255e-09	2.73021785812637e-08
TRINITY_DN19588_c0_g1_i1	embryo_PGCs	embryo_somatic	180.09503528078	21.2337981322472	100.664416706514	3.15853753640617	0.538267340654034	5.86797172677858	4.41158454977668e-09	2.73807526318926e-08
TRINITY_DN5272_c0_g1_i1	embryo_PGCs	embryo_somatic	129.658638146342	6.5580530542338	68.1083456002879	4.12655943899571	0.703430236620154	5.86633787427596	4.45525476081008e-09	2.76291474601588e-08
TRINITY_DN15034_c0_g1_i1	embryo_PGCs	embryo_somatic	381.138152840066	95.7124391484373	238.425295994251	1.98815268142061	0.339045484267804	5.863970392392	4.51928098002788e-09	2.8003269706032e-08
TRINITY_DN7809_c0_g1_i1	embryo_PGCs	embryo_somatic	8.75881607388205	145.765496671787	77.2621563728346	-4.05043575680907	0.690861494892355	-5.86287669345385	4.54916051504891e-09	2.81653666557239e-08
TRINITY_DN451_c0_g1_i1	embryo_PGCs	embryo_somatic	2007.77226121313	348.766588453435	1178.26942483328	2.52459763608474	0.430681142846041	5.86187177688258	4.57678395196836e-09	2.83132418989415e-08
TRINITY_DN346_c0_g1_i1	embryo_PGCs	embryo_somatic	225.980230759029	2815.92848233128	1520.95435654515	-3.63951070305372	0.620963620691245	-5.86106912189524	4.5989647542622e-09	2.84272335667538e-08
TRINITY_DN17370_c0_g1_i1	embryo_PGCs	embryo_somatic	4060.88237309408	1303.946526872	2682.41444998304	1.6401628971984	0.279867840161716	5.86049078111533	4.615011597218e-09	2.85031548239272e-08
TRINITY_DN6716_c0_g1_i1	embryo_PGCs	embryo_somatic	321.154524048767	1553.2510709846	937.202797516684	-2.27284818096731	0.387854650234376	-5.86005138676011	4.62723959470172e-09	2.8555385665103e-08
TRINITY_DN1016_c1_g1_i1	embryo_PGCs	embryo_somatic	413.68863008481	2285.39156838675	1349.54009923578	-2.46531231280729	0.420787113587326	-5.85881133999048	4.66191940789397e-09	2.87459721144732e-08
TRINITY_DN2022_c0_g1_i1	embryo_PGCs	embryo_somatic	476.401065307582	104.798095313565	290.599580310574	2.17553374191537	0.371387867846365	5.85784816970741	4.68903033760059e-09	2.88896157170966e-08
TRINITY_DN10676_c0_g1_i1	embryo_PGCs	embryo_somatic	52.5150159214003	664.977272383981	358.746144152691	-3.66110036867729	0.625080360015799	-5.85700751913682	4.71281796981361e-09	2.90125672092916e-08
TRINITY_DN129_c0_g1_i1	embryo_PGCs	embryo_somatic	1300.93943003931	360.648726543776	830.794078291543	1.84846391648652	0.316063646076128	5.84839142190144	4.96349466025341e-09	3.05309354731429e-08
TRINITY_DN21944_c0_g1_i1	embryo_PGCs	embryo_somatic	140.573987363066	17.368492690465	78.9712400267655	3.04188709417447	0.520162074085484	5.84796017572509	4.97637649909324e-09	3.05853269895568e-08
TRINITY_DN787_c0_g1_i2	embryo_PGCs	embryo_somatic	458.378365722259	1686.53732363777	1072.45784468002	-1.87869219958309	0.32126433792743	-5.8478081062563	4.98092674930039e-09	3.05884650005698e-08
TRINITY_DN7338_c0_g1_i1	embryo_PGCs	embryo_somatic	21.4953486187131	301.345582591714	161.420465605214	-3.80898956271143	0.651390694352358	-5.84747309983987	4.99096515929346e-09	3.06252740568639e-08
TRINITY_DN14009_c0_g1_i1	embryo_PGCs	embryo_somatic	12.0632431611974	196.782189403371	104.422716282284	-4.0237192431496	0.688177536805163	-5.84692034824264	5.00757131699355e-09	3.07022915079151e-08
TRINITY_DN14148_c0_g1_i1	embryo_PGCs	embryo_somatic	82.7147516146378	0	41.3573758073189	8.43266311435729	1.4423121724091	5.84662826513637	5.0163679831063e-09	3.07313417217483e-08
TRINITY_DN1385_c0_g1_i1	embryo_PGCs	embryo_somatic	1466.17126435079	311.329326499517	888.750295425153	2.24539537325526	0.384267501335518	5.84331322698749	5.11726670801477e-09	3.13241257179368e-08
TRINITY_DN4337_c0_g1_i1	embryo_PGCs	embryo_somatic	6.70286640732184	113.624000853863	60.1634336305925	-4.08155897809235	0.698648719300031	-5.84207608965723	5.15542473984035e-09	3.15322101212206e-08
TRINITY_DN21580_c0_g1_i1	embryo_PGCs	embryo_somatic	74.7973284838684	0	37.3986642419342	8.28777921705375	1.4191998511616	5.83975485219387	5.22776896144923e-09	3.19488834351038e-08
TRINITY_DN13990_c0_g1_i1	embryo_PGCs	embryo_somatic	1589.25182203496	447.447137825937	1018.34947993045	1.82929966365286	0.313272561772625	5.8393229630515	5.24133787049686e-09	3.20059760930663e-08
TRINITY_DN1207_c0_g1_i1	embryo_PGCs	embryo_somatic	537.151952098999	5910.10173734793	3223.62684472346	-3.4596949949513	0.592514151098361	-5.83900821362319	5.25124811295967e-09	3.20406532726274e-08
TRINITY_DN6986_c0_g1_i1	embryo_PGCs	embryo_somatic	65.3369318706258	379.081954814714	222.20944334267	-2.53659613020152	0.434473001341567	-5.83832855521289	5.27271015578221e-09	3.21457015294548e-08
TRINITY_DN2816_c0_g1_i1	embryo_PGCs	embryo_somatic	69.6276135295332	479.440728795361	274.534171162447	-2.77968304288179	0.476171272994222	-5.83756980004865	5.29677071245596e-09	3.22664101646955e-08
TRINITY_DN2755_c0_g1_i1	embryo_PGCs	embryo_somatic	478.390806478731	141.058864269413	309.724835374072	1.76320479809305	0.30208395038581	5.83680396075711	5.32116422019757e-09	3.23889513467331e-08
TRINITY_DN5153_c0_g1_i1	embryo_PGCs	embryo_somatic	1.47889989026133	66.3992002482363	33.9390500692488	-5.48357918153358	0.939515778735832	-5.83660147667985	5.32763198903144e-09	3.24022726272659e-08
TRINITY_DN17953_c0_g1_i1	embryo_PGCs	embryo_somatic	1285.77224007736	429.147524677349	857.459882377352	1.5836416552174	0.271379686127426	5.83552025509309	5.36229816238717e-09	3.25869355422116e-08
TRINITY_DN2886_c0_g1_i1	embryo_PGCs	embryo_somatic	64.6978401716693	831.305722854038	448.001781512854	-3.68336268215611	0.631323778385095	-5.83434809247647	5.40012800971429e-09	3.27905126620342e-08
TRINITY_DN1572_c0_g1_i3	embryo_PGCs	embryo_somatic	1203.21957461291	368.094818188916	785.657196400911	1.70601338714192	0.292670315060507	5.82913025118117	5.5717003208869e-09	3.38052202161504e-08
TRINITY_DN13661_c0_g1_i1	embryo_PGCs	embryo_somatic	153.253243143304	856.817402441039	505.035322792171	-2.48501321381087	0.426345744607058	-5.82863379134037	5.58829843914022e-09	3.38787796486547e-08
TRINITY_DN17149_c0_g1_i1	embryo_PGCs	embryo_somatic	67.2939564482975	0	33.6469782241488	8.13528553141453	1.39611015889818	5.82710861285829	5.63959110343804e-09	3.41623870681863e-08
TRINITY_DN5459_c0_g1_i1	embryo_PGCs	embryo_somatic	14.2982596471698	216.334506025406	115.316382836288	-3.91902450415795	0.672585835702622	-5.82680201711936	5.64995724920302e-09	3.41978227745526e-08
TRINITY_DN2501_c0_g1_i1	embryo_PGCs	embryo_somatic	52.0343609568247	493.17135267861	272.602856817718	-3.24582064876879	0.557180187989191	-5.82544160531379	5.69617744297654e-09	3.44380901873118e-08
TRINITY_DN49_c0_g1_i1	embryo_PGCs	embryo_somatic	180.283625050505	2513.02593103225	1346.65477804138	-3.80101901224033	0.652494428678404	-5.8253662333012	5.69874894409689e-09	3.44380901873118e-08
TRINITY_DN73_c0_g1_i1	embryo_PGCs	embryo_somatic	2310.46648833782	302.290229197347	1306.37835876758	2.93103916139465	0.503277964957814	5.82389726051356	5.74909263587204e-09	3.47146167773709e-08
TRINITY_DN821_c0_g1_i1	embryo_PGCs	embryo_somatic	129.466982814488	1481.19026121333	805.328622013907	-3.51660253069074	0.603839214775881	-5.8237399040007	5.75451104261473e-09	3.4719647501736e-08
TRINITY_DN18695_c0_g1_i1	embryo_PGCs	embryo_somatic	125.223859124333	0.298979717581059	62.7614194209568	8.0725609859974	1.38634465111953	5.82291061568166	5.78314889903030e-09	3.48646524390584e-08
TRINITY_DN993_c0_g1_i1	embryo_PGCs	embryo_somatic	131.625314963563	1822.9456587945	977.285486879031	-3.79192823376017	0.651405883231015	-5.82114520512459	5.84457639395756e-09	3.52069470604985e-08
TRINITY_DN20530_c0_g1_i1	embryo_PGCs	embryo_somatic	625.981298084935	104.450253717774	365.215775901354	2.57257270842842	0.442006237182457	5.82021811462919	5.87708822556735e-09	3.53746518632718e-08
TRINITY_DN14891_c0_g1_i1	embryo_PGCs	embryo_somatic	1748.85945032675	295.330637441436	1022.09504388409	2.55842740050424	0.439853823944405	5.81654008952668	6.00781392963602e-09	3.61327776610039e-08
TRINITY_DN10205_c0_g1_i1	embryo_PGCs	embryo_somatic	97.8862711408691	1038.54022014906	568.213245644965	-3.40671566533776	0.586198776733938	-5.81153663321954	6.19019833962027e-09	3.71941426329078e-08
TRINITY_DN10372_c0_g1_i4	embryo_PGCs	embryo_somatic	204.235846529345	2123.14024217086	1163.6880443501	-3.377631542878	0.581204806106018	-5.8114308543104	6.19411170894041e-09	3.71941426329078e-08
TRINITY_DN1346_c0_g1_i2	embryo_PGCs	embryo_somatic	161.520522134518	873.778221672524	517.649371903521	-2.43492675789523	0.419075857572754	-5.81022913607594	6.23873947550668e-09	3.74324368530401e-08
TRINITY_DN6779_c0_g1_i1	embryo_PGCs	embryo_somatic	974.30419152327	4572.99686033219	2773.65052592773	-2.2311885042373	0.384025356501864	-5.81000308042542	6.24716929946979e-09	3.74533380329258e-08
TRINITY_DN17293_c0_g1_i1	embryo_PGCs	embryo_somatic	230.559099357006	1073.97748247275	652.268290914877	-2.22090732674267	0.382350939843834	-5.80855725802524	6.30134798575273e-09	3.7748264990601e-08
TRINITY_DN14606_c0_g1_i1	embryo_PGCs	embryo_somatic	65.751097669512	1504.92710348487	785.339100577193	-4.51580617595689	0.777680931223362	-5.80675955221523	6.36935032587468e-09	3.81254708834175e-08
TRINITY_DN17613_c0_g1_i1	embryo_PGCs	embryo_somatic	1215.15889281609	310.65681561027	762.907854213178	1.96108096753272	0.337761374746915	5.80611376597506	6.39395250416004e-09	3.82425026552131e-08
TRINITY_DN10492_c0_g1_i1	embryo_PGCs	embryo_somatic	4513.51439510523	1294.51984091595	2904.01711801059	1.80245381148297	0.310473950723941	5.80549127319745	6.4177547588537e-09	3.83514925522967e-08
TRINITY_DN17993_c0_g1_i1	embryo_PGCs	embryo_somatic	7.11854289546832	125.391566381406	66.2550546384372	-4.13781130796271	0.712762756838583	-5.80531357490636	6.42456520556273e-09	3.83514925522967e-08
TRINITY_DN4941_c0_g1_i1	embryo_PGCs	embryo_somatic	116.605368928241	0.330032938140121	58.4677009331907	7.96360331931505	1.37180577682785	5.80519739297934	6.42902178222013e-09	3.83514925522967e-08
TRINITY_DN559_c0_g1_i1	embryo_PGCs	embryo_somatic	495.944409969655	6128.90837352419	3312.42639174692	-3.6274382490476	0.624870020355216	-5.80510847197555	6.43243469907776e-09	3.83514925522967e-08
TRINITY_DN2537_c0_g1_i1	embryo_PGCs	embryo_somatic	29.0935750382478	648.476260109298	338.784917573773	-4.47991343802919	0.771800946978948	-5.80449331600961	6.45609358688624e-09	3.84622664358006e-08
TRINITY_DN104_c1_g1_i1	embryo_PGCs	embryo_somatic	1409.15802072566	9552.40518843866	5480.78160458216	-2.76099815390244	0.47580634552474	-5.80277707489901	6.52254853545287e-09	3.88276238289694e-08
TRINITY_DN8097_c0_g1_i1	embryo_PGCs	embryo_somatic	83.0300366486838	540.493013082096	311.76152486539	-2.69987837500398	0.465578075431776	-5.79898091743285	6.67191232741392e-09	3.96855617778305e-08
TRINITY_DN926_c0_g1_i1	embryo_PGCs	embryo_somatic	3991.98786604994	1527.75160268938	2759.86973436966	1.38503400230579	0.238932083655147	5.79676860937948	6.76048661326279e-09	4.01808513623437e-08
TRINITY_DN7516_c0_g1_i1	embryo_PGCs	embryo_somatic	568.98759388074	122.866853276009	345.927223578374	2.21262587043621	0.381756587601647	5.79590750309468	6.79527107278581e-09	4.03559157357915e-08
TRINITY_DN17671_c0_g1_i1	embryo_PGCs	embryo_somatic	656.416325201146	5463.840723736	3060.12852446857	-3.05711721020757	0.527614596510081	-5.79422409923635	6.86377577315472e-09	4.07308073309777e-08
TRINITY_DN21027_c0_g1_i1	embryo_PGCs	embryo_somatic	858.636901501465	136.964168088732	497.800534795099	2.63519215056262	0.454951473072263	5.79224885847123	6.94501316444444e-09	4.11806105569094e-08
TRINITY_DN17577_c0_g1_i1	embryo_PGCs	embryo_somatic	32.6150121998119	354.786364215104	193.700688207458	-3.44410028874405	0.594649777631023	-5.79181295999928	6.96306627121029e-09	4.12553503956215e-08
TRINITY_DN1102_c0_g1_i2	embryo_PGCs	embryo_somatic	134.11108464402	797.98073798173	466.045911312875	-2.57546634246254	0.444788940475947	-5.79031110734601	7.02561696016932e-09	4.15934101817061e-08
TRINITY_DN7951_c0_g1_i1	embryo_PGCs	embryo_somatic	29.0802069670386	175.312708391282	102.19645767916	-2.58392154124647	0.446266509870575	-5.79008615725132	7.03503284133475e-09	4.16166161520209e-08
TRINITY_DN2465_c0_g1_i1	embryo_PGCs	embryo_somatic	564.206642116379	109.601253541762	336.90394782907	2.36596383675046	0.408826854742633	5.78720260008334	7.15682409398585e-09	4.23040375016869e-08
TRINITY_DN3617_c0_g1_i1	embryo_PGCs	embryo_somatic	140.302227118481	1008.31687361261	574.309550365546	-2.84696557709534	0.49201259381176	-5.78636728592473	7.19248617805404e-09	4.24816734323129e-08
TRINITY_DN20587_c0_g1_i1	embryo_PGCs	embryo_somatic	228.242156719826	27.9781705098354	128.110163614831	3.04740272618322	0.52667957547452	5.78606588918437	7.20539609279003e-09	4.25247538695293e-08
TRINITY_DN5352_c0_g1_i1	embryo_PGCs	embryo_somatic	81.279764241108	0	40.639882120554	8.40740348521066	1.45369615342229	5.78346683068396	7.31766219504437e-09	4.31536901408691e-08
TRINITY_DN19677_c0_g1_i1	embryo_PGCs	embryo_somatic	4.95101675419378	71.2096029346722	38.080309844433	-3.85705590293612	0.666976030882569	-5.78290032076912	7.34235737512474e-09	4.32656264937312e-08
TRINITY_DN990_c0_g1_i1	embryo_PGCs	embryo_somatic	2577.85959631328	407.589419661005	1492.72450798714	2.66340556578138	0.460591559008981	5.78257571960725	7.3565438221945e-09	4.3315513080604e-08
TRINITY_DN11132_c1_g1_i1	embryo_PGCs	embryo_somatic	64.3111936164375	0	32.1555968082187	8.06988387564614	1.3955943825772	5.78239922458252	7.36426858604203e-09	4.33273051542426e-08
TRINITY_DN848_c0_g1_i1	embryo_PGCs	embryo_somatic	50.3618108829478	652.723557097235	351.542683990091	-3.6967917347441	0.639429634332314	-5.78138943873669	7.40861638618963e-09	4.35543814256428e-08
TRINITY_DN4662_c0_g1_i1	embryo_PGCs	embryo_somatic	18.121092931716	175.067201069629	96.5941470006724	-3.27642778940679	0.566942970616976	-5.77911352501861	7.50952441424357e-09	4.41133583123757e-08
TRINITY_DN3215_c0_g1_i1	embryo_PGCs	embryo_somatic	75.4787960951443	759.457293273506	417.468044684325	-3.3304084260132	0.576464372566964	-5.77730139884113	7.59082384532458e-09	4.45563706641843e-08
TRINITY_DN254_c0_g1_i1	embryo_PGCs	embryo_somatic	445.501854807086	1991.74759903233	1218.62472691971	-2.160939583267	0.374307637416354	-5.77316455037576	7.7796400077906e-09	4.56293060720298e-08
TRINITY_DN17109_c0_g1_i1	embryo_PGCs	embryo_somatic	58.326134914524	450.480575421886	254.403355168205	-2.95228654863609	0.511630641915864	-5.77034740839777	7.91082710336946e-09	4.63628350051963e-08
TRINITY_DN7065_c0_g1_i1	embryo_PGCs	embryo_somatic	270.779625764887	32.5644503384169	151.672038051652	3.04407856679301	0.527570320445484	5.76999586372216	7.92734783112106e-09	4.64237260458227e-08
TRINITY_DN20520_c0_g1_i1	embryo_PGCs	embryo_somatic	1429.57760614461	15712.0393690629	8570.80848760375	-3.45818276536277	0.599641422646314	-5.76708451877999	8.06546095226579e-09	4.71960358041396e-08
TRINITY_DN1564_c0_g1_i1	embryo_PGCs	embryo_somatic	917.807639217335	2702.18189504235	1809.99476712984	-1.55702132778707	0.270279798049449	-5.76077582943213	8.37281807507555e-09	4.89567401270055e-08
TRINITY_DN21174_c0_g1_i1	embryo_PGCs	embryo_somatic	16.5149767968393	123.669900543452	70.0924386701455	-2.8953983065166	0.502682589994391	-5.75989374636767	8.41669015140716e-09	4.91752915327585e-08
TRINITY_DN443_c1_g1_i1	embryo_PGCs	embryo_somatic	1538.80483435535	469.981357336193	1004.39309584577	1.70870657216429	0.296670362095097	5.75961333008576	8.43068394785299e-09	4.92190739037339e-08
TRINITY_DN20970_c0_g1_i1	embryo_PGCs	embryo_somatic	5.73557971002026	160.071273014915	82.9034263624674	-4.80514783696723	0.834391771262649	-5.75886292562043	8.46824322473066e-09	4.94002601676892e-08
TRINITY_DN2793_c0_g1_i1	embryo_PGCs	embryo_somatic	71.521196235188	446.874870884344	259.198033559766	-2.63939022271057	0.458665408227423	-5.75450028575485	8.68984584182114e-09	5.06539743758812e-08
TRINITY_DN4865_c0_g1_i1	embryo_PGCs	embryo_somatic	111.620172898267	0.330032938140121	55.9751029182033	7.90048610074869	1.37304587587323	5.75398552923377	8.71636209453353e-09	5.07694567536983e-08
TRINITY_DN21809_c0_g1_i1	embryo_PGCs	embryo_somatic	32.8075357385298	305.614566531397	169.211051134963	-3.21628970480399	0.559202663445482	-5.75156363703114	8.8421785022173e-09	5.14627022434969e-08
TRINITY_DN6944_c0_g1_i1	embryo_PGCs	embryo_somatic	2046.62221922362	493.317113243674	1269.96966623365	2.05509306277388	0.357533052389626	5.74798063854055	9.0315577927443e-09	5.25245434766973e-08
TRINITY_DN1203_c0_g1_i1	embryo_PGCs	embryo_somatic	987.54076833088	9909.38546955399	5448.46311894243	-3.32685217319402	0.578885862921778	-5.74699156825593	9.08452577656181e-09	5.2792040813604e-08
TRINITY_DN550_c0_g1_i1	embryo_PGCs	embryo_somatic	217.326589565769	18.4847345413436	117.905662053556	3.49229413082965	0.607752238651845	5.74624642860466	9.12462979909367e-09	5.29844300910562e-08
TRINITY_DN4301_c0_g1_i1	embryo_PGCs	embryo_somatic	7.7098472182972	122.941226443109	65.3255368307032	-3.99802319384074	0.695965135915108	-5.74457395568219	9.21527132034578e-09	5.34697581897765e-08
TRINITY_DN6744_c0_g1_i1	embryo_PGCs	embryo_somatic	1529.21257486082	445.356181519769	987.284378190292	1.78378382788032	0.310576403175818	5.74346218721102	9.27600851632539e-09	5.37809620869953e-08
TRINITY_DN11043_c0_g1_i1	embryo_PGCs	embryo_somatic	92.998197510642	1000.82660729493	546.912402402787	-3.4277049400708	0.59685876024432	-5.74290798491035	9.30643039162937e-09	5.39160603867005e-08
TRINITY_DN11058_c0_g1_i1	embryo_PGCs	embryo_somatic	72.2366213615642	0	36.1183106807821	8.23725914391722	1.43461275464515	5.74179974159974	9.36755645435917e-09	5.42286983734003e-08
TRINITY_DN17055_c0_g1_i1	embryo_PGCs	embryo_somatic	1051.55691927103	13653.9756291814	7352.7662742262	-3.69879917983481	0.644284327908259	-5.74094234426495	9.4151144964458e-09	5.44623735424657e-08
TRINITY_DN22049_c0_g1_i1	embryo_PGCs	embryo_somatic	399.331235049376	64.3219826492744	231.826608849325	2.67375119851046	0.465771710209386	5.74047573071469	9.44109511366011e-09	5.45709711455224e-08
TRINITY_DN13820_c0_g1_i1	embryo_PGCs	embryo_somatic	40.1850101965643	243.401532968316	141.79327158244	-2.59308996502223	0.451875355807629	-5.73850716064753	9.55147258392699e-09	5.51668576700955e-08
TRINITY_DN1888_c0_g1_i1	embryo_PGCs	embryo_somatic	2.50813986212402	102.851357218154	52.6797485401391	-5.37117062030867	0.936013992361181	-5.7383443667967	9.56065636314321e-09	5.51778124860674e-08
TRINITY_DN10582_c0_g1_i1	embryo_PGCs	embryo_somatic	73.6495454197354	0	36.8247727098677	8.26534631820564	1.4408910499135	5.73627431352415	9.67818655976005e-09	5.58135785456992e-08
TRINITY_DN153_c0_g1_i1	embryo_PGCs	embryo_somatic	3519.08881871788	597.736673103481	2058.41274591068	2.55445855778499	0.445371267865423	5.73557106642286	9.71843308358319e-09	5.60030253492328e-08
TRINITY_DN20863_c0_g1_i1	embryo_PGCs	embryo_somatic	72.0359677425998	437.344410027948	254.690188885274	-2.60144691696905	0.453834264762059	-5.73215184255195	9.91644357374209e-09	5.71006165326046e-08
TRINITY_DN724_c0_g1_i1	embryo_PGCs	embryo_somatic	1136.49277269151	7254.27109450924	4195.38193360038	-2.6742605834944	0.467214637369655	-5.72383733213084	1.04144471932924e-08	5.9922639929795e-08
TRINITY_DN895_c0_g1_i1	embryo_PGCs	embryo_somatic	127.2861367494	2098.57393653869	1112.93003664405	-4.04315282884153	0.706660960470697	-5.72148888223349	1.05594569102122e-08	6.07108638755711e-08
TRINITY_DN379_c0_g1_i1	embryo_PGCs	embryo_somatic	172.323818360721	551.612616240311	361.968217300516	-1.67843289807228	0.293423974457588	-5.72016278211406	1.06422045177415e-08	6.1140191660348e-08
TRINITY_DN352_c0_g1_i1	embryo_PGCs	embryo_somatic	1208.82744088074	15829.2666216816	8519.04703128119	-3.71089082249689	0.648872227372774	-5.71898544266868	1.07161974432838e-08	6.15186103415805e-08
TRINITY_DN10352_c0_g1_i1	embryo_PGCs	embryo_somatic	8.00174644655811	189.889712986954	98.9457297167559	-4.56395032546382	0.798180131687347	-5.71794529114082	1.07819842452066e-08	6.18146481340416e-08
TRINITY_DN21292_c0_g1_i1	embryo_PGCs	embryo_somatic	386.496062049721	58.3277077248226	222.411884887272	2.77404460081663	0.485149924243293	5.71791205603796	1.07840927344254e-08	6.18146481340416e-08
TRINITY_DN19499_c0_g1_i1	embryo_PGCs	embryo_somatic	8.21574972783531	229.240910866181	118.728330297008	-4.79892377663991	0.839721619138603	-5.71489844641931	1.09769558212117e-08	6.28725487732336e-08
TRINITY_DN13808_c0_g1_i1	embryo_PGCs	embryo_somatic	1806.27516492773	475.649935789598	1140.96255035866	1.92210540722474	0.336344738385032	5.7146884962547	1.09905162681851e-08	6.29026373263018e-08
TRINITY_DN3883_c0_g1_i1	embryo_PGCs	embryo_somatic	394.857519380655	73.8296334836207	234.343576432138	2.42978925875119	0.425226841806507	5.71410132161137	1.10285277157648e-08	6.3072516513422e-08
TRINITY_DN4154_c0_g1_i1	embryo_PGCs	embryo_somatic	744.070103783286	10101.4221250438	5422.74611441354	-3.76292411519129	0.65866062613191	-5.71299386345539	1.11005683623164e-08	6.34366065203472e-08
TRINITY_DN15821_c0_g1_i1	embryo_PGCs	embryo_somatic	193.779332673883	1.52595180846436	97.6526422411737	6.75221587332867	1.18264135332386	5.70943663888576	1.13350745460829e-08	6.47249602423854e-08
TRINITY_DN17412_c0_g1_i1	embryo_PGCs	embryo_somatic	10.6992294411435	198.350511758774	104.524870599959	-4.21520420209298	0.738302833006092	-5.70931603354446	1.13431091180197e-08	6.47249602423854e-08
TRINITY_DN197_c0_g1_i1	embryo_PGCs	embryo_somatic	4044.65692017987	30487.9673292264	17266.3121247031	-2.91412725834466	0.510605182979875	-5.70720265967123	1.14848008279331e-08	6.54841203833655e-08
TRINITY_DN18096_c0_g1_i1	embryo_PGCs	embryo_somatic	15.8123989018177	237.906104135654	126.859251518736	-3.91119961302679	0.685369909065067	-5.7066987641202	1.15188377313936e-08	6.56287729887978e-08
TRINITY_DN8021_c0_g1_i1	embryo_PGCs	embryo_somatic	18.0281630198743	141.560059799429	79.7941114096515	-2.97346301589974	0.521168794768096	-5.70537423911353	1.1608774281416e-08	6.60914577886332e-08
TRINITY_DN1322_c0_g1_i1	embryo_PGCs	embryo_somatic	180.152186579484	1080.43583105656	630.294008818024	-2.5833320723328	0.452987406117701	-5.7028783525641	1.17801054371765e-08	6.70164976486103e-08
TRINITY_DN3956_c0_g1_i1	embryo_PGCs	embryo_somatic	18.179736510784	156.222808845532	87.2012726781577	-3.10908594934942	0.545251677629208	-5.70211166129363	1.18332268196285e-08	6.72681632719425e-08
TRINITY_DN3777_c0_g1_i1	embryo_PGCs	embryo_somatic	764.025884055886	7040.88776776539	3902.45682591064	-3.20400803953682	0.562239681888512	-5.69865155866417	1.20758751501686e-08	6.85960439888048e-08
TRINITY_DN18184_c0_g1_i1	embryo_PGCs	embryo_somatic	2226.97186980409	7119.80399719388	4673.38793349899	-1.67680315230904	0.294376163107672	-5.6961240835785	1.22561692995901e-08	6.95680014516462e-08
TRINITY_DN18487_c0_g1_i1	embryo_PGCs	embryo_somatic	11.9396395145967	130.81266846994	71.3761539922685	-3.44378793550753	0.604796342970013	-5.69412823926132	1.24003858340728e-08	7.03338738094378e-08
TRINITY_DN4111_c0_g1_i1	embryo_PGCs	embryo_somatic	1022.4021145881	4556.66802044988	2789.53506751899	-2.15647064610903	0.378753581361098	-5.69359803373868	1.24389739971998e-08	7.04819195050396e-08
TRINITY_DN3579_c0_g1_i4	embryo_PGCs	embryo_somatic	60.6996597227184	408.297914762125	234.498787242422	-2.74841151058235	0.482726753957194	-5.69351395598445	1.24451038534387e-08	7.04819195050396e-08
TRINITY_DN18460_c0_g1_i1	embryo_PGCs	embryo_somatic	123.535410842521	2.27917734642179	62.9072940944713	5.56407818231357	0.977499395644656	5.69215511242756	1.25445810458607e-08	7.09922030487722e-08
TRINITY_DN779_c0_g1_i1	embryo_PGCs	embryo_somatic	1125.218590009	151.714030268872	638.466310138934	2.88864160576985	0.507621474304731	5.69054256368156	1.26636339642419e-08	7.16124244788946e-08
TRINITY_DN2957_c0_g1_i1	embryo_PGCs	embryo_somatic	726.050483778239	2465.58944639594	1595.81996508709	-1.76294109539007	0.309816934906854	-5.69026704728098	1.26840845809008e-08	7.16745436168515e-08
TRINITY_DN13898_c0_g1_i1	embryo_PGCs	embryo_somatic	471.501732880717	138.923400537777	305.212566709247	1.765073271296	0.310276568907567	5.68870951973763	1.28002992233159e-08	7.22773047866873e-08
TRINITY_DN4648_c0_g1_i1	embryo_PGCs	embryo_somatic	5.98055962857802	207.653294854514	106.816927241546	-5.12209711709654	0.900429252179034	-5.68850590393537	1.28155682336471e-08	7.23095996014724e-08
TRINITY_DN896_c0_g1_i1	embryo_PGCs	embryo_somatic	863.522870382666	7813.82387975323	4338.67337506795	-3.17761785047259	0.558624788956672	-5.68828650874469	1.28320403361949e-08	7.23486295053373e-08
TRINITY_DN14228_c0_g1_i1	embryo_PGCs	embryo_somatic	26.8920654667211	370.48566010699	198.688862786855	-3.78542443422215	0.665729621390926	-5.68612889165599	1.29951331199961e-08	7.32136517742639e-08
TRINITY_DN1728_c0_g1_i2	embryo_PGCs	embryo_somatic	342.204582673619	2260.05562289127	1301.13010278244	-2.72343205289098	0.479099951989141	-5.68447573744007	1.31214548362248e-08	7.38342978149404e-08
TRINITY_DN3082_c0_g1_i1	embryo_PGCs	embryo_somatic	272.633835668286	16.651616691434	144.64272617986	3.99949040928145	0.703586614179417	5.68443220589977	1.31247972608175e-08	7.38342978149404e-08
TRINITY_DN17131_c0_g1_i1	embryo_PGCs	embryo_somatic	39.8209479369851	648.8859294793	344.353438708143	-4.02786819298965	0.708607977540691	-5.68419820359467	1.31427785291792e-08	7.38805634914215e-08
TRINITY_DN902_c0_g1_i1	embryo_PGCs	embryo_somatic	238.536337035789	1250.97989941476	744.758118225275	-2.38873468708781	0.420285982622384	-5.68359351930617	1.31893547479941e-08	7.40873843856168e-08
TRINITY_DN17942_c0_g1_i1	embryo_PGCs	embryo_somatic	108.074186468227	2.80684401660158	55.4405152424142	5.26587113401126	0.926633627628489	5.68279736133479	1.32509239912576e-08	7.4378055197778e-08
TRINITY_DN20788_c0_g1_i1	embryo_PGCs	embryo_somatic	425.405418985098	40.7664119137092	233.085915449403	3.34994188428159	0.589895146015544	5.67887684261996	1.3558205222988e-08	7.60464666284925e-08
TRINITY_DN10589_c0_g1_i1	embryo_PGCs	embryo_somatic	1432.02289734621	492.626470305484	962.324683825845	1.54352118178099	0.271873213141062	5.67735660291083	1.36792112990639e-08	7.66683848678844e-08
TRINITY_DN480_c0_g1_i1	embryo_PGCs	embryo_somatic	1793.2935010833	484.688404165763	1138.99095262453	1.88439903109336	0.331964676491267	5.67650465408156	1.37474816747815e-08	7.69940319833176e-08
TRINITY_DN739_c1_g2_i1	embryo_PGCs	embryo_somatic	579.976565836019	17.8516234978541	298.914094666937	5.08337698544668	0.895628119110688	5.67576751664989	1.38068187207146e-08	7.72692027740214e-08
TRINITY_DN4742_c0_g1_i1	embryo_PGCs	embryo_somatic	1015.68504504324	291.768826471312	653.726935757275	1.80585226428852	0.3182191331697	5.67487016352815	1.38793884395163e-08	7.7617968437236e-08
TRINITY_DN13640_c0_g1_i1	embryo_PGCs	embryo_somatic	2853.32036452861	880.110732146042	1866.71554833733	1.6940485667261	0.298618266732141	5.67295693349414	1.40353523589601e-08	7.84322421122109e-08
TRINITY_DN4006_c0_g1_i1	embryo_PGCs	embryo_somatic	1514.15701944054	394.481983569027	954.319501504782	1.94674810995448	0.343278185121601	5.67105104352866	1.41924101215494e-08	7.92514228911301e-08
TRINITY_DN17233_c0_g1_i1	embryo_PGCs	embryo_somatic	2559.83516596655	514.301101859888	1537.06813391322	2.31133462276208	0.407613583234045	5.67040628141911	1.42459281934643e-08	7.94916494332437e-08
TRINITY_DN739_c1_g1_i4	embryo_PGCs	embryo_somatic	76.417333529809	0	38.2086667649045	8.31883226688749	1.46714529937183	5.67008071419324	1.42730261318892e-08	7.95842075630819e-08
TRINITY_DN15529_c0_g1_i1	embryo_PGCs	embryo_somatic	10.9472161526729	191.882497815374	101.414856984023	-4.13285419359878	0.729221783679424	-5.66748592279526	1.44907956375894e-08	8.07390026253326e-08
TRINITY_DN13796_c0_g1_i1	embryo_PGCs	embryo_somatic	982.406026802286	7002.62713491999	3992.51658086114	-2.83329694345263	0.500002727386227	-5.66656297709362	1.4569029897368e-08	8.1115216457993e-08
TRINITY_DN7157_c0_g1_i1	embryo_PGCs	embryo_somatic	554.154162750699	7954.83158223141	4254.49287249106	-3.84348297315532	0.678578833939369	-5.66401835854895	1.47868576125055e-08	8.22675134767756e-08
TRINITY_DN1390_c0_g1_i1	embryo_PGCs	embryo_somatic	588.467754681867	121.137743789485	354.802749235676	2.26590384691018	0.400100858542383	5.66333162884265	1.48461839515303e-08	8.25369345675386e-08
TRINITY_DN1350_c0_g1_i1	embryo_PGCs	embryo_somatic	389.466520862764	1738.18459215366	1063.82555650821	-2.15843781503899	0.381172860909562	-5.66262196602477	1.49077343733561e-08	8.2818315975827e-08
TRINITY_DN14214_c0_g1_i1	embryo_PGCs	embryo_somatic	240.988777378873	868.114611529913	554.551694454393	-1.84678764569305	0.326166469387948	-5.66210146971436	1.49530355154261e-08	8.30090798554301e-08
TRINITY_DN4486_c0_g1_i1	embryo_PGCs	embryo_somatic	117.040667243117	1763.24234787113	940.141507557124	-3.91316343148813	0.691138485807579	-5.66190931606955	1.49697932849679e-08	8.30412269258437e-08
TRINITY_DN4756_c0_g1_i1	embryo_PGCs	embryo_somatic	102.867352001431	7.30622035314812	55.0867861772897	3.82868965111769	0.676253095236256	5.66162236903345	1.49948519766186e-08	8.31193405321786e-08
TRINITY_DN753_c0_g1_i1	embryo_PGCs	embryo_somatic	60.5023785321918	349.976960268938	205.239669400565	-2.53490241330465	0.447899038345563	-5.65953975402136	1.51779488615516e-08	8.40727350253612e-08
TRINITY_DN21412_c0_g1_i1	embryo_PGCs	embryo_somatic	3385.08549475376	768.456923403601	2076.77120907868	2.14174167868652	0.378478988035425	5.65881263264752	1.52423850695066e-08	8.43177367678824e-08
TRINITY_DN14193_c0_g1_i1	embryo_PGCs	embryo_somatic	26.4994718818381	287.794518835723	157.146995358781	-3.43984704915278	0.607876848458388	-5.65878937136105	1.52444508234589e-08	8.43177367678824e-08
TRINITY_DN2930_c0_g1_i1	embryo_PGCs	embryo_somatic	468.788473601617	48.5324020332529	258.660437817435	3.29248965719586	0.581921248152674	5.6579643167318	1.53178971899216e-08	8.46621295781651e-08
TRINITY_DN970_c0_g1_i1	embryo_PGCs	embryo_somatic	545.344226384233	88.6505566236658	316.997391503949	2.6043731240665	0.460572562733537	5.65464236212709	1.56171109838241e-08	8.62529280594571e-08
TRINITY_DN1961_c0_g1_i1	embryo_PGCs	embryo_somatic	67.6396972797694	600.357816271061	333.998756775415	-3.14980227198743	0.557122006281199	-5.65370284511364	1.57027595390532e-08	8.66627516251537e-08
TRINITY_DN21992_c0_g1_i1	embryo_PGCs	embryo_somatic	34.3358852156594	473.440828196789	253.888356706224	-3.78651795171704	0.669764814031393	-5.65350384551489	1.57209592674686e-08	8.67000026025288e-08
TRINITY_DN79_c0_g1_i1	embryo_PGCs	embryo_somatic	4875.33264625748	986.310969382777	2930.82180782013	2.30623920562503	0.408144435103411	5.65054673608547	1.59938313334353e-08	8.81406774794559e-08
TRINITY_DN7362_c0_g1_i1	embryo_PGCs	embryo_somatic	412.049779087999	3900.13770557052	2156.09374232926	-3.24256665061301	0.573879053471598	-5.6502613765001	1.60204054159329e-08	8.82229162250503e-08
TRINITY_DN8999_c0_g1_i1	embryo_PGCs	embryo_somatic	3.22743984789624	74.731630875407	38.9795353616516	-4.53606014419508	0.802905232127797	-5.64955858137076	1.60860361361666e-08	8.85199604818702e-08
TRINITY_DN58_c0_g1_i3	embryo_PGCs	embryo_somatic	4382.4646769946	761.278237243378	2571.87145711899	2.5239219790401	0.446769364187603	5.64927271508322	1.61128064853905e-08	8.86028835928663e-08
TRINITY_DN14502_c0_g1_i1	embryo_PGCs	embryo_somatic	105.72443151018	0.330032938140121	53.0272322241601	7.82199604575659	1.38472024153888	5.64879158339143	1.61579604647333e-08	8.87867029310307e-08
TRINITY_DN12232_c0_g1_i1	embryo_PGCs	embryo_somatic	0.728623267208545	62.9609477147154	31.844785490962	-6.42670447148955	1.1378848170588	-5.64793938291688	1.6238240874069e-08	8.91631326312186e-08
TRINITY_DN4664_c0_g1_i1	embryo_PGCs	embryo_somatic	21.3986324955719	240.85874468862	131.128688592096	-3.48492364058041	0.617209432544098	-5.64625790992173	1.63977796104719e-08	8.99739037757197e-08
TRINITY_DN15327_c0_g1_i1	embryo_PGCs	embryo_somatic	105.197980057452	0.298979717581059	52.7484798875163	7.82109802406433	1.38593050866283	5.64321080687537	1.6690777309001e-08	9.15152540070641e-08
TRINITY_DN11200_c0_g1_i1	embryo_PGCs	embryo_somatic	137.783400843354	10.0572140982738	73.9203074708139	3.9479720251699	0.699690540657351	5.64245447917708	1.67642868029628e-08	9.18517942634115e-08
TRINITY_DN3354_c0_g1_i2	embryo_PGCs	embryo_somatic	250.060532585122	20.0646064670619	135.062569526092	3.59411148813598	0.637077049489206	5.64156484842399	1.68511548434629e-08	9.226098660499e-08
TRINITY_DN11053_c0_g1_i1	embryo_PGCs	embryo_somatic	1899.57109766986	675.008543759101	1287.28982071448	1.49557435666537	0.265227306341177	5.63884004741779	1.71199467744508e-08	9.36649111099291e-08
TRINITY_DN819_c0_g1_i1	embryo_PGCs	embryo_somatic	171.001379042854	1822.99507025121	996.998224647031	-3.41395303961401	0.60568890717666	-5.63647938597342	1.73561800905585e-08	9.48888055203672e-08
TRINITY_DN17456_c0_g1_i1	embryo_PGCs	embryo_somatic	1571.2975348122	334.146383624973	952.721959218588	2.23665416724582	0.396942136104833	5.63471086540211	1.75352283981486e-08	9.57985205128293e-08
TRINITY_DN18482_c0_g1_i1	embryo_PGCs	embryo_somatic	41.8550040781242	340.052137842787	190.953570960456	-3.02721328473962	0.537270080295412	-5.63443488808298	1.75633301589549e-08	9.58828665923624e-08
TRINITY_DN1725_c0_g1_i4	embryo_PGCs	embryo_somatic	117.084642492793	1452.98518675181	785.0349146223	-3.63394059035313	0.645143408493092	-5.63276403744276	1.77344030054158e-08	9.67470457903521e-08
TRINITY_DN2612_c0_g1_i1	embryo_PGCs	embryo_somatic	649.631572435476	123.16581500794	386.398693721708	2.40860569526968	0.427687643554438	5.63169343694893	1.78448676352489e-08	9.7279580802091e-08
TRINITY_DN17106_c0_g1_i1	embryo_PGCs	embryo_somatic	323.681395579391	4129.19152869708	2226.43646213824	-3.67313215388594	0.652506639453872	-5.6292640285779	1.80980181959903e-08	9.85886286187326e-08
TRINITY_DN850_c0_g1_i2	embryo_PGCs	embryo_somatic	912.197828222577	135.121189825711	523.659509024144	2.7418302646216	0.487113928561989	5.62872482976574	1.8154675153286e-08	9.88261684117051e-08
TRINITY_DN19338_c0_g1_i1	embryo_PGCs	embryo_somatic	20.5305921985767	394.009139992731	207.269866095654	-4.25937279886921	0.75704121443348	-5.62634202426699	1.84071203236723e-08	1.00128387277907e-07
TRINITY_DN20480_c0_g1_i1	embryo_PGCs	embryo_somatic	552.598556718259	11852.9552989032	6202.77692781071	-4.42285562460366	0.78629414066186	-5.62493778839651	1.8557484187407e-08	1.00873848002186e-07
TRINITY_DN2875_c0_g1_i1	embryo_PGCs	embryo_somatic	20.7498296474691	195.753575734172	108.251702690821	-3.23963504719931	0.576083246933707	-5.62355365208548	1.87068626811825e-08	1.01612886816294e-07
TRINITY_DN3799_c0_g1_i1	embryo_PGCs	embryo_somatic	5531.02573544554	1300.3222830227	3415.67400923412	2.08871860600245	0.371431562913979	5.6234278789231	1.87204940683899e-08	1.0161403662068e-07
TRINITY_DN15280_c0_g1_i1	embryo_PGCs	embryo_somatic	185.718580409176	30.5840146302519	108.151297519714	2.59821523519283	0.462153765708207	5.62197136100646	1.8879056797261e-08	1.02401302341591e-07
TRINITY_DN1189_c0_g1_i2	embryo_PGCs	embryo_somatic	75.303079471926	1.55700502902342	38.4300422504747	5.32472560391057	0.947202732529827	5.62152686119166	1.89277061041427e-08	1.02591689778503e-07
TRINITY_DN3304_c0_g1_i1	embryo_PGCs	embryo_somatic	66.1917074704966	0	33.0958537352483	8.11117861996765	1.44301015758053	5.62101283719827	1.8984116424542e-08	1.02823840891725e-07
TRINITY_DN3819_c0_g1_i1	embryo_PGCs	embryo_somatic	459.909478420754	6031.28469139021	3245.59708490548	-3.71311706365726	0.660617928758764	-5.62067255824231	1.90215492788629e-08	1.02952945775232e-07
TRINITY_DN7605_c0_g1_i2	embryo_PGCs	embryo_somatic	8.14116347634474	120.603774526691	64.3724690015177	-3.88043158299668	0.690584808590057	-5.61905146873882	1.92008656646372e-08	1.03813139762019e-07
TRINITY_DN7365_c0_g1_i1	embryo_PGCs	embryo_somatic	198.488298697475	2891.47805652435	1544.98317761091	-3.86473168797869	0.687798507309381	-5.61898818753947	1.92078986802152e-08	1.03813139762019e-07
TRINITY_DN21787_c0_g1_i1	embryo_PGCs	embryo_somatic	2730.53384268939	502.336675411512	1616.43525905045	2.43973291758703	0.434345046517495	5.61703865889204	1.94257972191046e-08	1.04886613738022e-07
TRINITY_DN712_c0_g1_i1	embryo_PGCs	embryo_somatic	243.878222431181	1203.68897332775	723.783597879467	-2.30366272795718	0.410125975920619	-5.61696372141777	1.94342206912895e-08	1.04886613738022e-07
TRINITY_DN2450_c0_g1_i1	embryo_PGCs	embryo_somatic	42.1490679480841	624.787348302008	333.468208125046	-3.8919722106771	0.69305969932101	-5.61563775024007	1.95838565747428e-08	1.05618918791989e-07
TRINITY_DN7500_c0_g1_i1	embryo_PGCs	embryo_somatic	25.7822256574246	312.384183681228	169.083204669326	-3.59565539410208	0.640502913488336	-5.61380021601972	1.97930728913335e-08	1.06671279667742e-07
TRINITY_DN18416_c0_g1_i1	embryo_PGCs	embryo_somatic	4.27833317560317	108.015143432051	56.1467383038273	-4.67148250368639	0.832204823245881	-5.61338071253423	1.98411397203269e-08	1.06854274510893e-07
TRINITY_DN7305_c0_g1_i1	embryo_PGCs	embryo_somatic	131.52887937026	3.93247012194348	67.7306747461017	5.13273201181492	0.914509181458973	5.61255383311336	1.99362158706473e-08	1.07289997563995e-07
TRINITY_DN3547_c0_g1_i1	embryo_PGCs	embryo_somatic	124.303318263889	4.83759559855086	64.5704569312198	4.5836193121978	0.816866802025259	5.61121996980858	2.00905189813907e-08	1.08043614862991e-07
TRINITY_DN15114_c0_g1_i1	embryo_PGCs	embryo_somatic	263.381089170503	1414.0826798714	838.731884520952	-2.4233074420735	0.431929772383502	-5.61042001967368	2.01836138350971e-08	1.08467227792303e-07
TRINITY_DN17185_c0_g1_i1	embryo_PGCs	embryo_somatic	728.248916738912	8329.99583897613	4529.12237785752	-3.5156890673122	0.626942164010717	-5.60767686260147	2.05060423011105e-08	1.10121810144687e-07
TRINITY_DN13795_c0_g1_i1	embryo_PGCs	embryo_somatic	106.77182694356	1327.34668492321	717.059255933386	-3.63631030343477	0.648505077691594	-5.60721947834011	2.05602870314185e-08	1.10334864211128e-07
TRINITY_DN1861_c0_g1_i2	embryo_PGCs	embryo_somatic	1801.40377953989	583.755312906529	1192.57954622321	1.62342176409325	0.289577303431333	5.60617750374974	2.06843835246201e-08	1.109222040003e-07
TRINITY_DN17311_c0_g1_i1	embryo_PGCs	embryo_somatic	84.9642221755769	424.555638508475	254.759930342026	-2.31658719117707	0.413256704885478	-5.60568567621677	2.07432112420376e-08	1.1115894941593e-07
TRINITY_DN2904_c0_g1_i1	embryo_PGCs	embryo_somatic	185.742187975642	1539.77960355237	862.760895764006	-3.04997371971345	0.544183349637853	-5.60468033750603	2.08639660374649e-08	1.11726980789027e-07
TRINITY_DN3066_c0_g1_i1	embryo_PGCs	embryo_somatic	190.31696377689	22.0231351298068	106.170049453348	3.130394643841	0.558605490376472	5.60394535637534	2.09526787742451e-08	1.12122744649176e-07
TRINITY_DN21053_c0_g1_i1	embryo_PGCs	embryo_somatic	346.980067887922	4544.65199209653	2445.81602999223	-3.71123656903709	0.662292137617877	-5.60362468198039	2.09914990362671e-08	1.1225115162614e-07
TRINITY_DN553_c0_g1_i1	embryo_PGCs	embryo_somatic	347.985316248957	4043.89107223732	2195.93819424314	-3.5386415179689	0.631977514666581	-5.59931553867991	2.15199782120506e-08	1.14995959789448e-07
TRINITY_DN2988_c0_g1_i1	embryo_PGCs	embryo_somatic	59.725838599619	1334.01907868352	696.872458641572	-4.48065241402615	0.800285228541329	-5.59881933869127	2.15816557908073e-08	1.15244215548655e-07
TRINITY_DN17338_c0_g1_i1	embryo_PGCs	embryo_somatic	6.12027956088619	156.931935790352	81.526107675619	-4.67082518006042	0.834298079066477	-5.5985088510413	2.16203366015089e-08	1.15369407150546e-07
TRINITY_DN13884_c0_g1_i1	embryo_PGCs	embryo_somatic	758.865304184153	8272.42666182391	4515.64598300403	-3.44636228886593	0.615689836088073	-5.59756242000548	2.17386594573831e-08	1.15919105219229e-07
TRINITY_DN7454_c0_g1_i1	embryo_PGCs	embryo_somatic	446.094045464796	58.8830898887386	252.488567676768	2.88536287262304	0.515576678472589	5.59637972991915	2.1887403236543e-08	1.16630131813585e-07
TRINITY_DN10764_c0_g1_i1	embryo_PGCs	embryo_somatic	2.47084673637873	53.478093931286	27.9744703338324	-4.44186304483274	0.793871960240486	-5.595188225929	2.20382543700948e-08	1.17351379810378e-07
TRINITY_DN3751_c0_g1_i1	embryo_PGCs	embryo_somatic	2273.89154538324	445.914730657501	1359.90313802037	2.34700576798466	0.419548187917471	5.59412681445389	2.21734846530889e-08	1.17988493178629e-07
TRINITY_DN1053_c0_g1_i1	embryo_PGCs	embryo_somatic	29.2035742674098	676.164640581969	352.68410742469	-4.53296019456765	0.810336630845164	-5.59392235525607	2.21996263641593e-08	1.18044642436386e-07
TRINITY_DN4002_c0_g1_i1	embryo_PGCs	embryo_somatic	279.628409562567	3482.69775412712	1881.16308184484	-3.63878926091995	0.650581833424712	-5.59313075461251	2.23011211435363e-08	1.18501115297444e-07
TRINITY_DN8810_c0_g1_i1	embryo_PGCs	embryo_somatic	60.7618309346126	0	30.3809154673063	7.98834510229378	1.42852115431241	5.59203836651534	2.24419212458961e-08	1.19165657555347e-07
TRINITY_DN10865_c0_g1_i1	embryo_PGCs	embryo_somatic	465.89492442862	94.7050078350137	280.299966131817	2.28716104030874	0.409102787757532	5.59067576353035	2.26187597201783e-08	1.20020496567057e-07
TRINITY_DN21255_c0_g1_i1	embryo_PGCs	embryo_somatic	902.045203522508	161.72578462438	531.885494073444	2.46843740735442	0.441675878082785	5.58879832439422	2.28646308417439e-08	1.21240185387734e-07
TRINITY_DN7532_c0_g1_i1	embryo_PGCs	embryo_somatic	36.1012543210377	296.010871865266	166.056063093152	-3.03824453056997	0.543657972468242	-5.58852198336418	2.29010390358752e-08	1.21348262826905e-07
TRINITY_DN1091_c0_g1_i1	embryo_PGCs	embryo_somatic	422.454423819328	3563.8968689594	1993.17564638936	-3.07652185247332	0.550588557088764	-5.58769667996811	2.30101088510502e-08	1.2173826434686e-07
TRINITY_DN2764_c0_g1_i1	embryo_PGCs	embryo_somatic	175.39979191514	928.732466586134	552.066129250637	-2.40552103014042	0.430507123044867	-5.58764513145982	2.30169380638197e-08	1.2173826434686e-07
TRINITY_DN10213_c0_g1_i1	embryo_PGCs	embryo_somatic	1073.0591572001	45.4610336550749	559.260095427585	4.54090846311221	0.812675957963173	5.58760034502951	2.30228730249213e-08	1.2173826434686e-07
TRINITY_DN2541_c0_g1_i1	embryo_PGCs	embryo_somatic	1151.756249706	336.96023402049	744.358241863244	1.7743345295282	0.317560333333068	5.58739345970903	2.30503081210574e-08	1.21798278501498e-07
TRINITY_DN10307_c0_g1_i1	embryo_PGCs	embryo_somatic	702.620510221142	30.3673743099615	366.493942265552	4.4859811300843	0.802928150280795	5.58702684482478	2.30990029414562e-08	1.21970467414719e-07
TRINITY_DN3078_c0_g1_i1	embryo_PGCs	embryo_somatic	71.5161319979496	605.645399000886	338.580765499418	-3.08471530199904	0.552137655045852	-5.58685913523299	2.31213118730267e-08	1.22003187109797e-07
TRINITY_DN7438_c0_g1_i1	embryo_PGCs	embryo_somatic	137.421226238104	12.9165422222059	75.1688842301551	3.37246598107311	0.603832800664969	5.58509901641513	2.33567100810186e-08	1.23159476833895e-07
TRINITY_DN15328_c0_g1_i1	embryo_PGCs	embryo_somatic	1.01991669042637	89.165433986242	45.0926753383342	-6.4643337420999	1.15754698451844	-5.58451089118353	2.34358831623271e-08	1.23490958458692e-07
TRINITY_DN2503_c0_g1_i1	embryo_PGCs	embryo_somatic	89.2969177942457	0.298979717581059	44.7979487559134	7.5848456855298	1.35863068611097	5.58271336211399	2.3679483601636e-08	1.24687795432258e-07
TRINITY_DN911_c0_g1_i5	embryo_PGCs	embryo_somatic	248.013396830186	1535.10387439182	891.558635611004	-2.63004615638302	0.471274081450342	-5.58071462001277	2.39532381779652e-08	1.26041639668904e-07
TRINITY_DN15497_c0_g1_i1	embryo_PGCs	embryo_somatic	93.8983631816199	5.29184141892723	49.5951023002735	4.04785781950298	0.725379001416901	5.58033498570568	2.40055801873982e-08	1.26229342485402e-07
TRINITY_DN4076_c0_g1_i1	embryo_PGCs	embryo_somatic	1576.79805731305	3824.12467414342	2700.46136572823	-1.27797127550224	0.229257636824469	-5.57438911612232	2.48399960384417e-08	1.30526335880001e-07
TRINITY_DN18674_c0_g2_i1	embryo_PGCs	embryo_somatic	69.1890277514081	0	34.5945138757041	8.17502710923175	1.46924144567934	5.56411414425614	2.63487443961342e-08	1.38358316621032e-07
TRINITY_DN920_c1_g1_i1	embryo_PGCs	embryo_somatic	43.2847129599905	511.144230028298	277.214471494144	-3.56487632047002	0.640820600186298	-5.56298645741671	2.65196478135253e-08	1.39159233017335e-07
TRINITY_DN2814_c0_g1_i1	embryo_PGCs	embryo_somatic	733.15099653764	230.368022322114	481.759509429877	1.67632844418256	0.301469481605454	5.56052451895095	2.68965060260106e-08	1.41039019133623e-07
TRINITY_DN3990_c0_g1_i1	embryo_PGCs	embryo_somatic	583.775344636353	191.706753143104	387.741048889729	1.61320870234803	0.290143147413116	5.56004412556773	2.69706451911784e-08	1.41329913763047e-07
TRINITY_DN1647_c0_g1_i3	embryo_PGCs	embryo_somatic	104.318718062489	833.991492524897	469.155105293693	-2.99832957461845	0.539299440301408	-5.55967492371719	2.70277588857764e-08	1.41531251924688e-07
TRINITY_DN14233_c0_g1_i1	embryo_PGCs	embryo_somatic	3578.09801930341	812.175285453342	2195.13665237838	2.14171733644516	0.385558877149521	5.5548386079945	2.77868375722926e-08	1.45405621352729e-07
TRINITY_DN20770_c0_g1_i1	embryo_PGCs	embryo_somatic	3204.320178298	660.849414541534	1932.58479641977	2.27865394159813	0.410318140730027	5.55338337599213	2.8019262667519e-08	1.46520619418822e-07
TRINITY_DN15619_c0_g1_i1	embryo_PGCs	embryo_somatic	327.84926391831	64.2979178219805	196.073590870145	2.37164434992161	0.427093018161061	5.55299255448666	2.80820041012579e-08	1.46747367187526e-07
TRINITY_DN18248_c0_g1_i1	embryo_PGCs	embryo_somatic	3267.4647142901	435.576435427549	1851.52057485882	2.90252339390701	0.522711269344833	5.55282344982736	2.81091939422251e-08	1.46788149331399e-07
TRINITY_DN15305_c0_g1_i1	embryo_PGCs	embryo_somatic	243.063502897542	49.439219584758	146.25136124115	2.30347787963245	0.41487156552089	5.55226742700557	2.81987754136568e-08	1.47154464115927e-07
TRINITY_DN2320_c0_g1_i2	embryo_PGCs	embryo_somatic	69.958494009432	860.287202468489	465.122848238961	-3.619366895385	0.652294283966161	-5.54867179485013	2.87847954080541e-08	1.50109139689935e-07
TRINITY_DN1239_c0_g1_i1	embryo_PGCs	embryo_somatic	1123.12316487394	355.363130842819	739.243147858378	1.66266924140758	0.299660343963041	5.5485127575394	2.88109865155969e-08	1.5014231926779e-07
TRINITY_DN2910_c0_g1_i1	embryo_PGCs	embryo_somatic	44.4852368975886	703.486406462711	373.98582168015	-3.98143682121858	0.717588633475001	-5.54835547204537	2.88369118657451e-08	1.50174069221061e-07
TRINITY_DN4590_c0_g1_i1	embryo_PGCs	embryo_somatic	1348.87764642313	228.728212188823	788.802929305975	2.56154558599834	0.461695222205585	5.54813102410171	2.88739467950075e-08	1.50263591155874e-07
TRINITY_DN2854_c0_g1_i1	embryo_PGCs	embryo_somatic	637.588624029745	119.150813832354	378.369718931049	2.4053188403637	0.433625532821451	5.54699541033279	2.90620367871835e-08	1.51138559445435e-07
TRINITY_DN1653_c0_g1_i5	embryo_PGCs	embryo_somatic	42.5172193214844	237.227461406799	139.872340364142	-2.47972025785118	0.447062025067905	-5.54670296023138	2.91106670207797e-08	1.51287557090833e-07
TRINITY_DN13632_c0_g1_i1	embryo_PGCs	embryo_somatic	87.5628909616141	328.915934409191	208.239412685402	-1.90405756223105	0.343317883689127	-5.54604829137058	2.92198153741924e-08	1.51750646099715e-07
TRINITY_DN10911_c0_g1_i1	embryo_PGCs	embryo_somatic	19.9480053521411	396.302614599281	208.125309975711	-4.31113039014167	0.77746275924538	-5.54512783908277	2.93739477671299e-08	1.52446560995687e-07
TRINITY_DN358_c0_g1_i2	embryo_PGCs	embryo_somatic	1041.11040813764	8972.55208880562	5006.83124847163	-3.10733695934212	0.560448852479486	-5.54437206106307	2.95010944772011e-08	1.53001566699566e-07
TRINITY_DN2566_c0_g1_i1	embryo_PGCs	embryo_somatic	32.0268882832395	370.271156665228	201.149022474234	-3.5292276177412	0.636575165485021	-5.54408624322032	2.95493174516241e-08	1.53146770529567e-07
TRINITY_DN7649_c0_g1_i1	embryo_PGCs	embryo_somatic	526.154051809287	99.041169824225	312.597610816756	2.40076560481544	0.433078259650627	5.54349139287709	2.96499255005901e-08	1.53563088844369e-07
TRINITY_DN1201_c0_g1_i1	embryo_PGCs	embryo_somatic	7.37031581829723	364.361396905591	185.865856361944	-5.62011737594783	1.01385481592156	-5.54331575654579	2.96796946679432e-08	1.53612199607427e-07
TRINITY_DN4791_c0_g1_i1	embryo_PGCs	embryo_somatic	150.35215864638	17.7967435293254	84.0744510878525	3.03960204634705	0.548471105281201	5.54195474853439	2.99113613485089e-08	1.54705483695976e-07
TRINITY_DN3330_c0_g1_i4	embryo_PGCs	embryo_somatic	32.8005691209737	344.73514268752	188.767855904247	-3.39499830920132	0.612638916557126	-5.54159753396069	2.99724554065325e-08	1.54915653473218e-07
TRINITY_DN1325_c0_g1_i1	embryo_PGCs	embryo_somatic	117.841774853062	1117.24866657196	617.545220712509	-3.24632377808494	0.585941425710656	-5.54035546155088	3.01858296001764e-08	1.55912074851661e-07
TRINITY_DN10325_c0_g1_i1	embryo_PGCs	embryo_somatic	3062.03136180529	698.721869304605	1880.37661555495	2.1315619425899	0.384775475348548	5.53975520570545	3.02894743385953e-08	1.56340763252791e-07
TRINITY_DN17137_c0_g1_i1	embryo_PGCs	embryo_somatic	2815.91501498266	932.893352527746	1874.4041837552	1.59178498942686	0.287446925450953	5.53766573404685	3.06529579780155e-08	1.58109126573252e-07
TRINITY_DN2146_c0_g1_i1	embryo_PGCs	embryo_somatic	866.857634605577	165.59971365968	516.228674132628	2.40099805613666	0.433727766967264	5.53572595299826	3.09941869782953e-08	1.59760370183562e-07
TRINITY_DN183_c0_g1_i1	embryo_PGCs	embryo_somatic	1503.30132290946	505.295564600142	1004.2984437548	1.57597153534666	0.284785867537027	5.53388252365353	3.13218800172117e-08	1.61339643190698e-07
TRINITY_DN10203_c0_g1_i1	embryo_PGCs	embryo_somatic	527.123093610092	6558.49169310569	3542.80739335789	-3.63719480026251	0.657442945305293	-5.53233527903099	3.15995146746342e-08	1.62579449574971e-07
TRINITY_DN2445_c0_g1_i1	embryo_PGCs	embryo_somatic	118.464362398601	480.80640268496	299.63538254178	-2.01672559214328	0.364536425322401	-5.53230199248171	3.16055137050128e-08	1.62579449574971e-07
TRINITY_DN11550_c0_g1_i1	embryo_PGCs	embryo_somatic	498.744496359155	141.750477510551	320.247486934853	1.80392505207939	0.326157946402435	5.53083275136147	3.18714094708425e-08	1.63835921597569e-07
TRINITY_DN1849_c0_g1_i1	embryo_PGCs	embryo_somatic	66.1704051645696	923.81238940368	494.991397284125	-3.8020037809783	0.687521652137374	-5.53001315545277	3.20206773347282e-08	1.64491566335524e-07
TRINITY_DN11816_c0_g1_i1	embryo_PGCs	embryo_somatic	16.0878789418495	391.161677296428	203.624778119139	-4.60298758762247	0.832560070019903	-5.52871528839046	3.22584379635599e-08	1.65600604922085e-07
TRINITY_DN4845_c0_g1_i1	embryo_PGCs	embryo_somatic	15.894620308852	117.355481531294	66.625050920073	-2.89503334098839	0.523684934652477	-5.52819672559336	3.23539132811288e-08	1.65978205531644e-07
TRINITY_DN10186_c0_g1_i1	embryo_PGCs	embryo_somatic	405.064794840763	3168.93326959	1786.99903221538	-2.96781195878578	0.536987249771	-5.52678291719481	3.26156115351908e-08	1.67161004655579e-07
TRINITY_DN780_c0_g1_i1	embryo_PGCs	embryo_somatic	2045.68165465059	512.662248660178	1279.17195165539	1.99364616047533	0.360729098948774	5.52671288866119	3.26286271633579e-08	1.67161004655579e-07
TRINITY_DN3148_c0_g1_i1	embryo_PGCs	embryo_somatic	52.5287312191793	532.735657007742	292.632194113461	-3.34027268015252	0.604445176634223	-5.52617972526873	3.2727887205329e-08	1.67556160864605e-07
TRINITY_DN6993_c0_g1_i1	embryo_PGCs	embryo_somatic	1497.61677824596	5689.83503137454	3593.72590481025	-1.92585541755142	0.348542875347884	-5.52544766731843	3.2864653151081e-08	1.68142671391882e-07
TRINITY_DN11267_c0_g1_i1	embryo_PGCs	embryo_somatic	6.07366315370458	90.5096694550914	48.291666304398	-3.89872535477976	0.705933444001873	-5.52279451824556	3.33649859532373e-08	1.70587220552271e-07
TRINITY_DN1164_c0_g1_i1	embryo_PGCs	embryo_somatic	39.6449063194409	567.063147908477	303.354027113959	-3.83906525921905	0.695312894427327	-5.52134915084665	3.36406552433812e-08	1.71880594806264e-07
TRINITY_DN13885_c0_g1_i1	embryo_PGCs	embryo_somatic	73.2848589462168	709.797384321356	391.541121633786	-3.27607529113213	0.593505370095624	-5.51987472430839	3.39241427909476e-08	1.73212143771447e-07
TRINITY_DN132_c3_g1_i1	embryo_PGCs	embryo_somatic	485.215145312362	58.3980289271274	271.806587119745	3.02061032841136	0.547398550722473	5.51811897277526	3.42647439428953e-08	1.74833316129112e-07
TRINITY_DN692_c0_g1_i1	embryo_PGCs	embryo_somatic	1373.42789116087	3682.32995742263	2527.87892429175	-1.42256884224436	0.257857885947589	-5.51687157837595	3.45087410161518e-08	1.75959721868216e-07
TRINITY_DN11685_c0_g1_i1	embryo_PGCs	embryo_somatic	140.815809107611	7.07247516150627	73.9441421345587	4.45938576797536	0.808393156595317	5.51635764305182	3.46097590017958e-08	1.763560532716e-07
TRINITY_DN10172_c0_g1_i1	embryo_PGCs	embryo_somatic	7.42216639309406	91.5575382435373	49.4898523183157	-3.62615963940329	0.657442660436649	-5.51555269777433	3.47685539245252e-08	1.76966602990247e-07
TRINITY_DN35_c1_g1_i1	embryo_PGCs	embryo_somatic	532.066586089082	7216.60879601103	3874.33769105005	-3.7617160245313	0.682035963012302	-5.51542180842956	3.47944417209354e-08	1.76966602990247e-07
TRINITY_DN504_c0_g1_i2	embryo_PGCs	embryo_somatic	337.181835079865	3173.65793840675	1755.41988674331	-3.23451917741827	0.586452832130281	-5.5153952717202	3.47996925320229e-08	1.76966602990247e-07
TRINITY_DN7852_c0_g1_i1	embryo_PGCs	embryo_somatic	2849.31364389946	894.137573118176	1871.72560850882	1.6754220750832	0.303793044883437	5.51501129897837	3.48757551796733e-08	1.77190462429266e-07
TRINITY_DN1407_c0_g1_i1	embryo_PGCs	embryo_somatic	40.7781319345224	385.709752532681	213.243942233602	-3.24134444987014	0.587739174189749	-5.51493688393091	3.48905149870623e-08	1.77190462429266e-07
TRINITY_DN21215_c0_g1_i1	embryo_PGCs	embryo_somatic	437.741486870235	2837.16853576447	1637.45501131735	-2.69602739119891	0.488937593401793	-5.5140521563115	3.50664606266298e-08	1.77964637979116e-07
TRINITY_DN3314_c0_g1_i1	embryo_PGCs	embryo_somatic	30.5592361465366	326.090849081567	178.325042614052	-3.41564893903364	0.619507851432096	-5.51348773246021	3.51791568121796e-08	1.78416996236988e-07
TRINITY_DN11324_c0_g1_i1	embryo_PGCs	embryo_somatic	707.586460962494	2119.56693510789	1413.57669803519	-1.58340642238281	0.287202698010763	-5.51320176777543	3.52363881986294e-08	1.78587638179399e-07
TRINITY_DN1573_c0_g1_i1	embryo_PGCs	embryo_somatic	501.524610720289	1494.6871727372	998.105891728744	-1.5758969071913	0.285883955674518	-5.5123656851365	3.54042356119455e-08	1.79318309065987e-07
TRINITY_DN6979_c0_g1_i1	embryo_PGCs	embryo_somatic	785.626451738829	2818.00299731522	1801.81472452703	-1.84298778354712	0.33438646055837	-5.51155025974924	3.55686828206526e-08	1.80030792993303e-07
TRINITY_DN3714_c0_g1_i1	embryo_PGCs	embryo_somatic	1920.47820483933	7563.23567772023	4741.85694127978	-1.97755958517438	0.358839442146725	-5.51098723524874	3.56826603291066e-08	1.80487043428187e-07
TRINITY_DN3514_c0_g1_i1	embryo_PGCs	embryo_somatic	45.3836037027731	877.09128470599	461.237444204382	-4.2729589789612	0.77587479164989	-5.50727904160258	3.64422377110965e-08	1.84206023997612e-07
TRINITY_DN17297_c0_g1_i1	embryo_PGCs	embryo_somatic	2246.9810385255	16141.5912176892	9194.28612810735	-2.84474584666	0.516640399054841	-5.50623964340432	3.66579441634156e-08	1.85172750637347e-07
TRINITY_DN2216_c0_g1_i1	embryo_PGCs	embryo_somatic	23.4999426351793	294.373974339406	158.936958487293	-3.64799787122517	0.662901078237823	-5.50308031014609	3.73212306156695e-08	1.883975721479e-07
TRINITY_DN3446_c0_g1_i1	embryo_PGCs	embryo_somatic	27.678423605433	191.495654754483	109.587039179958	-2.791911059689	0.50735833713022	-5.50283863566909	3.73724454631898e-08	1.88530417753014e-07
TRINITY_DN14049_c0_g1_i1	embryo_PGCs	embryo_somatic	194.205591914425	2385.88773113804	1290.04666152623	-3.61891807221093	0.657758504173269	-5.50189476722846	3.75731206121163e-08	1.89416557440043e-07
TRINITY_DN587_c0_g1_i1	embryo_PGCs	embryo_somatic	2449.28800720764	566.537692977122	1507.91285009238	2.11447614517122	0.384511636004001	5.4991213455741	3.81688408953399e-08	1.92291725388898e-07
TRINITY_DN1315_c0_g1_i4	embryo_PGCs	embryo_somatic	206.993336094125	1256.74763167005	731.870483882087	-2.60157299854507	0.473288493532559	-5.49680170571504	3.86741157302392e-08	1.9458695893198e-07
TRINITY_DN10468_c0_g1_i1	embryo_PGCs	embryo_somatic	42.692352231464	333.6339351772	188.163143704332	-2.96402780847199	0.539228478680626	-5.49679389286767	3.86758284723495e-08	1.9458695893198e-07
TRINITY_DN1616_c0_g2_i1	embryo_PGCs	embryo_somatic	490.290038877179	82.6938471543896	286.491943015784	2.53942079959814	0.462071837713766	5.49572727081282	3.89103464793472e-08	1.95636881501738e-07
TRINITY_DN2270_c1_g1_i1	embryo_PGCs	embryo_somatic	93.7528882418418	7.88131289161537	50.8171005667286	3.49660319513682	0.636330041909251	5.49495224937924	3.9081614736377e-08	1.96339235857891e-07
TRINITY_DN19350_c0_g1_i1	embryo_PGCs	embryo_somatic	81.3092929220729	1.58805824958248	41.4486755858277	5.43328144883788	0.988793303589763	5.49486068434387	3.91018974740754e-08	1.96339235857891e-07
TRINITY_DN394_c0_g1_i1	embryo_PGCs	embryo_somatic	221.372912264112	1752.73122506355	987.052068663832	-2.9851437800804	0.543678443364438	-5.49064215532895	4.00475011428904e-08	2.00954061400905e-07
TRINITY_DN870_c0_g1_i2	embryo_PGCs	embryo_somatic	97.3269333047263	1251.71312715817	674.520030231451	-3.68436768752248	0.671478502936551	-5.48694808755571	4.08937244924384e-08	2.05064425070691e-07
TRINITY_DN4339_c0_g1_i1	embryo_PGCs	embryo_somatic	45.4778338727973	464.274964896617	254.876399384707	-3.34948258310193	0.610652416214609	-5.48508856128849	4.13262329618786e-08	2.07096119118031e-07
TRINITY_DN3091_c0_g1_i2	embryo_PGCs	embryo_somatic	368.990091297937	82.7499250535174	225.870008175727	2.15059189101097	0.392141102012336	5.48422973254999	4.15274827068612e-08	2.07966996730392e-07
TRINITY_DN2638_c0_g1_i1	embryo_PGCs	embryo_somatic	112.690798933043	794.127572147273	453.409185540158	-2.81660868618793	0.513764132766884	-5.4822991846843	4.19833438567813e-08	2.10110958151717e-07
TRINITY_DN17144_c0_g1_i1	embryo_PGCs	embryo_somatic	2448.30921233002	844.258190714884	1646.28370152245	1.53392410107952	0.279812288760138	5.48197546246596	4.20602580411895e-08	2.10356851973505e-07
TRINITY_DN3905_c0_g1_i1	embryo_PGCs	embryo_somatic	1722.47271738795	513.332832312898	1117.90277485042	1.74857475901937	0.319021068088684	5.48106358459463	4.22776491631224e-08	2.11304527698457e-07
TRINITY_DN2476_c0_g1_i1	embryo_PGCs	embryo_somatic	22.9797855791112	406.867461601891	214.923623590501	-4.14348763229773	0.756474798214003	-5.47736374308872	4.31709200081588e-08	2.15626785159484e-07
TRINITY_DN6853_c0_g1_i1	embryo_PGCs	embryo_somatic	895.919693190392	296.23090386933	596.075298529861	1.59620098990098	0.291519756193885	5.47544705285557	4.36408438966107e-08	2.17830237300683e-07
TRINITY_DN21132_c0_g1_i1	embryo_PGCs	embryo_somatic	94.3500768613772	438.792845516535	266.571461188956	-2.21877871592209	0.405310233495254	-5.47427262516446	4.3931230159748e-08	2.19135227120956e-07
TRINITY_DN6849_c0_g1_i1	embryo_PGCs	embryo_somatic	31.300968906481	272.695982456246	151.998475681363	-3.11734314068864	0.56948926539043	-5.4739278334798	4.40168376781035e-08	2.19417705660698e-07
TRINITY_DN6987_c0_g1_i1	embryo_PGCs	embryo_somatic	2397.22426356578	889.394466846841	1643.30936520631	1.4294534369569	0.261148585250336	5.4737169477163	4.40692776990725e-08	2.19534586011432e-07
TRINITY_DN883_c0_g1_i1	embryo_PGCs	embryo_somatic	1463.73405013518	4058.10201909539	2760.91803461529	-1.47099420605428	0.268764671349731	-5.47316802713311	4.42060595066965e-08	2.20071191705921e-07
TRINITY_DN6856_c0_g1_i1	embryo_PGCs	embryo_somatic	337.838890218158	5355.99228523773	2846.91558772795	-3.98674738450977	0.728607386563517	-5.47173616138219	4.45647964279677e-08	2.21711326250047e-07
TRINITY_DN20577_c0_g1_i1	embryo_PGCs	embryo_somatic	819.013442351457	4741.26247115719	2780.13795675432	-2.53329936498264	0.463014978673425	-5.47131190494257	4.46716297500547e-08	2.22096901160482e-07
TRINITY_DN2923_c0_g1_i1	embryo_PGCs	embryo_somatic	129.867403577096	6.87989966850972	68.3736516228028	4.13863056649594	0.756535250117331	5.47050592269703	4.48752709315985e-08	2.22962960297942e-07
TRINITY_DN17120_c0_g1_i1	embryo_PGCs	embryo_somatic	1368.26052183298	191.704119202582	779.982320517782	2.83435196367918	0.518167362003978	5.469954635347	4.50150783787536e-08	2.2351093343208e-07
TRINITY_DN1587_c0_g1_i6	embryo_PGCs	embryo_somatic	3.02275984805536	96.8638221559709	49.9432910020131	-5.01183884320749	0.916373135901823	-5.46921188198651	4.5204109827553e-08	2.24302437492943e-07
TRINITY_DN1784_c0_g1_i1	embryo_PGCs	embryo_somatic	111.760827453291	9.41039278490082	60.585610119096	3.57085500530312	0.653118415530757	5.46739292659703	4.56702914243077e-08	2.26467221129573e-07
TRINITY_DN235_c0_g2_i1	embryo_PGCs	embryo_somatic	502.611500738906	136.378720992854	319.49511086588	1.86769545012347	0.341716660530783	5.4656259581327	4.61276102725163e-08	2.28585251952548e-07
TRINITY_DN14532_c0_g1_i1	embryo_PGCs	embryo_somatic	10.7855399619989	181.816830876589	96.3011854192941	-4.07411907307176	0.745481375994295	-5.46508498302571	4.62685084680786e-08	2.29133516102218e-07
TRINITY_DN10641_c0_g1_i1	embryo_PGCs	embryo_somatic	268.513145363626	2389.69098919342	1329.10206727852	-3.15445725467986	0.577219094823742	-5.46492186930007	4.63110736108763e-08	2.29194411360494e-07
TRINITY_DN3724_c0_g1_i1	embryo_PGCs	embryo_somatic	3514.95906158673	13225.3891336306	8370.17409760867	-1.91169597985476	0.34986041196187	-5.46416774945977	4.65083579821946e-08	2.30020435428594e-07
TRINITY_DN11301_c0_g1_i1	embryo_PGCs	embryo_somatic	96.4668753898447	0.990098814420364	48.7284871021325	6.37845019522052	1.16736307528029	5.46398145554587	4.6557219455795e-08	2.30111792244961e-07
TRINITY_DN7670_c0_g1_i1	embryo_PGCs	embryo_somatic	1340.78753582915	400.241599873535	870.514567851342	1.74430189351802	0.319297398265062	5.46293801013062	4.68318173442485e-08	2.31318017567286e-07
TRINITY_DN2671_c0_g1_i2	embryo_PGCs	embryo_somatic	155.148358910902	1377.62602151677	766.387190213838	-3.15024105908368	0.576675472556681	-5.46276234901606	4.68781992700713e-08	2.31396170060613e-07
TRINITY_DN1024_c0_g1_i1	embryo_PGCs	embryo_somatic	944.252198077754	347.741074431735	645.996636254744	1.44255503377045	0.264112358198606	5.46189903270519	4.71067990894811e-08	2.32373083195798e-07
TRINITY_DN4886_c0_g1_i1	embryo_PGCs	embryo_somatic	196.185703078268	948.741191426703	572.463447252485	-2.27379278311338	0.416506910102569	-5.45919582115322	4.78296006281228e-08	2.35784984346449e-07
TRINITY_DN1608_c0_g1_i2	embryo_PGCs	embryo_somatic	1306.55016956621	288.116539120701	797.333354343456	2.18849580597583	0.40089888497929	5.45897204500552	4.7889914780927e-08	2.35928714847872e-07
TRINITY_DN17644_c0_g1_i1	embryo_PGCs	embryo_somatic	1142.33791760758	183.448447152037	662.893182379808	2.64821275333057	0.485231225917405	5.45763053134865	4.82530403657909e-08	2.37563082997249e-07
TRINITY_DN20476_c0_g1_i1	embryo_PGCs	embryo_somatic	1463.88979700291	356.63198687032	910.260891936613	2.03777302949627	0.373526583582727	5.45549666090888	4.88361494299082e-08	2.40277663082043e-07
TRINITY_DN280_c0_g1_i1	embryo_PGCs	embryo_somatic	609.377476666728	115.437390343572	362.40743350515	2.38996469047557	0.438419820785135	5.45131533103488	4.99986240320535e-08	2.4583739037059e-07
TRINITY_DN18284_c0_g1_i1	embryo_PGCs	embryo_somatic	62.1366824487105	350.806525099518	206.471603774114	-2.50130850631645	0.459030353933768	-5.44911351696222	5.06214974071861e-08	2.48738467467368e-07
TRINITY_DN20555_c0_g1_i1	embryo_PGCs	embryo_somatic	919.976303187027	222.333383933597	571.154843560312	2.04496304389867	0.375690133909195	5.4432173201358	5.23267433964927e-08	2.56950778857485e-07
TRINITY_DN15200_c0_g1_i1	embryo_PGCs	embryo_somatic	43.2694647407074	234.967774341254	139.118619540981	-2.43476036475615	0.447332316314182	-5.44284478442669	5.2436334779521e-08	2.5732205246308e-07
TRINITY_DN1436_c0_g1_i2	embryo_PGCs	embryo_somatic	173.833030033183	9.06904543807541	91.4510377356294	4.23604986230533	0.778340961340479	5.44240901186789	5.25648112924281e-08	2.57696094388086e-07
TRINITY_DN673_c1_g1_i1	embryo_PGCs	embryo_somatic	1794.9449255744	5026.94462374212	3410.94477465826	-1.48610329269714	0.273066204151163	-5.44228201844587	5.26023094635375e-08	2.57696094388086e-07
TRINITY_DN3433_c0_g1_i1	embryo_PGCs	embryo_somatic	523.082437276766	149.924019805807	336.503228541286	1.79884465172522	0.330533856585462	5.44224023011728	5.26146542424697e-08	2.57696094388086e-07
TRINITY_DN2184_c0_g1_i1	embryo_PGCs	embryo_somatic	101.459843370855	970.907794557993	536.183818964424	-3.2577889544524	0.598681556590653	-5.44160567264629	5.28024556085529e-08	2.58448735531973e-07
TRINITY_DN18192_c0_g1_i1	embryo_PGCs	embryo_somatic	14.3515397693859	126.106750305539	70.2291450374626	-3.12839435961906	0.575435400328152	-5.43656917498479	5.43162575768997e-08	2.65686500240494e-07
TRINITY_DN11681_c0_g1_i1	embryo_PGCs	embryo_somatic	19.8024454471746	304.251637413916	162.027041430545	-3.94045416165079	0.72504037060309	-5.43480655894114	5.4855910382438e-08	2.68152971863022e-07
TRINITY_DN10158_c0_g1_i1	embryo_PGCs	embryo_somatic	2167.48187998164	32518.511378688	17342.9966293348	-3.90719975602237	0.719649253777289	-5.42931120335954	5.65719627657863e-08	2.7636316262099e-07
TRINITY_DN4358_c0_g1_i1	embryo_PGCs	embryo_somatic	79.7212029594769	1641.51449395155	860.617848455511	-4.36370987787261	0.803781368119723	-5.42897615066718	5.66782565293939e-08	2.76703906151238e-07
TRINITY_DN8407_c0_g1_i1	embryo_PGCs	embryo_somatic	319.205766206394	46.178861971403	182.692314088899	2.74778387907185	0.506260373477909	5.42761002642794	5.71136592853355e-08	2.78649889245206e-07
TRINITY_DN23209_c0_g1_i1	embryo_PGCs	embryo_somatic	4.8770363077463	113.606184662234	59.24161048499	-4.53909911228985	0.836442419974941	-5.42667254062251	5.74143224574029e-08	2.79936413166423e-07
TRINITY_DN13883_c0_g1_i1	embryo_PGCs	embryo_somatic	1704.88358367321	496.295158741146	1100.58937120718	1.77853545270956	0.327758945311381	5.42635213516413	5.75174316451067e-08	2.8025868237886e-07
TRINITY_DN2928_c0_g1_i1	embryo_PGCs	embryo_somatic	98.7020211650537	1012.07676154889	555.389391356971	-3.35834822032198	0.619014425263682	-5.42531495754953	5.78524361953548e-08	2.817097407532e-07
TRINITY_DN316_c0_g1_i1	embryo_PGCs	embryo_somatic	415.172915804606	5281.80419613876	2848.48855597168	-3.66928043264355	0.676776653916496	-5.42170066211575	5.90346787741841e-08	2.87281868687739e-07
TRINITY_DN11226_c0_g1_i1	embryo_PGCs	embryo_somatic	7.7074462303687	152.545020657703	80.1262334440357	-4.31023815780829	0.795124606610487	-5.42083356743577	5.93217699079971e-08	2.88493539976464e-07
TRINITY_DN17523_c0_g1_i1	embryo_PGCs	embryo_somatic	98.2838587237903	599.838719237449	349.061288980619	-2.60718571600748	0.481018391645846	-5.42013727809194	5.95532870613393e-08	2.89433562020835e-07
TRINITY_DN263_c1_g1_i1	embryo_PGCs	embryo_somatic	539.046265789064	4738.81383756865	2638.93005167886	-3.13589278462342	0.578614208435027	-5.41966087059121	5.97121973892303e-08	2.90019729718571e-07
TRINITY_DN10687_c0_g1_i1	embryo_PGCs	embryo_somatic	1423.69561532726	391.966220366134	907.8309178467	1.85775136127469	0.342954221192511	5.41690769926949	6.06386237852707e-08	2.9433055083466e-07
TRINITY_DN7866_c0_g1_i1	embryo_PGCs	embryo_somatic	11.0648062133304	314.760223614131	162.912514913731	-4.83604276204948	0.893080893218999	-5.4150108895719	6.12849759879823e-08	2.97277282627163e-07
TRINITY_DN1785_c0_g1_i1	embryo_PGCs	embryo_somatic	47.9205371515822	427.340192166953	237.630364659268	-3.15636446747921	0.583008465513084	-5.41392561890404	6.16577871618631e-08	2.98894215358276e-07
TRINITY_DN1104_c0_g1_i1	embryo_PGCs	embryo_somatic	1117.52346393912	210.775972011356	664.149717975236	2.4118312741985	0.445547947259424	5.41318008316218	6.19151651311116e-08	2.99949859483543e-07
TRINITY_DN11123_c0_g1_i1	embryo_PGCs	embryo_somatic	22.1329664462021	176.150157057779	99.1415617519906	-2.98035986609967	0.550682417905616	-5.41212097788545	6.22825857885312e-08	3.01536917896904e-07
TRINITY_DN6725_c0_g1_i1	embryo_PGCs	embryo_somatic	2049.54053942578	548.719376245341	1299.12995783556	1.89726997212904	0.350631525590116	5.41100794897412	6.26709897832341e-08	3.03223472612555e-07
TRINITY_DN17039_c0_g1_i1	embryo_PGCs	embryo_somatic	2183.49071639481	713.434890719214	1448.46280355701	1.61359673448892	0.298342436337503	5.40853910793811	6.35409136275399e-08	3.07236141754618e-07
TRINITY_DN23243_c0_g1_i1	embryo_PGCs	embryo_somatic	15.9352231300904	193.499650693971	104.717436912031	-3.59733629734644	0.665482452970866	-5.40560653596065	6.45894454468726e-08	3.12106752344428e-07
TRINITY_DN14158_c0_g1_i1	embryo_PGCs	embryo_somatic	1512.70638238318	4413.38035597742	2963.0433691803	-1.54500456489912	0.285847112347487	-5.40500322781273	6.48072258633134e-08	3.12959384079725e-07
TRINITY_DN7372_c0_g1_i1	embryo_PGCs	embryo_somatic	1451.12612996662	398.553898164982	924.840014065803	1.86151507751107	0.344439034570927	5.40448349540287	6.49954076042795e-08	3.13668085646657e-07
TRINITY_DN2128_c0_g1_i1	embryo_PGCs	embryo_somatic	809.056882841079	218.846230632871	513.951556736975	1.89494529350444	0.350634870496791	5.4043264174485	6.50523855898153e-08	3.13743097889224e-07
TRINITY_DN8430_c0_g1_i1	embryo_PGCs	embryo_somatic	2.53280001093985	95.0672634869894	48.8000317489646	-5.23280504760343	0.968407697960182	-5.4035145100825	6.53476667662835e-08	3.14966602644366e-07
TRINITY_DN14524_c0_g1_i1	embryo_PGCs	embryo_somatic	18.670778668749	350.912872449458	184.791825559103	-4.23164700633625	0.783235648295945	-5.40277631073468	6.56172679014499e-08	3.15965880641502e-07
TRINITY_DN390_c0_g1_i1	embryo_PGCs	embryo_somatic	1435.84636603386	431.593254097929	933.719810065892	1.73839686340719	0.321763364572209	5.40271844098355	6.56384482632174e-08	3.15965880641502e-07
TRINITY_DN1687_c0_g1_i2	embryo_PGCs	embryo_somatic	46.0294181668006	1008.51701076934	527.27321446807	-4.45474159014997	0.82459878191395	-5.40231405606762	6.5786638328713e-08	3.16478033942195e-07
TRINITY_DN7232_c0_g1_i1	embryo_PGCs	embryo_somatic	42.3591557288251	292.973627917823	167.666391823324	-2.78731153832447	0.51599793903882	-5.40178812248081	6.59798558269984e-08	3.17014931104165e-07
TRINITY_DN11254_c0_g1_i1	embryo_PGCs	embryo_somatic	152.837393041872	672.8980163473	412.867704694586	-2.14123302474277	0.396393798095177	-5.4017823564148	6.5981977208157e-08	3.17014931104165e-07
TRINITY_DN3745_c0_g1_i1	embryo_PGCs	embryo_somatic	3334.35302444121	1268.80133486972	2301.57717965547	1.39360649437405	0.258002004806257	5.4015335866113	6.60735645289025e-08	3.17253665575682e-07
TRINITY_DN7271_c0_g1_i1	embryo_PGCs	embryo_somatic	55.6708763107776	0	27.8354381553888	7.86157548117327	1.45650357989159	5.39756687845451	6.75506972801015e-08	3.241406082414e-07
TRINITY_DN2804_c0_g1_i1	embryo_PGCs	embryo_somatic	54.7120485113959	244.663674653177	149.687861582286	-2.15832057748602	0.399954963961317	-5.39640902592916	6.79878591750939e-08	3.26031709736423e-07
TRINITY_DN8225_c0_g1_i1	embryo_PGCs	embryo_somatic	37.1164983248437	667.324434863849	352.220466594346	-4.16935560114916	0.772880225253476	-5.39456886709938	6.86882789634841e-08	3.29182055893356e-07
TRINITY_DN522_c0_g1_i2	embryo_PGCs	embryo_somatic	184.944087158669	1498.56980179583	841.756944477249	-3.01876799090278	0.559680373088444	-5.39373566781434	6.90077138730347e-08	3.30503737790398e-07
TRINITY_DN1727_c0_g1_i1	embryo_PGCs	embryo_somatic	1017.79123844098	342.67939194663	680.235315193807	1.56890946443686	0.291033567754984	5.39081961073884	7.01370528334047e-08	3.35599383374886e-07
TRINITY_DN2748_c0_g1_i1	embryo_PGCs	embryo_somatic	98.4897762488692	650.503820896392	374.49679857263	-2.72231307264965	0.504996150106133	-5.3907600524826	7.01603042633973e-08	3.35599383374886e-07
TRINITY_DN20488_c0_g1_i1	embryo_PGCs	embryo_somatic	2148.92483437822	753.190704345683	1451.05776936195	1.51420876626789	0.280945491484546	5.38968879075671	7.05797999757145e-08	3.3739283170209e-07
TRINITY_DN2835_c0_g1_i1	embryo_PGCs	embryo_somatic	122.610226753077	541.95866427363	332.284445513353	-2.14589931258204	0.398208948175254	-5.38887767945791	7.08990384402284e-08	3.38705059349785e-07
TRINITY_DN2634_c0_g1_i1	embryo_PGCs	embryo_somatic	214.361849082842	53.3767479457446	133.869298514293	1.99835830009125	0.370860247931366	5.38844028508841	7.10717688148825e-08	3.39316162336879e-07
TRINITY_DN1569_c0_g1_i1	embryo_PGCs	embryo_somatic	32.398175738848	227.004854275971	129.70151500741	-2.80439131385342	0.520640914608789	-5.38642130336731	7.18743774756457e-08	3.42931812379073e-07
TRINITY_DN7254_c0_g1_i1	embryo_PGCs	embryo_somatic	156.051043669882	2571.43730820712	1363.7441759385	-4.04246893783647	0.750509519162489	-5.38629935346797	7.19231365211074e-08	3.42948356258076e-07
TRINITY_DN10734_c0_g1_i1	embryo_PGCs	embryo_somatic	8014.98223570335	1962.97922621819	4988.98073096077	2.02908613109651	0.376755240247901	5.38568787991216	7.21681045558435e-08	3.43899866391974e-07
TRINITY_DN2189_c0_g1_i1	embryo_PGCs	embryo_somatic	832.540406855431	261.120547618068	546.83047723675	1.67585326635224	0.31119087500252	5.38529051129367	7.2327731071835e-08	3.44443760802474e-07
TRINITY_DN16040_c0_g1_i1	embryo_PGCs	embryo_somatic	4.43970646375557	74.1820571598072	39.3108818117814	-4.05595350049828	0.753215869092596	-5.3848487092877	7.25056083582906e-08	3.45073831859822e-07
TRINITY_DN17603_c0_g1_i1	embryo_PGCs	embryo_somatic	55.5686231174996	416.530854697681	236.04973890759	-2.90188047247117	0.538982497312914	-5.38399760092105	7.28494747392302e-08	3.46410939376495e-07
TRINITY_DN4164_c0_g1_i1	embryo_PGCs	embryo_somatic	97.8077434736904	902.689520701767	500.248632087728	-3.20516552061903	0.595321128528846	-5.38392703873893	7.28780542032167e-08	3.46410939376495e-07
TRINITY_DN14370_c0_g1_i1	embryo_PGCs	embryo_somatic	32.4884017602396	418.001582113909	225.244991937074	-3.68753783159128	0.685162196662921	-5.38199254067346	7.36658183137559e-08	3.49900057744564e-07
TRINITY_DN3851_c0_g1_i1	embryo_PGCs	embryo_somatic	237.271048876187	48.6320739295467	142.951561402867	2.28735302160792	0.425008613886045	5.38189802953314	7.37045155972768e-08	3.49900057744564e-07
TRINITY_DN917_c0_g1_i1	embryo_PGCs	embryo_somatic	843.497412464463	6583.48586905265	3713.49164075855	-2.96435589785792	0.550817413286539	-5.38173962251961	7.3769418999977e-08	3.49988747285605e-07
TRINITY_DN151_c0_g1_i1	embryo_PGCs	embryo_somatic	5304.00965041661	1197.66817914158	3250.83891477909	2.14583417866998	0.39876937928085	5.38114080509348	7.40152703265128e-08	3.5093527045232e-07
TRINITY_DN3253_c0_g1_i1	embryo_PGCs	embryo_somatic	391.710838538368	3584.26451041375	1987.98767447606	-3.19334646176792	0.593611790953308	-5.3795199327823	7.46847257440683e-08	3.53887824364259e-07
TRINITY_DN2812_c0_g1_i1	embryo_PGCs	embryo_somatic	176.828795300787	3.79694283102194	90.3128690659043	5.49999617500392	1.0224725847024	5.37911358924575	7.48534716284857e-08	3.54465595478983e-07
TRINITY_DN900_c0_g1_i1	embryo_PGCs	embryo_somatic	1161.8080908283	267.578196552385	714.693143690344	2.12355613795501	0.394803648583714	5.37876523069856	7.49984315086895e-08	3.54930077114873e-07
TRINITY_DN17108_c0_g1_i1	embryo_PGCs	embryo_somatic	211.155268727353	3233.87861274029	1722.51694073382	-3.936629623276	0.731964246850158	-5.37817200801322	7.52459108531912e-08	3.55878848832207e-07
TRINITY_DN17057_c0_g1_i1	embryo_PGCs	embryo_somatic	432.391001958084	1190.87268672398	811.631844341032	-1.46252610215122	0.272001358531673	-5.3769073435746	7.57761439332013e-08	3.58162897541948e-07
TRINITY_DN4120_c0_g1_i1	embryo_PGCs	embryo_somatic	468.706617970488	4479.46956859306	2474.08809328178	-3.25654232649742	0.605890290500168	-5.37480527012427	7.66654916752915e-08	3.62140426054465e-07
TRINITY_DN13590_c0_g1_i1	embryo_PGCs	embryo_somatic	1510.10920885258	506.490808121488	1008.30000848703	1.57347995355983	0.292768793450964	5.37447975589438	7.68041114061356e-08	3.62569034642929e-07
TRINITY_DN786_c0_g1_i1	embryo_PGCs	embryo_somatic	1771.28148268108	428.910850591215	1100.09616663615	2.05095305036336	0.381631354023363	5.37417334488142	7.6934817828758e-08	3.62959776074365e-07
TRINITY_DN2234_c0_g1_i1	embryo_PGCs	embryo_somatic	238.595808321021	2609.80991891421	1424.20286361762	-3.45116385591311	0.642371167052638	-5.37253854613048	7.76358264870209e-08	3.66038902963712e-07
TRINITY_DN3098_c0_g1_i1	embryo_PGCs	embryo_somatic	123.021315519792	9.3287856112332	66.1750505655124	3.73443297820279	0.695311430629032	5.37087816149425	7.83541367873982e-08	3.69195721066695e-07
TRINITY_DN1554_c0_g1_i1	embryo_PGCs	embryo_somatic	100.223839899294	2.60921028456191	51.4165250919277	5.0742095950269	0.94498293287434	5.36963094094488	7.88979342310593e-08	3.71526839550735e-07
TRINITY_DN21101_c0_g1_i1	embryo_PGCs	embryo_somatic	33.8947691603691	527.555405300171	280.72508723027	-3.95854714788807	0.737300152617828	-5.36897643901607	7.91847623583539e-08	3.72645755486299e-07
TRINITY_DN701_c0_g1_i2	embryo_PGCs	embryo_somatic	4999.6715210873	1178.99286379915	3089.33219244323	2.08562173737848	0.388596350732901	5.36706465062	8.00283768042043e-08	3.7638190631145e-07
TRINITY_DN3345_c0_g1_i1	embryo_PGCs	embryo_somatic	170.004371642407	1765.71646229904	967.860416970721	-3.37623837881869	0.629105399134211	-5.36672930078988	8.01772510583394e-08	3.76848010560984e-07
TRINITY_DN21504_c0_g1_i1	embryo_PGCs	embryo_somatic	17.6538687712943	293.799065923313	155.726467347303	-4.05371182997819	0.755453410200819	-5.36593226695556	8.05321609851992e-08	3.78281341798963e-07
TRINITY_DN18441_c0_g1_i1	embryo_PGCs	embryo_somatic	3450.9997836996	667.281537119006	2059.1406604093	2.37156732121759	0.44222250974505	5.36283718932545	8.19248431805273e-08	3.84584570714788e-07
TRINITY_DN762_c0_g1_i1	embryo_PGCs	embryo_somatic	677.26056514946	155.425303509758	416.342934329609	2.11416344217135	0.394321992951475	5.36151541116681	8.25266804468866e-08	3.87167921186697e-07
TRINITY_DN17153_c0_g1_i1	embryo_PGCs	embryo_somatic	2502.77867455062	949.934197689597	1726.35643612011	1.39664346967776	0.260501772640713	5.36135879429897	8.25982749157927e-08	3.87167921186697e-07
TRINITY_DN10366_c0_g1_i1	embryo_PGCs	embryo_somatic	57.3645589006441	307.282550331422	182.323554616033	-2.41884992975329	0.451177477683862	-5.36119387468221	8.26737298404375e-08	3.87167921186697e-07
TRINITY_DN17719_c0_g1_i1	embryo_PGCs	embryo_somatic	2886.79263475023	1026.15158851175	1956.47211163099	1.49161539712505	0.278225158040376	5.36118087821729	8.2679678890503e-08	3.87167921186697e-07
TRINITY_DN10335_c0_g1_i1	embryo_PGCs	embryo_somatic	1485.93699642167	376.704800564591	931.32089849313	1.97460081293652	0.368322371486543	5.36106673338104	8.27319457822315e-08	3.87173234525993e-07
TRINITY_DN10694_c0_g1_i1	embryo_PGCs	embryo_somatic	1580.73671054224	331.150301842197	955.943506192218	2.26147505731499	0.422032760881696	5.35852963781862	8.39019745005551e-08	3.92406269869181e-07
TRINITY_DN555_c0_g1_i1	embryo_PGCs	embryo_somatic	2303.87515902803	7846.32196858195	5075.09856380499	-1.76812849981327	0.330026545531168	-5.35753418552293	8.43654087732783e-08	3.94330169895842e-07
TRINITY_DN17118_c0_g1_i1	embryo_PGCs	embryo_somatic	19.8386562520704	166.945840393757	93.3922483229135	-3.06545885109932	0.572208015809684	-5.35724555826371	8.45002424880672e-08	3.94716740357585e-07
TRINITY_DN3932_c0_g1_i1	embryo_PGCs	embryo_somatic	44.0292788996216	503.948260838811	273.988769869216	-3.51882549377231	0.657083620341415	-5.35521718216619	8.54537120541e-08	3.98924480686588e-07
TRINITY_DN1597_c0_g1_i1	embryo_PGCs	embryo_somatic	93.7011891885255	824.776803317814	459.23899625317	-3.13762178563441	0.586288973850942	-5.35166432523105	8.71489478627393e-08	4.06587697607309e-07
TRINITY_DN21827_c0_g1_i1	embryo_PGCs	embryo_somatic	98.2268810383711	6.36354740701522	52.2952142226932	3.82611413464365	0.715160523325123	5.35000745965984	8.79506065002777e-08	4.10075118485285e-07
TRINITY_DN13561_c0_g1_i1	embryo_PGCs	embryo_somatic	294.037082081321	1454.36327756746	874.200179824391	-2.30660615006035	0.431444246764966	-5.34624384808844	8.97982120661873e-08	4.18432038009336e-07
TRINITY_DN2836_c0_g1_i6	embryo_PGCs	embryo_somatic	386.998285685831	3122.31963435159	1754.65896001871	-3.01196372836033	0.563391755908586	-5.34612673467845	8.98563032213511e-08	4.18445220167325e-07
TRINITY_DN732_c0_g1_i3	embryo_PGCs	embryo_somatic	632.026846952144	71.0868156106869	351.556831281415	3.17932727655459	0.594752438684607	5.3456313413127	9.01024333238701e-08	4.19333512678761e-07
TRINITY_DN1153_c0_g1_i1	embryo_PGCs	embryo_somatic	543.890518952685	157.024676168026	350.457597560355	1.77999404779297	0.333054858298977	5.3444470285886	9.06934928762892e-08	4.21825017235419e-07
TRINITY_DN12617_c0_g1_i1	embryo_PGCs	embryo_somatic	32.5497935538059	179.185716464302	105.867755009054	-2.45471293541493	0.459547176377996	-5.34159072581448	9.21344841495177e-08	4.28264158367187e-07
TRINITY_DN17340_c0_g1_i1	embryo_PGCs	embryo_somatic	749.093729497824	157.035980125038	453.064854811431	2.25735188173994	0.42280451778104	5.33899659726192	9.34623982532465e-08	4.34170110167842e-07
TRINITY_DN295_c1_g1_i2	embryo_PGCs	embryo_somatic	661.203150500012	7613.34926254586	4137.27620652293	-3.5254538613623	0.660392375096237	-5.33842302592991	9.37584963078628e-08	4.35278561645087e-07
TRINITY_DN487_c0_g1_i1	embryo_PGCs	embryo_somatic	218.058404709276	2805.62540042192	1511.8419025656	-3.68565383457707	0.690480582092151	-5.33780953464262	9.40762075694816e-08	4.3648593364958e-07
TRINITY_DN680_c0_g1_i4	embryo_PGCs	embryo_somatic	256.329378843946	4.95049407210182	130.639936458024	5.58084853879449	1.04582414205218	5.3363164172548	9.48538155947606e-08	4.39824305991137e-07
TRINITY_DN2494_c0_g1_i1	embryo_PGCs	embryo_somatic	4.65070295206118	112.533526356849	58.592114654455	-4.5944772135244	0.861009473805421	-5.33615175361323	9.4939951555476e-08	4.39954292030639e-07
TRINITY_DN20754_c0_g1_i1	embryo_PGCs	embryo_somatic	311.631113931918	54.1976038708394	182.914358901379	2.57214999788494	0.482081216323829	5.33551175774736	9.52754546327028e-08	4.41238986225581e-07
TRINITY_DN1623_c0_g1_i1	embryo_PGCs	embryo_somatic	70.5721018171965	343.746771919298	207.159436868247	-2.28614547735048	0.428548182979821	-5.33462879588999	9.57402116247237e-08	4.43120343778978e-07
TRINITY_DN13565_c0_g1_i1	embryo_PGCs	embryo_somatic	1.24625004611148	104.082634421113	52.6644422336122	-6.38226164188904	1.19671815726842	-5.3331367984396	9.6530533244584e-08	4.46505313211967e-07
TRINITY_DN15955_c0_g1_i1	embryo_PGCs	embryo_somatic	13.9227537885035	139.338911409702	76.6308325991025	-3.33509389355412	0.625820815776439	-5.32915142718026	9.86727026338033e-08	4.56135350636849e-07
TRINITY_DN1586_c0_g1_i2	embryo_PGCs	embryo_somatic	157.757130396704	2002.8494493175	1080.3032898571	-3.66613194120154	0.688031252493892	-5.3284381020673	9.90609451786084e-08	4.57650687548763e-07
TRINITY_DN5086_c0_g1_i1	embryo_PGCs	embryo_somatic	51.6805268628991	0	25.8402634314495	7.7542654031694	1.45592373662135	5.32601070243152	1.00393218286322e-07	4.63437025279858e-07
TRINITY_DN20980_c0_g1_i1	embryo_PGCs	embryo_somatic	111.214473643995	559.855690639604	335.5350821418	-2.32974586851772	0.437434271254393	-5.32593356674343	1.0043583709512e-07	4.63437025279858e-07
TRINITY_DN20515_c0_g1_i1	embryo_PGCs	embryo_somatic	365.939424478957	91.3088564140904	228.624140446524	2.02281729283054	0.379840524384365	5.32543834312851	1.00709874181096e-07	4.6441849409212e-07
TRINITY_DN712_c0_g1_i2	embryo_PGCs	embryo_somatic	104.159679205973	378.328729276757	241.244204241365	-1.86305502189983	0.349875172275363	-5.32491348209627	1.01001101403725e-07	4.65477991374929e-07
TRINITY_DN4231_c0_g1_i1	embryo_PGCs	embryo_somatic	171.693296440025	522.325848480275	347.00957246015	-1.60392211441984	0.301289352780997	-5.32352736535536	1.01774134017799e-07	4.68755317994387e-07
TRINITY_DN10226_c0_g1_i1	embryo_PGCs	embryo_somatic	130.021403971086	14.4735472512293	72.2474756111576	3.11800969426108	0.585759271398548	5.32302235151409	1.02057199349183e-07	4.69773321259583e-07
TRINITY_DN1055_c0_g1_i1	embryo_PGCs	embryo_somatic	468.063596471969	3872.34011034435	2170.20185340816	-3.04829140037776	0.572814338606558	-5.32160456701051	1.02855960477868e-07	4.73162413571335e-07
TRINITY_DN4559_c0_g1_i1	embryo_PGCs	embryo_somatic	1336.04157178956	145.886883957149	740.964227873353	3.18063001835009	0.597871149852863	5.31992557114163	1.03809711972455e-07	4.77259950853325e-07
TRINITY_DN2787_c0_g1_i2	embryo_PGCs	embryo_somatic	111.451792491857	1399.7293639107	755.590578201277	-3.6502184454771	0.686615919815225	-5.31624499248344	1.05930502810677e-07	4.86714664613137e-07
TRINITY_DN14234_c0_g1_i1	embryo_PGCs	embryo_somatic	40.0845078621235	310.637001938101	175.360754900112	-2.95237398709105	0.555517441951484	-5.31463778476446	1.06869692223952e-07	4.90732146464383e-07
TRINITY_DN15029_c0_g1_i1	embryo_PGCs	embryo_somatic	1.51288332051348	55.2623499029848	28.3876166117491	-5.21850264723782	0.982028801675191	-5.31400162432696	1.07243661444256e-07	4.92150911791461e-07
TRINITY_DN14840_c0_g1_i1	embryo_PGCs	embryo_somatic	428.217969269431	102.836438565999	265.527203917715	2.03924945859878	0.383776372821158	5.31363992944162	1.07456849512918e-07	4.9283056602775e-07
TRINITY_DN2756_c0_g1_i1	embryo_PGCs	embryo_somatic	400.661723446087	95.3364163519331	247.99906989901	2.08140421508239	0.391796542829145	5.31246192233518	1.08154030543992e-07	4.95727796173795e-07
TRINITY_DN1022_c0_g1_i1	embryo_PGCs	embryo_somatic	1458.85907481417	265.00803707359	861.933555943882	2.45331764303483	0.461883581327406	5.31154979786085	1.08696859073099e-07	4.9791446878494e-07
TRINITY_DN6718_c0_g1_i1	embryo_PGCs	embryo_somatic	2103.63524375642	8110.9902102828	5107.31272701961	-1.94687725178918	0.366628996999805	-5.31021077907326	1.09498522534174e-07	5.01283441734442e-07
TRINITY_DN10445_c0_g1_i1	embryo_PGCs	embryo_somatic	25.2840248597223	433.024638672115	229.154331765919	-4.09783473522528	0.771914621045881	-5.30866319085011	1.10432184435894e-07	5.05252266192499e-07
TRINITY_DN17197_c0_g1_i1	embryo_PGCs	embryo_somatic	1117.15331431757	254.73609943988	685.944706878724	2.12899570123175	0.401059681044641	5.3084261566417	1.1057586613964e-07	5.05604141551543e-07
TRINITY_DN670_c0_g2_i1	embryo_PGCs	embryo_somatic	1014.65080739043	3317.44702895458	2166.0489181725	-1.70946705773869	0.322043768623566	-5.30818237857871	1.1072382442928e-07	5.05975134929698e-07
TRINITY_DN4399_c0_g1_i1	embryo_PGCs	embryo_somatic	307.91587124191	37.0960778261216	172.505974534016	3.08016203689251	0.580327704003511	5.30762535657591	1.11062621922718e-07	5.07217233533666e-07
TRINITY_DN2818_c0_g1_i1	embryo_PGCs	embryo_somatic	245.645667530162	841.460898788058	543.55328315911	-1.77390854193535	0.334339254643534	-5.30571423276833	1.12232667419088e-07	5.12251812958009e-07
TRINITY_DN3021_c0_g1_i2	embryo_PGCs	embryo_somatic	262.449965130701	35.5532772112803	149.001621170991	2.94018507068792	0.554273887909347	5.30457078138381	1.12938415728617e-07	5.15162460178967e-07
TRINITY_DN11767_c0_g1_i1	embryo_PGCs	embryo_somatic	20.8343893094873	161.015602064645	90.9249956870661	-2.94037356638239	0.554333247725638	-5.30434279099509	1.13079646021249e-07	5.1549613466159e-07
TRINITY_DN491_c0_g1_i1	embryo_PGCs	embryo_somatic	606.087995457932	6887.12556184419	3746.60677865106	-3.50639360141006	0.661093438415188	-5.30393042444316	1.13335523687451e-07	5.16133465432423e-07
TRINITY_DN6871_c0_g1_i1	embryo_PGCs	embryo_somatic	19.4525084448888	370.285948069655	194.869228257272	-4.25043914611352	0.801380284737842	-5.30389782112494	1.13355778263883e-07	5.16133465432423e-07
TRINITY_DN6795_c0_g1_i1	embryo_PGCs	embryo_somatic	1742.42092382465	7792.20653287391	4767.31372834928	-2.16088389210502	0.407994841044544	-5.29635101898042	1.18139639340289e-07	5.37592156901842e-07
TRINITY_DN10344_c0_g1_i1	embryo_PGCs	embryo_somatic	23.1486204095225	288.355821627729	155.752221018626	-3.64118226274456	0.687509979625468	-5.29618823093762	1.18244951855899e-07	5.37748213485206e-07
TRINITY_DN250_c0_g1_i4	embryo_PGCs	embryo_somatic	1562.71782633605	21939.1445154027	11750.9311708694	-3.81137796824438	0.719713471787743	-5.29568796145646	1.18569160166627e-07	5.3889896805624e-07
TRINITY_DN6959_c0_g1_i1	embryo_PGCs	embryo_somatic	1384.50535202162	392.595468183485	888.550410102553	1.81912441101895	0.343560637912384	5.2949151045728	1.19071714923513e-07	5.40858443551794e-07
TRINITY_DN18244_c0_g1_i1	embryo_PGCs	embryo_somatic	71.374402628331	328.68169507325	200.028048850791	-2.19789904977083	0.415269763117699	-5.29270186509555	1.20522315778052e-07	5.47119289611156e-07
TRINITY_DN11017_c0_g1_i1	embryo_PGCs	embryo_somatic	115.826778917218	9.4270035119535	62.6268912145856	3.50805257617242	0.662922070924256	5.29180235511158	1.21116746436083e-07	5.49488318762144e-07
TRINITY_DN1744_c0_g1_i1	embryo_PGCs	embryo_somatic	125.322463042243	573.504759736619	349.413611389431	-2.19193982502842	0.414233279776511	-5.29155896457916	1.21278075225308e-07	5.49890769823972e-07
TRINITY_DN17317_c0_g1_i1	embryo_PGCs	embryo_somatic	606.197218665151	6720.46085195959	3663.32903531237	-3.47075593165915	0.656018615883135	-5.290636344194	1.21891514228489e-07	5.52341439699654e-07
TRINITY_DN13925_c0_g1_i1	embryo_PGCs	embryo_somatic	49.4924962429219	1010.4765189676	529.984507605259	-4.35142673694321	0.823102726468056	-5.28661441277839	1.24600895849041e-07	5.6428109053166e-07
TRINITY_DN342_c0_g1_i1	embryo_PGCs	embryo_somatic	1068.61092484388	12791.4261404958	6930.01853266984	-3.58143221735906	0.677493735581534	-5.28629569435782	1.24818075266719e-07	5.64926757871844e-07
TRINITY_DN13730_c0_g1_i1	embryo_PGCs	embryo_somatic	98.5388563769239	525.238635630768	311.888746003846	-2.41301252905082	0.456531065201256	-5.28553851639223	1.25335497037169e-07	5.66929739286406e-07
TRINITY_DN10248_c0_g1_i1	embryo_PGCs	embryo_somatic	132.724612375081	1916.67560970725	1024.70011104116	-3.85206919917624	0.729281572326788	-5.28200539455032	1.27777435124127e-07	5.7763029179695e-07
TRINITY_DN3767_c0_g1_i1	embryo_PGCs	embryo_somatic	66.9175418820666	327.013038841942	196.965290362004	-2.2918199524933	0.43399627017755	-5.28073651774866	1.28665610129058e-07	5.81298329294287e-07
TRINITY_DN7617_c0_g1_i1	embryo_PGCs	embryo_somatic	218.152523718081	11.5882241457812	114.870373931931	4.24091940553751	0.80358915576555	5.27747216983951	1.30978088460012e-07	5.9139301479977e-07
TRINITY_DN20958_c0_g1_i1	embryo_PGCs	embryo_somatic	31.3275535274189	167.505082866117	99.4163181967678	-2.42517946625956	0.459566154216855	-5.27710634041862	1.3123973527907e-07	5.92221260746792e-07
TRINITY_DN644_c0_g1_i1	embryo_PGCs	embryo_somatic	1131.64058870084	4945.64057932403	3038.64058401244	-2.12778627707552	0.403261534920581	-5.27644243950658	1.31715859422867e-07	5.94015775789131e-07
TRINITY_DN17045_c0_g1_i1	embryo_PGCs	embryo_somatic	54.0000586868415	434.090528677909	244.045293682375	-3.00765487579765	0.570053784169965	-5.27608965911346	1.31969539359509e-07	5.94805566684645e-07
TRINITY_DN1023_c0_g1_i1	embryo_PGCs	embryo_somatic	1282.83050560052	5719.41405005012	3501.12227782532	-2.15645773723799	0.408913020973365	-5.27363431006628	1.3374828851288e-07	6.02464033682051e-07
TRINITY_DN1846_c0_g1_i1	embryo_PGCs	embryo_somatic	68.2360215157884	1.12562610534191	34.6808238105652	6.35485112292781	1.20562154707708	5.27101654605838	1.35670237307221e-07	6.10758048091722e-07
TRINITY_DN6734_c0_g1_i1	embryo_PGCs	embryo_somatic	428.761043543051	5001.73788944451	2715.24946649378	-3.5440601257448	0.672397893289853	-5.27077815250835	1.35846585906712e-07	6.11188561191696e-07
TRINITY_DN14634_c0_g1_i1	embryo_PGCs	embryo_somatic	5.9399568073396	67.9034830906049	36.9217199489723	-3.50246609618714	0.66468133926418	-5.26939134482767	1.36876864448897e-07	6.15458205229839e-07
TRINITY_DN4469_c0_g1_i1	embryo_PGCs	embryo_somatic	21.8516021094637	227.697181755082	124.774391932273	-3.37912442347648	0.641790559295626	-5.26515134031438	1.4007391881083e-07	6.29459770466233e-07
TRINITY_DN8765_c0_g1_i1	embryo_PGCs	embryo_somatic	4.5169966056962	73.8325234891175	39.1747600474069	-4.03230019375983	0.766386405629293	-5.26144535464306	1.42927369415043e-07	6.41901566554394e-07
TRINITY_DN468_c1_g1_i1	embryo_PGCs	embryo_somatic	1370.32163910522	428.314870650942	899.318254878082	1.67491064694526	0.318445954811705	5.25963863455456	1.44338773325642e-07	6.47856070907979e-07
TRINITY_DN1231_c0_g1_i3	embryo_PGCs	embryo_somatic	575.188595769882	2225.69514861575	1400.44187219282	-1.95171617433337	0.371130080446586	-5.25884663400186	1.44961722821004e-07	6.50266685545405e-07
TRINITY_DN19363_c0_g1_i1	embryo_PGCs	embryo_somatic	65.2075066602632	1.42460582292297	33.3160562415931	5.73672466899466	1.09093042760171	5.25856142962867	1.45186687019266e-07	6.50890227418522e-07
TRINITY_DN22682_c0_g1_i1	embryo_PGCs	embryo_somatic	78.5517811250485	0.597959435162118	39.5748702801053	6.6432026029768	1.26350549617543	5.257755208098	1.45824448290699e-07	6.53362557666968e-07
TRINITY_DN1582_c0_g1_i1	embryo_PGCs	embryo_somatic	150.145949688821	1848.10257754642	999.124263617621	-3.62152281902447	0.688933839146803	-5.25670625137165	1.46658282263381e-07	6.56709942813908e-07
TRINITY_DN21458_c0_g1_i1	embryo_PGCs	embryo_somatic	47.5845074692566	501.550469416468	274.567488442862	-3.39972526629979	0.647077799777503	-5.25396678338955	1.48857738814811e-07	6.66164774412381e-07
TRINITY_DN13601_c0_g1_i1	embryo_PGCs	embryo_somatic	97.2257440234015	1265.6797348397	681.452739431548	-3.70154131645845	0.704574072543446	-5.2535871822479	1.49165017205479e-07	6.6714560559946e-07
TRINITY_DN7481_c0_g1_i1	embryo_PGCs	embryo_somatic	12.7450764079394	146.670604162744	79.7078402853419	-3.52325943918785	0.671048948170577	-5.25037621889284	1.51788875160226e-07	6.7809322574806e-07
TRINITY_DN7520_c0_g1_i1	embryo_PGCs	embryo_somatic	1046.68390100091	287.020313050015	666.852107025465	1.86519628816263	0.355250271637074	5.25037258822457	1.5179186709495e-07	6.7809322574806e-07
TRINITY_DN1312_c0_g1_i1	embryo_PGCs	embryo_somatic	363.833368157583	1870.86710840744	1117.35023828251	-2.36202863860772	0.449979766410693	-5.24918855229574	1.52770647095904e-07	6.82063289982419e-07
TRINITY_DN13567_c0_g1_i1	embryo_PGCs	embryo_somatic	865.691618750145	10303.3884863679	5584.54005255904	-3.57309686492003	0.68108240088122	-5.24620348477214	1.55265412440283e-07	6.92792989391762e-07
TRINITY_DN14519_c0_g1_i1	embryo_PGCs	embryo_somatic	227.264413157336	2461.72398997766	1344.4942015675	-3.43753453552435	0.655286566091766	-5.24584924123557	1.55564072999884e-07	6.937168202327e-07
TRINITY_DN230_c2_g1_i1	embryo_PGCs	embryo_somatic	2373.39961391831	561.439412422094	1467.4195131702	2.08262440445593	0.397135493241671	5.24411552202559	1.57033792206907e-07	6.99858666621952e-07
TRINITY_DN17041_c0_g1_i1	embryo_PGCs	embryo_somatic	14.9898926911546	319.004268316285	166.99708050372	-4.40857258471169	0.841453869606907	-5.23923264714582	1.6124565939979e-07	7.18207137044241e-07
TRINITY_DN13588_c0_g1_i1	embryo_PGCs	embryo_somatic	2.44317979459131	80.1888728608659	41.3160263277286	-5.04006269117779	0.962020350182754	-5.23903957979718	1.61414420604088e-07	7.18536150978338e-07
TRINITY_DN1182_c0_g1_i1	embryo_PGCs	embryo_somatic	52.0118838586043	518.219602729279	285.115743293942	-3.31771148767123	0.633310817130051	-5.23867806759715	1.6173087978132e-07	7.19521869391396e-07
TRINITY_DN904_c0_g1_i1	embryo_PGCs	embryo_somatic	1410.02659688066	408.385990665131	909.206293772898	1.79177086603345	0.342121835101009	5.23723037292972	1.63004179473427e-07	7.24760802685136e-07
TRINITY_DN21279_c0_g1_i1	embryo_PGCs	embryo_somatic	53.6522013610663	0	26.8261006805331	7.80892784867532	1.49112602968947	5.23693349401295	1.63266490278981e-07	7.25501094127019e-07
TRINITY_DN228_c1_g1_i1	embryo_PGCs	embryo_somatic	951.589314836633	8340.33741546613	4645.96336515138	-3.13176962610245	0.598270025845205	-5.23470922962929	1.65244790952822e-07	7.33861323809247e-07
TRINITY_DN21546_c0_g1_i1	embryo_PGCs	embryo_somatic	5.52759001468625	81.153186335772	43.3403881752291	-3.87553681518579	0.740500856987796	-5.23366958810915	1.66177396423766e-07	7.37570484009822e-07
TRINITY_DN18015_c0_g1_i1	embryo_PGCs	embryo_somatic	834.246884705909	301.511658507224	567.879271606566	1.47359146430087	0.281695599856019	5.23114832128744	1.68460272168157e-07	7.47080816488045e-07
TRINITY_DN483_c0_g1_i4	embryo_PGCs	embryo_somatic	353.222853908132	1778.74556902276	1065.98421146544	-2.33164802939289	0.445729281168005	-5.23108561161376	1.68517437210985e-07	7.47080816488045e-07
TRINITY_DN2378_c0_g1_i2	embryo_PGCs	embryo_somatic	2115.62114807217	608.105503588654	1361.86332583041	1.80104326884592	0.344412931804267	5.22931371772494	1.70140438941988e-07	7.53489442307741e-07
TRINITY_DN14397_c0_g1_i1	embryo_PGCs	embryo_somatic	2079.29433542302	579.145110566338	1329.21972299468	1.84881134353893	0.353549192288332	5.22929024833172	1.70162037288198e-07	7.53489442307741e-07
TRINITY_DN17529_c0_g2_i1	embryo_PGCs	embryo_somatic	1674.42011825925	634.832857273987	1154.62648776662	1.40301191318004	0.2683233727543	5.2288099198304	1.70604655385414e-07	7.5500786123808e-07
TRINITY_DN785_c0_g1_i1	embryo_PGCs	embryo_somatic	862.226720289472	9450.68769849002	5156.45720938974	-3.45425802591769	0.660715151154704	-5.22805935338524	1.71298524696734e-07	7.57635764604948e-07
TRINITY_DN14139_c0_g1_i1	embryo_PGCs	embryo_somatic	27.8346920152068	317.268749892763	172.551720953985	-3.51062975194862	0.671613892484429	-5.22715475548328	1.72138416336254e-07	7.60512591004917e-07
TRINITY_DN739_c1_g3_i1	embryo_PGCs	embryo_somatic	75.7706730911614	3.10895181900373	39.4398124550826	5.02009914050425	0.960390721617235	5.22714248222924	1.72149839009829e-07	7.60512591004917e-07
TRINITY_DN9212_c0_g1_i1	embryo_PGCs	embryo_somatic	48.9820724278045	0	24.4910362139022	7.67745186511588	1.4689022491913	5.22665947944642	1.7259995033642e-07	7.62056457112168e-07
TRINITY_DN11222_c0_g1_i1	embryo_PGCs	embryo_somatic	63.6629559322376	0	31.8314779661188	8.05564759422055	1.54131354493478	5.2264820618062	1.72765571781385e-07	7.62143342847453e-07
TRINITY_DN11684_c0_g1_i1	embryo_PGCs	embryo_somatic	30.0548924736544	240.094222727628	135.074557600641	-2.98973402755444	0.572042130245408	-5.22642279209721	1.72820934980068e-07	7.62143342847453e-07
TRINITY_DN7815_c0_g1_i1	embryo_PGCs	embryo_somatic	87.9613283425029	814.932757031301	451.447042686902	-3.21238965399638	0.614905411215083	-5.22420130869974	1.74908413257815e-07	7.70900177641543e-07
TRINITY_DN7_c0_g1_i1	embryo_PGCs	embryo_somatic	811.614879555398	4670.35129983885	2740.98308969712	-2.52470563623534	0.483691007854873	-5.21966626469279	1.79245835711149e-07	7.89557573010365e-07
TRINITY_DN11992_c0_g1_i1	embryo_PGCs	embryo_somatic	3.29540670840054	94.4919508548481	48.8936787816243	-4.84543462893204	0.928692270981422	-5.21748137713204	1.81372452657082e-07	7.98460588092689e-07
TRINITY_DN10627_c0_g1_i1	embryo_PGCs	embryo_somatic	212.5370939383	2042.352919646	1127.44500679215	-3.26426580885076	0.62586905408874	-5.21557310994311	1.83249763857399e-07	8.06256369510878e-07
TRINITY_DN2117_c0_g1_i1	embryo_PGCs	embryo_somatic	81.1050451139903	656.900598510596	369.002821812293	-3.01983050532538	0.579147735738552	-5.21426627261933	1.84546223681627e-07	8.11488969638375e-07
TRINITY_DN13839_c0_g1_i1	embryo_PGCs	embryo_somatic	735.913513662306	236.247724683767	486.080619173036	1.64239493065989	0.315004875922603	5.21387145468638	1.84939647341953e-07	8.12746958603175e-07
TRINITY_DN1310_c0_g1_i2	embryo_PGCs	embryo_somatic	119.818450855523	711.812982218592	415.815716537058	-2.5666890689653	0.492628765893424	-5.21018918639555	1.8864816744214e-07	8.28563760946568e-07
TRINITY_DN839_c0_g1_i2	embryo_PGCs	embryo_somatic	211.398745035944	2176.35320798379	1193.87597650986	-3.36405407388015	0.646068906885547	-5.20695863556873	1.91960862688538e-07	8.42624725958035e-07
TRINITY_DN19121_c0_g1_i1	embryo_PGCs	embryo_somatic	17.3488600502975	166.569106276974	91.9589831636358	-3.26171510778373	0.626438130815264	-5.20676336151321	1.92162893961603e-07	8.43022846510578e-07
TRINITY_DN23052_c0_g1_i1	embryo_PGCs	embryo_somatic	32.6154887156183	307.642875829175	170.129182272397	-3.23336527739275	0.621049197122888	-5.20629491571979	1.92648387996415e-07	8.44663343317228e-07
TRINITY_DN462_c0_g1_i1	embryo_PGCs	embryo_somatic	299.780060600655	1683.83994168657	991.810001143611	-2.48904243317685	0.47814950593495	-5.20557357538182	1.93398299458232e-07	8.47460603876004e-07
TRINITY_DN661_c0_g1_i1	embryo_PGCs	embryo_somatic	208.218368799498	2502.49704890769	1355.35770885359	-3.58731393995964	0.689341069085548	-5.20397536261466	1.95069879529929e-07	8.54290993522625e-07
TRINITY_DN7851_c0_g1_i1	embryo_PGCs	embryo_somatic	41.9574752087353	277.273641609004	159.61555840887	-2.72803042283459	0.524436402510486	-5.20183269081906	1.97332837038038e-07	8.63701874018511e-07
TRINITY_DN1105_c0_g1_i1	embryo_PGCs	embryo_somatic	8.93126350230797	279.257888284946	144.094575893627	-4.97127106465611	0.955751124510905	-5.20142842332527	1.97762635295035e-07	8.64934238873572e-07
TRINITY_DN18454_c0_g1_i1	embryo_PGCs	embryo_somatic	76.6593471560959	0.826646387760849	38.7429967719284	7.35791289928393	1.41461516090233	5.20135306240504	1.97842855484552e-07	8.64934238873572e-07
TRINITY_DN823_c0_g1_i1	embryo_PGCs	embryo_somatic	2186.76566606971	457.07003657206	1321.91785132088	2.2613718858446	0.434824285556994	5.20065681922037	1.98585481472402e-07	8.67679899428174e-07
TRINITY_DN17848_c0_g1_i1	embryo_PGCs	embryo_somatic	137.563624145711	752.291498278059	444.927561211885	-2.44764084205257	0.470689220673876	-5.20012087497635	1.99158964057327e-07	8.69683780762446e-07
TRINITY_DN22413_c0_g1_i1	embryo_PGCs	embryo_somatic	75.5157824950206	0.330032938140121	37.9229077165804	7.33612544085409	1.41116925425407	5.1986148498763	2.00779055149046e-07	8.76253029157682e-07
TRINITY_DN7706_c0_g1_i1	embryo_PGCs	embryo_somatic	32.2668703804115	189.472093673823	110.869482027117	-2.55043215372371	0.490642127619457	-5.19815158575587	2.01279963295728e-07	8.77493699645819e-07
TRINITY_DN1674_c0_g1_i1	embryo_PGCs	embryo_somatic	161.255403372724	734.169684156925	447.712543764825	-2.1855014782659	0.420439328046207	-5.19813759674192	2.01295107803062e-07	8.77493699645819e-07
TRINITY_DN18673_c0_g1_i1	embryo_PGCs	embryo_somatic	206.728346481128	30.9908345823408	118.859590531734	2.75222236052237	0.529536056228207	5.19742202282876	2.0207125887483e-07	8.80370294706682e-07
TRINITY_DN22876_c0_g1_i1	embryo_PGCs	embryo_somatic	6.84511661679517	124.78543860803	65.8152776124126	-4.19943988760221	0.808044339861538	-5.19704140037885	2.02485280649806e-07	8.81666788430324e-07
TRINITY_DN7043_c0_g1_i1	embryo_PGCs	embryo_somatic	75.6488425356417	826.955154342621	451.301998439131	-3.45025583177999	0.663964516016858	-5.19644611805187	2.03134442800162e-07	8.83907819697594e-07
TRINITY_DN7593_c0_g1_i1	embryo_PGCs	embryo_somatic	46.3450688363127	531.871807445092	289.108438140703	-3.52284470353527	0.677945282314955	-5.1963555104417	2.03233427640453e-07	8.83907819697594e-07
TRINITY_DN21912_c0_g1_i1	embryo_PGCs	embryo_somatic	354.71283487752	64.5555002132644	209.634167545392	2.44264703471677	0.470336535815574	5.19340269936963	2.06484880113508e-07	8.97533589104181e-07
TRINITY_DN426_c0_g1_i1	embryo_PGCs	embryo_somatic	2886.04390562532	16300.7242773748	9593.38409150007	-2.49777130947194	0.481034788067539	-5.19249620075555	2.07493106083695e-07	9.01398622642419e-07
TRINITY_DN704_c0_g1_i1	embryo_PGCs	embryo_somatic	2797.95298385319	723.560777450173	1760.75688065168	1.94998427098044	0.375603956830546	5.19159672181028	2.08498226367053e-07	9.0524573970833e-07
TRINITY_DN18339_c0_g1_i1	embryo_PGCs	embryo_somatic	1047.95617107146	3833.87620328496	2440.91618717821	-1.87130117006523	0.360479871683579	-5.19113913718825	2.09011357163146e-07	9.06953579621397e-07
TRINITY_DN1836_c0_g1_i1	embryo_PGCs	embryo_somatic	68.4169907155183	878.750697779413	473.583844247466	-3.68234005190713	0.709437044142083	-5.19050997169194	2.09718890104065e-07	9.09502540588762e-07
TRINITY_DN17025_c0_g1_i1	embryo_PGCs	embryo_somatic	4.64137967062486	81.5720529201692	43.106716295397	-4.13053453113261	0.795997162984051	-5.18913222711495	2.11276336465518e-07	9.15732352442416e-07
TRINITY_DN3179_c0_g1_i2	embryo_PGCs	embryo_somatic	275.788447770224	15.3295547846515	145.559001277438	4.21509011492669	0.812368867560477	5.18864063265312	2.11834751450837e-07	9.17627424476965e-07
TRINITY_DN10487_c0_g1_i1	embryo_PGCs	embryo_somatic	2502.4131828897	793.314198759742	1647.86369082472	1.65729297262207	0.319417632736137	5.18848304780695	2.12014057885253e-07	9.17879043057252e-07
TRINITY_DN7017_c0_g1_i1	embryo_PGCs	embryo_somatic	2147.0414874962	565.369088302181	1356.20528789919	1.92197617924319	0.370543083266332	5.18691689587347	2.13804079987914e-07	9.25099710667705e-07
TRINITY_DN20637_c0_g1_i1	embryo_PGCs	embryo_somatic	109.295299849716	7.11484279075063	58.2050713202334	4.147921789638	0.79986972803795	5.18574668379148	2.15151089507879e-07	9.3039637336017e-07
TRINITY_DN302_c0_g1_i1	embryo_PGCs	embryo_somatic	327.117228002842	4001.95323284042	2164.53523042163	-3.6129282491879	0.696805410195986	-5.1849888022134	2.16027844562164e-07	9.33654588484419e-07
TRINITY_DN1020_c0_g1_i1	embryo_PGCs	embryo_somatic	1547.65334867191	526.609316720154	1037.13133269603	1.55379121134335	0.299694381241752	5.18458572665054	2.16495547776379e-07	9.34932998626812e-07
TRINITY_DN663_c1_g1_i1	embryo_PGCs	embryo_somatic	186.71153225765	1607.26013648062	896.985834369136	-3.10587643925776	0.599067176731645	-5.18452113534681	2.16570586316882e-07	9.34932998626812e-07
TRINITY_DN22661_c0_g1_i1	embryo_PGCs	embryo_somatic	5.09404638199509	75.5111074598548	40.3025769209249	-3.88845608726268	0.750038855813942	-5.18433952737413	2.1678170293602e-07	9.35311142240195e-07
TRINITY_DN6699_c0_g1_i1	embryo_PGCs	embryo_somatic	337.479071849826	3952.10161408923	2144.79034296953	-3.54979187137871	0.68489261688978	-5.18299041899291	2.18356259689094e-07	9.41568108408783e-07
TRINITY_DN4969_c0_g1_i1	embryo_PGCs	embryo_somatic	6.04551969611073	169.672321590262	87.8589206431865	-4.81666375405145	0.9294782223731	-5.18211577002178	2.19382969254489e-07	9.45456939780871e-07
TRINITY_DN4697_c0_g1_i1	embryo_PGCs	embryo_somatic	167.629542612243	3.30032938140121	85.464935996822	5.52401505296664	1.06640642325671	5.18002792602919	2.2185268510335e-07	9.55556616383714e-07
TRINITY_DN21511_c0_g1_i1	embryo_PGCs	embryo_somatic	41.5732075496276	249.220585802119	145.396896675874	-2.58648570555771	0.499374478886155	-5.17945112318678	2.22539709158123e-07	9.57970823050201e-07
TRINITY_DN18200_c0_g1_i1	embryo_PGCs	embryo_somatic	120.141954758351	1928.75655829874	1024.44925652854	-4.00495436764912	0.773271927308416	-5.17923155647128	2.22801772707533e-07	9.58553990307636e-07
TRINITY_DN592_c1_g1_i1	embryo_PGCs	embryo_somatic	903.130101945309	165.526996596177	534.328549270743	2.46554740662311	0.4761310577153	5.17829569542043	2.23922116434596e-07	9.62826953800547e-07
TRINITY_DN223_c0_g1_i2	embryo_PGCs	embryo_somatic	1050.59274388123	13014.2804636992	7032.43660379021	-3.63079990980876	0.701238497114711	-5.17769621141439	2.24642632591884e-07	9.65376852432318e-07
TRINITY_DN1565_c0_g1_i1	embryo_PGCs	embryo_somatic	129.422375844617	1315.59047112383	722.506423484225	-3.34553681124731	0.646418702558372	-5.17549507464197	2.27307427585147e-07	9.76274442243183e-07
TRINITY_DN1926_c0_g1_i1	embryo_PGCs	embryo_somatic	103.440741172759	1454.62142752289	779.031084347826	-3.8137376689986	0.736920303327873	-5.17523760951634	2.27621114425854e-07	9.77067504780366e-07
TRINITY_DN795_c0_g1_i1	embryo_PGCs	embryo_somatic	169.714958367263	1833.93426134479	1001.82460985603	-3.43353402938081	0.663476500685539	-5.17506501863005	2.27831627476667e-07	9.7741704433616e-07
TRINITY_DN20846_c0_g1_i1	embryo_PGCs	embryo_somatic	63.6515567976382	467.019283188097	265.335419992868	-2.87591186063744	0.55577209285252	-5.17462445060299	2.2836985171061e-07	9.79171300765989e-07
TRINITY_DN1188_c0_g1_i1	embryo_PGCs	embryo_somatic	78.7574991216907	0.62901265572118	39.6932558887059	6.63174877246896	1.28190133672549	5.1733691060883	2.29910201635995e-07	9.8521790989686e-07
TRINITY_DN13874_c0_g1_i1	embryo_PGCs	embryo_somatic	154.527459350816	858.365181818345	506.446320584581	-2.47540176528614	0.47857423030151	-5.17245101920049	2.31043075456294e-07	9.89512538096752e-07
TRINITY_DN2603_c0_g1_i1	embryo_PGCs	embryo_somatic	970.372337248486	366.002418338847	668.187377793667	1.40578878348963	0.271866005480445	5.17088843456285	2.32983640541936e-07	9.97259539956776e-07
TRINITY_DN7490_c0_g1_i1	embryo_PGCs	embryo_somatic	33.3287751154474	339.522225161071	186.425500138259	-3.34524179762505	0.647178267500448	-5.16896497551617	2.3539400329377e-07	1.00700756663301e-06
TRINITY_DN1608_c0_g1_i3	embryo_PGCs	embryo_somatic	154.386701421707	1430.14393815988	792.265319790794	-3.21059479182465	0.621175385064333	-5.16858019332517	2.35879072602719e-07	1.00851289539683e-06
TRINITY_DN10257_c0_g1_i1	embryo_PGCs	embryo_somatic	1016.45224328548	297.290837275734	656.871540280606	1.77092735092896	0.342670941688208	5.16801145204866	2.36597815944589e-07	1.011015046463e-06
TRINITY_DN11434_c0_g1_i1	embryo_PGCs	embryo_somatic	1551.76161997319	347.666220489703	949.713920231445	2.154404785763	0.417155535556113	5.16451203959441	2.41066961255061e-07	1.02953132014852e-06
TRINITY_DN1954_c0_g1_i1	embryo_PGCs	embryo_somatic	36.6877566680096	266.12881458189	151.40828562495	-2.86174966721731	0.554133662139522	-5.16436712429278	2.41253782187045e-07	1.02974838710276e-06
TRINITY_DN2270_c0_g1_i1	embryo_PGCs	embryo_somatic	621.781661939486	150.366247431198	386.073954685342	2.03225347988763	0.393590188381898	5.16337434183127	2.42537417414983e-07	1.03464412657254e-06
TRINITY_DN14679_c0_g1_i1	embryo_PGCs	embryo_somatic	29.5192249369219	259.419608880585	144.469416908753	-3.13421640848458	0.607148316798283	-5.16219237008259	2.44074273345293e-07	1.04061396270865e-06
TRINITY_DN577_c0_g1_i1	embryo_PGCs	embryo_somatic	269.720997871339	1555.25442280106	912.487710336197	-2.52811613188368	0.489933431888516	-5.16012169681646	2.46789367486674e-07	1.0510473768183e-06
TRINITY_DN17798_c0_g1_i1	embryo_PGCs	embryo_somatic	59.9943779372467	356.091104074556	208.042741005901	-2.57138101105253	0.498318608307352	-5.16011436897127	2.4679902746737e-07	1.0510473768183e-06
TRINITY_DN1690_c0_g1_i1	embryo_PGCs	embryo_somatic	221.766473606596	2827.7819004813	1524.77418704395	-3.67233171181877	0.71176891747561	-5.15944377684154	2.47684587936161e-07	1.05422580092896e-06
TRINITY_DN10551_c0_g1_i1	embryo_PGCs	embryo_somatic	918.770375010997	348.044408602059	633.407391806528	1.39603784629945	0.270694290834162	5.15724894676378	2.5060452009141e-07	1.06605473378211e-06
TRINITY_DN732_c0_g1_i2	embryo_PGCs	embryo_somatic	307.910940117256	6.27857406920224	157.094757093229	5.50031968626754	1.06669383902066	5.15641835085259	2.51718168444012e-07	1.07019088796073e-06
TRINITY_DN10212_c0_g1_i1	embryo_PGCs	embryo_somatic	689.457533627677	2939.98162326167	1814.71957844467	-2.09253264661691	0.405819773733484	-5.15631021959799	2.51863500142605e-07	1.07020786929282e-06
TRINITY_DN17684_c0_g1_i1	embryo_PGCs	embryo_somatic	411.567077160479	135.321201433298	273.444139296889	1.6053029779983	0.311404942349824	5.15503371874857	2.53585294259458e-07	1.0769197129179e-06
TRINITY_DN2215_c0_g1_i2	embryo_PGCs	embryo_somatic	573.731448786202	199.760198929542	386.745823857872	1.51825533047882	0.294860757855965	5.14905863200849	2.61797043156046e-07	1.11115035799404e-06
TRINITY_DN1347_c0_g1_i4	embryo_PGCs	embryo_somatic	2828.6270718946	1056.5901660973	1942.60861899595	1.42197945172653	0.27616845540522	5.14895681927203	2.61939169178469e-07	1.11115035799404e-06
TRINITY_DN20521_c0_g1_i1	embryo_PGCs	embryo_somatic	91.2029745895334	0.990098814420364	46.0965367019769	6.30323477099385	1.22424453419281	5.14867299379025	2.62335770428751e-07	1.11220966051876e-06
TRINITY_DN8832_c0_g1_i1	embryo_PGCs	embryo_somatic	21.3823869206278	123.485027681693	72.4337073011604	-2.52958695766864	0.491388865017178	-5.14783125494758	2.63515381182408e-07	1.11658559950374e-06
TRINITY_DN10137_c0_g1_i1	embryo_PGCs	embryo_somatic	4990.78720124482	24465.8148466805	14728.3010239627	-2.29341903794673	0.445569109057871	-5.14716795065984	2.64448541888909e-07	1.1199129525631e-06
TRINITY_DN2395_c0_g1_i1	embryo_PGCs	embryo_somatic	21.106733267311	127.313023733274	74.2098785002925	-2.59222574987217	0.503751248064237	-5.14584481891272	2.66319514750419e-07	1.12720590591961e-06
TRINITY_DN18254_c0_g1_i1	embryo_PGCs	embryo_somatic	24.7424064699912	278.097366636251	151.419886553121	-3.49138419280901	0.679204810914413	-5.14039968019154	2.74154669635621e-07	1.15972020026867e-06
TRINITY_DN3500_c1_g1_i1	embryo_PGCs	embryo_somatic	468.62885485521	125.193456490718	296.911155672964	1.90225263516944	0.370172108585469	5.13883296728779	2.76449992602023e-07	1.1687768531449e-06
TRINITY_DN4298_c0_g1_i1	embryo_PGCs	embryo_somatic	269.137435761046	1432.55134874018	850.844392250611	-2.41261827241945	0.46949721347471	-5.13872756467256	2.76605077912289e-07	1.1687799385892e-06
TRINITY_DN21648_c0_g1_i1	embryo_PGCs	embryo_somatic	522.674831959268	86.1277632208179	304.401297590043	2.60917027772558	0.508168217795985	5.13446175174435	2.82952627699323e-07	1.19493435412118e-06
TRINITY_DN132_c2_g1_i1	embryo_PGCs	embryo_somatic	345.744617969781	12.0870058289482	178.915811899365	4.76620131545891	0.928735094901698	5.13192765259225	2.86789740744678e-07	1.2104637218053e-06
TRINITY_DN7076_c0_g1_i1	embryo_PGCs	embryo_somatic	980.31002843531	3861.45270954398	2420.88136898965	-1.97794582541865	0.385487011233714	-5.13103105364931	2.88159360638861e-07	1.21556695195401e-06
TRINITY_DN3072_c0_g1_i1	embryo_PGCs	embryo_somatic	88.5993967706464	1501.06684160139	794.83311918602	-4.08198465985439	0.795619239789096	-5.13057560163635	2.88857513719285e-07	1.21783357120402e-06
TRINITY_DN20686_c0_g1_i1	embryo_PGCs	embryo_somatic	1787.30325494549	455.45283727049	1121.37804610799	1.97676263149523	0.38533306193023	5.13001044237712	2.89726106025718e-07	1.22080522449261e-06
TRINITY_DN10255_c0_g1_i1	embryo_PGCs	embryo_somatic	203.412076878292	1564.50467379698	883.958375337634	-2.94323609654312	0.573740594616001	-5.1299073556282	2.89884811626745e-07	1.22080522449261e-06
TRINITY_DN16995_c0_g1_i1	embryo_PGCs	embryo_somatic	98.6358938114831	510.437379359996	304.53663658574	-2.36848496372562	0.461726182863821	-5.12963104893743	2.90310609474881e-07	1.22191880763969e-06
TRINITY_DN1136_c0_g1_i1	embryo_PGCs	embryo_somatic	1468.53230119164	307.301365263321	887.916833227482	2.25568008759519	0.439812854579144	5.12872705767921	2.91707914777326e-07	1.22711796149662e-06
TRINITY_DN21134_c0_g1_i1	embryo_PGCs	embryo_somatic	367.517257245241	2807.85327521228	1587.68526622876	-2.93323339752638	0.57212439449128	-5.12691545015231	2.94527703174672e-07	1.2382919313929e-06
TRINITY_DN3359_c0_g1_i1	embryo_PGCs	embryo_somatic	47.5294099319113	0	23.7647049659556	7.63341748348806	1.48894230053654	5.1267382763841	2.94804884913456e-07	1.23876947201148e-06
TRINITY_DN6864_c0_g1_i1	embryo_PGCs	embryo_somatic	3.01644335959064	56.5381838720789	29.7773136158348	-4.24644013455745	0.828311245271197	-5.12662378882364	2.94984130380173e-07	1.23883518316066e-06
TRINITY_DN3761_c0_g1_i1	embryo_PGCs	embryo_somatic	90.5212928642719	1407.13206937301	748.826681118642	-3.95885607864108	0.772318377492808	-5.12593794736931	2.96060111739299e-07	1.24266472621396e-06
TRINITY_DN580_c0_g1_i1	embryo_PGCs	embryo_somatic	986.560841577356	8938.41832547725	4962.4895835273	-3.179483778377	0.620344871874049	-5.12534869317424	2.96987588287079e-07	1.24586704626579e-06
TRINITY_DN7061_c0_g1_i1	embryo_PGCs	embryo_somatic	1626.33564809037	566.629232506502	1096.48244029844	1.521896997385	0.296954907203129	5.12501043245586	2.97521272074151e-07	1.24741476862983e-06
TRINITY_DN8147_c0_g1_i1	embryo_PGCs	embryo_somatic	175.424104837386	1801.96109703689	988.692600937138	-3.36049172130385	0.655970340394842	-5.12293241685456	3.0082019348363e-07	1.26054814889765e-06
TRINITY_DN2291_c0_g1_i4	embryo_PGCs	embryo_somatic	193.495053588655	9.08565616512808	101.290354876891	4.30746003471708	0.841430559229196	5.11921035844358	3.06817584470591e-07	1.28496833496201e-06
TRINITY_DN4020_c0_g1_i1	embryo_PGCs	embryo_somatic	817.908968974079	259.086667951298	538.497818462688	1.66100196805247	0.324494856402998	5.11873126885446	3.0759788252243e-07	1.28752413845209e-06
TRINITY_DN741_c0_g1_i1	embryo_PGCs	embryo_somatic	1143.11786069581	362.964964749403	753.041412722605	1.65696031958103	0.323743138167616	5.11813263119463	3.08575582913683e-07	1.29090293581349e-06
TRINITY_DN8253_c0_g1_i1	embryo_PGCs	embryo_somatic	188.384359318896	1458.33722571139	823.360792515141	-2.95297808010246	0.577113424365931	-5.11680712218203	3.10751104892513e-07	1.29928623205196e-06
TRINITY_DN18233_c0_g1_i1	embryo_PGCs	embryo_somatic	407.069680430148	57.6452690961461	232.357474763147	2.82775154491812	0.552688295476642	5.11635865651805	3.11490506562922e-07	1.30165900424638e-06
TRINITY_DN86_c1_g1_i1	embryo_PGCs	embryo_somatic	867.107058786456	9665.70780324865	5266.40743101755	-3.47850745635409	0.679930202305934	-5.1159772643677	3.12120658001996e-07	1.30357287500889e-06
TRINITY_DN447_c1_g1_i1	embryo_PGCs	embryo_somatic	562.68325746619	1504.82744800471	1033.75535273545	-1.41962189357035	0.277580116728138	-5.11427803368468	3.1494318451127e-07	1.31463604912863e-06
TRINITY_DN14424_c0_g1_i1	embryo_PGCs	embryo_somatic	53.3297760961794	355.252649133811	204.291212614995	-2.73823083455057	0.53569867299955	-5.11151319307613	3.19588500621647e-07	1.33329152986618e-06
TRINITY_DN1693_c0_g1_i1	embryo_PGCs	embryo_somatic	44.8465325337731	925.072385327856	484.959458930815	-4.36604765095723	0.854396069000397	-5.11009800883716	3.21991731624128e-07	1.34257785895259e-06
TRINITY_DN20526_c0_g1_i1	embryo_PGCs	embryo_somatic	454.366835610996	1851.77746309901	1153.072149355	-2.02845395784149	0.396981976329101	-5.10968779136685	3.22691608263887e-07	1.34475556289166e-06
TRINITY_DN19945_c0_g1_i1	embryo_PGCs	embryo_somatic	63.963225410322	0.298979717581059	32.1311025639515	7.10365578041519	1.39029383183663	5.10946363836699	3.23074658489788e-07	1.34561128387496e-06
TRINITY_DN3717_c0_g1_i1	embryo_PGCs	embryo_somatic	12.8966498988491	186.517210027016	99.7069299629323	-3.85809973431463	0.755559519485464	-5.10628168240406	3.28559807845245e-07	1.36770470863342e-06
TRINITY_DN1067_c1_g1_i1	embryo_PGCs	embryo_somatic	154.913116056642	1881.94418084646	1018.42864845155	-3.60236376802513	0.705726489947959	-5.10447576977133	3.31712771081756e-07	1.38007093551157e-06
TRINITY_DN10142_c0_g1_i1	embryo_PGCs	embryo_somatic	45.9467866598125	362.760829234419	204.353807947116	-2.98079814649642	0.584063258428249	-5.10355360225523	3.33334039393236e-07	1.38605455589543e-06
TRINITY_DN7597_c0_g1_i1	embryo_PGCs	embryo_somatic	49.8592180689029	471.09128322509	260.475250646996	-3.23873449974212	0.63470440986903	-5.10274459950645	3.34762648832589e-07	1.39123094234927e-06
TRINITY_DN1167_c0_g1_i4	embryo_PGCs	embryo_somatic	2321.11799284361	814.764099562703	1567.94104620316	1.51188865754006	0.296341316802602	5.10184902278463	3.36351031456879e-07	1.39706528260641e-06
TRINITY_DN5231_c0_g1_i1	embryo_PGCs	embryo_somatic	7.01581318638389	107.082540541032	57.0491768637079	-3.92892732301423	0.770699185747614	-5.09787397686555	3.43489357574668e-07	1.42593279361589e-06
TRINITY_DN7508_c0_g1_i1	embryo_PGCs	embryo_somatic	123.875880688585	958.803388774653	541.339634731619	-2.9536466187937	0.579524418457093	-5.0966732802345	3.456741556234e-07	1.4342162774687e-06
TRINITY_DN5019_c0_g1_i1	embryo_PGCs	embryo_somatic	749.696185425503	156.552109560049	453.124147492776	2.26101909380359	0.443730682480753	5.09547611439212	3.47865880834835e-07	1.44251941384522e-06
TRINITY_DN1338_c0_g1_i2	embryo_PGCs	embryo_somatic	170.425829053175	1071.62815041116	621.026989732165	-2.6530254608793	0.520858483195258	-5.09356292827191	3.51396341676754e-07	1.45636184957656e-06
TRINITY_DN11248_c0_g1_i1	embryo_PGCs	embryo_somatic	466.740941910957	114.413337851423	290.57713988119	2.03546980203068	0.399655861983757	5.09305629079803	3.52337031808837e-07	1.45946170944011e-06
TRINITY_DN8676_c0_g1_i1	embryo_PGCs	embryo_somatic	85.5723373776923	1422.32888854132	753.950612959504	-4.05460150849662	0.796227470379087	-5.09226528766486	3.53810574577657e-07	1.46476417206234e-06
TRINITY_DN10793_c0_g1_i1	embryo_PGCs	embryo_somatic	9.88669664100806	84.4058517695615	47.1462742052848	-3.0819706853714	0.605263257690775	-5.09195072757243	3.54398213368748e-07	1.4663952303979e-06
TRINITY_DN4380_c0_g1_i1	embryo_PGCs	embryo_somatic	35.9816954642099	434.483824181077	235.232759822643	-3.59234611883518	0.705516003954833	-5.09179961715675	3.54680841961564e-07	1.46676315419605e-06
TRINITY_DN1335_c0_g1_i1	embryo_PGCs	embryo_somatic	394.412857570165	24.162924876863	209.287891223514	4.09025109643073	0.803418949452189	5.09105629039453	3.5607428951624e-07	1.47172189968175e-06
TRINITY_DN20536_c0_g1_i1	embryo_PGCs	embryo_somatic	326.298873638945	3224.17997201439	1775.23942282667	-3.30463009793799	0.649276734593219	-5.08970970599829	3.58612077585829e-07	1.48140242852149e-06
TRINITY_DN10308_c0_g1_i1	embryo_PGCs	embryo_somatic	3011.61844592315	767.029086069167	1889.32376599616	1.97109136131855	0.387501700452731	5.08666506241303	3.64414568164592e-07	1.5045513141452e-06
TRINITY_DN4686_c0_g1_i1	embryo_PGCs	embryo_somatic	1644.48532318333	384.480097160608	1014.48271017197	2.104535997543	0.413941839299453	5.08413452746086	3.69306126963575e-07	1.52391607268021e-06
TRINITY_DN10154_c0_g1_i1	embryo_PGCs	embryo_somatic	3556.81791942443	1179.10088353975	2367.95940148209	1.59476114108919	0.313735235866714	5.08314323280761	3.71239535702609e-07	1.53105978449899e-06
TRINITY_DN2043_c0_g1_i1	embryo_PGCs	embryo_somatic	33.724833600212	608.909888055614	321.317360827913	-4.17348604014861	0.821137798076974	-5.0825647655272	3.72372280679211e-07	1.53489543239139e-06
TRINITY_DN20665_c0_g1_i1	embryo_PGCs	embryo_somatic	203.857366872152	13.3481592252117	108.602763048682	3.87548890066653	0.763057047894541	5.07889798195291	3.79630484045217e-07	1.56396192883046e-06
TRINITY_DN8106_c0_g1_i1	embryo_PGCs	embryo_somatic	6.6812130514776	127.980088454492	67.3306507529847	-4.26777339651008	0.840473127603136	-5.07782254583312	3.81785019614272e-07	1.57198269087508e-06
TRINITY_DN20876_c0_g1_i1	embryo_PGCs	embryo_somatic	969.568027848321	4521.28388318072	2745.42595551452	-2.22160938416657	0.437704855991964	-5.07558770197276	3.86300123825196e-07	1.58970898782847e-06
TRINITY_DN13765_c0_g1_i1	embryo_PGCs	embryo_somatic	79.1913715720552	6.42059560909023	42.8059835905727	3.73863171382644	0.736625841852375	5.07534694197667	3.86789599891863e-07	1.5908586911359e-06
TRINITY_DN5538_c0_g1_i1	embryo_PGCs	embryo_somatic	14.5377024955908	174.912173046158	94.7249377708742	-3.59047701562253	0.707692008276384	-5.07350227730748	3.90559798437891e-07	1.60549337338312e-06
TRINITY_DN13837_c0_g1_i4	embryo_PGCs	embryo_somatic	14.8501727588464	237.804246020164	126.327209389505	-4.00451382227175	0.789349321992289	-5.07318333049872	3.91215260255591e-07	1.60715854343863e-06
TRINITY_DN3696_c0_g1_i1	embryo_PGCs	embryo_somatic	9.24516331298289	89.7480195139455	49.4965914134642	-3.281684865691	0.646879760169256	-5.07309869276532	3.91389375871742e-07	1.60715854343863e-06
TRINITY_DN20750_c0_g1_i1	embryo_PGCs	embryo_somatic	17.083309096745	150.220575224867	83.6519421608062	-3.13055724563763	0.617280048633677	-5.07153479618689	3.9462009147207e-07	1.61954652174879e-06
TRINITY_DN13926_c0_g1_i1	embryo_PGCs	embryo_somatic	544.05345490084	147.326618074229	345.690036487535	1.87398736300254	0.369552614027253	5.0709622713272	3.95809242434914e-07	1.62354690342209e-06
TRINITY_DN3435_c0_g1_i1	embryo_PGCs	embryo_somatic	66.1815420377877	348.15538737306	207.168464705424	-2.3987582334844	0.47308585466662	-5.07045013039924	3.96875903581206e-07	1.62704079150888e-06
TRINITY_DN9062_c0_g1_i1	embryo_PGCs	embryo_somatic	21.1716933348437	135.75066065443	78.4611769946369	-2.68822972750364	0.530193653119659	-5.07027896634767	3.97233013407542e-07	1.62762358091012e-06
TRINITY_DN14393_c0_g1_i1	embryo_PGCs	embryo_somatic	13.9641360280699	116.56228422529	65.2632101266802	-3.05898359657189	0.603487901587191	-5.06883996932941	4.00247564999194e-07	1.639088459802e-06
TRINITY_DN4115_c0_g1_i1	embryo_PGCs	embryo_somatic	22.1176295788226	139.859351607292	80.9884905930573	-2.66911654715881	0.526661023096904	-5.06799711788753	4.02023491230848e-07	1.6454712841081e-06
TRINITY_DN9421_c0_g1_i1	embryo_PGCs	embryo_somatic	6.79927962794153	88.0537951191027	47.4265373735221	-3.69263934895412	0.72871113530052	-5.06735683053789	4.03377685239597e-07	1.65012200574513e-06
TRINITY_DN4938_c0_g1_i1	embryo_PGCs	embryo_somatic	10.0700261875262	111.782725117412	60.9263756524691	-3.47948669211699	0.687044413350298	-5.06442760395889	4.096292667061e-07	1.67479093277462e-06
TRINITY_DN11048_c0_g1_i1	embryo_PGCs	embryo_somatic	155.127329628558	32.5952654796517	93.8612975541048	2.24030012906955	0.442563681827043	5.06209664521246	4.14670711839341e-07	1.69448819754317e-06
TRINITY_DN4336_c0_g1_i1	embryo_PGCs	embryo_somatic	19.6322253933923	248.775263145513	134.203744269453	-3.65970050845828	0.723071440220511	-5.06132631561578	4.16349918490663e-07	1.7004323531884e-06
TRINITY_DN1894_c0_g1_i1	embryo_PGCs	embryo_somatic	53.1229980109315	594.495012056452	323.809005033692	-3.48595585695147	0.688773910776384	-5.06110321893887	4.16837460764567e-07	1.7015057967166e-06
TRINITY_DN637_c0_g1_i1	embryo_PGCs	embryo_somatic	3210.04612714679	1160.84256890705	2185.44434802692	1.46729696107206	0.290039553766535	5.05895469089415	4.21561009664506e-07	1.71985989503213e-06
TRINITY_DN991_c0_g1_i4	embryo_PGCs	embryo_somatic	433.451816725575	132.027860445162	282.739838585369	1.7077089788819	0.337636180243953	5.05783763353802	4.24037227881593e-07	1.7290306351747e-06
TRINITY_DN48_c0_g1_i1	embryo_PGCs	embryo_somatic	4365.43498434073	38559.1577019472	21462.296343144	-3.14286816473017	0.621748060979901	-5.05489017493175	4.30638507036611e-07	1.75500257011906e-06
TRINITY_DN23338_c0_g1_i1	embryo_PGCs	embryo_somatic	25.0126966664561	144.030102578299	84.5213996223777	-2.51750719516198	0.49809229677657	-5.05429859376295	4.31975336834537e-07	1.75950363125934e-06
TRINITY_DN4117_c0_g1_i1	embryo_PGCs	embryo_somatic	1748.42752019564	464.619727748255	1106.52362397195	1.90806351278407	0.37764443801216	5.05253969270067	4.35973715987704e-07	1.77483493411768e-06
TRINITY_DN2150_c0_g1_i1	embryo_PGCs	embryo_somatic	8.40178316480355	75.9369340001945	42.169358582499	-3.16866487270708	0.627233319967573	-5.05181209580973	4.37638126489321e-07	1.78065335506563e-06
TRINITY_DN17107_c0_g1_i1	embryo_PGCs	embryo_somatic	2550.47416286415	26041.8270420507	14296.1506024574	-3.35196621860557	0.663553580094022	-5.05153814124643	4.38266396982693e-07	1.78225196452897e-06
TRINITY_DN7256_c0_g1_i1	embryo_PGCs	embryo_somatic	103.53709916669	1253.17515612059	678.356127643639	-3.59656180414551	0.712195629851907	-5.04996331540727	4.41894917398042e-07	1.79604311032634e-06
TRINITY_DN17830_c0_g1_i1	embryo_PGCs	embryo_somatic	11.4245430128589	178.426469918332	94.9255064655954	-3.96141211709752	0.784526680816194	-5.04942943811192	4.43131576532434e-07	1.80010316389678e-06
TRINITY_DN15361_c0_g1_i1	embryo_PGCs	embryo_somatic	30.2300437925304	181.406658129722	105.818350961126	-2.59179590079717	0.513310225792342	-5.04918034079001	4.43709720552024e-07	1.80148525684714e-06
TRINITY_DN1655_c0_g1_i1	embryo_PGCs	embryo_somatic	52.3365549070312	300.287576421837	176.312065664434	-2.51839179821493	0.499045547358353	-5.04641672798361	4.50172960845097e-07	1.82674687005309e-06
TRINITY_DN7910_c0_g1_i1	embryo_PGCs	embryo_somatic	42.012831324554	355.491470550146	198.75215093735	-3.08270799833723	0.610917597756755	-5.04602913659176	4.51086647869012e-07	1.82947407480673e-06
TRINITY_DN2708_c0_g1_i1	embryo_PGCs	embryo_somatic	78.9100256442132	704.514030015652	391.712027829933	-3.1612267671825	0.626678221412849	-5.04441778757765	4.54904369010728e-07	1.84361526006532e-06
TRINITY_DN3410_c0_g1_i1	embryo_PGCs	embryo_somatic	13.1207558798906	190.315130694962	101.717943287426	-3.85877788496992	0.764969951888616	-5.04435223297735	4.55060343510577e-07	1.84361526006532e-06
TRINITY_DN20643_c0_g1_i1	embryo_PGCs	embryo_somatic	445.480364015803	4845.558006523	2645.5191852694	-3.44331085713525	0.682691180354821	-5.04373127443309	4.56540355273633e-07	1.84862223001709e-06
TRINITY_DN2717_c0_g1_i1	embryo_PGCs	embryo_somatic	510.409010139583	128.554932461962	319.481971300773	1.979648203873	0.392778532925571	5.04011303552613	4.6525696557817e-07	1.88291060574981e-06
TRINITY_DN271_c0_g2_i1	embryo_PGCs	embryo_somatic	186.549612214491	2186.21316983506	1186.38139102478	-3.55106893696972	0.705037230237481	-5.03671123264455	4.73598424213464e-07	1.91564490819677e-06
TRINITY_DN7886_c0_g1_i1	embryo_PGCs	embryo_somatic	102.768733638412	552.078148032051	327.423440835231	-2.42464706381508	0.481409793606984	-5.03655533396673	4.73984135107556e-07	1.916181458107e-06
TRINITY_DN21088_c1_g1_i1	embryo_PGCs	embryo_somatic	588.229264865059	157.877555616627	373.053410240843	1.88987039971947	0.375289604159728	5.03576538964056	4.75943208171201e-07	1.92307469171416e-06
TRINITY_DN4088_c0_g1_i2	embryo_PGCs	embryo_somatic	1113.52805040008	206.251353820261	659.889702110172	2.4238276534328	0.481501591541267	5.03389333703804	4.80617159763494e-07	1.94092433798889e-06
TRINITY_DN8949_c0_g1_i1	embryo_PGCs	embryo_somatic	50.4832314789531	272.402565573679	161.442898526316	-2.42853886713832	0.48247105970633	-5.0335430867429	4.81496531607756e-07	1.94343909239549e-06
TRINITY_DN774_c0_g1_i1	embryo_PGCs	embryo_somatic	2088.9814951704	7380.2003469639	4734.59092106715	-1.82056539140422	0.361696079638382	-5.03341201050449	4.81826023001012e-07	1.94373289619801e-06
TRINITY_DN17728_c0_g1_i1	embryo_PGCs	embryo_somatic	65.3628663624724	339.608044471797	202.485455417135	-2.38377017064962	0.473608417923318	-5.03320904029113	4.82336666177043e-07	1.94475678183843e-06
TRINITY_DN202_c0_g1_i2	embryo_PGCs	embryo_somatic	1649.24784688956	637.103172947566	1143.17550991856	1.3719653293866	0.272625840734346	5.03241118190068	4.84349023617168e-07	1.95183119043598e-06
TRINITY_DN22328_c0_g1_i1	embryo_PGCs	embryo_somatic	75.5724831930701	1.49489858790529	38.5336908904877	5.38192771200598	1.06973878559321	5.03106719555043	4.87757145901538e-07	1.96451973870556e-06
TRINITY_DN17808_c0_g1_i1	embryo_PGCs	embryo_somatic	92.9331747101647	1178.9000212139	635.91659796203	-3.66557002946425	0.728939979282932	-5.02863079765513	4.93994495992039e-07	1.98858390412106e-06
TRINITY_DN888_c0_g1_i1	embryo_PGCs	embryo_somatic	653.817777917211	190.275909136189	422.0468435267	1.77798351362846	0.35365948469203	5.02738818153498	4.97205231320632e-07	2.00044527713062e-06
TRINITY_DN2858_c0_g1_i1	embryo_PGCs	embryo_somatic	962.429696170814	292.957813823016	627.693754996915	1.70863138048743	0.339923277286867	5.02652067291493	4.99458664090653e-07	2.00844450583878e-06
TRINITY_DN4478_c0_g1_i1	embryo_PGCs	embryo_somatic	335.491594876758	86.1027205565991	210.797157716678	1.96393200926812	0.390831417376628	5.02501058500004	5.03404770219486e-07	2.02323828030889e-06
TRINITY_DN17902_c0_g1_i1	embryo_PGCs	embryo_somatic	39.3768250887233	523.668026676245	281.522425882484	-3.73154107958777	0.742778766181524	-5.02375841836577	5.06699671928351e-07	2.03514861739431e-06
TRINITY_DN20858_c0_g1_i1	embryo_PGCs	embryo_somatic	691.652305567704	2293.57766191028	1492.61498373899	-1.72902371662044	0.344174706742581	-5.02368036566274	5.06905743846495e-07	2.03514861739431e-06
TRINITY_DN1127_c0_g1_i1	embryo_PGCs	embryo_somatic	209.60050824257	2354.65762267268	1282.12906545763	-3.48981949042781	0.694688378584992	-5.02357545916661	5.07182841492179e-07	2.03518202214032e-06
TRINITY_DN200_c0_g1_i1	embryo_PGCs	embryo_somatic	6710.96825285209	22778.0024841752	14744.4853685136	-1.76305137737213	0.350962934547211	-5.02346887327775	5.07464524645044e-07	2.03523378210396e-06
TRINITY_DN18121_c0_g1_i1	embryo_PGCs	embryo_somatic	75.7268455396183	441.870226149641	258.79853584463	-2.54160196758688	0.506029071429862	-5.02264022184574	5.09659620520103e-07	2.04295534493289e-06
TRINITY_DN1996_c0_g1_i1	embryo_PGCs	embryo_somatic	29.8334460590147	290.382955596841	160.108200827928	-3.28102529998155	0.653366243543042	-5.02172454179661	5.12095904323096e-07	2.05163501985951e-06
TRINITY_DN21374_c0_g1_i1	embryo_PGCs	embryo_somatic	76.6483136569626	1.58805824958248	39.1181859532725	5.36315472724647	1.06806613440596	5.02136951494055	5.13043516659637e-07	2.05434453101363e-06
TRINITY_DN17351_c0_g1_i1	embryo_PGCs	embryo_somatic	1864.95052142876	8599.09588169403	5232.02320156139	-2.20524956827958	0.439215099252434	-5.02088742402758	5.14332986709157e-07	2.05841933158654e-06
TRINITY_DN10281_c0_g1_i1	embryo_PGCs	embryo_somatic	2468.91658205607	549.517160248022	1509.21687115205	2.16619583488868	0.431852130994367	5.01605915409259	5.27420961223753e-07	2.10968384489501e-06
TRINITY_DN2850_c0_g1_i1	embryo_PGCs	embryo_somatic	14.5062493425038	218.658283643241	116.582266492873	-3.91844133305467	0.781397152387616	-5.01466036967448	5.31272250582354e-07	2.12396699124054e-06
TRINITY_DN7405_c0_g1_i1	embryo_PGCs	embryo_somatic	144.166638488122	1802.9818594443	973.574248966209	-3.64474409625569	0.726930982557776	-5.0138791490649	5.33434981011581e-07	2.13148795578875e-06
TRINITY_DN3012_c0_g1_i1	embryo_PGCs	embryo_somatic	231.308005342237	39.6056342000399	135.456819771138	2.55194222523583	0.50913996490415	5.01226067711312	5.37942601141071e-07	2.14836570455706e-06
TRINITY_DN18685_c0_g1_i1	embryo_PGCs	embryo_somatic	10.0632331832551	125.353762846906	67.7084980150807	-3.64219940641458	0.726848239916468	-5.01094892495462	5.41622897799253e-07	2.16192334324509e-06
TRINITY_DN17147_c0_g1_i1	embryo_PGCs	embryo_somatic	156.228969118408	974.329662422596	565.279315770502	-2.63895651378913	0.526771900510452	-5.0096759360777	5.45217642914773e-07	2.17512539101721e-06
TRINITY_DN12720_c0_g1_i1	embryo_PGCs	embryo_somatic	67.5021197569164	1.19591887032424	34.3490193136203	5.51949527916757	1.101972388106	5.00874190564261	5.47869835846336e-07	2.18454453023293e-06
TRINITY_DN44_c0_g1_i1	embryo_PGCs	embryo_somatic	1856.63430109133	580.439990012678	1218.537145552	1.6803517882386	0.335490528776175	5.00864150880294	5.48155653386497e-07	2.18454453023293e-06
TRINITY_DN8914_c0_g1_i1	embryo_PGCs	embryo_somatic	9.56695685767484	208.982477018573	109.274716938124	-4.44515110338108	0.887960235871832	-5.00602495900807	5.55655552677885e-07	2.21326872429087e-06
TRINITY_DN17167_c0_g1_i1	embryo_PGCs	embryo_somatic	2604.3007531472	606.174033056318	1605.23739310176	2.10105035809678	0.419906156680518	5.00361884356782	5.62639522315377e-07	2.23990876076342e-06
TRINITY_DN15078_c0_g1_i1	embryo_PGCs	embryo_somatic	20.1994753724484	278.260047950293	149.229761661371	-3.77710278351242	0.75510359637701	-5.00209878702071	5.67095163128768e-07	2.25646062806675e-06
TRINITY_DN20630_c0_g1_i1	embryo_PGCs	embryo_somatic	1118.78985268238	3329.86572809113	2224.32779038676	-1.57370311949183	0.314774585472566	-4.99946054135615	5.74909356306233e-07	2.28635170480609e-06
TRINITY_DN17437_c0_g1_i1	embryo_PGCs	embryo_somatic	2004.38811692907	5751.67585750384	3878.03198721646	-1.52066897112204	0.304172994869146	-4.9993556192463	5.75222260453097e-07	2.28639525257263e-06
TRINITY_DN2280_c0_g1_i4	embryo_PGCs	embryo_somatic	38.1854324103802	354.298185620344	196.241809015362	-3.21631233705659	0.643485581886339	-4.99826635995194	5.78480420571283e-07	2.2981394252706e-06
TRINITY_DN15090_c0_g1_i1	embryo_PGCs	embryo_somatic	45.0495428166178	250.854630992371	147.952086904495	-2.47649376020934	0.495513570225644	-4.99783236830751	5.79783513575843e-07	2.30146758269259e-06
TRINITY_DN2568_c0_g1_i1	embryo_PGCs	embryo_somatic	171.456886299727	17.7510097359357	94.6039480178316	3.2085196294622	0.641988333178685	4.99778494972925	5.7992606283379e-07	2.30146758269259e-06
TRINITY_DN377_c0_g1_i1	embryo_PGCs	embryo_somatic	843.591538552562	229.082107846233	536.336823199398	1.87902144146467	0.376083190325547	4.99629201676932	5.84431420335216e-07	2.3181323807115e-06
TRINITY_DN21152_c0_g1_i1	embryo_PGCs	embryo_somatic	2433.59696871699	627.903580679623	1530.75027469831	1.9583667954575	0.392016232088531	4.99562680102296	5.86449750622403e-07	2.32492016320044e-06
TRINITY_DN22646_c0_g1_i1	embryo_PGCs	embryo_somatic	41.0280874422221	0	20.514043721111	7.42145550692643	1.48615881506429	4.99371630521558	5.92283813673016e-07	2.34682000896498e-06
TRINITY_DN17030_c0_g1_i1	embryo_PGCs	embryo_somatic	5.37000293783341	112.6445231135	59.0072630256668	-4.39528982215238	0.880391163514343	-4.99242837082471	5.96248294313808e-07	2.36129293124694e-06
TRINITY_DN19515_c0_g1_i1	embryo_PGCs	embryo_somatic	27.491115825434	189.674117829906	108.58261682767	-2.79009889861257	0.559022688159751	-4.99102980560111	6.0058228338011e-07	2.37721330358296e-06
TRINITY_DN849_c1_g1_i1	embryo_PGCs	embryo_somatic	1098.27173783503	366.369732229866	732.320735032446	1.58923193353541	0.318457000738318	4.99041292812186	6.02503550360096e-07	2.38357203935562e-06
TRINITY_DN20835_c0_g1_i1	embryo_PGCs	embryo_somatic	3693.33433123938	1034.52651571448	2363.93042347693	1.83832953983458	0.368391852102956	4.99014712008565	6.03333235513906e-07	2.38560796830877e-06
TRINITY_DN17126_c0_g1_i1	embryo_PGCs	embryo_somatic	6110.7995536621	2414.51766988921	4262.65861177566	1.33998763389705	0.268630723397959	4.98821436709587	6.09399276003222e-07	2.40833576090626e-06
TRINITY_DN3641_c0_g1_i1	embryo_PGCs	embryo_somatic	312.005766590587	3312.37032029063	1812.18804344061	-3.40807695001254	0.683542671967183	-4.98590225567682	6.1673319748164e-07	2.43604787236879e-06
TRINITY_DN7554_c0_g1_i1	embryo_PGCs	embryo_somatic	58.5863224112246	1.88703796716354	30.2366801891941	4.71263807449481	0.945384826751124	4.98488863068608	6.19975129224984e-07	2.44757647470885e-06
TRINITY_DN20596_c0_g1_i1	embryo_PGCs	embryo_somatic	585.082447648598	4191.78823783095	2388.43534273978	-2.84105159206853	0.569971346073954	-4.98455161235404	6.21056667137047e-07	2.45056856881799e-06
TRINITY_DN8164_c0_g1_i1	embryo_PGCs	embryo_somatic	1.51288332051348	51.3691193254646	26.441001322989	-5.11416015634902	1.02608880947254	-4.98413013487393	6.22411805387084e-07	2.45463655749531e-06
TRINITY_DN11253_c0_g1_i1	embryo_PGCs	embryo_somatic	402.952432652686	2989.10970200962	1696.03106733115	-2.891513639828	0.580411147081643	-4.98183684852846	6.29835286220077e-07	2.48261987884353e-06
TRINITY_DN1642_c0_g1_i1	embryo_PGCs	embryo_somatic	311.575691400246	69.7262568347764	190.650974117511	2.14611524130939	0.430835431300804	4.981287715427	6.31625479687837e-07	2.48838092205843e-06
TRINITY_DN123_c0_g1_i1	embryo_PGCs	embryo_somatic	901.634148031117	2936.86954492736	1919.25184647924	-1.70444484473613	0.342257733586439	-4.98000389027194	6.35829951001327e-07	2.50364242796779e-06
TRINITY_DN14051_c0_g1_i1	embryo_PGCs	embryo_somatic	665.077660038229	2271.83287964844	1468.45526984333	-1.7730524451201	0.356059910744173	-4.97964637865121	6.3700557930985e-07	2.50696790360405e-06
TRINITY_DN1161_c0_g1_i1	embryo_PGCs	embryo_somatic	43.3811261806102	303.994021969027	173.687574074818	-2.81048333957349	0.564413848325015	-4.97947268287983	6.3757751010902e-07	2.50791527612753e-06
TRINITY_DN18225_c0_g1_i1	embryo_PGCs	embryo_somatic	464.486577470119	61.79970429407	263.143140882094	2.87827409108256	0.578123138245485	4.97865229857031	6.40285497911669e-07	2.5172594964627e-06
TRINITY_DN203_c1_g1_i1	embryo_PGCs	embryo_somatic	1429.31825245029	5875.311671895	3652.31496217265	-2.03908511279324	0.409660256243237	-4.97750289835908	6.4409817838122e-07	2.53093482444349e-06
TRINITY_DN1659_c0_g1_i1	embryo_PGCs	embryo_somatic	529.805911536875	195.24708388579	362.526497711332	1.4469809045816	0.290738421670285	4.97691669463131	6.46051093082179e-07	2.53729194855719e-06
TRINITY_DN2060_c0_g1_i1	embryo_PGCs	embryo_somatic	1080.81995279752	305.754717709403	693.28733525346	1.81321242943639	0.36434586773302	4.97662410916938	6.47027963758363e-07	2.53981116722568e-06
TRINITY_DN215_c0_g1_i1	embryo_PGCs	embryo_somatic	501.63290397642	4853.5899001394	2677.61140205791	-3.27435118571704	0.658306514026959	-4.97390063131436	6.56189541503178e-07	2.57443896801143e-06
TRINITY_DN7111_c0_g1_i1	embryo_PGCs	embryo_somatic	44.8075253669834	819.405840643739	432.106683005361	-4.19225256929344	0.842960356416368	-4.97324997241357	6.58396740404949e-07	2.58176080701516e-06
TRINITY_DN1573_c0_g1_i2	embryo_PGCs	embryo_somatic	126.149446093997	13.00464364484	69.5770448694186	3.32582071881856	0.668842750540138	4.97250021194478	6.60948989380091e-07	2.59042740558284e-06
TRINITY_DN2051_c0_g1_i2	embryo_PGCs	embryo_somatic	292.811669014493	1108.84638214805	700.829025581269	-1.92041797990015	0.386284047559916	-4.97151770059123	6.64307979097046e-07	2.60192799685897e-06
TRINITY_DN17909_c0_g1_i1	embryo_PGCs	embryo_somatic	89.8138094788689	3.17611649916496	46.4949629890169	4.63461739646587	0.932248280275638	4.97144107908201	6.64570621490392e-07	2.60192799685897e-06
TRINITY_DN5093_c0_g1_i1	embryo_PGCs	embryo_somatic	66.0876811861375	0.330032938140121	33.2088570621388	7.14366398810816	1.437707722474	4.96878738038312	6.73728942206995e-07	2.63642147307047e-06
TRINITY_DN18355_c0_g1_i1	embryo_PGCs	embryo_somatic	3.68912693818125	60.0818807789095	31.8855038585454	-4.02766742093362	0.810777075948819	-4.96766317205035	6.77645324481795e-07	2.65037727116537e-06
TRINITY_DN2583_c0_g1_i1	embryo_PGCs	embryo_somatic	58.5377372078727	646.109299025216	352.323518116544	-3.46267885578955	0.697434955180388	-4.96487712591627	6.87445797941935e-07	2.68732038307503e-06
TRINITY_DN17225_c0_g1_i1	embryo_PGCs	embryo_somatic	681.655547105029	2825.03949153296	1753.347519319	-2.05124588588013	0.413206822894894	-4.9642110735473	6.89808919889313e-07	2.69516673962945e-06
TRINITY_DN3535_c0_g1_i1	embryo_PGCs	embryo_somatic	702.590389612842	141.359070354916	421.974729983879	2.30098279065565	0.463588767941196	4.96341358932043	6.92648653299616e-07	2.70367160895272e-06
TRINITY_DN706_c1_g1_i1	embryo_PGCs	embryo_somatic	567.997062136932	155.912522253243	361.954792195087	1.8651788504136	0.375786583994836	4.96339925333585	6.92699804723756e-07	2.70367160895272e-06
TRINITY_DN82_c0_g1_i1	embryo_PGCs	embryo_somatic	263.985340842825	4320.19314712329	2292.08924398306	-4.03258690431573	0.812762225317992	-4.96158258676205	6.99211290482373e-07	2.72737518746254e-06
TRINITY_DN1689_c0_g1_i1	embryo_PGCs	embryo_somatic	69.6888096180102	1186.79945278509	628.244131201549	-4.09074957673949	0.824497839562477	-4.96150430049673	6.99493213688887e-07	2.72737518746254e-06
TRINITY_DN3660_c0_g1_i1	embryo_PGCs	embryo_somatic	244.472884596899	31.2457725814299	137.859328589164	2.93686379390983	0.591943685729687	4.96139052533276	6.99903134196712e-07	2.72756898205739e-06
TRINITY_DN2156_c0_g1_i1	embryo_PGCs	embryo_somatic	202.551996871606	2510.3663399858	1356.4591684287	-3.63184504002993	0.73208593986091	-4.96095450312835	7.0147622276059e-07	2.7322931886539e-06
TRINITY_DN13970_c0_g1_i1	embryo_PGCs	embryo_somatic	64.570236059344	261.561101154211	163.065668606778	-2.02082069609894	0.407523323566096	-4.9587853731056	7.09352813055634e-07	2.76155244239448e-06
TRINITY_DN2_c5_g1_i1	embryo_PGCs	embryo_somatic	144.10870777109	1048.11753033517	596.113119053131	-2.86164846591903	0.577275957493526	-4.9571585803504	7.15315905340379e-07	2.78333609210553e-06
TRINITY_DN4904_c0_g1_i1	embryo_PGCs	embryo_somatic	64.8553606922301	0.330032938140121	32.5926968151851	7.116133069426	1.43668495719109	4.95316181450036	7.30172057819403e-07	2.83968301068748e-06
TRINITY_DN2892_c1_g1_i1	embryo_PGCs	embryo_somatic	192.83848997868	36.135596222337	114.487043100508	2.41271744257893	0.487137652248115	4.9528453229685	7.3136108839676e-07	2.84146214863656e-06
TRINITY_DN5098_c0_g1_i1	embryo_PGCs	embryo_somatic	10.6156228107381	130.134061712385	70.3748422615618	-3.60937813074435	0.728749147260517	-4.95284028024262	7.31380048559515e-07	2.84146214863656e-06
TRINITY_DN1654_c0_g1_i1	embryo_PGCs	embryo_somatic	159.709316040286	743.973204609682	451.841260324984	-2.21912439142612	0.4482326330799	-4.95083183965891	7.38969365314387e-07	2.8694748893131e-06
TRINITY_DN10785_c0_g1_i1	embryo_PGCs	embryo_somatic	1524.98120489765	583.760890809499	1054.37104785357	1.38159547572074	0.279083836532799	4.9504675472611	7.40354025420142e-07	2.87337810378335e-06
TRINITY_DN4278_c0_g1_i1	embryo_PGCs	embryo_somatic	8.08835986993506	119.662089869155	63.8752248695451	-3.89477078748923	0.787190652556251	-4.94768424249158	7.51016064349538e-07	2.91326518404442e-06
TRINITY_DN3016_c0_g1_i1	embryo_PGCs	embryo_somatic	223.03264810108	32.9241004871928	127.978374294136	2.70879732566001	0.547538671300149	4.9472255890673	7.5278716983241e-07	2.91864027136252e-06
TRINITY_DN1826_c0_g1_i1	embryo_PGCs	embryo_somatic	361.035434091459	82.9403427646401	221.98788842805	2.09787026073683	0.424109166841895	4.94653363981379	7.55466771238957e-07	2.92753039499559e-06
TRINITY_DN1512_c0_g1_i1	embryo_PGCs	embryo_somatic	1633.27332898354	637.45895525392	1135.36614211873	1.35662967337775	0.274266913505337	4.94638473171628	7.56044624122289e-07	2.9282710454496e-06
TRINITY_DN10064_c0_g1_i1	embryo_PGCs	embryo_somatic	327.983336040581	106.088371776166	217.035853908373	1.62926072945578	0.329528652012516	4.9442156835391	7.6451026037029e-07	2.95928713734696e-06
TRINITY_DN881_c0_g1_i1	embryo_PGCs	embryo_somatic	880.836076443079	239.958744777373	560.397410610226	1.86974909182524	0.378175312381521	4.94413313246358	7.64834248255151e-07	2.95928713734696e-06
TRINITY_DN150_c0_g1_i3	embryo_PGCs	embryo_somatic	14.6748921507338	207.48261303757	111.078752594152	-3.81526354073063	0.771760279512744	-4.94358629487827	7.6698376194011e-07	2.96608837865705e-06
TRINITY_DN851_c0_g1_i1	embryo_PGCs	embryo_somatic	492.889113939822	133.441884083023	313.165499011422	1.86820358392853	0.378062882300565	4.94151547636798	7.75176619191578e-07	2.99624163375121e-06
TRINITY_DN21073_c0_g1_i1	embryo_PGCs	embryo_somatic	235.629176219977	59.3414056595607	147.485290939769	2.00635054924789	0.406057447774862	4.94105097749693	7.77025875014482e-07	3.00185710490288e-06
TRINITY_DN2486_c0_g1_i1	embryo_PGCs	embryo_somatic	108.383007315675	538.145258866629	323.264133091152	-2.310571952372	0.467708998946818	-4.94019135311684	7.8045941372741e-07	3.01358423291379e-06
TRINITY_DN2238_c0_g1_i1	embryo_PGCs	embryo_somatic	51.9115108134002	663.264310835229	357.587910824315	-3.67534427905928	0.744358961913386	-4.93759659937694	7.90912324971596e-07	3.0523894621228e-06
TRINITY_DN5070_c0_g1_i1	embryo_PGCs	embryo_somatic	5.53089971017938	136.638670808014	71.0847852590966	-4.62921155323558	0.937586684416068	-4.93736913096059	7.91835078470115e-07	3.05439389412925e-06
TRINITY_DN1969_c0_g1_i1	embryo_PGCs	embryo_somatic	107.902219378955	1037.42748373125	572.6648515551	-3.26524422456094	0.66136004599035	-4.93716583630543	7.92660645593971e-07	3.05602159289081e-06
TRINITY_DN19552_c0_g1_i1	embryo_PGCs	embryo_somatic	20.0890439515282	115.584470122503	67.8367570370154	-2.53350354408008	0.51322039336755	-4.93648260439579	7.9544128815246e-07	3.06518139129284e-06
TRINITY_DN20753_c0_g1_i1	embryo_PGCs	embryo_somatic	621.05582002166	125.853532818671	373.454676420165	2.28770333879868	0.46359556322591	4.93469636093967	8.02755471057729e-07	3.09179268913994e-06
TRINITY_DN1700_c0_g1_i1	embryo_PGCs	embryo_somatic	50.2874868928386	513.72111891769	282.004302905264	-3.35054021584087	0.679053222507294	-4.93413491724483	8.05067780713872e-07	3.09912213297684e-06
TRINITY_DN20493_c0_g1_i1	embryo_PGCs	embryo_somatic	894.989802565958	202.534279665037	548.762041115497	2.14631149356041	0.435062497345497	4.93334062727993	8.08350029939422e-07	3.1101760298279e-06
TRINITY_DN338_c0_g1_i1	embryo_PGCs	embryo_somatic	2482.40666210966	14446.0376684281	8464.22216526889	-2.5408197717418	0.515376364888641	-4.93002773282163	8.22179443071664e-07	3.16177894511866e-06
TRINITY_DN17499_c0_g1_i1	embryo_PGCs	embryo_somatic	1644.88133181523	7969.83845761371	4807.35989471447	-2.27644181493807	0.461776694866222	-4.92974600114361	8.23365965695443e-07	3.16473456459182e-06
TRINITY_DN21251_c0_g1_i1	embryo_PGCs	embryo_somatic	118.876296999496	5.78339662950485	62.3298468145004	4.57597228152836	0.928422729252856	4.92875942967365	8.27533958073786e-07	3.1791411113824e-06
TRINITY_DN2062_c0_g1_i1	embryo_PGCs	embryo_somatic	333.925372524431	1127.49848338144	730.711927952937	-1.75576143340159	0.356246719193623	-4.92849853431862	8.28639561816949e-07	3.18177422012066e-06
TRINITY_DN15018_c0_g1_i1	embryo_PGCs	embryo_somatic	725.584149208645	233.46182786131	479.522988534978	1.63321181981874	0.331486327327271	4.92693569893848	8.3529227857889e-07	3.20569342797737e-06
TRINITY_DN21031_c0_g1_i1	embryo_PGCs	embryo_somatic	54.5867789711465	284.276983047132	169.431881009139	-2.3767036259278	0.482562892529207	-4.92516864168944	8.42876294253898e-07	3.23316073966085e-06
TRINITY_DN15111_c0_g1_i1	embryo_PGCs	embryo_somatic	11.2016929659518	103.648888073556	57.4252905197538	-3.20973832638823	0.65187654908155	-4.92384383348433	8.48605676770782e-07	3.25348971367512e-06
TRINITY_DN2562_c0_g1_i2	embryo_PGCs	embryo_somatic	80.8182950881561	343.73637385661	212.277334472383	-2.08926439850265	0.424369286506472	-4.92322245019678	8.51305869367576e-07	3.26219030508668e-06
TRINITY_DN4114_c0_g1_i1	embryo_PGCs	embryo_somatic	5.81033957479572	85.2987029862088	45.5545212805023	-3.86790886262957	0.785829057080935	-4.92207411748991	8.56317686191464e-07	3.27973572070904e-06
TRINITY_DN2202_c0_g1_i1	embryo_PGCs	embryo_somatic	46.8421245802209	655.716091511186	351.279108045703	-3.80908548104606	0.773918016491494	-4.92182039941943	8.57428847034033e-07	3.28233125871673e-06
TRINITY_DN1607_c0_g1_i1	embryo_PGCs	embryo_somatic	1146.93234935916	411.277551954571	779.104950656866	1.48650641014711	0.302094061698417	4.92067405029333	8.62466627352277e-07	3.29994810627157e-06
TRINITY_DN4673_c0_g1_i1	embryo_PGCs	embryo_somatic	32.634135278491	384.909250976099	208.771693127295	-3.55541645927241	0.722657752451313	-4.91991741209744	8.65807375015806e-07	3.31105729475741e-06
TRINITY_DN612_c0_g1_i2	embryo_PGCs	embryo_somatic	262.802096653625	2295.95231090806	1279.37720378084	-3.12724674534009	0.63573456992778	-4.91910758556884	8.6939676766522e-07	3.32310566620951e-06
TRINITY_DN8493_c0_g1_i1	embryo_PGCs	embryo_somatic	31.9824992507015	197.37483745221	114.678668351456	-2.62439441470328	0.533650074455916	-4.91781888605373	8.75138230867554e-07	3.34336361459592e-06
TRINITY_DN4698_c0_g1_i1	embryo_PGCs	embryo_somatic	639.663766306343	196.829856268677	418.24681128751	1.69647433577191	0.345012854841049	4.9171337008689	8.78205743377956e-07	3.35339076593943e-06
TRINITY_DN17323_c0_g1_i1	embryo_PGCs	embryo_somatic	1348.20594957279	5880.90110636225	3614.55352796752	-2.12474338303578	0.432255603780614	-4.91547909258377	8.85656025126124e-07	3.38013478944305e-06
TRINITY_DN2458_c0_g1_i1	embryo_PGCs	embryo_somatic	27.7362250332284	312.953723836354	170.344974434791	-3.49180943562594	0.711005254308664	-4.91108808896378	9.05723850198459e-07	3.4549828683641e-06
TRINITY_DN842_c0_g1_i1	embryo_PGCs	embryo_somatic	317.502568453349	1383.75459152884	850.628579991093	-2.12263227869099	0.432272912448867	-4.91039854120416	9.08914741851621e-07	3.46540907618352e-06
TRINITY_DN1246_c0_g1_i1	embryo_PGCs	embryo_somatic	1997.43045438904	516.444645700076	1256.93755004456	1.95483679557753	0.398115561303558	4.91022453173335	9.09721681814096e-07	3.46674009798507e-06
TRINITY_DN2547_c0_g1_i3	embryo_PGCs	embryo_somatic	273.347067122305	2669.05774149129	1471.2024043068	-3.2873657218123	0.669509382589401	-4.91011150448415	9.10246196363798e-07	3.46699406381624e-06
TRINITY_DN10851_c0_g1_i1	embryo_PGCs	embryo_somatic	4.77129980569028	109.372079978842	57.0716898922661	-4.51847396363669	0.920603067915406	-4.90816739712614	9.1931373360419e-07	3.49977053335894e-06
TRINITY_DN226_c0_g1_i1	embryo_PGCs	embryo_somatic	20848.2993980762	6379.77377220898	13614.0365851426	1.70845129986452	0.348154044139686	4.90717062927197	9.23996435207052e-07	3.51582965195367e-06
TRINITY_DN20594_c0_g1_i1	embryo_PGCs	embryo_somatic	75.4750098838448	591.572810995067	333.523910439456	-2.96936394463696	0.605303137060353	-4.90558162156178	9.31508933182925e-07	3.5426346770774e-06
TRINITY_DN4523_c0_g1_i1	embryo_PGCs	embryo_somatic	47.4931548029673	489.59643484498	268.544794823974	-3.36498433519613	0.686162010154033	-4.90406680259192	9.3872541155746e-07	3.5682875583901e-06
TRINITY_DN18029_c0_g1_i1	embryo_PGCs	embryo_somatic	41.9834762568739	0	20.991738128437	7.45447451652073	1.52054059603585	4.90251594462852	9.46169324694124e-07	3.59477878905364e-06
TRINITY_DN15010_c0_g1_i1	embryo_PGCs	embryo_somatic	109.805029211694	2176.06567053117	1142.93534987143	-4.30860630020788	0.878952177446663	-4.90198034746815	9.48753297523586e-07	3.60278834947272e-06
TRINITY_DN6984_c0_g1_i1	embryo_PGCs	embryo_somatic	666.788167812052	171.198959199377	418.993563505714	1.97396268874644	0.402981051283454	4.89840076216877	9.66198151601866e-07	3.66719418743325e-06
TRINITY_DN7805_c0_g1_i1	embryo_PGCs	embryo_somatic	629.254356843912	133.147952152812	381.201154498362	2.23976005199592	0.457287154503194	4.89792908009683	9.68519758383836e-07	3.67416413350822e-06
TRINITY_DN13935_c0_g1_i1	embryo_PGCs	embryo_somatic	2743.50466263792	10182.741014731	6463.12283868445	-1.89196493015315	0.386393313630096	-4.89647430070277	9.75714017073283e-07	3.69960267264842e-06
TRINITY_DN15568_c0_g1_i1	embryo_PGCs	embryo_somatic	1557.20389285889	421.815074181055	989.509483519974	1.88151507748979	0.384267983449546	4.896361806153	9.76272469321292e-07	3.6998674362867e-06
TRINITY_DN1417_c0_g1_i1	embryo_PGCs	embryo_somatic	33.4927230048132	292.976375607636	163.234549306224	-3.13367545938523	0.640231111862904	-4.89460040494918	9.85056752985968e-07	3.7312905120609e-06
[truncated: 5,578 more rows]
