# Supplementary material for: Germline-related molecular phenotype in Metazoa: conservation and innovation highlighted by comparative transcriptomics
Source: EvoDevo. 2023 Jan 30;14:2. doi: 10.1186/s13227-022-00207-3 (PMC9885605; doi:10.1186/s13227-022-00207-3)
Supplement: Supplementary file 1 — Additional file 1: Zipped directory comprehending more detailed information on the species-specific transcriptomic analyses (transcriptomic statistics, read counts, fasta of upregulated transcripts, GO/IPR enrichment analyses, ratios bootstrap iterations) and extensive results of the comparative analyses (co-upregulated transcripts, co-enriched GO/IPR, comparisons of different cut-off iterations) [file 13227_2022_207_MOESM1_ESM.zip › SUPPLEMENTARY_MATERIAL/Caenorhabditis_elegans/salmon.isoform.counts.matrix.embryo_PGCs_vs_embryo_somatic.edgeR.DE_results]

sampleA	sampleB	logFC	logCPM	PValue	FDR
TRINITY_DN84_c0_g1_i4	embryo_PGCs	embryo_somatic	14.3154363562843	4.61856462032854	1.81095074065682e-59	1.37215737619567e-55
TRINITY_DN13614_c0_g1_i1	embryo_PGCs	embryo_somatic	10.4229152675938	3.66555582695548	7.9687245596283e-54	3.01895129941518e-50
TRINITY_DN13641_c0_g1_i1	embryo_PGCs	embryo_somatic	9.1628467648619	5.25668824494697	1.18613894935442e-51	2.99579160641948e-48
TRINITY_DN264_c0_g1_i1	embryo_PGCs	embryo_somatic	8.02704020096	5.48946870290786	4.43082985874805e-51	8.39309945993349e-48
TRINITY_DN10750_c0_g1_i1	embryo_PGCs	embryo_somatic	10.3564133591707	4.77324171823278	2.14598503404889e-49	3.03386946186871e-46
TRINITY_DN3167_c0_g1_i1	embryo_PGCs	embryo_somatic	8.04995825269668	3.83648423956358	2.40243061517913e-49	3.03386946186871e-46
TRINITY_DN240_c0_g1_i2	embryo_PGCs	embryo_somatic	6.71665755306066	4.83729886363173	3.27014612072939e-46	3.5396995938238e-43
TRINITY_DN4785_c0_g1_i1	embryo_PGCs	embryo_somatic	10.0188073335228	3.28420911251747	8.77243953971267e-46	7.98827065257036e-43
TRINITY_DN20709_c0_g1_i2	embryo_PGCs	embryo_somatic	7.21717933602174	5.11568005022197	9.48850941970876e-46	7.98827065257036e-43
TRINITY_DN13670_c0_g1_i1	embryo_PGCs	embryo_somatic	6.7661702729647	3.82115159096843	4.56840681995903e-45	3.46148184748295e-42
TRINITY_DN4905_c0_g1_i1	embryo_PGCs	embryo_somatic	9.91189902562802	3.16700538272815	5.76471548108042e-45	3.97084083637694e-42
TRINITY_DN7114_c0_g1_i1	embryo_PGCs	embryo_somatic	6.69214337128282	3.49730657753979	5.35461955599637e-44	3.38099603131537e-41
TRINITY_DN1798_c0_g1_i1	embryo_PGCs	embryo_somatic	6.27312663408494	4.12747623597959	1.21638240297458e-43	7.08963805179879e-41
TRINITY_DN738_c0_g1_i1	embryo_PGCs	embryo_somatic	9.11280772795516	3.27095650489924	9.04181795413306e-43	4.89356104560473e-40
TRINITY_DN7016_c0_g1_i1	embryo_PGCs	embryo_somatic	8.77329646186128	4.52018200998504	2.71694696552404e-42	1.37242047718505e-39
TRINITY_DN265_c0_g1_i1	embryo_PGCs	embryo_somatic	5.4602528290661	5.56384966249072	3.05271610644763e-42	1.44565187115961e-39
TRINITY_DN17142_c0_g1_i1	embryo_PGCs	embryo_somatic	7.85160323663763	4.73117677644863	1.09927542232753e-41	4.89953522057396e-39
TRINITY_DN1125_c0_g1_i1	embryo_PGCs	embryo_somatic	10.3451646707108	2.7774631445126	7.7407416892563e-41	3.25842220997195e-38
TRINITY_DN10555_c0_g1_i1	embryo_PGCs	embryo_somatic	6.33519875297565	5.56760486397342	2.88511507708047e-40	1.1505535231073e-37
TRINITY_DN21201_c0_g1_i1	embryo_PGCs	embryo_somatic	9.71800245820599	3.02301934085049	6.98032724247005e-40	2.64449697580978e-37
TRINITY_DN13656_c0_g1_i1	embryo_PGCs	embryo_somatic	9.59612360594618	2.85294790515445	1.02379566010995e-39	3.69395224602527e-37
TRINITY_DN14192_c0_g1_i1	embryo_PGCs	embryo_somatic	9.58514814849382	3.34544004460517	4.05283305532659e-39	1.39583254819134e-36
TRINITY_DN10497_c0_g1_i1	embryo_PGCs	embryo_somatic	8.6968749759188	4.22247574715683	1.30487278754159e-38	4.29870483095767e-36
TRINITY_DN8268_c0_g1_i1	embryo_PGCs	embryo_somatic	7.0314209590888	4.30309257408593	1.62608366611808e-38	5.13368164090696e-36
TRINITY_DN13904_c0_g1_i1	embryo_PGCs	embryo_somatic	6.62790766524017	4.71682870372594	5.32699206649348e-38	1.61450475551284e-35
TRINITY_DN1416_c0_g1_i7	embryo_PGCs	embryo_somatic	12.3779889646523	2.69254962973347	5.8947669682424e-38	1.71787112762972e-35
TRINITY_DN17282_c0_g1_i1	embryo_PGCs	embryo_somatic	6.82080808517456	4.37388759410804	1.89126476804346e-37	5.30744931387605e-35
TRINITY_DN20768_c0_g1_i1	embryo_PGCs	embryo_somatic	8.25929500657305	3.0153151177932	2.42837367348571e-37	6.57135261571472e-35
TRINITY_DN4047_c0_g1_i1	embryo_PGCs	embryo_somatic	7.30360199676535	3.44681988836378	2.96991865738026e-37	7.75968057481732e-35
TRINITY_DN481_c0_g1_i8	embryo_PGCs	embryo_somatic	8.94395598301386	3.11356437262801	7.04402859799231e-37	1.77908682289959e-34
TRINITY_DN540_c0_g1_i3	embryo_PGCs	embryo_somatic	10.2164348956987	3.57143447197686	2.65883156798292e-36	6.4986989647118e-34
TRINITY_DN1221_c0_g1_i4	embryo_PGCs	embryo_somatic	7.65284364250716	3.14309608784932	3.10757061245875e-36	7.35814454081249e-34
TRINITY_DN1012_c0_g1_i1	embryo_PGCs	embryo_somatic	13.2129520564449	3.52081924993958	4.5629947622729e-36	1.04769125193157e-33
TRINITY_DN17262_c0_g1_i1	embryo_PGCs	embryo_somatic	9.0941781417171	2.87148533404884	9.79870802546209e-36	2.18367090320371e-33
TRINITY_DN3996_c0_g1_i1	embryo_PGCs	embryo_somatic	5.97789389790481	6.12026034756587	2.68699001107626e-35	5.81694951826423e-33
TRINITY_DN1612_c0_g1_i1	embryo_PGCs	embryo_somatic	6.03316867803278	3.612621099194	5.83863625168794e-35	1.22887074663999e-32
TRINITY_DN3297_c0_g1_i1	embryo_PGCs	embryo_somatic	7.9833234885478	3.6273455191767	1.50650814094995e-34	3.08508437404806e-32
TRINITY_DN10358_c0_g1_i1	embryo_PGCs	embryo_somatic	6.61997091430508	5.80288968236941	2.41475222736647e-34	4.81488884914625e-32
TRINITY_DN1786_c0_g1_i4	embryo_PGCs	embryo_somatic	9.40043567851802	2.71303538755494	3.07528162832048e-34	5.9747202302011e-32
TRINITY_DN1403_c0_g1_i1	embryo_PGCs	embryo_somatic	8.97185210070654	2.75014347403238	3.83819836908637e-34	7.27050726064185e-32
TRINITY_DN10614_c0_g1_i1	embryo_PGCs	embryo_somatic	8.67571649576647	3.12115230758643	5.06563487445412e-34	9.36154035213143e-32
TRINITY_DN1009_c0_g1_i1	embryo_PGCs	embryo_somatic	4.68132024885857	4.26893092120448	9.41984383616894e-34	1.6993846844441e-31
TRINITY_DN2925_c0_g1_i1	embryo_PGCs	embryo_somatic	4.78549665417941	3.97084486498103	1.05746698618749e-33	1.86335519868433e-31
TRINITY_DN247_c0_g1_i2	embryo_PGCs	embryo_somatic	7.26600609110174	5.22692859671124	2.1548460948395e-33	3.71074292286338e-31
TRINITY_DN481_c0_g1_i1	embryo_PGCs	embryo_somatic	12.2163683939546	2.53270064221914	3.0848156423121e-33	5.1941440270664e-31
TRINITY_DN3764_c0_g1_i1	embryo_PGCs	embryo_somatic	6.81032934528976	2.62392593588309	4.24364711439513e-33	6.99002482299389e-31
TRINITY_DN18052_c0_g1_i1	embryo_PGCs	embryo_somatic	10.175326366698	2.60605196717521	5.37828357785732e-33	8.67047971689893e-31
TRINITY_DN477_c0_g1_i1	embryo_PGCs	embryo_somatic	7.58069851963907	6.28306790323444	6.44191279948355e-33	1.01688277670181e-30
TRINITY_DN1228_c0_g1_i1	embryo_PGCs	embryo_somatic	11.9318278200696	2.2518697651564	7.69923618793657e-33	1.19055331828562e-30
TRINITY_DN18371_c0_g1_i1	embryo_PGCs	embryo_somatic	10.0543021607949	2.50218203820551	8.78423230315306e-33	1.33116256321982e-30
TRINITY_DN21149_c0_g1_i1	embryo_PGCs	embryo_somatic	5.79757329043679	4.92185937788707	9.59171986626557e-33	1.42502865542538e-30
TRINITY_DN519_c0_g1_i1	embryo_PGCs	embryo_somatic	8.90676290567171	2.67187048625701	1.23717739692531e-32	1.80271021855828e-30
TRINITY_DN317_c0_g1_i4	embryo_PGCs	embryo_somatic	5.16093186989758	3.43456588399458	2.35567159368752e-32	3.36772144629629e-30
TRINITY_DN14275_c0_g1_i1	embryo_PGCs	embryo_somatic	8.30243028562308	4.46387190914068	3.22353511213791e-32	4.52309732308685e-30
TRINITY_DN1103_c0_g1_i1	embryo_PGCs	embryo_somatic	4.92561980648453	4.43150297360734	6.08820410851177e-32	8.38733136912613e-30
TRINITY_DN240_c1_g1_i1	embryo_PGCs	embryo_somatic	7.40191936743213	2.97662839339796	9.86780622236271e-32	1.33514942405075e-29
TRINITY_DN4180_c0_g1_i1	embryo_PGCs	embryo_somatic	5.73562711216703	3.96892649980072	1.07560385989715e-31	1.42979832393697e-29
TRINITY_DN958_c0_g1_i1	embryo_PGCs	embryo_somatic	8.03866748494683	2.47019585322041	1.78360360048746e-31	2.33006284153336e-29
TRINITY_DN6936_c0_g1_i1	embryo_PGCs	embryo_somatic	8.59035218935202	2.46950387542049	2.5689164692055e-31	3.29909831985934e-29
TRINITY_DN21656_c0_g1_i1	embryo_PGCs	embryo_somatic	6.95895203814675	3.39251125594425	3.52981698985947e-31	4.45757055536086e-29
TRINITY_DN17402_c0_g1_i1	embryo_PGCs	embryo_somatic	4.88789962903735	3.20732481317497	5.71312259117887e-31	7.09644752022333e-29
TRINITY_DN7411_c0_g1_i1	embryo_PGCs	embryo_somatic	5.35111304954493	3.39485754237277	1.26203800544903e-30	1.54233257536892e-28
TRINITY_DN672_c0_g1_i1	embryo_PGCs	embryo_somatic	5.21684269835364	3.83639912859253	9.71438163379308e-30	1.16834713713096e-27
TRINITY_DN3797_c0_g1_i1	embryo_PGCs	embryo_somatic	7.06067539444336	3.36505036716765	1.69052397423096e-29	2.00142189886687e-27
TRINITY_DN6981_c0_g1_i1	embryo_PGCs	embryo_somatic	7.63205173102155	4.17334608654117	1.87714495779457e-29	2.18817343772453e-27
TRINITY_DN878_c0_g1_i1	embryo_PGCs	embryo_somatic	6.04349227688029	3.0511141828129	3.06282638629509e-29	3.51621750438756e-27
TRINITY_DN1221_c0_g1_i6	embryo_PGCs	embryo_somatic	5.90897587797784	5.14551247109907	3.21091382729318e-29	3.63120807005977e-27
TRINITY_DN4155_c0_g1_i1	embryo_PGCs	embryo_somatic	6.8577484032486	4.99826313417644	3.48860575197156e-29	3.88723026216007e-27
TRINITY_DN572_c0_g1_i1	embryo_PGCs	embryo_somatic	4.42054666632021	5.98808489137686	4.01845840256868e-29	4.412733234241e-27
TRINITY_DN17199_c0_g1_i1	embryo_PGCs	embryo_somatic	11.0732635643236	4.28779095786133	5.98737413334956e-29	6.48090482976995e-27
TRINITY_DN7963_c0_g1_i1	embryo_PGCs	embryo_somatic	5.31681224001512	3.55107773538748	6.41446598538108e-29	6.84540968608908e-27
TRINITY_DN17488_c0_g1_i1	embryo_PGCs	embryo_somatic	7.07548972513079	2.46148263564174	9.41457999351583e-29	9.90753786262076e-27
TRINITY_DN7199_c0_g1_i1	embryo_PGCs	embryo_somatic	5.84510447997332	3.39059287298685	1.3738694802115e-28	1.42600123994007e-26
TRINITY_DN1137_c0_g1_i1	embryo_PGCs	embryo_somatic	5.8763815670262	3.51130009578706	1.70321094721989e-28	1.74394991176825e-26
TRINITY_DN10621_c0_g1_i1	embryo_PGCs	embryo_somatic	5.91794245629623	3.09995783682488	3.58790272318617e-28	3.62473852447755e-26
TRINITY_DN10321_c0_g1_i1	embryo_PGCs	embryo_somatic	3.95709213991436	5.2075476065761	6.18362494412584e-28	6.16491134232125e-26
TRINITY_DN17166_c0_g1_i1	embryo_PGCs	embryo_somatic	9.04200232142272	3.95866100800739	7.69698454121373e-28	7.5740327102307e-26
TRINITY_DN20972_c0_g1_i1	embryo_PGCs	embryo_somatic	8.54325246144589	2.33969427308944	1.05081305406224e-27	1.02077057828585e-25
TRINITY_DN3165_c0_g1_i1	embryo_PGCs	embryo_somatic	8.22033477207654	2.35496660326672	1.98803622473499e-27	1.8911113329858e-25
TRINITY_DN15780_c0_g1_i1	embryo_PGCs	embryo_somatic	9.61724889360838	3.86242875971104	1.99668611111078e-27	1.8911113329858e-25
TRINITY_DN1075_c0_g1_i1	embryo_PGCs	embryo_somatic	8.78201002776942	2.06180877341717	2.3438929901679e-27	2.19255273907434e-25
TRINITY_DN205_c0_g1_i1	embryo_PGCs	embryo_somatic	6.65145587841352	6.02046230773947	2.79538702545096e-27	2.58300579168804e-25
TRINITY_DN6771_c0_g1_i1	embryo_PGCs	embryo_somatic	6.87255181767649	3.09473228235873	3.51554871302393e-27	3.20931477091354e-25
TRINITY_DN778_c0_g1_i1	embryo_PGCs	embryo_somatic	5.53857452670179	5.22299240506221	8.44839298212836e-27	7.62065162209364e-25
TRINITY_DN1181_c0_g1_i1	embryo_PGCs	embryo_somatic	4.85096620930728	3.9612698218799	1.08560682578836e-26	9.67722696352756e-25
TRINITY_DN55_c0_g1_i2	embryo_PGCs	embryo_somatic	5.76763533214142	3.91028262565598	1.2744227311447e-26	1.12282570161435e-24
TRINITY_DN4802_c0_g1_i1	embryo_PGCs	embryo_somatic	7.53004013948479	2.50972822343365	1.3054277169071e-26	1.13692250701208e-24
TRINITY_DN4304_c0_g1_i1	embryo_PGCs	embryo_somatic	7.94446430280643	2.42185070876407	3.91668942672013e-26	3.37235861207482e-24
TRINITY_DN17908_c0_g1_i1	embryo_PGCs	embryo_somatic	5.53006889541384	4.78008386997366	4.64704774990253e-26	3.95625626977657e-24
TRINITY_DN188_c0_g1_i2	embryo_PGCs	embryo_somatic	5.79367427653476	4.55920558740847	5.04721433147252e-26	4.24919366550747e-24
TRINITY_DN17342_c0_g1_i1	embryo_PGCs	embryo_somatic	6.19588801812783	4.04732124478341	6.01347859672198e-26	5.00704695905082e-24
TRINITY_DN3151_c0_g1_i1	embryo_PGCs	embryo_somatic	5.58685592096454	3.25276349044718	7.82658137542945e-26	6.44587033495967e-24
TRINITY_DN20745_c0_g1_i1	embryo_PGCs	embryo_somatic	4.30558917426759	4.04808929856796	8.54937828464187e-26	6.96544508201414e-24
TRINITY_DN17216_c0_g1_i1	embryo_PGCs	embryo_somatic	6.38624758423096	5.71410188107023	1.07208565037344e-25	8.64169465199949e-24
TRINITY_DN1168_c0_g1_i1	embryo_PGCs	embryo_somatic	4.39265852451004	3.71166561871577	2.30352544941165e-25	1.83724340317812e-23
TRINITY_DN14776_c0_g1_i1	embryo_PGCs	embryo_somatic	4.69825956836289	4.31377061512953	2.32949857942571e-25	1.83860528503215e-23
TRINITY_DN221_c0_g1_i1	embryo_PGCs	embryo_somatic	8.74366311995246	4.40539044010711	3.69368837596154e-25	2.88526565202687e-23
TRINITY_DN244_c1_g1_i1	embryo_PGCs	embryo_somatic	6.13482704713892	6.31544347286237	4.19190561904717e-25	3.22111986202694e-23
TRINITY_DN13677_c0_g1_i1	embryo_PGCs	embryo_somatic	4.25665937906478	5.193033460534	4.20866921394571e-25	3.22111986202694e-23
TRINITY_DN2204_c0_g1_i1	embryo_PGCs	embryo_somatic	6.92326276237805	2.86587464828742	4.3774925628356e-25	3.31682611486054e-23
TRINITY_DN2399_c0_g1_i1	embryo_PGCs	embryo_somatic	7.12595975905552	2.49042939967516	5.41055847698309e-25	4.05899025545553e-23
TRINITY_DN21002_c0_g1_i1	embryo_PGCs	embryo_somatic	6.73680139473089	3.06101036408565	6.80896996362675e-25	5.05799660925489e-23
TRINITY_DN1397_c0_g1_i2	embryo_PGCs	embryo_somatic	5.0360163013359	2.74694732688112	7.11589587430585e-25	5.23467408151606e-23
TRINITY_DN7817_c0_g1_i1	embryo_PGCs	embryo_somatic	8.44087683466343	1.76136090924347	1.16292040639584e-24	8.47254607621278e-23
TRINITY_DN6759_c0_g1_i1	embryo_PGCs	embryo_somatic	7.74103819942214	6.16078334949166	1.18762276066449e-24	8.57011205481413e-23
TRINITY_DN2731_c0_g1_i1	embryo_PGCs	embryo_somatic	5.94538072734723	2.56550286823632	1.61722684226335e-24	1.15601205507825e-22
TRINITY_DN832_c0_g1_i1	embryo_PGCs	embryo_somatic	5.54034599052547	4.55183803847272	1.84326340111636e-24	1.305271662641e-22
TRINITY_DN492_c0_g1_i1	embryo_PGCs	embryo_somatic	5.50910301667111	4.99789968712595	2.32370113467922e-24	1.63024847198745e-22
TRINITY_DN7022_c0_g1_i1	embryo_PGCs	embryo_somatic	4.33222524488197	3.3953333952179	2.40665889363062e-24	1.67295912266415e-22
TRINITY_DN20744_c0_g1_i1	embryo_PGCs	embryo_somatic	4.47428890100446	3.86612648799748	3.52830744072636e-24	2.43036231621669e-22
TRINITY_DN351_c0_g1_i4	embryo_PGCs	embryo_somatic	6.46427682830831	4.34197042248694	3.56160684827638e-24	2.43119775580091e-22
TRINITY_DN7033_c0_g1_i1	embryo_PGCs	embryo_somatic	7.15031138264551	2.20531638012852	3.82610898183412e-24	2.56881561488748e-22
TRINITY_DN7424_c0_g1_i1	embryo_PGCs	embryo_somatic	4.98205602690611	3.51535619110362	3.83101708436433e-24	2.56881561488748e-22
TRINITY_DN490_c0_g1_i2	embryo_PGCs	embryo_somatic	7.57491519772685	2.04534292426266	3.92691158764159e-24	2.61001834206669e-22
TRINITY_DN6832_c0_g1_i1	embryo_PGCs	embryo_somatic	5.42848256985908	3.70445591376162	4.39185023839485e-24	2.89365645707111e-22
TRINITY_DN15169_c0_g1_i1	embryo_PGCs	embryo_somatic	8.27647910380711	1.53347399238891	1.18155502125723e-23	7.71779516902246e-22
TRINITY_DN3046_c0_g1_i1	embryo_PGCs	embryo_somatic	4.86871430193192	4.2019230862067	3.09525336822482e-23	2.00450724538799e-21
TRINITY_DN380_c0_g1_i1	embryo_PGCs	embryo_somatic	6.20847076233027	2.26997317270749	3.85386817654233e-23	2.4746406079374e-21
TRINITY_DN6929_c0_g1_i1	embryo_PGCs	embryo_somatic	7.34087949803286	1.77524580836938	4.8589007323236e-23	3.09377234023663e-21
TRINITY_DN54_c0_g1_i2	embryo_PGCs	embryo_somatic	7.72506451661318	5.65740169259883	6.13135686112429e-23	3.8714409113949e-21
TRINITY_DN953_c0_g1_i1	embryo_PGCs	embryo_somatic	4.66075010892704	3.20546314906193	6.90643175277282e-23	4.32479614799666e-21
TRINITY_DN20496_c0_g1_i1	embryo_PGCs	embryo_somatic	5.86659262784812	6.71147001526647	9.27596800066607e-23	5.76098438861039e-21
TRINITY_DN7860_c0_g1_i1	embryo_PGCs	embryo_somatic	5.53583896904381	2.271580109459	1.01341422310625e-22	6.24279639713503e-21
TRINITY_DN14220_c0_g1_i1	embryo_PGCs	embryo_somatic	5.76838596172097	2.15154466368919	1.06302634478623e-22	6.49560533423007e-21
TRINITY_DN17588_c0_g1_i1	embryo_PGCs	embryo_somatic	3.82523263808897	3.28155964414008	1.08693415924512e-22	6.58856009968022e-21
TRINITY_DN13866_c0_g1_i1	embryo_PGCs	embryo_somatic	8.60596377899759	2.58205619157793	1.46243132009513e-22	8.79431913679426e-21
TRINITY_DN78_c0_g1_i3	embryo_PGCs	embryo_somatic	6.49113570406507	4.64855216912543	1.61465025933526e-22	9.63323229526239e-21
TRINITY_DN7551_c0_g1_i4	embryo_PGCs	embryo_somatic	6.70410594264031	3.0533704271676	2.11327379659154e-22	1.25095902787298e-20
TRINITY_DN1027_c0_g1_i4	embryo_PGCs	embryo_somatic	5.05315948217036	3.20639612260996	2.55057868380664e-22	1.49811896800023e-20
TRINITY_DN7179_c0_g1_i1	embryo_PGCs	embryo_somatic	10.9667864548843	1.305708677342	3.41530941339785e-22	1.9905999557935e-20
TRINITY_DN14348_c0_g1_i1	embryo_PGCs	embryo_somatic	3.74173192594982	4.37973337860487	3.64707505972728e-22	2.1094570784392e-20
TRINITY_DN3537_c0_g1_i2	embryo_PGCs	embryo_somatic	4.0256507558566	4.60394052997138	5.14662385219536e-22	2.95424007030941e-20
TRINITY_DN1402_c0_g1_i1	embryo_PGCs	embryo_somatic	6.29314099118648	2.13569648492466	5.72250811093574e-22	3.26010856816241e-20
TRINITY_DN17267_c0_g1_i1	embryo_PGCs	embryo_somatic	5.0662920756281	5.72177341974013	6.62818403855459e-22	3.74789182538269e-20
TRINITY_DN959_c0_g2_i1	embryo_PGCs	embryo_somatic	6.3154134609807	1.82155331695648	9.22779977463117e-22	5.17918806610225e-20
TRINITY_DN10305_c0_g1_i1	embryo_PGCs	embryo_somatic	3.38827902688262	4.09432983361521	9.90372291418843e-22	5.51768445005924e-20
TRINITY_DN1789_c0_g1_i1	embryo_PGCs	embryo_somatic	3.81704739529025	4.45923882986675	1.08833849930841e-21	6.01922686807285e-20
TRINITY_DN3742_c0_g1_i1	embryo_PGCs	embryo_somatic	5.11661544826162	5.77732041258677	1.1033556494953e-21	6.05806214219266e-20
TRINITY_DN14284_c0_g1_i1	embryo_PGCs	embryo_somatic	10.9875459449242	1.32582956401794	1.11869055468487e-21	6.09807074305558e-20
TRINITY_DN17105_c0_g1_i1	embryo_PGCs	embryo_somatic	5.72955557343333	1.96281095844375	1.39793473541078e-21	7.56582249300535e-20
TRINITY_DN963_c0_g1_i2	embryo_PGCs	embryo_somatic	9.28742821030316	1.74745052260141	1.4904516819832e-21	8.00932793928136e-20
TRINITY_DN17439_c0_g1_i1	embryo_PGCs	embryo_somatic	8.42183290233308	3.96189347286453	2.017452872501e-21	1.07649580386902e-19
TRINITY_DN188_c0_g1_i1	embryo_PGCs	embryo_somatic	6.02680924562959	3.30136509462669	2.49227387653222e-21	1.32055658478913e-19
TRINITY_DN20746_c0_g1_i1	embryo_PGCs	embryo_somatic	8.29576364716437	2.07576932836829	2.68376174021631e-21	1.41214324344576e-19
TRINITY_DN303_c0_g1_i2	embryo_PGCs	embryo_somatic	3.95829075316113	6.31743815996972	2.73322484444692e-21	1.42825135492237e-19
TRINITY_DN2145_c0_g1_i1	embryo_PGCs	embryo_somatic	8.83384006478157	2.82747894268869	2.91853086012633e-21	1.51463755665597e-19
TRINITY_DN21664_c0_g1_i1	embryo_PGCs	embryo_somatic	7.22909895208585	2.95364518642109	3.09321977507271e-21	1.59437593440312e-19
TRINITY_DN22139_c0_g1_i1	embryo_PGCs	embryo_somatic	6.15146176774872	1.93335414385119	5.01236742166529e-21	2.56612891580797e-19
TRINITY_DN2307_c0_g1_i1	embryo_PGCs	embryo_somatic	6.50441427429138	2.11195095419155	5.23258899800073e-21	2.66089441864776e-19
TRINITY_DN7087_c0_g1_i1	embryo_PGCs	embryo_somatic	11.0229508995023	1.36030326692777	6.89021168585022e-21	3.48047559624581e-19
TRINITY_DN7386_c0_g1_i1	embryo_PGCs	embryo_somatic	3.33787731236213	5.30114484193539	7.5576428006195e-21	3.79233506624463e-19
TRINITY_DN10285_c0_g1_i1	embryo_PGCs	embryo_somatic	3.82392874323801	3.79871950649647	8.54038504945049e-21	4.25726957366358e-19
TRINITY_DN794_c0_g1_i1	embryo_PGCs	embryo_somatic	6.55570916132222	2.09247121313194	8.62410338464812e-21	4.27090400950842e-19
TRINITY_DN14190_c0_g1_i1	embryo_PGCs	embryo_somatic	5.95472941768101	3.72544690669668	9.5866549445275e-21	4.7167587347198e-19
TRINITY_DN1447_c0_g1_i1	embryo_PGCs	embryo_somatic	8.23696992022269	3.15564565022608	1.35134655462391e-20	6.60590506089377e-19
TRINITY_DN18369_c0_g1_i1	embryo_PGCs	embryo_somatic	4.74602560120795	2.67211020489604	1.36653828075315e-20	6.63734650850424e-19
TRINITY_DN10677_c0_g1_i1	embryo_PGCs	embryo_somatic	7.11429960774755	4.35123029457671	1.39893181308891e-20	6.75140531705394e-19
TRINITY_DN1416_c0_g1_i1	embryo_PGCs	embryo_somatic	10.8019398109502	1.14531968702121	1.65022247473721e-20	7.91375676650876e-19
TRINITY_DN1250_c0_g1_i1	embryo_PGCs	embryo_somatic	5.09850626209157	2.20987583211126	1.89083427276742e-20	9.01059829230108e-19
TRINITY_DN14188_c0_g1_i1	embryo_PGCs	embryo_somatic	6.53822643235535	5.96820777041185	2.17569729250918e-20	1.03032864908388e-18
TRINITY_DN11611_c0_g1_i1	embryo_PGCs	embryo_somatic	6.98486756468597	1.68271995065316	2.50774098239039e-20	1.18019586481813e-18
TRINITY_DN959_c0_g1_i1	embryo_PGCs	embryo_somatic	6.00116610266874	2.03093469669905	3.75913733772913e-20	1.75820886468973e-18
TRINITY_DN161_c0_g1_i1	embryo_PGCs	embryo_somatic	3.11498821835591	6.15059543894112	4.23788586603498e-20	1.96996694521148e-18
TRINITY_DN2182_c0_g1_i1	embryo_PGCs	embryo_somatic	5.05510409373163	2.04855012888019	4.9089818969674e-20	2.26800950203183e-18
TRINITY_DN7330_c0_g1_i1	embryo_PGCs	embryo_somatic	-5.27316004836465	4.3181018056241	5.19386036443846e-20	2.38508363523335e-18
TRINITY_DN7409_c0_g1_i1	embryo_PGCs	embryo_somatic	6.03309021798795	6.10956478480062	5.23369827017843e-20	2.38889950561096e-18
TRINITY_DN855_c0_g1_i6	embryo_PGCs	embryo_somatic	6.49267187846197	3.4065367182536	5.91206120867503e-20	2.68237651366052e-18
TRINITY_DN2493_c0_g1_i1	embryo_PGCs	embryo_somatic	3.52537757233122	3.19273675318983	6.29179488187395e-20	2.83767439404517e-18
TRINITY_DN4891_c0_g1_i1	embryo_PGCs	embryo_somatic	5.06293505016477	5.34897973538037	8.37056325161717e-20	3.75288507440848e-18
TRINITY_DN87_c0_g1_i1	embryo_PGCs	embryo_somatic	3.6279633256561	6.12750071613726	9.3095509913079e-20	4.14932163889059e-18
TRINITY_DN2521_c0_g1_i1	embryo_PGCs	embryo_somatic	7.28599976230954	1.46517307834028	1.28939614963361e-19	5.71330679869817e-18
TRINITY_DN194_c0_g2_i1	embryo_PGCs	embryo_somatic	3.55234224272899	6.26482136305454	1.51803393725368e-19	6.68729252475067e-18
TRINITY_DN2811_c0_g1_i1	embryo_PGCs	embryo_somatic	4.41528812719193	2.89404015299273	1.57645711386965e-19	6.90451765999441e-18
TRINITY_DN78_c0_g1_i2	embryo_PGCs	embryo_somatic	7.1106861308026	5.48851508254042	1.77716980652618e-19	7.73885955405106e-18
TRINITY_DN8257_c0_g1_i1	embryo_PGCs	embryo_somatic	4.92933848484333	1.80133256396335	1.83726251789188e-19	7.95482177032386e-18
TRINITY_DN5236_c0_g1_i1	embryo_PGCs	embryo_somatic	5.2724606734487	4.0547302959928	1.86919387361747e-19	8.04709203431793e-18
TRINITY_DN744_c0_g1_i1	embryo_PGCs	embryo_somatic	5.43204839978743	4.48326065082672	1.91082249305793e-19	8.1798316553107e-18
TRINITY_DN13623_c0_g1_i1	embryo_PGCs	embryo_somatic	4.05120346611027	4.9704454933036	2.03458972308229e-19	8.66072265831152e-18
TRINITY_DN490_c0_g1_i1	embryo_PGCs	embryo_somatic	7.15690548125243	1.63384978375306	2.12971510551871e-19	9.01500075671243e-18
TRINITY_DN14125_c0_g1_i1	embryo_PGCs	embryo_somatic	6.62098871865752	1.72879956106167	2.16293840051003e-19	9.10476903370251e-18
TRINITY_DN688_c0_g1_i1	embryo_PGCs	embryo_somatic	4.43677269370631	4.18650207013947	2.55036048593059e-19	1.06762880673459e-17
TRINITY_DN345_c0_g1_i1	embryo_PGCs	embryo_somatic	6.23095102914449	5.27680261418787	2.70225847512988e-19	1.1250006849483e-17
TRINITY_DN3962_c0_g1_i1	embryo_PGCs	embryo_somatic	6.3568503115903	1.5222089269326	2.74431199043192e-19	1.13626513396189e-17
TRINITY_DN601_c0_g1_i1	embryo_PGCs	embryo_somatic	3.86107037694996	5.31841720396761	2.86410936559756e-19	1.17942155777895e-17
TRINITY_DN60_c0_g1_i1	embryo_PGCs	embryo_somatic	7.20646154215918	4.6387826421177	2.89364612412627e-19	1.18514360445972e-17
TRINITY_DN2761_c0_g1_i1	embryo_PGCs	embryo_somatic	6.80666206094701	2.65979576994947	3.09159787921533e-19	1.25941059843089e-17
TRINITY_DN1948_c0_g1_i1	embryo_PGCs	embryo_somatic	3.38428841143746	3.48146144949688	3.33855272249831e-19	1.35273871542084e-17
TRINITY_DN702_c0_g1_i1	embryo_PGCs	embryo_somatic	4.54967343935953	3.28459926643008	3.39479018752351e-19	1.36820878993966e-17
TRINITY_DN21071_c0_g1_i1	embryo_PGCs	embryo_somatic	4.51111050568674	4.64226217617777	3.53375040516206e-19	1.41667866772026e-17
TRINITY_DN7782_c0_g1_i1	embryo_PGCs	embryo_somatic	3.58030391134699	3.6661165414918	3.62728490233414e-19	1.44652303710451e-17
TRINITY_DN10197_c0_g1_i1	embryo_PGCs	embryo_somatic	4.84916719915003	3.26501478487533	3.78802375053548e-19	1.50271497161295e-17
TRINITY_DN1268_c0_g1_i1	embryo_PGCs	embryo_somatic	3.16950566747098	3.88987184724262	4.1189399038283e-19	1.62547956517224e-17
TRINITY_DN13769_c0_g1_i1	embryo_PGCs	embryo_somatic	3.07238762015215	5.19223159446424	5.0291351910357e-19	1.9743915721491e-17
TRINITY_DN13880_c0_g1_i1	embryo_PGCs	embryo_somatic	5.60189151716895	2.97852408156931	5.42419713956761e-19	2.11851246012906e-17
TRINITY_DN13585_c0_g1_i1	embryo_PGCs	embryo_somatic	-5.14753009311806	2.30121417423963	5.61916614249522e-19	2.18340624931725e-17
TRINITY_DN21299_c0_g1_i1	embryo_PGCs	embryo_somatic	10.6099653020969	0.959192549937745	7.33682656326846e-19	2.83628239132067e-17
TRINITY_DN1289_c0_g1_i1	embryo_PGCs	embryo_somatic	4.80572909330277	1.94363141741772	7.39658557491032e-19	2.84486948736525e-17
TRINITY_DN14488_c0_g1_i1	embryo_PGCs	embryo_somatic	4.24419602676446	4.3837500264751	7.97435076343843e-19	3.05159877447338e-17
TRINITY_DN2505_c0_g1_i1	embryo_PGCs	embryo_somatic	8.04147901020069	1.38025434408214	9.12501395893548e-19	3.47438345562081e-17
TRINITY_DN308_c0_g1_i7	embryo_PGCs	embryo_somatic	8.88881610642432	2.31925842927092	9.25347398200063e-19	3.50567861808094e-17
TRINITY_DN20756_c0_g1_i1	embryo_PGCs	embryo_somatic	5.44198678675884	3.04212213845141	1.05471625909337e-18	3.97591298266193e-17
TRINITY_DN398_c1_g1_i1	embryo_PGCs	embryo_somatic	4.29276084751617	3.83013406056115	1.12598134489054e-18	4.22354487635427e-17
TRINITY_DN14488_c1_g1_i1	embryo_PGCs	embryo_somatic	4.28192425721452	2.83353936895876	1.2437546642286e-18	4.64232960140892e-17
TRINITY_DN4762_c0_g1_i1	embryo_PGCs	embryo_somatic	6.13704111938841	1.98325818318229	1.84892677247596e-18	6.8673128211031e-17
TRINITY_DN20729_c0_g1_i1	embryo_PGCs	embryo_somatic	3.60696045821212	3.7657420916993	1.88079457214916e-18	6.95160023081669e-17
TRINITY_DN849_c0_g1_i1	embryo_PGCs	embryo_somatic	6.21877970223818	4.66209267784826	2.14098329320997e-18	7.87486913235529e-17
TRINITY_DN6746_c0_g1_i1	embryo_PGCs	embryo_somatic	8.26464291877683	2.88377414742439	2.25542693477075e-18	8.25573424384443e-17
TRINITY_DN2992_c0_g1_i1	embryo_PGCs	embryo_somatic	10.8429408262228	1.18536266694387	2.27148003549762e-18	8.27452126392571e-17
TRINITY_DN21498_c0_g1_i1	embryo_PGCs	embryo_somatic	7.70746418172326	1.48074543363104	2.54002898046678e-18	9.18525571525165e-17
TRINITY_DN21074_c0_g1_i1	embryo_PGCs	embryo_somatic	11.2884555906053	1.61975754463305	2.55342417182507e-18	9.18525571525165e-17
TRINITY_DN11114_c0_g1_i1	embryo_PGCs	embryo_somatic	3.30812861962171	4.41846748926677	2.55785793311086e-18	9.18525571525165e-17
TRINITY_DN1817_c0_g1_i1	embryo_PGCs	embryo_somatic	2.99928128781473	4.49636214038881	3.60285902116706e-18	1.28768220770674e-16
TRINITY_DN4632_c0_g1_i1	embryo_PGCs	embryo_somatic	5.39810192344553	3.01969867101679	3.82518227614566e-18	1.3607232913782e-16
TRINITY_DN574_c0_g1_i1	embryo_PGCs	embryo_somatic	5.60876185752185	6.14279583517285	4.0351063306552e-18	1.42869161997077e-16
TRINITY_DN448_c0_g1_i6	embryo_PGCs	embryo_somatic	10.3305629216388	0.690050998679887	4.22931813060897e-18	1.49049039421508e-16
TRINITY_DN2291_c0_g1_i2	embryo_PGCs	embryo_somatic	7.30259087950348	1.95106010759714	4.31987644592143e-18	1.51535665883086e-16
TRINITY_DN1430_c0_g1_i1	embryo_PGCs	embryo_somatic	3.22768391688708	3.47115527163544	4.92983617953818e-18	1.72135339780464e-16
TRINITY_DN10155_c0_g1_i1	embryo_PGCs	embryo_somatic	4.43928241037226	5.41453205899777	5.28247573298387e-18	1.83602379031279e-16
TRINITY_DN6884_c0_g1_i1	embryo_PGCs	embryo_somatic	7.28045548215386	3.08463507211914	5.38925142852254e-18	1.86458256045275e-16
TRINITY_DN3517_c0_g1_i1	embryo_PGCs	embryo_somatic	5.051559251859	1.67923387215983	5.61259080298343e-18	1.93302729610025e-16
TRINITY_DN2563_c0_g1_i1	embryo_PGCs	embryo_somatic	5.10232457381779	4.06117665273586	7.78330061619909e-18	2.66850989904708e-16
TRINITY_DN17776_c0_g1_i1	embryo_PGCs	embryo_somatic	5.86625079304655	1.2950309756441	1.15420126099567e-17	3.93936169124512e-16
TRINITY_DN7954_c0_g1_i1	embryo_PGCs	embryo_somatic	5.2960077538826	1.65676397300444	1.28874166615738e-17	4.3788321096298e-16
TRINITY_DN3814_c0_g1_i1	embryo_PGCs	embryo_somatic	8.5124012279781	5.12326648116774	1.35635398402399e-17	4.58798845399542e-16
TRINITY_DN7166_c0_g1_i1	embryo_PGCs	embryo_somatic	10.9170942038427	1.25702542618034	1.43531217828762e-17	4.83349349994902e-16
TRINITY_DN677_c0_g1_i1	embryo_PGCs	embryo_somatic	5.22102638045006	4.76530938011227	1.46542749882941e-17	4.91307263656215e-16
TRINITY_DN1204_c0_g1_i1	embryo_PGCs	embryo_somatic	4.38410489025185	4.2612485375241	1.51567037119463e-17	5.059134098036e-16
TRINITY_DN1076_c0_g2_i1	embryo_PGCs	embryo_somatic	3.56594383789038	3.05626600264129	1.55962483212911e-17	5.18301638291326e-16
TRINITY_DN6826_c0_g1_i1	embryo_PGCs	embryo_somatic	6.69408519894647	1.87605343400137	1.6386046011098e-17	5.42170614087727e-16
TRINITY_DN1054_c0_g1_i1	embryo_PGCs	embryo_somatic	3.95238694485448	3.87736191529696	2.5697805723812e-17	8.4657510421445e-16
TRINITY_DN17589_c0_g1_i1	embryo_PGCs	embryo_somatic	3.33382101350129	3.51665308673898	2.61178515411101e-17	8.5668814340689e-16
TRINITY_DN13657_c0_g1_i1	embryo_PGCs	embryo_somatic	6.64716166287248	5.24750129413759	3.04315383255763e-17	9.93878301262464e-16
TRINITY_DN2228_c0_g1_i1	embryo_PGCs	embryo_somatic	5.32724632730043	2.86170055573487	3.07655298583314e-17	1.00047390444883e-15
TRINITY_DN17347_c0_g1_i1	embryo_PGCs	embryo_somatic	-4.26378099529442	6.38759992567562	3.14286096107448e-17	1.01766912401971e-15
TRINITY_DN290_c1_g1_i1	embryo_PGCs	embryo_somatic	-4.63956505076507	3.57362875101439	3.40992836578793e-17	1.09944796713086e-15
TRINITY_DN193_c0_g1_i1	embryo_PGCs	embryo_somatic	4.22194281233486	5.67409806563377	3.51520707284339e-17	1.12858999961586e-15
TRINITY_DN4050_c0_g1_i1	embryo_PGCs	embryo_somatic	7.9822109372153	1.23546491716201	3.67716976748702e-17	1.17560824169828e-15
TRINITY_DN544_c0_g1_i1	embryo_PGCs	embryo_somatic	3.17253494639192	4.95647625493931	4.04111387164317e-17	1.28653444560673e-15
TRINITY_DN481_c0_g1_i10	embryo_PGCs	embryo_somatic	6.90954867792218	1.39037284526644	4.46026559763333e-17	1.41403482984384e-15
TRINITY_DN2763_c0_g1_i1	embryo_PGCs	embryo_somatic	2.95073696031093	4.51413516830379	4.5368125453095e-17	1.43230952732542e-15
TRINITY_DN20737_c0_g1_i1	embryo_PGCs	embryo_somatic	3.91712786598572	4.22842535644745	4.55971561430111e-17	1.43356702114355e-15
TRINITY_DN3375_c0_g1_i1	embryo_PGCs	embryo_somatic	-4.36263293243242	4.13815998181266	4.78809234329746e-17	1.49914775558532e-15
TRINITY_DN4166_c0_g1_i1	embryo_PGCs	embryo_somatic	7.18581570447653	1.01398919770026	4.91558211126887e-17	1.53273109699935e-15
TRINITY_DN148_c0_g1_i1	embryo_PGCs	embryo_somatic	3.42057656309138	6.36814825852227	5.36693791883742e-17	1.66661018897668e-15
TRINITY_DN8727_c0_g1_i1	embryo_PGCs	embryo_somatic	7.69018056529547	0.95578740165155	6.61379011476401e-17	2.04541582447212e-15
TRINITY_DN21729_c0_g1_i1	embryo_PGCs	embryo_somatic	4.79031221418653	2.45004009624902	6.99745138288095e-17	2.15527191577598e-15
TRINITY_DN17526_c0_g1_i1	embryo_PGCs	embryo_somatic	-3.9401585172276	3.40053923979959	7.10316349589407e-17	2.17897448616961e-15
TRINITY_DN2155_c0_g1_i1	embryo_PGCs	embryo_somatic	3.20524470465843	5.00728330947049	7.31139306992937e-17	2.23380747140544e-15
TRINITY_DN1075_c0_g1_i3	embryo_PGCs	embryo_somatic	6.5672724444095	1.67150766368335	8.06823188566596e-17	2.44960031609721e-15
TRINITY_DN21007_c0_g1_i1	embryo_PGCs	embryo_somatic	-3.3314434145245	3.18883734100957	8.08235553681276e-17	2.44960031609721e-15
TRINITY_DN71_c0_g1_i2	embryo_PGCs	embryo_somatic	5.14326062638381	1.93234671179424	8.20624857512557e-17	2.47681418305715e-15
TRINITY_DN7444_c0_g1_i1	embryo_PGCs	embryo_somatic	-3.46342645461614	3.36775221141657	8.23752374462719e-17	2.47681418305715e-15
TRINITY_DN17221_c0_g1_i1	embryo_PGCs	embryo_somatic	4.62954111088602	1.83854936328037	8.35465374133668e-17	2.50210321731652e-15
TRINITY_DN17013_c0_g1_i1	embryo_PGCs	embryo_somatic	2.90635279033758	6.28129439231556	8.76486364111099e-17	2.61462093735031e-15
TRINITY_DN619_c0_g1_i1	embryo_PGCs	embryo_somatic	6.66926559164278	3.62927774044908	9.61301240800945e-17	2.85638411825442e-15
TRINITY_DN10568_c0_g1_i1	embryo_PGCs	embryo_somatic	5.83999928996072	1.60297906681749	9.66170128939982e-17	2.85963713553838e-15
TRINITY_DN4131_c0_g1_i1	embryo_PGCs	embryo_somatic	4.10727881472181	4.50735126615301	1.02927589137559e-16	3.03456164550695e-15
TRINITY_DN15577_c0_g1_i1	embryo_PGCs	embryo_somatic	10.2925110339604	0.653583282232772	1.23022263877316e-16	3.6129445480559e-15
TRINITY_DN22308_c0_g1_i1	embryo_PGCs	embryo_somatic	3.08493109203276	4.78397265179163	1.25278886969376e-16	3.6650120716871e-15
TRINITY_DN3312_c0_g1_i1	embryo_PGCs	embryo_somatic	-4.01211966959218	3.06692670804297	1.55035319362626e-16	4.51808698004082e-15
TRINITY_DN6757_c0_g1_i1	embryo_PGCs	embryo_somatic	6.4090887081378	4.94041039476862	1.67227481051947e-16	4.85472269705212e-15
TRINITY_DN6977_c0_g1_i1	embryo_PGCs	embryo_somatic	-2.90386604792506	4.67854273492027	2.07121605382622e-16	5.98992520604627e-15
TRINITY_DN17064_c0_g1_i1	embryo_PGCs	embryo_somatic	-3.10564095128682	3.82279172153602	2.14276205599767e-16	6.17327304117656e-15
TRINITY_DN2366_c1_g1_i1	embryo_PGCs	embryo_somatic	6.34302739817416	3.7240378379298	2.2057985029528e-16	6.33080880942172e-15
TRINITY_DN767_c0_g1_i1	embryo_PGCs	embryo_somatic	5.32517211813051	1.64055418475561	2.37236712747607e-16	6.78317951882497e-15
TRINITY_DN10350_c0_g1_i1	embryo_PGCs	embryo_somatic	7.29275371921973	4.83643475222009	2.61902358554588e-16	7.4602788374741e-15
TRINITY_DN7153_c0_g1_i1	embryo_PGCs	embryo_somatic	5.47963303251657	2.61071576169638	3.28095672159082e-16	9.31078991741335e-15
TRINITY_DN14194_c0_g1_i1	embryo_PGCs	embryo_somatic	11.6586833242239	1.98306583535879	3.72565885778139e-16	1.0533327300526e-14
TRINITY_DN10411_c0_g1_i1	embryo_PGCs	embryo_somatic	-4.26518108172666	4.23532914574671	3.74373185894085e-16	1.05450766896635e-14
TRINITY_DN1838_c0_g1_i1	embryo_PGCs	embryo_somatic	6.65763973228365	1.92831902759782	4.17767095380887e-16	1.17237825248185e-14
TRINITY_DN1307_c0_g1_i1	embryo_PGCs	embryo_somatic	5.18848863822349	3.18003195800397	4.33053440597679e-16	1.2107918521803e-14
TRINITY_DN4036_c0_g1_i1	embryo_PGCs	embryo_somatic	-3.53048494475114	6.71155547637394	4.36053913631205e-16	1.21469871455281e-14
TRINITY_DN4000_c0_g1_i1	embryo_PGCs	embryo_somatic	-4.76680260485507	2.65292932203567	4.77316834728928e-16	1.32477276803703e-14
TRINITY_DN11518_c0_g1_i1	embryo_PGCs	embryo_somatic	-4.66623268052031	2.57428151467235	4.79978843600659e-16	1.32729915984022e-14
TRINITY_DN628_c0_g1_i1	embryo_PGCs	embryo_somatic	5.02243187660486	4.20664157225283	4.89431449980472e-16	1.34851712600074e-14
TRINITY_DN3273_c0_g1_i4	embryo_PGCs	embryo_somatic	3.86214521578708	3.44322676610168	5.02254644737431e-16	1.37883458086069e-14
TRINITY_DN2213_c0_g1_i1	embryo_PGCs	embryo_somatic	9.79459672152151	0.178275813201664	5.41292396110026e-16	1.48063988639916e-14
TRINITY_DN10349_c0_g1_i1	embryo_PGCs	embryo_somatic	3.04591889349944	5.44082750962884	5.7075014367727e-16	1.55560210023118e-14
TRINITY_DN1656_c0_g1_i1	embryo_PGCs	embryo_somatic	-2.99541898372475	5.0870721148505	5.79032312754301e-16	1.57251893682414e-14
TRINITY_DN8050_c0_g1_i1	embryo_PGCs	embryo_somatic	5.63195488287445	1.00636006967391	5.95532566147219e-16	1.61155366203482e-14
TRINITY_DN4729_c0_g1_i1	embryo_PGCs	embryo_somatic	6.16454283545218	3.15047800766003	6.09931272169835e-16	1.64464386093624e-14
TRINITY_DN3775_c0_g1_i1	embryo_PGCs	embryo_somatic	-4.14225167758161	4.17785510707445	6.41452090824343e-16	1.72229402110158e-14
TRINITY_DN934_c0_g1_i5	embryo_PGCs	embryo_somatic	-4.15698848143522	3.68938888905873	6.4327465747888e-16	1.72229402110158e-14
TRINITY_DN2100_c0_g1_i1	embryo_PGCs	embryo_somatic	-3.08937042874276	4.12292315689277	7.06631656018527e-16	1.88318156117938e-14
TRINITY_DN7388_c0_g1_i1	embryo_PGCs	embryo_somatic	4.2766044223605	2.20302133438663	7.08336736090962e-16	1.88318156117938e-14
TRINITY_DN593_c0_g1_i1	embryo_PGCs	embryo_somatic	4.73347402055424	5.85064783214687	7.20622428259486e-16	1.90914550311962e-14
TRINITY_DN1165_c0_g1_i4	embryo_PGCs	embryo_somatic	3.67101679139886	4.06767167252184	7.89221679302962e-16	2.08360023138625e-14
TRINITY_DN68_c0_g1_i4	embryo_PGCs	embryo_somatic	2.72854755841125	6.3817376761514	7.94954986239988e-16	2.09144928150708e-14
TRINITY_DN12335_c0_g1_i1	embryo_PGCs	embryo_somatic	5.25955029127771	1.42246716272294	8.78956794055173e-16	2.30444831437926e-14
TRINITY_DN3720_c0_g1_i1	embryo_PGCs	embryo_somatic	4.16133364593738	4.08772431956562	1.073212990399e-15	2.80404649250111e-14
TRINITY_DN1416_c0_g1_i4	embryo_PGCs	embryo_somatic	9.80002492518783	0.183368115051421	1.31195819832612e-15	3.41605060780654e-14
TRINITY_DN468_c0_g1_i4	embryo_PGCs	embryo_somatic	5.91305361306962	4.06931128629064	1.32630793371959e-15	3.44158740198402e-14
TRINITY_DN21253_c0_g1_i1	embryo_PGCs	embryo_somatic	3.30307795164217	4.12290655245281	1.38505616764304e-15	3.58176470383321e-14
TRINITY_DN985_c0_g1_i1	embryo_PGCs	embryo_somatic	7.12498369078135	2.0577676346611	1.42164827407308e-15	3.66388740566386e-14
TRINITY_DN23096_c0_g1_i1	embryo_PGCs	embryo_somatic	6.44826461033736	0.641711995946353	1.42947514103921e-15	3.66955009799442e-14
TRINITY_DN10063_c0_g1_i1	embryo_PGCs	embryo_somatic	2.86331967294545	5.19959788971302	1.4335315151199e-15	3.66955009799442e-14
TRINITY_DN14174_c0_g1_i1	embryo_PGCs	embryo_somatic	-3.61459314097285	2.69850411061508	1.51027724551589e-15	3.85298676406529e-14
TRINITY_DN17696_c0_g1_i1	embryo_PGCs	embryo_somatic	3.7243895013089	3.22389808827753	1.62854621817111e-15	4.14077003190688e-14
TRINITY_DN10877_c0_g1_i1	embryo_PGCs	embryo_somatic	7.95408502772829	1.25072841587587	1.64969847534931e-15	4.18052352766613e-14
TRINITY_DN18124_c0_g1_i1	embryo_PGCs	embryo_somatic	2.94413445943458	6.39239234561193	1.91737326345638e-15	4.84264573906965e-14
TRINITY_DN130_c0_g1_i1	embryo_PGCs	embryo_somatic	2.85297443080495	3.78692012682612	1.97083338366578e-15	4.96113107908161e-14
TRINITY_DN476_c0_g1_i2	embryo_PGCs	embryo_somatic	-3.95653943827689	4.88961417425279	1.98491490352227e-15	4.98003318675107e-14
TRINITY_DN1244_c0_g1_i1	embryo_PGCs	embryo_somatic	3.3873095380932	3.20089326116585	2.18094964581699e-15	5.45381368526578e-14
TRINITY_DN6950_c0_g1_i1	embryo_PGCs	embryo_somatic	2.79362797205617	4.63299250582306	2.25435219709914e-15	5.61882453862507e-14
TRINITY_DN20773_c0_g1_i1	embryo_PGCs	embryo_somatic	5.97125897120279	2.42927544921191	2.35497720331304e-15	5.84083900463024e-14
TRINITY_DN6801_c0_g1_i1	embryo_PGCs	embryo_somatic	4.37477043330707	3.30829540566163	2.35884484019645e-15	5.84083900463024e-14
TRINITY_DN14568_c0_g1_i1	embryo_PGCs	embryo_somatic	-4.42530562477365	3.02568391461281	2.56480151014113e-15	6.33013063268382e-14
TRINITY_DN2386_c0_g1_i1	embryo_PGCs	embryo_somatic	6.54167077939237	1.77443520216833	2.74975818486517e-15	6.7645836904946e-14
TRINITY_DN1864_c0_g1_i1	embryo_PGCs	embryo_somatic	6.16306222756497	1.10283641714936	2.80990658572129e-15	6.89018194175088e-14
TRINITY_DN3997_c0_g1_i1	embryo_PGCs	embryo_somatic	2.85229105918054	4.6231414185275	2.82939747551816e-15	6.91559505548422e-14
TRINITY_DN13804_c0_g1_i1	embryo_PGCs	embryo_somatic	5.14515222936639	2.50223229218556	2.89663684237181e-15	7.05717599828014e-14
TRINITY_DN17622_c0_g1_i1	embryo_PGCs	embryo_somatic	7.7316071075671	0.224007810022808	2.97678684992957e-15	7.2292031929219e-14
TRINITY_DN18170_c0_g1_i1	embryo_PGCs	embryo_somatic	3.53589752753362	4.1091592107795	3.3218031927672e-15	8.04131079603741e-14
TRINITY_DN3155_c0_g1_i1	embryo_PGCs	embryo_somatic	3.19922922442055	3.12230986526669	3.45793795730124e-15	8.32828431919431e-14
TRINITY_DN7280_c0_g1_i1	embryo_PGCs	embryo_somatic	7.38694888624417	0.683093023132292	3.46233279734223e-15	8.32828431919431e-14
TRINITY_DN417_c0_g1_i1	embryo_PGCs	embryo_somatic	-3.40110388461952	5.22576790266468	3.58070615692794e-15	8.58576283260855e-14
TRINITY_DN18961_c0_g1_i1	embryo_PGCs	embryo_somatic	6.32698814365971	1.43659299986569	3.62302358345699e-15	8.65982640121566e-14
TRINITY_DN1473_c0_g1_i1	embryo_PGCs	embryo_somatic	3.31906461460018	3.2787880182062	3.97397927089954e-15	9.46881790427855e-14
TRINITY_DN520_c0_g1_i1	embryo_PGCs	embryo_somatic	5.72700113305865	3.34666306600889	4.40199193467373e-15	1.04557657959319e-13
TRINITY_DN13996_c0_g1_i1	embryo_PGCs	embryo_somatic	3.56137986906278	5.21754625655213	4.43773250104728e-15	1.0507718487636e-13
TRINITY_DN12015_c0_g1_i1	embryo_PGCs	embryo_somatic	6.91251314589092	1.90742299616718	5.09963353223701e-15	1.20373592753146e-13
TRINITY_DN2172_c0_g1_i1	embryo_PGCs	embryo_somatic	2.96122237167152	3.63311114218531	5.18659299784966e-15	1.22046009766171e-13
TRINITY_DN2843_c0_g1_i1	embryo_PGCs	embryo_somatic	-5.14029491761825	3.03976343458178	5.73961133318125e-15	1.34640975453605e-13
TRINITY_DN18307_c0_g1_i1	embryo_PGCs	embryo_somatic	6.06768298757538	1.18922762813345	6.01998957355672e-15	1.40782287033455e-13
TRINITY_DN13958_c0_g1_i1	embryo_PGCs	embryo_somatic	4.37331381199793	2.65616104715509	6.45110575833595e-15	1.50400087172035e-13
TRINITY_DN14479_c0_g1_i1	embryo_PGCs	embryo_somatic	-3.50329845057988	4.17957614203067	6.47680454597772e-15	1.50536036947464e-13
TRINITY_DN628_c0_g1_i2	embryo_PGCs	embryo_somatic	6.53356158575953	3.55556786976214	6.88418358546409e-15	1.59515165220371e-13
TRINITY_DN4308_c0_g1_i1	embryo_PGCs	embryo_somatic	-4.52611869553663	1.78053595381826	6.94974484810827e-15	1.60543343640599e-13
TRINITY_DN939_c0_g1_i2	embryo_PGCs	embryo_somatic	5.59598307154856	2.54246140779601	7.39474341152063e-15	1.70303862702407e-13
TRINITY_DN17155_c0_g1_i1	embryo_PGCs	embryo_somatic	5.4807968580466	1.05313768235139	7.72170358623524e-15	1.77294994160316e-13
TRINITY_DN449_c0_g1_i4	embryo_PGCs	embryo_somatic	-3.27648912189848	3.53605994981044	7.87606998968883e-15	1.80292997921064e-13
TRINITY_DN2595_c0_g1_i1	embryo_PGCs	embryo_somatic	3.60178886844646	3.54828511409579	8.05288511081823e-15	1.83785272544186e-13
TRINITY_DN3526_c0_g1_i1	embryo_PGCs	embryo_somatic	5.0170023356484	2.24422150708937	8.40337231383647e-15	1.91208264330147e-13
TRINITY_DN597_c0_g1_i1	embryo_PGCs	embryo_somatic	2.71158788967511	5.39648405372585	8.70713240338958e-15	1.97526773115218e-13
TRINITY_DN2697_c0_g1_i1	embryo_PGCs	embryo_somatic	4.10522354479522	3.44472633229309	9.40306849761087e-15	2.12431014236663e-13
TRINITY_DN2760_c1_g1_i1	embryo_PGCs	embryo_somatic	10.8331563698373	1.17518057952414	9.42019543137373e-15	2.12431014236663e-13
TRINITY_DN161_c1_g1_i1	embryo_PGCs	embryo_somatic	2.5801787430397	6.398660814655	9.71809883108742e-15	2.18498619712609e-13
TRINITY_DN3811_c0_g1_i1	embryo_PGCs	embryo_somatic	4.09710466340244	3.37015004875687	9.86805205753313e-15	2.21213699526416e-13
TRINITY_DN1991_c0_g1_i1	embryo_PGCs	embryo_somatic	8.70264542596411	1.14734389797127	1.01576479574683e-14	2.27033919096571e-13
TRINITY_DN53_c0_g1_i1	embryo_PGCs	embryo_somatic	3.41470281819109	6.05801221913929	1.21156268096531e-14	2.7000030687277e-13
TRINITY_DN10835_c0_g1_i1	embryo_PGCs	embryo_somatic	4.86891413625834	1.7256925180944	1.59784636421171e-14	3.55040524974549e-13
TRINITY_DN3568_c0_g1_i1	embryo_PGCs	embryo_somatic	-3.77284909929391	2.2478883979624	1.83796862023017e-14	4.07201410394269e-13
TRINITY_DN10525_c0_g1_i1	embryo_PGCs	embryo_somatic	5.45792403703716	2.83923743415652	1.9839418076952e-14	4.38260264632844e-13
TRINITY_DN6770_c0_g1_i1	embryo_PGCs	embryo_somatic	3.52151938633843	5.67482154814382	2.02459191035504e-14	4.45939910022096e-13
TRINITY_DN2009_c0_g1_i1	embryo_PGCs	embryo_somatic	9.8597665644941	0.239793100950381	2.04465320795008e-14	4.49053256714138e-13
TRINITY_DN10118_c0_g1_i1	embryo_PGCs	embryo_somatic	3.11943867246912	4.10313050775827	2.16593246700836e-14	4.7431417059313e-13
TRINITY_DN21972_c0_g1_i1	embryo_PGCs	embryo_somatic	5.28233429300991	2.98306243210479	2.35808328365467e-14	5.149048138401e-13
TRINITY_DN23071_c0_g1_i1	embryo_PGCs	embryo_somatic	9.43163713720385	-0.163740709510585	2.37927406283404e-14	5.18039068221079e-13
TRINITY_DN5207_c0_g1_i1	embryo_PGCs	embryo_somatic	10.1814286671133	0.547086006605306	2.44848004008686e-14	5.31579749677311e-13
TRINITY_DN7885_c0_g1_i1	embryo_PGCs	embryo_somatic	5.57022425050149	2.08841123558103	2.5885371482182e-14	5.60381313487123e-13
TRINITY_DN10360_c0_g1_i1	embryo_PGCs	embryo_somatic	4.02942528783171	1.99769290357312	2.62894728004149e-14	5.67508078087589e-13
TRINITY_DN4658_c0_g1_i1	embryo_PGCs	embryo_somatic	8.01640723401142	1.25863244390311	2.9166221741907e-14	6.27819494711446e-13
TRINITY_DN1596_c0_g2_i1	embryo_PGCs	embryo_somatic	5.65143845452934	3.03608457287338	3.04546895782373e-14	6.53697402080182e-13
TRINITY_DN1883_c0_g1_i1	embryo_PGCs	embryo_somatic	-3.10663682821648	4.44303209564825	3.15191274962791e-14	6.74633980337025e-13
TRINITY_DN6700_c0_g1_i1	embryo_PGCs	embryo_somatic	-2.74592551596259	5.14927371302675	3.16876196292758e-14	6.7632984205922e-13
TRINITY_DN1165_c0_g1_i8	embryo_PGCs	embryo_somatic	3.9072405850829	2.91369748959441	3.19481802998631e-14	6.79975736326019e-13
TRINITY_DN1853_c0_g1_i4	embryo_PGCs	embryo_somatic	-2.65937563382834	4.56122180250473	3.37395351560147e-14	7.16090918423316e-13
TRINITY_DN4318_c0_g1_i1	embryo_PGCs	embryo_somatic	4.67360284904292	2.77072699420659	3.41873515099194e-14	7.23568610029775e-13
TRINITY_DN20804_c0_g1_i1	embryo_PGCs	embryo_somatic	3.04830834718331	3.92459752933055	3.49718345098424e-14	7.38110278777369e-13
TRINITY_DN10398_c0_g1_i1	embryo_PGCs	embryo_somatic	3.16699849590899	2.92909334721897	3.74137099297554e-14	7.87454667049324e-13
TRINITY_DN4224_c0_g1_i1	embryo_PGCs	embryo_somatic	-2.77481417838985	3.13893922539017	4.14673420205237e-14	8.70316508383521e-13
TRINITY_DN13615_c0_g1_i1	embryo_PGCs	embryo_somatic	6.04278904058364	7.69445528235799	4.15803848534822e-14	8.70316508383521e-13
TRINITY_DN7050_c0_g1_i1	embryo_PGCs	embryo_somatic	3.7155112309957	2.21913689670173	4.31475276602142e-14	9.00630350086621e-13
TRINITY_DN8168_c0_g1_i1	embryo_PGCs	embryo_somatic	10.6233021582277	0.971842398555816	4.6046597373881e-14	9.58502934895319e-13
TRINITY_DN17788_c0_g1_i1	embryo_PGCs	embryo_somatic	7.66919293439446	4.04837874547515	4.63410501156993e-14	9.61989415689461e-13
TRINITY_DN1516_c0_g1_i2	embryo_PGCs	embryo_somatic	-2.79720909253102	4.96749719349615	4.65950876396987e-14	9.62242292835361e-13
TRINITY_DN21142_c0_g1_i1	embryo_PGCs	embryo_somatic	5.77124465521115	3.4349367189648	4.66072220497001e-14	9.62242292835361e-13
TRINITY_DN2391_c0_g1_i2	embryo_PGCs	embryo_somatic	5.97368256250671	1.44082776669044	4.79768991957679e-14	9.8782870979982e-13
TRINITY_DN17665_c0_g1_i1	embryo_PGCs	embryo_somatic	6.9923990588566	3.54629159986973	4.99090951047891e-14	1.02482713715173e-12
TRINITY_DN2135_c0_g1_i1	embryo_PGCs	embryo_somatic	-3.12464048001382	4.74334996823424	5.03036847672684e-14	1.03013789049079e-12
TRINITY_DN2779_c0_g1_i1	embryo_PGCs	embryo_somatic	-2.92963706932063	3.68227682867785	5.22705297989882e-14	1.0675304697761e-12
TRINITY_DN4829_c0_g1_i1	embryo_PGCs	embryo_somatic	6.00485845222721	1.25730939161934	5.36820870136089e-14	1.09341175618848e-12
TRINITY_DN243_c0_g1_i2	embryo_PGCs	embryo_somatic	-3.04682423185105	6.44560367183508	5.6416680592107e-14	1.14602999690723e-12
TRINITY_DN17729_c0_g1_i1	embryo_PGCs	embryo_somatic	6.35412045836783	4.44659669317981	5.97947213079309e-14	1.21140268275453e-12
TRINITY_DN996_c0_g1_i2	embryo_PGCs	embryo_somatic	-3.61602829600677	1.95236086567288	6.37857181574025e-14	1.28881169727637e-12
TRINITY_DN3824_c0_g1_i1	embryo_PGCs	embryo_somatic	-3.09759843996042	2.90216068063956	6.59485256294113e-14	1.32896802844162e-12
TRINITY_DN2629_c0_g1_i1	embryo_PGCs	embryo_somatic	-5.05082884562347	1.25807973643247	6.80721477942086e-14	1.36651434720081e-12
TRINITY_DN9854_c0_g1_i1	embryo_PGCs	embryo_somatic	5.62030431334212	1.15011073771748	6.81724195911186e-14	1.36651434720081e-12
TRINITY_DN14026_c0_g1_i1	embryo_PGCs	embryo_somatic	-4.00471104164662	3.69265547701643	6.91114277164846e-14	1.38168149817362e-12
TRINITY_DN417_c1_g1_i1	embryo_PGCs	embryo_somatic	-3.0201018131621	6.37431594360598	7.52322039990095e-14	1.50009055184341e-12
TRINITY_DN2437_c0_g1_i1	embryo_PGCs	embryo_somatic	-2.78088040626761	3.82771456401475	8.20974472052397e-14	1.6326833529504e-12
TRINITY_DN841_c0_g1_i1	embryo_PGCs	embryo_somatic	2.75833694436783	6.00847791858553	8.30891424085981e-14	1.64807966499986e-12
TRINITY_DN17003_c0_g1_i1	embryo_PGCs	embryo_somatic	-3.92924563769534	4.86074095620191	8.76719163706872e-14	1.73443893039347e-12
TRINITY_DN308_c0_g1_i5	embryo_PGCs	embryo_somatic	5.76225096360142	2.25994191992169	8.8116062619583e-14	1.73868595434526e-12
TRINITY_DN17192_c0_g1_i1	embryo_PGCs	embryo_somatic	-3.36575662601417	5.62842606570394	1.01469479275484e-13	1.99697206355932e-12
TRINITY_DN1408_c0_g1_i1	embryo_PGCs	embryo_somatic	3.9374151025426	2.17595675324635	1.06809989654508e-13	2.0966302891508e-12
TRINITY_DN153_c2_g1_i1	embryo_PGCs	embryo_somatic	3.91333713108176	4.38892965107801	1.11734333074997e-13	2.18762543077326e-12
TRINITY_DN772_c0_g1_i1	embryo_PGCs	embryo_somatic	3.91053316422205	2.40417701906075	1.14910335124433e-13	2.24400930215936e-12
TRINITY_DN17164_c0_g1_i1	embryo_PGCs	embryo_somatic	-3.33523008716032	5.73942161697822	1.17876615641245e-13	2.29601829489386e-12
TRINITY_DN17325_c0_g1_i1	embryo_PGCs	embryo_somatic	3.43901189727094	2.57058974991255	1.28660189950576e-13	2.49963656219362e-12
TRINITY_DN1343_c0_g1_i1	embryo_PGCs	embryo_somatic	-6.64002254288417	-0.109341390602837	1.29631894789804e-13	2.51207382819014e-12
TRINITY_DN2377_c0_g1_i2	embryo_PGCs	embryo_somatic	-3.66760131619582	4.13131947402107	1.38860080758261e-13	2.68403783649323e-12
TRINITY_DN11225_c0_g1_i1	embryo_PGCs	embryo_somatic	3.16496038535734	4.06656789760764	1.5017918813129e-13	2.89543946175771e-12
TRINITY_DN2670_c0_g1_i1	embryo_PGCs	embryo_somatic	-4.72935609242951	1.99952963648631	1.55891917812715e-13	2.99795193214959e-12
TRINITY_DN739_c1_g1_i7	embryo_PGCs	embryo_somatic	5.03390252530113	2.14173693232647	1.67695987201254e-13	3.21679112664278e-12
TRINITY_DN502_c0_g1_i1	embryo_PGCs	embryo_somatic	6.69501999624546	5.43932503816287	1.68151541189068e-13	3.21738441310497e-12
TRINITY_DN1411_c0_g1_i1	embryo_PGCs	embryo_somatic	6.42923221312285	1.0766520598073	1.76349787149504e-13	3.36574896028158e-12
TRINITY_DN10958_c0_g1_i1	embryo_PGCs	embryo_somatic	-4.04750040063331	1.73594614395629	1.79603101677943e-13	3.41922789299944e-12
TRINITY_DN6745_c0_g1_i1	embryo_PGCs	embryo_somatic	-3.57107780951246	4.87943614485084	1.80908292620124e-13	3.43544394281373e-12
TRINITY_DN1031_c0_g1_i4	embryo_PGCs	embryo_somatic	2.64889141606314	3.54388442315025	1.82358508408138e-13	3.45432604552115e-12
TRINITY_DN14309_c0_g1_i1	embryo_PGCs	embryo_somatic	2.71696006275064	4.5357570475381	1.84060358011211e-13	3.47786865997741e-12
TRINITY_DN14801_c0_g1_i1	embryo_PGCs	embryo_somatic	6.27131605070077	0.107472267668091	1.87979333659775e-13	3.54308311228884e-12
TRINITY_DN17687_c0_g1_i1	embryo_PGCs	embryo_somatic	3.11583222098555	3.28269044165768	1.91616923517426e-13	3.60268344786982e-12
TRINITY_DN7642_c0_g1_i1	embryo_PGCs	embryo_somatic	6.17869452480937	1.50814038515729	1.93309610082473e-13	3.62551216731411e-12
TRINITY_DN458_c0_g1_i1	embryo_PGCs	embryo_somatic	5.97043056335742	6.46474931274893	1.98790438871241e-13	3.71909914895653e-12
TRINITY_DN19555_c0_g1_i1	embryo_PGCs	embryo_somatic	5.27533347839328	2.26092504440713	2.04461492342659e-13	3.81577519083824e-12
TRINITY_DN1353_c0_g1_i1	embryo_PGCs	embryo_somatic	3.82026719705942	2.22054171377983	2.07598275280378e-13	3.86479639262758e-12
TRINITY_DN6874_c0_g1_i1	embryo_PGCs	embryo_somatic	-2.80061401594304	4.41975040312221	2.09385754399091e-13	3.88851926735764e-12
TRINITY_DN3587_c0_g1_i1	embryo_PGCs	embryo_somatic	-2.95751261049996	4.16283085030206	2.17407365676202e-13	4.02761762769824e-12
TRINITY_DN11233_c0_g1_i1	embryo_PGCs	embryo_somatic	3.88683864277159	5.08257599801264	2.31387368934076e-13	4.27615144978901e-12
TRINITY_DN7672_c0_g1_i1	embryo_PGCs	embryo_somatic	2.87320135831278	4.00723564497193	2.45118423669699e-13	4.51888636531705e-12
TRINITY_DN648_c0_g1_i1	embryo_PGCs	embryo_somatic	2.94315904379203	4.79919090965222	2.53644350581374e-13	4.6647166125123e-12
TRINITY_DN111_c0_g1_i2	embryo_PGCs	embryo_somatic	-2.51691319614207	3.56704389552561	2.57638259699821e-13	4.72669514224102e-12
TRINITY_DN1950_c0_g1_i2	embryo_PGCs	embryo_somatic	2.95599271574018	4.07798779435451	2.60020224470319e-13	4.75887256234687e-12
TRINITY_DN4400_c0_g1_i1	embryo_PGCs	embryo_somatic	6.07815462176386	0.828645958814458	2.63074871786917e-13	4.80317663501078e-12
TRINITY_DN18967_c0_g1_i1	embryo_PGCs	embryo_somatic	-3.76792871698335	3.24500518183497	2.7174557071777e-13	4.94955814742438e-12
TRINITY_DN2436_c0_g1_i2	embryo_PGCs	embryo_somatic	-2.95418489570177	4.48643399260292	2.73694043787576e-13	4.97309297308984e-12
TRINITY_DN21426_c0_g1_i1	embryo_PGCs	embryo_somatic	-3.66090220792019	3.45240634482644	2.82404811839178e-13	5.11909392178338e-12
TRINITY_DN14739_c0_g1_i1	embryo_PGCs	embryo_somatic	-2.68829489451333	3.29345206915688	2.8814237346152e-13	5.21063189431489e-12
TRINITY_DN6783_c0_g1_i1	embryo_PGCs	embryo_somatic	3.5126587996355	3.78832868961204	2.90518705441214e-13	5.24109578840019e-12
TRINITY_DN657_c0_g1_i1	embryo_PGCs	embryo_somatic	7.32541515563276	3.64079343213843	2.94727731920375e-13	5.3043991086952e-12
TRINITY_DN11132_c1_g1_i1	embryo_PGCs	embryo_somatic	9.16845488867321	-0.408748747849483	3.15322251412631e-13	5.66160355202253e-12
TRINITY_DN5118_c0_g1_i1	embryo_PGCs	embryo_somatic	3.89043651294962	2.83812900749964	3.29106822443417e-13	5.89513568239662e-12
TRINITY_DN54_c0_g1_i1	embryo_PGCs	embryo_somatic	6.66052455327714	4.59932766419362	3.43769970728702e-13	6.14326667030985e-12
TRINITY_DN1305_c0_g1_i1	embryo_PGCs	embryo_somatic	4.70226493829842	2.67891438632491	3.59577516360999e-13	6.41063256815834e-12
TRINITY_DN2149_c0_g1_i1	embryo_PGCs	embryo_somatic	4.05657606952283	2.89846972885364	3.64532318746376e-13	6.48371215760866e-12
TRINITY_DN17149_c0_g1_i1	embryo_PGCs	embryo_somatic	9.23295829801716	-0.348924558388331	3.82276460856896e-13	6.7833928428869e-12
TRINITY_DN4316_c0_g1_i1	embryo_PGCs	embryo_somatic	6.2530172553505	0.468660899390815	3.85739194950372e-13	6.82884551434339e-12
TRINITY_DN6761_c0_g1_i1	embryo_PGCs	embryo_somatic	2.58384423589212	3.80961343687339	3.88718361539591e-13	6.850711213882e-12
TRINITY_DN879_c0_g1_i1	embryo_PGCs	embryo_somatic	-3.38331323854314	7.37401785273767	3.88782608152205e-13	6.850711213882e-12
TRINITY_DN13744_c0_g1_i1	embryo_PGCs	embryo_somatic	-2.9579528845521	5.2384915789759	3.9598358906298e-13	6.96140987083573e-12
TRINITY_DN2706_c0_g1_i1	embryo_PGCs	embryo_somatic	3.79946151748357	1.97310584280397	3.99091415970623e-13	6.99980476576252e-12
TRINITY_DN5176_c0_g1_i1	embryo_PGCs	embryo_somatic	-3.26992375966202	2.2765976213678	4.11635869594763e-13	7.20315238780489e-12
TRINITY_DN2166_c0_g1_i1	embryo_PGCs	embryo_somatic	-2.87612825617996	3.67870653883371	4.16641426416383e-13	7.27394490312658e-12
TRINITY_DN20603_c0_g1_i1	embryo_PGCs	embryo_somatic	-2.89730506901371	6.12882803121492	4.23698834574891e-13	7.38015188407805e-12
TRINITY_DN7045_c0_g1_i1	embryo_PGCs	embryo_somatic	-4.14627849783836	2.62173362352081	4.36267686259529e-13	7.57887947935058e-12
TRINITY_DN4375_c0_g1_i1	embryo_PGCs	embryo_somatic	3.84380824193819	2.30333004787947	4.37108398109569e-13	7.57887947935058e-12
TRINITY_DN10484_c0_g1_i1	embryo_PGCs	embryo_somatic	-2.57158775548743	4.51419144865972	4.39802529693557e-13	7.6081821175527e-12
TRINITY_DN16828_c0_g1_i1	embryo_PGCs	embryo_somatic	5.72308375505625	1.08592503436107	4.65885772739095e-13	8.04103986342625e-12
TRINITY_DN17427_c0_g1_i1	embryo_PGCs	embryo_somatic	2.61692346084234	4.13545232862641	4.7186215056581e-13	8.12568071553896e-12
TRINITY_DN632_c1_g1_i1	embryo_PGCs	embryo_somatic	2.86553671170107	3.41385321256559	5.09111399188665e-13	8.74724959558394e-12
TRINITY_DN3897_c0_g1_i1	embryo_PGCs	embryo_somatic	7.70860671108505	5.35257717425457	5.49522428917341e-13	9.42020688666673e-12
TRINITY_DN10234_c0_g1_i1	embryo_PGCs	embryo_somatic	-4.58701336375888	3.06977582602196	5.64863720168018e-13	9.66133726346066e-12
TRINITY_DN34_c3_g1_i2	embryo_PGCs	embryo_somatic	2.55615657973637	6.81200537391728	5.70716927443621e-13	9.73946432261333e-12
TRINITY_DN17027_c0_g1_i1	embryo_PGCs	embryo_somatic	-2.56328413399914	5.34166724342641	5.73274709323683e-13	9.76112915178774e-12
TRINITY_DN1911_c0_g1_i1	embryo_PGCs	embryo_somatic	4.70245737851693	1.89884671453531	6.15266966692099e-13	1.04508892221398e-11
TRINITY_DN11239_c0_g1_i1	embryo_PGCs	embryo_somatic	-3.63038782562458	2.28498541760926	6.16543154585784e-13	1.04508892221398e-11
TRINITY_DN15411_c0_g1_i1	embryo_PGCs	embryo_somatic	5.77905425630133	0.909470339576143	6.23480274107795e-13	1.05448884752562e-11
TRINITY_DN605_c0_g1_i2	embryo_PGCs	embryo_somatic	5.01855143830547	2.51818515792906	6.36483913627621e-13	1.07408432373196e-11
TRINITY_DN3083_c0_g1_i1	embryo_PGCs	embryo_somatic	-3.27850639145921	3.30881849868014	6.72430717934241e-13	1.13222389995283e-11
TRINITY_DN11132_c0_g1_i1	embryo_PGCs	embryo_somatic	10.2771697024166	0.63778981059345	6.74521541412769e-13	1.13322610183693e-11
TRINITY_DN837_c0_g1_i1	embryo_PGCs	embryo_somatic	3.04758891330979	4.37515290128621	6.79213265118428e-13	1.13858382960229e-11
TRINITY_DN2998_c0_g1_i1	embryo_PGCs	embryo_somatic	3.60727284281433	2.8021223853764	7.11994044726016e-13	1.19090041432429e-11
TRINITY_DN1797_c0_g1_i2	embryo_PGCs	embryo_somatic	-2.94660451819475	4.14344791171218	7.17771640714293e-13	1.19791976248727e-11
TRINITY_DN6137_c0_g1_i1	embryo_PGCs	embryo_somatic	5.33789438978343	0.861625266548132	7.39016569891999e-13	1.23066561540037e-11
TRINITY_DN55_c0_g1_i1	embryo_PGCs	embryo_somatic	3.89919663370607	3.65497721216405	7.70884334609671e-13	1.28091899195997e-11
TRINITY_DN8904_c0_g1_i1	embryo_PGCs	embryo_somatic	10.2877887953708	0.647978642807589	7.80088214404977e-13	1.29337601762506e-11
TRINITY_DN3482_c0_g1_i1	embryo_PGCs	embryo_somatic	-4.34783129583508	2.10849728868284	8.357119400687e-13	1.38257409823156e-11
TRINITY_DN653_c0_g2_i1	embryo_PGCs	embryo_somatic	3.18876971177211	3.46919546027571	8.46418456395663e-13	1.39723587017646e-11
TRINITY_DN14083_c0_g1_i1	embryo_PGCs	embryo_somatic	5.6862961924254	1.62313482509559	8.65423201516204e-13	1.42550252128006e-11
TRINITY_DN18953_c0_g1_i1	embryo_PGCs	embryo_somatic	-6.10933318093089	1.19989976487394	8.86515998849562e-13	1.45707846492042e-11
TRINITY_DN11934_c0_g1_i1	embryo_PGCs	embryo_somatic	-4.64542635012426	0.9717794870747	8.91463772369823e-13	1.46203917819181e-11
TRINITY_DN18615_c0_g1_i1	embryo_PGCs	embryo_somatic	-3.1973510927751	2.21788668764801	9.0188324406033e-13	1.47593290286072e-11
TRINITY_DN4524_c0_g1_i1	embryo_PGCs	embryo_somatic	-2.92566536434684	4.58633933869655	9.05492993378264e-13	1.47864664026446e-11
TRINITY_DN7661_c0_g1_i1	embryo_PGCs	embryo_somatic	-3.80152025834057	2.14020392295211	9.21483752532883e-13	1.50152309525627e-11
TRINITY_DN10754_c0_g1_i2	embryo_PGCs	embryo_somatic	3.11052348320359	3.73061917894798	9.3308960011777e-13	1.51717165238033e-11
TRINITY_DN2503_c0_g1_i1	embryo_PGCs	embryo_somatic	7.53775121248817	0.0377646624591514	9.39727404942081e-13	1.52469262253665e-11
TRINITY_DN1671_c0_g1_i1	embryo_PGCs	embryo_somatic	-4.1951042664539	4.03118893562459	1.00829171518998e-12	1.63244152264839e-11
TRINITY_DN1362_c0_g1_i2	embryo_PGCs	embryo_somatic	-4.68048341443231	2.65663867609828	1.04654124921727e-12	1.69075544676317e-11
TRINITY_DN13817_c0_g1_i1	embryo_PGCs	embryo_somatic	5.90819701198537	0.112514775731363	1.11099053260751e-12	1.79105856714194e-11
TRINITY_DN7737_c0_g1_i1	embryo_PGCs	embryo_somatic	7.78226516779807	1.58578498659539	1.14203316576894e-12	1.83719433057989e-11
TRINITY_DN2792_c0_g1_i2	embryo_PGCs	embryo_somatic	-4.40123931115361	1.73454136000681	1.17371282580309e-12	1.88415722057416e-11
TRINITY_DN17294_c0_g1_i1	embryo_PGCs	embryo_somatic	-5.302885780363	4.80942178787194	1.24253026445273e-12	1.99041264561486e-11
TRINITY_DN1558_c0_g1_i1	embryo_PGCs	embryo_somatic	-3.95813357629196	2.53197158330629	1.26161345641401e-12	2.0167183880272e-11
TRINITY_DN3679_c0_g1_i1	embryo_PGCs	embryo_somatic	-3.2461810163552	5.06977697443667	1.28878024467043e-12	2.05580798186691e-11
TRINITY_DN20483_c0_g1_i1	embryo_PGCs	embryo_somatic	2.81817496796024	4.66256785167078	1.29520056745966e-12	2.061708970513e-11
TRINITY_DN396_c0_g1_i2	embryo_PGCs	embryo_somatic	3.04031715193172	5.72967623643167	1.3481684766365e-12	2.14152464307647e-11
TRINITY_DN1096_c0_g1_i1	embryo_PGCs	embryo_somatic	2.71530305223699	4.52050850658475	1.43763365775103e-12	2.27885987966099e-11
TRINITY_DN21113_c0_g1_i1	embryo_PGCs	embryo_somatic	3.16701025204134	2.52078301093799	1.46723597917759e-12	2.32092839545482e-11
TRINITY_DN13872_c0_g1_i1	embryo_PGCs	embryo_somatic	7.40942922795934	2.00128432791359	1.47103136622975e-12	2.32208430456725e-11
TRINITY_DN13964_c0_g1_i1	embryo_PGCs	embryo_somatic	-4.33411333515704	3.00850415066213	1.51395151659459e-12	2.38486707718029e-11
TRINITY_DN13676_c0_g1_i1	embryo_PGCs	embryo_somatic	-3.30924414227096	4.78878619403868	1.63361658301417e-12	2.56803171151418e-11
TRINITY_DN21241_c0_g1_i1	embryo_PGCs	embryo_somatic	3.9839924033679	2.02358525193359	1.64395381947846e-12	2.57893128161248e-11
TRINITY_DN2029_c0_g1_i1	embryo_PGCs	embryo_somatic	-4.88901792874836	1.66551438517208	1.72853868471084e-12	2.70155040507455e-11
TRINITY_DN151_c1_g1_i1	embryo_PGCs	embryo_somatic	-3.08332715560556	4.69826088657101	1.72924897249724e-12	2.70155040507455e-11
TRINITY_DN21406_c0_g1_i1	embryo_PGCs	embryo_somatic	-3.53195327265159	2.25763371212471	1.74041307772175e-12	2.71339709668677e-11
TRINITY_DN14704_c0_g1_i1	embryo_PGCs	embryo_somatic	2.36230259629328	4.04525959583699	1.79396882675051e-12	2.79115026699971e-11
TRINITY_DN691_c0_g1_i1	embryo_PGCs	embryo_somatic	4.00136239071623	6.33549842362424	1.81289313363005e-12	2.81481378555633e-11
TRINITY_DN4221_c0_g1_i1	embryo_PGCs	embryo_somatic	-3.07267838935077	5.03264523210877	1.89501498123895e-12	2.93630439935533e-11
TRINITY_DN2363_c0_g1_i1	embryo_PGCs	embryo_somatic	-2.94781933225407	5.68673809835017	2.04748175781301e-12	3.16607536305085e-11
TRINITY_DN17662_c0_g1_i1	embryo_PGCs	embryo_somatic	3.92291914821801	3.84656650791092	2.07378154531611e-12	3.20021237654994e-11
TRINITY_DN12175_c0_g1_i1	embryo_PGCs	embryo_somatic	3.59264704147323	1.59886290762845	2.1169107968447e-12	3.26012868042527e-11
TRINITY_DN21145_c0_g1_i1	embryo_PGCs	embryo_somatic	-5.80681950270122	-0.034973352737451	2.12707209297916e-12	3.26913291044687e-11
TRINITY_DN4087_c0_g1_i1	embryo_PGCs	embryo_somatic	-3.16899708420299	3.21552828266174	2.17126260188493e-12	3.3302948855227e-11
TRINITY_DN4228_c0_g1_i1	embryo_PGCs	embryo_somatic	4.10524075012721	1.8388349819055	2.18557045654358e-12	3.34546815135974e-11
TRINITY_DN8716_c0_g1_i1	embryo_PGCs	embryo_somatic	-3.77707209327449	2.34079644803478	2.2687583534345e-12	3.46580283144621e-11
TRINITY_DN5130_c0_g1_i1	embryo_PGCs	embryo_somatic	-3.67689062910117	4.93154579240022	2.37741232374353e-12	3.62401346392086e-11
TRINITY_DN22074_c0_g1_i1	embryo_PGCs	embryo_somatic	9.76063434281525	0.145582956808342	2.38189086054188e-12	3.62401346392086e-11
TRINITY_DN14761_c0_g1_i1	embryo_PGCs	embryo_somatic	-4.31997260653925	2.31020072646275	2.38683398023653e-12	3.62425672710465e-11
TRINITY_DN103_c0_g1_i1	embryo_PGCs	embryo_somatic	2.81189004208837	6.97407760807098	2.40587493956012e-12	3.64586288340941e-11
TRINITY_DN3919_c0_g1_i1	embryo_PGCs	embryo_somatic	2.76591302692991	5.45795008078033	2.53067380514843e-12	3.827328427467e-11
TRINITY_DN20708_c0_g1_i1	embryo_PGCs	embryo_somatic	4.11027289810046	4.82036244986245	2.7767226564108e-12	4.19108118876985e-11
TRINITY_DN14470_c0_g1_i1	embryo_PGCs	embryo_somatic	4.87597548236869	3.39606255370389	2.86975783923838e-12	4.32289366757638e-11
TRINITY_DN13690_c0_g1_i1	embryo_PGCs	embryo_somatic	5.07707868252337	2.4211550996277	2.98940621308555e-12	4.49419263423596e-11
TRINITY_DN1762_c0_g1_i1	embryo_PGCs	embryo_somatic	5.78354593173099	1.19463810844548	3.04468240528211e-12	4.56822942273713e-11
TRINITY_DN7128_c0_g1_i1	embryo_PGCs	embryo_somatic	2.4803314468224	3.61505080150315	3.05826550714462e-12	4.57954105684482e-11
TRINITY_DN3793_c0_g1_i1	embryo_PGCs	embryo_somatic	-4.16640907888287	1.34605203591872	3.1560850625202e-12	4.71669753820819e-11
TRINITY_DN97_c0_g1_i4	embryo_PGCs	embryo_somatic	-2.9087359486849	6.48348081164325	3.4370392562561e-12	5.12646583556151e-11
TRINITY_DN3698_c0_g1_i1	embryo_PGCs	embryo_somatic	-4.27986097510153	1.91710739274421	3.47771474610577e-12	5.17694393541129e-11
TRINITY_DN87_c1_g1_i1	embryo_PGCs	embryo_somatic	3.37915283319701	3.07147711579148	3.69008348608321e-12	5.48230638706912e-11
TRINITY_DN6887_c0_g1_i1	embryo_PGCs	embryo_somatic	2.8910465238361	3.16537312670408	3.76132258568991e-12	5.57720963439774e-11
TRINITY_DN1701_c0_g1_i1	embryo_PGCs	embryo_somatic	2.49614621238131	4.05751003120839	3.7805286752634e-12	5.5947394086857e-11
TRINITY_DN4941_c0_g1_i1	embryo_PGCs	embryo_somatic	7.89651142350308	0.401103612875096	3.789785483867e-12	5.59750577217548e-11
TRINITY_DN7777_c0_g1_i1	embryo_PGCs	embryo_somatic	4.65238675294567	0.994728444449291	3.80863033705995e-12	5.61439534317184e-11
TRINITY_DN3161_c0_g1_i1	embryo_PGCs	embryo_somatic	-3.37519742726136	2.47368999057163	3.84049810982439e-12	5.65037945206591e-11
TRINITY_DN791_c1_g1_i2	embryo_PGCs	embryo_somatic	2.47965573054896	3.13143344820944	3.94467595484135e-12	5.79240498252576e-11
TRINITY_DN4890_c0_g1_i1	embryo_PGCs	embryo_somatic	4.19469007556905	3.87454735662117	4.04353002167772e-12	5.926078718424e-11
TRINITY_DN1610_c0_g1_i1	embryo_PGCs	embryo_somatic	-5.17555176634916	1.16287147607727	4.12836779244981e-12	6.03873412420699e-11
TRINITY_DN13649_c0_g1_i1	embryo_PGCs	embryo_somatic	-3.05170062194546	6.66981954445633	4.24216552385675e-12	6.19323471565754e-11
TRINITY_DN3508_c0_g1_i1	embryo_PGCs	embryo_somatic	4.18974776004051	1.13798579631232	4.38224750825597e-12	6.38169127386197e-11
TRINITY_DN739_c0_g1_i1	embryo_PGCs	embryo_somatic	-3.88641215583617	8.56822654257114	4.38809707494007e-12	6.38169127386197e-11
TRINITY_DN1224_c0_g2_i1	embryo_PGCs	embryo_somatic	-3.68093687805512	3.75054212349937	4.53264516878653e-12	6.57928207737463e-11
TRINITY_DN2760_c0_g1_i1	embryo_PGCs	embryo_somatic	5.24637595077605	2.175753887511	4.57230224201375e-12	6.62197802307368e-11
TRINITY_DN1135_c0_g1_i1	embryo_PGCs	embryo_somatic	2.63331796295206	3.49161773036627	4.5795387146504e-12	6.62197802307368e-11
TRINITY_DN17067_c0_g1_i1	embryo_PGCs	embryo_somatic	3.19580981598715	2.13304868988744	4.74134833193433e-12	6.84289453544122e-11
TRINITY_DN10072_c0_g1_i1	embryo_PGCs	embryo_somatic	2.87093623484511	2.94721570198922	4.75386363167511e-12	6.84791344813732e-11
TRINITY_DN257_c2_g1_i1	embryo_PGCs	embryo_somatic	2.47854945541161	4.72784230771322	4.89049329031994e-12	7.03136008742964e-11
TRINITY_DN21527_c0_g1_i1	embryo_PGCs	embryo_somatic	2.81648994381438	4.82115589563647	4.91039136495773e-12	7.04659760838726e-11
TRINITY_DN21580_c0_g1_i1	embryo_PGCs	embryo_somatic	9.38352150241806	-0.208726523560495	4.96453861795534e-12	7.11083347981997e-11
TRINITY_DN18474_c0_g1_i1	embryo_PGCs	embryo_somatic	4.37365675144094	0.786038810471225	4.98358143915365e-12	7.12464086122023e-11
TRINITY_DN2663_c0_g1_i1	embryo_PGCs	embryo_somatic	-3.35966482172135	2.49253802113722	5.12051821687822e-12	7.30662269854732e-11
TRINITY_DN2914_c0_g1_i1	embryo_PGCs	embryo_somatic	10.5249620617433	0.87637732042526	5.29663128740619e-12	7.54371715501442e-11
TRINITY_DN4865_c0_g1_i1	embryo_PGCs	embryo_somatic	7.83768629595295	0.3449170978529	5.34052850887373e-12	7.59196707537265e-11
TRINITY_DN17562_c0_g1_i1	embryo_PGCs	embryo_somatic	-2.66553029458712	5.38049062435535	5.42799706516015e-12	7.70186025519072e-11
TRINITY_DN8810_c0_g1_i1	embryo_PGCs	embryo_somatic	9.08708239782586	-0.483306913151404	5.5945773837299e-12	7.9233855769199e-11
TRINITY_DN2274_c0_g1_i1	embryo_PGCs	embryo_somatic	5.2343228661899	3.56615244146013	5.81256096699941e-12	8.21674896398406e-11
TRINITY_DN17056_c0_g1_i1	embryo_PGCs	embryo_somatic	10.1295707441594	0.496186759172428	5.88381069326721e-12	8.3019801904815e-11
TRINITY_DN671_c0_g1_i1	embryo_PGCs	embryo_somatic	2.41345759831029	4.19668443371394	5.93707320103133e-12	8.36156201565323e-11
TRINITY_DN15722_c0_g1_i1	embryo_PGCs	embryo_somatic	4.30342615501546	1.50850649323785	6.13962561829167e-12	8.63078725599183e-11
TRINITY_DN457_c0_g1_i2	embryo_PGCs	embryo_somatic	-4.81215237012912	7.01059921837127	6.36322149135124e-12	8.928542451846e-11
TRINITY_DN20714_c0_g1_i1	embryo_PGCs	embryo_somatic	4.11237832542541	4.90435752682782	6.9638217932156e-12	9.75321214920417e-11
TRINITY_DN17175_c0_g1_i1	embryo_PGCs	embryo_somatic	2.44526030405554	5.09373877851705	7.00494524270524e-12	9.79270666125048e-11
TRINITY_DN2080_c0_g1_i1	embryo_PGCs	embryo_somatic	-3.33029660830707	2.76656318600361	7.03123148664902e-12	9.81135192897599e-11
TRINITY_DN10789_c0_g1_i1	embryo_PGCs	embryo_somatic	2.66327362038068	3.0910242923658	7.05496069592322e-12	9.82636713106806e-11
TRINITY_DN2581_c0_g1_i1	embryo_PGCs	embryo_somatic	-3.71858786820226	4.89569516703723	7.42099571983764e-12	1.03172265264605e-10
TRINITY_DN3588_c0_g1_i1	embryo_PGCs	embryo_somatic	4.99841427404393	2.7091143157482	7.90471973555269e-12	1.09696083216635e-10
TRINITY_DN3281_c0_g1_i1	embryo_PGCs	embryo_somatic	6.37804550317633	1.2985980181724	8.10837330693268e-12	1.12316534820163e-10
TRINITY_DN628_c1_g1_i1	embryo_PGCs	embryo_somatic	4.67083920622417	0.633165743243268	8.32919370913769e-12	1.15164782361563e-10
TRINITY_DN89_c0_g1_i1	embryo_PGCs	embryo_somatic	2.67127693461533	4.34002163644351	8.82977394108539e-12	1.21863747088532e-10
TRINITY_DN4324_c0_g1_i1	embryo_PGCs	embryo_somatic	-3.70173888061151	2.00618461486453	8.96528641446742e-12	1.23509045749854e-10
TRINITY_DN3980_c0_g1_i1	embryo_PGCs	embryo_somatic	2.46569168341899	5.96158817860435	9.17762706784617e-12	1.26204864415736e-10
TRINITY_DN14631_c0_g1_i1	embryo_PGCs	embryo_somatic	-3.4329757229417	3.69677728539189	9.21917767038192e-12	1.2654657465305e-10
TRINITY_DN171_c0_g1_i1	embryo_PGCs	embryo_somatic	-2.61369646547268	5.25611675801585	9.6260916102618e-12	1.3189312139413e-10
TRINITY_DN989_c0_g1_i1	embryo_PGCs	embryo_somatic	5.93158979835076	2.45734191826771	9.66141449560297e-12	1.32138154572534e-10
TRINITY_DN21191_c0_g1_i1	embryo_PGCs	embryo_somatic	4.26189896279911	1.36691402140552	9.76396468492888e-12	1.33300108860732e-10
TRINITY_DN3021_c0_g1_i3	embryo_PGCs	embryo_somatic	2.52496060310447	4.40310646031063	9.82590351635788e-12	1.33904444142884e-10
TRINITY_DN7613_c0_g1_i1	embryo_PGCs	embryo_somatic	6.40961225634883	0.918875200180414	9.84896955766e-12	1.3397781389298e-10
TRINITY_DN4207_c0_g1_i1	embryo_PGCs	embryo_somatic	2.70250326314691	4.12594847028912	1.06026472553541e-11	1.43971788985337e-10
TRINITY_DN97_c0_g2_i1	embryo_PGCs	embryo_somatic	5.50090846370683	6.17406268776082	1.11871975605145e-11	1.51637559778209e-10
TRINITY_DN1713_c0_g1_i2	embryo_PGCs	embryo_somatic	5.85616459461217	2.6417958086085	1.13657650992029e-11	1.53782860994037e-10
TRINITY_DN20523_c0_g1_i1	embryo_PGCs	embryo_somatic	-3.713652394419	2.85240451013692	1.15495700116397e-11	1.55991251298029e-10
TRINITY_DN3143_c0_g1_i1	embryo_PGCs	embryo_somatic	-3.66424808216578	3.27236736164272	1.16522914663984e-11	1.5709859864929e-10
TRINITY_DN21219_c0_g1_i1	embryo_PGCs	embryo_somatic	3.20424329891465	4.96665959412459	1.19038985523892e-11	1.60205753697075e-10
TRINITY_DN3106_c0_g1_i3	embryo_PGCs	embryo_somatic	-3.34128638238485	3.54201032333937	1.20177646843792e-11	1.61451423782875e-10
TRINITY_DN4606_c0_g1_i1	embryo_PGCs	embryo_somatic	-3.37476368172866	2.38831389016052	1.20452940183345e-11	1.61534854472426e-10
TRINITY_DN10177_c0_g1_i1	embryo_PGCs	embryo_somatic	2.64746718907507	5.80702283055778	1.21294202110379e-11	1.6237564830218e-10
TRINITY_DN448_c0_g1_i1	embryo_PGCs	embryo_somatic	3.7919827081627	1.67658021844607	1.2876944685234e-11	1.7177572161975e-10
TRINITY_DN448_c0_g1_i7	embryo_PGCs	embryo_somatic	3.7919827081627	1.67658021844607	1.2876944685234e-11	1.7177572161975e-10
TRINITY_DN354_c0_g1_i1	embryo_PGCs	embryo_somatic	5.67058704896552	3.9598497822205	1.29653193949151e-11	1.72650659148105e-10
TRINITY_DN6769_c0_g1_i1	embryo_PGCs	embryo_somatic	2.28593053284289	5.71333593504265	1.34238100635122e-11	1.78442471668827e-10
TRINITY_DN13573_c0_g1_i1	embryo_PGCs	embryo_somatic	-2.82167105535405	3.28949894938246	1.34871553870974e-11	1.78970536546474e-10
TRINITY_DN11576_c0_g1_i1	embryo_PGCs	embryo_somatic	-5.39897225505082	-0.663299649995872	1.35231667050683e-11	1.79134675042486e-10
TRINITY_DN20485_c0_g1_i1	embryo_PGCs	embryo_somatic	-3.29925110779042	4.15468265150896	1.41119626690599e-11	1.86607925206749e-10
TRINITY_DN19589_c0_g1_i1	embryo_PGCs	embryo_somatic	4.89203064559089	1.24831865770543	1.43300965367944e-11	1.89162267350681e-10
TRINITY_DN101_c0_g1_i1	embryo_PGCs	embryo_somatic	-3.78616509932654	6.66211216201923	1.44951599004708e-11	1.91008394027595e-10
TRINITY_DN740_c0_g1_i2	embryo_PGCs	embryo_somatic	-2.65604765004983	5.86640376805957	1.45566443697089e-11	1.91209756271229e-10
TRINITY_DN21849_c0_g1_i1	embryo_PGCs	embryo_somatic	4.92367184971893	0.814967519747576	1.45609118870924e-11	1.91209756271229e-10
TRINITY_DN2940_c0_g1_i1	embryo_PGCs	embryo_somatic	6.1385399061915	1.22662115440191	1.46070078638298e-11	1.91284461983517e-10
TRINITY_DN17493_c0_g1_i1	embryo_PGCs	embryo_somatic	-3.70844718614859	4.05797839655909	1.46170916574444e-11	1.91284461983517e-10
TRINITY_DN18695_c0_g1_i1	embryo_PGCs	embryo_somatic	8.04171626790089	0.506567867302966	1.5318096023067e-11	2.00112437184101e-10
TRINITY_DN651_c0_g1_i1	embryo_PGCs	embryo_somatic	2.24564743317942	4.32316240609012	1.55164193123576e-11	2.02271200233059e-10
TRINITY_DN17004_c0_g1_i1	embryo_PGCs	embryo_somatic	-2.39116644842606	5.49607549786953	1.55367346622199e-11	2.02271200233059e-10
TRINITY_DN624_c0_g1_i1	embryo_PGCs	embryo_somatic	-3.74522152998913	4.83873955363781	1.5718677170499e-11	2.04288879795662e-10
TRINITY_DN210_c0_g1_i3	embryo_PGCs	embryo_somatic	3.08857486010883	5.26711884994214	1.66342492831923e-11	2.15817991127993e-10
TRINITY_DN19945_c0_g1_i1	embryo_PGCs	embryo_somatic	7.05921668496147	-0.407695191614229	1.67153608237516e-11	2.1649963925054e-10
TRINITY_DN14502_c0_g1_i1	embryo_PGCs	embryo_somatic	7.7583972986501	0.26954501835566	1.68098702554113e-11	2.17352196118177e-10
TRINITY_DN10760_c0_g1_i1	embryo_PGCs	embryo_somatic	-2.49624428990635	4.43863924676862	1.68540724095365e-11	2.17552481511172e-10
TRINITY_DN1925_c0_g1_i1	embryo_PGCs	embryo_somatic	2.61908656156253	3.66615034791227	1.73248993385754e-11	2.23249595728548e-10
TRINITY_DN15327_c0_g1_i1	embryo_PGCs	embryo_somatic	7.78768039861277	0.26663531872764	1.83410606345285e-11	2.35942642492058e-10
TRINITY_DN154_c2_g1_i1	embryo_PGCs	embryo_somatic	-4.0191146713316	7.51789488636515	1.84409994185733e-11	2.36826190838187e-10
TRINITY_DN2626_c0_g1_i2	embryo_PGCs	embryo_somatic	-3.52402777687051	2.2781402549527	1.88245706406961e-11	2.4134309939857e-10
TRINITY_DN1799_c0_g1_i1	embryo_PGCs	embryo_somatic	-3.81496491127407	1.23544009968544	1.92006227261232e-11	2.45748510803777e-10
TRINITY_DN17663_c1_g1_i1	embryo_PGCs	embryo_somatic	2.14832169486272	5.47299894087065	1.95438459581106e-11	2.49719596668809e-10
TRINITY_DN12588_c0_g1_i1	embryo_PGCs	embryo_somatic	-5.58120801527407	0.451087443149291	1.98844536835197e-11	2.53482101905522e-10
TRINITY_DN3666_c0_g1_i1	embryo_PGCs	embryo_somatic	-2.40370056167162	4.48137303267679	1.9905219827608e-11	2.53482101905522e-10
TRINITY_DN21469_c0_g1_i1	embryo_PGCs	embryo_somatic	-5.22422455707393	1.9455122233166	2.02323625872515e-11	2.57215790811417e-10
TRINITY_DN10454_c0_g1_i1	embryo_PGCs	embryo_somatic	3.32424250185049	2.66337461253271	2.02686984046111e-11	2.57246110237417e-10
TRINITY_DN10382_c0_g1_i1	embryo_PGCs	embryo_somatic	2.49241444455215	5.09433811818208	2.15790624947556e-11	2.73418990840741e-10
TRINITY_DN11058_c0_g1_i1	embryo_PGCs	embryo_somatic	9.33858135940876	-0.251572154031043	2.17834108308534e-11	2.75547418806971e-10
TRINITY_DN4555_c0_g1_i1	embryo_PGCs	embryo_somatic	2.48193268865868	3.14129376428563	2.22606508068045e-11	2.81114918605263e-10
TRINITY_DN13618_c0_g1_i1	embryo_PGCs	embryo_somatic	2.53230589425925	5.67912513172778	2.3056732957524e-11	2.90683636637536e-10
TRINITY_DN6879_c0_g1_i1	embryo_PGCs	embryo_somatic	-2.93173791481533	5.83305361061115	2.33367243477903e-11	2.93724851134896e-10
TRINITY_DN14561_c0_g1_i1	embryo_PGCs	embryo_somatic	2.601284527461	4.33811621372872	2.47040990982671e-11	3.10419500609568e-10
TRINITY_DN5086_c0_g1_i1	embryo_PGCs	embryo_somatic	8.85385891126765	-0.698448705536778	2.54294509026884e-11	3.19004883261043e-10
TRINITY_DN14555_c0_g1_i1	embryo_PGCs	embryo_somatic	3.53940962259758	1.59842606515749	2.56499999768388e-11	3.21239751776045e-10
TRINITY_DN1261_c0_g1_i1	embryo_PGCs	embryo_somatic	2.41791193882448	5.06929509747429	2.63589207147546e-11	3.29573502072105e-10
TRINITY_DN11533_c0_g1_i1	embryo_PGCs	embryo_somatic	-3.62476869693025	3.95081753433138	2.64232722984243e-11	3.29833829003561e-10
TRINITY_DN11647_c0_g1_i1	embryo_PGCs	embryo_somatic	-5.21804596015686	-0.197190111132942	2.65351093967275e-11	3.30685072202309e-10
TRINITY_DN10071_c0_g1_i1	embryo_PGCs	embryo_somatic	-3.17466675775824	6.87289168563585	2.65923388220794e-11	3.30854107150896e-10
TRINITY_DN20940_c0_g1_i1	embryo_PGCs	embryo_somatic	-2.57106638555936	5.50579954215524	2.67276772776102e-11	3.31992804479431e-10
TRINITY_DN311_c0_g1_i1	embryo_PGCs	embryo_somatic	-3.81425005809353	5.23055420864281	2.73870842057508e-11	3.39626738178354e-10
TRINITY_DN1720_c0_g1_i1	embryo_PGCs	embryo_somatic	-2.79306160732879	3.84250170521618	2.75349300307984e-11	3.40902230136208e-10
TRINITY_DN17375_c0_g1_i1	embryo_PGCs	embryo_somatic	2.29846049652356	5.10335929480856	2.91126144510758e-11	3.59847112064928e-10
TRINITY_DN18453_c0_g1_i1	embryo_PGCs	embryo_somatic	4.87463276277936	1.66752411242261	3.13308206170397e-11	3.86634572989103e-10
TRINITY_DN3586_c0_g1_i1	embryo_PGCs	embryo_somatic	3.60378820213356	3.51340615356965	3.14136506488046e-11	3.87026391814622e-10
TRINITY_DN3304_c0_g1_i1	embryo_PGCs	embryo_somatic	9.21182603726239	-0.36942203182493	3.1490646219819e-11	3.8734517273956e-10
TRINITY_DN10582_c0_g1_i1	embryo_PGCs	embryo_somatic	9.36211395362706	-0.229099734299726	3.17519257836625e-11	3.89925999453502e-10
TRINITY_DN19360_c0_g1_i1	embryo_PGCs	embryo_somatic	-4.19318803289374	1.31284354520163	3.2943137046405e-11	4.03899918123965e-10
TRINITY_DN802_c0_g1_i2	embryo_PGCs	embryo_somatic	-3.48089049392495	5.57278695016521	3.34278145706376e-11	4.09180211634445e-10
TRINITY_DN4420_c0_g1_i1	embryo_PGCs	embryo_somatic	4.08540854866507	2.07516021468301	3.35923695813653e-11	4.10215652111307e-10
TRINITY_DN4261_c0_g1_i1	embryo_PGCs	embryo_somatic	-5.85787721800786	0.816533653013791	3.36206836427507e-11	4.10215652111307e-10
TRINITY_DN17519_c0_g1_i1	embryo_PGCs	embryo_somatic	-2.65991598163706	3.64955856264076	3.37363360949639e-11	4.10964981658427e-10
TRINITY_DN283_c0_g1_i1	embryo_PGCs	embryo_somatic	-4.67658346872952	8.42684022958273	3.6924024074782e-11	4.49074366636635e-10
TRINITY_DN17007_c0_g1_i1	embryo_PGCs	embryo_somatic	3.03576683291998	5.09973692956869	3.72985806245678e-11	4.52902797103125e-10
TRINITY_DN127_c0_g1_i1	embryo_PGCs	embryo_somatic	-4.24038281325581	5.23414096830634	3.79733918185092e-11	4.60359023694151e-10
TRINITY_DN238_c0_g1_i1	embryo_PGCs	embryo_somatic	4.23828774817069	2.41584513807254	3.85835304401031e-11	4.67008642403612e-10
TRINITY_DN21029_c0_g1_i1	embryo_PGCs	embryo_somatic	-6.20123251711345	-0.201612138959884	3.90488610157587e-11	4.71887113104312e-10
TRINITY_DN7271_c0_g1_i1	embryo_PGCs	embryo_somatic	8.9599361712627	-0.601351705378169	3.91823437857146e-11	4.72746208382738e-10
TRINITY_DN17642_c0_g1_i1	embryo_PGCs	embryo_somatic	3.2122868838259	4.66629662034271	3.98150038757831e-11	4.7961571441464e-10
TRINITY_DN3755_c0_g1_i4	embryo_PGCs	embryo_somatic	6.38243966467505	5.15135709843494	3.99404995195984e-11	4.80363753746027e-10
TRINITY_DN4253_c0_g1_i1	embryo_PGCs	embryo_somatic	2.56008903328548	4.32280423725769	4.02562231923689e-11	4.83393665813914e-10
TRINITY_DN1282_c0_g1_i1	embryo_PGCs	embryo_somatic	3.42529090635807	4.82354601289547	4.06466787718902e-11	4.87309944706664e-10
TRINITY_DN2153_c0_g1_i1	embryo_PGCs	embryo_somatic	2.91505757514284	3.6385660030444	4.18721521733716e-11	5.01209000027861e-10
TRINITY_DN14912_c0_g1_i1	embryo_PGCs	embryo_somatic	6.41497378298885	1.15874874603318	4.21284168653069e-11	5.03481095565347e-10
TRINITY_DN9212_c0_g1_i1	embryo_PGCs	embryo_somatic	8.77325711957264	-0.770488632468286	4.2673628619237e-11	5.09193833146392e-10
TRINITY_DN14176_c0_g1_i1	embryo_PGCs	embryo_somatic	-2.89138784381115	4.71398427942385	4.352520001428e-11	5.18538428472012e-10
TRINITY_DN676_c0_g1_i2	embryo_PGCs	embryo_somatic	-3.06074669060491	3.54903556241427	4.39678051065453e-11	5.22989104069535e-10
TRINITY_DN1791_c0_g1_i1	embryo_PGCs	embryo_somatic	2.6243142603835	3.79964194407424	4.63141266830212e-11	5.50034698867166e-10
TRINITY_DN204_c0_g1_i1	embryo_PGCs	embryo_somatic	-3.92475676035933	7.55836795697978	5.06989316420335e-11	6.01167144055849e-10
TRINITY_DN1737_c0_g1_i1	embryo_PGCs	embryo_somatic	3.16894046202014	2.95291703185632	5.18801663734715e-11	6.14212532205927e-10
TRINITY_DN3452_c0_g1_i1	embryo_PGCs	embryo_somatic	5.01132048953847	1.92585136626972	5.26194192870485e-11	6.21992730012428e-10
TRINITY_DN7283_c0_g1_i1	embryo_PGCs	embryo_somatic	-3.25254268394707	3.45819644331477	5.30855621661882e-11	6.26525396469171e-10
TRINITY_DN4116_c0_g1_i1	embryo_PGCs	embryo_somatic	3.26240947701253	1.79736021233702	5.32078655843148e-11	6.26992220112525e-10
TRINITY_DN4454_c0_g1_i4	embryo_PGCs	embryo_somatic	5.04799559365625	4.8126109835763	5.41766188960441e-11	6.3741652387473e-10
TRINITY_DN739_c1_g1_i6	embryo_PGCs	embryo_somatic	9.65281074013589	0.0438441639229397	5.43170257890938e-11	6.38077681246456e-10
TRINITY_DN1356_c0_g1_i1	embryo_PGCs	embryo_somatic	4.58672488692507	0.668163911336347	5.44670565322099e-11	6.38849670812003e-10
TRINITY_DN14148_c0_g1_i1	embryo_PGCs	embryo_somatic	9.53426066139328	-0.0686134878859233	5.47283795358943e-11	6.40922614750341e-10
TRINITY_DN7494_c0_g1_i1	embryo_PGCs	embryo_somatic	-3.15743194713494	2.09937259995786	5.51951182490476e-11	6.4539106631641e-10
TRINITY_DN1704_c0_g1_i1	embryo_PGCs	embryo_somatic	-3.93754699677766	3.58434698573392	5.54409660549438e-11	6.47266871800168e-10
TRINITY_DN22646_c0_g1_i1	embryo_PGCs	embryo_somatic	8.52280396255031	-0.9976893212633	5.62852366691108e-11	6.56112674218235e-10
TRINITY_DN10449_c0_g1_i1	embryo_PGCs	embryo_somatic	-3.25703995598445	4.06562191637075	5.86143594421763e-11	6.82213519959093e-10
TRINITY_DN12958_c0_g1_i1	embryo_PGCs	embryo_somatic	-5.28000309860001	0.414600386462901	6.00024705027679e-11	6.97298648772196e-10
TRINITY_DN11706_c0_g1_i1	embryo_PGCs	embryo_somatic	5.82212497600478	0.71379763568558	6.05777037884522e-11	7.02905454219146e-10
TRINITY_DN2074_c0_g1_i1	embryo_PGCs	embryo_somatic	-2.84113853330826	3.59273766708071	6.16359860328437e-11	7.14091538487548e-10
TRINITY_DN868_c0_g1_i1	embryo_PGCs	embryo_somatic	2.35166218943965	4.14729580222188	6.28786734790265e-11	7.27376654886388e-10
TRINITY_DN292_c1_g1_i1	embryo_PGCs	embryo_somatic	-5.36804987915352	1.77143450206402	6.42519455030904e-11	7.42129559568469e-10
TRINITY_DN17263_c0_g1_i1	embryo_PGCs	embryo_somatic	-3.11481139150403	3.72798071494055	6.59689227041523e-11	7.60801411460216e-10
TRINITY_DN14078_c0_g1_i1	embryo_PGCs	embryo_somatic	-4.01475012805855	2.96027816127064	6.84489728960494e-11	7.88203446251316e-10
TRINITY_DN6742_c0_g1_i1	embryo_PGCs	embryo_somatic	-2.58540655502083	8.11073237629182	6.93980241775389e-11	7.97919315922932e-10
TRINITY_DN2375_c0_g1_i1	embryo_PGCs	embryo_somatic	-3.20595788425616	3.49782408260794	7.28511609507282e-11	8.35558490188419e-10
TRINITY_DN21357_c0_g1_i1	embryo_PGCs	embryo_somatic	-2.75478847466612	3.62173252801238	7.28921950659291e-11	8.35558490188419e-10
TRINITY_DN804_c0_g1_i1	embryo_PGCs	embryo_somatic	-3.56699054881926	6.8510709000694	7.3836890845669e-11	8.45108945525126e-10
TRINITY_DN2128_c1_g1_i1	embryo_PGCs	embryo_somatic	4.84793076920458	2.5067228912258	7.5689166827929e-11	8.64189989733001e-10
TRINITY_DN10341_c0_g1_i1	embryo_PGCs	embryo_somatic	-3.00589200326851	5.01727056721458	7.57321041550366e-11	8.64189989733001e-10
TRINITY_DN543_c0_g2_i2	embryo_PGCs	embryo_somatic	-3.48831068279749	5.30046289111105	7.58837975537085e-11	8.64618848217217e-10
TRINITY_DN1092_c0_g1_i2	embryo_PGCs	embryo_somatic	-3.05682001664717	2.27420069680355	7.75764836404881e-11	8.82578102918887e-10
TRINITY_DN13745_c0_g1_i1	embryo_PGCs	embryo_somatic	2.4842855923017	4.75874819342398	7.79365289990172e-11	8.85344947864397e-10
TRINITY_DN3169_c0_g1_i1	embryo_PGCs	embryo_somatic	2.30487854243517	3.37747234354986	7.99724614225574e-11	9.07112784728619e-10
TRINITY_DN21359_c0_g1_i1	embryo_PGCs	embryo_somatic	-4.40389052045588	3.01124494887567	8.34049318313752e-11	9.44632538843543e-10
TRINITY_DN310_c0_g1_i1	embryo_PGCs	embryo_somatic	-3.58098246021117	7.72441241221321	8.77194248929792e-11	9.92015048379259e-10
TRINITY_DN2192_c0_g1_i1	embryo_PGCs	embryo_somatic	4.63875176616591	2.46129250324021	8.78782829329197e-11	9.92330476576352e-10
TRINITY_DN595_c0_g1_i1	embryo_PGCs	embryo_somatic	3.75592623761433	1.37817061070106	9.08595859744828e-11	1.02446887340574e-09
TRINITY_DN11965_c0_g1_i1	embryo_PGCs	embryo_somatic	5.67790665264122	1.22790290393724	9.28186788176206e-11	1.04500316404326e-09
TRINITY_DN10062_c0_g1_i1	embryo_PGCs	embryo_somatic	-2.27862574081298	4.81436323425745	9.30890407611123e-11	1.04649207989161e-09
TRINITY_DN227_c0_g1_i1	embryo_PGCs	embryo_somatic	4.62043487530906	5.66168269892347	9.40140872648144e-11	1.0553255395637e-09
TRINITY_DN14171_c0_g1_i1	embryo_PGCs	embryo_somatic	5.11104068172721	1.08212941146837	9.92703441480552e-11	1.11267958226304e-09
TRINITY_DN92_c0_g1_i1	embryo_PGCs	embryo_somatic	2.26877534798435	4.57149611278192	1.03645687652708e-10	1.16000498573792e-09
TRINITY_DN2206_c0_g1_i1	embryo_PGCs	embryo_somatic	2.69741435107257	3.00865056411043	1.04605982500025e-10	1.16902585457623e-09
TRINITY_DN1603_c0_g1_i2	embryo_PGCs	embryo_somatic	-2.82395855526543	4.05954222196144	1.06313848421755e-10	1.18636234093025e-09
TRINITY_DN10271_c0_g1_i1	embryo_PGCs	embryo_somatic	2.46549073464871	3.83447373275857	1.08104913150192e-10	1.20457489255736e-09
TRINITY_DN20899_c0_g1_i1	embryo_PGCs	embryo_somatic	3.41119760259929	2.9896575137086	1.12118224260316e-10	1.24745930281999e-09
TRINITY_DN1389_c0_g1_i1	embryo_PGCs	embryo_somatic	-2.45833313557312	4.75536520082385	1.13324697530768e-10	1.25903406626192e-09
TRINITY_DN21164_c0_g1_i1	embryo_PGCs	embryo_somatic	2.82464349819818	4.30885065653208	1.13969179667464e-10	1.26434037238708e-09
TRINITY_DN10134_c0_g1_i1	embryo_PGCs	embryo_somatic	2.11860480469641	3.96594184707802	1.14140101490248e-10	1.26438530554329e-09
TRINITY_DN7332_c0_g1_i1	embryo_PGCs	embryo_somatic	2.79440396370274	3.47646599551551	1.1568070215115e-10	1.27796411740854e-09
TRINITY_DN667_c0_g1_i1	embryo_PGCs	embryo_somatic	6.15868935940839	2.05731021547663	1.15703231429623e-10	1.27796411740854e-09
TRINITY_DN308_c0_g1_i2	embryo_PGCs	embryo_somatic	6.79349949877566	1.89861644702523	1.16201679136781e-10	1.28160134325967e-09
TRINITY_DN3950_c0_g1_i1	embryo_PGCs	embryo_somatic	-3.04073401123389	3.72913325257311	1.16905293917083e-10	1.28583503464898e-09
TRINITY_DN2750_c0_g1_i1	embryo_PGCs	embryo_somatic	-4.55849321068841	3.84297820318023	1.17089961799054e-10	1.28583503464898e-09
TRINITY_DN4572_c0_g1_i1	embryo_PGCs	embryo_somatic	5.13125182028591	1.98484008452976	1.17094651432994e-10	1.28583503464898e-09
TRINITY_DN13810_c0_g1_i1	embryo_PGCs	embryo_somatic	2.7093789397373	3.23988442977242	1.22931134006797e-10	1.34797279648264e-09
TRINITY_DN5352_c0_g1_i1	embryo_PGCs	embryo_somatic	9.50823936956842	-0.0931069081367111	1.23821179477924e-10	1.35577034234715e-09
TRINITY_DN680_c0_g1_i1	embryo_PGCs	embryo_somatic	7.03219033365142	2.42562477752688	1.27439080074778e-10	1.3933707211062e-09
TRINITY_DN13881_c0_g1_i1	embryo_PGCs	embryo_somatic	-4.19704058117221	2.36571466059552	1.30045568002858e-10	1.4198202719851e-09
TRINITY_DN7440_c0_g1_i1	embryo_PGCs	embryo_somatic	7.00779569584858	1.17673367878191	1.30881022113388e-10	1.42608411536393e-09
TRINITY_DN670_c0_g1_i1	embryo_PGCs	embryo_somatic	3.98754793458843	4.70419948373978	1.30995716549201e-10	1.42608411536393e-09
TRINITY_DN859_c0_g1_i6	embryo_PGCs	embryo_somatic	-2.29946758103392	4.82334001572625	1.33302516359428e-10	1.44911501643527e-09
TRINITY_DN10263_c0_g1_i1	embryo_PGCs	embryo_somatic	-3.05327816237347	5.07953349554528	1.36210941715524e-10	1.47861075269129e-09
TRINITY_DN1500_c0_g1_i1	embryo_PGCs	embryo_somatic	-3.36276642278437	5.43194336028243	1.38254061733962e-10	1.49864238305898e-09
TRINITY_DN2515_c0_g1_i1	embryo_PGCs	embryo_somatic	-4.46804643715008	3.36592354592023	1.44095788567089e-10	1.55973398567548e-09
TRINITY_DN2054_c0_g1_i1	embryo_PGCs	embryo_somatic	-3.46085140895832	4.44112700518691	1.44705022566453e-10	1.56409408842513e-09
TRINITY_DN5225_c0_g1_i1	embryo_PGCs	embryo_somatic	-3.676758219428	2.71762415464265	1.55008638513888e-10	1.67307756982867e-09
TRINITY_DN6982_c0_g1_i1	embryo_PGCs	embryo_somatic	-4.08482663552733	2.18125880534342	1.55469990689009e-10	1.67567015569078e-09
TRINITY_DN14090_c0_g1_i1	embryo_PGCs	embryo_somatic	3.12695391476551	6.56697660091415	1.5668460885735e-10	1.6863626155002e-09
TRINITY_DN1030_c0_g1_i1	embryo_PGCs	embryo_somatic	2.5643760916803	3.17879282225623	1.57844616460579e-10	1.69643781407349e-09
TRINITY_DN230_c1_g1_i1	embryo_PGCs	embryo_somatic	2.39686740785578	3.90374114209641	1.6074433439565e-10	1.72305321862174e-09
TRINITY_DN5153_c0_g1_i1	embryo_PGCs	embryo_somatic	-5.32182566391606	-0.501604717492635	1.60775851335036e-10	1.72305321862174e-09
TRINITY_DN2163_c0_g1_i1	embryo_PGCs	embryo_somatic	-2.75584747621573	5.02865130439693	1.63218094724167e-10	1.74675636119352e-09
TRINITY_DN301_c0_g1_i1	embryo_PGCs	embryo_somatic	2.25767486922541	6.13125706465803	1.6597683509079e-10	1.77377500632287e-09
TRINITY_DN14035_c0_g1_i1	embryo_PGCs	embryo_somatic	3.58817359350009	3.82034374676308	1.6762586222055e-10	1.78887487048606e-09
TRINITY_DN12232_c0_g1_i1	embryo_PGCs	embryo_somatic	-6.17942918048358	-0.544595365534387	1.70336311969807e-10	1.81524365090749e-09
TRINITY_DN7291_c0_g1_i1	embryo_PGCs	embryo_somatic	-2.48239406966925	5.28340578821697	1.71218625299799e-10	1.82208360097834e-09
TRINITY_DN10781_c0_g1_i1	embryo_PGCs	embryo_somatic	-4.93569209242871	0.0885727906407108	1.7640005670368e-10	1.87459078491414e-09
TRINITY_DN18261_c0_g1_i1	embryo_PGCs	embryo_somatic	2.39924062536226	4.19143243465132	1.79607637960748e-10	1.90451916983115e-09
TRINITY_DN22413_c0_g1_i1	embryo_PGCs	embryo_somatic	7.27510769124618	-0.184669727758624	1.79719045325231e-10	1.90451916983115e-09
TRINITY_DN1189_c0_g1_i2	embryo_PGCs	embryo_somatic	5.3013435661838	-0.168238240627943	1.81043861765532e-10	1.91587896731485e-09
TRINITY_DN21544_c0_g1_i1	embryo_PGCs	embryo_somatic	3.00418826842481	2.9497977955507	1.84310553409451e-10	1.94772812159472e-09
TRINITY_DN104_c2_g1_i2	embryo_PGCs	embryo_somatic	-3.69496931246341	3.60102141581574	1.88572595123078e-10	1.98892995404549e-09
TRINITY_DN10394_c0_g1_i1	embryo_PGCs	embryo_somatic	-3.47801565427619	2.067534947516	1.88734411635041e-10	1.98892995404549e-09
TRINITY_DN4303_c0_g1_i1	embryo_PGCs	embryo_somatic	-2.78313393524143	3.2141628348616	1.91227257751453e-10	2.0124012944205e-09
TRINITY_DN3359_c0_g1_i1	embryo_PGCs	embryo_somatic	8.7328782758359	-0.808729132021553	1.95227574533259e-10	2.05164955927671e-09
TRINITY_DN2349_c0_g1_i1	embryo_PGCs	embryo_somatic	-2.82626764265038	6.09895163765578	1.96048980721076e-10	2.05742815363379e-09
TRINITY_DN6740_c0_g1_i1	embryo_PGCs	embryo_somatic	5.44395940581722	0.193804876538379	1.97865627539902e-10	2.07362082969549e-09
TRINITY_DN7012_c0_g1_i1	embryo_PGCs	embryo_somatic	-4.18336227524632	5.83179596475533	2.01511092861415e-10	2.10890821907588e-09
TRINITY_DN1259_c0_g1_i4	embryo_PGCs	embryo_somatic	3.06967638384286	2.20118394569104	2.03692052273801e-10	2.12879266217737e-09
TRINITY_DN10247_c0_g1_i1	embryo_PGCs	embryo_somatic	2.96362005443181	4.33733463638377	2.06621630228715e-10	2.15643538876442e-09
TRINITY_DN1047_c0_g2_i1	embryo_PGCs	embryo_somatic	-3.18228031084256	4.75401489571184	2.11931968398935e-10	2.20667350273192e-09
TRINITY_DN739_c1_g1_i4	embryo_PGCs	embryo_somatic	9.41158463291006	-0.182032814664091	2.12017726011461e-10	2.20667350273192e-09
TRINITY_DN14015_c0_g1_i1	embryo_PGCs	embryo_somatic	2.24826806708809	3.90809649396685	2.15020907847505e-10	2.234860656736e-09
TRINITY_DN13659_c0_g1_i1	embryo_PGCs	embryo_somatic	-3.53309232487136	7.81859294529478	2.1668927111511e-10	2.24911590032765e-09
TRINITY_DN2666_c0_g1_i1	embryo_PGCs	embryo_somatic	-3.18637841975351	6.24936597808726	2.17553536946303e-10	2.2549974684571e-09
TRINITY_DN5965_c0_g1_i1	embryo_PGCs	embryo_somatic	5.92651363142778	-0.658679284019368	2.22820315740678e-10	2.30643378738678e-09
TRINITY_DN19363_c0_g1_i1	embryo_PGCs	embryo_somatic	5.68981669504208	-0.3664367684543	2.35637676244891e-10	2.43577990846868e-09
TRINITY_DN10326_c0_g1_i1	embryo_PGCs	embryo_somatic	2.34734363131162	5.61214694542329	2.3970024937835e-10	2.47439889583073e-09
TRINITY_DN7434_c0_g1_i1	embryo_PGCs	embryo_somatic	5.28089499154336	0.80132463039915	2.44628329388614e-10	2.52183517248643e-09
TRINITY_DN2280_c0_g1_i1	embryo_PGCs	embryo_somatic	-5.46555796113859	1.40019945292357	2.4621032699983e-10	2.53469517347515e-09
TRINITY_DN1602_c0_g1_i2	embryo_PGCs	embryo_somatic	5.16248169664838	3.27519142766715	2.4840639787113e-10	2.55383348259098e-09
TRINITY_DN18674_c0_g2_i1	embryo_PGCs	embryo_somatic	9.2765141855386	-0.309714493027726	2.50966254616149e-10	2.57665489326092e-09
TRINITY_DN20143_c0_g1_i1	embryo_PGCs	embryo_somatic	4.17373084386851	0.998652196527523	2.53357943202465e-10	2.5976903053384e-09
TRINITY_DN11524_c0_g1_i1	embryo_PGCs	embryo_somatic	4.44454691201927	1.35936846926687	2.57746008642041e-10	2.63911014524425e-09
TRINITY_DN2005_c0_g1_i1	embryo_PGCs	embryo_somatic	-2.64315209020034	3.31933403509652	2.64484502922992e-10	2.70445219790488e-09
TRINITY_DN7210_c0_g1_i1	embryo_PGCs	embryo_somatic	6.87524760790695	0.710294665802049	2.69472720889778e-10	2.75174502180843e-09
TRINITY_DN4349_c0_g1_i1	embryo_PGCs	embryo_somatic	5.18728406480836	3.56328020873486	2.8167976752902e-10	2.87252705056175e-09
TRINITY_DN3003_c0_g1_i1	embryo_PGCs	embryo_somatic	-3.35179482241534	1.76517955550464	2.91044948559743e-10	2.96126969312024e-09
TRINITY_DN18166_c0_g1_i1	embryo_PGCs	embryo_somatic	5.49455016256636	2.28046245841176	2.91163510805673e-10	2.96126969312024e-09
TRINITY_DN13851_c0_g1_i1	embryo_PGCs	embryo_somatic	-2.7399248941825	5.75769202539451	2.93965440988555e-10	2.98575890934354e-09
TRINITY_DN13558_c0_g1_i1	embryo_PGCs	embryo_somatic	3.31555327232895	4.48707076926947	2.95315439045928e-10	2.99148152990312e-09
TRINITY_DN3864_c0_g1_i1	embryo_PGCs	embryo_somatic	2.58158909007976	5.44596241366725	2.95318488104465e-10	2.99148152990312e-09
TRINITY_DN10792_c0_g1_i1	embryo_PGCs	embryo_somatic	-3.46125163924836	4.49495176341462	2.97407061148979e-10	3.00861589095569e-09
TRINITY_DN11021_c0_g1_i1	embryo_PGCs	embryo_somatic	5.01498286059541	2.1065010146831	3.02618933194619e-10	3.0572582090875e-09
TRINITY_DN1846_c0_g1_i1	embryo_PGCs	embryo_somatic	6.25117340413221	-0.309925715548002	3.09542432129712e-10	3.12303995771882e-09
TRINITY_DN3503_c0_g1_i1	embryo_PGCs	embryo_somatic	-3.38410931652245	2.26250301798854	3.10894550725644e-10	3.1271417371027e-09
TRINITY_DN1459_c0_g1_i1	embryo_PGCs	embryo_somatic	2.86713884895907	3.21053320962368	3.11074134476582e-10	3.1271417371027e-09
TRINITY_DN7325_c0_g1_i1	embryo_PGCs	embryo_somatic	4.27473232976012	2.15118195970518	3.11187128121346e-10	3.1271417371027e-09
TRINITY_DN10830_c0_g1_i1	embryo_PGCs	embryo_somatic	-2.19744360148339	5.54847881507265	3.24584196472078e-10	3.25744961148203e-09
TRINITY_DN7378_c0_g1_i1	embryo_PGCs	embryo_somatic	3.35422428288528	3.98419067489296	3.26299603448725e-10	3.27033345943253e-09
TRINITY_DN17136_c0_g1_i1	embryo_PGCs	embryo_somatic	4.54799465119378	3.01340190368017	3.29809462905505e-10	3.30114438630781e-09
TRINITY_DN18404_c0_g1_i1	embryo_PGCs	embryo_somatic	-3.10033500853199	4.88371938750073	3.38061108574844e-10	3.37927311302321e-09
TRINITY_DN1362_c1_g1_i1	embryo_PGCs	embryo_somatic	-3.7741119494956	1.65271469170803	3.40660177282557e-10	3.40076701353087e-09
TRINITY_DN21279_c0_g1_i1	embryo_PGCs	embryo_somatic	8.90181326756687	-0.65265766364752	3.42679629862105e-10	3.41642573087523e-09
TRINITY_DN211_c0_g1_i1	embryo_PGCs	embryo_somatic	2.25237734911233	6.37597818742767	3.56305498145376e-10	3.54760415170501e-09
TRINITY_DN801_c0_g1_i3	embryo_PGCs	embryo_somatic	2.84416803809986	4.08387149043774	3.64119889781349e-10	3.62065144996494e-09
TRINITY_DN307_c0_g1_i1	embryo_PGCs	embryo_somatic	-2.2841517660216	4.3239769585937	3.70749381625404e-10	3.681740582668e-09
TRINITY_DN17000_c0_g1_i1	embryo_PGCs	embryo_somatic	-5.65892754530605	1.05624521356706	3.71567300222317e-10	3.68503329029384e-09
TRINITY_DN12720_c0_g1_i1	embryo_PGCs	embryo_somatic	5.46688934011337	-0.323455732674991	3.72193247181744e-10	3.68641599202101e-09
TRINITY_DN353_c0_g1_i1	embryo_PGCs	embryo_somatic	3.50456373989236	5.64055085546449	3.92671223284745e-10	3.88416430656464e-09
TRINITY_DN3218_c0_g1_i2	embryo_PGCs	embryo_somatic	-2.98799414418367	4.01443312737679	3.93919098827058e-10	3.89142765555752e-09
TRINITY_DN2011_c0_g1_i3	embryo_PGCs	embryo_somatic	-2.26310939618391	2.95230560452566	4.06530115476611e-10	4.01077953771652e-09
TRINITY_DN948_c0_g1_i1	embryo_PGCs	embryo_somatic	2.08426094284559	3.99609396610933	4.11140411580668e-10	4.05098946495022e-09
TRINITY_DN15541_c0_g1_i1	embryo_PGCs	embryo_somatic	-4.62494204768337	0.242362951474206	4.15838076162106e-10	4.09195467932504e-09
TRINITY_DN1449_c0_g1_i1	embryo_PGCs	embryo_somatic	-2.28017380723125	3.90148266327593	4.17363949732527e-10	4.10164286267621e-09
TRINITY_DN2684_c0_g1_i1	embryo_PGCs	embryo_somatic	3.01580436238905	1.87701605126332	4.26921949685917e-10	4.19013939478004e-09
TRINITY_DN1846_c0_g2_i1	embryo_PGCs	embryo_somatic	6.20978011735869	0.959954484240129	4.28318911366536e-10	4.19841189058764e-09
TRINITY_DN13718_c0_g1_i1	embryo_PGCs	embryo_somatic	-2.91768788755839	4.85398048919891	4.31290097387984e-10	4.21744571471405e-09
TRINITY_DN1377_c0_g1_i4	embryo_PGCs	embryo_somatic	-3.56502414437956	1.91266662594005	4.31373951287236e-10	4.21744571471405e-09
TRINITY_DN2921_c0_g1_i1	embryo_PGCs	embryo_somatic	4.99844490996175	0.400977745992247	4.33991227581781e-10	4.23756640642674e-09
TRINITY_DN21283_c0_g1_i1	embryo_PGCs	embryo_somatic	-5.51535116317917	0.735761583522625	4.38794894804194e-10	4.27895613633382e-09
TRINITY_DN17361_c0_g1_i1	embryo_PGCs	embryo_somatic	-3.93471948263842	6.14390523516513	4.44042474988083e-10	4.32456276733253e-09
TRINITY_DN5114_c0_g1_i1	embryo_PGCs	embryo_somatic	-4.10688481178982	3.76272982188196	4.56197736050407e-10	4.43724036720659e-09
TRINITY_DN1006_c0_g1_i2	embryo_PGCs	embryo_somatic	-4.33643384767354	4.14366470138976	4.65034578937753e-10	4.51739359565558e-09
TRINITY_DN10875_c0_g1_i1	embryo_PGCs	embryo_somatic	3.4247829154971	2.71140323730404	4.69504113846265e-10	4.55497140923579e-09
TRINITY_DN4238_c0_g1_i1	embryo_PGCs	embryo_somatic	3.16672105982385	2.14117177993257	4.72350762270925e-10	4.57672854952276e-09
TRINITY_DN17283_c0_g1_i1	embryo_PGCs	embryo_somatic	9.99441710335748	0.367027430192386	4.84771925191979e-10	4.6910815800506e-09
TRINITY_DN3048_c0_g1_i1	embryo_PGCs	embryo_somatic	1.9837151288253	4.56388155358547	5.00324059123464e-10	4.82879565093455e-09
TRINITY_DN445_c0_g1_i1	embryo_PGCs	embryo_somatic	2.34095933822878	4.32906204098043	5.00567882319069e-10	4.82879565093455e-09
TRINITY_DN6728_c0_g1_i1	embryo_PGCs	embryo_somatic	-2.12390162612869	4.53961211137943	5.00915056306528e-10	4.82879565093455e-09
TRINITY_DN21043_c0_g1_i1	embryo_PGCs	embryo_somatic	-5.4465376307002	-0.00319393707203837	5.33435946462253e-10	5.13576132953557e-09
TRINITY_DN6865_c0_g1_i1	embryo_PGCs	embryo_somatic	2.52667774968554	3.0594578107204	5.41448936508313e-10	5.20629262934452e-09
TRINITY_DN3392_c0_g1_i1	embryo_PGCs	embryo_somatic	2.43325981114507	3.65484322006609	5.48541924724048e-10	5.26781009332587e-09
TRINITY_DN18020_c0_g1_i1	embryo_PGCs	embryo_somatic	4.45445469498856	0.731320714328662	5.49672363076424e-10	5.27198417092413e-09
TRINITY_DN13599_c0_g1_i1	embryo_PGCs	embryo_somatic	2.66261390922413	3.03498671104656	5.55897244258178e-10	5.32343909895582e-09
TRINITY_DN3006_c0_g1_i1	embryo_PGCs	embryo_somatic	-3.90636039181547	0.41793240833025	5.56442360614096e-10	5.32343909895582e-09
TRINITY_DN403_c0_g1_i1	embryo_PGCs	embryo_somatic	2.86713703097306	4.91616898849352	5.62942433197142e-10	5.37883331189754e-09
TRINITY_DN510_c0_g1_i1	embryo_PGCs	embryo_somatic	-2.57668842101146	6.81984612072417	5.71592893308873e-10	5.45460875642485e-09
TRINITY_DN10141_c0_g1_i1	embryo_PGCs	embryo_somatic	6.03762158530569	2.29371390647938	5.72976805262497e-10	5.46093742575339e-09
TRINITY_DN2712_c0_g1_i1	embryo_PGCs	embryo_somatic	-4.02891496044176	3.20059742192495	5.78976350955827e-10	5.51118569245264e-09
TRINITY_DN22682_c0_g1_i1	embryo_PGCs	embryo_somatic	6.56319493995217	-0.129708532927552	5.86507287362583e-10	5.57586664535294e-09
TRINITY_DN10286_c0_g1_i1	embryo_PGCs	embryo_somatic	-2.70696619241345	2.68239541539321	5.90333898701824e-10	5.60521297050592e-09
TRINITY_DN18359_c0_g1_i1	embryo_PGCs	embryo_somatic	-4.80369638847339	1.3796903081285	5.94414055550879e-10	5.6368902364318e-09
TRINITY_DN13039_c0_g1_i1	embryo_PGCs	embryo_somatic	3.40671338414617	1.10099770738953	6.41039697095923e-10	6.07144723111976e-09
TRINITY_DN2090_c0_g1_i2	embryo_PGCs	embryo_somatic	-3.45690425740548	2.99004575893265	6.72017785713290e-10	6.3569023250307e-09
TRINITY_DN15563_c0_g1_i1	embryo_PGCs	embryo_somatic	9.89112788921432	0.27076576800984	6.82639823737231e-10	6.44932910780175e-09
TRINITY_DN15297_c0_g1_i1	embryo_PGCs	embryo_somatic	-4.31959070167015	0.750229791095571	6.85896166287993e-10	6.47202397504872e-09
TRINITY_DN17315_c0_g1_i1	embryo_PGCs	embryo_somatic	-3.17760565870934	7.0506866514598	6.87892561128301e-10	6.48278847720042e-09
TRINITY_DN746_c0_g1_i1	embryo_PGCs	embryo_somatic	5.53395454966999	4.5393440058904	7.05258283600839e-10	6.63818883831497e-09
TRINITY_DN10179_c0_g1_i1	embryo_PGCs	embryo_somatic	2.04300318083697	3.57053037264674	7.11945409776758e-10	6.69281683607753e-09
TRINITY_DN21915_c0_g1_i1	embryo_PGCs	embryo_somatic	6.05860918152561	1.90859221168439	7.15234433184587e-10	6.71540433734773e-09
TRINITY_DN10426_c0_g1_i1	embryo_PGCs	embryo_somatic	-5.42657253306453	0.15404689980106	7.73299454206952e-10	7.25159649075009e-09
TRINITY_DN3907_c0_g1_i1	embryo_PGCs	embryo_somatic	2.17721099814911	4.01655076309731	7.82833648776805e-10	7.33192899478597e-09
TRINITY_DN4461_c0_g1_i1	embryo_PGCs	embryo_somatic	6.6723906893563	-0.73694062347575	7.83920712384182e-10	7.33304597251228e-09
TRINITY_DN154_c0_g1_i1	embryo_PGCs	embryo_somatic	-4.02607175151362	6.76933350508286	7.88951269105836e-10	7.37100341062258e-09
TRINITY_DN18029_c0_g1_i1	embryo_PGCs	embryo_somatic	8.55325510815659	-0.970743101915291	7.9813005337927e-10	7.44757563356494e-09
TRINITY_DN1048_c0_g1_i1	embryo_PGCs	embryo_somatic	-4.68823195321961	1.13813854518464	8.39601021603528e-10	7.82491628621148e-09
TRINITY_DN8445_c0_g1_i1	embryo_PGCs	embryo_somatic	-3.31904948372522	1.96919804047197	8.51053147810952e-10	7.92190380953757e-09
TRINITY_DN2490_c0_g1_i1	embryo_PGCs	embryo_somatic	-4.12670605621796	2.35014008282885	8.56767568308636e-10	7.96531026389514e-09
TRINITY_DN2044_c0_g1_i1	embryo_PGCs	embryo_somatic	5.177471748762	0.869465677391292	8.73654297978541e-10	8.1123512448326e-09
TRINITY_DN20510_c0_g1_i1	embryo_PGCs	embryo_somatic	-3.49026025340073	4.29900415521751	8.80220611858867e-10	8.16331894253933e-09
TRINITY_DN1796_c0_g1_i1	embryo_PGCs	embryo_somatic	-2.96917746999753	4.92705944238169	8.83246344384738e-10	8.18136619975936e-09
TRINITY_DN15384_c0_g1_i1	embryo_PGCs	embryo_somatic	-5.5620083693274	1.06603064914106	8.89125535288542e-10	8.22576823062428e-09
TRINITY_DN22119_c0_g1_i1	embryo_PGCs	embryo_somatic	-3.75878708986621	1.25204228373366	8.95652517360721e-10	8.27604771224656e-09
TRINITY_DN894_c0_g1_i1	embryo_PGCs	embryo_somatic	2.20107803011922	5.7503389012175	8.99749065948136e-10	8.30377426636909e-09
TRINITY_DN2162_c0_g1_i1	embryo_PGCs	embryo_somatic	-3.34323846726336	3.38835213532697	9.07328365774997e-10	8.36353652977756e-09
TRINITY_DN17397_c0_g1_i1	embryo_PGCs	embryo_somatic	3.11863016671465	4.06652519552346	9.5443335968724e-10	8.78704929082651e-09
TRINITY_DN2906_c0_g1_i1	embryo_PGCs	embryo_somatic	3.30959836900024	2.76596857946805	9.6314096496883e-10	8.85645520821459e-09
TRINITY_DN17177_c0_g1_i1	embryo_PGCs	embryo_somatic	-4.22285311666301	6.12016434561834	9.77412292296154e-10	8.97679144088237e-09
TRINITY_DN1902_c0_g1_i1	embryo_PGCs	embryo_somatic	-4.00693356458212	2.78022235731096	9.84626063631951e-10	9.03209646990229e-09
TRINITY_DN4904_c0_g1_i1	embryo_PGCs	embryo_somatic	7.05359170394932	-0.390187518462131	9.94348547304746e-10	9.11025265166634e-09
TRINITY_DN17020_c0_g1_i1	embryo_PGCs	embryo_somatic	2.05428304331098	5.45886666421486	9.98184215463417e-10	9.13435000068395e-09
TRINITY_DN18966_c0_g1_i1	embryo_PGCs	embryo_somatic	-3.47779900658435	2.79611982819569	1.00125949133661e-09	9.15143928330214e-09
TRINITY_DN13587_c0_g1_i1	embryo_PGCs	embryo_somatic	-3.02103218269378	1.89261095324606	1.01447745770167e-09	9.2610791530187e-09
TRINITY_DN76_c1_g1_i1	embryo_PGCs	embryo_somatic	-3.53855726228179	8.40072054105243	1.03717634983416e-09	9.45690156762149e-09
TRINITY_DN954_c0_g1_i1	embryo_PGCs	embryo_somatic	-3.87120449738263	5.05553238768219	1.05628046354003e-09	9.61124319030982e-09
TRINITY_DN4652_c0_g1_i1	embryo_PGCs	embryo_somatic	2.75081819177189	1.95942523435847	1.05765347839628e-09	9.61124319030982e-09
TRINITY_DN14708_c0_g1_i1	embryo_PGCs	embryo_somatic	10.2784173576493	0.641256414328472	1.05790904325173e-09	9.61124319030982e-09
TRINITY_DN6710_c0_g1_i1	embryo_PGCs	embryo_somatic	2.62946153339398	4.99005776070752	1.06801870674397e-09	9.69147034850184e-09
TRINITY_DN20682_c0_g1_i1	embryo_PGCs	embryo_somatic	-4.34199625772747	1.48770590538886	1.07145915079563e-09	9.71105979136179e-09
TRINITY_DN3943_c0_g1_i1	embryo_PGCs	embryo_somatic	-3.91310807224386	5.38428805422833	1.07612279255577e-09	9.74167550680417e-09
TRINITY_DN3101_c0_g1_i2	embryo_PGCs	embryo_somatic	-5.59020264193523	0.816687406620886	1.07800327043175e-09	9.7470534368274e-09
TRINITY_DN2856_c0_g1_i1	embryo_PGCs	embryo_somatic	-2.65167170623608	3.57381191934523	1.08330347360003e-09	9.78330204942482e-09
TRINITY_DN1158_c0_g1_i2	embryo_PGCs	embryo_somatic	-2.45498478465799	3.88080762634146	1.10864196049492e-09	1.00002144460358e-08
TRINITY_DN1959_c0_g1_i1	embryo_PGCs	embryo_somatic	2.06069564765128	3.74356725813819	1.11287738440242e-09	1.00264826891999e-08
TRINITY_DN464_c0_g1_i1	embryo_PGCs	embryo_somatic	-5.06935412664827	5.2188364744904	1.15997358430756e-09	1.04383846179315e-08
TRINITY_DN1202_c0_g1_i1	embryo_PGCs	embryo_somatic	2.07950624319959	5.24801993096377	1.19886624503278e-09	1.07755747789008e-08
TRINITY_DN5093_c0_g1_i1	embryo_PGCs	embryo_somatic	7.08589166555057	-0.359763904286562	1.22235224132987e-09	1.09736527636924e-08
TRINITY_DN464_c1_g1_i1	embryo_PGCs	embryo_somatic	-4.14836943970044	-0.356981269303362	1.23318100001499e-09	1.10577661977675e-08
TRINITY_DN11913_c0_g1_i1	embryo_PGCs	embryo_somatic	-3.91528766004435	2.58445685319648	1.24813154020104e-09	1.11785965485855e-08
TRINITY_DN8032_c0_g1_i1	embryo_PGCs	embryo_somatic	-4.0209783730471	-0.0214607744316535	1.27342265576282e-09	1.13916451743977e-08
TRINITY_DN3625_c0_g1_i2	embryo_PGCs	embryo_somatic	-2.35446532549018	3.1513838968582	1.28311550285251e-09	1.14648185909357e-08
TRINITY_DN240_c0_g1_i1	embryo_PGCs	embryo_somatic	2.68527503027524	2.94851544887755	1.32416344089391e-09	1.18145818180525e-08
TRINITY_DN10593_c0_g1_i1	embryo_PGCs	embryo_somatic	2.80540213234348	3.07103237352651	1.32537871787576e-09	1.18145818180525e-08
TRINITY_DN2514_c0_g1_i1	embryo_PGCs	embryo_somatic	2.60574823667992	3.2825246677287	1.32973287129284e-09	1.18394664697836e-08
TRINITY_DN2422_c0_g1_i1	embryo_PGCs	embryo_somatic	-6.15406529423127	0.537797551412959	1.33461252245444e-09	1.18689660594334e-08
TRINITY_DN153_c1_g1_i1	embryo_PGCs	embryo_somatic	-2.41918345104578	7.05342373451456	1.33625772902078e-09	1.18696656656394e-08
TRINITY_DN2287_c0_g1_i1	embryo_PGCs	embryo_somatic	2.29370393889159	3.13745732539619	1.40298829031176e-09	1.24478246787965e-08
TRINITY_DN1211_c0_g1_i1	embryo_PGCs	embryo_somatic	2.16900979393221	4.27440616049968	1.43011574113357e-09	1.26736689714258e-08
TRINITY_DN14067_c0_g1_i1	embryo_PGCs	embryo_somatic	-4.53630771735407	0.085808883031574	1.43743481863194e-09	1.27236490896895e-08
TRINITY_DN824_c0_g1_i1	embryo_PGCs	embryo_somatic	-2.30017148724983	5.48898657483653	1.44938695393694e-09	1.28144748541193e-08
TRINITY_DN13840_c0_g1_i1	embryo_PGCs	embryo_somatic	-3.12687799412325	4.82620616352084	1.47929300957248e-09	1.306364001577e-08
TRINITY_DN17086_c0_g1_i1	embryo_PGCs	embryo_somatic	-4.09283490276713	3.9947366325089	1.49573574689651e-09	1.31934688640685e-08
TRINITY_DN1192_c0_g1_i1	embryo_PGCs	embryo_somatic	2.89158463319784	4.63184772572047	1.52540822730725e-09	1.34395559747756e-08
TRINITY_DN18454_c0_g1_i1	embryo_PGCs	embryo_somatic	7.19962563800168	-0.157006598589553	1.54129916886612e-09	1.35637907113805e-08
TRINITY_DN376_c0_g1_i1	embryo_PGCs	embryo_somatic	2.90508182732731	3.64620684615005	1.54565171222923e-09	1.35863144124836e-08
TRINITY_DN18034_c0_g1_i1	embryo_PGCs	embryo_somatic	2.60138308352647	4.34472471899001	1.5517353201003e-09	1.3623984380533e-08
TRINITY_DN5548_c0_g1_i1	embryo_PGCs	embryo_somatic	-4.51112161486208	-0.325536213510328	1.5742931427427e-09	1.3806040674261e-08
TRINITY_DN4146_c0_g1_i1	embryo_PGCs	embryo_somatic	2.60600008542006	2.53417155807882	1.57840325223486e-09	1.38260825921197e-08
TRINITY_DN13402_c0_g1_i1	embryo_PGCs	embryo_somatic	8.5741309239163	-0.952277391499867	1.58338473622478e-09	1.38426676751857e-08
TRINITY_DN3522_c0_g1_i1	embryo_PGCs	embryo_somatic	-3.44346818954643	3.8826571062209	1.58395049153834e-09	1.38426676751857e-08
TRINITY_DN15495_c0_g1_i1	embryo_PGCs	embryo_somatic	5.20085990942722	0.436786178177045	1.61509713483058e-09	1.40986071320407e-08
TRINITY_DN924_c0_g1_i1	embryo_PGCs	embryo_somatic	2.11602109009482	5.34177004456874	1.63718823872151e-09	1.42750003277248e-08
TRINITY_DN13597_c0_g1_i1	embryo_PGCs	embryo_somatic	2.06336255934576	6.16601500181881	1.68427216026617e-09	1.46563679088746e-08
TRINITY_DN7610_c0_g1_i1	embryo_PGCs	embryo_somatic	-3.49979853946159	4.07850560585317	1.68479562473667e-09	1.46563679088746e-08
TRINITY_DN20932_c0_g1_i1	embryo_PGCs	embryo_somatic	-4.43824992806366	5.8921916407082	1.6884086835037e-09	1.46709548106738e-08
TRINITY_DN2828_c0_g1_i1	embryo_PGCs	embryo_somatic	4.19830554536841	1.17580207072402	1.7322563374303e-09	1.50228149092675e-08
TRINITY_DN1208_c0_g1_i1	embryo_PGCs	embryo_somatic	-3.44120823970794	1.86555556148671	1.73286792011348e-09	1.50228149092675e-08
TRINITY_DN1327_c0_g1_i2	embryo_PGCs	embryo_somatic	-2.59888733596775	2.99142576505717	1.7361505196442e-09	1.50340714141075e-08
TRINITY_DN2186_c0_g1_i2	embryo_PGCs	embryo_somatic	2.39170458835728	3.17545617969581	1.77531779397226e-09	1.53556882704655e-08
TRINITY_DN1930_c0_g1_i1	embryo_PGCs	embryo_somatic	-3.29223145564416	1.83007016305951	1.79287074703671e-09	1.54811015326284e-08
TRINITY_DN2660_c0_g1_i2	embryo_PGCs	embryo_somatic	2.35423966616937	3.47615450258311	1.79390354304445e-09	1.54811015326284e-08
TRINITY_DN10123_c0_g1_i1	embryo_PGCs	embryo_somatic	2.78556814822919	4.82870975862176	1.82758051386506e-09	1.57537856126912e-08
TRINITY_DN2079_c0_g1_i1	embryo_PGCs	embryo_somatic	3.52249976577817	1.21554834858758	1.85776598718151e-09	1.59957873691754e-08
TRINITY_DN3879_c0_g1_i1	embryo_PGCs	embryo_somatic	2.14194248465004	4.77430873345641	1.88032712584742e-09	1.6171667006295e-08
TRINITY_DN11301_c0_g1_i1	embryo_PGCs	embryo_somatic	6.28451278692697	0.150727281110479	1.9098173401727e-09	1.64066734540686e-08
TRINITY_DN739_c2_g1_i1	embryo_PGCs	embryo_somatic	-2.98028844279807	7.12648209388462	1.9624018858045e-09	1.68393194662975e-08
TRINITY_DN8770_c0_g1_i1	embryo_PGCs	embryo_somatic	6.67191074460031	-0.656484336329802	1.99688182078362e-09	1.71158071901329e-08
TRINITY_DN1420_c0_g1_i1	embryo_PGCs	embryo_somatic	-2.89432584157857	3.44003035006097	2.01371033696686e-09	1.72368681874538e-08
TRINITY_DN2861_c0_g1_i3	embryo_PGCs	embryo_somatic	-4.34359171200396	0.934170991372107	2.01555565713133e-09	1.72368681874538e-08
TRINITY_DN52_c0_g1_i1	embryo_PGCs	embryo_somatic	-2.50742049387685	7.21371134943923	2.02157744214517e-09	1.72688751737699e-08
TRINITY_DN10892_c0_g1_i1	embryo_PGCs	embryo_somatic	4.69690440186084	3.30234746604874	2.02889184424663e-09	1.73118395313702e-08
TRINITY_DN10764_c0_g1_i1	embryo_PGCs	embryo_somatic	-4.32144124026345	-0.745380498090499	2.07993571129372e-09	1.77274160680231e-08
TRINITY_DN4432_c0_g1_i1	embryo_PGCs	embryo_somatic	-2.59686856951929	4.81793740200087	2.110427968938e-09	1.79670929445429e-08
TRINITY_DN7531_c0_g1_i1	embryo_PGCs	embryo_somatic	-3.97799900977058	1.63704909764633	2.1141780285286e-09	1.7978818094457e-08
TRINITY_DN9114_c0_g1_i1	embryo_PGCs	embryo_somatic	6.68822056754251	-0.641022379941534	2.12381436564111e-09	1.80405173189043e-08
TRINITY_DN1698_c0_g1_i1	embryo_PGCs	embryo_somatic	-2.77189592181241	4.64334897745244	2.14881461364497e-09	1.82324393366046e-08
TRINITY_DN2523_c0_g1_i1	embryo_PGCs	embryo_somatic	-3.59993510774652	4.4374441150243	2.23067198179595e-09	1.89058183513064e-08
TRINITY_DN10275_c0_g1_i1	embryo_PGCs	embryo_somatic	2.40918905867041	4.85872826464268	2.2673546297032e-09	1.91952469600683e-08
TRINITY_DN7084_c0_g1_i1	embryo_PGCs	embryo_somatic	2.25554394817343	5.76899401132388	2.29970856644223e-09	1.94474238927821e-08
TRINITY_DN2715_c0_g1_i1	embryo_PGCs	embryo_somatic	-2.66710254270165	3.03018728134324	2.38849427863887e-09	2.01757203447566e-08
TRINITY_DN19350_c0_g1_i1	embryo_PGCs	embryo_somatic	5.39956835746298	-0.0693743461410358	2.4206087296464e-09	2.04242231008138e-08
TRINITY_DN20571_c0_g1_i1	embryo_PGCs	embryo_somatic	-2.69189221070478	4.42659251089311	2.4691346843017e-09	2.08104933292036e-08
TRINITY_DN22157_c0_g1_i1	embryo_PGCs	embryo_somatic	-3.25884399590368	3.68532269627343	2.51639191240194e-09	2.11852239114106e-08
TRINITY_DN2174_c0_g1_i1	embryo_PGCs	embryo_somatic	-3.27892332007684	3.87503347907217	2.55527228356426e-09	2.14886771282646e-08
TRINITY_DN22328_c0_g1_i1	embryo_PGCs	embryo_somatic	5.35277398926295	-0.169210887126345	2.6429964709077e-09	2.22017563858843e-08
TRINITY_DN2685_c0_g1_i1	embryo_PGCs	embryo_somatic	-2.90270922269344	3.79334798508342	2.65799207219954e-09	2.23029966013908e-08
TRINITY_DN20805_c0_g1_i1	embryo_PGCs	embryo_somatic	-2.93235149831885	3.18444379409587	2.68229650764739e-09	2.24820361044738e-08
TRINITY_DN13976_c0_g1_i1	embryo_PGCs	embryo_somatic	-3.48924237661128	7.28466826684909	2.69421783665956e-09	2.25570039208502e-08
TRINITY_DN2455_c0_g1_i1	embryo_PGCs	embryo_somatic	-3.44511608450271	0.970006497321804	2.73742897621214e-09	2.2893487144326e-08
TRINITY_DN2611_c0_g1_i4	embryo_PGCs	embryo_somatic	-4.40926957669245	5.66664420446851	2.81477939977595e-09	2.35144250409067e-08
TRINITY_DN634_c0_g1_i1	embryo_PGCs	embryo_somatic	-2.90470735349773	3.89525774498375	2.85779603448364e-09	2.38474895961262e-08
TRINITY_DN150_c1_g1_i1	embryo_PGCs	embryo_somatic	1.95864247255445	5.28595984744097	2.87202422473885e-09	2.393985429136e-08
TRINITY_DN3960_c0_g1_i1	embryo_PGCs	embryo_somatic	-4.33067936676328	3.38713524825178	2.9455648069896e-09	2.45258731236926e-08
TRINITY_DN10895_c0_g1_i1	embryo_PGCs	embryo_somatic	-2.94655390242891	5.3530092550307	2.98340149440751e-09	2.48136477751106e-08
TRINITY_DN13578_c0_g1_i1	embryo_PGCs	embryo_somatic	-3.13988915585411	4.65152736177089	3.03976479127609e-09	2.52547125257664e-08
TRINITY_DN14122_c0_g1_i1	embryo_PGCs	embryo_somatic	2.04049637586205	5.4310164281862	3.06851892296334e-09	2.5465682233618e-08
TRINITY_DN4377_c0_g1_i1	embryo_PGCs	embryo_somatic	-3.20543435295503	4.2177503804332	3.12958251383158e-09	2.59440335966104e-08
TRINITY_DN10269_c0_g1_i1	embryo_PGCs	embryo_somatic	2.65341078700254	4.09534495257673	3.17670043426379e-09	2.63058570387068e-08
TRINITY_DN4254_c0_g1_i1	embryo_PGCs	embryo_somatic	5.92227980148325	-0.66430982028485	3.25121490453091e-09	2.68935101873697e-08
TRINITY_DN10695_c0_g1_i1	embryo_PGCs	embryo_somatic	-2.33142469678181	5.11214308745072	3.26722772808925e-09	2.69964934522707e-08
TRINITY_DN1768_c0_g1_i1	embryo_PGCs	embryo_somatic	3.67646006395478	1.35980058102506	3.29362780857475e-09	2.71849868252406e-08
TRINITY_DN10756_c0_g1_i1	embryo_PGCs	embryo_somatic	8.49547306174078	-1.02348745202278	3.34980826982801e-09	2.76186042007474e-08
TRINITY_DN2609_c0_g1_i4	embryo_PGCs	embryo_somatic	-3.75940201792104	4.01264580214091	3.48176303669977e-09	2.86753462272545e-08
TRINITY_DN21044_c0_g1_i1	embryo_PGCs	embryo_somatic	-4.80652354860496	4.40299818549634	3.55509855920143e-09	2.92475372237451e-08
TRINITY_DN596_c0_g1_i4	embryo_PGCs	embryo_somatic	1.99595218420774	5.48626429918851	3.57046716356921e-09	2.93421146403079e-08
TRINITY_DN17876_c0_g1_i1	embryo_PGCs	embryo_somatic	2.92716227734416	2.30326784171982	3.63098438703754e-09	2.98071166853558e-08
TRINITY_DN1324_c0_g1_i1	embryo_PGCs	embryo_somatic	-2.25843094078334	3.35791606759839	3.67943254980618e-09	3.01721433223825e-08
TRINITY_DN20734_c0_g1_i1	embryo_PGCs	embryo_somatic	-2.9651325099054	3.98510973367106	3.73200023005073e-09	3.05701251276696e-08
TRINITY_DN451_c0_g1_i1	embryo_PGCs	embryo_somatic	2.59486258810598	4.6510040138409	3.92450396820734e-09	3.21122749104827e-08
TRINITY_DN15108_c0_g1_i1	embryo_PGCs	embryo_somatic	-3.2726893378449	3.38535622651032	4.00774758368047e-09	3.27580403900183e-08
TRINITY_DN212_c0_g1_i1	embryo_PGCs	embryo_somatic	-3.33346802799013	7.66005868195409	4.032966349388e-09	3.29286487384837e-08
TRINITY_DN636_c0_g1_i2	embryo_PGCs	embryo_somatic	1.99573297452792	6.36055832978082	4.04941979572936e-09	3.30238659613422e-08
TRINITY_DN2291_c0_g1_i1	embryo_PGCs	embryo_somatic	4.59596880410078	0.709860890321751	4.05334503682833e-09	3.30238659613422e-08
TRINITY_DN11476_c0_g1_i1	embryo_PGCs	embryo_somatic	-5.51829256472146	0.760136737404197	4.10923817401548e-09	3.34432842583408e-08
TRINITY_DN1822_c0_g1_i1	embryo_PGCs	embryo_somatic	-3.34780334754261	2.74970254644953	4.19505965726241e-09	3.4105114831628e-08
TRINITY_DN21331_c0_g1_i1	embryo_PGCs	embryo_somatic	-3.15123020752571	3.43407057214337	4.23777323164003e-09	3.44154424181527e-08
TRINITY_DN17942_c0_g1_i1	embryo_PGCs	embryo_somatic	5.24732932230406	0.326417099046353	4.33261922166698e-09	3.51480255273777e-08
TRINITY_DN3136_c0_g1_i1	embryo_PGCs	embryo_somatic	-3.66528696616155	1.81563818233798	4.39037266097362e-09	3.55784531039541e-08
TRINITY_DN1229_c0_g1_i1	embryo_PGCs	embryo_somatic	3.24559090744446	1.98308066676681	4.45701034007112e-09	3.60798796439304e-08
TRINITY_DN291_c1_g1_i1	embryo_PGCs	embryo_somatic	2.32564778010671	3.99543470949535	4.49843030422545e-09	3.63763142103695e-08
TRINITY_DN14260_c0_g1_i1	embryo_PGCs	embryo_somatic	-3.56002685344849	2.37967901759567	4.63069807030861e-09	3.74059693803074e-08
TRINITY_DN13711_c0_g1_i1	embryo_PGCs	embryo_somatic	-3.87154570269178	2.04830033013612	4.64371094266962e-09	3.74711371806259e-08
TRINITY_DN2682_c0_g1_i1	embryo_PGCs	embryo_somatic	3.7899012596392	2.18545210762985	4.71622894428284e-09	3.80158156498203e-08
TRINITY_DN15029_c0_g1_i1	embryo_PGCs	embryo_somatic	-5.0581490612269	-0.711570695166549	4.7605046742658e-09	3.8331927648153e-08
TRINITY_DN2806_c0_g1_i1	embryo_PGCs	embryo_somatic	2.00951544701929	3.35579274094186	4.78270807650775e-09	3.84698291886404e-08
TRINITY_DN14236_c0_g1_i1	embryo_PGCs	embryo_somatic	-3.59280719219	1.44619705730395	4.81288956441226e-09	3.86715421310198e-08
TRINITY_DN122_c1_g1_i1	embryo_PGCs	embryo_somatic	2.002217251533	4.87648297111512	4.92010619022293e-09	3.9491148944194e-08
TRINITY_DN681_c0_g1_i1	embryo_PGCs	embryo_somatic	2.13849322627731	3.39218812299043	5.12613664997553e-09	4.11013094146715e-08
TRINITY_DN782_c0_g1_i2	embryo_PGCs	embryo_somatic	-2.46353750218078	5.41711751998767	5.15905136303758e-09	4.13214927883042e-08
TRINITY_DN1368_c0_g1_i1	embryo_PGCs	embryo_somatic	3.09008696878102	1.96540781591601	5.29521517802974e-09	4.23561577899773e-08
TRINITY_DN1635_c0_g1_i1	embryo_PGCs	embryo_somatic	-3.4834437522602	3.71260067519952	5.29941105779312e-09	4.23561577899773e-08
TRINITY_DN12310_c0_g1_i1	embryo_PGCs	embryo_somatic	2.671719162326	2.30992410996587	5.30753378082008e-09	4.23763787747879e-08
TRINITY_DN18182_c0_g1_i1	embryo_PGCs	embryo_somatic	3.46353683319977	1.93503453878517	5.31703459066387e-09	4.24075485194317e-08
TRINITY_DN31_c0_g1_i1	embryo_PGCs	embryo_somatic	-2.65032817308754	5.97292716894903	5.33453118818431e-09	4.2493288720614e-08
TRINITY_DN3815_c0_g1_i1	embryo_PGCs	embryo_somatic	3.17674824048647	3.20443977913864	5.34185315977e-09	4.2493288720614e-08
TRINITY_DN17803_c0_g1_i1	embryo_PGCs	embryo_somatic	2.20115984808221	3.77026977872262	5.34460923198431e-09	4.2493288720614e-08
TRINITY_DN136_c0_g1_i1	embryo_PGCs	embryo_somatic	-4.55175941876896	7.4136919174285	5.35399103448611e-09	4.24940419557752e-08
TRINITY_DN754_c1_g1_i1	embryo_PGCs	embryo_somatic	-3.2884598169314	1.66942641371424	5.35592055797352e-09	4.24940419557752e-08
TRINITY_DN7554_c0_g1_i1	embryo_PGCs	embryo_somatic	4.68361544235419	-0.494867997367354	5.46087266425500e-09	4.32814144111507e-08
TRINITY_DN4110_c0_g1_i1	embryo_PGCs	embryo_somatic	3.01424310062597	4.54327401105966	5.53372154311481e-09	4.38129656553615e-08
TRINITY_DN1188_c0_g1_i1	embryo_PGCs	embryo_somatic	6.54138483943014	-0.127738402677738	5.58594625341501e-09	4.41802868080643e-08
TRINITY_DN22130_c0_g1_i1	embryo_PGCs	embryo_somatic	-5.56357976908342	0.247174884355492	5.60152894679107e-09	4.42573355889843e-08
TRINITY_DN13855_c0_g1_i1	embryo_PGCs	embryo_somatic	-2.55937681794351	6.42986590921423	5.62893101022671e-09	4.44275106921748e-08
TRINITY_DN2281_c0_g1_i1	embryo_PGCs	embryo_somatic	2.89854004264437	2.39980646526728	5.66774246954332e-09	4.46872889612172e-08
TRINITY_DN876_c0_g1_i1	embryo_PGCs	embryo_somatic	-4.12298448055454	2.63191722960446	5.68449962596805e-09	4.47728208585862e-08
TRINITY_DN18443_c0_g1_i1	embryo_PGCs	embryo_somatic	-3.48256634858099	2.44914662224128	5.75619175608403e-09	4.52904101099156e-08
TRINITY_DN1121_c0_g1_i1	embryo_PGCs	embryo_somatic	-4.26723827072263	3.71578743521407	5.77639066564132e-09	4.53874774974374e-08
TRINITY_DN4990_c0_g1_i1	embryo_PGCs	embryo_somatic	2.0182881483908	5.44890387803642	5.78050888016723e-09	4.53874774974374e-08
TRINITY_DN6919_c0_g1_i1	embryo_PGCs	embryo_somatic	-2.58131816101994	2.41948473254092	5.81068576069662e-09	4.55771904852985e-08
TRINITY_DN18479_c0_g1_i1	embryo_PGCs	embryo_somatic	2.77046646714802	3.78013636825256	5.82770697378078e-09	4.56527354446457e-08
TRINITY_DN410_c1_g2_i1	embryo_PGCs	embryo_somatic	3.23453269137156	1.4341653091546	5.83236741591884e-09	4.56527354446457e-08
TRINITY_DN4291_c0_g1_i1	embryo_PGCs	embryo_somatic	-3.48635228651199	4.70066045251135	5.85811831291435e-09	4.58069787997441e-08
TRINITY_DN1590_c0_g1_i1	embryo_PGCs	embryo_somatic	2.11404727989864	3.47749970936441	5.98981441274662e-09	4.67884781498775e-08
TRINITY_DN448_c0_g1_i10	embryo_PGCs	embryo_somatic	4.1248703437661	0.770408699553726	6.02818455577948e-09	4.70150446748655e-08
TRINITY_DN1688_c0_g1_i2	embryo_PGCs	embryo_somatic	-2.37335436750272	3.64485922043505	6.03215279852194e-09	4.70150446748655e-08
TRINITY_DN150_c0_g1_i5	embryo_PGCs	embryo_somatic	-3.45480626515391	9.1589980451687	6.03743413866228e-09	4.70150446748655e-08
TRINITY_DN739_c1_g4_i1	embryo_PGCs	embryo_somatic	-2.86064560208815	5.91631782638268	6.05064995084295e-09	4.70695838578409e-08
TRINITY_DN6907_c0_g1_i1	embryo_PGCs	embryo_somatic	-3.08102858199161	5.51837457503297	6.1133581837262e-09	4.75086307262496e-08
TRINITY_DN291_c0_g1_i1	embryo_PGCs	embryo_somatic	3.50701640853208	4.58022960580462	6.26440304900746e-09	4.8632563424518e-08
TRINITY_DN1277_c0_g1_i1	embryo_PGCs	embryo_somatic	5.90559253793483	1.7554612880872	6.29802033234129e-09	4.88435005712896e-08
TRINITY_DN5411_c0_g1_i1	embryo_PGCs	embryo_somatic	-2.93260617122157	2.34876888654892	6.3658101471272e-09	4.93187561194098e-08
TRINITY_DN1956_c0_g1_i2	embryo_PGCs	embryo_somatic	-2.79393427225957	5.04155592264055	6.37390796441825e-09	4.93310527542361e-08
TRINITY_DN7209_c0_g1_i1	embryo_PGCs	embryo_somatic	-3.61234773036746	1.1247168328555	6.47297809262957e-09	5.00466887835248e-08
TRINITY_DN2272_c0_g1_i1	embryo_PGCs	embryo_somatic	-5.21013145238161	1.20702164753382	6.61388770965122e-09	5.10840236249004e-08
TRINITY_DN2207_c0_g1_i2	embryo_PGCs	embryo_somatic	4.03021861606044	0.853558265415279	6.69226766723723e-09	5.16367740475117e-08
TRINITY_DN1386_c0_g1_i1	embryo_PGCs	embryo_somatic	-3.22862644311757	4.69694615743616	7.00908183647112e-09	5.40262594862072e-08
TRINITY_DN13893_c0_g1_i1	embryo_PGCs	embryo_somatic	-3.75537513004874	1.93597522387815	7.03286189967874e-09	5.41544660710018e-08
TRINITY_DN2686_c0_g1_i1	embryo_PGCs	embryo_somatic	-4.32617487500454	2.09126970926592	7.22259702724868e-09	5.55590027162063e-08
TRINITY_DN13838_c0_g1_i1	embryo_PGCs	embryo_somatic	-2.31002187584652	5.84924033033438	7.23656210814751e-09	5.56099706829956e-08
TRINITY_DN71_c0_g1_i4	embryo_PGCs	embryo_somatic	4.0324572557526	2.19105593607044	7.24641100609008e-09	5.56292362645841e-08
TRINITY_DN2059_c0_g1_i1	embryo_PGCs	embryo_somatic	-3.02132689997939	3.28723145216612	7.27702336066351e-09	5.58076983843597e-08
TRINITY_DN10291_c0_g1_i1	embryo_PGCs	embryo_somatic	2.08649089057247	3.87243343215904	7.37567627684074e-09	5.65070769965848e-08
TRINITY_DN1385_c0_g1_i1	embryo_PGCs	embryo_somatic	2.31830725560754	4.24551080535925	7.57001158857786e-09	5.7937351319853e-08
TRINITY_DN7606_c0_g1_i1	embryo_PGCs	embryo_somatic	3.42601359809465	3.05796835302537	7.6337058231813e-09	5.83658819598837e-08
TRINITY_DN10353_c0_g1_i1	embryo_PGCs	embryo_somatic	-2.71233692800871	1.80086315109638	7.75854388194718e-09	5.92605715660421e-08
TRINITY_DN225_c0_g1_i1	embryo_PGCs	embryo_somatic	-2.96283902119896	6.01570320282128	7.77334512841791e-09	5.93138328680992e-08
TRINITY_DN933_c0_g1_i1	embryo_PGCs	embryo_somatic	2.35048060248368	2.58675508009256	7.88844998204313e-09	6.01315749637231e-08
TRINITY_DN2777_c0_g1_i1	embryo_PGCs	embryo_somatic	2.57604748059605	2.87523491385356	7.91378621039035e-09	6.0264078508671e-08
TRINITY_DN73_c0_g1_i1	embryo_PGCs	embryo_somatic	3.00909559890365	4.80536592952689	7.94140405999295e-09	6.034693076432e-08
TRINITY_DN17406_c0_g1_i1	embryo_PGCs	embryo_somatic	-3.71577297949241	1.96759128412569	7.94655656336972e-09	6.034693076432e-08
TRINITY_DN14244_c0_g1_i1	embryo_PGCs	embryo_somatic	-3.50615889422415	1.83339204322904	7.94855970737645e-09	6.034693076432e-08
TRINITY_DN7044_c0_g1_i1	embryo_PGCs	embryo_somatic	2.09102855449857	2.88124545099436	8.08172679122621e-09	6.12965404375586e-08
TRINITY_DN18223_c0_g1_i1	embryo_PGCs	embryo_somatic	-3.05674528868371	4.05943789156733	8.11113560403453e-09	6.14580744717696e-08
TRINITY_DN17168_c0_g1_i1	embryo_PGCs	embryo_somatic	4.01168364770594	6.14458890485962	8.1291211446668e-09	6.15328180950453e-08
TRINITY_DN2728_c0_g1_i1	embryo_PGCs	embryo_somatic	-2.69553259746316	2.78147140370077	8.16256128662110e-09	6.17242783121038e-08
TRINITY_DN18154_c0_g1_i1	embryo_PGCs	embryo_somatic	-2.25623071240506	2.65682742372356	8.30623131861423e-09	6.2748070489671e-08
TRINITY_DN76_c3_g1_i2	embryo_PGCs	embryo_somatic	-3.13681887836396	5.20622008112109	8.35760457833164e-09	6.30732767828873e-08
TRINITY_DN1927_c0_g1_i1	embryo_PGCs	embryo_somatic	-3.34988725429102	2.06110572975083	8.48613531350409e-09	6.39795495228064e-08
TRINITY_DN8123_c0_g1_i1	embryo_PGCs	embryo_somatic	2.62832578361843	2.71793675430552	8.54545777555563e-09	6.43310898262607e-08
TRINITY_DN466_c0_g1_i2	embryo_PGCs	embryo_somatic	-3.32886766490039	2.51401524845594	8.5497436261112e-09	6.43310898262607e-08
TRINITY_DN1293_c0_g1_i1	embryo_PGCs	embryo_somatic	2.11465607486706	4.73730706216724	8.77511337519695e-09	6.59613432974874e-08
TRINITY_DN17099_c0_g1_i1	embryo_PGCs	embryo_somatic	2.32491484431393	2.9992728865628	8.85371882783082e-09	6.64862512968029e-08
TRINITY_DN2002_c0_g1_i1	embryo_PGCs	embryo_somatic	-2.95680941116696	4.14930762189422	9.03416924781583e-09	6.77741588026738e-08
TRINITY_DN21394_c0_g1_i1	embryo_PGCs	embryo_somatic	-2.20402338481669	4.44835673246772	9.0537339382104e-09	6.78537507911179e-08
TRINITY_DN6934_c0_g1_i1	embryo_PGCs	embryo_somatic	8.4808790301247	-1.03622375983705	9.22299620143609e-09	6.90539942868392e-08
TRINITY_DN16999_c0_g1_i1	embryo_PGCs	embryo_somatic	-2.65990759286216	5.72857223041343	9.6199387334451e-09	7.19548625699047e-08
TRINITY_DN812_c0_g1_i3	embryo_PGCs	embryo_somatic	-2.6081485229387	4.04242192028917	9.6598093805576e-09	7.21818300557051e-08
TRINITY_DN1415_c0_g1_i2	embryo_PGCs	embryo_somatic	-3.41634076517732	3.50182198999601	9.81535917689028e-09	7.32470392233116e-08
TRINITY_DN21237_c0_g1_i1	embryo_PGCs	embryo_somatic	1.91061008610743	4.22766393670477	9.82169616614552e-09	7.32470392233116e-08
TRINITY_DN3968_c0_g1_i1	embryo_PGCs	embryo_somatic	-2.99364605161422	6.50904127192758	1.00405728901591e-08	7.48057234894155e-08
TRINITY_DN8999_c0_g1_i1	embryo_PGCs	embryo_somatic	-4.43536903265527	-0.290338855183514	1.01320330050833e-08	7.54129804317445e-08
TRINITY_DN18670_c0_g1_i1	embryo_PGCs	embryo_somatic	-3.9136294428711	0.288915489585239	1.0162408959801e-08	7.55648407148307e-08
TRINITY_DN2799_c0_g1_i1	embryo_PGCs	embryo_somatic	3.15020422145986	1.3578870581694	1.01913714502629e-08	7.57059034104331e-08
TRINITY_DN20912_c0_g1_i1	embryo_PGCs	embryo_somatic	-3.30614384376148	2.47119382157807	1.02890991423831e-08	7.6357007053709e-08
TRINITY_DN11236_c0_g1_i1	embryo_PGCs	embryo_somatic	-4.4084982968937	0.395175272674526	1.04848724897025e-08	7.77337366482151e-08
TRINITY_DN1343_c1_g1_i1	embryo_PGCs	embryo_somatic	-4.08416362575264	0.0540731410837677	1.06897301314384e-08	7.9175058852306e-08
TRINITY_DN579_c0_g1_i1	embryo_PGCs	embryo_somatic	-4.60874372510686	6.28606551485135	1.0751992220076e-08	7.95584424331212e-08
TRINITY_DN58_c0_g1_i3	embryo_PGCs	embryo_somatic	2.59920452404601	5.77233952473619	1.09078963226286e-08	8.06332979868849e-08
TRINITY_DN1087_c0_g1_i1	embryo_PGCs	embryo_somatic	-2.36902257579084	2.99499796515609	1.09400352073756e-08	8.07920533784452e-08
TRINITY_DN1116_c0_g1_i1	embryo_PGCs	embryo_somatic	-2.28740954631207	3.6499189353872	1.10321328937452e-08	8.13928636182155e-08
TRINITY_DN13821_c0_g1_i1	embryo_PGCs	embryo_somatic	3.2669566739166	5.33868415307374	1.10653676233578e-08	8.15586483289707e-08
TRINITY_DN17504_c0_g1_i1	embryo_PGCs	embryo_somatic	-3.10048935609612	5.16273347274889	1.13376109558461e-08	8.34552312424315e-08
TRINITY_DN17076_c0_g1_i1	embryo_PGCs	embryo_somatic	-2.91443032356262	2.12247189271097	1.13482956778233e-08	8.34552312424315e-08
TRINITY_DN21757_c0_g1_i1	embryo_PGCs	embryo_somatic	-3.82277924675888	1.07823863157559	1.13557269910185e-08	8.34552312424315e-08
TRINITY_DN21221_c0_g1_i1	embryo_PGCs	embryo_somatic	2.40847335204158	3.0296936830497	1.15850989769469e-08	8.50584253375258e-08
TRINITY_DN8292_c0_g1_i1	embryo_PGCs	embryo_somatic	-3.21138619436549	1.38532608853826	1.16444938364488e-08	8.54117423027805e-08
TRINITY_DN17091_c0_g1_i1	embryo_PGCs	embryo_somatic	-3.20535665642411	5.47261084050962	1.18363920701965e-08	8.6735341117871e-08
TRINITY_DN19217_c0_g1_i1	embryo_PGCs	embryo_somatic	3.49337958495936	0.831075511929784	1.19811802574039e-08	8.77115002998544e-08
TRINITY_DN6803_c0_g1_i1	embryo_PGCs	embryo_somatic	-4.33112838070523	1.3039181502316	1.20476787043069e-08	8.81131868171171e-08
TRINITY_DN19512_c0_g1_i1	embryo_PGCs	embryo_somatic	-3.37923792941993	0.306294616660359	1.20916796033603e-08	8.83497168318817e-08
TRINITY_DN2885_c0_g1_i1	embryo_PGCs	embryo_somatic	3.28372303591331	1.04707009895978	1.25664224815557e-08	9.17300415633405e-08
TRINITY_DN15497_c0_g1_i1	embryo_PGCs	embryo_somatic	4.07174746410538	0.174642736362135	1.26128620980795e-08	9.19804197470147e-08
TRINITY_DN21154_c0_g1_i1	embryo_PGCs	embryo_somatic	-3.65435526289597	4.2672394978065	1.26337934609974e-08	9.20444740903627e-08
TRINITY_DN10611_c0_g1_i1	embryo_PGCs	embryo_somatic	-3.79986905206554	6.07936640702584	1.27376139370646e-08	9.27117202700655e-08
TRINITY_DN383_c0_g1_i1	embryo_PGCs	embryo_somatic	-3.42775430002442	8.13611055586568	1.27542187613746e-08	9.2743489016253e-08
TRINITY_DN3437_c0_g1_i2	embryo_PGCs	embryo_somatic	3.73196091274273	1.64627801192846	1.28098853675779e-08	9.30589658965848e-08
TRINITY_DN11222_c0_g1_i1	embryo_PGCs	embryo_somatic	9.15634931138519	-0.418879078776038	1.31640218887576e-08	9.55400324244409e-08
TRINITY_DN775_c0_g1_i1	embryo_PGCs	embryo_somatic	2.48801190823781	2.40011857233236	1.34725234119692e-08	9.76854640119527e-08
TRINITY_DN15317_c0_g1_i1	embryo_PGCs	embryo_somatic	5.3800947873141	2.53890618102108	1.36961123241422e-08	9.91956128133964e-08
TRINITY_DN19259_c0_g1_i1	embryo_PGCs	embryo_somatic	2.23865538240242	2.47919537884133	1.3706982528128e-08	9.91956128133964e-08
TRINITY_DN1052_c0_g1_i1	embryo_PGCs	embryo_somatic	-3.23470544012452	5.06387156094978	1.37425291047095e-08	9.93579609030383e-08
TRINITY_DN3015_c0_g1_i1	embryo_PGCs	embryo_somatic	4.65752772858348	-0.520878641174889	1.38670886702633e-08	1.00162946477202e-07
TRINITY_DN13825_c0_g1_i1	embryo_PGCs	embryo_somatic	-3.16281810273183	4.30794858180809	1.39655155288774e-08	1.00777820154575e-07
TRINITY_DN383_c1_g1_i1	embryo_PGCs	embryo_somatic	-3.18020086302963	2.97729782114229	1.40087414301414e-08	1.00934698852322e-07
TRINITY_DN2724_c0_g1_i1	embryo_PGCs	embryo_somatic	-3.04308498131213	3.77783819385681	1.40138977421991e-08	1.00934698852322e-07
TRINITY_DN2256_c0_g1_i1	embryo_PGCs	embryo_somatic	4.54275210080966	1.14963509573605	1.41875611431503e-08	1.01976230036615e-07
TRINITY_DN10409_c0_g1_i1	embryo_PGCs	embryo_somatic	-4.79375669638177	3.47943437141909	1.41904018827187e-08	1.01976230036615e-07
TRINITY_DN1291_c0_g1_i2	embryo_PGCs	embryo_somatic	-3.28155834467301	4.95077853358425	1.41988811783858e-08	1.01976230036615e-07
TRINITY_DN21075_c0_g1_i1	embryo_PGCs	embryo_somatic	-3.8982034398586	3.78152516999679	1.42567065624837e-08	1.02294569719639e-07
TRINITY_DN10743_c0_g1_i1	embryo_PGCs	embryo_somatic	-2.57468690652	2.05598721390552	1.45488079710596e-08	1.04291691576839e-07
TRINITY_DN14269_c0_g1_i1	embryo_PGCs	embryo_somatic	-2.79349324301746	1.67442044438492	1.45626218383854e-08	1.04292046946547e-07
TRINITY_DN14155_c0_g1_i1	embryo_PGCs	embryo_somatic	4.4753175808592	0.758444161692188	1.45772244615541e-08	1.04298045085171e-07
TRINITY_DN15465_c0_g1_i1	embryo_PGCs	embryo_somatic	6.27292488521545	-0.344294233642862	1.48177961642601e-08	1.05919284468489e-07
TRINITY_DN21787_c0_g1_i1	embryo_PGCs	embryo_somatic	2.51386268074495	5.10646481764456	1.48828427684753e-08	1.06283977056303e-07
TRINITY_DN18164_c0_g1_i1	embryo_PGCs	embryo_somatic	2.19644379382841	2.83877799420496	1.49400671328767e-08	1.06507512480673e-07
TRINITY_DN7202_c0_g1_i1	embryo_PGCs	embryo_somatic	-2.15683878532088	4.20686534579733	1.49422575909932e-08	1.06507512480673e-07
TRINITY_DN1858_c0_g1_i3	embryo_PGCs	embryo_somatic	2.50366842862892	2.39968998954547	1.50181655718696e-08	1.06947970430503e-07
TRINITY_DN292_c0_g1_i1	embryo_PGCs	embryo_somatic	-4.46864268478483	4.64506311925009	1.54954787962401e-08	1.10243420506208e-07
TRINITY_DN736_c0_g1_i1	embryo_PGCs	embryo_somatic	-2.56085102276894	2.33489313188935	1.55636224760085e-08	1.10624359756769e-07
TRINITY_DN153_c0_g1_i1	embryo_PGCs	embryo_somatic	2.6157374600961	5.4530687625741	1.56205358552061e-08	1.10924836152668e-07
TRINITY_DN14002_c0_g1_i1	embryo_PGCs	embryo_somatic	-4.60104887364591	0.136456425070804	1.57454444454984e-08	1.11707146595076e-07
TRINITY_DN511_c0_g1_i1	embryo_PGCs	embryo_somatic	-4.59393716914698	6.61587933571399	1.57735731460391e-08	1.11802024066921e-07
TRINITY_DN20957_c0_g1_i1	embryo_PGCs	embryo_somatic	-2.51490118584455	5.93865723855998	1.58024461430291e-08	1.11901994790404e-07
TRINITY_DN923_c0_g1_i1	embryo_PGCs	embryo_somatic	-4.78018319189922	6.01084348234516	1.58634037304158e-08	1.12191046401314e-07
TRINITY_DN21171_c0_g1_i1	embryo_PGCs	embryo_somatic	1.91445270112265	4.59793038804771	1.58728786778684e-08	1.12191046401314e-07
TRINITY_DN110_c0_g1_i4	embryo_PGCs	embryo_somatic	-2.50513930183913	6.80706631723046	1.61820388378627e-08	1.14269625605299e-07
TRINITY_DN4236_c0_g1_i1	embryo_PGCs	embryo_somatic	-2.14165159180766	3.49450015085574	1.64817263896982e-08	1.16277505451344e-07
TRINITY_DN990_c0_g1_i1	embryo_PGCs	embryo_somatic	2.72354409256347	4.99417807495895	1.69723358002405e-08	1.19627338007834e-07
TRINITY_DN5583_c0_g1_i1	embryo_PGCs	embryo_somatic	-4.50485462341802	0.610700901464509	1.70484539177466e-08	1.20052170385471e-07
TRINITY_DN69_c0_g1_i1	embryo_PGCs	embryo_somatic	-2.63498154141426	5.20887944351371	1.7278879062496e-08	1.21561807480531e-07
TRINITY_DN3750_c0_g1_i1	embryo_PGCs	embryo_somatic	-5.4023717950245	-0.455133447423718	1.74331642575975e-08	1.22533474563837e-07
TRINITY_DN2733_c0_g1_i1	embryo_PGCs	embryo_somatic	-2.86743296380928	2.71357165759094	1.74716813460538e-08	1.22690388840639e-07
TRINITY_DN4202_c0_g1_i1	embryo_PGCs	embryo_somatic	3.51715094727914	2.86827654581455	1.75820049224704e-08	1.2335078823848e-07
TRINITY_DN2616_c0_g1_i1	embryo_PGCs	embryo_somatic	-2.87724435594831	6.34808569869033	1.77427614478215e-08	1.24309406831155e-07
TRINITY_DN6954_c0_g1_i1	embryo_PGCs	embryo_somatic	-1.95925105226553	5.69450023816968	1.77514554825537e-08	1.24309406831155e-07
TRINITY_DN2472_c0_g1_i4	embryo_PGCs	embryo_somatic	-4.50683638466172	1.79879086720088	1.77818579063114e-08	1.24407329045357e-07
TRINITY_DN949_c0_g1_i1	embryo_PGCs	embryo_somatic	-3.54267245284275	1.22869323271168	1.79399305736855e-08	1.2539746674983e-07
TRINITY_DN189_c0_g1_i1	embryo_PGCs	embryo_somatic	-3.74491649952491	5.5646076762563	1.82943927558826e-08	1.27757247844537e-07
TRINITY_DN3050_c0_g1_i1	embryo_PGCs	embryo_somatic	2.70388274132207	2.36338322481926	1.85704373611168e-08	1.29565565271807e-07
TRINITY_DN17425_c0_g1_i1	embryo_PGCs	embryo_somatic	2.91285634261522	3.23044335156899	1.86194630292804e-08	1.29788106138784e-07
TRINITY_DN10220_c0_g1_i1	embryo_PGCs	embryo_somatic	3.26714774374515	1.6980915972644	1.86691708345345e-08	1.30014988431313e-07
TRINITY_DN21027_c0_g1_i1	embryo_PGCs	embryo_somatic	2.69860851689534	3.41804170630687	1.87016716792502e-08	1.30121732152138e-07
TRINITY_DN754_c0_g1_i2	embryo_PGCs	embryo_somatic	-3.37068348870805	6.10257449677019	1.87997510956654e-08	1.30684141331979e-07
TRINITY_DN17904_c0_g1_i1	embryo_PGCs	embryo_somatic	-4.24728247086187	1.00880738642022	1.90472542898564e-08	1.32283268335694e-07
TRINITY_DN6917_c0_g1_i1	embryo_PGCs	embryo_somatic	-3.86701234902991	0.692339230009397	1.90852754612596e-08	1.3242594521059e-07
TRINITY_DN952_c0_g1_i1	embryo_PGCs	embryo_somatic	6.45705560700059	1.70015881087155	1.92902224685264e-08	1.33623489770985e-07
TRINITY_DN1016_c1_g1_i1	embryo_PGCs	embryo_somatic	-2.39657508423225	4.79321909601145	1.92931368364072e-08	1.33623489770985e-07
TRINITY_DN1104_c0_g1_i1	embryo_PGCs	embryo_somatic	2.49380664579341	3.82498555531513	1.98653999591947e-08	1.37461310950519e-07
TRINITY_DN4690_c0_g1_i1	embryo_PGCs	embryo_somatic	4.91496199729253	1.93009838720104	2.01132340494317e-08	1.39049246708525e-07
TRINITY_DN164_c0_g1_i1	embryo_PGCs	embryo_somatic	-2.24235977633635	4.52170213365016	2.0320983221256e-08	1.40357420116187e-07
TRINITY_DN2511_c0_g1_i4	embryo_PGCs	embryo_somatic	8.46614414049577	-1.04746599850916	2.03772369685454e-08	1.40617781885855e-07
TRINITY_DN2270_c1_g1_i1	embryo_PGCs	embryo_somatic	3.5459551444568	0.202401015362573	2.05756577733343e-08	1.41857833438175e-07
TRINITY_DN7731_c0_g1_i1	embryo_PGCs	embryo_somatic	-4.13589285687647	1.44464317208822	2.06422644413623e-08	1.42187670611093e-07
TRINITY_DN1613_c0_g1_i1	embryo_PGCs	embryo_somatic	5.48814019248677	-1.04977871484833	2.10117696044836e-08	1.44601433508785e-07
TRINITY_DN19677_c0_g1_i1	embryo_PGCs	embryo_somatic	-3.77052432768714	-0.301940117370324	2.1033554577797e-08	1.44620002754962e-07
TRINITY_DN7228_c0_g1_i1	embryo_PGCs	embryo_somatic	-4.30189731881142	3.15434180447188	2.10648815012612e-08	1.44704086251184e-07
TRINITY_DN79_c0_g1_i1	embryo_PGCs	embryo_somatic	2.37812894506007	5.96191026834199	2.13142642749386e-08	1.46284583705806e-07
TRINITY_DN4045_c0_g1_i1	embryo_PGCs	embryo_somatic	-3.07534572354262	4.16725256229766	2.1505137450296e-08	1.47461019421622e-07
TRINITY_DN3101_c0_g1_i1	embryo_PGCs	embryo_somatic	-4.64716485032343	0.0106674226768782	2.16494989891672e-08	1.48274994705878e-07
TRINITY_DN3252_c0_g1_i1	embryo_PGCs	embryo_somatic	-3.89294613818052	2.85524019607579	2.16629825972558e-08	1.48274994705878e-07
TRINITY_DN219_c4_g1_i1	embryo_PGCs	embryo_somatic	-2.29323903757513	6.14180672939893	2.18373452938685e-08	1.49333542681987e-07
TRINITY_DN13886_c0_g1_i1	embryo_PGCs	embryo_somatic	-4.11693994339214	1.00707949999596	2.21987837323146e-08	1.51668335743686e-07
TRINITY_DN20770_c0_g1_i1	embryo_PGCs	embryo_somatic	2.3544023176126	5.36275852119585	2.33172363734517e-08	1.59166396397877e-07
TRINITY_DN11439_c0_g1_i1	embryo_PGCs	embryo_somatic	-3.70049726432239	0.713517215085956	2.33607239938338e-08	1.59319717102861e-07
TRINITY_DN276_c1_g1_i1	embryo_PGCs	embryo_somatic	4.83184838303631	1.41438409086661	2.39721082088129e-08	1.63342323649438e-07
TRINITY_DN7201_c0_g1_i1	embryo_PGCs	embryo_somatic	-4.38127800570702	-0.0636416921364289	2.42952516101538e-08	1.65395437062116e-07
TRINITY_DN850_c0_g1_i2	embryo_PGCs	embryo_somatic	2.80636879618153	3.48747983874856	2.45919802397257e-08	1.67187387011053e-07
TRINITY_DN686_c0_g1_i1	embryo_PGCs	embryo_somatic	3.32250885237911	1.68116623515752	2.46026047931007e-08	1.67187387011053e-07
TRINITY_DN4160_c0_g1_i1	embryo_PGCs	embryo_somatic	-3.93346957160009	3.4920089175575	2.46725997047293e-08	1.67512802833991e-07
TRINITY_DN2880_c0_g1_i1	embryo_PGCs	embryo_somatic	-2.99821071623834	2.41181027581165	2.51290232524087e-08	1.70458916010296e-07
TRINITY_DN20857_c0_g1_i1	embryo_PGCs	embryo_somatic	-3.08936364198985	1.68353402595081	2.54065851494107e-08	1.72187563217428e-07
TRINITY_DN2692_c0_g1_i1	embryo_PGCs	embryo_somatic	-3.46699897935595	1.90910724289393	2.55191535003748e-08	1.72795912486452e-07
TRINITY_DN21827_c0_g1_i1	embryo_PGCs	embryo_somatic	3.87495576570523	0.243044268138454	2.58656961720621e-08	1.74986053478316e-07
TRINITY_DN3166_c0_g1_i1	embryo_PGCs	embryo_somatic	-3.72422845970217	3.21420852858262	2.59526325770698e-08	1.75417570951345e-07
TRINITY_DN14552_c0_g1_i1	embryo_PGCs	embryo_somatic	2.51473637013323	3.4763583320112	2.6209209938864e-08	1.76926260372944e-07
TRINITY_DN4353_c0_g1_i1	embryo_PGCs	embryo_somatic	-4.13856145980107	2.66641094540141	2.62225406359794e-08	1.76926260372944e-07
TRINITY_DN739_c1_g3_i1	embryo_PGCs	embryo_somatic	5.0631793841111	-0.144430950789429	2.63177807249501e-08	1.77410875936786e-07
TRINITY_DN13549_c0_g1_i1	embryo_PGCs	embryo_somatic	-2.48585090204901	5.8664703707136	2.64262565085223e-08	1.77983773835621e-07
TRINITY_DN20705_c0_g1_i1	embryo_PGCs	embryo_somatic	-2.0231550411072	5.60617622925964	2.67853169666646e-08	1.80241870920442e-07
TRINITY_DN4159_c0_g1_i1	embryo_PGCs	embryo_somatic	-3.48622643543922	2.95656185437319	2.69498820813047e-08	1.81188337648666e-07
TRINITY_DN10325_c0_g1_i1	embryo_PGCs	embryo_somatic	2.2035537206861	5.32094644089695	2.69745488306516e-08	1.81193401143482e-07
TRINITY_DN3547_c0_g1_i1	embryo_PGCs	embryo_somatic	4.62369010804566	0.533729911013237	2.75379896418133e-08	1.8481430249426e-07
TRINITY_DN243_c0_g1_i1	embryo_PGCs	embryo_somatic	-2.90563192401237	0.935919390609709	2.76377963899185e-08	1.85319985173816e-07
TRINITY_DN21338_c0_g1_i1	embryo_PGCs	embryo_somatic	1.96424636086201	3.46023929079104	2.79546014194694e-08	1.87278527811954e-07
TRINITY_DN17009_c0_g1_i1	embryo_PGCs	embryo_somatic	2.46748059661779	2.52246366930977	2.81720987743597e-08	1.88568897891628e-07
TRINITY_DN21009_c0_g1_i1	embryo_PGCs	embryo_somatic	1.98055087226524	5.87258695413025	2.83055034212275e-08	1.89230345080251e-07
TRINITY_DN20530_c0_g1_i1	embryo_PGCs	embryo_somatic	2.62877759466515	2.97156259091345	2.832086727214e-08	1.89230345080251e-07
TRINITY_DN6839_c0_g1_i1	embryo_PGCs	embryo_somatic	-4.00351340910337	0.798348796699601	2.8660662749751e-08	1.91332019079175e-07
TRINITY_DN21042_c0_g1_i1	embryo_PGCs	embryo_somatic	-2.53902141755347	6.7858995974834	2.874104575335e-08	1.91699739148885e-07
TRINITY_DN11351_c0_g1_i1	embryo_PGCs	embryo_somatic	-2.28741830639758	3.13305291422504	2.91557187356249e-08	1.94294530219727e-07
TRINITY_DN1252_c0_g1_i1	embryo_PGCs	embryo_somatic	-3.64574499446863	5.62925511752731	2.91940757934393e-08	1.94379184786371e-07
TRINITY_DN11502_c0_g1_i1	embryo_PGCs	embryo_somatic	3.65133168461939	3.1966182464772	2.93954820323251e-08	1.9554834711056e-07
TRINITY_DN2551_c0_g1_i1	embryo_PGCs	embryo_somatic	2.87721384143528	2.38399577740591	2.96445642167588e-08	1.97032336026651e-07
TRINITY_DN14891_c0_g1_i1	embryo_PGCs	embryo_somatic	2.60624735443129	4.45037616460131	3.046669695718e-08	2.02319161125813e-07
TRINITY_DN14658_c0_g1_i1	embryo_PGCs	embryo_somatic	2.46482677662709	2.29800674303823	3.0561943602525e-08	2.02598480568001e-07
TRINITY_DN6957_c0_g1_i1	embryo_PGCs	embryo_somatic	-3.84781336462953	5.11059069353623	3.05622361474495e-08	2.02598480568001e-07
TRINITY_DN14865_c0_g1_i1	embryo_PGCs	embryo_somatic	-3.77068164317575	2.99466637906809	3.06928364770096e-08	2.03286382855159e-07
TRINITY_DN2096_c0_g1_i1	embryo_PGCs	embryo_somatic	-3.65884766709313	3.33350468518572	3.10576881491422e-08	2.05523234153756e-07
TRINITY_DN2545_c0_g1_i1	embryo_PGCs	embryo_somatic	-3.41688034490386	2.63827878890197	3.14462128166653e-08	2.0791270027214e-07
TRINITY_DN1083_c0_g1_i1	embryo_PGCs	embryo_somatic	2.06119707721948	3.71481245332745	3.15790695075466e-08	2.08609075552468e-07
TRINITY_DN6944_c0_g1_i1	embryo_PGCs	embryo_somatic	2.12690157072476	4.76155306799754	3.20015388683353e-08	2.11215731712e-07
TRINITY_DN1084_c0_g1_i1	embryo_PGCs	embryo_somatic	-4.47536499159977	0.648045828500071	3.20518391612711e-08	2.11363607767581e-07
TRINITY_DN18040_c0_g1_i1	embryo_PGCs	embryo_somatic	-2.86972987588388	1.409930679056	3.21459210803652e-08	2.11799690457328e-07
TRINITY_DN21110_c0_g1_i1	embryo_PGCs	embryo_somatic	4.38869933197757	2.86846140734434	3.25850828483822e-08	2.14337557855623e-07
TRINITY_DN18125_c0_g1_i1	embryo_PGCs	embryo_somatic	-3.69272742822939	1.17118626364018	3.25876820179065e-08	2.14337557855623e-07
TRINITY_DN305_c1_g1_i1	embryo_PGCs	embryo_somatic	-3.65103904617693	3.29626414187823	3.28086117164641e-08	2.15603513422072e-07
TRINITY_DN18248_c0_g1_i1	embryo_PGCs	embryo_somatic	2.97896932645004	5.30293440315256	3.29538903042935e-08	2.16370560516146e-07
TRINITY_DN21672_c0_g1_i1	embryo_PGCs	embryo_somatic	-5.23128217523932	2.00377921272042	3.40610180621755e-08	2.23446176499657e-07
TRINITY_DN6940_c0_g1_i1	embryo_PGCs	embryo_somatic	6.16525909397048	-0.342767665076189	3.42760825651507e-08	2.246625238721e-07
TRINITY_DN1322_c0_g1_i1	embryo_PGCs	embryo_somatic	-2.50356379810731	3.68826047614951	3.4417111109289e-08	2.25391919511739e-07
TRINITY_DN2677_c0_g1_i1	embryo_PGCs	embryo_somatic	-2.90923245185418	1.81503307530038	3.47316868849938e-08	2.2725560580967e-07
TRINITY_DN21412_c0_g1_i1	embryo_PGCs	embryo_somatic	2.21447457093217	5.46857065781031	3.51549607418817e-08	2.29781773717306e-07
TRINITY_DN20142_c0_g1_i1	embryo_PGCs	embryo_somatic	6.78525230796964	-0.637268571945421	3.51784159313811e-08	2.29781773717306e-07
TRINITY_DN7214_c0_g1_i1	embryo_PGCs	embryo_somatic	-3.76528294590037	6.43873168618284	3.61078725668782e-08	2.35649741980393e-07
TRINITY_DN9046_c0_g1_i1	embryo_PGCs	embryo_somatic	3.6096575385917	2.42187746136111	3.66828874014381e-08	2.39196418107312e-07
TRINITY_DN13990_c0_g1_i1	embryo_PGCs	embryo_somatic	1.89733130056788	4.43819022368434	3.71567105052295e-08	2.42077726137682e-07
TRINITY_DN3668_c0_g1_i1	embryo_PGCs	embryo_somatic	-3.4490826439414	6.01589057385293	3.74905360531365e-08	2.44042776352762e-07
TRINITY_DN7104_c0_g1_i1	embryo_PGCs	embryo_somatic	-3.29752947408192	6.11681701096934	3.76479708813272e-08	2.44857232075379e-07
TRINITY_DN1346_c0_g1_i2	embryo_PGCs	embryo_somatic	-2.36119966065776	3.41148423755518	3.79503029307871e-08	2.46611874190887e-07
TRINITY_DN3133_c0_g1_i1	embryo_PGCs	embryo_somatic	3.14031291504538	1.78970623617101	3.83248403060015e-08	2.48832317907947e-07
TRINITY_DN1560_c0_g1_i2	embryo_PGCs	embryo_somatic	-1.85471552755647	3.58418905210378	3.83950191926972e-08	2.49074538033448e-07
TRINITY_DN13943_c0_g1_i1	embryo_PGCs	embryo_somatic	4.03765101120729	3.30650130618398	3.88682642628999e-08	2.51928860838317e-07
TRINITY_DN1528_c0_g1_i1	embryo_PGCs	embryo_somatic	-3.58596821106326	1.77490792276309	3.92239609686492e-08	2.54017053213209e-07
TRINITY_DN1587_c0_g1_i6	embryo_PGCs	embryo_somatic	-4.89375209911649	0.0466020017978767	3.94270335128451e-08	2.54920525796027e-07
TRINITY_DN20806_c0_g1_i1	embryo_PGCs	embryo_somatic	4.36380119898867	0.85094740127079	3.94307583783745e-08	2.54920525796027e-07
TRINITY_DN4756_c0_g1_i1	embryo_PGCs	embryo_somatic	3.85744528551848	0.314722787805383	3.97802894564448e-08	2.56961000180292e-07
TRINITY_DN1888_c0_g1_i1	embryo_PGCs	embryo_somatic	-5.26916062372662	0.162324122974583	4.03063481209396e-08	2.60121789283627e-07
TRINITY_DN6716_c0_g1_i1	embryo_PGCs	embryo_somatic	-2.2020353431285	4.27163898284502	4.03382740409478e-08	2.60121789283627e-07
TRINITY_DN20521_c0_g1_i1	embryo_PGCs	embryo_somatic	6.21079729550753	0.078032790991842	4.09426137361964e-08	2.63794374387041e-07
TRINITY_DN8164_c0_g1_i1	embryo_PGCs	embryo_somatic	-4.95223431816842	-0.802578554551221	4.1049887675048e-08	2.64260831702497e-07
TRINITY_DN1352_c0_g1_i1	embryo_PGCs	embryo_somatic	-3.96412771938849	4.26750022073182	4.13849385947076e-08	2.66191578719948e-07
TRINITY_DN14321_c0_g1_i1	embryo_PGCs	embryo_somatic	-4.0446923721446	0.649720068999342	4.14528912157132e-08	2.66402507838388e-07
TRINITY_DN13627_c0_g1_i1	embryo_PGCs	embryo_somatic	-3.52913658337512	1.80913174199442	4.1543108624864e-08	2.66756045805588e-07
TRINITY_DN4313_c0_g1_i1	embryo_PGCs	embryo_somatic	-1.98336280659392	3.72071288584292	4.17176492862942e-08	2.67649981915539e-07
TRINITY_DN23565_c0_g1_i1	embryo_PGCs	embryo_somatic	-3.90172288669927	0.377583265192177	4.20765267394488e-08	2.69724063540443e-07
TRINITY_DN2142_c0_g1_i1	embryo_PGCs	embryo_somatic	2.9369290833913	2.52673108413301	4.2495422074116e-08	2.72179047384258e-07
TRINITY_DN22356_c0_g1_i1	embryo_PGCs	embryo_somatic	3.93044896555378	1.17260559764092	4.2547691471575e-08	2.72283664087942e-07
TRINITY_DN10598_c0_g2_i1	embryo_PGCs	embryo_somatic	2.23912130130896	3.68898903970675	4.25903593700042e-08	2.72326711347276e-07
TRINITY_DN11633_c0_g1_i1	embryo_PGCs	embryo_somatic	-4.62580479419008	0.556813485397357	4.2709943587568e-08	2.72861081419058e-07
TRINITY_DN13661_c0_g1_i1	embryo_PGCs	embryo_somatic	-2.40985783663924	3.37777844858104	4.32139760975228e-08	2.75848607321761e-07
TRINITY_DN365_c0_g1_i1	embryo_PGCs	embryo_somatic	-3.17351637664544	6.28834213328359	4.34446391918092e-08	2.77087568313416e-07
TRINITY_DN21717_c0_g1_i1	embryo_PGCs	embryo_somatic	-2.89093959642361	1.84195312282998	4.35688987860679e-08	2.77646380237205e-07
TRINITY_DN6368_c0_g1_i1	embryo_PGCs	embryo_somatic	-4.46070385121876	0.856081364111383	4.3681420158935e-08	2.78129513062395e-07
TRINITY_DN2723_c0_g1_i1	embryo_PGCs	embryo_somatic	1.93218098027245	3.66596127519119	4.43358282815448e-08	2.82059253475453e-07
TRINITY_DN2146_c0_g1_i1	embryo_PGCs	embryo_somatic	2.46862502270508	3.46419912117478	4.44849471227206e-08	2.82770507004072e-07
TRINITY_DN3097_c0_g1_i1	embryo_PGCs	embryo_somatic	-3.84876243855714	3.09812749426949	4.47667391765854e-08	2.84323204309294e-07
TRINITY_DN2580_c0_g2_i1	embryo_PGCs	embryo_somatic	-3.41505783633044	2.77898111620255	4.48855178387422e-08	2.84838834727094e-07
TRINITY_DN1784_c0_g1_i1	embryo_PGCs	embryo_somatic	3.63632417552445	0.440112975595878	4.52727170294353e-08	2.87055545549817e-07
TRINITY_DN17671_c0_g1_i1	embryo_PGCs	embryo_somatic	-2.98321854815105	5.96451009100162	4.6200490720585e-08	2.92693242633673e-07
TRINITY_DN4496_c0_g1_i1	embryo_PGCs	embryo_somatic	-1.9447713754618	5.56047683199934	4.69012452225907e-08	2.96884490435731e-07
TRINITY_DN3988_c0_g1_i1	embryo_PGCs	embryo_somatic	2.23351332937577	3.48133921491553	4.69701551501154e-08	2.97072508825062e-07
TRINITY_DN270_c0_g1_i1	embryo_PGCs	embryo_somatic	-2.01338749886265	7.43748911323136	4.76894233778004e-08	3.0137010920233e-07
TRINITY_DN17087_c0_g1_i1	embryo_PGCs	embryo_somatic	2.04463477799994	4.2089681795595	4.90253463588889e-08	3.09554207801084e-07
TRINITY_DN3751_c0_g1_i1	embryo_PGCs	embryo_somatic	2.41197853383094	4.8619769935607	4.92755607914343e-08	3.10875040896501e-07
TRINITY_DN10372_c0_g1_i4	embryo_PGCs	embryo_somatic	-3.29809610036864	4.56373512227916	4.94486804505675e-08	3.11707696983319e-07
TRINITY_DN10273_c0_g1_i1	embryo_PGCs	embryo_somatic	-3.14790982737898	6.34111962486228	5.00536667175799e-08	3.15259046316794e-07
TRINITY_DN16040_c0_g1_i1	embryo_PGCs	embryo_somatic	-3.95162177940171	-0.302413566140665	5.02145189178602e-08	3.16009476611817e-07
TRINITY_DN4257_c0_g1_i1	embryo_PGCs	embryo_somatic	3.90042509608053	0.866919658902581	5.03478871326714e-08	3.1658584299108e-07
TRINITY_DN20949_c0_g1_i1	embryo_PGCs	embryo_somatic	2.61272622364513	1.93139241460756	5.20881234336489e-08	3.27256808670612e-07
TRINITY_DN4590_c0_g1_i1	embryo_PGCs	embryo_somatic	2.61928091683737	4.07659122827307	5.22048505870601e-08	3.27718436535339e-07
TRINITY_DN7313_c0_g1_i1	embryo_PGCs	embryo_somatic	-4.02796113936181	2.3258820356127	5.23916605348638e-08	3.28618884000549e-07
TRINITY_DN2662_c0_g1_i1	embryo_PGCs	embryo_somatic	-3.4608506718594	1.34851837231373	5.2846286232653e-08	3.31122131041154e-07
TRINITY_DN2650_c0_g1_i1	embryo_PGCs	embryo_somatic	-2.71849649534733	2.48801255178371	5.28781547525138e-08	3.31122131041154e-07
TRINITY_DN2165_c0_g1_i4	embryo_PGCs	embryo_somatic	3.62446514318255	0.808749822584437	5.31032706610257e-08	3.32257210403461e-07
TRINITY_DN674_c0_g1_i1	embryo_PGCs	embryo_somatic	-2.07721274374994	5.81476696890869	5.39444066590223e-08	3.37241558791594e-07
TRINITY_DN2854_c0_g1_i1	embryo_PGCs	embryo_somatic	2.47020139599918	3.01886592442432	5.4014491815688e-08	3.37401322743172e-07
TRINITY_DN1608_c0_g1_i2	embryo_PGCs	embryo_somatic	2.25153473608495	4.08626642675043	5.44759237848959e-08	3.40003356275252e-07
TRINITY_DN6864_c0_g1_i1	embryo_PGCs	embryo_somatic	-4.13591143392629	-0.653159999448036	5.46038247730524e-08	3.40276308237774e-07
TRINITY_DN902_c0_g1_i1	embryo_PGCs	embryo_somatic	-2.30991527642631	3.93254082718087	5.46094748339887e-08	3.40276308237774e-07
TRINITY_DN10205_c0_g1_i1	embryo_PGCs	embryo_somatic	-3.33509238190216	3.53718660552466	5.48089061809951e-08	3.41238358367625e-07
TRINITY_DN17340_c0_g1_i1	embryo_PGCs	embryo_somatic	2.33907150902777	3.27604517458608	5.48903311824821e-08	3.41464728546524e-07
TRINITY_DN95_c0_g1_i1	embryo_PGCs	embryo_somatic	2.00674272664398	3.83138528524838	5.50256385979232e-08	3.42025646970028e-07
TRINITY_DN21003_c0_g1_i1	embryo_PGCs	embryo_somatic	-3.45439131439831	1.41641431709031	5.51614878879379e-08	3.42589011251562e-07
TRINITY_DN1639_c0_g1_i4	embryo_PGCs	embryo_somatic	2.15208220286331	3.63965671780244	5.61636289814621e-08	3.48527286480375e-07
TRINITY_DN15114_c0_g1_i1	embryo_PGCs	embryo_somatic	-2.34581593565131	4.10245238474591	5.63803386266799e-08	3.49585782139405e-07
TRINITY_DN15328_c0_g1_i1	embryo_PGCs	embryo_somatic	-6.22599248766078	-0.168113627592237	5.65327085022335e-08	3.50243934849897e-07
TRINITY_DN4006_c0_g1_i1	embryo_PGCs	embryo_somatic	2.01807276720219	4.34857786140922	5.6836231719646e-08	3.51836705669736e-07
TRINITY_DN17197_c0_g1_i1	embryo_PGCs	embryo_somatic	2.20020752183607	3.87044748836738	5.71266302712729e-08	3.53345695971783e-07
TRINITY_DN21255_c0_g1_i1	embryo_PGCs	embryo_somatic	2.52684058701886	3.51151727431006	5.72186581779621e-08	3.53626242262985e-07
TRINITY_DN18179_c0_g1_i1	embryo_PGCs	embryo_somatic	-3.86001670991746	3.19221833722275	5.78654203224638e-08	3.57331939513699e-07
TRINITY_DN712_c0_g1_i1	embryo_PGCs	embryo_somatic	-2.22462912487733	3.89240631417423	5.81910441734662e-08	3.59050115392796e-07
TRINITY_DN17613_c0_g1_i1	embryo_PGCs	embryo_somatic	2.0194894897241	4.02616512804252	5.93959345170166e-08	3.66186326961297e-07
TRINITY_DN786_c0_g1_i1	embryo_PGCs	embryo_somatic	2.12354349939181	4.54902333381238	5.95875103857885e-08	3.67068753002536e-07
TRINITY_DN11142_c0_g1_i1	embryo_PGCs	embryo_somatic	-3.50698392357385	3.09189615653347	5.99365790283332e-08	3.68919138340927e-07
TRINITY_DN4337_c0_g1_i1	embryo_PGCs	embryo_somatic	-3.98632513914257	0.302922436341024	6.06943835320704e-08	3.73280311706573e-07
TRINITY_DN22396_c0_g1_i1	embryo_PGCs	embryo_somatic	-4.16822173627063	0.827368703921902	6.10398099965202e-08	3.751002760289e-07
TRINITY_DN13808_c0_g1_i1	embryo_PGCs	embryo_somatic	1.98559317963789	4.60392020484591	6.11927497706559e-08	3.75735384937001e-07
TRINITY_DN3518_c0_g1_i2	embryo_PGCs	embryo_somatic	-3.32414798569341	5.68086951434128	6.27214433891905e-08	3.84810021505989e-07
TRINITY_DN6744_c0_g1_i1	embryo_PGCs	embryo_somatic	1.85239141882265	4.39277918310964	6.28085939934123e-08	3.85002336927002e-07
TRINITY_DN10100_c0_g1_i1	embryo_PGCs	embryo_somatic	2.08277369930973	2.7606136477571	6.28544134589814e-08	3.85002336927002e-07
TRINITY_DN1728_c0_g1_i2	embryo_PGCs	embryo_somatic	-2.65524843151399	4.74207372030601	6.35894324094922e-08	3.89189926790567e-07
TRINITY_DN7438_c0_g1_i1	embryo_PGCs	embryo_somatic	3.43061227699378	0.738147170217623	6.42615736954319e-08	3.92986233971176e-07
TRINITY_DN1147_c0_g1_i1	embryo_PGCs	embryo_somatic	3.20783173729306	2.01534641846769	6.55116043839466e-08	4.00307601949325e-07
TRINITY_DN14458_c0_g1_i1	embryo_PGCs	embryo_somatic	-4.67086927787045	4.43742558662903	6.56653442379142e-08	4.00923701281769e-07
TRINITY_DN2122_c0_g1_i1	embryo_PGCs	embryo_somatic	2.1221654834076	3.11641976814608	6.58415111494675e-08	4.0167562800283e-07
TRINITY_DN19044_c0_g1_i1	embryo_PGCs	embryo_somatic	-2.61354221344884	2.26727098963487	6.63101860048049e-08	4.04209396104913e-07
TRINITY_DN13588_c0_g1_i1	embryo_PGCs	embryo_somatic	-4.91523004008577	-0.189351235534861	6.76680549723481e-08	4.12155026145886e-07
TRINITY_DN3124_c0_g1_i3	embryo_PGCs	embryo_somatic	1.81235456780679	4.04275477523672	6.79641769732341e-08	4.13626159780076e-07
TRINITY_DN129_c0_g1_i1	embryo_PGCs	embryo_somatic	1.91201098958883	4.14810843371317	6.83687820721253e-08	4.15754624205854e-07
TRINITY_DN4988_c0_g1_i1	embryo_PGCs	embryo_somatic	4.5626291164963	2.42108865678393	6.84904996821635e-08	4.16160798790499e-07
TRINITY_DN7516_c0_g1_i1	embryo_PGCs	embryo_somatic	2.28264856150358	2.89547064070784	6.86717911685487e-08	4.16928014169947e-07
TRINITY_DN126_c0_g1_i1	embryo_PGCs	embryo_somatic	1.82276691042464	6.43169805851296	6.93127421979717e-08	4.20482504110514e-07
TRINITY_DN22436_c0_g1_i1	embryo_PGCs	embryo_somatic	-3.05049049218653	0.550905874192893	6.96232751037578e-08	4.22028444368938e-07
TRINITY_DN821_c0_g1_i1	embryo_PGCs	embryo_somatic	-3.44737167144612	4.04328511999515	7.01900428296515e-08	4.25123864524596e-07
TRINITY_DN9176_c0_g1_i1	embryo_PGCs	embryo_somatic	6.35091795756601	-0.935231205104316	7.0393951011715e-08	4.26018344102048e-07
TRINITY_DN3799_c0_g1_i1	embryo_PGCs	embryo_somatic	2.1561961382438	6.18387779198637	7.20336689319119e-08	4.3559386232809e-07
TRINITY_DN18460_c0_g1_i1	embryo_PGCs	embryo_somatic	5.54342211942985	0.503342818300255	7.22739326007187e-08	4.3669823549892e-07
TRINITY_DN26_c2_g1_i1	embryo_PGCs	embryo_somatic	-3.9083926936277	7.15236348033131	7.29981861859117e-08	4.40722913729604e-07
TRINITY_DN911_c0_g1_i5	embryo_PGCs	embryo_somatic	-2.5613550253251	4.19535135455867	7.31984326259168e-08	4.41580035037079e-07
TRINITY_DN21376_c0_g1_i1	embryo_PGCs	embryo_somatic	1.81776612012217	4.86956304471819	7.36731283773245e-08	4.44090130242631e-07
TRINITY_DN17026_c0_g1_i1	embryo_PGCs	embryo_somatic	-3.42327261020637	0.264553180540041	7.37573000566323e-08	4.44244087860972e-07
TRINITY_DN7465_c0_g1_i1	embryo_PGCs	embryo_somatic	2.29230335939475	2.44960956008111	7.60539808828929e-08	4.57713274940174e-07
TRINITY_DN4639_c0_g1_i1	embryo_PGCs	embryo_somatic	-2.32281753008512	2.41091656864861	7.62280625099738e-08	4.58396848919104e-07
TRINITY_DN17120_c0_g1_i1	embryo_PGCs	embryo_somatic	2.89756611660365	4.06237398375231	7.64227714342508e-08	4.59203282440379e-07
TRINITY_DN18418_c0_g1_i1	embryo_PGCs	embryo_somatic	-5.23971575541365	-1.06684910067722	7.66360836483516e-08	4.60120131381585e-07
TRINITY_DN945_c0_g1_i1	embryo_PGCs	embryo_somatic	-3.47883083014812	5.84690539242576	7.70810950123572e-08	4.62425539911822e-07
TRINITY_DN20895_c0_g1_i1	embryo_PGCs	embryo_somatic	-3.9173149638424	2.92443317354563	7.79839517766119e-08	4.6747183750901e-07
TRINITY_DN14539_c0_g1_i1	embryo_PGCs	embryo_somatic	-3.46519015786186	1.74472080207489	8.01370873342713e-08	4.79998980815631e-07
TRINITY_DN17644_c0_g1_i1	embryo_PGCs	embryo_somatic	2.7232393174254	3.83314518173761	8.04423960268984e-08	4.81447104815015e-07
TRINITY_DN3929_c0_g1_i1	embryo_PGCs	embryo_somatic	-2.04422787948532	5.52812701795907	8.1823591463589e-08	4.89327034348551e-07
TRINITY_DN17456_c0_g1_i1	embryo_PGCs	embryo_somatic	2.2969601479039	4.35200285629804	8.26188191305552e-08	4.93693054063262e-07
TRINITY_DN3617_c0_g1_i1	embryo_PGCs	embryo_somatic	-2.79185535337817	3.57770387146978	8.29535005339072e-08	4.95302343219397e-07
TRINITY_DN1315_c0_g1_i4	embryo_PGCs	embryo_somatic	-2.52657212031602	3.90510455538843	8.32422601061306e-08	4.96635121908781e-07
TRINITY_DN17044_c0_g1_i1	embryo_PGCs	embryo_somatic	-4.28820789785264	1.55331950497535	8.33964380994524e-08	4.96941349351876e-07
TRINITY_DN1207_c0_g1_i1	embryo_PGCs	embryo_somatic	-3.38602954653081	6.03672216352177	8.34247586611569e-08	4.96941349351876e-07
TRINITY_DN10731_c0_g1_i1	embryo_PGCs	embryo_somatic	-2.2200004011578	3.05253411193822	8.37278175537956e-08	4.9835481037322e-07
TRINITY_DN21079_c0_g1_i1	embryo_PGCs	embryo_somatic	-3.39455275497765	5.72850890946297	8.39214355131241e-08	4.99115162388494e-07
TRINITY_DN3215_c0_g1_i1	embryo_PGCs	embryo_somatic	-3.26022883931576	3.09632107081515	8.41291220744925e-08	4.99957927810533e-07
TRINITY_DN17878_c0_g1_i1	embryo_PGCs	embryo_somatic	-4.01804089230765	-1.0108061123908	8.44958240983521e-08	5.01743620057378e-07
TRINITY_DN13796_c0_g1_i1	embryo_PGCs	embryo_somatic	-2.75600149381041	6.3485183962549	8.64901959893453e-08	5.13184193430908e-07
TRINITY_DN9840_c0_g1_i1	embryo_PGCs	embryo_somatic	8.60967784279953	-0.921930173697265	8.66976445404159e-08	5.1401256078461e-07
TRINITY_DN1535_c0_g1_i2	embryo_PGCs	embryo_somatic	-2.30596689956209	2.24466714701154	8.68599408686814e-08	5.14510996875554e-07
TRINITY_DN587_c0_g1_i1	embryo_PGCs	embryo_somatic	2.17334477992694	5.00466231569839	8.691752355823e-08	5.14510996875554e-07
TRINITY_DN724_c0_g1_i1	embryo_PGCs	embryo_somatic	-2.60613477263148	6.42960918495794	8.7087180008325e-08	5.14653553761638e-07
TRINITY_DN18153_c0_g1_i1	embryo_PGCs	embryo_somatic	-4.98927668235363	3.16847293132898	8.71153745231291e-08	5.14653553761638e-07
TRINITY_DN10492_c0_g1_i1	embryo_PGCs	embryo_somatic	1.87148458894925	5.94675879442278	8.71453754092889e-08	5.14653553761638e-07
TRINITY_DN779_c0_g1_i1	embryo_PGCs	embryo_somatic	2.93451734971846	3.78306335429946	8.78723588107614e-08	5.18542727966619e-07
TRINITY_DN50_c1_g1_i1	embryo_PGCs	embryo_somatic	-3.47305519222929	7.17177423187387	8.88879973877477e-08	5.24127903663007e-07
TRINITY_DN2904_c0_g1_i1	embryo_PGCs	embryo_somatic	-2.96986545026546	4.13439913447292	8.91401160953906e-08	5.25205800664677e-07
TRINITY_DN3760_c0_g1_i1	embryo_PGCs	embryo_somatic	1.84603946870468	4.16218392572737	8.99816440751153e-08	5.29752072383177e-07
TRINITY_DN21014_c0_g1_i1	embryo_PGCs	embryo_somatic	-4.68471799631647	2.57832079212429	9.02627041424732e-08	5.3099418422944e-07
TRINITY_DN701_c0_g1_i2	embryo_PGCs	embryo_somatic	2.16002647026064	6.03633683587242	9.07350522371526e-08	5.33358798138794e-07
TRINITY_DN609_c0_g1_i1	embryo_PGCs	embryo_somatic	-2.54413573488217	2.21130488611442	9.13413342816256e-08	5.36243899260752e-07
TRINITY_DN5055_c0_g1_i1	embryo_PGCs	embryo_somatic	-3.38533564948572	0.584768467248711	9.1367411105402e-08	5.36243899260752e-07
TRINITY_DN1572_c0_g1_i3	embryo_PGCs	embryo_somatic	1.7739054605229	4.06444415764191	9.18567532332155e-08	5.38698621709036e-07
TRINITY_DN2501_c0_g1_i1	embryo_PGCs	embryo_somatic	-3.17924789178546	2.49072619447587	9.53648328472753e-08	5.58839395579122e-07
TRINITY_DN1126_c0_g1_i1	embryo_PGCs	embryo_somatic	1.75697435732192	4.81323502623099	9.64005762043223e-08	5.64472307496252e-07
TRINITY_DN16197_c0_g1_i1	embryo_PGCs	embryo_somatic	-2.99440086802538	0.750088299086898	9.76883096792046e-08	5.71570905358558e-07
TRINITY_DN4742_c0_g1_i1	embryo_PGCs	embryo_somatic	1.87225174472141	3.80123521005208	9.81449223301132e-08	5.73799441740176e-07
TRINITY_DN10622_c0_g1_i1	embryo_PGCs	embryo_somatic	-3.841264202411	6.45561520646517	9.86866418809849e-08	5.76521731327851e-07
TRINITY_DN1136_c0_g1_i1	embryo_PGCs	embryo_somatic	2.33035240983851	4.24023984571408	9.88242321872571e-08	5.76880745210206e-07
TRINITY_DN254_c0_g1_i1	embryo_PGCs	embryo_somatic	-2.10216394403672	4.65841446312332	9.97365235584138e-08	5.81757997692149e-07
TRINITY_DN3544_c0_g1_i1	embryo_PGCs	embryo_somatic	2.3999835611486	1.70159368295713	9.99972854734655e-08	5.82830332332652e-07
TRINITY_DN2023_c0_g1_i1	embryo_PGCs	embryo_somatic	-2.23581871126137	2.1610943083613	1.00594493209704e-07	5.85860472751673e-07
TRINITY_DN21215_c0_g1_i1	embryo_PGCs	embryo_somatic	-2.61952812999924	5.06447513488849	1.02369381916311e-07	5.95739482933862e-07
TRINITY_DN20673_c0_g1_i1	embryo_PGCs	embryo_somatic	-3.50270750546793	9.05400718276953	1.02979102596826e-07	5.98827828377706e-07
TRINITY_DN20824_c0_g1_i1	embryo_PGCs	embryo_somatic	-4.10594540524077	2.35803729141611	1.03490273952172e-07	6.01338808079456e-07
TRINITY_DN17211_c0_g1_i1	embryo_PGCs	embryo_somatic	-3.65477549725468	5.80728568033216	1.05005031212141e-07	6.0967289003402e-07
TRINITY_DN10200_c0_g1_i1	embryo_PGCs	embryo_somatic	-4.06518506690463	1.54809351378188	1.0811405004903e-07	6.26764473050525e-07
TRINITY_DN801_c0_g1_i1	embryo_PGCs	embryo_somatic	2.32360596083585	2.169554209281	1.0811418322252e-07	6.26764473050525e-07
TRINITY_DN480_c0_g1_i1	embryo_PGCs	embryo_somatic	1.94496238809621	4.60156450712051	1.08245666625207e-07	6.27046954143114e-07
TRINITY_DN1630_c0_g1_i1	embryo_PGCs	embryo_somatic	-3.91973502886405	0.745937478113673	1.08425725853309e-07	6.27610179366329e-07
TRINITY_DN1350_c0_g1_i1	embryo_PGCs	embryo_somatic	-2.09271292722441	4.45787758047178	1.08731379206604e-07	6.28898977288887e-07
TRINITY_DN4908_c0_g1_i1	embryo_PGCs	embryo_somatic	-3.74529880611945	2.61925533191133	1.09092402732328e-07	6.30505824182188e-07
TRINITY_DN8097_c0_g1_i1	embryo_PGCs	embryo_somatic	-2.62061252637599	2.67546441249266	1.11028319642834e-07	6.41205470986091e-07
TRINITY_DN2494_c0_g1_i1	embryo_PGCs	embryo_somatic	-4.50361635183461	0.283522828499118	1.1214446965762e-07	6.47158146683766e-07
TRINITY_DN1269_c0_g1_i1	embryo_PGCs	embryo_somatic	-3.79774736362859	7.22306897593993	1.13486702672247e-07	6.54405438468503e-07
TRINITY_DN3318_c0_g1_i1	embryo_PGCs	embryo_somatic	-3.4332800962044	2.49289648364111	1.14755494368739e-07	6.61218540556605e-07
TRINITY_DN6779_c0_g1_i1	embryo_PGCs	embryo_somatic	-2.16990040184534	5.84281089235538	1.15146483919817e-07	6.62967255821012e-07
TRINITY_DN8034_c0_g1_i1	embryo_PGCs	embryo_somatic	-1.88251548562198	3.95336691905261	1.16733765974532e-07	6.71595857850437e-07
TRINITY_DN3531_c0_g1_i1	embryo_PGCs	embryo_somatic	-3.55209430566943	1.99017627237002	1.17219648403229e-07	6.7387957204193e-07
TRINITY_DN2807_c0_g1_i1	embryo_PGCs	embryo_somatic	1.88669955253128	3.17408553115191	1.17676457934557e-07	6.75992814078955e-07
TRINITY_DN10172_c0_g1_i1	embryo_PGCs	embryo_somatic	-3.54209144845883	0.0453897302954318	1.18397744071487e-07	6.79620990022468e-07
TRINITY_DN665_c0_g1_i4	embryo_PGCs	embryo_somatic	-3.71554971482312	2.43864798634722	1.19698645054316e-07	6.86568231322143e-07
TRINITY_DN10676_c0_g1_i1	embryo_PGCs	embryo_somatic	-3.57141722474276	2.86131733962182	1.19931079052037e-07	6.87381078651503e-07
TRINITY_DN7521_c0_g1_i1	embryo_PGCs	embryo_somatic	-3.27899075068162	1.0915407831199	1.21092314986321e-07	6.93512071542971e-07
TRINITY_DN18441_c0_g1_i1	embryo_PGCs	embryo_somatic	2.43983881738715	5.45734778818657	1.21439953822782e-07	6.94977741778864e-07
TRINITY_DN6835_c0_g1_i1	embryo_PGCs	embryo_somatic	1.74660883782977	3.69359100579119	1.22013809169837e-07	6.97525229454316e-07
TRINITY_DN17993_c0_g1_i1	embryo_PGCs	embryo_somatic	-4.06592538237764	0.468199165592876	1.22069216610324e-07	6.97525229454316e-07
TRINITY_DN230_c2_g1_i1	embryo_PGCs	embryo_somatic	2.15596298877672	4.96499104691428	1.2272056513552e-07	7.00486749454083e-07
TRINITY_DN11043_c0_g1_i1	embryo_PGCs	embryo_somatic	-3.3489500676352	3.48105614407705	1.22789009472607e-07	7.00486749454083e-07
TRINITY_DN1175_c0_g1_i1	embryo_PGCs	embryo_somatic	-3.59137240988287	6.40676453104767	1.22864839649528e-07	7.00486749454083e-07
TRINITY_DN8765_c0_g1_i1	embryo_PGCs	embryo_somatic	-3.93072366327531	-0.303520527005951	1.23612518715598e-07	7.04219589705326e-07
TRINITY_DN20476_c0_g1_i1	embryo_PGCs	embryo_somatic	2.10538216549676	4.28291426579223	1.23725748763971e-07	7.04335085187535e-07
TRINITY_DN8113_c0_g1_i1	embryo_PGCs	embryo_somatic	-4.15629879198347	2.81890061028963	1.23949218463993e-07	7.05077498724979e-07
TRINITY_DN2886_c0_g1_i1	embryo_PGCs	embryo_somatic	-3.61493063866215	3.19928161007791	1.24275862884632e-07	7.06405261122926e-07
TRINITY_DN21944_c0_g1_i1	embryo_PGCs	embryo_somatic	3.09282450595558	0.808391124823224	1.24489380574408e-07	7.07088483217606e-07
TRINITY_DN21374_c0_g1_i1	embryo_PGCs	embryo_somatic	5.32819802719243	-0.14660281150509	1.24865269513828e-07	7.08692245023427e-07
TRINITY_DN17233_c0_g1_i1	embryo_PGCs	embryo_somatic	2.36095211280636	5.04088991937636	1.25891385341702e-07	7.13981307435683e-07
TRINITY_DN17293_c0_g1_i1	embryo_PGCs	embryo_somatic	-2.1674528094535	3.76398860655373	1.26488355271973e-07	7.168304172743e-07
TRINITY_DN1554_c0_g1_i1	embryo_PGCs	embryo_somatic	5.05364372986824	0.224630947012272	1.26832216556438e-07	7.18241931874536e-07
TRINITY_DN1039_c0_g1_i1	embryo_PGCs	embryo_somatic	-4.01057482990542	4.18023576395088	1.2752181499242e-07	7.21607761163231e-07
TRINITY_DN15205_c0_g1_i1	embryo_PGCs	embryo_somatic	-4.69329417759621	0.779026638004417	1.29211195701281e-07	7.30621813304932e-07
TRINITY_DN22049_c0_g1_i1	embryo_PGCs	embryo_somatic	2.74089187287097	2.32453006586738	1.3014184842987e-07	7.35335410554155e-07
TRINITY_DN104_c1_g1_i1	embryo_PGCs	embryo_somatic	-2.70477010952366	6.82700465969738	1.30822240405099e-07	7.38628998173944e-07
TRINITY_DN443_c1_g1_i1	embryo_PGCs	embryo_somatic	1.77708997933683	4.41878310056642	1.32758823846108e-07	7.49004920537574e-07
TRINITY_DN2764_c0_g1_i1	embryo_PGCs	embryo_somatic	-2.33910644362789	3.51090062607224	1.33379243463428e-07	7.51945333126783e-07
TRINITY_DN10103_c0_g1_i1	embryo_PGCs	embryo_somatic	-3.6774956893408	7.62914588424781	1.35417871030802e-07	7.62870787212182e-07
TRINITY_DN21437_c0_g1_i1	embryo_PGCs	embryo_somatic	-4.04569541020445	1.72571973365118	1.35867649852942e-07	7.64835945717493e-07
TRINITY_DN1390_c0_g1_i1	embryo_PGCs	embryo_somatic	2.32780423448718	2.93193144026722	1.37478244978998e-07	7.733278858247e-07
TRINITY_DN7362_c0_g1_i1	embryo_PGCs	embryo_somatic	-3.16866087806157	5.45919106700319	1.38241037579141e-07	7.77041796540915e-07
TRINITY_DN993_c0_g1_i1	embryo_PGCs	embryo_somatic	-3.72773373658971	4.32462971215192	1.40096007041067e-07	7.86884688917839e-07
TRINITY_DN346_c0_g1_i1	embryo_PGCs	embryo_somatic	-3.57986678422244	4.97101164619552	1.40552010682876e-07	7.88861174032706e-07
TRINITY_DN394_c0_g1_i1	embryo_PGCs	embryo_somatic	-2.91218025664685	4.33429764225211	1.41412471886831e-07	7.93103108428218e-07
TRINITY_DN559_c0_g1_i1	embryo_PGCs	embryo_somatic	-3.55370110029292	6.07481483088421	1.42315895278475e-07	7.97579540329145e-07
TRINITY_DN787_c0_g1_i2	embryo_PGCs	embryo_somatic	-1.80797982680108	4.46810478146467	1.42608444703462e-07	7.98060302139939e-07
TRINITY_DN21292_c0_g1_i1	embryo_PGCs	embryo_somatic	2.83807378999228	2.26389867266337	1.42676043809389e-07	7.98060302139939e-07
TRINITY_DN7454_c0_g1_i1	embryo_PGCs	embryo_somatic	2.94960879109437	2.44754317072588	1.42717659944519e-07	7.98060302139939e-07
TRINITY_DN49_c0_g1_i1	embryo_PGCs	embryo_somatic	-3.7321580339109	4.78143465845973	1.45897007535525e-07	8.15237187386926e-07
TRINITY_DN216_c0_g1_i1	embryo_PGCs	embryo_somatic	-4.27547173186189	6.10708336055005	1.46455654653946e-07	8.17755707673508e-07
TRINITY_DN17121_c0_g1_i1	embryo_PGCs	embryo_somatic	-3.7678493732698	0.583706220118336	1.46997005713788e-07	8.20174014943575e-07
TRINITY_DN17651_c0_g1_i1	embryo_PGCs	embryo_somatic	1.76457183123037	4.28617674003036	1.47215408206934e-07	8.20788188361983e-07
TRINITY_DN20577_c0_g1_i1	embryo_PGCs	embryo_somatic	-2.45597690594607	5.82847181129599	1.47670099739021e-07	8.22529820248245e-07
TRINITY_DN14233_c0_g1_i1	embryo_PGCs	embryo_somatic	2.20561150545487	5.55204409434206	1.47744897104113e-07	8.22529820248245e-07
TRINITY_DN17109_c0_g1_i1	embryo_PGCs	embryo_somatic	-2.88252502344569	2.3934052572027	1.47970099186435e-07	8.23178738278721e-07
TRINITY_DN2022_c0_g1_i1	embryo_PGCs	embryo_somatic	2.23509964706226	2.64494436322102	1.49118679756405e-07	8.2895982136044e-07
TRINITY_DN920_c0_g1_i3	embryo_PGCs	embryo_somatic	-2.90814577750685	1.54408170329683	1.49573433116634e-07	8.30366270761751e-07
TRINITY_DN896_c0_g1_i1	embryo_PGCs	embryo_somatic	-3.10698331834991	6.4709491288362	1.49593683065408e-07	8.30366270761751e-07
TRINITY_DN197_c0_g1_i1	embryo_PGCs	embryo_somatic	-2.83768491229586	8.45918631975097	1.49700452139442e-07	8.30366270761751e-07
TRINITY_DN3271_c0_g1_i3	embryo_PGCs	embryo_somatic	-3.36279803685032	2.51581566736399	1.50544205314218e-07	8.34242023575707e-07
TRINITY_DN2465_c0_g1_i1	embryo_PGCs	embryo_somatic	2.41832655037895	2.86053387003146	1.50619386069891e-07	8.34242023575707e-07
TRINITY_DN1091_c0_g1_i1	embryo_PGCs	embryo_somatic	-3.00502629300152	5.34975564800151	1.51323877587917e-07	8.37531789980752e-07
TRINITY_DN5272_c0_g1_i1	embryo_PGCs	embryo_somatic	4.18486978569382	0.609215557518357	1.54372224249791e-07	8.53542710601256e-07
TRINITY_DN13901_c0_g1_i1	embryo_PGCs	embryo_somatic	-2.6845875184388	1.71413142411088	1.54442002934449e-07	8.53542710601256e-07
TRINITY_DN780_c0_g1_i1	embryo_PGCs	embryo_somatic	2.05456557270263	4.77125702012182	1.54585767096205e-07	8.53714546128241e-07
TRINITY_DN7670_c0_g1_i1	embryo_PGCs	embryo_somatic	1.80952152193711	4.21019169844747	1.5762824816615e-07	8.69882910673645e-07
TRINITY_DN151_c0_g1_i1	embryo_PGCs	embryo_somatic	2.21096523470093	6.11174464687597	1.57863781710571e-07	8.69977139097798e-07
TRINITY_DN1102_c0_g1_i2	embryo_PGCs	embryo_somatic	-2.51240855365042	3.27695383170736	1.57874959252933e-07	8.69977139097798e-07
TRINITY_DN2612_c0_g1_i1	embryo_PGCs	embryo_somatic	2.46531413327355	3.05656177529293	1.58553498846206e-07	8.73081294155309e-07
TRINITY_DN7305_c0_g1_i1	embryo_PGCs	embryo_somatic	5.13768135127807	0.605139395233334	1.59963610373899e-07	8.80206445753836e-07
TRINITY_DN20481_c0_g1_i1	embryo_PGCs	embryo_somatic	4.75314030598623	4.40907384465386	1.61348473699758e-07	8.87182427592938e-07
TRINITY_DN3777_c0_g1_i1	embryo_PGCs	embryo_somatic	-3.13414332289627	6.32062021679575	1.62397560564981e-07	8.92303347643844e-07
TRINITY_DN2923_c0_g1_i1	embryo_PGCs	embryo_somatic	4.16319417508973	0.61190981329581	1.63330267351523e-07	8.96777851972817e-07
TRINITY_DN7809_c0_g1_i1	embryo_PGCs	embryo_somatic	-3.97753354690076	0.675196553504422	1.66917017898922e-07	9.15807563084815e-07
TRINITY_DN15206_c0_g1_i1	embryo_PGCs	embryo_somatic	4.44382999859616	-0.521704846887367	1.69251110284616e-07	9.27941868760158e-07
TRINITY_DN19588_c0_g1_i1	embryo_PGCs	embryo_somatic	3.20204712506434	1.14327752846421	1.70629124470468e-07	9.34820590103207e-07
TRINITY_DN4111_c0_g1_i1	embryo_PGCs	embryo_somatic	-2.08870678252974	5.84717718433136	1.71149704268893e-07	9.36995165639744e-07
TRINITY_DN2469_c0_g1_i2	embryo_PGCs	embryo_somatic	-2.75132026872484	1.53560083429285	1.75057005164111e-07	9.57694532944745e-07
TRINITY_DN4737_c0_g1_i1	embryo_PGCs	embryo_somatic	-4.05065412160359	2.70548767690738	1.75610369529478e-07	9.60028694029475e-07
TRINITY_DN2631_c0_g1_i1	embryo_PGCs	embryo_somatic	-4.25695886724918	1.48173725814504	1.76906133860986e-07	9.66415123478509e-07
TRINITY_DN1203_c0_g1_i1	embryo_PGCs	embryo_somatic	-3.25664771588612	6.80077341562615	1.78995027813153e-07	9.77121992608258e-07
TRINITY_DN900_c0_g1_i1	embryo_PGCs	embryo_somatic	2.18536908827909	3.93439156415519	1.79524719627048e-07	9.7930799180284e-07
TRINITY_DN1647_c0_g1_i3	embryo_PGCs	embryo_somatic	-2.93513063159084	3.27133999881356	1.80262989743679e-07	9.82627822509247e-07
TRINITY_DN2816_c0_g1_i1	embryo_PGCs	embryo_somatic	-2.71229221879305	2.50091958833276	1.80610841224801e-07	9.83816207016761e-07
TRINITY_DN11223_c0_g1_i1	embryo_PGCs	embryo_somatic	-3.88967492856723	2.38286446342044	1.80977779335741e-07	9.85106777318183e-07
TRINITY_DN22661_c0_g1_i1	embryo_PGCs	embryo_somatic	-3.80045775424968	-0.231567095803348	1.82065532475577e-07	9.90316252381513e-07
TRINITY_DN280_c0_g1_i1	embryo_PGCs	embryo_somatic	2.44728253895435	2.96044048005841	1.84606874815252e-07	1.00341914668233e-06
TRINITY_DN4372_c0_g1_i1	embryo_PGCs	embryo_somatic	1.69349664723024	4.34119979339881	1.89748747311163e-07	1.03050915538463e-06
TRINITY_DN848_c0_g1_i1	embryo_PGCs	embryo_somatic	-3.62926309644041	2.85336838808774	1.89862845574362e-07	1.03050915538463e-06
TRINITY_DN10186_c0_g1_i1	embryo_PGCs	embryo_somatic	-2.90681155137877	5.20044351963698	1.90029744281793e-07	1.03067671612251e-06
TRINITY_DN1961_c0_g1_i1	embryo_PGCs	embryo_somatic	-3.08032774837351	2.7789066047004	1.9050196289532e-07	1.03249883609288e-06
TRINITY_DN6942_c0_g1_i1	embryo_PGCs	embryo_somatic	-2.65973837197602	1.45630910857953	1.90953698426595e-07	1.03420741456634e-06
TRINITY_DN417_c0_g1_i2	embryo_PGCs	embryo_somatic	-1.69383749290608	5.24815297928224	1.91153491159438e-07	1.03455000179647e-06
TRINITY_DN2930_c0_g1_i1	embryo_PGCs	embryo_somatic	3.33689862330612	2.48356643341178	1.91808031089711e-07	1.03735150004764e-06
TRINITY_DN11267_c0_g1_i1	embryo_PGCs	embryo_somatic	-3.82907796396524	0.0402203416988783	1.94070696480708e-07	1.04883999089467e-06
TRINITY_DN4886_c0_g1_i1	embryo_PGCs	embryo_somatic	-2.19924371316892	3.55772521252754	1.97451982804034e-07	1.06635329558529e-06
TRINITY_DN1361_c0_g1_i1	embryo_PGCs	embryo_somatic	-2.9169213700988	1.13019949293382	1.97855810647108e-07	1.06777313196092e-06
TRINITY_DN970_c0_g1_i1	embryo_PGCs	embryo_somatic	2.65667216785081	2.77681610179937	2.00382900063532e-07	1.07998980266581e-06
TRINITY_DN15821_c0_g1_i1	embryo_PGCs	embryo_somatic	6.73867375120466	1.10776497365457	2.00404601101773e-07	1.07998980266581e-06
TRINITY_DN14634_c0_g1_i1	embryo_PGCs	embryo_somatic	-3.40633919835892	-0.390749226695463	2.02079166620958e-07	1.08824011761691e-06
TRINITY_DN7756_c0_g1_i1	embryo_PGCs	embryo_somatic	-4.29121891529895	0.772907155719006	2.02893706871101e-07	1.09185058022893e-06
TRINITY_DN17025_c0_g1_i1	embryo_PGCs	embryo_somatic	-4.04116797949206	-0.151556925618937	2.04731299676773e-07	1.10095745752371e-06
TRINITY_DN2461_c0_g1_i1	embryo_PGCs	embryo_somatic	-3.13329783441082	1.06814114875917	2.04882884346997e-07	1.1009912160973e-06
TRINITY_DN20587_c0_g1_i1	embryo_PGCs	embryo_somatic	3.09660101666054	1.48888265996077	2.06344817375743e-07	1.10806143249894e-06
TRINITY_DN11200_c0_g1_i1	embryo_PGCs	embryo_somatic	4.00346317505531	0.718375809902922	2.08774363568242e-07	1.12031398920437e-06
TRINITY_DN14683_c0_g1_i1	embryo_PGCs	embryo_somatic	-4.16887152819256	1.17105722377621	2.11347623899255e-07	1.13331984875064e-06
TRINITY_DN2569_c0_g1_i1	embryo_PGCs	embryo_somatic	-2.05564191602964	2.59115666115529	2.14333655949952e-07	1.14851917336123e-06
TRINITY_DN819_c0_g1_i1	embryo_PGCs	embryo_somatic	-3.34707965660367	4.35434671974226	2.14487147304139e-07	1.14852940998125e-06
TRINITY_DN506_c0_g1_i1	embryo_PGCs	embryo_somatic	1.71362056337974	5.74784596018173	2.14767765520057e-07	1.14921988654341e-06
TRINITY_DN17577_c0_g1_i1	embryo_PGCs	embryo_somatic	-3.36936132066056	1.99211851914869	2.1685781731767e-07	1.15882117437119e-06
TRINITY_DN18416_c0_g1_i1	embryo_PGCs	embryo_somatic	-4.57457433611393	0.23748054755785	2.16867945790992e-07	1.15882117437119e-06
TRINITY_DN20512_c0_g1_i1	embryo_PGCs	embryo_somatic	1.86783390093294	5.17643918925903	2.19283057449341e-07	1.17090044136269e-06
TRINITY_DN7372_c0_g1_i1	embryo_PGCs	embryo_somatic	1.92681459603077	4.30259537600307	2.2382070406175e-07	1.1942883624478e-06
TRINITY_DN13561_c0_g1_i1	embryo_PGCs	embryo_somatic	-2.23336538822926	4.16722383803203	2.24105997788929e-07	1.19496913810466e-06
TRINITY_DN13765_c0_g1_i1	embryo_PGCs	embryo_somatic	3.78733808914609	-0.0392914294633505	2.25907029904653e-07	1.20372543290264e-06
TRINITY_DN21809_c0_g1_i1	embryo_PGCs	embryo_somatic	-3.13328618631776	1.78647662005789	2.30222846504242e-07	1.22585980882828e-06
TRINITY_DN20520_c0_g1_i1	embryo_PGCs	embryo_somatic	-3.38914697407529	7.45367452309112	2.30593107629844e-07	1.2263050103691e-06
TRINITY_DN3579_c0_g1_i4	embryo_PGCs	embryo_somatic	-2.6639533992087	2.26191476345201	2.30630149105974e-07	1.2263050103691e-06
TRINITY_DN10694_c0_g1_i1	embryo_PGCs	embryo_somatic	2.32126792755156	4.35565687387246	2.31324604192614e-07	1.22913501119736e-06
TRINITY_DN3883_c0_g1_i1	embryo_PGCs	embryo_somatic	2.48391372790384	2.33961297240878	2.31961914296043e-07	1.23165762061746e-06
TRINITY_DN10226_c0_g1_i1	embryo_PGCs	embryo_somatic	3.17630571945759	0.680640436596425	2.32730526140059e-07	1.23487338694904e-06
TRINITY_DN390_c0_g1_i1	embryo_PGCs	embryo_somatic	1.80931341929671	4.31328434554544	2.37486887693734e-07	1.25922893495831e-06
TRINITY_DN6986_c0_g1_i1	embryo_PGCs	embryo_somatic	-2.47115731778248	2.2013937640671	2.37761186411262e-07	1.25980175485184e-06
TRINITY_DN7239_c0_g1_i1	embryo_PGCs	embryo_somatic	4.55200174258548	2.77103529475785	2.38856724031769e-07	1.26472215093551e-06
TRINITY_DN17953_c0_g1_i1	embryo_PGCs	embryo_somatic	1.65183579520634	4.18875486798481	2.39248640031533e-07	1.26591267145176e-06
TRINITY_DN550_c0_g1_i1	embryo_PGCs	embryo_somatic	3.53235307255985	1.37529714350689	2.39750527871272e-07	1.26768300745333e-06
TRINITY_DN7065_c0_g1_i1	embryo_PGCs	embryo_somatic	3.08499538766027	1.72841139040155	2.41666688763783e-07	1.27692364069957e-06
TRINITY_DN14009_c0_g1_i1	embryo_PGCs	embryo_somatic	-3.92234211093893	1.07750903119685	2.42502732723222e-07	1.28044822706889e-06
TRINITY_DN2638_c0_g1_i1	embryo_PGCs	embryo_somatic	-2.7492955806303	3.2217520060915	2.42975998216874e-07	1.2820537176109e-06
TRINITY_DN1239_c0_g1_i1	embryo_PGCs	embryo_somatic	1.73359084495469	3.97708552057966	2.43555722407603e-07	1.28421830806013e-06
TRINITY_DN512_c0_g1_i1	embryo_PGCs	embryo_somatic	-1.82488129375097	6.08187477174897	2.51328452158905e-07	1.32428072462311e-06
TRINITY_DN704_c0_g1_i1	embryo_PGCs	embryo_somatic	2.01837078716948	5.22678183603073	2.54543252521616e-07	1.34028785570277e-06
TRINITY_DN3098_c0_g1_i1	embryo_PGCs	embryo_somatic	3.77000627341847	0.56078065462021	2.55140750523893e-07	1.34250101855523e-06
TRINITY_DN732_c0_g1_i3	embryo_PGCs	embryo_somatic	3.26600999992918	2.91986554252432	2.55326654030432e-07	1.34254688243483e-06
TRINITY_DN7338_c0_g1_i1	embryo_PGCs	embryo_somatic	-3.75476260409712	1.74725591226585	2.57206508886892e-07	1.35149356299305e-06
TRINITY_DN14475_c0_g1_i1	embryo_PGCs	embryo_somatic	1.97056018270259	2.58109611349882	2.58137850877538e-07	1.35544732924401e-06
TRINITY_DN20863_c0_g1_i1	embryo_PGCs	embryo_somatic	-2.53886258032936	2.39823310777943	2.58984051018296e-07	1.35894886050251e-06
TRINITY_DN10734_c0_g1_i1	embryo_PGCs	embryo_somatic	2.10349613537169	6.73179133230627	2.59193830604815e-07	1.35910841141362e-06
TRINITY_DN20599_c0_g1_i1	embryo_PGCs	embryo_somatic	-4.5411250604902	1.66202405082296	2.6101841774351e-07	1.3677292885495e-06
TRINITY_DN132_c3_g1_i1	embryo_PGCs	embryo_somatic	3.07572233885367	2.55301200504578	2.61404740760604e-07	1.36880699429378e-06
TRINITY_DN2378_c0_g1_i2	embryo_PGCs	embryo_somatic	1.87209890429862	4.85544246603008	2.61947882712949e-07	1.37070380339504e-06
TRINITY_DN1934_c0_g1_i1	embryo_PGCs	embryo_somatic	-2.00564494344242	2.53975490829408	2.70964215298212e-07	1.41690535494448e-06
TRINITY_DN21648_c0_g1_i1	embryo_PGCs	embryo_somatic	2.69192885575873	2.70763500886423	2.72157372728114e-07	1.42216304355925e-06
TRINITY_DN18476_c0_g1_i1	embryo_PGCs	embryo_somatic	4.38443104173695	-0.749913874125345	2.73354739359909e-07	1.42743546528603e-06
TRINITY_DN6974_c0_g1_i1	embryo_PGCs	embryo_somatic	-4.16568851057385	-0.656754152770555	2.74292531791176e-07	1.43134608359624e-06
TRINITY_DN762_c0_g1_i1	embryo_PGCs	embryo_somatic	2.18072788407912	3.15896472054418	2.76441468446391e-07	1.44156710696373e-06
TRINITY_DN7470_c0_g1_i1	embryo_PGCs	embryo_somatic	-4.05062009481554	6.25008205327629	2.76679577352843e-07	1.4418164770306e-06
TRINITY_DN904_c0_g1_i1	embryo_PGCs	embryo_somatic	1.85711855990808	4.27275504521421	2.78113591416932e-07	1.44818598902228e-06
TRINITY_DN522_c0_g1_i2	embryo_PGCs	embryo_somatic	-2.94957007302742	4.10799601525197	2.78284123005997e-07	1.44818598902228e-06
TRINITY_DN18487_c0_g1_i1	embryo_PGCs	embryo_somatic	-3.36529805072711	0.552359893156073	2.80665886506776e-07	1.45957818947278e-06
TRINITY_DN13795_c0_g1_i1	embryo_PGCs	embryo_somatic	-3.56580437379904	3.87424922002282	2.81910912374978e-07	1.4650473134878e-06
TRINITY_DN2671_c0_g1_i2	embryo_PGCs	embryo_somatic	-3.08369408485776	3.97551160518152	2.84968716405046e-07	1.47992321055588e-06
TRINITY_DN18355_c0_g1_i1	embryo_PGCs	embryo_somatic	-3.92889349593059	-0.556347937555587	2.86068098628813e-07	1.484615057062e-06
TRINITY_DN823_c0_g1_i1	embryo_PGCs	embryo_somatic	2.33083470515721	4.82129215217716	2.90075921104068e-07	1.50438415756709e-06
TRINITY_DN17297_c0_g1_i1	embryo_PGCs	embryo_somatic	-2.76383740920477	7.54935584599753	2.92438875836641e-07	1.5156014789427e-06
TRINITY_DN6959_c0_g1_i1	embryo_PGCs	embryo_somatic	1.88777626093461	4.2440370489162	2.94576107314615e-07	1.52563442592128e-06
TRINITY_DN11685_c0_g1_i1	embryo_PGCs	embryo_somatic	4.48550996224693	0.71967726673399	2.96559003104082e-07	1.53485489516368e-06
TRINITY_DN20788_c0_g1_i1	embryo_PGCs	embryo_somatic	3.3878702434453	2.34138393299151	2.97259334467022e-07	1.5372460010889e-06
TRINITY_DN20555_c0_g1_i1	embryo_PGCs	embryo_somatic	2.09638066198727	3.61177184397689	2.97492146651199e-07	1.5372460010889e-06
TRINITY_DN2541_c0_g1_i1	embryo_PGCs	embryo_somatic	1.83423833332511	3.99002014955702	2.97629653371705e-07	1.5372460010889e-06
TRINITY_DN8774_c0_g1_i1	embryo_PGCs	embryo_somatic	-3.06021405071904	1.73352737168878	3.00716893515072e-07	1.55213344834039e-06
TRINITY_DN1431_c0_g1_i1	embryo_PGCs	embryo_somatic	8.68652467960606	-0.852875071615843	3.02644689420992e-07	1.56102029390256e-06
TRINITY_DN13883_c0_g1_i1	embryo_PGCs	embryo_somatic	1.8443626120445	4.55199555024514	3.0327263099332e-07	1.56319505104516e-06
TRINITY_DN4559_c0_g1_i1	embryo_PGCs	embryo_somatic	3.25035174596504	3.98927189645631	3.05225886544049e-07	1.5721934346324e-06
TRINITY_DN10967_c0_g1_i1	embryo_PGCs	embryo_somatic	-2.17981679547385	2.06562431531173	3.09588661173638e-07	1.59358239518523e-06
TRINITY_DN13928_c0_g1_i1	embryo_PGCs	embryo_somatic	5.33059112798965	-0.775791565963228	3.18927626072404e-07	1.64053945875805e-06
TRINITY_DN2748_c0_g1_i1	embryo_PGCs	embryo_somatic	-2.64649444898094	2.93813460538096	3.20757263422356e-07	1.6488316044445e-06
TRINITY_DN1616_c0_g2_i1	embryo_PGCs	embryo_somatic	2.59993931522018	2.62755531618782	3.22320032201587e-07	1.65574161626537e-06
TRINITY_DN10281_c0_g1_i1	embryo_PGCs	embryo_somatic	2.24042067900536	5.00657164727086	3.23614035570002e-07	1.66126256606633e-06
TRINITY_DN290_c0_g1_i1	embryo_PGCs	embryo_somatic	-4.70459725883445	2.09487653800223	3.25409327575419e-07	1.66934764728432e-06
TRINITY_DN829_c0_g1_i1	embryo_PGCs	embryo_somatic	-1.72332041601763	5.4248365454294	3.33668426478527e-07	1.7105586383138e-06
TRINITY_DN592_c1_g1_i1	embryo_PGCs	embryo_somatic	2.53896003485598	3.518276802719	3.33901265200096e-07	1.71059491982497e-06
TRINITY_DN4662_c0_g1_i1	embryo_PGCs	embryo_somatic	-3.19415336374384	0.997287226222431	3.40310532025065e-07	1.74225196023913e-06
TRINITY_DN2793_c0_g1_i1	embryo_PGCs	embryo_somatic	-2.56910296459528	2.42038559829705	3.41327788651913e-07	1.74627998285992e-06
TRINITY_DN377_c0_g1_i1	embryo_PGCs	embryo_somatic	1.95346625899721	3.51430384959438	3.42575969701555e-07	1.75148321351463e-06
TRINITY_DN13885_c0_g1_i1	embryo_PGCs	embryo_somatic	-3.21349616902916	3.01113700269104	3.45292537221248e-07	1.76346717946165e-06
TRINITY_DN3066_c0_g1_i1	embryo_PGCs	embryo_somatic	3.16867638874258	1.21892981063688	3.45385415642219e-07	1.76346717946165e-06
TRINITY_DN504_c0_g1_i2	embryo_PGCs	embryo_somatic	-3.16738910022492	5.17087741835428	3.48715925455655e-07	1.77927310921044e-06
TRINITY_DN20970_c0_g1_i1	embryo_PGCs	embryo_somatic	-4.69541873849124	0.753139166284722	3.4970136603016e-07	1.78310043769214e-06
TRINITY_DN1436_c0_g1_i2	embryo_PGCs	embryo_somatic	4.28032721412333	1.0173341761237	3.5043189698851e-07	1.78562372796364e-06
TRINITY_DN4154_c0_g1_i1	embryo_PGCs	embryo_somatic	-3.68687064885013	6.78211237652451	3.54027146990303e-07	1.80273097630748e-06
TRINITY_DN3737_c0_g1_i1	embryo_PGCs	embryo_somatic	-4.27116169673919	4.82271280425103	3.57019553721093e-07	1.81674758800854e-06
TRINITY_DN14193_c0_g1_i1	embryo_PGCs	embryo_somatic	-3.36377840688494	1.68862781765358	3.58239684026967e-07	1.82173294353847e-06
TRINITY_DN9190_c0_g1_i1	embryo_PGCs	embryo_somatic	5.02518010690184	0.0745992666676351	3.60181241482704e-07	1.83037777780982e-06
TRINITY_DN3082_c0_g1_i1	embryo_PGCs	embryo_somatic	4.02360953602326	1.6670525747132	3.61380239297255e-07	1.8352399954124e-06
TRINITY_DN553_c0_g1_i1	embryo_PGCs	embryo_somatic	-3.46944765216514	5.48799543631131	3.6209031943387e-07	1.83761443426017e-06
TRINITY_DN20533_c0_g1_i1	embryo_PGCs	embryo_somatic	1.63581601432723	5.5491741113902	3.65121331400676e-07	1.8517565783286e-06
TRINITY_DN2184_c0_g1_i1	embryo_PGCs	embryo_somatic	-3.19408745198926	3.45956368874658	3.70696170350465e-07	1.87834903848633e-06
TRINITY_DN4396_c0_g1_i1	embryo_PGCs	embryo_somatic	4.87646233733868	-1.06398405700777	3.7086052020266e-07	1.87834903848633e-06
TRINITY_DN3078_c0_g1_i1	embryo_PGCs	embryo_somatic	-3.01933100490943	2.80930882208772	3.75556177786106e-07	1.90033839682205e-06
TRINITY_DN483_c0_g1_i4	embryo_PGCs	embryo_somatic	-2.26160651978015	4.45307317148172	3.75703697827561e-07	1.90033839682205e-06
TRINITY_DN2861_c0_g1_i2	embryo_PGCs	embryo_somatic	-5.05210258514387	-0.706713835259387	3.80516897150894e-07	1.92339995311029e-06
TRINITY_DN5459_c0_g1_i1	embryo_PGCs	embryo_somatic	-3.84218486640021	1.24220823368474	3.86307470460639e-07	1.95136780245351e-06
TRINITY_DN3091_c0_g1_i2	embryo_PGCs	embryo_somatic	2.22544506742051	2.28421040344815	3.86833777215288e-07	1.95272453694886e-06
TRINITY_DN183_c0_g1_i1	embryo_PGCs	embryo_somatic	1.64657261425005	4.41548149089409	3.91128340561529e-07	1.97308883917091e-06
TRINITY_DN4256_c0_g1_i1	embryo_PGCs	embryo_somatic	-2.50250916868181	1.76370679564808	3.93389340237118e-07	1.98317433864048e-06
TRINITY_DN17167_c0_g1_i1	embryo_PGCs	embryo_somatic	2.17120874758817	5.09429913350852	4.01854751379359e-07	2.02450362446902e-06
TRINITY_DN17492_c0_g1_i1	embryo_PGCs	embryo_somatic	-2.81728714199405	0.512661743526188	4.02317824408442e-07	2.02548980434735e-06
TRINITY_DN10257_c0_g1_i1	embryo_PGCs	embryo_somatic	1.83873125058992	3.80763042638294	4.03807784128398e-07	2.03164115560483e-06
TRINITY_DN895_c0_g1_i1	embryo_PGCs	embryo_somatic	-3.98010820535703	4.50875123432874	4.05360652394094e-07	2.03810063914403e-06
TRINITY_DN7017_c0_g1_i1	embryo_PGCs	embryo_somatic	1.98517722625603	4.85234423354063	4.06312034064892e-07	2.04152936479422e-06
TRINITY_DN21992_c0_g1_i1	embryo_PGCs	embryo_somatic	-3.70362719307521	2.37278925374003	4.07407558719248e-07	2.04567731770427e-06
TRINITY_DN1325_c0_g1_i1	embryo_PGCs	embryo_somatic	-3.18774379168556	3.67937605246408	4.08416839918211e-07	2.04806163478368e-06
TRINITY_DN1312_c0_g1_i1	embryo_PGCs	embryo_somatic	-2.29789344853848	4.52478322414844	4.08423007807595e-07	2.04806163478368e-06
TRINITY_DN917_c0_g1_i1	embryo_PGCs	embryo_somatic	-2.88739679480464	6.24143698827025	4.08922557411707e-07	2.04921046131515e-06
TRINITY_DN358_c0_g1_i2	embryo_PGCs	embryo_somatic	-3.0407588183607	6.6846284419278	4.10044105297549e-07	2.05216327653122e-06
TRINITY_DN18096_c0_g1_i1	embryo_PGCs	embryo_somatic	-3.8446806377861	1.39459713938512	4.10053477717865e-07	2.05216327653122e-06
TRINITY_DN3354_c0_g1_i2	embryo_PGCs	embryo_somatic	3.62944113508563	1.56958440478661	4.10703358415213e-07	2.0533484950934e-06
TRINITY_DN4791_c0_g1_i1	embryo_PGCs	embryo_somatic	3.08959893338701	0.899019905037752	4.10832297553331e-07	2.0533484950934e-06
TRINITY_DN352_c0_g1_i1	embryo_PGCs	embryo_somatic	-3.64403541872332	7.44330235252503	4.20668746557024e-07	2.10112530828119e-06
TRINITY_DN462_c0_g1_i1	embryo_PGCs	embryo_somatic	-2.4137387976976	4.34454536431521	4.21304161817933e-07	2.10291280243378e-06
TRINITY_DN4686_c0_g1_i1	embryo_PGCs	embryo_somatic	2.17706116595784	4.43771315078577	4.22254807645943e-07	2.10523744050225e-06
TRINITY_DN21152_c0_g1_i1	embryo_PGCs	embryo_somatic	2.0334120460455	5.02502554549843	4.22345527705299e-07	2.10523744050225e-06
TRINITY_DN21546_c0_g1_i1	embryo_PGCs	embryo_somatic	-3.77560583228912	-0.165447425395397	4.22603424442909e-07	2.10523744050225e-06
TRINITY_DN13884_c0_g1_i1	embryo_PGCs	embryo_somatic	-3.3758674762582	6.52822075453281	4.26714159616086e-07	2.12431878279309e-06
TRINITY_DN763_c0_g1_i1	embryo_PGCs	embryo_somatic	1.62080241890832	5.33878055028442	4.34110677964513e-07	2.15972200061531e-06
TRINITY_DN2128_c0_g1_i1	embryo_PGCs	embryo_somatic	1.96103878325282	3.45987142546665	4.38854613362403e-07	2.1807901982234e-06
TRINITY_DN17055_c0_g1_i1	embryo_PGCs	embryo_somatic	-3.63517885385227	7.23825467677655	4.38921083844621e-07	2.1807901982234e-06
TRINITY_DN15034_c0_g1_i1	embryo_PGCs	embryo_somatic	2.05040679598052	2.35900247780607	4.42304336517715e-07	2.19597613270994e-06
TRINITY_DN1022_c0_g1_i1	embryo_PGCs	embryo_somatic	2.49891617234227	4.20873984272311	4.42557153840316e-07	2.19597613270994e-06
TRINITY_DN7649_c0_g1_i1	embryo_PGCs	embryo_somatic	2.44723018699654	2.75376541133571	4.44258970589556e-07	2.20297789277295e-06
TRINITY_DN15280_c0_g1_i1	embryo_PGCs	embryo_somatic	2.66014881055347	1.24336126442627	4.49140207927016e-07	2.2257261971635e-06
TRINITY_DN2320_c0_g1_i2	embryo_PGCs	embryo_somatic	-3.53481873414193	3.23827231155801	4.51029594781299e-07	2.23362826121432e-06
TRINITY_DN17185_c0_g1_i1	embryo_PGCs	embryo_somatic	-3.44356585306454	6.53067260255255	4.5195101003756e-07	2.23672945986583e-06
TRINITY_DN15619_c0_g1_i1	embryo_PGCs	embryo_somatic	2.43440335750387	2.08318135574614	4.61920791427338e-07	2.2845782223531e-06
TRINITY_DN17106_c0_g1_i1	embryo_PGCs	embryo_somatic	-3.60217221443204	5.50879931768142	4.62809837163472e-07	2.28748215015501e-06
TRINITY_DN13763_c1_g1_i1	embryo_PGCs	embryo_somatic	-3.92638204575115	-0.393535276895978	4.6449392264903e-07	2.29430929068559e-06
TRINITY_DN4002_c0_g1_i1	embryo_PGCs	embryo_somatic	-3.56638646348219	5.26422129191301	4.69610184005454e-07	2.31806929264451e-06
TRINITY_DN10865_c0_g1_i1	embryo_PGCs	embryo_somatic	2.34120895555792	2.59760503124253	4.72768268336549e-07	2.33213878202216e-06
TRINITY_DN3148_c0_g1_i1	embryo_PGCs	embryo_somatic	-3.26627125549618	2.5802794445133	4.74458215471899e-07	2.33895243892686e-06
TRINITY_DN1725_c0_g1_i4	embryo_PGCs	embryo_somatic	-3.58422007984115	4.02840570089842	4.75434701618837e-07	2.34224234991282e-06
TRINITY_DN4301_c0_g1_i1	embryo_PGCs	embryo_somatic	-3.92548495553043	0.457600534369523	4.86054783256911e-07	2.39300655798415e-06
TRINITY_DN4339_c0_g1_i1	embryo_PGCs	embryo_somatic	-3.28053911662733	2.38403427202679	4.91726055120718e-07	2.41935605172057e-06
TRINITY_DN17370_c0_g1_i1	embryo_PGCs	embryo_somatic	1.70121533089334	5.83242045340466	4.95217217248469e-07	2.43495188519899e-06
TRINITY_DN4486_c0_g1_i1	embryo_PGCs	embryo_somatic	-3.84796419633022	4.26965538674744	4.96137795482371e-07	2.43789628817764e-06
TRINITY_DN8021_c0_g1_i1	embryo_PGCs	embryo_somatic	-2.89253932044717	0.723178802138099	5.01563135607763e-07	2.46295779552821e-06
TRINITY_DN1727_c0_g1_i1	embryo_PGCs	embryo_somatic	1.64041005935229	3.85561528398672	5.05805522210781e-07	2.48165195370432e-06
TRINITY_DN21053_c0_g1_i1	embryo_PGCs	embryo_somatic	-3.64285682341944	5.64272825706584	5.06025111320203e-07	2.48165195370432e-06
TRINITY_DN4298_c0_g1_i1	embryo_PGCs	embryo_somatic	-2.33476236949705	4.12307819868542	5.08736555990013e-07	2.49333563048922e-06
TRINITY_DN10213_c0_g1_i1	embryo_PGCs	embryo_somatic	4.63516260268562	3.58373199586154	5.12396226853869e-07	2.50964848795848e-06
TRINITY_DN6725_c0_g1_i1	embryo_PGCs	embryo_somatic	1.95563359439723	4.79498553842839	5.19492886398035e-07	2.54276330764723e-06
TRINITY_DN11017_c0_g1_i1	embryo_PGCs	embryo_somatic	3.54622024460429	0.492986994959216	5.33709575305092e-07	2.61066330024963e-06
TRINITY_DN20835_c0_g1_i1	embryo_PGCs	embryo_somatic	1.91485509149783	5.64931178096962	5.35036838774048e-07	2.61434113380184e-06
TRINITY_DN10641_c0_g1_i1	embryo_PGCs	embryo_somatic	-3.10467674892639	4.78661799290653	5.35151524155557e-07	2.61434113380184e-06
TRINITY_DN3798_c0_g1_i1	embryo_PGCs	embryo_somatic	-1.66251180319772	5.8531412636251	5.37833242169212e-07	2.62574901798719e-06
TRINITY_DN1189_c0_g1_i4	embryo_PGCs	embryo_somatic	5.71778320402564	5.30484969856913	5.38593221401747e-07	2.62776615490086e-06
TRINITY_DN1055_c0_g1_i1	embryo_PGCs	embryo_somatic	-2.97608911243809	5.4688939015355	5.40756054466057e-07	2.63662073660831e-06
TRINITY_DN17012_c0_g1_i1	embryo_PGCs	embryo_somatic	-4.26620809991477	7.13199838954695	5.43587762718243e-07	2.64872313705217e-06
TRINITY_DN6937_c0_g1_i1	embryo_PGCs	embryo_somatic	4.70595304834439	-0.702452263456059	5.46539891941351e-07	2.661396376118e-06
TRINITY_DN7157_c0_g1_i1	embryo_PGCs	embryo_somatic	-3.77270666292059	6.43759236405349	5.48436962544572e-07	2.6689189885679e-06
TRINITY_DN7_c0_g1_i1	embryo_PGCs	embryo_somatic	-2.44740543796678	5.80867950477002	5.4889025333845e-07	2.66941042974675e-06
TRINITY_DN14397_c0_g1_i1	embryo_PGCs	embryo_somatic	1.9134804940216	4.82418809237763	5.49513383981334e-07	2.67072669045963e-06
TRINITY_DN10335_c0_g1_i1	embryo_PGCs	embryo_somatic	2.02674780601783	4.31620965647024	5.51974044547512e-07	2.68096624072853e-06
TRINITY_DN7852_c0_g1_i1	embryo_PGCs	embryo_somatic	1.74297015361963	5.31559616611675	5.52518130010248e-07	2.68188973163847e-06
TRINITY_DN14228_c0_g1_i1	embryo_PGCs	embryo_somatic	-3.72617294363141	2.04235742990595	5.64753863945115e-07	2.73952626575681e-06
TRINITY_DN3714_c0_g1_i1	embryo_PGCs	embryo_somatic	-1.90264092843606	6.60780868414723	5.69623743700571e-07	2.76138138580885e-06
TRINITY_DN2836_c0_g1_i6	embryo_PGCs	embryo_somatic	-2.94106831522277	5.16849441213533	5.73059463436981e-07	2.77626058469438e-06
TRINITY_DN10687_c0_g1_i1	embryo_PGCs	embryo_somatic	1.91354288647534	4.27863031220019	5.74874083886035e-07	2.78289779508207e-06
TRINITY_DN14214_c0_g1_i1	embryo_PGCs	embryo_somatic	-1.7798286426485	3.52045125875302	5.75164042114097e-07	2.78289779508207e-06
TRINITY_DN17909_c0_g1_i1	embryo_PGCs	embryo_somatic	4.63910248537108	0.0883781338177159	5.80928578302025e-07	2.80899542935191e-06
TRINITY_DN4664_c0_g1_i1	embryo_PGCs	embryo_somatic	-3.41050931420989	1.41841317443062	5.87741308574701e-07	2.84012493308068e-06
TRINITY_DN15529_c0_g1_i1	embryo_PGCs	embryo_somatic	-4.0434328996234	1.05254239317477	5.89834231203691e-07	2.84842190556429e-06
TRINITY_DN753_c0_g1_i1	embryo_PGCs	embryo_somatic	-2.46725758688885	2.08850269531259	5.93144209691053e-07	2.86258195976376e-06
TRINITY_DN7500_c0_g1_i1	embryo_PGCs	embryo_somatic	-3.51604153645366	1.78388377938134	5.94457341417813e-07	2.86709311007178e-06
TRINITY_DN10468_c0_g1_i1	embryo_PGCs	embryo_somatic	-2.88961425997249	1.95010379789358	5.97175936607511e-07	2.87837281913175e-06
TRINITY_DN4164_c0_g1_i1	embryo_PGCs	embryo_somatic	-3.12930801239416	3.35362787973832	6.04285105856598e-07	2.9099134865059e-06
TRINITY_DN4088_c0_g1_i2	embryo_PGCs	embryo_somatic	2.47969506135631	3.81952127653075	6.04487769270198e-07	2.9099134865059e-06
TRINITY_DN1231_c0_g1_i3	embryo_PGCs	embryo_somatic	-1.8774228318347	4.84864608870381	6.0585688867033e-07	2.91465247330482e-06
TRINITY_DN3253_c0_g1_i1	embryo_PGCs	embryo_somatic	-3.11626954766041	5.34090679720028	6.08376604067644e-07	2.92491721384552e-06
TRINITY_DN644_c0_g1_i1	embryo_PGCs	embryo_somatic	-2.05625803040018	5.96499502712789	6.09588667826894e-07	2.92888607236802e-06
TRINITY_DN1023_c0_g1_i1	embryo_PGCs	embryo_somatic	-2.08292825764503	6.16752946992832	6.10144899539089e-07	2.92970082624061e-06
TRINITY_DN3819_c0_g1_i1	embryo_PGCs	embryo_somatic	-3.65025071801693	6.05832087996715	6.14486055273642e-07	2.94867690994831e-06
TRINITY_DN10331_c0_g1_i1	embryo_PGCs	embryo_somatic	5.72436954256492	-0.907621473035904	6.15111346529087e-07	2.94870079808995e-06
TRINITY_DN17412_c0_g1_i1	embryo_PGCs	embryo_somatic	-4.14463476403972	1.11675083066976	6.15314910953295e-07	2.94870079808995e-06
TRINITY_DN4648_c0_g1_i1	embryo_PGCs	embryo_somatic	-5.05905600322193	1.16737045791198	6.15658527461833e-07	2.94870079808995e-06
TRINITY_DN2957_c0_g1_i1	embryo_PGCs	embryo_somatic	-1.69430451551852	5.04368886933647	6.17791239951585e-07	2.95704625717824e-06
TRINITY_DN2566_c0_g1_i1	embryo_PGCs	embryo_somatic	-3.45768337096739	2.04218563768725	6.22812256001157e-07	2.97919726244998e-06
TRINITY_DN13640_c0_g1_i1	embryo_PGCs	embryo_somatic	1.75546145031759	5.31375742433139	6.29295010551051e-07	3.0083080725207e-06
TRINITY_DN263_c1_g1_i1	embryo_PGCs	embryo_somatic	-3.07179593870193	5.76257970566189	6.42348787169457e-07	3.06877475433983e-06
TRINITY_DN308_c0_g1_i4	embryo_PGCs	embryo_somatic	4.73978613864679	2.02584475618937	6.45114721576759e-07	3.08004678348274e-06
TRINITY_DN14049_c0_g1_i1	embryo_PGCs	embryo_somatic	-3.54075876567857	4.71621693889033	6.50003291875144e-07	3.10143258346219e-06
TRINITY_DN20637_c0_g1_i1	embryo_PGCs	embryo_somatic	4.21093255985267	0.384463753599467	6.51362015531359e-07	3.10595971786099e-06
TRINITY_DN7605_c0_g1_i2	embryo_PGCs	embryo_somatic	-3.81076102145565	0.414184331235821	6.5270223223132e-07	3.11039296453881e-06
TRINITY_DN21174_c0_g1_i1	embryo_PGCs	embryo_somatic	-2.81503696111592	0.531437910585461	6.5519332503552e-07	3.12030158629424e-06
TRINITY_DN235_c0_g2_i1	embryo_PGCs	embryo_somatic	1.93729052320018	2.77592789012899	6.55627783402889e-07	3.12040936862041e-06
TRINITY_DN1849_c0_g1_i1	embryo_PGCs	embryo_somatic	-3.73670578328169	3.33928437730496	6.58497929124765e-07	3.13210220274849e-06
TRINITY_DN17523_c0_g1_i1	embryo_PGCs	embryo_somatic	-2.53966148713085	2.84757739841898	6.59975632853795e-07	3.13716146181506e-06
TRINITY_DN741_c0_g1_i1	embryo_PGCs	embryo_somatic	1.72790936698499	4.00247544128418	6.60463976493149e-07	3.13751445134081e-06
TRINITY_DN6993_c0_g1_i1	embryo_PGCs	embryo_somatic	-1.859287585943	6.21334006705462	6.62507239093905e-07	3.14524896655045e-06
TRINITY_DN870_c0_g1_i2	embryo_PGCs	embryo_somatic	-3.60235894643657	3.77706108405844	6.65189787502725e-07	3.1560069003808e-06
TRINITY_DN14606_c0_g1_i1	embryo_PGCs	embryo_somatic	-4.45303185371376	4.00459335590228	6.70602440259838e-07	3.17969630153241e-06
TRINITY_DN8407_c0_g1_i1	embryo_PGCs	embryo_somatic	2.80863490781547	1.98887617169944	6.7148041647455e-07	3.18186811483907e-06
TRINITY_DN6795_c0_g1_i1	embryo_PGCs	embryo_somatic	-2.08715095382333	6.6126369914343	6.85307960764676e-07	3.24536151169622e-06
TRINITY_DN20686_c0_g1_i1	embryo_PGCs	embryo_somatic	2.04236955017647	4.5829970374784	6.86733851078583e-07	3.25008269183162e-06
TRINITY_DN1597_c0_g1_i1	embryo_PGCs	embryo_somatic	-3.07207452572687	3.23993706419302	7.06505444242569e-07	3.34156788453555e-06
TRINITY_DN18233_c0_g1_i1	embryo_PGCs	embryo_somatic	2.89741281399188	2.32362435520842	7.0749383095045e-07	3.34415518222805e-06
TRINITY_DN13590_c0_g1_i1	embryo_PGCs	embryo_somatic	1.64497048765737	4.42315203701176	7.17566164157184e-07	3.3896501407849e-06
TRINITY_DN1785_c0_g1_i1	embryo_PGCs	embryo_somatic	-3.09360650508953	2.29329408109886	7.2002636722363e-07	3.39915251367816e-06
TRINITY_DN3230_c0_g1_i1	embryo_PGCs	embryo_somatic	-3.94431604142899	-0.461725712951338	7.2178402297669e-07	3.40532848200148e-06
TRINITY_DN3905_c0_g1_i1	embryo_PGCs	embryo_somatic	1.8066104484311	4.57645642589943	7.23707505615419e-07	3.41227863724208e-06
TRINITY_DN10203_c0_g1_i1	embryo_PGCs	embryo_somatic	-3.56020626670464	6.17236718051578	7.34764927492874e-07	3.46225986045616e-06
TRINITY_DN4120_c0_g1_i1	embryo_PGCs	embryo_somatic	-3.1739053483195	5.6534889382473	7.39123075119649e-07	3.47822845400372e-06
TRINITY_DN7365_c0_g1_i1	embryo_PGCs	embryo_somatic	-3.81223588261254	4.99679010100713	7.39463704920256e-07	3.47822845400372e-06
TRINITY_DN3314_c0_g1_i1	embryo_PGCs	embryo_somatic	-3.32280642931878	1.85801408822326	7.39530954124323e-07	3.47822845400372e-06
TRINITY_DN2812_c0_g1_i1	embryo_PGCs	embryo_somatic	5.47861442640482	1.00055798781008	7.40077625494749e-07	3.47864030296136e-06
TRINITY_DN2755_c0_g1_i1	embryo_PGCs	embryo_somatic	1.8264642337368	2.72985239922879	7.50326441564097e-07	3.52462705996972e-06
TRINITY_DN10308_c0_g1_i1	embryo_PGCs	embryo_somatic	2.03116791342985	5.33033572683078	7.5459893241293e-07	3.54250068828548e-06
TRINITY_DN11254_c0_g1_i1	embryo_PGCs	embryo_somatic	-2.06854774639128	3.09296070525001	7.55508068092916e-07	3.54457252751704e-06
TRINITY_DN3345_c0_g1_i1	embryo_PGCs	embryo_somatic	-3.30383150215021	4.30565126167566	7.60235085707739e-07	3.56454284926209e-06
TRINITY_DN4117_c0_g1_i1	embryo_PGCs	embryo_somatic	1.97172438701668	4.56080061636003	7.61656122678455e-07	3.56899718091197e-06
TRINITY_DN2537_c0_g1_i1	embryo_PGCs	embryo_somatic	-4.42120576690807	2.8106302973453	7.72288117953932e-07	3.61658038920701e-06
TRINITY_DN6979_c0_g1_i1	embryo_PGCs	embryo_somatic	-1.77610995506048	5.21995762088703	7.77785686146469e-07	3.64007544405917e-06
TRINITY_DN1338_c0_g1_i2	embryo_PGCs	embryo_somatic	-2.58088892110818	3.67058374959171	7.81658815520135e-07	3.65594373160251e-06
TRINITY_DN18482_c0_g1_i1	embryo_PGCs	embryo_somatic	-2.96342482137944	1.99444130465213	7.86248530518025e-07	3.67514195912096e-06
TRINITY_DN10352_c0_g1_i1	embryo_PGCs	embryo_somatic	-4.46881373463523	0.991508775273077	7.87533088727722e-07	3.67887682693585e-06
TRINITY_DN7520_c0_g1_i1	embryo_PGCs	embryo_somatic	1.92131464523485	3.83445138571281	7.93180906425923e-07	3.70297703511351e-06
TRINITY_DN2450_c0_g1_i1	embryo_PGCs	embryo_somatic	-3.83673242255113	2.7927203647021	8.05625969616235e-07	3.75876106636836e-06
TRINITY_DN2150_c0_g1_i1	embryo_PGCs	embryo_somatic	-3.0894536605894	-0.186146684666369	8.13840801020737e-07	3.79475184574407e-06
TRINITY_DN494_c0_g1_i1	embryo_PGCs	embryo_somatic	2.32715415688511	4.33368932770709	8.14513069142686e-07	3.79555075331742e-06
TRINITY_DN577_c0_g1_i1	embryo_PGCs	embryo_somatic	-2.47253422229741	4.23992602558584	8.22317583831653e-07	3.82956381849566e-06
TRINITY_DN2875_c0_g1_i1	embryo_PGCs	embryo_somatic	-3.16484846494157	1.16191830531074	8.23555871095589e-07	3.83208473654936e-06
TRINITY_DN17131_c0_g1_i1	embryo_PGCs	embryo_somatic	-3.99039878934223	2.85357852251145	8.2387040198481e-07	3.83208473654936e-06
TRINITY_DN986_c0_g1_i1	embryo_PGCs	embryo_somatic	1.60847859721163	5.57378871694836	8.27745865917768e-07	3.84774872764352e-06
TRINITY_DN3021_c0_g1_i2	embryo_PGCs	embryo_somatic	3.0146525077321	1.69438829135763	8.36449454081105e-07	3.88582312297519e-06
TRINITY_DN13689_c0_g1_i1	embryo_PGCs	embryo_somatic	2.08895555682235	4.9545443062409	8.40799068483082e-07	3.90363636145608e-06
TRINITY_DN10589_c0_g1_i1	embryo_PGCs	embryo_somatic	1.60901542355844	4.35626751822307	8.52836056490905e-07	3.95709663198505e-06
TRINITY_DN15305_c0_g1_i1	embryo_PGCs	embryo_somatic	2.35955433100533	1.66457977963178	8.54597064862308e-07	3.96284085707571e-06
TRINITY_DN10487_c0_g1_i1	embryo_PGCs	embryo_somatic	1.72826762195244	5.13119808500476	8.62280807864236e-07	3.99602549308093e-06
TRINITY_DN5019_c0_g1_i1	embryo_PGCs	embryo_somatic	2.31933507835189	3.28203939225329	8.7310832657652e-07	4.04372970077646e-06
TRINITY_DN13730_c0_g1_i1	embryo_PGCs	embryo_somatic	-2.32878372061364	2.67486847626716	8.80301874935107e-07	4.07455547121766e-06
TRINITY_DN1407_c0_g1_i1	embryo_PGCs	embryo_somatic	-3.18520798681671	2.14569720211731	8.8308997270767e-07	4.0849650324823e-06
TRINITY_DN2910_c0_g1_i1	embryo_PGCs	embryo_somatic	-3.91014578861075	2.93000668966238	8.89146803565277e-07	4.11047305101532e-06
TRINITY_DN2189_c0_g1_i1	embryo_PGCs	embryo_somatic	1.73661029929483	3.54411404189756	8.95992562984708e-07	4.13959490837508e-06
TRINITY_DN209_c0_g1_i1	embryo_PGCs	embryo_somatic	-1.59434037891663	6.05669756902854	8.99125981854238e-07	4.15154025868956e-06
TRINITY_DN2234_c0_g1_i1	embryo_PGCs	embryo_somatic	-3.38409573206732	4.8648683129455	9.00610161634339e-07	4.15586065450876e-06
TRINITY_DN11053_c0_g1_i1	embryo_PGCs	embryo_somatic	1.56454019151264	4.7729403513012	9.13348391171817e-07	4.21207593421111e-06
TRINITY_DN20980_c0_g1_i1	embryo_PGCs	embryo_somatic	-2.26104590602073	2.79026001799201	9.17823540750935e-07	4.2301392751033e-06
TRINITY_DN1310_c0_g1_i2	embryo_PGCs	embryo_somatic	-2.49499650816407	3.0921179966787	9.22294664662141e-07	4.24729915512393e-06
TRINITY_DN1674_c0_g1_i1	embryo_PGCs	embryo_somatic	-2.1144687239236	3.2046931421515	9.22667864502307e-07	4.24729915512393e-06
TRINITY_DN11434_c0_g1_i1	embryo_PGCs	embryo_somatic	2.20206509438188	4.34648342742906	9.24476447980338e-07	4.25304070816456e-06
TRINITY_DN23209_c0_g1_i1	embryo_PGCs	embryo_somatic	-4.47271083387556	0.322767652956982	9.27556003147952e-07	4.26461883243449e-06
TRINITY_DN3956_c0_g1_i1	embryo_PGCs	embryo_somatic	-3.04626982539453	0.871622448744352	9.34622597260664e-07	4.2945029832893e-06
TRINITY_DN7805_c0_g1_i1	embryo_PGCs	embryo_somatic	2.3119314121361	3.02944005903298	9.36773978282579e-07	4.30177965663461e-06
TRINITY_DN11550_c0_g1_i1	embryo_PGCs	embryo_somatic	1.87149677946752	2.77936137773461	9.46463153543811e-07	4.34364101417411e-06
TRINITY_DN17603_c0_g1_i1	embryo_PGCs	embryo_somatic	-2.8183081131621	2.26679653520056	9.4923911940676e-07	4.35374383035413e-06
TRINITY_DN3330_c0_g1_i4	embryo_PGCs	embryo_somatic	-3.33150743859661	1.96688259479711	9.5419750813436e-07	4.3738381845941e-06
TRINITY_DN13898_c0_g1_i1	embryo_PGCs	embryo_somatic	1.83283863831988	2.71001921693719	9.71758540722162e-07	4.45164115057547e-06
TRINITY_DN468_c1_g1_i1	embryo_PGCs	embryo_somatic	1.73595044550793	4.26012112767586	9.73563513301664e-07	4.45721494881372e-06
TRINITY_DN17848_c0_g1_i1	embryo_PGCs	embryo_somatic	-2.36777643765514	3.18799336404953	9.96508581485276e-07	4.55950816540696e-06
TRINITY_DN663_c1_g1_i1	embryo_PGCs	embryo_somatic	-3.03470311110481	4.19660156650353	1.00903626696353e-06	4.6140421211724e-06
TRINITY_DN920_c1_g1_i1	embryo_PGCs	embryo_somatic	-3.51382516768635	2.53620953731111	1.01186611130842e-06	4.62419151108802e-06
TRINITY_DN6849_c0_g1_i1	embryo_PGCs	embryo_somatic	-3.04213223291121	1.63549636175959	1.01690118596521e-06	4.6444004135373e-06
TRINITY_DN17338_c0_g1_i1	embryo_PGCs	embryo_somatic	-4.58483215286682	0.724417998325034	1.02613062006491e-06	4.68372994471797e-06
TRINITY_DN2928_c0_g1_i1	embryo_PGCs	embryo_somatic	-3.30967682826424	3.53222135258158	1.03051709263292e-06	4.70091993430443e-06
TRINITY_DN21356_c0_g1_i1	embryo_PGCs	embryo_somatic	-3.92725772718247	-0.166766454160707	1.03605877958514e-06	4.72335582004611e-06
TRINITY_DN2216_c0_g1_i1	embryo_PGCs	embryo_somatic	-3.56172152537389	1.69803666225593	1.04215751871373e-06	4.74830277768726e-06
TRINITY_DN8430_c0_g1_i1	embryo_PGCs	embryo_somatic	-5.10727840379292	-0.0211014638085367	1.06656017834239e-06	4.85656638900258e-06
TRINITY_DN20754_c0_g1_i1	embryo_PGCs	embryo_somatic	2.63683269397649	1.98407297645795	1.06923757731604e-06	4.86583370770188e-06
TRINITY_DN3851_c0_g1_i1	embryo_PGCs	embryo_somatic	2.3536499289947	1.63276011201621	1.08807622234201e-06	4.94859155863472e-06
TRINITY_DN19338_c0_g1_i1	embryo_PGCs	embryo_somatic	-4.18225597861778	2.0734496481942	1.09026765887415e-06	4.95558371403085e-06
TRINITY_DN888_c0_g1_i1	embryo_PGCs	embryo_somatic	1.84532104853099	3.17038903647199	1.09120818632088e-06	4.95688514853318e-06
TRINITY_DN9421_c0_g1_i1	embryo_PGCs	embryo_somatic	-3.62668440575099	0.00603209252220655	1.1081595743879e-06	5.03087183651116e-06
TRINITY_DN2814_c0_g1_i1	embryo_PGCs	embryo_somatic	1.73919896684768	3.36437521825225	1.1164212446515e-06	5.06470370293922e-06
TRINITY_DN706_c1_g1_i1	embryo_PGCs	embryo_somatic	1.94091997652597	2.95188197206638	1.11723999734451e-06	5.06470370293922e-06
TRINITY_DN218_c0_g1_i1	embryo_PGCs	embryo_somatic	2.14288807787429	4.09979062360666	1.11761707685289e-06	5.06470370293922e-06
TRINITY_DN339_c0_g1_i1	embryo_PGCs	embryo_somatic	-1.63035151899134	7.09694374074336	1.1232083639397e-06	5.08699926692832e-06
TRINITY_DN4341_c0_g1_i1	embryo_PGCs	embryo_somatic	-2.06807729477654	2.35856390892114	1.13611858394242e-06	5.14239576495322e-06
TRINITY_DN426_c0_g1_i1	embryo_PGCs	embryo_somatic	-2.42549050532405	7.61783579324447	1.139532661541e-06	5.15476953820665e-06
TRINITY_DN2835_c0_g1_i1	embryo_PGCs	embryo_somatic	-2.07412799178793	2.78057199712405	1.16982249241182e-06	5.28863068317683e-06
TRINITY_DN35_c1_g1_i1	embryo_PGCs	embryo_somatic	-3.69801282547754	6.31220485853534	1.1721902283327e-06	5.29617493147098e-06
TRINITY_DN14098_c0_g1_i1	embryo_PGCs	embryo_somatic	1.99511359724095	4.2217249126912	1.18005110394292e-06	5.32851443061709e-06
TRINITY_DN3433_c0_g1_i1	embryo_PGCs	embryo_somatic	1.86108870659132	2.84968999063703	1.19786486214145e-06	5.40573082813924e-06
TRINITY_DN13874_c0_g1_i1	embryo_PGCs	embryo_somatic	-2.41431285916883	3.39232182902851	1.20028276741463e-06	5.41341817184563e-06
TRINITY_DN632_c4_g1_i1	embryo_PGCs	embryo_somatic	5.31617746909541	-0.11748023835947	1.20377880550593e-06	5.42595598412757e-06
TRINITY_DN739_c1_g2_i1	embryo_PGCs	embryo_somatic	5.1681600415083	2.69169757656728	1.2127461434758e-06	5.46312576047331e-06
TRINITY_DN19499_c0_g1_i1	embryo_PGCs	embryo_somatic	-4.69393942958418	1.24792100197853	1.22242867306852e-06	5.50139136840821e-06
TRINITY_DN1744_c0_g1_i1	embryo_PGCs	embryo_somatic	-2.12630779172036	2.85114034377978	1.22269276288761e-06	5.50139136840821e-06
TRINITY_DN1861_c0_g1_i2	embryo_PGCs	embryo_somatic	1.6826093394047	4.66865622174083	1.22506854813308e-06	5.50880972653075e-06
TRINITY_DN20876_c0_g1_i1	embryo_PGCs	embryo_somatic	-2.14956664002469	5.81770829659815	1.22935341092996e-06	5.52479881056719e-06
TRINITY_DN316_c0_g1_i1	embryo_PGCs	embryo_somatic	-3.59937667967098	5.86069372438119	1.23089799512031e-06	5.52779569053354e-06
TRINITY_DN1153_c0_g1_i1	embryo_PGCs	embryo_somatic	1.84733760192671	2.90732147856526	1.23147936196656e-06	5.52779569053354e-06
TRINITY_DN4114_c0_g1_i1	embryo_PGCs	embryo_somatic	-3.78964833671713	-0.0705964840120748	1.24207019347977e-06	5.57203425458627e-06
TRINITY_DN7617_c0_g1_i1	embryo_PGCs	embryo_somatic	4.29974666716892	1.33739752048998	1.25309634666213e-06	5.61817220038993e-06
TRINITY_DN937_c0_g1_i1	embryo_PGCs	embryo_somatic	2.1659304764888	4.50212374780148	1.25523915926438e-06	5.6244512772006e-06
TRINITY_DN10212_c0_g1_i1	embryo_PGCs	embryo_somatic	-2.0297517429775	5.22993455488897	1.25809752635759e-06	5.63392727967581e-06
TRINITY_DN3724_c0_g1_i1	embryo_PGCs	embryo_somatic	-1.83556556579379	7.42715411823159	1.26164979914849e-06	5.64649765395635e-06
TRINITY_DN21134_c0_g1_i1	embryo_PGCs	embryo_somatic	-2.86410385407896	5.02275775300075	1.29989882537673e-06	5.81424639898433e-06
TRINITY_DN10793_c0_g1_i1	embryo_PGCs	embryo_somatic	-2.99393738148073	-0.042247783356003	1.30415738548084e-06	5.8298528081347e-06
TRINITY_DN17039_c0_g1_i1	embryo_PGCs	embryo_somatic	1.67763664181625	4.94740763235854	1.30741944904411e-06	5.84098889469763e-06
TRINITY_DN11992_c0_g1_i1	embryo_PGCs	embryo_somatic	-4.71174852308999	-0.0246185354587692	1.31521848791509e-06	5.87236917085012e-06
TRINITY_DN7951_c0_g1_i1	embryo_PGCs	embryo_somatic	-2.50704800080151	1.0753481231493	1.31845492098215e-06	5.88335273043685e-06
TRINITY_DN13839_c0_g1_i1	embryo_PGCs	embryo_somatic	1.71107230425295	3.37423495345308	1.32210759549711e-06	5.89617966514515e-06
TRINITY_DN10347_c0_g1_i1	embryo_PGCs	embryo_somatic	-3.02799950770749	-0.511150039059157	1.33141998619163e-06	5.93421719727881e-06
TRINITY_DN8253_c0_g1_i1	embryo_PGCs	embryo_somatic	-2.89155190131221	4.08356772062938	1.34174903421762e-06	5.976738643308e-06
TRINITY_DN11248_c0_g1_i1	embryo_PGCs	embryo_somatic	2.11052296083975	2.64311194329074	1.36051632210771e-06	6.05677565958291e-06
TRINITY_DN18284_c0_g1_i1	embryo_PGCs	embryo_somatic	-2.43369721696038	2.0996604075612	1.37090865310463e-06	6.09945676134689e-06
TRINITY_DN7061_c0_g1_i1	embryo_PGCs	embryo_somatic	1.59352986736162	4.54144971548958	1.38700106095193e-06	6.16743370823518e-06
TRINITY_DN11226_c0_g1_i1	embryo_PGCs	embryo_somatic	-4.2405078018792	0.742917003941437	1.39285144046752e-06	6.18981546300435e-06
TRINITY_DN7815_c0_g1_i1	embryo_PGCs	embryo_somatic	-3.1496947956402	3.21736700723586	1.39504679554775e-06	6.19394901745032e-06
TRINITY_DN3660_c0_g1_i1	embryo_PGCs	embryo_somatic	3.00608393229917	1.58340171093605	1.39541652009868e-06	6.19394901745032e-06
TRINITY_DN3535_c0_g1_i1	embryo_PGCs	embryo_somatic	2.36877846257157	3.18344223498792	1.39999202191754e-06	6.21062034547376e-06
TRINITY_DN21843_c0_g1_i1	embryo_PGCs	embryo_somatic	-4.02125375997336	-0.536359894451127	1.40197982554883e-06	6.21579937869135e-06
TRINITY_DN13554_c0_g1_i1	embryo_PGCs	embryo_somatic	-5.04688579204951	2.90593102704615	1.41150270211883e-06	6.25436021868676e-06
TRINITY_DN4399_c0_g1_i1	embryo_PGCs	embryo_somatic	3.13059176486213	1.91174741730697	1.41941821374477e-06	6.28575792258571e-06
TRINITY_DN17311_c0_g1_i1	embryo_PGCs	embryo_somatic	-2.25467074540736	2.40347705816471	1.42967511592649e-06	6.32748151482185e-06
TRINITY_DN7076_c0_g1_i1	embryo_PGCs	embryo_somatic	-1.91116427902565	5.64198141401263	1.43210146588741e-06	6.3345200274541e-06
TRINITY_DN14860_c0_g1_i1	embryo_PGCs	embryo_somatic	-3.48723737046855	-0.212105078378428	1.44501144747212e-06	6.38789482934438e-06
TRINITY_DN21251_c0_g1_i1	embryo_PGCs	embryo_somatic	4.62506514767971	0.485333450193918	1.44902715124054e-06	6.4019117929735e-06
TRINITY_DN11681_c0_g1_i1	embryo_PGCs	embryo_somatic	-3.85190919260093	1.71935241259763	1.45393391864825e-06	6.419846912353e-06
TRINITY_DN2270_c0_g1_i1	embryo_PGCs	embryo_somatic	2.09427701952037	3.05204231267289	1.45490920953602e-06	6.42041181167994e-06
TRINITY_DN6718_c0_g1_i1	embryo_PGCs	embryo_somatic	-1.87690779522579	6.7177455785329	1.45946624514682e-06	6.43677284020807e-06
TRINITY_DN7532_c0_g1_i1	embryo_PGCs	embryo_somatic	-2.98862680127335	1.80428583443009	1.47361932602542e-06	6.49541223577346e-06
TRINITY_DN295_c1_g1_i2	embryo_PGCs	embryo_somatic	-3.44825709620324	6.39273601521837	1.47618979871828e-06	6.5029593633072e-06
TRINITY_DN20846_c0_g1_i1	embryo_PGCs	embryo_somatic	-2.80635640999472	2.44884444335367	1.49189317615888e-06	6.56831760357688e-06
TRINITY_DN1608_c0_g1_i3	embryo_PGCs	embryo_somatic	-3.12085382069681	4.0054290116818	1.50370686472473e-06	6.61648485134684e-06
TRINITY_DN13926_c0_g1_i1	embryo_PGCs	embryo_somatic	1.93841014341963	2.88691066417975	1.51029594224668e-06	6.641620635173e-06
TRINITY_DN17137_c0_g1_i1	embryo_PGCs	embryo_somatic	1.65233443493699	5.31785847390686	1.51297209222309e-06	6.64952989720091e-06
TRINITY_DN2528_c0_g1_i1	embryo_PGCs	embryo_somatic	3.74896230214995	-0.42760045647282	1.51452312389935e-06	6.65248794770169e-06
TRINITY_DN18192_c0_g1_i1	embryo_PGCs	embryo_somatic	-3.06511412648165	0.550365936234914	1.51682033991502e-06	6.65871825929089e-06
TRINITY_DN2858_c0_g1_i1	embryo_PGCs	embryo_somatic	1.77382655849319	3.74454903477722	1.51868330694921e-06	6.66303614172217e-06
TRINITY_DN13820_c0_g1_i1	embryo_PGCs	embryo_somatic	-2.52966183849698	1.55586095753759	1.52467178168808e-06	6.68543870940427e-06
TRINITY_DN3801_c0_g1_i1	embryo_PGCs	embryo_somatic	2.33986096671731	3.6094404109156	1.53763111370733e-06	6.73836376434958e-06
TRINITY_DN14370_c0_g1_i1	embryo_PGCs	embryo_somatic	-3.60926699580651	2.20739750793938	1.54969794829747e-06	6.78731870187858e-06
TRINITY_DN3696_c0_g1_i1	embryo_PGCs	embryo_somatic	-3.21081671749805	0.0691479332672118	1.55439530065699e-06	6.80153616638039e-06
TRINITY_DN14519_c0_g1_i1	embryo_PGCs	embryo_somatic	-3.36273945388316	4.7759148901155	1.55473942723648e-06	6.80153616638039e-06
TRINITY_DN10911_c0_g1_i1	embryo_PGCs	embryo_somatic	-4.22917030893816	2.08079862790291	1.57223268924104e-06	6.87409526046126e-06
TRINITY_DN14532_c0_g1_i1	embryo_PGCs	embryo_somatic	-3.97140562033248	0.959497168697636	1.58041749969729e-06	6.90589584498639e-06
TRINITY_DN1164_c0_g1_i1	embryo_PGCs	embryo_somatic	-3.78160500292608	2.65409525913175	1.58152504535378e-06	6.90675231622226e-06
TRINITY_DN1586_c0_g1_i2	embryo_PGCs	embryo_somatic	-3.59745095402367	4.46518147716945	1.60868573995026e-06	7.02132019101564e-06
TRINITY_DN23243_c0_g1_i1	embryo_PGCs	embryo_somatic	-3.50459626500145	1.0847579630406	1.61561968684853e-06	7.04752467890116e-06
TRINITY_DN2568_c0_g1_i1	embryo_PGCs	embryo_somatic	3.26519621802181	1.05958002952072	1.62680731131801e-06	7.09224338196582e-06
TRINITY_DN842_c0_g1_i1	embryo_PGCs	embryo_somatic	-2.04391942531629	4.124591146805	1.64657850290303e-06	7.1743101302451e-06
TRINITY_DN2787_c0_g1_i2	embryo_PGCs	embryo_somatic	-3.57174623898493	3.94403430523928	1.65199190058621e-06	7.19376013261018e-06
TRINITY_DN1762_c0_g1_i2	embryo_PGCs	embryo_somatic	5.29098332491022	-1.28545301788872	1.6530560831132e-06	7.194259587449e-06
TRINITY_DN487_c0_g1_i1	embryo_PGCs	embryo_somatic	-3.61918925656459	4.95002185251155	1.66146409013405e-06	7.22670115438904e-06
TRINITY_DN3500_c1_g1_i1	embryo_PGCs	embryo_somatic	1.96876466264618	2.67060389463314	1.66427663442322e-06	7.2347814452236e-06
TRINITY_DN1020_c0_g1_i1	embryo_PGCs	embryo_somatic	1.61750133254278	4.46257267588457	1.66860833244751e-06	7.24899287133811e-06
TRINITY_DN6853_c0_g1_i1	embryo_PGCs	embryo_somatic	1.65611148884574	3.67005523701169	1.66945922667085e-06	7.24899287133811e-06
TRINITY_DN6856_c0_g1_i1	embryo_PGCs	embryo_somatic	-3.91099560237449	5.85333748799087	1.71178371369502e-06	7.42851385948865e-06
TRINITY_DN228_c1_g1_i1	embryo_PGCs	embryo_somatic	-3.07013652439718	6.57686037973541	1.71403365676197e-06	7.43402004423896e-06
TRINITY_DN17225_c0_g1_i1	embryo_PGCs	embryo_somatic	-1.97980672998819	5.17249410599535	1.75694875439898e-06	7.61578988105323e-06
TRINITY_DN1582_c0_g1_i1	embryo_PGCs	embryo_somatic	-3.54532421901238	4.34404137194304	1.77380116682704e-06	7.68444336252057e-06
TRINITY_DN7508_c0_g1_i1	embryo_PGCs	embryo_somatic	-2.89162678653069	3.48193204995533	1.80161086449635e-06	7.80046029730791e-06
TRINITY_DN4845_c0_g1_i1	embryo_PGCs	embryo_somatic	-2.823701171086	0.491088425657964	1.81218474709392e-06	7.84176118145667e-06
TRINITY_DN3932_c0_g1_i1	embryo_PGCs	embryo_somatic	-3.45374268154399	2.50297896013147	1.8353877147137e-06	7.93763282784574e-06
TRINITY_DN2476_c0_g1_i1	embryo_PGCs	embryo_somatic	-4.05382731363042	2.11588597433398	1.84712846700904e-06	7.98385190788789e-06
TRINITY_DN1246_c0_g1_i1	embryo_PGCs	embryo_somatic	2.0179564641187	4.74722458826098	1.85127499165763e-06	7.99721243545601e-06
TRINITY_DN20493_c0_g1_i1	embryo_PGCs	embryo_somatic	2.20544338645232	3.55878139741137	1.85256785159538e-06	7.99823738549184e-06
TRINITY_DN1565_c0_g1_i1	embryo_PGCs	embryo_somatic	-3.28117847170978	3.89124573006433	1.85581497278275e-06	8.00769364964404e-06
TRINITY_DN3446_c0_g1_i1	embryo_PGCs	embryo_somatic	-2.70899089716436	1.17725189919904	1.87069913781796e-06	8.06732348733446e-06
TRINITY_DN10137_c0_g1_i1	embryo_PGCs	embryo_somatic	-2.21679664325574	8.2358764194222	1.89781753874278e-06	8.17961518262458e-06
TRINITY_DN2756_c0_g1_i1	embryo_PGCs	embryo_somatic	2.13761891005089	2.41818130149997	1.91885984104808e-06	8.26560603503201e-06
TRINITY_DN491_c0_g1_i1	embryo_PGCs	embryo_somatic	-3.44008226184338	6.26056381472992	1.93398890953615e-06	8.32604202702012e-06
TRINITY_DN20703_c0_g1_i1	embryo_PGCs	embryo_somatic	1.82731840478204	4.35426119418072	1.93934193890508e-06	8.34434632088801e-06
TRINITY_DN1053_c0_g1_i1	embryo_PGCs	embryo_somatic	-4.46849781436122	2.85683242445607	1.96588269028706e-06	8.45374185261353e-06
TRINITY_DN21458_c0_g1_i1	embryo_PGCs	embryo_somatic	-3.33865778154117	2.50685396370368	1.97760082790374e-06	8.49930883325393e-06
TRINITY_DN3823_c0_g1_i1	embryo_PGCs	embryo_somatic	1.7327920918056	3.76106339148746	1.99729269220345e-06	8.57907410931154e-06
TRINITY_DN17045_c0_g1_i1	embryo_PGCs	embryo_somatic	-2.94658151504047	2.33888294959801	1.99960179033372e-06	8.58412621266776e-06
TRINITY_DN2060_c0_g1_i1	embryo_PGCs	embryo_somatic	1.86975805056346	3.88854970307714	2.00099218234569e-06	8.58523089786712e-06
TRINITY_DN18673_c0_g1_i1	embryo_PGCs	embryo_somatic	2.79781971577552	1.37643592521312	2.00622715442927e-06	8.60282011834214e-06
TRINITY_DN839_c0_g1_i2	embryo_PGCs	embryo_somatic	-3.29162842625204	4.61159560730702	2.02964180261878e-06	8.6983008701598e-06
TRINITY_DN22261_c0_g1_i1	embryo_PGCs	embryo_somatic	-3.33027509760636	-0.499311971678213	2.07234549844163e-06	8.87629273131274e-06
TRINITY_DN10255_c0_g1_i1	embryo_PGCs	embryo_somatic	-2.89170079207307	4.19885592747948	2.07391419875742e-06	8.87799315479376e-06
TRINITY_DN10627_c0_g1_i1	embryo_PGCs	embryo_somatic	-3.20375026236107	4.54095255907974	2.07876871784209e-06	8.89374961890995e-06
TRINITY_DN13601_c0_g1_i1	embryo_PGCs	embryo_somatic	-3.62510985065993	3.7917450749465	2.08329194688442e-06	8.90807171644652e-06
TRINITY_DN17116_c0_g1_i1	embryo_PGCs	embryo_somatic	-3.70515058399324	-0.937123386067454	2.09850947779563e-06	8.96808026692469e-06
TRINITY_DN2988_c0_g1_i1	embryo_PGCs	embryo_somatic	-4.39339930663372	3.8168374150212	2.10012706306645e-06	8.96993391029004e-06
TRINITY_DN2051_c0_g1_i2	embryo_PGCs	embryo_somatic	-1.84911762419866	3.85426049139421	2.10377698939824e-06	8.98046098516646e-06
TRINITY_DN6734_c0_g1_i1	embryo_PGCs	embryo_somatic	-3.47326374199903	5.79189173154146	2.13639296762127e-06	9.11455490746979e-06
TRINITY_DN17317_c0_g1_i1	embryo_PGCs	embryo_somatic	-3.40437969363252	6.23091207974128	2.13878720540911e-06	9.11963458378437e-06
TRINITY_DN7232_c0_g1_i1	embryo_PGCs	embryo_somatic	-2.73062551153077	1.8002163201625	2.15856929102642e-06	9.19880737801302e-06
TRINITY_DN2818_c0_g1_i1	embryo_PGCs	embryo_somatic	-1.7059818522318	3.49132763441454	2.16780219622294e-06	9.23296078739808e-06
TRINITY_DN3990_c0_g1_i1	embryo_PGCs	embryo_somatic	1.67459140107192	3.05000677095322	2.17274614382073e-06	9.24881883805039e-06
TRINITY_DN7043_c0_g1_i1	embryo_PGCs	embryo_somatic	-3.37921524923324	3.20749632891623	2.17706565439932e-06	9.26200250611097e-06
TRINITY_DN18339_c0_g1_i1	embryo_PGCs	embryo_somatic	-1.80460209748956	5.6576642518664	2.19319184140397e-06	9.32537294181698e-06
TRINITY_DN1182_c0_g1_i1	embryo_PGCs	embryo_somatic	-3.26615339933566	2.56768344739268	2.20764924861262e-06	9.38158068241043e-06
TRINITY_DN361_c0_g1_i1	embryo_PGCs	embryo_somatic	1.98349568295504	3.82503120480806	2.22228732435017e-06	9.43849274473162e-06
TRINITY_DN14840_c0_g1_i1	embryo_PGCs	embryo_somatic	2.09638058273052	2.51674081291408	2.22545574203828e-06	9.44665442992943e-06
TRINITY_DN11123_c0_g1_i1	embryo_PGCs	embryo_somatic	-2.91160703615717	1.0253352943425	2.23335361303222e-06	9.47359398174248e-06
TRINITY_DN17118_c0_g1_i1	embryo_PGCs	embryo_somatic	-2.99055975498405	0.938211055480535	2.23430281712733e-06	9.47359398174248e-06
TRINITY_DN1573_c0_g1_i2	embryo_PGCs	embryo_somatic	3.37955130620461	0.630872965902762	2.24236974771205e-06	9.5024807485538e-06
TRINITY_DN20488_c0_g1_i1	embryo_PGCs	embryo_somatic	1.57563817134528	4.94667189554508	2.2592921347151e-06	9.56884097525785e-06
TRINITY_DN21088_c1_g1_i1	embryo_PGCs	embryo_somatic	1.953749778832	3.0001698342523	2.263109203435e-06	9.57965275666314e-06
TRINITY_DN17108_c0_g1_i1	embryo_PGCs	embryo_somatic	-3.86392051655307	5.13106641346537	2.26873827633183e-06	9.59811832482764e-06
TRINITY_DN5372_c0_g1_i1	embryo_PGCs	embryo_somatic	3.8061870159452	0.0533494184051087	2.27442019436026e-06	9.61678672581902e-06
TRINITY_DN6984_c0_g1_i1	embryo_PGCs	embryo_somatic	2.03981679949557	3.16497147296049	2.27723105106968e-06	9.62330154710259e-06
TRINITY_DN1569_c0_g1_i1	embryo_PGCs	embryo_somatic	-2.73674744631842	1.42029783312087	2.2792278731048e-06	9.62637101143538e-06
TRINITY_DN1654_c0_g1_i1	embryo_PGCs	embryo_somatic	-2.14845986705967	3.21763499110802	2.28805125960726e-06	9.6582531443143e-06
TRINITY_DN15568_c0_g1_i1	embryo_PGCs	embryo_somatic	1.94076171055601	4.40268722588632	2.30505416030368e-06	9.7246076684972e-06
TRINITY_DN10366_c0_g1_i1	embryo_PGCs	embryo_somatic	-2.34554845577189	1.91011343290639	2.36699939836872e-06	9.98038644487468e-06
TRINITY_DN8147_c0_g1_i1	embryo_PGCs	embryo_somatic	-3.26863111107895	4.32156814211418	2.38486139986418e-06	1.00501083574922e-05
TRINITY_DN2117_c0_g1_i1	embryo_PGCs	embryo_somatic	-2.96792857721077	2.94481350339844	2.41379672360408e-06	1.01663912033064e-05
TRINITY_DN881_c0_g1_i1	embryo_PGCs	embryo_somatic	1.92675699833266	3.58463190109501	2.42933695823914e-06	1.02261589625433e-05
TRINITY_DN4560_c0_g1_i1	embryo_PGCs	embryo_somatic	-1.53066514368751	6.17744089022637	2.43990367940298e-06	1.02600507266064e-05
TRINITY_DN21912_c0_g1_i1	embryo_PGCs	embryo_somatic	2.49134493452086	2.18541035915782	2.44009653020256e-06	1.02600507266064e-05
TRINITY_DN20480_c0_g1_i1	embryo_PGCs	embryo_somatic	-4.35974516286858	6.98310845427247	2.4447611086979e-06	1.02739627956761e-05
TRINITY_DN4020_c0_g1_i1	embryo_PGCs	embryo_somatic	1.72245377260303	3.52372873538627	2.45386231160665e-06	1.03064937555674e-05
TRINITY_DN17775_c0_g1_i1	embryo_PGCs	embryo_somatic	-1.9092146011512	2.49000108841828	2.46499020240139e-06	1.03474962679198e-05
TRINITY_DN670_c0_g2_i1	embryo_PGCs	embryo_somatic	-1.63594106585719	5.48292970484528	2.46743076370871e-06	1.03520060335664e-05
TRINITY_DN4969_c0_g1_i1	embryo_PGCs	embryo_somatic	-4.71980044990344	0.853543022371036	2.48065756901759e-06	1.04017390151889e-05
TRINITY_DN661_c0_g1_i1	embryo_PGCs	embryo_somatic	-3.51460806770375	4.78680669990305	2.49906159463841e-06	1.04731137735482e-05
TRINITY_DN2094_c0_g1_i2	embryo_PGCs	embryo_somatic	-2.19582204589528	3.85420496147446	2.51590373372892e-06	1.05333804177563e-05
TRINITY_DN187_c0_g1_i1	embryo_PGCs	embryo_somatic	1.95976797451877	4.87080041522533	2.51622258890575e-06	1.05333804177563e-05
TRINITY_DN17147_c0_g1_i1	embryo_PGCs	embryo_somatic	-2.57090439795335	3.54239703435306	2.5493084787053e-06	1.06659913545831e-05
TRINITY_DN3514_c0_g1_i1	embryo_PGCs	embryo_somatic	-4.22916451705385	3.26395664854667	2.57030346070935e-06	1.07478969767079e-05
TRINITY_DN18184_c0_g1_i1	embryo_PGCs	embryo_somatic	-1.60895784721376	6.59471797868104	2.61584491729394e-06	1.09322983664292e-05
TRINITY_DN795_c0_g1_i1	embryo_PGCs	embryo_somatic	-3.37020907067927	4.36411310278141	2.6303594144689e-06	1.09868981716818e-05
TRINITY_DN2445_c0_g1_i1	embryo_PGCs	embryo_somatic	-1.94733708859034	2.63379644450522	2.64210407619765e-06	1.10298747026719e-05
TRINITY_DN785_c0_g1_i1	embryo_PGCs	embryo_somatic	-3.3810623111804	6.71511740783493	2.6450330991015e-06	1.10360219118348e-05
TRINITY_DN203_c1_g1_i1	embryo_PGCs	embryo_somatic	-1.95913652408187	6.22741806677486	2.65077456289294e-06	1.10538904034341e-05
TRINITY_DN14524_c0_g1_i1	embryo_PGCs	embryo_somatic	-4.15912707090006	1.92138652432531	2.67205100223031e-06	1.11364853926837e-05
TRINITY_DN17323_c0_g1_i1	embryo_PGCs	embryo_somatic	-2.0489004080589	6.21181110851659	2.69672006888621e-06	1.12331214744095e-05
TRINITY_DN16995_c0_g1_i1	embryo_PGCs	embryo_somatic	-2.29230569077887	2.64737858205987	2.70020719113602e-06	1.12414669710097e-05
TRINITY_DN11816_c0_g1_i1	embryo_PGCs	embryo_somatic	-4.52765931780277	2.05599747150571	2.703002170035e-06	1.12469233620841e-05
TRINITY_DN21504_c0_g1_i1	embryo_PGCs	embryo_somatic	-3.99083048201209	1.67867469526898	2.71202183653035e-06	1.12782598547698e-05
TRINITY_DN11767_c0_g1_i1	embryo_PGCs	embryo_somatic	-2.87082130494714	0.903729960333264	2.71949053650633e-06	1.13031156308878e-05
TRINITY_DN20515_c0_g1_i1	embryo_PGCs	embryo_somatic	2.08029768182806	2.29984877744743	2.72591383700609e-06	1.13236015038351e-05
TRINITY_DN1623_c0_g1_i1	embryo_PGCs	embryo_somatic	-2.21609904151461	2.10092075070026	2.72956883522662e-06	1.13325715421984e-05
TRINITY_DN7886_c0_g1_i1	embryo_PGCs	embryo_somatic	-2.35550087251887	2.75499857365853	2.74360204115855e-06	1.13845962025511e-05
TRINITY_DN2_c5_g1_i1	embryo_PGCs	embryo_somatic	-2.78994898718523	3.61105954238819	2.79063316013154e-06	1.15734140417716e-05
TRINITY_DN44_c0_g1_i1	embryo_PGCs	embryo_somatic	1.73936700946733	4.69848127072732	2.79275508633585e-06	1.15758781669402e-05
TRINITY_DN23052_c0_g1_i1	embryo_PGCs	embryo_somatic	-3.15554090754288	1.79431071331407	2.79886732049695e-06	1.1594870250085e-05
TRINITY_DN11684_c0_g1_i1	embryo_PGCs	embryo_somatic	-2.91139755849513	1.46194004695499	2.83839198745716e-06	1.17473337039867e-05
TRINITY_DN21788_c0_g1_i1	embryo_PGCs	embryo_somatic	8.32949736502817	-1.16623241794294	2.83933309183389e-06	1.17473337039867e-05
TRINITY_DN734_c0_g1_i1	embryo_PGCs	embryo_somatic	-2.4605600192808	4.25750011689623	2.84032141292117e-06	1.17473337039867e-05
TRINITY_DN4469_c0_g1_i1	embryo_PGCs	embryo_somatic	-3.32145814230726	1.37166412157744	2.84480151348385e-06	1.1759444117658e-05
TRINITY_DN17351_c0_g1_i1	embryo_PGCs	embryo_somatic	-2.14162252893689	6.75428740992201	2.87220629999623e-06	1.18662525273018e-05
TRINITY_DN4938_c0_g1_i1	embryo_PGCs	embryo_somatic	-3.40443955201836	0.359259162574318	2.91494912106144e-06	1.20362776513801e-05
TRINITY_DN20526_c0_g1_i1	embryo_PGCs	embryo_somatic	-1.97248806372338	4.58638704765355	2.9240460868463e-06	1.20672642701712e-05
TRINITY_DN580_c0_g1_i1	embryo_PGCs	embryo_somatic	-3.1090558427705	6.66440889891662	2.95679136939802e-06	1.21957584136793e-05
TRINITY_DN21101_c0_g1_i1	embryo_PGCs	embryo_somatic	-3.88633921119381	2.51975202552475	2.96686345621794e-06	1.22306444003065e-05
TRINITY_DN17719_c0_g1_i1	embryo_PGCs	embryo_somatic	1.55838656957853	5.37816565220374	2.9776604353852e-06	1.22650990049386e-05
TRINITY_DN17144_c0_g1_i1	embryo_PGCs	embryo_somatic	1.59429134727806	5.13174592293915	2.97845877907973e-06	1.22650990049386e-05
TRINITY_DN14234_c0_g1_i1	embryo_PGCs	embryo_somatic	-2.88446973178029	1.86005910105483	3.02178097364117e-06	1.24367378801082e-05
TRINITY_DN20536_c0_g1_i1	embryo_PGCs	embryo_somatic	-3.23306598740535	5.17968231208224	3.02501439334246e-06	1.24432866766318e-05
TRINITY_DN3556_c0_g1_i1	embryo_PGCs	embryo_somatic	-3.79451250755455	-0.264950519674303	3.02948238403426e-06	1.2454903973862e-05
TRINITY_DN10248_c0_g1_i1	embryo_PGCs	embryo_somatic	-3.76491472992629	4.37639418708572	3.0358519217766e-06	1.24743221319421e-05
TRINITY_DN5231_c0_g1_i1	embryo_PGCs	embryo_somatic	-3.85026906545446	0.232094281277067	3.04277816047923e-06	1.24960054861524e-05
TRINITY_DN2_c1_g1_i1	embryo_PGCs	embryo_somatic	2.66255540746341	8.46131572805484	3.05827458068824e-06	1.25528420898563e-05
TRINITY_DN14679_c0_g1_i1	embryo_PGCs	embryo_somatic	-3.06683698576067	1.57507958839774	3.09069499041209e-06	1.26763516588593e-05
TRINITY_DN7254_c0_g1_i1	embryo_PGCs	embryo_somatic	-3.955048834598	4.78974204086494	3.09171147757317e-06	1.26763516588593e-05
TRINITY_DN450_c0_g1_i1	embryo_PGCs	embryo_somatic	1.78868302020663	5.85935224683882	3.11146945628766e-06	1.27504619092978e-05
TRINITY_DN72_c0_g1_i1	embryo_PGCs	embryo_somatic	2.21083349774029	5.85069286437438	3.11409567069943e-06	1.27543258902106e-05
TRINITY_DN14139_c0_g1_i1	embryo_PGCs	embryo_somatic	-3.44178074529586	1.82845241480675	3.12038130243446e-06	1.27731653854921e-05
TRINITY_DN20596_c0_g1_i1	embryo_PGCs	embryo_somatic	-2.77795281643789	5.61907960961881	3.1482526504471e-06	1.28802971557439e-05
TRINITY_DN17499_c0_g1_i1	embryo_PGCs	embryo_somatic	-2.20562434005267	6.62575860379738	3.16388448170513e-06	1.29372653631299e-05
TRINITY_DN15955_c0_g1_i1	embryo_PGCs	embryo_somatic	-3.26942611369153	0.702344377710428	3.17002748457399e-06	1.29553927996856e-05
TRINITY_DN2746_c0_g1_i1	embryo_PGCs	embryo_somatic	2.00340148162608	3.69498200994313	3.18345178089979e-06	1.30032421260796e-05
TRINITY_DN7597_c0_g1_i1	embryo_PGCs	embryo_somatic	-3.15693581673874	2.40754202556503	3.19143608109835e-06	1.30288314582339e-05
TRINITY_DN338_c0_g1_i1	embryo_PGCs	embryo_somatic	-2.45878872910986	7.42982509706091	3.19785714922383e-06	1.30480148732736e-05
TRINITY_DN7490_c0_g1_i1	embryo_PGCs	embryo_somatic	-3.26863827814634	1.92639222755741	3.19994036390351e-06	1.30494876949929e-05
TRINITY_DN17309_c0_g1_i1	embryo_PGCs	embryo_somatic	1.97243645785409	7.35953564334179	3.22209354609871e-06	1.31327610536793e-05
TRINITY_DN15111_c0_g1_i1	embryo_PGCs	embryo_somatic	-3.12248680489356	0.255235574818688	3.23858263534387e-06	1.318921086671e-05
TRINITY_DN455_c0_g1_i1	embryo_PGCs	embryo_somatic	2.49839939168216	6.1654042081644	3.23942476216804e-06	1.318921086671e-05
TRINITY_DN288_c0_g1_i2	embryo_PGCs	embryo_somatic	1.87815589588122	5.20864917813627	3.24561677765555e-06	1.320732455655e-05
TRINITY_DN8225_c0_g1_i1	embryo_PGCs	embryo_somatic	-4.09509180048854	2.85069618107614	3.25952221104774e-06	1.3256790012404e-05
TRINITY_DN2773_c0_g1_i1	embryo_PGCs	embryo_somatic	-1.46935081783128	3.9030600594089	3.31882798551685e-06	1.34907508831873e-05
TRINITY_DN17060_c0_g1_i1	embryo_PGCs	embryo_somatic	1.80362162439385	3.12889624751044	3.3236473513748e-06	1.35030970409474e-05
TRINITY_DN342_c0_g1_i1	embryo_PGCs	embryo_somatic	-3.51619927478482	7.15275680238871	3.3304411541577e-06	1.3523447280307e-05
TRINITY_DN1653_c0_g1_i5	embryo_PGCs	embryo_somatic	-2.42230178122977	1.54549685672163	3.35226580568357e-06	1.36008624237592e-05
TRINITY_DN18225_c0_g1_i1	embryo_PGCs	embryo_somatic	2.92983778459325	2.50656994757656	3.35309634520025e-06	1.36008624237592e-05
TRINITY_DN22876_c0_g1_i1	embryo_PGCs	embryo_somatic	-4.10738897804279	0.456330174819638	3.35682334069409e-06	1.36086947311071e-05
TRINITY_DN20753_c0_g1_i1	embryo_PGCs	embryo_somatic	2.34089099170507	3.00872408807145	3.36245121791858e-06	1.36242207904647e-05
TRINITY_DN2717_c0_g1_i1	embryo_PGCs	embryo_somatic	2.0411957942801	2.78197781346454	3.37153765347582e-06	1.36537363978548e-05
TRINITY_DN21132_c0_g1_i1	embryo_PGCs	embryo_somatic	-2.16046877310849	2.47900109578488	3.40167793576083e-06	1.37684368158439e-05
TRINITY_DN718_c0_g1_i1	embryo_PGCs	embryo_somatic	1.78382023470951	4.5382585111964	3.41962229542254e-06	1.38336775933885e-05
TRINITY_DN7603_c0_g1_i1	embryo_PGCs	embryo_somatic	4.95691522040995	-0.717722030988327	3.43570724381998e-06	1.38913307291483e-05
TRINITY_DN7481_c0_g1_i1	embryo_PGCs	embryo_somatic	-3.45816002092083	0.726422057903845	3.43926292686132e-06	1.38982907716417e-05
TRINITY_DN1024_c0_g1_i1	embryo_PGCs	embryo_somatic	1.50658301937665	3.78315088887907	3.45224895849412e-06	1.39366393614469e-05
TRINITY_DN18931_c0_g1_i1	embryo_PGCs	embryo_somatic	4.20354377382138	0.0391283458283265	3.45243131601371e-06	1.39366393614469e-05
TRINITY_DN6809_c0_g1_i1	embryo_PGCs	embryo_somatic	1.89691603273	3.26268033635525	3.4546189000207e-06	1.39380444118513e-05
TRINITY_DN21297_c0_g1_i1	embryo_PGCs	embryo_somatic	1.65199696067927	4.78648872917429	3.48121194631224e-06	1.4037862116662e-05
TRINITY_DN17348_c0_g1_i1	embryo_PGCs	embryo_somatic	1.54619866558439	6.24330788317639	3.49028927937004e-06	1.40669797179717e-05
TRINITY_DN1836_c0_g1_i1	embryo_PGCs	embryo_somatic	-3.59980059378482	3.26609417672872	3.49653515470795e-06	1.40846607481245e-05
TRINITY_DN2062_c0_g1_i1	embryo_PGCs	embryo_somatic	-1.68068054892001	3.91417498242336	3.50005107644396e-06	1.40913320968204e-05
TRINITY_DN10445_c0_g1_i1	embryo_PGCs	embryo_somatic	-4.03035438597041	2.23463564894846	3.56292321661727e-06	1.43368397303819e-05
TRINITY_DN226_c0_g1_i1	embryo_PGCs	embryo_somatic	1.78621010518036	8.1724272185582	3.5695229136149e-06	1.4355772354809e-05
TRINITY_DN18121_c0_g1_i1	embryo_PGCs	embryo_somatic	-2.46373161819466	2.40755102806642	3.58568589771868e-06	1.44044422571128e-05
TRINITY_DN555_c0_g1_i1	embryo_PGCs	embryo_somatic	-1.70177406459582	6.71416824452125	3.58605097966935e-06	1.44044422571128e-05
TRINITY_DN17798_c0_g1_i1	embryo_PGCs	embryo_somatic	-2.5110955233374	2.11256521218267	3.58732777341585e-06	1.44044422571128e-05
TRINITY_DN11725_c0_g1_i1	embryo_PGCs	embryo_somatic	-2.67763394203851	4.84712073019	3.59856051481546e-06	1.44418924898076e-05
TRINITY_DN302_c0_g1_i1	embryo_PGCs	embryo_somatic	-3.54778672118801	5.46957092017519	3.60213800858423e-06	1.44485969777886e-05
TRINITY_DN6699_c0_g1_i1	embryo_PGCs	embryo_somatic	-3.47827029884155	5.45563198760815	3.62190996735929e-06	1.45202178955986e-05
TRINITY_DN20858_c0_g1_i1	embryo_PGCs	embryo_somatic	-1.65917389965208	4.94595920743665	3.63213035960339e-06	1.45534911341697e-05
TRINITY_DN849_c1_g1_i1	embryo_PGCs	embryo_somatic	1.65326394359967	3.96548668791791	3.66249431565049e-06	1.46673992757314e-05
TRINITY_DN10158_c0_g1_i1	embryo_PGCs	embryo_somatic	-3.8436959910359	8.47721784103275	3.67776961707899e-06	1.47207925983135e-05
TRINITY_DN13567_c0_g1_i1	embryo_PGCs	embryo_somatic	-3.50440992670376	6.83824414567765	3.68321143591203e-06	1.47347904170568e-05
TRINITY_DN4358_c0_g1_i1	embryo_PGCs	embryo_somatic	-4.308156362912	4.14451182332098	3.71707904824803e-06	1.48624316351321e-05
TRINITY_DN11324_c0_g1_i1	embryo_PGCs	embryo_somatic	-1.51453633609182	4.87213637933471	3.7269014273863e-06	1.48938460523766e-05
TRINITY_DN3775_c1_g1_i1	embryo_PGCs	embryo_somatic	-4.2236436086199	-0.817083052190718	3.78928765800062e-06	1.51351779571274e-05
TRINITY_DN7593_c0_g1_i1	embryo_PGCs	embryo_somatic	-3.45832479361811	2.58152799346282	3.7988380989654e-06	1.5165329966207e-05
TRINITY_DN653_c0_g1_i1	embryo_PGCs	embryo_somatic	1.7463230376728	5.23331372710348	3.80649307505861e-06	1.51878873247599e-05
TRINITY_DN13565_c0_g1_i1	embryo_PGCs	embryo_somatic	-6.16143171406953	0.0482869288175591	3.84217190878852e-06	1.53221771331003e-05
TRINITY_DN1564_c0_g1_i1	embryo_PGCs	embryo_somatic	-1.48728049662519	5.22862666831486	3.84510370999596e-06	1.53258026357914e-05
TRINITY_DN14393_c0_g1_i1	embryo_PGCs	embryo_somatic	-2.99000284600991	0.443851818096344	3.86654400414562e-06	1.54031566348114e-05
TRINITY_DN17987_c0_g1_i1	embryo_PGCs	embryo_somatic	1.97910797629018	3.47698342836912	3.87340326343535e-06	1.54223733720702e-05
TRINITY_DN10154_c0_g1_i1	embryo_PGCs	embryo_somatic	1.66018702128002	5.65563112784281	3.87850122554072e-06	1.54345608119338e-05
TRINITY_DN6987_c0_g1_i1	embryo_PGCs	embryo_somatic	1.49655188207395	5.12657057358826	3.93356993409563e-06	1.56454904937757e-05
TRINITY_DN250_c0_g1_i4	embryo_PGCs	embryo_somatic	-3.7399844060817	7.89984128744572	3.9674570738382e-06	1.57650654772696e-05
TRINITY_DN3012_c0_g1_i1	embryo_PGCs	embryo_somatic	2.61195107539519	1.56343169660164	3.9677946238819e-06	1.57650654772696e-05
TRINITY_DN20605_c0_g1_i1	embryo_PGCs	embryo_somatic	-1.92573980988637	6.27648733894419	4.03231485597517e-06	1.60130239327693e-05
TRINITY_DN14051_c0_g1_i1	embryo_PGCs	embryo_somatic	-1.70305797965763	4.92358712719715	4.05385812267625e-06	1.6090143004462e-05
TRINITY_DN926_c0_g1_i1	embryo_PGCs	embryo_somatic	1.4537952380306	5.87145480719753	4.06277066756069e-06	1.61170750513651e-05
TRINITY_DN15200_c0_g1_i1	embryo_PGCs	embryo_somatic	-2.36234129082426	1.52471100462591	4.07383409668932e-06	1.61525070385217e-05
TRINITY_DN20665_c0_g1_i1	embryo_PGCs	embryo_somatic	3.89353113509502	1.26062286617086	4.172518514525e-06	1.65351322094958e-05
TRINITY_DN1347_c0_g1_i4	embryo_PGCs	embryo_somatic	1.49346390514877	5.36503581263578	4.22718193026613e-06	1.67429992083777e-05
TRINITY_DN20969_c0_g1_i1	embryo_PGCs	embryo_somatic	2.14013235376482	3.98822909461651	4.26404706911013e-06	1.68801905133999e-05
TRINITY_DN11253_c0_g1_i1	embryo_PGCs	embryo_somatic	-2.84907151925345	5.14322139160113	4.27060375826405e-06	1.68973183688599e-05
TRINITY_DN21579_c0_g1_i1	embryo_PGCs	embryo_somatic	-4.29380305309472	0.0225290351996327	4.2749214942356e-06	1.69055741971937e-05
TRINITY_DN6871_c0_g1_i1	embryo_PGCs	embryo_somatic	-4.17267036299784	1.99584295772155	4.31253068028666e-06	1.70454068672572e-05
TRINITY_DN20547_c0_g1_i1	embryo_PGCs	embryo_somatic	1.54570571441207	3.92706749727762	4.34051652029523e-06	1.71470769938879e-05
TRINITY_DN17557_c0_g1_i1	embryo_PGCs	embryo_somatic	1.86719077041889	3.39443055740427	4.35418802573631e-06	1.7192122288173e-05
TRINITY_DN17219_c0_g1_i1	embryo_PGCs	embryo_somatic	2.07355834423125	3.67824957607573	4.36827109740005e-06	1.72387448463542e-05
TRINITY_DN1067_c1_g1_i1	embryo_PGCs	embryo_somatic	-3.53792812280254	4.38232125963703	4.394788633728e-06	1.73343641216851e-05
TRINITY_DN1201_c0_g1_i1	embryo_PGCs	embryo_somatic	-5.53464748158528	1.91563298856189	4.40940888719647e-06	1.73829818617522e-05
TRINITY_DN10918_c0_g1_i1	embryo_PGCs	embryo_somatic	-3.79958756706355	-0.161073806948568	4.42921423439506e-06	1.74519793312592e-05
TRINITY_DN1097_c0_g1_i1	embryo_PGCs	embryo_somatic	1.76531259768193	3.4306772139295	4.44415465790961e-06	1.75017462801357e-05
TRINITY_DN3794_c0_g1_i1	embryo_PGCs	embryo_somatic	1.95536645844719	3.85789913689034	4.45073826679803e-06	1.75185682324824e-05
TRINITY_DN1776_c0_g1_i4	embryo_PGCs	embryo_somatic	-1.73129424568137	4.49470996565263	4.47692791267077e-06	1.76125040468881e-05
TRINITY_DN10307_c0_g1_i1	embryo_PGCs	embryo_somatic	4.54111339489696	2.98297175558876	4.47977080580442e-06	1.76145424990037e-05
TRINITY_DN1690_c0_g1_i1	embryo_PGCs	embryo_somatic	-3.60924679047059	4.9672864372548	4.60117504596634e-06	1.80825224705845e-05
TRINITY_DN7535_c0_g1_i1	embryo_PGCs	embryo_somatic	2.10199450705587	4.00849443917187	4.62566339188105e-06	1.81693372318728e-05
TRINITY_DN223_c0_g1_i2	embryo_PGCs	embryo_somatic	-3.56071209697241	7.16157417013566	4.65104711301142e-06	1.82595771892682e-05
TRINITY_DN12358_c0_g1_i1	embryo_PGCs	embryo_somatic	-4.28314285957093	-0.0238071667941428	4.66074763506236e-06	1.82881847907134e-05
TRINITY_DN7256_c0_g1_i1	embryo_PGCs	embryo_somatic	-3.52486956905086	3.78824468334428	4.68408552997737e-06	1.8370246408198e-05
TRINITY_DN10344_c0_g1_i1	embryo_PGCs	embryo_somatic	-3.58941755613595	1.70753912839355	4.6883733638631e-06	1.83775504283449e-05
TRINITY_DN1573_c0_g1_i1	embryo_PGCs	embryo_somatic	-1.50508545580669	4.37166591942042	4.70754302321606e-06	1.8443150717119e-05
TRINITY_DN10844_c0_g1_i1	embryo_PGCs	embryo_somatic	-2.64449675412928	2.98967409501068	4.71223347908348e-06	1.84519860832122e-05
TRINITY_DN20750_c0_g1_i1	embryo_PGCs	embryo_somatic	-3.0660640813888	0.792507725334902	4.72641381067033e-06	1.84979532249221e-05
TRINITY_DN1969_c0_g1_i1	embryo_PGCs	embryo_somatic	-3.19374254307118	3.5484823127332	4.76016923396206e-06	1.86204451655811e-05
TRINITY_DN17529_c0_g2_i1	embryo_PGCs	embryo_somatic	1.46915239197901	4.61573729978119	4.84543906813724e-06	1.89442166250133e-05
TRINITY_DN7910_c0_g1_i1	embryo_PGCs	embryo_somatic	-3.01981322692211	2.04191513942878	4.87803301877617e-06	1.9061813400344e-05
TRINITY_DN9210_c0_g1_i1	embryo_PGCs	embryo_somatic	-3.32560386963766	-0.414158072566956	4.91344007100798e-06	1.91902759886739e-05
TRINITY_DN1662_c0_g1_i1	embryo_PGCs	embryo_somatic	1.94946526913078	5.13887930206603	4.92722683975995e-06	1.92342080189908e-05
TRINITY_DN11004_c0_g1_i1	embryo_PGCs	embryo_somatic	1.80155549681862	3.53914905231466	4.93972215178316e-06	1.9273055995912e-05
TRINITY_DN774_c0_g1_i1	embryo_PGCs	embryo_somatic	-1.74974730538424	6.6090413606137	4.94764997986532e-06	1.92940524433554e-05
TRINITY_DN14424_c0_g1_i1	embryo_PGCs	embryo_somatic	-2.67428250118914	2.08608704949099	4.96185161364161e-06	1.9331102941903e-05
TRINITY_DN3179_c0_g1_i2	embryo_PGCs	embryo_somatic	4.23962353813445	1.66953465230309	4.96225355972037e-06	1.9331102941903e-05
TRINITY_DN7063_c0_g1_i1	embryo_PGCs	embryo_somatic	-4.01956466140745	-0.0959712629315995	5.01385930178232e-06	1.95177535548565e-05
TRINITY_DN17677_c0_g1_i1	embryo_PGCs	embryo_somatic	1.95683647598124	3.16546536284595	5.01531822242386e-06	1.95177535548565e-05
TRINITY_DN86_c1_g1_i1	embryo_PGCs	embryo_somatic	-3.4071724158067	6.74775162939059	5.03341733870104e-06	1.95700340328068e-05
TRINITY_DN20594_c0_g1_i1	embryo_PGCs	embryo_somatic	-2.89157523599994	2.76761680245934	5.03391795300785e-06	1.95700340328068e-05
TRINITY_DN1621_c0_g1_i3	embryo_PGCs	embryo_somatic	1.61350012328204	3.57217848597602	5.05942818467443e-06	1.96591217206555e-05
TRINITY_DN20522_c0_g1_i1	embryo_PGCs	embryo_somatic	2.02989722441902	4.62765430278008	5.0860061268512e-06	1.97454784040201e-05
TRINITY_DN612_c0_g1_i2	embryo_PGCs	embryo_somatic	-3.06161826270556	4.71307474505568	5.08686470168235e-06	1.97454784040201e-05
TRINITY_DN17030_c0_g1_i1	embryo_PGCs	embryo_somatic	-4.31914157923311	0.328400079418819	5.11120656489021e-06	1.98298065244102e-05
TRINITY_DN5538_c0_g1_i1	embryo_PGCs	embryo_somatic	-3.51349542597007	0.969856586529081	5.12013477984905e-06	1.98542790311751e-05
TRINITY_DN4697_c0_g1_i1	embryo_PGCs	embryo_somatic	5.50353677117148	0.931623799209575	5.15227011921728e-06	1.99686704313603e-05
TRINITY_DN48_c0_g1_i1	embryo_PGCs	embryo_somatic	-3.07217200831489	8.77315353365494	5.15624031651002e-06	1.99738409397732e-05
TRINITY_DN489_c0_g1_i1	embryo_PGCs	embryo_somatic	2.41559342670848	2.89571911967652	5.19865778026124e-06	2.0127864078201e-05
TRINITY_DN18015_c0_g1_i1	embryo_PGCs	embryo_somatic	1.53546602450832	3.59762915639403	5.23472098283007e-06	2.02571403916769e-05
TRINITY_DN17250_c0_g1_i1	embryo_PGCs	embryo_somatic	2.0403032600189	3.68535000745997	5.26796478267167e-06	2.03753798664131e-05
TRINITY_DN14691_c0_g1_i1	embryo_PGCs	embryo_somatic	2.72569637665481	0.439814169089612	5.28105726689726e-06	2.04155974037146e-05
TRINITY_DN1926_c0_g1_i1	embryo_PGCs	embryo_somatic	-3.73604780146019	3.99191900689279	5.33078980416014e-06	2.0597345408527e-05
TRINITY_DN7439_c0_g1_i1	embryo_PGCs	embryo_somatic	-2.36916401263209	3.85850184596548	5.4474633596116e-06	2.10374260325062e-05
TRINITY_DN304_c0_g1_i1	embryo_PGCs	embryo_somatic	1.64172126087865	5.98628177167135	5.49123962902332e-06	2.11956814412174e-05
TRINITY_DN21812_c0_g1_i1	embryo_PGCs	embryo_somatic	-3.31680698890404	-0.162079520957478	5.51243883012217e-06	2.12666746516475e-05
TRINITY_DN379_c0_g1_i1	embryo_PGCs	embryo_somatic	-1.60826595842661	2.90921364640425	5.56747919901952e-06	2.14680864585094e-05
TRINITY_DN1127_c0_g1_i1	embryo_PGCs	embryo_somatic	-3.42623209875088	4.71523434036172	5.57568201126001e-06	2.14887805693373e-05
TRINITY_DN1167_c0_g1_i4	embryo_PGCs	embryo_somatic	1.57489328243567	5.06101442411391	5.58174804130107e-06	2.15012226278283e-05
TRINITY_DN20534_c0_g1_i1	embryo_PGCs	embryo_somatic	-2.08824848607927	6.44134230348167	5.59417308518421e-06	2.15381348914841e-05
TRINITY_DN637_c0_g1_i1	embryo_PGCs	embryo_somatic	1.5351017893477	5.53673154644346	5.60286880422008e-06	2.15606586742384e-05
TRINITY_DN2486_c0_g1_i1	embryo_PGCs	embryo_somatic	-2.2569226045434	2.74863139343787	5.60859181009212e-06	2.15717259619635e-05
TRINITY_DN5070_c0_g1_i1	embryo_PGCs	embryo_somatic	-4.53601404970945	0.542187833042481	5.63932310124095e-06	2.16778834268843e-05
TRINITY_DN1176_c0_g1_i7	embryo_PGCs	embryo_somatic	-3.10400300169061	3.77653900903522	5.64249893259506e-06	2.16778834268843e-05
TRINITY_DN6723_c1_g1_i1	embryo_PGCs	embryo_somatic	-1.66456152660332	4.10155842397897	5.64477550498122e-06	2.16778834268843e-05
TRINITY_DN2708_c0_g1_i1	embryo_PGCs	embryo_somatic	-3.11081816355224	3.03456902976581	5.72849457118331e-06	2.19882489188733e-05
TRINITY_DN405_c0_g1_i1	embryo_PGCs	embryo_somatic	2.09398614881562	2.97268127724316	5.74993144858974e-06	2.20593572587162e-05
TRINITY_DN12218_c0_g1_i1	embryo_PGCs	embryo_somatic	-5.23034508896213	-0.344305757957918	5.75942521536503e-06	2.20845975996057e-05
TRINITY_DN5098_c0_g1_i1	embryo_PGCs	embryo_somatic	-3.52225724544389	0.519636287550882	5.77412012634992e-06	2.21297461797437e-05
TRINITY_DN2892_c1_g1_i1	embryo_PGCs	embryo_somatic	2.47252128790464	1.32469090695045	5.78175631862342e-06	2.21478097200251e-05
TRINITY_DN10142_c0_g1_i1	embryo_PGCs	embryo_somatic	-2.90931989427851	2.08384869286733	5.80284167186519e-06	2.22173478260346e-05
TRINITY_DN4336_c0_g1_i1	embryo_PGCs	embryo_somatic	-3.57499426634119	1.44780376209348	5.81585188918686e-06	2.22559140224085e-05
TRINITY_DN7186_c0_g1_i1	embryo_PGCs	embryo_somatic	-3.27232962894726	0.204673711993541	5.84461651000051e-06	2.23546992914053e-05
TRINITY_DN1607_c0_g1_i1	embryo_PGCs	embryo_somatic	1.55196376612145	4.05160279371853	5.86958541198997e-06	2.24388742011342e-05
TRINITY_DN4380_c0_g1_i1	embryo_PGCs	embryo_somatic	-3.50851878597824	2.25627009821434	5.91801722023161e-06	2.26126154703454e-05
TRINITY_DN19121_c0_g1_i1	embryo_PGCs	embryo_somatic	-3.21033547030667	0.947641733513551	5.92125787910887e-06	2.26135942288346e-05
TRINITY_DN4677_c0_g1_i1	embryo_PGCs	embryo_somatic	-2.91417421371017	-0.275095041137124	5.95010783600426e-06	2.27061319085948e-05
TRINITY_DN11138_c1_g1_i1	embryo_PGCs	embryo_somatic	2.73024478814714	0.408396137963064	5.9514818490787e-06	2.27061319085948e-05
TRINITY_DN20643_c0_g1_i1	embryo_PGCs	embryo_somatic	-3.37169174813512	5.75717389521537	5.96459196110958e-06	2.27446971763096e-05
TRINITY_DN215_c0_g1_i1	embryo_PGCs	embryo_somatic	-3.20502198051767	5.77515344246611	6.05753697275173e-06	2.30760887618898e-05
TRINITY_DN4445_c0_g1_i1	embryo_PGCs	embryo_somatic	1.95425138432575	3.57289562025234	6.05758750790535e-06	2.30760887618898e-05
TRINITY_DN14805_c0_g1_i1	embryo_PGCs	embryo_somatic	1.99017942741229	2.89501622997616	6.07025623854663e-06	2.31127294067677e-05
TRINITY_DN18254_c0_g1_i1	embryo_PGCs	embryo_somatic	-3.41710899189825	1.64028499045965	6.14089016225075e-06	2.33699270514184e-05
TRINITY_DN13756_c0_g1_i1	embryo_PGCs	embryo_somatic	1.57450439341029	4.81453198329568	6.19009514590529e-06	2.35453568878134e-05
TRINITY_DN944_c0_g1_i1	embryo_PGCs	embryo_somatic	1.86874531277557	4.63502586767715	6.35339914933525e-06	2.41543930529419e-05
TRINITY_DN90_c0_g1_i1	embryo_PGCs	embryo_somatic	-2.5473823977389	7.93748410237088	6.36650443627235e-06	2.41920782916929e-05
TRINITY_DN18200_c0_g1_i1	embryo_PGCs	embryo_somatic	-3.93342680439774	4.3843462625414	6.43212010515093e-06	2.44291599181597e-05
TRINITY_DN18244_c0_g1_i1	embryo_PGCs	embryo_somatic	-2.13609179345786	2.05283298375398	6.44570854455756e-06	2.44499325303608e-05
TRINITY_DN1826_c0_g1_i1	embryo_PGCs	embryo_somatic	2.16005062515405	2.26233397237576	6.44573575860245e-06	2.44499325303608e-05
TRINITY_DN6985_c0_g1_i1	embryo_PGCs	embryo_somatic	2.11251265008969	5.18277618816911	6.44727005353845e-06	2.44499325303608e-05
TRINITY_DN7230_c0_g1_i1	embryo_PGCs	embryo_somatic	1.59883003157675	3.83983665780081	6.47071274466672e-06	2.45167292635258e-05
[truncated: 5,578 more rows]
