# Supplementary material for: Germline-related molecular phenotype in Metazoa: conservation and innovation highlighted by comparative transcriptomics
Source: EvoDevo. 2023 Jan 30;14:2. doi: 10.1186/s13227-022-00207-3 (PMC9885605; doi:10.1186/s13227-022-00207-3)
Supplement: Supplementary file 1 — Additional file 1: Zipped directory comprehending more detailed information on the species-specific transcriptomic analyses (transcriptomic statistics, read counts, fasta of upregulated transcripts, GO/IPR enrichment analyses, ratios bootstrap iterations) and extensive results of the comparative analyses (co-upregulated transcripts, co-enriched GO/IPR, comparisons of different cut-off iterations) [file 13227_2022_207_MOESM1_ESM.zip › SUPPLEMENTARY_MATERIAL/Caenorhabditis_elegans/IPR_counts_odds.txt]

IPR_code	N_full_transcriptome	N_germline-related_subset	Odds_ratio	Pvalue
IPR000008	34	2	0.397081	0.3108
IPR000033	8	1	0.909236	1
IPR000048	11	1	0.636305	1
IPR000059	1	1	Inf	0.1358
IPR000073	7	1	1.06090	1
IPR000086	11	3	2.38929	0.1793
IPR000089	8	2	2.12297	0.2977
IPR000095	8	1	0.909236	1
IPR000152	30	2	0.45398	0.4209
IPR000156	2	1	6.36683	0.2531
IPR000169	6	1	1.273167	0.5834
IPR000172	1	1	Inf	0.1358
IPR000175	9	1	0.795527	1
IPR000182	13	5	3.9873	0.02297
IPR000184	1	1	Inf	0.1358
IPR000192	6	1	1.273167	0.5834
IPR000194	6	1	1.273167	0.5834
IPR000195	17	4	1.96087	0.2746
IPR000198	23	2	0.605727	0.7603
IPR000209	4	2	6.37022	0.09157
IPR000210	77	30	4.1216	2.445e-08
IPR000215	3	1	3.183495	0.3545
IPR000217	17	1	0.3974617	0.7189
IPR000225	6	1	1.273167	0.5834
IPR000241	2	1	6.36683	0.2531
IPR000242	27	3	0.79527	1
IPR000243	3	3	Inf	0.002499
IPR000253	10	4	4.2512	0.03608
IPR000286	5	1	1.591572	0.518
IPR000299	20	1	0.3346070	0.5075
IPR000306	14	2	1.06094	1
IPR000315	7	1	1.06090	1
IPR000330	25	5	1.59307	0.3738
IPR000374	1	1	Inf	0.1358
IPR000380	2	1	6.36683	0.2531
IPR000387	29	2	0.470847	0.4183
IPR000399	1	1	Inf	0.1358
IPR000403	12	1	0.578405	1
IPR000407	3	1	3.183495	0.3545
IPR000408	7	1	1.06090	1
IPR000421	3	1	3.183495	0.3545
IPR000426	7	5	15.9528	0.0007588
IPR000432	3	3	Inf	0.002499
IPR000433	7	1	1.06090	1
IPR000445	1	1	Inf	0.1358
IPR000454	1	1	Inf	0.1358
IPR000463	6	1	1.273167	0.5834
IPR000465	1	1	Inf	0.1358
IPR000467	14	3	1.73724	0.4234
IPR000473	1	1	Inf	0.1358
IPR000477	6	1	1.273167	0.5834
IPR000504	91	10	0.78447	0.5415
IPR000536	83	1	0.077048	0.000142
IPR000537	2	1	6.36683	0.2531
IPR000557	4	1	2.122256	0.4422
IPR000560	2	2	Inf	0.01842
IPR000566	1	1	Inf	0.1358
IPR000569	7	2	2.54767	0.2439
IPR000571	27	9	3.1946	0.007209
IPR000573	2	1	6.36683	0.2531
IPR000582	7	3	4.78018	0.05725
IPR000587	1	1	Inf	0.1358
IPR000591	6	1	1.273167	0.5834
IPR000595	6	2	3.18488	0.1906
IPR000608	19	4	1.69904	0.3145
IPR000626	28	13	5.5526	2.599e-05
IPR000629	22	7	2.9787	0.02239
IPR000637	1	1	Inf	0.1358
IPR000639	1	1	Inf	0.1358
IPR000640	5	3	9.5602	0.02018
IPR000642	3	1	3.183495	0.3545
IPR000644	8	1	0.909236	1
IPR000648	3	1	3.183495	0.3545
IPR000679	9	1	0.795527	1
IPR000687	3	1	3.183495	0.3545
IPR000697	2	1	6.36683	0.2531
IPR000701	1	1	Inf	0.1358
IPR000717	16	5	2.89887	0.05517
IPR000719	201	26	0.94477	0.9172
IPR000722	3	1	3.183495	0.3545
IPR000727	13	1	0.530154	1
IPR000731	13	2	1.15746	0.6936
IPR000738	3	1	3.183495	0.3545
IPR000742	77	4	0.347145	0.02889
IPR000749	4	1	2.122256	0.4422
IPR000751	2	1	6.36683	0.2531
IPR000756	3	1	3.183495	0.3545
IPR000764	1	1	Inf	0.1358
IPR000770	3	1	3.183495	0.3545
IPR000772	8	1	0.909236	1
IPR000781	1	1	Inf	0.1358
IPR000786	1	1	Inf	0.1358
IPR000794	1	1	Inf	0.1358
IPR000795	17	6	3.4808	0.02023
IPR000796	4	1	2.122256	0.4422
IPR000800	2	1	6.36683	0.2531
IPR000834	10	1	0.707071	1
IPR000836	7	1	1.06090	1
IPR000842	1	1	Inf	0.1358
IPR000845	4	2	6.37022	0.09157
IPR000850	5	2	4.24706	0.1392
IPR000866	2	1	6.36683	0.2531
IPR000868	2	2	Inf	0.01842
IPR000873	20	2	0.706885	1
IPR000891	3	1	3.183495	0.3545
IPR000924	3	1	3.183495	0.3545
IPR000938	3	1	3.183495	0.3545
IPR000949	7	1	1.06090	1
IPR000953	16	2	0.90918	1
IPR000959	3	2	12.74021	0.05028
IPR000961	19	3	1.19380	0.736
IPR000967	2	1	6.36683	0.2531
IPR000969	2	1	6.36683	0.2531
IPR000980	24	3	0.90912	1
IPR000990	25	3	0.86776	1
IPR000994	7	3	4.78018	0.05725
IPR001005	16	2	0.90918	1
IPR001012	4	1	2.122256	0.4422
IPR001014	1	1	Inf	0.1358
IPR001015	1	1	Inf	0.1358
IPR001017	3	2	12.74021	0.05028
IPR001019	10	1	0.707071	1
IPR001030	2	1	6.36683	0.2531
IPR001036	1	1	Inf	0.1358
IPR001040	6	3	6.37362	0.03632
IPR001054	6	1	1.273167	0.5834
IPR001078	4	2	6.37022	0.09157
IPR001079	8	2	2.12297	0.2977
IPR001094	2	1	6.36683	0.2531
IPR001098	3	1	3.183495	0.3545
IPR001100	3	2	12.74021	0.05028
IPR001104	4	2	6.37022	0.09157
IPR001107	7	1	1.06090	1
IPR001108	2	1	6.36683	0.2531
IPR001126	3	3	Inf	0.002499
IPR001128	12	2	1.27334	0.6727
IPR001130	3	1	3.183495	0.3545
IPR001135	3	1	3.183495	0.3545
IPR001154	3	1	3.183495	0.3545
IPR001161	1	1	Inf	0.1358
IPR001163	17	1	0.3974617	0.7189
IPR001170	1	1	Inf	0.1358
IPR001173	13	1	0.530154	1
IPR001180	6	1	1.273167	0.5834
IPR001189	1	1	Inf	0.1358
IPR001199	6	3	6.37362	0.03632
IPR001202	16	1	0.424000	0.713
IPR001206	6	3	6.37362	0.03632
IPR001209	2	1	6.36683	0.2531
IPR001214	23	9	4.1092	0.002083
IPR001227	2	1	6.36683	0.2531
IPR001232	13	1	0.530154	1
IPR001233	1	1	Inf	0.1358
IPR001236	3	1	3.183495	0.3545
IPR001241	2	1	6.36683	0.2531
IPR001245	40	4	0.70651	0.6472
IPR001247	5	3	9.5602	0.02018
IPR001252	2	1	6.36683	0.2531
IPR001258	6	1	1.273167	0.5834
IPR001261	2	1	6.36683	0.2531
IPR001278	2	2	Inf	0.01842
IPR001279	9	3	3.18626	0.1118
IPR001282	1	1	Inf	0.1358
IPR001289	2	1	6.36683	0.2531
IPR001296	2	2	Inf	0.01842
IPR001298	6	2	3.18488	0.1906
IPR001300	8	1	0.909236	1
IPR001304	12	2	1.27334	0.6727
IPR001305	3	1	3.183495	0.3545
IPR001312	2	1	6.36683	0.2531
IPR001313	11	8	17.0471	1.279e-05
IPR001326	2	2	Inf	0.01842
IPR001347	2	1	6.36683	0.2531
IPR001353	13	11	35.226	1.68e-08
IPR001356	70	1	0.0916826	0.000697
IPR001357	11	1	0.636305	1
IPR001365	2	1	6.36683	0.2531
IPR001370	1	1	Inf	0.1358
IPR001372	1	1	Inf	0.1358
IPR001373	6	1	1.273167	0.5834
IPR001375	1	1	Inf	0.1358
IPR001382	7	1	1.06090	1
IPR001387	1	1	Inf	0.1358
IPR001388	3	1	3.183495	0.3545
IPR001394	23	5	1.77042	0.2284
IPR001398	3	1	3.183495	0.3545
IPR001404	4	1	2.122256	0.4422
IPR001412	11	8	17.0471	1.279e-05
IPR001423	1	1	Inf	0.1358
IPR001431	3	1	3.183495	0.3545
IPR001433	5	3	9.5602	0.02018
IPR001436	11	3	2.38929	0.1793
IPR001451	4	1	2.122256	0.4422
IPR001452	53	6	0.81187	0.8402
IPR001453	2	1	6.36683	0.2531
IPR001478	43	2	0.309642	0.1147
IPR001487	14	2	1.06094	1
IPR001496	3	1	3.183495	0.3545
IPR001503	9	2	1.81953	0.3508
IPR001509	3	1	3.183495	0.3545
IPR001510	3	1	3.183495	0.3545
IPR001525	1	1	Inf	0.1358
IPR001534	12	1	0.578405	1
IPR001537	2	2	Inf	0.01842
IPR001557	3	1	3.183495	0.3545
IPR001564	2	1	6.36683	0.2531
IPR001567	2	1	6.36683	0.2531
IPR001578	4	1	2.122256	0.4422
IPR001589	8	1	0.909236	1
IPR001594	10	1	0.707071	1
IPR001609	28	1	0.235280	0.1661
IPR001611	44	5	0.81547	0.8269
IPR001623	28	6	1.73864	0.2613
IPR001628	73	1	0.0878362	0.0004666
IPR001650	76	30	4.2116	1.713e-08
IPR001660	15	2	0.97923	1
IPR001661	5	1	1.591572	0.518
IPR001662	1	1	Inf	0.1358
IPR001666	3	1	3.183495	0.3545
IPR001674	1	1	Inf	0.1358
IPR001678	4	1	2.122256	0.4422
IPR001680	112	14	0.90848	0.8896
IPR001683	11	2	1.41495	0.6528
IPR001699	7	1	1.06090	1
IPR001709	4	2	6.37022	0.09157
IPR001714	2	1	6.36683	0.2531
IPR001715	30	4	0.97920	1
IPR001723	20	1	0.3346070	0.5075
IPR001736	4	3	19.1210	0.008979
IPR001752	17	2	0.848520	1
IPR001757	13	4	2.83322	0.08827
IPR001763	8	1	0.909236	1
IPR001766	12	1	0.578405	1
IPR001774	5	1	1.591572	0.518
IPR001806	42	1	0.1547258	0.03797
IPR001810	90	30	3.2243	1.302e-06
IPR001816	1	1	Inf	0.1358
IPR001828	3	1	3.183495	0.3545
IPR001834	2	1	6.36683	0.2531
IPR001837	2	1	6.36683	0.2531
IPR001841	92	26	2.5323	0.0001797
IPR001849	58	11	1.49307	0.246
IPR001858	1	1	Inf	0.1358
IPR001870	11	4	3.64342	0.05074
IPR001876	8	1	0.909236	1
IPR001878	15	5	3.18903	0.04254
IPR001881	38	2	0.352822	0.1586
IPR001882	2	1	6.36683	0.2531
IPR001884	2	1	6.36683	0.2531
IPR001891	1	1	Inf	0.1358
IPR001925	1	1	Inf	0.1358
IPR001945	2	2	Inf	0.01842
IPR001950	3	1	3.183495	0.3545
IPR001962	2	1	6.36683	0.2531
IPR001965	30	3	0.70670	0.7901
IPR001969	5	1	1.591572	0.518
IPR001977	2	1	6.36683	0.2531
IPR001995	2	1	6.36683	0.2531
IPR002013	4	1	2.122256	0.4422
IPR002014	2	1	6.36683	0.2531
IPR002035	15	2	0.97923	1
IPR002044	1	1	Inf	0.1358
IPR002048	48	1	0.1348931	0.01746
IPR002052	6	1	1.273167	0.5834
IPR002058	8	3	3.82339	0.08258
IPR002059	5	2	4.24706	0.1392
IPR002067	12	3	2.12368	0.2163
IPR002068	11	3	2.38929	0.1793
IPR002083	37	17	5.4570	1.786e-06
IPR002087	1	1	Inf	0.1358
IPR002092	1	1	Inf	0.1358
IPR002099	2	1	6.36683	0.2531
IPR002108	4	1	2.122256	0.4422
IPR002109	7	2	2.54767	0.2439
IPR002110	55	10	1.41706	0.3219
IPR002113	4	1	2.122256	0.4422
IPR002121	3	2	12.74021	0.05028
IPR002123	15	3	1.59232	0.4454
IPR002125	4	1	2.122256	0.4422
IPR002129	3	2	12.74021	0.05028
IPR002130	16	2	0.90918	1
IPR002132	3	1	3.183495	0.3545
IPR002140	1	1	Inf	0.1358
IPR002151	2	1	6.36683	0.2531
IPR002156	5	3	9.5602	0.02018
IPR002159	3	1	3.183495	0.3545
IPR002167	1	1	Inf	0.1358
IPR002172	18	4	1.82056	0.2932
IPR002205	2	1	6.36683	0.2531
IPR002213	12	1	0.578405	1
IPR002219	28	7	2.12653	0.09234
IPR002226	1	1	Inf	0.1358
IPR002227	1	1	Inf	0.1358
IPR002229	1	1	Inf	0.1358
IPR002259	6	1	1.273167	0.5834
IPR002293	6	1	1.273167	0.5834
IPR002298	1	1	Inf	0.1358
IPR002300	6	5	31.904	0.0002443
IPR002301	2	1	6.36683	0.2531
IPR002302	1	1	Inf	0.1358
IPR002303	2	2	Inf	0.01842
IPR002305	4	1	2.122256	0.4422
IPR002306	2	1	6.36683	0.2531
IPR002314	6	2	3.18488	0.1906
IPR002315	1	1	Inf	0.1358
IPR002316	2	1	6.36683	0.2531
IPR002319	1	1	Inf	0.1358
IPR002347	21	5	1.99215	0.1927
IPR002372	3	1	3.183495	0.3545
IPR002374	1	1	Inf	0.1358
IPR002379	5	1	1.591572	0.518
IPR002401	7	2	2.54767	0.2439
IPR002404	2	1	6.36683	0.2531
IPR002415	1	1	Inf	0.1358
IPR002454	1	1	Inf	0.1358
IPR002464	13	4	2.83322	0.08827
IPR002467	1	1	Inf	0.1358
IPR002469	2	1	6.36683	0.2531
IPR002478	2	1	6.36683	0.2531
IPR002490	3	1	3.183495	0.3545
IPR002495	2	1	6.36683	0.2531
IPR002500	1	1	Inf	0.1358
IPR002504	1	1	Inf	0.1358
IPR002524	6	2	3.18488	0.1906
IPR002549	1	1	Inf	0.1358
IPR002550	3	1	3.183495	0.3545
IPR002557	7	5	15.9528	0.0007588
IPR002562	6	2	3.18488	0.1906
IPR002591	7	3	4.78018	0.05725
IPR002618	3	1	3.183495	0.3545
IPR002634	2	1	6.36683	0.2531
IPR002641	7	3	4.78018	0.05725
IPR002650	1	1	Inf	0.1358
IPR002652	4	2	6.37022	0.09157
IPR002653	2	1	6.36683	0.2531
IPR002716	4	1	2.122256	0.4422
IPR002731	1	1	Inf	0.1358
IPR002744	1	1	Inf	0.1358
IPR002782	1	1	Inf	0.1358
IPR002815	1	1	Inf	0.1358
IPR002818	1	1	Inf	0.1358
IPR002867	9	2	1.81953	0.3508
IPR002877	5	1	1.591572	0.518
IPR002884	3	1	3.183495	0.3545
IPR002885	4	2	6.37022	0.09157
IPR002889	1	1	Inf	0.1358
IPR002891	1	1	Inf	0.1358
IPR002900	54	26	5.991	9.437e-10
IPR002909	5	1	1.591572	0.518
IPR002913	6	1	1.273167	0.5834
IPR002933	2	1	6.36683	0.2531
IPR002934	4	2	6.37022	0.09157
IPR002937	9	1	0.795527	1
IPR002939	4	1	2.122256	0.4422
IPR002942	4	1	2.122256	0.4422
IPR002999	9	4	5.1014	0.0242
IPR003008	9	1	0.795527	1
IPR003016	3	1	3.183495	0.3545
IPR003029	7	2	2.54767	0.2439
IPR003082	1	1	Inf	0.1358
IPR003096	5	1	1.591572	0.518
IPR003097	3	2	12.74021	0.05028
IPR003100	19	12	10.9831	7.538e-07
IPR003107	7	1	1.06090	1
IPR003108	3	2	12.74021	0.05028
IPR003111	2	2	Inf	0.01842
IPR003116	1	1	Inf	0.1358
IPR003123	3	1	3.183495	0.3545
IPR003124	3	1	3.183495	0.3545
IPR003131	12	1	0.578405	1
IPR003165	24	19	24.4467	6.53e-13
IPR003171	1	1	Inf	0.1358
IPR003194	2	1	6.36683	0.2531
IPR003195	2	2	Inf	0.01842
IPR003197	1	1	Inf	0.1358
IPR003231	2	1	6.36683	0.2531
IPR003265	1	1	Inf	0.1358
IPR003323	8	4	6.3770	0.01504
IPR003338	3	1	3.183495	0.3545
IPR003347	13	1	0.530154	1
IPR003392	24	2	0.578138	0.7633
IPR003395	8	2	2.12297	0.2977
IPR003406	1	1	Inf	0.1358
IPR003439	30	6	1.59345	0.2862
IPR003448	1	1	Inf	0.1358
IPR003492	2	1	6.36683	0.2531
IPR003511	5	4	25.5023	0.00151
IPR003545	1	1	Inf	0.1358
IPR003565	1	1	Inf	0.1358
IPR003591	27	2	0.508614	0.571
IPR003593	62	15	2.0412	0.02346
IPR003594	6	3	6.37362	0.03632
IPR003595	24	5	1.67708	0.3627
IPR003598	54	1	0.1195509	0.007975
IPR003599	59	1	0.1091904	0.003485
IPR003601	2	1	6.36683	0.2531
IPR003602	2	1	6.36683	0.2531
IPR003604	6	2	3.18488	0.1906
IPR003607	8	2	2.12297	0.2977
IPR003616	6	1	1.273167	0.5834
IPR003649	5	1	1.591572	0.518
IPR003653	4	1	2.122256	0.4422
IPR003689	8	2	2.12297	0.2977
IPR003698	1	1	Inf	0.1358
IPR003701	1	1	Inf	0.1358
IPR003702	2	2	Inf	0.01842
IPR003734	1	1	Inf	0.1358
IPR003736	3	1	3.183495	0.3545
IPR003750	1	1	Inf	0.1358
IPR003767	2	1	6.36683	0.2531
IPR003781	3	1	3.183495	0.3545
IPR003812	1	1	Inf	0.1358
IPR003859	3	1	3.183495	0.3545
IPR003877	11	4	3.64342	0.05074
IPR003890	6	1	1.273167	0.5834
IPR003892	2	1	6.36683	0.2531
IPR003903	6	3	6.37362	0.03632
IPR003952	2	1	6.36683	0.2531
IPR003953	2	1	6.36683	0.2531
IPR003958	6	2	3.18488	0.1906
IPR003959	33	9	2.39456	0.03607
IPR003960	20	6	2.73416	0.04439
IPR004035	1	1	Inf	0.1358
IPR004036	1	1	Inf	0.1358
IPR004037	2	1	6.36683	0.2531
IPR004038	5	1	1.591572	0.518
IPR004045	9	2	1.81953	0.3508
IPR004046	10	3	2.73087	0.1442
IPR004087	23	7	2.79233	0.02851
IPR004088	26	7	2.35075	0.07573
IPR004092	3	1	3.183495	0.3545
IPR004095	2	1	6.36683	0.2531
IPR004099	4	2	6.37022	0.09157
IPR004100	5	1	1.591572	0.518
IPR004102	4	3	19.1210	0.008979
IPR004113	4	1	2.122256	0.4422
IPR004114	2	1	6.36683	0.2531
IPR004127	3	2	12.74021	0.05028
IPR004130	3	2	12.74021	0.05028
IPR004147	3	2	12.74021	0.05028
IPR004148	2	1	6.36683	0.2531
IPR004154	5	2	4.24706	0.1392
IPR004160	5	1	1.591572	0.518
IPR004161	10	3	2.73087	0.1442
IPR004163	1	1	Inf	0.1358
IPR004164	1	1	Inf	0.1358
IPR004165	1	1	Inf	0.1358
IPR004167	2	1	6.36683	0.2531
IPR004170	3	2	12.74021	0.05028
IPR004177	2	1	6.36683	0.2531
IPR004182	5	1	1.591572	0.518
IPR004201	3	1	3.183495	0.3545
IPR004274	5	1	1.591572	0.518
IPR004277	2	1	6.36683	0.2531
IPR004279	1	1	Inf	0.1358
IPR004308	1	1	Inf	0.1358
IPR004323	1	1	Inf	0.1358
IPR004331	1	1	Inf	0.1358
IPR004342	1	1	Inf	0.1358
IPR004345	3	1	3.183495	0.3545
IPR004360	3	1	3.183495	0.3545
IPR004367	6	2	3.18488	0.1906
IPR004413	1	1	Inf	0.1358
IPR004493	1	1	Inf	0.1358
IPR004514	1	1	Inf	0.1358
IPR004521	2	1	6.36683	0.2531
IPR004530	1	1	Inf	0.1358
IPR004540	1	1	Inf	0.1358
IPR004579	1	1	Inf	0.1358
IPR004582	1	1	Inf	0.1358
IPR004583	1	1	Inf	0.1358
IPR004584	1	1	Inf	0.1358
IPR004589	5	3	9.5602	0.02018
IPR004595	1	1	Inf	0.1358
IPR004598	1	1	Inf	0.1358
IPR004600	1	1	Inf	0.1358
IPR004621	1	1	Inf	0.1358
IPR004739	1	1	Inf	0.1358
IPR004788	1	1	Inf	0.1358
IPR004815	1	1	Inf	0.1358
IPR004821	7	1	1.06090	1
IPR004835	7	1	1.06090	1
IPR004838	3	1	3.183495	0.3545
IPR004839	9	2	1.81953	0.3508
IPR004841	7	1	1.06090	1
IPR004842	1	1	Inf	0.1358
IPR004843	18	4	1.82056	0.2932
IPR004853	4	1	2.122256	0.4422
IPR004854	1	1	Inf	0.1358
IPR004856	2	1	6.36683	0.2531
IPR004875	2	1	6.36683	0.2531
IPR004939	3	1	3.183495	0.3545
IPR004979	4	2	6.37022	0.09157
IPR004987	1	1	Inf	0.1358
IPR004991	2	1	6.36683	0.2531
IPR005002	1	1	Inf	0.1358
IPR005016	2	1	6.36683	0.2531
IPR005018	4	1	2.122256	0.4422
IPR005120	1	1	Inf	0.1358
IPR005121	1	1	Inf	0.1358
IPR005123	8	1	0.909236	1
IPR005129	1	1	Inf	0.1358
IPR005135	12	2	1.27334	0.6727
IPR005148	1	1	Inf	0.1358
IPR005160	1	1	Inf	0.1358
IPR005161	1	1	Inf	0.1358
IPR005178	3	1	3.183495	0.3545
IPR005201	1	1	Inf	0.1358
IPR005225	58	5	0.59924	0.3384
IPR005292	2	1	6.36683	0.2531
IPR005301	4	1	2.122256	0.4422
IPR005312	2	1	6.36683	0.2531
IPR005336	2	1	6.36683	0.2531
IPR005343	1	1	Inf	0.1358
IPR005365	1	1	Inf	0.1358
IPR005442	2	1	6.36683	0.2531
IPR005467	1	1	Inf	0.1358
IPR005475	5	2	4.24706	0.1392
IPR005479	5	2	4.24706	0.1392
IPR005481	4	2	6.37022	0.09157
IPR005482	4	2	6.37022	0.09157
IPR005517	4	2	6.37022	0.09157
IPR005522	4	1	2.122256	0.4422
IPR005607	3	1	3.183495	0.3545
IPR005627	1	1	Inf	0.1358
IPR005633	1	1	Inf	0.1358
IPR005722	1	1	Inf	0.1358
IPR005746	2	1	6.36683	0.2531
IPR005788	7	1	1.06090	1
IPR005804	5	2	4.24706	0.1392
IPR005811	5	1	1.591572	0.518
IPR005814	3	1	3.183495	0.3545
IPR005818	7	2	2.54767	0.2439
IPR005819	4	2	6.37022	0.09157
IPR005824	4	1	2.122256	0.4422
IPR005841	2	1	6.36683	0.2531
IPR005843	3	2	12.74021	0.05028
IPR005844	3	1	3.183495	0.3545
IPR005845	2	1	6.36683	0.2531
IPR005846	3	2	12.74021	0.05028
IPR005855	2	1	6.36683	0.2531
IPR005930	1	1	Inf	0.1358
IPR005936	3	1	3.183495	0.3545
IPR005937	5	2	4.24706	0.1392
IPR005946	2	1	6.36683	0.2531
IPR005996	1	1	Inf	0.1358
IPR006011	5	1	1.591572	0.518
IPR006012	7	1	1.06090	1
IPR006020	12	1	0.578405	1
IPR006056	1	1	Inf	0.1358
IPR006073	13	4	2.83322	0.08827
IPR006074	1	1	Inf	0.1358
IPR006075	1	1	Inf	0.1358
IPR006076	6	2	3.18488	0.1906
IPR006083	1	1	Inf	0.1358
IPR006084	4	3	19.1210	0.008979
IPR006085	4	3	19.1210	0.008979
IPR006086	4	3	19.1210	0.008979
IPR006089	9	1	0.795527	1
IPR006091	8	2	2.12297	0.2977
IPR006094	3	1	3.183495	0.3545
IPR006095	1	1	Inf	0.1358
IPR006096	1	1	Inf	0.1358
IPR006097	1	1	Inf	0.1358
IPR006098	1	1	Inf	0.1358
IPR006099	1	1	Inf	0.1358
IPR006121	1	1	Inf	0.1358
IPR006122	1	1	Inf	0.1358
IPR006145	1	1	Inf	0.1358
IPR006155	2	1	6.36683	0.2531
IPR006158	2	1	6.36683	0.2531
IPR006159	1	1	Inf	0.1358
IPR006162	5	1	1.591572	0.518
IPR006164	1	1	Inf	0.1358
IPR006165	1	1	Inf	0.1358
IPR006166	2	1	6.36683	0.2531
IPR006169	2	1	6.36683	0.2531
IPR006171	4	2	6.37022	0.09157
IPR006175	1	1	Inf	0.1358
IPR006186	12	2	1.27334	0.6727
IPR006195	13	3	1.91104	0.4046
IPR006201	35	1	0.186711	0.07918
IPR006214	3	1	3.183495	0.3545
IPR006222	4	3	19.1210	0.008979
IPR006224	1	1	Inf	0.1358
IPR006225	1	1	Inf	0.1358
IPR006248	1	1	Inf	0.1358
IPR006257	1	1	Inf	0.1358
IPR006258	1	1	Inf	0.1358
IPR006259	1	1	Inf	0.1358
IPR006266	2	1	6.36683	0.2531
IPR006287	1	1	Inf	0.1358
IPR006338	2	1	6.36683	0.2531
IPR006370	1	1	Inf	0.1358
IPR006379	1	1	Inf	0.1358
IPR006434	2	2	Inf	0.01842
IPR006539	3	1	3.183495	0.3545
IPR006544	2	2	Inf	0.01842
IPR006554	4	3	19.1210	0.008979
IPR006555	4	3	19.1210	0.008979
IPR006568	3	1	3.183495	0.3545
IPR006570	31	16	6.8470	4.956e-07
IPR006571	4	1	2.122256	0.4422
IPR006578	9	4	5.1014	0.0242
IPR006591	1	1	Inf	0.1358
IPR006592	3	1	3.183495	0.3545
IPR006593	3	1	3.183495	0.3545
IPR006594	10	1	0.707071	1
IPR006597	2	2	Inf	0.01842
IPR006599	2	1	6.36683	0.2531
IPR006603	5	1	1.591572	0.518
IPR006612	4	1	2.122256	0.4422
IPR006614	2	1	6.36683	0.2531
IPR006624	1	1	Inf	0.1358
IPR006638	3	1	3.183495	0.3545
IPR006639	4	2	6.37022	0.09157
IPR006640	1	1	Inf	0.1358
IPR006641	2	1	6.36683	0.2531
IPR006642	1	1	Inf	0.1358
IPR006652	8	1	0.909236	1
IPR006671	17	1	0.3974617	0.7189
IPR006674	2	2	Inf	0.01842
IPR006677	2	1	6.36683	0.2531
IPR006683	3	1	3.183495	0.3545
IPR006694	1	1	Inf	0.1358
IPR006696	1	1	Inf	0.1358
IPR006708	1	1	Inf	0.1358
IPR006746	1	1	Inf	0.1358
IPR006760	1	1	Inf	0.1358
IPR006767	2	1	6.36683	0.2531
IPR006768	3	2	12.74021	0.05028
IPR006769	1	1	Inf	0.1358
IPR006797	4	1	2.122256	0.4422
IPR006816	2	1	6.36683	0.2531
IPR006818	2	1	6.36683	0.2531
IPR006909	4	2	6.37022	0.09157
IPR006910	3	1	3.183495	0.3545
IPR006925	1	1	Inf	0.1358
IPR006926	1	1	Inf	0.1358
IPR006935	3	2	12.74021	0.05028
IPR006941	3	1	3.183495	0.3545
IPR006984	1	1	Inf	0.1358
IPR006994	1	1	Inf	0.1358
IPR007000	5	1	1.591572	0.518
IPR007009	1	1	Inf	0.1358
IPR007018	2	1	6.36683	0.2531
IPR007034	3	1	3.183495	0.3545
IPR007052	3	1	3.183495	0.3545
IPR007066	3	1	3.183495	0.3545
IPR007080	3	1	3.183495	0.3545
IPR007081	3	1	3.183495	0.3545
IPR007083	3	1	3.183495	0.3545
IPR007109	6	2	3.18488	0.1906
IPR007110	81	1	0.078990	0.0002227
IPR007120	3	1	3.183495	0.3545
IPR007121	3	1	3.183495	0.3545
IPR007130	2	1	6.36683	0.2531
IPR007146	1	1	Inf	0.1358
IPR007149	1	1	Inf	0.1358
IPR007150	1	1	Inf	0.1358
IPR007174	1	1	Inf	0.1358
IPR007191	1	1	Inf	0.1358
IPR007193	1	1	Inf	0.1358
IPR007197	4	2	6.37022	0.09157
IPR007198	1	1	Inf	0.1358
IPR007220	1	1	Inf	0.1358
IPR007233	2	1	6.36683	0.2531
IPR007246	1	1	Inf	0.1358
IPR007248	1	1	Inf	0.1358
IPR007255	1	1	Inf	0.1358
IPR007264	1	1	Inf	0.1358
IPR007268	1	1	Inf	0.1358
IPR007271	7	2	2.54767	0.2439
IPR007281	1	1	Inf	0.1358
IPR007304	1	1	Inf	0.1358
IPR007311	1	1	Inf	0.1358
IPR007315	1	1	Inf	0.1358
IPR007350	3	1	3.183495	0.3545
IPR007369	3	1	3.183495	0.3545
IPR007421	1	1	Inf	0.1358
IPR007474	1	1	Inf	0.1358
IPR007484	4	1	2.122256	0.4422
IPR007502	9	4	5.1014	0.0242
IPR007518	1	1	Inf	0.1358
IPR007526	4	1	2.122256	0.4422
IPR007529	2	1	6.36683	0.2531
IPR007581	1	1	Inf	0.1358
IPR007590	2	1	6.36683	0.2531
IPR007638	1	1	Inf	0.1358
IPR007639	1	1	Inf	0.1358
IPR007641	3	1	3.183495	0.3545
IPR007642	3	1	3.183495	0.3545
IPR007644	3	1	3.183495	0.3545
IPR007645	3	1	3.183495	0.3545
IPR007646	2	1	6.36683	0.2531
IPR007647	2	1	6.36683	0.2531
IPR007651	1	1	Inf	0.1358
IPR007695	2	2	Inf	0.01842
IPR007696	3	3	Inf	0.002499
IPR007719	1	1	Inf	0.1358
IPR007728	2	1	6.36683	0.2531
IPR007751	1	1	Inf	0.1358
IPR007754	1	1	Inf	0.1358
IPR007807	1	1	Inf	0.1358
IPR007810	1	1	Inf	0.1358
IPR007811	1	1	Inf	0.1358
IPR007829	4	1	2.122256	0.4422
IPR007848	2	1	6.36683	0.2531
IPR007855	10	2	1.59195	0.6348
IPR007860	1	1	Inf	0.1358
IPR007861	3	3	Inf	0.002499
IPR007862	2	1	6.36683	0.2531
IPR007863	6	1	1.273167	0.5834
IPR007865	2	1	6.36683	0.2531
IPR007867	1	1	Inf	0.1358
IPR007884	1	1	Inf	0.1358
IPR007946	1	1	Inf	0.1358
IPR007967	3	1	3.183495	0.3545
IPR007992	1	1	Inf	0.1358
IPR008010	1	1	Inf	0.1358
IPR008146	4	2	6.37022	0.09157
IPR008147	3	2	12.74021	0.05028
IPR008181	3	3	Inf	0.002499
IPR008250	14	4	2.54962	0.1109
IPR008254	3	1	3.183495	0.3545
IPR008266	22	1	0.3026806	0.3488
IPR008268	1	1	Inf	0.1358
IPR008269	3	1	3.183495	0.3545
IPR008271	116	19	1.24974	0.3431
IPR008280	12	1	0.578405	1
IPR008288	2	1	6.36683	0.2531
IPR008333	2	1	6.36683	0.2531
IPR008387	1	1	Inf	0.1358
IPR008429	3	1	3.183495	0.3545
IPR008501	1	1	Inf	0.1358
IPR008521	1	1	Inf	0.1358
IPR008532	2	1	6.36683	0.2531
IPR008547	4	2	6.37022	0.09157
IPR008560	1	1	Inf	0.1358
IPR008584	1	1	Inf	0.1358
IPR008588	1	1	Inf	0.1358
IPR008632	4	1	2.122256	0.4422
IPR008662	1	1	Inf	0.1358
IPR008669	1	1	Inf	0.1358
IPR008688	2	1	6.36683	0.2531
IPR008705	2	2	Inf	0.01842
IPR008806	1	1	Inf	0.1358
IPR008856	2	1	6.36683	0.2531
IPR008858	1	1	Inf	0.1358
IPR008893	4	3	19.1210	0.008979
IPR008907	1	1	Inf	0.1358
IPR008909	2	2	Inf	0.01842
IPR008914	4	1	2.122256	0.4422
IPR008918	4	3	19.1210	0.008979
IPR008921	2	1	6.36683	0.2531
IPR008928	12	1	0.578405	1
IPR008936	29	3	0.73395	0.7895
IPR008942	11	1	0.636305	1
IPR008967	12	2	1.27334	0.6727
IPR008971	4	1	2.122256	0.4422
IPR008974	37	16	4.888	9.492e-06
IPR008978	15	5	3.18903	0.04254
IPR008979	23	4	1.34085	0.5425
IPR008984	15	4	2.31770	0.1357
IPR008991	11	1	0.636305	1
IPR009000	22	7	2.9787	0.02239
IPR009001	8	3	3.82339	0.08258
IPR009008	5	4	25.5023	0.00151
IPR009010	3	1	3.183495	0.3545
IPR009011	3	1	3.183495	0.3545
IPR009014	3	1	3.183495	0.3545
IPR009017	2	1	6.36683	0.2531
IPR009022	2	2	Inf	0.01842
IPR009038	9	1	0.795527	1
IPR009053	5	2	4.24706	0.1392
IPR009057	97	5	0.34388	0.01094
IPR009060	18	2	0.795397	1
IPR009061	4	2	6.37022	0.09157
IPR009068	5	1	1.591572	0.518
IPR009071	12	2	1.27334	0.6727
IPR009072	33	4	0.87768	1
IPR009075	11	2	1.41495	0.6528
IPR009078	4	1	2.122256	0.4422
IPR009080	10	7	14.9064	6.921e-05
IPR009081	8	1	0.909236	1
IPR009083	2	1	6.36683	0.2531
IPR009088	3	1	3.183495	0.3545
IPR009091	9	1	0.795527	1
IPR009100	10	2	1.59195	0.6348
IPR009210	1	1	Inf	0.1358
IPR009292	1	1	Inf	0.1358
IPR009332	1	1	Inf	0.1358
IPR009361	1	1	Inf	0.1358
IPR009497	9	1	0.795527	1
IPR009543	2	1	6.36683	0.2531
IPR009545	1	1	Inf	0.1358
IPR009582	1	1	Inf	0.1358
IPR009622	1	1	Inf	0.1358
IPR009689	6	1	1.273167	0.5834
IPR009866	1	1	Inf	0.1358
IPR010003	1	1	Inf	0.1358
IPR010014	1	1	Inf	0.1358
IPR010044	1	1	Inf	0.1358
IPR010059	1	1	Inf	0.1358
IPR010097	1	1	Inf	0.1358
IPR010159	1	1	Inf	0.1358
IPR010164	1	1	Inf	0.1358
IPR010285	4	1	2.122256	0.4422
IPR010304	1	1	Inf	0.1358
IPR010357	1	1	Inf	0.1358
IPR010418	1	1	Inf	0.1358
IPR010422	1	1	Inf	0.1358
IPR010497	1	1	Inf	0.1358
IPR010513	1	1	Inf	0.1358
IPR010569	6	2	3.18488	0.1906
IPR010582	2	1	6.36683	0.2531
IPR010614	4	3	19.1210	0.008979
IPR010625	6	2	3.18488	0.1906
IPR010643	1	1	Inf	0.1358
IPR010660	2	1	6.36683	0.2531
IPR010666	1	1	Inf	0.1358
IPR010678	1	1	Inf	0.1358
IPR010703	3	1	3.183495	0.3545
IPR010733	1	1	Inf	0.1358
IPR010734	6	1	1.273167	0.5834
IPR010919	4	1	2.122256	0.4422
IPR010920	18	1	0.3740453	0.4977
IPR010977	1	1	Inf	0.1358
IPR010982	10	1	0.707071	1
IPR010987	13	3	1.91104	0.4046
IPR010989	8	1	0.909236	1
IPR010994	2	1	6.36683	0.2531
IPR010997	4	2	6.37022	0.09157
IPR011004	4	1	2.122256	0.4422
IPR011009	242	30	0.89879	0.6363
IPR011011	45	6	0.97917	1
IPR011012	13	1	0.530154	1
IPR011016	6	3	6.37362	0.03632
IPR011021	7	1	1.06090	1
IPR011022	6	1	1.273167	0.5834
IPR011025	7	1	1.06090	1
IPR011029	7	1	1.06090	1
IPR011032	9	3	3.18626	0.1118
IPR011035	2	1	6.36683	0.2531
IPR011042	26	4	1.15766	0.7729
IPR011047	11	1	0.636305	1
IPR011051	6	1	1.273167	0.5834
IPR011053	9	2	1.81953	0.3508
IPR011054	4	2	6.37022	0.09157
IPR011063	2	1	6.36683	0.2531
IPR011082	1	1	Inf	0.1358
IPR011084	1	1	Inf	0.1358
IPR011108	3	1	3.183495	0.3545
IPR011129	5	2	4.24706	0.1392
IPR011146	3	1	3.183495	0.3545
IPR011184	1	1	Inf	0.1358
IPR011249	7	1	1.06090	1
IPR011257	1	1	Inf	0.1358
IPR011281	2	1	6.36683	0.2531
IPR011322	1	1	Inf	0.1358
IPR011333	89	31	3.4495	2.883e-07
IPR011335	3	2	12.74021	0.05028
IPR011387	1	1	Inf	0.1358
IPR011388	1	1	Inf	0.1358
IPR011492	1	1	Inf	0.1358
IPR011494	1	1	Inf	0.1358
IPR011508	1	1	Inf	0.1358
IPR011513	1	1	Inf	0.1358
IPR011527	17	4	1.96087	0.2746
IPR011545	49	21	4.8237	4.676e-07
IPR011566	1	1	Inf	0.1358
IPR011584	1	1	Inf	0.1358
IPR011603	2	1	6.36683	0.2531
IPR011614	3	1	3.183495	0.3545
IPR011615	1	1	Inf	0.1358
IPR011646	1	1	Inf	0.1358
IPR011650	2	1	6.36683	0.2531
IPR011656	2	1	6.36683	0.2531
IPR011701	38	7	1.43917	0.346
IPR011705	8	2	2.12297	0.2977
IPR011709	9	4	5.1014	0.0242
IPR011722	2	2	Inf	0.01842
IPR011761	6	2	3.18488	0.1906
IPR011764	4	2	6.37022	0.09157
IPR011765	7	1	1.06090	1
IPR011766	2	2	Inf	0.01842
IPR011767	1	1	Inf	0.1358
IPR011856	3	2	12.74021	0.05028
IPR011899	2	1	6.36683	0.2531
IPR011904	1	1	Inf	0.1358
IPR011948	3	1	3.183495	0.3545
IPR011989	104	20	1.52203	0.1115
IPR011990	87	18	1.66797	0.05888
IPR011992	64	4	0.42291	0.09868
IPR011993	109	19	1.34788	0.2592
IPR012000	2	2	Inf	0.01842
IPR012001	2	2	Inf	0.01842
IPR012112	1	1	Inf	0.1358
IPR012132	1	1	Inf	0.1358
IPR012162	1	1	Inf	0.1358
IPR012170	1	1	Inf	0.1358
IPR012178	1	1	Inf	0.1358
IPR012183	1	1	Inf	0.1358
IPR012301	1	1	Inf	0.1358
IPR012302	1	1	Inf	0.1358
IPR012317	4	3	19.1210	0.008979
IPR012336	7	1	1.06090	1
IPR012337	72	31	4.8879	7.812e-10
IPR012340	53	10	1.48325	0.3111
IPR012341	20	2	0.706885	1
IPR012346	1	1	Inf	0.1358
IPR012355	1	1	Inf	0.1358
IPR012394	1	1	Inf	0.1358
IPR012459	1	1	Inf	0.1358
IPR012580	2	1	6.36683	0.2531
IPR012588	1	1	Inf	0.1358
IPR012674	10	3	2.73087	0.1442
IPR012675	6	1	1.273167	0.5834
IPR012676	3	1	3.183495	0.3545
IPR012677	109	14	0.93746	1
IPR012678	4	1	2.122256	0.4422
IPR012724	2	1	6.36683	0.2531
IPR012791	1	1	Inf	0.1358
IPR012792	1	1	Inf	0.1358
IPR012849	1	1	Inf	0.1358
IPR012864	1	1	Inf	0.1358
IPR012890	1	1	Inf	0.1358
IPR012901	1	1	Inf	0.1358
IPR012908	1	1	Inf	0.1358
IPR012913	2	1	6.36683	0.2531
IPR012919	4	2	6.37022	0.09157
IPR012920	1	1	Inf	0.1358
IPR012952	2	1	6.36683	0.2531
IPR012959	1	1	Inf	0.1358
IPR012961	2	2	Inf	0.01842
IPR012966	3	2	12.74021	0.05028
IPR012972	2	1	6.36683	0.2531
IPR012982	2	1	6.36683	0.2531
IPR012999	4	2	6.37022	0.09157
IPR013017	5	1	1.591572	0.518
IPR013020	4	3	19.1210	0.008979
IPR013025	2	1	6.36683	0.2531
IPR013026	39	7	1.39407	0.4784
IPR013048	1	1	Inf	0.1358
IPR013049	1	1	Inf	0.1358
IPR013057	9	2	1.81953	0.3508
IPR013078	5	1	1.591572	0.518
IPR013083	157	35	1.8446	0.003049
IPR013087	148	30	1.6301	0.02135
IPR013088	81	1	0.078990	0.0002227
IPR013094	4	1	2.122256	0.4422
IPR013098	67	1	0.0958787	0.00104
IPR013105	1	1	Inf	0.1358
IPR013123	1	1	Inf	0.1358
IPR013126	13	1	0.530154	1
IPR013134	1	1	Inf	0.1358
IPR013136	1	1	Inf	0.1358
IPR013149	7	2	2.54767	0.2439
IPR013154	6	2	3.18488	0.1906
IPR013155	6	4	12.7551	0.004042
IPR013197	1	1	Inf	0.1358
IPR013209	1	1	Inf	0.1358
IPR013216	6	1	1.273167	0.5834
IPR013320	46	6	0.95460	1
IPR013324	1	1	Inf	0.1358
IPR013497	2	1	6.36683	0.2531
IPR013506	2	1	6.36683	0.2531
IPR013507	2	1	6.36683	0.2531
IPR013520	6	1	1.273167	0.5834
IPR013525	2	1	6.36683	0.2531
IPR013535	1	1	Inf	0.1358
IPR013562	1	1	Inf	0.1358
IPR013586	1	1	Inf	0.1358
IPR013633	1	1	Inf	0.1358
IPR013641	2	1	6.36683	0.2531
IPR013650	3	1	3.183495	0.3545
IPR013651	1	1	Inf	0.1358
IPR013657	5	2	4.24706	0.1392
IPR013719	2	1	6.36683	0.2531
IPR013725	1	1	Inf	0.1358
IPR013729	1	1	Inf	0.1358
IPR013757	2	1	6.36683	0.2531
IPR013758	3	1	3.183495	0.3545
IPR013759	4	1	2.122256	0.4422
IPR013760	4	1	2.122256	0.4422
IPR013761	17	2	0.848520	1
IPR013763	19	1	0.3532307	0.501
IPR013766	32	5	1.1793	0.7943
IPR013783	158	6	0.248424	5.711e-05
IPR013784	1	1	Inf	0.1358
IPR013785	27	2	0.508614	0.571
IPR013786	7	1	1.06090	1
IPR013815	10	2	1.59195	0.6348
IPR013824	3	1	3.183495	0.3545
IPR013825	2	1	6.36683	0.2531
IPR013826	2	1	6.36683	0.2531
IPR013837	2	1	6.36683	0.2531
IPR013848	2	1	6.36683	0.2531
IPR013854	4	2	6.37022	0.09157
IPR013866	1	1	Inf	0.1358
IPR013876	1	1	Inf	0.1358
IPR013878	3	1	3.183495	0.3545
IPR013883	1	1	Inf	0.1358
IPR013894	3	2	12.74021	0.05028
IPR013912	2	1	6.36683	0.2531
IPR013930	1	1	Inf	0.1358
IPR013961	3	2	12.74021	0.05028
IPR013977	3	2	12.74021	0.05028
IPR013979	3	2	12.74021	0.05028
IPR014001	76	29	3.9817	7.172e-08
IPR014006	2	1	6.36683	0.2531
IPR014013	4	3	19.1210	0.008979
IPR014014	26	9	3.3828	0.005451
IPR014025	4	2	6.37022	0.09157
IPR014029	2	1	6.36683	0.2531
IPR014030	5	1	1.591572	0.518
IPR014031	2	1	6.36683	0.2531
IPR014038	2	2	Inf	0.01842
IPR014039	1	1	Inf	0.1358
IPR014043	2	1	6.36683	0.2531
IPR014314	1	1	Inf	0.1358
IPR014347	3	1	3.183495	0.3545
IPR014352	20	4	1.59270	0.3379
IPR014362	1	1	Inf	0.1358
IPR014388	1	1	Inf	0.1358
IPR014430	1	1	Inf	0.1358
IPR014710	12	2	1.27334	0.6727
IPR014717	3	2	12.74021	0.05028
IPR014720	12	3	2.12368	0.2163
IPR014721	18	6	3.19042	0.02694
IPR014722	11	1	0.636305	1
IPR014724	3	1	3.183495	0.3545
IPR014729	36	13	3.6187	0.0005595
IPR014746	11	6	7.6611	0.001555
IPR014752	10	1	0.707071	1
IPR014756	33	4	0.87768	1
IPR014762	2	1	6.36683	0.2531
IPR014786	1	1	Inf	0.1358
IPR014807	1	1	Inf	0.1358
IPR014808	1	1	Inf	0.1358
IPR014811	3	1	3.183495	0.3545
IPR014830	3	1	3.183495	0.3545
IPR014851	1	1	Inf	0.1358
IPR014883	1	1	Inf	0.1358
IPR015096	4	1	2.122256	0.4422
IPR015155	1	1	Inf	0.1358
IPR015285	1	1	Inf	0.1358
IPR015324	1	1	Inf	0.1358
IPR015362	1	1	Inf	0.1358
IPR015367	1	1	Inf	0.1358
IPR015408	1	1	Inf	0.1358
IPR015411	1	1	Inf	0.1358
IPR015413	3	1	3.183495	0.3545
IPR015421	26	6	1.9128	0.1536
IPR015422	25	5	1.59307	0.3738
IPR015424	27	6	1.8216	0.2521
IPR015425	7	1	1.06090	1
IPR015500	4	2	6.37022	0.09157
IPR015507	3	1	3.183495	0.3545
IPR015590	14	2	1.06094	1
IPR015672	2	1	6.36683	0.2531
IPR015676	1	1	Inf	0.1358
IPR015679	1	1	Inf	0.1358
IPR015712	3	1	3.183495	0.3545
IPR015727	3	1	3.183495	0.3545
IPR015797	11	3	2.38929	0.1793
IPR015828	1	1	Inf	0.1358
IPR015847	3	3	Inf	0.002499
IPR015848	1	1	Inf	0.1358
IPR015867	1	1	Inf	0.1358
IPR015871	2	1	6.36683	0.2531
IPR015872	2	1	6.36683	0.2531
IPR015883	3	1	3.183495	0.3545
IPR015884	1	1	Inf	0.1358
IPR015915	12	3	2.12368	0.2163
IPR015928	2	1	6.36683	0.2531
IPR015931	2	1	6.36683	0.2531
IPR015932	1	1	Inf	0.1358
IPR015939	2	1	6.36683	0.2531
IPR015943	147	19	0.94415	0.9038
IPR015947	4	3	19.1210	0.008979
IPR015955	3	1	3.183495	0.3545
IPR016021	9	1	0.795527	1
IPR016024	162	28	1.33593	0.1659
IPR016030	1	1	Inf	0.1358
IPR016035	9	4	5.1014	0.0242
IPR016039	14	1	0.48933	0.7086
IPR016040	9	1	0.795527	1
IPR016050	3	3	Inf	0.002499
IPR016055	4	2	6.37022	0.09157
IPR016064	7	4	8.5024	0.008419
IPR016066	3	1	3.183495	0.3545
IPR016072	12	1	0.578405	1
IPR016073	11	1	0.636305	1
IPR016098	4	1	2.122256	0.4422
IPR016102	5	1	1.591572	0.518
IPR016130	27	3	0.79527	1
IPR016135	24	4	1.27369	0.558
IPR016137	13	1	0.530154	1
IPR016151	2	2	Inf	0.01842
IPR016156	7	2	2.54767	0.2439
IPR016158	6	1	1.273167	0.5834
IPR016159	7	1	1.06090	1
IPR016160	4	1	2.122256	0.4422
IPR016161	15	2	0.97923	1
IPR016162	15	2	0.97923	1
IPR016163	11	2	1.41495	0.6528
IPR016164	3	1	3.183495	0.3545
IPR016166	3	1	3.183495	0.3545
IPR016167	2	1	6.36683	0.2531
IPR016169	3	1	3.183495	0.3545
IPR016171	2	1	6.36683	0.2531
IPR016176	1	1	Inf	0.1358
IPR016181	25	6	2.0138	0.1392
IPR016185	6	2	3.18488	0.1906
IPR016186	15	2	0.97923	1
IPR016187	20	2	0.706885	1
IPR016193	5	1	1.591572	0.518
IPR016194	3	1	3.183495	0.3545
IPR016197	17	2	0.848520	1
IPR016239	1	1	Inf	0.1358
IPR016270	1	1	Inf	0.1358
IPR016292	1	1	Inf	0.1358
IPR016295	1	1	Inf	0.1358
IPR016435	2	1	6.36683	0.2531
IPR016438	2	2	Inf	0.01842
IPR016444	2	1	6.36683	0.2531
IPR016487	2	1	6.36683	0.2531
IPR016534	1	1	Inf	0.1358
IPR016555	1	1	Inf	0.1358
IPR016580	1	1	Inf	0.1358
IPR016615	1	1	Inf	0.1358
IPR016636	1	1	Inf	0.1358
IPR016657	1	1	Inf	0.1358
IPR016720	1	1	Inf	0.1358
IPR016817	1	1	Inf	0.1358
IPR016897	11	1	0.636305	1
IPR016901	2	1	6.36683	0.2531
IPR017067	2	1	6.36683	0.2531
IPR017096	2	1	6.36683	0.2531
IPR017157	2	1	6.36683	0.2531
IPR017246	1	1	Inf	0.1358
IPR017261	1	1	Inf	0.1358
IPR017364	1	1	Inf	0.1358
IPR017366	2	1	6.36683	0.2531
IPR017437	1	1	Inf	0.1358
IPR017438	7	4	8.5024	0.008419
IPR017440	3	1	3.183495	0.3545
IPR017441	119	16	0.98864	1
IPR017455	14	1	0.48933	0.7086
IPR017703	1	1	Inf	0.1358
IPR017850	13	3	1.91104	0.4046
IPR017853	27	1	0.2443528	0.1656
IPR017866	4	1	2.122256	0.4422
IPR017868	6	2	3.18488	0.1906
IPR017871	22	6	2.39192	0.1078
IPR017877	5	1	1.591572	0.518
IPR017884	10	1	0.707071	1
IPR017892	9	2	1.81953	0.3508
IPR017896	6	1	1.273167	0.5834
IPR017901	3	1	3.183495	0.3545
IPR017905	3	1	3.183495	0.3545
IPR017907	46	16	3.4187	0.0002198
IPR017926	3	1	3.183495	0.3545
IPR017927	6	3	6.37362	0.03632
IPR017932	5	2	4.24706	0.1392
IPR017937	16	3	1.46971	0.4696
IPR017938	6	3	6.37362	0.03632
IPR017943	4	1	2.122256	0.4422
IPR017946	10	2	1.59195	0.6348
IPR017956	2	1	6.36683	0.2531
IPR017958	1	1	Inf	0.1358
IPR017959	1	1	Inf	0.1358
IPR017961	3	3	Inf	0.002499
IPR017969	1	1	Inf	0.1358
IPR017972	4	2	6.37022	0.09157
IPR017975	7	1	1.06090	1
IPR017986	102	14	1.0128	0.8854
IPR018022	1	1	Inf	0.1358
IPR018023	1	1	Inf	0.1358
IPR018028	4	1	2.122256	0.4422
IPR018094	1	1	Inf	0.1358
IPR018095	1	1	Inf	0.1358
IPR018097	22	2	0.636075	0.7588
IPR018099	1	1	Inf	0.1358
IPR018101	1	1	Inf	0.1358
IPR018108	30	6	1.59345	0.2862
IPR018119	2	1	6.36683	0.2531
IPR018123	3	2	12.74021	0.05028
IPR018136	2	1	6.36683	0.2531
IPR018181	8	1	0.909236	1
IPR018200	17	4	1.96087	0.2746
IPR018201	1	1	Inf	0.1358
IPR018222	3	1	3.183495	0.3545
IPR018228	3	1	3.183495	0.3545
IPR018247	48	3	0.423271	0.2012
IPR018253	14	3	1.73724	0.4234
IPR018297	3	1	3.183495	0.3545
IPR018303	11	4	3.64342	0.05074
IPR018307	1	1	Inf	0.1358
IPR018316	8	1	0.909236	1
IPR018325	1	1	Inf	0.1358
IPR018326	1	1	Inf	0.1358
IPR018327	1	1	Inf	0.1358
IPR018328	1	1	Inf	0.1358
IPR018336	1	1	Inf	0.1358
IPR018359	11	1	0.636305	1
IPR018391	2	1	6.36683	0.2531
IPR018392	2	1	6.36683	0.2531
IPR018488	2	1	6.36683	0.2531
IPR018490	6	2	3.18488	0.1906
IPR018491	4	1	2.122256	0.4422
IPR018492	2	1	6.36683	0.2531
IPR018494	2	1	6.36683	0.2531
IPR018495	1	1	Inf	0.1358
IPR018501	3	1	3.183495	0.3545
IPR018506	4	1	2.122256	0.4422
IPR018522	2	1	6.36683	0.2531
IPR018556	1	1	Inf	0.1358
IPR018610	2	1	6.36683	0.2531
IPR018617	1	1	Inf	0.1358
IPR018792	1	1	Inf	0.1358
IPR018800	1	1	Inf	0.1358
IPR018834	2	1	6.36683	0.2531
IPR018908	1	1	Inf	0.1358
IPR018935	3	1	3.183495	0.3545
IPR018940	2	2	Inf	0.01842
IPR018955	1	1	Inf	0.1358
IPR018957	11	3	2.38929	0.1793
IPR018967	2	1	6.36683	0.2531
IPR018974	1	1	Inf	0.1358
IPR018978	1	1	Inf	0.1358
IPR018979	8	1	0.909236	1
IPR018980	10	1	0.707071	1
IPR018982	2	1	6.36683	0.2531
IPR018997	1	1	Inf	0.1358
IPR019012	1	1	Inf	0.1358
IPR019015	1	1	Inf	0.1358
IPR019018	2	1	6.36683	0.2531
IPR019049	1	1	Inf	0.1358
IPR019129	1	1	Inf	0.1358
IPR019133	2	1	6.36683	0.2531
IPR019143	1	1	Inf	0.1358
IPR019152	1	1	Inf	0.1358
IPR019153	1	1	Inf	0.1358
IPR019159	3	1	3.183495	0.3545
IPR019188	3	2	12.74021	0.05028
IPR019192	1	1	Inf	0.1358
IPR019312	1	1	Inf	0.1358
IPR019355	1	1	Inf	0.1358
IPR019364	1	1	Inf	0.1358
IPR019370	1	1	Inf	0.1358
IPR019375	1	1	Inf	0.1358
IPR019385	1	1	Inf	0.1358
IPR019387	1	1	Inf	0.1358
IPR019393	1	1	Inf	0.1358
IPR019400	6	1	1.273167	0.5834
IPR019410	4	3	19.1210	0.008979
IPR019452	1	1	Inf	0.1358
IPR019453	1	1	Inf	0.1358
IPR019479	2	1	6.36683	0.2531
IPR019498	1	1	Inf	0.1358
IPR019510	1	1	Inf	0.1358
IPR019537	1	1	Inf	0.1358
IPR019544	2	1	6.36683	0.2531
IPR019585	2	1	6.36683	0.2531
IPR019734	40	8	1.5942	0.2443
IPR019748	14	1	0.48933	0.7086
IPR019749	15	1	0.454329	0.7094
IPR019760	2	1	6.36683	0.2531
IPR019763	1	1	Inf	0.1358
IPR019769	2	1	6.36683	0.2531
IPR019770	5	2	4.24706	0.1392
IPR019775	55	5	0.63538	0.4307
IPR019783	1	1	Inf	0.1358
IPR019786	23	4	1.34085	0.5425
IPR019787	23	3	0.95468	1
IPR019796	1	1	Inf	0.1358
IPR019807	1	1	Inf	0.1358
IPR019831	1	1	Inf	0.1358
IPR019832	1	1	Inf	0.1358
IPR019833	1	1	Inf	0.1358
IPR019844	3	2	12.74021	0.05028
IPR019897	1	1	Inf	0.1358
IPR019954	6	1	1.273167	0.5834
IPR019956	8	2	2.12297	0.2977
IPR019985	1	1	Inf	0.1358
IPR020003	5	1	1.591572	0.518
IPR020056	2	1	6.36683	0.2531
IPR020058	4	1	2.122256	0.4422
IPR020059	2	1	6.36683	0.2531
IPR020084	5	2	4.24706	0.1392
IPR020103	9	2	1.81953	0.3508
IPR020189	2	1	6.36683	0.2531
IPR020373	1	1	Inf	0.1358
IPR020454	8	1	0.909236	1
IPR020471	12	1	0.578405	1
IPR020537	1	1	Inf	0.1358
IPR020556	3	1	3.183495	0.3545
IPR020568	28	10	3.5518	0.002649
IPR020575	3	1	3.183495	0.3545
IPR020612	2	1	6.36683	0.2531
IPR020635	21	1	0.3178457	0.3466
IPR020683	57	10	1.35649	0.3375
IPR020828	1	1	Inf	0.1358
IPR020831	1	1	Inf	0.1358
IPR020835	4	1	2.122256	0.4422
IPR020841	1	1	Inf	0.1358
IPR020843	6	3	6.37362	0.03632
IPR020845	10	2	1.59195	0.6348
IPR020846	38	4	0.74822	0.812
IPR020892	12	1	0.578405	1
IPR020904	9	1	0.795527	1
IPR020929	2	1	6.36683	0.2531
IPR021109	10	1	0.707071	1
IPR021115	1	1	Inf	0.1358
IPR021133	12	2	1.27334	0.6727
IPR021163	1	1	Inf	0.1358
IPR021563	1	1	Inf	0.1358
IPR021565	1	1	Inf	0.1358
IPR021673	2	2	Inf	0.01842
IPR021720	1	1	Inf	0.1358
IPR021816	2	1	6.36683	0.2531
IPR021832	2	1	6.36683	0.2531
IPR021846	1	1	Inf	0.1358
IPR021869	3	1	3.183495	0.3545
IPR021942	34	6	1.36530	0.4526
IPR022056	1	1	Inf	0.1358
IPR022145	1	1	Inf	0.1358
IPR022229	1	1	Inf	0.1358
IPR022284	1	1	Inf	0.1358
IPR022310	2	1	6.36683	0.2531
IPR022383	3	1	3.183495	0.3545
IPR022398	4	2	6.37022	0.09157
IPR022408	3	1	3.183495	0.3545
IPR022413	2	1	6.36683	0.2531
IPR022414	4	1	2.122256	0.4422
IPR022415	2	1	6.36683	0.2531
IPR022535	2	1	6.36683	0.2531
IPR022652	1	1	Inf	0.1358
IPR022656	1	1	Inf	0.1358
IPR022672	2	1	6.36683	0.2531
IPR022673	2	1	6.36683	0.2531
IPR022674	1	1	Inf	0.1358
IPR022675	1	1	Inf	0.1358
IPR022682	5	1	1.591572	0.518
IPR022683	5	1	1.591572	0.518
IPR022684	6	1	1.273167	0.5834
IPR022707	1	1	Inf	0.1358
IPR022712	4	2	6.37022	0.09157
IPR022742	3	1	3.183495	0.3545
IPR022755	3	1	3.183495	0.3545
IPR022783	2	1	6.36683	0.2531
IPR022803	3	1	3.183495	0.3545
IPR022880	1	1	Inf	0.1358
IPR022885	3	1	3.183495	0.3545
IPR022967	6	1	1.273167	0.5834
IPR023123	9	1	0.795527	1
IPR023170	1	1	Inf	0.1358
IPR023173	3	2	12.74021	0.05028
IPR023179	3	1	3.183495	0.3545
IPR023208	1	1	Inf	0.1358
IPR023210	11	1	0.636305	1
IPR023213	6	2	3.18488	0.1906
IPR023214	35	6	1.31809	0.4648
IPR023231	3	1	3.183495	0.3545
IPR023267	4	1	2.122256	0.4422
IPR023270	1	1	Inf	0.1358
IPR023298	14	4	2.54962	0.1109
IPR023299	13	4	2.83322	0.08827
IPR023313	10	1	0.707071	1
IPR023319	2	1	6.36683	0.2531
IPR023323	2	1	6.36683	0.2531
IPR023332	7	5	15.9528	0.0007588
IPR023333	5	5	Inf	4.589e-05
IPR023393	11	2	1.41495	0.6528
IPR023395	30	6	1.59345	0.2862
IPR023398	6	3	6.37362	0.03632
IPR023404	3	1	3.183495	0.3545
IPR023405	2	1	6.36683	0.2531
IPR023406	2	1	6.36683	0.2531
IPR023415	14	4	2.54962	0.1109
IPR023614	2	1	6.36683	0.2531
IPR023631	5	1	1.591572	0.518
IPR023648	1	1	Inf	0.1358
IPR023696	7	1	1.06090	1
IPR023753	9	3	3.18626	0.1118
IPR023780	13	1	0.530154	1
IPR023796	4	1	2.122256	0.4422
IPR023801	5	1	1.591572	0.518
IPR023827	2	1	6.36683	0.2531
IPR023828	4	2	6.37022	0.09157
IPR024034	2	1	6.36683	0.2531
IPR024041	1	1	Inf	0.1358
IPR024077	2	1	6.36683	0.2531
IPR024079	31	1	0.2116889	0.1139
IPR024161	3	2	12.74021	0.05028
IPR024224	1	1	Inf	0.1358
IPR024336	1	1	Inf	0.1358
IPR024337	1	1	Inf	0.1358
IPR024420	1	1	Inf	0.1358
IPR024574	1	1	Inf	0.1358
IPR024576	1	1	Inf	0.1358
IPR024661	1	1	Inf	0.1358
IPR024706	2	1	6.36683	0.2531
IPR024708	1	1	Inf	0.1358
IPR024711	1	1	Inf	0.1358
IPR024728	1	1	Inf	0.1358
IPR024830	4	1	2.122256	0.4422
IPR024858	1	1	Inf	0.1358
IPR024927	1	1	Inf	0.1358
IPR024931	2	1	6.36683	0.2531
IPR024951	1	1	Inf	0.1358
IPR024954	2	1	6.36683	0.2531
IPR024977	7	1	1.06090	1
IPR025110	12	2	1.27334	0.6727
IPR025202	1	1	Inf	0.1358
IPR025258	3	1	3.183495	0.3545
IPR025567	1	1	Inf	0.1358
IPR025609	2	1	6.36683	0.2531
IPR025696	2	2	Inf	0.01842
IPR025715	3	1	3.183495	0.3545
IPR025762	2	1	6.36683	0.2531
IPR025777	1	1	Inf	0.1358
IPR025800	1	1	Inf	0.1358
IPR025875	1	1	Inf	0.1358
IPR025934	1	1	Inf	0.1358
IPR025941	1	1	Inf	0.1358
IPR025969	2	1	6.36683	0.2531
IPR025980	1	1	Inf	0.1358
IPR026057	1	1	Inf	0.1358
IPR026058	1	1	Inf	0.1358
IPR026066	1	1	Inf	0.1358
IPR026074	2	1	6.36683	0.2531
IPR026171	1	1	Inf	0.1358
IPR026489	1	1	Inf	0.1358
IPR026534	1	1	Inf	0.1358
IPR026569	1	1	Inf	0.1358
IPR026605	1	1	Inf	0.1358
IPR026610	1	1	Inf	0.1358
IPR026769	1	1	Inf	0.1358
IPR026791	3	1	3.183495	0.3545
IPR026822	1	1	Inf	0.1358
IPR026829	1	1	Inf	0.1358
IPR026847	2	1	6.36683	0.2531
IPR026851	1	1	Inf	0.1358
IPR026854	4	1	2.122256	0.4422
IPR026888	2	2	Inf	0.01842
IPR027007	3	1	3.183495	0.3545
IPR027031	1	1	Inf	0.1358
IPR027054	2	1	6.36683	0.2531
IPR027065	1	1	Inf	0.1358
IPR027074	1	1	Inf	0.1358
IPR027079	1	1	Inf	0.1358
IPR027110	1	1	Inf	0.1358
IPR027131	1	1	Inf	0.1358
IPR027132	4	1	2.122256	0.4422
IPR027246	2	1	6.36683	0.2531
IPR027256	1	1	Inf	0.1358
IPR027266	5	3	9.5602	0.02018
IPR027267	20	2	0.706885	1
IPR027302	3	2	12.74021	0.05028
IPR027307	1	1	Inf	0.1358
IPR027357	3	1	3.183495	0.3545
IPR027370	8	3	3.82339	0.08258
IPR027408	5	3	9.5602	0.02018
IPR027417	425	93	1.8317	1.662e-06
IPR027424	1	1	Inf	0.1358
IPR027450	4	2	6.37022	0.09157
IPR027469	6	2	3.18488	0.1906
IPR027470	2	1	6.36683	0.2531
IPR027477	2	1	6.36683	0.2531
IPR027503	1	1	Inf	0.1358
IPR027513	1	1	Inf	0.1358
IPR027525	1	1	Inf	0.1358
IPR027640	21	2	0.669617	1
IPR027791	4	1	2.122256	0.4422
IPR027844	1	1	Inf	0.1358
IPR027973	1	1	Inf	0.1358
IPR027992	1	1	Inf	0.1358
IPR027995	3	1	3.183495	0.3545
IPR028021	1	1	Inf	0.1358
IPR028079	3	3	Inf	0.002499
IPR028082	6	1	1.273167	0.5834
IPR028098	1	1	Inf	0.1358
IPR028108	1	1	Inf	0.1358
IPR028119	1	1	Inf	0.1358
IPR028241	1	1	Inf	0.1358
IPR028282	1	1	Inf	0.1358
IPR028283	1	1	Inf	0.1358
IPR028354	1	1	Inf	0.1358
IPR028375	4	1	2.122256	0.4422
IPR028457	1	1	Inf	0.1358
IPR028501	1	1	Inf	0.1358
IPR028587	1	1	Inf	0.1358
IPR028589	1	1	Inf	0.1358
IPR028599	1	1	Inf	0.1358
IPR028651	3	1	3.183495	0.3545
IPR028846	3	1	3.183495	0.3545
IPR028857	1	1	Inf	0.1358
IPR028884	1	1	Inf	0.1358
IPR028888	1	1	Inf	0.1358
IPR028889	24	6	2.1258	0.1266
IPR028896	2	1	6.36683	0.2531
IPR028941	3	1	3.183495	0.3545
IPR029000	16	2	0.90918	1
IPR029003	1	1	Inf	0.1358
IPR029006	10	1	0.707071	1
IPR029014	3	1	3.183495	0.3545
IPR029020	1	1	Inf	0.1358
IPR029021	46	5	0.77554	0.8284
IPR029026	4	3	19.1210	0.008979
IPR029028	4	3	19.1210	0.008979
IPR029033	12	3	2.12368	0.2163
IPR029035	9	2	1.81953	0.3508
IPR029039	3	1	3.183495	0.3545
IPR029040	1	1	Inf	0.1358
IPR029041	1	1	Inf	0.1358
IPR029043	3	2	12.74021	0.05028
IPR029044	42	6	1.06110	0.8223
IPR029045	12	1	0.578405	1
IPR029047	11	1	0.636305	1
IPR029048	9	1	0.795527	1
IPR029052	21	3	1.06098	0.7579
IPR029054	3	3	Inf	0.002499
IPR029055	30	14	5.6089	1.178e-05
IPR029057	7	1	1.06090	1
IPR029058	79	11	1.02986	0.8696
IPR029060	7	5	15.9528	0.0007588
IPR029061	8	5	10.6349	0.001797
IPR029062	4	2	6.37022	0.09157
IPR029063	66	12	1.41759	0.278
IPR029064	8	2	2.12297	0.2977
IPR029067	3	1	3.183495	0.3545
IPR029068	5	1	1.591572	0.518
IPR029069	9	1	0.795527	1
IPR029071	73	17	1.9423	0.02395
IPR029099	2	1	6.36683	0.2531
IPR029149	4	2	6.37022	0.09157
IPR029153	3	3	Inf	0.002499
IPR029175	1	1	Inf	0.1358
IPR029240	1	1	Inf	0.1358
IPR029262	1	1	Inf	0.1358
IPR029312	1	1	Inf	0.1358
IPR029321	1	1	Inf	0.1358
IPR029342	1	1	Inf	0.1358
IPR029444	1	1	Inf	0.1358
IPR029445	1	1	Inf	0.1358
IPR029491	1	1	Inf	0.1358
IPR029499	1	1	Inf	0.1358
IPR029510	6	1	1.273167	0.5834
IPR029666	1	1	Inf	0.1358
IPR029705	1	1	Inf	0.1358
IPR029787	7	1	1.06090	1
IPR029879	1	1	Inf	0.1358
IPR029925	1	1	Inf	0.1358
IPR030101	1	1	Inf	0.1358
IPR030217	3	1	3.183495	0.3545
IPR030228	1	1	Inf	0.1358
IPR030231	1	1	Inf	0.1358
IPR030277	1	1	Inf	0.1358
IPR030378	4	1	2.122256	0.4422
IPR030395	3	2	12.74021	0.05028
IPR030456	10	1	0.707071	1
IPR030470	1	1	Inf	0.1358
IPR030484	1	1	Inf	0.1358
IPR030564	6	2	3.18488	0.1906
IPR030581	1	1	Inf	0.1358
IPR030804	1	1	Inf	0.1358
IPR030841	1	1	Inf	0.1358
IPR030845	1	1	Inf	0.1358
IPR031084	1	1	Inf	0.1358
IPR031119	1	1	Inf	0.1358
IPR031120	1	1	Inf	0.1358
IPR031127	8	2	2.12297	0.2977
IPR031157	6	2	3.18488	0.1906
IPR031167	5	2	4.24706	0.1392
IPR031259	1	1	Inf	0.1358
IPR031309	2	1	6.36683	0.2531
IPR031310	2	1	6.36683	0.2531
IPR031314	1	1	Inf	0.1358
IPR031315	2	1	6.36683	0.2531
IPR031326	1	1	Inf	0.1358
IPR031468	2	1	6.36683	0.2531
IPR031481	1	1	Inf	0.1358
IPR031567	1	1	Inf	0.1358
IPR031642	1	1	Inf	0.1358
IPR031643	1	1	Inf	0.1358
IPR031645	3	1	3.183495	0.3545
IPR031646	2	1	6.36683	0.2531
IPR031660	3	1	3.183495	0.3545
IPR031662	1	1	Inf	0.1358
IPR031691	1	1	Inf	0.1358
IPR031717	2	1	6.36683	0.2531
IPR031814	1	1	Inf	0.1358
IPR032003	1	1	Inf	0.1358
IPR032042	2	1	6.36683	0.2531
IPR032098	6	2	3.18488	0.1906
IPR032106	1	1	Inf	0.1358
IPR032189	1	1	Inf	0.1358
IPR032259	1	1	Inf	0.1358
IPR032263	2	1	6.36683	0.2531
IPR032284	4	2	6.37022	0.09157
IPR032296	2	2	Inf	0.01842
IPR032319	1	1	Inf	0.1358
IPR032377	2	1	6.36683	0.2531
IPR032387	2	1	6.36683	0.2531
IPR032393	1	1	Inf	0.1358
IPR032413	3	2	12.74021	0.05028
IPR032416	1	1	Inf	0.1358
IPR032438	1	1	Inf	0.1358
IPR032466	13	2	1.15746	0.6936
IPR032472	3	1	3.183495	0.3545
IPR032473	3	1	3.183495	0.3545
IPR032474	4	2	6.37022	0.09157
IPR032501	4	2	6.37022	0.09157
IPR032503	2	2	Inf	0.01842
IPR032629	2	1	6.36683	0.2531
IPR032630	3	1	3.183495	0.3545
IPR032631	3	1	3.183495	0.3545
IPR032639	1	1	Inf	0.1358
IPR032641	1	1	Inf	0.1358
IPR032642	1	1	Inf	0.1358
IPR032672	1	1	Inf	0.1358
IPR032675	86	11	0.93308	1
IPR032691	3	1	3.183495	0.3545
IPR032710	6	1	1.273167	0.5834
IPR032803	1	1	Inf	0.1358
IPR032815	2	1	6.36683	0.2531
IPR032817	1	1	Inf	0.1358
IPR032830	1	1	Inf	0.1358
IPR032862	1	1	Inf	0.1358
IPR032870	1	1	Inf	0.1358
IPR032914	1	1	Inf	0.1358
IPR032922	1	1	Inf	0.1358
IPR032979	1	1	Inf	0.1358
IPR033060	1	1	Inf	0.1358
IPR033100	1	1	Inf	0.1358
IPR033113	3	1	3.183495	0.3545
IPR033133	10	8	25.5644	3.963e-06
IPR033152	1	1	Inf	0.1358
IPR033248	3	1	3.183495	0.3545
IPR033294	1	1	Inf	0.1358
IPR033315	1	1	Inf	0.1358
IPR033379	4	2	6.37022	0.09157
IPR033464	2	1	6.36683	0.2531
IPR033468	7	1	1.06090	1
IPR033472	2	1	6.36683	0.2531
IPR033507	1	1	Inf	0.1358
IPR033523	1	1	Inf	0.1358
IPR033524	1	1	Inf	0.1358
IPR033620	1	1	Inf	0.1358
IPR033647	1	1	Inf	0.1358
IPR033648	1	1	Inf	0.1358
IPR033688	1	1	Inf	0.1358
IPR033690	5	2	4.24706	0.1392
IPR033695	3	2	12.74021	0.05028
IPR033701	3	2	12.74021	0.05028
IPR033704	3	3	Inf	0.002499
IPR033705	2	2	Inf	0.01842
IPR033708	1	1	Inf	0.1358
IPR033712	4	3	19.1210	0.008979
IPR033720	2	1	6.36683	0.2531
IPR033730	1	1	Inf	0.1358
IPR033731	1	1	Inf	0.1358
IPR033740	1	1	Inf	0.1358
IPR033812	1	1	Inf	0.1358
IPR033847	3	1	3.183495	0.3545
IPR033865	1	1	Inf	0.1358
IPR033883	5	1	1.591572	0.518
IPR033922	1	1	Inf	0.1358
IPR033927	1	1	Inf	0.1358
IPR033931	1	1	Inf	0.1358
IPR033979	1	1	Inf	0.1358
IPR034051	1	1	Inf	0.1358
IPR034091	1	1	Inf	0.1358
IPR034100	1	1	Inf	0.1358
IPR034136	1	1	Inf	0.1358
IPR034144	2	1	6.36683	0.2531
IPR034157	2	1	6.36683	0.2531
IPR034182	3	1	3.183495	0.3545
IPR034184	1	1	Inf	0.1358
IPR034217	1	1	Inf	0.1358
IPR034254	1	1	Inf	0.1358
IPR034418	1	1	Inf	0.1358
IPR034421	1	1	Inf	0.1358
IPR034423	1	1	Inf	0.1358
IPR034616	1	1	Inf	0.1358
IPR034642	1	1	Inf	0.1358
IPR034644	1	1	Inf	0.1358
IPR034704	1	1	Inf	0.1358
IPR034743	1	1	Inf	0.1358
IPR034744	1	1	Inf	0.1358
IPR034750	2	1	6.36683	0.2531
IPR034804	2	2	Inf	0.01842
IPR034819	4	4	Inf	0.0003387
IPR034839	1	1	Inf	0.1358
IPR034884	2	1	6.36683	0.2531
IPR034904	1	1	Inf	0.1358
IPR034907	3	2	12.74021	0.05028
IPR034920	1	1	Inf	0.1358
IPR035014	1	1	Inf	0.1358
IPR035101	2	1	6.36683	0.2531
IPR035144	1	1	Inf	0.1358
IPR035202	1	1	Inf	0.1358
IPR035206	1	1	Inf	0.1358
IPR035216	1	1	Inf	0.1358
IPR035256	1	1	Inf	0.1358
IPR035267	1	1	Inf	0.1358
IPR035268	1	1	Inf	0.1358
IPR035297	1	1	Inf	0.1358
IPR035298	1	1	Inf	0.1358
IPR035321	4	4	Inf	0.0003387
IPR035417	1	1	Inf	0.1358
IPR035426	1	1	Inf	0.1358
IPR035437	2	1	6.36683	0.2531
IPR035466	2	1	6.36683	0.2531
IPR035490	2	1	6.36683	0.2531
IPR035500	90	1	0.070938	6.671e-05
IPR035531	2	2	Inf	0.01842
IPR035647	5	3	9.5602	0.02018
IPR035649	1	1	Inf	0.1358
IPR035684	2	2	Inf	0.01842
IPR035697	1	1	Inf	0.1358
IPR035698	1	1	Inf	0.1358
IPR035774	1	1	Inf	0.1358
IPR035810	4	1	2.122256	0.4422
IPR035824	1	1	Inf	0.1358
IPR035871	1	1	Inf	0.1358
IPR035892	48	3	0.423271	0.2012
IPR035912	1	1	Inf	0.1358
IPR035921	5	1	1.591572	0.518
IPR035959	1	1	Inf	0.1358
IPR035963	17	1	0.3974617	0.7189
IPR035969	17	4	1.96087	0.2746
IPR035977	1	1	Inf	0.1358
IPR035979	110	13	0.85187	0.676
IPR035983	7	2	2.54767	0.2439
IPR035984	7	3	4.78018	0.05725
IPR035992	8	1	0.909236	1
IPR035993	2	1	6.36683	0.2531
IPR035994	5	2	4.24706	0.1392
IPR036005	7	3	4.78018	0.05725
IPR036008	2	1	6.36683	0.2531
IPR036013	8	1	0.909236	1
IPR036020	15	1	0.454329	0.7094
IPR036025	1	1	Inf	0.1358
IPR036026	7	1	1.06090	1
IPR036028	52	6	0.82961	0.8396
IPR036034	46	2	0.288444	0.0813
IPR036047	31	19	10.1844	8.356e-10
IPR036054	1	1	Inf	0.1358
IPR036055	19	4	1.69904	0.3145
IPR036065	2	1	6.36683	0.2531
IPR036078	1	1	Inf	0.1358
IPR036085	21	13	10.4166	3.574e-07
IPR036103	1	1	Inf	0.1358
IPR036111	2	1	6.36683	0.2531
IPR036121	3	1	3.183495	0.3545
IPR036157	3	3	Inf	0.002499
IPR036163	1	1	Inf	0.1358
IPR036167	2	1	6.36683	0.2531
IPR036179	99	1	0.0643652	1.99e-05
IPR036186	4	1	2.122256	0.4422
IPR036187	3	3	Inf	0.002499
IPR036188	36	8	1.82265	0.1405
IPR036204	1	1	Inf	0.1358
IPR036213	6	1	1.273167	0.5834
IPR036219	2	2	Inf	0.01842
IPR036222	1	1	Inf	0.1358
IPR036223	2	1	6.36683	0.2531
IPR036236	99	12	0.87705	0.7692
IPR036249	76	11	1.07773	0.739
IPR036250	13	2	1.15746	0.6936
IPR036259	82	8	0.68656	0.417
IPR036264	1	1	Inf	0.1358
IPR036265	5	1	1.591572	0.518
IPR036277	6	1	1.273167	0.5834
IPR036279	4	3	19.1210	0.008979
IPR036280	1	1	Inf	0.1358
IPR036282	19	6	2.94474	0.03497
IPR036291	81	18	1.8279	0.03252
IPR036296	14	1	0.48933	0.7086
IPR036305	13	1	0.530154	1
IPR036314	1	1	Inf	0.1358
IPR036317	6	1	1.273167	0.5834
IPR036318	4	1	2.122256	0.4422
IPR036322	136	18	0.97062	1
IPR036324	1	1	Inf	0.1358
IPR036345	5	3	9.5602	0.02018
IPR036348	1	1	Inf	0.1358
IPR036380	2	2	Inf	0.01842
IPR036388	85	11	0.94579	1
IPR036390	77	15	1.54504	0.1328
IPR036396	13	2	1.15746	0.6936
IPR036397	51	22	4.8818	2.172e-07
IPR036400	8	4	6.3770	0.01504
IPR036402	1	1	Inf	0.1358
IPR036410	3	1	3.183495	0.3545
IPR036412	39	9	1.91450	0.09743
IPR036420	11	1	0.636305	1
IPR036425	3	1	3.183495	0.3545
IPR036427	14	2	1.06094	1
IPR036433	1	1	Inf	0.1358
IPR036444	3	1	3.183495	0.3545
IPR036451	1	1	Inf	0.1358
IPR036465	23	5	1.77042	0.2284
IPR036497	3	1	3.183495	0.3545
IPR036508	8	5	10.6349	0.001797
IPR036525	10	1	0.707071	1
IPR036531	1	1	Inf	0.1358
IPR036534	3	2	12.74021	0.05028
IPR036544	1	1	Inf	0.1358
IPR036563	1	1	Inf	0.1358
IPR036570	6	4	12.7551	0.004042
IPR036597	1	1	Inf	0.1358
IPR036598	7	1	1.06090	1
IPR036610	4	1	2.122256	0.4422
IPR036612	29	9	2.8746	0.01198
IPR036616	4	3	19.1210	0.008979
IPR036621	5	2	4.24706	0.1392
IPR036623	2	2	Inf	0.01842
IPR036625	3	2	12.74021	0.05028
IPR036640	23	4	1.34085	0.5425
IPR036651	4	2	6.37022	0.09157
IPR036678	2	2	Inf	0.01842
IPR036690	1	1	Inf	0.1358
IPR036691	15	2	0.97923	1
IPR036695	1	1	Inf	0.1358
IPR036703	4	1	2.122256	0.4422
IPR036719	19	1	0.3532307	0.501
IPR036724	2	1	6.36683	0.2531
IPR036726	2	1	6.36683	0.2531
IPR036736	8	1	0.909236	1
IPR036747	2	1	6.36683	0.2531
IPR036756	1	1	Inf	0.1358
IPR036767	1	1	Inf	0.1358
IPR036770	60	10	1.27473	0.451
IPR036774	3	1	3.183495	0.3545
IPR036775	3	3	Inf	0.002499
IPR036779	2	1	6.36683	0.2531
IPR036784	1	1	Inf	0.1358
IPR036786	1	1	Inf	0.1358
IPR036802	2	1	6.36683	0.2531
IPR036812	13	1	0.530154	1
IPR036822	1	1	Inf	0.1358
IPR036837	3	1	3.183495	0.3545
IPR036850	3	2	12.74021	0.05028
IPR036852	4	2	6.37022	0.09157
IPR036855	17	8	5.6802	0.000881
IPR036859	3	1	3.183495	0.3545
IPR036860	26	3	0.82993	1
IPR036866	10	4	4.2512	0.03608
IPR036869	29	6	1.66289	0.2728
IPR036870	3	1	3.183495	0.3545
IPR036871	11	2	1.41495	0.6528
IPR036872	36	9	2.12796	0.05239
IPR036873	10	2	1.59195	0.6348
IPR036875	17	7	4.4703	0.004703
IPR036877	3	1	3.183495	0.3545
IPR036890	8	4	6.3770	0.01504
IPR036900	3	2	12.74021	0.05028
IPR036910	16	3	1.46971	0.4696
IPR036915	26	3	0.82993	1
IPR036928	6	1	1.273167	0.5834
IPR036930	4	3	19.1210	0.008979
IPR036936	6	1	1.273167	0.5834
IPR036947	3	2	12.74021	0.05028
IPR036957	3	1	3.183495	0.3545
IPR036959	4	1	2.122256	0.4422
IPR036960	7	1	1.06090	1
IPR036961	37	3	0.56082	0.4708
IPR036974	1	1	Inf	0.1358
IPR036975	2	1	6.36683	0.2531
IPR036985	1	1	Inf	0.1358
IPR037027	2	1	6.36683	0.2531
IPR037033	3	1	3.183495	0.3545
IPR037060	4	1	2.122256	0.4422
IPR037062	1	1	Inf	0.1358
IPR037069	7	1	1.06090	1
IPR037099	2	1	6.36683	0.2531
IPR037103	8	1	0.909236	1
IPR037129	1	1	Inf	0.1358
IPR037138	6	1	1.273167	0.5834
IPR037147	1	1	Inf	0.1358
IPR037151	5	2	4.24706	0.1392
IPR037169	2	1	6.36683	0.2531
IPR037171	8	4	6.3770	0.01504
IPR037177	1	1	Inf	0.1358
IPR037188	1	1	Inf	0.1358
IPR037191	3	1	3.183495	0.3545
IPR037196	3	1	3.183495	0.3545
IPR037197	3	2	12.74021	0.05028
IPR037214	1	1	Inf	0.1358
IPR037219	3	1	3.183495	0.3545
IPR037239	3	1	3.183495	0.3545
IPR037272	9	1	0.795527	1
IPR037315	1	1	Inf	0.1358
IPR037365	2	1	6.36683	0.2531
IPR037387	1	1	Inf	0.1358
IPR037395	3	1	3.183495	0.3545
IPR037397	1	1	Inf	0.1358
IPR037399	1	1	Inf	0.1358
IPR037431	1	1	Inf	0.1358
IPR037432	1	1	Inf	0.1358
IPR037446	1	1	Inf	0.1358
IPR037515	1	1	Inf	0.1358
IPR037516	6	1	1.273167	0.5834
IPR037521	2	1	6.36683	0.2531
IPR037523	5	1	1.591572	0.518
IPR037559	1	1	Inf	0.1358
IPR037607	3	1	3.183495	0.3545
IPR037608	1	1	Inf	0.1358
IPR037660	1	1	Inf	0.1358
IPR037674	1	1	Inf	0.1358
IPR037675	1	1	Inf	0.1358
IPR037679	3	2	12.74021	0.05028
IPR037718	1	1	Inf	0.1358
IPR037768	3	1	3.183495	0.3545
IPR037789	1	1	Inf	0.1358
IPR037840	3	2	12.74021	0.05028
IPR037869	1	1	Inf	0.1358
IPR037898	1	1	Inf	0.1358
IPR037924	1	1	Inf	0.1358
IPR037966	1	1	Inf	0.1358
IPR038013	1	1	Inf	0.1358
IPR038092	1	1	Inf	0.1358
IPR038120	3	1	3.183495	0.3545
IPR038122	1	1	Inf	0.1358
IPR038129	2	1	6.36683	0.2531
IPR038132	1	1	Inf	0.1358
IPR038135	2	1	6.36683	0.2531
IPR038156	1	1	Inf	0.1358
IPR038167	2	1	6.36683	0.2531
IPR038286	4	1	2.122256	0.4422
IPR038290	3	1	3.183495	0.3545
IPR038322	1	1	Inf	0.1358
IPR038357	1	1	Inf	0.1358
IPR038427	1	1	Inf	0.1358
IPR038446	2	2	Inf	0.01842
IPR038460	2	2	Inf	0.01842
IPR038461	1	1	Inf	0.1358
IPR038466	2	1	6.36683	0.2531
IPR038479	10	1	0.707071	1
IPR038487	1	1	Inf	0.1358
IPR038511	1	1	Inf	0.1358
IPR038514	1	1	Inf	0.1358
IPR038516	1	1	Inf	0.1358
IPR038554	2	1	6.36683	0.2531
IPR038557	2	2	Inf	0.01842
IPR038577	1	1	Inf	0.1358
IPR038599	1	1	Inf	0.1358
IPR038650	2	1	6.36683	0.2531
IPR038662	1	1	Inf	0.1358
IPR038718	23	4	1.34085	0.5425
IPR038742	1	1	Inf	0.1358
IPR038751	1	1	Inf	0.1358
IPR038765	66	14	1.71996	0.07275
IPR038901	5	1	1.591572	0.518
IPR038902	1	1	Inf	0.1358
IPR038946	1	1	Inf	0.1358
IPR038973	2	1	6.36683	0.2531
IPR039026	1	1	Inf	0.1358
IPR039028	1	1	Inf	0.1358
IPR039039	3	2	12.74021	0.05028
IPR039047	1	1	Inf	0.1358
IPR039048	1	1	Inf	0.1358
IPR039055	1	1	Inf	0.1358
IPR039100	1	1	Inf	0.1358
IPR039103	1	1	Inf	0.1358
IPR039116	3	1	3.183495	0.3545
IPR039128	1	1	Inf	0.1358
IPR039135	1	1	Inf	0.1358
IPR039143	3	1	3.183495	0.3545
IPR039145	1	1	Inf	0.1358
IPR039155	1	1	Inf	0.1358
IPR039158	1	1	Inf	0.1358
IPR039159	1	1	Inf	0.1358
IPR039175	1	1	Inf	0.1358
IPR039177	1	1	Inf	0.1358
IPR039215	2	1	6.36683	0.2531
IPR039220	1	1	Inf	0.1358
IPR039226	1	1	Inf	0.1358
IPR039261	6	3	6.37362	0.03632
IPR039263	1	1	Inf	0.1358
IPR039275	1	1	Inf	0.1358
IPR039298	3	1	3.183495	0.3545
IPR039333	1	1	Inf	0.1358
IPR039353	7	1	1.06090	1
IPR039356	1	1	Inf	0.1358
IPR039357	3	1	3.183495	0.3545
IPR039361	10	1	0.707071	1
IPR039421	13	3	1.91104	0.4046
IPR039430	1	1	Inf	0.1358
IPR039477	1	1	Inf	0.1358
IPR039481	1	1	Inf	0.1358
IPR039487	1	1	Inf	0.1358
IPR039524	1	1	Inf	0.1358
IPR039525	1	1	Inf	0.1358
[truncated: 122 more rows]
