# Supplementary material for: Germline-related molecular phenotype in Metazoa: conservation and innovation highlighted by comparative transcriptomics
Source: EvoDevo. 2023 Jan 30;14:2. doi: 10.1186/s13227-022-00207-3 (PMC9885605; doi:10.1186/s13227-022-00207-3)
Supplement: Supplementary file 1 — Additional file 1: Zipped directory comprehending more detailed information on the species-specific transcriptomic analyses (transcriptomic statistics, read counts, fasta of upregulated transcripts, GO/IPR enrichment analyses, ratios bootstrap iterations) and extensive results of the comparative analyses (co-upregulated transcripts, co-enriched GO/IPR, comparisons of different cut-off iterations) [file 13227_2022_207_MOESM1_ESM.zip › SUPPLEMENTARY_MATERIAL/Caenorhabditis_elegans/topGO_tab_mol_function_elim.txt]

GO.ID	Term	Annotated	Significant	Expected	classicFisher	genes
1	GO:0003684	damaged DNA binding	9	7	1.45	7.4e-05	c("Caenorhabditis_elegans_DN1858_c0_g1_i3.p2", "Caenorhabditis_elegans_DN21292_c0_g1_i1.p1", "Caenorhabditis_elegans_DN2336_c0_g1_i1.p1", "Caenorhabditis_elegans_DN301_c0_g1_i1.p1", "Caenorhabditis_elegans_DN3396_c0_g1_i2.p2", "Caenorhabditis_elegans_DN7498_c0_g1_i1.p1", "Caenorhabditis_elegans_DN7520_c0_g1_i1.p1")
2	GO:0004518	nuclease activity	57	20	9.2	0.00035	c("Caenorhabditis_elegans_DN10326_c0_g1_i1.p1", "Caenorhabditis_elegans_DN1211_c0_g1_i1.p1", "Caenorhabditis_elegans_DN14475_c0_g1_i1.p1", "Caenorhabditis_elegans_DN14704_c0_g1_i1.p1", "Caenorhabditis_elegans_DN17793_c0_g1_i1.p1", "Caenorhabditis_elegans_DN1858_c0_g1_i3.p2", "Caenorhabditis_elegans_DN1861_c0_g1_i2.p1", "Caenorhabditis_elegans_DN1950_c0_g1_i2.p1", "Caenorhabditis_elegans_DN20745_c…
3	GO:0003746	translation elongation factor activity	8	6	1.29	0.00036	c("Caenorhabditis_elegans_DN103_c0_g1_i1.p2", "Caenorhabditis_elegans_DN10405_c0_g1_i1.p1", "Caenorhabditis_elegans_DN3919_c0_g1_i1.p1", "Caenorhabditis_elegans_DN489_c0_g1_i1.p3", "Caenorhabditis_elegans_DN7832_c0_g1_i1.p2", "Caenorhabditis_elegans_DN894_c0_g1_i1.p2")
4	GO:0004386	helicase activity	36	18	5.81	0.00048	c("Caenorhabditis_elegans_DN10148_c0_g1_i1.p1", "Caenorhabditis_elegans_DN10321_c0_g1_i1.p1", "Caenorhabditis_elegans_DN11114_c0_g1_i1.p1", "Caenorhabditis_elegans_DN12175_c0_g1_i1.p1", "Caenorhabditis_elegans_DN14198_c0_g1_i1.p1", "Caenorhabditis_elegans_DN161_c0_g1_i1.p2", "Caenorhabditis_elegans_DN17302_c0_g1_i1.p1", "Caenorhabditis_elegans_DN17375_c0_g1_i1.p1", "Caenorhabditis_elegans_DN17589…
5	GO:0004298	threonine-type endopeptidase activity	6	5	0.97	0.00056	c("Caenorhabditis_elegans_DN17803_c0_g1_i1.p1", "Caenorhabditis_elegans_DN18479_c0_g1_i1.p1", "Caenorhabditis_elegans_DN4088_c0_g1_i2.p1", "Caenorhabditis_elegans_DN681_c0_g1_i1.p1", "Caenorhabditis_elegans_DN7089_c0_g1_i1.p1")
6	GO:0003730	mRNA 3'-UTR binding	4	4	0.65	0.00068	c("Caenorhabditis_elegans_DN10197_c0_g1_i1.p2", "Caenorhabditis_elegans_DN20773_c0_g1_i1.p1", "Caenorhabditis_elegans_DN3962_c0_g1_i1.p1", "Caenorhabditis_elegans_DN4729_c0_g1_i1.p1")
7	GO:0003678	DNA helicase activity	19	9	3.07	0.00142	c("Caenorhabditis_elegans_DN10148_c0_g1_i1.p1", "Caenorhabditis_elegans_DN11114_c0_g1_i1.p1", "Caenorhabditis_elegans_DN14198_c0_g1_i1.p1", "Caenorhabditis_elegans_DN17589_c0_g1_i1.p1", "Caenorhabditis_elegans_DN2336_c0_g1_i1.p1", "Caenorhabditis_elegans_DN2849_c0_g1_i1.p2", "Caenorhabditis_elegans_DN3745_c0_g1_i1.p1", "Caenorhabditis_elegans_DN5094_c0_g1_i1.p1", "Caenorhabditis_elegans_DN637_c0_…
8	GO:0003676	nucleic acid binding	823	176	132.89	0.00142	c("Caenorhabditis_elegans_DN1009_c0_g1_i1.p1", "Caenorhabditis_elegans_DN10115_c0_g1_i1.p1", "Caenorhabditis_elegans_DN10148_c0_g1_i1.p1", "Caenorhabditis_elegans_DN10155_c0_g1_i1.p1", "Caenorhabditis_elegans_DN10179_c0_g1_i1.p1", "Caenorhabditis_elegans_DN10197_c0_g1_i1.p2", "Caenorhabditis_elegans_DN10269_c0_g1_i1.p1", "Caenorhabditis_elegans_DN103_c0_g1_i1.p2", "Caenorhabditis_elegans_DN10321_…
9	GO:0016779	nucleotidyltransferase activity	52	17	8.4	0.00235	c("Caenorhabditis_elegans_DN10269_c0_g1_i1.p1", "Caenorhabditis_elegans_DN11_c2_g1_i2.p1", "Caenorhabditis_elegans_DN11048_c0_g1_i1.p1", "Caenorhabditis_elegans_DN11421_c0_g1_i1.p1", "Caenorhabditis_elegans_DN14271_c0_g1_i1.p1", "Caenorhabditis_elegans_DN17348_c0_g1_i1.p1", "Caenorhabditis_elegans_DN20532_c0_g1_i1.p1", "Caenorhabditis_elegans_DN21292_c0_g1_i1.p1", "Caenorhabditis_elegans_DN2366_c…
10	GO:0000287	magnesium ion binding	36	13	5.81	0.00282	c("Caenorhabditis_elegans_DN11550_c0_g1_i1.p1", "Caenorhabditis_elegans_DN1204_c0_g1_i1.p1", "Caenorhabditis_elegans_DN153_c2_g1_i1.p1", "Caenorhabditis_elegans_DN17642_c0_g1_i1.p1", "Caenorhabditis_elegans_DN17656_c0_g1_i1.p1", "Caenorhabditis_elegans_DN21027_c0_g1_i1.p1", "Caenorhabditis_elegans_DN21088_c0_g1_i1.p1", "Caenorhabditis_elegans_DN21088_c1_g1_i1.p1", "Caenorhabditis_elegans_DN21171_…
11	GO:0045182	translation regulator activity	5	4	0.81	0.00294	c("Caenorhabditis_elegans_DN10197_c0_g1_i1.p2", "Caenorhabditis_elegans_DN20773_c0_g1_i1.p1", "Caenorhabditis_elegans_DN3962_c0_g1_i1.p1", "Caenorhabditis_elegans_DN4729_c0_g1_i1.p1")
12	GO:0030983	mismatched DNA binding	5	4	0.81	0.00294	c("Caenorhabditis_elegans_DN1009_c0_g1_i1.p1", "Caenorhabditis_elegans_DN1385_c0_g1_i1.p1", "Caenorhabditis_elegans_DN17233_c0_g1_i1.p1", "Caenorhabditis_elegans_DN3046_c0_g1_i1.p1")
13	GO:1901681	sulfur compound binding	14	7	2.26	0.00336	c("Caenorhabditis_elegans_DN1020_c0_g1_i1.p2", "Caenorhabditis_elegans_DN17656_c0_g1_i1.p1", "Caenorhabditis_elegans_DN17842_c0_g1_i1.p1", "Caenorhabditis_elegans_DN21171_c0_g1_i1.p1", "Caenorhabditis_elegans_DN34_c3_g1_i2.p1", "Caenorhabditis_elegans_DN3903_c0_g1_i1.p1", "Caenorhabditis_elegans_DN5019_c0_g1_i1.p2")
14	GO:0008061	chitin binding	8	5	1.29	0.00396	c("Caenorhabditis_elegans_DN17439_c0_g1_i1.p1", "Caenorhabditis_elegans_DN20496_c0_g1_i1.p1", "Caenorhabditis_elegans_DN3354_c0_g1_i2.p1", "Caenorhabditis_elegans_DN3452_c0_g1_i1.p1", "Caenorhabditis_elegans_DN6884_c0_g1_i1.p2")
15	GO:0004170	dUTP diphosphatase activity	3	3	0.48	0.00420	c("Caenorhabditis_elegans_DN11550_c0_g1_i1.p1", "Caenorhabditis_elegans_DN21088_c0_g1_i1.p1", "Caenorhabditis_elegans_DN21088_c1_g1_i1.p1")
16	GO:0008410	CoA-transferase activity	3	3	0.48	0.00420	c("Caenorhabditis_elegans_DN1239_c0_g1_i1.p1", "Caenorhabditis_elegans_DN22356_c0_g1_i1.p1", "Caenorhabditis_elegans_DN7606_c0_g1_i1.p1")
17	GO:0005524	ATP binding	565	113	91.23	0.00561	c("Caenorhabditis_elegans_DN1009_c0_g1_i1.p1", "Caenorhabditis_elegans_DN10148_c0_g1_i1.p1", "Caenorhabditis_elegans_DN1020_c0_g1_i1.p2", "Caenorhabditis_elegans_DN10256_c0_g1_i1.p2", "Caenorhabditis_elegans_DN10321_c0_g1_i1.p1", "Caenorhabditis_elegans_DN10349_c0_g1_i1.p1", "Caenorhabditis_elegans_DN10389_c0_g1_i1.p1", "Caenorhabditis_elegans_DN10549_c0_g1_i1.p1", "Caenorhabditis_elegans_DN10734…
18	GO:0002161	aminoacyl-tRNA editing activity	6	4	0.97	0.00770	c("Caenorhabditis_elegans_DN10549_c0_g1_i1.p1", "Caenorhabditis_elegans_DN17126_c0_g1_i1.p2", "Caenorhabditis_elegans_DN2153_c0_g1_i1.p1", "Caenorhabditis_elegans_DN3163_c0_g1_i1.p1")
19	GO:0004812	aminoacyl-tRNA ligase activity	36	12	5.81	0.00843	c("Caenorhabditis_elegans_DN10549_c0_g1_i1.p1", "Caenorhabditis_elegans_DN13883_c0_g1_i1.p2", "Caenorhabditis_elegans_DN1538_c0_g1_i4.p2", "Caenorhabditis_elegans_DN17126_c0_g1_i1.p2", "Caenorhabditis_elegans_DN20515_c0_g1_i1.p1", "Caenorhabditis_elegans_DN21376_c0_g1_i1.p1", "Caenorhabditis_elegans_DN2153_c0_g1_i1.p1", "Caenorhabditis_elegans_DN2410_c0_g1_i1.p1", "Caenorhabditis_elegans_DN2973_c…
20	GO:0016624	oxidoreductase activity, acting on the a...	4	3	0.65	0.01476	c("Caenorhabditis_elegans_DN34_c3_g1_i2.p1", "Caenorhabditis_elegans_DN6984_c0_g1_i1.p1", "Caenorhabditis_elegans_DN79_c0_g1_i1.p1")
21	GO:0030976	thiamine pyrophosphate binding	4	3	0.65	0.01476	c("Caenorhabditis_elegans_DN17656_c0_g1_i1.p1", "Caenorhabditis_elegans_DN21171_c0_g1_i1.p1", "Caenorhabditis_elegans_DN34_c3_g1_i2.p1")
22	GO:0003950	NAD+ ADP-ribosyltransferase activity	4	3	0.65	0.01476	c("Caenorhabditis_elegans_DN13769_c0_g1_i1.p1", "Caenorhabditis_elegans_DN2155_c0_g1_i1.p1", "Caenorhabditis_elegans_DN846_c0_g1_i1.p1")
23	GO:0003951	NAD+ kinase activity	7	4	1.13	0.01568	c("Caenorhabditis_elegans_DN10675_c0_g1_i1.p1", "Caenorhabditis_elegans_DN11419_c0_g1_i1.p1", "Caenorhabditis_elegans_DN18164_c0_g1_i1.p1", "Caenorhabditis_elegans_DN20835_c0_g1_i1.p1")
24	GO:0016776	phosphotransferase activity, phosphate g...	11	5	1.78	0.02140	c("Caenorhabditis_elegans_DN20722_c0_g1_i1.p1", "Caenorhabditis_elegans_DN20969_c0_g1_i1.p1", "Caenorhabditis_elegans_DN2106_c0_g1_i1.p1", "Caenorhabditis_elegans_DN22074_c0_g1_i1.p1", "Caenorhabditis_elegans_DN6897_c0_g1_i1.p1")
25	GO:0004519	endonuclease activity	36	11	5.81	0.02254	c("Caenorhabditis_elegans_DN10326_c0_g1_i1.p1", "Caenorhabditis_elegans_DN14475_c0_g1_i1.p1", "Caenorhabditis_elegans_DN17793_c0_g1_i1.p1", "Caenorhabditis_elegans_DN1858_c0_g1_i3.p2", "Caenorhabditis_elegans_DN2278_c0_g1_i2.p1", "Caenorhabditis_elegans_DN5372_c0_g1_i1.p2", "Caenorhabditis_elegans_DN595_c0_g1_i1.p1", "Caenorhabditis_elegans_DN613_c0_g1_i4.p1", "Caenorhabditis_elegans_DN637_c0_g1_…
26	GO:0016866	intramolecular transferase activity	15	6	2.42	0.02350	c("Caenorhabditis_elegans_DN10226_c0_g1_i1.p1", "Caenorhabditis_elegans_DN21027_c0_g1_i1.p1", "Caenorhabditis_elegans_DN2128_c0_g1_i1.p1", "Caenorhabditis_elegans_DN2439_c0_g1_i1.p1", "Caenorhabditis_elegans_DN3965_c0_g1_i1.p1", "Caenorhabditis_elegans_DN4546_c0_g1_i1.p1")
27	GO:0016879	ligase activity, forming carbon-nitrogen...	19	7	3.07	0.02367	c("Caenorhabditis_elegans_DN1261_c0_g1_i1.p2", "Caenorhabditis_elegans_DN17476_c0_g1_i1.p1", "Caenorhabditis_elegans_DN398_c1_g1_i1.p1", "Caenorhabditis_elegans_DN4238_c0_g1_i1.p1", "Caenorhabditis_elegans_DN4631_c0_g1_i1.p1", "Caenorhabditis_elegans_DN4956_c0_g1_i1.p1", "Caenorhabditis_elegans_DN948_c0_g1_i1.p1")
28	GO:0003986	acetyl-CoA hydrolase activity	2	2	0.32	0.02604	c("Caenorhabditis_elegans_DN1239_c0_g1_i1.p1", "Caenorhabditis_elegans_DN7606_c0_g1_i1.p1")
29	GO:0045127	N-acetylglucosamine kinase activity	2	2	0.32	0.02604	c("Caenorhabditis_elegans_DN1335_c0_g1_i1.p1", "Caenorhabditis_elegans_DN17736_c0_g1_i1.p1")
30	GO:0004551	nucleotide diphosphatase activity	2	2	0.32	0.02604	c("Caenorhabditis_elegans_DN2324_c0_g1_i1.p1", "Caenorhabditis_elegans_DN7971_c0_g1_i1.p1")
31	GO:0003865	3-oxo-5-alpha-steroid 4-dehydrogenase ac...	2	2	0.32	0.02604	c("Caenorhabditis_elegans_DN3660_c0_g1_i1.p1", "Caenorhabditis_elegans_DN7440_c0_g1_i1.p1")
32	GO:0008252	nucleotidase activity	2	2	0.32	0.02604	c("Caenorhabditis_elegans_DN153_c2_g1_i1.p1", "Caenorhabditis_elegans_DN17642_c0_g1_i1.p1")
33	GO:0008253	5'-nucleotidase activity	2	2	0.32	0.02604	c("Caenorhabditis_elegans_DN153_c2_g1_i1.p1", "Caenorhabditis_elegans_DN17642_c0_g1_i1.p1")
34	GO:0004823	leucine-tRNA ligase activity	2	2	0.32	0.02604	c("Caenorhabditis_elegans_DN17126_c0_g1_i1.p2", "Caenorhabditis_elegans_DN20515_c0_g1_i1.p1")
35	GO:0033765	steroid dehydrogenase activity, acting o...	2	2	0.32	0.02604	c("Caenorhabditis_elegans_DN3660_c0_g1_i1.p1", "Caenorhabditis_elegans_DN7440_c0_g1_i1.p1")
36	GO:0004814	arginine-tRNA ligase activity	2	2	0.32	0.02604	c("Caenorhabditis_elegans_DN1538_c0_g1_i4.p2", "Caenorhabditis_elegans_DN4202_c0_g1_i1.p1")
37	GO:0004622	lysophospholipase activity	2	2	0.32	0.02604	c("Caenorhabditis_elegans_DN17719_c0_g1_i1.p2", "Caenorhabditis_elegans_DN3988_c0_g1_i1.p2")
38	GO:0004832	valine-tRNA ligase activity	2	2	0.32	0.02604	c("Caenorhabditis_elegans_DN10549_c0_g1_i1.p1", "Caenorhabditis_elegans_DN3163_c0_g1_i1.p1")
39	GO:0008775	acetate CoA-transferase activity	2	2	0.32	0.02604	c("Caenorhabditis_elegans_DN1239_c0_g1_i1.p1", "Caenorhabditis_elegans_DN7606_c0_g1_i1.p1")
40	GO:0004356	glutamate-ammonia ligase activity	5	3	0.81	0.03248	c("Caenorhabditis_elegans_DN398_c1_g1_i1.p1", "Caenorhabditis_elegans_DN4238_c0_g1_i1.p1", "Caenorhabditis_elegans_DN4631_c0_g1_i1.p1")
41	GO:0016868	intramolecular transferase activity, pho...	5	3	0.81	0.03248	c("Caenorhabditis_elegans_DN10226_c0_g1_i1.p1", "Caenorhabditis_elegans_DN21027_c0_g1_i1.p1", "Caenorhabditis_elegans_DN2128_c0_g1_i1.p1")
42	GO:0016880	acid-ammonia (or amide) ligase activity	5	3	0.81	0.03248	c("Caenorhabditis_elegans_DN398_c1_g1_i1.p1", "Caenorhabditis_elegans_DN4238_c0_g1_i1.p1", "Caenorhabditis_elegans_DN4631_c0_g1_i1.p1")
43	GO:0016211	ammonia ligase activity	5	3	0.81	0.03248	c("Caenorhabditis_elegans_DN398_c1_g1_i1.p1", "Caenorhabditis_elegans_DN4238_c0_g1_i1.p1", "Caenorhabditis_elegans_DN4631_c0_g1_i1.p1")
44	GO:0016763	transferase activity, transferring pento...	16	6	2.58	0.03259	c("Caenorhabditis_elegans_DN10335_c0_g1_i1.p1", "Caenorhabditis_elegans_DN13769_c0_g1_i1.p1", "Caenorhabditis_elegans_DN2155_c0_g1_i1.p1", "Caenorhabditis_elegans_DN7187_c0_g1_i1.p1", "Caenorhabditis_elegans_DN7332_c0_g1_i1.p1", "Caenorhabditis_elegans_DN846_c0_g1_i1.p1")
45	GO:0140097	catalytic activity, acting on DNA	53	19	8.56	0.03567	c("Caenorhabditis_elegans_DN10148_c0_g1_i1.p1", "Caenorhabditis_elegans_DN10326_c0_g1_i1.p1", "Caenorhabditis_elegans_DN11048_c0_g1_i1.p1", "Caenorhabditis_elegans_DN11114_c0_g1_i1.p1", "Caenorhabditis_elegans_DN14198_c0_g1_i1.p1", "Caenorhabditis_elegans_DN14658_c0_g1_i1.p1", "Caenorhabditis_elegans_DN1727_c0_g1_i1.p2", "Caenorhabditis_elegans_DN17589_c0_g1_i1.p1", "Caenorhabditis_elegans_DN1968…
46	GO:0003723	RNA binding	220	53	35.52	0.03970	c("Caenorhabditis_elegans_DN10115_c0_g1_i1.p1", "Caenorhabditis_elegans_DN10197_c0_g1_i1.p2", "Caenorhabditis_elegans_DN103_c0_g1_i1.p2", "Caenorhabditis_elegans_DN10358_c0_g1_i1.p2", "Caenorhabditis_elegans_DN10405_c0_g1_i1.p1", "Caenorhabditis_elegans_DN10617_c0_g1_i1.p1", "Caenorhabditis_elegans_DN10750_c0_g1_i1.p1", "Caenorhabditis_elegans_DN1189_c0_g1_i4.p1", "Caenorhabditis_elegans_DN1408_c…
47	GO:0016289	CoA hydrolase activity	9	4	1.45	0.04314	c("Caenorhabditis_elegans_DN1239_c0_g1_i1.p1", "Caenorhabditis_elegans_DN17882_c0_g1_i1.p1", "Caenorhabditis_elegans_DN2085_c0_g1_i1.p1", "Caenorhabditis_elegans_DN7606_c0_g1_i1.p1")
48	GO:0004527	exonuclease activity	13	5	2.1	0.04514	c("Caenorhabditis_elegans_DN1861_c0_g1_i2.p1", "Caenorhabditis_elegans_DN20745_c0_g1_i1.p1", "Caenorhabditis_elegans_DN3154_c0_g1_i1.p2", "Caenorhabditis_elegans_DN7437_c0_g1_i1.p1", "Caenorhabditis_elegans_DN95_c0_g1_i1.p2")
49	GO:0140098	catalytic activity, acting on RNA	118	31	19.05	0.05071	c("Caenorhabditis_elegans_DN10269_c0_g1_i1.p1", "Caenorhabditis_elegans_DN10549_c0_g1_i1.p1", "Caenorhabditis_elegans_DN1304_c0_g1_i1.p1", "Caenorhabditis_elegans_DN13883_c0_g1_i1.p2", "Caenorhabditis_elegans_DN1408_c0_g1_i1.p1", "Caenorhabditis_elegans_DN14271_c0_g1_i1.p1", "Caenorhabditis_elegans_DN1538_c0_g1_i4.p2", "Caenorhabditis_elegans_DN17126_c0_g1_i1.p2", "Caenorhabditis_elegans_DN17348_…
50	GO:0019783	ubiquitin-like protein-specific protease...	31	9	5.01	0.05090	c("Caenorhabditis_elegans_DN13990_c0_g1_i1.p1", "Caenorhabditis_elegans_DN14098_c0_g1_i1.p1", "Caenorhabditis_elegans_DN1512_c0_g1_i1.p1", "Caenorhabditis_elegans_DN17657_c0_g1_i1.p1", "Caenorhabditis_elegans_DN1801_c1_g1_i1.p1", "Caenorhabditis_elegans_DN20547_c0_g1_i1.p1", "Caenorhabditis_elegans_DN4445_c0_g1_i1.p1", "Caenorhabditis_elegans_DN6865_c0_g1_i1.p1", "Caenorhabditis_elegans_DN991_c0_…
51	GO:0036459	thiol-dependent ubiquitinyl hydrolase ac...	31	9	5.01	0.05090	c("Caenorhabditis_elegans_DN13990_c0_g1_i1.p1", "Caenorhabditis_elegans_DN14098_c0_g1_i1.p1", "Caenorhabditis_elegans_DN1512_c0_g1_i1.p1", "Caenorhabditis_elegans_DN17657_c0_g1_i1.p1", "Caenorhabditis_elegans_DN1801_c1_g1_i1.p1", "Caenorhabditis_elegans_DN20547_c0_g1_i1.p1", "Caenorhabditis_elegans_DN4445_c0_g1_i1.p1", "Caenorhabditis_elegans_DN6865_c0_g1_i1.p1", "Caenorhabditis_elegans_DN991_c0_…
52	GO:0032559	adenyl ribonucleotide binding	575	117	92.84	0.05680	c("Caenorhabditis_elegans_DN1009_c0_g1_i1.p1", "Caenorhabditis_elegans_DN10148_c0_g1_i1.p1", "Caenorhabditis_elegans_DN1020_c0_g1_i1.p2", "Caenorhabditis_elegans_DN10256_c0_g1_i1.p2", "Caenorhabditis_elegans_DN10275_c0_g1_i1.p1", "Caenorhabditis_elegans_DN10321_c0_g1_i1.p1", "Caenorhabditis_elegans_DN10349_c0_g1_i1.p1", "Caenorhabditis_elegans_DN10389_c0_g1_i1.p1", "Caenorhabditis_elegans_DN10549…
53	GO:0016903	oxidoreductase activity, acting on the a...	18	6	2.91	0.05690	c("Caenorhabditis_elegans_DN11502_c0_g1_i1.p1", "Caenorhabditis_elegans_DN1549_c0_g1_i1.p1", "Caenorhabditis_elegans_DN34_c3_g1_i2.p1", "Caenorhabditis_elegans_DN3760_c0_g1_i1.p1", "Caenorhabditis_elegans_DN6984_c0_g1_i1.p1", "Caenorhabditis_elegans_DN79_c0_g1_i1.p1")
54	GO:0004376	glycolipid mannosyltransferase activity	6	3	0.97	0.05726	c("Caenorhabditis_elegans_DN1390_c0_g1_i1.p1", "Caenorhabditis_elegans_DN14559_c0_g1_i1.p1", "Caenorhabditis_elegans_DN2060_c0_g1_i1.p1")
55	GO:0003697	single-stranded DNA binding	6	3	0.97	0.05726	c("Caenorhabditis_elegans_DN10979_c0_g1_i1.p1", "Caenorhabditis_elegans_DN1473_c0_g1_i1.p1", "Caenorhabditis_elegans_DN6761_c0_g1_i1.p1")
56	GO:0004523	RNA-DNA hybrid ribonuclease activity	6	3	0.97	0.05726	c("Caenorhabditis_elegans_DN5372_c0_g1_i1.p2", "Caenorhabditis_elegans_DN613_c0_g1_i4.p1", "Caenorhabditis_elegans_DN7033_c0_g1_i1.p1")
57	GO:0016884	carbon-nitrogen ligase activity, with gl...	6	3	0.97	0.05726	c("Caenorhabditis_elegans_DN1261_c0_g1_i1.p2", "Caenorhabditis_elegans_DN17476_c0_g1_i1.p1", "Caenorhabditis_elegans_DN4956_c0_g1_i1.p1")
58	GO:0101005	ubiquitinyl hydrolase activity	32	9	5.17	0.06109	c("Caenorhabditis_elegans_DN13990_c0_g1_i1.p1", "Caenorhabditis_elegans_DN14098_c0_g1_i1.p1", "Caenorhabditis_elegans_DN1512_c0_g1_i1.p1", "Caenorhabditis_elegans_DN17657_c0_g1_i1.p1", "Caenorhabditis_elegans_DN1801_c1_g1_i1.p1", "Caenorhabditis_elegans_DN20547_c0_g1_i1.p1", "Caenorhabditis_elegans_DN4445_c0_g1_i1.p1", "Caenorhabditis_elegans_DN6865_c0_g1_i1.p1", "Caenorhabditis_elegans_DN991_c0_…
59	GO:0019205	nucleobase-containing compound kinase ac...	14	5	2.26	0.06118	c("Caenorhabditis_elegans_DN20722_c0_g1_i1.p1", "Caenorhabditis_elegans_DN20969_c0_g1_i1.p1", "Caenorhabditis_elegans_DN2106_c0_g1_i1.p1", "Caenorhabditis_elegans_DN22074_c0_g1_i1.p1", "Caenorhabditis_elegans_DN291_c1_g1_i1.p1")
60	GO:0008408	3'-5' exonuclease activity	10	4	1.61	0.06295	c("Caenorhabditis_elegans_DN1861_c0_g1_i2.p1", "Caenorhabditis_elegans_DN3154_c0_g1_i1.p2", "Caenorhabditis_elegans_DN7437_c0_g1_i1.p1", "Caenorhabditis_elegans_DN95_c0_g1_i1.p2")
61	GO:0004364	glutathione transferase activity	3	2	0.48	0.06974	c("Caenorhabditis_elegans_DN3232_c0_g1_i2.p1", "Caenorhabditis_elegans_DN6809_c0_g1_i1.p1")
62	GO:0051377	mannose-ethanolamine phosphotransferase ...	3	2	0.48	0.06974	c("Caenorhabditis_elegans_DN1024_c0_g1_i1.p1", "Caenorhabditis_elegans_DN3506_c0_g1_i1.p1")
63	GO:0016229	steroid dehydrogenase activity	3	2	0.48	0.06974	c("Caenorhabditis_elegans_DN3660_c0_g1_i1.p1", "Caenorhabditis_elegans_DN7440_c0_g1_i1.p1")
64	GO:0016615	malate dehydrogenase activity	3	2	0.48	0.06974	c("Caenorhabditis_elegans_DN20770_c0_g1_i1.p1", "Caenorhabditis_elegans_DN617_c0_g1_i5.p1")
65	GO:0003724	RNA helicase activity	3	2	0.48	0.06974	c("Caenorhabditis_elegans_DN2371_c0_g1_i1.p2", "Caenorhabditis_elegans_DN874_c0_g1_i1.p1")
66	GO:0050662	coenzyme binding	111	24	17.92	0.07642	c("Caenorhabditis_elegans_DN1020_c0_g1_i1.p2", "Caenorhabditis_elegans_DN10305_c0_g1_i1.p2", "Caenorhabditis_elegans_DN10621_c0_g1_i1.p1", "Caenorhabditis_elegans_DN1321_c0_g1_i1.p1", "Caenorhabditis_elegans_DN13769_c0_g1_i1.p1", "Caenorhabditis_elegans_DN13860_c0_g1_i1.p2", "Caenorhabditis_elegans_DN13966_c0_g1_i1.p2", "Caenorhabditis_elegans_DN13982_c0_g1_i1.p1", "Caenorhabditis_elegans_DN17007…
67	GO:0030554	adenyl nucleotide binding	576	117	93	0.07856	c("Caenorhabditis_elegans_DN1009_c0_g1_i1.p1", "Caenorhabditis_elegans_DN10148_c0_g1_i1.p1", "Caenorhabditis_elegans_DN1020_c0_g1_i1.p2", "Caenorhabditis_elegans_DN10256_c0_g1_i1.p2", "Caenorhabditis_elegans_DN10275_c0_g1_i1.p1", "Caenorhabditis_elegans_DN10321_c0_g1_i1.p1", "Caenorhabditis_elegans_DN10349_c0_g1_i1.p1", "Caenorhabditis_elegans_DN10389_c0_g1_i1.p1", "Caenorhabditis_elegans_DN10549…
68	GO:0016874	ligase activity	75	22	12.11	0.08236	c("Caenorhabditis_elegans_DN1020_c0_g1_i1.p2", "Caenorhabditis_elegans_DN10275_c0_g1_i1.p1", "Caenorhabditis_elegans_DN10549_c0_g1_i1.p1", "Caenorhabditis_elegans_DN1261_c0_g1_i1.p2", "Caenorhabditis_elegans_DN13883_c0_g1_i1.p2", "Caenorhabditis_elegans_DN1538_c0_g1_i4.p2", "Caenorhabditis_elegans_DN17126_c0_g1_i1.p2", "Caenorhabditis_elegans_DN17476_c0_g1_i1.p1", "Caenorhabditis_elegans_DN20515_…
69	GO:0004536	deoxyribonuclease activity	11	4	1.78	0.08669	c("Caenorhabditis_elegans_DN10326_c0_g1_i1.p1", "Caenorhabditis_elegans_DN20745_c0_g1_i1.p1", "Caenorhabditis_elegans_DN595_c0_g1_i1.p1", "Caenorhabditis_elegans_DN637_c0_g1_i1.p1")
70	GO:0004843	thiol-dependent ubiquitin-specific prote...	11	4	1.78	0.08669	c("Caenorhabditis_elegans_DN13990_c0_g1_i1.p1", "Caenorhabditis_elegans_DN4445_c0_g1_i1.p1", "Caenorhabditis_elegans_DN6865_c0_g1_i1.p1", "Caenorhabditis_elegans_DN991_c0_g1_i4.p2")
71	GO:1901567	fatty acid derivative binding	7	3	1.13	0.08845	c("Caenorhabditis_elegans_DN17842_c0_g1_i1.p1", "Caenorhabditis_elegans_DN3903_c0_g1_i1.p1", "Caenorhabditis_elegans_DN5019_c0_g1_i1.p2")
72	GO:0030145	manganese ion binding	7	3	1.13	0.08845	c("Caenorhabditis_elegans_DN272_c0_g1_i1.p1", "Caenorhabditis_elegans_DN587_c0_g1_i1.p1", "Caenorhabditis_elegans_DN95_c0_g1_i1.p2")
73	GO:0000062	fatty-acyl-CoA binding	7	3	1.13	0.08845	c("Caenorhabditis_elegans_DN17842_c0_g1_i1.p1", "Caenorhabditis_elegans_DN3903_c0_g1_i1.p1", "Caenorhabditis_elegans_DN5019_c0_g1_i1.p2")
74	GO:0019200	carbohydrate kinase activity	7	3	1.13	0.08845	c("Caenorhabditis_elegans_DN10389_c0_g1_i1.p1", "Caenorhabditis_elegans_DN1335_c0_g1_i1.p1", "Caenorhabditis_elegans_DN17736_c0_g1_i1.p1")
75	GO:0048037	cofactor binding	171	34	27.61	0.10822	c("Caenorhabditis_elegans_DN10194_c0_g1_i1.p1", "Caenorhabditis_elegans_DN1020_c0_g1_i1.p2", "Caenorhabditis_elegans_DN10305_c0_g1_i1.p2", "Caenorhabditis_elegans_DN10621_c0_g1_i1.p1", "Caenorhabditis_elegans_DN1321_c0_g1_i1.p1", "Caenorhabditis_elegans_DN13769_c0_g1_i1.p1", "Caenorhabditis_elegans_DN13860_c0_g1_i1.p2", "Caenorhabditis_elegans_DN13966_c0_g1_i1.p2", "Caenorhabditis_elegans_DN13982…
76	GO:0016407	acetyltransferase activity	21	6	3.39	0.10925	c("Caenorhabditis_elegans_DN14191_c0_g1_i1.p1", "Caenorhabditis_elegans_DN15495_c0_g1_i1.p1", "Caenorhabditis_elegans_DN194_c0_g2_i1.p1", "Caenorhabditis_elegans_DN21087_c0_g1_i1.p1", "Caenorhabditis_elegans_DN7092_c0_g1_i1.p1", "Caenorhabditis_elegans_DN7796_c0_g1_i1.p1")
77	GO:0019842	vitamin binding	41	10	6.62	0.11292	c("Caenorhabditis_elegans_DN1020_c0_g1_i1.p2", "Caenorhabditis_elegans_DN10621_c0_g1_i1.p1", "Caenorhabditis_elegans_DN1321_c0_g1_i1.p1", "Caenorhabditis_elegans_DN17656_c0_g1_i1.p1", "Caenorhabditis_elegans_DN20744_c0_g1_i1.p1", "Caenorhabditis_elegans_DN21171_c0_g1_i1.p1", "Caenorhabditis_elegans_DN21221_c0_g1_i1.p1", "Caenorhabditis_elegans_DN21972_c0_g1_i1.p2", "Caenorhabditis_elegans_DN34_c3…
78	GO:0016790	thiolester hydrolase activity	12	4	1.94	0.11407	c("Caenorhabditis_elegans_DN1239_c0_g1_i1.p1", "Caenorhabditis_elegans_DN17882_c0_g1_i1.p1", "Caenorhabditis_elegans_DN2085_c0_g1_i1.p1", "Caenorhabditis_elegans_DN7606_c0_g1_i1.p1")
79	GO:0061608	nuclear import signal receptor activity	4	2	0.65	0.12472	c("Caenorhabditis_elegans_DN10285_c0_g1_i1.p1", "Caenorhabditis_elegans_DN13570_c0_g1_i1.p1")
80	GO:0016668	oxidoreductase activity, acting on a sul...	4	2	0.65	0.12472	c("Caenorhabditis_elegans_DN18124_c0_g1_i1.p1", "Caenorhabditis_elegans_DN3544_c0_g1_i1.p1")
81	GO:0070006	metalloaminopeptidase activity	4	2	0.65	0.12472	c("Caenorhabditis_elegans_DN2563_c0_g1_i1.p1", "Caenorhabditis_elegans_DN272_c0_g1_i1.p1")
82	GO:0042162	telomeric DNA binding	4	2	0.65	0.12472	c("Caenorhabditis_elegans_DN1473_c0_g1_i1.p1", "Caenorhabditis_elegans_DN2336_c0_g1_i1.p1")
83	GO:0070566	adenylyltransferase activity	4	2	0.65	0.12472	c("Caenorhabditis_elegans_DN7672_c0_g1_i1.p1", "Caenorhabditis_elegans_DN7782_c0_g1_i1.p2")
84	GO:0005338	nucleotide-sugar transmembrane transport...	8	3	1.29	0.12508	c("Caenorhabditis_elegans_DN1458_c0_g1_i1.p1", "Caenorhabditis_elegans_DN15170_c0_g1_i1.p1", "Caenorhabditis_elegans_DN17987_c0_g1_i1.p2")
85	GO:0008094	DNA-dependent ATPase activity	8	3	1.29	0.12508	c("Caenorhabditis_elegans_DN13618_c0_g1_i1.p1", "Caenorhabditis_elegans_DN1968_c0_g1_i1.p1", "Caenorhabditis_elegans_DN637_c0_g1_i1.p1")
86	GO:0004177	aminopeptidase activity	8	3	1.29	0.12508	c("Caenorhabditis_elegans_DN2563_c0_g1_i1.p1", "Caenorhabditis_elegans_DN272_c0_g1_i1.p1", "Caenorhabditis_elegans_DN3291_c0_g1_i1.p1")
87	GO:0051539	4 iron, 4 sulfur cluster binding	8	3	1.29	0.12508	c("Caenorhabditis_elegans_DN10194_c0_g1_i1.p1", "Caenorhabditis_elegans_DN2215_c0_g1_i2.p1", "Caenorhabditis_elegans_DN849_c1_g1_i1.p1")
88	GO:0050145	nucleoside monophosphate kinase activity	8	3	1.29	0.12508	c("Caenorhabditis_elegans_DN20722_c0_g1_i1.p1", "Caenorhabditis_elegans_DN20969_c0_g1_i1.p1", "Caenorhabditis_elegans_DN2106_c0_g1_i1.p1")
89	GO:0015932	nucleobase-containing compound transmemb...	27	7	4.36	0.13237	c("Caenorhabditis_elegans_DN1458_c0_g1_i1.p1", "Caenorhabditis_elegans_DN15170_c0_g1_i1.p1", "Caenorhabditis_elegans_DN1634_c0_g1_i1.p1", "Caenorhabditis_elegans_DN17987_c0_g1_i1.p2", "Caenorhabditis_elegans_DN2595_c0_g1_i1.p1", "Caenorhabditis_elegans_DN68_c0_g1_i4.p1", "Caenorhabditis_elegans_DN741_c0_g1_i1.p2")
90	GO:1901505	carbohydrate derivative transmembrane tr...	27	7	4.36	0.13237	c("Caenorhabditis_elegans_DN1458_c0_g1_i1.p1", "Caenorhabditis_elegans_DN15170_c0_g1_i1.p1", "Caenorhabditis_elegans_DN1634_c0_g1_i1.p1", "Caenorhabditis_elegans_DN17987_c0_g1_i1.p2", "Caenorhabditis_elegans_DN2595_c0_g1_i1.p1", "Caenorhabditis_elegans_DN68_c0_g1_i4.p1", "Caenorhabditis_elegans_DN741_c0_g1_i1.p2")
91	GO:0003899	DNA-directed 5'-3' RNA polymerase activi...	13	4	2.1	0.14471	c("Caenorhabditis_elegans_DN10269_c0_g1_i1.p1", "Caenorhabditis_elegans_DN14271_c0_g1_i1.p1", "Caenorhabditis_elegans_DN17348_c0_g1_i1.p1", "Caenorhabditis_elegans_DN405_c0_g1_i1.p1")
92	GO:0004620	phospholipase activity	18	5	2.91	0.15215	c("Caenorhabditis_elegans_DN17037_c0_g1_i1.p1", "Caenorhabditis_elegans_DN17719_c0_g1_i1.p2", "Caenorhabditis_elegans_DN18166_c0_g1_i1.p1", "Caenorhabditis_elegans_DN3988_c0_g1_i1.p2", "Caenorhabditis_elegans_DN506_c0_g1_i1.p1")
93	GO:0016667	oxidoreductase activity, acting on a sul...	23	6	3.71	0.15414	c("Caenorhabditis_elegans_DN10064_c0_g1_i1.p1", "Caenorhabditis_elegans_DN10123_c0_g1_i1.p1", "Caenorhabditis_elegans_DN18124_c0_g1_i1.p1", "Caenorhabditis_elegans_DN19154_c0_g1_i1.p1", "Caenorhabditis_elegans_DN2892_c1_g1_i1.p1", "Caenorhabditis_elegans_DN3544_c0_g1_i1.p1")
94	GO:0034062	5'-3' RNA polymerase activity	23	6	3.71	0.15414	c("Caenorhabditis_elegans_DN10269_c0_g1_i1.p1", "Caenorhabditis_elegans_DN14271_c0_g1_i1.p1", "Caenorhabditis_elegans_DN17348_c0_g1_i1.p1", "Caenorhabditis_elegans_DN2366_c1_g1_i1.p1", "Caenorhabditis_elegans_DN405_c0_g1_i1.p1", "Caenorhabditis_elegans_DN4304_c0_g1_i1.p1")
95	GO:0097747	RNA polymerase activity	23	6	3.71	0.15414	c("Caenorhabditis_elegans_DN10269_c0_g1_i1.p1", "Caenorhabditis_elegans_DN14271_c0_g1_i1.p1", "Caenorhabditis_elegans_DN17348_c0_g1_i1.p1", "Caenorhabditis_elegans_DN2366_c1_g1_i1.p1", "Caenorhabditis_elegans_DN405_c0_g1_i1.p1", "Caenorhabditis_elegans_DN4304_c0_g1_i1.p1")
96	GO:0003987	acetate-CoA ligase activity	1	1	0.16	0.16146	Caenorhabditis_elegans_DN10275_c0_g1_i1.p1
97	GO:0003972	RNA ligase (ATP) activity	1	1	0.16	0.16146	Caenorhabditis_elegans_DN3794_c0_g1_i1.p1
98	GO:0004798	thymidylate kinase activity	1	1	0.16	0.16146	Caenorhabditis_elegans_DN20722_c0_g1_i1.p1
99	GO:0033925	mannosyl-glycoprotein endo-beta-N-acetyl...	1	1	0.16	0.16146	Caenorhabditis_elegans_DN2858_c0_g1_i1.p1
100	GO:0008519	ammonium transmembrane transporter activ...	1	1	0.16	0.16146	Caenorhabditis_elegans_DN14194_c0_g1_i1.p2
101	GO:0099106	ion channel regulator activity	1	1	0.16	0.16146	Caenorhabditis_elegans_DN17326_c0_g1_i1.p1
102	GO:0017169	CDP-alcohol phosphatidyltransferase acti...	1	1	0.16	0.16146	Caenorhabditis_elegans_DN21912_c0_g1_i1.p1
103	GO:0003922	GMP synthase (glutamine-hydrolyzing) act...	1	1	0.16	0.16146	Caenorhabditis_elegans_DN1261_c0_g1_i1.p2
104	GO:0004366	glycerol-3-phosphate O-acyltransferase a...	1	1	0.16	0.16146	Caenorhabditis_elegans_DN7125_c0_g1_i1.p1
105	GO:0034595	phosphatidylinositol phosphate 5-phospha...	1	1	0.16	0.16146	Caenorhabditis_elegans_DN7384_c0_g1_i1.p1
106	GO:0004357	glutamate-cysteine ligase activity	1	1	0.16	0.16146	Caenorhabditis_elegans_DN948_c0_g1_i1.p1
107	GO:0000829	inositol heptakisphosphate kinase activi...	1	1	0.16	0.16146	Caenorhabditis_elegans_DN6897_c0_g1_i1.p1
108	GO:0030247	polysaccharide binding	1	1	0.16	0.16146	Caenorhabditis_elegans_DN17039_c0_g1_i1.p1
109	GO:0003919	FMN adenylyltransferase activity	1	1	0.16	0.16146	Caenorhabditis_elegans_DN7782_c0_g1_i1.p2
110	GO:0043142	single-stranded DNA-dependent ATPase act...	1	1	0.16	0.16146	Caenorhabditis_elegans_DN637_c0_g1_i1.p1
111	GO:0004377	GDP-Man:Man3GlcNAc2-PP-Dol alpha-1,2-man...	1	1	0.16	0.16146	Caenorhabditis_elegans_DN1390_c0_g1_i1.p1
112	GO:0004751	ribose-5-phosphate isomerase activity	1	1	0.16	0.16146	Caenorhabditis_elegans_DN689_c0_g1_i1.p1
113	GO:0033293	monocarboxylic acid binding	1	1	0.16	0.16146	Caenorhabditis_elegans_DN1020_c0_g1_i1.p2
114	GO:0016895	exodeoxyribonuclease activity, producing...	1	1	0.16	0.16146	Caenorhabditis_elegans_DN20745_c0_g1_i1.p1
115	GO:0004325	ferrochelatase activity	1	1	0.16	0.16146	Caenorhabditis_elegans_DN653_c0_g2_i1.p1
116	GO:0004781	sulfate adenylyltransferase (ATP) activi...	1	1	0.16	0.16146	Caenorhabditis_elegans_DN7672_c0_g1_i1.p1
117	GO:0017116	single-stranded DNA-dependent ATP-depend...	1	1	0.16	0.16146	Caenorhabditis_elegans_DN637_c0_g1_i1.p1
118	GO:0042283	dolichyl pyrophosphate Glc1Man9GlcNAc2 a...	1	1	0.16	0.16146	Caenorhabditis_elegans_DN2278_c0_g1_i2.p1
119	GO:0042284	sphingolipid delta-4 desaturase activity	1	1	0.16	0.16146	Caenorhabditis_elegans_DN21338_c0_g1_i1.p1
120	GO:0042285	xylosyltransferase activity	1	1	0.16	0.16146	Caenorhabditis_elegans_DN10335_c0_g1_i1.p1
121	GO:0034584	piRNA binding	1	1	0.16	0.16146	Caenorhabditis_elegans_DN14125_c0_g1_i1.p1
122	GO:0036310	annealing helicase activity	1	1	0.16	0.16146	Caenorhabditis_elegans_DN1727_c0_g1_i1.p2
123	GO:0004779	sulfate adenylyltransferase activity	1	1	0.16	0.16146	Caenorhabditis_elegans_DN7672_c0_g1_i1.p1
124	GO:0080132	fatty acid alpha-hydroxylase activity	1	1	0.16	0.16146	Caenorhabditis_elegans_DN4590_c0_g1_i1.p1
125	GO:0004587	ornithine-oxo-acid transaminase activity	1	1	0.16	0.16146	Caenorhabditis_elegans_DN21972_c0_g1_i1.p2
126	GO:0004345	glucose-6-phosphate dehydrogenase activi...	1	1	0.16	0.16146	Caenorhabditis_elegans_DN13982_c0_g1_i1.p1
127	GO:0003906	DNA-(apurinic or apyrimidinic site) endo...	1	1	0.16	0.16146	Caenorhabditis_elegans_DN7050_c0_g1_i1.p1
128	GO:0004148	dihydrolipoyl dehydrogenase activity	1	1	0.16	0.16146	Caenorhabditis_elegans_DN18124_c0_g1_i1.p1
129	GO:0008452	RNA ligase activity	1	1	0.16	0.16146	Caenorhabditis_elegans_DN3794_c0_g1_i1.p1
130	GO:0008455	alpha-1,6-mannosylglycoprotein 2-beta-N-...	1	1	0.16	0.16146	Caenorhabditis_elegans_DN13996_c0_g1_i1.p1
131	GO:0004529	exodeoxyribonuclease activity	1	1	0.16	0.16146	Caenorhabditis_elegans_DN20745_c0_g1_i1.p1
132	GO:0003860	3-hydroxyisobutyryl-CoA hydrolase activi...	1	1	0.16	0.16146	Caenorhabditis_elegans_DN17882_c0_g1_i1.p1
133	GO:0004742	dihydrolipoyllysine-residue acetyltransf...	1	1	0.16	0.16146	Caenorhabditis_elegans_DN194_c0_g2_i1.p1
134	GO:0008026	ATP-dependent helicase activity	1	1	0.16	0.16146	Caenorhabditis_elegans_DN637_c0_g1_i1.p1
135	GO:0003863	3-methyl-2-oxobutanoate dehydrogenase (2...	1	1	0.16	0.16146	Caenorhabditis_elegans_DN6984_c0_g1_i1.p1
136	GO:0005457	GDP-fucose transmembrane transporter act...	1	1	0.16	0.16146	Caenorhabditis_elegans_DN1458_c0_g1_i1.p1
137	GO:0016427	tRNA (cytosine) methyltransferase activi...	1	1	0.16	0.16146	Caenorhabditis_elegans_DN863_c0_g1_i2.p1
138	GO:0016428	tRNA (cytosine-5-)-methyltransferase act...	1	1	0.16	0.16146	Caenorhabditis_elegans_DN863_c0_g1_i2.p1
139	GO:0030366	molybdopterin synthase activity	1	1	0.16	0.16146	Caenorhabditis_elegans_DN2684_c0_g1_i1.p1
140	GO:0035252	UDP-xylosyltransferase activity	1	1	0.16	0.16146	Caenorhabditis_elegans_DN10335_c0_g1_i1.p1
141	GO:0016653	oxidoreductase activity, acting on NAD(P...	1	1	0.16	0.16146	Caenorhabditis_elegans_DN13966_c0_g1_i1.p2
142	GO:0004736	pyruvate carboxylase activity	1	1	0.16	0.16146	Caenorhabditis_elegans_DN1020_c0_g1_i1.p2
143	GO:0004738	pyruvate dehydrogenase activity	1	1	0.16	0.16146	Caenorhabditis_elegans_DN79_c0_g1_i1.p1
144	GO:0016418	S-acetyltransferase activity	1	1	0.16	0.16146	Caenorhabditis_elegans_DN194_c0_g2_i1.p1
145	GO:0004739	pyruvate dehydrogenase (acetyl-transferr...	1	1	0.16	0.16146	Caenorhabditis_elegans_DN79_c0_g1_i1.p1
146	GO:0030158	protein xylosyltransferase activity	1	1	0.16	0.16146	Caenorhabditis_elegans_DN10335_c0_g1_i1.p1
147	GO:0017061	S-methyl-5-thioadenosine phosphorylase a...	1	1	0.16	0.16146	Caenorhabditis_elegans_DN7187_c0_g1_i1.p1
148	GO:0016247	channel regulator activity	1	1	0.16	0.16146	Caenorhabditis_elegans_DN17326_c0_g1_i1.p1
149	GO:0097617	annealing activity	1	1	0.16	0.16146	Caenorhabditis_elegans_DN1727_c0_g1_i1.p2
150	GO:0003689	DNA clamp loader activity	1	1	0.16	0.16146	Caenorhabditis_elegans_DN13618_c0_g1_i1.p1
151	GO:0070035	purine NTP-dependent helicase activity	1	1	0.16	0.16146	Caenorhabditis_elegans_DN637_c0_g1_i1.p1
152	GO:0016628	oxidoreductase activity, acting on the C...	1	1	0.16	0.16146	Caenorhabditis_elegans_DN18215_c0_g1_i1.p1
153	GO:0003826	alpha-ketoacid dehydrogenase activity	1	1	0.16	0.16146	Caenorhabditis_elegans_DN6984_c0_g1_i1.p1
154	GO:0008444	CDP-diacylglycerol-glycerol-3-phosphate ...	1	1	0.16	0.16146	Caenorhabditis_elegans_DN21912_c0_g1_i1.p1
155	GO:0004494	methylmalonyl-CoA mutase activity	1	1	0.16	0.16146	Caenorhabditis_elegans_DN3965_c0_g1_i1.p1
156	GO:0043024	ribosomal small subunit binding	1	1	0.16	0.16146	Caenorhabditis_elegans_DN17087_c0_g1_i1.p1
157	GO:0008240	tripeptidyl-peptidase activity	1	1	0.16	0.16146	Caenorhabditis_elegans_DN17144_c0_g1_i1.p2
158	GO:0005246	calcium channel regulator activity	1	1	0.16	0.16146	Caenorhabditis_elegans_DN17326_c0_g1_i1.p1
159	GO:0016639	oxidoreductase activity, acting on the C...	1	1	0.16	0.16146	Caenorhabditis_elegans_DN7084_c0_g1_i1.p1
160	GO:0016208	AMP binding	1	1	0.16	0.16146	Caenorhabditis_elegans_DN10275_c0_g1_i1.p1
161	GO:0009374	biotin binding	1	1	0.16	0.16146	Caenorhabditis_elegans_DN1020_c0_g1_i1.p2
162	GO:0036080	purine nucleotide-sugar transmembrane tr...	1	1	0.16	0.16146	Caenorhabditis_elegans_DN1458_c0_g1_i1.p1
163	GO:0030523	dihydrolipoamide S-acyltransferase activ...	1	1	0.16	0.16146	Caenorhabditis_elegans_DN194_c0_g2_i1.p1
164	GO:0004692	cGMP-dependent protein kinase activity	1	1	0.16	0.16146	Caenorhabditis_elegans_DN475_c0_g1_i1.p1
165	GO:0016803	ether hydrolase activity	1	1	0.16	0.16146	Caenorhabditis_elegans_DN21071_c0_g1_i1.p1
166	GO:0004020	adenylylsulfate kinase activity	1	1	0.16	0.16146	Caenorhabditis_elegans_DN7672_c0_g1_i1.p1
167	GO:0002953	5'-deoxynucleotidase activity	1	1	0.16	0.16146	Caenorhabditis_elegans_DN17563_c0_g1_i1.p2
168	GO:0004489	methylenetetrahydrofolate reductase (NAD...	1	1	0.16	0.16146	Caenorhabditis_elegans_DN17663_c1_g1_i1.p1
169	GO:0004470	malic enzyme activity	1	1	0.16	0.16146	Caenorhabditis_elegans_DN20770_c0_g1_i1.p1
170	GO:0004471	malate dehydrogenase (decarboxylating) (...	1	1	0.16	0.16146	Caenorhabditis_elegans_DN20770_c0_g1_i1.p1
171	GO:2001070	starch binding	1	1	0.16	0.16146	Caenorhabditis_elegans_DN17039_c0_g1_i1.p1
172	GO:0043813	phosphatidylinositol-3,5-bisphosphate 5-...	1	1	0.16	0.16146	Caenorhabditis_elegans_DN7384_c0_g1_i1.p1
173	GO:0004850	uridine phosphorylase activity	1	1	0.16	0.16146	Caenorhabditis_elegans_DN7332_c0_g1_i1.p1
174	GO:0004046	aminoacylase activity	1	1	0.16	0.16146	Caenorhabditis_elegans_DN1229_c0_g1_i1.p1
175	GO:0015095	magnesium ion transmembrane transporter ...	1	1	0.16	0.16146	Caenorhabditis_elegans_DN13756_c0_g1_i1.p1
176	GO:0000104	succinate dehydrogenase activity	1	1	0.16	0.16146	Caenorhabditis_elegans_DN20667_c0_g1_i1.p1
177	GO:0004654	polyribonucleotide nucleotidyltransferas...	1	1	0.16	0.16146	Caenorhabditis_elegans_DN2737_c0_g1_i2.p1
178	GO:0008796	bis(5'-nucleosyl)-tetraphosphatase activ...	1	1	0.16	0.16146	Caenorhabditis_elegans_DN2324_c0_g1_i1.p1
179	GO:0001871	pattern binding	1	1	0.16	0.16146	Caenorhabditis_elegans_DN17039_c0_g1_i1.p1
180	GO:0004820	glycine-tRNA ligase activity	1	1	0.16	0.16146	Caenorhabditis_elegans_DN13883_c0_g1_i1.p2
181	GO:0016992	lipoate synthase activity	1	1	0.16	0.16146	Caenorhabditis_elegans_DN849_c1_g1_i1.p1
182	GO:0016756	glutathione gamma-glutamylcysteinyltrans...	1	1	0.16	0.16146	Caenorhabditis_elegans_DN3508_c0_g1_i1.p1
183	GO:0004003	ATP-dependent DNA helicase activity	1	1	0.16	0.16146	Caenorhabditis_elegans_DN637_c0_g1_i1.p1
184	GO:0004819	glutamine-tRNA ligase activity	1	1	0.16	0.16146	Caenorhabditis_elegans_DN21376_c0_g1_i1.p1
185	GO:0003994	aconitate hydratase activity	1	1	0.16	0.16146	Caenorhabditis_elegans_DN10194_c0_g1_i1.p1
186	GO:0033170	protein-DNA loading ATPase activity	1	1	0.16	0.16146	Caenorhabditis_elegans_DN13618_c0_g1_i1.p1
187	GO:0004610	phosphoacetylglucosamine mutase activity	1	1	0.16	0.16146	Caenorhabditis_elegans_DN21027_c0_g1_i1.p1
188	GO:0047710	bis(5'-adenosyl)-triphosphatase activity	1	1	0.16	0.16146	Caenorhabditis_elegans_DN7971_c0_g1_i1.p1
189	GO:0004615	phosphomannomutase activity	1	1	0.16	0.16146	Caenorhabditis_elegans_DN2128_c0_g1_i1.p1
190	GO:0047522	15-oxoprostaglandin 13-oxidase activity	1	1	0.16	0.16146	Caenorhabditis_elegans_DN18215_c0_g1_i1.p1
191	GO:0018025	calmodulin-lysine N-methyltransferase ac...	1	1	0.16	0.16146	Caenorhabditis_elegans_DN2551_c0_g1_i1.p1
192	GO:0033961	cis-stilbene-oxide hydrolase activity	1	1	0.16	0.16146	Caenorhabditis_elegans_DN21071_c0_g1_i1.p1
193	GO:0004630	phospholipase D activity	1	1	0.16	0.16146	Caenorhabditis_elegans_DN506_c0_g1_i1.p1
194	GO:1990380	Lys48-specific deubiquitinase activity	1	1	0.16	0.16146	Caenorhabditis_elegans_DN6865_c0_g1_i1.p1
195	GO:0035312	5'-3' exodeoxyribonuclease activity	1	1	0.16	0.16146	Caenorhabditis_elegans_DN20745_c0_g1_i1.p1
196	GO:0003720	telomerase activity	1	1	0.16	0.16146	Caenorhabditis_elegans_DN11048_c0_g1_i1.p1
197	GO:0003964	RNA-directed DNA polymerase activity	1	1	0.16	0.16146	Caenorhabditis_elegans_DN11048_c0_g1_i1.p1
198	GO:0003721	telomerase RNA reverse transcriptase act...	1	1	0.16	0.16146	Caenorhabditis_elegans_DN11048_c0_g1_i1.p1
199	GO:0106018	phosphatidylinositol-3,5-bisphosphate ph...	1	1	0.16	0.16146	Caenorhabditis_elegans_DN7384_c0_g1_i1.p1
200	GO:0003958	NADPH-hemoprotein reductase activity	1	1	0.16	0.16146	Caenorhabditis_elegans_DN13966_c0_g1_i1.p2
201	GO:0034061	DNA polymerase activity	9	3	1.45	0.16605	c("Caenorhabditis_elegans_DN11048_c0_g1_i1.p1", "Caenorhabditis_elegans_DN2763_c0_g1_i1.p1", "Caenorhabditis_elegans_DN3396_c0_g1_i2.p2")
202	GO:0005488	binding	3158	546	509.91	0.17526	c("Caenorhabditis_elegans_DN10063_c0_g1_i1.p1", "Caenorhabditis_elegans_DN10073_c0_g1_i1.p1", "Caenorhabditis_elegans_DN1009_c0_g1_i1.p1", "Caenorhabditis_elegans_DN10100_c0_g1_i1.p1", "Caenorhabditis_elegans_DN10115_c0_g1_i1.p1", "Caenorhabditis_elegans_DN1012_c0_g1_i1.p1", "Caenorhabditis_elegans_DN10141_c0_g1_i1.p2", "Caenorhabditis_elegans_DN10148_c0_g1_i1.p1", "Caenorhabditis_elegans_DN10155…
203	GO:0140142	nucleocytoplasmic carrier activity	5	2	0.81	0.18620	c("Caenorhabditis_elegans_DN10285_c0_g1_i1.p1", "Caenorhabditis_elegans_DN13570_c0_g1_i1.p1")
204	GO:0052866	phosphatidylinositol phosphate phosphata...	5	2	0.81	0.18620	c("Caenorhabditis_elegans_DN2721_c0_g1_i2.p1", "Caenorhabditis_elegans_DN7384_c0_g1_i1.p1")
205	GO:0016888	endodeoxyribonuclease activity, producin...	5	2	0.81	0.18620	c("Caenorhabditis_elegans_DN10326_c0_g1_i1.p1", "Caenorhabditis_elegans_DN637_c0_g1_i1.p1")
206	GO:0016783	sulfurtransferase activity	5	2	0.81	0.18620	c("Caenorhabditis_elegans_DN2684_c0_g1_i1.p1", "Caenorhabditis_elegans_DN849_c1_g1_i1.p1")
207	GO:0016627	oxidoreductase activity, acting on the C...	30	7	4.84	0.19942	c("Caenorhabditis_elegans_DN17007_c0_g1_i1.p1", "Caenorhabditis_elegans_DN18215_c0_g1_i1.p1", "Caenorhabditis_elegans_DN20667_c0_g1_i1.p1", "Caenorhabditis_elegans_DN2142_c0_g1_i1.p1", "Caenorhabditis_elegans_DN2758_c0_g1_i1.p1", "Caenorhabditis_elegans_DN3660_c0_g1_i1.p1", "Caenorhabditis_elegans_DN7440_c0_g1_i1.p1")
208	GO:0004520	endodeoxyribonuclease activity	10	3	1.61	0.21024	c("Caenorhabditis_elegans_DN10326_c0_g1_i1.p1", "Caenorhabditis_elegans_DN595_c0_g1_i1.p1", "Caenorhabditis_elegans_DN637_c0_g1_i1.p1")
209	GO:0016298	lipase activity	20	5	3.23	0.21102	c("Caenorhabditis_elegans_DN17037_c0_g1_i1.p1", "Caenorhabditis_elegans_DN17719_c0_g1_i1.p2", "Caenorhabditis_elegans_DN18166_c0_g1_i1.p1", "Caenorhabditis_elegans_DN3988_c0_g1_i1.p2", "Caenorhabditis_elegans_DN506_c0_g1_i1.p1")
210	GO:0016893	endonuclease activity, active with eithe...	20	5	3.23	0.21102	c("Caenorhabditis_elegans_DN10326_c0_g1_i1.p1", "Caenorhabditis_elegans_DN5372_c0_g1_i1.p2", "Caenorhabditis_elegans_DN613_c0_g1_i4.p1", "Caenorhabditis_elegans_DN637_c0_g1_i1.p1", "Caenorhabditis_elegans_DN7033_c0_g1_i1.p1")
211	GO:0008080	N-acetyltransferase activity	20	5	3.23	0.21102	c("Caenorhabditis_elegans_DN14191_c0_g1_i1.p1", "Caenorhabditis_elegans_DN15495_c0_g1_i1.p1", "Caenorhabditis_elegans_DN21087_c0_g1_i1.p1", "Caenorhabditis_elegans_DN7092_c0_g1_i1.p1", "Caenorhabditis_elegans_DN7796_c0_g1_i1.p1")
212	GO:0008173	RNA methyltransferase activity	20	5	3.23	0.21102	c("Caenorhabditis_elegans_DN1304_c0_g1_i1.p1", "Caenorhabditis_elegans_DN1408_c0_g1_i1.p1", "Caenorhabditis_elegans_DN4253_c0_g1_i1.p2", "Caenorhabditis_elegans_DN6712_c0_g1_i1.p1", "Caenorhabditis_elegans_DN863_c0_g1_i2.p1")
213	GO:0052689	carboxylic ester hydrolase activity	21	8	3.39	0.21170	c("Caenorhabditis_elegans_DN10549_c0_g1_i1.p1", "Caenorhabditis_elegans_DN1447_c0_g1_i1.p2", "Caenorhabditis_elegans_DN17126_c0_g1_i1.p2", "Caenorhabditis_elegans_DN17719_c0_g1_i1.p2", "Caenorhabditis_elegans_DN18166_c0_g1_i1.p1", "Caenorhabditis_elegans_DN2153_c0_g1_i1.p1", "Caenorhabditis_elegans_DN3163_c0_g1_i1.p1", "Caenorhabditis_elegans_DN3988_c0_g1_i1.p2")
214	GO:0033218	amide binding	15	4	2.42	0.21380	c("Caenorhabditis_elegans_DN1020_c0_g1_i1.p2", "Caenorhabditis_elegans_DN17842_c0_g1_i1.p1", "Caenorhabditis_elegans_DN3903_c0_g1_i1.p1", "Caenorhabditis_elegans_DN5019_c0_g1_i1.p2")
215	GO:0016491	oxidoreductase activity	284	51	45.86	0.21805	c("Caenorhabditis_elegans_DN10064_c0_g1_i1.p1", "Caenorhabditis_elegans_DN10123_c0_g1_i1.p1", "Caenorhabditis_elegans_DN10305_c0_g1_i1.p2", "Caenorhabditis_elegans_DN11502_c0_g1_i1.p1", "Caenorhabditis_elegans_DN11862_c0_g1_i1.p1", "Caenorhabditis_elegans_DN1353_c0_g1_i1.p1", "Caenorhabditis_elegans_DN13860_c0_g1_i1.p2", "Caenorhabditis_elegans_DN13966_c0_g1_i1.p2", "Caenorhabditis_elegans_DN1398…
216	GO:1901363	heterocyclic compound binding	1571	298	253.66	0.22938	c("Caenorhabditis_elegans_DN1009_c0_g1_i1.p1", "Caenorhabditis_elegans_DN10115_c0_g1_i1.p1", "Caenorhabditis_elegans_DN10148_c0_g1_i1.p1", "Caenorhabditis_elegans_DN10155_c0_g1_i1.p1", "Caenorhabditis_elegans_DN10179_c0_g1_i1.p1", "Caenorhabditis_elegans_DN10197_c0_g1_i1.p2", "Caenorhabditis_elegans_DN1020_c0_g1_i1.p2", "Caenorhabditis_elegans_DN10256_c0_g1_i1.p2", "Caenorhabditis_elegans_DN10269…
217	GO:0016887	ATPase activity	87	17	14.05	0.23068	c("Caenorhabditis_elegans_DN10154_c0_g1_i1.p1", "Caenorhabditis_elegans_DN11434_c0_g1_i1.p1", "Caenorhabditis_elegans_DN126_c0_g1_i1.p1", "Caenorhabditis_elegans_DN13618_c0_g1_i1.p1", "Caenorhabditis_elegans_DN13745_c0_g1_i1.p1", "Caenorhabditis_elegans_DN1385_c0_g1_i1.p1", "Caenorhabditis_elegans_DN1594_c0_g1_i1.p1", "Caenorhabditis_elegans_DN17175_c0_g1_i1.p1", "Caenorhabditis_elegans_DN1968_c0…
218	GO:0097159	organic cyclic compound binding	1572	298	253.82	0.23757	c("Caenorhabditis_elegans_DN1009_c0_g1_i1.p1", "Caenorhabditis_elegans_DN10115_c0_g1_i1.p1", "Caenorhabditis_elegans_DN10148_c0_g1_i1.p1", "Caenorhabditis_elegans_DN10155_c0_g1_i1.p1", "Caenorhabditis_elegans_DN10179_c0_g1_i1.p1", "Caenorhabditis_elegans_DN10197_c0_g1_i1.p2", "Caenorhabditis_elegans_DN1020_c0_g1_i1.p2", "Caenorhabditis_elegans_DN10256_c0_g1_i1.p2", "Caenorhabditis_elegans_DN10269…
219	GO:0008144	drug binding	606	125	97.85	0.24452	c("Caenorhabditis_elegans_DN1009_c0_g1_i1.p1", "Caenorhabditis_elegans_DN10148_c0_g1_i1.p1", "Caenorhabditis_elegans_DN1020_c0_g1_i1.p2", "Caenorhabditis_elegans_DN10256_c0_g1_i1.p2", "Caenorhabditis_elegans_DN10275_c0_g1_i1.p1", "Caenorhabditis_elegans_DN10321_c0_g1_i1.p1", "Caenorhabditis_elegans_DN10349_c0_g1_i1.p1", "Caenorhabditis_elegans_DN10389_c0_g1_i1.p1", "Caenorhabditis_elegans_DN10549…
220	GO:0140104	molecular carrier activity	6	2	0.97	0.25067	c("Caenorhabditis_elegans_DN10285_c0_g1_i1.p1", "Caenorhabditis_elegans_DN13570_c0_g1_i1.p1")
221	GO:0015036	disulfide oxidoreductase activity	16	4	2.58	0.25120	c("Caenorhabditis_elegans_DN10064_c0_g1_i1.p1", "Caenorhabditis_elegans_DN19154_c0_g1_i1.p1", "Caenorhabditis_elegans_DN2892_c1_g1_i1.p1", "Caenorhabditis_elegans_DN3544_c0_g1_i1.p1")
222	GO:0008483	transaminase activity	11	3	1.78	0.25657	c("Caenorhabditis_elegans_DN15722_c0_g1_i1.p1", "Caenorhabditis_elegans_DN20744_c0_g1_i1.p1", "Caenorhabditis_elegans_DN21972_c0_g1_i1.p2")
223	GO:0016769	transferase activity, transferring nitro...	11	3	1.78	0.25657	c("Caenorhabditis_elegans_DN15722_c0_g1_i1.p1", "Caenorhabditis_elegans_DN20744_c0_g1_i1.p1", "Caenorhabditis_elegans_DN21972_c0_g1_i1.p2")
224	GO:0036094	small molecule binding	839	160	135.47	0.26087	c("Caenorhabditis_elegans_DN1009_c0_g1_i1.p1", "Caenorhabditis_elegans_DN10148_c0_g1_i1.p1", "Caenorhabditis_elegans_DN1020_c0_g1_i1.p2", "Caenorhabditis_elegans_DN10256_c0_g1_i1.p2", "Caenorhabditis_elegans_DN10275_c0_g1_i1.p1", "Caenorhabditis_elegans_DN10305_c0_g1_i1.p2", "Caenorhabditis_elegans_DN10321_c0_g1_i1.p1", "Caenorhabditis_elegans_DN10349_c0_g1_i1.p1", "Caenorhabditis_elegans_DN10389…
225	GO:0003824	catalytic activity	2061	368	332.78	0.26635	c("Caenorhabditis_elegans_DN10063_c0_g1_i1.p1", "Caenorhabditis_elegans_DN10064_c0_g1_i1.p1", "Caenorhabditis_elegans_DN10072_c0_g1_i1.p3", "Caenorhabditis_elegans_DN10100_c0_g1_i1.p1", "Caenorhabditis_elegans_DN10123_c0_g1_i1.p1", "Caenorhabditis_elegans_DN10148_c0_g1_i1.p1", "Caenorhabditis_elegans_DN10154_c0_g1_i1.p1", "Caenorhabditis_elegans_DN10194_c0_g1_i1.p1", "Caenorhabditis_elegans_DN102…
226	GO:0016410	N-acyltransferase activity	22	5	3.55	0.27578	c("Caenorhabditis_elegans_DN14191_c0_g1_i1.p1", "Caenorhabditis_elegans_DN15495_c0_g1_i1.p1", "Caenorhabditis_elegans_DN21087_c0_g1_i1.p1", "Caenorhabditis_elegans_DN7092_c0_g1_i1.p1", "Caenorhabditis_elegans_DN7796_c0_g1_i1.p1")
227	GO:0016740	transferase activity	695	127	112.22	0.29179	c("Caenorhabditis_elegans_DN10072_c0_g1_i1.p3", "Caenorhabditis_elegans_DN1024_c0_g1_i1.p1", "Caenorhabditis_elegans_DN10256_c0_g1_i1.p2", "Caenorhabditis_elegans_DN10269_c0_g1_i1.p1", "Caenorhabditis_elegans_DN10335_c0_g1_i1.p1", "Caenorhabditis_elegans_DN10389_c0_g1_i1.p1", "Caenorhabditis_elegans_DN10675_c0_g1_i1.p1", "Caenorhabditis_elegans_DN11_c2_g1_i2.p1", "Caenorhabditis_elegans_DN11048_c…
228	GO:0004605	phosphatidate cytidylyltransferase activ...	2	1	0.32	0.29689	Caenorhabditis_elegans_DN4459_c0_g1_i1.p2
229	GO:0004791	thioredoxin-disulfide reductase activity	2	1	0.32	0.29689	Caenorhabditis_elegans_DN3544_c0_g1_i1.p1
230	GO:0004360	glutamine-fructose-6-phosphate transamin...	2	1	0.32	0.29689	Caenorhabditis_elegans_DN15722_c0_g1_i1.p1
231	GO:0004591	oxoglutarate dehydrogenase (succinyl-tra...	2	1	0.32	0.29689	Caenorhabditis_elegans_DN34_c3_g1_i2.p1
232	GO:0000213	tRNA-intron endonuclease activity	2	1	0.32	0.29689	Caenorhabditis_elegans_DN17793_c0_g1_i1.p1
233	GO:0070548	L-glutamine aminotransferase activity	2	1	0.32	0.29689	Caenorhabditis_elegans_DN15722_c0_g1_i1.p1
234	GO:0009041	uridylate kinase activity	2	1	0.32	0.29689	Caenorhabditis_elegans_DN2106_c0_g1_i1.p1
235	GO:0000009	alpha-1,6-mannosyltransferase activity	2	1	0.32	0.29689	Caenorhabditis_elegans_DN2060_c0_g1_i1.p1
236	GO:0005536	glucose binding	2	1	0.32	0.29689	Caenorhabditis_elegans_DN10389_c0_g1_i1.p1
237	GO:0004378	GDP-Man:Man1GlcNAc2-PP-Dol alpha-1,3-man...	2	1	0.32	0.29689	Caenorhabditis_elegans_DN14559_c0_g1_i1.p1
238	GO:0043138	3'-5' DNA helicase activity	2	1	0.32	0.29689	Caenorhabditis_elegans_DN17589_c0_g1_i1.p1
239	GO:0004784	superoxide dismutase activity	2	1	0.32	0.29689	Caenorhabditis_elegans_DN218_c0_g1_i1.p1
240	GO:0017112	Rab guanyl-nucleotide exchange factor ac...	2	1	0.32	0.29689	Caenorhabditis_elegans_DN13965_c0_g1_i1.p1
241	GO:0004127	cytidylate kinase activity	2	1	0.32	0.29689	Caenorhabditis_elegans_DN2106_c0_g1_i1.p1
242	GO:0004140	dephospho-CoA kinase activity	2	1	0.32	0.29689	Caenorhabditis_elegans_DN20819_c0_g1_i1.p1
243	GO:0004749	ribose phosphate diphosphokinase activit...	2	1	0.32	0.29689	Caenorhabditis_elegans_DN494_c0_g1_i1.p1
244	GO:0016885	ligase activity, forming carbon-carbon b...	2	1	0.32	0.29689	Caenorhabditis_elegans_DN1020_c0_g1_i1.p2
245	GO:0016417	S-acyltransferase activity	2	1	0.32	0.29689	Caenorhabditis_elegans_DN194_c0_g2_i1.p1
246	GO:0017108	5'-flap endonuclease activity	2	1	0.32	0.29689	Caenorhabditis_elegans_DN637_c0_g1_i1.p1
247	GO:0019104	DNA N-glycosylase activity	2	1	0.32	0.29689	Caenorhabditis_elegans_DN7050_c0_g1_i1.p1
248	GO:0051920	peroxiredoxin activity	2	1	0.32	0.29689	Caenorhabditis_elegans_DN20703_c0_g1_i1.p1
249	GO:0016843	amine-lyase activity	2	1	0.32	0.29689	Caenorhabditis_elegans_DN10694_c0_g1_i1.p1
250	GO:0016844	strictosidine synthase activity	2	1	0.32	0.29689	Caenorhabditis_elegans_DN10694_c0_g1_i1.p1
251	GO:0004066	asparagine synthase (glutamine-hydrolyzi...	2	1	0.32	0.29689	Caenorhabditis_elegans_DN17476_c0_g1_i1.p1
252	GO:0048256	flap endonuclease activity	2	1	0.32	0.29689	Caenorhabditis_elegans_DN637_c0_g1_i1.p1
253	GO:0043047	single-stranded telomeric DNA binding	2	1	0.32	0.29689	Caenorhabditis_elegans_DN1473_c0_g1_i1.p1
254	GO:0016801	hydrolase activity, acting on ether bond...	2	1	0.32	0.29689	Caenorhabditis_elegans_DN21071_c0_g1_i1.p1
255	GO:0030515	snoRNA binding	2	1	0.32	0.29689	Caenorhabditis_elegans_DN183_c0_g1_i3.p4
256	GO:0016799	hydrolase activity, hydrolyzing N-glycos...	2	1	0.32	0.29689	Caenorhabditis_elegans_DN7050_c0_g1_i1.p1
257	GO:0031419	cobalamin binding	2	1	0.32	0.29689	Caenorhabditis_elegans_DN3965_c0_g1_i1.p1
258	GO:0098847	sequence-specific single stranded DNA bi...	2	1	0.32	0.29689	Caenorhabditis_elegans_DN1473_c0_g1_i1.p1
259	GO:0030060	L-malate dehydrogenase activity	2	1	0.32	0.29689	Caenorhabditis_elegans_DN617_c0_g1_i5.p1
260	GO:0004822	isoleucine-tRNA ligase activity	2	1	0.32	0.29689	Caenorhabditis_elegans_DN2153_c0_g1_i1.p1
261	GO:0035596	methylthiotransferase activity	2	1	0.32	0.29689	Caenorhabditis_elegans_DN2215_c0_g1_i2.p1
262	GO:0004827	proline-tRNA ligase activity	2	1	0.32	0.29689	Caenorhabditis_elegans_DN5438_c0_g1_i1.p1
263	GO:0004430	1-phosphatidylinositol 4-kinase activity	2	1	0.32	0.29689	Caenorhabditis_elegans_DN4762_c0_g1_i1.p1
264	GO:0050497	transferase activity, transferring alkyl...	2	1	0.32	0.29689	Caenorhabditis_elegans_DN2215_c0_g1_i2.p1
265	GO:0001671	ATPase activator activity	2	1	0.32	0.29689	Caenorhabditis_elegans_DN1031_c0_g1_i4.p1
266	GO:0003993	acid phosphatase activity	2	1	0.32	0.29689	Caenorhabditis_elegans_DN14277_c0_g1_i1.p1
267	GO:0004830	tryptophan-tRNA ligase activity	2	1	0.32	0.29689	Caenorhabditis_elegans_DN2973_c0_g1_i1.p1
268	GO:0016721	oxidoreductase activity, acting on super...	2	1	0.32	0.29689	Caenorhabditis_elegans_DN218_c0_g1_i1.p1
269	GO:0070567	cytidylyltransferase activity	2	1	0.32	0.29689	Caenorhabditis_elegans_DN4459_c0_g1_i1.p2
270	GO:0036402	proteasome-activating ATPase activity	2	1	0.32	0.29689	Caenorhabditis_elegans_DN21787_c0_g1_i1.p1
271	GO:0000026	alpha-1,2-mannosyltransferase activity	2	1	0.32	0.29689	Caenorhabditis_elegans_DN1390_c0_g1_i1.p1
272	GO:0003727	single-stranded RNA binding	2	1	0.32	0.29689	Caenorhabditis_elegans_DN10358_c0_g1_i1.p2
273	GO:0004396	hexokinase activity	2	1	0.32	0.29689	Caenorhabditis_elegans_DN10389_c0_g1_i1.p1
274	GO:0004190	aspartic-type endopeptidase activity	12	3	1.94	0.30407	c("Caenorhabditis_elegans_DN2682_c0_g1_i1.p1", "Caenorhabditis_elegans_DN288_c0_g1_i2.p1", "Caenorhabditis_elegans_DN939_c0_g1_i2.p1")
275	GO:0070001	aspartic-type peptidase activity	12	3	1.94	0.30407	c("Caenorhabditis_elegans_DN2682_c0_g1_i1.p1", "Caenorhabditis_elegans_DN288_c0_g1_i2.p1", "Caenorhabditis_elegans_DN939_c0_g1_i2.p1")
276	GO:0016780	phosphotransferase activity, for other s...	12	3	1.94	0.30407	c("Caenorhabditis_elegans_DN1024_c0_g1_i1.p1", "Caenorhabditis_elegans_DN21912_c0_g1_i1.p1", "Caenorhabditis_elegans_DN3506_c0_g1_i1.p1")
277	GO:0005347	ATP transmembrane transporter activity	12	3	1.94	0.30407	c("Caenorhabditis_elegans_DN1634_c0_g1_i1.p1", "Caenorhabditis_elegans_DN2595_c0_g1_i1.p1", "Caenorhabditis_elegans_DN741_c0_g1_i1.p2")
278	GO:0003916	DNA topoisomerase activity	7	2	1.13	0.31556	c("Caenorhabditis_elegans_DN14658_c0_g1_i1.p1", "Caenorhabditis_elegans_DN1968_c0_g1_i1.p1")
279	GO:0044389	ubiquitin-like protein ligase binding	7	2	1.13	0.31556	c("Caenorhabditis_elegans_DN1076_c0_g2_i1.p1", "Caenorhabditis_elegans_DN2746_c0_g1_i1.p1")
280	GO:0015165	pyrimidine nucleotide-sugar transmembran...	7	2	1.13	0.31556	c("Caenorhabditis_elegans_DN15170_c0_g1_i1.p1", "Caenorhabditis_elegans_DN17987_c0_g1_i1.p2")
281	GO:0031625	ubiquitin protein ligase binding	7	2	1.13	0.31556	c("Caenorhabditis_elegans_DN1076_c0_g2_i1.p1", "Caenorhabditis_elegans_DN2746_c0_g1_i1.p1")
282	GO:0003743	translation initiation factor activity	29	6	4.68	0.32269	c("Caenorhabditis_elegans_DN1572_c0_g1_i3.p1", "Caenorhabditis_elegans_DN17677_c0_g1_i1.p1", "Caenorhabditis_elegans_DN238_c0_g1_i1.p1", "Caenorhabditis_elegans_DN238_c0_g1_i2.p1", "Caenorhabditis_elegans_DN3015_c0_g1_i1.p2", "Caenorhabditis_elegans_DN7230_c0_g1_i1.p1")
283	GO:0050660	flavin adenine dinucleotide binding	35	7	5.65	0.33202	c("Caenorhabditis_elegans_DN10305_c0_g1_i1.p2", "Caenorhabditis_elegans_DN13860_c0_g1_i1.p2", "Caenorhabditis_elegans_DN17007_c0_g1_i1.p1", "Caenorhabditis_elegans_DN18124_c0_g1_i1.p1", "Caenorhabditis_elegans_DN2142_c0_g1_i1.p1", "Caenorhabditis_elegans_DN2287_c0_g1_i1.p1", "Caenorhabditis_elegans_DN3544_c0_g1_i1.p1")
284	GO:0016651	oxidoreductase activity, acting on NAD(P...	24	5	3.88	0.34387	c("Caenorhabditis_elegans_DN13966_c0_g1_i1.p2", "Caenorhabditis_elegans_DN18124_c0_g1_i1.p1", "Caenorhabditis_elegans_DN3544_c0_g1_i1.p1", "Caenorhabditis_elegans_DN390_c0_g1_i1.p1", "Caenorhabditis_elegans_DN657_c0_g1_i1.p1")
285	GO:0042623	ATPase activity, coupled	59	11	9.53	0.35168	c("Caenorhabditis_elegans_DN11434_c0_g1_i1.p1", "Caenorhabditis_elegans_DN13618_c0_g1_i1.p1", "Caenorhabditis_elegans_DN1594_c0_g1_i1.p1", "Caenorhabditis_elegans_DN17175_c0_g1_i1.p1", "Caenorhabditis_elegans_DN1968_c0_g1_i1.p1", "Caenorhabditis_elegans_DN20488_c0_g1_i1.p1", "Caenorhabditis_elegans_DN21787_c0_g1_i1.p1", "Caenorhabditis_elegans_DN226_c0_g1_i1.p1", "Caenorhabditis_elegans_DN3240_c0…
286	GO:0015035	protein disulfide oxidoreductase activit...	13	3	2.1	0.35188	c("Caenorhabditis_elegans_DN10064_c0_g1_i1.p1", "Caenorhabditis_elegans_DN19154_c0_g1_i1.p1", "Caenorhabditis_elegans_DN2892_c1_g1_i1.p1")
287	GO:0015215	nucleotide transmembrane transporter act...	13	3	2.1	0.35188	c("Caenorhabditis_elegans_DN1634_c0_g1_i1.p1", "Caenorhabditis_elegans_DN2595_c0_g1_i1.p1", "Caenorhabditis_elegans_DN741_c0_g1_i1.p2")
288	GO:0015216	purine nucleotide transmembrane transpor...	13	3	2.1	0.35188	c("Caenorhabditis_elegans_DN1634_c0_g1_i1.p1", "Caenorhabditis_elegans_DN2595_c0_g1_i1.p1", "Caenorhabditis_elegans_DN741_c0_g1_i1.p2")
289	GO:0015605	organophosphate ester transmembrane tran...	13	3	2.1	0.35188	c("Caenorhabditis_elegans_DN1634_c0_g1_i1.p1", "Caenorhabditis_elegans_DN2595_c0_g1_i1.p1", "Caenorhabditis_elegans_DN741_c0_g1_i1.p2")
290	GO:0000295	adenine nucleotide transmembrane transpo...	13	3	2.1	0.35188	c("Caenorhabditis_elegans_DN1634_c0_g1_i1.p1", "Caenorhabditis_elegans_DN2595_c0_g1_i1.p1", "Caenorhabditis_elegans_DN741_c0_g1_i1.p2")
291	GO:0005346	purine ribonucleotide transmembrane tran...	13	3	2.1	0.35188	c("Caenorhabditis_elegans_DN1634_c0_g1_i1.p1", "Caenorhabditis_elegans_DN2595_c0_g1_i1.p1", "Caenorhabditis_elegans_DN741_c0_g1_i1.p2")
292	GO:0008235	metalloexopeptidase activity	19	4	3.07	0.36875	c("Caenorhabditis_elegans_DN10063_c0_g1_i1.p1", "Caenorhabditis_elegans_DN2563_c0_g1_i1.p1", "Caenorhabditis_elegans_DN272_c0_g1_i1.p1", "Caenorhabditis_elegans_DN3291_c0_g1_i1.p1")
293	GO:0016788	hydrolase activity, acting on ester bond...	209	49	33.75	0.36951	c("Caenorhabditis_elegans_DN10326_c0_g1_i1.p1", "Caenorhabditis_elegans_DN10549_c0_g1_i1.p1", "Caenorhabditis_elegans_DN1211_c0_g1_i1.p1", "Caenorhabditis_elegans_DN1239_c0_g1_i1.p1", "Caenorhabditis_elegans_DN13821_c0_g1_i1.p1", "Caenorhabditis_elegans_DN14277_c0_g1_i1.p1", "Caenorhabditis_elegans_DN1447_c0_g1_i1.p2", "Caenorhabditis_elegans_DN14475_c0_g1_i1.p1", "Caenorhabditis_elegans_DN14704_…
294	GO:0008234	cysteine-type peptidase activity	60	11	9.69	0.37366	c("Caenorhabditis_elegans_DN13990_c0_g1_i1.p1", "Caenorhabditis_elegans_DN14098_c0_g1_i1.p1", "Caenorhabditis_elegans_DN1512_c0_g1_i1.p1", "Caenorhabditis_elegans_DN17128_c0_g1_i1.p1", "Caenorhabditis_elegans_DN17657_c0_g1_i1.p1", "Caenorhabditis_elegans_DN1801_c1_g1_i1.p1", "Caenorhabditis_elegans_DN20547_c0_g1_i1.p1", "Caenorhabditis_elegans_DN4445_c0_g1_i1.p1", "Caenorhabditis_elegans_DN6744_c…
295	GO:0004540	ribonuclease activity	25	5	4.04	0.37841	c("Caenorhabditis_elegans_DN17793_c0_g1_i1.p1", "Caenorhabditis_elegans_DN5372_c0_g1_i1.p2", "Caenorhabditis_elegans_DN613_c0_g1_i4.p1", "Caenorhabditis_elegans_DN6835_c0_g1_i1.p1", "Caenorhabditis_elegans_DN7033_c0_g1_i1.p1")
296	GO:0000049	tRNA binding	8	2	1.29	0.37906	c("Caenorhabditis_elegans_DN2153_c0_g1_i1.p1", "Caenorhabditis_elegans_DN2410_c0_g1_i1.p1")
297	GO:0016894	endonuclease activity, active with eithe...	8	2	1.29	0.37906	c("Caenorhabditis_elegans_DN17793_c0_g1_i1.p1", "Caenorhabditis_elegans_DN595_c0_g1_i1.p1")
298	GO:0005507	copper ion binding	8	2	1.29	0.37906	c("Caenorhabditis_elegans_DN20488_c0_g1_i1.p1", "Caenorhabditis_elegans_DN21786_c0_g1_i1.p1")
299	GO:0003887	DNA-directed DNA polymerase activity	8	2	1.29	0.37906	c("Caenorhabditis_elegans_DN2763_c0_g1_i1.p1", "Caenorhabditis_elegans_DN3396_c0_g1_i2.p2")
300	GO:0016757	transferase activity, transferring glyco...	96	17	15.5	0.37912	c("Caenorhabditis_elegans_DN10335_c0_g1_i1.p1", "Caenorhabditis_elegans_DN13769_c0_g1_i1.p1", "Caenorhabditis_elegans_DN1390_c0_g1_i1.p1", "Caenorhabditis_elegans_DN13996_c0_g1_i1.p1", "Caenorhabditis_elegans_DN14397_c0_g1_i1.p1", "Caenorhabditis_elegans_DN14559_c0_g1_i1.p1", "Caenorhabditis_elegans_DN17120_c0_g1_i1.p1", "Caenorhabditis_elegans_DN20481_c0_g1_i1.p1", "Caenorhabditis_elegans_DN2053…
301	GO:0000166	nucleotide binding	789	150	127.4	0.38290	c("Caenorhabditis_elegans_DN1009_c0_g1_i1.p1", "Caenorhabditis_elegans_DN10148_c0_g1_i1.p1", "Caenorhabditis_elegans_DN1020_c0_g1_i1.p2", "Caenorhabditis_elegans_DN10256_c0_g1_i1.p2", "Caenorhabditis_elegans_DN10275_c0_g1_i1.p1", "Caenorhabditis_elegans_DN10305_c0_g1_i1.p2", "Caenorhabditis_elegans_DN10321_c0_g1_i1.p1", "Caenorhabditis_elegans_DN10349_c0_g1_i1.p1", "Caenorhabditis_elegans_DN10389…
302	GO:1901265	nucleoside phosphate binding	789	150	127.4	0.38290	c("Caenorhabditis_elegans_DN1009_c0_g1_i1.p1", "Caenorhabditis_elegans_DN10148_c0_g1_i1.p1", "Caenorhabditis_elegans_DN1020_c0_g1_i1.p2", "Caenorhabditis_elegans_DN10256_c0_g1_i1.p2", "Caenorhabditis_elegans_DN10275_c0_g1_i1.p1", "Caenorhabditis_elegans_DN10305_c0_g1_i1.p2", "Caenorhabditis_elegans_DN10321_c0_g1_i1.p1", "Caenorhabditis_elegans_DN10349_c0_g1_i1.p1", "Caenorhabditis_elegans_DN10389…
303	GO:0016782	transferase activity, transferring sulfu...	17	6	2.74	0.39712	c("Caenorhabditis_elegans_DN1239_c0_g1_i1.p1", "Caenorhabditis_elegans_DN2215_c0_g1_i2.p1", "Caenorhabditis_elegans_DN22356_c0_g1_i1.p1", "Caenorhabditis_elegans_DN2684_c0_g1_i1.p1", "Caenorhabditis_elegans_DN7606_c0_g1_i1.p1", "Caenorhabditis_elegans_DN849_c1_g1_i1.p1")
304	GO:0000030	mannosyltransferase activity	14	3	2.26	0.39927	c("Caenorhabditis_elegans_DN1390_c0_g1_i1.p1", "Caenorhabditis_elegans_DN14559_c0_g1_i1.p1", "Caenorhabditis_elegans_DN2060_c0_g1_i1.p1")
305	GO:0016620	oxidoreductase activity, acting on the a...	14	3	2.26	0.39927	c("Caenorhabditis_elegans_DN11502_c0_g1_i1.p1", "Caenorhabditis_elegans_DN1549_c0_g1_i1.p1", "Caenorhabditis_elegans_DN3760_c0_g1_i1.p1")
306	GO:0004521	endoribonuclease activity	20	4	3.23	0.40818	c("Caenorhabditis_elegans_DN17793_c0_g1_i1.p1", "Caenorhabditis_elegans_DN5372_c0_g1_i1.p2", "Caenorhabditis_elegans_DN613_c0_g1_i4.p1", "Caenorhabditis_elegans_DN7033_c0_g1_i1.p1")
307	GO:0008135	translation factor activity, RNA binding	40	12	6.46	0.40951	c("Caenorhabditis_elegans_DN103_c0_g1_i1.p2", "Caenorhabditis_elegans_DN10405_c0_g1_i1.p1", "Caenorhabditis_elegans_DN1572_c0_g1_i3.p1", "Caenorhabditis_elegans_DN17677_c0_g1_i1.p1", "Caenorhabditis_elegans_DN238_c0_g1_i1.p1", "Caenorhabditis_elegans_DN238_c0_g1_i2.p1", "Caenorhabditis_elegans_DN3015_c0_g1_i1.p2", "Caenorhabditis_elegans_DN3919_c0_g1_i1.p1", "Caenorhabditis_elegans_DN489_c0_g1_i1…
308	GO:0120013	intermembrane lipid transfer activity	3	1	0.48	0.41046	Caenorhabditis_elegans_DN4345_c0_g1_i1.p1
309	GO:0003917	DNA topoisomerase type I activity	3	1	0.48	0.41046	Caenorhabditis_elegans_DN14658_c0_g1_i1.p1
310	GO:0140103	catalytic activity, acting on a glycopro...	3	1	0.48	0.41046	Caenorhabditis_elegans_DN13996_c0_g1_i1.p1
311	GO:0016892	endoribonuclease activity, producing 3'-...	3	1	0.48	0.41046	Caenorhabditis_elegans_DN17793_c0_g1_i1.p1
312	GO:0004176	ATP-dependent peptidase activity	3	1	0.48	0.41046	Caenorhabditis_elegans_DN17175_c0_g1_i1.p1
313	GO:0004550	nucleoside diphosphate kinase activity	3	1	0.48	0.41046	Caenorhabditis_elegans_DN22074_c0_g1_i1.p1
314	GO:0004343	glucosamine 6-phosphate N-acetyltransfer...	3	1	0.48	0.41046	Caenorhabditis_elegans_DN15495_c0_g1_i1.p1
315	GO:0004143	diacylglycerol kinase activity	3	1	0.48	0.41046	Caenorhabditis_elegans_DN20835_c0_g1_i1.p1
316	GO:0005088	Ras guanyl-nucleotide exchange factor ac...	3	1	0.48	0.41046	Caenorhabditis_elegans_DN13965_c0_g1_i1.p1
317	GO:0016881	acid-amino acid ligase activity	3	1	0.48	0.41046	Caenorhabditis_elegans_DN948_c0_g1_i1.p1
318	GO:0008420	RNA polymerase II CTD heptapeptide repea...	3	1	0.48	0.41046	Caenorhabditis_elegans_DN17687_c0_g1_i1.p1
319	GO:0016670	oxidoreductase activity, acting on a sul...	3	1	0.48	0.41046	Caenorhabditis_elegans_DN10123_c0_g1_i1.p1
320	GO:0016405	CoA-ligase activity	3	1	0.48	0.41046	Caenorhabditis_elegans_DN10275_c0_g1_i1.p1
321	GO:0004690	cyclic nucleotide-dependent protein kina...	3	1	0.48	0.41046	Caenorhabditis_elegans_DN475_c0_g1_i1.p1
322	GO:0008409	5'-3' exonuclease activity	3	1	0.48	0.41046	Caenorhabditis_elegans_DN20745_c0_g1_i1.p1
323	GO:0052742	phosphatidylinositol kinase activity	3	1	0.48	0.41046	Caenorhabditis_elegans_DN4762_c0_g1_i1.p1
324	GO:0004826	phenylalanine-tRNA ligase activity	3	1	0.48	0.41046	Caenorhabditis_elegans_DN2410_c0_g1_i1.p1
325	GO:0016755	transferase activity, transferring amino...	3	1	0.48	0.41046	Caenorhabditis_elegans_DN3508_c0_g1_i1.p1
326	GO:0004623	phospholipase A2 activity	3	1	0.48	0.41046	Caenorhabditis_elegans_DN18166_c0_g1_i1.p1
327	GO:0016778	diphosphotransferase activity	3	1	0.48	0.41046	Caenorhabditis_elegans_DN494_c0_g1_i1.p1
328	GO:0070569	uridylyltransferase activity	3	1	0.48	0.41046	Caenorhabditis_elegans_DN11421_c0_g1_i1.p1
329	GO:0016971	flavin-linked sulfhydryl oxidase activit...	3	1	0.48	0.41046	Caenorhabditis_elegans_DN10123_c0_g1_i1.p1
330	GO:0016972	thiol oxidase activity	3	1	0.48	0.41046	Caenorhabditis_elegans_DN10123_c0_g1_i1.p1
331	GO:0070279	vitamin B6 binding	26	5	4.2	0.41289	c("Caenorhabditis_elegans_DN10621_c0_g1_i1.p1", "Caenorhabditis_elegans_DN1321_c0_g1_i1.p1", "Caenorhabditis_elegans_DN20744_c0_g1_i1.p1", "Caenorhabditis_elegans_DN21221_c0_g1_i1.p1", "Caenorhabditis_elegans_DN21972_c0_g1_i1.p2")
332	GO:0030170	pyridoxal phosphate binding	26	5	4.2	0.41289	c("Caenorhabditis_elegans_DN10621_c0_g1_i1.p1", "Caenorhabditis_elegans_DN1321_c0_g1_i1.p1", "Caenorhabditis_elegans_DN20744_c0_g1_i1.p1", "Caenorhabditis_elegans_DN21221_c0_g1_i1.p1", "Caenorhabditis_elegans_DN21972_c0_g1_i1.p2")
333	GO:0005515	protein binding	1348	220	217.65	0.43438	c("Caenorhabditis_elegans_DN10073_c0_g1_i1.p1", "Caenorhabditis_elegans_DN10115_c0_g1_i1.p1", "Caenorhabditis_elegans_DN10141_c0_g1_i1.p2", "Caenorhabditis_elegans_DN10177_c0_g1_i1.p1", "Caenorhabditis_elegans_DN1022_c0_g1_i1.p1", "Caenorhabditis_elegans_DN10267_c0_g1_i1.p1", "Caenorhabditis_elegans_DN10281_c0_g1_i1.p1", "Caenorhabditis_elegans_DN10285_c0_g1_i1.p1", "Caenorhabditis_elegans_DN1029…
334	GO:0016853	isomerase activity	69	12	11.14	0.43879	c("Caenorhabditis_elegans_DN10226_c0_g1_i1.p1", "Caenorhabditis_elegans_DN11965_c0_g1_i1.p2", "Caenorhabditis_elegans_DN14658_c0_g1_i1.p1", "Caenorhabditis_elegans_DN17221_c0_g1_i1.p1", "Caenorhabditis_elegans_DN1968_c0_g1_i1.p1", "Caenorhabditis_elegans_DN21027_c0_g1_i1.p1", "Caenorhabditis_elegans_DN2128_c0_g1_i1.p1", "Caenorhabditis_elegans_DN2439_c0_g1_i1.p1", "Caenorhabditis_elegans_DN3165_c…
335	GO:0017137	Rab GTPase binding	9	2	1.45	0.43992	c("Caenorhabditis_elegans_DN13965_c0_g1_i1.p1", "Caenorhabditis_elegans_DN20522_c0_g1_i1.p1")
336	GO:0008417	fucosyltransferase activity	9	2	1.45	0.43992	c("Caenorhabditis_elegans_DN14397_c0_g1_i1.p1", "Caenorhabditis_elegans_DN2801_c0_g1_i1.p1")
337	GO:0001067	regulatory region nucleic acid binding	9	2	1.45	0.43992	c("Caenorhabditis_elegans_DN1791_c0_g1_i1.p1", "Caenorhabditis_elegans_DN2386_c0_g1_i1.p1")
338	GO:0000976	transcription regulatory region sequence...	9	2	1.45	0.43992	c("Caenorhabditis_elegans_DN1791_c0_g1_i1.p1", "Caenorhabditis_elegans_DN2386_c0_g1_i1.p1")
339	GO:0009982	pseudouridine synthase activity	9	2	1.45	0.43992	c("Caenorhabditis_elegans_DN2439_c0_g1_i1.p1", "Caenorhabditis_elegans_DN4546_c0_g1_i1.p1")
340	GO:0044212	transcription regulatory region DNA bind...	9	2	1.45	0.43992	c("Caenorhabditis_elegans_DN1791_c0_g1_i1.p1", "Caenorhabditis_elegans_DN2386_c0_g1_i1.p1")
341	GO:0003690	double-stranded DNA binding	20	7	3.23	0.44278	c("Caenorhabditis_elegans_DN1009_c0_g1_i1.p1", "Caenorhabditis_elegans_DN10979_c0_g1_i1.p1", "Caenorhabditis_elegans_DN1385_c0_g1_i1.p1", "Caenorhabditis_elegans_DN17233_c0_g1_i1.p1", "Caenorhabditis_elegans_DN1791_c0_g1_i1.p1", "Caenorhabditis_elegans_DN2386_c0_g1_i1.p1", "Caenorhabditis_elegans_DN3046_c0_g1_i1.p1")
342	GO:0016891	endoribonuclease activity, producing 5'-...	15	3	2.42	0.44564	c("Caenorhabditis_elegans_DN5372_c0_g1_i1.p2", "Caenorhabditis_elegans_DN613_c0_g1_i4.p1", "Caenorhabditis_elegans_DN7033_c0_g1_i1.p1")
343	GO:0051540	metal cluster binding	21	4	3.39	0.44709	c("Caenorhabditis_elegans_DN10194_c0_g1_i1.p1", "Caenorhabditis_elegans_DN2215_c0_g1_i2.p1", "Caenorhabditis_elegans_DN480_c0_g1_i1.p1", "Caenorhabditis_elegans_DN849_c1_g1_i1.p1")
344	GO:0051536	iron-sulfur cluster binding	21	4	3.39	0.44709	c("Caenorhabditis_elegans_DN10194_c0_g1_i1.p1", "Caenorhabditis_elegans_DN2215_c0_g1_i2.p1", "Caenorhabditis_elegans_DN480_c0_g1_i1.p1", "Caenorhabditis_elegans_DN849_c1_g1_i1.p1")
345	GO:0016772	transferase activity, transferring phosp...	352	66	56.84	0.45452	c("Caenorhabditis_elegans_DN10072_c0_g1_i1.p3", "Caenorhabditis_elegans_DN1024_c0_g1_i1.p1", "Caenorhabditis_elegans_DN10256_c0_g1_i1.p2", "Caenorhabditis_elegans_DN10269_c0_g1_i1.p1", "Caenorhabditis_elegans_DN10389_c0_g1_i1.p1", "Caenorhabditis_elegans_DN10675_c0_g1_i1.p1", "Caenorhabditis_elegans_DN11_c2_g1_i2.p1", "Caenorhabditis_elegans_DN11048_c0_g1_i1.p1", "Caenorhabditis_elegans_DN11419_c…
346	GO:0016301	kinase activity	279	46	45.05	0.46323	c("Caenorhabditis_elegans_DN10072_c0_g1_i1.p3", "Caenorhabditis_elegans_DN10256_c0_g1_i1.p2", "Caenorhabditis_elegans_DN10389_c0_g1_i1.p1", "Caenorhabditis_elegans_DN10675_c0_g1_i1.p1", "Caenorhabditis_elegans_DN11419_c0_g1_i1.p1", "Caenorhabditis_elegans_DN1204_c0_g1_i1.p1", "Caenorhabditis_elegans_DN1282_c0_g1_i1.p1", "Caenorhabditis_elegans_DN1335_c0_g1_i1.p1", "Caenorhabditis_elegans_DN14883_…
347	GO:0030246	carbohydrate binding	28	5	4.52	0.48071	c("Caenorhabditis_elegans_DN10389_c0_g1_i1.p1", "Caenorhabditis_elegans_DN17039_c0_g1_i1.p1", "Caenorhabditis_elegans_DN17942_c0_g1_i1.p1", "Caenorhabditis_elegans_DN2732_c0_g1_i4.p1", "Caenorhabditis_elegans_DN3179_c0_g1_i2.p1")
348	GO:0008168	methyltransferase activity	71	12	11.46	0.48099	c("Caenorhabditis_elegans_DN11200_c0_g1_i1.p1", "Caenorhabditis_elegans_DN1304_c0_g1_i1.p1", "Caenorhabditis_elegans_DN1408_c0_g1_i1.p1", "Caenorhabditis_elegans_DN18182_c0_g1_i1.p1", "Caenorhabditis_elegans_DN22523_c0_g1_i1.p1", "Caenorhabditis_elegans_DN2551_c0_g1_i1.p1", "Caenorhabditis_elegans_DN3586_c0_g1_i1.p1", "Caenorhabditis_elegans_DN4253_c0_g1_i1.p2", "Caenorhabditis_elegans_DN6712_c0_…
349	GO:0043021	ribonucleoprotein complex binding	10	2	1.61	0.49734	c("Caenorhabditis_elegans_DN17087_c0_g1_i1.p1", "Caenorhabditis_elegans_DN489_c0_g1_i1.p3")
350	GO:1990837	sequence-specific double-stranded DNA bi...	10	2	1.61	0.49734	c("Caenorhabditis_elegans_DN1791_c0_g1_i1.p1", "Caenorhabditis_elegans_DN2386_c0_g1_i1.p1")
351	GO:0003968	RNA-directed 5'-3' RNA polymerase activi...	10	2	1.61	0.49734	c("Caenorhabditis_elegans_DN2366_c1_g1_i1.p1", "Caenorhabditis_elegans_DN4304_c0_g1_i1.p1")
352	GO:0034593	phosphatidylinositol bisphosphate phosph...	4	1	0.65	0.50571	Caenorhabditis_elegans_DN7384_c0_g1_i1.p1
353	GO:0003918	DNA topoisomerase type II (ATP-hydrolyzi...	4	1	0.65	0.50571	Caenorhabditis_elegans_DN1968_c0_g1_i1.p1
354	GO:0043130	ubiquitin binding	4	1	0.65	0.50571	Caenorhabditis_elegans_DN1504_c0_g1_i1.p1
355	GO:0004111	creatine kinase activity	4	1	0.65	0.50571	Caenorhabditis_elegans_DN10072_c0_g1_i1.p3
356	GO:0016861	intramolecular oxidoreductase activity, ...	4	1	0.65	0.50571	Caenorhabditis_elegans_DN689_c0_g1_i1.p1
357	GO:0004731	purine-nucleoside phosphorylase activity	4	1	0.65	0.50571	Caenorhabditis_elegans_DN7187_c0_g1_i1.p1
358	GO:0016878	acid-thiol ligase activity	4	1	0.65	0.50571	Caenorhabditis_elegans_DN10275_c0_g1_i1.p1
359	GO:0004096	catalase activity	4	1	0.65	0.50571	Caenorhabditis_elegans_DN3529_c0_g1_i1.p1
360	GO:0015377	cation:chloride symporter activity	4	1	0.65	0.50571	Caenorhabditis_elegans_DN841_c0_g1_i1.p1
361	GO:0016840	carbon-nitrogen lyase activity	4	1	0.65	0.50571	Caenorhabditis_elegans_DN10694_c0_g1_i1.p1
362	GO:0016849	phosphorus-oxygen lyase activity	4	1	0.65	0.50571	Caenorhabditis_elegans_DN1959_c0_g1_i1.p2
363	GO:0032182	ubiquitin-like protein binding	4	1	0.65	0.50571	Caenorhabditis_elegans_DN1504_c0_g1_i1.p1
364	GO:0031072	heat shock protein binding	4	1	0.65	0.50571	Caenorhabditis_elegans_DN7235_c0_g1_i1.p1
365	GO:0004017	adenylate kinase activity	4	1	0.65	0.50571	Caenorhabditis_elegans_DN20969_c0_g1_i1.p1
366	GO:0016796	exonuclease activity, active with either...	4	1	0.65	0.50571	Caenorhabditis_elegans_DN20745_c0_g1_i1.p1
367	GO:0061505	DNA topoisomerase II activity	4	1	0.65	0.50571	Caenorhabditis_elegans_DN1968_c0_g1_i1.p1
368	GO:0015294	solute:cation symporter activity	4	1	0.65	0.50571	Caenorhabditis_elegans_DN841_c0_g1_i1.p1
369	GO:0015296	anion:cation symporter activity	4	1	0.65	0.50571	Caenorhabditis_elegans_DN841_c0_g1_i1.p1
370	GO:0019239	deaminase activity	4	1	0.65	0.50571	Caenorhabditis_elegans_DN1737_c0_g1_i1.p1
371	GO:0016775	phosphotransferase activity, nitrogenous...	4	1	0.65	0.50571	Caenorhabditis_elegans_DN10072_c0_g1_i1.p3
372	GO:0019206	nucleoside kinase activity	4	1	0.65	0.50571	Caenorhabditis_elegans_DN291_c1_g1_i1.p1
373	GO:0004842	ubiquitin-protein transferase activity	35	6	5.65	0.50683	c("Caenorhabditis_elegans_DN13817_c0_g1_i1.p1", "Caenorhabditis_elegans_DN20479_c0_g1_i1.p1", "Caenorhabditis_elegans_DN20483_c0_g1_i1.p1", "Caenorhabditis_elegans_DN21251_c0_g1_i1.p1", "Caenorhabditis_elegans_DN3675_c0_g1_i1.p1", "Caenorhabditis_elegans_DN904_c0_g1_i1.p1")
374	GO:0016747	transferase activity, transferring acyl ...	54	9	8.72	0.51588	c("Caenorhabditis_elegans_DN14191_c0_g1_i1.p1", "Caenorhabditis_elegans_DN15495_c0_g1_i1.p1", "Caenorhabditis_elegans_DN15568_c0_g1_i1.p1", "Caenorhabditis_elegans_DN194_c0_g2_i1.p1", "Caenorhabditis_elegans_DN21087_c0_g1_i1.p1", "Caenorhabditis_elegans_DN7092_c0_g1_i1.p1", "Caenorhabditis_elegans_DN7125_c0_g1_i1.p1", "Caenorhabditis_elegans_DN7796_c0_g1_i1.p1", "Caenorhabditis_elegans_DN989_c0_g…
375	GO:0016209	antioxidant activity	23	4	3.71	0.52213	c("Caenorhabditis_elegans_DN20703_c0_g1_i1.p1", "Caenorhabditis_elegans_DN218_c0_g1_i1.p1", "Caenorhabditis_elegans_DN3529_c0_g1_i1.p1", "Caenorhabditis_elegans_DN3544_c0_g1_i1.p1")
376	GO:0008514	organic anion transmembrane transporter ...	17	3	2.74	0.53352	c("Caenorhabditis_elegans_DN1634_c0_g1_i1.p1", "Caenorhabditis_elegans_DN2595_c0_g1_i1.p1", "Caenorhabditis_elegans_DN741_c0_g1_i1.p2")
377	GO:0015238	drug transmembrane transporter activity	17	3	2.74	0.53352	c("Caenorhabditis_elegans_DN1634_c0_g1_i1.p1", "Caenorhabditis_elegans_DN2595_c0_g1_i1.p1", "Caenorhabditis_elegans_DN741_c0_g1_i1.p2")
378	GO:0019787	ubiquitin-like protein transferase activ...	36	6	5.81	0.53615	c("Caenorhabditis_elegans_DN13817_c0_g1_i1.p1", "Caenorhabditis_elegans_DN20479_c0_g1_i1.p1", "Caenorhabditis_elegans_DN20483_c0_g1_i1.p1", "Caenorhabditis_elegans_DN21251_c0_g1_i1.p1", "Caenorhabditis_elegans_DN3675_c0_g1_i1.p1", "Caenorhabditis_elegans_DN904_c0_g1_i1.p1")
379	GO:0016278	lysine N-methyltransferase activity	11	2	1.78	0.55084	c("Caenorhabditis_elegans_DN18182_c0_g1_i1.p1", "Caenorhabditis_elegans_DN2551_c0_g1_i1.p1")
380	GO:0016279	protein-lysine N-methyltransferase activ...	11	2	1.78	0.55084	c("Caenorhabditis_elegans_DN18182_c0_g1_i1.p1", "Caenorhabditis_elegans_DN2551_c0_g1_i1.p1")
381	GO:0016741	transferase activity, transferring one-c...	75	12	12.11	0.56307	c("Caenorhabditis_elegans_DN11200_c0_g1_i1.p1", "Caenorhabditis_elegans_DN1304_c0_g1_i1.p1", "Caenorhabditis_elegans_DN1408_c0_g1_i1.p1", "Caenorhabditis_elegans_DN18182_c0_g1_i1.p1", "Caenorhabditis_elegans_DN22523_c0_g1_i1.p1", "Caenorhabditis_elegans_DN2551_c0_g1_i1.p1", "Caenorhabditis_elegans_DN3586_c0_g1_i1.p1", "Caenorhabditis_elegans_DN4253_c0_g1_i1.p2", "Caenorhabditis_elegans_DN6712_c0_…
382	GO:0046906	tetrapyrrole binding	37	6	5.97	0.56470	c("Caenorhabditis_elegans_DN1636_c0_g1_i1.p1", "Caenorhabditis_elegans_DN1948_c0_g1_i1.p1", "Caenorhabditis_elegans_DN3529_c0_g1_i1.p1", "Caenorhabditis_elegans_DN3965_c0_g1_i1.p1", "Caenorhabditis_elegans_DN632_c1_g1_i1.p1", "Caenorhabditis_elegans_DN632_c1_g1_i2.p1")
383	GO:0004252	serine-type endopeptidase activity	18	3	2.91	0.57439	c("Caenorhabditis_elegans_DN10382_c0_g1_i1.p2", "Caenorhabditis_elegans_DN17144_c0_g1_i1.p2", "Caenorhabditis_elegans_DN17175_c0_g1_i1.p1")
384	GO:0008308	voltage-gated anion channel activity	5	1	0.81	0.58559	Caenorhabditis_elegans_DN14090_c0_g1_i1.p1
385	GO:0140102	catalytic activity, acting on a rRNA	5	1	0.81	0.58559	Caenorhabditis_elegans_DN6712_c0_g1_i1.p1
386	GO:0004555	alpha,alpha-trehalase activity	5	1	0.81	0.58559	Caenorhabditis_elegans_DN7767_c0_g1_i1.p1
387	GO:0016886	ligase activity, forming phosphoric este...	5	1	0.81	0.58559	Caenorhabditis_elegans_DN3794_c0_g1_i1.p1
388	GO:0016889	endodeoxyribonuclease activity, producin...	5	1	0.81	0.58559	Caenorhabditis_elegans_DN595_c0_g1_i1.p1
389	GO:0005253	anion channel activity	5	1	0.81	0.58559	Caenorhabditis_elegans_DN14090_c0_g1_i1.p1
390	GO:0016638	oxidoreductase activity, acting on the C...	5	1	0.81	0.58559	Caenorhabditis_elegans_DN7084_c0_g1_i1.p1
391	GO:0060590	ATPase regulator activity	5	1	0.81	0.58559	Caenorhabditis_elegans_DN1031_c0_g1_i4.p1
392	GO:0008649	rRNA methyltransferase activity	5	1	0.81	0.58559	Caenorhabditis_elegans_DN6712_c0_g1_i1.p1
393	GO:0048038	quinone binding	5	1	0.81	0.58559	Caenorhabditis_elegans_DN657_c0_g1_i1.p1
394	GO:0000978	RNA polymerase II proximal promoter sequ...	5	1	0.81	0.58559	Caenorhabditis_elegans_DN2386_c0_g1_i1.p1
395	GO:0015927	trehalase activity	5	1	0.81	0.58559	Caenorhabditis_elegans_DN7767_c0_g1_i1.p1
396	GO:0015929	hexosaminidase activity	5	1	0.81	0.58559	Caenorhabditis_elegans_DN1590_c0_g1_i1.p1
397	GO:0001228	DNA-binding transcription activator acti...	5	1	0.81	0.58559	Caenorhabditis_elegans_DN2386_c0_g1_i1.p1
398	GO:0071949	FAD binding	5	1	0.81	0.58559	Caenorhabditis_elegans_DN10305_c0_g1_i1.p2
399	GO:0003714	transcription corepressor activity	5	1	0.81	0.58559	Caenorhabditis_elegans_DN924_c0_g1_i1.p1
400	GO:0016831	carboxy-lyase activity	12	2	1.94	0.60019	c("Caenorhabditis_elegans_DN10621_c0_g1_i1.p1", "Caenorhabditis_elegans_DN1321_c0_g1_i1.p1")
401	GO:0003712	transcription coregulator activity	32	5	5.17	0.60648	c("Caenorhabditis_elegans_DN1423_c0_g1_i1.p1", "Caenorhabditis_elegans_DN15619_c0_g1_i1.p1", "Caenorhabditis_elegans_DN3823_c0_g1_i1.p1", "Caenorhabditis_elegans_DN6853_c0_g1_i1.p1", "Caenorhabditis_elegans_DN924_c0_g1_i1.p1")
402	GO:0008081	phosphoric diester hydrolase activity	19	3	3.07	0.61295	c("Caenorhabditis_elegans_DN17039_c0_g1_i1.p1", "Caenorhabditis_elegans_DN3547_c0_g1_i1.p1", "Caenorhabditis_elegans_DN506_c0_g1_i1.p1")
403	GO:0016746	transferase activity, transferring acyl ...	84	13	13.56	0.61325	c("Caenorhabditis_elegans_DN14191_c0_g1_i1.p1", "Caenorhabditis_elegans_DN15495_c0_g1_i1.p1", "Caenorhabditis_elegans_DN15568_c0_g1_i1.p1", "Caenorhabditis_elegans_DN1571_c0_g1_i1.p3", "Caenorhabditis_elegans_DN194_c0_g2_i1.p1", "Caenorhabditis_elegans_DN21087_c0_g1_i1.p1", "Caenorhabditis_elegans_DN21916_c0_g1_i1.p1", "Caenorhabditis_elegans_DN3508_c0_g1_i1.p1", "Caenorhabditis_elegans_DN6710_c0…
404	GO:0016829	lyase activity	39	6	6.3	0.61911	c("Caenorhabditis_elegans_DN10194_c0_g1_i1.p1", "Caenorhabditis_elegans_DN10621_c0_g1_i1.p1", "Caenorhabditis_elegans_DN10694_c0_g1_i1.p1", "Caenorhabditis_elegans_DN1321_c0_g1_i1.p1", "Caenorhabditis_elegans_DN1959_c0_g1_i1.p2", "Caenorhabditis_elegans_DN653_c0_g2_i1.p1")
405	GO:0017171	serine hydrolase activity	26	4	4.2	0.62450	c("Caenorhabditis_elegans_DN10382_c0_g1_i1.p2", "Caenorhabditis_elegans_DN13640_c0_g1_i1.p1", "Caenorhabditis_elegans_DN17144_c0_g1_i1.p2", "Caenorhabditis_elegans_DN17175_c0_g1_i1.p1")
406	GO:0008236	serine-type peptidase activity	26	4	4.2	0.62450	c("Caenorhabditis_elegans_DN10382_c0_g1_i1.p2", "Caenorhabditis_elegans_DN13640_c0_g1_i1.p1", "Caenorhabditis_elegans_DN17144_c0_g1_i1.p2", "Caenorhabditis_elegans_DN17175_c0_g1_i1.p1")
407	GO:0016860	intramolecular oxidoreductase activity	13	2	2.1	0.64534	c("Caenorhabditis_elegans_DN17221_c0_g1_i1.p1", "Caenorhabditis_elegans_DN689_c0_g1_i1.p1")
408	GO:0008375	acetylglucosaminyltransferase activity	13	2	2.1	0.64534	c("Caenorhabditis_elegans_DN13996_c0_g1_i1.p1", "Caenorhabditis_elegans_DN20481_c0_g1_i1.p1")
409	GO:0005319	lipid transporter activity	13	2	2.1	0.64534	c("Caenorhabditis_elegans_DN4345_c0_g1_i1.p1", "Caenorhabditis_elegans_DN7372_c0_g1_i1.p1")
410	GO:0016765	transferase activity, transferring alkyl...	20	3	3.23	0.64908	c("Caenorhabditis_elegans_DN3232_c0_g1_i2.p1", "Caenorhabditis_elegans_DN3571_c0_g1_i1.p1", "Caenorhabditis_elegans_DN6809_c0_g1_i1.p1")
411	GO:0005337	nucleoside transmembrane transporter act...	6	1	0.97	0.65257	Caenorhabditis_elegans_DN68_c0_g1_i4.p1
412	GO:0004549	tRNA-specific ribonuclease activity	6	1	0.97	0.65257	Caenorhabditis_elegans_DN17793_c0_g1_i1.p1
413	GO:0047617	acyl-CoA hydrolase activity	6	1	0.97	0.65257	Caenorhabditis_elegans_DN2085_c0_g1_i1.p1
414	GO:0051537	2 iron, 2 sulfur cluster binding	6	1	0.97	0.65257	Caenorhabditis_elegans_DN480_c0_g1_i1.p1
415	GO:0043022	ribosome binding	6	1	0.97	0.65257	Caenorhabditis_elegans_DN489_c0_g1_i1.p3
416	GO:0042802	identical protein binding	6	1	0.97	0.65257	Caenorhabditis_elegans_DN1948_c0_g1_i1.p1
417	GO:0016646	oxidoreductase activity, acting on the C...	6	1	0.97	0.65257	Caenorhabditis_elegans_DN17663_c1_g1_i1.p1
418	GO:0046527	glucosyltransferase activity	6	1	0.97	0.65257	Caenorhabditis_elegans_DN2278_c0_g1_i2.p1
419	GO:0000987	proximal promoter sequence-specific DNA ...	6	1	0.97	0.65257	Caenorhabditis_elegans_DN2386_c0_g1_i1.p1
420	GO:0000977	RNA polymerase II regulatory region sequ...	6	1	0.97	0.65257	Caenorhabditis_elegans_DN2386_c0_g1_i1.p1
421	GO:0001012	RNA polymerase II regulatory region DNA ...	6	1	0.97	0.65257	Caenorhabditis_elegans_DN2386_c0_g1_i1.p1
422	GO:0046933	proton-transporting ATP synthase activit...	6	1	0.97	0.65257	Caenorhabditis_elegans_DN226_c0_g1_i1.p1
423	GO:0004659	prenyltransferase activity	6	1	0.97	0.65257	Caenorhabditis_elegans_DN3571_c0_g1_i1.p1
424	GO:0008374	O-acyltransferase activity	6	1	0.97	0.65257	Caenorhabditis_elegans_DN7125_c0_g1_i1.p1
425	GO:0043168	anion binding	807	149	130.3	0.65897	c("Caenorhabditis_elegans_DN1009_c0_g1_i1.p1", "Caenorhabditis_elegans_DN10148_c0_g1_i1.p1", "Caenorhabditis_elegans_DN1020_c0_g1_i1.p2", "Caenorhabditis_elegans_DN10256_c0_g1_i1.p2", "Caenorhabditis_elegans_DN10275_c0_g1_i1.p1", "Caenorhabditis_elegans_DN10305_c0_g1_i1.p2", "Caenorhabditis_elegans_DN10321_c0_g1_i1.p1", "Caenorhabditis_elegans_DN10349_c0_g1_i1.p1", "Caenorhabditis_elegans_DN10389…
426	GO:0008509	anion transmembrane transporter activity	34	5	5.49	0.66234	c("Caenorhabditis_elegans_DN14090_c0_g1_i1.p1", "Caenorhabditis_elegans_DN1634_c0_g1_i1.p1", "Caenorhabditis_elegans_DN2595_c0_g1_i1.p1", "Caenorhabditis_elegans_DN741_c0_g1_i1.p2", "Caenorhabditis_elegans_DN841_c0_g1_i1.p1")
427	GO:0008017	microtubule binding	34	5	5.49	0.66234	c("Caenorhabditis_elegans_DN1135_c0_g1_i1.p1", "Caenorhabditis_elegans_DN145_c0_g1_i1.p1", "Caenorhabditis_elegans_DN210_c0_g1_i3.p1", "Caenorhabditis_elegans_DN739_c1_g1_i7.p1", "Caenorhabditis_elegans_DN739_c1_g2_i1.p1")
428	GO:0009055	electron transfer activity	21	3	3.39	0.68275	c("Caenorhabditis_elegans_DN10064_c0_g1_i1.p1", "Caenorhabditis_elegans_DN19154_c0_g1_i1.p1", "Caenorhabditis_elegans_DN20667_c0_g1_i1.p1")
429	GO:0016614	oxidoreductase activity, acting on CH-OH...	28	4	4.52	0.68446	c("Caenorhabditis_elegans_DN13982_c0_g1_i1.p1", "Caenorhabditis_elegans_DN20770_c0_g1_i1.p1", "Caenorhabditis_elegans_DN2287_c0_g1_i1.p1", "Caenorhabditis_elegans_DN617_c0_g1_i5.p1")
430	GO:0061659	ubiquitin-like protein ligase activity	14	2	2.26	0.68635	c("Caenorhabditis_elegans_DN20479_c0_g1_i1.p1", "Caenorhabditis_elegans_DN904_c0_g1_i1.p1")
431	GO:0061630	ubiquitin protein ligase activity	14	2	2.26	0.68635	c("Caenorhabditis_elegans_DN20479_c0_g1_i1.p1", "Caenorhabditis_elegans_DN904_c0_g1_i1.p1")
432	GO:0008238	exopeptidase activity	35	5	5.65	0.68826	c("Caenorhabditis_elegans_DN10063_c0_g1_i1.p1", "Caenorhabditis_elegans_DN17144_c0_g1_i1.p2", "Caenorhabditis_elegans_DN2563_c0_g1_i1.p1", "Caenorhabditis_elegans_DN272_c0_g1_i1.p1", "Caenorhabditis_elegans_DN3291_c0_g1_i1.p1")
433	GO:0020037	heme binding	35	5	5.65	0.68826	c("Caenorhabditis_elegans_DN1636_c0_g1_i1.p1", "Caenorhabditis_elegans_DN1948_c0_g1_i1.p1", "Caenorhabditis_elegans_DN3529_c0_g1_i1.p1", "Caenorhabditis_elegans_DN632_c1_g1_i1.p1", "Caenorhabditis_elegans_DN632_c1_g1_i2.p1")
434	GO:0016791	phosphatase activity	82	12	13.24	0.69213	c("Caenorhabditis_elegans_DN13821_c0_g1_i1.p1", "Caenorhabditis_elegans_DN14277_c0_g1_i1.p1", "Caenorhabditis_elegans_DN153_c2_g1_i1.p1", "Caenorhabditis_elegans_DN17529_c0_g2_i1.p2", "Caenorhabditis_elegans_DN17563_c0_g1_i1.p2", "Caenorhabditis_elegans_DN17642_c0_g1_i1.p1", "Caenorhabditis_elegans_DN17687_c0_g1_i1.p1", "Caenorhabditis_elegans_DN205_c0_g1_i1.p1", "Caenorhabditis_elegans_DN20567_c…
435	GO:0016758	transferase activity, transferring hexos...	56	8	9.04	0.70341	c("Caenorhabditis_elegans_DN1390_c0_g1_i1.p1", "Caenorhabditis_elegans_DN13996_c0_g1_i1.p1", "Caenorhabditis_elegans_DN14397_c0_g1_i1.p1", "Caenorhabditis_elegans_DN14559_c0_g1_i1.p1", "Caenorhabditis_elegans_DN20481_c0_g1_i1.p1", "Caenorhabditis_elegans_DN2060_c0_g1_i1.p1", "Caenorhabditis_elegans_DN2278_c0_g1_i2.p1", "Caenorhabditis_elegans_DN2801_c0_g1_i1.p1")
436	GO:0043177	organic acid binding	7	1	1.13	0.70874	Caenorhabditis_elegans_DN1020_c0_g1_i1.p2
437	GO:0004571	mannosyl-oligosaccharide 1,2-alpha-manno...	7	1	1.13	0.70874	Caenorhabditis_elegans_DN7438_c0_g1_i1.p1
438	GO:0004100	chitin synthase activity	7	1	1.13	0.70874	Caenorhabditis_elegans_DN20481_c0_g1_i1.p1
439	GO:0016645	oxidoreductase activity, acting on the C...	7	1	1.13	0.70874	Caenorhabditis_elegans_DN17663_c1_g1_i1.p1
440	GO:0015924	mannosyl-oligosaccharide mannosidase act...	7	1	1.13	0.70874	Caenorhabditis_elegans_DN7438_c0_g1_i1.p1
441	GO:0015293	symporter activity	7	1	1.13	0.70874	Caenorhabditis_elegans_DN841_c0_g1_i1.p1
442	GO:0008171	O-methyltransferase activity	7	1	1.13	0.70874	Caenorhabditis_elegans_DN1304_c0_g1_i1.p1
443	GO:0031406	carboxylic acid binding	7	1	1.13	0.70874	Caenorhabditis_elegans_DN1020_c0_g1_i1.p2
444	GO:0097367	carbohydrate derivative binding	721	139	116.42	0.71289	c("Caenorhabditis_elegans_DN1009_c0_g1_i1.p1", "Caenorhabditis_elegans_DN10148_c0_g1_i1.p1", "Caenorhabditis_elegans_DN1020_c0_g1_i1.p2", "Caenorhabditis_elegans_DN10256_c0_g1_i1.p2", "Caenorhabditis_elegans_DN10275_c0_g1_i1.p1", "Caenorhabditis_elegans_DN10321_c0_g1_i1.p1", "Caenorhabditis_elegans_DN10349_c0_g1_i1.p1", "Caenorhabditis_elegans_DN10389_c0_g1_i1.p1", "Caenorhabditis_elegans_DN10492…
445	GO:0004725	protein tyrosine phosphatase activity	43	6	6.94	0.71536	c("Caenorhabditis_elegans_DN13821_c0_g1_i1.p1", "Caenorhabditis_elegans_DN17529_c0_g2_i1.p2", "Caenorhabditis_elegans_DN205_c0_g1_i1.p1", "Caenorhabditis_elegans_DN20567_c0_g1_i1.p1", "Caenorhabditis_elegans_DN2721_c0_g1_i2.p1", "Caenorhabditis_elegans_DN670_c0_g1_i1.p1")
446	GO:0035091	phosphatidylinositol binding	15	2	2.42	0.72339	c("Caenorhabditis_elegans_DN4020_c0_g1_i1.p1", "Caenorhabditis_elegans_DN506_c0_g1_i1.p1")
447	GO:0042578	phosphoric ester hydrolase activity	104	15	16.79	0.72541	c("Caenorhabditis_elegans_DN13821_c0_g1_i1.p1", "Caenorhabditis_elegans_DN14277_c0_g1_i1.p1", "Caenorhabditis_elegans_DN153_c2_g1_i1.p1", "Caenorhabditis_elegans_DN17039_c0_g1_i1.p1", "Caenorhabditis_elegans_DN17529_c0_g2_i1.p2", "Caenorhabditis_elegans_DN17563_c0_g1_i1.p2", "Caenorhabditis_elegans_DN17642_c0_g1_i1.p1", "Caenorhabditis_elegans_DN17687_c0_g1_i1.p1", "Caenorhabditis_elegans_DN205_c…
448	GO:0015078	proton transmembrane transporter activit...	37	5	5.97	0.73593	c("Caenorhabditis_elegans_DN13865_c0_g1_i1.p2", "Caenorhabditis_elegans_DN20493_c0_g1_i1.p1", "Caenorhabditis_elegans_DN226_c0_g1_i1.p1", "Caenorhabditis_elegans_DN3905_c0_g1_i1.p1", "Caenorhabditis_elegans_DN7649_c0_g1_i1.p1")
449	GO:0043492	ATPase activity, coupled to movement of ...	44	6	7.1	0.73660	c("Caenorhabditis_elegans_DN11434_c0_g1_i1.p1", "Caenorhabditis_elegans_DN1594_c0_g1_i1.p1", "Caenorhabditis_elegans_DN20488_c0_g1_i1.p1", "Caenorhabditis_elegans_DN226_c0_g1_i1.p1", "Caenorhabditis_elegans_DN3240_c0_g1_i1.p1", "Caenorhabditis_elegans_DN3537_c0_g1_i2.p2")
450	GO:0042626	ATPase activity, coupled to transmembran...	44	6	7.1	0.73660	c("Caenorhabditis_elegans_DN11434_c0_g1_i1.p1", "Caenorhabditis_elegans_DN1594_c0_g1_i1.p1", "Caenorhabditis_elegans_DN20488_c0_g1_i1.p1", "Caenorhabditis_elegans_DN226_c0_g1_i1.p1", "Caenorhabditis_elegans_DN3240_c0_g1_i1.p1", "Caenorhabditis_elegans_DN3537_c0_g1_i2.p2")
451	GO:0008757	S-adenosylmethionine-dependent methyltra...	30	4	4.84	0.73736	c("Caenorhabditis_elegans_DN18182_c0_g1_i1.p1", "Caenorhabditis_elegans_DN2551_c0_g1_i1.p1", "Caenorhabditis_elegans_DN6712_c0_g1_i1.p1", "Caenorhabditis_elegans_DN863_c0_g1_i2.p1")
452	GO:0051287	NAD binding	23	3	3.71	0.74272	c("Caenorhabditis_elegans_DN13769_c0_g1_i1.p1", "Caenorhabditis_elegans_DN20770_c0_g1_i1.p1", "Caenorhabditis_elegans_DN657_c0_g1_i1.p1")
453	GO:0004198	calcium-dependent cysteine-type endopept...	8	1	1.29	0.75584	Caenorhabditis_elegans_DN6744_c0_g1_i1.p1
454	GO:0050661	NADP binding	8	1	1.29	0.75584	Caenorhabditis_elegans_DN13982_c0_g1_i1.p1
455	GO:0010181	FMN binding	8	1	1.29	0.75584	Caenorhabditis_elegans_DN13966_c0_g1_i1.p2
456	GO:0005548	phospholipid transporter activity	8	1	1.29	0.75584	Caenorhabditis_elegans_DN7372_c0_g1_i1.p1
457	GO:0016864	intramolecular oxidoreductase activity, ...	8	1	1.29	0.75584	Caenorhabditis_elegans_DN17221_c0_g1_i1.p1
458	GO:0048029	monosaccharide binding	8	1	1.29	0.75584	Caenorhabditis_elegans_DN10389_c0_g1_i1.p1
459	GO:0015108	chloride transmembrane transporter activ...	8	1	1.29	0.75584	Caenorhabditis_elegans_DN841_c0_g1_i1.p1
460	GO:0003756	protein disulfide isomerase activity	8	1	1.29	0.75584	Caenorhabditis_elegans_DN17221_c0_g1_i1.p1
461	GO:0008276	protein methyltransferase activity	16	2	2.58	0.75665	c("Caenorhabditis_elegans_DN18182_c0_g1_i1.p1", "Caenorhabditis_elegans_DN2551_c0_g1_i1.p1")
462	GO:0016830	carbon-carbon lyase activity	16	2	2.58	0.75665	c("Caenorhabditis_elegans_DN10621_c0_g1_i1.p1", "Caenorhabditis_elegans_DN1321_c0_g1_i1.p1")
463	GO:0015405	P-P-bond-hydrolysis-driven transmembrane...	46	6	7.43	0.77562	c("Caenorhabditis_elegans_DN11434_c0_g1_i1.p1", "Caenorhabditis_elegans_DN1594_c0_g1_i1.p1", "Caenorhabditis_elegans_DN20488_c0_g1_i1.p1", "Caenorhabditis_elegans_DN226_c0_g1_i1.p1", "Caenorhabditis_elegans_DN3240_c0_g1_i1.p1", "Caenorhabditis_elegans_DN3537_c0_g1_i2.p2")
464	GO:0015399	primary active transmembrane transporter...	46	6	7.43	0.77562	c("Caenorhabditis_elegans_DN11434_c0_g1_i1.p1", "Caenorhabditis_elegans_DN1594_c0_g1_i1.p1", "Caenorhabditis_elegans_DN20488_c0_g1_i1.p1", "Caenorhabditis_elegans_DN226_c0_g1_i1.p1", "Caenorhabditis_elegans_DN3240_c0_g1_i1.p1", "Caenorhabditis_elegans_DN3537_c0_g1_i2.p2")
465	GO:0032555	purine ribonucleotide binding	698	131	112.7	0.78499	c("Caenorhabditis_elegans_DN1009_c0_g1_i1.p1", "Caenorhabditis_elegans_DN10148_c0_g1_i1.p1", "Caenorhabditis_elegans_DN1020_c0_g1_i1.p2", "Caenorhabditis_elegans_DN10256_c0_g1_i1.p2", "Caenorhabditis_elegans_DN10275_c0_g1_i1.p1", "Caenorhabditis_elegans_DN10321_c0_g1_i1.p1", "Caenorhabditis_elegans_DN10349_c0_g1_i1.p1", "Caenorhabditis_elegans_DN10389_c0_g1_i1.p1", "Caenorhabditis_elegans_DN10492…
466	GO:0017076	purine nucleotide binding	705	132	113.83	0.78591	c("Caenorhabditis_elegans_DN1009_c0_g1_i1.p1", "Caenorhabditis_elegans_DN10148_c0_g1_i1.p1", "Caenorhabditis_elegans_DN1020_c0_g1_i1.p2", "Caenorhabditis_elegans_DN10256_c0_g1_i1.p2", "Caenorhabditis_elegans_DN10275_c0_g1_i1.p1", "Caenorhabditis_elegans_DN10321_c0_g1_i1.p1", "Caenorhabditis_elegans_DN10349_c0_g1_i1.p1", "Caenorhabditis_elegans_DN10389_c0_g1_i1.p1", "Caenorhabditis_elegans_DN10492…
467	GO:0015103	inorganic anion transmembrane transporte...	17	2	2.74	0.78640	c("Caenorhabditis_elegans_DN14090_c0_g1_i1.p1", "Caenorhabditis_elegans_DN841_c0_g1_i1.p1")
468	GO:0008170	N-methyltransferase activity	17	2	2.74	0.78640	c("Caenorhabditis_elegans_DN18182_c0_g1_i1.p1", "Caenorhabditis_elegans_DN2551_c0_g1_i1.p1")
469	GO:0042054	histone methyltransferase activity	9	1	1.45	0.79533	Caenorhabditis_elegans_DN18182_c0_g1_i1.p1
470	GO:0004559	alpha-mannosidase activity	9	1	1.45	0.79533	Caenorhabditis_elegans_DN7438_c0_g1_i1.p1
471	GO:0015923	mannosidase activity	9	1	1.45	0.79533	Caenorhabditis_elegans_DN7438_c0_g1_i1.p1
472	GO:0003995	acyl-CoA dehydrogenase activity	9	1	1.45	0.79533	Caenorhabditis_elegans_DN2142_c0_g1_i1.p1
473	GO:0019843	rRNA binding	9	1	1.45	0.79533	Caenorhabditis_elegans_DN17087_c0_g1_i1.p1
474	GO:0008175	tRNA methyltransferase activity	9	1	1.45	0.79533	Caenorhabditis_elegans_DN863_c0_g1_i2.p1
475	GO:0018024	histone-lysine N-methyltransferase activ...	9	1	1.45	0.79533	Caenorhabditis_elegans_DN18182_c0_g1_i1.p1
476	GO:0032553	ribonucleotide binding	706	132	113.99	0.79616	c("Caenorhabditis_elegans_DN1009_c0_g1_i1.p1", "Caenorhabditis_elegans_DN10148_c0_g1_i1.p1", "Caenorhabditis_elegans_DN1020_c0_g1_i1.p2", "Caenorhabditis_elegans_DN10256_c0_g1_i1.p2", "Caenorhabditis_elegans_DN10275_c0_g1_i1.p1", "Caenorhabditis_elegans_DN10321_c0_g1_i1.p1", "Caenorhabditis_elegans_DN10349_c0_g1_i1.p1", "Caenorhabditis_elegans_DN10389_c0_g1_i1.p1", "Caenorhabditis_elegans_DN10492…
477	GO:0016818	hydrolase activity, acting on acid anhyd...	288	56	46.5	0.80955	c("Caenorhabditis_elegans_DN10148_c0_g1_i1.p1", "Caenorhabditis_elegans_DN10154_c0_g1_i1.p1", "Caenorhabditis_elegans_DN10321_c0_g1_i1.p1", "Caenorhabditis_elegans_DN10492_c0_g1_i1.p2", "Caenorhabditis_elegans_DN11114_c0_g1_i1.p1", "Caenorhabditis_elegans_DN1135_c0_g1_i1.p1", "Caenorhabditis_elegans_DN11434_c0_g1_i1.p1", "Caenorhabditis_elegans_DN11550_c0_g1_i1.p1", "Caenorhabditis_elegans_DN1217…
478	GO:0042625	ATPase coupled ion transmembrane transpo...	18	2	2.91	0.81291	c("Caenorhabditis_elegans_DN20488_c0_g1_i1.p1", "Caenorhabditis_elegans_DN226_c0_g1_i1.p1")
479	GO:0016684	oxidoreductase activity, acting on perox...	18	2	2.91	0.81291	c("Caenorhabditis_elegans_DN20703_c0_g1_i1.p1", "Caenorhabditis_elegans_DN3529_c0_g1_i1.p1")
480	GO:0019829	cation-transporting ATPase activity	18	2	2.91	0.81291	c("Caenorhabditis_elegans_DN20488_c0_g1_i1.p1", "Caenorhabditis_elegans_DN226_c0_g1_i1.p1")
481	GO:0022853	active ion transmembrane transporter act...	18	2	2.91	0.81291	c("Caenorhabditis_elegans_DN20488_c0_g1_i1.p1", "Caenorhabditis_elegans_DN226_c0_g1_i1.p1")
482	GO:0015631	tubulin binding	41	5	6.62	0.81483	c("Caenorhabditis_elegans_DN1135_c0_g1_i1.p1", "Caenorhabditis_elegans_DN145_c0_g1_i1.p1", "Caenorhabditis_elegans_DN210_c0_g1_i3.p1", "Caenorhabditis_elegans_DN739_c1_g1_i7.p1", "Caenorhabditis_elegans_DN739_c1_g2_i1.p1")
483	GO:0016616	oxidoreductase activity, acting on the C...	26	3	4.2	0.81532	c("Caenorhabditis_elegans_DN13982_c0_g1_i1.p1", "Caenorhabditis_elegans_DN20770_c0_g1_i1.p1", "Caenorhabditis_elegans_DN617_c0_g1_i5.p1")
484	GO:0008194	UDP-glycosyltransferase activity	34	4	5.49	0.82256	c("Caenorhabditis_elegans_DN10335_c0_g1_i1.p1", "Caenorhabditis_elegans_DN13996_c0_g1_i1.p1", "Caenorhabditis_elegans_DN20481_c0_g1_i1.p1", "Caenorhabditis_elegans_DN7465_c0_g1_i1.p1")
485	GO:0008137	NADH dehydrogenase (ubiquinone) activity	10	1	1.61	0.82844	Caenorhabditis_elegans_DN390_c0_g1_i1.p1
486	GO:0044769	ATPase activity, coupled to transmembran...	10	1	1.61	0.82844	Caenorhabditis_elegans_DN226_c0_g1_i1.p1
487	GO:0016655	oxidoreductase activity, acting on NAD(P...	10	1	1.61	0.82844	Caenorhabditis_elegans_DN390_c0_g1_i1.p1
488	GO:0016409	palmitoyltransferase activity	10	1	1.61	0.82844	Caenorhabditis_elegans_DN15568_c0_g1_i1.p1
489	GO:0050136	NADH dehydrogenase (quinone) activity	10	1	1.61	0.82844	Caenorhabditis_elegans_DN390_c0_g1_i1.p1
490	GO:0031683	G-protein beta/gamma-subunit complex bin...	10	1	1.61	0.82844	Caenorhabditis_elegans_DN396_c0_g1_i2.p1
491	GO:0003954	NADH dehydrogenase activity	10	1	1.61	0.82844	Caenorhabditis_elegans_DN390_c0_g1_i1.p1
492	GO:0016817	hydrolase activity, acting on acid anhyd...	291	56	46.99	0.83107	c("Caenorhabditis_elegans_DN10148_c0_g1_i1.p1", "Caenorhabditis_elegans_DN10154_c0_g1_i1.p1", "Caenorhabditis_elegans_DN10321_c0_g1_i1.p1", "Caenorhabditis_elegans_DN10492_c0_g1_i1.p2", "Caenorhabditis_elegans_DN11114_c0_g1_i1.p1", "Caenorhabditis_elegans_DN1135_c0_g1_i1.p1", "Caenorhabditis_elegans_DN11434_c0_g1_i1.p1", "Caenorhabditis_elegans_DN11550_c0_g1_i1.p1", "Caenorhabditis_elegans_DN1217…
493	GO:0016773	phosphotransferase activity, alcohol gro...	254	36	41.01	0.83272	c("Caenorhabditis_elegans_DN10256_c0_g1_i1.p2", "Caenorhabditis_elegans_DN10389_c0_g1_i1.p1", "Caenorhabditis_elegans_DN10675_c0_g1_i1.p1", "Caenorhabditis_elegans_DN11419_c0_g1_i1.p1", "Caenorhabditis_elegans_DN1204_c0_g1_i1.p1", "Caenorhabditis_elegans_DN1282_c0_g1_i1.p1", "Caenorhabditis_elegans_DN14883_c0_g1_i1.p1", "Caenorhabditis_elegans_DN15034_c0_g1_i1.p1", "Caenorhabditis_elegans_DN15390…
494	GO:0046982	protein heterodimerization activity	35	4	5.65	0.83988	c("Caenorhabditis_elegans_DN10593_c0_g1_i1.p2", "Caenorhabditis_elegans_DN122_c1_g1_i1.p3", "Caenorhabditis_elegans_DN1423_c0_g1_i1.p1", "Caenorhabditis_elegans_DN2551_c0_g1_i1.p1")
495	GO:0016462	pyrophosphatase activity	287	55	46.34	0.84943	c("Caenorhabditis_elegans_DN10148_c0_g1_i1.p1", "Caenorhabditis_elegans_DN10154_c0_g1_i1.p1", "Caenorhabditis_elegans_DN10321_c0_g1_i1.p1", "Caenorhabditis_elegans_DN10492_c0_g1_i1.p2", "Caenorhabditis_elegans_DN11114_c0_g1_i1.p1", "Caenorhabditis_elegans_DN1135_c0_g1_i1.p1", "Caenorhabditis_elegans_DN11434_c0_g1_i1.p1", "Caenorhabditis_elegans_DN11550_c0_g1_i1.p1", "Caenorhabditis_elegans_DN1217…
496	GO:0070011	peptidase activity, acting on L-amino ac...	190	30	30.68	0.85020	c("Caenorhabditis_elegans_DN10063_c0_g1_i1.p1", "Caenorhabditis_elegans_DN10100_c0_g1_i1.p1", "Caenorhabditis_elegans_DN10382_c0_g1_i1.p2", "Caenorhabditis_elegans_DN13640_c0_g1_i1.p1", "Caenorhabditis_elegans_DN13810_c0_g1_i1.p1", "Caenorhabditis_elegans_DN13990_c0_g1_i1.p1", "Caenorhabditis_elegans_DN14098_c0_g1_i1.p1", "Caenorhabditis_elegans_DN1512_c0_g1_i1.p1", "Caenorhabditis_elegans_DN1712…
497	GO:0016701	oxidoreductase activity, acting on singl...	11	1	1.78	0.85619	Caenorhabditis_elegans_DN14667_c0_g1_i1.p1
498	GO:0016702	oxidoreductase activity, acting on singl...	11	1	1.78	0.85619	Caenorhabditis_elegans_DN14667_c0_g1_i1.p1
499	GO:0004181	metallocarboxypeptidase activity	11	1	1.78	0.85619	Caenorhabditis_elegans_DN10063_c0_g1_i1.p1
500	GO:0005484	SNAP receptor activity	11	1	1.78	0.85619	Caenorhabditis_elegans_DN6940_c0_g1_i1.p1
501	GO:0016877	ligase activity, forming carbon-sulfur b...	11	1	1.78	0.85619	Caenorhabditis_elegans_DN10275_c0_g1_i1.p1
502	GO:0016811	hydrolase activity, acting on carbon-nit...	11	1	1.78	0.85619	Caenorhabditis_elegans_DN1229_c0_g1_i1.p1
503	GO:0008233	peptidase activity	191	30	30.84	0.85744	c("Caenorhabditis_elegans_DN10063_c0_g1_i1.p1", "Caenorhabditis_elegans_DN10100_c0_g1_i1.p1", "Caenorhabditis_elegans_DN10382_c0_g1_i1.p2", "Caenorhabditis_elegans_DN13640_c0_g1_i1.p1", "Caenorhabditis_elegans_DN13810_c0_g1_i1.p1", "Caenorhabditis_elegans_DN13990_c0_g1_i1.p1", "Caenorhabditis_elegans_DN14098_c0_g1_i1.p1", "Caenorhabditis_elegans_DN1512_c0_g1_i1.p1", "Caenorhabditis_elegans_DN1712…
504	GO:0005506	iron ion binding	29	3	4.68	0.86975	c("Caenorhabditis_elegans_DN4590_c0_g1_i1.p1", "Caenorhabditis_elegans_DN632_c1_g1_i1.p1", "Caenorhabditis_elegans_DN632_c1_g1_i2.p1")
505	GO:0003777	microtubule motor activity	29	3	4.68	0.86975	c("Caenorhabditis_elegans_DN1135_c0_g1_i1.p1", "Caenorhabditis_elegans_DN145_c0_g1_i1.p1", "Caenorhabditis_elegans_DN17402_c0_g1_i1.p1")
506	GO:0004721	phosphoprotein phosphatase activity	60	7	9.69	0.87291	c("Caenorhabditis_elegans_DN13821_c0_g1_i1.p1", "Caenorhabditis_elegans_DN17529_c0_g2_i1.p2", "Caenorhabditis_elegans_DN17687_c0_g1_i1.p1", "Caenorhabditis_elegans_DN205_c0_g1_i1.p1", "Caenorhabditis_elegans_DN20567_c0_g1_i1.p1", "Caenorhabditis_elegans_DN2721_c0_g1_i2.p1", "Caenorhabditis_elegans_DN670_c0_g1_i1.p1")
507	GO:0008289	lipid binding	53	6	8.56	0.87828	c("Caenorhabditis_elegans_DN17340_c0_g1_i1.p1", "Caenorhabditis_elegans_DN230_c1_g1_i1.p3", "Caenorhabditis_elegans_DN4020_c0_g1_i1.p1", "Caenorhabditis_elegans_DN4207_c0_g1_i1.p1", "Caenorhabditis_elegans_DN506_c0_g1_i1.p1", "Caenorhabditis_elegans_DN636_c0_g1_i2.p1")
508	GO:0016835	carbon-oxygen lyase activity	12	1	1.94	0.87947	Caenorhabditis_elegans_DN10194_c0_g1_i1.p1
509	GO:0016836	hydro-lyase activity	12	1	1.94	0.87947	Caenorhabditis_elegans_DN10194_c0_g1_i1.p1
510	GO:0005543	phospholipid binding	22	2	3.55	0.89178	c("Caenorhabditis_elegans_DN4020_c0_g1_i1.p1", "Caenorhabditis_elegans_DN506_c0_g1_i1.p1")
511	GO:0016787	hydrolase activity	816	148	131.76	0.89745	c("Caenorhabditis_elegans_DN10063_c0_g1_i1.p1", "Caenorhabditis_elegans_DN10100_c0_g1_i1.p1", "Caenorhabditis_elegans_DN10148_c0_g1_i1.p1", "Caenorhabditis_elegans_DN10154_c0_g1_i1.p1", "Caenorhabditis_elegans_DN10321_c0_g1_i1.p1", "Caenorhabditis_elegans_DN10326_c0_g1_i1.p1", "Caenorhabditis_elegans_DN10382_c0_g1_i1.p2", "Caenorhabditis_elegans_DN10492_c0_g1_i1.p2", "Caenorhabditis_elegans_DN105…
512	GO:0004197	cysteine-type endopeptidase activity	13	1	2.1	0.89898	Caenorhabditis_elegans_DN6744_c0_g1_i1.p1
513	GO:0004722	protein serine/threonine phosphatase act...	13	1	2.1	0.89898	Caenorhabditis_elegans_DN17687_c0_g1_i1.p1
514	GO:0004497	monooxygenase activity	13	1	2.1	0.89898	Caenorhabditis_elegans_DN706_c1_g1_i1.p1
515	GO:0140101	catalytic activity, acting on a tRNA	60	14	9.69	0.90340	c("Caenorhabditis_elegans_DN10549_c0_g1_i1.p1", "Caenorhabditis_elegans_DN13883_c0_g1_i1.p2", "Caenorhabditis_elegans_DN1538_c0_g1_i4.p2", "Caenorhabditis_elegans_DN17126_c0_g1_i1.p2", "Caenorhabditis_elegans_DN17793_c0_g1_i1.p1", "Caenorhabditis_elegans_DN20515_c0_g1_i1.p1", "Caenorhabditis_elegans_DN21376_c0_g1_i1.p1", "Caenorhabditis_elegans_DN2153_c0_g1_i1.p1", "Caenorhabditis_elegans_DN2410_…
516	GO:0051082	unfolded protein binding	23	2	3.71	0.90598	c("Caenorhabditis_elegans_DN17456_c0_g1_i1.p1", "Caenorhabditis_elegans_DN7235_c0_g1_i1.p1")
517	GO:0016798	hydrolase activity, acting on glycosyl b...	48	5	7.75	0.90661	c("Caenorhabditis_elegans_DN1590_c0_g1_i1.p1", "Caenorhabditis_elegans_DN2858_c0_g1_i1.p1", "Caenorhabditis_elegans_DN7050_c0_g1_i1.p1", "Caenorhabditis_elegans_DN7438_c0_g1_i1.p1", "Caenorhabditis_elegans_DN7767_c0_g1_i1.p1")
518	GO:0017111	nucleoside-triphosphatase activity	274	49	44.24	0.91119	c("Caenorhabditis_elegans_DN10148_c0_g1_i1.p1", "Caenorhabditis_elegans_DN10154_c0_g1_i1.p1", "Caenorhabditis_elegans_DN10321_c0_g1_i1.p1", "Caenorhabditis_elegans_DN10492_c0_g1_i1.p2", "Caenorhabditis_elegans_DN11114_c0_g1_i1.p1", "Caenorhabditis_elegans_DN1135_c0_g1_i1.p1", "Caenorhabditis_elegans_DN11434_c0_g1_i1.p1", "Caenorhabditis_elegans_DN12175_c0_g1_i1.p1", "Caenorhabditis_elegans_DN126_…
519	GO:0004175	endopeptidase activity	94	15	15.18	0.91808	c("Caenorhabditis_elegans_DN10100_c0_g1_i1.p1", "Caenorhabditis_elegans_DN10382_c0_g1_i1.p2", "Caenorhabditis_elegans_DN13810_c0_g1_i1.p1", "Caenorhabditis_elegans_DN17144_c0_g1_i1.p2", "Caenorhabditis_elegans_DN17175_c0_g1_i1.p1", "Caenorhabditis_elegans_DN17803_c0_g1_i1.p1", "Caenorhabditis_elegans_DN18479_c0_g1_i1.p1", "Caenorhabditis_elegans_DN2473_c0_g1_i1.p1", "Caenorhabditis_elegans_DN2682…
520	GO:0017016	Ras GTPase binding	24	2	3.88	0.91842	c("Caenorhabditis_elegans_DN13965_c0_g1_i1.p1", "Caenorhabditis_elegans_DN20522_c0_g1_i1.p1")
521	GO:0031267	small GTPase binding	24	2	3.88	0.91842	c("Caenorhabditis_elegans_DN13965_c0_g1_i1.p1", "Caenorhabditis_elegans_DN20522_c0_g1_i1.p1")
522	GO:0004672	protein kinase activity	216	28	34.88	0.92176	c("Caenorhabditis_elegans_DN10256_c0_g1_i1.p2", "Caenorhabditis_elegans_DN1204_c0_g1_i1.p1", "Caenorhabditis_elegans_DN1282_c0_g1_i1.p1", "Caenorhabditis_elegans_DN14883_c0_g1_i1.p1", "Caenorhabditis_elegans_DN15034_c0_g1_i1.p1", "Caenorhabditis_elegans_DN15390_c0_g1_i1.p1", "Caenorhabditis_elegans_DN1616_c0_g2_i1.p1", "Caenorhabditis_elegans_DN17953_c0_g1_i1.p1", "Caenorhabditis_elegans_DN1959_c…
523	GO:0032549	ribonucleoside binding	126	15	20.34	0.92890	c("Caenorhabditis_elegans_DN10492_c0_g1_i1.p2", "Caenorhabditis_elegans_DN10746_c0_g1_i1.p1", "Caenorhabditis_elegans_DN11248_c0_g1_i1.p1", "Caenorhabditis_elegans_DN17348_c0_g1_i1.p1", "Caenorhabditis_elegans_DN1739_c0_g1_i1.p1", "Caenorhabditis_elegans_DN18441_c0_g1_i1.p1", "Caenorhabditis_elegans_DN21754_c0_g1_i1.p1", "Caenorhabditis_elegans_DN2824_c0_g1_i2.p1", "Caenorhabditis_elegans_DN2903_…
524	GO:0001882	nucleoside binding	126	15	20.34	0.92890	c("Caenorhabditis_elegans_DN10492_c0_g1_i1.p2", "Caenorhabditis_elegans_DN10746_c0_g1_i1.p1", "Caenorhabditis_elegans_DN11248_c0_g1_i1.p1", "Caenorhabditis_elegans_DN17348_c0_g1_i1.p1", "Caenorhabditis_elegans_DN1739_c0_g1_i1.p1", "Caenorhabditis_elegans_DN18441_c0_g1_i1.p1", "Caenorhabditis_elegans_DN21754_c0_g1_i1.p1", "Caenorhabditis_elegans_DN2824_c0_g1_i2.p1", "Caenorhabditis_elegans_DN2903_…
525	GO:0004180	carboxypeptidase activity	15	1	2.42	0.92904	Caenorhabditis_elegans_DN10063_c0_g1_i1.p1
526	GO:0016705	oxidoreductase activity, acting on paire...	34	3	5.49	0.92953	c("Caenorhabditis_elegans_DN21338_c0_g1_i1.p1", "Caenorhabditis_elegans_DN632_c1_g1_i1.p1", "Caenorhabditis_elegans_DN632_c1_g1_i2.p1")
527	GO:0035639	purine ribonucleoside triphosphate bindi...	688	127	111.09	0.93048	c("Caenorhabditis_elegans_DN1009_c0_g1_i1.p1", "Caenorhabditis_elegans_DN10148_c0_g1_i1.p1", "Caenorhabditis_elegans_DN1020_c0_g1_i1.p2", "Caenorhabditis_elegans_DN10256_c0_g1_i1.p2", "Caenorhabditis_elegans_DN10321_c0_g1_i1.p1", "Caenorhabditis_elegans_DN10349_c0_g1_i1.p1", "Caenorhabditis_elegans_DN10389_c0_g1_i1.p1", "Caenorhabditis_elegans_DN10492_c0_g1_i1.p2", "Caenorhabditis_elegans_DN10549…
528	GO:0004601	peroxidase activity	16	1	2.58	0.94054	Caenorhabditis_elegans_DN3529_c0_g1_i1.p1
529	GO:0051213	dioxygenase activity	16	1	2.58	0.94054	Caenorhabditis_elegans_DN14667_c0_g1_i1.p1
530	GO:0004553	hydrolase activity, hydrolyzing O-glycos...	44	4	7.1	0.94080	c("Caenorhabditis_elegans_DN1590_c0_g1_i1.p1", "Caenorhabditis_elegans_DN2858_c0_g1_i1.p1", "Caenorhabditis_elegans_DN7438_c0_g1_i1.p1", "Caenorhabditis_elegans_DN7767_c0_g1_i1.p1")
531	GO:0019001	guanyl nucleotide binding	129	15	20.83	0.94270	c("Caenorhabditis_elegans_DN10492_c0_g1_i1.p2", "Caenorhabditis_elegans_DN10746_c0_g1_i1.p1", "Caenorhabditis_elegans_DN11248_c0_g1_i1.p1", "Caenorhabditis_elegans_DN1739_c0_g1_i1.p1", "Caenorhabditis_elegans_DN18441_c0_g1_i1.p1", "Caenorhabditis_elegans_DN21754_c0_g1_i1.p1", "Caenorhabditis_elegans_DN2824_c0_g1_i2.p1", "Caenorhabditis_elegans_DN2903_c0_g1_i1.p1", "Caenorhabditis_elegans_DN3552_c…
532	GO:0003924	GTPase activity	92	10	14.85	0.94351	c("Caenorhabditis_elegans_DN10492_c0_g1_i1.p2", "Caenorhabditis_elegans_DN18441_c0_g1_i1.p1", "Caenorhabditis_elegans_DN21754_c0_g1_i1.p1", "Caenorhabditis_elegans_DN2824_c0_g1_i2.p1", "Caenorhabditis_elegans_DN2903_c0_g1_i1.p1", "Caenorhabditis_elegans_DN3748_c0_g1_i1.p1", "Caenorhabditis_elegans_DN396_c0_g1_i2.p1", "Caenorhabditis_elegans_DN7138_c0_g1_i1.p2", "Caenorhabditis_elegans_DN8408_c0_g…
533	GO:0022804	active transmembrane transporter activit...	69	7	11.14	0.94446	c("Caenorhabditis_elegans_DN11434_c0_g1_i1.p1", "Caenorhabditis_elegans_DN1594_c0_g1_i1.p1", "Caenorhabditis_elegans_DN20488_c0_g1_i1.p1", "Caenorhabditis_elegans_DN226_c0_g1_i1.p1", "Caenorhabditis_elegans_DN3240_c0_g1_i1.p1", "Caenorhabditis_elegans_DN3537_c0_g1_i2.p2", "Caenorhabditis_elegans_DN841_c0_g1_i1.p1")
534	GO:0016859	cis-trans isomerase activity	27	2	4.36	0.94708	c("Caenorhabditis_elegans_DN11965_c0_g1_i1.p2", "Caenorhabditis_elegans_DN3165_c0_g1_i1.p1")
535	GO:0003755	peptidyl-prolyl cis-trans isomerase acti...	27	2	4.36	0.94708	c("Caenorhabditis_elegans_DN11965_c0_g1_i1.p2", "Caenorhabditis_elegans_DN3165_c0_g1_i1.p1")
536	GO:0005525	GTP binding	123	14	19.86	0.94819	c("Caenorhabditis_elegans_DN10492_c0_g1_i1.p2", "Caenorhabditis_elegans_DN10746_c0_g1_i1.p1", "Caenorhabditis_elegans_DN11248_c0_g1_i1.p1", "Caenorhabditis_elegans_DN1739_c0_g1_i1.p1", "Caenorhabditis_elegans_DN18441_c0_g1_i1.p1", "Caenorhabditis_elegans_DN21754_c0_g1_i1.p1", "Caenorhabditis_elegans_DN2824_c0_g1_i2.p1", "Caenorhabditis_elegans_DN2903_c0_g1_i1.p1", "Caenorhabditis_elegans_DN3552_c…
537	GO:0032561	guanyl ribonucleotide binding	123	14	19.86	0.94819	c("Caenorhabditis_elegans_DN10492_c0_g1_i1.p2", "Caenorhabditis_elegans_DN10746_c0_g1_i1.p1", "Caenorhabditis_elegans_DN11248_c0_g1_i1.p1", "Caenorhabditis_elegans_DN1739_c0_g1_i1.p1", "Caenorhabditis_elegans_DN18441_c0_g1_i1.p1", "Caenorhabditis_elegans_DN21754_c0_g1_i1.p1", "Caenorhabditis_elegans_DN2824_c0_g1_i2.p1", "Caenorhabditis_elegans_DN2903_c0_g1_i1.p1", "Caenorhabditis_elegans_DN3552_c…
538	GO:0032550	purine ribonucleoside binding	123	14	19.86	0.94819	c("Caenorhabditis_elegans_DN10492_c0_g1_i1.p2", "Caenorhabditis_elegans_DN10746_c0_g1_i1.p1", "Caenorhabditis_elegans_DN11248_c0_g1_i1.p1", "Caenorhabditis_elegans_DN1739_c0_g1_i1.p1", "Caenorhabditis_elegans_DN18441_c0_g1_i1.p1", "Caenorhabditis_elegans_DN21754_c0_g1_i1.p1", "Caenorhabditis_elegans_DN2824_c0_g1_i2.p1", "Caenorhabditis_elegans_DN2903_c0_g1_i1.p1", "Caenorhabditis_elegans_DN3552_c…
539	GO:0001883	purine nucleoside binding	123	14	19.86	0.94819	c("Caenorhabditis_elegans_DN10492_c0_g1_i1.p2", "Caenorhabditis_elegans_DN10746_c0_g1_i1.p1", "Caenorhabditis_elegans_DN11248_c0_g1_i1.p1", "Caenorhabditis_elegans_DN1739_c0_g1_i1.p1", "Caenorhabditis_elegans_DN18441_c0_g1_i1.p1", "Caenorhabditis_elegans_DN21754_c0_g1_i1.p1", "Caenorhabditis_elegans_DN2824_c0_g1_i2.p1", "Caenorhabditis_elegans_DN2903_c0_g1_i1.p1", "Caenorhabditis_elegans_DN3552_c…
540	GO:0003779	actin binding	39	3	6.3	0.96309	c("Caenorhabditis_elegans_DN17332_c0_g1_i1.p1", "Caenorhabditis_elegans_DN17588_c0_g1_i1.p1", "Caenorhabditis_elegans_DN3124_c0_g1_i3.p2")
541	GO:0046914	transition metal ion binding	280	35	45.21	0.96674	c("Caenorhabditis_elegans_DN10063_c0_g1_i1.p1", "Caenorhabditis_elegans_DN1066_c0_g1_i1.p1", "Caenorhabditis_elegans_DN10750_c0_g1_i1.p1", "Caenorhabditis_elegans_DN1103_c0_g1_i1.p1", "Caenorhabditis_elegans_DN1153_c0_g1_i1.p1", "Caenorhabditis_elegans_DN1189_c0_g1_i4.p1", "Caenorhabditis_elegans_DN1265_c0_g2_i1.p1", "Caenorhabditis_elegans_DN13769_c0_g1_i1.p1", "Caenorhabditis_elegans_DN13880_c0…
542	GO:0008324	cation transmembrane transporter activit...	122	13	19.7	0.96913	c("Caenorhabditis_elegans_DN10173_c0_g1_i1.p2", "Caenorhabditis_elegans_DN10213_c0_g1_i1.p1", "Caenorhabditis_elegans_DN13756_c0_g1_i1.p1", "Caenorhabditis_elegans_DN13865_c0_g1_i1.p2", "Caenorhabditis_elegans_DN14194_c0_g1_i1.p2", "Caenorhabditis_elegans_DN18627_c0_g1_i1.p1", "Caenorhabditis_elegans_DN20488_c0_g1_i1.p1", "Caenorhabditis_elegans_DN20493_c0_g1_i1.p1", "Caenorhabditis_elegans_DN226…
543	GO:0008237	metallopeptidase activity	76	7	12.27	0.97253	c("Caenorhabditis_elegans_DN10063_c0_g1_i1.p1", "Caenorhabditis_elegans_DN10100_c0_g1_i1.p1", "Caenorhabditis_elegans_DN13810_c0_g1_i1.p1", "Caenorhabditis_elegans_DN2473_c0_g1_i1.p1", "Caenorhabditis_elegans_DN2563_c0_g1_i1.p1", "Caenorhabditis_elegans_DN272_c0_g1_i1.p1", "Caenorhabditis_elegans_DN3291_c0_g1_i1.p1")
544	GO:0004674	protein serine/threonine kinase activity	60	5	9.69	0.97507	c("Caenorhabditis_elegans_DN1204_c0_g1_i1.p1", "Caenorhabditis_elegans_DN21513_c0_g1_i1.p1", "Caenorhabditis_elegans_DN361_c0_g1_i1.p1", "Caenorhabditis_elegans_DN475_c0_g1_i1.p1", "Caenorhabditis_elegans_DN937_c0_g1_i1.p1")
545	GO:0004713	protein tyrosine kinase activity	21	1	3.39	0.97544	Caenorhabditis_elegans_DN20737_c0_g1_i1.p2
546	GO:0008270	zinc ion binding	230	27	37.14	0.97809	c("Caenorhabditis_elegans_DN10063_c0_g1_i1.p1", "Caenorhabditis_elegans_DN1066_c0_g1_i1.p1", "Caenorhabditis_elegans_DN10750_c0_g1_i1.p1", "Caenorhabditis_elegans_DN1103_c0_g1_i1.p1", "Caenorhabditis_elegans_DN1153_c0_g1_i1.p1", "Caenorhabditis_elegans_DN1189_c0_g1_i4.p1", "Caenorhabditis_elegans_DN1265_c0_g2_i1.p1", "Caenorhabditis_elegans_DN13769_c0_g1_i1.p1", "Caenorhabditis_elegans_DN13880_c0…
547	GO:0016810	hydrolase activity, acting on carbon-nit...	22	1	3.55	0.97942	Caenorhabditis_elegans_DN1229_c0_g1_i1.p1
548	GO:0044877	protein-containing complex binding	44	3	7.1	0.98117	c("Caenorhabditis_elegans_DN17087_c0_g1_i1.p1", "Caenorhabditis_elegans_DN396_c0_g1_i2.p1", "Caenorhabditis_elegans_DN489_c0_g1_i1.p3")
549	GO:0003677	DNA binding	358	53	57.8	0.98233	c("Caenorhabditis_elegans_DN1009_c0_g1_i1.p1", "Caenorhabditis_elegans_DN10148_c0_g1_i1.p1", "Caenorhabditis_elegans_DN10269_c0_g1_i1.p1", "Caenorhabditis_elegans_DN1083_c0_g1_i1.p1", "Caenorhabditis_elegans_DN10979_c0_g1_i1.p1", "Caenorhabditis_elegans_DN11048_c0_g1_i1.p1", "Caenorhabditis_elegans_DN11114_c0_g1_i1.p1", "Caenorhabditis_elegans_DN1307_c0_g1_i1.p1", "Caenorhabditis_elegans_DN13558_…
550	GO:0015291	secondary active transmembrane transport...	23	1	3.71	0.98276	Caenorhabditis_elegans_DN841_c0_g1_i1.p1
551	GO:0008092	cytoskeletal protein binding	89	8	14.37	0.98320	c("Caenorhabditis_elegans_DN1135_c0_g1_i1.p1", "Caenorhabditis_elegans_DN145_c0_g1_i1.p1", "Caenorhabditis_elegans_DN17332_c0_g1_i1.p1", "Caenorhabditis_elegans_DN17588_c0_g1_i1.p1", "Caenorhabditis_elegans_DN210_c0_g1_i3.p1", "Caenorhabditis_elegans_DN3124_c0_g1_i3.p2", "Caenorhabditis_elegans_DN739_c1_g1_i7.p1", "Caenorhabditis_elegans_DN739_c1_g2_i1.p1")
552	GO:0140096	catalytic activity, acting on a protein	577	80	93.17	0.98340	c("Caenorhabditis_elegans_DN10063_c0_g1_i1.p1", "Caenorhabditis_elegans_DN10100_c0_g1_i1.p1", "Caenorhabditis_elegans_DN10256_c0_g1_i1.p2", "Caenorhabditis_elegans_DN10335_c0_g1_i1.p1", "Caenorhabditis_elegans_DN10382_c0_g1_i1.p2", "Caenorhabditis_elegans_DN11965_c0_g1_i1.p2", "Caenorhabditis_elegans_DN1204_c0_g1_i1.p1", "Caenorhabditis_elegans_DN1282_c0_g1_i1.p1", "Caenorhabditis_elegans_DN13640…
553	GO:0004222	metalloendopeptidase activity	45	3	7.27	0.98358	c("Caenorhabditis_elegans_DN10100_c0_g1_i1.p1", "Caenorhabditis_elegans_DN13810_c0_g1_i1.p1", "Caenorhabditis_elegans_DN2473_c0_g1_i1.p1")
554	GO:0015077	monovalent inorganic cation transmembran...	66	5	10.66	0.98780	c("Caenorhabditis_elegans_DN13865_c0_g1_i1.p2", "Caenorhabditis_elegans_DN20493_c0_g1_i1.p1", "Caenorhabditis_elegans_DN226_c0_g1_i1.p1", "Caenorhabditis_elegans_DN3905_c0_g1_i1.p1", "Caenorhabditis_elegans_DN7649_c0_g1_i1.p1")
555	GO:0022890	inorganic cation transmembrane transport...	112	10	18.08	0.99131	c("Caenorhabditis_elegans_DN10173_c0_g1_i1.p2", "Caenorhabditis_elegans_DN10213_c0_g1_i1.p1", "Caenorhabditis_elegans_DN13756_c0_g1_i1.p1", "Caenorhabditis_elegans_DN13865_c0_g1_i1.p2", "Caenorhabditis_elegans_DN20488_c0_g1_i1.p1", "Caenorhabditis_elegans_DN20493_c0_g1_i1.p1", "Caenorhabditis_elegans_DN226_c0_g1_i1.p1", "Caenorhabditis_elegans_DN3905_c0_g1_i1.p1", "Caenorhabditis_elegans_DN7649_c…
556	GO:0003774	motor activity	60	4	9.69	0.99197	c("Caenorhabditis_elegans_DN1135_c0_g1_i1.p1", "Caenorhabditis_elegans_DN145_c0_g1_i1.p1", "Caenorhabditis_elegans_DN17402_c0_g1_i1.p1", "Caenorhabditis_elegans_DN701_c0_g1_i2.p1")
557	GO:0005085	guanyl-nucleotide exchange factor activi...	42	2	6.78	0.99456	c("Caenorhabditis_elegans_DN13965_c0_g1_i1.p1", "Caenorhabditis_elegans_DN599_c0_g1_i1.p1")
558	GO:0046983	protein dimerization activity	73	5	11.79	0.99489	c("Caenorhabditis_elegans_DN10593_c0_g1_i1.p2", "Caenorhabditis_elegans_DN122_c1_g1_i1.p3", "Caenorhabditis_elegans_DN1423_c0_g1_i1.p1", "Caenorhabditis_elegans_DN21164_c0_g1_i1.p1", "Caenorhabditis_elegans_DN2551_c0_g1_i1.p1")
559	GO:0043167	ion binding	1303	212	210.39	0.99494	c("Caenorhabditis_elegans_DN10063_c0_g1_i1.p1", "Caenorhabditis_elegans_DN1009_c0_g1_i1.p1", "Caenorhabditis_elegans_DN10100_c0_g1_i1.p1", "Caenorhabditis_elegans_DN1012_c0_g1_i1.p1", "Caenorhabditis_elegans_DN10148_c0_g1_i1.p1", "Caenorhabditis_elegans_DN1020_c0_g1_i1.p2", "Caenorhabditis_elegans_DN10256_c0_g1_i1.p2", "Caenorhabditis_elegans_DN10275_c0_g1_i1.p1", "Caenorhabditis_elegans_DN10305_…
560	GO:0022832	voltage-gated channel activity	30	1	4.84	0.99501	Caenorhabditis_elegans_DN14090_c0_g1_i1.p1
561	GO:0008047	enzyme activator activity	30	1	4.84	0.99501	Caenorhabditis_elegans_DN1031_c0_g1_i4.p1
562	GO:0005244	voltage-gated ion channel activity	30	1	4.84	0.99501	Caenorhabditis_elegans_DN14090_c0_g1_i1.p1
563	GO:0043169	cation binding	536	74	86.55	0.99509	c("Caenorhabditis_elegans_DN10063_c0_g1_i1.p1", "Caenorhabditis_elegans_DN10100_c0_g1_i1.p1", "Caenorhabditis_elegans_DN1012_c0_g1_i1.p1", "Caenorhabditis_elegans_DN1020_c0_g1_i1.p2", "Caenorhabditis_elegans_DN10275_c0_g1_i1.p1", "Caenorhabditis_elegans_DN10307_c0_g1_i1.p1", "Caenorhabditis_elegans_DN10349_c0_g1_i1.p1", "Caenorhabditis_elegans_DN1066_c0_g1_i1.p1", "Caenorhabditis_elegans_DN10750_…
564	GO:0060589	nucleoside-triphosphatase regulator acti...	31	1	5.01	0.99582	Caenorhabditis_elegans_DN1031_c0_g1_i4.p1
565	GO:0046872	metal ion binding	526	72	84.93	0.99613	c("Caenorhabditis_elegans_DN10063_c0_g1_i1.p1", "Caenorhabditis_elegans_DN10100_c0_g1_i1.p1", "Caenorhabditis_elegans_DN1012_c0_g1_i1.p1", "Caenorhabditis_elegans_DN1020_c0_g1_i1.p2", "Caenorhabditis_elegans_DN10307_c0_g1_i1.p1", "Caenorhabditis_elegans_DN10349_c0_g1_i1.p1", "Caenorhabditis_elegans_DN1066_c0_g1_i1.p1", "Caenorhabditis_elegans_DN10750_c0_g1_i1.p1", "Caenorhabditis_elegans_DN1103_c…
566	GO:0005215	transporter activity	337	37	54.41	0.99793	c("Caenorhabditis_elegans_DN10173_c0_g1_i1.p2", "Caenorhabditis_elegans_DN10213_c0_g1_i1.p1", "Caenorhabditis_elegans_DN11434_c0_g1_i1.p1", "Caenorhabditis_elegans_DN13677_c0_g1_i1.p1", "Caenorhabditis_elegans_DN13756_c0_g1_i1.p1", "Caenorhabditis_elegans_DN13865_c0_g1_i1.p2", "Caenorhabditis_elegans_DN14090_c0_g1_i1.p1", "Caenorhabditis_elegans_DN14194_c0_g1_i1.p2", "Caenorhabditis_elegans_DN145…
567	GO:0019899	enzyme binding	81	5	13.08	0.99819	c("Caenorhabditis_elegans_DN1076_c0_g2_i1.p1", "Caenorhabditis_elegans_DN13965_c0_g1_i1.p1", "Caenorhabditis_elegans_DN20522_c0_g1_i1.p1", "Caenorhabditis_elegans_DN2746_c0_g1_i1.p1", "Caenorhabditis_elegans_DN599_c0_g1_i1.p1")
568	GO:0022857	transmembrane transporter activity	325	35	52.48	0.99832	c("Caenorhabditis_elegans_DN10173_c0_g1_i1.p2", "Caenorhabditis_elegans_DN10213_c0_g1_i1.p1", "Caenorhabditis_elegans_DN11434_c0_g1_i1.p1", "Caenorhabditis_elegans_DN13677_c0_g1_i1.p1", "Caenorhabditis_elegans_DN13756_c0_g1_i1.p1", "Caenorhabditis_elegans_DN13865_c0_g1_i1.p2", "Caenorhabditis_elegans_DN14090_c0_g1_i1.p1", "Caenorhabditis_elegans_DN14194_c0_g1_i1.p2", "Caenorhabditis_elegans_DN145…
569	GO:0015075	ion transmembrane transporter activity	196	18	31.65	0.99859	c("Caenorhabditis_elegans_DN10173_c0_g1_i1.p2", "Caenorhabditis_elegans_DN10213_c0_g1_i1.p1", "Caenorhabditis_elegans_DN13756_c0_g1_i1.p1", "Caenorhabditis_elegans_DN13865_c0_g1_i1.p2", "Caenorhabditis_elegans_DN14090_c0_g1_i1.p1", "Caenorhabditis_elegans_DN14194_c0_g1_i1.p2", "Caenorhabditis_elegans_DN1634_c0_g1_i1.p1", "Caenorhabditis_elegans_DN17704_c0_g1_i1.p1", "Caenorhabditis_elegans_DN1862…
570	GO:0051020	GTPase binding	63	3	10.17	0.99877	c("Caenorhabditis_elegans_DN13965_c0_g1_i1.p1", "Caenorhabditis_elegans_DN20522_c0_g1_i1.p1", "Caenorhabditis_elegans_DN599_c0_g1_i1.p1")
571	GO:0046873	metal ion transmembrane transporter acti...	69	3	11.14	0.99950	c("Caenorhabditis_elegans_DN10173_c0_g1_i1.p2", "Caenorhabditis_elegans_DN10213_c0_g1_i1.p1", "Caenorhabditis_elegans_DN13756_c0_g1_i1.p1")
572	GO:0003735	structural constituent of ribosome	111	7	17.92	0.99954	c("Caenorhabditis_elegans_DN10998_c0_g1_i1.p1", "Caenorhabditis_elegans_DN14805_c0_g1_i1.p1", "Caenorhabditis_elegans_DN18329_c0_g1_i1.p1", "Caenorhabditis_elegans_DN187_c0_g1_i1.p1", "Caenorhabditis_elegans_DN20753_c0_g1_i1.p1", "Caenorhabditis_elegans_DN222_c0_g1_i1.p1", "Caenorhabditis_elegans_DN4110_c0_g1_i1.p1")
573	GO:0043565	sequence-specific DNA binding	118	7	19.05	0.99981	c("Caenorhabditis_elegans_DN1473_c0_g1_i1.p1", "Caenorhabditis_elegans_DN1608_c0_g1_i2.p1", "Caenorhabditis_elegans_DN17392_c0_g1_i1.p1", "Caenorhabditis_elegans_DN1791_c0_g1_i1.p1", "Caenorhabditis_elegans_DN2336_c0_g1_i1.p1", "Caenorhabditis_elegans_DN2386_c0_g1_i1.p1", "Caenorhabditis_elegans_DN6985_c0_g1_i1.p1")
574	GO:0022839	ion gated channel activity	49	1	7.91	0.99983	Caenorhabditis_elegans_DN14090_c0_g1_i1.p1
575	GO:0015318	inorganic molecular entity transmembrane...	167	12	26.96	0.99986	c("Caenorhabditis_elegans_DN10173_c0_g1_i1.p2", "Caenorhabditis_elegans_DN10213_c0_g1_i1.p1", "Caenorhabditis_elegans_DN13756_c0_g1_i1.p1", "Caenorhabditis_elegans_DN13865_c0_g1_i1.p2", "Caenorhabditis_elegans_DN14090_c0_g1_i1.p1", "Caenorhabditis_elegans_DN17704_c0_g1_i1.p1", "Caenorhabditis_elegans_DN20488_c0_g1_i1.p1", "Caenorhabditis_elegans_DN20493_c0_g1_i1.p1", "Caenorhabditis_elegans_DN226…
576	GO:0022836	gated channel activity	50	1	8.07	0.99986	Caenorhabditis_elegans_DN14090_c0_g1_i1.p1
577	GO:0000981	DNA-binding transcription factor activit...	55	1	8.88	0.99994	Caenorhabditis_elegans_DN2386_c0_g1_i1.p1
578	GO:0060089	molecular transducer activity	80	2	12.92	0.99999	c("Caenorhabditis_elegans_DN17704_c0_g1_i1.p1", "Caenorhabditis_elegans_DN475_c0_g1_i1.p1")
579	GO:0030234	enzyme regulator activity	95	3	15.34	0.99999	c("Caenorhabditis_elegans_DN1031_c0_g1_i4.p1", "Caenorhabditis_elegans_DN17137_c0_g1_i1.p1", "Caenorhabditis_elegans_DN18077_c0_g1_i1.p1")
580	GO:0004888	transmembrane signaling receptor activit...	70	1	11.3	1.00000	Caenorhabditis_elegans_DN17704_c0_g1_i1.p1
581	GO:0022838	substrate-specific channel activity	92	2	14.85	1.00000	c("Caenorhabditis_elegans_DN14090_c0_g1_i1.p1", "Caenorhabditis_elegans_DN17704_c0_g1_i1.p1")
582	GO:0005216	ion channel activity	92	2	14.85	1.00000	c("Caenorhabditis_elegans_DN14090_c0_g1_i1.p1", "Caenorhabditis_elegans_DN17704_c0_g1_i1.p1")
583	GO:0038023	signaling receptor activity	77	1	12.43	1.00000	Caenorhabditis_elegans_DN17704_c0_g1_i1.p1
584	GO:0022803	passive transmembrane transporter activi...	95	2	15.34	1.00000	c("Caenorhabditis_elegans_DN14090_c0_g1_i1.p1", "Caenorhabditis_elegans_DN17704_c0_g1_i1.p1")
585	GO:0015267	channel activity	95	2	15.34	1.00000	c("Caenorhabditis_elegans_DN14090_c0_g1_i1.p1", "Caenorhabditis_elegans_DN17704_c0_g1_i1.p1")
586	GO:0098772	molecular function regulator	147	6	23.74	1.00000	c("Caenorhabditis_elegans_DN1031_c0_g1_i4.p1", "Caenorhabditis_elegans_DN13965_c0_g1_i1.p1", "Caenorhabditis_elegans_DN17137_c0_g1_i1.p1", "Caenorhabditis_elegans_DN17326_c0_g1_i1.p1", "Caenorhabditis_elegans_DN18077_c0_g1_i1.p1", "Caenorhabditis_elegans_DN599_c0_g1_i1.p1")
587	GO:0005509	calcium ion binding	136	5	21.96	1.00000	c("Caenorhabditis_elegans_DN13656_c0_g1_i1.p1", "Caenorhabditis_elegans_DN1729_c0_g1_i1.p2", "Caenorhabditis_elegans_DN18248_c0_g1_i1.p1", "Caenorhabditis_elegans_DN2595_c0_g1_i1.p1", "Caenorhabditis_elegans_DN7438_c0_g1_i1.p1")
588	GO:0005198	structural molecule activity	163	7	26.32	1.00000	c("Caenorhabditis_elegans_DN10998_c0_g1_i1.p1", "Caenorhabditis_elegans_DN14805_c0_g1_i1.p1", "Caenorhabditis_elegans_DN18329_c0_g1_i1.p1", "Caenorhabditis_elegans_DN187_c0_g1_i1.p1", "Caenorhabditis_elegans_DN20753_c0_g1_i1.p1", "Caenorhabditis_elegans_DN222_c0_g1_i1.p1", "Caenorhabditis_elegans_DN4110_c0_g1_i1.p1")
589	GO:0140110	transcription regulator activity	252	14	40.69	1.00000	c("Caenorhabditis_elegans_DN10557_c0_g1_i1.p1", "Caenorhabditis_elegans_DN13928_c0_g1_i1.p1", "Caenorhabditis_elegans_DN1423_c0_g1_i1.p1", "Caenorhabditis_elegans_DN15619_c0_g1_i1.p1", "Caenorhabditis_elegans_DN1608_c0_g1_i2.p1", "Caenorhabditis_elegans_DN161_c1_g1_i1.p1", "Caenorhabditis_elegans_DN1791_c0_g1_i1.p1", "Caenorhabditis_elegans_DN18307_c0_g1_i1.p2", "Caenorhabditis_elegans_DN2386_c0_…
590	GO:0003700	DNA-binding transcription factor activit...	218	9	35.2	1.00000	c("Caenorhabditis_elegans_DN10557_c0_g1_i1.p1", "Caenorhabditis_elegans_DN13928_c0_g1_i1.p1", "Caenorhabditis_elegans_DN1608_c0_g1_i2.p1", "Caenorhabditis_elegans_DN161_c1_g1_i1.p1", "Caenorhabditis_elegans_DN1791_c0_g1_i1.p1", "Caenorhabditis_elegans_DN18307_c0_g1_i1.p2", "Caenorhabditis_elegans_DN2386_c0_g1_i1.p1", "Caenorhabditis_elegans_DN6821_c0_g1_i1.p1", "Caenorhabditis_elegans_DN6985_c0_g…
591	GO:0047429	nucleoside-triphosphate diphosphatase ac...	4	3	0.65	1.00000	c("Caenorhabditis_elegans_DN11550_c0_g1_i1.p1", "Caenorhabditis_elegans_DN21088_c0_g1_i1.p1", "Caenorhabditis_elegans_DN21088_c1_g1_i1.p1")
592	GO:0016875	ligase activity, forming carbon-oxygen b...	36	12	5.81	1.00000	c("Caenorhabditis_elegans_DN10549_c0_g1_i1.p1", "Caenorhabditis_elegans_DN13883_c0_g1_i1.p2", "Caenorhabditis_elegans_DN1538_c0_g1_i4.p2", "Caenorhabditis_elegans_DN17126_c0_g1_i1.p2", "Caenorhabditis_elegans_DN20515_c0_g1_i1.p1", "Caenorhabditis_elegans_DN21376_c0_g1_i1.p1", "Caenorhabditis_elegans_DN2153_c0_g1_i1.p1", "Caenorhabditis_elegans_DN2410_c0_g1_i1.p1", "Caenorhabditis_elegans_DN2973_c…
593	GO:0003674	molecular_function	4806	776	776	1.00000	c("Caenorhabditis_elegans_DN10063_c0_g1_i1.p1", "Caenorhabditis_elegans_DN10064_c0_g1_i1.p1", "Caenorhabditis_elegans_DN10072_c0_g1_i1.p3", "Caenorhabditis_elegans_DN10073_c0_g1_i1.p1", "Caenorhabditis_elegans_DN1009_c0_g1_i1.p1", "Caenorhabditis_elegans_DN10100_c0_g1_i1.p1", "Caenorhabditis_elegans_DN10115_c0_g1_i1.p1", "Caenorhabditis_elegans_DN1012_c0_g1_i1.p1", "Caenorhabditis_elegans_DN10123…
594	GO:0070003	threonine-type peptidase activity	6	5	0.97	1.00000	c("Caenorhabditis_elegans_DN17803_c0_g1_i1.p1", "Caenorhabditis_elegans_DN18479_c0_g1_i1.p1", "Caenorhabditis_elegans_DN4088_c0_g1_i2.p1", "Caenorhabditis_elegans_DN681_c0_g1_i1.p1", "Caenorhabditis_elegans_DN7089_c0_g1_i1.p1")
595	GO:0003729	mRNA binding	16	4	2.58	1.00000	c("Caenorhabditis_elegans_DN10197_c0_g1_i1.p2", "Caenorhabditis_elegans_DN20773_c0_g1_i1.p1", "Caenorhabditis_elegans_DN3962_c0_g1_i1.p1", "Caenorhabditis_elegans_DN4729_c0_g1_i1.p1")
596	GO:0000149	SNARE binding	1	0	0.16	1.00000	character(0)
597	GO:0000150	recombinase activity	1	0	0.16	1.00000	character(0)
598	GO:0000175	3'-5'-exoribonuclease activity	2	0	0.32	1.00000	character(0)
599	GO:0000179	rRNA (adenine-N6,N6-)-dimethyltransferas...	2	0	0.32	1.00000	character(0)
600	GO:0000225	N-acetylglucosaminylphosphatidylinositol...	1	0	0.16	1.00000	character(0)
601	GO:0000285	1-phosphatidylinositol-3-phosphate 5-kin...	1	0	0.16	1.00000	character(0)
602	GO:0000339	RNA cap binding	2	0	0.32	1.00000	character(0)
603	GO:0000386	second spliceosomal transesterification ...	1	0	0.16	1.00000	character(0)
604	GO:0000774	adenyl-nucleotide exchange factor activi...	1	0	0.16	1.00000	character(0)
605	GO:0000995	RNA polymerase III general transcription...	1	0	0.16	1.00000	character(0)
606	GO:0001013	RNA polymerase I regulatory region DNA b...	1	0	0.16	1.00000	character(0)
607	GO:0001046	core promoter sequence-specific DNA bind...	1	0	0.16	1.00000	character(0)
608	GO:0001047	core promoter binding	1	0	0.16	1.00000	character(0)
609	GO:0001085	RNA polymerase II transcription factor b...	3	0	0.48	1.00000	character(0)
610	GO:0001103	RNA polymerase II repressing transcripti...	2	0	0.32	1.00000	character(0)
611	GO:0001163	RNA polymerase I regulatory region seque...	1	0	0.16	1.00000	character(0)
612	GO:0001164	RNA polymerase I CORE element sequence-s...	1	0	0.16	1.00000	character(0)
613	GO:0001227	DNA-binding transcription repressor acti...	1	0	0.16	1.00000	character(0)
614	GO:0001540	amyloid-beta binding	1	0	0.16	1.00000	character(0)
615	GO:0001664	G protein-coupled receptor binding	1	0	0.16	1.00000	character(0)
616	GO:0001784	phosphotyrosine residue binding	1	0	0.16	1.00000	character(0)
617	GO:0002151	G-quadruplex RNA binding	1	0	0.16	1.00000	character(0)
618	GO:0003682	chromatin binding	9	0	1.45	1.00000	character(0)
619	GO:0003688	DNA replication origin binding	1	0	0.16	1.00000	character(0)
620	GO:0003691	double-stranded telomeric DNA binding	1	0	0.16	1.00000	character(0)
621	GO:0003707	steroid hormone receptor activity	1	0	0.16	1.00000	character(0)
622	GO:0003713	transcription coactivator activity	3	0	0.48	1.00000	character(0)
623	GO:0003725	double-stranded RNA binding	2	0	0.32	1.00000	character(0)
624	GO:0003747	translation release factor activity	3	0	0.48	1.00000	character(0)
625	GO:0003785	actin monomer binding	1	0	0.16	1.00000	character(0)
626	GO:0003839	gamma-glutamylcyclotransferase activity	1	0	0.16	1.00000	character(0)
627	GO:0003841	1-acylglycerol-3-phosphate O-acyltransfe...	2	0	0.32	1.00000	character(0)
628	GO:0003842	1-pyrroline-5-carboxylate dehydrogenase ...	1	0	0.16	1.00000	character(0)
629	GO:0003844	1,4-alpha-glucan branching enzyme activi...	1	0	0.16	1.00000	character(0)
630	GO:0003847	1-alkyl-2-acetylglycerophosphocholine es...	1	0	0.16	1.00000	character(0)
631	GO:0003854	3-beta-hydroxy-delta5-steroid dehydrogen...	1	0	0.16	1.00000	character(0)
632	GO:0003857	3-hydroxyacyl-CoA dehydrogenase activity	5	0	0.81	1.00000	character(0)
633	GO:0003867	4-aminobutyrate transaminase activity	1	0	0.16	1.00000	character(0)
634	GO:0003868	4-hydroxyphenylpyruvate dioxygenase acti...	3	0	0.48	1.00000	character(0)
635	GO:0003873	6-phosphofructo-2-kinase activity	2	0	0.32	1.00000	character(0)
636	GO:0003883	CTP synthase activity	1	0	0.16	1.00000	character(0)
637	GO:0003896	DNA primase activity	1	0	0.16	1.00000	character(0)
638	GO:0003908	methylated-DNA-[protein]-cysteine S-meth...	1	0	0.16	1.00000	character(0)
639	GO:0003909	DNA ligase activity	4	0	0.65	1.00000	character(0)
640	GO:0003910	DNA ligase (ATP) activity	4	0	0.65	1.00000	character(0)
641	GO:0003920	GMP reductase activity	1	0	0.16	1.00000	character(0)
642	GO:0003923	GPI-anchor transamidase activity	1	0	0.16	1.00000	character(0)
643	GO:0003933	GTP cyclohydrolase activity	1	0	0.16	1.00000	character(0)
644	GO:0003934	GTP cyclohydrolase I activity	1	0	0.16	1.00000	character(0)
645	GO:0003937	IMP cyclohydrolase activity	1	0	0.16	1.00000	character(0)
646	GO:0003938	IMP dehydrogenase activity	1	0	0.16	1.00000	character(0)
647	GO:0003952	NAD+ synthase (glutamine-hydrolyzing) ac...	1	0	0.16	1.00000	character(0)
648	GO:0003975	UDP-N-acetylglucosamine-dolichyl-phospha...	1	0	0.16	1.00000	character(0)
649	GO:0003978	UDP-glucose 4-epimerase activity	1	0	0.16	1.00000	character(0)
650	GO:0003979	UDP-glucose 6-dehydrogenase activity	1	0	0.16	1.00000	character(0)
651	GO:0003980	UDP-glucose:glycoprotein glucosyltransfe...	3	0	0.48	1.00000	character(0)
652	GO:0003983	UTP:glucose-1-phosphate uridylyltransfer...	2	0	0.32	1.00000	character(0)
653	GO:0003989	acetyl-CoA carboxylase activity	1	0	0.16	1.00000	character(0)
654	GO:0003997	acyl-CoA oxidase activity	1	0	0.16	1.00000	character(0)
655	GO:0004000	adenosine deaminase activity	1	0	0.16	1.00000	character(0)
656	GO:0004001	adenosine kinase activity	1	0	0.16	1.00000	character(0)
657	GO:0004013	adenosylhomocysteinase activity	1	0	0.16	1.00000	character(0)
658	GO:0004014	adenosylmethionine decarboxylase activit...	1	0	0.16	1.00000	character(0)
659	GO:0004019	adenylosuccinate synthase activity	1	0	0.16	1.00000	character(0)
660	GO:0004045	aminoacyl-tRNA hydrolase activity	2	0	0.32	1.00000	character(0)
661	GO:0004047	aminomethyltransferase activity	1	0	0.16	1.00000	character(0)
662	GO:0004057	arginyltransferase activity	1	0	0.16	1.00000	character(0)
663	GO:0004064	arylesterase activity	1	0	0.16	1.00000	character(0)
664	GO:0004070	aspartate carbamoyltransferase activity	1	0	0.16	1.00000	character(0)
665	GO:0004077	biotin-[acetyl-CoA-carboxylase] ligase a...	1	0	0.16	1.00000	character(0)
666	GO:0004088	carbamoyl-phosphate synthase (glutamine-...	1	0	0.16	1.00000	character(0)
667	GO:0004089	carbonate dehydratase activity	5	0	0.81	1.00000	character(0)
668	GO:0004104	cholinesterase activity	1	0	0.16	1.00000	character(0)
669	GO:0004108	citrate (Si)-synthase activity	1	0	0.16	1.00000	character(0)
670	GO:0004112	cyclic-nucleotide phosphodiesterase acti...	6	0	0.97	1.00000	character(0)
671	GO:0004114	3',5'-cyclic-nucleotide phosphodiesteras...	6	0	0.97	1.00000	character(0)
672	GO:0004124	cysteine synthase activity	1	0	0.16	1.00000	character(0)
673	GO:0004126	cytidine deaminase activity	1	0	0.16	1.00000	character(0)
674	GO:0004129	cytochrome-c oxidase activity	3	0	0.48	1.00000	character(0)
675	GO:0004133	glycogen debranching enzyme activity	2	0	0.32	1.00000	character(0)
676	GO:0004134	4-alpha-glucanotransferase activity	2	0	0.32	1.00000	character(0)
677	GO:0004135	amylo-alpha-1,6-glucosidase activity	2	0	0.32	1.00000	character(0)
678	GO:0004139	deoxyribose-phosphate aldolase activity	1	0	0.16	1.00000	character(0)
679	GO:0004144	diacylglycerol O-acyltransferase activit...	1	0	0.16	1.00000	character(0)
680	GO:0004146	dihydrofolate reductase activity	1	0	0.16	1.00000	character(0)
681	GO:0004149	dihydrolipoyllysine-residue succinyltran...	1	0	0.16	1.00000	character(0)
682	GO:0004152	dihydroorotate dehydrogenase activity	1	0	0.16	1.00000	character(0)
683	GO:0004164	diphthine synthase activity	1	0	0.16	1.00000	character(0)
684	GO:0004168	dolichol kinase activity	1	0	0.16	1.00000	character(0)
685	GO:0004174	electron-transferring-flavoprotein dehyd...	1	0	0.16	1.00000	character(0)
686	GO:0004185	serine-type carboxypeptidase activity	4	0	0.65	1.00000	character(0)
687	GO:0004300	enoyl-CoA hydratase activity	1	0	0.16	1.00000	character(0)
688	GO:0004311	farnesyltranstransferase activity	1	0	0.16	1.00000	character(0)
689	GO:0004312	fatty acid synthase activity	1	0	0.16	1.00000	character(0)
690	GO:0004322	ferroxidase activity	1	0	0.16	1.00000	character(0)
691	GO:0004326	tetrahydrofolylpolyglutamate synthase ac...	1	0	0.16	1.00000	character(0)
692	GO:0004329	formate-tetrahydrofolate ligase activity	1	0	0.16	1.00000	character(0)
693	GO:0004332	fructose-bisphosphate aldolase activity	2	0	0.32	1.00000	character(0)
694	GO:0004333	fumarate hydratase activity	1	0	0.16	1.00000	character(0)
695	GO:0004334	fumarylacetoacetase activity	1	0	0.16	1.00000	character(0)
696	GO:0004335	galactokinase activity	1	0	0.16	1.00000	character(0)
697	GO:0004348	glucosylceramidase activity	2	0	0.32	1.00000	character(0)
698	GO:0004350	glutamate-5-semialdehyde dehydrogenase a...	1	0	0.16	1.00000	character(0)
699	GO:0004359	glutaminase activity	5	0	0.81	1.00000	character(0)
700	GO:0004362	glutathione-disulfide reductase activity	1	0	0.16	1.00000	character(0)
701	GO:0004363	glutathione synthase activity	1	0	0.16	1.00000	character(0)
702	GO:0004367	glycerol-3-phosphate dehydrogenase [NAD+...	2	0	0.32	1.00000	character(0)
703	GO:0004368	glycerol-3-phosphate dehydrogenase (quin...	1	0	0.16	1.00000	character(0)
704	GO:0004371	glycerone kinase activity	1	0	0.16	1.00000	character(0)
705	GO:0004372	glycine hydroxymethyltransferase activit...	1	0	0.16	1.00000	character(0)
706	GO:0004379	glycylpeptide N-tetradecanoyltransferase...	1	0	0.16	1.00000	character(0)
707	GO:0004383	guanylate cyclase activity	1	0	0.16	1.00000	character(0)
708	GO:0004385	guanylate kinase activity	1	0	0.16	1.00000	character(0)
709	GO:0004397	histidine ammonia-lyase activity	1	0	0.16	1.00000	character(0)
710	GO:0004402	histone acetyltransferase activity	7	0	1.13	1.00000	character(0)
711	GO:0004407	histone deacetylase activity	2	0	0.32	1.00000	character(0)
712	GO:0004408	holocytochrome-c synthase activity	1	0	0.16	1.00000	character(0)
713	GO:0004411	homogentisate 1,2-dioxygenase activity	1	0	0.16	1.00000	character(0)
714	GO:0004416	hydroxyacylglutathione hydrolase activit...	1	0	0.16	1.00000	character(0)
715	GO:0004419	hydroxymethylglutaryl-CoA lyase activity	1	0	0.16	1.00000	character(0)
716	GO:0004420	hydroxymethylglutaryl-CoA reductase (NAD...	1	0	0.16	1.00000	character(0)
717	GO:0004421	hydroxymethylglutaryl-CoA synthase activ...	1	0	0.16	1.00000	character(0)
718	GO:0004422	hypoxanthine phosphoribosyltransferase a...	1	0	0.16	1.00000	character(0)
719	GO:0004427	inorganic diphosphatase activity	1	0	0.16	1.00000	character(0)
720	GO:0004435	phosphatidylinositol phospholipase C act...	4	0	0.65	1.00000	character(0)
721	GO:0004448	isocitrate dehydrogenase activity	5	0	0.81	1.00000	character(0)
722	GO:0004449	isocitrate dehydrogenase (NAD+) activity	3	0	0.48	1.00000	character(0)
723	GO:0004450	isocitrate dehydrogenase (NADP+) activit...	2	0	0.32	1.00000	character(0)
724	GO:0004452	isopentenyl-diphosphate delta-isomerase ...	1	0	0.16	1.00000	character(0)
725	GO:0004457	lactate dehydrogenase activity	1	0	0.16	1.00000	character(0)
726	GO:0004459	L-lactate dehydrogenase activity	1	0	0.16	1.00000	character(0)
727	GO:0004467	long-chain fatty acid-CoA ligase activit...	1	0	0.16	1.00000	character(0)
728	GO:0004476	mannose-6-phosphate isomerase activity	2	0	0.32	1.00000	character(0)
729	GO:0004478	methionine adenosyltransferase activity	5	0	0.81	1.00000	character(0)
730	GO:0004482	mRNA (guanine-N7-)-methyltransferase act...	1	0	0.16	1.00000	character(0)
731	GO:0004483	mRNA (nucleoside-2'-O-)-methyltransferas...	1	0	0.16	1.00000	character(0)
732	GO:0004484	mRNA guanylyltransferase activity	1	0	0.16	1.00000	character(0)
733	GO:0004488	methylenetetrahydrofolate dehydrogenase ...	1	0	0.16	1.00000	character(0)
734	GO:0004491	methylmalonate-semialdehyde dehydrogenas...	1	0	0.16	1.00000	character(0)
735	GO:0004499	N,N-dimethylaniline monooxygenase activi...	3	0	0.48	1.00000	character(0)
736	GO:0004512	inositol-3-phosphate synthase activity	1	0	0.16	1.00000	character(0)
737	GO:0004514	nicotinate-nucleotide diphosphorylase (c...	1	0	0.16	1.00000	character(0)
738	GO:0004516	nicotinate phosphoribosyltransferase act...	1	0	0.16	1.00000	character(0)
739	GO:0004525	ribonuclease III activity	5	0	0.81	1.00000	character(0)
740	GO:0004526	ribonuclease P activity	4	0	0.65	1.00000	character(0)
741	GO:0004531	deoxyribonuclease II activity	4	0	0.65	1.00000	character(0)
742	GO:0004532	exoribonuclease activity	3	0	0.48	1.00000	character(0)
743	GO:0004534	5'-3' exoribonuclease activity	1	0	0.16	1.00000	character(0)
744	GO:0004535	poly(A)-specific ribonuclease activity	1	0	0.16	1.00000	character(0)
745	GO:0004560	alpha-L-fucosidase activity	1	0	0.16	1.00000	character(0)
746	GO:0004573	mannosyl-oligosaccharide glucosidase act...	2	0	0.32	1.00000	character(0)
747	GO:0004576	oligosaccharyl transferase activity	1	0	0.16	1.00000	character(0)
748	GO:0004582	dolichyl-phosphate beta-D-mannosyltransf...	1	0	0.16	1.00000	character(0)
749	GO:0004588	orotate phosphoribosyltransferase activi...	2	0	0.32	1.00000	character(0)
750	GO:0004590	orotidine-5'-phosphate decarboxylase act...	1	0	0.16	1.00000	character(0)
751	GO:0004594	pantothenate kinase activity	2	0	0.32	1.00000	character(0)
752	GO:0004597	peptide-aspartate beta-dioxygenase activ...	1	0	0.16	1.00000	character(0)
753	GO:0004602	glutathione peroxidase activity	5	0	0.81	1.00000	character(0)
754	GO:0004609	phosphatidylserine decarboxylase activit...	1	0	0.16	1.00000	character(0)
755	GO:0004611	phosphoenolpyruvate carboxykinase activi...	3	0	0.48	1.00000	character(0)
756	GO:0004613	phosphoenolpyruvate carboxykinase (GTP) ...	2	0	0.32	1.00000	character(0)
757	GO:0004616	phosphogluconate dehydrogenase (decarbox...	1	0	0.16	1.00000	character(0)
758	GO:0004618	phosphoglycerate kinase activity	1	0	0.16	1.00000	character(0)
759	GO:0004629	phospholipase C activity	4	0	0.65	1.00000	character(0)
760	GO:0004634	phosphopyruvate hydratase activity	1	0	0.16	1.00000	character(0)
761	GO:0004643	phosphoribosylaminoimidazolecarboxamide ...	1	0	0.16	1.00000	character(0)
762	GO:0004645	phosphorylase activity	2	0	0.32	1.00000	character(0)
763	GO:0004647	phosphoserine phosphatase activity	1	0	0.16	1.00000	character(0)
764	GO:0004648	O-phospho-L-serine:2-oxoglutarate aminot...	1	0	0.16	1.00000	character(0)
765	GO:0004649	poly(ADP-ribose) glycohydrolase activity	1	0	0.16	1.00000	character(0)
766	GO:0004651	polynucleotide 5'-phosphatase activity	1	0	0.16	1.00000	character(0)
767	GO:0004652	polynucleotide adenylyltransferase activ...	2	0	0.32	1.00000	character(0)
768	GO:0004656	procollagen-proline 4-dioxygenase activi...	2	0	0.32	1.00000	character(0)
769	GO:0004661	protein geranylgeranyltransferase activi...	2	0	0.32	1.00000	character(0)
770	GO:0004663	Rab geranylgeranyltransferase activity	1	0	0.16	1.00000	character(0)
771	GO:0004675	transmembrane receptor protein serine/th...	4	0	0.65	1.00000	character(0)
772	GO:0004683	calmodulin-dependent protein kinase acti...	3	0	0.48	1.00000	character(0)
773	GO:0004686	elongation factor-2 kinase activity	1	0	0.16	1.00000	character(0)
774	GO:0004689	phosphorylase kinase activity	1	0	0.16	1.00000	character(0)
775	GO:0004691	cAMP-dependent protein kinase activity	2	0	0.32	1.00000	character(0)
776	GO:0004697	protein kinase C activity	1	0	0.16	1.00000	character(0)
777	GO:0004703	G protein-coupled receptor kinase activi...	1	0	0.16	1.00000	character(0)
778	GO:0004707	MAP kinase activity	10	0	1.61	1.00000	character(0)
779	GO:0004712	protein serine/threonine/tyrosine kinase...	2	0	0.32	1.00000	character(0)
780	GO:0004714	transmembrane receptor protein tyrosine ...	1	0	0.16	1.00000	character(0)
781	GO:0004715	non-membrane spanning protein tyrosine k...	1	0	0.16	1.00000	character(0)
782	GO:0004719	protein-L-isoaspartate (D-aspartate) O-m...	3	0	0.48	1.00000	character(0)
783	GO:0004723	calcium-dependent protein serine/threoni...	1	0	0.16	1.00000	character(0)
784	GO:0004726	non-membrane spanning protein tyrosine p...	1	0	0.16	1.00000	character(0)
785	GO:0004733	pyridoxamine-phosphate oxidase activity	1	0	0.16	1.00000	character(0)
786	GO:0004735	pyrroline-5-carboxylate reductase activi...	1	0	0.16	1.00000	character(0)
787	GO:0004743	pyruvate kinase activity	3	0	0.48	1.00000	character(0)
788	GO:0004748	ribonucleoside-diphosphate reductase act...	1	0	0.16	1.00000	character(0)
789	GO:0004750	ribulose-phosphate 3-epimerase activity	1	0	0.16	1.00000	character(0)
790	GO:0004774	succinate-CoA ligase activity	1	0	0.16	1.00000	character(0)
791	GO:0004776	succinate-CoA ligase (GDP-forming) activ...	1	0	0.16	1.00000	character(0)
792	GO:0004788	thiamine diphosphokinase activity	1	0	0.16	1.00000	character(0)
793	GO:0004792	thiosulfate sulfurtransferase activity	1	0	0.16	1.00000	character(0)
794	GO:0004797	thymidine kinase activity	1	0	0.16	1.00000	character(0)
795	GO:0004799	thymidylate synthase activity	1	0	0.16	1.00000	character(0)
796	GO:0004801	sedoheptulose-7-phosphate:D-glyceraldehy...	1	0	0.16	1.00000	character(0)
797	GO:0004806	triglyceride lipase activity	1	0	0.16	1.00000	character(0)
798	GO:0004807	triose-phosphate isomerase activity	1	0	0.16	1.00000	character(0)
799	GO:0004809	tRNA (guanine-N2-)-methyltransferase act...	1	0	0.16	1.00000	character(0)
800	GO:0004813	alanine-tRNA ligase activity	2	0	0.32	1.00000	character(0)
801	GO:0004815	aspartate-tRNA ligase activity	1	0	0.16	1.00000	character(0)
802	GO:0004816	asparagine-tRNA ligase activity	1	0	0.16	1.00000	character(0)
803	GO:0004817	cysteine-tRNA ligase activity	1	0	0.16	1.00000	character(0)
804	GO:0004818	glutamate-tRNA ligase activity	1	0	0.16	1.00000	character(0)
805	GO:0004821	histidine-tRNA ligase activity	1	0	0.16	1.00000	character(0)
806	GO:0004824	lysine-tRNA ligase activity	1	0	0.16	1.00000	character(0)
807	GO:0004825	methionine-tRNA ligase activity	2	0	0.32	1.00000	character(0)
808	GO:0004828	serine-tRNA ligase activity	2	0	0.32	1.00000	character(0)
809	GO:0004829	threonine-tRNA ligase activity	1	0	0.16	1.00000	character(0)
810	GO:0004831	tyrosine-tRNA ligase activity	2	0	0.32	1.00000	character(0)
811	GO:0004833	tryptophan 2,3-dioxygenase activity	1	0	0.16	1.00000	character(0)
812	GO:0004838	L-tyrosine:2-oxoglutarate aminotransfera...	1	0	0.16	1.00000	character(0)
813	GO:0004844	uracil DNA N-glycosylase activity	1	0	0.16	1.00000	character(0)
814	GO:0004849	uridine kinase activity	1	0	0.16	1.00000	character(0)
815	GO:0004857	enzyme inhibitor activity	36	0	5.81	1.00000	character(0)
816	GO:0004860	protein kinase inhibitor activity	3	0	0.48	1.00000	character(0)
817	GO:0004861	cyclin-dependent protein serine/threonin...	3	0	0.48	1.00000	character(0)
818	GO:0004864	protein phosphatase inhibitor activity	1	0	0.16	1.00000	character(0)
819	GO:0004866	endopeptidase inhibitor activity	28	0	4.52	1.00000	character(0)
820	GO:0004867	serine-type endopeptidase inhibitor acti...	22	0	3.55	1.00000	character(0)
821	GO:0004869	cysteine-type endopeptidase inhibitor ac...	3	0	0.48	1.00000	character(0)
822	GO:0004879	nuclear receptor activity	3	0	0.48	1.00000	character(0)
823	GO:0004896	cytokine receptor activity	3	0	0.48	1.00000	character(0)
824	GO:0004930	G protein-coupled receptor activity	17	0	2.74	1.00000	character(0)
825	GO:0004965	G protein-coupled GABA receptor activity	1	0	0.16	1.00000	character(0)
826	GO:0005042	netrin receptor activity	2	0	0.32	1.00000	character(0)
827	GO:0005044	scavenger receptor activity	1	0	0.16	1.00000	character(0)
828	GO:0005047	signal recognition particle binding	2	0	0.32	1.00000	character(0)
829	GO:0005048	signal sequence binding	3	0	0.48	1.00000	character(0)
830	GO:0005049	nuclear export signal receptor activity	1	0	0.16	1.00000	character(0)
831	GO:0005078	MAP-kinase scaffold activity	1	0	0.16	1.00000	character(0)
832	GO:0005086	ARF guanyl-nucleotide exchange factor ac...	5	0	0.81	1.00000	character(0)
833	GO:0005089	Rho guanyl-nucleotide exchange factor ac...	1	0	0.16	1.00000	character(0)
834	GO:0005092	GDP-dissociation inhibitor activity	3	0	0.48	1.00000	character(0)
835	GO:0005093	Rab GDP-dissociation inhibitor activity	2	0	0.32	1.00000	character(0)
836	GO:0005094	Rho GDP-dissociation inhibitor activity	1	0	0.16	1.00000	character(0)
837	GO:0005096	GTPase activator activity	21	0	3.39	1.00000	character(0)
838	GO:0005102	signaling receptor binding	21	0	3.39	1.00000	character(0)
839	GO:0005125	cytokine activity	1	0	0.16	1.00000	character(0)
840	GO:0005179	hormone activity	3	0	0.48	1.00000	character(0)
841	GO:0005184	neuropeptide hormone activity	1	0	0.16	1.00000	character(0)
842	GO:0005200	structural constituent of cytoskeleton	15	0	2.42	1.00000	character(0)
843	GO:0005201	extracellular matrix structural constitu...	2	0	0.32	1.00000	character(0)
844	GO:0005217	intracellular ligand-gated ion channel a...	1	0	0.16	1.00000	character(0)
845	GO:0005219	ryanodine-sensitive calcium-release chan...	1	0	0.16	1.00000	character(0)
846	GO:0005227	calcium activated cation channel activit...	1	0	0.16	1.00000	character(0)
847	GO:0005230	extracellular ligand-gated ion channel a...	16	0	2.58	1.00000	character(0)
848	GO:0005231	excitatory extracellular ligand-gated io...	2	0	0.32	1.00000	character(0)
849	GO:0005243	gap junction channel activity	1	0	0.16	1.00000	character(0)
850	GO:0005245	voltage-gated calcium channel activity	11	0	1.78	1.00000	character(0)
851	GO:0005247	voltage-gated chloride channel activity	4	0	0.65	1.00000	character(0)
852	GO:0005249	voltage-gated potassium channel activity	14	0	2.26	1.00000	character(0)
853	GO:0005254	chloride channel activity	4	0	0.65	1.00000	character(0)
854	GO:0005261	cation channel activity	47	0	7.59	1.00000	character(0)
855	GO:0005262	calcium channel activity	17	0	2.74	1.00000	character(0)
856	GO:0005267	potassium channel activity	16	0	2.58	1.00000	character(0)
857	GO:0005272	sodium channel activity	7	0	1.13	1.00000	character(0)
858	GO:0005315	inorganic phosphate transmembrane transp...	1	0	0.16	1.00000	character(0)
859	GO:0005375	copper ion transmembrane transporter act...	2	0	0.32	1.00000	character(0)
860	GO:0005381	iron ion transmembrane transporter activ...	1	0	0.16	1.00000	character(0)
861	GO:0005388	calcium-transporting ATPase activity	6	0	0.97	1.00000	character(0)
862	GO:0005432	calcium:sodium antiporter activity	2	0	0.32	1.00000	character(0)
863	GO:0005451	monovalent cation:proton antiporter acti...	3	0	0.48	1.00000	character(0)
864	GO:0005452	inorganic anion exchanger activity	4	0	0.65	1.00000	character(0)
865	GO:0005496	steroid binding	1	0	0.16	1.00000	character(0)
866	GO:0005501	retinoid binding	1	0	0.16	1.00000	character(0)
867	GO:0005516	calmodulin binding	6	0	0.97	1.00000	character(0)
868	GO:0005523	tropomyosin binding	2	0	0.32	1.00000	character(0)
869	GO:0005537	mannose binding	1	0	0.16	1.00000	character(0)
870	GO:0005539	glycosaminoglycan binding	2	0	0.32	1.00000	character(0)
871	GO:0005544	calcium-dependent phospholipid binding	3	0	0.48	1.00000	character(0)
872	GO:0005545	1-phosphatidylinositol binding	1	0	0.16	1.00000	character(0)
873	GO:0005547	phosphatidylinositol-3,4,5-trisphosphate...	1	0	0.16	1.00000	character(0)
874	GO:0008013	beta-catenin binding	2	0	0.32	1.00000	character(0)
875	GO:0008022	protein C-terminus binding	1	0	0.16	1.00000	character(0)
876	GO:0008073	ornithine decarboxylase inhibitor activi...	1	0	0.16	1.00000	character(0)
877	GO:0008079	translation termination factor activity	3	0	0.48	1.00000	character(0)
878	GO:0008083	growth factor activity	5	0	0.81	1.00000	character(0)
879	GO:0008093	cytoskeletal adaptor activity	1	0	0.16	1.00000	character(0)
880	GO:0008097	5S rRNA binding	1	0	0.16	1.00000	character(0)
881	GO:0008113	peptide-methionine (S)-S-oxide reductase...	1	0	0.16	1.00000	character(0)
882	GO:0008121	ubiquinol-cytochrome-c reductase activit...	3	0	0.48	1.00000	character(0)
883	GO:0008124	4-alpha-hydroxytetrahydrobiopterin dehyd...	1	0	0.16	1.00000	character(0)
884	GO:0008131	primary amine oxidase activity	1	0	0.16	1.00000	character(0)
885	GO:0008134	transcription factor binding	9	0	1.45	1.00000	character(0)
886	GO:0008138	protein tyrosine/serine/threonine phosph...	12	0	1.94	1.00000	character(0)
887	GO:0008140	cAMP response element binding protein bi...	1	0	0.16	1.00000	character(0)
888	GO:0008143	poly(A) binding	1	0	0.16	1.00000	character(0)
889	GO:0008146	sulfotransferase activity	7	0	1.13	1.00000	character(0)
890	GO:0008172	S-methyltransferase activity	2	0	0.32	1.00000	character(0)
891	GO:0008174	mRNA methyltransferase activity	2	0	0.32	1.00000	character(0)
892	GO:0008176	tRNA (guanine-N7-)-methyltransferase act...	2	0	0.32	1.00000	character(0)
893	GO:0008184	glycogen phosphorylase activity	1	0	0.16	1.00000	character(0)
894	GO:0008190	eukaryotic initiation factor 4E binding	3	0	0.48	1.00000	character(0)
895	GO:0008191	metalloendopeptidase inhibitor activity	1	0	0.16	1.00000	character(0)
896	GO:0008192	RNA guanylyltransferase activity	1	0	0.16	1.00000	character(0)
897	GO:0008195	phosphatidate phosphatase activity	5	0	0.81	1.00000	character(0)
898	GO:0008199	ferric iron binding	2	0	0.32	1.00000	character(0)
899	GO:0008201	heparin binding	2	0	0.32	1.00000	character(0)
900	GO:0008239	dipeptidyl-peptidase activity	1	0	0.16	1.00000	character(0)
901	GO:0008241	peptidyl-dipeptidase activity	1	0	0.16	1.00000	character(0)
902	GO:0008242	omega peptidase activity	10	0	1.61	1.00000	character(0)
903	GO:0008271	secondary active sulfate transmembrane t...	3	0	0.48	1.00000	character(0)
904	GO:0008312	7S RNA binding	6	0	0.97	1.00000	character(0)
905	GO:0008318	protein prenyltransferase activity	4	0	0.65	1.00000	character(0)
906	GO:0008320	protein transmembrane transporter activi...	3	0	0.48	1.00000	character(0)
907	GO:0008332	low voltage-gated calcium channel activi...	2	0	0.32	1.00000	character(0)
908	GO:0008336	gamma-butyrobetaine dioxygenase activity	1	0	0.16	1.00000	character(0)
909	GO:0008349	MAP kinase kinase kinase kinase activity	1	0	0.16	1.00000	character(0)
910	GO:0008353	RNA polymerase II CTD heptapeptide repea...	1	0	0.16	1.00000	character(0)
911	GO:0008376	acetylgalactosaminyltransferase activity	2	0	0.32	1.00000	character(0)
912	GO:0008378	galactosyltransferase activity	2	0	0.32	1.00000	character(0)
913	GO:0008381	mechanosensitive ion channel activity	1	0	0.16	1.00000	character(0)
914	GO:0008430	selenium binding	2	0	0.32	1.00000	character(0)
915	GO:0008442	3-hydroxyisobutyrate dehydrogenase activ...	1	0	0.16	1.00000	character(0)
916	GO:0008443	phosphofructokinase activity	2	0	0.32	1.00000	character(0)
917	GO:0008446	GDP-mannose 4,6-dehydratase activity	1	0	0.16	1.00000	character(0)
918	GO:0008448	N-acetylglucosamine-6-phosphate deacetyl...	1	0	0.16	1.00000	character(0)
919	GO:0008474	palmitoyl-(protein) hydrolase activity	1	0	0.16	1.00000	character(0)
920	GO:0008475	procollagen-lysine 5-dioxygenase activit...	1	0	0.16	1.00000	character(0)
921	GO:0008476	protein-tyrosine sulfotransferase activi...	1	0	0.16	1.00000	character(0)
922	GO:0008478	pyridoxal kinase activity	1	0	0.16	1.00000	character(0)
923	GO:0008479	queuine tRNA-ribosyltransferase activity	2	0	0.32	1.00000	character(0)
924	GO:0008484	sulfuric ester hydrolase activity	3	0	0.48	1.00000	character(0)
925	GO:0008495	protoheme IX farnesyltransferase activit...	1	0	0.16	1.00000	character(0)
926	GO:0008521	acetyl-CoA transmembrane transporter act...	1	0	0.16	1.00000	character(0)
927	GO:0008531	riboflavin kinase activity	1	0	0.16	1.00000	character(0)
928	GO:0008536	Ran GTPase binding	7	0	1.13	1.00000	character(0)
929	GO:0008556	potassium-transporting ATPase activity	1	0	0.16	1.00000	character(0)
930	GO:0008559	xenobiotic transmembrane transporting AT...	1	0	0.16	1.00000	character(0)
931	GO:0008565	protein transporter activity	3	0	0.48	1.00000	character(0)
932	GO:0008568	microtubule-severing ATPase activity	1	0	0.16	1.00000	character(0)
933	GO:0008569	ATP-dependent microtubule motor activity...	1	0	0.16	1.00000	character(0)
934	GO:0008603	cAMP-dependent protein kinase regulator ...	1	0	0.16	1.00000	character(0)
935	GO:0008609	alkylglycerone-phosphate synthase activi...	3	0	0.48	1.00000	character(0)
936	GO:0008641	ubiquitin-like modifier activating enzym...	7	0	1.13	1.00000	character(0)
937	GO:0008705	methionine synthase activity	1	0	0.16	1.00000	character(0)
938	GO:0008830	dTDP-4-dehydrorhamnose 3,5-epimerase act...	1	0	0.16	1.00000	character(0)
939	GO:0008887	glycerate kinase activity	2	0	0.32	1.00000	character(0)
940	GO:0008897	holo-[acyl-carrier-protein] synthase act...	3	0	0.48	1.00000	character(0)
941	GO:0008934	inositol monophosphate 1-phosphatase act...	1	0	0.16	1.00000	character(0)
942	GO:0008963	phospho-N-acetylmuramoyl-pentapeptide-tr...	1	0	0.16	1.00000	character(0)
943	GO:0008988	rRNA (adenine-N6-)-methyltransferase act...	1	0	0.16	1.00000	character(0)
944	GO:0009019	tRNA (guanine-N1-)-methyltransferase act...	1	0	0.16	1.00000	character(0)
945	GO:0009975	cyclase activity	1	0	0.16	1.00000	character(0)
946	GO:0010309	acireductone dioxygenase [iron(II)-requi...	1	0	0.16	1.00000	character(0)
947	GO:0010340	carboxyl-O-methyltransferase activity	4	0	0.65	1.00000	character(0)
948	GO:0010997	anaphase-promoting complex binding	2	0	0.32	1.00000	character(0)
949	GO:0015002	heme-copper terminal oxidase activity	3	0	0.48	1.00000	character(0)
950	GO:0015016	[heparan sulfate]-glucosamine N-sulfotra...	1	0	0.16	1.00000	character(0)
951	GO:0015018	galactosylgalactosylxylosylprotein 3-bet...	2	0	0.32	1.00000	character(0)
952	GO:0015020	glucuronosyltransferase activity	3	0	0.48	1.00000	character(0)
953	GO:0015037	peptide disulfide oxidoreductase activit...	1	0	0.16	1.00000	character(0)
954	GO:0015038	glutathione disulfide oxidoreductase act...	1	0	0.16	1.00000	character(0)
955	GO:0015079	potassium ion transmembrane transporter ...	20	0	3.23	1.00000	character(0)
956	GO:0015081	sodium ion transmembrane transporter act...	12	0	1.94	1.00000	character(0)
957	GO:0015085	calcium ion transmembrane transporter ac...	25	0	4.04	1.00000	character(0)
958	GO:0015098	molybdate ion transmembrane transporter ...	1	0	0.16	1.00000	character(0)
959	GO:0015116	sulfate transmembrane transporter activi...	3	0	0.48	1.00000	character(0)
960	GO:0015144	carbohydrate transmembrane transporter a...	4	0	0.65	1.00000	character(0)
961	GO:0015232	heme transporter activity	1	0	0.16	1.00000	character(0)
962	GO:0015269	calcium-activated potassium channel acti...	1	0	0.16	1.00000	character(0)
963	GO:0015276	ligand-gated ion channel activity	18	0	2.91	1.00000	character(0)
964	GO:0015278	calcium-release channel activity	1	0	0.16	1.00000	character(0)
965	GO:0015297	antiporter activity	8	0	1.29	1.00000	character(0)
966	GO:0015298	solute:cation antiporter activity	8	0	1.29	1.00000	character(0)
967	GO:0015299	solute:proton antiporter activity	6	0	0.97	1.00000	character(0)
968	GO:0015368	calcium:cation antiporter activity	2	0	0.32	1.00000	character(0)
969	GO:0015379	potassium:chloride symporter activity	3	0	0.48	1.00000	character(0)
970	GO:0015385	sodium:proton antiporter activity	3	0	0.48	1.00000	character(0)
971	GO:0015450	P-P-bond-hydrolysis-driven protein trans...	2	0	0.32	1.00000	character(0)
972	GO:0015491	cation:cation antiporter activity	5	0	0.81	1.00000	character(0)
973	GO:0015645	fatty acid ligase activity	1	0	0.16	1.00000	character(0)
974	GO:0015662	ATPase activity, coupled to transmembran...	7	0	1.13	1.00000	character(0)
975	GO:0015665	alcohol transmembrane transporter activi...	1	0	0.16	1.00000	character(0)
976	GO:0015926	glucosidase activity	4	0	0.65	1.00000	character(0)
977	GO:0015928	fucosidase activity	1	0	0.16	1.00000	character(0)
978	GO:0015930	glutamate synthase activity	1	0	0.16	1.00000	character(0)
979	GO:0016155	formyltetrahydrofolate dehydrogenase act...	1	0	0.16	1.00000	character(0)
980	GO:0016174	NAD(P)H oxidase activity	3	0	0.48	1.00000	character(0)
981	GO:0016251	RNA polymerase II general transcription ...	1	0	0.16	1.00000	character(0)
982	GO:0016263	glycoprotein-N-acetylgalactosamine 3-bet...	2	0	0.32	1.00000	character(0)
983	GO:0016273	arginine N-methyltransferase activity	1	0	0.16	1.00000	character(0)
984	GO:0016274	protein-arginine N-methyltransferase act...	1	0	0.16	1.00000	character(0)
985	GO:0016300	tRNA (uracil) methyltransferase activity	1	0	0.16	1.00000	character(0)
986	GO:0016303	1-phosphatidylinositol-3-kinase activity	1	0	0.16	1.00000	character(0)
987	GO:0016307	phosphatidylinositol phosphate kinase ac...	3	0	0.48	1.00000	character(0)
988	GO:0016316	phosphatidylinositol-3,4-bisphosphate 4-...	1	0	0.16	1.00000	character(0)
989	GO:0016411	acylglycerol O-acyltransferase activity	3	0	0.48	1.00000	character(0)
990	GO:0016421	CoA carboxylase activity	1	0	0.16	1.00000	character(0)
991	GO:0016423	tRNA (guanine) methyltransferase activit...	4	0	0.65	1.00000	character(0)
992	GO:0016426	tRNA (adenine) methyltransferase activit...	1	0	0.16	1.00000	character(0)
993	GO:0016429	tRNA (adenine-N1-)-methyltransferase act...	1	0	0.16	1.00000	character(0)
994	GO:0016433	rRNA (adenine) methyltransferase activit...	3	0	0.48	1.00000	character(0)
995	GO:0016435	rRNA (guanine) methyltransferase activit...	1	0	0.16	1.00000	character(0)
996	GO:0016504	peptidase activator activity	1	0	0.16	1.00000	character(0)
997	GO:0016530	metallochaperone activity	1	0	0.16	1.00000	character(0)
998	GO:0016531	copper chaperone activity	1	0	0.16	1.00000	character(0)
999	GO:0016538	cyclin-dependent protein serine/threonin...	14	0	2.26	1.00000	character(0)
1000	GO:0016597	amino acid binding	1	0	0.16	1.00000	character(0)
1001	GO:0016603	glutaminyl-peptide cyclotransferase acti...	1	0	0.16	1.00000	character(0)
1002	GO:0016634	oxidoreductase activity, acting on the C...	1	0	0.16	1.00000	character(0)
1003	GO:0016635	oxidoreductase activity, acting on the C...	1	0	0.16	1.00000	character(0)
1004	GO:0016641	oxidoreductase activity, acting on the C...	2	0	0.32	1.00000	character(0)
1005	GO:0016649	oxidoreductase activity, acting on the C...	1	0	0.16	1.00000	character(0)
1006	GO:0016657	oxidoreductase activity, acting on NAD(P...	1	0	0.16	1.00000	character(0)
1007	GO:0016671	oxidoreductase activity, acting on a sul...	3	0	0.48	1.00000	character(0)
1008	GO:0016675	oxidoreductase activity, acting on a hem...	3	0	0.48	1.00000	character(0)
1009	GO:0016676	oxidoreductase activity, acting on a hem...	3	0	0.48	1.00000	character(0)
1010	GO:0016679	oxidoreductase activity, acting on diphe...	3	0	0.48	1.00000	character(0)
1011	GO:0016681	oxidoreductase activity, acting on diphe...	3	0	0.48	1.00000	character(0)
1012	GO:0016706	oxidoreductase activity, acting on paire...	7	0	1.13	1.00000	character(0)
1013	GO:0016709	oxidoreductase activity, acting on paire...	4	0	0.65	1.00000	character(0)
1014	GO:0016714	oxidoreductase activity, acting on paire...	5	0	0.81	1.00000	character(0)
1015	GO:0016715	oxidoreductase activity, acting on paire...	1	0	0.16	1.00000	character(0)
1016	GO:0016717	oxidoreductase activity, acting on paire...	1	0	0.16	1.00000	character(0)
1017	GO:0016722	oxidoreductase activity, oxidizing metal...	1	0	0.16	1.00000	character(0)
1018	GO:0016724	oxidoreductase activity, oxidizing metal...	1	0	0.16	1.00000	character(0)
1019	GO:0016725	oxidoreductase activity, acting on CH or...	1	0	0.16	1.00000	character(0)
1020	GO:0016728	oxidoreductase activity, acting on CH or...	1	0	0.16	1.00000	character(0)
1021	GO:0016742	hydroxymethyl-, formyl- and related tran...	3	0	0.48	1.00000	character(0)
1022	GO:0016743	carboxyl- or carbamoyltransferase activi...	1	0	0.16	1.00000	character(0)
1023	GO:0016744	transferase activity, transferring aldeh...	1	0	0.16	1.00000	character(0)
1024	GO:0016748	succinyltransferase activity	1	0	0.16	1.00000	character(0)
1025	GO:0016751	S-succinyltransferase activity	1	0	0.16	1.00000	character(0)
1026	GO:0016774	phosphotransferase activity, carboxyl gr...	1	0	0.16	1.00000	character(0)
1027	GO:0016785	transferase activity, transferring selen...	1	0	0.16	1.00000	character(0)
1028	GO:0016802	trialkylsulfonium hydrolase activity	1	0	0.16	1.00000	character(0)
1029	GO:0016812	hydrolase activity, acting on carbon-nit...	3	0	0.48	1.00000	character(0)
1030	GO:0016814	hydrolase activity, acting on carbon-nit...	5	0	0.81	1.00000	character(0)
1031	GO:0016822	hydrolase activity, acting on acid carbo...	3	0	0.48	1.00000	character(0)
1032	GO:0016823	hydrolase activity, acting on acid carbo...	3	0	0.48	1.00000	character(0)
1033	GO:0016832	aldehyde-lyase activity	3	0	0.48	1.00000	character(0)
1034	GO:0016833	oxo-acid-lyase activity	1	0	0.16	1.00000	character(0)
1035	GO:0016841	ammonia-lyase activity	1	0	0.16	1.00000	character(0)
1036	GO:0016842	amidine-lyase activity	1	0	0.16	1.00000	character(0)
1037	GO:0016846	carbon-sulfur lyase activity	1	0	0.16	1.00000	character(0)
1038	GO:0016854	racemase and epimerase activity	4	0	0.65	1.00000	character(0)
1039	GO:0016857	racemase and epimerase activity, acting ...	4	0	0.65	1.00000	character(0)
1040	GO:0016863	intramolecular oxidoreductase activity, ...	1	0	0.16	1.00000	character(0)
1041	GO:0016872	intramolecular lyase activity	1	0	0.16	1.00000	character(0)
1042	GO:0016896	exoribonuclease activity, producing 5'-p...	3	0	0.48	1.00000	character(0)
1043	GO:0016901	oxidoreductase activity, acting on the C...	1	0	0.16	1.00000	character(0)
1044	GO:0016917	GABA receptor activity	1	0	0.16	1.00000	character(0)
1045	GO:0017017	MAP kinase tyrosine/serine/threonine pho...	2	0	0.32	1.00000	character(0)
1046	GO:0017025	TBP-class protein binding	2	0	0.32	1.00000	character(0)
1047	GO:0017048	Rho GTPase binding	7	0	1.13	1.00000	character(0)
1048	GO:0017049	GTP-Rho binding	1	0	0.16	1.00000	character(0)
1049	GO:0017056	structural constituent of nuclear pore	7	0	1.13	1.00000	character(0)
1050	GO:0017057	6-phosphogluconolactonase activity	1	0	0.16	1.00000	character(0)
1051	GO:0017069	snRNA binding	4	0	0.65	1.00000	character(0)
1052	GO:0017070	U6 snRNA binding	1	0	0.16	1.00000	character(0)
1053	GO:0017110	nucleoside-diphosphatase activity	4	0	0.65	1.00000	character(0)
1054	GO:0017128	phospholipid scramblase activity	4	0	0.65	1.00000	character(0)
1055	GO:0017147	Wnt-protein binding	1	0	0.16	1.00000	character(0)
1056	GO:0017150	tRNA dihydrouridine synthase activity	4	0	0.65	1.00000	character(0)
1057	GO:0017154	semaphorin receptor activity	2	0	0.32	1.00000	character(0)
1058	GO:0017160	Ral GTPase binding	1	0	0.16	1.00000	character(0)
1059	GO:0017176	phosphatidylinositol N-acetylglucosaminy...	1	0	0.16	1.00000	character(0)
1060	GO:0018271	biotin-protein ligase activity	1	0	0.16	1.00000	character(0)
1061	GO:0018738	S-formylglutathione hydrolase activity	1	0	0.16	1.00000	character(0)
1062	GO:0019107	myristoyltransferase activity	1	0	0.16	1.00000	character(0)
1063	GO:0019135	deoxyhypusine monooxygenase activity	1	0	0.16	1.00000	character(0)
1064	GO:0019136	deoxynucleoside kinase activity	1	0	0.16	1.00000	character(0)
1065	GO:0019187	beta-1,4-mannosyltransferase activity	1	0	0.16	1.00000	character(0)
1066	GO:0019199	transmembrane receptor protein kinase ac...	5	0	0.81	1.00000	character(0)
1067	GO:0019203	carbohydrate phosphatase activity	1	0	0.16	1.00000	character(0)
1068	GO:0019207	kinase regulator activity	18	0	2.91	1.00000	character(0)
1069	GO:0019208	phosphatase regulator activity	6	0	0.97	1.00000	character(0)
1070	GO:0019209	kinase activator activity	3	0	0.48	1.00000	character(0)
1071	GO:0019210	kinase inhibitor activity	3	0	0.48	1.00000	character(0)
1072	GO:0019211	phosphatase activator activity	1	0	0.16	1.00000	character(0)
1073	GO:0019212	phosphatase inhibitor activity	1	0	0.16	1.00000	character(0)
1074	GO:0019213	deacetylase activity	4	0	0.65	1.00000	character(0)
1075	GO:0019238	cyclohydrolase activity	2	0	0.32	1.00000	character(0)
1076	GO:0019781	NEDD8 activating enzyme activity	1	0	0.16	1.00000	character(0)
1077	GO:0019789	SUMO transferase activity	1	0	0.16	1.00000	character(0)
1078	GO:0019798	procollagen-proline dioxygenase activity	2	0	0.32	1.00000	character(0)
1079	GO:0019799	tubulin N-acetyltransferase activity	1	0	0.16	1.00000	character(0)
1080	GO:0019825	oxygen binding	4	0	0.65	1.00000	character(0)
1081	GO:0019840	isoprenoid binding	1	0	0.16	1.00000	character(0)
1082	GO:0019887	protein kinase regulator activity	18	0	2.91	1.00000	character(0)
1083	GO:0019888	protein phosphatase regulator activity	5	0	0.81	1.00000	character(0)
1084	GO:0019894	kinesin binding	3	0	0.48	1.00000	character(0)
1085	GO:0019900	kinase binding	6	0	0.97	1.00000	character(0)
1086	GO:0019901	protein kinase binding	5	0	0.81	1.00000	character(0)
1087	GO:0019902	phosphatase binding	2	0	0.32	1.00000	character(0)
1088	GO:0019903	protein phosphatase binding	2	0	0.32	1.00000	character(0)
1089	GO:0019904	protein domain specific binding	4	0	0.65	1.00000	character(0)
1090	GO:0019905	syntaxin binding	1	0	0.16	1.00000	character(0)
1091	GO:0019948	SUMO activating enzyme activity	1	0	0.16	1.00000	character(0)
1092	GO:0019992	diacylglycerol binding	6	0	0.97	1.00000	character(0)
1093	GO:0022824	transmitter-gated ion channel activity	2	0	0.32	1.00000	character(0)
1094	GO:0022829	wide pore channel activity	1	0	0.16	1.00000	character(0)
1095	GO:0022834	ligand-gated channel activity	18	0	2.91	1.00000	character(0)
1096	GO:0022835	transmitter-gated channel activity	2	0	0.32	1.00000	character(0)
1097	GO:0022843	voltage-gated cation channel activity	25	0	4.04	1.00000	character(0)
1098	GO:0022848	acetylcholine-gated cation-selective cha...	2	0	0.32	1.00000	character(0)
1099	GO:0022884	macromolecule transmembrane transporter ...	3	0	0.48	1.00000	character(0)
1100	GO:0030151	molybdenum ion binding	5	0	0.81	1.00000	character(0)
1101	GO:0030215	semaphorin receptor binding	4	0	0.65	1.00000	character(0)
1102	GO:0030276	clathrin binding	5	0	0.81	1.00000	character(0)
1103	GO:0030291	protein serine/threonine kinase inhibito...	3	0	0.48	1.00000	character(0)
1104	GO:0030295	protein kinase activator activity	3	0	0.48	1.00000	character(0)
1105	GO:0030337	DNA polymerase processivity factor activ...	1	0	0.16	1.00000	character(0)
1106	GO:0030368	interleukin-17 receptor activity	3	0	0.48	1.00000	character(0)
1107	GO:0030371	translation repressor activity	1	0	0.16	1.00000	character(0)
1108	GO:0030414	peptidase inhibitor activity	29	0	4.68	1.00000	character(0)
1109	GO:0030429	kynureninase activity	2	0	0.32	1.00000	character(0)
1110	GO:0030544	Hsp70 protein binding	1	0	0.16	1.00000	character(0)
1111	GO:0030545	receptor regulator activity	10	0	1.61	1.00000	character(0)
1112	GO:0030547	receptor inhibitor activity	1	0	0.16	1.00000	character(0)
1113	GO:0030594	neurotransmitter receptor activity	3	0	0.48	1.00000	character(0)
1114	GO:0030619	U1 snRNA binding	1	0	0.16	1.00000	character(0)
1115	GO:0030623	U5 snRNA binding	1	0	0.16	1.00000	character(0)
1116	GO:0030628	pre-mRNA 3'-splice site binding	1	0	0.16	1.00000	character(0)
1117	GO:0030674	protein binding, bridging	3	0	0.48	1.00000	character(0)
1118	GO:0030695	GTPase regulator activity	26	0	4.2	1.00000	character(0)
1119	GO:0030729	acetoacetate-CoA ligase activity	1	0	0.16	1.00000	character(0)
1120	GO:0030942	endoplasmic reticulum signal peptide bin...	2	0	0.32	1.00000	character(0)
1121	GO:0030955	potassium ion binding	3	0	0.48	1.00000	character(0)
1122	GO:0031071	cysteine desulfurase activity	1	0	0.16	1.00000	character(0)
1123	GO:0031151	histone methyltransferase activity (H3-K...	2	0	0.32	1.00000	character(0)
1124	GO:0031177	phosphopantetheine binding	3	0	0.48	1.00000	character(0)
1125	GO:0031369	translation initiation factor binding	7	0	1.13	1.00000	character(0)
1126	GO:0031418	L-ascorbic acid binding	5	0	0.81	1.00000	character(0)
1127	GO:0031420	alkali metal ion binding	3	0	0.48	1.00000	character(0)
1128	GO:0031491	nucleosome binding	1	0	0.16	1.00000	character(0)
1129	GO:0031543	peptidyl-proline dioxygenase activity	2	0	0.32	1.00000	character(0)
1130	GO:0031545	peptidyl-proline 4-dioxygenase activity	2	0	0.32	1.00000	character(0)
1131	GO:0032051	clathrin light chain binding	1	0	0.16	1.00000	character(0)
1132	GO:0032217	riboflavin transmembrane transporter act...	4	0	0.65	1.00000	character(0)
1133	GO:0032266	phosphatidylinositol-3-phosphate binding	3	0	0.48	1.00000	character(0)
1134	GO:0032296	double-stranded RNA-specific ribonucleas...	5	0	0.81	1.00000	character(0)
1135	GO:0032422	purine-rich negative regulatory element ...	1	0	0.16	1.00000	character(0)
1136	GO:0032934	sterol binding	1	0	0.16	1.00000	character(0)
1137	GO:0032947	protein-containing complex scaffold acti...	1	0	0.16	1.00000	character(0)
1138	GO:0033130	acetylcholine receptor binding	1	0	0.16	1.00000	character(0)
1139	GO:0033149	FFAT motif binding	1	0	0.16	1.00000	character(0)
1140	GO:0033192	calmodulin-dependent protein phosphatase...	1	0	0.16	1.00000	character(0)
1141	GO:0033549	MAP kinase phosphatase activity	2	0	0.32	1.00000	character(0)
1142	GO:0033558	protein deacetylase activity	2	0	0.32	1.00000	character(0)
1143	GO:0033735	aspartate dehydrogenase activity	1	0	0.16	1.00000	character(0)
1144	GO:0033743	peptide-methionine (R)-S-oxide reductase...	1	0	0.16	1.00000	character(0)
1145	GO:0033764	steroid dehydrogenase activity, acting o...	1	0	0.16	1.00000	character(0)
1146	GO:0033819	lipoyl(octanoyl) transferase activity	2	0	0.32	1.00000	character(0)
1147	GO:0033897	ribonuclease T2 activity	1	0	0.16	1.00000	character(0)
1148	GO:0034212	peptide N-acetyltransferase activity	8	0	1.29	1.00000	character(0)
1149	GO:0034237	protein kinase A regulatory subunit bind...	3	0	0.48	1.00000	character(0)
1150	GO:0034450	ubiquitin-ubiquitin ligase activity	1	0	0.16	1.00000	character(0)
1151	GO:0034481	chondroitin sulfotransferase activity	2	0	0.32	1.00000	character(0)
1152	GO:0034483	heparan sulfate sulfotransferase activit...	1	0	0.16	1.00000	character(0)
1153	GO:0034511	U3 snoRNA binding	1	0	0.16	1.00000	character(0)
1154	GO:0034596	phosphatidylinositol phosphate 4-phospha...	3	0	0.48	1.00000	character(0)
1155	GO:0034597	phosphatidylinositol-4,5-bisphosphate 4-...	2	0	0.32	1.00000	character(0)
1156	GO:0034632	retinol transmembrane transporter activi...	1	0	0.16	1.00000	character(0)
1157	GO:0035004	phosphatidylinositol 3-kinase activity	1	0	0.16	1.00000	character(0)
1158	GO:0035064	methylated histone binding	2	0	0.32	1.00000	character(0)
1159	GO:0035226	glutamate-cysteine ligase catalytic subu...	1	0	0.16	1.00000	character(0)
1160	GO:0035251	UDP-glucosyltransferase activity	3	0	0.48	1.00000	character(0)
1161	GO:0035299	inositol pentakisphosphate 2-kinase acti...	1	0	0.16	1.00000	character(0)
1162	GO:0035368	selenocysteine insertion sequence bindin...	1	0	0.16	1.00000	character(0)
1163	GO:0035591	signaling adaptor activity	4	0	0.65	1.00000	character(0)
1164	GO:0035598	N6-threonylcarbomyladenosine methylthiot...	1	0	0.16	1.00000	character(0)
1165	GO:0035615	clathrin adaptor activity	2	0	0.32	1.00000	character(0)
1166	GO:0036002	pre-mRNA binding	2	0	0.32	1.00000	character(0)
1167	GO:0036374	glutathione hydrolase activity	10	0	1.61	1.00000	character(0)
1168	GO:0036440	citrate synthase activity	1	0	0.16	1.00000	character(0)
1169	GO:0036442	proton-exporting ATPase activity	4	0	0.65	1.00000	character(0)
1170	GO:0038024	cargo receptor activity	3	0	0.48	1.00000	character(0)
1171	GO:0042030	ATPase inhibitor activity	2	0	0.32	1.00000	character(0)
1172	GO:0042083	5,10-methylenetetrahydrofolate-dependent...	1	0	0.16	1.00000	character(0)
1173	GO:0042084	5-methyltetrahydrofolate-dependent methy...	1	0	0.16	1.00000	character(0)
1174	GO:0042132	fructose 1,6-bisphosphate 1-phosphatase ...	1	0	0.16	1.00000	character(0)
1175	GO:0042171	lysophosphatidic acid acyltransferase ac...	2	0	0.32	1.00000	character(0)
1176	GO:0042277	peptide binding	4	0	0.65	1.00000	character(0)
1177	GO:0042281	dolichyl pyrophosphate Man9GlcNAc2 alpha...	1	0	0.16	1.00000	character(0)
1178	GO:0042302	structural constituent of cuticle	11	0	1.78	1.00000	character(0)
1179	GO:0042393	histone binding	7	0	1.13	1.00000	character(0)
1180	GO:0042799	histone methyltransferase activity (H4-K...	1	0	0.16	1.00000	character(0)
1181	GO:0042803	protein homodimerization activity	3	0	0.48	1.00000	character(0)
1182	GO:0042813	Wnt-activated receptor activity	1	0	0.16	1.00000	character(0)
1183	GO:0042826	histone deacetylase binding	2	0	0.32	1.00000	character(0)
1184	GO:0042887	amide transmembrane transporter activity	5	0	0.81	1.00000	character(0)
1185	GO:0042910	xenobiotic transmembrane transporter act...	1	0	0.16	1.00000	character(0)
1186	GO:0042979	ornithine decarboxylase regulator activi...	1	0	0.16	1.00000	character(0)
1187	GO:0043014	alpha-tubulin binding	1	0	0.16	1.00000	character(0)
1188	GO:0043015	gamma-tubulin binding	2	0	0.32	1.00000	character(0)
1189	GO:0043023	ribosomal large subunit binding	1	0	0.16	1.00000	character(0)
1190	GO:0043139	5'-3' DNA helicase activity	2	0	0.32	1.00000	character(0)
1191	GO:0043178	alcohol binding	1	0	0.16	1.00000	character(0)
1192	GO:0043495	protein membrane anchor	1	0	0.16	1.00000	character(0)
1193	GO:0043531	ADP binding	1	0	0.16	1.00000	character(0)
1194	GO:0043874	acireductone synthase activity	1	0	0.16	1.00000	character(0)
1195	GO:0045131	pre-mRNA branch point binding	1	0	0.16	1.00000	character(0)
1196	GO:0045296	cadherin binding	8	0	1.29	1.00000	character(0)
1197	GO:0045309	protein phosphorylated amino acid bindin...	1	0	0.16	1.00000	character(0)
1198	GO:0046332	SMAD binding	1	0	0.16	1.00000	character(0)
1199	GO:0046912	transferase activity, transferring acyl ...	4	0	0.65	1.00000	character(0)
1200	GO:0046915	transition metal ion transmembrane trans...	3	0	0.48	1.00000	character(0)
1201	GO:0046923	ER retention sequence binding	1	0	0.16	1.00000	character(0)
1202	GO:0046961	proton-transporting ATPase activity, rot...	4	0	0.65	1.00000	character(0)
1203	GO:0047464	heparosan-N-sulfate-glucuronate 5-epimer...	1	0	0.16	1.00000	character(0)
1204	GO:0047631	ADP-ribose diphosphatase activity	1	0	0.16	1.00000	character(0)
1205	GO:0047756	chondroitin 4-sulfotransferase activity	2	0	0.32	1.00000	character(0)
1206	GO:0047961	glycine N-acyltransferase activity	1	0	0.16	1.00000	character(0)
1207	GO:0048018	receptor ligand activity	9	0	1.45	1.00000	character(0)
1208	GO:0048019	receptor antagonist activity	1	0	0.16	1.00000	character(0)
1209	GO:0048365	Rac GTPase binding	2	0	0.32	1.00000	character(0)
1210	GO:0048487	beta-tubulin binding	2	0	0.32	1.00000	character(0)
1211	GO:0048531	beta-1,3-galactosyltransferase activity	2	0	0.32	1.00000	character(0)
1212	GO:0050080	malonyl-CoA decarboxylase activity	1	0	0.16	1.00000	character(0)
1213	GO:0050253	retinyl-palmitate esterase activity	1	0	0.16	1.00000	character(0)
1214	GO:0050308	sugar-phosphatase activity	1	0	0.16	1.00000	character(0)
1215	GO:0050353	trimethyllysine dioxygenase activity	1	0	0.16	1.00000	character(0)
1216	GO:0050664	oxidoreductase activity, acting on NAD(P...	3	0	0.48	1.00000	character(0)
1217	GO:0050750	low-density lipoprotein particle recepto...	1	0	0.16	1.00000	character(0)
1218	GO:0050811	GABA receptor binding	1	0	0.16	1.00000	character(0)
1219	GO:0050839	cell adhesion molecule binding	8	0	1.29	1.00000	character(0)
1220	GO:0051015	actin filament binding	17	0	2.74	1.00000	character(0)
1221	GO:0051018	protein kinase A binding	3	0	0.48	1.00000	character(0)
1222	GO:0051087	chaperone binding	4	0	0.65	1.00000	character(0)
1223	GO:0051184	cofactor transmembrane transporter activ...	2	0	0.32	1.00000	character(0)
1224	GO:0051185	coenzyme transmembrane transporter activ...	1	0	0.16	1.00000	character(0)
1225	GO:0051219	phosphoprotein binding	1	0	0.16	1.00000	character(0)
1226	GO:0051499	D-aminoacyl-tRNA deacylase activity	1	0	0.16	1.00000	character(0)
1227	GO:0051721	protein phosphatase 2A binding	1	0	0.16	1.00000	character(0)
1228	GO:0051723	protein methylesterase activity	1	0	0.16	1.00000	character(0)
1229	GO:0051748	UTP-monosaccharide-1-phosphate uridylylt...	2	0	0.32	1.00000	character(0)
1230	GO:0051751	alpha-1,4-mannosyltransferase activity	1	0	0.16	1.00000	character(0)
1231	GO:0051903	S-(hydroxymethyl)glutathione dehydrogena...	1	0	0.16	1.00000	character(0)
1232	GO:0051998	protein carboxyl O-methyltransferase act...	4	0	0.65	1.00000	character(0)
1233	GO:0052745	inositol phosphate phosphatase activity	1	0	0.16	1.00000	character(0)
1234	GO:0052824	dolichyl-pyrophosphate Man7GlcNAc2 alpha...	1	0	0.16	1.00000	character(0)
1235	GO:0052834	inositol monophosphate phosphatase activ...	1	0	0.16	1.00000	character(0)
1236	GO:0052855	ADP-dependent NAD(P)H-hydrate dehydratas...	1	0	0.16	1.00000	character(0)
1237	GO:0055106	ubiquitin-protein transferase regulator ...	2	0	0.32	1.00000	character(0)
1238	GO:0060072	large conductance calcium-activated pota...	1	0	0.16	1.00000	character(0)
1239	GO:0060090	molecular adaptor activity	9	0	1.45	1.00000	character(0)
1240	GO:0061134	peptidase regulator activity	30	0	4.84	1.00000	character(0)
1241	GO:0061135	endopeptidase regulator activity	28	0	4.52	1.00000	character(0)
1242	GO:0061575	cyclin-dependent protein serine/threonin...	3	0	0.48	1.00000	character(0)
1243	GO:0061578	Lys63-specific deubiquitinase activity	1	0	0.16	1.00000	character(0)
1244	GO:0061731	ribonucleoside-diphosphate reductase act...	1	0	0.16	1.00000	character(0)
1245	GO:0061733	peptide-lysine-N-acetyltransferase activ...	8	0	1.29	1.00000	character(0)
1246	GO:0070008	serine-type exopeptidase activity	4	0	0.65	1.00000	character(0)
1247	GO:0070122	isopeptidase activity	7	0	1.13	1.00000	character(0)
1248	GO:0070290	N-acylphosphatidylethanolamine-specific ...	1	0	0.16	1.00000	character(0)
1249	GO:0070325	lipoprotein particle receptor binding	1	0	0.16	1.00000	character(0)
1250	GO:0070403	NAD+ binding	4	0	0.65	1.00000	character(0)
1251	GO:0070491	repressing transcription factor binding	2	0	0.32	1.00000	character(0)
1252	GO:0070547	L-tyrosine aminotransferase activity	1	0	0.16	1.00000	character(0)
1253	GO:0070568	guanylyltransferase activity	1	0	0.16	1.00000	character(0)
1254	GO:0070577	lysine-acetylated histone binding	1	0	0.16	1.00000	character(0)
1255	GO:0070628	proteasome binding	1	0	0.16	1.00000	character(0)
1256	GO:0070679	inositol 1,4,5 trisphosphate binding	1	0	0.16	1.00000	character(0)
1257	GO:0070717	poly-purine tract binding	1	0	0.16	1.00000	character(0)
1258	GO:0070815	peptidyl-lysine 5-dioxygenase activity	1	0	0.16	1.00000	character(0)
1259	GO:0070840	dynein complex binding	1	0	0.16	1.00000	character(0)
1260	GO:0070976	TIR domain binding	1	0	0.16	1.00000	character(0)
1261	GO:0071077	adenosine 3',5'-bisphosphate transmembra...	1	0	0.16	1.00000	character(0)
1262	GO:0071209	U7 snRNA binding	1	0	0.16	1.00000	character(0)
1263	GO:0071617	lysophospholipid acyltransferase activit...	2	0	0.32	1.00000	character(0)
1264	GO:0072341	modified amino acid binding	3	0	0.48	1.00000	character(0)
1265	GO:0080019	fatty-acyl-CoA reductase (alcohol-formin...	1	0	0.16	1.00000	character(0)
1266	GO:0080048	GDP-D-glucose phosphorylase activity	1	0	0.16	1.00000	character(0)
1267	GO:0090482	vitamin transmembrane transporter activi...	7	0	1.13	1.00000	character(0)
1268	GO:0090599	alpha-glucosidase activity	2	0	0.32	1.00000	character(0)
1269	GO:0097027	ubiquitin-protein transferase activator ...	2	0	0.32	1.00000	character(0)
1270	GO:0097506	deaminated base DNA N-glycosylase activi...	1	0	0.16	1.00000	character(0)
1271	GO:0098518	polynucleotide phosphatase activity	1	0	0.16	1.00000	character(0)
1272	GO:0098531	transcription factor activity, direct li...	3	0	0.48	1.00000	character(0)
1273	GO:0098599	palmitoyl hydrolase activity	1	0	0.16	1.00000	character(0)
1274	GO:0098748	endocytic adaptor activity	2	0	0.32	1.00000	character(0)
1275	GO:0098960	postsynaptic neurotransmitter receptor a...	2	0	0.32	1.00000	character(0)
1276	GO:0099094	ligand-gated cation channel activity	3	0	0.48	1.00000	character(0)
1277	GO:0099516	ion antiporter activity	5	0	0.81	1.00000	character(0)
1278	GO:0099528	G protein-coupled neurotransmitter recep...	1	0	0.16	1.00000	character(0)
1279	GO:0099529	neurotransmitter receptor activity invol...	2	0	0.32	1.00000	character(0)
1280	GO:0099604	ligand-gated calcium channel activity	1	0	0.16	1.00000	character(0)
1281	GO:0106017	phosphatidylinositol-3,4-bisphosphate ph...	1	0	0.16	1.00000	character(0)
1282	GO:0106019	phosphatidylinositol-4,5-bisphosphate ph...	2	0	0.32	1.00000	character(0)
1283	GO:0106050	tRNA 2'-O-methyltransferase activity	1	0	0.16	1.00000	character(0)
1284	GO:0106073	dolichyl pyrophosphate Glc2Man9GlcNAc2 a...	1	0	0.16	1.00000	character(0)
1285	GO:0106130	purine phosphoribosyltransferase activit...	1	0	0.16	1.00000	character(0)
1286	GO:0140030	modification-dependent protein binding	3	0	0.48	1.00000	character(0)
1287	GO:0140033	acetylation-dependent protein binding	1	0	0.16	1.00000	character(0)
1288	GO:0140034	methylation-dependent protein binding	2	0	0.32	1.00000	character(0)
1289	GO:0140223	general transcription initiation factor ...	2	0	0.32	1.00000	character(0)
1290	GO:1901618	organic hydroxy compound transmembrane t...	1	0	0.16	1.00000	character(0)
1291	GO:1901682	sulfur compound transmembrane transporte...	4	0	0.65	1.00000	character(0)
1292	GO:1901981	phosphatidylinositol phosphate binding	4	0	0.65	1.00000	character(0)
1293	GO:1903763	gap junction channel activity involved i...	1	0	0.16	1.00000	character(0)
1294	GO:1904315	transmitter-gated ion channel activity i...	2	0	0.32	1.00000	character(0)
1295	GO:1904680	peptide transmembrane transporter activi...	4	0	0.65	1.00000	character(0)
1296	GO:1990817	RNA adenylyltransferase activity	1	0	0.16	1.00000	character(0)
1297	GO:1990939	ATP-dependent microtubule motor activity	1	0	0.16	1.00000	character(0)
