# Supplementary material for: Germline-related molecular phenotype in Metazoa: conservation and innovation highlighted by comparative transcriptomics
Source: EvoDevo. 2023 Jan 30;14:2. doi: 10.1186/s13227-022-00207-3 (PMC9885605; doi:10.1186/s13227-022-00207-3)
Supplement: Supplementary file 1 — Additional file 1: Zipped directory comprehending more detailed information on the species-specific transcriptomic analyses (transcriptomic statistics, read counts, fasta of upregulated transcripts, GO/IPR enrichment analyses, ratios bootstrap iterations) and extensive results of the comparative analyses (co-upregulated transcripts, co-enriched GO/IPR, comparisons of different cut-off iterations) [file 13227_2022_207_MOESM1_ESM.zip › SUPPLEMENTARY_MATERIAL/Caenorhabditis_elegans/topGO_tab_bio_process_elim.txt]

GO.ID	Term	Annotated	Significant	Expected	classicFisher	genes
1	GO:0006281	DNA repair	75	35	10.62	1.8e-06	c("Caenorhabditis_elegans_DN1009_c0_g1_i1.p1", "Caenorhabditis_elegans_DN10148_c0_g1_i1.p1", "Caenorhabditis_elegans_DN10154_c0_g1_i1.p1", "Caenorhabditis_elegans_DN1031_c0_g1_i4.p1", "Caenorhabditis_elegans_DN10734_c0_g1_i1.p1", "Caenorhabditis_elegans_DN11114_c0_g1_i1.p1", "Caenorhabditis_elegans_DN1211_c0_g1_i1.p1", "Caenorhabditis_elegans_DN1265_c0_g2_i1.p1", "Caenorhabditis_elegans_DN13558_c…
2	GO:0006289	nucleotide-excision repair	14	9	1.98	2.2e-05	c("Caenorhabditis_elegans_DN10148_c0_g1_i1.p1", "Caenorhabditis_elegans_DN1031_c0_g1_i4.p1", "Caenorhabditis_elegans_DN1265_c0_g2_i1.p1", "Caenorhabditis_elegans_DN14198_c0_g1_i1.p1", "Caenorhabditis_elegans_DN1826_c0_g1_i1.p1", "Caenorhabditis_elegans_DN19290_c0_g1_i1.p1", "Caenorhabditis_elegans_DN301_c0_g1_i1.p1", "Caenorhabditis_elegans_DN5094_c0_g1_i1.p1", "Caenorhabditis_elegans_DN7498_c0_g…
3	GO:0051603	proteolysis involved in cellular protein...	76	23	10.76	0.00020	c("Caenorhabditis_elegans_DN10776_c0_g1_i1.p2", "Caenorhabditis_elegans_DN14098_c0_g1_i1.p1", "Caenorhabditis_elegans_DN1504_c0_g1_i1.p1", "Caenorhabditis_elegans_DN1512_c0_g1_i1.p1", "Caenorhabditis_elegans_DN17175_c0_g1_i1.p1", "Caenorhabditis_elegans_DN17657_c0_g1_i1.p1", "Caenorhabditis_elegans_DN17803_c0_g1_i1.p1", "Caenorhabditis_elegans_DN18479_c0_g1_i1.p1", "Caenorhabditis_elegans_DN19259…
4	GO:0040027	negative regulation of vulval developmen...	12	7	1.7	0.00046	c("Caenorhabditis_elegans_DN17661_c0_g1_i1.p1", "Caenorhabditis_elegans_DN1784_c0_g1_i1.p1", "Caenorhabditis_elegans_DN20501_c0_g1_i1.p1", "Caenorhabditis_elegans_DN228_c0_g1_i1.p2", "Caenorhabditis_elegans_DN3405_c0_g1_i1.p1", "Caenorhabditis_elegans_DN801_c0_g1_i1.p1", "Caenorhabditis_elegans_DN801_c0_g1_i3.p1")
5	GO:0006414	translational elongation	14	7	1.98	0.00152	c("Caenorhabditis_elegans_DN103_c0_g1_i1.p2", "Caenorhabditis_elegans_DN10405_c0_g1_i1.p1", "Caenorhabditis_elegans_DN3919_c0_g1_i1.p1", "Caenorhabditis_elegans_DN489_c0_g1_i1.p3", "Caenorhabditis_elegans_DN6861_c0_g1_i1.p1", "Caenorhabditis_elegans_DN7832_c0_g1_i1.p2", "Caenorhabditis_elegans_DN894_c0_g1_i1.p2")
6	GO:0006418	tRNA aminoacylation for protein translat...	34	12	4.82	0.00160	c("Caenorhabditis_elegans_DN10549_c0_g1_i1.p1", "Caenorhabditis_elegans_DN13883_c0_g1_i1.p2", "Caenorhabditis_elegans_DN1538_c0_g1_i4.p2", "Caenorhabditis_elegans_DN17126_c0_g1_i1.p2", "Caenorhabditis_elegans_DN20515_c0_g1_i1.p1", "Caenorhabditis_elegans_DN21376_c0_g1_i1.p1", "Caenorhabditis_elegans_DN2153_c0_g1_i1.p1", "Caenorhabditis_elegans_DN2410_c0_g1_i1.p1", "Caenorhabditis_elegans_DN2973_c…
7	GO:0042592	homeostatic process	43	14	6.09	0.00164	c("Caenorhabditis_elegans_DN10064_c0_g1_i1.p1", "Caenorhabditis_elegans_DN10123_c0_g1_i1.p1", "Caenorhabditis_elegans_DN10154_c0_g1_i1.p1", "Caenorhabditis_elegans_DN10389_c0_g1_i1.p1", "Caenorhabditis_elegans_DN11114_c0_g1_i1.p1", "Caenorhabditis_elegans_DN17221_c0_g1_i1.p1", "Caenorhabditis_elegans_DN18124_c0_g1_i1.p1", "Caenorhabditis_elegans_DN21786_c0_g1_i1.p1", "Caenorhabditis_elegans_DN233…
8	GO:0008152	metabolic process	2246	368	318.11	0.00166	c("Caenorhabditis_elegans_DN10063_c0_g1_i1.p1", "Caenorhabditis_elegans_DN10072_c0_g1_i1.p3", "Caenorhabditis_elegans_DN1009_c0_g1_i1.p1", "Caenorhabditis_elegans_DN10100_c0_g1_i1.p1", "Caenorhabditis_elegans_DN10115_c0_g1_i1.p1", "Caenorhabditis_elegans_DN10123_c0_g1_i1.p1", "Caenorhabditis_elegans_DN10148_c0_g1_i1.p1", "Caenorhabditis_elegans_DN10154_c0_g1_i1.p1", "Caenorhabditis_elegans_DN1015…
9	GO:0006298	mismatch repair	5	4	0.71	0.00177	c("Caenorhabditis_elegans_DN1009_c0_g1_i1.p1", "Caenorhabditis_elegans_DN1385_c0_g1_i1.p1", "Caenorhabditis_elegans_DN17233_c0_g1_i1.p1", "Caenorhabditis_elegans_DN3046_c0_g1_i1.p1")
10	GO:0006226	dUMP biosynthetic process	3	3	0.42	0.00283	c("Caenorhabditis_elegans_DN11550_c0_g1_i1.p1", "Caenorhabditis_elegans_DN21088_c0_g1_i1.p1", "Caenorhabditis_elegans_DN21088_c1_g1_i1.p1")
11	GO:0006083	acetate metabolic process	3	3	0.42	0.00283	c("Caenorhabditis_elegans_DN10275_c0_g1_i1.p1", "Caenorhabditis_elegans_DN1239_c0_g1_i1.p1", "Caenorhabditis_elegans_DN7606_c0_g1_i1.p1")
12	GO:0046081	dUTP catabolic process	3	3	0.42	0.00283	c("Caenorhabditis_elegans_DN11550_c0_g1_i1.p1", "Caenorhabditis_elegans_DN21088_c0_g1_i1.p1", "Caenorhabditis_elegans_DN21088_c1_g1_i1.p1")
13	GO:0016180	snRNA processing	6	4	0.85	0.00471	c("Caenorhabditis_elegans_DN1032_c0_g1_i1.p1", "Caenorhabditis_elegans_DN14561_c0_g1_i1.p1", "Caenorhabditis_elegans_DN1696_c0_g1_i1.p1", "Caenorhabditis_elegans_DN7061_c0_g1_i1.p1")
14	GO:0009152	purine ribonucleotide biosynthetic proce...	34	11	4.82	0.00538	c("Caenorhabditis_elegans_DN10275_c0_g1_i1.p1", "Caenorhabditis_elegans_DN10389_c0_g1_i1.p1", "Caenorhabditis_elegans_DN1261_c0_g1_i1.p2", "Caenorhabditis_elegans_DN13865_c0_g1_i1.p2", "Caenorhabditis_elegans_DN20493_c0_g1_i1.p1", "Caenorhabditis_elegans_DN20819_c0_g1_i1.p1", "Caenorhabditis_elegans_DN20969_c0_g1_i1.p1", "Caenorhabditis_elegans_DN22074_c0_g1_i1.p1", "Caenorhabditis_elegans_DN226_…
15	GO:0006417	regulation of translation	18	7	2.55	0.00847	c("Caenorhabditis_elegans_DN10197_c0_g1_i1.p2", "Caenorhabditis_elegans_DN10358_c0_g1_i1.p2", "Caenorhabditis_elegans_DN20773_c0_g1_i1.p1", "Caenorhabditis_elegans_DN3962_c0_g1_i1.p1", "Caenorhabditis_elegans_DN4729_c0_g1_i1.p1", "Caenorhabditis_elegans_DN489_c0_g1_i1.p3", "Caenorhabditis_elegans_DN6861_c0_g1_i1.p1")
16	GO:0006471	protein ADP-ribosylation	4	3	0.57	0.01011	c("Caenorhabditis_elegans_DN13769_c0_g1_i1.p1", "Caenorhabditis_elegans_DN2155_c0_g1_i1.p1", "Caenorhabditis_elegans_DN846_c0_g1_i1.p1")
17	GO:0043632	modification-dependent macromolecule cat...	70	17	9.91	0.01557	c("Caenorhabditis_elegans_DN10776_c0_g1_i1.p2", "Caenorhabditis_elegans_DN14098_c0_g1_i1.p1", "Caenorhabditis_elegans_DN1504_c0_g1_i1.p1", "Caenorhabditis_elegans_DN1512_c0_g1_i1.p1", "Caenorhabditis_elegans_DN17657_c0_g1_i1.p1", "Caenorhabditis_elegans_DN19259_c0_g1_i1.p1", "Caenorhabditis_elegans_DN1991_c0_g1_i1.p1", "Caenorhabditis_elegans_DN20547_c0_g1_i1.p1", "Caenorhabditis_elegans_DN21412_…
18	GO:0019941	modification-dependent protein catabolic...	70	17	9.91	0.01557	c("Caenorhabditis_elegans_DN10776_c0_g1_i1.p2", "Caenorhabditis_elegans_DN14098_c0_g1_i1.p1", "Caenorhabditis_elegans_DN1504_c0_g1_i1.p1", "Caenorhabditis_elegans_DN1512_c0_g1_i1.p1", "Caenorhabditis_elegans_DN17657_c0_g1_i1.p1", "Caenorhabditis_elegans_DN19259_c0_g1_i1.p1", "Caenorhabditis_elegans_DN1991_c0_g1_i1.p1", "Caenorhabditis_elegans_DN20547_c0_g1_i1.p1", "Caenorhabditis_elegans_DN21412_…
19	GO:0006511	ubiquitin-dependent protein catabolic pr...	70	17	9.91	0.01557	c("Caenorhabditis_elegans_DN10776_c0_g1_i1.p2", "Caenorhabditis_elegans_DN14098_c0_g1_i1.p1", "Caenorhabditis_elegans_DN1504_c0_g1_i1.p1", "Caenorhabditis_elegans_DN1512_c0_g1_i1.p1", "Caenorhabditis_elegans_DN17657_c0_g1_i1.p1", "Caenorhabditis_elegans_DN19259_c0_g1_i1.p1", "Caenorhabditis_elegans_DN1991_c0_g1_i1.p1", "Caenorhabditis_elegans_DN20547_c0_g1_i1.p1", "Caenorhabditis_elegans_DN21412_…
20	GO:0009057	macromolecule catabolic process	116	34	16.43	0.01633	c("Caenorhabditis_elegans_DN10115_c0_g1_i1.p1", "Caenorhabditis_elegans_DN10776_c0_g1_i1.p2", "Caenorhabditis_elegans_DN11025_c0_g1_i1.p1", "Caenorhabditis_elegans_DN14098_c0_g1_i1.p1", "Caenorhabditis_elegans_DN1504_c0_g1_i1.p1", "Caenorhabditis_elegans_DN1512_c0_g1_i1.p1", "Caenorhabditis_elegans_DN17137_c0_g1_i1.p1", "Caenorhabditis_elegans_DN17175_c0_g1_i1.p1", "Caenorhabditis_elegans_DN17657…
21	GO:0071704	organic substance metabolic process	2007	333	284.26	0.01642	c("Caenorhabditis_elegans_DN10063_c0_g1_i1.p1", "Caenorhabditis_elegans_DN10072_c0_g1_i1.p3", "Caenorhabditis_elegans_DN1009_c0_g1_i1.p1", "Caenorhabditis_elegans_DN10100_c0_g1_i1.p1", "Caenorhabditis_elegans_DN10115_c0_g1_i1.p1", "Caenorhabditis_elegans_DN10148_c0_g1_i1.p1", "Caenorhabditis_elegans_DN10154_c0_g1_i1.p1", "Caenorhabditis_elegans_DN10155_c0_g1_i1.p1", "Caenorhabditis_elegans_DN1019…
22	GO:0060249	anatomical structure homeostasis	8	4	1.13	0.01736	c("Caenorhabditis_elegans_DN10154_c0_g1_i1.p1", "Caenorhabditis_elegans_DN11114_c0_g1_i1.p1", "Caenorhabditis_elegans_DN2336_c0_g1_i1.p1", "Caenorhabditis_elegans_DN2849_c0_g1_i1.p2")
23	GO:0032200	telomere organization	8	4	1.13	0.01736	c("Caenorhabditis_elegans_DN10154_c0_g1_i1.p1", "Caenorhabditis_elegans_DN11114_c0_g1_i1.p1", "Caenorhabditis_elegans_DN2336_c0_g1_i1.p1", "Caenorhabditis_elegans_DN2849_c0_g1_i1.p2")
24	GO:0000723	telomere maintenance	8	4	1.13	0.01736	c("Caenorhabditis_elegans_DN10154_c0_g1_i1.p1", "Caenorhabditis_elegans_DN11114_c0_g1_i1.p1", "Caenorhabditis_elegans_DN2336_c0_g1_i1.p1", "Caenorhabditis_elegans_DN2849_c0_g1_i1.p2")
25	GO:0006974	cellular response to DNA damage stimulus	80	38	11.33	0.01950	c("Caenorhabditis_elegans_DN1009_c0_g1_i1.p1", "Caenorhabditis_elegans_DN10148_c0_g1_i1.p1", "Caenorhabditis_elegans_DN10154_c0_g1_i1.p1", "Caenorhabditis_elegans_DN1031_c0_g1_i4.p1", "Caenorhabditis_elegans_DN10734_c0_g1_i1.p1", "Caenorhabditis_elegans_DN11114_c0_g1_i1.p1", "Caenorhabditis_elegans_DN1211_c0_g1_i1.p1", "Caenorhabditis_elegans_DN1265_c0_g2_i1.p1", "Caenorhabditis_elegans_DN13558_c…
26	GO:0009133	nucleoside diphosphate biosynthetic proc...	2	2	0.28	0.02002	c("Caenorhabditis_elegans_DN20722_c0_g1_i1.p1", "Caenorhabditis_elegans_DN20969_c0_g1_i1.p1")
27	GO:0019679	propionate metabolic process, methylcitr...	2	2	0.28	0.02002	c("Caenorhabditis_elegans_DN1239_c0_g1_i1.p1", "Caenorhabditis_elegans_DN7606_c0_g1_i1.p1")
28	GO:0071616	acyl-CoA biosynthetic process	2	2	0.28	0.02002	c("Caenorhabditis_elegans_DN10275_c0_g1_i1.p1", "Caenorhabditis_elegans_DN79_c0_g1_i1.p1")
29	GO:1901568	fatty acid derivative metabolic process	2	2	0.28	0.02002	c("Caenorhabditis_elegans_DN18215_c0_g1_i1.p1", "Caenorhabditis_elegans_DN22356_c0_g1_i1.p1")
30	GO:0010035	response to inorganic substance	2	2	0.28	0.02002	c("Caenorhabditis_elegans_DN11182_c0_g1_i1.p2", "Caenorhabditis_elegans_DN3508_c0_g1_i1.p1")
31	GO:0010038	response to metal ion	2	2	0.28	0.02002	c("Caenorhabditis_elegans_DN11182_c0_g1_i1.p2", "Caenorhabditis_elegans_DN3508_c0_g1_i1.p1")
32	GO:0006084	acetyl-CoA metabolic process	2	2	0.28	0.02002	c("Caenorhabditis_elegans_DN10275_c0_g1_i1.p1", "Caenorhabditis_elegans_DN79_c0_g1_i1.p1")
33	GO:0006085	acetyl-CoA biosynthetic process	2	2	0.28	0.02002	c("Caenorhabditis_elegans_DN10275_c0_g1_i1.p1", "Caenorhabditis_elegans_DN79_c0_g1_i1.p1")
34	GO:0035384	thioester biosynthetic process	2	2	0.28	0.02002	c("Caenorhabditis_elegans_DN10275_c0_g1_i1.p1", "Caenorhabditis_elegans_DN79_c0_g1_i1.p1")
35	GO:0034472	snRNA 3'-end processing	2	2	0.28	0.02002	c("Caenorhabditis_elegans_DN1032_c0_g1_i1.p1", "Caenorhabditis_elegans_DN7061_c0_g1_i1.p1")
36	GO:0006420	arginyl-tRNA aminoacylation	2	2	0.28	0.02002	c("Caenorhabditis_elegans_DN1538_c0_g1_i4.p2", "Caenorhabditis_elegans_DN4202_c0_g1_i1.p1")
37	GO:0006429	leucyl-tRNA aminoacylation	2	2	0.28	0.02002	c("Caenorhabditis_elegans_DN17126_c0_g1_i1.p2", "Caenorhabditis_elegans_DN20515_c0_g1_i1.p1")
38	GO:0006438	valyl-tRNA aminoacylation	2	2	0.28	0.02002	c("Caenorhabditis_elegans_DN10549_c0_g1_i1.p1", "Caenorhabditis_elegans_DN3163_c0_g1_i1.p1")
39	GO:0019541	propionate metabolic process	2	2	0.28	0.02002	c("Caenorhabditis_elegans_DN1239_c0_g1_i1.p1", "Caenorhabditis_elegans_DN7606_c0_g1_i1.p1")
40	GO:0046459	short-chain fatty acid metabolic process	2	2	0.28	0.02002	c("Caenorhabditis_elegans_DN1239_c0_g1_i1.p1", "Caenorhabditis_elegans_DN7606_c0_g1_i1.p1")
41	GO:0032543	mitochondrial translation	5	3	0.71	0.02262	c("Caenorhabditis_elegans_DN17087_c0_g1_i1.p1", "Caenorhabditis_elegans_DN20753_c0_g1_i1.p1", "Caenorhabditis_elegans_DN22082_c0_g1_i1.p1")
42	GO:0019725	cellular homeostasis	31	9	4.39	0.02382	c("Caenorhabditis_elegans_DN10064_c0_g1_i1.p1", "Caenorhabditis_elegans_DN10123_c0_g1_i1.p1", "Caenorhabditis_elegans_DN10389_c0_g1_i1.p1", "Caenorhabditis_elegans_DN17221_c0_g1_i1.p1", "Caenorhabditis_elegans_DN18124_c0_g1_i1.p1", "Caenorhabditis_elegans_DN2854_c0_g1_i1.p1", "Caenorhabditis_elegans_DN2892_c1_g1_i1.p1", "Caenorhabditis_elegans_DN3544_c0_g1_i1.p1", "Caenorhabditis_elegans_DN636_c0…
43	GO:0044238	primary metabolic process	1929	321	273.21	0.02747	c("Caenorhabditis_elegans_DN10063_c0_g1_i1.p1", "Caenorhabditis_elegans_DN1009_c0_g1_i1.p1", "Caenorhabditis_elegans_DN10100_c0_g1_i1.p1", "Caenorhabditis_elegans_DN10115_c0_g1_i1.p1", "Caenorhabditis_elegans_DN10148_c0_g1_i1.p1", "Caenorhabditis_elegans_DN10154_c0_g1_i1.p1", "Caenorhabditis_elegans_DN10155_c0_g1_i1.p1", "Caenorhabditis_elegans_DN10194_c0_g1_i1.p1", "Caenorhabditis_elegans_DN1019…
44	GO:0006302	double-strand break repair	9	4	1.27	0.02780	c("Caenorhabditis_elegans_DN10734_c0_g1_i1.p1", "Caenorhabditis_elegans_DN13647_c0_g1_i1.p1", "Caenorhabditis_elegans_DN2336_c0_g1_i1.p1", "Caenorhabditis_elegans_DN95_c0_g1_i1.p2")
45	GO:0009156	ribonucleoside monophosphate biosyntheti...	27	8	3.82	0.02878	c("Caenorhabditis_elegans_DN10389_c0_g1_i1.p1", "Caenorhabditis_elegans_DN1261_c0_g1_i1.p2", "Caenorhabditis_elegans_DN13865_c0_g1_i1.p2", "Caenorhabditis_elegans_DN20493_c0_g1_i1.p1", "Caenorhabditis_elegans_DN20969_c0_g1_i1.p1", "Caenorhabditis_elegans_DN226_c0_g1_i1.p1", "Caenorhabditis_elegans_DN3905_c0_g1_i1.p1", "Caenorhabditis_elegans_DN494_c0_g1_i1.p1")
46	GO:0033554	cellular response to stress	89	40	12.61	0.03024	c("Caenorhabditis_elegans_DN1009_c0_g1_i1.p1", "Caenorhabditis_elegans_DN10148_c0_g1_i1.p1", "Caenorhabditis_elegans_DN10154_c0_g1_i1.p1", "Caenorhabditis_elegans_DN1031_c0_g1_i4.p1", "Caenorhabditis_elegans_DN10734_c0_g1_i1.p1", "Caenorhabditis_elegans_DN10776_c0_g1_i1.p2", "Caenorhabditis_elegans_DN1104_c0_g1_i1.p1", "Caenorhabditis_elegans_DN11114_c0_g1_i1.p1", "Caenorhabditis_elegans_DN1211_c…
47	GO:0044281	small molecule metabolic process	287	67	40.65	0.03057	c("Caenorhabditis_elegans_DN10194_c0_g1_i1.p1", "Caenorhabditis_elegans_DN1020_c0_g1_i1.p2", "Caenorhabditis_elegans_DN10275_c0_g1_i1.p1", "Caenorhabditis_elegans_DN10389_c0_g1_i1.p1", "Caenorhabditis_elegans_DN10549_c0_g1_i1.p1", "Caenorhabditis_elegans_DN10621_c0_g1_i1.p1", "Caenorhabditis_elegans_DN10675_c0_g1_i1.p1", "Caenorhabditis_elegans_DN11550_c0_g1_i1.p1", "Caenorhabditis_elegans_DN1229…
48	GO:0009124	nucleoside monophosphate biosynthetic pr...	31	11	4.39	0.03447	c("Caenorhabditis_elegans_DN10389_c0_g1_i1.p1", "Caenorhabditis_elegans_DN11550_c0_g1_i1.p1", "Caenorhabditis_elegans_DN1261_c0_g1_i1.p2", "Caenorhabditis_elegans_DN13865_c0_g1_i1.p2", "Caenorhabditis_elegans_DN20493_c0_g1_i1.p1", "Caenorhabditis_elegans_DN20969_c0_g1_i1.p1", "Caenorhabditis_elegans_DN21088_c0_g1_i1.p1", "Caenorhabditis_elegans_DN21088_c1_g1_i1.p1", "Caenorhabditis_elegans_DN226_…
49	GO:0016579	protein deubiquitination	28	8	3.97	0.03548	c("Caenorhabditis_elegans_DN13990_c0_g1_i1.p1", "Caenorhabditis_elegans_DN14098_c0_g1_i1.p1", "Caenorhabditis_elegans_DN1512_c0_g1_i1.p1", "Caenorhabditis_elegans_DN17657_c0_g1_i1.p1", "Caenorhabditis_elegans_DN1801_c1_g1_i1.p1", "Caenorhabditis_elegans_DN20476_c0_g1_i1.p1", "Caenorhabditis_elegans_DN20547_c0_g1_i1.p1", "Caenorhabditis_elegans_DN991_c0_g1_i4.p2")
50	GO:0009132	nucleoside diphosphate metabolic process	14	5	1.98	0.03725	c("Caenorhabditis_elegans_DN10389_c0_g1_i1.p1", "Caenorhabditis_elegans_DN20722_c0_g1_i1.p1", "Caenorhabditis_elegans_DN20969_c0_g1_i1.p1", "Caenorhabditis_elegans_DN22074_c0_g1_i1.p1", "Caenorhabditis_elegans_DN587_c0_g1_i1.p1")
51	GO:0140053	mitochondrial gene expression	6	3	0.85	0.04054	c("Caenorhabditis_elegans_DN17087_c0_g1_i1.p1", "Caenorhabditis_elegans_DN20753_c0_g1_i1.p1", "Caenorhabditis_elegans_DN22082_c0_g1_i1.p1")
52	GO:0033866	nucleoside bisphosphate biosynthetic pro...	6	3	0.85	0.04054	c("Caenorhabditis_elegans_DN10275_c0_g1_i1.p1", "Caenorhabditis_elegans_DN20819_c0_g1_i1.p1", "Caenorhabditis_elegans_DN79_c0_g1_i1.p1")
53	GO:0000184	nuclear-transcribed mRNA catabolic proce...	6	3	0.85	0.04054	c("Caenorhabditis_elegans_DN10115_c0_g1_i1.p1", "Caenorhabditis_elegans_DN11025_c0_g1_i1.p1", "Caenorhabditis_elegans_DN2807_c0_g1_i1.p1")
54	GO:0034030	ribonucleoside bisphosphate biosynthetic...	6	3	0.85	0.04054	c("Caenorhabditis_elegans_DN10275_c0_g1_i1.p1", "Caenorhabditis_elegans_DN20819_c0_g1_i1.p1", "Caenorhabditis_elegans_DN79_c0_g1_i1.p1")
55	GO:0034033	purine nucleoside bisphosphate biosynthe...	6	3	0.85	0.04054	c("Caenorhabditis_elegans_DN10275_c0_g1_i1.p1", "Caenorhabditis_elegans_DN20819_c0_g1_i1.p1", "Caenorhabditis_elegans_DN79_c0_g1_i1.p1")
56	GO:0019752	carboxylic acid metabolic process	146	37	20.68	0.04094	c("Caenorhabditis_elegans_DN10194_c0_g1_i1.p1", "Caenorhabditis_elegans_DN1020_c0_g1_i1.p2", "Caenorhabditis_elegans_DN10275_c0_g1_i1.p1", "Caenorhabditis_elegans_DN10389_c0_g1_i1.p1", "Caenorhabditis_elegans_DN10549_c0_g1_i1.p1", "Caenorhabditis_elegans_DN10621_c0_g1_i1.p1", "Caenorhabditis_elegans_DN1229_c0_g1_i1.p1", "Caenorhabditis_elegans_DN1239_c0_g1_i1.p1", "Caenorhabditis_elegans_DN1321_c…
57	GO:0032787	monocarboxylic acid metabolic process	32	11	4.53	0.04196	c("Caenorhabditis_elegans_DN1020_c0_g1_i1.p2", "Caenorhabditis_elegans_DN10275_c0_g1_i1.p1", "Caenorhabditis_elegans_DN10389_c0_g1_i1.p1", "Caenorhabditis_elegans_DN1239_c0_g1_i1.p1", "Caenorhabditis_elegans_DN17476_c0_g1_i1.p1", "Caenorhabditis_elegans_DN18215_c0_g1_i1.p1", "Caenorhabditis_elegans_DN194_c0_g2_i1.p1", "Caenorhabditis_elegans_DN7492_c0_g1_i1.p2", "Caenorhabditis_elegans_DN7606_c0_…
58	GO:0070646	protein modification by small protein re...	29	8	4.11	0.04315	c("Caenorhabditis_elegans_DN13990_c0_g1_i1.p1", "Caenorhabditis_elegans_DN14098_c0_g1_i1.p1", "Caenorhabditis_elegans_DN1512_c0_g1_i1.p1", "Caenorhabditis_elegans_DN17657_c0_g1_i1.p1", "Caenorhabditis_elegans_DN1801_c1_g1_i1.p1", "Caenorhabditis_elegans_DN20476_c0_g1_i1.p1", "Caenorhabditis_elegans_DN20547_c0_g1_i1.p1", "Caenorhabditis_elegans_DN991_c0_g1_i4.p2")
59	GO:0090407	organophosphate biosynthetic process	111	30	15.72	0.04401	c("Caenorhabditis_elegans_DN10072_c0_g1_i1.p3", "Caenorhabditis_elegans_DN1024_c0_g1_i1.p1", "Caenorhabditis_elegans_DN10275_c0_g1_i1.p1", "Caenorhabditis_elegans_DN10389_c0_g1_i1.p1", "Caenorhabditis_elegans_DN10675_c0_g1_i1.p1", "Caenorhabditis_elegans_DN11550_c0_g1_i1.p1", "Caenorhabditis_elegans_DN1261_c0_g1_i1.p2", "Caenorhabditis_elegans_DN13865_c0_g1_i1.p2", "Caenorhabditis_elegans_DN1959_…
60	GO:0044265	cellular macromolecule catabolic process	106	31	15.01	0.04529	c("Caenorhabditis_elegans_DN10115_c0_g1_i1.p1", "Caenorhabditis_elegans_DN10776_c0_g1_i1.p2", "Caenorhabditis_elegans_DN11025_c0_g1_i1.p1", "Caenorhabditis_elegans_DN14098_c0_g1_i1.p1", "Caenorhabditis_elegans_DN1504_c0_g1_i1.p1", "Caenorhabditis_elegans_DN1512_c0_g1_i1.p1", "Caenorhabditis_elegans_DN17175_c0_g1_i1.p1", "Caenorhabditis_elegans_DN17657_c0_g1_i1.p1", "Caenorhabditis_elegans_DN17803…
61	GO:0009161	ribonucleoside monophosphate metabolic p...	40	10	5.67	0.04749	c("Caenorhabditis_elegans_DN10389_c0_g1_i1.p1", "Caenorhabditis_elegans_DN1261_c0_g1_i1.p2", "Caenorhabditis_elegans_DN13865_c0_g1_i1.p2", "Caenorhabditis_elegans_DN20493_c0_g1_i1.p1", "Caenorhabditis_elegans_DN20969_c0_g1_i1.p1", "Caenorhabditis_elegans_DN226_c0_g1_i1.p1", "Caenorhabditis_elegans_DN3905_c0_g1_i1.p1", "Caenorhabditis_elegans_DN425_c0_g1_i1.p1", "Caenorhabditis_elegans_DN45_c1_g1_…
62	GO:0043436	oxoacid metabolic process	148	37	20.96	0.04892	c("Caenorhabditis_elegans_DN10194_c0_g1_i1.p1", "Caenorhabditis_elegans_DN1020_c0_g1_i1.p2", "Caenorhabditis_elegans_DN10275_c0_g1_i1.p1", "Caenorhabditis_elegans_DN10389_c0_g1_i1.p1", "Caenorhabditis_elegans_DN10549_c0_g1_i1.p1", "Caenorhabditis_elegans_DN10621_c0_g1_i1.p1", "Caenorhabditis_elegans_DN1229_c0_g1_i1.p1", "Caenorhabditis_elegans_DN1239_c0_g1_i1.p1", "Caenorhabditis_elegans_DN1321_c…
63	GO:0006082	organic acid metabolic process	148	37	20.96	0.04892	c("Caenorhabditis_elegans_DN10194_c0_g1_i1.p1", "Caenorhabditis_elegans_DN1020_c0_g1_i1.p2", "Caenorhabditis_elegans_DN10275_c0_g1_i1.p1", "Caenorhabditis_elegans_DN10389_c0_g1_i1.p1", "Caenorhabditis_elegans_DN10549_c0_g1_i1.p1", "Caenorhabditis_elegans_DN10621_c0_g1_i1.p1", "Caenorhabditis_elegans_DN1229_c0_g1_i1.p1", "Caenorhabditis_elegans_DN1239_c0_g1_i1.p1", "Caenorhabditis_elegans_DN1321_c…
64	GO:0006631	fatty acid metabolic process	15	5	2.12	0.04957	c("Caenorhabditis_elegans_DN1239_c0_g1_i1.p1", "Caenorhabditis_elegans_DN18215_c0_g1_i1.p1", "Caenorhabditis_elegans_DN7492_c0_g1_i1.p2", "Caenorhabditis_elegans_DN7606_c0_g1_i1.p1", "Caenorhabditis_elegans_DN849_c1_g1_i1.p1")
65	GO:0044237	cellular metabolic process	1828	307	258.9	0.05201	c("Caenorhabditis_elegans_DN10072_c0_g1_i1.p3", "Caenorhabditis_elegans_DN1009_c0_g1_i1.p1", "Caenorhabditis_elegans_DN10100_c0_g1_i1.p1", "Caenorhabditis_elegans_DN10115_c0_g1_i1.p1", "Caenorhabditis_elegans_DN10148_c0_g1_i1.p1", "Caenorhabditis_elegans_DN10154_c0_g1_i1.p1", "Caenorhabditis_elegans_DN10155_c0_g1_i1.p1", "Caenorhabditis_elegans_DN10194_c0_g1_i1.p1", "Caenorhabditis_elegans_DN1019…
66	GO:0006310	DNA recombination	20	6	2.83	0.05265	c("Caenorhabditis_elegans_DN10734_c0_g1_i1.p1", "Caenorhabditis_elegans_DN11114_c0_g1_i1.p1", "Caenorhabditis_elegans_DN12175_c0_g1_i1.p1", "Caenorhabditis_elegans_DN13647_c0_g1_i1.p1", "Caenorhabditis_elegans_DN17589_c0_g1_i1.p1", "Caenorhabditis_elegans_DN823_c0_g1_i1.p1")
67	GO:0009168	purine ribonucleoside monophosphate bios...	25	7	3.54	0.05299	c("Caenorhabditis_elegans_DN10389_c0_g1_i1.p1", "Caenorhabditis_elegans_DN1261_c0_g1_i1.p2", "Caenorhabditis_elegans_DN13865_c0_g1_i1.p2", "Caenorhabditis_elegans_DN20493_c0_g1_i1.p1", "Caenorhabditis_elegans_DN20969_c0_g1_i1.p1", "Caenorhabditis_elegans_DN226_c0_g1_i1.p1", "Caenorhabditis_elegans_DN3905_c0_g1_i1.p1")
68	GO:0009127	purine nucleoside monophosphate biosynth...	25	7	3.54	0.05299	c("Caenorhabditis_elegans_DN10389_c0_g1_i1.p1", "Caenorhabditis_elegans_DN1261_c0_g1_i1.p2", "Caenorhabditis_elegans_DN13865_c0_g1_i1.p2", "Caenorhabditis_elegans_DN20493_c0_g1_i1.p1", "Caenorhabditis_elegans_DN20969_c0_g1_i1.p1", "Caenorhabditis_elegans_DN226_c0_g1_i1.p1", "Caenorhabditis_elegans_DN3905_c0_g1_i1.p1")
69	GO:0009123	nucleoside monophosphate metabolic proce...	44	13	6.23	0.05351	c("Caenorhabditis_elegans_DN10389_c0_g1_i1.p1", "Caenorhabditis_elegans_DN11550_c0_g1_i1.p1", "Caenorhabditis_elegans_DN1261_c0_g1_i1.p2", "Caenorhabditis_elegans_DN13865_c0_g1_i1.p2", "Caenorhabditis_elegans_DN20493_c0_g1_i1.p1", "Caenorhabditis_elegans_DN20969_c0_g1_i1.p1", "Caenorhabditis_elegans_DN21088_c0_g1_i1.p1", "Caenorhabditis_elegans_DN21088_c1_g1_i1.p1", "Caenorhabditis_elegans_DN226_…
70	GO:0007020	microtubule nucleation	3	2	0.42	0.05442	c("Caenorhabditis_elegans_DN21754_c0_g1_i1.p1", "Caenorhabditis_elegans_DN3975_c0_g1_i1.p1")
71	GO:0034982	mitochondrial protein processing	3	2	0.42	0.05442	c("Caenorhabditis_elegans_DN10100_c0_g1_i1.p1", "Caenorhabditis_elegans_DN13810_c0_g1_i1.p1")
72	GO:0006388	tRNA splicing, via endonucleolytic cleav...	3	2	0.42	0.05442	c("Caenorhabditis_elegans_DN17793_c0_g1_i1.p1", "Caenorhabditis_elegans_DN3794_c0_g1_i1.p1")
73	GO:0000394	RNA splicing, via endonucleolytic cleava...	3	2	0.42	0.05442	c("Caenorhabditis_elegans_DN17793_c0_g1_i1.p1", "Caenorhabditis_elegans_DN3794_c0_g1_i1.p1")
74	GO:0006627	protein processing involved in protein t...	3	2	0.42	0.05442	c("Caenorhabditis_elegans_DN10100_c0_g1_i1.p1", "Caenorhabditis_elegans_DN13810_c0_g1_i1.p1")
75	GO:0051560	mitochondrial calcium ion homeostasis	3	2	0.42	0.05442	c("Caenorhabditis_elegans_DN2854_c0_g1_i1.p1", "Caenorhabditis_elegans_DN636_c0_g1_i2.p1")
76	GO:0031109	microtubule polymerization or depolymeri...	3	2	0.42	0.05442	c("Caenorhabditis_elegans_DN21754_c0_g1_i1.p1", "Caenorhabditis_elegans_DN3975_c0_g1_i1.p1")
77	GO:1901070	guanosine-containing compound biosynthet...	3	2	0.42	0.05442	c("Caenorhabditis_elegans_DN1261_c0_g1_i1.p2", "Caenorhabditis_elegans_DN22074_c0_g1_i1.p1")
78	GO:0046785	microtubule polymerization	3	2	0.42	0.05442	c("Caenorhabditis_elegans_DN21754_c0_g1_i1.p1", "Caenorhabditis_elegans_DN3975_c0_g1_i1.p1")
79	GO:0043628	ncRNA 3'-end processing	3	2	0.42	0.05442	c("Caenorhabditis_elegans_DN1032_c0_g1_i1.p1", "Caenorhabditis_elegans_DN7061_c0_g1_i1.p1")
80	GO:0022613	ribonucleoprotein complex biogenesis	64	14	9.06	0.06002	c("Caenorhabditis_elegans_DN10738_c0_g1_i1.p1", "Caenorhabditis_elegans_DN14475_c0_g1_i1.p1", "Caenorhabditis_elegans_DN17060_c0_g1_i1.p1", "Caenorhabditis_elegans_DN17307_c0_g1_i1.p1", "Caenorhabditis_elegans_DN17677_c0_g1_i1.p1", "Caenorhabditis_elegans_DN183_c0_g1_i3.p4", "Caenorhabditis_elegans_DN19_c0_g1_i1.p3", "Caenorhabditis_elegans_DN2998_c0_g1_i1.p1", "Caenorhabditis_elegans_DN382_c0_g1…
81	GO:0034655	nucleobase-containing compound catabolic...	45	13	6.37	0.06179	c("Caenorhabditis_elegans_DN10115_c0_g1_i1.p1", "Caenorhabditis_elegans_DN10389_c0_g1_i1.p1", "Caenorhabditis_elegans_DN11025_c0_g1_i1.p1", "Caenorhabditis_elegans_DN11550_c0_g1_i1.p1", "Caenorhabditis_elegans_DN21088_c0_g1_i1.p1", "Caenorhabditis_elegans_DN21088_c1_g1_i1.p1", "Caenorhabditis_elegans_DN2371_c0_g1_i1.p2", "Caenorhabditis_elegans_DN2603_c0_g1_i1.p1", "Caenorhabditis_elegans_DN2737_…
82	GO:0006101	citrate metabolic process	16	5	2.27	0.06400	c("Caenorhabditis_elegans_DN10194_c0_g1_i1.p1", "Caenorhabditis_elegans_DN17007_c0_g1_i1.p1", "Caenorhabditis_elegans_DN20667_c0_g1_i1.p1", "Caenorhabditis_elegans_DN34_c3_g1_i2.p1", "Caenorhabditis_elegans_DN617_c0_g1_i5.p1")
83	GO:0043161	proteasome-mediated ubiquitin-dependent ...	16	5	2.27	0.06400	c("Caenorhabditis_elegans_DN10776_c0_g1_i1.p2", "Caenorhabditis_elegans_DN1504_c0_g1_i1.p1", "Caenorhabditis_elegans_DN1991_c0_g1_i1.p1", "Caenorhabditis_elegans_DN7089_c0_g1_i1.p1", "Caenorhabditis_elegans_DN73_c0_g1_i1.p1")
84	GO:0009060	aerobic respiration	16	5	2.27	0.06400	c("Caenorhabditis_elegans_DN10194_c0_g1_i1.p1", "Caenorhabditis_elegans_DN17007_c0_g1_i1.p1", "Caenorhabditis_elegans_DN20667_c0_g1_i1.p1", "Caenorhabditis_elegans_DN34_c3_g1_i2.p1", "Caenorhabditis_elegans_DN617_c0_g1_i5.p1")
85	GO:0006099	tricarboxylic acid cycle	16	5	2.27	0.06400	c("Caenorhabditis_elegans_DN10194_c0_g1_i1.p1", "Caenorhabditis_elegans_DN17007_c0_g1_i1.p1", "Caenorhabditis_elegans_DN20667_c0_g1_i1.p1", "Caenorhabditis_elegans_DN34_c3_g1_i2.p1", "Caenorhabditis_elegans_DN617_c0_g1_i5.p1")
86	GO:0010498	proteasomal protein catabolic process	16	5	2.27	0.06400	c("Caenorhabditis_elegans_DN10776_c0_g1_i1.p2", "Caenorhabditis_elegans_DN1504_c0_g1_i1.p1", "Caenorhabditis_elegans_DN1991_c0_g1_i1.p1", "Caenorhabditis_elegans_DN7089_c0_g1_i1.p1", "Caenorhabditis_elegans_DN73_c0_g1_i1.p1")
87	GO:0045333	cellular respiration	26	7	3.68	0.06404	c("Caenorhabditis_elegans_DN10194_c0_g1_i1.p1", "Caenorhabditis_elegans_DN17007_c0_g1_i1.p1", "Caenorhabditis_elegans_DN20667_c0_g1_i1.p1", "Caenorhabditis_elegans_DN34_c3_g1_i2.p1", "Caenorhabditis_elegans_DN425_c0_g1_i1.p1", "Caenorhabditis_elegans_DN45_c1_g1_i1.p1", "Caenorhabditis_elegans_DN617_c0_g1_i5.p1")
88	GO:0046474	glycerophospholipid biosynthetic process	21	6	2.97	0.06524	c("Caenorhabditis_elegans_DN1024_c0_g1_i1.p1", "Caenorhabditis_elegans_DN2060_c0_g1_i1.p1", "Caenorhabditis_elegans_DN21912_c0_g1_i1.p1", "Caenorhabditis_elegans_DN2204_c0_g1_i1.p1", "Caenorhabditis_elegans_DN3506_c0_g1_i1.p1", "Caenorhabditis_elegans_DN506_c0_g1_i1.p1")
89	GO:0006629	lipid metabolic process	137	26	19.4	0.06752	c("Caenorhabditis_elegans_DN1024_c0_g1_i1.p1", "Caenorhabditis_elegans_DN1239_c0_g1_i1.p1", "Caenorhabditis_elegans_DN14309_c0_g1_i1.p1", "Caenorhabditis_elegans_DN17039_c0_g1_i1.p1", "Caenorhabditis_elegans_DN17719_c0_g1_i1.p2", "Caenorhabditis_elegans_DN18166_c0_g1_i1.p1", "Caenorhabditis_elegans_DN18215_c0_g1_i1.p1", "Caenorhabditis_elegans_DN2060_c0_g1_i1.p1", "Caenorhabditis_elegans_DN21338_…
90	GO:0044255	cellular lipid metabolic process	95	19	13.46	0.07060	c("Caenorhabditis_elegans_DN1024_c0_g1_i1.p1", "Caenorhabditis_elegans_DN1239_c0_g1_i1.p1", "Caenorhabditis_elegans_DN17719_c0_g1_i1.p2", "Caenorhabditis_elegans_DN18166_c0_g1_i1.p1", "Caenorhabditis_elegans_DN18215_c0_g1_i1.p1", "Caenorhabditis_elegans_DN2060_c0_g1_i1.p1", "Caenorhabditis_elegans_DN21338_c0_g1_i1.p1", "Caenorhabditis_elegans_DN21912_c0_g1_i1.p1", "Caenorhabditis_elegans_DN2204_c…
91	GO:0008610	lipid biosynthetic process	49	11	6.94	0.07665	c("Caenorhabditis_elegans_DN1024_c0_g1_i1.p1", "Caenorhabditis_elegans_DN2060_c0_g1_i1.p1", "Caenorhabditis_elegans_DN21338_c0_g1_i1.p1", "Caenorhabditis_elegans_DN21912_c0_g1_i1.p1", "Caenorhabditis_elegans_DN2204_c0_g1_i1.p1", "Caenorhabditis_elegans_DN3506_c0_g1_i1.p1", "Caenorhabditis_elegans_DN4590_c0_g1_i1.p1", "Caenorhabditis_elegans_DN506_c0_g1_i1.p1", "Caenorhabditis_elegans_DN7125_c0_g1…
92	GO:0006090	pyruvate metabolic process	12	4	1.7	0.07730	c("Caenorhabditis_elegans_DN1020_c0_g1_i1.p2", "Caenorhabditis_elegans_DN10389_c0_g1_i1.p1", "Caenorhabditis_elegans_DN194_c0_g2_i1.p1", "Caenorhabditis_elegans_DN79_c0_g1_i1.p1")
93	GO:0016999	antibiotic metabolic process	25	9	3.54	0.07777	c("Caenorhabditis_elegans_DN10194_c0_g1_i1.p1", "Caenorhabditis_elegans_DN10275_c0_g1_i1.p1", "Caenorhabditis_elegans_DN1239_c0_g1_i1.p1", "Caenorhabditis_elegans_DN17007_c0_g1_i1.p1", "Caenorhabditis_elegans_DN20667_c0_g1_i1.p1", "Caenorhabditis_elegans_DN34_c3_g1_i2.p1", "Caenorhabditis_elegans_DN3529_c0_g1_i1.p1", "Caenorhabditis_elegans_DN617_c0_g1_i5.p1", "Caenorhabditis_elegans_DN7606_c0_g1…
94	GO:0009167	purine ribonucleoside monophosphate meta...	38	9	5.38	0.07858	c("Caenorhabditis_elegans_DN10389_c0_g1_i1.p1", "Caenorhabditis_elegans_DN1261_c0_g1_i1.p2", "Caenorhabditis_elegans_DN13865_c0_g1_i1.p2", "Caenorhabditis_elegans_DN20493_c0_g1_i1.p1", "Caenorhabditis_elegans_DN20969_c0_g1_i1.p1", "Caenorhabditis_elegans_DN226_c0_g1_i1.p1", "Caenorhabditis_elegans_DN3905_c0_g1_i1.p1", "Caenorhabditis_elegans_DN425_c0_g1_i1.p1", "Caenorhabditis_elegans_DN45_c1_g1_…
95	GO:0009126	purine nucleoside monophosphate metaboli...	38	9	5.38	0.07858	c("Caenorhabditis_elegans_DN10389_c0_g1_i1.p1", "Caenorhabditis_elegans_DN1261_c0_g1_i1.p2", "Caenorhabditis_elegans_DN13865_c0_g1_i1.p2", "Caenorhabditis_elegans_DN20493_c0_g1_i1.p1", "Caenorhabditis_elegans_DN20969_c0_g1_i1.p1", "Caenorhabditis_elegans_DN226_c0_g1_i1.p1", "Caenorhabditis_elegans_DN3905_c0_g1_i1.p1", "Caenorhabditis_elegans_DN425_c0_g1_i1.p1", "Caenorhabditis_elegans_DN45_c1_g1_…
96	GO:0045017	glycerolipid biosynthetic process	22	6	3.12	0.07945	c("Caenorhabditis_elegans_DN1024_c0_g1_i1.p1", "Caenorhabditis_elegans_DN2060_c0_g1_i1.p1", "Caenorhabditis_elegans_DN21912_c0_g1_i1.p1", "Caenorhabditis_elegans_DN2204_c0_g1_i1.p1", "Caenorhabditis_elegans_DN3506_c0_g1_i1.p1", "Caenorhabditis_elegans_DN506_c0_g1_i1.p1")
97	GO:0045454	cell redox homeostasis	22	6	3.12	0.07945	c("Caenorhabditis_elegans_DN10064_c0_g1_i1.p1", "Caenorhabditis_elegans_DN10123_c0_g1_i1.p1", "Caenorhabditis_elegans_DN17221_c0_g1_i1.p1", "Caenorhabditis_elegans_DN18124_c0_g1_i1.p1", "Caenorhabditis_elegans_DN2892_c1_g1_i1.p1", "Caenorhabditis_elegans_DN3544_c0_g1_i1.p1")
98	GO:0019637	organophosphate metabolic process	173	39	24.5	0.08192	c("Caenorhabditis_elegans_DN10072_c0_g1_i1.p3", "Caenorhabditis_elegans_DN1024_c0_g1_i1.p1", "Caenorhabditis_elegans_DN10275_c0_g1_i1.p1", "Caenorhabditis_elegans_DN10389_c0_g1_i1.p1", "Caenorhabditis_elegans_DN10675_c0_g1_i1.p1", "Caenorhabditis_elegans_DN11550_c0_g1_i1.p1", "Caenorhabditis_elegans_DN1261_c0_g1_i1.p2", "Caenorhabditis_elegans_DN13865_c0_g1_i1.p2", "Caenorhabditis_elegans_DN17719…
99	GO:0009108	coenzyme biosynthetic process	39	9	5.52	0.08999	c("Caenorhabditis_elegans_DN10275_c0_g1_i1.p1", "Caenorhabditis_elegans_DN10389_c0_g1_i1.p1", "Caenorhabditis_elegans_DN10675_c0_g1_i1.p1", "Caenorhabditis_elegans_DN20819_c0_g1_i1.p1", "Caenorhabditis_elegans_DN2684_c0_g1_i1.p1", "Caenorhabditis_elegans_DN706_c1_g1_i1.p1", "Caenorhabditis_elegans_DN7782_c0_g1_i1.p2", "Caenorhabditis_elegans_DN79_c0_g1_i1.p1", "Caenorhabditis_elegans_DN849_c1_g1_…
100	GO:0006401	RNA catabolic process	28	7	3.97	0.09001	c("Caenorhabditis_elegans_DN10115_c0_g1_i1.p1", "Caenorhabditis_elegans_DN11025_c0_g1_i1.p1", "Caenorhabditis_elegans_DN2371_c0_g1_i1.p2", "Caenorhabditis_elegans_DN2603_c0_g1_i1.p1", "Caenorhabditis_elegans_DN2737_c0_g1_i2.p1", "Caenorhabditis_elegans_DN2807_c0_g1_i1.p1", "Caenorhabditis_elegans_DN874_c0_g1_i1.p1")
101	GO:0015780	nucleotide-sugar transmembrane transport	8	3	1.13	0.09139	c("Caenorhabditis_elegans_DN1458_c0_g1_i1.p1", "Caenorhabditis_elegans_DN15170_c0_g1_i1.p1", "Caenorhabditis_elegans_DN17987_c0_g1_i1.p2")
102	GO:0055065	metal ion homeostasis	8	3	1.13	0.09139	c("Caenorhabditis_elegans_DN21786_c0_g1_i1.p1", "Caenorhabditis_elegans_DN2854_c0_g1_i1.p1", "Caenorhabditis_elegans_DN636_c0_g1_i2.p1")
103	GO:0006542	glutamine biosynthetic process	4	2	0.57	0.09873	c("Caenorhabditis_elegans_DN398_c1_g1_i1.p1", "Caenorhabditis_elegans_DN4631_c0_g1_i1.p1")
104	GO:0002181	cytoplasmic translation	4	2	0.57	0.09873	c("Caenorhabditis_elegans_DN17677_c0_g1_i1.p1", "Caenorhabditis_elegans_DN6861_c0_g1_i1.p1")
105	GO:0007006	mitochondrial membrane organization	4	2	0.57	0.09873	c("Caenorhabditis_elegans_DN320_c0_g1_i1.p1", "Caenorhabditis_elegans_DN3566_c0_g1_i1.p1")
106	GO:0000077	DNA damage checkpoint	4	2	0.57	0.09873	c("Caenorhabditis_elegans_DN2256_c0_g1_i1.p1", "Caenorhabditis_elegans_DN3451_c0_g1_i1.p1")
107	GO:0072350	tricarboxylic acid metabolic process	18	5	2.55	0.09912	c("Caenorhabditis_elegans_DN10194_c0_g1_i1.p1", "Caenorhabditis_elegans_DN17007_c0_g1_i1.p1", "Caenorhabditis_elegans_DN20667_c0_g1_i1.p1", "Caenorhabditis_elegans_DN34_c3_g1_i2.p1", "Caenorhabditis_elegans_DN617_c0_g1_i5.p1")
108	GO:0048878	chemical homeostasis	13	4	1.84	0.09965	c("Caenorhabditis_elegans_DN10389_c0_g1_i1.p1", "Caenorhabditis_elegans_DN21786_c0_g1_i1.p1", "Caenorhabditis_elegans_DN2854_c0_g1_i1.p1", "Caenorhabditis_elegans_DN636_c0_g1_i2.p1")
109	GO:0006650	glycerophospholipid metabolic process	40	9	5.67	0.10233	c("Caenorhabditis_elegans_DN1024_c0_g1_i1.p1", "Caenorhabditis_elegans_DN17719_c0_g1_i1.p2", "Caenorhabditis_elegans_DN2060_c0_g1_i1.p1", "Caenorhabditis_elegans_DN21912_c0_g1_i1.p1", "Caenorhabditis_elegans_DN2204_c0_g1_i1.p1", "Caenorhabditis_elegans_DN2721_c0_g1_i2.p1", "Caenorhabditis_elegans_DN3506_c0_g1_i1.p1", "Caenorhabditis_elegans_DN506_c0_g1_i1.p1", "Caenorhabditis_elegans_DN7384_c0_g1…
110	GO:0051188	cofactor biosynthetic process	52	11	7.36	0.10795	c("Caenorhabditis_elegans_DN10275_c0_g1_i1.p1", "Caenorhabditis_elegans_DN10389_c0_g1_i1.p1", "Caenorhabditis_elegans_DN10675_c0_g1_i1.p1", "Caenorhabditis_elegans_DN20819_c0_g1_i1.p1", "Caenorhabditis_elegans_DN2684_c0_g1_i1.p1", "Caenorhabditis_elegans_DN653_c0_g2_i1.p1", "Caenorhabditis_elegans_DN706_c1_g1_i1.p1", "Caenorhabditis_elegans_DN7782_c0_g1_i1.p2", "Caenorhabditis_elegans_DN79_c0_g1_…
111	GO:0051604	protein maturation	24	6	3.4	0.11258	c("Caenorhabditis_elegans_DN10100_c0_g1_i1.p1", "Caenorhabditis_elegans_DN1198_c0_g1_i1.p1", "Caenorhabditis_elegans_DN13810_c0_g1_i1.p1", "Caenorhabditis_elegans_DN2682_c0_g1_i1.p1", "Caenorhabditis_elegans_DN4686_c0_g1_i1.p1", "Caenorhabditis_elegans_DN751_c1_g1_i1.p2")
112	GO:0046486	glycerolipid metabolic process	41	9	5.81	0.11559	c("Caenorhabditis_elegans_DN1024_c0_g1_i1.p1", "Caenorhabditis_elegans_DN17719_c0_g1_i1.p2", "Caenorhabditis_elegans_DN2060_c0_g1_i1.p1", "Caenorhabditis_elegans_DN21912_c0_g1_i1.p1", "Caenorhabditis_elegans_DN2204_c0_g1_i1.p1", "Caenorhabditis_elegans_DN2721_c0_g1_i2.p1", "Caenorhabditis_elegans_DN3506_c0_g1_i1.p1", "Caenorhabditis_elegans_DN506_c0_g1_i1.p1", "Caenorhabditis_elegans_DN7384_c0_g1…
113	GO:0030163	protein catabolic process	85	26	12.04	0.11579	c("Caenorhabditis_elegans_DN10776_c0_g1_i1.p2", "Caenorhabditis_elegans_DN14098_c0_g1_i1.p1", "Caenorhabditis_elegans_DN1504_c0_g1_i1.p1", "Caenorhabditis_elegans_DN1512_c0_g1_i1.p1", "Caenorhabditis_elegans_DN17137_c0_g1_i1.p1", "Caenorhabditis_elegans_DN17175_c0_g1_i1.p1", "Caenorhabditis_elegans_DN17657_c0_g1_i1.p1", "Caenorhabditis_elegans_DN17803_c0_g1_i1.p1", "Caenorhabditis_elegans_DN18479…
114	GO:0006091	generation of precursor metabolites and ...	47	10	6.66	0.11826	c("Caenorhabditis_elegans_DN10194_c0_g1_i1.p1", "Caenorhabditis_elegans_DN10389_c0_g1_i1.p1", "Caenorhabditis_elegans_DN17007_c0_g1_i1.p1", "Caenorhabditis_elegans_DN20667_c0_g1_i1.p1", "Caenorhabditis_elegans_DN22356_c0_g1_i1.p1", "Caenorhabditis_elegans_DN34_c3_g1_i2.p1", "Caenorhabditis_elegans_DN425_c0_g1_i1.p1", "Caenorhabditis_elegans_DN45_c1_g1_i1.p1", "Caenorhabditis_elegans_DN502_c0_g1_i…
115	GO:0042254	ribosome biogenesis	47	10	6.66	0.11826	c("Caenorhabditis_elegans_DN10738_c0_g1_i1.p1", "Caenorhabditis_elegans_DN14475_c0_g1_i1.p1", "Caenorhabditis_elegans_DN17060_c0_g1_i1.p1", "Caenorhabditis_elegans_DN183_c0_g1_i3.p4", "Caenorhabditis_elegans_DN382_c0_g1_i1.p2", "Caenorhabditis_elegans_DN437_c0_g1_i1.p1", "Caenorhabditis_elegans_DN6712_c0_g1_i1.p1", "Caenorhabditis_elegans_DN674_c1_g1_i1.p1", "Caenorhabditis_elegans_DN7437_c0_g1_i…
116	GO:0006839	mitochondrial transport	19	5	2.69	0.11964	c("Caenorhabditis_elegans_DN10100_c0_g1_i1.p1", "Caenorhabditis_elegans_DN13810_c0_g1_i1.p1", "Caenorhabditis_elegans_DN17009_c0_g1_i1.p1", "Caenorhabditis_elegans_DN320_c0_g1_i1.p1", "Caenorhabditis_elegans_DN3566_c0_g1_i1.p1")
117	GO:0006413	translational initiation	19	5	2.69	0.11964	c("Caenorhabditis_elegans_DN1572_c0_g1_i3.p1", "Caenorhabditis_elegans_DN17677_c0_g1_i1.p1", "Caenorhabditis_elegans_DN238_c0_g1_i1.p1", "Caenorhabditis_elegans_DN238_c0_g1_i2.p1", "Caenorhabditis_elegans_DN3015_c0_g1_i1.p2")
118	GO:0006220	pyrimidine nucleotide metabolic process	12	6	1.7	0.12164	c("Caenorhabditis_elegans_DN11550_c0_g1_i1.p1", "Caenorhabditis_elegans_DN20722_c0_g1_i1.p1", "Caenorhabditis_elegans_DN2106_c0_g1_i1.p1", "Caenorhabditis_elegans_DN21088_c0_g1_i1.p1", "Caenorhabditis_elegans_DN21088_c1_g1_i1.p1", "Caenorhabditis_elegans_DN22074_c0_g1_i1.p1")
119	GO:0006221	pyrimidine nucleotide biosynthetic proce...	12	6	1.7	0.12164	c("Caenorhabditis_elegans_DN11550_c0_g1_i1.p1", "Caenorhabditis_elegans_DN20722_c0_g1_i1.p1", "Caenorhabditis_elegans_DN2106_c0_g1_i1.p1", "Caenorhabditis_elegans_DN21088_c0_g1_i1.p1", "Caenorhabditis_elegans_DN21088_c1_g1_i1.p1", "Caenorhabditis_elegans_DN22074_c0_g1_i1.p1")
120	GO:0055082	cellular chemical homeostasis	9	3	1.27	0.12318	c("Caenorhabditis_elegans_DN10389_c0_g1_i1.p1", "Caenorhabditis_elegans_DN2854_c0_g1_i1.p1", "Caenorhabditis_elegans_DN636_c0_g1_i2.p1")
121	GO:0015985	energy coupled proton transport, down el...	14	4	1.98	0.12461	c("Caenorhabditis_elegans_DN13865_c0_g1_i1.p2", "Caenorhabditis_elegans_DN20493_c0_g1_i1.p1", "Caenorhabditis_elegans_DN226_c0_g1_i1.p1", "Caenorhabditis_elegans_DN3905_c0_g1_i1.p1")
122	GO:0015986	ATP synthesis coupled proton transport	14	4	1.98	0.12461	c("Caenorhabditis_elegans_DN13865_c0_g1_i1.p2", "Caenorhabditis_elegans_DN20493_c0_g1_i1.p1", "Caenorhabditis_elegans_DN226_c0_g1_i1.p1", "Caenorhabditis_elegans_DN3905_c0_g1_i1.p1")
123	GO:0016485	protein processing	14	4	1.98	0.12461	c("Caenorhabditis_elegans_DN10100_c0_g1_i1.p1", "Caenorhabditis_elegans_DN13810_c0_g1_i1.p1", "Caenorhabditis_elegans_DN2682_c0_g1_i1.p1", "Caenorhabditis_elegans_DN751_c1_g1_i1.p2")
124	GO:1901264	carbohydrate derivative transport	14	4	1.98	0.12461	c("Caenorhabditis_elegans_DN1458_c0_g1_i1.p1", "Caenorhabditis_elegans_DN15170_c0_g1_i1.p1", "Caenorhabditis_elegans_DN17987_c0_g1_i1.p2", "Caenorhabditis_elegans_DN68_c0_g1_i4.p1")
125	GO:0055114	oxidation-reduction process	257	43	36.4	0.12905	c("Caenorhabditis_elegans_DN10123_c0_g1_i1.p1", "Caenorhabditis_elegans_DN10194_c0_g1_i1.p1", "Caenorhabditis_elegans_DN10305_c0_g1_i1.p2", "Caenorhabditis_elegans_DN11502_c0_g1_i1.p1", "Caenorhabditis_elegans_DN11862_c0_g1_i1.p1", "Caenorhabditis_elegans_DN1353_c0_g1_i1.p1", "Caenorhabditis_elegans_DN13860_c0_g1_i1.p2", "Caenorhabditis_elegans_DN13966_c0_g1_i1.p2", "Caenorhabditis_elegans_DN1398…
126	GO:0009145	purine nucleoside triphosphate biosynthe...	25	6	3.54	0.13139	c("Caenorhabditis_elegans_DN10389_c0_g1_i1.p1", "Caenorhabditis_elegans_DN13865_c0_g1_i1.p2", "Caenorhabditis_elegans_DN20493_c0_g1_i1.p1", "Caenorhabditis_elegans_DN22074_c0_g1_i1.p1", "Caenorhabditis_elegans_DN226_c0_g1_i1.p1", "Caenorhabditis_elegans_DN3905_c0_g1_i1.p1")
127	GO:0009206	purine ribonucleoside triphosphate biosy...	25	6	3.54	0.13139	c("Caenorhabditis_elegans_DN10389_c0_g1_i1.p1", "Caenorhabditis_elegans_DN13865_c0_g1_i1.p2", "Caenorhabditis_elegans_DN20493_c0_g1_i1.p1", "Caenorhabditis_elegans_DN22074_c0_g1_i1.p1", "Caenorhabditis_elegans_DN226_c0_g1_i1.p1", "Caenorhabditis_elegans_DN3905_c0_g1_i1.p1")
128	GO:0008654	phospholipid biosynthetic process	31	7	4.39	0.13843	c("Caenorhabditis_elegans_DN1024_c0_g1_i1.p1", "Caenorhabditis_elegans_DN2060_c0_g1_i1.p1", "Caenorhabditis_elegans_DN21912_c0_g1_i1.p1", "Caenorhabditis_elegans_DN2204_c0_g1_i1.p1", "Caenorhabditis_elegans_DN3506_c0_g1_i1.p1", "Caenorhabditis_elegans_DN506_c0_g1_i1.p1", "Caenorhabditis_elegans_DN7125_c0_g1_i1.p1")
129	GO:0007599	hemostasis	1	1	0.14	0.14163	Caenorhabditis_elegans_DN7971_c0_g1_i1.p1
130	GO:0046470	phosphatidylcholine metabolic process	1	1	0.14	0.14163	Caenorhabditis_elegans_DN17719_c0_g1_i1.p2
131	GO:0000737	DNA catabolic process, endonucleolytic	1	1	0.14	0.14163	Caenorhabditis_elegans_DN595_c0_g1_i1.p1
132	GO:0046473	phosphatidic acid metabolic process	1	1	0.14	0.14163	Caenorhabditis_elegans_DN506_c0_g1_i1.p1
133	GO:0009136	purine nucleoside diphosphate biosynthet...	1	1	0.14	0.14163	Caenorhabditis_elegans_DN20969_c0_g1_i1.p1
134	GO:0009138	pyrimidine nucleoside diphosphate metabo...	1	1	0.14	0.14163	Caenorhabditis_elegans_DN20722_c0_g1_i1.p1
135	GO:0009139	pyrimidine nucleoside diphosphate biosyn...	1	1	0.14	0.14163	Caenorhabditis_elegans_DN20722_c0_g1_i1.p1
136	GO:0042060	wound healing	1	1	0.14	0.14163	Caenorhabditis_elegans_DN7971_c0_g1_i1.p1
137	GO:0031050	dsRNA processing	1	1	0.14	0.14163	Caenorhabditis_elegans_DN1948_c0_g1_i1.p1
138	GO:0090303	positive regulation of wound healing	1	1	0.14	0.14163	Caenorhabditis_elegans_DN7971_c0_g1_i1.p1
139	GO:0032007	negative regulation of TOR signaling	1	1	0.14	0.14163	Caenorhabditis_elegans_DN1104_c0_g1_i1.p1
140	GO:0031053	primary miRNA processing	1	1	0.14	0.14163	Caenorhabditis_elegans_DN1948_c0_g1_i1.p1
141	GO:0031667	response to nutrient levels	1	1	0.14	0.14163	Caenorhabditis_elegans_DN1104_c0_g1_i1.p1
142	GO:0031668	cellular response to extracellular stimu...	1	1	0.14	0.14163	Caenorhabditis_elegans_DN1104_c0_g1_i1.p1
143	GO:0031669	cellular response to nutrient levels	1	1	0.14	0.14163	Caenorhabditis_elegans_DN1104_c0_g1_i1.p1
144	GO:0046443	FAD metabolic process	1	1	0.14	0.14163	Caenorhabditis_elegans_DN7782_c0_g1_i1.p2
145	GO:0008218	bioluminescence	1	1	0.14	0.14163	Caenorhabditis_elegans_DN502_c0_g1_i1.p1
146	GO:0006172	ADP biosynthetic process	1	1	0.14	0.14163	Caenorhabditis_elegans_DN20969_c0_g1_i1.p1
147	GO:0006177	GMP biosynthetic process	1	1	0.14	0.14163	Caenorhabditis_elegans_DN1261_c0_g1_i1.p2
148	GO:0009106	lipoate metabolic process	1	1	0.14	0.14163	Caenorhabditis_elegans_DN849_c1_g1_i1.p1
149	GO:0009107	lipoate biosynthetic process	1	1	0.14	0.14163	Caenorhabditis_elegans_DN849_c1_g1_i1.p1
150	GO:0031023	microtubule organizing center organizati...	1	1	0.14	0.14163	Caenorhabditis_elegans_DN3975_c0_g1_i1.p1
151	GO:0072387	flavin adenine dinucleotide metabolic pr...	1	1	0.14	0.14163	Caenorhabditis_elegans_DN7782_c0_g1_i1.p2
152	GO:0072388	flavin adenine dinucleotide biosynthetic...	1	1	0.14	0.14163	Caenorhabditis_elegans_DN7782_c0_g1_i1.p2
153	GO:0072698	protein localization to microtubule cyto...	1	1	0.14	0.14163	Caenorhabditis_elegans_DN3975_c0_g1_i1.p1
154	GO:0070918	production of small RNA involved in gene...	1	1	0.14	0.14163	Caenorhabditis_elegans_DN1948_c0_g1_i1.p1
155	GO:0035196	production of miRNAs involved in gene si...	1	1	0.14	0.14163	Caenorhabditis_elegans_DN1948_c0_g1_i1.p1
156	GO:0071539	protein localization to centrosome	1	1	0.14	0.14163	Caenorhabditis_elegans_DN3975_c0_g1_i1.p1
157	GO:0007283	spermatogenesis	1	1	0.14	0.14163	Caenorhabditis_elegans_DN14125_c0_g1_i1.p1
158	GO:0007286	spermatid development	1	1	0.14	0.14163	Caenorhabditis_elegans_DN14125_c0_g1_i1.p1
159	GO:0090480	purine nucleotide-sugar transmembrane tr...	1	1	0.14	0.14163	Caenorhabditis_elegans_DN1458_c0_g1_i1.p1
160	GO:0050878	regulation of body fluid levels	1	1	0.14	0.14163	Caenorhabditis_elegans_DN7971_c0_g1_i1.p1
161	GO:0050820	positive regulation of coagulation	1	1	0.14	0.14163	Caenorhabditis_elegans_DN7971_c0_g1_i1.p1
162	GO:0009267	cellular response to starvation	1	1	0.14	0.14163	Caenorhabditis_elegans_DN1104_c0_g1_i1.p1
163	GO:0048515	spermatid differentiation	1	1	0.14	0.14163	Caenorhabditis_elegans_DN14125_c0_g1_i1.p1
164	GO:0001731	formation of translation preinitiation c...	1	1	0.14	0.14163	Caenorhabditis_elegans_DN17677_c0_g1_i1.p1
165	GO:0050817	coagulation	1	1	0.14	0.14163	Caenorhabditis_elegans_DN7971_c0_g1_i1.p1
166	GO:0019720	Mo-molybdopterin cofactor metabolic proc...	1	1	0.14	0.14163	Caenorhabditis_elegans_DN2684_c0_g1_i1.p1
167	GO:0050818	regulation of coagulation	1	1	0.14	0.14163	Caenorhabditis_elegans_DN7971_c0_g1_i1.p1
168	GO:0061041	regulation of wound healing	1	1	0.14	0.14163	Caenorhabditis_elegans_DN7971_c0_g1_i1.p1
169	GO:0030193	regulation of blood coagulation	1	1	0.14	0.14163	Caenorhabditis_elegans_DN7971_c0_g1_i1.p1
170	GO:0030194	positive regulation of blood coagulation	1	1	0.14	0.14163	Caenorhabditis_elegans_DN7971_c0_g1_i1.p1
171	GO:0009991	response to extracellular stimulus	1	1	0.14	0.14163	Caenorhabditis_elegans_DN1104_c0_g1_i1.p1
172	GO:0051418	microtubule nucleation by microtubule or...	1	1	0.14	0.14163	Caenorhabditis_elegans_DN3975_c0_g1_i1.p1
173	GO:1903259	exon-exon junction complex disassembly	1	1	0.14	0.14163	Caenorhabditis_elegans_DN14838_c0_g1_i1.p1
174	GO:0042744	hydrogen peroxide catabolic process	1	1	0.14	0.14163	Caenorhabditis_elegans_DN3529_c0_g1_i1.p1
175	GO:0019748	secondary metabolic process	1	1	0.14	0.14163	Caenorhabditis_elegans_DN3508_c0_g1_i1.p1
176	GO:0007098	centrosome cycle	1	1	0.14	0.14163	Caenorhabditis_elegans_DN3975_c0_g1_i1.p1
177	GO:0015693	magnesium ion transport	1	1	0.14	0.14163	Caenorhabditis_elegans_DN13756_c0_g1_i1.p1
178	GO:0015696	ammonium transport	1	1	0.14	0.14163	Caenorhabditis_elegans_DN14194_c0_g1_i1.p2
179	GO:0036297	interstrand cross-link repair	1	1	0.14	0.14163	Caenorhabditis_elegans_DN1211_c0_g1_i1.p1
180	GO:0006515	protein quality control for misfolded or...	1	1	0.14	0.14163	Caenorhabditis_elegans_DN17175_c0_g1_i1.p1
181	GO:0019427	acetyl-CoA biosynthetic process from ace...	1	1	0.14	0.14163	Caenorhabditis_elegans_DN10275_c0_g1_i1.p1
182	GO:0048232	male gamete generation	1	1	0.14	0.14163	Caenorhabditis_elegans_DN14125_c0_g1_i1.p1
183	GO:0002183	cytoplasmic translational initiation	1	1	0.14	0.14163	Caenorhabditis_elegans_DN17677_c0_g1_i1.p1
184	GO:0006285	base-excision repair, AP site formation	1	1	0.14	0.14163	Caenorhabditis_elegans_DN7050_c0_g1_i1.p1
185	GO:0006271	DNA strand elongation involved in DNA re...	1	1	0.14	0.14163	Caenorhabditis_elegans_DN637_c0_g1_i1.p1
186	GO:0006273	lagging strand elongation	1	1	0.14	0.14163	Caenorhabditis_elegans_DN637_c0_g1_i1.p1
187	GO:1905508	protein localization to microtubule orga...	1	1	0.14	0.14163	Caenorhabditis_elegans_DN3975_c0_g1_i1.p1
188	GO:0033567	DNA replication, Okazaki fragment proces...	1	1	0.14	0.14163	Caenorhabditis_elegans_DN637_c0_g1_i1.p1
189	GO:0009052	pentose-phosphate shunt, non-oxidative b...	1	1	0.14	0.14163	Caenorhabditis_elegans_DN689_c0_g1_i1.p1
190	GO:0033559	unsaturated fatty acid metabolic process	1	1	0.14	0.14163	Caenorhabditis_elegans_DN18215_c0_g1_i1.p1
191	GO:0044550	secondary metabolite biosynthetic proces...	1	1	0.14	0.14163	Caenorhabditis_elegans_DN3508_c0_g1_i1.p1
192	GO:0030148	sphingolipid biosynthetic process	1	1	0.14	0.14163	Caenorhabditis_elegans_DN21338_c0_g1_i1.p1
193	GO:0009081	branched-chain amino acid metabolic proc...	1	1	0.14	0.14163	Caenorhabditis_elegans_DN6984_c0_g1_i1.p1
194	GO:0009083	branched-chain amino acid catabolic proc...	1	1	0.14	0.14163	Caenorhabditis_elegans_DN6984_c0_g1_i1.p1
195	GO:0006233	dTDP biosynthetic process	1	1	0.14	0.14163	Caenorhabditis_elegans_DN20722_c0_g1_i1.p1
196	GO:0000103	sulfate assimilation	1	1	0.14	0.14163	Caenorhabditis_elegans_DN7672_c0_g1_i1.p1
197	GO:0006690	icosanoid metabolic process	1	1	0.14	0.14163	Caenorhabditis_elegans_DN18215_c0_g1_i1.p1
198	GO:0006692	prostanoid metabolic process	1	1	0.14	0.14163	Caenorhabditis_elegans_DN18215_c0_g1_i1.p1
199	GO:0006693	prostaglandin metabolic process	1	1	0.14	0.14163	Caenorhabditis_elegans_DN18215_c0_g1_i1.p1
200	GO:0071496	cellular response to external stimulus	1	1	0.14	0.14163	Caenorhabditis_elegans_DN1104_c0_g1_i1.p1
201	GO:1902224	ketone body metabolic process	1	1	0.14	0.14163	Caenorhabditis_elegans_DN22356_c0_g1_i1.p1
202	GO:0015783	GDP-fucose transmembrane transport	1	1	0.14	0.14163	Caenorhabditis_elegans_DN1458_c0_g1_i1.p1
203	GO:1901569	fatty acid derivative catabolic process	1	1	0.14	0.14163	Caenorhabditis_elegans_DN22356_c0_g1_i1.p1
204	GO:0006654	phosphatidic acid biosynthetic process	1	1	0.14	0.14163	Caenorhabditis_elegans_DN506_c0_g1_i1.p1
205	GO:0006086	acetyl-CoA biosynthetic process from pyr...	1	1	0.14	0.14163	Caenorhabditis_elegans_DN79_c0_g1_i1.p1
206	GO:1903034	regulation of response to wounding	1	1	0.14	0.14163	Caenorhabditis_elegans_DN7971_c0_g1_i1.p1
207	GO:1903036	positive regulation of response to wound...	1	1	0.14	0.14163	Caenorhabditis_elegans_DN7971_c0_g1_i1.p1
208	GO:0000266	mitochondrial fission	1	1	0.14	0.14163	Caenorhabditis_elegans_DN14170_c0_g1_i1.p1
209	GO:0090148	membrane fission	1	1	0.14	0.14163	Caenorhabditis_elegans_DN14170_c0_g1_i1.p1
210	GO:0090149	mitochondrial membrane fission	1	1	0.14	0.14163	Caenorhabditis_elegans_DN14170_c0_g1_i1.p1
211	GO:0036085	GDP-fucose import into Golgi lumen	1	1	0.14	0.14163	Caenorhabditis_elegans_DN1458_c0_g1_i1.p1
212	GO:0006303	double-strand break repair via nonhomolo...	1	1	0.14	0.14163	Caenorhabditis_elegans_DN2336_c0_g1_i1.p1
213	GO:0031122	cytoplasmic microtubule organization	1	1	0.14	0.14163	Caenorhabditis_elegans_DN21754_c0_g1_i1.p1
214	GO:0006308	DNA catabolic process	1	1	0.14	0.14163	Caenorhabditis_elegans_DN595_c0_g1_i1.p1
215	GO:0097300	programmed necrotic cell death	1	1	0.14	0.14163	Caenorhabditis_elegans_DN3566_c0_g1_i1.p1
216	GO:0044380	protein localization to cytoskeleton	1	1	0.14	0.14163	Caenorhabditis_elegans_DN3975_c0_g1_i1.p1
217	GO:0099022	vesicle tethering	1	1	0.14	0.14163	Caenorhabditis_elegans_DN13814_c0_g1_i1.p1
218	GO:1900046	regulation of hemostasis	1	1	0.14	0.14163	Caenorhabditis_elegans_DN7971_c0_g1_i1.p1
219	GO:1900048	positive regulation of hemostasis	1	1	0.14	0.14163	Caenorhabditis_elegans_DN7971_c0_g1_i1.p1
220	GO:0046950	cellular ketone body metabolic process	1	1	0.14	0.14163	Caenorhabditis_elegans_DN22356_c0_g1_i1.p1
221	GO:0046952	ketone body catabolic process	1	1	0.14	0.14163	Caenorhabditis_elegans_DN22356_c0_g1_i1.p1
222	GO:0006777	Mo-molybdopterin cofactor biosynthetic p...	1	1	0.14	0.14163	Caenorhabditis_elegans_DN2684_c0_g1_i1.p1
223	GO:0090559	regulation of membrane permeability	1	1	0.14	0.14163	Caenorhabditis_elegans_DN3566_c0_g1_i1.p1
224	GO:0042594	response to starvation	1	1	0.14	0.14163	Caenorhabditis_elegans_DN1104_c0_g1_i1.p1
225	GO:0051298	centrosome duplication	1	1	0.14	0.14163	Caenorhabditis_elegans_DN3975_c0_g1_i1.p1
226	GO:0106035	protein maturation by [4Fe-4S] cluster t...	1	1	0.14	0.14163	Caenorhabditis_elegans_DN1198_c0_g1_i1.p1
227	GO:0006741	NADP biosynthetic process	1	1	0.14	0.14163	Caenorhabditis_elegans_DN10675_c0_g1_i1.p1
228	GO:0090522	vesicle tethering involved in exocytosis	1	1	0.14	0.14163	Caenorhabditis_elegans_DN13814_c0_g1_i1.p1
229	GO:0006747	FAD biosynthetic process	1	1	0.14	0.14163	Caenorhabditis_elegans_DN7782_c0_g1_i1.p2
230	GO:1990928	response to amino acid starvation	1	1	0.14	0.14163	Caenorhabditis_elegans_DN1104_c0_g1_i1.p1
231	GO:0034474	U2 snRNA 3'-end processing	1	1	0.14	0.14163	Caenorhabditis_elegans_DN1032_c0_g1_i1.p1
232	GO:0022616	DNA strand elongation	1	1	0.14	0.14163	Caenorhabditis_elegans_DN637_c0_g1_i1.p1
233	GO:0006425	glutaminyl-tRNA aminoacylation	1	1	0.14	0.14163	Caenorhabditis_elegans_DN21376_c0_g1_i1.p1
234	GO:0006426	glycyl-tRNA aminoacylation	1	1	0.14	0.14163	Caenorhabditis_elegans_DN13883_c0_g1_i1.p2
235	GO:0046072	dTDP metabolic process	1	1	0.14	0.14163	Caenorhabditis_elegans_DN20722_c0_g1_i1.p1
236	GO:0046937	phytochelatin metabolic process	1	1	0.14	0.14163	Caenorhabditis_elegans_DN3508_c0_g1_i1.p1
237	GO:0046938	phytochelatin biosynthetic process	1	1	0.14	0.14163	Caenorhabditis_elegans_DN3508_c0_g1_i1.p1
238	GO:0090222	centrosome-templated microtubule nucleat...	1	1	0.14	0.14163	Caenorhabditis_elegans_DN3975_c0_g1_i1.p1
239	GO:0009196	pyrimidine deoxyribonucleoside diphospha...	1	1	0.14	0.14163	Caenorhabditis_elegans_DN20722_c0_g1_i1.p1
240	GO:0009197	pyrimidine deoxyribonucleoside diphospha...	1	1	0.14	0.14163	Caenorhabditis_elegans_DN20722_c0_g1_i1.p1
241	GO:0046902	regulation of mitochondrial membrane per...	1	1	0.14	0.14163	Caenorhabditis_elegans_DN3566_c0_g1_i1.p1
242	GO:0046037	GMP metabolic process	1	1	0.14	0.14163	Caenorhabditis_elegans_DN1261_c0_g1_i1.p2
243	GO:0042276	error-prone translesion synthesis	1	1	0.14	0.14163	Caenorhabditis_elegans_DN21292_c0_g1_i1.p1
244	GO:0070265	necrotic cell death	1	1	0.14	0.14163	Caenorhabditis_elegans_DN3566_c0_g1_i1.p1
245	GO:0006408	snRNA export from nucleus	1	1	0.14	0.14163	Caenorhabditis_elegans_DN17681_c0_g1_i1.p1
246	GO:1902445	regulation of mitochondrial membrane per...	1	1	0.14	0.14163	Caenorhabditis_elegans_DN3566_c0_g1_i1.p1
247	GO:0009180	purine ribonucleoside diphosphate biosyn...	1	1	0.14	0.14163	Caenorhabditis_elegans_DN20969_c0_g1_i1.p1
248	GO:0009186	deoxyribonucleoside diphosphate metaboli...	1	1	0.14	0.14163	Caenorhabditis_elegans_DN20722_c0_g1_i1.p1
249	GO:0009188	ribonucleoside diphosphate biosynthetic ...	1	1	0.14	0.14163	Caenorhabditis_elegans_DN20969_c0_g1_i1.p1
250	GO:0009189	deoxyribonucleoside diphosphate biosynth...	1	1	0.14	0.14163	Caenorhabditis_elegans_DN20722_c0_g1_i1.p1
251	GO:0000726	non-recombinational repair	1	1	0.14	0.14163	Caenorhabditis_elegans_DN2336_c0_g1_i1.p1
252	GO:0034198	cellular response to amino acid starvati...	1	1	0.14	0.14163	Caenorhabditis_elegans_DN1104_c0_g1_i1.p1
253	GO:1990456	mitochondrion-endoplasmic reticulum memb...	1	1	0.14	0.14163	Caenorhabditis_elegans_DN636_c0_g1_i2.p1
254	GO:0007596	blood coagulation	1	1	0.14	0.14163	Caenorhabditis_elegans_DN7971_c0_g1_i1.p1
255	GO:0044270	cellular nitrogen compound catabolic pro...	52	13	7.36	0.14197	c("Caenorhabditis_elegans_DN10115_c0_g1_i1.p1", "Caenorhabditis_elegans_DN10389_c0_g1_i1.p1", "Caenorhabditis_elegans_DN11025_c0_g1_i1.p1", "Caenorhabditis_elegans_DN11550_c0_g1_i1.p1", "Caenorhabditis_elegans_DN21088_c0_g1_i1.p1", "Caenorhabditis_elegans_DN21088_c1_g1_i1.p1", "Caenorhabditis_elegans_DN2371_c0_g1_i1.p2", "Caenorhabditis_elegans_DN2603_c0_g1_i1.p1", "Caenorhabditis_elegans_DN2737_…
256	GO:0006807	nitrogen compound metabolic process	1778	295	251.82	0.14328	c("Caenorhabditis_elegans_DN10063_c0_g1_i1.p1", "Caenorhabditis_elegans_DN10072_c0_g1_i1.p3", "Caenorhabditis_elegans_DN1009_c0_g1_i1.p1", "Caenorhabditis_elegans_DN10100_c0_g1_i1.p1", "Caenorhabditis_elegans_DN10115_c0_g1_i1.p1", "Caenorhabditis_elegans_DN10148_c0_g1_i1.p1", "Caenorhabditis_elegans_DN10154_c0_g1_i1.p1", "Caenorhabditis_elegans_DN10155_c0_g1_i1.p1", "Caenorhabditis_elegans_DN1019…
257	GO:0072503	cellular divalent inorganic cation homeo...	5	2	0.71	0.14947	c("Caenorhabditis_elegans_DN2854_c0_g1_i1.p1", "Caenorhabditis_elegans_DN636_c0_g1_i2.p1")
258	GO:0072507	divalent inorganic cation homeostasis	5	2	0.71	0.14947	c("Caenorhabditis_elegans_DN2854_c0_g1_i1.p1", "Caenorhabditis_elegans_DN636_c0_g1_i2.p1")
259	GO:0042451	purine nucleoside biosynthetic process	5	2	0.71	0.14947	c("Caenorhabditis_elegans_DN1261_c0_g1_i1.p2", "Caenorhabditis_elegans_DN22074_c0_g1_i1.p1")
260	GO:0042737	drug catabolic process	5	2	0.71	0.14947	c("Caenorhabditis_elegans_DN22356_c0_g1_i1.p1", "Caenorhabditis_elegans_DN3529_c0_g1_i1.p1")
261	GO:0046129	purine ribonucleoside biosynthetic proce...	5	2	0.71	0.14947	c("Caenorhabditis_elegans_DN1261_c0_g1_i1.p2", "Caenorhabditis_elegans_DN22074_c0_g1_i1.p1")
262	GO:0055074	calcium ion homeostasis	5	2	0.71	0.14947	c("Caenorhabditis_elegans_DN2854_c0_g1_i1.p1", "Caenorhabditis_elegans_DN636_c0_g1_i2.p1")
263	GO:0097428	protein maturation by iron-sulfur cluste...	5	2	0.71	0.14947	c("Caenorhabditis_elegans_DN1198_c0_g1_i1.p1", "Caenorhabditis_elegans_DN4686_c0_g1_i1.p1")
264	GO:0006874	cellular calcium ion homeostasis	5	2	0.71	0.14947	c("Caenorhabditis_elegans_DN2854_c0_g1_i1.p1", "Caenorhabditis_elegans_DN636_c0_g1_i2.p1")
265	GO:0009201	ribonucleoside triphosphate biosynthetic...	26	6	3.68	0.15160	c("Caenorhabditis_elegans_DN10389_c0_g1_i1.p1", "Caenorhabditis_elegans_DN13865_c0_g1_i1.p2", "Caenorhabditis_elegans_DN20493_c0_g1_i1.p1", "Caenorhabditis_elegans_DN22074_c0_g1_i1.p1", "Caenorhabditis_elegans_DN226_c0_g1_i1.p1", "Caenorhabditis_elegans_DN3905_c0_g1_i1.p1")
266	GO:0001510	RNA methylation	15	4	2.12	0.15190	c("Caenorhabditis_elegans_DN1304_c0_g1_i1.p1", "Caenorhabditis_elegans_DN6712_c0_g1_i1.p1", "Caenorhabditis_elegans_DN7524_c0_g1_i1.p1", "Caenorhabditis_elegans_DN868_c0_g1_i1.p1")
267	GO:0046700	heterocycle catabolic process	53	13	7.51	0.15652	c("Caenorhabditis_elegans_DN10115_c0_g1_i1.p1", "Caenorhabditis_elegans_DN10389_c0_g1_i1.p1", "Caenorhabditis_elegans_DN11025_c0_g1_i1.p1", "Caenorhabditis_elegans_DN11550_c0_g1_i1.p1", "Caenorhabditis_elegans_DN21088_c0_g1_i1.p1", "Caenorhabditis_elegans_DN21088_c1_g1_i1.p1", "Caenorhabditis_elegans_DN2371_c0_g1_i1.p2", "Caenorhabditis_elegans_DN2603_c0_g1_i1.p1", "Caenorhabditis_elegans_DN2737_…
268	GO:0019439	aromatic compound catabolic process	53	13	7.51	0.15652	c("Caenorhabditis_elegans_DN10115_c0_g1_i1.p1", "Caenorhabditis_elegans_DN10389_c0_g1_i1.p1", "Caenorhabditis_elegans_DN11025_c0_g1_i1.p1", "Caenorhabditis_elegans_DN11550_c0_g1_i1.p1", "Caenorhabditis_elegans_DN21088_c0_g1_i1.p1", "Caenorhabditis_elegans_DN21088_c1_g1_i1.p1", "Caenorhabditis_elegans_DN2371_c0_g1_i1.p2", "Caenorhabditis_elegans_DN2603_c0_g1_i1.p1", "Caenorhabditis_elegans_DN2737_…
269	GO:0016072	rRNA metabolic process	32	7	4.53	0.15691	c("Caenorhabditis_elegans_DN14475_c0_g1_i1.p1", "Caenorhabditis_elegans_DN17060_c0_g1_i1.p1", "Caenorhabditis_elegans_DN437_c0_g1_i1.p1", "Caenorhabditis_elegans_DN6712_c0_g1_i1.p1", "Caenorhabditis_elegans_DN674_c1_g1_i1.p1", "Caenorhabditis_elegans_DN7092_c0_g1_i1.p1", "Caenorhabditis_elegans_DN7437_c0_g1_i1.p1")
270	GO:0015980	energy derivation by oxidation of organi...	32	7	4.53	0.15691	c("Caenorhabditis_elegans_DN10194_c0_g1_i1.p1", "Caenorhabditis_elegans_DN17007_c0_g1_i1.p1", "Caenorhabditis_elegans_DN20667_c0_g1_i1.p1", "Caenorhabditis_elegans_DN34_c3_g1_i2.p1", "Caenorhabditis_elegans_DN425_c0_g1_i1.p1", "Caenorhabditis_elegans_DN45_c1_g1_i1.p1", "Caenorhabditis_elegans_DN617_c0_g1_i5.p1")
271	GO:0010629	negative regulation of gene expression	32	7	4.53	0.15691	c("Caenorhabditis_elegans_DN10115_c0_g1_i1.p1", "Caenorhabditis_elegans_DN11025_c0_g1_i1.p1", "Caenorhabditis_elegans_DN1423_c0_g1_i1.p1", "Caenorhabditis_elegans_DN1948_c0_g1_i1.p1", "Caenorhabditis_elegans_DN2737_c0_g1_i2.p1", "Caenorhabditis_elegans_DN2807_c0_g1_i1.p1", "Caenorhabditis_elegans_DN924_c0_g1_i1.p1")
272	GO:0000226	microtubule cytoskeleton organization	10	3	1.42	0.15829	c("Caenorhabditis_elegans_DN210_c0_g1_i3.p1", "Caenorhabditis_elegans_DN21754_c0_g1_i1.p1", "Caenorhabditis_elegans_DN3975_c0_g1_i1.p1")
273	GO:1901657	glycosyl compound metabolic process	21	5	2.97	0.16595	c("Caenorhabditis_elegans_DN1261_c0_g1_i1.p2", "Caenorhabditis_elegans_DN22074_c0_g1_i1.p1", "Caenorhabditis_elegans_DN494_c0_g1_i1.p1", "Caenorhabditis_elegans_DN7187_c0_g1_i1.p1", "Caenorhabditis_elegans_DN7332_c0_g1_i1.p1")
274	GO:0009116	nucleoside metabolic process	21	5	2.97	0.16595	c("Caenorhabditis_elegans_DN1261_c0_g1_i1.p2", "Caenorhabditis_elegans_DN22074_c0_g1_i1.p1", "Caenorhabditis_elegans_DN494_c0_g1_i1.p1", "Caenorhabditis_elegans_DN7187_c0_g1_i1.p1", "Caenorhabditis_elegans_DN7332_c0_g1_i1.p1")
275	GO:0044283	small molecule biosynthetic process	66	15	9.35	0.16723	c("Caenorhabditis_elegans_DN1020_c0_g1_i1.p2", "Caenorhabditis_elegans_DN10389_c0_g1_i1.p1", "Caenorhabditis_elegans_DN11550_c0_g1_i1.p1", "Caenorhabditis_elegans_DN1261_c0_g1_i1.p2", "Caenorhabditis_elegans_DN17476_c0_g1_i1.p1", "Caenorhabditis_elegans_DN21088_c0_g1_i1.p1", "Caenorhabditis_elegans_DN21088_c1_g1_i1.p1", "Caenorhabditis_elegans_DN22074_c0_g1_i1.p1", "Caenorhabditis_elegans_DN2755_…
276	GO:1901361	organic cyclic compound catabolic proces...	54	13	7.65	0.17178	c("Caenorhabditis_elegans_DN10115_c0_g1_i1.p1", "Caenorhabditis_elegans_DN10389_c0_g1_i1.p1", "Caenorhabditis_elegans_DN11025_c0_g1_i1.p1", "Caenorhabditis_elegans_DN11550_c0_g1_i1.p1", "Caenorhabditis_elegans_DN21088_c0_g1_i1.p1", "Caenorhabditis_elegans_DN21088_c1_g1_i1.p1", "Caenorhabditis_elegans_DN2371_c0_g1_i1.p2", "Caenorhabditis_elegans_DN2603_c0_g1_i1.p1", "Caenorhabditis_elegans_DN2737_…
277	GO:0009142	nucleoside triphosphate biosynthetic pro...	27	6	3.82	0.17309	c("Caenorhabditis_elegans_DN10389_c0_g1_i1.p1", "Caenorhabditis_elegans_DN13865_c0_g1_i1.p2", "Caenorhabditis_elegans_DN20493_c0_g1_i1.p1", "Caenorhabditis_elegans_DN22074_c0_g1_i1.p1", "Caenorhabditis_elegans_DN226_c0_g1_i1.p1", "Caenorhabditis_elegans_DN3905_c0_g1_i1.p1")
278	GO:0006364	rRNA processing	27	6	3.82	0.17309	c("Caenorhabditis_elegans_DN14475_c0_g1_i1.p1", "Caenorhabditis_elegans_DN17060_c0_g1_i1.p1", "Caenorhabditis_elegans_DN437_c0_g1_i1.p1", "Caenorhabditis_elegans_DN6712_c0_g1_i1.p1", "Caenorhabditis_elegans_DN674_c1_g1_i1.p1", "Caenorhabditis_elegans_DN7437_c0_g1_i1.p1")
279	GO:0015711	organic anion transport	16	4	2.27	0.18119	c("Caenorhabditis_elegans_DN17009_c0_g1_i1.p1", "Caenorhabditis_elegans_DN18166_c0_g1_i1.p1", "Caenorhabditis_elegans_DN7372_c0_g1_i1.p1", "Caenorhabditis_elegans_DN7386_c0_g1_i1.p1")
280	GO:0046467	membrane lipid biosynthetic process	16	4	2.27	0.18119	c("Caenorhabditis_elegans_DN1024_c0_g1_i1.p1", "Caenorhabditis_elegans_DN2060_c0_g1_i1.p1", "Caenorhabditis_elegans_DN21338_c0_g1_i1.p1", "Caenorhabditis_elegans_DN3506_c0_g1_i1.p1")
281	GO:0009165	nucleotide biosynthetic process	65	20	9.21	0.18414	c("Caenorhabditis_elegans_DN10275_c0_g1_i1.p1", "Caenorhabditis_elegans_DN10389_c0_g1_i1.p1", "Caenorhabditis_elegans_DN10675_c0_g1_i1.p1", "Caenorhabditis_elegans_DN11550_c0_g1_i1.p1", "Caenorhabditis_elegans_DN1261_c0_g1_i1.p2", "Caenorhabditis_elegans_DN13865_c0_g1_i1.p2", "Caenorhabditis_elegans_DN1959_c0_g1_i1.p2", "Caenorhabditis_elegans_DN20493_c0_g1_i1.p1", "Caenorhabditis_elegans_DN20722…
282	GO:0033865	nucleoside bisphosphate metabolic proces...	11	3	1.56	0.19598	c("Caenorhabditis_elegans_DN10275_c0_g1_i1.p1", "Caenorhabditis_elegans_DN20819_c0_g1_i1.p1", "Caenorhabditis_elegans_DN79_c0_g1_i1.p1")
283	GO:0033875	ribonucleoside bisphosphate metabolic pr...	11	3	1.56	0.19598	c("Caenorhabditis_elegans_DN10275_c0_g1_i1.p1", "Caenorhabditis_elegans_DN20819_c0_g1_i1.p1", "Caenorhabditis_elegans_DN79_c0_g1_i1.p1")
284	GO:0050801	ion homeostasis	11	3	1.56	0.19598	c("Caenorhabditis_elegans_DN21786_c0_g1_i1.p1", "Caenorhabditis_elegans_DN2854_c0_g1_i1.p1", "Caenorhabditis_elegans_DN636_c0_g1_i2.p1")
285	GO:0098771	inorganic ion homeostasis	11	3	1.56	0.19598	c("Caenorhabditis_elegans_DN21786_c0_g1_i1.p1", "Caenorhabditis_elegans_DN2854_c0_g1_i1.p1", "Caenorhabditis_elegans_DN636_c0_g1_i2.p1")
286	GO:0034032	purine nucleoside bisphosphate metabolic...	11	3	1.56	0.19598	c("Caenorhabditis_elegans_DN10275_c0_g1_i1.p1", "Caenorhabditis_elegans_DN20819_c0_g1_i1.p1", "Caenorhabditis_elegans_DN79_c0_g1_i1.p1")
287	GO:0055080	cation homeostasis	11	3	1.56	0.19598	c("Caenorhabditis_elegans_DN21786_c0_g1_i1.p1", "Caenorhabditis_elegans_DN2854_c0_g1_i1.p1", "Caenorhabditis_elegans_DN636_c0_g1_i2.p1")
288	GO:0007005	mitochondrion organization	34	7	4.82	0.19697	c("Caenorhabditis_elegans_DN10100_c0_g1_i1.p1", "Caenorhabditis_elegans_DN13810_c0_g1_i1.p1", "Caenorhabditis_elegans_DN14170_c0_g1_i1.p1", "Caenorhabditis_elegans_DN17397_c0_g1_i1.p1", "Caenorhabditis_elegans_DN17511_c0_g1_i1.p1", "Caenorhabditis_elegans_DN320_c0_g1_i1.p1", "Caenorhabditis_elegans_DN3566_c0_g1_i1.p1")
289	GO:0010605	negative regulation of macromolecule met...	34	7	4.82	0.19697	c("Caenorhabditis_elegans_DN10115_c0_g1_i1.p1", "Caenorhabditis_elegans_DN11025_c0_g1_i1.p1", "Caenorhabditis_elegans_DN1423_c0_g1_i1.p1", "Caenorhabditis_elegans_DN1948_c0_g1_i1.p1", "Caenorhabditis_elegans_DN2737_c0_g1_i2.p1", "Caenorhabditis_elegans_DN2807_c0_g1_i1.p1", "Caenorhabditis_elegans_DN924_c0_g1_i1.p1")
290	GO:0006753	nucleoside phosphate metabolic process	97	25	13.74	0.20361	c("Caenorhabditis_elegans_DN10275_c0_g1_i1.p1", "Caenorhabditis_elegans_DN10389_c0_g1_i1.p1", "Caenorhabditis_elegans_DN10675_c0_g1_i1.p1", "Caenorhabditis_elegans_DN11550_c0_g1_i1.p1", "Caenorhabditis_elegans_DN1261_c0_g1_i1.p2", "Caenorhabditis_elegans_DN13865_c0_g1_i1.p2", "Caenorhabditis_elegans_DN1959_c0_g1_i1.p2", "Caenorhabditis_elegans_DN20493_c0_g1_i1.p1", "Caenorhabditis_elegans_DN20722…
291	GO:0042775	mitochondrial ATP synthesis coupled elec...	6	2	0.85	0.20393	c("Caenorhabditis_elegans_DN425_c0_g1_i1.p1", "Caenorhabditis_elegans_DN45_c1_g1_i1.p1")
292	GO:0009226	nucleotide-sugar biosynthetic process	6	2	0.85	0.20393	c("Caenorhabditis_elegans_DN15495_c0_g1_i1.p1", "Caenorhabditis_elegans_DN2128_c0_g1_i1.p1")
293	GO:0015914	phospholipid transport	6	2	0.85	0.20393	c("Caenorhabditis_elegans_DN7372_c0_g1_i1.p1", "Caenorhabditis_elegans_DN7386_c0_g1_i1.p1")
294	GO:0098656	anion transmembrane transport	6	2	0.85	0.20393	c("Caenorhabditis_elegans_DN14090_c0_g1_i1.p1", "Caenorhabditis_elegans_DN17009_c0_g1_i1.p1")
295	GO:0015718	monocarboxylic acid transport	6	2	0.85	0.20393	c("Caenorhabditis_elegans_DN17009_c0_g1_i1.p1", "Caenorhabditis_elegans_DN18166_c0_g1_i1.p1")
296	GO:0015748	organophosphate ester transport	6	2	0.85	0.20393	c("Caenorhabditis_elegans_DN7372_c0_g1_i1.p1", "Caenorhabditis_elegans_DN7386_c0_g1_i1.p1")
297	GO:0006633	fatty acid biosynthetic process	6	2	0.85	0.20393	c("Caenorhabditis_elegans_DN7492_c0_g1_i1.p2", "Caenorhabditis_elegans_DN849_c1_g1_i1.p1")
298	GO:0006637	acyl-CoA metabolic process	6	2	0.85	0.20393	c("Caenorhabditis_elegans_DN10275_c0_g1_i1.p1", "Caenorhabditis_elegans_DN79_c0_g1_i1.p1")
299	GO:0035383	thioester metabolic process	6	2	0.85	0.20393	c("Caenorhabditis_elegans_DN10275_c0_g1_i1.p1", "Caenorhabditis_elegans_DN79_c0_g1_i1.p1")
300	GO:0006006	glucose metabolic process	6	2	0.85	0.20393	c("Caenorhabditis_elegans_DN1020_c0_g1_i1.p2", "Caenorhabditis_elegans_DN13982_c0_g1_i1.p1")
301	GO:0006739	NADP metabolic process	6	2	0.85	0.20393	c("Caenorhabditis_elegans_DN10675_c0_g1_i1.p1", "Caenorhabditis_elegans_DN689_c0_g1_i1.p1")
302	GO:0046942	carboxylic acid transport	6	2	0.85	0.20393	c("Caenorhabditis_elegans_DN17009_c0_g1_i1.p1", "Caenorhabditis_elegans_DN18166_c0_g1_i1.p1")
303	GO:1901068	guanosine-containing compound metabolic ...	6	2	0.85	0.20393	c("Caenorhabditis_elegans_DN1261_c0_g1_i1.p2", "Caenorhabditis_elegans_DN22074_c0_g1_i1.p1")
304	GO:0031570	DNA integrity checkpoint	6	2	0.85	0.20393	c("Caenorhabditis_elegans_DN2256_c0_g1_i1.p1", "Caenorhabditis_elegans_DN3451_c0_g1_i1.p1")
305	GO:0006448	regulation of translational elongation	6	2	0.85	0.20393	c("Caenorhabditis_elegans_DN489_c0_g1_i1.p3", "Caenorhabditis_elegans_DN6861_c0_g1_i1.p1")
306	GO:0015849	organic acid transport	6	2	0.85	0.20393	c("Caenorhabditis_elegans_DN17009_c0_g1_i1.p1", "Caenorhabditis_elegans_DN18166_c0_g1_i1.p1")
307	GO:1901137	carbohydrate derivative biosynthetic pro...	110	27	15.58	0.20636	c("Caenorhabditis_elegans_DN1024_c0_g1_i1.p1", "Caenorhabditis_elegans_DN10275_c0_g1_i1.p1", "Caenorhabditis_elegans_DN10335_c0_g1_i1.p1", "Caenorhabditis_elegans_DN10389_c0_g1_i1.p1", "Caenorhabditis_elegans_DN11550_c0_g1_i1.p1", "Caenorhabditis_elegans_DN1261_c0_g1_i1.p2", "Caenorhabditis_elegans_DN13865_c0_g1_i1.p2", "Caenorhabditis_elegans_DN14397_c0_g1_i1.p1", "Caenorhabditis_elegans_DN14559…
308	GO:1901293	nucleoside phosphate biosynthetic proces...	66	20	9.35	0.20686	c("Caenorhabditis_elegans_DN10275_c0_g1_i1.p1", "Caenorhabditis_elegans_DN10389_c0_g1_i1.p1", "Caenorhabditis_elegans_DN10675_c0_g1_i1.p1", "Caenorhabditis_elegans_DN11550_c0_g1_i1.p1", "Caenorhabditis_elegans_DN1261_c0_g1_i1.p2", "Caenorhabditis_elegans_DN13865_c0_g1_i1.p2", "Caenorhabditis_elegans_DN1959_c0_g1_i1.p2", "Caenorhabditis_elegans_DN20493_c0_g1_i1.p1", "Caenorhabditis_elegans_DN20722…
309	GO:0051276	chromosome organization	91	16	12.89	0.20925	c("Caenorhabditis_elegans_DN10154_c0_g1_i1.p1", "Caenorhabditis_elegans_DN10734_c0_g1_i1.p1", "Caenorhabditis_elegans_DN11114_c0_g1_i1.p1", "Caenorhabditis_elegans_DN13647_c0_g1_i1.p1", "Caenorhabditis_elegans_DN13860_c0_g1_i1.p2", "Caenorhabditis_elegans_DN14658_c0_g1_i1.p1", "Caenorhabditis_elegans_DN18182_c0_g1_i1.p1", "Caenorhabditis_elegans_DN18673_c0_g1_i1.p1", "Caenorhabditis_elegans_DN196…
310	GO:0072330	monocarboxylic acid biosynthetic process	17	4	2.41	0.21216	c("Caenorhabditis_elegans_DN10389_c0_g1_i1.p1", "Caenorhabditis_elegans_DN17476_c0_g1_i1.p1", "Caenorhabditis_elegans_DN7492_c0_g1_i1.p2", "Caenorhabditis_elegans_DN849_c1_g1_i1.p1")
311	GO:0017144	drug metabolic process	82	17	11.61	0.21437	c("Caenorhabditis_elegans_DN10194_c0_g1_i1.p1", "Caenorhabditis_elegans_DN10275_c0_g1_i1.p1", "Caenorhabditis_elegans_DN10389_c0_g1_i1.p1", "Caenorhabditis_elegans_DN1239_c0_g1_i1.p1", "Caenorhabditis_elegans_DN13865_c0_g1_i1.p2", "Caenorhabditis_elegans_DN17007_c0_g1_i1.p1", "Caenorhabditis_elegans_DN20493_c0_g1_i1.p1", "Caenorhabditis_elegans_DN20667_c0_g1_i1.p1", "Caenorhabditis_elegans_DN2235…
312	GO:0009144	purine nucleoside triphosphate metabolic...	41	8	5.81	0.21597	c("Caenorhabditis_elegans_DN10389_c0_g1_i1.p1", "Caenorhabditis_elegans_DN13865_c0_g1_i1.p2", "Caenorhabditis_elegans_DN20493_c0_g1_i1.p1", "Caenorhabditis_elegans_DN22074_c0_g1_i1.p1", "Caenorhabditis_elegans_DN226_c0_g1_i1.p1", "Caenorhabditis_elegans_DN3905_c0_g1_i1.p1", "Caenorhabditis_elegans_DN425_c0_g1_i1.p1", "Caenorhabditis_elegans_DN45_c1_g1_i1.p1")
313	GO:0009205	purine ribonucleoside triphosphate metab...	41	8	5.81	0.21597	c("Caenorhabditis_elegans_DN10389_c0_g1_i1.p1", "Caenorhabditis_elegans_DN13865_c0_g1_i1.p2", "Caenorhabditis_elegans_DN20493_c0_g1_i1.p1", "Caenorhabditis_elegans_DN22074_c0_g1_i1.p1", "Caenorhabditis_elegans_DN226_c0_g1_i1.p1", "Caenorhabditis_elegans_DN3905_c0_g1_i1.p1", "Caenorhabditis_elegans_DN425_c0_g1_i1.p1", "Caenorhabditis_elegans_DN45_c1_g1_i1.p1")
314	GO:0006754	ATP biosynthetic process	23	5	3.26	0.21811	c("Caenorhabditis_elegans_DN10389_c0_g1_i1.p1", "Caenorhabditis_elegans_DN13865_c0_g1_i1.p2", "Caenorhabditis_elegans_DN20493_c0_g1_i1.p1", "Caenorhabditis_elegans_DN226_c0_g1_i1.p1", "Caenorhabditis_elegans_DN3905_c0_g1_i1.p1")
315	GO:0009892	negative regulation of metabolic process	35	7	4.96	0.21838	c("Caenorhabditis_elegans_DN10115_c0_g1_i1.p1", "Caenorhabditis_elegans_DN11025_c0_g1_i1.p1", "Caenorhabditis_elegans_DN1423_c0_g1_i1.p1", "Caenorhabditis_elegans_DN1948_c0_g1_i1.p1", "Caenorhabditis_elegans_DN2737_c0_g1_i2.p1", "Caenorhabditis_elegans_DN2807_c0_g1_i1.p1", "Caenorhabditis_elegans_DN924_c0_g1_i1.p1")
316	GO:0006644	phospholipid metabolic process	60	11	8.5	0.22142	c("Caenorhabditis_elegans_DN1024_c0_g1_i1.p1", "Caenorhabditis_elegans_DN17719_c0_g1_i1.p2", "Caenorhabditis_elegans_DN18166_c0_g1_i1.p1", "Caenorhabditis_elegans_DN2060_c0_g1_i1.p1", "Caenorhabditis_elegans_DN21912_c0_g1_i1.p1", "Caenorhabditis_elegans_DN2204_c0_g1_i1.p1", "Caenorhabditis_elegans_DN2721_c0_g1_i2.p1", "Caenorhabditis_elegans_DN3506_c0_g1_i1.p1", "Caenorhabditis_elegans_DN506_c0_g…
317	GO:0006732	coenzyme metabolic process	54	10	7.65	0.22651	c("Caenorhabditis_elegans_DN10275_c0_g1_i1.p1", "Caenorhabditis_elegans_DN10389_c0_g1_i1.p1", "Caenorhabditis_elegans_DN10675_c0_g1_i1.p1", "Caenorhabditis_elegans_DN20819_c0_g1_i1.p1", "Caenorhabditis_elegans_DN2684_c0_g1_i1.p1", "Caenorhabditis_elegans_DN689_c0_g1_i1.p1", "Caenorhabditis_elegans_DN706_c1_g1_i1.p1", "Caenorhabditis_elegans_DN7782_c0_g1_i1.p2", "Caenorhabditis_elegans_DN79_c0_g1_…
318	GO:0055086	nucleobase-containing small molecule met...	118	28	16.71	0.22783	c("Caenorhabditis_elegans_DN10275_c0_g1_i1.p1", "Caenorhabditis_elegans_DN10389_c0_g1_i1.p1", "Caenorhabditis_elegans_DN10675_c0_g1_i1.p1", "Caenorhabditis_elegans_DN11550_c0_g1_i1.p1", "Caenorhabditis_elegans_DN1261_c0_g1_i1.p2", "Caenorhabditis_elegans_DN13865_c0_g1_i1.p2", "Caenorhabditis_elegans_DN15495_c0_g1_i1.p1", "Caenorhabditis_elegans_DN1959_c0_g1_i1.p2", "Caenorhabditis_elegans_DN20493…
319	GO:0006333	chromatin assembly or disassembly	12	3	1.7	0.23554	c("Caenorhabditis_elegans_DN18673_c0_g1_i1.p1", "Caenorhabditis_elegans_DN5236_c0_g1_i1.p3", "Caenorhabditis_elegans_DN97_c0_g2_i1.p1")
320	GO:0001522	pseudouridine synthesis	12	3	1.7	0.23554	c("Caenorhabditis_elegans_DN183_c0_g1_i3.p4", "Caenorhabditis_elegans_DN2439_c0_g1_i1.p1", "Caenorhabditis_elegans_DN4546_c0_g1_i1.p1")
321	GO:0006260	DNA replication	42	8	5.95	0.23626	c("Caenorhabditis_elegans_DN10602_c0_g1_i1.p1", "Caenorhabditis_elegans_DN10979_c0_g1_i1.p1", "Caenorhabditis_elegans_DN11114_c0_g1_i1.p1", "Caenorhabditis_elegans_DN13618_c0_g1_i1.p1", "Caenorhabditis_elegans_DN1727_c0_g1_i1.p2", "Caenorhabditis_elegans_DN17589_c0_g1_i1.p1", "Caenorhabditis_elegans_DN2763_c0_g1_i1.p1", "Caenorhabditis_elegans_DN637_c0_g1_i1.p1")
322	GO:0009199	ribonucleoside triphosphate metabolic pr...	42	8	5.95	0.23626	c("Caenorhabditis_elegans_DN10389_c0_g1_i1.p1", "Caenorhabditis_elegans_DN13865_c0_g1_i1.p2", "Caenorhabditis_elegans_DN20493_c0_g1_i1.p1", "Caenorhabditis_elegans_DN22074_c0_g1_i1.p1", "Caenorhabditis_elegans_DN226_c0_g1_i1.p1", "Caenorhabditis_elegans_DN3905_c0_g1_i1.p1", "Caenorhabditis_elegans_DN425_c0_g1_i1.p1", "Caenorhabditis_elegans_DN45_c1_g1_i1.p1")
323	GO:0046034	ATP metabolic process	36	7	5.1	0.24057	c("Caenorhabditis_elegans_DN10389_c0_g1_i1.p1", "Caenorhabditis_elegans_DN13865_c0_g1_i1.p2", "Caenorhabditis_elegans_DN20493_c0_g1_i1.p1", "Caenorhabditis_elegans_DN226_c0_g1_i1.p1", "Caenorhabditis_elegans_DN3905_c0_g1_i1.p1", "Caenorhabditis_elegans_DN425_c0_g1_i1.p1", "Caenorhabditis_elegans_DN45_c1_g1_i1.p1")
324	GO:0006869	lipid transport	18	4	2.55	0.24446	c("Caenorhabditis_elegans_DN18166_c0_g1_i1.p1", "Caenorhabditis_elegans_DN4345_c0_g1_i1.p1", "Caenorhabditis_elegans_DN7372_c0_g1_i1.p1", "Caenorhabditis_elegans_DN7386_c0_g1_i1.p1")
325	GO:0070647	protein modification by small protein co...	55	10	7.79	0.24447	c("Caenorhabditis_elegans_DN13817_c0_g1_i1.p1", "Caenorhabditis_elegans_DN13990_c0_g1_i1.p1", "Caenorhabditis_elegans_DN14098_c0_g1_i1.p1", "Caenorhabditis_elegans_DN1512_c0_g1_i1.p1", "Caenorhabditis_elegans_DN17657_c0_g1_i1.p1", "Caenorhabditis_elegans_DN1801_c1_g1_i1.p1", "Caenorhabditis_elegans_DN20476_c0_g1_i1.p1", "Caenorhabditis_elegans_DN20547_c0_g1_i1.p1", "Caenorhabditis_elegans_DN21251…
326	GO:0043414	macromolecule methylation	24	5	3.4	0.24588	c("Caenorhabditis_elegans_DN1304_c0_g1_i1.p1", "Caenorhabditis_elegans_DN18182_c0_g1_i1.p1", "Caenorhabditis_elegans_DN6712_c0_g1_i1.p1", "Caenorhabditis_elegans_DN7524_c0_g1_i1.p1", "Caenorhabditis_elegans_DN868_c0_g1_i1.p1")
327	GO:0022618	ribonucleoprotein complex assembly	24	5	3.4	0.24588	c("Caenorhabditis_elegans_DN10738_c0_g1_i1.p1", "Caenorhabditis_elegans_DN17307_c0_g1_i1.p1", "Caenorhabditis_elegans_DN17677_c0_g1_i1.p1", "Caenorhabditis_elegans_DN19_c0_g1_i1.p3", "Caenorhabditis_elegans_DN2998_c0_g1_i1.p1")
328	GO:0071826	ribonucleoprotein complex subunit organi...	24	5	3.4	0.24588	c("Caenorhabditis_elegans_DN10738_c0_g1_i1.p1", "Caenorhabditis_elegans_DN17307_c0_g1_i1.p1", "Caenorhabditis_elegans_DN17677_c0_g1_i1.p1", "Caenorhabditis_elegans_DN19_c0_g1_i1.p3", "Caenorhabditis_elegans_DN2998_c0_g1_i1.p1")
329	GO:0009141	nucleoside triphosphate metabolic proces...	46	11	6.52	0.25234	c("Caenorhabditis_elegans_DN10389_c0_g1_i1.p1", "Caenorhabditis_elegans_DN11550_c0_g1_i1.p1", "Caenorhabditis_elegans_DN13865_c0_g1_i1.p2", "Caenorhabditis_elegans_DN20493_c0_g1_i1.p1", "Caenorhabditis_elegans_DN21088_c0_g1_i1.p1", "Caenorhabditis_elegans_DN21088_c1_g1_i1.p1", "Caenorhabditis_elegans_DN22074_c0_g1_i1.p1", "Caenorhabditis_elegans_DN226_c0_g1_i1.p1", "Caenorhabditis_elegans_DN3905_…
330	GO:0090305	nucleic acid phosphodiester bond hydroly...	7	2	0.99	0.26005	c("Caenorhabditis_elegans_DN437_c0_g1_i1.p1", "Caenorhabditis_elegans_DN595_c0_g1_i1.p1")
331	GO:0090481	pyrimidine nucleotide-sugar transmembran...	7	2	0.99	0.26005	c("Caenorhabditis_elegans_DN15170_c0_g1_i1.p1", "Caenorhabditis_elegans_DN17987_c0_g1_i1.p2")
332	GO:0042455	ribonucleoside biosynthetic process	7	2	0.99	0.26005	c("Caenorhabditis_elegans_DN1261_c0_g1_i1.p2", "Caenorhabditis_elegans_DN22074_c0_g1_i1.p1")
333	GO:0006265	DNA topological change	7	2	0.99	0.26005	c("Caenorhabditis_elegans_DN14658_c0_g1_i1.p1", "Caenorhabditis_elegans_DN1968_c0_g1_i1.p1")
334	GO:0009066	aspartate family amino acid metabolic pr...	7	2	0.99	0.26005	c("Caenorhabditis_elegans_DN17476_c0_g1_i1.p1", "Caenorhabditis_elegans_DN17663_c1_g1_i1.p1")
335	GO:0034504	protein localization to nucleus	7	2	0.99	0.26005	c("Caenorhabditis_elegans_DN10285_c0_g1_i1.p1", "Caenorhabditis_elegans_DN13570_c0_g1_i1.p1")
336	GO:0009084	glutamine family amino acid biosynthetic...	7	2	0.99	0.26005	c("Caenorhabditis_elegans_DN398_c1_g1_i1.p1", "Caenorhabditis_elegans_DN4631_c0_g1_i1.p1")
337	GO:0006383	transcription by RNA polymerase III	7	2	0.99	0.26005	c("Caenorhabditis_elegans_DN14888_c0_g1_i1.p1", "Caenorhabditis_elegans_DN342_c1_g1_i1.p1")
338	GO:0051170	import into nucleus	7	2	0.99	0.26005	c("Caenorhabditis_elegans_DN10285_c0_g1_i1.p1", "Caenorhabditis_elegans_DN13570_c0_g1_i1.p1")
339	GO:0006606	protein import into nucleus	7	2	0.99	0.26005	c("Caenorhabditis_elegans_DN10285_c0_g1_i1.p1", "Caenorhabditis_elegans_DN13570_c0_g1_i1.p1")
340	GO:0072593	reactive oxygen species metabolic proces...	7	2	0.99	0.26005	c("Caenorhabditis_elegans_DN218_c0_g1_i1.p1", "Caenorhabditis_elegans_DN3529_c0_g1_i1.p1")
341	GO:1901659	glycosyl compound biosynthetic process	7	2	0.99	0.26005	c("Caenorhabditis_elegans_DN1261_c0_g1_i1.p2", "Caenorhabditis_elegans_DN22074_c0_g1_i1.p1")
342	GO:0009163	nucleoside biosynthetic process	7	2	0.99	0.26005	c("Caenorhabditis_elegans_DN1261_c0_g1_i1.p2", "Caenorhabditis_elegans_DN22074_c0_g1_i1.p1")
343	GO:0000724	double-strand break repair via homologou...	7	2	0.99	0.26005	c("Caenorhabditis_elegans_DN10734_c0_g1_i1.p1", "Caenorhabditis_elegans_DN13647_c0_g1_i1.p1")
344	GO:0000725	recombinational repair	7	2	0.99	0.26005	c("Caenorhabditis_elegans_DN10734_c0_g1_i1.p1", "Caenorhabditis_elegans_DN13647_c0_g1_i1.p1")
345	GO:0006873	cellular ion homeostasis	7	2	0.99	0.26005	c("Caenorhabditis_elegans_DN2854_c0_g1_i1.p1", "Caenorhabditis_elegans_DN636_c0_g1_i2.p1")
346	GO:0006875	cellular metal ion homeostasis	7	2	0.99	0.26005	c("Caenorhabditis_elegans_DN2854_c0_g1_i1.p1", "Caenorhabditis_elegans_DN636_c0_g1_i2.p1")
347	GO:0030003	cellular cation homeostasis	7	2	0.99	0.26005	c("Caenorhabditis_elegans_DN2854_c0_g1_i1.p1", "Caenorhabditis_elegans_DN636_c0_g1_i2.p1")
348	GO:0019692	deoxyribose phosphate metabolic process	5	4	0.71	0.26193	c("Caenorhabditis_elegans_DN11550_c0_g1_i1.p1", "Caenorhabditis_elegans_DN20722_c0_g1_i1.p1", "Caenorhabditis_elegans_DN21088_c0_g1_i1.p1", "Caenorhabditis_elegans_DN21088_c1_g1_i1.p1")
349	GO:0009265	2'-deoxyribonucleotide biosynthetic proc...	5	4	0.71	0.26193	c("Caenorhabditis_elegans_DN11550_c0_g1_i1.p1", "Caenorhabditis_elegans_DN20722_c0_g1_i1.p1", "Caenorhabditis_elegans_DN21088_c0_g1_i1.p1", "Caenorhabditis_elegans_DN21088_c1_g1_i1.p1")
350	GO:0009394	2'-deoxyribonucleotide metabolic process	5	4	0.71	0.26193	c("Caenorhabditis_elegans_DN11550_c0_g1_i1.p1", "Caenorhabditis_elegans_DN20722_c0_g1_i1.p1", "Caenorhabditis_elegans_DN21088_c0_g1_i1.p1", "Caenorhabditis_elegans_DN21088_c1_g1_i1.p1")
351	GO:0009221	pyrimidine deoxyribonucleotide biosynthe...	5	4	0.71	0.26193	c("Caenorhabditis_elegans_DN11550_c0_g1_i1.p1", "Caenorhabditis_elegans_DN20722_c0_g1_i1.p1", "Caenorhabditis_elegans_DN21088_c0_g1_i1.p1", "Caenorhabditis_elegans_DN21088_c1_g1_i1.p1")
352	GO:0009219	pyrimidine deoxyribonucleotide metabolic...	5	4	0.71	0.26193	c("Caenorhabditis_elegans_DN11550_c0_g1_i1.p1", "Caenorhabditis_elegans_DN20722_c0_g1_i1.p1", "Caenorhabditis_elegans_DN21088_c0_g1_i1.p1", "Caenorhabditis_elegans_DN21088_c1_g1_i1.p1")
353	GO:0046385	deoxyribose phosphate biosynthetic proce...	5	4	0.71	0.26193	c("Caenorhabditis_elegans_DN11550_c0_g1_i1.p1", "Caenorhabditis_elegans_DN20722_c0_g1_i1.p1", "Caenorhabditis_elegans_DN21088_c0_g1_i1.p1", "Caenorhabditis_elegans_DN21088_c1_g1_i1.p1")
354	GO:0046471	phosphatidylglycerol metabolic process	2	1	0.28	0.26324	Caenorhabditis_elegans_DN21912_c0_g1_i1.p1
355	GO:0045901	positive regulation of translational elo...	2	1	0.28	0.26324	Caenorhabditis_elegans_DN489_c0_g1_i1.p3
356	GO:0045905	positive regulation of translational ter...	2	1	0.28	0.26324	Caenorhabditis_elegans_DN489_c0_g1_i1.p3
357	GO:0006848	pyruvate transport	2	1	0.28	0.26324	Caenorhabditis_elegans_DN17009_c0_g1_i1.p1
358	GO:1901475	pyruvate transmembrane transport	2	1	0.28	0.26324	Caenorhabditis_elegans_DN17009_c0_g1_i1.p1
359	GO:0006183	GTP biosynthetic process	2	1	0.28	0.26324	Caenorhabditis_elegans_DN22074_c0_g1_i1.p1
360	GO:0045039	protein import into mitochondrial inner ...	2	1	0.28	0.26324	Caenorhabditis_elegans_DN320_c0_g1_i1.p1
361	GO:0001678	cellular glucose homeostasis	2	1	0.28	0.26324	Caenorhabditis_elegans_DN10389_c0_g1_i1.p1
362	GO:0051030	snRNA transport	2	1	0.28	0.26324	Caenorhabditis_elegans_DN17681_c0_g1_i1.p1
363	GO:0070076	histone lysine demethylation	2	1	0.28	0.26324	Caenorhabditis_elegans_DN13860_c0_g1_i1.p2
364	GO:0017001	antibiotic catabolic process	2	1	0.28	0.26324	Caenorhabditis_elegans_DN3529_c0_g1_i1.p1
365	GO:0035195	gene silencing by miRNA	2	1	0.28	0.26324	Caenorhabditis_elegans_DN1948_c0_g1_i1.p1
366	GO:0006108	malate metabolic process	2	1	0.28	0.26324	Caenorhabditis_elegans_DN617_c0_g1_i5.p1
367	GO:0034551	mitochondrial respiratory chain complex ...	2	1	0.28	0.26324	Caenorhabditis_elegans_DN17397_c0_g1_i1.p1
368	GO:0042726	flavin-containing compound metabolic pro...	2	1	0.28	0.26324	Caenorhabditis_elegans_DN7782_c0_g1_i1.p2
369	GO:0042727	flavin-containing compound biosynthetic ...	2	1	0.28	0.26324	Caenorhabditis_elegans_DN7782_c0_g1_i1.p2
370	GO:0007219	Notch signaling pathway	2	1	0.28	0.26324	Caenorhabditis_elegans_DN18248_c0_g1_i1.p1
371	GO:0006528	asparagine metabolic process	2	1	0.28	0.26324	Caenorhabditis_elegans_DN17476_c0_g1_i1.p1
372	GO:0006529	asparagine biosynthetic process	2	1	0.28	0.26324	Caenorhabditis_elegans_DN17476_c0_g1_i1.p1
373	GO:0006284	base-excision repair	2	1	0.28	0.26324	Caenorhabditis_elegans_DN7050_c0_g1_i1.p1
374	GO:0006228	UTP biosynthetic process	2	1	0.28	0.26324	Caenorhabditis_elegans_DN22074_c0_g1_i1.p1
375	GO:1902532	negative regulation of intracellular sig...	2	1	0.28	0.26324	Caenorhabditis_elegans_DN1104_c0_g1_i1.p1
376	GO:0090151	establishment of protein localization to...	2	1	0.28	0.26324	Caenorhabditis_elegans_DN320_c0_g1_i1.p1
377	GO:0006662	glycerol ether metabolic process	2	1	0.28	0.26324	Caenorhabditis_elegans_DN2892_c1_g1_i1.p1
378	GO:0097064	ncRNA export from nucleus	2	1	0.28	0.26324	Caenorhabditis_elegans_DN17681_c0_g1_i1.p1
379	GO:0032101	regulation of response to external stimu...	2	1	0.28	0.26324	Caenorhabditis_elegans_DN7971_c0_g1_i1.p1
380	GO:0006655	phosphatidylglycerol biosynthetic proces...	2	1	0.28	0.26324	Caenorhabditis_elegans_DN21912_c0_g1_i1.p1
381	GO:0006658	phosphatidylserine metabolic process	2	1	0.28	0.26324	Caenorhabditis_elegans_DN2204_c0_g1_i1.p1
382	GO:0006659	phosphatidylserine biosynthetic process	2	1	0.28	0.26324	Caenorhabditis_elegans_DN2204_c0_g1_i1.p1
383	GO:0033500	carbohydrate homeostasis	2	1	0.28	0.26324	Caenorhabditis_elegans_DN10389_c0_g1_i1.p1
384	GO:1905039	carboxylic acid transmembrane transport	2	1	0.28	0.26324	Caenorhabditis_elegans_DN17009_c0_g1_i1.p1
385	GO:0034720	histone H3-K4 demethylation	2	1	0.28	0.26324	Caenorhabditis_elegans_DN13860_c0_g1_i1.p2
386	GO:0009411	response to UV	2	1	0.28	0.26324	Caenorhabditis_elegans_DN4742_c0_g1_i1.p1
387	GO:0009416	response to light stimulus	2	1	0.28	0.26324	Caenorhabditis_elegans_DN4742_c0_g1_i1.p1
388	GO:0042593	glucose homeostasis	2	1	0.28	0.26324	Caenorhabditis_elegans_DN10389_c0_g1_i1.p1
389	GO:0055070	copper ion homeostasis	2	1	0.28	0.26324	Caenorhabditis_elegans_DN21786_c0_g1_i1.p1
390	GO:1902751	positive regulation of cell cycle G2/M p...	2	1	0.28	0.26324	Caenorhabditis_elegans_DN13821_c0_g1_i1.p1
391	GO:1901989	positive regulation of cell cycle phase ...	2	1	0.28	0.26324	Caenorhabditis_elegans_DN13821_c0_g1_i1.p1
392	GO:0046051	UTP metabolic process	2	1	0.28	0.26324	Caenorhabditis_elegans_DN22074_c0_g1_i1.p1
393	GO:0031297	replication fork processing	2	1	0.28	0.26324	Caenorhabditis_elegans_DN1727_c0_g1_i1.p2
394	GO:0043243	positive regulation of protein complex d...	2	1	0.28	0.26324	Caenorhabditis_elegans_DN489_c0_g1_i1.p3
395	GO:0006428	isoleucyl-tRNA aminoacylation	2	1	0.28	0.26324	Caenorhabditis_elegans_DN2153_c0_g1_i1.p1
396	GO:0098876	vesicle-mediated transport to the plasma...	2	1	0.28	0.26324	Caenorhabditis_elegans_DN10422_c0_g1_i1.p1
397	GO:0006449	regulation of translational termination	2	1	0.28	0.26324	Caenorhabditis_elegans_DN489_c0_g1_i1.p3
398	GO:0006432	phenylalanyl-tRNA aminoacylation	2	1	0.28	0.26324	Caenorhabditis_elegans_DN2410_c0_g1_i1.p1
399	GO:0006433	prolyl-tRNA aminoacylation	2	1	0.28	0.26324	Caenorhabditis_elegans_DN5438_c0_g1_i1.p1
400	GO:0006436	tryptophanyl-tRNA aminoacylation	2	1	0.28	0.26324	Caenorhabditis_elegans_DN2973_c0_g1_i1.p1
401	GO:0051240	positive regulation of multicellular org...	2	1	0.28	0.26324	Caenorhabditis_elegans_DN7971_c0_g1_i1.p1
402	GO:0006893	Golgi to plasma membrane transport	2	1	0.28	0.26324	Caenorhabditis_elegans_DN10422_c0_g1_i1.p1
403	GO:0042256	mature ribosome assembly	2	1	0.28	0.26324	Caenorhabditis_elegans_DN10738_c0_g1_i1.p1
404	GO:1903825	organic acid transmembrane transport	2	1	0.28	0.26324	Caenorhabditis_elegans_DN17009_c0_g1_i1.p1
405	GO:0018904	ether metabolic process	2	1	0.28	0.26324	Caenorhabditis_elegans_DN2892_c1_g1_i1.p1
406	GO:0006850	mitochondrial pyruvate transmembrane tra...	2	1	0.28	0.26324	Caenorhabditis_elegans_DN17009_c0_g1_i1.p1
407	GO:0016577	histone demethylation	2	1	0.28	0.26324	Caenorhabditis_elegans_DN13860_c0_g1_i1.p2
408	GO:0090068	positive regulation of cell cycle proces...	2	1	0.28	0.26324	Caenorhabditis_elegans_DN13821_c0_g1_i1.p1
409	GO:0032048	cardiolipin metabolic process	2	1	0.28	0.26324	Caenorhabditis_elegans_DN21912_c0_g1_i1.p1
410	GO:0032049	cardiolipin biosynthetic process	2	1	0.28	0.26324	Caenorhabditis_elegans_DN21912_c0_g1_i1.p1
411	GO:0000469	cleavage involved in rRNA processing	2	1	0.28	0.26324	Caenorhabditis_elegans_DN437_c0_g1_i1.p1
412	GO:0017062	respiratory chain complex III assembly	2	1	0.28	0.26324	Caenorhabditis_elegans_DN17397_c0_g1_i1.p1
413	GO:0032259	methylation	31	6	4.39	0.26937	c("Caenorhabditis_elegans_DN1304_c0_g1_i1.p1", "Caenorhabditis_elegans_DN18182_c0_g1_i1.p1", "Caenorhabditis_elegans_DN22523_c0_g1_i1.p1", "Caenorhabditis_elegans_DN6712_c0_g1_i1.p1", "Caenorhabditis_elegans_DN7524_c0_g1_i1.p1", "Caenorhabditis_elegans_DN868_c0_g1_i1.p1")
414	GO:0006950	response to stress	121	43	17.14	0.27062	c("Caenorhabditis_elegans_DN1009_c0_g1_i1.p1", "Caenorhabditis_elegans_DN10148_c0_g1_i1.p1", "Caenorhabditis_elegans_DN10154_c0_g1_i1.p1", "Caenorhabditis_elegans_DN1031_c0_g1_i4.p1", "Caenorhabditis_elegans_DN10734_c0_g1_i1.p1", "Caenorhabditis_elegans_DN10776_c0_g1_i1.p2", "Caenorhabditis_elegans_DN1104_c0_g1_i1.p1", "Caenorhabditis_elegans_DN11114_c0_g1_i1.p1", "Caenorhabditis_elegans_DN1211_c…
415	GO:0072528	pyrimidine-containing compound biosynthe...	16	6	2.27	0.27346	c("Caenorhabditis_elegans_DN11550_c0_g1_i1.p1", "Caenorhabditis_elegans_DN20722_c0_g1_i1.p1", "Caenorhabditis_elegans_DN2106_c0_g1_i1.p1", "Caenorhabditis_elegans_DN21088_c0_g1_i1.p1", "Caenorhabditis_elegans_DN21088_c1_g1_i1.p1", "Caenorhabditis_elegans_DN22074_c0_g1_i1.p1")
416	GO:0034404	nucleobase-containing small molecule bio...	22	7	3.12	0.27435	c("Caenorhabditis_elegans_DN10389_c0_g1_i1.p1", "Caenorhabditis_elegans_DN11550_c0_g1_i1.p1", "Caenorhabditis_elegans_DN1261_c0_g1_i1.p2", "Caenorhabditis_elegans_DN21088_c0_g1_i1.p1", "Caenorhabditis_elegans_DN21088_c1_g1_i1.p1", "Caenorhabditis_elegans_DN22074_c0_g1_i1.p1", "Caenorhabditis_elegans_DN7332_c0_g1_i1.p1")
417	GO:0006261	DNA-dependent DNA replication	19	4	2.69	0.27775	c("Caenorhabditis_elegans_DN10979_c0_g1_i1.p1", "Caenorhabditis_elegans_DN1727_c0_g1_i1.p2", "Caenorhabditis_elegans_DN2763_c0_g1_i1.p1", "Caenorhabditis_elegans_DN637_c0_g1_i1.p1")
418	GO:0044272	sulfur compound biosynthetic process	19	4	2.69	0.27775	c("Caenorhabditis_elegans_DN10275_c0_g1_i1.p1", "Caenorhabditis_elegans_DN79_c0_g1_i1.p1", "Caenorhabditis_elegans_DN849_c1_g1_i1.p1", "Caenorhabditis_elegans_DN948_c0_g1_i1.p1")
419	GO:0006402	mRNA catabolic process	19	4	2.69	0.27775	c("Caenorhabditis_elegans_DN10115_c0_g1_i1.p1", "Caenorhabditis_elegans_DN11025_c0_g1_i1.p1", "Caenorhabditis_elegans_DN2737_c0_g1_i2.p1", "Caenorhabditis_elegans_DN2807_c0_g1_i1.p1")
420	GO:0009117	nucleotide metabolic process	95	24	13.46	0.28060	c("Caenorhabditis_elegans_DN10275_c0_g1_i1.p1", "Caenorhabditis_elegans_DN10389_c0_g1_i1.p1", "Caenorhabditis_elegans_DN10675_c0_g1_i1.p1", "Caenorhabditis_elegans_DN11550_c0_g1_i1.p1", "Caenorhabditis_elegans_DN1261_c0_g1_i1.p2", "Caenorhabditis_elegans_DN13865_c0_g1_i1.p2", "Caenorhabditis_elegans_DN1959_c0_g1_i1.p2", "Caenorhabditis_elegans_DN20493_c0_g1_i1.p1", "Caenorhabditis_elegans_DN20722…
421	GO:1901575	organic substance catabolic process	172	41	24.36	0.28829	c("Caenorhabditis_elegans_DN10115_c0_g1_i1.p1", "Caenorhabditis_elegans_DN10389_c0_g1_i1.p1", "Caenorhabditis_elegans_DN10776_c0_g1_i1.p2", "Caenorhabditis_elegans_DN11025_c0_g1_i1.p1", "Caenorhabditis_elegans_DN11550_c0_g1_i1.p1", "Caenorhabditis_elegans_DN14098_c0_g1_i1.p1", "Caenorhabditis_elegans_DN1504_c0_g1_i1.p1", "Caenorhabditis_elegans_DN1512_c0_g1_i1.p1", "Caenorhabditis_elegans_DN17137…
422	GO:0015931	nucleobase-containing compound transport	26	5	3.68	0.30376	c("Caenorhabditis_elegans_DN1458_c0_g1_i1.p1", "Caenorhabditis_elegans_DN15170_c0_g1_i1.p1", "Caenorhabditis_elegans_DN17681_c0_g1_i1.p1", "Caenorhabditis_elegans_DN17987_c0_g1_i1.p2", "Caenorhabditis_elegans_DN68_c0_g1_i4.p1")
423	GO:0006643	membrane lipid metabolic process	20	4	2.83	0.31169	c("Caenorhabditis_elegans_DN1024_c0_g1_i1.p1", "Caenorhabditis_elegans_DN2060_c0_g1_i1.p1", "Caenorhabditis_elegans_DN21338_c0_g1_i1.p1", "Caenorhabditis_elegans_DN3506_c0_g1_i1.p1")
424	GO:0010876	lipid localization	20	4	2.83	0.31169	c("Caenorhabditis_elegans_DN18166_c0_g1_i1.p1", "Caenorhabditis_elegans_DN4345_c0_g1_i1.p1", "Caenorhabditis_elegans_DN7372_c0_g1_i1.p1", "Caenorhabditis_elegans_DN7386_c0_g1_i1.p1")
425	GO:0072527	pyrimidine-containing compound metabolic...	17	6	2.41	0.31457	c("Caenorhabditis_elegans_DN11550_c0_g1_i1.p1", "Caenorhabditis_elegans_DN20722_c0_g1_i1.p1", "Caenorhabditis_elegans_DN2106_c0_g1_i1.p1", "Caenorhabditis_elegans_DN21088_c0_g1_i1.p1", "Caenorhabditis_elegans_DN21088_c1_g1_i1.p1", "Caenorhabditis_elegans_DN22074_c0_g1_i1.p1")
426	GO:0006259	DNA metabolic process	130	44	18.41	0.31478	c("Caenorhabditis_elegans_DN1009_c0_g1_i1.p1", "Caenorhabditis_elegans_DN10148_c0_g1_i1.p1", "Caenorhabditis_elegans_DN10154_c0_g1_i1.p1", "Caenorhabditis_elegans_DN1031_c0_g1_i4.p1", "Caenorhabditis_elegans_DN10602_c0_g1_i1.p1", "Caenorhabditis_elegans_DN10734_c0_g1_i1.p1", "Caenorhabditis_elegans_DN10979_c0_g1_i1.p1", "Caenorhabditis_elegans_DN11114_c0_g1_i1.p1", "Caenorhabditis_elegans_DN1211_…
427	GO:0046856	phosphatidylinositol dephosphorylation	8	2	1.13	0.31628	c("Caenorhabditis_elegans_DN2721_c0_g1_i2.p1", "Caenorhabditis_elegans_DN7384_c0_g1_i1.p1")
428	GO:0046839	phospholipid dephosphorylation	8	2	1.13	0.31628	c("Caenorhabditis_elegans_DN2721_c0_g1_i2.p1", "Caenorhabditis_elegans_DN7384_c0_g1_i1.p1")
429	GO:0046128	purine ribonucleoside metabolic process	8	2	1.13	0.31628	c("Caenorhabditis_elegans_DN1261_c0_g1_i1.p2", "Caenorhabditis_elegans_DN22074_c0_g1_i1.p1")
430	GO:0007062	sister chromatid cohesion	8	2	1.13	0.31628	c("Caenorhabditis_elegans_DN13647_c0_g1_i1.p1", "Caenorhabditis_elegans_DN4155_c0_g1_i1.p1")
431	GO:0031123	RNA 3'-end processing	8	2	1.13	0.31628	c("Caenorhabditis_elegans_DN1032_c0_g1_i1.p1", "Caenorhabditis_elegans_DN7061_c0_g1_i1.p1")
432	GO:0000387	spliceosomal snRNP assembly	8	2	1.13	0.31628	c("Caenorhabditis_elegans_DN17307_c0_g1_i1.p1", "Caenorhabditis_elegans_DN19_c0_g1_i1.p3")
433	GO:0042278	purine nucleoside metabolic process	8	2	1.13	0.31628	c("Caenorhabditis_elegans_DN1261_c0_g1_i1.p2", "Caenorhabditis_elegans_DN22074_c0_g1_i1.p1")
434	GO:0072655	establishment of protein localization to...	14	3	1.98	0.31769	c("Caenorhabditis_elegans_DN10100_c0_g1_i1.p1", "Caenorhabditis_elegans_DN13810_c0_g1_i1.p1", "Caenorhabditis_elegans_DN320_c0_g1_i1.p1")
435	GO:0006626	protein targeting to mitochondrion	14	3	1.98	0.31769	c("Caenorhabditis_elegans_DN10100_c0_g1_i1.p1", "Caenorhabditis_elegans_DN13810_c0_g1_i1.p1", "Caenorhabditis_elegans_DN320_c0_g1_i1.p1")
436	GO:0070585	protein localization to mitochondrion	14	3	1.98	0.31769	c("Caenorhabditis_elegans_DN10100_c0_g1_i1.p1", "Caenorhabditis_elegans_DN13810_c0_g1_i1.p1", "Caenorhabditis_elegans_DN320_c0_g1_i1.p1")
437	GO:0042398	cellular modified amino acid biosyntheti...	14	3	1.98	0.31769	c("Caenorhabditis_elegans_DN10072_c0_g1_i1.p3", "Caenorhabditis_elegans_DN2204_c0_g1_i1.p1", "Caenorhabditis_elegans_DN948_c0_g1_i1.p1")
438	GO:0007049	cell cycle	53	9	7.51	0.33252	c("Caenorhabditis_elegans_DN13647_c0_g1_i1.p1", "Caenorhabditis_elegans_DN13821_c0_g1_i1.p1", "Caenorhabditis_elegans_DN1403_c0_g1_i1.p1", "Caenorhabditis_elegans_DN1781_c0_g1_i1.p1", "Caenorhabditis_elegans_DN2256_c0_g1_i1.p1", "Caenorhabditis_elegans_DN3451_c0_g1_i1.p1", "Caenorhabditis_elegans_DN3975_c0_g1_i1.p1", "Caenorhabditis_elegans_DN4155_c0_g1_i1.p1", "Caenorhabditis_elegans_DN6725_c0_g…
439	GO:0034470	ncRNA processing	74	15	10.48	0.35778	c("Caenorhabditis_elegans_DN1032_c0_g1_i1.p1", "Caenorhabditis_elegans_DN11243_c0_g1_i1.p1", "Caenorhabditis_elegans_DN14475_c0_g1_i1.p1", "Caenorhabditis_elegans_DN14561_c0_g1_i1.p1", "Caenorhabditis_elegans_DN1696_c0_g1_i1.p1", "Caenorhabditis_elegans_DN17060_c0_g1_i1.p1", "Caenorhabditis_elegans_DN17793_c0_g1_i1.p1", "Caenorhabditis_elegans_DN1948_c0_g1_i1.p1", "Caenorhabditis_elegans_DN3794_c…
440	GO:0009247	glycolipid biosynthetic process	15	3	2.12	0.35913	c("Caenorhabditis_elegans_DN1024_c0_g1_i1.p1", "Caenorhabditis_elegans_DN2060_c0_g1_i1.p1", "Caenorhabditis_elegans_DN3506_c0_g1_i1.p1")
441	GO:0006505	GPI anchor metabolic process	15	3	2.12	0.35913	c("Caenorhabditis_elegans_DN1024_c0_g1_i1.p1", "Caenorhabditis_elegans_DN2060_c0_g1_i1.p1", "Caenorhabditis_elegans_DN3506_c0_g1_i1.p1")
442	GO:0006506	GPI anchor biosynthetic process	15	3	2.12	0.35913	c("Caenorhabditis_elegans_DN1024_c0_g1_i1.p1", "Caenorhabditis_elegans_DN2060_c0_g1_i1.p1", "Caenorhabditis_elegans_DN3506_c0_g1_i1.p1")
443	GO:0000956	nuclear-transcribed mRNA catabolic proce...	15	3	2.12	0.35913	c("Caenorhabditis_elegans_DN10115_c0_g1_i1.p1", "Caenorhabditis_elegans_DN11025_c0_g1_i1.p1", "Caenorhabditis_elegans_DN2807_c0_g1_i1.p1")
444	GO:0022900	electron transport chain	15	3	2.12	0.35913	c("Caenorhabditis_elegans_DN17007_c0_g1_i1.p1", "Caenorhabditis_elegans_DN425_c0_g1_i1.p1", "Caenorhabditis_elegans_DN45_c1_g1_i1.p1")
445	GO:0009147	pyrimidine nucleoside triphosphate metab...	6	4	0.85	0.36596	c("Caenorhabditis_elegans_DN11550_c0_g1_i1.p1", "Caenorhabditis_elegans_DN21088_c0_g1_i1.p1", "Caenorhabditis_elegans_DN21088_c1_g1_i1.p1", "Caenorhabditis_elegans_DN22074_c0_g1_i1.p1")
446	GO:0048519	negative regulation of biological proces...	74	17	10.48	0.36689	c("Caenorhabditis_elegans_DN10115_c0_g1_i1.p1", "Caenorhabditis_elegans_DN11025_c0_g1_i1.p1", "Caenorhabditis_elegans_DN1104_c0_g1_i1.p1", "Caenorhabditis_elegans_DN1423_c0_g1_i1.p1", "Caenorhabditis_elegans_DN17661_c0_g1_i1.p1", "Caenorhabditis_elegans_DN1784_c0_g1_i1.p1", "Caenorhabditis_elegans_DN1948_c0_g1_i1.p1", "Caenorhabditis_elegans_DN20501_c0_g1_i1.p1", "Caenorhabditis_elegans_DN2256_c0…
447	GO:0009148	pyrimidine nucleoside triphosphate biosy...	3	1	0.42	0.36765	Caenorhabditis_elegans_DN22074_c0_g1_i1.p1
448	GO:0008214	protein dealkylation	3	1	0.42	0.36765	Caenorhabditis_elegans_DN13860_c0_g1_i1.p2
449	GO:0045787	positive regulation of cell cycle	3	1	0.42	0.36765	Caenorhabditis_elegans_DN13821_c0_g1_i1.p1
450	GO:0006120	mitochondrial electron transport, NADH t...	3	1	0.42	0.36765	Caenorhabditis_elegans_DN425_c0_g1_i1.p1
451	GO:0006122	mitochondrial electron transport, ubiqui...	3	1	0.42	0.36765	Caenorhabditis_elegans_DN45_c1_g1_i1.p1
452	GO:0045005	DNA-dependent DNA replication maintenanc...	3	1	0.42	0.36765	Caenorhabditis_elegans_DN1727_c0_g1_i1.p2
453	GO:0006801	superoxide metabolic process	3	1	0.42	0.36765	Caenorhabditis_elegans_DN218_c0_g1_i1.p1
454	GO:0031047	gene silencing by RNA	3	1	0.42	0.36765	Caenorhabditis_elegans_DN1948_c0_g1_i1.p1
455	GO:0009298	GDP-mannose biosynthetic process	3	1	0.42	0.36765	Caenorhabditis_elegans_DN2128_c0_g1_i1.p1
456	GO:0008202	steroid metabolic process	3	1	0.42	0.36765	Caenorhabditis_elegans_DN7440_c0_g1_i1.p1
457	GO:2000765	regulation of cytoplasmic translation	3	1	0.42	0.36765	Caenorhabditis_elegans_DN6861_c0_g1_i1.p1
458	GO:0035194	posttranscriptional gene silencing by RN...	3	1	0.42	0.36765	Caenorhabditis_elegans_DN1948_c0_g1_i1.p1
459	GO:0007281	germ cell development	3	1	0.42	0.36765	Caenorhabditis_elegans_DN14125_c0_g1_i1.p1
460	GO:0009266	response to temperature stimulus	3	1	0.42	0.36765	Caenorhabditis_elegans_DN7235_c0_g1_i1.p1
461	GO:0007276	gamete generation	3	1	0.42	0.36765	Caenorhabditis_elegans_DN14125_c0_g1_i1.p1
462	GO:0010257	NADH dehydrogenase complex assembly	3	1	0.42	0.36765	Caenorhabditis_elegans_DN17511_c0_g1_i1.p1
463	GO:0007205	protein kinase C-activating G protein-co...	3	1	0.42	0.36765	Caenorhabditis_elegans_DN20835_c0_g1_i1.p1
464	GO:0000122	negative regulation of transcription by ...	3	1	0.42	0.36765	Caenorhabditis_elegans_DN1423_c0_g1_i1.p1
465	GO:1903963	arachidonate transport	3	1	0.42	0.36765	Caenorhabditis_elegans_DN18166_c0_g1_i1.p1
466	GO:0002182	cytoplasmic translational elongation	3	1	0.42	0.36765	Caenorhabditis_elegans_DN6861_c0_g1_i1.p1
467	GO:0042440	pigment metabolic process	3	1	0.42	0.36765	Caenorhabditis_elegans_DN653_c0_g2_i1.p1
468	GO:0036265	RNA (guanine-N7)-methylation	3	1	0.42	0.36765	Caenorhabditis_elegans_DN868_c0_g1_i1.p1
469	GO:0046148	pigment biosynthetic process	3	1	0.42	0.36765	Caenorhabditis_elegans_DN653_c0_g2_i1.p1
470	GO:0009208	pyrimidine ribonucleoside triphosphate m...	3	1	0.42	0.36765	Caenorhabditis_elegans_DN22074_c0_g1_i1.p1
471	GO:0009209	pyrimidine ribonucleoside triphosphate b...	3	1	0.42	0.36765	Caenorhabditis_elegans_DN22074_c0_g1_i1.p1
472	GO:0006241	CTP biosynthetic process	3	1	0.42	0.36765	Caenorhabditis_elegans_DN22074_c0_g1_i1.p1
473	GO:1900247	regulation of cytoplasmic translational ...	3	1	0.42	0.36765	Caenorhabditis_elegans_DN6861_c0_g1_i1.p1
474	GO:0016441	posttranscriptional gene silencing	3	1	0.42	0.36765	Caenorhabditis_elegans_DN1948_c0_g1_i1.p1
475	GO:0007007	inner mitochondrial membrane organizatio...	3	1	0.42	0.36765	Caenorhabditis_elegans_DN320_c0_g1_i1.p1
476	GO:0071715	icosanoid transport	3	1	0.42	0.36765	Caenorhabditis_elegans_DN18166_c0_g1_i1.p1
477	GO:0017182	peptidyl-diphthamide metabolic process	3	1	0.42	0.36765	Caenorhabditis_elegans_DN6861_c0_g1_i1.p1
478	GO:0031167	rRNA methylation	3	1	0.42	0.36765	Caenorhabditis_elegans_DN6712_c0_g1_i1.p1
479	GO:0017183	peptidyl-diphthamide biosynthetic proces...	3	1	0.42	0.36765	Caenorhabditis_elegans_DN6861_c0_g1_i1.p1
480	GO:1901571	fatty acid derivative transport	3	1	0.42	0.36765	Caenorhabditis_elegans_DN18166_c0_g1_i1.p1
481	GO:0042168	heme metabolic process	3	1	0.42	0.36765	Caenorhabditis_elegans_DN653_c0_g2_i1.p1
482	GO:0042181	ketone biosynthetic process	3	1	0.42	0.36765	Caenorhabditis_elegans_DN706_c1_g1_i1.p1
483	GO:0019184	nonribosomal peptide biosynthetic proces...	3	1	0.42	0.36765	Caenorhabditis_elegans_DN948_c0_g1_i1.p1
484	GO:0042176	regulation of protein catabolic process	3	1	0.42	0.36765	Caenorhabditis_elegans_DN17137_c0_g1_i1.p1
485	GO:0006047	UDP-N-acetylglucosamine metabolic proces...	3	1	0.42	0.36765	Caenorhabditis_elegans_DN15495_c0_g1_i1.p1
486	GO:0006048	UDP-N-acetylglucosamine biosynthetic pro...	3	1	0.42	0.36765	Caenorhabditis_elegans_DN15495_c0_g1_i1.p1
487	GO:0006750	glutathione biosynthetic process	3	1	0.42	0.36765	Caenorhabditis_elegans_DN948_c0_g1_i1.p1
488	GO:0031145	anaphase-promoting complex-dependent cat...	3	1	0.42	0.36765	Caenorhabditis_elegans_DN1991_c0_g1_i1.p1
489	GO:0006783	heme biosynthetic process	3	1	0.42	0.36765	Caenorhabditis_elegans_DN653_c0_g2_i1.p1
490	GO:0006778	porphyrin-containing compound metabolic ...	3	1	0.42	0.36765	Caenorhabditis_elegans_DN653_c0_g2_i1.p1
491	GO:0006779	porphyrin-containing compound biosynthet...	3	1	0.42	0.36765	Caenorhabditis_elegans_DN653_c0_g2_i1.p1
492	GO:0055076	transition metal ion homeostasis	3	1	0.42	0.36765	Caenorhabditis_elegans_DN21786_c0_g1_i1.p1
493	GO:0006743	ubiquinone metabolic process	3	1	0.42	0.36765	Caenorhabditis_elegans_DN706_c1_g1_i1.p1
494	GO:0006744	ubiquinone biosynthetic process	3	1	0.42	0.36765	Caenorhabditis_elegans_DN706_c1_g1_i1.p1
495	GO:0006482	protein demethylation	3	1	0.42	0.36765	Caenorhabditis_elegans_DN13860_c0_g1_i1.p2
496	GO:0046349	amino sugar biosynthetic process	3	1	0.42	0.36765	Caenorhabditis_elegans_DN15495_c0_g1_i1.p1
497	GO:0033014	tetrapyrrole biosynthetic process	3	1	0.42	0.36765	Caenorhabditis_elegans_DN653_c0_g2_i1.p1
498	GO:0009408	response to heat	3	1	0.42	0.36765	Caenorhabditis_elegans_DN7235_c0_g1_i1.p1
499	GO:1901661	quinone metabolic process	3	1	0.42	0.36765	Caenorhabditis_elegans_DN706_c1_g1_i1.p1
500	GO:1901663	quinone biosynthetic process	3	1	0.42	0.36765	Caenorhabditis_elegans_DN706_c1_g1_i1.p1
501	GO:0032981	mitochondrial respiratory chain complex ...	3	1	0.42	0.36765	Caenorhabditis_elegans_DN17511_c0_g1_i1.p1
502	GO:0018202	peptidyl-histidine modification	3	1	0.42	0.36765	Caenorhabditis_elegans_DN6861_c0_g1_i1.p1
503	GO:0120009	intermembrane lipid transfer	3	1	0.42	0.36765	Caenorhabditis_elegans_DN4345_c0_g1_i1.p1
504	GO:0046036	CTP metabolic process	3	1	0.42	0.36765	Caenorhabditis_elegans_DN22074_c0_g1_i1.p1
505	GO:0000491	small nucleolar ribonucleoprotein comple...	3	1	0.42	0.36765	Caenorhabditis_elegans_DN2998_c0_g1_i1.p1
506	GO:0000493	box H/ACA snoRNP assembly	3	1	0.42	0.36765	Caenorhabditis_elegans_DN2998_c0_g1_i1.p1
507	GO:0032309	icosanoid secretion	3	1	0.42	0.36765	Caenorhabditis_elegans_DN18166_c0_g1_i1.p1
508	GO:0046717	acid secretion	3	1	0.42	0.36765	Caenorhabditis_elegans_DN18166_c0_g1_i1.p1
509	GO:0022412	cellular process involved in reproductio...	3	1	0.42	0.36765	Caenorhabditis_elegans_DN14125_c0_g1_i1.p1
510	GO:0050482	arachidonic acid secretion	3	1	0.42	0.36765	Caenorhabditis_elegans_DN18166_c0_g1_i1.p1
511	GO:0019953	sexual reproduction	3	1	0.42	0.36765	Caenorhabditis_elegans_DN14125_c0_g1_i1.p1
512	GO:0044703	multi-organism reproductive process	3	1	0.42	0.36765	Caenorhabditis_elegans_DN14125_c0_g1_i1.p1
513	GO:0022406	membrane docking	9	2	1.27	0.37145	c("Caenorhabditis_elegans_DN13814_c0_g1_i1.p1", "Caenorhabditis_elegans_DN636_c0_g1_i2.p1")
514	GO:0140056	organelle localization by membrane tethe...	9	2	1.27	0.37145	c("Caenorhabditis_elegans_DN13814_c0_g1_i1.p1", "Caenorhabditis_elegans_DN636_c0_g1_i2.p1")
515	GO:0006119	oxidative phosphorylation	9	2	1.27	0.37145	c("Caenorhabditis_elegans_DN425_c0_g1_i1.p1", "Caenorhabditis_elegans_DN45_c1_g1_i1.p1")
516	GO:0042773	ATP synthesis coupled electron transport	9	2	1.27	0.37145	c("Caenorhabditis_elegans_DN425_c0_g1_i1.p1", "Caenorhabditis_elegans_DN45_c1_g1_i1.p1")
517	GO:0045892	negative regulation of transcription, DN...	9	2	1.27	0.37145	c("Caenorhabditis_elegans_DN1423_c0_g1_i1.p1", "Caenorhabditis_elegans_DN924_c0_g1_i1.p1")
518	GO:0009225	nucleotide-sugar metabolic process	9	2	1.27	0.37145	c("Caenorhabditis_elegans_DN15495_c0_g1_i1.p1", "Caenorhabditis_elegans_DN2128_c0_g1_i1.p1")
519	GO:0006541	glutamine metabolic process	9	2	1.27	0.37145	c("Caenorhabditis_elegans_DN398_c1_g1_i1.p1", "Caenorhabditis_elegans_DN4631_c0_g1_i1.p1")
520	GO:1903507	negative regulation of nucleic acid-temp...	9	2	1.27	0.37145	c("Caenorhabditis_elegans_DN1423_c0_g1_i1.p1", "Caenorhabditis_elegans_DN924_c0_g1_i1.p1")
521	GO:0033108	mitochondrial respiratory chain complex ...	9	2	1.27	0.37145	c("Caenorhabditis_elegans_DN17397_c0_g1_i1.p1", "Caenorhabditis_elegans_DN17511_c0_g1_i1.p1")
522	GO:0009628	response to abiotic stimulus	9	2	1.27	0.37145	c("Caenorhabditis_elegans_DN4742_c0_g1_i1.p1", "Caenorhabditis_elegans_DN7235_c0_g1_i1.p1")
523	GO:0006081	cellular aldehyde metabolic process	9	2	1.27	0.37145	c("Caenorhabditis_elegans_DN3760_c0_g1_i1.p1", "Caenorhabditis_elegans_DN689_c0_g1_i1.p1")
524	GO:0006490	oligosaccharide-lipid intermediate biosy...	9	2	1.27	0.37145	c("Caenorhabditis_elegans_DN2278_c0_g1_i2.p1", "Caenorhabditis_elegans_DN3660_c0_g1_i1.p1")
525	GO:1902679	negative regulation of RNA biosynthetic ...	9	2	1.27	0.37145	c("Caenorhabditis_elegans_DN1423_c0_g1_i1.p1", "Caenorhabditis_elegans_DN924_c0_g1_i1.p1")
526	GO:1901135	carbohydrate derivative metabolic proces...	162	33	22.94	0.37350	c("Caenorhabditis_elegans_DN1024_c0_g1_i1.p1", "Caenorhabditis_elegans_DN10275_c0_g1_i1.p1", "Caenorhabditis_elegans_DN10335_c0_g1_i1.p1", "Caenorhabditis_elegans_DN10389_c0_g1_i1.p1", "Caenorhabditis_elegans_DN11550_c0_g1_i1.p1", "Caenorhabditis_elegans_DN1261_c0_g1_i1.p2", "Caenorhabditis_elegans_DN13865_c0_g1_i1.p2", "Caenorhabditis_elegans_DN14397_c0_g1_i1.p1", "Caenorhabditis_elegans_DN14559…
527	GO:0016053	organic acid biosynthetic process	35	6	4.96	0.37539	c("Caenorhabditis_elegans_DN10389_c0_g1_i1.p1", "Caenorhabditis_elegans_DN17476_c0_g1_i1.p1", "Caenorhabditis_elegans_DN398_c1_g1_i1.p1", "Caenorhabditis_elegans_DN4631_c0_g1_i1.p1", "Caenorhabditis_elegans_DN7492_c0_g1_i1.p2", "Caenorhabditis_elegans_DN849_c1_g1_i1.p1")
528	GO:0046394	carboxylic acid biosynthetic process	35	6	4.96	0.37539	c("Caenorhabditis_elegans_DN10389_c0_g1_i1.p1", "Caenorhabditis_elegans_DN17476_c0_g1_i1.p1", "Caenorhabditis_elegans_DN398_c1_g1_i1.p1", "Caenorhabditis_elegans_DN4631_c0_g1_i1.p1", "Caenorhabditis_elegans_DN7492_c0_g1_i1.p2", "Caenorhabditis_elegans_DN849_c1_g1_i1.p1")
529	GO:0071103	DNA conformation change	22	4	3.12	0.38033	c("Caenorhabditis_elegans_DN14658_c0_g1_i1.p1", "Caenorhabditis_elegans_DN1968_c0_g1_i1.p1", "Caenorhabditis_elegans_DN5236_c0_g1_i1.p3", "Caenorhabditis_elegans_DN97_c0_g2_i1.p1")
530	GO:1901566	organonitrogen compound biosynthetic pro...	351	74	49.71	0.38716	c("Caenorhabditis_elegans_DN10072_c0_g1_i1.p3", "Caenorhabditis_elegans_DN10197_c0_g1_i1.p2", "Caenorhabditis_elegans_DN1024_c0_g1_i1.p1", "Caenorhabditis_elegans_DN10275_c0_g1_i1.p1", "Caenorhabditis_elegans_DN103_c0_g1_i1.p2", "Caenorhabditis_elegans_DN10335_c0_g1_i1.p1", "Caenorhabditis_elegans_DN10358_c0_g1_i1.p2", "Caenorhabditis_elegans_DN10389_c0_g1_i1.p1", "Caenorhabditis_elegans_DN10405_…
531	GO:0006661	phosphatidylinositol biosynthetic proces...	16	3	2.27	0.40020	c("Caenorhabditis_elegans_DN1024_c0_g1_i1.p1", "Caenorhabditis_elegans_DN2060_c0_g1_i1.p1", "Caenorhabditis_elegans_DN3506_c0_g1_i1.p1")
532	GO:0042158	lipoprotein biosynthetic process	16	3	2.27	0.40020	c("Caenorhabditis_elegans_DN1024_c0_g1_i1.p1", "Caenorhabditis_elegans_DN2060_c0_g1_i1.p1", "Caenorhabditis_elegans_DN3506_c0_g1_i1.p1")
533	GO:0006497	protein lipidation	16	3	2.27	0.40020	c("Caenorhabditis_elegans_DN1024_c0_g1_i1.p1", "Caenorhabditis_elegans_DN2060_c0_g1_i1.p1", "Caenorhabditis_elegans_DN3506_c0_g1_i1.p1")
534	GO:0051186	cofactor metabolic process	84	13	11.9	0.41072	c("Caenorhabditis_elegans_DN10275_c0_g1_i1.p1", "Caenorhabditis_elegans_DN10389_c0_g1_i1.p1", "Caenorhabditis_elegans_DN10675_c0_g1_i1.p1", "Caenorhabditis_elegans_DN20819_c0_g1_i1.p1", "Caenorhabditis_elegans_DN2684_c0_g1_i1.p1", "Caenorhabditis_elegans_DN3529_c0_g1_i1.p1", "Caenorhabditis_elegans_DN653_c0_g2_i1.p1", "Caenorhabditis_elegans_DN689_c0_g1_i1.p1", "Caenorhabditis_elegans_DN706_c1_g1…
535	GO:0006520	cellular amino acid metabolic process	92	21	13.03	0.42070	c("Caenorhabditis_elegans_DN10549_c0_g1_i1.p1", "Caenorhabditis_elegans_DN10621_c0_g1_i1.p1", "Caenorhabditis_elegans_DN1229_c0_g1_i1.p1", "Caenorhabditis_elegans_DN13883_c0_g1_i1.p2", "Caenorhabditis_elegans_DN1538_c0_g1_i4.p2", "Caenorhabditis_elegans_DN17126_c0_g1_i1.p2", "Caenorhabditis_elegans_DN17476_c0_g1_i1.p1", "Caenorhabditis_elegans_DN17663_c1_g1_i1.p1", "Caenorhabditis_elegans_DN20515…
536	GO:0051726	regulation of cell cycle	30	5	4.25	0.42325	c("Caenorhabditis_elegans_DN13821_c0_g1_i1.p1", "Caenorhabditis_elegans_DN1403_c0_g1_i1.p1", "Caenorhabditis_elegans_DN1781_c0_g1_i1.p1", "Caenorhabditis_elegans_DN2256_c0_g1_i1.p1", "Caenorhabditis_elegans_DN3451_c0_g1_i1.p1")
537	GO:0009135	purine nucleoside diphosphate metabolic ...	10	2	1.42	0.42474	c("Caenorhabditis_elegans_DN10389_c0_g1_i1.p1", "Caenorhabditis_elegans_DN20969_c0_g1_i1.p1")
538	GO:0022904	respiratory electron transport chain	10	2	1.42	0.42474	c("Caenorhabditis_elegans_DN425_c0_g1_i1.p1", "Caenorhabditis_elegans_DN45_c1_g1_i1.p1")
539	GO:0051253	negative regulation of RNA metabolic pro...	10	2	1.42	0.42474	c("Caenorhabditis_elegans_DN1423_c0_g1_i1.p1", "Caenorhabditis_elegans_DN924_c0_g1_i1.p1")
540	GO:0046031	ADP metabolic process	10	2	1.42	0.42474	c("Caenorhabditis_elegans_DN10389_c0_g1_i1.p1", "Caenorhabditis_elegans_DN20969_c0_g1_i1.p1")
541	GO:0009185	ribonucleoside diphosphate metabolic pro...	10	2	1.42	0.42474	c("Caenorhabditis_elegans_DN10389_c0_g1_i1.p1", "Caenorhabditis_elegans_DN20969_c0_g1_i1.p1")
542	GO:0009179	purine ribonucleoside diphosphate metabo...	10	2	1.42	0.42474	c("Caenorhabditis_elegans_DN10389_c0_g1_i1.p1", "Caenorhabditis_elegans_DN20969_c0_g1_i1.p1")
543	GO:1903509	liposaccharide metabolic process	17	3	2.41	0.44049	c("Caenorhabditis_elegans_DN1024_c0_g1_i1.p1", "Caenorhabditis_elegans_DN2060_c0_g1_i1.p1", "Caenorhabditis_elegans_DN3506_c0_g1_i1.p1")
544	GO:0006664	glycolipid metabolic process	17	3	2.41	0.44049	c("Caenorhabditis_elegans_DN1024_c0_g1_i1.p1", "Caenorhabditis_elegans_DN2060_c0_g1_i1.p1", "Caenorhabditis_elegans_DN3506_c0_g1_i1.p1")
545	GO:0061024	membrane organization	24	4	3.4	0.44821	c("Caenorhabditis_elegans_DN14170_c0_g1_i1.p1", "Caenorhabditis_elegans_DN320_c0_g1_i1.p1", "Caenorhabditis_elegans_DN3566_c0_g1_i1.p1", "Caenorhabditis_elegans_DN4345_c0_g1_i1.p1")
546	GO:0006733	oxidoreduction coenzyme metabolic proces...	24	4	3.4	0.44821	c("Caenorhabditis_elegans_DN10389_c0_g1_i1.p1", "Caenorhabditis_elegans_DN10675_c0_g1_i1.p1", "Caenorhabditis_elegans_DN689_c0_g1_i1.p1", "Caenorhabditis_elegans_DN706_c1_g1_i1.p1")
547	GO:0034660	ncRNA metabolic process	114	27	16.15	0.45082	c("Caenorhabditis_elegans_DN1032_c0_g1_i1.p1", "Caenorhabditis_elegans_DN10549_c0_g1_i1.p1", "Caenorhabditis_elegans_DN11243_c0_g1_i1.p1", "Caenorhabditis_elegans_DN13883_c0_g1_i1.p2", "Caenorhabditis_elegans_DN14475_c0_g1_i1.p1", "Caenorhabditis_elegans_DN14561_c0_g1_i1.p1", "Caenorhabditis_elegans_DN1538_c0_g1_i4.p2", "Caenorhabditis_elegans_DN1696_c0_g1_i1.p1", "Caenorhabditis_elegans_DN17060_…
548	GO:0010608	posttranscriptional regulation of gene e...	22	8	3.12	0.45394	c("Caenorhabditis_elegans_DN10197_c0_g1_i1.p2", "Caenorhabditis_elegans_DN10358_c0_g1_i1.p2", "Caenorhabditis_elegans_DN1948_c0_g1_i1.p1", "Caenorhabditis_elegans_DN20773_c0_g1_i1.p1", "Caenorhabditis_elegans_DN3962_c0_g1_i1.p1", "Caenorhabditis_elegans_DN4729_c0_g1_i1.p1", "Caenorhabditis_elegans_DN489_c0_g1_i1.p3", "Caenorhabditis_elegans_DN6861_c0_g1_i1.p1")
549	GO:0009263	deoxyribonucleotide biosynthetic process	7	4	0.99	0.45536	c("Caenorhabditis_elegans_DN11550_c0_g1_i1.p1", "Caenorhabditis_elegans_DN20722_c0_g1_i1.p1", "Caenorhabditis_elegans_DN21088_c0_g1_i1.p1", "Caenorhabditis_elegans_DN21088_c1_g1_i1.p1")
550	GO:0019985	translesion synthesis	4	1	0.57	0.45729	Caenorhabditis_elegans_DN21292_c0_g1_i1.p1
551	GO:0097164	ammonium ion metabolic process	4	1	0.57	0.45729	Caenorhabditis_elegans_DN17719_c0_g1_i1.p2
552	GO:0070988	demethylation	4	1	0.57	0.45729	Caenorhabditis_elegans_DN13860_c0_g1_i1.p2
553	GO:0040029	regulation of gene expression, epigeneti...	4	1	0.57	0.45729	Caenorhabditis_elegans_DN1948_c0_g1_i1.p1
554	GO:0043484	regulation of RNA splicing	4	1	0.57	0.45729	Caenorhabditis_elegans_DN1781_c0_g1_i1.p1
555	GO:0019673	GDP-mannose metabolic process	4	1	0.57	0.45729	Caenorhabditis_elegans_DN2128_c0_g1_i1.p1
556	GO:0030433	ubiquitin-dependent ERAD pathway	4	1	0.57	0.45729	Caenorhabditis_elegans_DN10776_c0_g1_i1.p2
557	GO:0006599	phosphagen metabolic process	4	1	0.57	0.45729	Caenorhabditis_elegans_DN10072_c0_g1_i1.p3
558	GO:0044839	cell cycle G2/M phase transition	4	1	0.57	0.45729	Caenorhabditis_elegans_DN13821_c0_g1_i1.p1
559	GO:0042743	hydrogen peroxide metabolic process	4	1	0.57	0.45729	Caenorhabditis_elegans_DN3529_c0_g1_i1.p1
560	GO:0009220	pyrimidine ribonucleotide biosynthetic p...	4	1	0.57	0.45729	Caenorhabditis_elegans_DN22074_c0_g1_i1.p1
561	GO:0009218	pyrimidine ribonucleotide metabolic proc...	4	1	0.57	0.45729	Caenorhabditis_elegans_DN22074_c0_g1_i1.p1
562	GO:0010243	response to organonitrogen compound	4	1	0.57	0.45729	Caenorhabditis_elegans_DN10776_c0_g1_i1.p2
563	GO:0046132	pyrimidine ribonucleoside biosynthetic p...	4	1	0.57	0.45729	Caenorhabditis_elegans_DN22074_c0_g1_i1.p1
564	GO:0046134	pyrimidine nucleoside biosynthetic proce...	4	1	0.57	0.45729	Caenorhabditis_elegans_DN22074_c0_g1_i1.p1
565	GO:0009312	oligosaccharide biosynthetic process	4	1	0.57	0.45729	Caenorhabditis_elegans_DN13996_c0_g1_i1.p1
566	GO:0009314	response to radiation	4	1	0.57	0.45729	Caenorhabditis_elegans_DN4742_c0_g1_i1.p1
567	GO:0016458	gene silencing	4	1	0.57	0.45729	Caenorhabditis_elegans_DN1948_c0_g1_i1.p1
568	GO:0015937	coenzyme A biosynthetic process	4	1	0.57	0.45729	Caenorhabditis_elegans_DN20819_c0_g1_i1.p1
569	GO:0036503	ERAD pathway	4	1	0.57	0.45729	Caenorhabditis_elegans_DN10776_c0_g1_i1.p2
570	GO:0015908	fatty acid transport	4	1	0.57	0.45729	Caenorhabditis_elegans_DN18166_c0_g1_i1.p1
571	GO:0015909	long-chain fatty acid transport	4	1	0.57	0.45729	Caenorhabditis_elegans_DN18166_c0_g1_i1.p1
572	GO:0007033	vacuole organization	4	1	0.57	0.45729	Caenorhabditis_elegans_DN1246_c0_g1_i1.p1
573	GO:0034976	response to endoplasmic reticulum stress	4	1	0.57	0.45729	Caenorhabditis_elegans_DN10776_c0_g1_i1.p2
574	GO:0009611	response to wounding	4	1	0.57	0.45729	Caenorhabditis_elegans_DN7971_c0_g1_i1.p1
575	GO:0051189	prosthetic group metabolic process	4	1	0.57	0.45729	Caenorhabditis_elegans_DN2684_c0_g1_i1.p1
576	GO:0006301	postreplication repair	4	1	0.57	0.45729	Caenorhabditis_elegans_DN21292_c0_g1_i1.p1
577	GO:0048609	multicellular organismal reproductive pr...	4	1	0.57	0.45729	Caenorhabditis_elegans_DN14125_c0_g1_i1.p1
578	GO:0006040	amino sugar metabolic process	4	1	0.57	0.45729	Caenorhabditis_elegans_DN15495_c0_g1_i1.p1
579	GO:0043545	molybdopterin cofactor metabolic process	4	1	0.57	0.45729	Caenorhabditis_elegans_DN2684_c0_g1_i1.p1
580	GO:0006603	phosphocreatine metabolic process	4	1	0.57	0.45729	Caenorhabditis_elegans_DN10072_c0_g1_i1.p3
581	GO:0006465	signal peptide processing	4	1	0.57	0.45729	Caenorhabditis_elegans_DN751_c1_g1_i1.p2
582	GO:0046314	phosphocreatine biosynthetic process	4	1	0.57	0.45729	Caenorhabditis_elegans_DN10072_c0_g1_i1.p3
583	GO:1901698	response to nitrogen compound	4	1	0.57	0.45729	Caenorhabditis_elegans_DN10776_c0_g1_i1.p2
584	GO:0032504	multicellular organism reproduction	4	1	0.57	0.45729	Caenorhabditis_elegans_DN14125_c0_g1_i1.p1
585	GO:0033013	tetrapyrrole metabolic process	4	1	0.57	0.45729	Caenorhabditis_elegans_DN653_c0_g2_i1.p1
586	GO:0032958	inositol phosphate biosynthetic process	4	1	0.57	0.45729	Caenorhabditis_elegans_DN2755_c0_g1_i1.p1
587	GO:1902749	regulation of cell cycle G2/M phase tran...	4	1	0.57	0.45729	Caenorhabditis_elegans_DN13821_c0_g1_i1.p1
588	GO:0006892	post-Golgi vesicle-mediated transport	4	1	0.57	0.45729	Caenorhabditis_elegans_DN10422_c0_g1_i1.p1
589	GO:0042396	phosphagen biosynthetic process	4	1	0.57	0.45729	Caenorhabditis_elegans_DN10072_c0_g1_i1.p3
590	GO:0000731	DNA synthesis involved in DNA repair	4	1	0.57	0.45729	Caenorhabditis_elegans_DN21292_c0_g1_i1.p1
591	GO:0009166	nucleotide catabolic process	14	5	1.98	0.47256	c("Caenorhabditis_elegans_DN10389_c0_g1_i1.p1", "Caenorhabditis_elegans_DN11550_c0_g1_i1.p1", "Caenorhabditis_elegans_DN21088_c0_g1_i1.p1", "Caenorhabditis_elegans_DN21088_c1_g1_i1.p1", "Caenorhabditis_elegans_DN7332_c0_g1_i1.p1")
592	GO:0006165	nucleoside diphosphate phosphorylation	11	2	1.56	0.47557	c("Caenorhabditis_elegans_DN10389_c0_g1_i1.p1", "Caenorhabditis_elegans_DN22074_c0_g1_i1.p1")
593	GO:0031497	chromatin assembly	11	2	1.56	0.47557	c("Caenorhabditis_elegans_DN5236_c0_g1_i1.p3", "Caenorhabditis_elegans_DN97_c0_g2_i1.p1")
594	GO:0009311	oligosaccharide metabolic process	11	2	1.56	0.47557	c("Caenorhabditis_elegans_DN13996_c0_g1_i1.p1", "Caenorhabditis_elegans_DN7767_c0_g1_i1.p1")
595	GO:0006334	nucleosome assembly	11	2	1.56	0.47557	c("Caenorhabditis_elegans_DN5236_c0_g1_i1.p3", "Caenorhabditis_elegans_DN97_c0_g2_i1.p1")
596	GO:0046939	nucleotide phosphorylation	11	2	1.56	0.47557	c("Caenorhabditis_elegans_DN10389_c0_g1_i1.p1", "Caenorhabditis_elegans_DN22074_c0_g1_i1.p1")
597	GO:0000075	cell cycle checkpoint	11	2	1.56	0.47557	c("Caenorhabditis_elegans_DN2256_c0_g1_i1.p1", "Caenorhabditis_elegans_DN3451_c0_g1_i1.p1")
598	GO:0045934	negative regulation of nucleobase-contai...	11	2	1.56	0.47557	c("Caenorhabditis_elegans_DN1423_c0_g1_i1.p1", "Caenorhabditis_elegans_DN924_c0_g1_i1.p1")
599	GO:0009119	ribonucleoside metabolic process	11	2	1.56	0.47557	c("Caenorhabditis_elegans_DN1261_c0_g1_i1.p2", "Caenorhabditis_elegans_DN22074_c0_g1_i1.p1")
600	GO:0008652	cellular amino acid biosynthetic process	18	3	2.55	0.47970	c("Caenorhabditis_elegans_DN17476_c0_g1_i1.p1", "Caenorhabditis_elegans_DN398_c1_g1_i1.p1", "Caenorhabditis_elegans_DN4631_c0_g1_i1.p1")
601	GO:1901607	alpha-amino acid biosynthetic process	18	3	2.55	0.47970	c("Caenorhabditis_elegans_DN17476_c0_g1_i1.p1", "Caenorhabditis_elegans_DN398_c1_g1_i1.p1", "Caenorhabditis_elegans_DN4631_c0_g1_i1.p1")
602	GO:1902600	proton transmembrane transport	32	5	4.53	0.48202	c("Caenorhabditis_elegans_DN13865_c0_g1_i1.p2", "Caenorhabditis_elegans_DN20493_c0_g1_i1.p1", "Caenorhabditis_elegans_DN226_c0_g1_i1.p1", "Caenorhabditis_elegans_DN3905_c0_g1_i1.p1", "Caenorhabditis_elegans_DN7649_c0_g1_i1.p1")
603	GO:0009451	RNA modification	46	7	6.52	0.48242	c("Caenorhabditis_elegans_DN1304_c0_g1_i1.p1", "Caenorhabditis_elegans_DN183_c0_g1_i3.p4", "Caenorhabditis_elegans_DN2439_c0_g1_i1.p1", "Caenorhabditis_elegans_DN4546_c0_g1_i1.p1", "Caenorhabditis_elegans_DN6712_c0_g1_i1.p1", "Caenorhabditis_elegans_DN7524_c0_g1_i1.p1", "Caenorhabditis_elegans_DN868_c0_g1_i1.p1")
604	GO:0006139	nucleobase-containing compound metabolic...	890	160	126.05	0.50123	c("Caenorhabditis_elegans_DN1009_c0_g1_i1.p1", "Caenorhabditis_elegans_DN10115_c0_g1_i1.p1", "Caenorhabditis_elegans_DN10148_c0_g1_i1.p1", "Caenorhabditis_elegans_DN10154_c0_g1_i1.p1", "Caenorhabditis_elegans_DN10155_c0_g1_i1.p1", "Caenorhabditis_elegans_DN10269_c0_g1_i1.p1", "Caenorhabditis_elegans_DN10275_c0_g1_i1.p1", "Caenorhabditis_elegans_DN1031_c0_g1_i4.p1", "Caenorhabditis_elegans_DN1032_…
605	GO:0006396	RNA processing	181	29	25.64	0.50128	c("Caenorhabditis_elegans_DN1032_c0_g1_i1.p1", "Caenorhabditis_elegans_DN11243_c0_g1_i1.p1", "Caenorhabditis_elegans_DN1408_c0_g1_i1.p1", "Caenorhabditis_elegans_DN14475_c0_g1_i1.p1", "Caenorhabditis_elegans_DN14561_c0_g1_i1.p1", "Caenorhabditis_elegans_DN1614_c0_g1_i1.p1", "Caenorhabditis_elegans_DN1696_c0_g1_i1.p1", "Caenorhabditis_elegans_DN17060_c0_g1_i1.p1", "Caenorhabditis_elegans_DN17307_c…
606	GO:0046483	heterocycle metabolic process	914	163	129.45	0.50507	c("Caenorhabditis_elegans_DN1009_c0_g1_i1.p1", "Caenorhabditis_elegans_DN10115_c0_g1_i1.p1", "Caenorhabditis_elegans_DN10148_c0_g1_i1.p1", "Caenorhabditis_elegans_DN10154_c0_g1_i1.p1", "Caenorhabditis_elegans_DN10155_c0_g1_i1.p1", "Caenorhabditis_elegans_DN10269_c0_g1_i1.p1", "Caenorhabditis_elegans_DN10275_c0_g1_i1.p1", "Caenorhabditis_elegans_DN1031_c0_g1_i4.p1", "Caenorhabditis_elegans_DN1032_…
607	GO:0033365	protein localization to organelle	40	6	5.67	0.50831	c("Caenorhabditis_elegans_DN10100_c0_g1_i1.p1", "Caenorhabditis_elegans_DN10285_c0_g1_i1.p1", "Caenorhabditis_elegans_DN13570_c0_g1_i1.p1", "Caenorhabditis_elegans_DN13810_c0_g1_i1.p1", "Caenorhabditis_elegans_DN320_c0_g1_i1.p1", "Caenorhabditis_elegans_DN3975_c0_g1_i1.p1")
608	GO:0006820	anion transport	33	5	4.67	0.51064	c("Caenorhabditis_elegans_DN14090_c0_g1_i1.p1", "Caenorhabditis_elegans_DN17009_c0_g1_i1.p1", "Caenorhabditis_elegans_DN18166_c0_g1_i1.p1", "Caenorhabditis_elegans_DN7372_c0_g1_i1.p1", "Caenorhabditis_elegans_DN7386_c0_g1_i1.p1")
609	GO:0043604	amide biosynthetic process	197	43	27.9	0.51544	c("Caenorhabditis_elegans_DN10197_c0_g1_i1.p2", "Caenorhabditis_elegans_DN10275_c0_g1_i1.p1", "Caenorhabditis_elegans_DN103_c0_g1_i1.p2", "Caenorhabditis_elegans_DN10358_c0_g1_i1.p2", "Caenorhabditis_elegans_DN10405_c0_g1_i1.p1", "Caenorhabditis_elegans_DN10549_c0_g1_i1.p1", "Caenorhabditis_elegans_DN10998_c0_g1_i1.p1", "Caenorhabditis_elegans_DN13883_c0_g1_i1.p2", "Caenorhabditis_elegans_DN14805…
610	GO:0042157	lipoprotein metabolic process	19	3	2.69	0.51756	c("Caenorhabditis_elegans_DN1024_c0_g1_i1.p1", "Caenorhabditis_elegans_DN2060_c0_g1_i1.p1", "Caenorhabditis_elegans_DN3506_c0_g1_i1.p1")
611	GO:0009605	response to external stimulus	19	3	2.69	0.51756	c("Caenorhabditis_elegans_DN1104_c0_g1_i1.p1", "Caenorhabditis_elegans_DN22089_c0_g1_i1.p1", "Caenorhabditis_elegans_DN7971_c0_g1_i1.p1")
612	GO:0034622	cellular protein-containing complex asse...	76	11	10.76	0.51973	c("Caenorhabditis_elegans_DN10738_c0_g1_i1.p1", "Caenorhabditis_elegans_DN17307_c0_g1_i1.p1", "Caenorhabditis_elegans_DN17397_c0_g1_i1.p1", "Caenorhabditis_elegans_DN17511_c0_g1_i1.p1", "Caenorhabditis_elegans_DN17677_c0_g1_i1.p1", "Caenorhabditis_elegans_DN19_c0_g1_i1.p3", "Caenorhabditis_elegans_DN21754_c0_g1_i1.p1", "Caenorhabditis_elegans_DN2998_c0_g1_i1.p1", "Caenorhabditis_elegans_DN3975_c0…
613	GO:1901292	nucleoside phosphate catabolic process	15	5	2.12	0.52047	c("Caenorhabditis_elegans_DN10389_c0_g1_i1.p1", "Caenorhabditis_elegans_DN11550_c0_g1_i1.p1", "Caenorhabditis_elegans_DN21088_c0_g1_i1.p1", "Caenorhabditis_elegans_DN21088_c1_g1_i1.p1", "Caenorhabditis_elegans_DN7332_c0_g1_i1.p1")
614	GO:0010558	negative regulation of macromolecule bio...	12	2	1.7	0.52357	c("Caenorhabditis_elegans_DN1423_c0_g1_i1.p1", "Caenorhabditis_elegans_DN924_c0_g1_i1.p1")
615	GO:2000113	negative regulation of cellular macromol...	12	2	1.7	0.52357	c("Caenorhabditis_elegans_DN1423_c0_g1_i1.p1", "Caenorhabditis_elegans_DN924_c0_g1_i1.p1")
616	GO:0034728	nucleosome organization	12	2	1.7	0.52357	c("Caenorhabditis_elegans_DN5236_c0_g1_i1.p3", "Caenorhabditis_elegans_DN97_c0_g2_i1.p1")
617	GO:1901564	organonitrogen compound metabolic proces...	1042	174	147.58	0.53003	c("Caenorhabditis_elegans_DN10063_c0_g1_i1.p1", "Caenorhabditis_elegans_DN10072_c0_g1_i1.p3", "Caenorhabditis_elegans_DN10100_c0_g1_i1.p1", "Caenorhabditis_elegans_DN10197_c0_g1_i1.p2", "Caenorhabditis_elegans_DN1024_c0_g1_i1.p1", "Caenorhabditis_elegans_DN10256_c0_g1_i1.p2", "Caenorhabditis_elegans_DN10271_c0_g1_i1.p2", "Caenorhabditis_elegans_DN10275_c0_g1_i1.p1", "Caenorhabditis_elegans_DN103_…
618	GO:0009262	deoxyribonucleotide metabolic process	8	4	1.13	0.53218	c("Caenorhabditis_elegans_DN11550_c0_g1_i1.p1", "Caenorhabditis_elegans_DN20722_c0_g1_i1.p1", "Caenorhabditis_elegans_DN21088_c0_g1_i1.p1", "Caenorhabditis_elegans_DN21088_c1_g1_i1.p1")
619	GO:0032006	regulation of TOR signaling	5	1	0.71	0.53425	Caenorhabditis_elegans_DN1104_c0_g1_i1.p1
620	GO:0019319	hexose biosynthetic process	5	1	0.71	0.53425	Caenorhabditis_elegans_DN1020_c0_g1_i1.p2
621	GO:0019682	glyceraldehyde-3-phosphate metabolic pro...	5	1	0.71	0.53425	Caenorhabditis_elegans_DN689_c0_g1_i1.p1
622	GO:0045727	positive regulation of translation	5	1	0.71	0.53425	Caenorhabditis_elegans_DN489_c0_g1_i1.p3
623	GO:0006555	methionine metabolic process	5	1	0.71	0.53425	Caenorhabditis_elegans_DN17663_c1_g1_i1.p1
624	GO:0000154	rRNA modification	5	1	0.71	0.53425	Caenorhabditis_elegans_DN6712_c0_g1_i1.p1
625	GO:0030166	proteoglycan biosynthetic process	5	1	0.71	0.53425	Caenorhabditis_elegans_DN10335_c0_g1_i1.p1
626	GO:0034250	positive regulation of cellular amide me...	5	1	0.71	0.53425	Caenorhabditis_elegans_DN489_c0_g1_i1.p3
627	GO:0036260	RNA capping	5	1	0.71	0.53425	Caenorhabditis_elegans_DN7524_c0_g1_i1.p1
628	GO:0046131	pyrimidine ribonucleoside metabolic proc...	5	1	0.71	0.53425	Caenorhabditis_elegans_DN22074_c0_g1_i1.p1
629	GO:0015936	coenzyme A metabolic process	5	1	0.71	0.53425	Caenorhabditis_elegans_DN20819_c0_g1_i1.p1
630	GO:0060828	regulation of canonical Wnt signaling pa...	5	1	0.71	0.53425	Caenorhabditis_elegans_DN14178_c0_g1_i1.p1
631	GO:0006213	pyrimidine nucleoside metabolic process	5	1	0.71	0.53425	Caenorhabditis_elegans_DN22074_c0_g1_i1.p1
632	GO:0006094	gluconeogenesis	5	1	0.71	0.53425	Caenorhabditis_elegans_DN1020_c0_g1_i1.p2
633	GO:0006098	pentose-phosphate shunt	5	1	0.71	0.53425	Caenorhabditis_elegans_DN689_c0_g1_i1.p1
634	GO:0051156	glucose 6-phosphate metabolic process	5	1	0.71	0.53425	Caenorhabditis_elegans_DN689_c0_g1_i1.p1
635	GO:0006665	sphingolipid metabolic process	5	1	0.71	0.53425	Caenorhabditis_elegans_DN21338_c0_g1_i1.p1
636	GO:0042180	cellular ketone metabolic process	5	1	0.71	0.53425	Caenorhabditis_elegans_DN706_c1_g1_i1.p1
637	GO:0006029	proteoglycan metabolic process	5	1	0.71	0.53425	Caenorhabditis_elegans_DN10335_c0_g1_i1.p1
638	GO:0009452	7-methylguanosine RNA capping	5	1	0.71	0.53425	Caenorhabditis_elegans_DN7524_c0_g1_i1.p1
639	GO:0006903	vesicle targeting	5	1	0.71	0.53425	Caenorhabditis_elegans_DN13814_c0_g1_i1.p1
640	GO:0046364	monosaccharide biosynthetic process	5	1	0.71	0.53425	Caenorhabditis_elegans_DN1020_c0_g1_i1.p2
641	GO:0071897	DNA biosynthetic process	5	1	0.71	0.53425	Caenorhabditis_elegans_DN21292_c0_g1_i1.p1
642	GO:0043244	regulation of protein complex disassembl...	5	1	0.71	0.53425	Caenorhabditis_elegans_DN489_c0_g1_i1.p3
643	GO:0003006	developmental process involved in reprod...	5	1	0.71	0.53425	Caenorhabditis_elegans_DN14125_c0_g1_i1.p1
644	GO:0090501	RNA phosphodiester bond hydrolysis	5	1	0.71	0.53425	Caenorhabditis_elegans_DN437_c0_g1_i1.p1
645	GO:0042255	ribosome assembly	5	1	0.71	0.53425	Caenorhabditis_elegans_DN10738_c0_g1_i1.p1
646	GO:0046039	GTP metabolic process	5	1	0.71	0.53425	Caenorhabditis_elegans_DN22074_c0_g1_i1.p1
647	GO:0060070	canonical Wnt signaling pathway	5	1	0.71	0.53425	Caenorhabditis_elegans_DN14178_c0_g1_i1.p1
648	GO:0071840	cellular component organization or bioge...	347	49	49.15	0.53573	c("Caenorhabditis_elegans_DN10100_c0_g1_i1.p1", "Caenorhabditis_elegans_DN10154_c0_g1_i1.p1", "Caenorhabditis_elegans_DN10291_c0_g1_i1.p1", "Caenorhabditis_elegans_DN10734_c0_g1_i1.p1", "Caenorhabditis_elegans_DN10738_c0_g1_i1.p1", "Caenorhabditis_elegans_DN11114_c0_g1_i1.p1", "Caenorhabditis_elegans_DN1246_c0_g1_i1.p1", "Caenorhabditis_elegans_DN13647_c0_g1_i1.p1", "Caenorhabditis_elegans_DN1381…
649	GO:0046488	phosphatidylinositol metabolic process	34	5	4.82	0.53860	c("Caenorhabditis_elegans_DN1024_c0_g1_i1.p1", "Caenorhabditis_elegans_DN2060_c0_g1_i1.p1", "Caenorhabditis_elegans_DN2721_c0_g1_i2.p1", "Caenorhabditis_elegans_DN3506_c0_g1_i1.p1", "Caenorhabditis_elegans_DN7384_c0_g1_i1.p1")
650	GO:1901360	organic cyclic compound metabolic proces...	929	164	131.58	0.55033	c("Caenorhabditis_elegans_DN1009_c0_g1_i1.p1", "Caenorhabditis_elegans_DN10115_c0_g1_i1.p1", "Caenorhabditis_elegans_DN10148_c0_g1_i1.p1", "Caenorhabditis_elegans_DN10154_c0_g1_i1.p1", "Caenorhabditis_elegans_DN10155_c0_g1_i1.p1", "Caenorhabditis_elegans_DN10269_c0_g1_i1.p1", "Caenorhabditis_elegans_DN10275_c0_g1_i1.p1", "Caenorhabditis_elegans_DN1031_c0_g1_i4.p1", "Caenorhabditis_elegans_DN1032_…
651	GO:0017038	protein import	20	3	2.83	0.55389	c("Caenorhabditis_elegans_DN10285_c0_g1_i1.p1", "Caenorhabditis_elegans_DN13570_c0_g1_i1.p1", "Caenorhabditis_elegans_DN320_c0_g1_i1.p1")
652	GO:0051169	nuclear transport	20	3	2.83	0.55389	c("Caenorhabditis_elegans_DN10285_c0_g1_i1.p1", "Caenorhabditis_elegans_DN13570_c0_g1_i1.p1", "Caenorhabditis_elegans_DN17681_c0_g1_i1.p1")
653	GO:0006913	nucleocytoplasmic transport	20	3	2.83	0.55389	c("Caenorhabditis_elegans_DN10285_c0_g1_i1.p1", "Caenorhabditis_elegans_DN13570_c0_g1_i1.p1", "Caenorhabditis_elegans_DN17681_c0_g1_i1.p1")
654	GO:0034641	cellular nitrogen compound metabolic pro...	1094	191	154.95	0.56454	c("Caenorhabditis_elegans_DN1009_c0_g1_i1.p1", "Caenorhabditis_elegans_DN10115_c0_g1_i1.p1", "Caenorhabditis_elegans_DN10148_c0_g1_i1.p1", "Caenorhabditis_elegans_DN10154_c0_g1_i1.p1", "Caenorhabditis_elegans_DN10155_c0_g1_i1.p1", "Caenorhabditis_elegans_DN10197_c0_g1_i1.p2", "Caenorhabditis_elegans_DN10269_c0_g1_i1.p1", "Caenorhabditis_elegans_DN10275_c0_g1_i1.p1", "Caenorhabditis_elegans_DN103_…
655	GO:0072594	establishment of protein localization to...	35	5	4.96	0.56580	c("Caenorhabditis_elegans_DN10100_c0_g1_i1.p1", "Caenorhabditis_elegans_DN10285_c0_g1_i1.p1", "Caenorhabditis_elegans_DN13570_c0_g1_i1.p1", "Caenorhabditis_elegans_DN13810_c0_g1_i1.p1", "Caenorhabditis_elegans_DN320_c0_g1_i1.p1")
656	GO:0031327	negative regulation of cellular biosynth...	13	2	1.84	0.56853	c("Caenorhabditis_elegans_DN1423_c0_g1_i1.p1", "Caenorhabditis_elegans_DN924_c0_g1_i1.p1")
657	GO:0019318	hexose metabolic process	13	2	1.84	0.56853	c("Caenorhabditis_elegans_DN1020_c0_g1_i1.p2", "Caenorhabditis_elegans_DN13982_c0_g1_i1.p1")
658	GO:0045786	negative regulation of cell cycle	13	2	1.84	0.56853	c("Caenorhabditis_elegans_DN2256_c0_g1_i1.p1", "Caenorhabditis_elegans_DN3451_c0_g1_i1.p1")
659	GO:0016051	carbohydrate biosynthetic process	13	2	1.84	0.56853	c("Caenorhabditis_elegans_DN1020_c0_g1_i1.p2", "Caenorhabditis_elegans_DN13996_c0_g1_i1.p1")
660	GO:0005996	monosaccharide metabolic process	13	2	1.84	0.56853	c("Caenorhabditis_elegans_DN1020_c0_g1_i1.p2", "Caenorhabditis_elegans_DN13982_c0_g1_i1.p1")
661	GO:0009890	negative regulation of biosynthetic proc...	13	2	1.84	0.56853	c("Caenorhabditis_elegans_DN1423_c0_g1_i1.p1", "Caenorhabditis_elegans_DN924_c0_g1_i1.p1")
662	GO:0032984	protein-containing complex disassembly	13	2	1.84	0.56853	c("Caenorhabditis_elegans_DN14838_c0_g1_i1.p1", "Caenorhabditis_elegans_DN489_c0_g1_i1.p3")
663	GO:0006996	organelle organization	208	29	29.46	0.56986	c("Caenorhabditis_elegans_DN10100_c0_g1_i1.p1", "Caenorhabditis_elegans_DN10154_c0_g1_i1.p1", "Caenorhabditis_elegans_DN10734_c0_g1_i1.p1", "Caenorhabditis_elegans_DN10738_c0_g1_i1.p1", "Caenorhabditis_elegans_DN11114_c0_g1_i1.p1", "Caenorhabditis_elegans_DN1246_c0_g1_i1.p1", "Caenorhabditis_elegans_DN13647_c0_g1_i1.p1", "Caenorhabditis_elegans_DN13810_c0_g1_i1.p1", "Caenorhabditis_elegans_DN1386…
664	GO:0006793	phosphorus metabolic process	454	71	64.3	0.58280	c("Caenorhabditis_elegans_DN10072_c0_g1_i1.p3", "Caenorhabditis_elegans_DN1024_c0_g1_i1.p1", "Caenorhabditis_elegans_DN10256_c0_g1_i1.p2", "Caenorhabditis_elegans_DN10275_c0_g1_i1.p1", "Caenorhabditis_elegans_DN10389_c0_g1_i1.p1", "Caenorhabditis_elegans_DN10675_c0_g1_i1.p1", "Caenorhabditis_elegans_DN11550_c0_g1_i1.p1", "Caenorhabditis_elegans_DN1204_c0_g1_i1.p1", "Caenorhabditis_elegans_DN1261_…
665	GO:0046496	nicotinamide nucleotide metabolic proces...	21	3	2.97	0.58854	c("Caenorhabditis_elegans_DN10389_c0_g1_i1.p1", "Caenorhabditis_elegans_DN10675_c0_g1_i1.p1", "Caenorhabditis_elegans_DN689_c0_g1_i1.p1")
666	GO:0019362	pyridine nucleotide metabolic process	21	3	2.97	0.58854	c("Caenorhabditis_elegans_DN10389_c0_g1_i1.p1", "Caenorhabditis_elegans_DN10675_c0_g1_i1.p1", "Caenorhabditis_elegans_DN689_c0_g1_i1.p1")
667	GO:0006366	transcription by RNA polymerase II	80	11	11.33	0.59259	c("Caenorhabditis_elegans_DN10148_c0_g1_i1.p1", "Caenorhabditis_elegans_DN10589_c0_g1_i1.p5", "Caenorhabditis_elegans_DN11177_c0_g1_i1.p1", "Caenorhabditis_elegans_DN122_c1_g1_i1.p3", "Caenorhabditis_elegans_DN1423_c0_g1_i1.p1", "Caenorhabditis_elegans_DN15619_c0_g1_i1.p1", "Caenorhabditis_elegans_DN17963_c0_g1_i1.p1", "Caenorhabditis_elegans_DN2386_c0_g1_i1.p1", "Caenorhabditis_elegans_DN3823_c0…
668	GO:0051239	regulation of multicellular organismal p...	18	8	2.55	0.59589	c("Caenorhabditis_elegans_DN17661_c0_g1_i1.p1", "Caenorhabditis_elegans_DN1784_c0_g1_i1.p1", "Caenorhabditis_elegans_DN20501_c0_g1_i1.p1", "Caenorhabditis_elegans_DN228_c0_g1_i1.p2", "Caenorhabditis_elegans_DN3405_c0_g1_i1.p1", "Caenorhabditis_elegans_DN7971_c0_g1_i1.p1", "Caenorhabditis_elegans_DN801_c0_g1_i1.p1", "Caenorhabditis_elegans_DN801_c0_g1_i3.p1")
669	GO:0006325	chromatin organization	51	7	7.22	0.59786	c("Caenorhabditis_elegans_DN13860_c0_g1_i1.p2", "Caenorhabditis_elegans_DN18182_c0_g1_i1.p1", "Caenorhabditis_elegans_DN18673_c0_g1_i1.p1", "Caenorhabditis_elegans_DN4097_c0_g1_i1.p1", "Caenorhabditis_elegans_DN5236_c0_g1_i1.p3", "Caenorhabditis_elegans_DN780_c0_g1_i1.p1", "Caenorhabditis_elegans_DN97_c0_g2_i1.p1")
670	GO:0051648	vesicle localization	6	1	0.85	0.60031	Caenorhabditis_elegans_DN13814_c0_g1_i1.p1
671	GO:0017004	cytochrome complex assembly	6	1	0.85	0.60031	Caenorhabditis_elegans_DN17397_c0_g1_i1.p1
672	GO:0046173	polyol biosynthetic process	6	1	0.85	0.60031	Caenorhabditis_elegans_DN2755_c0_g1_i1.p1
673	GO:0046112	nucleobase biosynthetic process	6	1	0.85	0.60031	Caenorhabditis_elegans_DN2106_c0_g1_i1.p1
674	GO:0009067	aspartate family amino acid biosynthetic...	6	1	0.85	0.60031	Caenorhabditis_elegans_DN17476_c0_g1_i1.p1
675	GO:0030111	regulation of Wnt signaling pathway	6	1	0.85	0.60031	Caenorhabditis_elegans_DN14178_c0_g1_i1.p1
676	GO:0034968	histone lysine methylation	6	1	0.85	0.60031	Caenorhabditis_elegans_DN18182_c0_g1_i1.p1
677	GO:0019856	pyrimidine nucleobase biosynthetic proce...	6	1	0.85	0.60031	Caenorhabditis_elegans_DN2106_c0_g1_i1.p1
678	GO:0048017	inositol lipid-mediated signaling	6	1	0.85	0.60031	Caenorhabditis_elegans_DN506_c0_g1_i1.p1
679	GO:0006206	pyrimidine nucleobase metabolic process	6	1	0.85	0.60031	Caenorhabditis_elegans_DN2106_c0_g1_i1.p1
680	GO:0006207	'de novo' pyrimidine nucleobase biosynth...	6	1	0.85	0.60031	Caenorhabditis_elegans_DN2106_c0_g1_i1.p1
681	GO:0009894	regulation of catabolic process	6	1	0.85	0.60031	Caenorhabditis_elegans_DN17137_c0_g1_i1.p1
682	GO:0015858	nucleoside transport	6	1	0.85	0.60031	Caenorhabditis_elegans_DN68_c0_g1_i4.p1
683	GO:0006415	translational termination	6	1	0.85	0.60031	Caenorhabditis_elegans_DN489_c0_g1_i1.p3
684	GO:0018022	peptidyl-lysine methylation	6	1	0.85	0.60031	Caenorhabditis_elegans_DN18182_c0_g1_i1.p1
685	GO:1901642	nucleoside transmembrane transport	6	1	0.85	0.60031	Caenorhabditis_elegans_DN68_c0_g1_i4.p1
686	GO:0051650	establishment of vesicle localization	6	1	0.85	0.60031	Caenorhabditis_elegans_DN13814_c0_g1_i1.p1
687	GO:0009112	nucleobase metabolic process	6	1	0.85	0.60031	Caenorhabditis_elegans_DN2106_c0_g1_i1.p1
688	GO:0006796	phosphate-containing compound metabolic ...	449	70	63.59	0.60133	c("Caenorhabditis_elegans_DN10072_c0_g1_i1.p3", "Caenorhabditis_elegans_DN1024_c0_g1_i1.p1", "Caenorhabditis_elegans_DN10256_c0_g1_i1.p2", "Caenorhabditis_elegans_DN10275_c0_g1_i1.p1", "Caenorhabditis_elegans_DN10389_c0_g1_i1.p1", "Caenorhabditis_elegans_DN10675_c0_g1_i1.p1", "Caenorhabditis_elegans_DN11550_c0_g1_i1.p1", "Caenorhabditis_elegans_DN1204_c0_g1_i1.p1", "Caenorhabditis_elegans_DN1261_…
689	GO:0006323	DNA packaging	14	2	1.98	0.61034	c("Caenorhabditis_elegans_DN5236_c0_g1_i1.p3", "Caenorhabditis_elegans_DN97_c0_g2_i1.p1")
690	GO:0051172	negative regulation of nitrogen compound...	14	2	1.98	0.61034	c("Caenorhabditis_elegans_DN1423_c0_g1_i1.p1", "Caenorhabditis_elegans_DN924_c0_g1_i1.p1")
691	GO:1990542	mitochondrial transmembrane transport	14	2	1.98	0.61034	c("Caenorhabditis_elegans_DN17009_c0_g1_i1.p1", "Caenorhabditis_elegans_DN320_c0_g1_i1.p1")
692	GO:0006790	sulfur compound metabolic process	45	6	6.37	0.62946	c("Caenorhabditis_elegans_DN10275_c0_g1_i1.p1", "Caenorhabditis_elegans_DN17663_c1_g1_i1.p1", "Caenorhabditis_elegans_DN7672_c0_g1_i1.p1", "Caenorhabditis_elegans_DN79_c0_g1_i1.p1", "Caenorhabditis_elegans_DN849_c1_g1_i1.p1", "Caenorhabditis_elegans_DN948_c0_g1_i1.p1")
693	GO:0006725	cellular aromatic compound metabolic pro...	920	161	130.3	0.63911	c("Caenorhabditis_elegans_DN1009_c0_g1_i1.p1", "Caenorhabditis_elegans_DN10115_c0_g1_i1.p1", "Caenorhabditis_elegans_DN10148_c0_g1_i1.p1", "Caenorhabditis_elegans_DN10154_c0_g1_i1.p1", "Caenorhabditis_elegans_DN10155_c0_g1_i1.p1", "Caenorhabditis_elegans_DN10269_c0_g1_i1.p1", "Caenorhabditis_elegans_DN10275_c0_g1_i1.p1", "Caenorhabditis_elegans_DN1031_c0_g1_i4.p1", "Caenorhabditis_elegans_DN1032_…
694	GO:0043933	protein-containing complex subunit organ...	105	14	14.87	0.64134	c("Caenorhabditis_elegans_DN10291_c0_g1_i1.p1", "Caenorhabditis_elegans_DN10738_c0_g1_i1.p1", "Caenorhabditis_elegans_DN14838_c0_g1_i1.p1", "Caenorhabditis_elegans_DN17307_c0_g1_i1.p1", "Caenorhabditis_elegans_DN17397_c0_g1_i1.p1", "Caenorhabditis_elegans_DN17511_c0_g1_i1.p1", "Caenorhabditis_elegans_DN17677_c0_g1_i1.p1", "Caenorhabditis_elegans_DN19_c0_g1_i1.p3", "Caenorhabditis_elegans_DN21754_…
695	GO:0031324	negative regulation of cellular metaboli...	15	2	2.12	0.64899	c("Caenorhabditis_elegans_DN1423_c0_g1_i1.p1", "Caenorhabditis_elegans_DN924_c0_g1_i1.p1")
696	GO:0065004	protein-DNA complex assembly	15	2	2.12	0.64899	c("Caenorhabditis_elegans_DN5236_c0_g1_i1.p3", "Caenorhabditis_elegans_DN97_c0_g2_i1.p1")
697	GO:0009064	glutamine family amino acid metabolic pr...	15	2	2.12	0.64899	c("Caenorhabditis_elegans_DN398_c1_g1_i1.p1", "Caenorhabditis_elegans_DN4631_c0_g1_i1.p1")
698	GO:0006367	transcription initiation from RNA polyme...	15	2	2.12	0.64899	c("Caenorhabditis_elegans_DN10148_c0_g1_i1.p1", "Caenorhabditis_elegans_DN10589_c0_g1_i1.p5")
699	GO:0022411	cellular component disassembly	15	2	2.12	0.64899	c("Caenorhabditis_elegans_DN14838_c0_g1_i1.p1", "Caenorhabditis_elegans_DN489_c0_g1_i1.p3")
700	GO:0044085	cellular component biogenesis	157	21	22.24	0.64997	c("Caenorhabditis_elegans_DN10291_c0_g1_i1.p1", "Caenorhabditis_elegans_DN10738_c0_g1_i1.p1", "Caenorhabditis_elegans_DN14475_c0_g1_i1.p1", "Caenorhabditis_elegans_DN17060_c0_g1_i1.p1", "Caenorhabditis_elegans_DN17307_c0_g1_i1.p1", "Caenorhabditis_elegans_DN17397_c0_g1_i1.p1", "Caenorhabditis_elegans_DN17511_c0_g1_i1.p1", "Caenorhabditis_elegans_DN17677_c0_g1_i1.p1", "Caenorhabditis_elegans_DN183…
701	GO:0072524	pyridine-containing compound metabolic p...	23	3	3.26	0.65246	c("Caenorhabditis_elegans_DN10389_c0_g1_i1.p1", "Caenorhabditis_elegans_DN10675_c0_g1_i1.p1", "Caenorhabditis_elegans_DN689_c0_g1_i1.p1")
702	GO:0031929	TOR signaling	7	1	0.99	0.65702	Caenorhabditis_elegans_DN1104_c0_g1_i1.p1
703	GO:0019674	NAD metabolic process	7	1	0.99	0.65702	Caenorhabditis_elegans_DN10675_c0_g1_i1.p1
704	GO:0140029	exocytic process	7	1	0.99	0.65702	Caenorhabditis_elegans_DN13814_c0_g1_i1.p1
705	GO:0046165	alcohol biosynthetic process	7	1	0.99	0.65702	Caenorhabditis_elegans_DN2755_c0_g1_i1.p1
706	GO:0048278	vesicle docking	7	1	0.99	0.65702	Caenorhabditis_elegans_DN13814_c0_g1_i1.p1
707	GO:0006904	vesicle docking involved in exocytosis	7	1	0.99	0.65702	Caenorhabditis_elegans_DN13814_c0_g1_i1.p1
708	GO:0000245	spliceosomal complex assembly	7	1	0.99	0.65702	Caenorhabditis_elegans_DN17307_c0_g1_i1.p1
709	GO:0000096	sulfur amino acid metabolic process	7	1	0.99	0.65702	Caenorhabditis_elegans_DN17663_c1_g1_i1.p1
710	GO:0009190	cyclic nucleotide biosynthetic process	7	1	0.99	0.65702	Caenorhabditis_elegans_DN1959_c0_g1_i1.p2
711	GO:0016571	histone methylation	7	1	0.99	0.65702	Caenorhabditis_elegans_DN18182_c0_g1_i1.p1
712	GO:0009187	cyclic nucleotide metabolic process	7	1	0.99	0.65702	Caenorhabditis_elegans_DN1959_c0_g1_i1.p2
713	GO:0000003	reproduction	7	1	0.99	0.65702	Caenorhabditis_elegans_DN14125_c0_g1_i1.p1
714	GO:0022414	reproductive process	7	1	0.99	0.65702	Caenorhabditis_elegans_DN14125_c0_g1_i1.p1
715	GO:0051656	establishment of organelle localization	7	1	0.99	0.65702	Caenorhabditis_elegans_DN13814_c0_g1_i1.p1
716	GO:0043647	inositol phosphate metabolic process	7	1	0.99	0.65702	Caenorhabditis_elegans_DN2755_c0_g1_i1.p1
717	GO:0048869	cellular developmental process	31	4	4.39	0.65864	c("Caenorhabditis_elegans_DN14125_c0_g1_i1.p1", "Caenorhabditis_elegans_DN17588_c0_g1_i1.p1", "Caenorhabditis_elegans_DN18248_c0_g1_i1.p1", "Caenorhabditis_elegans_DN22089_c0_g1_i1.p1")
718	GO:0006508	proteolysis	216	41	30.59	0.66669	c("Caenorhabditis_elegans_DN10063_c0_g1_i1.p1", "Caenorhabditis_elegans_DN10100_c0_g1_i1.p1", "Caenorhabditis_elegans_DN10271_c0_g1_i1.p2", "Caenorhabditis_elegans_DN10382_c0_g1_i1.p2", "Caenorhabditis_elegans_DN10776_c0_g1_i1.p2", "Caenorhabditis_elegans_DN13640_c0_g1_i1.p1", "Caenorhabditis_elegans_DN13810_c0_g1_i1.p1", "Caenorhabditis_elegans_DN13990_c0_g1_i1.p1", "Caenorhabditis_elegans_DN140…
719	GO:0030154	cell differentiation	24	3	3.4	0.68163	c("Caenorhabditis_elegans_DN14125_c0_g1_i1.p1", "Caenorhabditis_elegans_DN18248_c0_g1_i1.p1", "Caenorhabditis_elegans_DN22089_c0_g1_i1.p1")
720	GO:0000413	protein peptidyl-prolyl isomerization	16	2	2.27	0.68453	c("Caenorhabditis_elegans_DN11965_c0_g1_i1.p2", "Caenorhabditis_elegans_DN3165_c0_g1_i1.p1")
721	GO:0051258	protein polymerization	16	2	2.27	0.68453	c("Caenorhabditis_elegans_DN21754_c0_g1_i1.p1", "Caenorhabditis_elegans_DN3975_c0_g1_i1.p1")
722	GO:0071824	protein-DNA complex subunit organization	16	2	2.27	0.68453	c("Caenorhabditis_elegans_DN5236_c0_g1_i1.p3", "Caenorhabditis_elegans_DN97_c0_g2_i1.p1")
723	GO:0018208	peptidyl-proline modification	16	2	2.27	0.68453	c("Caenorhabditis_elegans_DN11965_c0_g1_i1.p2", "Caenorhabditis_elegans_DN3165_c0_g1_i1.p1")
724	GO:0019363	pyridine nucleotide biosynthetic process	16	2	2.27	0.68453	c("Caenorhabditis_elegans_DN10389_c0_g1_i1.p1", "Caenorhabditis_elegans_DN10675_c0_g1_i1.p1")
725	GO:0019359	nicotinamide nucleotide biosynthetic pro...	16	2	2.27	0.68453	c("Caenorhabditis_elegans_DN10389_c0_g1_i1.p1", "Caenorhabditis_elegans_DN10675_c0_g1_i1.p1")
726	GO:0009056	catabolic process	207	42	29.32	0.69746	c("Caenorhabditis_elegans_DN10115_c0_g1_i1.p1", "Caenorhabditis_elegans_DN10389_c0_g1_i1.p1", "Caenorhabditis_elegans_DN10776_c0_g1_i1.p2", "Caenorhabditis_elegans_DN11025_c0_g1_i1.p1", "Caenorhabditis_elegans_DN11550_c0_g1_i1.p1", "Caenorhabditis_elegans_DN14098_c0_g1_i1.p1", "Caenorhabditis_elegans_DN1504_c0_g1_i1.p1", "Caenorhabditis_elegans_DN1512_c0_g1_i1.p1", "Caenorhabditis_elegans_DN17137…
727	GO:0043648	dicarboxylic acid metabolic process	8	1	1.13	0.70570	Caenorhabditis_elegans_DN617_c0_g1_i5.p1
728	GO:0048585	negative regulation of response to stimu...	8	1	1.13	0.70570	Caenorhabditis_elegans_DN1104_c0_g1_i1.p1
729	GO:0051704	multi-organism process	8	1	1.13	0.70570	Caenorhabditis_elegans_DN14125_c0_g1_i1.p1
730	GO:0009968	negative regulation of signal transducti...	8	1	1.13	0.70570	Caenorhabditis_elegans_DN1104_c0_g1_i1.p1
731	GO:0006368	transcription elongation from RNA polyme...	8	1	1.13	0.70570	Caenorhabditis_elegans_DN4097_c0_g1_i1.p1
732	GO:0023057	negative regulation of signaling	8	1	1.13	0.70570	Caenorhabditis_elegans_DN1104_c0_g1_i1.p1
733	GO:0010648	negative regulation of cell communicatio...	8	1	1.13	0.70570	Caenorhabditis_elegans_DN1104_c0_g1_i1.p1
734	GO:0005991	trehalose metabolic process	8	1	1.13	0.70570	Caenorhabditis_elegans_DN7767_c0_g1_i1.p1
735	GO:0005984	disaccharide metabolic process	8	1	1.13	0.70570	Caenorhabditis_elegans_DN7767_c0_g1_i1.p1
736	GO:0006488	dolichol-linked oligosaccharide biosynth...	8	1	1.13	0.70570	Caenorhabditis_elegans_DN3660_c0_g1_i1.p1
737	GO:0045944	positive regulation of transcription by ...	8	1	1.13	0.70570	Caenorhabditis_elegans_DN2386_c0_g1_i1.p1
738	GO:0009101	glycoprotein biosynthetic process	41	5	5.81	0.70950	c("Caenorhabditis_elegans_DN10335_c0_g1_i1.p1", "Caenorhabditis_elegans_DN14397_c0_g1_i1.p1", "Caenorhabditis_elegans_DN14559_c0_g1_i1.p1", "Caenorhabditis_elegans_DN2801_c0_g1_i1.p1", "Caenorhabditis_elegans_DN3660_c0_g1_i1.p1")
739	GO:0065003	protein-containing complex assembly	95	12	13.46	0.71241	c("Caenorhabditis_elegans_DN10291_c0_g1_i1.p1", "Caenorhabditis_elegans_DN10738_c0_g1_i1.p1", "Caenorhabditis_elegans_DN17307_c0_g1_i1.p1", "Caenorhabditis_elegans_DN17397_c0_g1_i1.p1", "Caenorhabditis_elegans_DN17511_c0_g1_i1.p1", "Caenorhabditis_elegans_DN17677_c0_g1_i1.p1", "Caenorhabditis_elegans_DN19_c0_g1_i1.p3", "Caenorhabditis_elegans_DN21754_c0_g1_i1.p1", "Caenorhabditis_elegans_DN2998_c…
740	GO:0046434	organophosphate catabolic process	20	5	2.83	0.71408	c("Caenorhabditis_elegans_DN10389_c0_g1_i1.p1", "Caenorhabditis_elegans_DN11550_c0_g1_i1.p1", "Caenorhabditis_elegans_DN21088_c0_g1_i1.p1", "Caenorhabditis_elegans_DN21088_c1_g1_i1.p1", "Caenorhabditis_elegans_DN7332_c0_g1_i1.p1")
741	GO:0031328	positive regulation of cellular biosynth...	17	2	2.41	0.71707	c("Caenorhabditis_elegans_DN2386_c0_g1_i1.p1", "Caenorhabditis_elegans_DN489_c0_g1_i1.p3")
742	GO:0010557	positive regulation of macromolecule bio...	17	2	2.41	0.71707	c("Caenorhabditis_elegans_DN2386_c0_g1_i1.p1", "Caenorhabditis_elegans_DN489_c0_g1_i1.p3")
743	GO:0000819	sister chromatid segregation	17	2	2.41	0.71707	c("Caenorhabditis_elegans_DN13647_c0_g1_i1.p1", "Caenorhabditis_elegans_DN4155_c0_g1_i1.p1")
744	GO:0009891	positive regulation of biosynthetic proc...	17	2	2.41	0.71707	c("Caenorhabditis_elegans_DN2386_c0_g1_i1.p1", "Caenorhabditis_elegans_DN489_c0_g1_i1.p3")
745	GO:0098813	nuclear chromosome segregation	17	2	2.41	0.71707	c("Caenorhabditis_elegans_DN13647_c0_g1_i1.p1", "Caenorhabditis_elegans_DN4155_c0_g1_i1.p1")
746	GO:0043043	peptide biosynthetic process	190	40	26.91	0.71932	c("Caenorhabditis_elegans_DN10197_c0_g1_i1.p2", "Caenorhabditis_elegans_DN103_c0_g1_i1.p2", "Caenorhabditis_elegans_DN10358_c0_g1_i1.p2", "Caenorhabditis_elegans_DN10405_c0_g1_i1.p1", "Caenorhabditis_elegans_DN10549_c0_g1_i1.p1", "Caenorhabditis_elegans_DN10998_c0_g1_i1.p1", "Caenorhabditis_elegans_DN13883_c0_g1_i1.p2", "Caenorhabditis_elegans_DN14805_c0_g1_i1.p1", "Caenorhabditis_elegans_DN1538_…
747	GO:1901576	organic substance biosynthetic process	867	137	122.8	0.72010	c("Caenorhabditis_elegans_DN10072_c0_g1_i1.p3", "Caenorhabditis_elegans_DN10148_c0_g1_i1.p1", "Caenorhabditis_elegans_DN10197_c0_g1_i1.p2", "Caenorhabditis_elegans_DN1020_c0_g1_i1.p2", "Caenorhabditis_elegans_DN1024_c0_g1_i1.p1", "Caenorhabditis_elegans_DN10269_c0_g1_i1.p1", "Caenorhabditis_elegans_DN10275_c0_g1_i1.p1", "Caenorhabditis_elegans_DN103_c0_g1_i1.p2", "Caenorhabditis_elegans_DN10335_c…
748	GO:1901565	organonitrogen compound catabolic proces...	114	30	16.15	0.72731	c("Caenorhabditis_elegans_DN10776_c0_g1_i1.p2", "Caenorhabditis_elegans_DN11550_c0_g1_i1.p1", "Caenorhabditis_elegans_DN14098_c0_g1_i1.p1", "Caenorhabditis_elegans_DN1504_c0_g1_i1.p1", "Caenorhabditis_elegans_DN1512_c0_g1_i1.p1", "Caenorhabditis_elegans_DN17137_c0_g1_i1.p1", "Caenorhabditis_elegans_DN17175_c0_g1_i1.p1", "Caenorhabditis_elegans_DN17657_c0_g1_i1.p1", "Caenorhabditis_elegans_DN17803…
749	GO:0048523	negative regulation of cellular process	42	5	5.95	0.72988	c("Caenorhabditis_elegans_DN1104_c0_g1_i1.p1", "Caenorhabditis_elegans_DN1423_c0_g1_i1.p1", "Caenorhabditis_elegans_DN2256_c0_g1_i1.p1", "Caenorhabditis_elegans_DN3451_c0_g1_i1.p1", "Caenorhabditis_elegans_DN924_c0_g1_i1.p1")
750	GO:0043170	macromolecule metabolic process	1563	248	221.37	0.73512	c("Caenorhabditis_elegans_DN10063_c0_g1_i1.p1", "Caenorhabditis_elegans_DN1009_c0_g1_i1.p1", "Caenorhabditis_elegans_DN10100_c0_g1_i1.p1", "Caenorhabditis_elegans_DN10115_c0_g1_i1.p1", "Caenorhabditis_elegans_DN10148_c0_g1_i1.p1", "Caenorhabditis_elegans_DN10154_c0_g1_i1.p1", "Caenorhabditis_elegans_DN10197_c0_g1_i1.p2", "Caenorhabditis_elegans_DN1024_c0_g1_i1.p1", "Caenorhabditis_elegans_DN10256…
751	GO:0009058	biosynthetic process	893	140	126.48	0.73752	c("Caenorhabditis_elegans_DN10072_c0_g1_i1.p3", "Caenorhabditis_elegans_DN10148_c0_g1_i1.p1", "Caenorhabditis_elegans_DN10197_c0_g1_i1.p2", "Caenorhabditis_elegans_DN1020_c0_g1_i1.p2", "Caenorhabditis_elegans_DN1024_c0_g1_i1.p1", "Caenorhabditis_elegans_DN10269_c0_g1_i1.p1", "Caenorhabditis_elegans_DN10275_c0_g1_i1.p1", "Caenorhabditis_elegans_DN103_c0_g1_i1.p2", "Caenorhabditis_elegans_DN10335_c…
752	GO:0009987	cellular process	2428	359	343.88	0.74592	c("Caenorhabditis_elegans_DN10064_c0_g1_i1.p1", "Caenorhabditis_elegans_DN10072_c0_g1_i1.p3", "Caenorhabditis_elegans_DN1009_c0_g1_i1.p1", "Caenorhabditis_elegans_DN10100_c0_g1_i1.p1", "Caenorhabditis_elegans_DN10115_c0_g1_i1.p1", "Caenorhabditis_elegans_DN10123_c0_g1_i1.p1", "Caenorhabditis_elegans_DN10148_c0_g1_i1.p1", "Caenorhabditis_elegans_DN10154_c0_g1_i1.p1", "Caenorhabditis_elegans_DN1015…
753	GO:0051640	organelle localization	18	2	2.55	0.74674	c("Caenorhabditis_elegans_DN13814_c0_g1_i1.p1", "Caenorhabditis_elegans_DN636_c0_g1_i2.p1")
754	GO:0007059	chromosome segregation	18	2	2.55	0.74674	c("Caenorhabditis_elegans_DN13647_c0_g1_i1.p1", "Caenorhabditis_elegans_DN4155_c0_g1_i1.p1")
755	GO:0030258	lipid modification	18	2	2.55	0.74674	c("Caenorhabditis_elegans_DN2721_c0_g1_i2.p1", "Caenorhabditis_elegans_DN7384_c0_g1_i1.p1")
756	GO:0072525	pyridine-containing compound biosyntheti...	18	2	2.55	0.74674	c("Caenorhabditis_elegans_DN10389_c0_g1_i1.p1", "Caenorhabditis_elegans_DN10675_c0_g1_i1.p1")
757	GO:0008213	protein alkylation	9	1	1.27	0.74748	Caenorhabditis_elegans_DN18182_c0_g1_i1.p1
758	GO:0006270	DNA replication initiation	9	1	1.27	0.74748	Caenorhabditis_elegans_DN10979_c0_g1_i1.p1
759	GO:0042866	pyruvate biosynthetic process	9	1	1.27	0.74748	Caenorhabditis_elegans_DN10389_c0_g1_i1.p1
760	GO:0051168	nuclear export	9	1	1.27	0.74748	Caenorhabditis_elegans_DN17681_c0_g1_i1.p1
761	GO:0006096	glycolytic process	9	1	1.27	0.74748	Caenorhabditis_elegans_DN10389_c0_g1_i1.p1
762	GO:0051130	positive regulation of cellular componen...	9	1	1.27	0.74748	Caenorhabditis_elegans_DN489_c0_g1_i1.p3
763	GO:0006757	ATP generation from ADP	9	1	1.27	0.74748	Caenorhabditis_elegans_DN10389_c0_g1_i1.p1
764	GO:0006479	protein methylation	9	1	1.27	0.74748	Caenorhabditis_elegans_DN18182_c0_g1_i1.p1
765	GO:1901617	organic hydroxy compound biosynthetic pr...	9	1	1.27	0.74748	Caenorhabditis_elegans_DN2755_c0_g1_i1.p1
766	GO:0006405	RNA export from nucleus	9	1	1.27	0.74748	Caenorhabditis_elegans_DN17681_c0_g1_i1.p1
767	GO:0080134	regulation of response to stress	9	1	1.27	0.74748	Caenorhabditis_elegans_DN7971_c0_g1_i1.p1
768	GO:0016043	cellular component organization	307	40	43.48	0.74994	c("Caenorhabditis_elegans_DN10100_c0_g1_i1.p1", "Caenorhabditis_elegans_DN10154_c0_g1_i1.p1", "Caenorhabditis_elegans_DN10291_c0_g1_i1.p1", "Caenorhabditis_elegans_DN10734_c0_g1_i1.p1", "Caenorhabditis_elegans_DN10738_c0_g1_i1.p1", "Caenorhabditis_elegans_DN11114_c0_g1_i1.p1", "Caenorhabditis_elegans_DN1246_c0_g1_i1.p1", "Caenorhabditis_elegans_DN13647_c0_g1_i1.p1", "Caenorhabditis_elegans_DN1381…
769	GO:0022402	cell cycle process	35	4	4.96	0.75155	c("Caenorhabditis_elegans_DN13647_c0_g1_i1.p1", "Caenorhabditis_elegans_DN13821_c0_g1_i1.p1", "Caenorhabditis_elegans_DN3975_c0_g1_i1.p1", "Caenorhabditis_elegans_DN4155_c0_g1_i1.p1")
770	GO:1901605	alpha-amino acid metabolic process	35	4	4.96	0.75155	c("Caenorhabditis_elegans_DN17476_c0_g1_i1.p1", "Caenorhabditis_elegans_DN17663_c1_g1_i1.p1", "Caenorhabditis_elegans_DN398_c1_g1_i1.p1", "Caenorhabditis_elegans_DN4631_c0_g1_i1.p1")
771	GO:0044248	cellular catabolic process	189	39	26.77	0.76232	c("Caenorhabditis_elegans_DN10115_c0_g1_i1.p1", "Caenorhabditis_elegans_DN10389_c0_g1_i1.p1", "Caenorhabditis_elegans_DN10776_c0_g1_i1.p2", "Caenorhabditis_elegans_DN11025_c0_g1_i1.p1", "Caenorhabditis_elegans_DN11550_c0_g1_i1.p1", "Caenorhabditis_elegans_DN14098_c0_g1_i1.p1", "Caenorhabditis_elegans_DN1504_c0_g1_i1.p1", "Caenorhabditis_elegans_DN1512_c0_g1_i1.p1", "Caenorhabditis_elegans_DN17175…
772	GO:0008380	RNA splicing	52	6	7.36	0.76608	c("Caenorhabditis_elegans_DN17307_c0_g1_i1.p1", "Caenorhabditis_elegans_DN17793_c0_g1_i1.p1", "Caenorhabditis_elegans_DN1781_c0_g1_i1.p1", "Caenorhabditis_elegans_DN19_c0_g1_i1.p3", "Caenorhabditis_elegans_DN3794_c0_g1_i1.p1", "Caenorhabditis_elegans_DN4063_c0_g1_i1.p1")
773	GO:0009100	glycoprotein metabolic process	44	5	6.23	0.76748	c("Caenorhabditis_elegans_DN10335_c0_g1_i1.p1", "Caenorhabditis_elegans_DN14397_c0_g1_i1.p1", "Caenorhabditis_elegans_DN14559_c0_g1_i1.p1", "Caenorhabditis_elegans_DN2801_c0_g1_i1.p1", "Caenorhabditis_elegans_DN3660_c0_g1_i1.p1")
774	GO:0042221	response to chemical	36	4	5.1	0.77147	c("Caenorhabditis_elegans_DN10776_c0_g1_i1.p2", "Caenorhabditis_elegans_DN11182_c0_g1_i1.p2", "Caenorhabditis_elegans_DN22089_c0_g1_i1.p1", "Caenorhabditis_elegans_DN3508_c0_g1_i1.p1")
775	GO:0019693	ribose phosphate metabolic process	62	14	8.78	0.77199	c("Caenorhabditis_elegans_DN10275_c0_g1_i1.p1", "Caenorhabditis_elegans_DN10389_c0_g1_i1.p1", "Caenorhabditis_elegans_DN1261_c0_g1_i1.p2", "Caenorhabditis_elegans_DN13865_c0_g1_i1.p2", "Caenorhabditis_elegans_DN20493_c0_g1_i1.p1", "Caenorhabditis_elegans_DN20819_c0_g1_i1.p1", "Caenorhabditis_elegans_DN20969_c0_g1_i1.p1", "Caenorhabditis_elegans_DN22074_c0_g1_i1.p1", "Caenorhabditis_elegans_DN226_…
776	GO:0010628	positive regulation of gene expression	19	2	2.69	0.77370	c("Caenorhabditis_elegans_DN2386_c0_g1_i1.p1", "Caenorhabditis_elegans_DN489_c0_g1_i1.p3")
777	GO:0048468	cell development	19	2	2.69	0.77370	c("Caenorhabditis_elegans_DN14125_c0_g1_i1.p1", "Caenorhabditis_elegans_DN22089_c0_g1_i1.p1")
778	GO:0046903	secretion	19	2	2.69	0.77370	c("Caenorhabditis_elegans_DN13814_c0_g1_i1.p1", "Caenorhabditis_elegans_DN18166_c0_g1_i1.p1")
779	GO:0006468	protein phosphorylation	214	27	30.31	0.77727	c("Caenorhabditis_elegans_DN10256_c0_g1_i1.p2", "Caenorhabditis_elegans_DN1204_c0_g1_i1.p1", "Caenorhabditis_elegans_DN1282_c0_g1_i1.p1", "Caenorhabditis_elegans_DN14883_c0_g1_i1.p1", "Caenorhabditis_elegans_DN15034_c0_g1_i1.p1", "Caenorhabditis_elegans_DN15390_c0_g1_i1.p1", "Caenorhabditis_elegans_DN1616_c0_g2_i1.p1", "Caenorhabditis_elegans_DN17953_c0_g1_i1.p1", "Caenorhabditis_elegans_DN1959_c…
780	GO:0006575	cellular modified amino acid metabolic p...	28	3	3.97	0.78009	c("Caenorhabditis_elegans_DN10072_c0_g1_i1.p3", "Caenorhabditis_elegans_DN2204_c0_g1_i1.p1", "Caenorhabditis_elegans_DN948_c0_g1_i1.p1")
781	GO:0016569	covalent chromatin modification	28	3	3.97	0.78009	c("Caenorhabditis_elegans_DN13860_c0_g1_i1.p2", "Caenorhabditis_elegans_DN18182_c0_g1_i1.p1", "Caenorhabditis_elegans_DN4097_c0_g1_i1.p1")
782	GO:0016570	histone modification	28	3	3.97	0.78009	c("Caenorhabditis_elegans_DN13860_c0_g1_i1.p2", "Caenorhabditis_elegans_DN18182_c0_g1_i1.p1", "Caenorhabditis_elegans_DN4097_c0_g1_i1.p1")
783	GO:0019751	polyol metabolic process	10	1	1.42	0.78334	Caenorhabditis_elegans_DN2755_c0_g1_i1.p1
784	GO:0006354	DNA-templated transcription, elongation	10	1	1.42	0.78334	Caenorhabditis_elegans_DN4097_c0_g1_i1.p1
785	GO:1901987	regulation of cell cycle phase transitio...	10	1	1.42	0.78334	Caenorhabditis_elegans_DN13821_c0_g1_i1.p1
786	GO:0044770	cell cycle phase transition	10	1	1.42	0.78334	Caenorhabditis_elegans_DN13821_c0_g1_i1.p1
787	GO:0070085	glycosylation	37	4	5.24	0.79012	c("Caenorhabditis_elegans_DN14397_c0_g1_i1.p1", "Caenorhabditis_elegans_DN14559_c0_g1_i1.p1", "Caenorhabditis_elegans_DN2801_c0_g1_i1.p1", "Caenorhabditis_elegans_DN3660_c0_g1_i1.p1")
788	GO:0043413	macromolecule glycosylation	37	4	5.24	0.79012	c("Caenorhabditis_elegans_DN14397_c0_g1_i1.p1", "Caenorhabditis_elegans_DN14559_c0_g1_i1.p1", "Caenorhabditis_elegans_DN2801_c0_g1_i1.p1", "Caenorhabditis_elegans_DN3660_c0_g1_i1.p1")
789	GO:0006486	protein glycosylation	37	4	5.24	0.79012	c("Caenorhabditis_elegans_DN14397_c0_g1_i1.p1", "Caenorhabditis_elegans_DN14559_c0_g1_i1.p1", "Caenorhabditis_elegans_DN2801_c0_g1_i1.p1", "Caenorhabditis_elegans_DN3660_c0_g1_i1.p1")
790	GO:0016310	phosphorylation	246	31	34.84	0.79340	c("Caenorhabditis_elegans_DN10256_c0_g1_i1.p2", "Caenorhabditis_elegans_DN10389_c0_g1_i1.p1", "Caenorhabditis_elegans_DN1204_c0_g1_i1.p1", "Caenorhabditis_elegans_DN1282_c0_g1_i1.p1", "Caenorhabditis_elegans_DN14883_c0_g1_i1.p1", "Caenorhabditis_elegans_DN15034_c0_g1_i1.p1", "Caenorhabditis_elegans_DN15390_c0_g1_i1.p1", "Caenorhabditis_elegans_DN1616_c0_g2_i1.p1", "Caenorhabditis_elegans_DN17953_…
791	GO:0032989	cellular component morphogenesis	20	2	2.83	0.79812	c("Caenorhabditis_elegans_DN17588_c0_g1_i1.p1", "Caenorhabditis_elegans_DN22089_c0_g1_i1.p1")
792	GO:0000902	cell morphogenesis	20	2	2.83	0.79812	c("Caenorhabditis_elegans_DN17588_c0_g1_i1.p1", "Caenorhabditis_elegans_DN22089_c0_g1_i1.p1")
793	GO:0071702	organic substance transport	164	20	23.23	0.80217	c("Caenorhabditis_elegans_DN10100_c0_g1_i1.p1", "Caenorhabditis_elegans_DN10285_c0_g1_i1.p1", "Caenorhabditis_elegans_DN1111_c0_g1_i1.p2", "Caenorhabditis_elegans_DN11889_c0_g1_i1.p1", "Caenorhabditis_elegans_DN1246_c0_g1_i1.p1", "Caenorhabditis_elegans_DN13570_c0_g1_i1.p1", "Caenorhabditis_elegans_DN13810_c0_g1_i1.p1", "Caenorhabditis_elegans_DN1458_c0_g1_i1.p1", "Caenorhabditis_elegans_DN15170_…
794	GO:0043603	cellular amide metabolic process	230	44	32.58	0.80529	c("Caenorhabditis_elegans_DN10197_c0_g1_i1.p2", "Caenorhabditis_elegans_DN10275_c0_g1_i1.p1", "Caenorhabditis_elegans_DN103_c0_g1_i1.p2", "Caenorhabditis_elegans_DN10358_c0_g1_i1.p2", "Caenorhabditis_elegans_DN10405_c0_g1_i1.p1", "Caenorhabditis_elegans_DN10549_c0_g1_i1.p1", "Caenorhabditis_elegans_DN10998_c0_g1_i1.p1", "Caenorhabditis_elegans_DN13883_c0_g1_i1.p2", "Caenorhabditis_elegans_DN14805…
795	GO:0016071	mRNA metabolic process	87	10	12.32	0.80827	c("Caenorhabditis_elegans_DN10115_c0_g1_i1.p1", "Caenorhabditis_elegans_DN11025_c0_g1_i1.p1", "Caenorhabditis_elegans_DN17307_c0_g1_i1.p1", "Caenorhabditis_elegans_DN19_c0_g1_i1.p3", "Caenorhabditis_elegans_DN2737_c0_g1_i2.p1", "Caenorhabditis_elegans_DN2807_c0_g1_i1.p1", "Caenorhabditis_elegans_DN3005_c0_g1_i2.p1", "Caenorhabditis_elegans_DN4006_c0_g1_i1.p1", "Caenorhabditis_elegans_DN4063_c0_g1…
796	GO:0009150	purine ribonucleotide metabolic process	55	13	7.79	0.81408	c("Caenorhabditis_elegans_DN10275_c0_g1_i1.p1", "Caenorhabditis_elegans_DN10389_c0_g1_i1.p1", "Caenorhabditis_elegans_DN1261_c0_g1_i1.p2", "Caenorhabditis_elegans_DN13865_c0_g1_i1.p2", "Caenorhabditis_elegans_DN20493_c0_g1_i1.p1", "Caenorhabditis_elegans_DN20819_c0_g1_i1.p1", "Caenorhabditis_elegans_DN20969_c0_g1_i1.p1", "Caenorhabditis_elegans_DN22074_c0_g1_i1.p1", "Caenorhabditis_elegans_DN226_…
797	GO:0048584	positive regulation of response to stimu...	11	1	1.56	0.81412	Caenorhabditis_elegans_DN7971_c0_g1_i1.p1
798	GO:0016052	carbohydrate catabolic process	11	1	1.56	0.81412	Caenorhabditis_elegans_DN10389_c0_g1_i1.p1
799	GO:0009063	cellular amino acid catabolic process	11	1	1.56	0.81412	Caenorhabditis_elegans_DN6984_c0_g1_i1.p1
800	GO:0006487	protein N-linked glycosylation	11	1	1.56	0.81412	Caenorhabditis_elegans_DN3660_c0_g1_i1.p1
801	GO:0043624	cellular protein complex disassembly	11	1	1.56	0.81412	Caenorhabditis_elegans_DN489_c0_g1_i1.p3
802	GO:0044267	cellular protein metabolic process	708	117	100.28	0.81503	c("Caenorhabditis_elegans_DN10100_c0_g1_i1.p1", "Caenorhabditis_elegans_DN10197_c0_g1_i1.p2", "Caenorhabditis_elegans_DN1024_c0_g1_i1.p1", "Caenorhabditis_elegans_DN10256_c0_g1_i1.p2", "Caenorhabditis_elegans_DN103_c0_g1_i1.p2", "Caenorhabditis_elegans_DN10358_c0_g1_i1.p2", "Caenorhabditis_elegans_DN10405_c0_g1_i1.p1", "Caenorhabditis_elegans_DN10549_c0_g1_i1.p1", "Caenorhabditis_elegans_DN10776_…
803	GO:0006605	protein targeting	30	3	4.25	0.81907	c("Caenorhabditis_elegans_DN10100_c0_g1_i1.p1", "Caenorhabditis_elegans_DN13810_c0_g1_i1.p1", "Caenorhabditis_elegans_DN320_c0_g1_i1.p1")
804	GO:0044282	small molecule catabolic process	21	2	2.97	0.82018	c("Caenorhabditis_elegans_DN22356_c0_g1_i1.p1", "Caenorhabditis_elegans_DN6984_c0_g1_i1.p1")
805	GO:0090304	nucleic acid metabolic process	762	129	107.92	0.82738	c("Caenorhabditis_elegans_DN1009_c0_g1_i1.p1", "Caenorhabditis_elegans_DN10115_c0_g1_i1.p1", "Caenorhabditis_elegans_DN10148_c0_g1_i1.p1", "Caenorhabditis_elegans_DN10154_c0_g1_i1.p1", "Caenorhabditis_elegans_DN10269_c0_g1_i1.p1", "Caenorhabditis_elegans_DN1031_c0_g1_i4.p1", "Caenorhabditis_elegans_DN1032_c0_g1_i1.p1", "Caenorhabditis_elegans_DN10549_c0_g1_i1.p1", "Caenorhabditis_elegans_DN10557_…
806	GO:0019538	protein metabolic process	845	134	119.68	0.83711	c("Caenorhabditis_elegans_DN10063_c0_g1_i1.p1", "Caenorhabditis_elegans_DN10100_c0_g1_i1.p1", "Caenorhabditis_elegans_DN10197_c0_g1_i1.p2", "Caenorhabditis_elegans_DN1024_c0_g1_i1.p1", "Caenorhabditis_elegans_DN10256_c0_g1_i1.p2", "Caenorhabditis_elegans_DN10271_c0_g1_i1.p2", "Caenorhabditis_elegans_DN103_c0_g1_i1.p2", "Caenorhabditis_elegans_DN10335_c0_g1_i1.p1", "Caenorhabditis_elegans_DN10358_…
807	GO:0006412	translation	186	38	26.34	0.83975	c("Caenorhabditis_elegans_DN10197_c0_g1_i1.p2", "Caenorhabditis_elegans_DN103_c0_g1_i1.p2", "Caenorhabditis_elegans_DN10358_c0_g1_i1.p2", "Caenorhabditis_elegans_DN10405_c0_g1_i1.p1", "Caenorhabditis_elegans_DN10549_c0_g1_i1.p1", "Caenorhabditis_elegans_DN10998_c0_g1_i1.p1", "Caenorhabditis_elegans_DN13883_c0_g1_i1.p2", "Caenorhabditis_elegans_DN14805_c0_g1_i1.p1", "Caenorhabditis_elegans_DN1538_…
808	GO:0009653	anatomical structure morphogenesis	22	2	3.12	0.84006	c("Caenorhabditis_elegans_DN17588_c0_g1_i1.p1", "Caenorhabditis_elegans_DN22089_c0_g1_i1.p1")
809	GO:0097435	supramolecular fiber organization	22	2	3.12	0.84006	c("Caenorhabditis_elegans_DN21754_c0_g1_i1.p1", "Caenorhabditis_elegans_DN3975_c0_g1_i1.p1")
810	GO:0010564	regulation of cell cycle process	12	1	1.7	0.84053	Caenorhabditis_elegans_DN13821_c0_g1_i1.p1
811	GO:0045893	positive regulation of transcription, DN...	12	1	1.7	0.84053	Caenorhabditis_elegans_DN2386_c0_g1_i1.p1
812	GO:1903508	positive regulation of nucleic acid-temp...	12	1	1.7	0.84053	Caenorhabditis_elegans_DN2386_c0_g1_i1.p1
813	GO:1902680	positive regulation of RNA biosynthetic ...	12	1	1.7	0.84053	Caenorhabditis_elegans_DN2386_c0_g1_i1.p1
814	GO:0032270	positive regulation of cellular protein ...	12	1	1.7	0.84053	Caenorhabditis_elegans_DN489_c0_g1_i1.p3
815	GO:0050657	nucleic acid transport	12	1	1.7	0.84053	Caenorhabditis_elegans_DN17681_c0_g1_i1.p1
816	GO:0050658	RNA transport	12	1	1.7	0.84053	Caenorhabditis_elegans_DN17681_c0_g1_i1.p1
817	GO:0051254	positive regulation of RNA metabolic pro...	12	1	1.7	0.84053	Caenorhabditis_elegans_DN2386_c0_g1_i1.p1
818	GO:0051247	positive regulation of protein metabolic...	12	1	1.7	0.84053	Caenorhabditis_elegans_DN489_c0_g1_i1.p3
819	GO:0051236	establishment of RNA localization	12	1	1.7	0.84053	Caenorhabditis_elegans_DN17681_c0_g1_i1.p1
820	GO:0006403	RNA localization	12	1	1.7	0.84053	Caenorhabditis_elegans_DN17681_c0_g1_i1.p1
821	GO:0045935	positive regulation of nucleobase-contai...	12	1	1.7	0.84053	Caenorhabditis_elegans_DN2386_c0_g1_i1.p1
822	GO:0043412	macromolecule modification	501	64	70.96	0.85000	c("Caenorhabditis_elegans_DN1024_c0_g1_i1.p1", "Caenorhabditis_elegans_DN10256_c0_g1_i1.p2", "Caenorhabditis_elegans_DN11965_c0_g1_i1.p2", "Caenorhabditis_elegans_DN1204_c0_g1_i1.p1", "Caenorhabditis_elegans_DN1282_c0_g1_i1.p1", "Caenorhabditis_elegans_DN1304_c0_g1_i1.p1", "Caenorhabditis_elegans_DN13769_c0_g1_i1.p1", "Caenorhabditis_elegans_DN13817_c0_g1_i1.p1", "Caenorhabditis_elegans_DN13821_c…
823	GO:0006518	peptide metabolic process	212	41	30.03	0.85237	c("Caenorhabditis_elegans_DN10197_c0_g1_i1.p2", "Caenorhabditis_elegans_DN103_c0_g1_i1.p2", "Caenorhabditis_elegans_DN10358_c0_g1_i1.p2", "Caenorhabditis_elegans_DN10405_c0_g1_i1.p1", "Caenorhabditis_elegans_DN10549_c0_g1_i1.p1", "Caenorhabditis_elegans_DN10998_c0_g1_i1.p1", "Caenorhabditis_elegans_DN13883_c0_g1_i1.p2", "Caenorhabditis_elegans_DN14805_c0_g1_i1.p1", "Caenorhabditis_elegans_DN1538_…
824	GO:0009259	ribonucleotide metabolic process	57	13	8.07	0.85250	c("Caenorhabditis_elegans_DN10275_c0_g1_i1.p1", "Caenorhabditis_elegans_DN10389_c0_g1_i1.p1", "Caenorhabditis_elegans_DN1261_c0_g1_i1.p2", "Caenorhabditis_elegans_DN13865_c0_g1_i1.p2", "Caenorhabditis_elegans_DN20493_c0_g1_i1.p1", "Caenorhabditis_elegans_DN20819_c0_g1_i1.p1", "Caenorhabditis_elegans_DN20969_c0_g1_i1.p1", "Caenorhabditis_elegans_DN22074_c0_g1_i1.p1", "Caenorhabditis_elegans_DN226_…
825	GO:0048583	regulation of response to stimulus	41	4	5.81	0.85281	c("Caenorhabditis_elegans_DN1104_c0_g1_i1.p1", "Caenorhabditis_elegans_DN14178_c0_g1_i1.p1", "Caenorhabditis_elegans_DN4275_c0_g1_i1.p1", "Caenorhabditis_elegans_DN7971_c0_g1_i1.p1")
826	GO:0044260	cellular macromolecule metabolic process	1255	204	177.75	0.85785	c("Caenorhabditis_elegans_DN1009_c0_g1_i1.p1", "Caenorhabditis_elegans_DN10100_c0_g1_i1.p1", "Caenorhabditis_elegans_DN10115_c0_g1_i1.p1", "Caenorhabditis_elegans_DN10148_c0_g1_i1.p1", "Caenorhabditis_elegans_DN10154_c0_g1_i1.p1", "Caenorhabditis_elegans_DN10197_c0_g1_i1.p2", "Caenorhabditis_elegans_DN1024_c0_g1_i1.p1", "Caenorhabditis_elegans_DN10256_c0_g1_i1.p2", "Caenorhabditis_elegans_DN10269…
827	GO:0016567	protein ubiquitination	23	2	3.26	0.85793	c("Caenorhabditis_elegans_DN13817_c0_g1_i1.p1", "Caenorhabditis_elegans_DN21251_c0_g1_i1.p1")
828	GO:0071705	nitrogen compound transport	140	16	19.83	0.85931	c("Caenorhabditis_elegans_DN10100_c0_g1_i1.p1", "Caenorhabditis_elegans_DN10285_c0_g1_i1.p1", "Caenorhabditis_elegans_DN1111_c0_g1_i1.p2", "Caenorhabditis_elegans_DN11889_c0_g1_i1.p1", "Caenorhabditis_elegans_DN1246_c0_g1_i1.p1", "Caenorhabditis_elegans_DN13570_c0_g1_i1.p1", "Caenorhabditis_elegans_DN13810_c0_g1_i1.p1", "Caenorhabditis_elegans_DN14194_c0_g1_i1.p2", "Caenorhabditis_elegans_DN1458_…
829	GO:0042330	taxis	13	1	1.84	0.86320	Caenorhabditis_elegans_DN22089_c0_g1_i1.p1
830	GO:0048667	cell morphogenesis involved in neuron di...	13	1	1.84	0.86320	Caenorhabditis_elegans_DN22089_c0_g1_i1.p1
831	GO:0051187	cofactor catabolic process	13	1	1.84	0.86320	Caenorhabditis_elegans_DN3529_c0_g1_i1.p1
832	GO:0006066	alcohol metabolic process	13	1	1.84	0.86320	Caenorhabditis_elegans_DN2755_c0_g1_i1.p1
833	GO:0006935	chemotaxis	13	1	1.84	0.86320	Caenorhabditis_elegans_DN22089_c0_g1_i1.p1
834	GO:0007411	axon guidance	13	1	1.84	0.86320	Caenorhabditis_elegans_DN22089_c0_g1_i1.p1
835	GO:0032990	cell part morphogenesis	13	1	1.84	0.86320	Caenorhabditis_elegans_DN22089_c0_g1_i1.p1
836	GO:0007409	axonogenesis	13	1	1.84	0.86320	Caenorhabditis_elegans_DN22089_c0_g1_i1.p1
837	GO:0051260	protein homooligomerization	13	1	1.84	0.86320	Caenorhabditis_elegans_DN10291_c0_g1_i1.p1
838	GO:0097485	neuron projection guidance	13	1	1.84	0.86320	Caenorhabditis_elegans_DN22089_c0_g1_i1.p1
839	GO:0120039	plasma membrane bounded cell projection ...	13	1	1.84	0.86320	Caenorhabditis_elegans_DN22089_c0_g1_i1.p1
840	GO:0048858	cell projection morphogenesis	13	1	1.84	0.86320	Caenorhabditis_elegans_DN22089_c0_g1_i1.p1
841	GO:0000904	cell morphogenesis involved in different...	13	1	1.84	0.86320	Caenorhabditis_elegans_DN22089_c0_g1_i1.p1
842	GO:0048812	neuron projection morphogenesis	13	1	1.84	0.86320	Caenorhabditis_elegans_DN22089_c0_g1_i1.p1
843	GO:0044743	protein transmembrane import into intrac...	13	1	1.84	0.86320	Caenorhabditis_elegans_DN320_c0_g1_i1.p1
844	GO:0006812	cation transport	125	14	17.7	0.86586	c("Caenorhabditis_elegans_DN10173_c0_g1_i1.p2", "Caenorhabditis_elegans_DN10213_c0_g1_i1.p1", "Caenorhabditis_elegans_DN126_c0_g1_i1.p1", "Caenorhabditis_elegans_DN13745_c0_g1_i1.p1", "Caenorhabditis_elegans_DN13756_c0_g1_i1.p1", "Caenorhabditis_elegans_DN13865_c0_g1_i1.p2", "Caenorhabditis_elegans_DN14194_c0_g1_i1.p2", "Caenorhabditis_elegans_DN18627_c0_g1_i1.p1", "Caenorhabditis_elegans_DN20488…
845	GO:0055085	transmembrane transport	296	36	41.92	0.86995	c("Caenorhabditis_elegans_DN10173_c0_g1_i1.p2", "Caenorhabditis_elegans_DN10213_c0_g1_i1.p1", "Caenorhabditis_elegans_DN11434_c0_g1_i1.p1", "Caenorhabditis_elegans_DN13677_c0_g1_i1.p1", "Caenorhabditis_elegans_DN13865_c0_g1_i1.p2", "Caenorhabditis_elegans_DN14090_c0_g1_i1.p1", "Caenorhabditis_elegans_DN1458_c0_g1_i1.p1", "Caenorhabditis_elegans_DN15170_c0_g1_i1.p1", "Caenorhabditis_elegans_DN1594…
846	GO:0048856	anatomical structure development	55	11	7.79	0.87191	c("Caenorhabditis_elegans_DN14125_c0_g1_i1.p1", "Caenorhabditis_elegans_DN17588_c0_g1_i1.p1", "Caenorhabditis_elegans_DN17661_c0_g1_i1.p1", "Caenorhabditis_elegans_DN1784_c0_g1_i1.p1", "Caenorhabditis_elegans_DN18248_c0_g1_i1.p1", "Caenorhabditis_elegans_DN20501_c0_g1_i1.p1", "Caenorhabditis_elegans_DN22089_c0_g1_i1.p1", "Caenorhabditis_elegans_DN228_c0_g1_i1.p2", "Caenorhabditis_elegans_DN3405_c…
847	GO:0051173	positive regulation of nitrogen compound...	24	2	3.4	0.87395	c("Caenorhabditis_elegans_DN2386_c0_g1_i1.p1", "Caenorhabditis_elegans_DN489_c0_g1_i1.p3")
848	GO:0010604	positive regulation of macromolecule met...	24	2	3.4	0.87395	c("Caenorhabditis_elegans_DN2386_c0_g1_i1.p1", "Caenorhabditis_elegans_DN489_c0_g1_i1.p3")
849	GO:0036211	protein modification process	455	57	64.44	0.87543	c("Caenorhabditis_elegans_DN1024_c0_g1_i1.p1", "Caenorhabditis_elegans_DN10256_c0_g1_i1.p2", "Caenorhabditis_elegans_DN11965_c0_g1_i1.p2", "Caenorhabditis_elegans_DN1204_c0_g1_i1.p1", "Caenorhabditis_elegans_DN1282_c0_g1_i1.p1", "Caenorhabditis_elegans_DN13769_c0_g1_i1.p1", "Caenorhabditis_elegans_DN13817_c0_g1_i1.p1", "Caenorhabditis_elegans_DN13821_c0_g1_i1.p1", "Caenorhabditis_elegans_DN13860_…
850	GO:0006464	cellular protein modification process	455	57	64.44	0.87543	c("Caenorhabditis_elegans_DN1024_c0_g1_i1.p1", "Caenorhabditis_elegans_DN10256_c0_g1_i1.p2", "Caenorhabditis_elegans_DN11965_c0_g1_i1.p2", "Caenorhabditis_elegans_DN1204_c0_g1_i1.p1", "Caenorhabditis_elegans_DN1282_c0_g1_i1.p1", "Caenorhabditis_elegans_DN13769_c0_g1_i1.p1", "Caenorhabditis_elegans_DN13817_c0_g1_i1.p1", "Caenorhabditis_elegans_DN13821_c0_g1_i1.p1", "Caenorhabditis_elegans_DN13860_…
851	GO:0044249	cellular biosynthetic process	849	130	120.25	0.87584	c("Caenorhabditis_elegans_DN10148_c0_g1_i1.p1", "Caenorhabditis_elegans_DN10197_c0_g1_i1.p2", "Caenorhabditis_elegans_DN1024_c0_g1_i1.p1", "Caenorhabditis_elegans_DN10269_c0_g1_i1.p1", "Caenorhabditis_elegans_DN10275_c0_g1_i1.p1", "Caenorhabditis_elegans_DN103_c0_g1_i1.p2", "Caenorhabditis_elegans_DN10335_c0_g1_i1.p1", "Caenorhabditis_elegans_DN10358_c0_g1_i1.p2", "Caenorhabditis_elegans_DN10389_…
852	GO:0007010	cytoskeleton organization	43	4	6.09	0.87770	c("Caenorhabditis_elegans_DN17588_c0_g1_i1.p1", "Caenorhabditis_elegans_DN210_c0_g1_i3.p1", "Caenorhabditis_elegans_DN21754_c0_g1_i1.p1", "Caenorhabditis_elegans_DN3975_c0_g1_i1.p1")
853	GO:0016054	organic acid catabolic process	14	1	1.98	0.88265	Caenorhabditis_elegans_DN6984_c0_g1_i1.p1
854	GO:0010033	response to organic substance	14	1	1.98	0.88265	Caenorhabditis_elegans_DN10776_c0_g1_i1.p2
855	GO:0046395	carboxylic acid catabolic process	14	1	1.98	0.88265	Caenorhabditis_elegans_DN6984_c0_g1_i1.p1
856	GO:0051259	protein complex oligomerization	14	1	1.98	0.88265	Caenorhabditis_elegans_DN10291_c0_g1_i1.p1
857	GO:0006163	purine nucleotide metabolic process	59	13	8.36	0.88356	c("Caenorhabditis_elegans_DN10275_c0_g1_i1.p1", "Caenorhabditis_elegans_DN10389_c0_g1_i1.p1", "Caenorhabditis_elegans_DN1261_c0_g1_i1.p2", "Caenorhabditis_elegans_DN13865_c0_g1_i1.p2", "Caenorhabditis_elegans_DN20493_c0_g1_i1.p1", "Caenorhabditis_elegans_DN20819_c0_g1_i1.p1", "Caenorhabditis_elegans_DN20969_c0_g1_i1.p1", "Caenorhabditis_elegans_DN22074_c0_g1_i1.p1", "Caenorhabditis_elegans_DN226_…
858	GO:0031325	positive regulation of cellular metaboli...	25	2	3.54	0.88830	c("Caenorhabditis_elegans_DN2386_c0_g1_i1.p1", "Caenorhabditis_elegans_DN489_c0_g1_i1.p3")
859	GO:0009893	positive regulation of metabolic process	25	2	3.54	0.88830	c("Caenorhabditis_elegans_DN2386_c0_g1_i1.p1", "Caenorhabditis_elegans_DN489_c0_g1_i1.p3")
860	GO:0033036	macromolecule localization	145	16	20.54	0.89300	c("Caenorhabditis_elegans_DN10100_c0_g1_i1.p1", "Caenorhabditis_elegans_DN10285_c0_g1_i1.p1", "Caenorhabditis_elegans_DN1111_c0_g1_i1.p2", "Caenorhabditis_elegans_DN11889_c0_g1_i1.p1", "Caenorhabditis_elegans_DN1246_c0_g1_i1.p1", "Caenorhabditis_elegans_DN13570_c0_g1_i1.p1", "Caenorhabditis_elegans_DN13810_c0_g1_i1.p1", "Caenorhabditis_elegans_DN17681_c0_g1_i1.p1", "Caenorhabditis_elegans_DN18166…
861	GO:0016311	dephosphorylation	71	7	10.06	0.89426	c("Caenorhabditis_elegans_DN13821_c0_g1_i1.p1", "Caenorhabditis_elegans_DN17529_c0_g2_i1.p2", "Caenorhabditis_elegans_DN205_c0_g1_i1.p1", "Caenorhabditis_elegans_DN20567_c0_g1_i1.p1", "Caenorhabditis_elegans_DN2721_c0_g1_i2.p1", "Caenorhabditis_elegans_DN670_c0_g1_i1.p1", "Caenorhabditis_elegans_DN7384_c0_g1_i1.p1")
862	GO:0005975	carbohydrate metabolic process	97	10	13.74	0.89912	c("Caenorhabditis_elegans_DN1020_c0_g1_i1.p2", "Caenorhabditis_elegans_DN10226_c0_g1_i1.p1", "Caenorhabditis_elegans_DN10389_c0_g1_i1.p1", "Caenorhabditis_elegans_DN13982_c0_g1_i1.p1", "Caenorhabditis_elegans_DN13996_c0_g1_i1.p1", "Caenorhabditis_elegans_DN1590_c0_g1_i1.p1", "Caenorhabditis_elegans_DN20530_c0_g1_i1.p1", "Caenorhabditis_elegans_DN21027_c0_g1_i1.p1", "Caenorhabditis_elegans_DN617_c…
863	GO:0065002	intracellular protein transmembrane tran...	15	1	2.12	0.89934	Caenorhabditis_elegans_DN320_c0_g1_i1.p1
864	GO:0008219	cell death	15	1	2.12	0.89934	Caenorhabditis_elegans_DN3566_c0_g1_i1.p1
865	GO:0070925	organelle assembly	15	1	2.12	0.89934	Caenorhabditis_elegans_DN10738_c0_g1_i1.p1
866	GO:0072657	protein localization to membrane	15	1	2.12	0.89934	Caenorhabditis_elegans_DN320_c0_g1_i1.p1
867	GO:0048285	organelle fission	15	1	2.12	0.89934	Caenorhabditis_elegans_DN14170_c0_g1_i1.p1
868	GO:0012501	programmed cell death	15	1	2.12	0.89934	Caenorhabditis_elegans_DN3566_c0_g1_i1.p1
869	GO:0090150	establishment of protein localization to...	15	1	2.12	0.89934	Caenorhabditis_elegans_DN320_c0_g1_i1.p1
870	GO:0031175	neuron projection development	15	1	2.12	0.89934	Caenorhabditis_elegans_DN22089_c0_g1_i1.p1
871	GO:0006749	glutathione metabolic process	15	1	2.12	0.89934	Caenorhabditis_elegans_DN948_c0_g1_i1.p1
872	GO:0061564	axon development	15	1	2.12	0.89934	Caenorhabditis_elegans_DN22089_c0_g1_i1.p1
873	GO:0071806	protein transmembrane transport	15	1	2.12	0.89934	Caenorhabditis_elegans_DN320_c0_g1_i1.p1
874	GO:0016070	RNA metabolic process	641	90	90.79	0.89966	c("Caenorhabditis_elegans_DN10115_c0_g1_i1.p1", "Caenorhabditis_elegans_DN10148_c0_g1_i1.p1", "Caenorhabditis_elegans_DN10269_c0_g1_i1.p1", "Caenorhabditis_elegans_DN1032_c0_g1_i1.p1", "Caenorhabditis_elegans_DN10549_c0_g1_i1.p1", "Caenorhabditis_elegans_DN10557_c0_g1_i1.p1", "Caenorhabditis_elegans_DN10589_c0_g1_i1.p5", "Caenorhabditis_elegans_DN11025_c0_g1_i1.p1", "Caenorhabditis_elegans_DN1117…
875	GO:0007017	microtubule-based process	63	6	8.92	0.89981	c("Caenorhabditis_elegans_DN1135_c0_g1_i1.p1", "Caenorhabditis_elegans_DN145_c0_g1_i1.p1", "Caenorhabditis_elegans_DN210_c0_g1_i3.p1", "Caenorhabditis_elegans_DN21754_c0_g1_i1.p1", "Caenorhabditis_elegans_DN3975_c0_g1_i1.p1", "Caenorhabditis_elegans_DN671_c0_g1_i1.p1")
876	GO:0032446	protein modification by small protein co...	26	2	3.68	0.90112	c("Caenorhabditis_elegans_DN13817_c0_g1_i1.p1", "Caenorhabditis_elegans_DN21251_c0_g1_i1.p1")
877	GO:0006352	DNA-templated transcription, initiation	26	2	3.68	0.90112	c("Caenorhabditis_elegans_DN10148_c0_g1_i1.p1", "Caenorhabditis_elegans_DN10589_c0_g1_i1.p5")
878	GO:0032502	developmental process	58	11	8.21	0.90335	c("Caenorhabditis_elegans_DN14125_c0_g1_i1.p1", "Caenorhabditis_elegans_DN17588_c0_g1_i1.p1", "Caenorhabditis_elegans_DN17661_c0_g1_i1.p1", "Caenorhabditis_elegans_DN1784_c0_g1_i1.p1", "Caenorhabditis_elegans_DN18248_c0_g1_i1.p1", "Caenorhabditis_elegans_DN20501_c0_g1_i1.p1", "Caenorhabditis_elegans_DN22089_c0_g1_i1.p1", "Caenorhabditis_elegans_DN228_c0_g1_i1.p2", "Caenorhabditis_elegans_DN3405_c…
879	GO:0072521	purine-containing compound metabolic pro...	61	13	8.64	0.90847	c("Caenorhabditis_elegans_DN10275_c0_g1_i1.p1", "Caenorhabditis_elegans_DN10389_c0_g1_i1.p1", "Caenorhabditis_elegans_DN1261_c0_g1_i1.p2", "Caenorhabditis_elegans_DN13865_c0_g1_i1.p2", "Caenorhabditis_elegans_DN20493_c0_g1_i1.p1", "Caenorhabditis_elegans_DN20819_c0_g1_i1.p1", "Caenorhabditis_elegans_DN20969_c0_g1_i1.p1", "Caenorhabditis_elegans_DN22074_c0_g1_i1.p1", "Caenorhabditis_elegans_DN226_…
880	GO:0009966	regulation of signal transduction	37	3	5.24	0.91249	c("Caenorhabditis_elegans_DN1104_c0_g1_i1.p1", "Caenorhabditis_elegans_DN14178_c0_g1_i1.p1", "Caenorhabditis_elegans_DN4275_c0_g1_i1.p1")
881	GO:1905114	cell surface receptor signaling pathway ...	16	1	2.27	0.91366	Caenorhabditis_elegans_DN14178_c0_g1_i1.p1
882	GO:0016055	Wnt signaling pathway	16	1	2.27	0.91366	Caenorhabditis_elegans_DN14178_c0_g1_i1.p1
883	GO:0030182	neuron differentiation	16	1	2.27	0.91366	Caenorhabditis_elegans_DN22089_c0_g1_i1.p1
884	GO:0048699	generation of neurons	16	1	2.27	0.91366	Caenorhabditis_elegans_DN22089_c0_g1_i1.p1
885	GO:0048666	neuron development	16	1	2.27	0.91366	Caenorhabditis_elegans_DN22089_c0_g1_i1.p1
886	GO:0198738	cell-cell signaling by wnt	16	1	2.27	0.91366	Caenorhabditis_elegans_DN14178_c0_g1_i1.p1
887	GO:0032940	secretion by cell	16	1	2.27	0.91366	Caenorhabditis_elegans_DN13814_c0_g1_i1.p1
888	GO:1901615	organic hydroxy compound metabolic proce...	16	1	2.27	0.91366	Caenorhabditis_elegans_DN2755_c0_g1_i1.p1
889	GO:0006887	exocytosis	16	1	2.27	0.91366	Caenorhabditis_elegans_DN13814_c0_g1_i1.p1
890	GO:0006357	regulation of transcription by RNA polym...	56	5	7.93	0.91511	c("Caenorhabditis_elegans_DN1423_c0_g1_i1.p1", "Caenorhabditis_elegans_DN15619_c0_g1_i1.p1", "Caenorhabditis_elegans_DN2386_c0_g1_i1.p1", "Caenorhabditis_elegans_DN3823_c0_g1_i1.p1", "Caenorhabditis_elegans_DN6853_c0_g1_i1.p1")
891	GO:0018193	peptidyl-amino acid modification	47	4	6.66	0.91674	c("Caenorhabditis_elegans_DN11965_c0_g1_i1.p2", "Caenorhabditis_elegans_DN18182_c0_g1_i1.p1", "Caenorhabditis_elegans_DN3165_c0_g1_i1.p1", "Caenorhabditis_elegans_DN6861_c0_g1_i1.p1")
892	GO:0022607	cellular component assembly	117	12	16.57	0.91939	c("Caenorhabditis_elegans_DN10291_c0_g1_i1.p1", "Caenorhabditis_elegans_DN10738_c0_g1_i1.p1", "Caenorhabditis_elegans_DN17307_c0_g1_i1.p1", "Caenorhabditis_elegans_DN17397_c0_g1_i1.p1", "Caenorhabditis_elegans_DN17511_c0_g1_i1.p1", "Caenorhabditis_elegans_DN17677_c0_g1_i1.p1", "Caenorhabditis_elegans_DN19_c0_g1_i1.p3", "Caenorhabditis_elegans_DN21754_c0_g1_i1.p1", "Caenorhabditis_elegans_DN2998_c…
893	GO:0040011	locomotion	17	1	2.41	0.92594	Caenorhabditis_elegans_DN22089_c0_g1_i1.p1
894	GO:0008033	tRNA processing	39	3	5.52	0.92963	c("Caenorhabditis_elegans_DN11243_c0_g1_i1.p1", "Caenorhabditis_elegans_DN17793_c0_g1_i1.p1", "Caenorhabditis_elegans_DN3794_c0_g1_i1.p1")
895	GO:0035556	intracellular signal transduction	128	13	18.13	0.93240	c("Caenorhabditis_elegans_DN10256_c0_g1_i1.p2", "Caenorhabditis_elegans_DN1104_c0_g1_i1.p1", "Caenorhabditis_elegans_DN1204_c0_g1_i1.p1", "Caenorhabditis_elegans_DN13959_c0_g1_i1.p1", "Caenorhabditis_elegans_DN1585_c0_g1_i1.p1", "Caenorhabditis_elegans_DN1959_c0_g1_i1.p2", "Caenorhabditis_elegans_DN20737_c0_g1_i1.p2", "Caenorhabditis_elegans_DN20835_c0_g1_i1.p1", "Caenorhabditis_elegans_DN361_c0_…
896	GO:0051246	regulation of protein metabolic process	36	8	5.1	0.93470	c("Caenorhabditis_elegans_DN10197_c0_g1_i1.p2", "Caenorhabditis_elegans_DN10358_c0_g1_i1.p2", "Caenorhabditis_elegans_DN17137_c0_g1_i1.p1", "Caenorhabditis_elegans_DN20773_c0_g1_i1.p1", "Caenorhabditis_elegans_DN3962_c0_g1_i1.p1", "Caenorhabditis_elegans_DN4729_c0_g1_i1.p1", "Caenorhabditis_elegans_DN489_c0_g1_i1.p3", "Caenorhabditis_elegans_DN6861_c0_g1_i1.p1")
897	GO:0022008	neurogenesis	18	1	2.55	0.93649	Caenorhabditis_elegans_DN22089_c0_g1_i1.p1
898	GO:0010646	regulation of cell communication	40	3	5.67	0.93699	c("Caenorhabditis_elegans_DN1104_c0_g1_i1.p1", "Caenorhabditis_elegans_DN14178_c0_g1_i1.p1", "Caenorhabditis_elegans_DN4275_c0_g1_i1.p1")
899	GO:0048518	positive regulation of biological proces...	50	4	7.08	0.93829	c("Caenorhabditis_elegans_DN13821_c0_g1_i1.p1", "Caenorhabditis_elegans_DN2386_c0_g1_i1.p1", "Caenorhabditis_elegans_DN489_c0_g1_i1.p3", "Caenorhabditis_elegans_DN7971_c0_g1_i1.p1")
900	GO:0006399	tRNA metabolic process	75	15	10.62	0.93940	c("Caenorhabditis_elegans_DN10549_c0_g1_i1.p1", "Caenorhabditis_elegans_DN11243_c0_g1_i1.p1", "Caenorhabditis_elegans_DN13883_c0_g1_i1.p2", "Caenorhabditis_elegans_DN1538_c0_g1_i4.p2", "Caenorhabditis_elegans_DN17126_c0_g1_i1.p2", "Caenorhabditis_elegans_DN17793_c0_g1_i1.p1", "Caenorhabditis_elegans_DN20515_c0_g1_i1.p1", "Caenorhabditis_elegans_DN21376_c0_g1_i1.p1", "Caenorhabditis_elegans_DN2153…
901	GO:0032501	multicellular organismal process	63	11	8.92	0.94081	c("Caenorhabditis_elegans_DN14125_c0_g1_i1.p1", "Caenorhabditis_elegans_DN17661_c0_g1_i1.p1", "Caenorhabditis_elegans_DN1784_c0_g1_i1.p1", "Caenorhabditis_elegans_DN18248_c0_g1_i1.p1", "Caenorhabditis_elegans_DN20501_c0_g1_i1.p1", "Caenorhabditis_elegans_DN22089_c0_g1_i1.p1", "Caenorhabditis_elegans_DN228_c0_g1_i1.p2", "Caenorhabditis_elegans_DN3405_c0_g1_i1.p1", "Caenorhabditis_elegans_DN7971_c0…
902	GO:0048522	positive regulation of cellular process	41	3	5.81	0.94363	c("Caenorhabditis_elegans_DN13821_c0_g1_i1.p1", "Caenorhabditis_elegans_DN2386_c0_g1_i1.p1", "Caenorhabditis_elegans_DN489_c0_g1_i1.p3")
903	GO:0023051	regulation of signaling	41	3	5.81	0.94363	c("Caenorhabditis_elegans_DN1104_c0_g1_i1.p1", "Caenorhabditis_elegans_DN14178_c0_g1_i1.p1", "Caenorhabditis_elegans_DN4275_c0_g1_i1.p1")
904	GO:0006457	protein folding	41	3	5.81	0.94363	c("Caenorhabditis_elegans_DN17456_c0_g1_i1.p1", "Caenorhabditis_elegans_DN3165_c0_g1_i1.p1", "Caenorhabditis_elegans_DN7235_c0_g1_i1.p1")
905	GO:0098662	inorganic cation transmembrane transport	61	5	8.64	0.94671	c("Caenorhabditis_elegans_DN13865_c0_g1_i1.p2", "Caenorhabditis_elegans_DN20493_c0_g1_i1.p1", "Caenorhabditis_elegans_DN226_c0_g1_i1.p1", "Caenorhabditis_elegans_DN3905_c0_g1_i1.p1", "Caenorhabditis_elegans_DN7649_c0_g1_i1.p1")
906	GO:0098655	cation transmembrane transport	61	5	8.64	0.94671	c("Caenorhabditis_elegans_DN13865_c0_g1_i1.p2", "Caenorhabditis_elegans_DN20493_c0_g1_i1.p1", "Caenorhabditis_elegans_DN226_c0_g1_i1.p1", "Caenorhabditis_elegans_DN3905_c0_g1_i1.p1", "Caenorhabditis_elegans_DN7649_c0_g1_i1.p1")
907	GO:0000398	mRNA splicing, via spliceosome	42	3	5.95	0.94962	c("Caenorhabditis_elegans_DN17307_c0_g1_i1.p1", "Caenorhabditis_elegans_DN19_c0_g1_i1.p3", "Caenorhabditis_elegans_DN4063_c0_g1_i1.p1")
908	GO:0000375	RNA splicing, via transesterification re...	42	3	5.95	0.94962	c("Caenorhabditis_elegans_DN17307_c0_g1_i1.p1", "Caenorhabditis_elegans_DN19_c0_g1_i1.p3", "Caenorhabditis_elegans_DN4063_c0_g1_i1.p1")
909	GO:0000377	RNA splicing, via transesterification re...	42	3	5.95	0.94962	c("Caenorhabditis_elegans_DN17307_c0_g1_i1.p1", "Caenorhabditis_elegans_DN19_c0_g1_i1.p3", "Caenorhabditis_elegans_DN4063_c0_g1_i1.p1")
910	GO:0006397	mRNA processing	71	6	10.06	0.94998	c("Caenorhabditis_elegans_DN17307_c0_g1_i1.p1", "Caenorhabditis_elegans_DN19_c0_g1_i1.p3", "Caenorhabditis_elegans_DN3005_c0_g1_i2.p1", "Caenorhabditis_elegans_DN4006_c0_g1_i1.p1", "Caenorhabditis_elegans_DN4063_c0_g1_i1.p1", "Caenorhabditis_elegans_DN6835_c0_g1_i1.p1")
911	GO:0070727	cellular macromolecule localization	107	10	15.15	0.95102	c("Caenorhabditis_elegans_DN10100_c0_g1_i1.p1", "Caenorhabditis_elegans_DN10285_c0_g1_i1.p1", "Caenorhabditis_elegans_DN11889_c0_g1_i1.p1", "Caenorhabditis_elegans_DN1246_c0_g1_i1.p1", "Caenorhabditis_elegans_DN13570_c0_g1_i1.p1", "Caenorhabditis_elegans_DN13810_c0_g1_i1.p1", "Caenorhabditis_elegans_DN320_c0_g1_i1.p1", "Caenorhabditis_elegans_DN3975_c0_g1_i1.p1", "Caenorhabditis_elegans_DN6940_c0…
912	GO:0034613	cellular protein localization	107	10	15.15	0.95102	c("Caenorhabditis_elegans_DN10100_c0_g1_i1.p1", "Caenorhabditis_elegans_DN10285_c0_g1_i1.p1", "Caenorhabditis_elegans_DN11889_c0_g1_i1.p1", "Caenorhabditis_elegans_DN1246_c0_g1_i1.p1", "Caenorhabditis_elegans_DN13570_c0_g1_i1.p1", "Caenorhabditis_elegans_DN13810_c0_g1_i1.p1", "Caenorhabditis_elegans_DN320_c0_g1_i1.p1", "Caenorhabditis_elegans_DN3975_c0_g1_i1.p1", "Caenorhabditis_elegans_DN6940_c0…
913	GO:0007275	multicellular organism development	44	9	6.23	0.95106	c("Caenorhabditis_elegans_DN17661_c0_g1_i1.p1", "Caenorhabditis_elegans_DN1784_c0_g1_i1.p1", "Caenorhabditis_elegans_DN18248_c0_g1_i1.p1", "Caenorhabditis_elegans_DN20501_c0_g1_i1.p1", "Caenorhabditis_elegans_DN22089_c0_g1_i1.p1", "Caenorhabditis_elegans_DN228_c0_g1_i1.p2", "Caenorhabditis_elegans_DN3405_c0_g1_i1.p1", "Caenorhabditis_elegans_DN801_c0_g1_i1.p1", "Caenorhabditis_elegans_DN801_c0_g1…
914	GO:0007399	nervous system development	20	1	2.83	0.95329	Caenorhabditis_elegans_DN22089_c0_g1_i1.p1
915	GO:1902531	regulation of intracellular signal trans...	20	1	2.83	0.95329	Caenorhabditis_elegans_DN1104_c0_g1_i1.p1
916	GO:0006979	response to oxidative stress	20	1	2.83	0.95329	Caenorhabditis_elegans_DN3529_c0_g1_i1.p1
917	GO:0065008	regulation of biological quality	76	16	10.76	0.95577	c("Caenorhabditis_elegans_DN10064_c0_g1_i1.p1", "Caenorhabditis_elegans_DN10123_c0_g1_i1.p1", "Caenorhabditis_elegans_DN10154_c0_g1_i1.p1", "Caenorhabditis_elegans_DN10389_c0_g1_i1.p1", "Caenorhabditis_elegans_DN11114_c0_g1_i1.p1", "Caenorhabditis_elegans_DN17221_c0_g1_i1.p1", "Caenorhabditis_elegans_DN18124_c0_g1_i1.p1", "Caenorhabditis_elegans_DN21786_c0_g1_i1.p1", "Caenorhabditis_elegans_DN233…
918	GO:0006886	intracellular protein transport	100	9	14.16	0.95740	c("Caenorhabditis_elegans_DN10100_c0_g1_i1.p1", "Caenorhabditis_elegans_DN10285_c0_g1_i1.p1", "Caenorhabditis_elegans_DN11889_c0_g1_i1.p1", "Caenorhabditis_elegans_DN1246_c0_g1_i1.p1", "Caenorhabditis_elegans_DN13570_c0_g1_i1.p1", "Caenorhabditis_elegans_DN13810_c0_g1_i1.p1", "Caenorhabditis_elegans_DN320_c0_g1_i1.p1", "Caenorhabditis_elegans_DN6940_c0_g1_i1.p1", "Caenorhabditis_elegans_DN7017_c0…
919	GO:0048731	system development	33	8	4.67	0.95837	c("Caenorhabditis_elegans_DN17661_c0_g1_i1.p1", "Caenorhabditis_elegans_DN1784_c0_g1_i1.p1", "Caenorhabditis_elegans_DN20501_c0_g1_i1.p1", "Caenorhabditis_elegans_DN22089_c0_g1_i1.p1", "Caenorhabditis_elegans_DN228_c0_g1_i1.p2", "Caenorhabditis_elegans_DN3405_c0_g1_i1.p1", "Caenorhabditis_elegans_DN801_c0_g1_i1.p1", "Caenorhabditis_elegans_DN801_c0_g1_i3.p1")
920	GO:0044262	cellular carbohydrate metabolic process	21	1	2.97	0.95994	Caenorhabditis_elegans_DN7767_c0_g1_i1.p1
921	GO:0098660	inorganic ion transmembrane transport	64	5	9.06	0.96013	c("Caenorhabditis_elegans_DN13865_c0_g1_i1.p2", "Caenorhabditis_elegans_DN20493_c0_g1_i1.p1", "Caenorhabditis_elegans_DN226_c0_g1_i1.p1", "Caenorhabditis_elegans_DN3905_c0_g1_i1.p1", "Caenorhabditis_elegans_DN7649_c0_g1_i1.p1")
922	GO:0006470	protein dephosphorylation	55	4	7.79	0.96323	c("Caenorhabditis_elegans_DN13821_c0_g1_i1.p1", "Caenorhabditis_elegans_DN17529_c0_g2_i1.p2", "Caenorhabditis_elegans_DN205_c0_g1_i1.p1", "Caenorhabditis_elegans_DN670_c0_g1_i1.p1")
923	GO:0015672	monovalent inorganic cation transport	65	5	9.21	0.96387	c("Caenorhabditis_elegans_DN13865_c0_g1_i1.p2", "Caenorhabditis_elegans_DN20493_c0_g1_i1.p1", "Caenorhabditis_elegans_DN226_c0_g1_i1.p1", "Caenorhabditis_elegans_DN3905_c0_g1_i1.p1", "Caenorhabditis_elegans_DN7649_c0_g1_i1.p1")
924	GO:0018205	peptidyl-lysine modification	22	1	3.12	0.96565	Caenorhabditis_elegans_DN18182_c0_g1_i1.p1
925	GO:0008104	protein localization	122	11	17.28	0.96963	c("Caenorhabditis_elegans_DN10100_c0_g1_i1.p1", "Caenorhabditis_elegans_DN10285_c0_g1_i1.p1", "Caenorhabditis_elegans_DN1111_c0_g1_i1.p2", "Caenorhabditis_elegans_DN11889_c0_g1_i1.p1", "Caenorhabditis_elegans_DN1246_c0_g1_i1.p1", "Caenorhabditis_elegans_DN13570_c0_g1_i1.p1", "Caenorhabditis_elegans_DN13810_c0_g1_i1.p1", "Caenorhabditis_elegans_DN320_c0_g1_i1.p1", "Caenorhabditis_elegans_DN3975_c0…
926	GO:0006811	ion transport	208	21	29.46	0.97131	c("Caenorhabditis_elegans_DN10173_c0_g1_i1.p2", "Caenorhabditis_elegans_DN10213_c0_g1_i1.p1", "Caenorhabditis_elegans_DN126_c0_g1_i1.p1", "Caenorhabditis_elegans_DN13745_c0_g1_i1.p1", "Caenorhabditis_elegans_DN13756_c0_g1_i1.p1", "Caenorhabditis_elegans_DN13865_c0_g1_i1.p2", "Caenorhabditis_elegans_DN14090_c0_g1_i1.p1", "Caenorhabditis_elegans_DN14194_c0_g1_i1.p2", "Caenorhabditis_elegans_DN17009…
927	GO:0007018	microtubule-based movement	36	2	5.1	0.97216	c("Caenorhabditis_elegans_DN1135_c0_g1_i1.p1", "Caenorhabditis_elegans_DN145_c0_g1_i1.p1")
928	GO:0010467	gene expression	802	113	113.59	0.97292	c("Caenorhabditis_elegans_DN10100_c0_g1_i1.p1", "Caenorhabditis_elegans_DN10115_c0_g1_i1.p1", "Caenorhabditis_elegans_DN10148_c0_g1_i1.p1", "Caenorhabditis_elegans_DN10197_c0_g1_i1.p2", "Caenorhabditis_elegans_DN10269_c0_g1_i1.p1", "Caenorhabditis_elegans_DN103_c0_g1_i1.p2", "Caenorhabditis_elegans_DN1032_c0_g1_i1.p1", "Caenorhabditis_elegans_DN10358_c0_g1_i1.p2", "Caenorhabditis_elegans_DN10405_…
929	GO:0000278	mitotic cell cycle	24	1	3.4	0.97475	Caenorhabditis_elegans_DN6725_c0_g1_i1.p1
930	GO:0120036	plasma membrane bounded cell projection ...	24	1	3.4	0.97475	Caenorhabditis_elegans_DN22089_c0_g1_i1.p1
931	GO:0030030	cell projection organization	24	1	3.4	0.97475	Caenorhabditis_elegans_DN22089_c0_g1_i1.p1
932	GO:0015031	protein transport	116	10	16.43	0.97593	c("Caenorhabditis_elegans_DN10100_c0_g1_i1.p1", "Caenorhabditis_elegans_DN10285_c0_g1_i1.p1", "Caenorhabditis_elegans_DN1111_c0_g1_i1.p2", "Caenorhabditis_elegans_DN11889_c0_g1_i1.p1", "Caenorhabditis_elegans_DN1246_c0_g1_i1.p1", "Caenorhabditis_elegans_DN13570_c0_g1_i1.p1", "Caenorhabditis_elegans_DN13810_c0_g1_i1.p1", "Caenorhabditis_elegans_DN320_c0_g1_i1.p1", "Caenorhabditis_elegans_DN6940_c0…
933	GO:0044271	cellular nitrogen compound biosynthetic ...	686	103	97.16	0.97594	c("Caenorhabditis_elegans_DN10148_c0_g1_i1.p1", "Caenorhabditis_elegans_DN10197_c0_g1_i1.p2", "Caenorhabditis_elegans_DN10269_c0_g1_i1.p1", "Caenorhabditis_elegans_DN10275_c0_g1_i1.p1", "Caenorhabditis_elegans_DN103_c0_g1_i1.p2", "Caenorhabditis_elegans_DN10358_c0_g1_i1.p2", "Caenorhabditis_elegans_DN10389_c0_g1_i1.p1", "Caenorhabditis_elegans_DN10405_c0_g1_i1.p1", "Caenorhabditis_elegans_DN10549…
934	GO:0042886	amide transport	117	10	16.57	0.97783	c("Caenorhabditis_elegans_DN10100_c0_g1_i1.p1", "Caenorhabditis_elegans_DN10285_c0_g1_i1.p1", "Caenorhabditis_elegans_DN1111_c0_g1_i1.p2", "Caenorhabditis_elegans_DN11889_c0_g1_i1.p1", "Caenorhabditis_elegans_DN1246_c0_g1_i1.p1", "Caenorhabditis_elegans_DN13570_c0_g1_i1.p1", "Caenorhabditis_elegans_DN13810_c0_g1_i1.p1", "Caenorhabditis_elegans_DN320_c0_g1_i1.p1", "Caenorhabditis_elegans_DN6940_c0…
935	GO:0015833	peptide transport	117	10	16.57	0.97783	c("Caenorhabditis_elegans_DN10100_c0_g1_i1.p1", "Caenorhabditis_elegans_DN10285_c0_g1_i1.p1", "Caenorhabditis_elegans_DN1111_c0_g1_i1.p2", "Caenorhabditis_elegans_DN11889_c0_g1_i1.p1", "Caenorhabditis_elegans_DN1246_c0_g1_i1.p1", "Caenorhabditis_elegans_DN13570_c0_g1_i1.p1", "Caenorhabditis_elegans_DN13810_c0_g1_i1.p1", "Caenorhabditis_elegans_DN320_c0_g1_i1.p1", "Caenorhabditis_elegans_DN6940_c0…
936	GO:0007186	G protein-coupled receptor signaling pat...	38	2	5.38	0.97857	c("Caenorhabditis_elegans_DN20835_c0_g1_i1.p1", "Caenorhabditis_elegans_DN396_c0_g1_i2.p1")
937	GO:0045184	establishment of protein localization	118	10	16.71	0.97959	c("Caenorhabditis_elegans_DN10100_c0_g1_i1.p1", "Caenorhabditis_elegans_DN10285_c0_g1_i1.p1", "Caenorhabditis_elegans_DN1111_c0_g1_i1.p2", "Caenorhabditis_elegans_DN11889_c0_g1_i1.p1", "Caenorhabditis_elegans_DN1246_c0_g1_i1.p1", "Caenorhabditis_elegans_DN13570_c0_g1_i1.p1", "Caenorhabditis_elegans_DN13810_c0_g1_i1.p1", "Caenorhabditis_elegans_DN320_c0_g1_i1.p1", "Caenorhabditis_elegans_DN6940_c0…
938	GO:0018130	heterocycle biosynthetic process	496	64	70.25	0.98324	c("Caenorhabditis_elegans_DN10148_c0_g1_i1.p1", "Caenorhabditis_elegans_DN10269_c0_g1_i1.p1", "Caenorhabditis_elegans_DN10275_c0_g1_i1.p1", "Caenorhabditis_elegans_DN10389_c0_g1_i1.p1", "Caenorhabditis_elegans_DN10557_c0_g1_i1.p1", "Caenorhabditis_elegans_DN10589_c0_g1_i1.p5", "Caenorhabditis_elegans_DN10675_c0_g1_i1.p1", "Caenorhabditis_elegans_DN11177_c0_g1_i1.p1", "Caenorhabditis_elegans_DN115…
939	GO:0034220	ion transmembrane transport	102	8	14.45	0.98358	c("Caenorhabditis_elegans_DN13865_c0_g1_i1.p2", "Caenorhabditis_elegans_DN14090_c0_g1_i1.p1", "Caenorhabditis_elegans_DN17009_c0_g1_i1.p1", "Caenorhabditis_elegans_DN17704_c0_g1_i1.p1", "Caenorhabditis_elegans_DN20493_c0_g1_i1.p1", "Caenorhabditis_elegans_DN226_c0_g1_i1.p1", "Caenorhabditis_elegans_DN3905_c0_g1_i1.p1", "Caenorhabditis_elegans_DN7649_c0_g1_i1.p1")
940	GO:1901362	organic cyclic compound biosynthetic pro...	497	64	70.39	0.98403	c("Caenorhabditis_elegans_DN10148_c0_g1_i1.p1", "Caenorhabditis_elegans_DN10269_c0_g1_i1.p1", "Caenorhabditis_elegans_DN10275_c0_g1_i1.p1", "Caenorhabditis_elegans_DN10389_c0_g1_i1.p1", "Caenorhabditis_elegans_DN10557_c0_g1_i1.p1", "Caenorhabditis_elegans_DN10589_c0_g1_i1.p5", "Caenorhabditis_elegans_DN10675_c0_g1_i1.p1", "Caenorhabditis_elegans_DN11177_c0_g1_i1.p1", "Caenorhabditis_elegans_DN115…
941	GO:0051128	regulation of cellular component organiz...	27	1	3.82	0.98409	Caenorhabditis_elegans_DN489_c0_g1_i1.p3
942	GO:0034654	nucleobase-containing compound biosynthe...	475	61	67.28	0.98555	c("Caenorhabditis_elegans_DN10148_c0_g1_i1.p1", "Caenorhabditis_elegans_DN10269_c0_g1_i1.p1", "Caenorhabditis_elegans_DN10275_c0_g1_i1.p1", "Caenorhabditis_elegans_DN10389_c0_g1_i1.p1", "Caenorhabditis_elegans_DN10557_c0_g1_i1.p1", "Caenorhabditis_elegans_DN10589_c0_g1_i1.p5", "Caenorhabditis_elegans_DN10675_c0_g1_i1.p1", "Caenorhabditis_elegans_DN11177_c0_g1_i1.p1", "Caenorhabditis_elegans_DN115…
943	GO:0007166	cell surface receptor signaling pathway	41	2	5.81	0.98560	c("Caenorhabditis_elegans_DN14178_c0_g1_i1.p1", "Caenorhabditis_elegans_DN18248_c0_g1_i1.p1")
944	GO:0006928	movement of cell or subcellular componen...	53	3	7.51	0.98611	c("Caenorhabditis_elegans_DN1135_c0_g1_i1.p1", "Caenorhabditis_elegans_DN145_c0_g1_i1.p1", "Caenorhabditis_elegans_DN22089_c0_g1_i1.p1")
945	GO:0007267	cell-cell signaling	28	1	3.97	0.98636	Caenorhabditis_elegans_DN14178_c0_g1_i1.p1
946	GO:0019438	aromatic compound biosynthetic process	485	62	68.69	0.98690	c("Caenorhabditis_elegans_DN10148_c0_g1_i1.p1", "Caenorhabditis_elegans_DN10269_c0_g1_i1.p1", "Caenorhabditis_elegans_DN10275_c0_g1_i1.p1", "Caenorhabditis_elegans_DN10389_c0_g1_i1.p1", "Caenorhabditis_elegans_DN10557_c0_g1_i1.p1", "Caenorhabditis_elegans_DN10589_c0_g1_i1.p5", "Caenorhabditis_elegans_DN10675_c0_g1_i1.p1", "Caenorhabditis_elegans_DN11177_c0_g1_i1.p1", "Caenorhabditis_elegans_DN115…
947	GO:0051649	establishment of localization in cell	142	12	20.11	0.98740	c("Caenorhabditis_elegans_DN10100_c0_g1_i1.p1", "Caenorhabditis_elegans_DN10285_c0_g1_i1.p1", "Caenorhabditis_elegans_DN11889_c0_g1_i1.p1", "Caenorhabditis_elegans_DN1246_c0_g1_i1.p1", "Caenorhabditis_elegans_DN13570_c0_g1_i1.p1", "Caenorhabditis_elegans_DN13810_c0_g1_i1.p1", "Caenorhabditis_elegans_DN13814_c0_g1_i1.p1", "Caenorhabditis_elegans_DN17309_c0_g1_i1.p1", "Caenorhabditis_elegans_DN1768…
948	GO:0051641	cellular localization	160	14	22.66	0.98747	c("Caenorhabditis_elegans_DN10100_c0_g1_i1.p1", "Caenorhabditis_elegans_DN10285_c0_g1_i1.p1", "Caenorhabditis_elegans_DN11889_c0_g1_i1.p1", "Caenorhabditis_elegans_DN1246_c0_g1_i1.p1", "Caenorhabditis_elegans_DN13570_c0_g1_i1.p1", "Caenorhabditis_elegans_DN13810_c0_g1_i1.p1", "Caenorhabditis_elegans_DN13814_c0_g1_i1.p1", "Caenorhabditis_elegans_DN17309_c0_g1_i1.p1", "Caenorhabditis_elegans_DN1768…
949	GO:0070838	divalent metal ion transport	29	1	4.11	0.98831	Caenorhabditis_elegans_DN13756_c0_g1_i1.p1
950	GO:0048193	Golgi vesicle transport	29	1	4.11	0.98831	Caenorhabditis_elegans_DN10422_c0_g1_i1.p1
951	GO:0072511	divalent inorganic cation transport	29	1	4.11	0.98831	Caenorhabditis_elegans_DN13756_c0_g1_i1.p1
952	GO:0034645	cellular macromolecule biosynthetic proc...	683	92	96.73	0.99068	c("Caenorhabditis_elegans_DN10148_c0_g1_i1.p1", "Caenorhabditis_elegans_DN10197_c0_g1_i1.p2", "Caenorhabditis_elegans_DN1024_c0_g1_i1.p1", "Caenorhabditis_elegans_DN10269_c0_g1_i1.p1", "Caenorhabditis_elegans_DN103_c0_g1_i1.p2", "Caenorhabditis_elegans_DN10335_c0_g1_i1.p1", "Caenorhabditis_elegans_DN10358_c0_g1_i1.p2", "Caenorhabditis_elegans_DN10405_c0_g1_i1.p1", "Caenorhabditis_elegans_DN10549_…
953	GO:0009059	macromolecule biosynthetic process	684	92	96.88	0.99110	c("Caenorhabditis_elegans_DN10148_c0_g1_i1.p1", "Caenorhabditis_elegans_DN10197_c0_g1_i1.p2", "Caenorhabditis_elegans_DN1024_c0_g1_i1.p1", "Caenorhabditis_elegans_DN10269_c0_g1_i1.p1", "Caenorhabditis_elegans_DN103_c0_g1_i1.p2", "Caenorhabditis_elegans_DN10335_c0_g1_i1.p1", "Caenorhabditis_elegans_DN10358_c0_g1_i1.p2", "Caenorhabditis_elegans_DN10405_c0_g1_i1.p1", "Caenorhabditis_elegans_DN10549_…
954	GO:0046907	intracellular transport	140	11	19.83	0.99315	c("Caenorhabditis_elegans_DN10100_c0_g1_i1.p1", "Caenorhabditis_elegans_DN10285_c0_g1_i1.p1", "Caenorhabditis_elegans_DN11889_c0_g1_i1.p1", "Caenorhabditis_elegans_DN1246_c0_g1_i1.p1", "Caenorhabditis_elegans_DN13570_c0_g1_i1.p1", "Caenorhabditis_elegans_DN13810_c0_g1_i1.p1", "Caenorhabditis_elegans_DN17309_c0_g1_i1.p1", "Caenorhabditis_elegans_DN17681_c0_g1_i1.p1", "Caenorhabditis_elegans_DN320_…
955	GO:0051179	localization	582	64	82.43	0.99434	c("Caenorhabditis_elegans_DN10100_c0_g1_i1.p1", "Caenorhabditis_elegans_DN10173_c0_g1_i1.p2", "Caenorhabditis_elegans_DN10213_c0_g1_i1.p1", "Caenorhabditis_elegans_DN10285_c0_g1_i1.p1", "Caenorhabditis_elegans_DN10422_c0_g1_i1.p1", "Caenorhabditis_elegans_DN1111_c0_g1_i1.p2", "Caenorhabditis_elegans_DN11434_c0_g1_i1.p1", "Caenorhabditis_elegans_DN11889_c0_g1_i1.p1", "Caenorhabditis_elegans_DN1246…
956	GO:0006810	transport	567	62	80.31	0.99453	c("Caenorhabditis_elegans_DN10100_c0_g1_i1.p1", "Caenorhabditis_elegans_DN10173_c0_g1_i1.p2", "Caenorhabditis_elegans_DN10213_c0_g1_i1.p1", "Caenorhabditis_elegans_DN10285_c0_g1_i1.p1", "Caenorhabditis_elegans_DN10422_c0_g1_i1.p1", "Caenorhabditis_elegans_DN1111_c0_g1_i1.p2", "Caenorhabditis_elegans_DN11434_c0_g1_i1.p1", "Caenorhabditis_elegans_DN11889_c0_g1_i1.p1", "Caenorhabditis_elegans_DN1246…
957	GO:0051234	establishment of localization	570	62	80.73	0.99531	c("Caenorhabditis_elegans_DN10100_c0_g1_i1.p1", "Caenorhabditis_elegans_DN10173_c0_g1_i1.p2", "Caenorhabditis_elegans_DN10213_c0_g1_i1.p1", "Caenorhabditis_elegans_DN10285_c0_g1_i1.p1", "Caenorhabditis_elegans_DN10422_c0_g1_i1.p1", "Caenorhabditis_elegans_DN1111_c0_g1_i1.p2", "Caenorhabditis_elegans_DN11434_c0_g1_i1.p1", "Caenorhabditis_elegans_DN11889_c0_g1_i1.p1", "Caenorhabditis_elegans_DN1246…
958	GO:0050896	response to stimulus	404	65	57.22	0.99541	c("Caenorhabditis_elegans_DN1009_c0_g1_i1.p1", "Caenorhabditis_elegans_DN10148_c0_g1_i1.p1", "Caenorhabditis_elegans_DN10154_c0_g1_i1.p1", "Caenorhabditis_elegans_DN10256_c0_g1_i1.p2", "Caenorhabditis_elegans_DN1031_c0_g1_i4.p1", "Caenorhabditis_elegans_DN10734_c0_g1_i1.p1", "Caenorhabditis_elegans_DN10776_c0_g1_i1.p2", "Caenorhabditis_elegans_DN1104_c0_g1_i1.p1", "Caenorhabditis_elegans_DN11114_…
959	GO:0030001	metal ion transport	77	4	10.91	0.99695	c("Caenorhabditis_elegans_DN10173_c0_g1_i1.p2", "Caenorhabditis_elegans_DN10213_c0_g1_i1.p1", "Caenorhabditis_elegans_DN13756_c0_g1_i1.p1", "Caenorhabditis_elegans_DN20488_c0_g1_i1.p1")
960	GO:0051716	cellular response to stimulus	354	58	50.14	0.99812	c("Caenorhabditis_elegans_DN1009_c0_g1_i1.p1", "Caenorhabditis_elegans_DN10148_c0_g1_i1.p1", "Caenorhabditis_elegans_DN10154_c0_g1_i1.p1", "Caenorhabditis_elegans_DN10256_c0_g1_i1.p2", "Caenorhabditis_elegans_DN1031_c0_g1_i4.p1", "Caenorhabditis_elegans_DN10734_c0_g1_i1.p1", "Caenorhabditis_elegans_DN10776_c0_g1_i1.p2", "Caenorhabditis_elegans_DN1104_c0_g1_i1.p1", "Caenorhabditis_elegans_DN11114_…
961	GO:0007264	small GTPase mediated signal transductio...	42	1	5.95	0.99843	Caenorhabditis_elegans_DN599_c0_g1_i1.p1
962	GO:0016192	vesicle-mediated transport	105	6	14.87	0.99843	c("Caenorhabditis_elegans_DN10422_c0_g1_i1.p1", "Caenorhabditis_elegans_DN13814_c0_g1_i1.p1", "Caenorhabditis_elegans_DN2956_c0_g1_i1.p1", "Caenorhabditis_elegans_DN6940_c0_g1_i1.p1", "Caenorhabditis_elegans_DN7548_c0_g1_i1.p1", "Caenorhabditis_elegans_DN944_c0_g1_i1.p1")
963	GO:0006351	transcription, DNA-templated	390	37	55.24	0.99873	c("Caenorhabditis_elegans_DN10148_c0_g1_i1.p1", "Caenorhabditis_elegans_DN10269_c0_g1_i1.p1", "Caenorhabditis_elegans_DN10557_c0_g1_i1.p1", "Caenorhabditis_elegans_DN10589_c0_g1_i1.p5", "Caenorhabditis_elegans_DN11177_c0_g1_i1.p1", "Caenorhabditis_elegans_DN122_c1_g1_i1.p3", "Caenorhabditis_elegans_DN1265_c0_g2_i1.p1", "Caenorhabditis_elegans_DN13860_c0_g1_i1.p2", "Caenorhabditis_elegans_DN13928_…
964	GO:0097659	nucleic acid-templated transcription	390	37	55.24	0.99873	c("Caenorhabditis_elegans_DN10148_c0_g1_i1.p1", "Caenorhabditis_elegans_DN10269_c0_g1_i1.p1", "Caenorhabditis_elegans_DN10557_c0_g1_i1.p1", "Caenorhabditis_elegans_DN10589_c0_g1_i1.p5", "Caenorhabditis_elegans_DN11177_c0_g1_i1.p1", "Caenorhabditis_elegans_DN122_c1_g1_i1.p3", "Caenorhabditis_elegans_DN1265_c0_g2_i1.p1", "Caenorhabditis_elegans_DN13860_c0_g1_i1.p2", "Caenorhabditis_elegans_DN13928_…
965	GO:0032774	RNA biosynthetic process	393	37	55.66	0.99897	c("Caenorhabditis_elegans_DN10148_c0_g1_i1.p1", "Caenorhabditis_elegans_DN10269_c0_g1_i1.p1", "Caenorhabditis_elegans_DN10557_c0_g1_i1.p1", "Caenorhabditis_elegans_DN10589_c0_g1_i1.p5", "Caenorhabditis_elegans_DN11177_c0_g1_i1.p1", "Caenorhabditis_elegans_DN122_c1_g1_i1.p3", "Caenorhabditis_elegans_DN1265_c0_g2_i1.p1", "Caenorhabditis_elegans_DN13860_c0_g1_i1.p2", "Caenorhabditis_elegans_DN13928_…
966	GO:0007165	signal transduction	266	20	37.67	0.99982	c("Caenorhabditis_elegans_DN10256_c0_g1_i1.p2", "Caenorhabditis_elegans_DN1104_c0_g1_i1.p1", "Caenorhabditis_elegans_DN1204_c0_g1_i1.p1", "Caenorhabditis_elegans_DN13959_c0_g1_i1.p1", "Caenorhabditis_elegans_DN14178_c0_g1_i1.p1", "Caenorhabditis_elegans_DN150_c1_g1_i1.p1", "Caenorhabditis_elegans_DN1585_c0_g1_i1.p1", "Caenorhabditis_elegans_DN17631_c0_g1_i1.p1", "Caenorhabditis_elegans_DN18248_c0…
967	GO:0022610	biological adhesion	59	1	8.36	0.99989	Caenorhabditis_elegans_DN22089_c0_g1_i1.p1
968	GO:0007155	cell adhesion	59	1	8.36	0.99989	Caenorhabditis_elegans_DN22089_c0_g1_i1.p1
969	GO:0007154	cell communication	286	21	40.51	0.99993	c("Caenorhabditis_elegans_DN10256_c0_g1_i1.p2", "Caenorhabditis_elegans_DN1104_c0_g1_i1.p1", "Caenorhabditis_elegans_DN1204_c0_g1_i1.p1", "Caenorhabditis_elegans_DN13959_c0_g1_i1.p1", "Caenorhabditis_elegans_DN14178_c0_g1_i1.p1", "Caenorhabditis_elegans_DN150_c1_g1_i1.p1", "Caenorhabditis_elegans_DN1585_c0_g1_i1.p1", "Caenorhabditis_elegans_DN17631_c0_g1_i1.p1", "Caenorhabditis_elegans_DN18248_c0…
970	GO:0023052	signaling	279	20	39.52	0.99995	c("Caenorhabditis_elegans_DN10256_c0_g1_i1.p2", "Caenorhabditis_elegans_DN1104_c0_g1_i1.p1", "Caenorhabditis_elegans_DN1204_c0_g1_i1.p1", "Caenorhabditis_elegans_DN13959_c0_g1_i1.p1", "Caenorhabditis_elegans_DN14178_c0_g1_i1.p1", "Caenorhabditis_elegans_DN150_c1_g1_i1.p1", "Caenorhabditis_elegans_DN1585_c0_g1_i1.p1", "Caenorhabditis_elegans_DN17631_c0_g1_i1.p1", "Caenorhabditis_elegans_DN18248_c0…
971	GO:0010468	regulation of gene expression	375	35	53.11	0.99995	c("Caenorhabditis_elegans_DN10115_c0_g1_i1.p1", "Caenorhabditis_elegans_DN10197_c0_g1_i1.p2", "Caenorhabditis_elegans_DN10358_c0_g1_i1.p2", "Caenorhabditis_elegans_DN10557_c0_g1_i1.p1", "Caenorhabditis_elegans_DN11025_c0_g1_i1.p1", "Caenorhabditis_elegans_DN13860_c0_g1_i1.p2", "Caenorhabditis_elegans_DN13928_c0_g1_i1.p1", "Caenorhabditis_elegans_DN1423_c0_g1_i1.p1", "Caenorhabditis_elegans_DN1561…
972	GO:0060255	regulation of macromolecule metabolic pr...	393	36	55.66	0.99998	c("Caenorhabditis_elegans_DN10115_c0_g1_i1.p1", "Caenorhabditis_elegans_DN10197_c0_g1_i1.p2", "Caenorhabditis_elegans_DN10358_c0_g1_i1.p2", "Caenorhabditis_elegans_DN10557_c0_g1_i1.p1", "Caenorhabditis_elegans_DN11025_c0_g1_i1.p1", "Caenorhabditis_elegans_DN13860_c0_g1_i1.p2", "Caenorhabditis_elegans_DN13928_c0_g1_i1.p1", "Caenorhabditis_elegans_DN1423_c0_g1_i1.p1", "Caenorhabditis_elegans_DN1561…
973	GO:0019222	regulation of metabolic process	396	36	56.09	0.99998	c("Caenorhabditis_elegans_DN10115_c0_g1_i1.p1", "Caenorhabditis_elegans_DN10197_c0_g1_i1.p2", "Caenorhabditis_elegans_DN10358_c0_g1_i1.p2", "Caenorhabditis_elegans_DN10557_c0_g1_i1.p1", "Caenorhabditis_elegans_DN11025_c0_g1_i1.p1", "Caenorhabditis_elegans_DN13860_c0_g1_i1.p2", "Caenorhabditis_elegans_DN13928_c0_g1_i1.p1", "Caenorhabditis_elegans_DN1423_c0_g1_i1.p1", "Caenorhabditis_elegans_DN1561…
974	GO:0051252	regulation of RNA metabolic process	334	23	47.31	1.00000	c("Caenorhabditis_elegans_DN10557_c0_g1_i1.p1", "Caenorhabditis_elegans_DN13860_c0_g1_i1.p2", "Caenorhabditis_elegans_DN13928_c0_g1_i1.p1", "Caenorhabditis_elegans_DN1423_c0_g1_i1.p1", "Caenorhabditis_elegans_DN15619_c0_g1_i1.p1", "Caenorhabditis_elegans_DN1608_c0_g1_i2.p1", "Caenorhabditis_elegans_DN161_c1_g1_i1.p1", "Caenorhabditis_elegans_DN17392_c0_g1_i1.p1", "Caenorhabditis_elegans_DN1781_c0…
975	GO:0019219	regulation of nucleobase-containing comp...	336	23	47.59	1.00000	c("Caenorhabditis_elegans_DN10557_c0_g1_i1.p1", "Caenorhabditis_elegans_DN13860_c0_g1_i1.p2", "Caenorhabditis_elegans_DN13928_c0_g1_i1.p1", "Caenorhabditis_elegans_DN1423_c0_g1_i1.p1", "Caenorhabditis_elegans_DN15619_c0_g1_i1.p1", "Caenorhabditis_elegans_DN1608_c0_g1_i2.p1", "Caenorhabditis_elegans_DN161_c1_g1_i1.p1", "Caenorhabditis_elegans_DN17392_c0_g1_i1.p1", "Caenorhabditis_elegans_DN1781_c0…
976	GO:0010556	regulation of macromolecule biosynthetic...	348	29	49.29	1.00000	c("Caenorhabditis_elegans_DN10197_c0_g1_i1.p2", "Caenorhabditis_elegans_DN10358_c0_g1_i1.p2", "Caenorhabditis_elegans_DN10557_c0_g1_i1.p1", "Caenorhabditis_elegans_DN13860_c0_g1_i1.p2", "Caenorhabditis_elegans_DN13928_c0_g1_i1.p1", "Caenorhabditis_elegans_DN1423_c0_g1_i1.p1", "Caenorhabditis_elegans_DN15619_c0_g1_i1.p1", "Caenorhabditis_elegans_DN1608_c0_g1_i2.p1", "Caenorhabditis_elegans_DN161_c…
977	GO:2000112	regulation of cellular macromolecule bio...	348	29	49.29	1.00000	c("Caenorhabditis_elegans_DN10197_c0_g1_i1.p2", "Caenorhabditis_elegans_DN10358_c0_g1_i1.p2", "Caenorhabditis_elegans_DN10557_c0_g1_i1.p1", "Caenorhabditis_elegans_DN13860_c0_g1_i1.p2", "Caenorhabditis_elegans_DN13928_c0_g1_i1.p1", "Caenorhabditis_elegans_DN1423_c0_g1_i1.p1", "Caenorhabditis_elegans_DN15619_c0_g1_i1.p1", "Caenorhabditis_elegans_DN1608_c0_g1_i2.p1", "Caenorhabditis_elegans_DN161_c…
978	GO:0031326	regulation of cellular biosynthetic proc...	349	29	49.43	1.00000	c("Caenorhabditis_elegans_DN10197_c0_g1_i1.p2", "Caenorhabditis_elegans_DN10358_c0_g1_i1.p2", "Caenorhabditis_elegans_DN10557_c0_g1_i1.p1", "Caenorhabditis_elegans_DN13860_c0_g1_i1.p2", "Caenorhabditis_elegans_DN13928_c0_g1_i1.p1", "Caenorhabditis_elegans_DN1423_c0_g1_i1.p1", "Caenorhabditis_elegans_DN15619_c0_g1_i1.p1", "Caenorhabditis_elegans_DN1608_c0_g1_i2.p1", "Caenorhabditis_elegans_DN161_c…
979	GO:0009889	regulation of biosynthetic process	349	29	49.43	1.00000	c("Caenorhabditis_elegans_DN10197_c0_g1_i1.p2", "Caenorhabditis_elegans_DN10358_c0_g1_i1.p2", "Caenorhabditis_elegans_DN10557_c0_g1_i1.p1", "Caenorhabditis_elegans_DN13860_c0_g1_i1.p2", "Caenorhabditis_elegans_DN13928_c0_g1_i1.p1", "Caenorhabditis_elegans_DN1423_c0_g1_i1.p1", "Caenorhabditis_elegans_DN15619_c0_g1_i1.p1", "Caenorhabditis_elegans_DN1608_c0_g1_i2.p1", "Caenorhabditis_elegans_DN161_c…
980	GO:1903506	regulation of nucleic acid-templated tra...	328	22	46.46	1.00000	c("Caenorhabditis_elegans_DN10557_c0_g1_i1.p1", "Caenorhabditis_elegans_DN13860_c0_g1_i1.p2", "Caenorhabditis_elegans_DN13928_c0_g1_i1.p1", "Caenorhabditis_elegans_DN1423_c0_g1_i1.p1", "Caenorhabditis_elegans_DN15619_c0_g1_i1.p1", "Caenorhabditis_elegans_DN1608_c0_g1_i2.p1", "Caenorhabditis_elegans_DN161_c1_g1_i1.p1", "Caenorhabditis_elegans_DN17392_c0_g1_i1.p1", "Caenorhabditis_elegans_DN1791_c0…
981	GO:0006355	regulation of transcription, DNA-templat...	328	22	46.46	1.00000	c("Caenorhabditis_elegans_DN10557_c0_g1_i1.p1", "Caenorhabditis_elegans_DN13860_c0_g1_i1.p2", "Caenorhabditis_elegans_DN13928_c0_g1_i1.p1", "Caenorhabditis_elegans_DN1423_c0_g1_i1.p1", "Caenorhabditis_elegans_DN15619_c0_g1_i1.p1", "Caenorhabditis_elegans_DN1608_c0_g1_i2.p1", "Caenorhabditis_elegans_DN161_c1_g1_i1.p1", "Caenorhabditis_elegans_DN17392_c0_g1_i1.p1", "Caenorhabditis_elegans_DN1791_c0…
982	GO:2001141	regulation of RNA biosynthetic process	328	22	46.46	1.00000	c("Caenorhabditis_elegans_DN10557_c0_g1_i1.p1", "Caenorhabditis_elegans_DN13860_c0_g1_i1.p2", "Caenorhabditis_elegans_DN13928_c0_g1_i1.p1", "Caenorhabditis_elegans_DN1423_c0_g1_i1.p1", "Caenorhabditis_elegans_DN15619_c0_g1_i1.p1", "Caenorhabditis_elegans_DN1608_c0_g1_i2.p1", "Caenorhabditis_elegans_DN161_c1_g1_i1.p1", "Caenorhabditis_elegans_DN17392_c0_g1_i1.p1", "Caenorhabditis_elegans_DN1791_c0…
983	GO:0051171	regulation of nitrogen compound metaboli...	371	31	52.55	1.00000	c("Caenorhabditis_elegans_DN10197_c0_g1_i1.p2", "Caenorhabditis_elegans_DN10358_c0_g1_i1.p2", "Caenorhabditis_elegans_DN10557_c0_g1_i1.p1", "Caenorhabditis_elegans_DN13860_c0_g1_i1.p2", "Caenorhabditis_elegans_DN13928_c0_g1_i1.p1", "Caenorhabditis_elegans_DN1423_c0_g1_i1.p1", "Caenorhabditis_elegans_DN15619_c0_g1_i1.p1", "Caenorhabditis_elegans_DN1608_c0_g1_i2.p1", "Caenorhabditis_elegans_DN161_c…
984	GO:0080090	regulation of primary metabolic process	373	31	52.83	1.00000	c("Caenorhabditis_elegans_DN10197_c0_g1_i1.p2", "Caenorhabditis_elegans_DN10358_c0_g1_i1.p2", "Caenorhabditis_elegans_DN10557_c0_g1_i1.p1", "Caenorhabditis_elegans_DN13860_c0_g1_i1.p2", "Caenorhabditis_elegans_DN13928_c0_g1_i1.p1", "Caenorhabditis_elegans_DN1423_c0_g1_i1.p1", "Caenorhabditis_elegans_DN15619_c0_g1_i1.p1", "Caenorhabditis_elegans_DN1608_c0_g1_i2.p1", "Caenorhabditis_elegans_DN161_c…
985	GO:0031323	regulation of cellular metabolic process	371	30	52.55	1.00000	c("Caenorhabditis_elegans_DN10197_c0_g1_i1.p2", "Caenorhabditis_elegans_DN10358_c0_g1_i1.p2", "Caenorhabditis_elegans_DN10557_c0_g1_i1.p1", "Caenorhabditis_elegans_DN13860_c0_g1_i1.p2", "Caenorhabditis_elegans_DN13928_c0_g1_i1.p1", "Caenorhabditis_elegans_DN1423_c0_g1_i1.p1", "Caenorhabditis_elegans_DN15619_c0_g1_i1.p1", "Caenorhabditis_elegans_DN1608_c0_g1_i2.p1", "Caenorhabditis_elegans_DN161_c…
986	GO:0050789	regulation of biological process	746	74	105.66	1.00000	c("Caenorhabditis_elegans_DN10064_c0_g1_i1.p1", "Caenorhabditis_elegans_DN10115_c0_g1_i1.p1", "Caenorhabditis_elegans_DN10123_c0_g1_i1.p1", "Caenorhabditis_elegans_DN10197_c0_g1_i1.p2", "Caenorhabditis_elegans_DN10256_c0_g1_i1.p2", "Caenorhabditis_elegans_DN10358_c0_g1_i1.p2", "Caenorhabditis_elegans_DN10557_c0_g1_i1.p1", "Caenorhabditis_elegans_DN11025_c0_g1_i1.p1", "Caenorhabditis_elegans_DN110…
987	GO:0050794	regulation of cellular process	701	60	99.28	1.00000	c("Caenorhabditis_elegans_DN10064_c0_g1_i1.p1", "Caenorhabditis_elegans_DN10123_c0_g1_i1.p1", "Caenorhabditis_elegans_DN10197_c0_g1_i1.p2", "Caenorhabditis_elegans_DN10256_c0_g1_i1.p2", "Caenorhabditis_elegans_DN10358_c0_g1_i1.p2", "Caenorhabditis_elegans_DN10557_c0_g1_i1.p1", "Caenorhabditis_elegans_DN1104_c0_g1_i1.p1", "Caenorhabditis_elegans_DN1204_c0_g1_i1.p1", "Caenorhabditis_elegans_DN13821…
988	GO:0065007	biological regulation	792	82	112.17	1.00000	c("Caenorhabditis_elegans_DN10064_c0_g1_i1.p1", "Caenorhabditis_elegans_DN10115_c0_g1_i1.p1", "Caenorhabditis_elegans_DN10123_c0_g1_i1.p1", "Caenorhabditis_elegans_DN10154_c0_g1_i1.p1", "Caenorhabditis_elegans_DN10197_c0_g1_i1.p2", "Caenorhabditis_elegans_DN10256_c0_g1_i1.p2", "Caenorhabditis_elegans_DN10358_c0_g1_i1.p2", "Caenorhabditis_elegans_DN10389_c0_g1_i1.p1", "Caenorhabditis_elegans_DN105…
989	GO:0043038	amino acid activation	35	12	4.96	1.00000	c("Caenorhabditis_elegans_DN10549_c0_g1_i1.p1", "Caenorhabditis_elegans_DN13883_c0_g1_i1.p2", "Caenorhabditis_elegans_DN1538_c0_g1_i4.p2", "Caenorhabditis_elegans_DN17126_c0_g1_i1.p2", "Caenorhabditis_elegans_DN20515_c0_g1_i1.p1", "Caenorhabditis_elegans_DN21376_c0_g1_i1.p1", "Caenorhabditis_elegans_DN2153_c0_g1_i1.p1", "Caenorhabditis_elegans_DN2410_c0_g1_i1.p1", "Caenorhabditis_elegans_DN2973_c…
990	GO:0043039	tRNA aminoacylation	35	12	4.96	1.00000	c("Caenorhabditis_elegans_DN10549_c0_g1_i1.p1", "Caenorhabditis_elegans_DN13883_c0_g1_i1.p2", "Caenorhabditis_elegans_DN1538_c0_g1_i4.p2", "Caenorhabditis_elegans_DN17126_c0_g1_i1.p2", "Caenorhabditis_elegans_DN20515_c0_g1_i1.p1", "Caenorhabditis_elegans_DN21376_c0_g1_i1.p1", "Caenorhabditis_elegans_DN2153_c0_g1_i1.p1", "Caenorhabditis_elegans_DN2410_c0_g1_i1.p1", "Caenorhabditis_elegans_DN2973_c…
991	GO:0009143	nucleoside triphosphate catabolic proces...	4	3	0.57	1.00000	c("Caenorhabditis_elegans_DN11550_c0_g1_i1.p1", "Caenorhabditis_elegans_DN21088_c0_g1_i1.p1", "Caenorhabditis_elegans_DN21088_c1_g1_i1.p1")
992	GO:0009149	pyrimidine nucleoside triphosphate catab...	3	3	0.42	1.00000	c("Caenorhabditis_elegans_DN11550_c0_g1_i1.p1", "Caenorhabditis_elegans_DN21088_c0_g1_i1.p1", "Caenorhabditis_elegans_DN21088_c1_g1_i1.p1")
993	GO:0006164	purine nucleotide biosynthetic process	37	11	5.24	1.00000	c("Caenorhabditis_elegans_DN10275_c0_g1_i1.p1", "Caenorhabditis_elegans_DN10389_c0_g1_i1.p1", "Caenorhabditis_elegans_DN1261_c0_g1_i1.p2", "Caenorhabditis_elegans_DN13865_c0_g1_i1.p2", "Caenorhabditis_elegans_DN20493_c0_g1_i1.p1", "Caenorhabditis_elegans_DN20819_c0_g1_i1.p1", "Caenorhabditis_elegans_DN20969_c0_g1_i1.p1", "Caenorhabditis_elegans_DN22074_c0_g1_i1.p1", "Caenorhabditis_elegans_DN226_…
994	GO:0009130	pyrimidine nucleoside monophosphate bios...	5	3	0.71	1.00000	c("Caenorhabditis_elegans_DN11550_c0_g1_i1.p1", "Caenorhabditis_elegans_DN21088_c0_g1_i1.p1", "Caenorhabditis_elegans_DN21088_c1_g1_i1.p1")
995	GO:0040025	vulval development	12	7	1.7	1.00000	c("Caenorhabditis_elegans_DN17661_c0_g1_i1.p1", "Caenorhabditis_elegans_DN1784_c0_g1_i1.p1", "Caenorhabditis_elegans_DN20501_c0_g1_i1.p1", "Caenorhabditis_elegans_DN228_c0_g1_i1.p2", "Caenorhabditis_elegans_DN3405_c0_g1_i1.p1", "Caenorhabditis_elegans_DN801_c0_g1_i1.p1", "Caenorhabditis_elegans_DN801_c0_g1_i3.p1")
996	GO:0040028	regulation of vulval development	12	7	1.7	1.00000	c("Caenorhabditis_elegans_DN17661_c0_g1_i1.p1", "Caenorhabditis_elegans_DN1784_c0_g1_i1.p1", "Caenorhabditis_elegans_DN20501_c0_g1_i1.p1", "Caenorhabditis_elegans_DN228_c0_g1_i1.p2", "Caenorhabditis_elegans_DN3405_c0_g1_i1.p1", "Caenorhabditis_elegans_DN801_c0_g1_i1.p1", "Caenorhabditis_elegans_DN801_c0_g1_i3.p1")
997	GO:0048569	post-embryonic animal organ development	12	7	1.7	1.00000	c("Caenorhabditis_elegans_DN17661_c0_g1_i1.p1", "Caenorhabditis_elegans_DN1784_c0_g1_i1.p1", "Caenorhabditis_elegans_DN20501_c0_g1_i1.p1", "Caenorhabditis_elegans_DN228_c0_g1_i1.p2", "Caenorhabditis_elegans_DN3405_c0_g1_i1.p1", "Caenorhabditis_elegans_DN801_c0_g1_i1.p1", "Caenorhabditis_elegans_DN801_c0_g1_i3.p1")
998	GO:2000026	regulation of multicellular organismal d...	12	7	1.7	1.00000	c("Caenorhabditis_elegans_DN17661_c0_g1_i1.p1", "Caenorhabditis_elegans_DN1784_c0_g1_i1.p1", "Caenorhabditis_elegans_DN20501_c0_g1_i1.p1", "Caenorhabditis_elegans_DN228_c0_g1_i1.p2", "Caenorhabditis_elegans_DN3405_c0_g1_i1.p1", "Caenorhabditis_elegans_DN801_c0_g1_i1.p1", "Caenorhabditis_elegans_DN801_c0_g1_i3.p1")
999	GO:0061062	regulation of nematode larval developmen...	12	7	1.7	1.00000	c("Caenorhabditis_elegans_DN17661_c0_g1_i1.p1", "Caenorhabditis_elegans_DN1784_c0_g1_i1.p1", "Caenorhabditis_elegans_DN20501_c0_g1_i1.p1", "Caenorhabditis_elegans_DN228_c0_g1_i1.p2", "Caenorhabditis_elegans_DN3405_c0_g1_i1.p1", "Caenorhabditis_elegans_DN801_c0_g1_i1.p1", "Caenorhabditis_elegans_DN801_c0_g1_i3.p1")
1000	GO:0061064	negative regulation of nematode larval d...	12	7	1.7	1.00000	c("Caenorhabditis_elegans_DN17661_c0_g1_i1.p1", "Caenorhabditis_elegans_DN1784_c0_g1_i1.p1", "Caenorhabditis_elegans_DN20501_c0_g1_i1.p1", "Caenorhabditis_elegans_DN228_c0_g1_i1.p2", "Caenorhabditis_elegans_DN3405_c0_g1_i1.p1", "Caenorhabditis_elegans_DN801_c0_g1_i1.p1", "Caenorhabditis_elegans_DN801_c0_g1_i3.p1")
1001	GO:0048580	regulation of post-embryonic development	12	7	1.7	1.00000	c("Caenorhabditis_elegans_DN17661_c0_g1_i1.p1", "Caenorhabditis_elegans_DN1784_c0_g1_i1.p1", "Caenorhabditis_elegans_DN20501_c0_g1_i1.p1", "Caenorhabditis_elegans_DN228_c0_g1_i1.p2", "Caenorhabditis_elegans_DN3405_c0_g1_i1.p1", "Caenorhabditis_elegans_DN801_c0_g1_i1.p1", "Caenorhabditis_elegans_DN801_c0_g1_i3.p1")
1002	GO:0048581	negative regulation of post-embryonic de...	12	7	1.7	1.00000	c("Caenorhabditis_elegans_DN17661_c0_g1_i1.p1", "Caenorhabditis_elegans_DN1784_c0_g1_i1.p1", "Caenorhabditis_elegans_DN20501_c0_g1_i1.p1", "Caenorhabditis_elegans_DN228_c0_g1_i1.p2", "Caenorhabditis_elegans_DN3405_c0_g1_i1.p1", "Caenorhabditis_elegans_DN801_c0_g1_i1.p1", "Caenorhabditis_elegans_DN801_c0_g1_i3.p1")
1003	GO:0009260	ribonucleotide biosynthetic process	36	11	5.1	1.00000	c("Caenorhabditis_elegans_DN10275_c0_g1_i1.p1", "Caenorhabditis_elegans_DN10389_c0_g1_i1.p1", "Caenorhabditis_elegans_DN1261_c0_g1_i1.p2", "Caenorhabditis_elegans_DN13865_c0_g1_i1.p2", "Caenorhabditis_elegans_DN20493_c0_g1_i1.p1", "Caenorhabditis_elegans_DN20819_c0_g1_i1.p1", "Caenorhabditis_elegans_DN20969_c0_g1_i1.p1", "Caenorhabditis_elegans_DN22074_c0_g1_i1.p1", "Caenorhabditis_elegans_DN226_…
1004	GO:0009264	deoxyribonucleotide catabolic process	4	3	0.57	1.00000	c("Caenorhabditis_elegans_DN11550_c0_g1_i1.p1", "Caenorhabditis_elegans_DN21088_c0_g1_i1.p1", "Caenorhabditis_elegans_DN21088_c1_g1_i1.p1")
1005	GO:0048513	animal organ development	13	7	1.84	1.00000	c("Caenorhabditis_elegans_DN17661_c0_g1_i1.p1", "Caenorhabditis_elegans_DN1784_c0_g1_i1.p1", "Caenorhabditis_elegans_DN20501_c0_g1_i1.p1", "Caenorhabditis_elegans_DN228_c0_g1_i1.p2", "Caenorhabditis_elegans_DN3405_c0_g1_i1.p1", "Caenorhabditis_elegans_DN801_c0_g1_i1.p1", "Caenorhabditis_elegans_DN801_c0_g1_i3.p1")
1006	GO:0016073	snRNA metabolic process	6	4	0.85	1.00000	c("Caenorhabditis_elegans_DN1032_c0_g1_i1.p1", "Caenorhabditis_elegans_DN14561_c0_g1_i1.p1", "Caenorhabditis_elegans_DN1696_c0_g1_i1.p1", "Caenorhabditis_elegans_DN7061_c0_g1_i1.p1")
1007	GO:0009223	pyrimidine deoxyribonucleotide catabolic...	3	3	0.42	1.00000	c("Caenorhabditis_elegans_DN11550_c0_g1_i1.p1", "Caenorhabditis_elegans_DN21088_c0_g1_i1.p1", "Caenorhabditis_elegans_DN21088_c1_g1_i1.p1")
1008	GO:0009211	pyrimidine deoxyribonucleoside triphosph...	3	3	0.42	1.00000	c("Caenorhabditis_elegans_DN11550_c0_g1_i1.p1", "Caenorhabditis_elegans_DN21088_c0_g1_i1.p1", "Caenorhabditis_elegans_DN21088_c1_g1_i1.p1")
1009	GO:0009213	pyrimidine deoxyribonucleoside triphosph...	3	3	0.42	1.00000	c("Caenorhabditis_elegans_DN11550_c0_g1_i1.p1", "Caenorhabditis_elegans_DN21088_c0_g1_i1.p1", "Caenorhabditis_elegans_DN21088_c1_g1_i1.p1")
1010	GO:0002164	larval development	12	7	1.7	1.00000	c("Caenorhabditis_elegans_DN17661_c0_g1_i1.p1", "Caenorhabditis_elegans_DN1784_c0_g1_i1.p1", "Caenorhabditis_elegans_DN20501_c0_g1_i1.p1", "Caenorhabditis_elegans_DN228_c0_g1_i1.p2", "Caenorhabditis_elegans_DN3405_c0_g1_i1.p1", "Caenorhabditis_elegans_DN801_c0_g1_i1.p1", "Caenorhabditis_elegans_DN801_c0_g1_i3.p1")
1011	GO:0009200	deoxyribonucleoside triphosphate metabol...	3	3	0.42	1.00000	c("Caenorhabditis_elegans_DN11550_c0_g1_i1.p1", "Caenorhabditis_elegans_DN21088_c0_g1_i1.p1", "Caenorhabditis_elegans_DN21088_c1_g1_i1.p1")
1012	GO:0009204	deoxyribonucleoside triphosphate catabol...	3	3	0.42	1.00000	c("Caenorhabditis_elegans_DN11550_c0_g1_i1.p1", "Caenorhabditis_elegans_DN21088_c0_g1_i1.p1", "Caenorhabditis_elegans_DN21088_c1_g1_i1.p1")
1013	GO:0002119	nematode larval development	12	7	1.7	1.00000	c("Caenorhabditis_elegans_DN17661_c0_g1_i1.p1", "Caenorhabditis_elegans_DN1784_c0_g1_i1.p1", "Caenorhabditis_elegans_DN20501_c0_g1_i1.p1", "Caenorhabditis_elegans_DN228_c0_g1_i1.p2", "Caenorhabditis_elegans_DN3405_c0_g1_i1.p1", "Caenorhabditis_elegans_DN801_c0_g1_i1.p1", "Caenorhabditis_elegans_DN801_c0_g1_i3.p1")
1014	GO:1901136	carbohydrate derivative catabolic proces...	11	3	1.56	1.00000	c("Caenorhabditis_elegans_DN11550_c0_g1_i1.p1", "Caenorhabditis_elegans_DN21088_c0_g1_i1.p1", "Caenorhabditis_elegans_DN21088_c1_g1_i1.p1")
1015	GO:0034248	regulation of cellular amide metabolic p...	18	7	2.55	1.00000	c("Caenorhabditis_elegans_DN10197_c0_g1_i1.p2", "Caenorhabditis_elegans_DN10358_c0_g1_i1.p2", "Caenorhabditis_elegans_DN20773_c0_g1_i1.p1", "Caenorhabditis_elegans_DN3962_c0_g1_i1.p1", "Caenorhabditis_elegans_DN4729_c0_g1_i1.p1", "Caenorhabditis_elegans_DN489_c0_g1_i1.p3", "Caenorhabditis_elegans_DN6861_c0_g1_i1.p1")
1016	GO:0006244	pyrimidine nucleotide catabolic process	3	3	0.42	1.00000	c("Caenorhabditis_elegans_DN11550_c0_g1_i1.p1", "Caenorhabditis_elegans_DN21088_c0_g1_i1.p1", "Caenorhabditis_elegans_DN21088_c1_g1_i1.p1")
1017	GO:0009791	post-embryonic development	12	7	1.7	1.00000	c("Caenorhabditis_elegans_DN17661_c0_g1_i1.p1", "Caenorhabditis_elegans_DN1784_c0_g1_i1.p1", "Caenorhabditis_elegans_DN20501_c0_g1_i1.p1", "Caenorhabditis_elegans_DN228_c0_g1_i1.p2", "Caenorhabditis_elegans_DN3405_c0_g1_i1.p1", "Caenorhabditis_elegans_DN801_c0_g1_i1.p1", "Caenorhabditis_elegans_DN801_c0_g1_i3.p1")
1018	GO:0044257	cellular protein catabolic process	76	23	10.76	1.00000	c("Caenorhabditis_elegans_DN10776_c0_g1_i1.p2", "Caenorhabditis_elegans_DN14098_c0_g1_i1.p1", "Caenorhabditis_elegans_DN1504_c0_g1_i1.p1", "Caenorhabditis_elegans_DN1512_c0_g1_i1.p1", "Caenorhabditis_elegans_DN17175_c0_g1_i1.p1", "Caenorhabditis_elegans_DN17657_c0_g1_i1.p1", "Caenorhabditis_elegans_DN17803_c0_g1_i1.p1", "Caenorhabditis_elegans_DN18479_c0_g1_i1.p1", "Caenorhabditis_elegans_DN19259…
1019	GO:0046390	ribose phosphate biosynthetic process	36	11	5.1	1.00000	c("Caenorhabditis_elegans_DN10275_c0_g1_i1.p1", "Caenorhabditis_elegans_DN10389_c0_g1_i1.p1", "Caenorhabditis_elegans_DN1261_c0_g1_i1.p2", "Caenorhabditis_elegans_DN13865_c0_g1_i1.p2", "Caenorhabditis_elegans_DN20493_c0_g1_i1.p1", "Caenorhabditis_elegans_DN20819_c0_g1_i1.p1", "Caenorhabditis_elegans_DN20969_c0_g1_i1.p1", "Caenorhabditis_elegans_DN22074_c0_g1_i1.p1", "Caenorhabditis_elegans_DN226_…
1020	GO:0032268	regulation of cellular protein metabolic...	33	7	4.67	1.00000	c("Caenorhabditis_elegans_DN10197_c0_g1_i1.p2", "Caenorhabditis_elegans_DN10358_c0_g1_i1.p2", "Caenorhabditis_elegans_DN20773_c0_g1_i1.p1", "Caenorhabditis_elegans_DN3962_c0_g1_i1.p1", "Caenorhabditis_elegans_DN4729_c0_g1_i1.p1", "Caenorhabditis_elegans_DN489_c0_g1_i1.p3", "Caenorhabditis_elegans_DN6861_c0_g1_i1.p1")
1021	GO:0008150	biological_process	3382	479	479	1.00000	c("Caenorhabditis_elegans_DN10063_c0_g1_i1.p1", "Caenorhabditis_elegans_DN10064_c0_g1_i1.p1", "Caenorhabditis_elegans_DN10072_c0_g1_i1.p3", "Caenorhabditis_elegans_DN1009_c0_g1_i1.p1", "Caenorhabditis_elegans_DN10100_c0_g1_i1.p1", "Caenorhabditis_elegans_DN10115_c0_g1_i1.p1", "Caenorhabditis_elegans_DN10123_c0_g1_i1.p1", "Caenorhabditis_elegans_DN10148_c0_g1_i1.p1", "Caenorhabditis_elegans_DN1015…
1022	GO:0046386	deoxyribose phosphate catabolic process	3	3	0.42	1.00000	c("Caenorhabditis_elegans_DN11550_c0_g1_i1.p1", "Caenorhabditis_elegans_DN21088_c0_g1_i1.p1", "Caenorhabditis_elegans_DN21088_c1_g1_i1.p1")
1023	GO:0050793	regulation of developmental process	16	7	2.27	1.00000	c("Caenorhabditis_elegans_DN17661_c0_g1_i1.p1", "Caenorhabditis_elegans_DN1784_c0_g1_i1.p1", "Caenorhabditis_elegans_DN20501_c0_g1_i1.p1", "Caenorhabditis_elegans_DN228_c0_g1_i1.p2", "Caenorhabditis_elegans_DN3405_c0_g1_i1.p1", "Caenorhabditis_elegans_DN801_c0_g1_i1.p1", "Caenorhabditis_elegans_DN801_c0_g1_i3.p1")
1024	GO:0046080	dUTP metabolic process	3	3	0.42	1.00000	c("Caenorhabditis_elegans_DN11550_c0_g1_i1.p1", "Caenorhabditis_elegans_DN21088_c0_g1_i1.p1", "Caenorhabditis_elegans_DN21088_c1_g1_i1.p1")
1025	GO:0046078	dUMP metabolic process	3	3	0.42	1.00000	c("Caenorhabditis_elegans_DN11550_c0_g1_i1.p1", "Caenorhabditis_elegans_DN21088_c0_g1_i1.p1", "Caenorhabditis_elegans_DN21088_c1_g1_i1.p1")
1026	GO:0051241	negative regulation of multicellular org...	13	7	1.84	1.00000	c("Caenorhabditis_elegans_DN17661_c0_g1_i1.p1", "Caenorhabditis_elegans_DN1784_c0_g1_i1.p1", "Caenorhabditis_elegans_DN20501_c0_g1_i1.p1", "Caenorhabditis_elegans_DN228_c0_g1_i1.p2", "Caenorhabditis_elegans_DN3405_c0_g1_i1.p1", "Caenorhabditis_elegans_DN801_c0_g1_i1.p1", "Caenorhabditis_elegans_DN801_c0_g1_i3.p1")
1027	GO:0051093	negative regulation of developmental pro...	12	7	1.7	1.00000	c("Caenorhabditis_elegans_DN17661_c0_g1_i1.p1", "Caenorhabditis_elegans_DN1784_c0_g1_i1.p1", "Caenorhabditis_elegans_DN20501_c0_g1_i1.p1", "Caenorhabditis_elegans_DN228_c0_g1_i1.p2", "Caenorhabditis_elegans_DN3405_c0_g1_i1.p1", "Caenorhabditis_elegans_DN801_c0_g1_i1.p1", "Caenorhabditis_elegans_DN801_c0_g1_i3.p1")
1028	GO:0009162	deoxyribonucleoside monophosphate metabo...	4	3	0.57	1.00000	c("Caenorhabditis_elegans_DN11550_c0_g1_i1.p1", "Caenorhabditis_elegans_DN21088_c0_g1_i1.p1", "Caenorhabditis_elegans_DN21088_c1_g1_i1.p1")
1029	GO:0009157	deoxyribonucleoside monophosphate biosyn...	4	3	0.57	1.00000	c("Caenorhabditis_elegans_DN11550_c0_g1_i1.p1", "Caenorhabditis_elegans_DN21088_c0_g1_i1.p1", "Caenorhabditis_elegans_DN21088_c1_g1_i1.p1")
1030	GO:0072522	purine-containing compound biosynthetic ...	39	11	5.52	1.00000	c("Caenorhabditis_elegans_DN10275_c0_g1_i1.p1", "Caenorhabditis_elegans_DN10389_c0_g1_i1.p1", "Caenorhabditis_elegans_DN1261_c0_g1_i1.p2", "Caenorhabditis_elegans_DN13865_c0_g1_i1.p2", "Caenorhabditis_elegans_DN20493_c0_g1_i1.p1", "Caenorhabditis_elegans_DN20819_c0_g1_i1.p1", "Caenorhabditis_elegans_DN20969_c0_g1_i1.p1", "Caenorhabditis_elegans_DN22074_c0_g1_i1.p1", "Caenorhabditis_elegans_DN226_…
1031	GO:0072529	pyrimidine-containing compound catabolic...	4	3	0.57	1.00000	c("Caenorhabditis_elegans_DN11550_c0_g1_i1.p1", "Caenorhabditis_elegans_DN21088_c0_g1_i1.p1", "Caenorhabditis_elegans_DN21088_c1_g1_i1.p1")
1032	GO:0009176	pyrimidine deoxyribonucleoside monophosp...	4	3	0.57	1.00000	c("Caenorhabditis_elegans_DN11550_c0_g1_i1.p1", "Caenorhabditis_elegans_DN21088_c0_g1_i1.p1", "Caenorhabditis_elegans_DN21088_c1_g1_i1.p1")
1033	GO:0009177	pyrimidine deoxyribonucleoside monophosp...	4	3	0.57	1.00000	c("Caenorhabditis_elegans_DN11550_c0_g1_i1.p1", "Caenorhabditis_elegans_DN21088_c0_g1_i1.p1", "Caenorhabditis_elegans_DN21088_c1_g1_i1.p1")
1034	GO:0009129	pyrimidine nucleoside monophosphate meta...	5	3	0.71	1.00000	c("Caenorhabditis_elegans_DN11550_c0_g1_i1.p1", "Caenorhabditis_elegans_DN21088_c0_g1_i1.p1", "Caenorhabditis_elegans_DN21088_c1_g1_i1.p1")
1035	GO:0000027	ribosomal large subunit assembly	3	0	0.42	1.00000	character(0)
1036	GO:0000041	transition metal ion transport	6	0	0.85	1.00000	character(0)
1037	GO:0000045	autophagosome assembly	3	0	0.42	1.00000	character(0)
1038	GO:0000070	mitotic sister chromatid segregation	13	0	1.84	1.00000	character(0)
1039	GO:0000076	DNA replication checkpoint	2	0	0.28	1.00000	character(0)
1040	GO:0000079	regulation of cyclin-dependent protein s...	3	0	0.42	1.00000	character(0)
1041	GO:0000086	G2/M transition of mitotic cell cycle	2	0	0.28	1.00000	character(0)
1042	GO:0000097	sulfur amino acid biosynthetic process	5	0	0.71	1.00000	character(0)
1043	GO:0000209	protein polyubiquitination	1	0	0.14	1.00000	character(0)
1044	GO:0000244	spliceosomal tri-snRNP complex assembly	1	0	0.14	1.00000	character(0)
1045	GO:0000271	polysaccharide biosynthetic process	3	0	0.42	1.00000	character(0)
1046	GO:0000272	polysaccharide catabolic process	2	0	0.28	1.00000	character(0)
1047	GO:0000280	nuclear division	14	0	1.98	1.00000	character(0)
1048	GO:0000281	mitotic cytokinesis	3	0	0.42	1.00000	character(0)
1049	GO:0000288	nuclear-transcribed mRNA catabolic proce...	4	0	0.57	1.00000	character(0)
1050	GO:0000289	nuclear-transcribed mRNA poly(A) tail sh...	1	0	0.14	1.00000	character(0)
1051	GO:0000290	deadenylation-dependent decapping of nuc...	3	0	0.42	1.00000	character(0)
1052	GO:0000302	response to reactive oxygen species	1	0	0.14	1.00000	character(0)
1053	GO:0000338	protein deneddylation	1	0	0.14	1.00000	character(0)
1054	GO:0000350	generation of catalytic spliceosome for ...	1	0	0.14	1.00000	character(0)
1055	GO:0000380	alternative mRNA splicing, via spliceoso...	1	0	0.14	1.00000	character(0)
1056	GO:0000381	regulation of alternative mRNA splicing,...	1	0	0.14	1.00000	character(0)
1057	GO:0000393	spliceosomal conformational changes to g...	1	0	0.14	1.00000	character(0)
1058	GO:0000422	autophagy of mitochondrion	2	0	0.28	1.00000	character(0)
1059	GO:0000463	maturation of LSU-rRNA from tricistronic...	1	0	0.14	1.00000	character(0)
1060	GO:0000470	maturation of LSU-rRNA	2	0	0.28	1.00000	character(0)
1061	GO:0000910	cytokinesis	4	0	0.57	1.00000	character(0)
1062	GO:0000912	assembly of actomyosin apparatus involve...	1	0	0.14	1.00000	character(0)
1063	GO:0000915	actomyosin contractile ring assembly	1	0	0.14	1.00000	character(0)
1064	GO:0000959	mitochondrial RNA metabolic process	1	0	0.14	1.00000	character(0)
1065	GO:0000966	RNA 5'-end processing	2	0	0.28	1.00000	character(0)
1066	GO:0001188	RNA polymerase I preinitiation complex a...	1	0	0.14	1.00000	character(0)
1067	GO:0001503	ossification	1	0	0.14	1.00000	character(0)
1068	GO:0001505	regulation of neurotransmitter levels	6	0	0.85	1.00000	character(0)
1069	GO:0001508	action potential	2	0	0.28	1.00000	character(0)
1070	GO:0001573	ganglioside metabolic process	1	0	0.14	1.00000	character(0)
1071	GO:0001682	tRNA 5'-leader removal	2	0	0.28	1.00000	character(0)
1072	GO:0001763	morphogenesis of a branching structure	1	0	0.14	1.00000	character(0)
1073	GO:0001765	membrane raft assembly	1	0	0.14	1.00000	character(0)
1074	GO:0001816	cytokine production	1	0	0.14	1.00000	character(0)
1075	GO:0001817	regulation of cytokine production	1	0	0.14	1.00000	character(0)
1076	GO:0001818	negative regulation of cytokine producti...	1	0	0.14	1.00000	character(0)
1077	GO:0001819	positive regulation of cytokine producti...	1	0	0.14	1.00000	character(0)
1078	GO:0001932	regulation of protein phosphorylation	5	0	0.71	1.00000	character(0)
1079	GO:0001934	positive regulation of protein phosphory...	1	0	0.14	1.00000	character(0)
1080	GO:0002009	morphogenesis of an epithelium	1	0	0.14	1.00000	character(0)
1081	GO:0002084	protein depalmitoylation	1	0	0.14	1.00000	character(0)
1082	GO:0002097	tRNA wobble base modification	8	0	1.13	1.00000	character(0)
1083	GO:0002098	tRNA wobble uridine modification	8	0	1.13	1.00000	character(0)
1084	GO:0002115	store-operated calcium entry	1	0	0.14	1.00000	character(0)
1085	GO:0002143	tRNA wobble position uridine thiolation	1	0	0.14	1.00000	character(0)
1086	GO:0002218	activation of innate immune response	5	0	0.71	1.00000	character(0)
1087	GO:0002221	pattern recognition receptor signaling p...	5	0	0.71	1.00000	character(0)
1088	GO:0002224	toll-like receptor signaling pathway	4	0	0.57	1.00000	character(0)
1089	GO:0002252	immune effector process	1	0	0.14	1.00000	character(0)
1090	GO:0002253	activation of immune response	5	0	0.71	1.00000	character(0)
1091	GO:0002376	immune system process	5	0	0.71	1.00000	character(0)
1092	GO:0002682	regulation of immune system process	5	0	0.71	1.00000	character(0)
1093	GO:0002683	negative regulation of immune system pro...	4	0	0.57	1.00000	character(0)
1094	GO:0002684	positive regulation of immune system pro...	5	0	0.71	1.00000	character(0)
1095	GO:0002697	regulation of immune effector process	1	0	0.14	1.00000	character(0)
1096	GO:0002698	negative regulation of immune effector p...	1	0	0.14	1.00000	character(0)
1097	GO:0002753	cytoplasmic pattern recognition receptor...	1	0	0.14	1.00000	character(0)
1098	GO:0002755	MyD88-dependent toll-like receptor signa...	1	0	0.14	1.00000	character(0)
1099	GO:0002756	MyD88-independent toll-like receptor sig...	3	0	0.42	1.00000	character(0)
1100	GO:0002757	immune response-activating signal transd...	5	0	0.71	1.00000	character(0)
1101	GO:0002758	innate immune response-activating signal...	5	0	0.71	1.00000	character(0)
1102	GO:0002764	immune response-regulating signaling pat...	5	0	0.71	1.00000	character(0)
1103	GO:0002831	regulation of response to biotic stimulu...	1	0	0.14	1.00000	character(0)
1104	GO:0002832	negative regulation of response to bioti...	1	0	0.14	1.00000	character(0)
1105	GO:0002949	tRNA threonylcarbamoyladenosine modifica...	2	0	0.28	1.00000	character(0)
1106	GO:0003008	system process	8	0	1.13	1.00000	character(0)
1107	GO:0003012	muscle system process	4	0	0.57	1.00000	character(0)
1108	GO:0005976	polysaccharide metabolic process	6	0	0.85	1.00000	character(0)
1109	GO:0005977	glycogen metabolic process	6	0	0.85	1.00000	character(0)
1110	GO:0005978	glycogen biosynthetic process	3	0	0.42	1.00000	character(0)
1111	GO:0005980	glycogen catabolic process	2	0	0.28	1.00000	character(0)
1112	GO:0005992	trehalose biosynthetic process	3	0	0.42	1.00000	character(0)
1113	GO:0006000	fructose metabolic process	2	0	0.28	1.00000	character(0)
1114	GO:0006003	fructose 2,6-bisphosphate metabolic proc...	2	0	0.28	1.00000	character(0)
1115	GO:0006004	fucose metabolic process	1	0	0.14	1.00000	character(0)
1116	GO:0006011	UDP-glucose metabolic process	2	0	0.28	1.00000	character(0)
1117	GO:0006012	galactose metabolic process	2	0	0.28	1.00000	character(0)
1118	GO:0006013	mannose metabolic process	2	0	0.28	1.00000	character(0)
1119	GO:0006020	inositol metabolic process	1	0	0.14	1.00000	character(0)
1120	GO:0006021	inositol biosynthetic process	1	0	0.14	1.00000	character(0)
1121	GO:0006022	aminoglycan metabolic process	3	0	0.42	1.00000	character(0)
1122	GO:0006023	aminoglycan biosynthetic process	3	0	0.42	1.00000	character(0)
1123	GO:0006024	glycosaminoglycan biosynthetic process	3	0	0.42	1.00000	character(0)
1124	GO:0006044	N-acetylglucosamine metabolic process	1	0	0.14	1.00000	character(0)
1125	GO:0006067	ethanol metabolic process	1	0	0.14	1.00000	character(0)
1126	GO:0006069	ethanol oxidation	1	0	0.14	1.00000	character(0)
1127	GO:0006071	glycerol metabolic process	1	0	0.14	1.00000	character(0)
1128	GO:0006072	glycerol-3-phosphate metabolic process	3	0	0.42	1.00000	character(0)
1129	GO:0006073	cellular glucan metabolic process	6	0	0.85	1.00000	character(0)
1130	GO:0006089	lactate metabolic process	1	0	0.14	1.00000	character(0)
1131	GO:0006102	isocitrate metabolic process	2	0	0.28	1.00000	character(0)
1132	GO:0006104	succinyl-CoA metabolic process	1	0	0.14	1.00000	character(0)
1133	GO:0006106	fumarate metabolic process	1	0	0.14	1.00000	character(0)
1134	GO:0006109	regulation of carbohydrate metabolic pro...	1	0	0.14	1.00000	character(0)
1135	GO:0006111	regulation of gluconeogenesis	1	0	0.14	1.00000	character(0)
1136	GO:0006112	energy reserve metabolic process	6	0	0.85	1.00000	character(0)
1137	GO:0006166	purine ribonucleoside salvage	2	0	0.28	1.00000	character(0)
1138	GO:0006182	cGMP biosynthetic process	1	0	0.14	1.00000	character(0)
1139	GO:0006216	cytidine catabolic process	1	0	0.14	1.00000	character(0)
1140	GO:0006222	UMP biosynthetic process	1	0	0.14	1.00000	character(0)
1141	GO:0006231	dTMP biosynthetic process	1	0	0.14	1.00000	character(0)
1142	GO:0006266	DNA ligation	2	0	0.28	1.00000	character(0)
1143	GO:0006269	DNA replication, synthesis of RNA primer	2	0	0.28	1.00000	character(0)
1144	GO:0006274	DNA replication termination	1	0	0.14	1.00000	character(0)
1145	GO:0006275	regulation of DNA replication	2	0	0.28	1.00000	character(0)
1146	GO:0006283	transcription-coupled nucleotide-excisio...	1	0	0.14	1.00000	character(0)
1147	GO:0006313	transposition, DNA-mediated	1	0	0.14	1.00000	character(0)
1148	GO:0006336	DNA replication-independent nucleosome a...	1	0	0.14	1.00000	character(0)
1149	GO:0006337	nucleosome disassembly	1	0	0.14	1.00000	character(0)
1150	GO:0006338	chromatin remodeling	11	0	1.56	1.00000	character(0)
1151	GO:0006342	chromatin silencing	1	0	0.14	1.00000	character(0)
1152	GO:0006348	chromatin silencing at telomere	1	0	0.14	1.00000	character(0)
1153	GO:0006359	regulation of transcription by RNA polym...	1	0	0.14	1.00000	character(0)
1154	GO:0006360	transcription by RNA polymerase I	1	0	0.14	1.00000	character(0)
1155	GO:0006361	transcription initiation from RNA polyme...	1	0	0.14	1.00000	character(0)
1156	GO:0006370	7-methylguanosine mRNA capping	3	0	0.42	1.00000	character(0)
1157	GO:0006376	mRNA splice site selection	3	0	0.42	1.00000	character(0)
1158	GO:0006378	mRNA polyadenylation	3	0	0.42	1.00000	character(0)
1159	GO:0006379	mRNA cleavage	2	0	0.28	1.00000	character(0)
1160	GO:0006384	transcription initiation from RNA polyme...	1	0	0.14	1.00000	character(0)
1161	GO:0006390	mitochondrial transcription	1	0	0.14	1.00000	character(0)
1162	GO:0006400	tRNA modification	23	0	3.26	1.00000	character(0)
1163	GO:0006404	RNA import into nucleus	1	0	0.14	1.00000	character(0)
1164	GO:0006406	mRNA export from nucleus	7	0	0.99	1.00000	character(0)
1165	GO:0006409	tRNA export from nucleus	1	0	0.14	1.00000	character(0)
1166	GO:0006419	alanyl-tRNA aminoacylation	2	0	0.28	1.00000	character(0)
1167	GO:0006421	asparaginyl-tRNA aminoacylation	1	0	0.14	1.00000	character(0)
1168	GO:0006422	aspartyl-tRNA aminoacylation	1	0	0.14	1.00000	character(0)
1169	GO:0006423	cysteinyl-tRNA aminoacylation	1	0	0.14	1.00000	character(0)
1170	GO:0006424	glutamyl-tRNA aminoacylation	1	0	0.14	1.00000	character(0)
1171	GO:0006427	histidyl-tRNA aminoacylation	1	0	0.14	1.00000	character(0)
1172	GO:0006430	lysyl-tRNA aminoacylation	1	0	0.14	1.00000	character(0)
1173	GO:0006431	methionyl-tRNA aminoacylation	2	0	0.28	1.00000	character(0)
1174	GO:0006434	seryl-tRNA aminoacylation	2	0	0.28	1.00000	character(0)
1175	GO:0006435	threonyl-tRNA aminoacylation	1	0	0.14	1.00000	character(0)
1176	GO:0006437	tyrosyl-tRNA aminoacylation	2	0	0.28	1.00000	character(0)
1177	GO:0006446	regulation of translational initiation	1	0	0.14	1.00000	character(0)
1178	GO:0006450	regulation of translational fidelity	1	0	0.14	1.00000	character(0)
1179	GO:0006458	'de novo' protein folding	1	0	0.14	1.00000	character(0)
1180	GO:0006473	protein acetylation	12	0	1.7	1.00000	character(0)
1181	GO:0006474	N-terminal protein amino acid acetylatio...	1	0	0.14	1.00000	character(0)
1182	GO:0006475	internal protein amino acid acetylation	11	0	1.56	1.00000	character(0)
1183	GO:0006476	protein deacetylation	2	0	0.28	1.00000	character(0)
1184	GO:0006477	protein sulfation	1	0	0.14	1.00000	character(0)
1185	GO:0006478	peptidyl-tyrosine sulfation	1	0	0.14	1.00000	character(0)
1186	GO:0006480	N-terminal protein amino acid methylatio...	1	0	0.14	1.00000	character(0)
1187	GO:0006491	N-glycan processing	1	0	0.14	1.00000	character(0)
1188	GO:0006493	protein O-linked glycosylation	3	0	0.42	1.00000	character(0)
1189	GO:0006498	N-terminal protein lipidation	1	0	0.14	1.00000	character(0)
1190	GO:0006499	N-terminal protein myristoylation	1	0	0.14	1.00000	character(0)
1191	GO:0006513	protein monoubiquitination	2	0	0.28	1.00000	character(0)
1192	GO:0006516	glycoprotein catabolic process	2	0	0.28	1.00000	character(0)
1193	GO:0006517	protein deglycosylation	1	0	0.14	1.00000	character(0)
1194	GO:0006534	cysteine metabolic process	2	0	0.28	1.00000	character(0)
1195	GO:0006535	cysteine biosynthetic process from serin...	1	0	0.14	1.00000	character(0)
1196	GO:0006536	glutamate metabolic process	4	0	0.57	1.00000	character(0)
1197	GO:0006537	glutamate biosynthetic process	1	0	0.14	1.00000	character(0)
1198	GO:0006544	glycine metabolic process	4	0	0.57	1.00000	character(0)
1199	GO:0006545	glycine biosynthetic process	2	0	0.28	1.00000	character(0)
1200	GO:0006546	glycine catabolic process	2	0	0.28	1.00000	character(0)
1201	GO:0006547	histidine metabolic process	3	0	0.42	1.00000	character(0)
1202	GO:0006548	histidine catabolic process	3	0	0.42	1.00000	character(0)
1203	GO:0006556	S-adenosylmethionine biosynthetic proces...	5	0	0.71	1.00000	character(0)
1204	GO:0006558	L-phenylalanine metabolic process	1	0	0.14	1.00000	character(0)
1205	GO:0006559	L-phenylalanine catabolic process	1	0	0.14	1.00000	character(0)
1206	GO:0006560	proline metabolic process	3	0	0.42	1.00000	character(0)
1207	GO:0006561	proline biosynthetic process	2	0	0.28	1.00000	character(0)
1208	GO:0006562	proline catabolic process	1	0	0.14	1.00000	character(0)
1209	GO:0006563	L-serine metabolic process	4	0	0.57	1.00000	character(0)
1210	GO:0006564	L-serine biosynthetic process	2	0	0.28	1.00000	character(0)
1211	GO:0006568	tryptophan metabolic process	3	0	0.42	1.00000	character(0)
1212	GO:0006569	tryptophan catabolic process	3	0	0.42	1.00000	character(0)
1213	GO:0006570	tyrosine metabolic process	1	0	0.14	1.00000	character(0)
1214	GO:0006576	cellular biogenic amine metabolic proces...	6	0	0.85	1.00000	character(0)
1215	GO:0006577	amino-acid betaine metabolic process	2	0	0.28	1.00000	character(0)
1216	GO:0006578	amino-acid betaine biosynthetic process	2	0	0.28	1.00000	character(0)
1217	GO:0006586	indolalkylamine metabolic process	3	0	0.42	1.00000	character(0)
1218	GO:0006595	polyamine metabolic process	3	0	0.42	1.00000	character(0)
1219	GO:0006596	polyamine biosynthetic process	3	0	0.42	1.00000	character(0)
1220	GO:0006597	spermine biosynthetic process	1	0	0.14	1.00000	character(0)
1221	GO:0006611	protein export from nucleus	8	0	1.13	1.00000	character(0)
1222	GO:0006612	protein targeting to membrane	10	0	1.42	1.00000	character(0)
1223	GO:0006613	cotranslational protein targeting to mem...	9	0	1.27	1.00000	character(0)
1224	GO:0006614	SRP-dependent cotranslational protein ta...	9	0	1.27	1.00000	character(0)
1225	GO:0006616	SRP-dependent cotranslational protein ta...	1	0	0.14	1.00000	character(0)
1226	GO:0006620	posttranslational protein targeting to e...	1	0	0.14	1.00000	character(0)
1227	GO:0006621	protein retention in ER lumen	1	0	0.14	1.00000	character(0)
1228	GO:0006623	protein targeting to vacuole	1	0	0.14	1.00000	character(0)
1229	GO:0006625	protein targeting to peroxisome	3	0	0.42	1.00000	character(0)
1230	GO:0006635	fatty acid beta-oxidation	2	0	0.28	1.00000	character(0)
1231	GO:0006638	neutral lipid metabolic process	1	0	0.14	1.00000	character(0)
1232	GO:0006639	acylglycerol metabolic process	1	0	0.14	1.00000	character(0)
1233	GO:0006641	triglyceride metabolic process	1	0	0.14	1.00000	character(0)
1234	GO:0006672	ceramide metabolic process	3	0	0.42	1.00000	character(0)
1235	GO:0006677	glycosylceramide metabolic process	1	0	0.14	1.00000	character(0)
1236	GO:0006678	glucosylceramide metabolic process	1	0	0.14	1.00000	character(0)
1237	GO:0006680	glucosylceramide catabolic process	1	0	0.14	1.00000	character(0)
1238	GO:0006687	glycosphingolipid metabolic process	2	0	0.28	1.00000	character(0)
1239	GO:0006689	ganglioside catabolic process	1	0	0.14	1.00000	character(0)
1240	GO:0006694	steroid biosynthetic process	1	0	0.14	1.00000	character(0)
1241	GO:0006720	isoprenoid metabolic process	5	0	0.71	1.00000	character(0)
1242	GO:0006729	tetrahydrobiopterin biosynthetic process	1	0	0.14	1.00000	character(0)
1243	GO:0006730	one-carbon metabolic process	2	0	0.28	1.00000	character(0)
1244	GO:0006751	glutathione catabolic process	11	0	1.56	1.00000	character(0)
1245	GO:0006760	folic acid-containing compound metabolic...	5	0	0.71	1.00000	character(0)
1246	GO:0006766	vitamin metabolic process	5	0	0.71	1.00000	character(0)
1247	GO:0006767	water-soluble vitamin metabolic process	5	0	0.71	1.00000	character(0)
1248	GO:0006771	riboflavin metabolic process	1	0	0.14	1.00000	character(0)
1249	GO:0006772	thiamine metabolic process	1	0	0.14	1.00000	character(0)
1250	GO:0006784	heme a biosynthetic process	1	0	0.14	1.00000	character(0)
1251	GO:0006805	xenobiotic metabolic process	1	0	0.14	1.00000	character(0)
1252	GO:0006813	potassium ion transport	21	0	2.97	1.00000	character(0)
1253	GO:0006814	sodium ion transport	12	0	1.7	1.00000	character(0)
1254	GO:0006816	calcium ion transport	28	0	3.97	1.00000	character(0)
1255	GO:0006817	phosphate ion transport	1	0	0.14	1.00000	character(0)
1256	GO:0006821	chloride transport	7	0	0.99	1.00000	character(0)
1257	GO:0006825	copper ion transport	4	0	0.57	1.00000	character(0)
1258	GO:0006826	iron ion transport	2	0	0.28	1.00000	character(0)
1259	GO:0006836	neurotransmitter transport	1	0	0.14	1.00000	character(0)
1260	GO:0006851	mitochondrial calcium ion transmembrane ...	3	0	0.42	1.00000	character(0)
1261	GO:0006878	cellular copper ion homeostasis	1	0	0.14	1.00000	character(0)
1262	GO:0006879	cellular iron ion homeostasis	1	0	0.14	1.00000	character(0)
1263	GO:0006885	regulation of pH	3	0	0.42	1.00000	character(0)
1264	GO:0006888	ER to Golgi vesicle-mediated transport	13	0	1.84	1.00000	character(0)
1265	GO:0006890	retrograde vesicle-mediated transport, G...	4	0	0.57	1.00000	character(0)
1266	GO:0006891	intra-Golgi vesicle-mediated transport	4	0	0.57	1.00000	character(0)
1267	GO:0006895	Golgi to endosome transport	2	0	0.28	1.00000	character(0)
1268	GO:0006897	endocytosis	5	0	0.71	1.00000	character(0)
1269	GO:0006898	receptor-mediated endocytosis	2	0	0.28	1.00000	character(0)
1270	GO:0006900	vesicle budding from membrane	6	0	0.85	1.00000	character(0)
1271	GO:0006901	vesicle coating	4	0	0.57	1.00000	character(0)
1272	GO:0006906	vesicle fusion	1	0	0.14	1.00000	character(0)
1273	GO:0006914	autophagy	34	0	4.82	1.00000	character(0)
1274	GO:0006915	apoptotic process	14	0	1.98	1.00000	character(0)
1275	GO:0006936	muscle contraction	4	0	0.57	1.00000	character(0)
1276	GO:0006937	regulation of muscle contraction	4	0	0.57	1.00000	character(0)
1277	GO:0006952	defense response	8	0	1.13	1.00000	character(0)
1278	GO:0006955	immune response	5	0	0.71	1.00000	character(0)
1279	GO:0006970	response to osmotic stress	2	0	0.28	1.00000	character(0)
1280	GO:0006971	hypotonic response	2	0	0.28	1.00000	character(0)
1281	GO:0006984	ER-nucleus signaling pathway	1	0	0.14	1.00000	character(0)
1282	GO:0006986	response to unfolded protein	1	0	0.14	1.00000	character(0)
1283	GO:0006991	response to sterol depletion	1	0	0.14	1.00000	character(0)
1284	GO:0006997	nucleus organization	2	0	0.28	1.00000	character(0)
1285	GO:0006998	nuclear envelope organization	1	0	0.14	1.00000	character(0)
1286	GO:0007009	plasma membrane organization	6	0	0.85	1.00000	character(0)
1287	GO:0007015	actin filament organization	19	0	2.69	1.00000	character(0)
1288	GO:0007021	tubulin complex assembly	2	0	0.28	1.00000	character(0)
1289	GO:0007023	post-chaperonin tubulin folding pathway	3	0	0.42	1.00000	character(0)
1290	GO:0007029	endoplasmic reticulum organization	4	0	0.57	1.00000	character(0)
1291	GO:0007030	Golgi organization	3	0	0.42	1.00000	character(0)
1292	GO:0007031	peroxisome organization	5	0	0.71	1.00000	character(0)
1293	GO:0007034	vacuolar transport	10	0	1.42	1.00000	character(0)
1294	GO:0007043	cell-cell junction assembly	2	0	0.28	1.00000	character(0)
1295	GO:0007050	cell cycle arrest	2	0	0.28	1.00000	character(0)
1296	GO:0007051	spindle organization	3	0	0.42	1.00000	character(0)
1297	GO:0007064	mitotic sister chromatid cohesion	4	0	0.57	1.00000	character(0)
1298	GO:0007076	mitotic chromosome condensation	2	0	0.28	1.00000	character(0)
1299	GO:0007080	mitotic metaphase plate congression	1	0	0.14	1.00000	character(0)
1300	GO:0007084	mitotic nuclear envelope reassembly	1	0	0.14	1.00000	character(0)
1301	GO:0007088	regulation of mitotic nuclear division	6	0	0.85	1.00000	character(0)
1302	GO:0007091	metaphase/anaphase transition of mitotic...	5	0	0.71	1.00000	character(0)
1303	GO:0007093	mitotic cell cycle checkpoint	6	0	0.85	1.00000	character(0)
1304	GO:0007094	mitotic spindle assembly checkpoint	4	0	0.57	1.00000	character(0)
1305	GO:0007096	regulation of exit from mitosis	1	0	0.14	1.00000	character(0)
1306	GO:0007156	homophilic cell adhesion via plasma memb...	24	0	3.4	1.00000	character(0)
1307	GO:0007160	cell-matrix adhesion	5	0	0.71	1.00000	character(0)
1308	GO:0007163	establishment or maintenance of cell pol...	2	0	0.28	1.00000	character(0)
1309	GO:0007167	enzyme linked receptor protein signaling...	11	0	1.56	1.00000	character(0)
1310	GO:0007169	transmembrane receptor protein tyrosine ...	2	0	0.28	1.00000	character(0)
1311	GO:0007172	signal complex assembly	1	0	0.14	1.00000	character(0)
1312	GO:0007178	transmembrane receptor protein serine/th...	9	0	1.27	1.00000	character(0)
1313	GO:0007179	transforming growth factor beta receptor...	6	0	0.85	1.00000	character(0)
1314	GO:0007187	G protein-coupled receptor signaling pat...	3	0	0.42	1.00000	character(0)
1315	GO:0007188	adenylate cyclase-modulating G protein-c...	3	0	0.42	1.00000	character(0)
1316	GO:0007200	phospholipase C-activating G protein-cou...	1	0	0.14	1.00000	character(0)
1317	GO:0007218	neuropeptide signaling pathway	2	0	0.28	1.00000	character(0)
1318	GO:0007224	smoothened signaling pathway	1	0	0.14	1.00000	character(0)
1319	GO:0007229	integrin-mediated signaling pathway	1	0	0.14	1.00000	character(0)
1320	GO:0007249	I-kappaB kinase/NF-kappaB signaling	1	0	0.14	1.00000	character(0)
1321	GO:0007265	Ras protein signal transduction	14	0	1.98	1.00000	character(0)
1322	GO:0007266	Rho protein signal transduction	4	0	0.57	1.00000	character(0)
1323	GO:0007268	chemical synaptic transmission	12	0	1.7	1.00000	character(0)
1324	GO:0007269	neurotransmitter secretion	1	0	0.14	1.00000	character(0)
1325	GO:0007271	synaptic transmission, cholinergic	2	0	0.28	1.00000	character(0)
1326	GO:0007292	female gamete generation	1	0	0.14	1.00000	character(0)
1327	GO:0007346	regulation of mitotic cell cycle	10	0	1.42	1.00000	character(0)
1328	GO:0007416	synapse assembly	1	0	0.14	1.00000	character(0)
1329	GO:0007517	muscle organ development	1	0	0.14	1.00000	character(0)
1330	GO:0007528	neuromuscular junction development	1	0	0.14	1.00000	character(0)
1331	GO:0007530	sex determination	2	0	0.28	1.00000	character(0)
1332	GO:0007600	sensory perception	2	0	0.28	1.00000	character(0)
1333	GO:0007606	sensory perception of chemical stimulus	2	0	0.28	1.00000	character(0)
1334	GO:0007610	behavior	1	0	0.14	1.00000	character(0)
1335	GO:0008053	mitochondrial fusion	2	0	0.28	1.00000	character(0)
1336	GO:0008063	Toll signaling pathway	1	0	0.14	1.00000	character(0)
1337	GO:0008064	regulation of actin polymerization or de...	13	0	1.84	1.00000	character(0)
1338	GO:0008154	actin polymerization or depolymerization	14	0	1.98	1.00000	character(0)
1339	GO:0008156	negative regulation of DNA replication	1	0	0.14	1.00000	character(0)
1340	GO:0008203	cholesterol metabolic process	1	0	0.14	1.00000	character(0)
1341	GO:0008215	spermine metabolic process	1	0	0.14	1.00000	character(0)
1342	GO:0008216	spermidine metabolic process	1	0	0.14	1.00000	character(0)
1343	GO:0008272	sulfate transport	3	0	0.42	1.00000	character(0)
1344	GO:0008277	regulation of G protein-coupled receptor...	1	0	0.14	1.00000	character(0)
1345	GO:0008295	spermidine biosynthetic process	1	0	0.14	1.00000	character(0)
1346	GO:0008299	isoprenoid biosynthetic process	5	0	0.71	1.00000	character(0)
1347	GO:0008356	asymmetric cell division	1	0	0.14	1.00000	character(0)
1348	GO:0008535	respiratory chain complex IV assembly	4	0	0.57	1.00000	character(0)
1349	GO:0008592	regulation of Toll signaling pathway	1	0	0.14	1.00000	character(0)
1350	GO:0008608	attachment of spindle microtubules to ki...	1	0	0.14	1.00000	character(0)
1351	GO:0008612	peptidyl-lysine modification to peptidyl...	2	0	0.28	1.00000	character(0)
1352	GO:0008614	pyridoxine metabolic process	1	0	0.14	1.00000	character(0)
1353	GO:0008615	pyridoxine biosynthetic process	1	0	0.14	1.00000	character(0)
1354	GO:0008643	carbohydrate transport	5	0	0.71	1.00000	character(0)
1355	GO:0009062	fatty acid catabolic process	2	0	0.28	1.00000	character(0)
1356	GO:0009065	glutamine family amino acid catabolic pr...	1	0	0.14	1.00000	character(0)
1357	GO:0009069	serine family amino acid metabolic proce...	8	0	1.13	1.00000	character(0)
1358	GO:0009070	serine family amino acid biosynthetic pr...	5	0	0.71	1.00000	character(0)
1359	GO:0009071	serine family amino acid catabolic proce...	2	0	0.28	1.00000	character(0)
1360	GO:0009072	aromatic amino acid family metabolic pro...	18	0	2.55	1.00000	character(0)
1361	GO:0009074	aromatic amino acid family catabolic pro...	7	0	0.99	1.00000	character(0)
1362	GO:0009086	methionine biosynthetic process	4	0	0.57	1.00000	character(0)
1363	GO:0009092	homoserine metabolic process	1	0	0.14	1.00000	character(0)
1364	GO:0009109	coenzyme catabolic process	1	0	0.14	1.00000	character(0)
1365	GO:0009110	vitamin biosynthetic process	3	0	0.42	1.00000	character(0)
1366	GO:0009164	nucleoside catabolic process	1	0	0.14	1.00000	character(0)
1367	GO:0009173	pyrimidine ribonucleoside monophosphate ...	1	0	0.14	1.00000	character(0)
1368	GO:0009174	pyrimidine ribonucleoside monophosphate ...	1	0	0.14	1.00000	character(0)
1369	GO:0009229	thiamine diphosphate biosynthetic proces...	1	0	0.14	1.00000	character(0)
1370	GO:0009231	riboflavin biosynthetic process	1	0	0.14	1.00000	character(0)
1371	GO:0009235	cobalamin metabolic process	1	0	0.14	1.00000	character(0)
1372	GO:0009249	protein lipoylation	2	0	0.28	1.00000	character(0)
1373	GO:0009250	glucan biosynthetic process	3	0	0.42	1.00000	character(0)
1374	GO:0009251	glucan catabolic process	2	0	0.28	1.00000	character(0)
1375	GO:0009256	10-formyltetrahydrofolate metabolic proc...	1	0	0.14	1.00000	character(0)
1376	GO:0009258	10-formyltetrahydrofolate catabolic proc...	1	0	0.14	1.00000	character(0)
1377	GO:0009308	amine metabolic process	7	0	0.99	1.00000	character(0)
1378	GO:0009309	amine biosynthetic process	3	0	0.42	1.00000	character(0)
1379	GO:0009310	amine catabolic process	3	0	0.42	1.00000	character(0)
1380	GO:0009396	folic acid-containing compound biosynthe...	3	0	0.42	1.00000	character(0)
1381	GO:0009397	folic acid-containing compound catabolic...	1	0	0.14	1.00000	character(0)
1382	GO:0009410	response to xenobiotic stimulus	1	0	0.14	1.00000	character(0)
1383	GO:0009435	NAD biosynthetic process	6	0	0.85	1.00000	character(0)
1384	GO:0009437	carnitine metabolic process	2	0	0.28	1.00000	character(0)
1385	GO:0009438	methylglyoxal metabolic process	1	0	0.14	1.00000	character(0)
1386	GO:0009443	pyridoxal 5'-phosphate salvage	1	0	0.14	1.00000	character(0)
1387	GO:0009448	gamma-aminobutyric acid metabolic proces...	1	0	0.14	1.00000	character(0)
1388	GO:0009607	response to biotic stimulus	4	0	0.57	1.00000	character(0)
1389	GO:0009615	response to virus	1	0	0.14	1.00000	character(0)
1390	GO:0009617	response to bacterium	1	0	0.14	1.00000	character(0)
1391	GO:0009636	response to toxic substance	1	0	0.14	1.00000	character(0)
1392	GO:0009651	response to salt stress	2	0	0.28	1.00000	character(0)
1393	GO:0009719	response to endogenous stimulus	6	0	0.85	1.00000	character(0)
1394	GO:0009790	embryo development	1	0	0.14	1.00000	character(0)
1395	GO:0009888	tissue development	1	0	0.14	1.00000	character(0)
1396	GO:0009967	positive regulation of signal transducti...	4	0	0.57	1.00000	character(0)
1397	GO:0009972	cytidine deamination	1	0	0.14	1.00000	character(0)
1398	GO:0010133	proline catabolic process to glutamate	1	0	0.14	1.00000	character(0)
1399	GO:0010171	body morphogenesis	1	0	0.14	1.00000	character(0)
1400	GO:0010172	embryonic body morphogenesis	1	0	0.14	1.00000	character(0)
1401	GO:0010212	response to ionizing radiation	2	0	0.28	1.00000	character(0)
1402	GO:0010256	endomembrane system organization	14	0	1.98	1.00000	character(0)
1403	GO:0010265	SCF complex assembly	1	0	0.14	1.00000	character(0)
1404	GO:0010389	regulation of G2/M transition of mitotic...	2	0	0.28	1.00000	character(0)
1405	GO:0010390	histone monoubiquitination	2	0	0.28	1.00000	character(0)
1406	GO:0010458	exit from mitosis	1	0	0.14	1.00000	character(0)
1407	GO:0010466	negative regulation of peptidase activit...	1	0	0.14	1.00000	character(0)
1408	GO:0010506	regulation of autophagy	1	0	0.14	1.00000	character(0)
1409	GO:0010562	positive regulation of phosphorus metabo...	4	0	0.57	1.00000	character(0)
1410	GO:0010638	positive regulation of organelle organiz...	7	0	0.99	1.00000	character(0)
1411	GO:0010639	negative regulation of organelle organiz...	9	0	1.27	1.00000	character(0)
1412	GO:0010647	positive regulation of cell communicatio...	4	0	0.57	1.00000	character(0)
1413	GO:0010675	regulation of cellular carbohydrate meta...	1	0	0.14	1.00000	character(0)
1414	GO:0010677	negative regulation of cellular carbohyd...	1	0	0.14	1.00000	character(0)
1415	GO:0010737	protein kinase A signaling	1	0	0.14	1.00000	character(0)
1416	GO:0010738	regulation of protein kinase A signaling	1	0	0.14	1.00000	character(0)
1417	GO:0010755	regulation of plasminogen activation	2	0	0.28	1.00000	character(0)
1418	GO:0010756	positive regulation of plasminogen activ...	2	0	0.28	1.00000	character(0)
1419	GO:0010906	regulation of glucose metabolic process	1	0	0.14	1.00000	character(0)
1420	GO:0010921	regulation of phosphatase activity	3	0	0.42	1.00000	character(0)
1421	GO:0010941	regulation of cell death	9	0	1.27	1.00000	character(0)
1422	GO:0010942	positive regulation of cell death	1	0	0.14	1.00000	character(0)
1423	GO:0010948	negative regulation of cell cycle proces...	5	0	0.71	1.00000	character(0)
1424	GO:0010951	negative regulation of endopeptidase act...	1	0	0.14	1.00000	character(0)
1425	GO:0010954	positive regulation of protein processin...	2	0	0.28	1.00000	character(0)
1426	GO:0010959	regulation of metal ion transport	3	0	0.42	1.00000	character(0)
1427	GO:0010965	regulation of mitotic sister chromatid s...	5	0	0.71	1.00000	character(0)
1428	GO:0010970	transport along microtubule	8	0	1.13	1.00000	character(0)
1429	GO:0010972	negative regulation of G2/M transition o...	1	0	0.14	1.00000	character(0)
1430	GO:0015012	heparan sulfate proteoglycan biosyntheti...	2	0	0.28	1.00000	character(0)
1431	GO:0015074	DNA integration	6	0	0.85	1.00000	character(0)
1432	GO:0015689	molybdate ion transport	1	0	0.14	1.00000	character(0)
1433	GO:0015698	inorganic anion transport	12	0	1.7	1.00000	character(0)
1434	GO:0015850	organic hydroxy compound transport	1	0	0.14	1.00000	character(0)
1435	GO:0015886	heme transport	1	0	0.14	1.00000	character(0)
1436	GO:0015893	drug transport	4	0	0.57	1.00000	character(0)
1437	GO:0015910	peroxisomal long-chain fatty acid import	1	0	0.14	1.00000	character(0)
1438	GO:0015918	sterol transport	1	0	0.14	1.00000	character(0)
1439	GO:0015919	peroxisomal membrane transport	2	0	0.28	1.00000	character(0)
1440	GO:0016032	viral process	1	0	0.14	1.00000	character(0)
1441	GO:0016042	lipid catabolic process	9	0	1.27	1.00000	character(0)
1442	GO:0016050	vesicle organization	7	0	0.99	1.00000	character(0)
1443	GO:0016075	rRNA catabolic process	4	0	0.57	1.00000	character(0)
1444	GO:0016079	synaptic vesicle exocytosis	1	0	0.14	1.00000	character(0)
1445	GO:0016093	polyprenol metabolic process	1	0	0.14	1.00000	character(0)
1446	GO:0016094	polyprenol biosynthetic process	1	0	0.14	1.00000	character(0)
1447	GO:0016125	sterol metabolic process	1	0	0.14	1.00000	character(0)
1448	GO:0016197	endosomal transport	11	0	1.56	1.00000	character(0)
1449	GO:0016226	iron-sulfur cluster assembly	6	0	0.85	1.00000	character(0)
1450	GO:0016236	macroautophagy	3	0	0.42	1.00000	character(0)
1451	GO:0016246	RNA interference	1	0	0.14	1.00000	character(0)
1452	GO:0016255	attachment of GPI anchor to protein	4	0	0.57	1.00000	character(0)
1453	GO:0016266	O-glycan processing	2	0	0.28	1.00000	character(0)
1454	GO:0016480	negative regulation of transcription by ...	1	0	0.14	1.00000	character(0)
1455	GO:0016482	cytosolic transport	9	0	1.27	1.00000	character(0)
1456	GO:0016556	mRNA modification	1	0	0.14	1.00000	character(0)
1457	GO:0016558	protein import into peroxisome matrix	2	0	0.28	1.00000	character(0)
1458	GO:0016560	protein import into peroxisome matrix, d...	2	0	0.28	1.00000	character(0)
1459	GO:0016572	histone phosphorylation	1	0	0.14	1.00000	character(0)
1460	GO:0016573	histone acetylation	10	0	1.42	1.00000	character(0)
1461	GO:0016574	histone ubiquitination	2	0	0.28	1.00000	character(0)
1462	GO:0016575	histone deacetylation	2	0	0.28	1.00000	character(0)
1463	GO:0016598	protein arginylation	1	0	0.14	1.00000	character(0)
1464	GO:0016925	protein sumoylation	1	0	0.14	1.00000	character(0)
1465	GO:0017000	antibiotic biosynthetic process	3	0	0.42	1.00000	character(0)
1466	GO:0017121	phospholipid scrambling	4	0	0.57	1.00000	character(0)
1467	GO:0017148	negative regulation of translation	2	0	0.28	1.00000	character(0)
1468	GO:0017156	calcium ion regulated exocytosis	1	0	0.14	1.00000	character(0)
1469	GO:0017196	N-terminal peptidyl-methionine acetylati...	1	0	0.14	1.00000	character(0)
1470	GO:0018023	peptidyl-lysine trimethylation	1	0	0.14	1.00000	character(0)
1471	GO:0018065	protein-cofactor linkage	3	0	0.42	1.00000	character(0)
1472	GO:0018095	protein polyglutamylation	1	0	0.14	1.00000	character(0)
1473	GO:0018126	protein hydroxylation	1	0	0.14	1.00000	character(0)
1474	GO:0018195	peptidyl-arginine modification	1	0	0.14	1.00000	character(0)
1475	GO:0018196	peptidyl-asparagine modification	1	0	0.14	1.00000	character(0)
1476	GO:0018197	peptidyl-aspartic acid modification	1	0	0.14	1.00000	character(0)
1477	GO:0018200	peptidyl-glutamic acid modification	1	0	0.14	1.00000	character(0)
1478	GO:0018206	peptidyl-methionine modification	1	0	0.14	1.00000	character(0)
1479	GO:0018212	peptidyl-tyrosine modification	1	0	0.14	1.00000	character(0)
1480	GO:0018216	peptidyl-arginine methylation	1	0	0.14	1.00000	character(0)
1481	GO:0018279	protein N-linked glycosylation via aspar...	1	0	0.14	1.00000	character(0)
1482	GO:0018293	protein-FAD linkage	1	0	0.14	1.00000	character(0)
1483	GO:0018342	protein prenylation	7	0	0.99	1.00000	character(0)
1484	GO:0018343	protein farnesylation	2	0	0.28	1.00000	character(0)
1485	GO:0018344	protein geranylgeranylation	4	0	0.57	1.00000	character(0)
1486	GO:0018377	protein myristoylation	1	0	0.14	1.00000	character(0)
1487	GO:0018393	internal peptidyl-lysine acetylation	11	0	1.56	1.00000	character(0)
1488	GO:0018394	peptidyl-lysine acetylation	11	0	1.56	1.00000	character(0)
1489	GO:0018991	oviposition	1	0	0.14	1.00000	character(0)
1490	GO:0018992	germ-line sex determination	2	0	0.28	1.00000	character(0)
1491	GO:0018993	somatic sex determination	2	0	0.28	1.00000	character(0)
1492	GO:0018996	molting cycle, collagen and cuticulin-ba...	2	0	0.28	1.00000	character(0)
1493	GO:0019058	viral life cycle	1	0	0.14	1.00000	character(0)
1494	GO:0019079	viral genome replication	1	0	0.14	1.00000	character(0)
1495	GO:0019098	reproductive behavior	1	0	0.14	1.00000	character(0)
1496	GO:0019216	regulation of lipid metabolic process	1	0	0.14	1.00000	character(0)
1497	GO:0019220	regulation of phosphate metabolic proces...	12	0	1.7	1.00000	character(0)
1498	GO:0019226	transmission of nerve impulse	2	0	0.28	1.00000	character(0)
1499	GO:0019228	neuronal action potential	2	0	0.28	1.00000	character(0)
1500	GO:0019236	response to pheromone	2	0	0.28	1.00000	character(0)
1501	GO:0019243	methylglyoxal catabolic process to D-lac...	1	0	0.14	1.00000	character(0)
1502	GO:0019264	glycine biosynthetic process from serine	1	0	0.14	1.00000	character(0)
1503	GO:0019344	cysteine biosynthetic process	1	0	0.14	1.00000	character(0)
1504	GO:0019346	transsulfuration	1	0	0.14	1.00000	character(0)
1505	GO:0019348	dolichol metabolic process	1	0	0.14	1.00000	character(0)
1506	GO:0019377	glycolipid catabolic process	2	0	0.28	1.00000	character(0)
1507	GO:0019395	fatty acid oxidation	2	0	0.28	1.00000	character(0)
1508	GO:0019400	alditol metabolic process	1	0	0.14	1.00000	character(0)
1509	GO:0019408	dolichol biosynthetic process	1	0	0.14	1.00000	character(0)
1510	GO:0019432	triglyceride biosynthetic process	1	0	0.14	1.00000	character(0)
1511	GO:0019441	tryptophan catabolic process to kynureni...	1	0	0.14	1.00000	character(0)
1512	GO:0019464	glycine decarboxylation via glycine clea...	1	0	0.14	1.00000	character(0)
1513	GO:0019509	L-methionine salvage from methylthioaden...	3	0	0.42	1.00000	character(0)
1514	GO:0019556	histidine catabolic process to glutamate...	2	0	0.28	1.00000	character(0)
1515	GO:0019722	calcium-mediated signaling	3	0	0.42	1.00000	character(0)
1516	GO:0019915	lipid storage	2	0	0.28	1.00000	character(0)
1517	GO:0019932	second-messenger-mediated signaling	3	0	0.42	1.00000	character(0)
1518	GO:0022603	regulation of anatomical structure morph...	3	0	0.42	1.00000	character(0)
1519	GO:0022604	regulation of cell morphogenesis	3	0	0.42	1.00000	character(0)
1520	GO:0022898	regulation of transmembrane transporter ...	2	0	0.28	1.00000	character(0)
1521	GO:0023041	neuronal signal transduction	1	0	0.14	1.00000	character(0)
1522	GO:0023056	positive regulation of signaling	4	0	0.57	1.00000	character(0)
1523	GO:0023061	signal release	1	0	0.14	1.00000	character(0)
1524	GO:0030010	establishment of cell polarity	2	0	0.28	1.00000	character(0)
1525	GO:0030029	actin filament-based process	26	0	3.68	1.00000	character(0)
1526	GO:0030031	cell projection assembly	4	0	0.57	1.00000	character(0)
1527	GO:0030036	actin cytoskeleton organization	26	0	3.68	1.00000	character(0)
1528	GO:0030041	actin filament polymerization	13	0	1.84	1.00000	character(0)
1529	GO:0030042	actin filament depolymerization	4	0	0.57	1.00000	character(0)
1530	GO:0030071	regulation of mitotic metaphase/anaphase...	5	0	0.71	1.00000	character(0)
1531	GO:0030091	protein repair	1	0	0.14	1.00000	character(0)
1532	GO:0030149	sphingolipid catabolic process	2	0	0.28	1.00000	character(0)
1533	GO:0030150	protein import into mitochondrial matrix	5	0	0.71	1.00000	character(0)
1534	GO:0030162	regulation of proteolysis	3	0	0.42	1.00000	character(0)
1535	GO:0030178	negative regulation of Wnt signaling pat...	3	0	0.42	1.00000	character(0)
1536	GO:0030201	heparan sulfate proteoglycan metabolic p...	2	0	0.28	1.00000	character(0)
1537	GO:0030203	glycosaminoglycan metabolic process	3	0	0.42	1.00000	character(0)
1538	GO:0030204	chondroitin sulfate metabolic process	2	0	0.28	1.00000	character(0)
1539	GO:0030206	chondroitin sulfate biosynthetic process	2	0	0.28	1.00000	character(0)
1540	GO:0030242	autophagy of peroxisome	1	0	0.14	1.00000	character(0)
1541	GO:0030261	chromosome condensation	3	0	0.42	1.00000	character(0)
1542	GO:0030301	cholesterol transport	1	0	0.14	1.00000	character(0)
1543	GO:0030317	flagellated sperm motility	2	0	0.28	1.00000	character(0)
1544	GO:0030431	sleep	2	0	0.28	1.00000	character(0)
1545	GO:0030488	tRNA methylation	5	0	0.71	1.00000	character(0)
1546	GO:0030522	intracellular receptor signaling pathway	1	0	0.14	1.00000	character(0)
1547	GO:0030705	cytoskeleton-dependent intracellular tra...	8	0	1.13	1.00000	character(0)
1548	GO:0030832	regulation of actin filament length	13	0	1.84	1.00000	character(0)
1549	GO:0030833	regulation of actin filament polymerizat...	13	0	1.84	1.00000	character(0)
1550	GO:0030834	regulation of actin filament depolymeriz...	3	0	0.42	1.00000	character(0)
1551	GO:0030835	negative regulation of actin filament de...	3	0	0.42	1.00000	character(0)
1552	GO:0030837	negative regulation of actin filament po...	4	0	0.57	1.00000	character(0)
1553	GO:0030838	positive regulation of actin filament po...	7	0	0.99	1.00000	character(0)
1554	GO:0030865	cortical cytoskeleton organization	1	0	0.14	1.00000	character(0)
1555	GO:0030866	cortical actin cytoskeleton organization	1	0	0.14	1.00000	character(0)
1556	GO:0031032	actomyosin structure organization	1	0	0.14	1.00000	character(0)
1557	GO:0031119	tRNA pseudouridine synthesis	1	0	0.14	1.00000	character(0)
1558	GO:0031124	mRNA 3'-end processing	4	0	0.57	1.00000	character(0)
1559	GO:0031146	SCF-dependent proteasomal ubiquitin-depe...	1	0	0.14	1.00000	character(0)
1560	GO:0031163	metallo-sulfur cluster assembly	6	0	0.85	1.00000	character(0)
1561	GO:0031204	posttranslational protein targeting to m...	1	0	0.14	1.00000	character(0)
1562	GO:0031329	regulation of cellular catabolic process	3	0	0.42	1.00000	character(0)
1563	GO:0031333	negative regulation of protein complex a...	4	0	0.57	1.00000	character(0)
1564	GO:0031334	positive regulation of protein complex a...	7	0	0.99	1.00000	character(0)
1565	GO:0031347	regulation of defense response	5	0	0.71	1.00000	character(0)
1566	GO:0031348	negative regulation of defense response	1	0	0.14	1.00000	character(0)
1567	GO:0031349	positive regulation of defense response	5	0	0.71	1.00000	character(0)
1568	GO:0031365	N-terminal protein amino acid modificati...	3	0	0.42	1.00000	character(0)
1569	GO:0031396	regulation of protein ubiquitination	2	0	0.28	1.00000	character(0)
1570	GO:0031398	positive regulation of protein ubiquitin...	2	0	0.28	1.00000	character(0)
1571	GO:0031399	regulation of protein modification proce...	12	0	1.7	1.00000	character(0)
1572	GO:0031401	positive regulation of protein modificat...	5	0	0.71	1.00000	character(0)
1573	GO:0031440	regulation of mRNA 3'-end processing	1	0	0.14	1.00000	character(0)
1574	GO:0031441	negative regulation of mRNA 3'-end proce...	1	0	0.14	1.00000	character(0)
1575	GO:0031468	nuclear envelope reassembly	1	0	0.14	1.00000	character(0)
1576	GO:0031498	chromatin disassembly	1	0	0.14	1.00000	character(0)
1577	GO:0031503	protein-containing complex localization	17	0	2.41	1.00000	character(0)
1578	GO:0031532	actin cytoskeleton reorganization	1	0	0.14	1.00000	character(0)
1579	GO:0031577	spindle checkpoint	4	0	0.57	1.00000	character(0)
1580	GO:0031579	membrane raft organization	1	0	0.14	1.00000	character(0)
1581	GO:0031589	cell-substrate adhesion	5	0	0.71	1.00000	character(0)
1582	GO:0031638	zymogen activation	2	0	0.28	1.00000	character(0)
1583	GO:0031639	plasminogen activation	2	0	0.28	1.00000	character(0)
1584	GO:0032008	positive regulation of TOR signaling	3	0	0.42	1.00000	character(0)
1585	GO:0032011	ARF protein signal transduction	5	0	0.71	1.00000	character(0)
1586	GO:0032012	regulation of ARF protein signal transdu...	5	0	0.71	1.00000	character(0)
1587	GO:0032102	negative regulation of response to exter...	1	0	0.14	1.00000	character(0)
1588	GO:0032196	transposition	1	0	0.14	1.00000	character(0)
1589	GO:0032218	riboflavin transport	4	0	0.57	1.00000	character(0)
1590	GO:0032222	regulation of synaptic transmission, cho...	2	0	0.28	1.00000	character(0)
1591	GO:0032228	regulation of synaptic transmission, GAB...	1	0	0.14	1.00000	character(0)
1592	GO:0032269	negative regulation of cellular protein ...	3	0	0.42	1.00000	character(0)
1593	GO:0032271	regulation of protein polymerization	13	0	1.84	1.00000	character(0)
1594	GO:0032272	negative regulation of protein polymeriz...	4	0	0.57	1.00000	character(0)
1595	GO:0032273	positive regulation of protein polymeriz...	7	0	0.99	1.00000	character(0)
1596	GO:0032324	molybdopterin cofactor biosynthetic proc...	3	0	0.42	1.00000	character(0)
1597	GO:0032365	intracellular lipid transport	1	0	0.14	1.00000	character(0)
1598	GO:0032366	intracellular sterol transport	1	0	0.14	1.00000	character(0)
1599	GO:0032367	intracellular cholesterol transport	1	0	0.14	1.00000	character(0)
1600	GO:0032392	DNA geometric change	1	0	0.14	1.00000	character(0)
1601	GO:0032409	regulation of transporter activity	2	0	0.28	1.00000	character(0)
1602	GO:0032411	positive regulation of transporter activ...	2	0	0.28	1.00000	character(0)
1603	GO:0032412	regulation of ion transmembrane transpor...	2	0	0.28	1.00000	character(0)
1604	GO:0032414	positive regulation of ion transmembrane...	2	0	0.28	1.00000	character(0)
1605	GO:0032456	endocytic recycling	3	0	0.42	1.00000	character(0)
1606	GO:0032465	regulation of cytokinesis	2	0	0.28	1.00000	character(0)
1607	GO:0032479	regulation of type I interferon producti...	1	0	0.14	1.00000	character(0)
1608	GO:0032480	negative regulation of type I interferon...	1	0	0.14	1.00000	character(0)
1609	GO:0032482	Rab protein signal transduction	3	0	0.42	1.00000	character(0)
1610	GO:0032486	Rap protein signal transduction	2	0	0.28	1.00000	character(0)
1611	GO:0032506	cytokinetic process	1	0	0.14	1.00000	character(0)
1612	GO:0032507	maintenance of protein location in cell	1	0	0.14	1.00000	character(0)
1613	GO:0032508	DNA duplex unwinding	1	0	0.14	1.00000	character(0)
1614	GO:0032509	endosome transport via multivesicular bo...	3	0	0.42	1.00000	character(0)
1615	GO:0032535	regulation of cellular component size	13	0	1.84	1.00000	character(0)
1616	GO:0032606	type I interferon production	1	0	0.14	1.00000	character(0)
1617	GO:0032780	negative regulation of ATPase activity	2	0	0.28	1.00000	character(0)
1618	GO:0032784	regulation of DNA-templated transcriptio...	4	0	0.57	1.00000	character(0)
1619	GO:0032786	positive regulation of DNA-templated tra...	3	0	0.42	1.00000	character(0)
1620	GO:0032793	positive regulation of CREB transcriptio...	2	0	0.28	1.00000	character(0)
1621	GO:0032879	regulation of localization	3	0	0.42	1.00000	character(0)
1622	GO:0032933	SREBP signaling pathway	1	0	0.14	1.00000	character(0)
1623	GO:0032954	regulation of cytokinetic process	1	0	0.14	1.00000	character(0)
1624	GO:0032956	regulation of actin cytoskeleton organiz...	15	0	2.12	1.00000	character(0)
1625	GO:0032968	positive regulation of transcription elo...	2	0	0.28	1.00000	character(0)
1626	GO:0032970	regulation of actin filament-based proce...	15	0	2.12	1.00000	character(0)
1627	GO:0032986	protein-DNA complex disassembly	1	0	0.14	1.00000	character(0)
1628	GO:0033043	regulation of organelle organization	22	0	3.12	1.00000	character(0)
1629	GO:0033044	regulation of chromosome organization	6	0	0.85	1.00000	character(0)
1630	GO:0033045	regulation of sister chromatid segregati...	5	0	0.71	1.00000	character(0)
1631	GO:0033046	negative regulation of sister chromatid ...	4	0	0.57	1.00000	character(0)
1632	GO:0033047	regulation of mitotic sister chromatid s...	5	0	0.71	1.00000	character(0)
1633	GO:0033048	negative regulation of mitotic sister ch...	4	0	0.57	1.00000	character(0)
1634	GO:0033260	nuclear DNA replication	2	0	0.28	1.00000	character(0)
1635	GO:0033314	mitotic DNA replication checkpoint	1	0	0.14	1.00000	character(0)
1636	GO:0033522	histone H2A ubiquitination	1	0	0.14	1.00000	character(0)
1637	GO:0033566	gamma-tubulin complex localization	1	0	0.14	1.00000	character(0)
1638	GO:0033617	mitochondrial respiratory chain complex ...	3	0	0.42	1.00000	character(0)
1639	GO:0033674	positive regulation of kinase activity	2	0	0.28	1.00000	character(0)
1640	GO:0033692	cellular polysaccharide biosynthetic pro...	3	0	0.42	1.00000	character(0)
1641	GO:0034121	regulation of toll-like receptor signali...	3	0	0.42	1.00000	character(0)
1642	GO:0034122	negative regulation of toll-like recepto...	3	0	0.42	1.00000	character(0)
1643	GO:0034127	regulation of MyD88-independent toll-lik...	3	0	0.42	1.00000	character(0)
1644	GO:0034128	negative regulation of MyD88-independent...	3	0	0.42	1.00000	character(0)
1645	GO:0034219	carbohydrate transmembrane transport	4	0	0.57	1.00000	character(0)
1646	GO:0034227	tRNA thio-modification	4	0	0.57	1.00000	character(0)
1647	GO:0034243	regulation of transcription elongation f...	2	0	0.28	1.00000	character(0)
1648	GO:0034249	negative regulation of cellular amide me...	2	0	0.28	1.00000	character(0)
1649	GO:0034308	primary alcohol metabolic process	1	0	0.14	1.00000	character(0)
1650	GO:0034311	diol metabolic process	1	0	0.14	1.00000	character(0)
1651	GO:0034312	diol biosynthetic process	1	0	0.14	1.00000	character(0)
1652	GO:0034314	Arp2/3 complex-mediated actin nucleation	7	0	0.99	1.00000	character(0)
1653	GO:0034329	cell junction assembly	2	0	0.28	1.00000	character(0)
1654	GO:0034330	cell junction organization	4	0	0.57	1.00000	character(0)
1655	GO:0034440	lipid oxidation	2	0	0.28	1.00000	character(0)
1656	GO:0034471	ncRNA 5'-end processing	2	0	0.28	1.00000	character(0)
1657	GO:0034508	centromere complex assembly	1	0	0.14	1.00000	character(0)
1658	GO:0034552	respiratory chain complex II assembly	1	0	0.14	1.00000	character(0)
1659	GO:0034553	mitochondrial respiratory chain complex ...	1	0	0.14	1.00000	character(0)
1660	GO:0034605	cellular response to heat	1	0	0.14	1.00000	character(0)
1661	GO:0034629	cellular protein-containing complex loca...	1	0	0.14	1.00000	character(0)
1662	GO:0034637	cellular carbohydrate biosynthetic proce...	7	0	0.99	1.00000	character(0)
1663	GO:0034656	nucleobase-containing small molecule cat...	1	0	0.14	1.00000	character(0)
1664	GO:0034661	ncRNA catabolic process	4	0	0.57	1.00000	character(0)
1665	GO:0034724	DNA replication-independent nucleosome o...	1	0	0.14	1.00000	character(0)
1666	GO:0034729	histone H3-K79 methylation	2	0	0.28	1.00000	character(0)
1667	GO:0034755	iron ion transmembrane transport	1	0	0.14	1.00000	character(0)
1668	GO:0034762	regulation of transmembrane transport	2	0	0.28	1.00000	character(0)
1669	GO:0034764	positive regulation of transmembrane tra...	2	0	0.28	1.00000	character(0)
1670	GO:0034765	regulation of ion transmembrane transpor...	2	0	0.28	1.00000	character(0)
1671	GO:0034767	positive regulation of ion transmembrane...	2	0	0.28	1.00000	character(0)
1672	GO:0034770	histone H4-K20 methylation	1	0	0.14	1.00000	character(0)
1673	GO:0034773	histone H4-K20 trimethylation	1	0	0.14	1.00000	character(0)
1674	GO:0035023	regulation of Rho protein signal transdu...	1	0	0.14	1.00000	character(0)
1675	GO:0035303	regulation of dephosphorylation	5	0	0.71	1.00000	character(0)
1676	GO:0035304	regulation of protein dephosphorylation	5	0	0.71	1.00000	character(0)
1677	GO:0035306	positive regulation of dephosphorylation	2	0	0.28	1.00000	character(0)
1678	GO:0035307	positive regulation of protein dephospho...	2	0	0.28	1.00000	character(0)
1679	GO:0035329	hippo signaling	1	0	0.14	1.00000	character(0)
1680	GO:0035434	copper ion transmembrane transport	2	0	0.28	1.00000	character(0)
1681	GO:0035437	maintenance of protein localization in e...	1	0	0.14	1.00000	character(0)
1682	GO:0035494	SNARE complex disassembly	1	0	0.14	1.00000	character(0)
1683	GO:0035518	histone H2A monoubiquitination	1	0	0.14	1.00000	character(0)
1684	GO:0035600	tRNA methylthiolation	1	0	0.14	1.00000	character(0)
1685	GO:0035601	protein deacylation	3	0	0.42	1.00000	character(0)
1686	GO:0035637	multicellular organismal signaling	2	0	0.28	1.00000	character(0)
1687	GO:0035721	intraciliary retrograde transport	6	0	0.85	1.00000	character(0)
1688	GO:0035735	intraciliary transport involved in ciliu...	1	0	0.14	1.00000	character(0)
1689	GO:0035966	response to topologically incorrect prot...	1	0	0.14	1.00000	character(0)
1690	GO:0035977	protein deglycosylation involved in glyc...	1	0	0.14	1.00000	character(0)
1691	GO:0035999	tetrahydrofolate interconversion	1	0	0.14	1.00000	character(0)
1692	GO:0036444	calcium import into the mitochondrion	1	0	0.14	1.00000	character(0)
1693	GO:0036507	protein demannosylation	1	0	0.14	1.00000	character(0)
1694	GO:0036508	protein alpha-1,2-demannosylation	1	0	0.14	1.00000	character(0)
1695	GO:0038007	netrin-activated signaling pathway	2	0	0.28	1.00000	character(0)
1696	GO:0038202	TORC1 signaling	2	0	0.28	1.00000	character(0)
1697	GO:0039528	cytoplasmic pattern recognition receptor...	1	0	0.14	1.00000	character(0)
1698	GO:0039529	RIG-I signaling pathway	1	0	0.14	1.00000	character(0)
1699	GO:0039531	regulation of viral-induced cytoplasmic ...	1	0	0.14	1.00000	character(0)
1700	GO:0039532	negative regulation of viral-induced cyt...	1	0	0.14	1.00000	character(0)
1701	GO:0039535	regulation of RIG-I signaling pathway	1	0	0.14	1.00000	character(0)
1702	GO:0039536	negative regulation of RIG-I signaling p...	1	0	0.14	1.00000	character(0)
1703	GO:0040021	hermaphrodite germ-line sex determinatio...	2	0	0.28	1.00000	character(0)
1704	GO:0040034	regulation of development, heterochronic	1	0	0.14	1.00000	character(0)
1705	GO:0042001	hermaphrodite somatic sex determination	2	0	0.28	1.00000	character(0)
1706	GO:0042026	protein refolding	1	0	0.14	1.00000	character(0)
1707	GO:0042073	intraciliary transport	8	0	1.13	1.00000	character(0)
1708	GO:0042133	neurotransmitter metabolic process	5	0	0.71	1.00000	character(0)
1709	GO:0042135	neurotransmitter catabolic process	2	0	0.28	1.00000	character(0)
1710	GO:0042136	neurotransmitter biosynthetic process	2	0	0.28	1.00000	character(0)
1711	GO:0042147	retrograde transport, endosome to Golgi	6	0	0.85	1.00000	character(0)
1712	GO:0042159	lipoprotein catabolic process	1	0	0.14	1.00000	character(0)
1713	GO:0042182	ketone catabolic process	1	0	0.14	1.00000	character(0)
1714	GO:0042219	cellular modified amino acid catabolic p...	12	0	1.7	1.00000	character(0)
1715	GO:0042264	peptidyl-aspartic acid hydroxylation	1	0	0.14	1.00000	character(0)
1716	GO:0042273	ribosomal large subunit biogenesis	5	0	0.71	1.00000	character(0)
1717	GO:0042274	ribosomal small subunit biogenesis	2	0	0.28	1.00000	character(0)
1718	GO:0042303	molting cycle	2	0	0.28	1.00000	character(0)
1719	GO:0042325	regulation of phosphorylation	7	0	0.99	1.00000	character(0)
1720	GO:0042327	positive regulation of phosphorylation	2	0	0.28	1.00000	character(0)
1721	GO:0042357	thiamine diphosphate metabolic process	1	0	0.14	1.00000	character(0)
1722	GO:0042364	water-soluble vitamin biosynthetic proce...	3	0	0.42	1.00000	character(0)
1723	GO:0042391	regulation of membrane potential	2	0	0.28	1.00000	character(0)
1724	GO:0042401	cellular biogenic amine biosynthetic pro...	3	0	0.42	1.00000	character(0)
1725	GO:0042402	cellular biogenic amine catabolic proces...	3	0	0.42	1.00000	character(0)
1726	GO:0042407	cristae formation	1	0	0.14	1.00000	character(0)
1727	GO:0042430	indole-containing compound metabolic pro...	3	0	0.42	1.00000	character(0)
1728	GO:0042436	indole-containing compound catabolic pro...	3	0	0.42	1.00000	character(0)
1729	GO:0042454	ribonucleoside catabolic process	1	0	0.14	1.00000	character(0)
1730	GO:0042493	response to drug	5	0	0.71	1.00000	character(0)
1731	GO:0042537	benzene-containing compound metabolic pr...	1	0	0.14	1.00000	character(0)
1732	GO:0042539	hypotonic salinity response	2	0	0.28	1.00000	character(0)
1733	GO:0042558	pteridine-containing compound metabolic ...	7	0	0.99	1.00000	character(0)
1734	GO:0042559	pteridine-containing compound biosynthet...	4	0	0.57	1.00000	character(0)
1735	GO:0042560	pteridine-containing compound catabolic ...	1	0	0.14	1.00000	character(0)
1736	GO:0042723	thiamine-containing compound metabolic p...	1	0	0.14	1.00000	character(0)
1737	GO:0042742	defense response to bacterium	1	0	0.14	1.00000	character(0)
1738	GO:0042779	tRNA 3'-trailer cleavage	1	0	0.14	1.00000	character(0)
1739	GO:0042780	tRNA 3'-end processing	1	0	0.14	1.00000	character(0)
1740	GO:0042816	vitamin B6 metabolic process	2	0	0.28	1.00000	character(0)
1741	GO:0042819	vitamin B6 biosynthetic process	2	0	0.28	1.00000	character(0)
1742	GO:0042822	pyridoxal phosphate metabolic process	1	0	0.14	1.00000	character(0)
1743	GO:0042823	pyridoxal phosphate biosynthetic process	1	0	0.14	1.00000	character(0)
1744	GO:0042908	xenobiotic transport	1	0	0.14	1.00000	character(0)
1745	GO:0042981	regulation of apoptotic process	9	0	1.27	1.00000	character(0)
1746	GO:0043001	Golgi to plasma membrane protein transpo...	1	0	0.14	1.00000	character(0)
1747	GO:0043044	ATP-dependent chromatin remodeling	3	0	0.42	1.00000	character(0)
1748	GO:0043048	dolichyl monophosphate biosynthetic proc...	1	0	0.14	1.00000	character(0)
1749	GO:0043065	positive regulation of apoptotic process	1	0	0.14	1.00000	character(0)
1750	GO:0043066	negative regulation of apoptotic process	3	0	0.42	1.00000	character(0)
1751	GO:0043067	regulation of programmed cell death	9	0	1.27	1.00000	character(0)
1752	GO:0043068	positive regulation of programmed cell d...	1	0	0.14	1.00000	character(0)
1753	GO:0043069	negative regulation of programmed cell d...	3	0	0.42	1.00000	character(0)
1754	GO:0043085	positive regulation of catalytic activit...	15	0	2.12	1.00000	character(0)
1755	GO:0043086	negative regulation of catalytic activit...	4	0	0.57	1.00000	character(0)
1756	GO:0043087	regulation of GTPase activity	16	0	2.27	1.00000	character(0)
1757	GO:0043094	cellular metabolic compound salvage	6	0	0.85	1.00000	character(0)
1758	GO:0043101	purine-containing compound salvage	2	0	0.28	1.00000	character(0)
1759	GO:0043102	amino acid salvage	3	0	0.42	1.00000	character(0)
1760	GO:0043122	regulation of I-kappaB kinase/NF-kappaB ...	1	0	0.14	1.00000	character(0)
1761	GO:0043123	positive regulation of I-kappaB kinase/N...	1	0	0.14	1.00000	character(0)
1762	GO:0043154	negative regulation of cysteine-type end...	1	0	0.14	1.00000	character(0)
1763	GO:0043162	ubiquitin-dependent protein catabolic pr...	1	0	0.14	1.00000	character(0)
1764	GO:0043171	peptide catabolic process	11	0	1.56	1.00000	character(0)
1765	GO:0043174	nucleoside salvage	2	0	0.28	1.00000	character(0)
1766	GO:0043207	response to external biotic stimulus	4	0	0.57	1.00000	character(0)
1767	GO:0043242	negative regulation of protein complex d...	3	0	0.42	1.00000	character(0)
1768	GO:0043248	proteasome assembly	3	0	0.42	1.00000	character(0)
1769	GO:0043254	regulation of protein complex assembly	13	0	1.84	1.00000	character(0)
1770	GO:0043255	regulation of carbohydrate biosynthetic ...	1	0	0.14	1.00000	character(0)
1771	GO:0043266	regulation of potassium ion transport	2	0	0.28	1.00000	character(0)
1772	GO:0043268	positive regulation of potassium ion tra...	2	0	0.28	1.00000	character(0)
1773	GO:0043269	regulation of ion transport	3	0	0.42	1.00000	character(0)
1774	GO:0043270	positive regulation of ion transport	2	0	0.28	1.00000	character(0)
1775	GO:0043281	regulation of cysteine-type endopeptidas...	1	0	0.14	1.00000	character(0)
1776	GO:0043297	apical junction assembly	2	0	0.28	1.00000	character(0)
1777	GO:0043461	proton-transporting ATP synthase complex...	1	0	0.14	1.00000	character(0)
1778	GO:0043462	regulation of ATPase activity	2	0	0.28	1.00000	character(0)
1779	GO:0043486	histone exchange	1	0	0.14	1.00000	character(0)
1780	GO:0043487	regulation of RNA stability	2	0	0.28	1.00000	character(0)
1781	GO:0043488	regulation of mRNA stability	2	0	0.28	1.00000	character(0)
1782	GO:0043543	protein acylation	13	0	1.84	1.00000	character(0)
1783	GO:0043547	positive regulation of GTPase activity	9	0	1.27	1.00000	character(0)
1784	GO:0043549	regulation of kinase activity	6	0	0.85	1.00000	character(0)
1785	GO:0043550	regulation of lipid kinase activity	1	0	0.14	1.00000	character(0)
1786	GO:0043551	regulation of phosphatidylinositol 3-kin...	1	0	0.14	1.00000	character(0)
1787	GO:0043574	peroxisomal transport	3	0	0.42	1.00000	character(0)
1788	GO:0043606	formamide metabolic process	2	0	0.28	1.00000	character(0)
1789	GO:0043631	RNA polyadenylation	4	0	0.57	1.00000	character(0)
1790	GO:0043649	dicarboxylic acid catabolic process	1	0	0.14	1.00000	character(0)
1791	GO:0043650	dicarboxylic acid biosynthetic process	1	0	0.14	1.00000	character(0)
1792	GO:0043666	regulation of phosphoprotein phosphatase...	3	0	0.42	1.00000	character(0)
1793	GO:0043900	regulation of multi-organism process	1	0	0.14	1.00000	character(0)
1794	GO:0043901	negative regulation of multi-organism pr...	1	0	0.14	1.00000	character(0)
1795	GO:0043967	histone H4 acetylation	1	0	0.14	1.00000	character(0)
1796	GO:0043968	histone H2A acetylation	1	0	0.14	1.00000	character(0)
1797	GO:0044042	glucan metabolic process	6	0	0.85	1.00000	character(0)
1798	GO:0044057	regulation of system process	4	0	0.57	1.00000	character(0)
1799	GO:0044087	regulation of cellular component biogene...	14	0	1.98	1.00000	character(0)
1800	GO:0044089	positive regulation of cellular componen...	7	0	0.99	1.00000	character(0)
1801	GO:0044091	membrane biogenesis	1	0	0.14	1.00000	character(0)
1802	GO:0044092	negative regulation of molecular functio...	4	0	0.57	1.00000	character(0)
1803	GO:0044093	positive regulation of molecular functio...	19	0	2.69	1.00000	character(0)
1804	GO:0044106	cellular amine metabolic process	6	0	0.85	1.00000	character(0)
1805	GO:0044205	'de novo' UMP biosynthetic process	1	0	0.14	1.00000	character(0)
1806	GO:0044242	cellular lipid catabolic process	4	0	0.57	1.00000	character(0)
1807	GO:0044247	cellular polysaccharide catabolic proces...	2	0	0.28	1.00000	character(0)
1808	GO:0044264	cellular polysaccharide metabolic proces...	6	0	0.85	1.00000	character(0)
1809	GO:0044273	sulfur compound catabolic process	11	0	1.56	1.00000	character(0)
1810	GO:0044275	cellular carbohydrate catabolic process	2	0	0.28	1.00000	character(0)
1811	GO:0044403	symbiont process	1	0	0.14	1.00000	character(0)
1812	GO:0044419	interspecies interaction between organis...	1	0	0.14	1.00000	character(0)
1813	GO:0044571	[2Fe-2S] cluster assembly	1	0	0.14	1.00000	character(0)
1814	GO:0044764	multi-organism cellular process	1	0	0.14	1.00000	character(0)
1815	GO:0044772	mitotic cell cycle phase transition	8	0	1.13	1.00000	character(0)
1816	GO:0044774	mitotic DNA integrity checkpoint	1	0	0.14	1.00000	character(0)
1817	GO:0044782	cilium organization	9	0	1.27	1.00000	character(0)
1818	GO:0044784	metaphase/anaphase transition of cell cy...	5	0	0.71	1.00000	character(0)
1819	GO:0044786	cell cycle DNA replication	2	0	0.28	1.00000	character(0)
1820	GO:0044818	mitotic G2/M transition checkpoint	1	0	0.14	1.00000	character(0)
1821	GO:0044837	actomyosin contractile ring organization	1	0	0.14	1.00000	character(0)
1822	GO:0044854	plasma membrane raft assembly	1	0	0.14	1.00000	character(0)
1823	GO:0044857	plasma membrane raft organization	1	0	0.14	1.00000	character(0)
1824	GO:0045010	actin nucleation	7	0	0.99	1.00000	character(0)
1825	GO:0045022	early endosome to late endosome transpor...	1	0	0.14	1.00000	character(0)
1826	GO:0045033	peroxisome inheritance	1	0	0.14	1.00000	character(0)
1827	GO:0045041	protein import into mitochondrial interm...	4	0	0.57	1.00000	character(0)
1828	GO:0045047	protein targeting to ER	10	0	1.42	1.00000	character(0)
1829	GO:0045048	protein insertion into ER membrane	2	0	0.28	1.00000	character(0)
1830	GO:0045055	regulated exocytosis	1	0	0.14	1.00000	character(0)
1831	GO:0045087	innate immune response	5	0	0.71	1.00000	character(0)
1832	GO:0045088	regulation of innate immune response	5	0	0.71	1.00000	character(0)
1833	GO:0045089	positive regulation of innate immune res...	5	0	0.71	1.00000	character(0)
1834	GO:0045103	intermediate filament-based process	2	0	0.28	1.00000	character(0)
1835	GO:0045104	intermediate filament cytoskeleton organ...	2	0	0.28	1.00000	character(0)
1836	GO:0045116	protein neddylation	1	0	0.14	1.00000	character(0)
1837	GO:0045185	maintenance of protein location	1	0	0.14	1.00000	character(0)
1838	GO:0045216	cell-cell junction organization	4	0	0.57	1.00000	character(0)
1839	GO:0045292	mRNA cis splicing, via spliceosome	3	0	0.42	1.00000	character(0)
1840	GO:0045329	carnitine biosynthetic process	2	0	0.28	1.00000	character(0)
1841	GO:0045721	negative regulation of gluconeogenesis	1	0	0.14	1.00000	character(0)
1842	GO:0045737	positive regulation of cyclin-dependent ...	1	0	0.14	1.00000	character(0)
1843	GO:0045814	negative regulation of gene expression, ...	1	0	0.14	1.00000	character(0)
1844	GO:0045839	negative regulation of mitotic nuclear d...	4	0	0.57	1.00000	character(0)
1845	GO:0045841	negative regulation of mitotic metaphase...	4	0	0.57	1.00000	character(0)
1846	GO:0045859	regulation of protein kinase activity	4	0	0.57	1.00000	character(0)
1847	GO:0045860	positive regulation of protein kinase ac...	1	0	0.14	1.00000	character(0)
1848	GO:0045861	negative regulation of proteolysis	1	0	0.14	1.00000	character(0)
1849	GO:0045862	positive regulation of proteolysis	2	0	0.28	1.00000	character(0)
1850	GO:0045900	negative regulation of translational elo...	1	0	0.14	1.00000	character(0)
1851	GO:0045912	negative regulation of carbohydrate meta...	1	0	0.14	1.00000	character(0)
1852	GO:0045930	negative regulation of mitotic cell cycl...	6	0	0.85	1.00000	character(0)
1853	GO:0045937	positive regulation of phosphate metabol...	4	0	0.57	1.00000	character(0)
1854	GO:0046049	UMP metabolic process	1	0	0.14	1.00000	character(0)
1855	GO:0046068	cGMP metabolic process	1	0	0.14	1.00000	character(0)
1856	GO:0046073	dTMP metabolic process	1	0	0.14	1.00000	character(0)
1857	GO:0046087	cytidine metabolic process	1	0	0.14	1.00000	character(0)
1858	GO:0046133	pyrimidine ribonucleoside catabolic proc...	1	0	0.14	1.00000	character(0)
1859	GO:0046135	pyrimidine nucleoside catabolic process	1	0	0.14	1.00000	character(0)
1860	GO:0046146	tetrahydrobiopterin metabolic process	1	0	0.14	1.00000	character(0)
1861	GO:0046160	heme a metabolic process	1	0	0.14	1.00000	character(0)
1862	GO:0046164	alcohol catabolic process	3	0	0.42	1.00000	character(0)
1863	GO:0046168	glycerol-3-phosphate catabolic process	2	0	0.28	1.00000	character(0)
1864	GO:0046174	polyol catabolic process	3	0	0.42	1.00000	character(0)
1865	GO:0046184	aldehyde biosynthetic process	1	0	0.14	1.00000	character(0)
1866	GO:0046185	aldehyde catabolic process	2	0	0.28	1.00000	character(0)
1867	GO:0046218	indolalkylamine catabolic process	3	0	0.42	1.00000	character(0)
1868	GO:0046292	formaldehyde metabolic process	1	0	0.14	1.00000	character(0)
1869	GO:0046294	formaldehyde catabolic process	1	0	0.14	1.00000	character(0)
1870	GO:0046351	disaccharide biosynthetic process	3	0	0.42	1.00000	character(0)
1871	GO:0046460	neutral lipid biosynthetic process	1	0	0.14	1.00000	character(0)
1872	GO:0046463	acylglycerol biosynthetic process	1	0	0.14	1.00000	character(0)
1873	GO:0046466	membrane lipid catabolic process	2	0	0.28	1.00000	character(0)
1874	GO:0046477	glycosylceramide catabolic process	1	0	0.14	1.00000	character(0)
1875	GO:0046479	glycosphingolipid catabolic process	2	0	0.28	1.00000	character(0)
1876	GO:0046500	S-adenosylmethionine metabolic process	5	0	0.71	1.00000	character(0)
1877	GO:0046514	ceramide catabolic process	2	0	0.28	1.00000	character(0)
1878	GO:0046578	regulation of Ras protein signal transdu...	6	0	0.85	1.00000	character(0)
1879	GO:0046653	tetrahydrofolate metabolic process	4	0	0.57	1.00000	character(0)
1880	GO:0046654	tetrahydrofolate biosynthetic process	2	0	0.28	1.00000	character(0)
1881	GO:0046777	protein autophosphorylation	2	0	0.28	1.00000	character(0)
1882	GO:0046834	lipid phosphorylation	8	0	1.13	1.00000	character(0)
1883	GO:0046835	carbohydrate phosphorylation	1	0	0.14	1.00000	character(0)
1884	GO:0046838	phosphorylated carbohydrate dephosphoryl...	3	0	0.42	1.00000	character(0)
1885	GO:0046854	phosphatidylinositol phosphorylation	8	0	1.13	1.00000	character(0)
1886	GO:0046855	inositol phosphate dephosphorylation	3	0	0.42	1.00000	character(0)
1887	GO:0046916	cellular transition metal ion homeostasi...	2	0	0.28	1.00000	character(0)
1888	GO:0048015	phosphatidylinositol-mediated signaling	5	0	0.71	1.00000	character(0)
1889	GO:0048024	regulation of mRNA splicing, via spliceo...	1	0	0.14	1.00000	character(0)
1890	GO:0048033	heme o metabolic process	1	0	0.14	1.00000	character(0)
1891	GO:0048034	heme O biosynthetic process	1	0	0.14	1.00000	character(0)
1892	GO:0048194	Golgi vesicle budding	6	0	0.85	1.00000	character(0)
1893	GO:0048199	vesicle targeting, to, from or within Go...	4	0	0.57	1.00000	character(0)
1894	GO:0048207	vesicle targeting, rough ER to cis-Golgi	4	0	0.57	1.00000	character(0)
1895	GO:0048208	COPII vesicle coating	4	0	0.57	1.00000	character(0)
1896	GO:0048268	clathrin coat assembly	1	0	0.14	1.00000	character(0)
1897	GO:0048280	vesicle fusion with Golgi apparatus	1	0	0.14	1.00000	character(0)
1898	GO:0048284	organelle fusion	3	0	0.42	1.00000	character(0)
1899	GO:0048308	organelle inheritance	1	0	0.14	1.00000	character(0)
1900	GO:0048311	mitochondrion distribution	1	0	0.14	1.00000	character(0)
1901	GO:0048312	intracellular distribution of mitochondr...	1	0	0.14	1.00000	character(0)
1902	GO:0048477	oogenesis	1	0	0.14	1.00000	character(0)
1903	GO:0048478	replication fork protection	1	0	0.14	1.00000	character(0)
1904	GO:0048489	synaptic vesicle transport	1	0	0.14	1.00000	character(0)
1905	GO:0048598	embryonic morphogenesis	1	0	0.14	1.00000	character(0)
1906	GO:0048678	response to axon injury	3	0	0.42	1.00000	character(0)
1907	GO:0048729	tissue morphogenesis	1	0	0.14	1.00000	character(0)
1908	GO:0048870	cell motility	4	0	0.57	1.00000	character(0)
1909	GO:0050000	chromosome localization	3	0	0.42	1.00000	character(0)
1910	GO:0050650	chondroitin sulfate proteoglycan biosynt...	2	0	0.28	1.00000	character(0)
1911	GO:0050654	chondroitin sulfate proteoglycan metabol...	2	0	0.28	1.00000	character(0)
1912	GO:0050665	hydrogen peroxide biosynthetic process	3	0	0.42	1.00000	character(0)
1913	GO:0050667	homocysteine metabolic process	1	0	0.14	1.00000	character(0)
1914	GO:0050684	regulation of mRNA processing	2	0	0.28	1.00000	character(0)
1915	GO:0050686	negative regulation of mRNA processing	1	0	0.14	1.00000	character(0)
1916	GO:0050687	negative regulation of defense response ...	1	0	0.14	1.00000	character(0)
1917	GO:0050688	regulation of defense response to virus	1	0	0.14	1.00000	character(0)
1918	GO:0050776	regulation of immune response	5	0	0.71	1.00000	character(0)
1919	GO:0050778	positive regulation of immune response	5	0	0.71	1.00000	character(0)
1920	GO:0050790	regulation of catalytic activity	34	0	4.82	1.00000	character(0)
1921	GO:0050804	modulation of chemical synaptic transmis...	3	0	0.42	1.00000	character(0)
1922	GO:0050808	synapse organization	3	0	0.42	1.00000	character(0)
1923	GO:0050877	nervous system process	4	0	0.57	1.00000	character(0)
1924	GO:0050909	sensory perception of taste	1	0	0.14	1.00000	character(0)
1925	GO:0051013	microtubule severing	1	0	0.14	1.00000	character(0)
1926	GO:0051014	actin filament severing	1	0	0.14	1.00000	character(0)
1927	GO:0051016	barbed-end actin filament capping	1	0	0.14	1.00000	character(0)
1928	GO:0051017	actin filament bundle assembly	2	0	0.28	1.00000	character(0)
1929	GO:0051028	mRNA transport	8	0	1.13	1.00000	character(0)
1930	GO:0051031	tRNA transport	1	0	0.14	1.00000	character(0)
1931	GO:0051049	regulation of transport	3	0	0.42	1.00000	character(0)
1932	GO:0051050	positive regulation of transport	2	0	0.28	1.00000	character(0)
1933	GO:0051052	regulation of DNA metabolic process	2	0	0.28	1.00000	character(0)
1934	GO:0051053	negative regulation of DNA metabolic pro...	1	0	0.14	1.00000	character(0)
1935	GO:0051056	regulation of small GTPase mediated sign...	11	0	1.56	1.00000	character(0)
1936	GO:0051084	'de novo' posttranslational protein fold...	1	0	0.14	1.00000	character(0)
1937	GO:0051085	chaperone cofactor-dependent protein ref...	1	0	0.14	1.00000	character(0)
1938	GO:0051090	regulation of DNA-binding transcription ...	2	0	0.28	1.00000	character(0)
1939	GO:0051091	positive regulation of DNA-binding trans...	2	0	0.28	1.00000	character(0)
1940	GO:0051095	regulation of helicase activity	1	0	0.14	1.00000	character(0)
1941	GO:0051097	negative regulation of helicase activity	1	0	0.14	1.00000	character(0)
1942	GO:0051103	DNA ligation involved in DNA repair	2	0	0.28	1.00000	character(0)
1943	GO:0051129	negative regulation of cellular componen...	9	0	1.27	1.00000	character(0)
1944	GO:0051174	regulation of phosphorus metabolic proce...	12	0	1.7	1.00000	character(0)
1945	GO:0051180	vitamin transport	6	0	0.85	1.00000	character(0)
1946	GO:0051181	cofactor transport	1	0	0.14	1.00000	character(0)
1947	GO:0051205	protein insertion into membrane	2	0	0.28	1.00000	character(0)
1948	GO:0051225	spindle assembly	2	0	0.28	1.00000	character(0)
1949	GO:0051235	maintenance of location	3	0	0.42	1.00000	character(0)
1950	GO:0051248	negative regulation of protein metabolic...	3	0	0.42	1.00000	character(0)
1951	GO:0051261	protein depolymerization	4	0	0.57	1.00000	character(0)
1952	GO:0051262	protein tetramerization	1	0	0.14	1.00000	character(0)
1953	GO:0051289	protein homotetramerization	1	0	0.14	1.00000	character(0)
1954	GO:0051301	cell division	7	0	0.99	1.00000	character(0)
1955	GO:0051302	regulation of cell division	2	0	0.28	1.00000	character(0)
1956	GO:0051303	establishment of chromosome localization	1	0	0.14	1.00000	character(0)
1957	GO:0051304	chromosome separation	5	0	0.71	1.00000	character(0)
1958	GO:0051306	mitotic sister chromatid separation	5	0	0.71	1.00000	character(0)
1959	GO:0051310	metaphase plate congression	1	0	0.14	1.00000	character(0)
1960	GO:0051315	attachment of mitotic spindle microtubul...	1	0	0.14	1.00000	character(0)
1961	GO:0051321	meiotic cell cycle	1	0	0.14	1.00000	character(0)
1962	GO:0051336	regulation of hydrolase activity	24	0	3.4	1.00000	character(0)
1963	GO:0051338	regulation of transferase activity	8	0	1.13	1.00000	character(0)
1964	GO:0051345	positive regulation of hydrolase activit...	9	0	1.27	1.00000	character(0)
1965	GO:0051346	negative regulation of hydrolase activit...	4	0	0.57	1.00000	character(0)
1966	GO:0051347	positive regulation of transferase activ...	4	0	0.57	1.00000	character(0)
1967	GO:0051382	kinetochore assembly	1	0	0.14	1.00000	character(0)
1968	GO:0051383	kinetochore organization	1	0	0.14	1.00000	character(0)
1969	GO:0051438	regulation of ubiquitin-protein transfer...	2	0	0.28	1.00000	character(0)
1970	GO:0051443	positive regulation of ubiquitin-protein...	2	0	0.28	1.00000	character(0)
1971	GO:0051493	regulation of cytoskeleton organization	15	0	2.12	1.00000	character(0)
1972	GO:0051494	negative regulation of cytoskeleton orga...	4	0	0.57	1.00000	character(0)
1973	GO:0051495	positive regulation of cytoskeleton orga...	7	0	0.99	1.00000	character(0)
1974	GO:0051568	histone H3-K4 methylation	1	0	0.14	1.00000	character(0)
1975	GO:0051596	methylglyoxal catabolic process	1	0	0.14	1.00000	character(0)
1976	GO:0051607	defense response to virus	1	0	0.14	1.00000	character(0)
1977	GO:0051643	endoplasmic reticulum localization	1	0	0.14	1.00000	character(0)
1978	GO:0051646	mitochondrion localization	1	0	0.14	1.00000	character(0)
1979	GO:0051651	maintenance of location in cell	1	0	0.14	1.00000	character(0)
1980	GO:0051674	localization of cell	4	0	0.57	1.00000	character(0)
1981	GO:0051693	actin filament capping	3	0	0.42	1.00000	character(0)
1982	GO:0051694	pointed-end actin filament capping	2	0	0.28	1.00000	character(0)
1983	GO:0051707	response to other organism	4	0	0.57	1.00000	character(0)
1984	GO:0051764	actin crosslink formation	1	0	0.14	1.00000	character(0)
1985	GO:0051783	regulation of nuclear division	6	0	0.85	1.00000	character(0)
1986	GO:0051784	negative regulation of nuclear division	4	0	0.57	1.00000	character(0)
1987	GO:0051923	sulfation	1	0	0.14	1.00000	character(0)
1988	GO:0051924	regulation of calcium ion transport	1	0	0.14	1.00000	character(0)
1989	GO:0051932	synaptic transmission, GABAergic	1	0	0.14	1.00000	character(0)
1990	GO:0051983	regulation of chromosome segregation	5	0	0.71	1.00000	character(0)
1991	GO:0051985	negative regulation of chromosome segreg...	4	0	0.57	1.00000	character(0)
1992	GO:0052547	regulation of peptidase activity	1	0	0.14	1.00000	character(0)
1993	GO:0052548	regulation of endopeptidase activity	1	0	0.14	1.00000	character(0)
1994	GO:0052646	alditol phosphate metabolic process	3	0	0.42	1.00000	character(0)
1995	GO:0052652	cyclic purine nucleotide metabolic proce...	1	0	0.14	1.00000	character(0)
1996	GO:0052803	imidazole-containing compound metabolic ...	3	0	0.42	1.00000	character(0)
1997	GO:0052805	imidazole-containing compound catabolic ...	3	0	0.42	1.00000	character(0)
1998	GO:0055067	monovalent inorganic cation homeostasis	3	0	0.42	1.00000	character(0)
1999	GO:0055072	iron ion homeostasis	1	0	0.14	1.00000	character(0)
[truncated: 226 more rows]
