# Supplementary material for: Germline-related molecular phenotype in Metazoa: conservation and innovation highlighted by comparative transcriptomics
Source: EvoDevo. 2023 Jan 30;14:2. doi: 10.1186/s13227-022-00207-3 (PMC9885605; doi:10.1186/s13227-022-00207-3)
Supplement: Supplementary file 1 — Additional file 1: Zipped directory comprehending more detailed information on the species-specific transcriptomic analyses (transcriptomic statistics, read counts, fasta of upregulated transcripts, GO/IPR enrichment analyses, ratios bootstrap iterations) and extensive results of the comparative analyses (co-upregulated transcripts, co-enriched GO/IPR, comparisons of different cut-off iterations) [file 13227_2022_207_MOESM1_ESM.zip › SUPPLEMENTARY_MATERIAL/Transcriptomic_statistics.xlsx]

## Sheet: Sheet1
Species	Transcriptome GC	Transcriptome N50	N* transcipts unfiltered	Filtered Transcriptome GC	Filtered Transcriptome N50	N° of transcripts	N* of ORF-including transcripts	N* reads mapped (salmon quantification)	Total N° reads	% of mapped reads
Caenorhabditis_elegans	41.47	2527	24246	42.33	2853	12267	11659	293533078	351039500	83.6182
Danio_rerio	43.93	2029	152016	46.25	2468	49508	44165	68380726	76469888	89.4218
Drosophila_melanogaster	49.62	2349	23369	50.56	2267	15137	14270	56589110	60449297	93.6142
Ephydatia_fluviatilis	45.53	2006	78661	46.77	2413	20914	20267	79698697	110789855	71.9368
Haliotis_rufescens	42.59	1985	179576	45.23	2850	35040	33202	47786429	75893707	62.9649
Nematostella_vectensis	44.85	1198	52428	46.16	1412	33211	31329	103107691	126914722	81.2417
Ruditapes_philippinarum	36.48	1710	222569	37.97	2293	56172	54622	45128509	70305798	64.1889
Schmidtea_mediterranea	39.05	320	1676109	35.47	1286	88832	79696	248467854	417932757	59.4516
Xenopus_tropicalis	42.64	1953	157119	44.25	2631	41697	36549	193709769	246927355	78.4481
