# Supplementary material for: Germline-related molecular phenotype in Metazoa: conservation and innovation highlighted by comparative transcriptomics
Source: EvoDevo. 2023 Jan 30;14:2. doi: 10.1186/s13227-022-00207-3 (PMC9885605; doi:10.1186/s13227-022-00207-3)
Supplement: Supplementary file 1 — Additional file 1: Zipped directory comprehending more detailed information on the species-specific transcriptomic analyses (transcriptomic statistics, read counts, fasta of upregulated transcripts, GO/IPR enrichment analyses, ratios bootstrap iterations) and extensive results of the comparative analyses (co-upregulated transcripts, co-enriched GO/IPR, comparisons of different cut-off iterations) [file 13227_2022_207_MOESM1_ESM.zip › SUPPLEMENTARY_MATERIAL/Co-enriched_GO_bioproc.txt]

GO:0000002	Ephydatia_fluviatilis
GO:0000003	Danio_rerio	Drosophila_melanogaster	Ruditapes_philippinarum	Schmidtea_mediterranea
GO:0000012	Danio_rerio
GO:0000018	Ruditapes_philippinarum	Schmidtea_mediterranea
GO:0000027	Schmidtea_mediterranea
GO:0000038	Danio_rerio
GO:0000054	Schmidtea_mediterranea	Xenopus_tropicalis
GO:0000055	Schmidtea_mediterranea	Xenopus_tropicalis
GO:0000070	Danio_rerio	Drosophila_melanogaster	Ephydatia_fluviatilis	Haliotis_rufescens	Nematostella_vectensis	Ruditapes_philippinarum	Schmidtea_mediterranea	Xenopus_tropicalis
GO:0000075	Danio_rerio	Drosophila_melanogaster	Nematostella_vectensis	Ruditapes_philippinarum	Schmidtea_mediterranea	Xenopus_tropicalis
GO:0000076	Ephydatia_fluviatilis	Ruditapes_philippinarum	Xenopus_tropicalis
GO:0000077	Danio_rerio	Drosophila_melanogaster	Ruditapes_philippinarum	Schmidtea_mediterranea
GO:0000079	Xenopus_tropicalis
GO:0000082	Danio_rerio	Xenopus_tropicalis
GO:0000086	Danio_rerio	Ruditapes_philippinarum	Schmidtea_mediterranea	Xenopus_tropicalis
GO:0000096	Ephydatia_fluviatilis
GO:0000097	Ephydatia_fluviatilis
GO:0000122	Drosophila_melanogaster
GO:0000154	Ephydatia_fluviatilis	Schmidtea_mediterranea
GO:0000184	Caenorhabditis_elegans
GO:0000226	Danio_rerio	Ruditapes_philippinarum	Xenopus_tropicalis
GO:0000245	Danio_rerio	Schmidtea_mediterranea	Xenopus_tropicalis
GO:0000270	Ephydatia_fluviatilis
GO:0000278	Danio_rerio	Drosophila_melanogaster	Nematostella_vectensis	Ruditapes_philippinarum	Schmidtea_mediterranea	Xenopus_tropicalis
GO:0000280	Danio_rerio	Drosophila_melanogaster	Nematostella_vectensis	Ruditapes_philippinarum	Schmidtea_mediterranea	Xenopus_tropicalis
GO:0000281	Danio_rerio	Ruditapes_philippinarum	Xenopus_tropicalis
GO:0000288	Danio_rerio	Ruditapes_philippinarum	Xenopus_tropicalis
GO:0000290	Danio_rerio	Ruditapes_philippinarum	Xenopus_tropicalis
GO:0000350	Xenopus_tropicalis
GO:0000375	Danio_rerio	Ephydatia_fluviatilis	Nematostella_vectensis	Schmidtea_mediterranea	Xenopus_tropicalis
GO:0000377	Danio_rerio	Ephydatia_fluviatilis	Nematostella_vectensis	Schmidtea_mediterranea	Xenopus_tropicalis
GO:0000380	Ephydatia_fluviatilis	Ruditapes_philippinarum
GO:0000381	Ephydatia_fluviatilis	Ruditapes_philippinarum
GO:0000387	Danio_rerio	Drosophila_melanogaster	Ephydatia_fluviatilis	Nematostella_vectensis	Schmidtea_mediterranea	Xenopus_tropicalis
GO:0000393	Xenopus_tropicalis
GO:0000398	Danio_rerio	Ephydatia_fluviatilis	Nematostella_vectensis	Schmidtea_mediterranea	Xenopus_tropicalis
GO:0000413	Drosophila_melanogaster	Ephydatia_fluviatilis	Schmidtea_mediterranea	Xenopus_tropicalis
GO:0000462	Xenopus_tropicalis
GO:0000463	Ephydatia_fluviatilis
GO:0000469	Ephydatia_fluviatilis
GO:0000470	Ephydatia_fluviatilis	Schmidtea_mediterranea
GO:0000491	Xenopus_tropicalis
GO:0000493	Xenopus_tropicalis
GO:0000723	Caenorhabditis_elegans	Danio_rerio	Drosophila_melanogaster	Ruditapes_philippinarum	Xenopus_tropicalis
GO:0000724	Danio_rerio	Drosophila_melanogaster	Haliotis_rufescens	Ruditapes_philippinarum	Schmidtea_mediterranea	Xenopus_tropicalis
GO:0000725	Danio_rerio	Drosophila_melanogaster	Haliotis_rufescens	Ruditapes_philippinarum	Schmidtea_mediterranea	Xenopus_tropicalis
GO:0000726	Ephydatia_fluviatilis
GO:0000737	Danio_rerio
GO:0000819	Danio_rerio	Drosophila_melanogaster	Ephydatia_fluviatilis	Nematostella_vectensis	Ruditapes_philippinarum	Schmidtea_mediterranea	Xenopus_tropicalis
GO:0000910	Danio_rerio	Drosophila_melanogaster	Ruditapes_philippinarum	Xenopus_tropicalis
GO:0000912	Danio_rerio	Drosophila_melanogaster
GO:0000915	Danio_rerio	Drosophila_melanogaster
GO:0000956	Danio_rerio	Drosophila_melanogaster	Ruditapes_philippinarum	Xenopus_tropicalis
GO:0000966	Ephydatia_fluviatilis	Schmidtea_mediterranea
GO:0001510	Drosophila_melanogaster	Ephydatia_fluviatilis	Ruditapes_philippinarum	Schmidtea_mediterranea	Xenopus_tropicalis
GO:0001522	Danio_rerio	Ephydatia_fluviatilis	Haliotis_rufescens	Ruditapes_philippinarum	Schmidtea_mediterranea	Xenopus_tropicalis
GO:0001539	Ruditapes_philippinarum
GO:0001573	Haliotis_rufescens
GO:0001578	Ruditapes_philippinarum
GO:0001682	Ephydatia_fluviatilis	Schmidtea_mediterranea
GO:0001736	Xenopus_tropicalis
GO:0001738	Xenopus_tropicalis
GO:0001932	Danio_rerio
GO:0001934	Ruditapes_philippinarum
GO:0002064	Drosophila_melanogaster
GO:0002065	Drosophila_melanogaster
GO:0002066	Drosophila_melanogaster
GO:0002097	Ephydatia_fluviatilis	Ruditapes_philippinarum	Xenopus_tropicalis
GO:0002098	Ephydatia_fluviatilis	Ruditapes_philippinarum	Xenopus_tropicalis
GO:0002119	Caenorhabditis_elegans
GO:0002138	Danio_rerio
GO:0002164	Caenorhabditis_elegans
GO:0002181	Ephydatia_fluviatilis	Nematostella_vectensis
GO:0002182	Ephydatia_fluviatilis	Nematostella_vectensis
GO:0002949	Schmidtea_mediterranea
GO:0003002	Drosophila_melanogaster
GO:0003006	Danio_rerio	Drosophila_melanogaster	Haliotis_rufescens	Ruditapes_philippinarum	Xenopus_tropicalis
GO:0003334	Danio_rerio
GO:0003341	Ruditapes_philippinarum
GO:0003352	Ruditapes_philippinarum
GO:0005975	Haliotis_rufescens
GO:0005996	Nematostella_vectensis
GO:0006004	Nematostella_vectensis
GO:0006026	Ephydatia_fluviatilis
GO:0006027	Ephydatia_fluviatilis
GO:0006072	Nematostella_vectensis
GO:0006080	Haliotis_rufescens
GO:0006081	Nematostella_vectensis
GO:0006083	Caenorhabditis_elegans	Ephydatia_fluviatilis
GO:0006084	Caenorhabditis_elegans
GO:0006085	Caenorhabditis_elegans
GO:0006091	Nematostella_vectensis
GO:0006094	Nematostella_vectensis
GO:0006098	Nematostella_vectensis
GO:0006109	Danio_rerio
GO:0006111	Danio_rerio
GO:0006119	Nematostella_vectensis
GO:0006139	Schmidtea_mediterranea
GO:0006144	Schmidtea_mediterranea
GO:0006164	Caenorhabditis_elegans
GO:0006188	Nematostella_vectensis	Ruditapes_philippinarum
GO:0006189	Nematostella_vectensis	Ruditapes_philippinarum
GO:0006206	Nematostella_vectensis
GO:0006207	Nematostella_vectensis	Schmidtea_mediterranea
GO:0006213	Ruditapes_philippinarum
GO:0006216	Ruditapes_philippinarum
GO:0006220	Caenorhabditis_elegans	Danio_rerio	Drosophila_melanogaster	Nematostella_vectensis	Ruditapes_philippinarum	Schmidtea_mediterranea
GO:0006221	Caenorhabditis_elegans	Danio_rerio	Drosophila_melanogaster	Nematostella_vectensis	Ruditapes_philippinarum	Schmidtea_mediterranea
GO:0006222	Ephydatia_fluviatilis
GO:0006226	Caenorhabditis_elegans
GO:0006233	Ephydatia_fluviatilis
GO:0006244	Caenorhabditis_elegans
GO:0006259	Caenorhabditis_elegans	Danio_rerio	Drosophila_melanogaster	Ruditapes_philippinarum	Schmidtea_mediterranea	Xenopus_tropicalis
GO:0006260	Danio_rerio	Drosophila_melanogaster	Ephydatia_fluviatilis	Haliotis_rufescens	Nematostella_vectensis	Ruditapes_philippinarum	Schmidtea_mediterranea	Xenopus_tropicalis
GO:0006261	Danio_rerio	Drosophila_melanogaster	Ephydatia_fluviatilis	Haliotis_rufescens	Nematostella_vectensis	Ruditapes_philippinarum	Schmidtea_mediterranea	Xenopus_tropicalis
GO:0006265	Drosophila_melanogaster	Schmidtea_mediterranea	Xenopus_tropicalis
GO:0006269	Danio_rerio	Ephydatia_fluviatilis	Nematostella_vectensis	Ruditapes_philippinarum	Schmidtea_mediterranea
GO:0006270	Danio_rerio	Drosophila_melanogaster	Ephydatia_fluviatilis	Haliotis_rufescens	Nematostella_vectensis	Ruditapes_philippinarum	Schmidtea_mediterranea	Xenopus_tropicalis
GO:0006275	Ephydatia_fluviatilis	Haliotis_rufescens	Nematostella_vectensis	Ruditapes_philippinarum	Xenopus_tropicalis
GO:0006281	Caenorhabditis_elegans	Danio_rerio	Drosophila_melanogaster	Ephydatia_fluviatilis	Ruditapes_philippinarum	Schmidtea_mediterranea	Xenopus_tropicalis
GO:0006282	Ruditapes_philippinarum	Schmidtea_mediterranea	Xenopus_tropicalis
GO:0006284	Danio_rerio	Schmidtea_mediterranea	Xenopus_tropicalis
GO:0006289	Caenorhabditis_elegans	Drosophila_melanogaster	Ephydatia_fluviatilis	Ruditapes_philippinarum	Schmidtea_mediterranea	Xenopus_tropicalis
GO:0006298	Caenorhabditis_elegans	Drosophila_melanogaster	Ruditapes_philippinarum	Schmidtea_mediterranea	Xenopus_tropicalis
GO:0006302	Caenorhabditis_elegans	Danio_rerio	Drosophila_melanogaster	Ephydatia_fluviatilis	Ruditapes_philippinarum	Schmidtea_mediterranea	Xenopus_tropicalis
GO:0006303	Ephydatia_fluviatilis
GO:0006310	Danio_rerio	Drosophila_melanogaster	Schmidtea_mediterranea
GO:0006323	Danio_rerio	Drosophila_melanogaster	Haliotis_rufescens	Nematostella_vectensis	Schmidtea_mediterranea	Xenopus_tropicalis
GO:0006325	Drosophila_melanogaster	Ruditapes_philippinarum	Schmidtea_mediterranea	Xenopus_tropicalis
GO:0006333	Drosophila_melanogaster	Ephydatia_fluviatilis	Nematostella_vectensis	Ruditapes_philippinarum	Schmidtea_mediterranea
GO:0006334	Ephydatia_fluviatilis	Nematostella_vectensis	Schmidtea_mediterranea
GO:0006336	Ephydatia_fluviatilis	Ruditapes_philippinarum
GO:0006338	Drosophila_melanogaster	Ruditapes_philippinarum	Xenopus_tropicalis
GO:0006352	Danio_rerio	Nematostella_vectensis	Schmidtea_mediterranea	Xenopus_tropicalis
GO:0006354	Danio_rerio	Schmidtea_mediterranea	Xenopus_tropicalis
GO:0006360	Ruditapes_philippinarum	Xenopus_tropicalis
GO:0006364	Drosophila_melanogaster	Ephydatia_fluviatilis	Haliotis_rufescens	Ruditapes_philippinarum	Schmidtea_mediterranea	Xenopus_tropicalis
GO:0006367	Danio_rerio	Schmidtea_mediterranea	Xenopus_tropicalis
GO:0006368	Danio_rerio	Schmidtea_mediterranea	Xenopus_tropicalis
GO:0006370	Schmidtea_mediterranea
GO:0006378	Ephydatia_fluviatilis	Ruditapes_philippinarum
GO:0006383	Drosophila_melanogaster	Ephydatia_fluviatilis	Ruditapes_philippinarum	Schmidtea_mediterranea	Xenopus_tropicalis
GO:0006384	Haliotis_rufescens	Ruditapes_philippinarum	Schmidtea_mediterranea
GO:0006396	Danio_rerio	Ephydatia_fluviatilis	Ruditapes_philippinarum	Schmidtea_mediterranea	Xenopus_tropicalis
GO:0006397	Danio_rerio	Ephydatia_fluviatilis	Schmidtea_mediterranea	Xenopus_tropicalis
GO:0006399	Ephydatia_fluviatilis	Schmidtea_mediterranea	Xenopus_tropicalis
GO:0006400	Danio_rerio	Ephydatia_fluviatilis	Ruditapes_philippinarum	Schmidtea_mediterranea	Xenopus_tropicalis
GO:0006401	Danio_rerio	Ephydatia_fluviatilis	Xenopus_tropicalis
GO:0006402	Danio_rerio	Drosophila_melanogaster	Ephydatia_fluviatilis	Ruditapes_philippinarum	Xenopus_tropicalis
GO:0006403	Danio_rerio	Drosophila_melanogaster	Ephydatia_fluviatilis	Schmidtea_mediterranea	Xenopus_tropicalis
GO:0006405	Ephydatia_fluviatilis	Schmidtea_mediterranea	Xenopus_tropicalis
GO:0006406	Nematostella_vectensis
GO:0006412	Ephydatia_fluviatilis
GO:0006413	Ephydatia_fluviatilis	Nematostella_vectensis
GO:0006414	Caenorhabditis_elegans	Ephydatia_fluviatilis
GO:0006415	Ephydatia_fluviatilis
GO:0006417	Caenorhabditis_elegans	Ephydatia_fluviatilis	Xenopus_tropicalis
GO:0006418	Caenorhabditis_elegans	Ephydatia_fluviatilis
GO:0006419	Ephydatia_fluviatilis	Ruditapes_philippinarum
GO:0006420	Caenorhabditis_elegans
GO:0006424	Ephydatia_fluviatilis	Ruditapes_philippinarum
GO:0006425	Ephydatia_fluviatilis
GO:0006428	Ephydatia_fluviatilis
GO:0006429	Caenorhabditis_elegans	Ephydatia_fluviatilis
GO:0006433	Ephydatia_fluviatilis
GO:0006437	Ephydatia_fluviatilis
GO:0006438	Caenorhabditis_elegans
GO:0006448	Ephydatia_fluviatilis
GO:0006457	Ephydatia_fluviatilis	Haliotis_rufescens	Nematostella_vectensis	Ruditapes_philippinarum
GO:0006471	Caenorhabditis_elegans	Schmidtea_mediterranea
GO:0006473	Drosophila_melanogaster	Ruditapes_philippinarum	Xenopus_tropicalis
GO:0006475	Drosophila_melanogaster	Ruditapes_philippinarum	Xenopus_tropicalis
GO:0006479	Drosophila_melanogaster	Ephydatia_fluviatilis	Haliotis_rufescens	Ruditapes_philippinarum	Schmidtea_mediterranea	Xenopus_tropicalis
GO:0006487	Ephydatia_fluviatilis
GO:0006488	Ephydatia_fluviatilis
GO:0006490	Ephydatia_fluviatilis
GO:0006497	Drosophila_melanogaster	Ephydatia_fluviatilis
GO:0006505	Ephydatia_fluviatilis	Xenopus_tropicalis
GO:0006506	Ephydatia_fluviatilis	Xenopus_tropicalis
GO:0006511	Nematostella_vectensis
GO:0006513	Schmidtea_mediterranea	Xenopus_tropicalis
GO:0006515	Danio_rerio	Nematostella_vectensis
GO:0006518	Ephydatia_fluviatilis
GO:0006520	Ephydatia_fluviatilis
GO:0006545	Nematostella_vectensis
GO:0006555	Ephydatia_fluviatilis
GO:0006575	Nematostella_vectensis
GO:0006597	Schmidtea_mediterranea
GO:0006599	Nematostella_vectensis
GO:0006603	Nematostella_vectensis
GO:0006605	Ephydatia_fluviatilis	Nematostella_vectensis
GO:0006606	Drosophila_melanogaster	Ephydatia_fluviatilis	Ruditapes_philippinarum	Schmidtea_mediterranea	Xenopus_tropicalis
GO:0006611	Ephydatia_fluviatilis	Schmidtea_mediterranea	Xenopus_tropicalis
GO:0006625	Ephydatia_fluviatilis
GO:0006626	Ephydatia_fluviatilis	Nematostella_vectensis
GO:0006629	Haliotis_rufescens
GO:0006631	Caenorhabditis_elegans	Haliotis_rufescens
GO:0006643	Ephydatia_fluviatilis	Haliotis_rufescens
GO:0006661	Ephydatia_fluviatilis	Xenopus_tropicalis
GO:0006664	Ephydatia_fluviatilis	Haliotis_rufescens
GO:0006665	Haliotis_rufescens
GO:0006672	Haliotis_rufescens
GO:0006684	Haliotis_rufescens
GO:0006685	Haliotis_rufescens
GO:0006687	Haliotis_rufescens
GO:0006689	Haliotis_rufescens
GO:0006694	Haliotis_rufescens	Schmidtea_mediterranea
GO:0006720	Danio_rerio	Ephydatia_fluviatilis
GO:0006725	Schmidtea_mediterranea
GO:0006732	Nematostella_vectensis
GO:0006739	Nematostella_vectensis
GO:0006753	Nematostella_vectensis
GO:0006760	Nematostella_vectensis
GO:0006766	Ephydatia_fluviatilis
GO:0006775	Ephydatia_fluviatilis
GO:0006776	Danio_rerio
GO:0006777	Ephydatia_fluviatilis
GO:0006778	Nematostella_vectensis
GO:0006779	Nematostella_vectensis
GO:0006783	Ephydatia_fluviatilis	Nematostella_vectensis
GO:0006805	Nematostella_vectensis
GO:0006839	Ephydatia_fluviatilis	Nematostella_vectensis
GO:0006874	Xenopus_tropicalis
GO:0006879	Haliotis_rufescens
GO:0006891	Ephydatia_fluviatilis
GO:0006913	Danio_rerio	Drosophila_melanogaster	Ephydatia_fluviatilis	Nematostella_vectensis	Ruditapes_philippinarum	Schmidtea_mediterranea	Xenopus_tropicalis
GO:0006950	Caenorhabditis_elegans	Drosophila_melanogaster	Schmidtea_mediterranea
GO:0006974	Caenorhabditis_elegans	Danio_rerio	Drosophila_melanogaster	Ephydatia_fluviatilis	Ruditapes_philippinarum	Schmidtea_mediterranea	Xenopus_tropicalis
GO:0006996	Ruditapes_philippinarum
GO:0006997	Drosophila_melanogaster
GO:0007005	Ephydatia_fluviatilis	Nematostella_vectensis
GO:0007006	Ephydatia_fluviatilis
GO:0007007	Ephydatia_fluviatilis	Nematostella_vectensis
GO:0007017	Ruditapes_philippinarum
GO:0007018	Ruditapes_philippinarum
GO:0007020	Danio_rerio	Drosophila_melanogaster	Ephydatia_fluviatilis	Xenopus_tropicalis
GO:0007023	Drosophila_melanogaster
GO:0007030	Xenopus_tropicalis
GO:0007031	Ephydatia_fluviatilis	Xenopus_tropicalis
GO:0007049	Danio_rerio	Drosophila_melanogaster	Ruditapes_philippinarum	Schmidtea_mediterranea	Xenopus_tropicalis
GO:0007051	Danio_rerio	Haliotis_rufescens	Ruditapes_philippinarum	Xenopus_tropicalis
GO:0007052	Danio_rerio	Ruditapes_philippinarum	Xenopus_tropicalis
GO:0007059	Danio_rerio	Drosophila_melanogaster	Ephydatia_fluviatilis	Haliotis_rufescens	Nematostella_vectensis	Ruditapes_philippinarum	Schmidtea_mediterranea	Xenopus_tropicalis
GO:0007062	Danio_rerio	Ephydatia_fluviatilis	Ruditapes_philippinarum	Schmidtea_mediterranea	Xenopus_tropicalis
GO:0007064	Danio_rerio	Ephydatia_fluviatilis	Schmidtea_mediterranea	Xenopus_tropicalis
GO:0007076	Danio_rerio	Haliotis_rufescens	Schmidtea_mediterranea	Xenopus_tropicalis
GO:0007080	Nematostella_vectensis	Ruditapes_philippinarum	Schmidtea_mediterranea	Xenopus_tropicalis
GO:0007088	Danio_rerio	Drosophila_melanogaster	Ephydatia_fluviatilis	Nematostella_vectensis	Ruditapes_philippinarum	Xenopus_tropicalis
GO:0007091	Danio_rerio	Drosophila_melanogaster	Ephydatia_fluviatilis	Nematostella_vectensis	Ruditapes_philippinarum	Xenopus_tropicalis
GO:0007093	Danio_rerio	Drosophila_melanogaster	Nematostella_vectensis	Ruditapes_philippinarum	Schmidtea_mediterranea	Xenopus_tropicalis
GO:0007094	Danio_rerio	Drosophila_melanogaster	Nematostella_vectensis	Ruditapes_philippinarum	Xenopus_tropicalis
GO:0007095	Schmidtea_mediterranea
GO:0007098	Danio_rerio	Ruditapes_philippinarum	Xenopus_tropicalis
GO:0007099	Danio_rerio	Drosophila_melanogaster	Ruditapes_philippinarum	Xenopus_tropicalis
GO:0007127	Ruditapes_philippinarum	Schmidtea_mediterranea
GO:0007131	Nematostella_vectensis	Ruditapes_philippinarum	Schmidtea_mediterranea
GO:0007135	Xenopus_tropicalis
GO:0007160	Haliotis_rufescens	Ruditapes_philippinarum
GO:0007163	Xenopus_tropicalis
GO:0007164	Xenopus_tropicalis
GO:0007173	Xenopus_tropicalis
GO:0007219	Drosophila_melanogaster
GO:0007254	Danio_rerio
GO:0007276	Danio_rerio	Drosophila_melanogaster	Ruditapes_philippinarum
GO:0007281	Danio_rerio	Drosophila_melanogaster	Haliotis_rufescens	Ruditapes_philippinarum	Xenopus_tropicalis
GO:0007283	Danio_rerio	Ruditapes_philippinarum
GO:0007286	Ruditapes_philippinarum
GO:0007292	Danio_rerio	Drosophila_melanogaster
GO:0007304	Drosophila_melanogaster
GO:0007308	Drosophila_melanogaster
GO:0007309	Drosophila_melanogaster
GO:0007338	Danio_rerio
GO:0007339	Danio_rerio	Xenopus_tropicalis
GO:0007346	Danio_rerio	Drosophila_melanogaster	Nematostella_vectensis	Ruditapes_philippinarum	Schmidtea_mediterranea	Xenopus_tropicalis
GO:0007349	Drosophila_melanogaster
GO:0007389	Drosophila_melanogaster
GO:0007568	Danio_rerio
GO:0007605	Ruditapes_philippinarum
GO:0007606	Nematostella_vectensis
GO:0008033	Danio_rerio	Ephydatia_fluviatilis	Haliotis_rufescens	Ruditapes_philippinarum	Schmidtea_mediterranea	Xenopus_tropicalis
GO:0008037	Danio_rerio
GO:0008156	Ruditapes_philippinarum	Xenopus_tropicalis
GO:0008213	Drosophila_melanogaster	Ephydatia_fluviatilis	Haliotis_rufescens	Ruditapes_philippinarum	Schmidtea_mediterranea	Xenopus_tropicalis
GO:0008215	Schmidtea_mediterranea
GO:0008216	Schmidtea_mediterranea
GO:0008295	Schmidtea_mediterranea
GO:0008299	Danio_rerio	Ephydatia_fluviatilis
GO:0008380	Danio_rerio	Ephydatia_fluviatilis	Schmidtea_mediterranea	Xenopus_tropicalis
GO:0008535	Ephydatia_fluviatilis
GO:0008608	Danio_rerio	Ruditapes_philippinarum	Xenopus_tropicalis
GO:0008654	Ephydatia_fluviatilis	Xenopus_tropicalis
GO:0009057	Caenorhabditis_elegans	Nematostella_vectensis
GO:0009059	Ephydatia_fluviatilis
GO:0009060	Nematostella_vectensis
GO:0009066	Ephydatia_fluviatilis
GO:0009067	Ephydatia_fluviatilis
GO:0009070	Nematostella_vectensis
GO:0009086	Ephydatia_fluviatilis
GO:0009110	Nematostella_vectensis
GO:0009112	Nematostella_vectensis	Schmidtea_mediterranea
GO:0009113	Ruditapes_philippinarum	Schmidtea_mediterranea	Xenopus_tropicalis
GO:0009116	Nematostella_vectensis	Ruditapes_philippinarum
GO:0009117	Nematostella_vectensis
GO:0009119	Nematostella_vectensis	Ruditapes_philippinarum	Schmidtea_mediterranea
GO:0009123	Caenorhabditis_elegans	Nematostella_vectensis
GO:0009124	Caenorhabditis_elegans	Nematostella_vectensis
GO:0009126	Nematostella_vectensis
GO:0009129	Caenorhabditis_elegans	Danio_rerio	Ephydatia_fluviatilis	Nematostella_vectensis	Ruditapes_philippinarum	Schmidtea_mediterranea
GO:0009130	Caenorhabditis_elegans	Danio_rerio	Ephydatia_fluviatilis	Nematostella_vectensis	Ruditapes_philippinarum	Schmidtea_mediterranea
GO:0009132	Caenorhabditis_elegans
GO:0009133	Caenorhabditis_elegans	Ephydatia_fluviatilis
GO:0009138	Ephydatia_fluviatilis
GO:0009139	Ephydatia_fluviatilis
GO:0009143	Caenorhabditis_elegans
GO:0009147	Caenorhabditis_elegans	Ruditapes_philippinarum
GO:0009149	Caenorhabditis_elegans
GO:0009152	Caenorhabditis_elegans
GO:0009156	Caenorhabditis_elegans
GO:0009157	Caenorhabditis_elegans	Danio_rerio	Nematostella_vectensis	Ruditapes_philippinarum
GO:0009161	Nematostella_vectensis
GO:0009162	Caenorhabditis_elegans	Danio_rerio	Nematostella_vectensis	Ruditapes_philippinarum
GO:0009163	Danio_rerio	Nematostella_vectensis	Ruditapes_philippinarum
GO:0009164	Haliotis_rufescens	Ruditapes_philippinarum
GO:0009165	Caenorhabditis_elegans
GO:0009166	Caenorhabditis_elegans
GO:0009167	Nematostella_vectensis
GO:0009173	Ephydatia_fluviatilis
GO:0009174	Ephydatia_fluviatilis
GO:0009176	Caenorhabditis_elegans	Danio_rerio	Nematostella_vectensis	Ruditapes_philippinarum
GO:0009177	Caenorhabditis_elegans	Danio_rerio	Nematostella_vectensis	Ruditapes_philippinarum
GO:0009186	Ephydatia_fluviatilis
GO:0009189	Ephydatia_fluviatilis
GO:0009196	Ephydatia_fluviatilis
GO:0009197	Ephydatia_fluviatilis
GO:0009200	Caenorhabditis_elegans
GO:0009204	Caenorhabditis_elegans
GO:0009211	Caenorhabditis_elegans
GO:0009213	Caenorhabditis_elegans
GO:0009218	Ruditapes_philippinarum
GO:0009219	Caenorhabditis_elegans	Danio_rerio	Drosophila_melanogaster	Ephydatia_fluviatilis	Nematostella_vectensis	Ruditapes_philippinarum
GO:0009220	Ruditapes_philippinarum
GO:0009221	Caenorhabditis_elegans	Danio_rerio	Drosophila_melanogaster	Ephydatia_fluviatilis	Nematostella_vectensis	Ruditapes_philippinarum
GO:0009223	Caenorhabditis_elegans
GO:0009225	Nematostella_vectensis
GO:0009247	Ephydatia_fluviatilis
GO:0009253	Ephydatia_fluviatilis
GO:0009260	Caenorhabditis_elegans
GO:0009262	Caenorhabditis_elegans	Danio_rerio	Drosophila_melanogaster	Nematostella_vectensis	Ruditapes_philippinarum	Schmidtea_mediterranea	Xenopus_tropicalis
GO:0009263	Caenorhabditis_elegans	Danio_rerio	Drosophila_melanogaster	Nematostella_vectensis	Ruditapes_philippinarum	Schmidtea_mediterranea	Xenopus_tropicalis
GO:0009264	Caenorhabditis_elegans	Nematostella_vectensis
GO:0009265	Caenorhabditis_elegans	Danio_rerio	Drosophila_melanogaster	Ephydatia_fluviatilis	Nematostella_vectensis	Ruditapes_philippinarum
GO:0009266	Nematostella_vectensis
GO:0009394	Caenorhabditis_elegans	Danio_rerio	Drosophila_melanogaster	Ephydatia_fluviatilis	Nematostella_vectensis	Ruditapes_philippinarum
GO:0009395	Haliotis_rufescens
GO:0009396	Nematostella_vectensis	Ruditapes_philippinarum
GO:0009408	Nematostella_vectensis
GO:0009410	Nematostella_vectensis
GO:0009435	Ephydatia_fluviatilis
GO:0009443	Nematostella_vectensis
GO:0009451	Danio_rerio	Ephydatia_fluviatilis	Ruditapes_philippinarum	Schmidtea_mediterranea	Xenopus_tropicalis
GO:0009452	Schmidtea_mediterranea
GO:0009566	Danio_rerio
GO:0009593	Nematostella_vectensis
GO:0009791	Caenorhabditis_elegans
GO:0009798	Drosophila_melanogaster
GO:0009888	Ruditapes_philippinarum
GO:0009890	Drosophila_melanogaster	Schmidtea_mediterranea
GO:0009892	Schmidtea_mediterranea
GO:0009894	Schmidtea_mediterranea
GO:0009972	Ruditapes_philippinarum
GO:0009988	Danio_rerio	Xenopus_tropicalis
GO:0009994	Drosophila_melanogaster
GO:0010035	Caenorhabditis_elegans
GO:0010038	Caenorhabditis_elegans
GO:0010212	Schmidtea_mediterranea
GO:0010257	Haliotis_rufescens
GO:0010389	Danio_rerio	Ruditapes_philippinarum	Schmidtea_mediterranea	Xenopus_tropicalis
GO:0010390	Schmidtea_mediterranea	Xenopus_tropicalis
GO:0010467	Ephydatia_fluviatilis	Schmidtea_mediterranea
GO:0010498	Nematostella_vectensis
GO:0010558	Drosophila_melanogaster	Schmidtea_mediterranea
GO:0010562	Xenopus_tropicalis
GO:0010564	Danio_rerio	Drosophila_melanogaster	Ruditapes_philippinarum	Schmidtea_mediterranea	Xenopus_tropicalis
GO:0010569	Ruditapes_philippinarum	Schmidtea_mediterranea
GO:0010605	Drosophila_melanogaster
GO:0010608	Caenorhabditis_elegans	Drosophila_melanogaster	Ephydatia_fluviatilis	Schmidtea_mediterranea	Xenopus_tropicalis
GO:0010629	Drosophila_melanogaster
GO:0010639	Danio_rerio	Drosophila_melanogaster
GO:0010675	Danio_rerio
GO:0010677	Danio_rerio
GO:0010737	Danio_rerio
GO:0010738	Danio_rerio
GO:0010906	Danio_rerio
GO:0010948	Danio_rerio	Drosophila_melanogaster	Ruditapes_philippinarum	Xenopus_tropicalis
GO:0010965	Danio_rerio	Drosophila_melanogaster	Ephydatia_fluviatilis	Nematostella_vectensis	Ruditapes_philippinarum	Xenopus_tropicalis
GO:0010970	Ruditapes_philippinarum	Xenopus_tropicalis
GO:0010972	Danio_rerio	Ruditapes_philippinarum	Schmidtea_mediterranea
GO:0015693	Xenopus_tropicalis
GO:0015696	Ruditapes_philippinarum
GO:0015718	Schmidtea_mediterranea
GO:0015849	Schmidtea_mediterranea
GO:0015850	Ruditapes_philippinarum
GO:0015908	Schmidtea_mediterranea
GO:0015909	Schmidtea_mediterranea
GO:0015918	Ruditapes_philippinarum
GO:0015919	Ephydatia_fluviatilis
GO:0015931	Danio_rerio	Ephydatia_fluviatilis
GO:0015980	Nematostella_vectensis
GO:0016042	Haliotis_rufescens
GO:0016070	Ephydatia_fluviatilis	Schmidtea_mediterranea
GO:0016071	Danio_rerio	Ephydatia_fluviatilis	Schmidtea_mediterranea	Xenopus_tropicalis
GO:0016072	Danio_rerio	Drosophila_melanogaster	Ephydatia_fluviatilis	Haliotis_rufescens	Ruditapes_philippinarum	Schmidtea_mediterranea	Xenopus_tropicalis
GO:0016073	Caenorhabditis_elegans	Ephydatia_fluviatilis	Schmidtea_mediterranea	Xenopus_tropicalis
GO:0016075	Danio_rerio
GO:0016102	Danio_rerio
GO:0016114	Danio_rerio
GO:0016126	Schmidtea_mediterranea
GO:0016180	Caenorhabditis_elegans	Ephydatia_fluviatilis	Schmidtea_mediterranea	Xenopus_tropicalis
GO:0016226	Danio_rerio	Ephydatia_fluviatilis
GO:0016233	Xenopus_tropicalis
GO:0016255	Ephydatia_fluviatilis
GO:0016458	Drosophila_melanogaster
GO:0016556	Schmidtea_mediterranea
GO:0016558	Ephydatia_fluviatilis	Xenopus_tropicalis
GO:0016560	Ephydatia_fluviatilis	Xenopus_tropicalis
GO:0016567	Drosophila_melanogaster	Xenopus_tropicalis
GO:0016569	Drosophila_melanogaster	Ruditapes_philippinarum	Schmidtea_mediterranea	Xenopus_tropicalis
GO:0016570	Drosophila_melanogaster	Ruditapes_philippinarum	Schmidtea_mediterranea	Xenopus_tropicalis
GO:0016571	Drosophila_melanogaster	Ruditapes_philippinarum	Xenopus_tropicalis
GO:0016572	Danio_rerio	Schmidtea_mediterranea
GO:0016573	Drosophila_melanogaster	Ruditapes_philippinarum	Xenopus_tropicalis
GO:0016574	Schmidtea_mediterranea	Xenopus_tropicalis
GO:0016579	Caenorhabditis_elegans	Danio_rerio	Xenopus_tropicalis
GO:0016925	Schmidtea_mediterranea	Xenopus_tropicalis
GO:0016926	Danio_rerio	Xenopus_tropicalis
GO:0016998	Ephydatia_fluviatilis
GO:0016999	Caenorhabditis_elegans
GO:0017004	Ephydatia_fluviatilis	Nematostella_vectensis
GO:0017038	Ephydatia_fluviatilis	Nematostella_vectensis	Ruditapes_philippinarum
GO:0017062	Nematostella_vectensis
GO:0017144	Nematostella_vectensis
GO:0017148	Xenopus_tropicalis
GO:0017182	Ephydatia_fluviatilis	Nematostella_vectensis
GO:0017183	Ephydatia_fluviatilis	Nematostella_vectensis
GO:0018022	Drosophila_melanogaster	Ruditapes_philippinarum	Xenopus_tropicalis
GO:0018023	Ruditapes_philippinarum
GO:0018065	Ephydatia_fluviatilis
GO:0018095	Xenopus_tropicalis
GO:0018105	Danio_rerio	Xenopus_tropicalis
GO:0018193	Drosophila_melanogaster	Ephydatia_fluviatilis	Ruditapes_philippinarum	Schmidtea_mediterranea	Xenopus_tropicalis
GO:0018195	Drosophila_melanogaster	Ephydatia_fluviatilis	Nematostella_vectensis	Schmidtea_mediterranea
GO:0018200	Xenopus_tropicalis
GO:0018202	Ephydatia_fluviatilis	Nematostella_vectensis
GO:0018205	Danio_rerio	Drosophila_melanogaster	Ruditapes_philippinarum	Schmidtea_mediterranea	Xenopus_tropicalis
GO:0018208	Drosophila_melanogaster	Ephydatia_fluviatilis	Schmidtea_mediterranea	Xenopus_tropicalis
GO:0018209	Danio_rerio	Xenopus_tropicalis
GO:0018216	Danio_rerio	Drosophila_melanogaster	Ephydatia_fluviatilis	Nematostella_vectensis	Schmidtea_mediterranea	Xenopus_tropicalis
GO:0018393	Drosophila_melanogaster	Ruditapes_philippinarum	Xenopus_tropicalis
GO:0018394	Drosophila_melanogaster	Ruditapes_philippinarum	Xenopus_tropicalis
GO:0019220	Danio_rerio
GO:0019318	Nematostella_vectensis
GO:0019319	Nematostella_vectensis
GO:0019367	Danio_rerio
GO:0019377	Haliotis_rufescens
GO:0019427	Ephydatia_fluviatilis
GO:0019541	Caenorhabditis_elegans
GO:0019673	Nematostella_vectensis
GO:0019679	Caenorhabditis_elegans
GO:0019682	Nematostella_vectensis
GO:0019692	Caenorhabditis_elegans	Danio_rerio	Drosophila_melanogaster	Ephydatia_fluviatilis	Nematostella_vectensis	Ruditapes_philippinarum
GO:0019693	Nematostella_vectensis
GO:0019720	Ephydatia_fluviatilis
GO:0019725	Caenorhabditis_elegans
GO:0019856	Nematostella_vectensis	Schmidtea_mediterranea
GO:0019941	Nematostella_vectensis
GO:0019953	Danio_rerio	Drosophila_melanogaster	Ruditapes_philippinarum
GO:0021700	Drosophila_melanogaster
GO:0022402	Danio_rerio	Drosophila_melanogaster	Ruditapes_philippinarum	Schmidtea_mediterranea	Xenopus_tropicalis
GO:0022412	Danio_rerio	Drosophila_melanogaster	Ruditapes_philippinarum	Xenopus_tropicalis
GO:0022414	Danio_rerio	Drosophila_melanogaster	Ruditapes_philippinarum	Schmidtea_mediterranea
GO:0022613	Danio_rerio	Drosophila_melanogaster	Ephydatia_fluviatilis	Haliotis_rufescens	Nematostella_vectensis	Ruditapes_philippinarum	Schmidtea_mediterranea	Xenopus_tropicalis
GO:0022618	Danio_rerio	Drosophila_melanogaster	Ephydatia_fluviatilis	Haliotis_rufescens	Nematostella_vectensis	Schmidtea_mediterranea	Xenopus_tropicalis
GO:0022900	Nematostella_vectensis
GO:0022904	Nematostella_vectensis
GO:0030010	Ruditapes_philippinarum	Xenopus_tropicalis
GO:0030030	Ruditapes_philippinarum
GO:0030031	Ruditapes_philippinarum
GO:0030071	Danio_rerio	Drosophila_melanogaster	Ephydatia_fluviatilis	Nematostella_vectensis	Ruditapes_philippinarum	Xenopus_tropicalis
GO:0030149	Haliotis_rufescens
GO:0030150	Ephydatia_fluviatilis	Nematostella_vectensis
GO:0030163	Caenorhabditis_elegans	Nematostella_vectensis
GO:0030216	Danio_rerio
GO:0030261	Danio_rerio	Haliotis_rufescens	Schmidtea_mediterranea	Xenopus_tropicalis
GO:0030301	Ruditapes_philippinarum
GO:0030317	Nematostella_vectensis
GO:0030488	Danio_rerio	Ephydatia_fluviatilis	Ruditapes_philippinarum	Schmidtea_mediterranea	Xenopus_tropicalis
GO:0030490	Drosophila_melanogaster	Haliotis_rufescens	Ruditapes_philippinarum	Xenopus_tropicalis
GO:0030497	Danio_rerio
GO:0030514	Ephydatia_fluviatilis
GO:0030703	Drosophila_melanogaster
GO:0030705	Ruditapes_philippinarum	Xenopus_tropicalis
GO:0030707	Drosophila_melanogaster
GO:0030855	Drosophila_melanogaster
GO:0030865	Danio_rerio	Drosophila_melanogaster
GO:0030866	Danio_rerio	Drosophila_melanogaster
GO:0031023	Danio_rerio	Ruditapes_philippinarum	Xenopus_tropicalis
GO:0031032	Drosophila_melanogaster
GO:0031047	Drosophila_melanogaster
GO:0031055	Ruditapes_philippinarum
GO:0031098	Danio_rerio
GO:0031109	Danio_rerio	Drosophila_melanogaster	Ephydatia_fluviatilis	Nematostella_vectensis	Schmidtea_mediterranea
GO:0031110	Nematostella_vectensis	Schmidtea_mediterranea
GO:0031119	Xenopus_tropicalis
GO:0031123	Ephydatia_fluviatilis	Xenopus_tropicalis
GO:0031124	Ephydatia_fluviatilis	Ruditapes_philippinarum	Xenopus_tropicalis
GO:0031144	Danio_rerio	Nematostella_vectensis
GO:0031163	Danio_rerio	Ephydatia_fluviatilis
GO:0031167	Schmidtea_mediterranea
GO:0031297	Drosophila_melanogaster	Ruditapes_philippinarum	Xenopus_tropicalis
GO:0031324	Schmidtea_mediterranea
GO:0031327	Drosophila_melanogaster	Schmidtea_mediterranea
GO:0031344	Ruditapes_philippinarum
GO:0031365	Ephydatia_fluviatilis
GO:0031396	Danio_rerio	Haliotis_rufescens	Nematostella_vectensis	Ruditapes_philippinarum	Schmidtea_mediterranea	Xenopus_tropicalis
GO:0031398	Haliotis_rufescens	Ruditapes_philippinarum	Schmidtea_mediterranea
GO:0031399	Danio_rerio	Ruditapes_philippinarum
GO:0031401	Ruditapes_philippinarum	Schmidtea_mediterranea	Xenopus_tropicalis
GO:0031497	Ephydatia_fluviatilis	Nematostella_vectensis	Schmidtea_mediterranea
GO:0031503	Ephydatia_fluviatilis	Ruditapes_philippinarum	Schmidtea_mediterranea	Xenopus_tropicalis
GO:0031570	Danio_rerio	Drosophila_melanogaster	Ruditapes_philippinarum	Schmidtea_mediterranea	Xenopus_tropicalis
GO:0031572	Schmidtea_mediterranea
GO:0031577	Danio_rerio	Drosophila_melanogaster	Nematostella_vectensis	Ruditapes_philippinarum	Xenopus_tropicalis
GO:0031589	Haliotis_rufescens	Ruditapes_philippinarum
GO:0032147	Ruditapes_philippinarum
GO:0032200	Caenorhabditis_elegans	Danio_rerio	Drosophila_melanogaster	Ruditapes_philippinarum	Xenopus_tropicalis
GO:0032259	Danio_rerio	Drosophila_melanogaster	Ephydatia_fluviatilis	Ruditapes_philippinarum	Schmidtea_mediterranea	Xenopus_tropicalis
GO:0032270	Ruditapes_philippinarum	Schmidtea_mediterranea	Xenopus_tropicalis
GO:0032309	Schmidtea_mediterranea
GO:0032365	Ruditapes_philippinarum
GO:0032366	Ruditapes_philippinarum
GO:0032367	Ruditapes_philippinarum
GO:0032400	Xenopus_tropicalis
GO:0032401	Xenopus_tropicalis
GO:0032446	Drosophila_melanogaster	Xenopus_tropicalis
GO:0032465	Danio_rerio	Drosophila_melanogaster	Ruditapes_philippinarum	Xenopus_tropicalis
GO:0032467	Danio_rerio	Xenopus_tropicalis
GO:0032482	Danio_rerio
GO:0032504	Danio_rerio	Drosophila_melanogaster	Ruditapes_philippinarum
GO:0032506	Danio_rerio	Drosophila_melanogaster
GO:0032543	Caenorhabditis_elegans	Ephydatia_fluviatilis	Ruditapes_philippinarum
GO:0032784	Danio_rerio	Xenopus_tropicalis
GO:0032787	Caenorhabditis_elegans
GO:0032872	Danio_rerio
GO:0032886	Danio_rerio	Ruditapes_philippinarum	Schmidtea_mediterranea
GO:0032954	Danio_rerio
GO:0032968	Danio_rerio
GO:0032981	Haliotis_rufescens
GO:0033013	Nematostella_vectensis
GO:0033014	Nematostella_vectensis
GO:0033043	Drosophila_melanogaster
GO:0033044	Danio_rerio	Drosophila_melanogaster	Nematostella_vectensis	Ruditapes_philippinarum	Xenopus_tropicalis
GO:0033045	Danio_rerio	Drosophila_melanogaster	Ephydatia_fluviatilis	Nematostella_vectensis	Ruditapes_philippinarum	Xenopus_tropicalis
GO:0033046	Danio_rerio	Drosophila_melanogaster	Nematostella_vectensis	Ruditapes_philippinarum	Xenopus_tropicalis
GO:0033047	Danio_rerio	Drosophila_melanogaster	Ephydatia_fluviatilis	Nematostella_vectensis	Ruditapes_philippinarum	Xenopus_tropicalis
GO:0033048	Danio_rerio	Drosophila_melanogaster	Nematostella_vectensis	Ruditapes_philippinarum	Xenopus_tropicalis
GO:0033059	Xenopus_tropicalis
GO:0033108	Ephydatia_fluviatilis	Nematostella_vectensis
GO:0033260	Ruditapes_philippinarum	Schmidtea_mediterranea	Xenopus_tropicalis
GO:0033365	Ephydatia_fluviatilis
GO:0033554	Caenorhabditis_elegans	Danio_rerio	Drosophila_melanogaster	Ruditapes_philippinarum	Schmidtea_mediterranea	Xenopus_tropicalis
GO:0033750	Schmidtea_mediterranea	Xenopus_tropicalis
GO:0033866	Caenorhabditis_elegans
GO:0034030	Caenorhabditis_elegans
GO:0034033	Caenorhabditis_elegans
GO:0034080	Ruditapes_philippinarum
GO:0034227	Ephydatia_fluviatilis
GO:0034243	Danio_rerio
GO:0034248	Caenorhabditis_elegans	Ephydatia_fluviatilis	Xenopus_tropicalis
GO:0034249	Xenopus_tropicalis
GO:0034404	Caenorhabditis_elegans	Nematostella_vectensis
GO:0034421	Xenopus_tropicalis
GO:0034453	Ruditapes_philippinarum	Xenopus_tropicalis
GO:0034470	Danio_rerio	Drosophila_melanogaster	Ephydatia_fluviatilis	Haliotis_rufescens	Ruditapes_philippinarum	Schmidtea_mediterranea	Xenopus_tropicalis
GO:0034471	Ephydatia_fluviatilis	Schmidtea_mediterranea
GO:0034472	Caenorhabditis_elegans	Xenopus_tropicalis
GO:0034501	Danio_rerio	Xenopus_tropicalis
GO:0034502	Danio_rerio	Xenopus_tropicalis
GO:0034504	Drosophila_melanogaster	Ephydatia_fluviatilis	Ruditapes_philippinarum	Schmidtea_mediterranea	Xenopus_tropicalis
GO:0034508	Danio_rerio	Ruditapes_philippinarum	Xenopus_tropicalis
GO:0034551	Nematostella_vectensis
GO:0034587	Ruditapes_philippinarum
GO:0034622	Ephydatia_fluviatilis	Nematostella_vectensis
GO:0034629	Danio_rerio	Nematostella_vectensis
GO:0034645	Ephydatia_fluviatilis
GO:0034655	Caenorhabditis_elegans
GO:0034656	Haliotis_rufescens	Ruditapes_philippinarum
GO:0034660	Ephydatia_fluviatilis	Haliotis_rufescens	Ruditapes_philippinarum	Schmidtea_mediterranea	Xenopus_tropicalis
GO:0034661	Danio_rerio
GO:0034724	Ephydatia_fluviatilis	Ruditapes_philippinarum
GO:0034728	Drosophila_melanogaster	Ephydatia_fluviatilis	Ruditapes_philippinarum	Schmidtea_mediterranea
GO:0034729	Drosophila_melanogaster
GO:0034968	Drosophila_melanogaster	Ruditapes_philippinarum	Xenopus_tropicalis
GO:0035036	Danio_rerio	Xenopus_tropicalis
GO:0035065	Xenopus_tropicalis
GO:0035082	Ruditapes_philippinarum
GO:0035246	Ephydatia_fluviatilis
GO:0035303	Xenopus_tropicalis
GO:0035304	Xenopus_tropicalis
GO:0035384	Caenorhabditis_elegans
GO:0035404	Danio_rerio	Xenopus_tropicalis
GO:0035435	Nematostella_vectensis
GO:0035494	Drosophila_melanogaster
GO:0035735	Schmidtea_mediterranea
GO:0035803	Danio_rerio	Xenopus_tropicalis
GO:0035825	Nematostella_vectensis	Ruditapes_philippinarum	Schmidtea_mediterranea
GO:0035967	Nematostella_vectensis
GO:0036260	Schmidtea_mediterranea
GO:0036297	Danio_rerio	Xenopus_tropicalis
GO:0038061	Danio_rerio
GO:0038127	Xenopus_tropicalis
GO:0040001	Xenopus_tropicalis
GO:0040025	Caenorhabditis_elegans
GO:0040027	Caenorhabditis_elegans
GO:0040028	Caenorhabditis_elegans
GO:0040029	Drosophila_melanogaster
GO:0042058	Xenopus_tropicalis
GO:0042073	Ruditapes_philippinarum	Xenopus_tropicalis
GO:0042136	Nematostella_vectensis
GO:0042157	Ephydatia_fluviatilis
GO:0042158	Drosophila_melanogaster	Ephydatia_fluviatilis
GO:0042168	Ephydatia_fluviatilis
GO:0042176	Ephydatia_fluviatilis	Nematostella_vectensis	Schmidtea_mediterranea
GO:0042254	Drosophila_melanogaster	Ephydatia_fluviatilis	Haliotis_rufescens	Ruditapes_philippinarum	Schmidtea_mediterranea	Xenopus_tropicalis
GO:0042255	Drosophila_melanogaster	Nematostella_vectensis	Schmidtea_mediterranea
GO:0042256	Schmidtea_mediterranea
GO:0042273	Ephydatia_fluviatilis	Ruditapes_philippinarum	Schmidtea_mediterranea
GO:0042274	Drosophila_melanogaster	Ephydatia_fluviatilis	Xenopus_tropicalis
GO:0042364	Nematostella_vectensis
GO:0042373	Ephydatia_fluviatilis
GO:0042396	Nematostella_vectensis
GO:0042398	Nematostella_vectensis
GO:0042440	Ephydatia_fluviatilis	Nematostella_vectensis
GO:0042451	Ruditapes_philippinarum
GO:0042454	Haliotis_rufescens	Ruditapes_philippinarum
GO:0042455	Danio_rerio	Nematostella_vectensis	Ruditapes_philippinarum
GO:0042558	Nematostella_vectensis
GO:0042559	Nematostella_vectensis
GO:0042573	Danio_rerio
GO:0042592	Caenorhabditis_elegans
GO:0042761	Danio_rerio
GO:0042773	Nematostella_vectensis
GO:0042816	Ephydatia_fluviatilis	Nematostella_vectensis
GO:0042819	Ephydatia_fluviatilis	Nematostella_vectensis
GO:0043038	Caenorhabditis_elegans	Ephydatia_fluviatilis
GO:0043039	Caenorhabditis_elegans	Ephydatia_fluviatilis
GO:0043043	Ephydatia_fluviatilis
GO:0043044	Ruditapes_philippinarum	Xenopus_tropicalis
GO:0043094	Ephydatia_fluviatilis
GO:0043161	Nematostella_vectensis
GO:0043248	Nematostella_vectensis
GO:0043255	Danio_rerio
GO:0043414	Danio_rerio	Drosophila_melanogaster	Ephydatia_fluviatilis	Ruditapes_philippinarum	Schmidtea_mediterranea	Xenopus_tropicalis
GO:0043473	Xenopus_tropicalis
GO:0043484	Ephydatia_fluviatilis	Ruditapes_philippinarum
GO:0043486	Ruditapes_philippinarum
GO:0043487	Xenopus_tropicalis
GO:0043488	Xenopus_tropicalis
GO:0043543	Drosophila_melanogaster	Ruditapes_philippinarum	Xenopus_tropicalis
GO:0043545	Ephydatia_fluviatilis
GO:0043574	Ephydatia_fluviatilis
GO:0043588	Danio_rerio
GO:0043603	Ephydatia_fluviatilis
GO:0043604	Ephydatia_fluviatilis
GO:0043628	Xenopus_tropicalis
GO:0043631	Danio_rerio	Drosophila_melanogaster	Ephydatia_fluviatilis	Ruditapes_philippinarum	Xenopus_tropicalis
GO:0043632	Nematostella_vectensis
GO:0043687	Xenopus_tropicalis
GO:0043967	Drosophila_melanogaster	Xenopus_tropicalis
GO:0043988	Danio_rerio	Xenopus_tropicalis
GO:0044036	Ephydatia_fluviatilis
GO:0044085	Ephydatia_fluviatilis
GO:0044242	Haliotis_rufescens
GO:0044257	Caenorhabditis_elegans	Nematostella_vectensis
GO:0044265	Caenorhabditis_elegans	Nematostella_vectensis
GO:0044283	Nematostella_vectensis
GO:0044341	Nematostella_vectensis
GO:0044380	Xenopus_tropicalis
GO:0044703	Danio_rerio	Drosophila_melanogaster	Ruditapes_philippinarum
GO:0044743	Ephydatia_fluviatilis	Nematostella_vectensis
GO:0044770	Danio_rerio	Drosophila_melanogaster	Nematostella_vectensis	Ruditapes_philippinarum	Xenopus_tropicalis
GO:0044772	Danio_rerio	Drosophila_melanogaster	Ephydatia_fluviatilis	Nematostella_vectensis	Ruditapes_philippinarum	Xenopus_tropicalis
GO:0044773	Schmidtea_mediterranea
GO:0044774	Danio_rerio	Schmidtea_mediterranea
GO:0044782	Ruditapes_philippinarum
GO:0044784	Danio_rerio	Drosophila_melanogaster	Ephydatia_fluviatilis	Nematostella_vectensis	Ruditapes_philippinarum	Xenopus_tropicalis
GO:0044786	Ruditapes_philippinarum	Schmidtea_mediterranea	Xenopus_tropicalis
GO:0044818	Danio_rerio	Schmidtea_mediterranea
GO:0044837	Danio_rerio	Drosophila_melanogaster
GO:0044839	Danio_rerio	Ruditapes_philippinarum	Schmidtea_mediterranea	Xenopus_tropicalis
GO:0044843	Danio_rerio	Xenopus_tropicalis
GO:0045002	Danio_rerio
GO:0045005	Drosophila_melanogaster	Ephydatia_fluviatilis	Ruditapes_philippinarum	Schmidtea_mediterranea	Xenopus_tropicalis
GO:0045017	Ephydatia_fluviatilis
GO:0045039	Ephydatia_fluviatilis	Nematostella_vectensis
GO:0045132	Schmidtea_mediterranea
GO:0045144	Xenopus_tropicalis
GO:0045176	Xenopus_tropicalis
GO:0045292	Danio_rerio	Ephydatia_fluviatilis	Xenopus_tropicalis
GO:0045333	Nematostella_vectensis
GO:0045454	Ephydatia_fluviatilis
GO:0045595	Ephydatia_fluviatilis
GO:0045596	Ephydatia_fluviatilis
GO:0045665	Xenopus_tropicalis
GO:0045721	Danio_rerio
GO:0045738	Ruditapes_philippinarum	Schmidtea_mediterranea
GO:0045739	Xenopus_tropicalis
GO:0045786	Danio_rerio	Drosophila_melanogaster	Ruditapes_philippinarum	Schmidtea_mediterranea	Xenopus_tropicalis
GO:0045787	Danio_rerio	Xenopus_tropicalis
GO:0045839	Danio_rerio	Drosophila_melanogaster	Nematostella_vectensis	Ruditapes_philippinarum	Xenopus_tropicalis
GO:0045841	Danio_rerio	Drosophila_melanogaster	Nematostella_vectensis	Ruditapes_philippinarum	Xenopus_tropicalis
GO:0045859	Ruditapes_philippinarum
GO:0045860	Ruditapes_philippinarum
GO:0045862	Xenopus_tropicalis
GO:0045892	Drosophila_melanogaster	Schmidtea_mediterranea
GO:0045910	Ruditapes_philippinarum	Schmidtea_mediterranea
GO:0045912	Danio_rerio
GO:0045930	Danio_rerio	Drosophila_melanogaster	Nematostella_vectensis	Ruditapes_philippinarum	Schmidtea_mediterranea	Xenopus_tropicalis
GO:0045934	Drosophila_melanogaster	Ruditapes_philippinarum	Schmidtea_mediterranea
GO:0045937	Xenopus_tropicalis
GO:0046040	Nematostella_vectensis	Ruditapes_philippinarum
GO:0046049	Ephydatia_fluviatilis
GO:0046072	Ephydatia_fluviatilis
GO:0046078	Caenorhabditis_elegans
GO:0046080	Caenorhabditis_elegans
GO:0046081	Caenorhabditis_elegans
GO:0046087	Ruditapes_philippinarum
GO:0046112	Nematostella_vectensis	Ruditapes_philippinarum	Schmidtea_mediterranea
GO:0046129	Ruditapes_philippinarum
GO:0046131	Ruditapes_philippinarum
GO:0046132	Ruditapes_philippinarum
GO:0046133	Ruditapes_philippinarum
GO:0046134	Ruditapes_philippinarum
GO:0046135	Ruditapes_philippinarum
GO:0046148	Ephydatia_fluviatilis	Nematostella_vectensis
GO:0046168	Nematostella_vectensis
GO:0046314	Nematostella_vectensis
GO:0046328	Danio_rerio
GO:0046364	Nematostella_vectensis
GO:0046385	Caenorhabditis_elegans	Danio_rerio	Drosophila_melanogaster	Ephydatia_fluviatilis	Nematostella_vectensis	Ruditapes_philippinarum
GO:0046386	Caenorhabditis_elegans
GO:0046390	Caenorhabditis_elegans
GO:0046434	Nematostella_vectensis
GO:0046459	Caenorhabditis_elegans
GO:0046466	Haliotis_rufescens
GO:0046467	Ephydatia_fluviatilis	Xenopus_tropicalis
GO:0046474	Drosophila_melanogaster	Ephydatia_fluviatilis
GO:0046479	Haliotis_rufescens
GO:0046483	Schmidtea_mediterranea
GO:0046514	Haliotis_rufescens
GO:0046599	Xenopus_tropicalis
GO:0046653	Nematostella_vectensis	Ruditapes_philippinarum
GO:0046654	Nematostella_vectensis	Ruditapes_philippinarum
GO:0046717	Schmidtea_mediterranea
GO:0046785	Danio_rerio	Drosophila_melanogaster	Ephydatia_fluviatilis	Xenopus_tropicalis
GO:0046916	Haliotis_rufescens
GO:0046942	Schmidtea_mediterranea
GO:0048024	Ephydatia_fluviatilis	Ruditapes_philippinarum
GO:0048232	Danio_rerio	Ruditapes_philippinarum
GO:0048285	Danio_rerio	Drosophila_melanogaster	Nematostella_vectensis	Ruditapes_philippinarum	Schmidtea_mediterranea	Xenopus_tropicalis
GO:0048468	Danio_rerio
GO:0048469	Drosophila_melanogaster
GO:0048477	Danio_rerio	Drosophila_melanogaster	Xenopus_tropicalis
GO:0048478	Ruditapes_philippinarum
GO:0048513	Caenorhabditis_elegans	Ephydatia_fluviatilis
GO:0048515	Ruditapes_philippinarum
GO:0048569	Caenorhabditis_elegans
GO:0048580	Caenorhabditis_elegans
GO:0048581	Caenorhabditis_elegans
GO:0048599	Drosophila_melanogaster
GO:0048609	Danio_rerio	Drosophila_melanogaster	Ruditapes_philippinarum
GO:0048646	Drosophila_melanogaster
GO:0050000	Nematostella_vectensis	Ruditapes_philippinarum	Schmidtea_mediterranea
GO:0050482	Schmidtea_mediterranea
GO:0050657	Danio_rerio	Drosophila_melanogaster	Ephydatia_fluviatilis	Schmidtea_mediterranea	Xenopus_tropicalis
GO:0050658	Danio_rerio	Drosophila_melanogaster	Ephydatia_fluviatilis	Schmidtea_mediterranea	Xenopus_tropicalis
GO:0050684	Ephydatia_fluviatilis
GO:0050768	Xenopus_tropicalis
GO:0050793	Caenorhabditis_elegans
GO:0050906	Nematostella_vectensis
GO:0050907	Nematostella_vectensis
GO:0050909	Nematostella_vectensis
GO:0050912	Nematostella_vectensis
GO:0050953	Ruditapes_philippinarum
GO:0050954	Ruditapes_philippinarum
GO:0051013	Xenopus_tropicalis
GO:0051028	Ephydatia_fluviatilis	Xenopus_tropicalis
GO:0051030	Danio_rerio	Xenopus_tropicalis
GO:0051052	Drosophila_melanogaster	Haliotis_rufescens	Ruditapes_philippinarum	Schmidtea_mediterranea	Xenopus_tropicalis
GO:0051053	Ruditapes_philippinarum	Schmidtea_mediterranea	Xenopus_tropicalis
GO:0051054	Xenopus_tropicalis
GO:0051090	Xenopus_tropicalis
GO:0051093	Caenorhabditis_elegans
GO:0051129	Danio_rerio	Drosophila_melanogaster
GO:0051131	Ruditapes_philippinarum	Xenopus_tropicalis
GO:0051156	Nematostella_vectensis
GO:0051168	Danio_rerio	Ephydatia_fluviatilis	Schmidtea_mediterranea	Xenopus_tropicalis
GO:0051169	Danio_rerio	Drosophila_melanogaster	Ephydatia_fluviatilis	Ruditapes_philippinarum	Schmidtea_mediterranea	Xenopus_tropicalis
GO:0051170	Drosophila_melanogaster	Ephydatia_fluviatilis	Ruditapes_philippinarum	Schmidtea_mediterranea	Xenopus_tropicalis
GO:0051172	Drosophila_melanogaster	Schmidtea_mediterranea
GO:0051174	Danio_rerio
GO:0051177	Xenopus_tropicalis
GO:0051186	Nematostella_vectensis
GO:0051188	Nematostella_vectensis
GO:0051189	Ephydatia_fluviatilis
GO:0051225	Danio_rerio	Haliotis_rufescens	Ruditapes_philippinarum	Xenopus_tropicalis
GO:0051236	Danio_rerio	Drosophila_melanogaster	Ephydatia_fluviatilis	Schmidtea_mediterranea	Xenopus_tropicalis
GO:0051239	Caenorhabditis_elegans
GO:0051241	Caenorhabditis_elegans
GO:0051246	Schmidtea_mediterranea
GO:0051247	Ruditapes_philippinarum	Schmidtea_mediterranea	Xenopus_tropicalis
GO:0051253	Drosophila_melanogaster	Schmidtea_mediterranea
GO:0051258	Drosophila_melanogaster
GO:0051270	Ruditapes_philippinarum
GO:0051276	Danio_rerio	Drosophila_melanogaster	Ruditapes_philippinarum	Schmidtea_mediterranea	Xenopus_tropicalis
GO:0051293	Xenopus_tropicalis
GO:0051298	Danio_rerio	Drosophila_melanogaster	Ruditapes_philippinarum	Xenopus_tropicalis
GO:0051301	Danio_rerio	Drosophila_melanogaster	Ruditapes_philippinarum	Xenopus_tropicalis
GO:0051302	Danio_rerio	Drosophila_melanogaster	Ruditapes_philippinarum	Xenopus_tropicalis
GO:0051303	Nematostella_vectensis	Ruditapes_philippinarum	Schmidtea_mediterranea	Xenopus_tropicalis
GO:0051304	Danio_rerio	Drosophila_melanogaster	Nematostella_vectensis	Ruditapes_philippinarum	Xenopus_tropicalis
GO:0051306	Danio_rerio	Drosophila_melanogaster	Ephydatia_fluviatilis	Nematostella_vectensis	Ruditapes_philippinarum	Xenopus_tropicalis
GO:0051310	Nematostella_vectensis	Ruditapes_philippinarum	Schmidtea_mediterranea	Xenopus_tropicalis
GO:0051315	Nematostella_vectensis	Ruditapes_philippinarum	Schmidtea_mediterranea	Xenopus_tropicalis
GO:0051321	Ruditapes_philippinarum	Schmidtea_mediterranea	Xenopus_tropicalis
GO:0051338	Danio_rerio
GO:0051347	Haliotis_rufescens	Schmidtea_mediterranea
GO:0051382	Danio_rerio	Ruditapes_philippinarum	Xenopus_tropicalis
GO:0051383	Danio_rerio	Ruditapes_philippinarum	Xenopus_tropicalis
GO:0051403	Danio_rerio
GO:0051438	Haliotis_rufescens	Ruditapes_philippinarum	Schmidtea_mediterranea
GO:0051443	Haliotis_rufescens	Ruditapes_philippinarum	Schmidtea_mediterranea
GO:0051603	Caenorhabditis_elegans	Nematostella_vectensis
GO:0051606	Nematostella_vectensis
GO:0051653	Xenopus_tropicalis
GO:0051656	Xenopus_tropicalis
GO:0051704	Danio_rerio
GO:0051726	Danio_rerio	Drosophila_melanogaster	Ruditapes_philippinarum	Schmidtea_mediterranea	Xenopus_tropicalis
GO:0051754	Xenopus_tropicalis
GO:0051781	Danio_rerio	Xenopus_tropicalis
GO:0051783	Danio_rerio	Drosophila_melanogaster	Ephydatia_fluviatilis	Nematostella_vectensis	Ruditapes_philippinarum	Xenopus_tropicalis
GO:0051784	Danio_rerio	Drosophila_melanogaster	Nematostella_vectensis	Ruditapes_philippinarum	Xenopus_tropicalis
GO:0051788	Danio_rerio	Nematostella_vectensis
GO:0051875	Xenopus_tropicalis
GO:0051905	Xenopus_tropicalis
GO:0051961	Xenopus_tropicalis
GO:0051983	Danio_rerio	Drosophila_melanogaster	Ephydatia_fluviatilis	Nematostella_vectensis	Ruditapes_philippinarum	Xenopus_tropicalis
GO:0051985	Danio_rerio	Drosophila_melanogaster	Nematostella_vectensis	Ruditapes_philippinarum	Xenopus_tropicalis
GO:0051988	Danio_rerio	Xenopus_tropicalis
GO:0052646	Nematostella_vectensis
GO:0055072	Haliotis_rufescens
GO:0055086	Nematostella_vectensis
GO:0060070	Danio_rerio
GO:0060249	Caenorhabditis_elegans	Danio_rerio	Drosophila_melanogaster	Ruditapes_philippinarum	Xenopus_tropicalis
GO:0060271	Ruditapes_philippinarum
GO:0060285	Ruditapes_philippinarum
GO:0060294	Ruditapes_philippinarum
GO:0060429	Danio_rerio
GO:0060491	Ruditapes_philippinarum
GO:0060632	Ruditapes_philippinarum
GO:0061013	Xenopus_tropicalis
GO:0061062	Caenorhabditis_elegans
GO:0061064	Caenorhabditis_elegans
GO:0061640	Danio_rerio	Drosophila_melanogaster	Ruditapes_philippinarum	Xenopus_tropicalis
GO:0061641	Ruditapes_philippinarum
GO:0061982	Ruditapes_philippinarum	Schmidtea_mediterranea
GO:0061983	Xenopus_tropicalis
GO:0062012	Danio_rerio
GO:0062014	Danio_rerio
GO:0065002	Ephydatia_fluviatilis	Nematostella_vectensis
GO:0065004	Danio_rerio	Ephydatia_fluviatilis	Ruditapes_philippinarum	Schmidtea_mediterranea	Xenopus_tropicalis
GO:0070071	Ephydatia_fluviatilis
GO:0070286	Ruditapes_philippinarum
GO:0070302	Danio_rerio
GO:0070507	Danio_rerio
GO:0070525	Schmidtea_mediterranea
GO:0070585	Ephydatia_fluviatilis	Nematostella_vectensis
GO:0070601	Danio_rerio	Xenopus_tropicalis
GO:0070646	Danio_rerio	Xenopus_tropicalis
GO:0070647	Xenopus_tropicalis
GO:0070897	Xenopus_tropicalis
GO:0070925	Danio_rerio	Ruditapes_philippinarum	Xenopus_tropicalis
GO:0071103	Danio_rerio	Drosophila_melanogaster	Ephydatia_fluviatilis	Haliotis_rufescens	Nematostella_vectensis	Ruditapes_philippinarum	Schmidtea_mediterranea	Xenopus_tropicalis
GO:0071108	Danio_rerio
GO:0071166	Ephydatia_fluviatilis	Schmidtea_mediterranea	Xenopus_tropicalis
GO:0071173	Danio_rerio	Drosophila_melanogaster	Nematostella_vectensis	Ruditapes_philippinarum	Xenopus_tropicalis
GO:0071174	Danio_rerio	Drosophila_melanogaster	Nematostella_vectensis	Ruditapes_philippinarum	Xenopus_tropicalis
GO:0071218	Danio_rerio	Nematostella_vectensis
GO:0071426	Ephydatia_fluviatilis	Schmidtea_mediterranea	Xenopus_tropicalis
GO:0071427	Nematostella_vectensis
GO:0071428	Schmidtea_mediterranea	Xenopus_tropicalis
GO:0071459	Danio_rerio	Xenopus_tropicalis
GO:0071466	Nematostella_vectensis
GO:0071479	Xenopus_tropicalis
GO:0071539	Xenopus_tropicalis
GO:0071554	Ephydatia_fluviatilis
GO:0071616	Caenorhabditis_elegans
GO:0071630	Danio_rerio	Nematostella_vectensis
GO:0071715	Schmidtea_mediterranea
GO:0071806	Ephydatia_fluviatilis	Nematostella_vectensis
GO:0071824	Danio_rerio	Ephydatia_fluviatilis	Ruditapes_philippinarum	Schmidtea_mediterranea	Xenopus_tropicalis
GO:0071826	Danio_rerio	Drosophila_melanogaster	Ephydatia_fluviatilis	Haliotis_rufescens	Nematostella_vectensis	Schmidtea_mediterranea	Xenopus_tropicalis
GO:0071897	Ruditapes_philippinarum	Xenopus_tropicalis
GO:0071902	Ruditapes_philippinarum
GO:0072321	Nematostella_vectensis
GO:0072524	Nematostella_vectensis
GO:0072527	Caenorhabditis_elegans	Nematostella_vectensis	Ruditapes_philippinarum	Schmidtea_mediterranea
GO:0072528	Caenorhabditis_elegans	Drosophila_melanogaster	Nematostella_vectensis	Ruditapes_philippinarum	Schmidtea_mediterranea
GO:0072529	Caenorhabditis_elegans	Ruditapes_philippinarum
GO:0072594	Ephydatia_fluviatilis	Nematostella_vectensis
GO:0072655	Ephydatia_fluviatilis	Nematostella_vectensis
GO:0072662	Ephydatia_fluviatilis
GO:0072663	Ephydatia_fluviatilis
GO:0072698	Xenopus_tropicalis
GO:0080009	Schmidtea_mediterranea
GO:0080135	Danio_rerio	Ruditapes_philippinarum	Xenopus_tropicalis
GO:0090068	Danio_rerio	Xenopus_tropicalis
GO:0090101	Ephydatia_fluviatilis
GO:0090150	Ephydatia_fluviatilis
GO:0090151	Ephydatia_fluviatilis	Nematostella_vectensis
GO:0090162	Ruditapes_philippinarum	Xenopus_tropicalis
GO:0090288	Ephydatia_fluviatilis
GO:0090304	Ruditapes_philippinarum	Schmidtea_mediterranea	Xenopus_tropicalis
GO:0090305	Danio_rerio	Haliotis_rufescens	Xenopus_tropicalis
GO:0090307	Danio_rerio	Xenopus_tropicalis
GO:0090329	Ruditapes_philippinarum
GO:0090501	Ephydatia_fluviatilis	Xenopus_tropicalis
GO:0097064	Xenopus_tropicalis
GO:0097164	Haliotis_rufescens
GO:0097190	Nematostella_vectensis	Xenopus_tropicalis
GO:0097193	Nematostella_vectensis
GO:0097435	Drosophila_melanogaster
GO:0097720	Xenopus_tropicalis
GO:0097722	Nematostella_vectensis
GO:0097742	Ruditapes_philippinarum
GO:0098534	Danio_rerio	Drosophila_melanogaster	Ruditapes_philippinarum	Xenopus_tropicalis
GO:0098535	Ruditapes_philippinarum
GO:0098813	Danio_rerio	Drosophila_melanogaster	Ephydatia_fluviatilis	Nematostella_vectensis	Ruditapes_philippinarum	Schmidtea_mediterranea	Xenopus_tropicalis
GO:0099111	Ruditapes_philippinarum	Xenopus_tropicalis
GO:0099116	Ephydatia_fluviatilis	Schmidtea_mediterranea
GO:0110020	Xenopus_tropicalis
GO:0120031	Ruditapes_philippinarum
GO:0120032	Ruditapes_philippinarum
GO:0120035	Ruditapes_philippinarum
GO:0120036	Ruditapes_philippinarum
GO:0140013	Ruditapes_philippinarum	Schmidtea_mediterranea	Xenopus_tropicalis
GO:0140014	Danio_rerio	Drosophila_melanogaster	Nematostella_vectensis	Ruditapes_philippinarum	Schmidtea_mediterranea	Xenopus_tropicalis
GO:0140053	Caenorhabditis_elegans	Ephydatia_fluviatilis
GO:1900247	Ephydatia_fluviatilis	Nematostella_vectensis
GO:1901068	Ruditapes_philippinarum
GO:1901070	Ruditapes_philippinarum
GO:1901136	Ephydatia_fluviatilis	Haliotis_rufescens
GO:1901184	Xenopus_tropicalis
GO:1901222	Danio_rerio
GO:1901292	Caenorhabditis_elegans
GO:1901293	Caenorhabditis_elegans
GO:1901360	Schmidtea_mediterranea
GO:1901565	Nematostella_vectensis
GO:1901566	Ephydatia_fluviatilis
GO:1901568	Caenorhabditis_elegans
GO:1901571	Schmidtea_mediterranea
GO:1901657	Nematostella_vectensis	Ruditapes_philippinarum
GO:1901658	Haliotis_rufescens	Ruditapes_philippinarum
GO:1901659	Nematostella_vectensis	Ruditapes_philippinarum
GO:1901983	Xenopus_tropicalis
GO:1901987	Danio_rerio	Drosophila_melanogaster	Nematostella_vectensis	Ruditapes_philippinarum	Xenopus_tropicalis
GO:1901988	Danio_rerio	Drosophila_melanogaster	Ruditapes_philippinarum	Xenopus_tropicalis
GO:1901990	Danio_rerio	Drosophila_melanogaster	Ephydatia_fluviatilis	Nematostella_vectensis	Ruditapes_philippinarum	Xenopus_tropicalis
GO:1901991	Danio_rerio	Drosophila_melanogaster	Ruditapes_philippinarum	Xenopus_tropicalis
GO:1902017	Ruditapes_philippinarum
GO:1902099	Danio_rerio	Drosophila_melanogaster	Ephydatia_fluviatilis	Nematostella_vectensis	Ruditapes_philippinarum	Xenopus_tropicalis
GO:1902100	Danio_rerio	Drosophila_melanogaster	Nematostella_vectensis	Ruditapes_philippinarum	Xenopus_tropicalis
GO:1902115	Ruditapes_philippinarum	Xenopus_tropicalis
GO:1902298	Schmidtea_mediterranea
GO:1902412	Ruditapes_philippinarum
GO:1902600	Nematostella_vectensis
GO:1902679	Drosophila_melanogaster	Schmidtea_mediterranea
GO:1902749	Danio_rerio	Ruditapes_philippinarum	Schmidtea_mediterranea	Xenopus_tropicalis
GO:1902750	Danio_rerio	Ruditapes_philippinarum	Schmidtea_mediterranea
GO:1902850	Danio_rerio	Ruditapes_philippinarum	Xenopus_tropicalis
GO:1902969	Ruditapes_philippinarum	Schmidtea_mediterranea	Xenopus_tropicalis
GO:1903046	Ruditapes_philippinarum	Schmidtea_mediterranea
GO:1903047	Danio_rerio	Drosophila_melanogaster	Ruditapes_philippinarum	Schmidtea_mediterranea	Xenopus_tropicalis
GO:1903251	Ruditapes_philippinarum
GO:1903311	Ephydatia_fluviatilis	Xenopus_tropicalis
GO:1903320	Danio_rerio	Haliotis_rufescens	Ruditapes_philippinarum	Schmidtea_mediterranea	Xenopus_tropicalis
GO:1903322	Haliotis_rufescens	Ruditapes_philippinarum	Schmidtea_mediterranea	Xenopus_tropicalis
GO:1903507	Drosophila_melanogaster	Schmidtea_mediterranea
GO:1903509	Ephydatia_fluviatilis	Haliotis_rufescens
GO:1903963	Schmidtea_mediterranea
GO:1904029	Xenopus_tropicalis
GO:1904666	Haliotis_rufescens	Ruditapes_philippinarum	Schmidtea_mediterranea
GO:1904668	Haliotis_rufescens	Ruditapes_philippinarum	Schmidtea_mediterranea
GO:1905508	Xenopus_tropicalis
GO:1905818	Danio_rerio	Drosophila_melanogaster	Ephydatia_fluviatilis	Nematostella_vectensis	Ruditapes_philippinarum	Xenopus_tropicalis
GO:1905819	Danio_rerio	Drosophila_melanogaster	Nematostella_vectensis	Ruditapes_philippinarum	Xenopus_tropicalis
GO:1990426	Schmidtea_mediterranea
GO:1990505	Schmidtea_mediterranea
GO:1990542	Ephydatia_fluviatilis	Nematostella_vectensis
GO:2000026	Caenorhabditis_elegans
GO:2000042	Ruditapes_philippinarum	Schmidtea_mediterranea
GO:2000104	Ruditapes_philippinarum
GO:2000113	Drosophila_melanogaster	Schmidtea_mediterranea
GO:2000431	Danio_rerio
GO:2000756	Xenopus_tropicalis
GO:2000765	Ephydatia_fluviatilis	Nematostella_vectensis
GO:2000779	Ruditapes_philippinarum	Schmidtea_mediterranea
GO:2000780	Ruditapes_philippinarum	Schmidtea_mediterranea
GO:2000816	Danio_rerio	Drosophila_melanogaster	Nematostella_vectensis	Ruditapes_philippinarum	Xenopus_tropicalis
GO:2001020	Ruditapes_philippinarum
GO:2001021	Ruditapes_philippinarum	Schmidtea_mediterranea
GO:2001022	Ruditapes_philippinarum
GO:2001251	Danio_rerio	Drosophila_melanogaster	Nematostella_vectensis	Ruditapes_philippinarum	Xenopus_tropicalis
