# Supplementary material for: Germline-related molecular phenotype in Metazoa: conservation and innovation highlighted by comparative transcriptomics
Source: EvoDevo. 2023 Jan 30;14:2. doi: 10.1186/s13227-022-00207-3 (PMC9885605; doi:10.1186/s13227-022-00207-3)
Supplement: Supplementary file 1 — Additional file 1: Zipped directory comprehending more detailed information on the species-specific transcriptomic analyses (transcriptomic statistics, read counts, fasta of upregulated transcripts, GO/IPR enrichment analyses, ratios bootstrap iterations) and extensive results of the comparative analyses (co-upregulated transcripts, co-enriched GO/IPR, comparisons of different cut-off iterations) [file 13227_2022_207_MOESM1_ESM.zip › SUPPLEMENTARY_MATERIAL/Haliotis_rufescens/salmon.isoform.counts.matrix.gonads_vs_mantle.edgeR.DE_results]

sampleA	sampleB	logFC	logCPM	PValue	FDR
TRINITY_DN20642_c0_g1_i2	gonads	mantle	-11.412242498153	9.32875378886726	9.97201604557988e-40	1.86317147795614e-35
TRINITY_DN2926_c0_g3_i3	gonads	mantle	10.7683900396009	10.294879827951	3.64747266779761e-39	3.40746896625653e-35
TRINITY_DN13956_c0_g1_i10	gonads	mantle	10.5711428358921	11.9462417039931	7.23010474546574e-39	4.50290923547606e-35
TRINITY_DN4135_c0_g1_i7	gonads	mantle	10.3656241345871	9.64757118394849	1.67639207803856e-36	7.83042739651812e-33
TRINITY_DN3943_c0_g1_i3	gonads	mantle	9.92803365667496	11.4602792808067	4.16918212246728e-35	1.55793997552357e-31
TRINITY_DN10542_c0_g2_i1	gonads	mantle	10.1555186102182	11.337573722071	7.62974066609449e-33	2.37590124342182e-29
TRINITY_DN546_c1_g1_i4	gonads	mantle	-9.98229722088347	8.33029821074784	9.3498430302287e-33	2.49560667395419e-29
TRINITY_DN2359_c0_g1_i1	gonads	mantle	-12.5703173283925	8.20334020426687	1.86589182116324e-32	4.35779034832674e-29
TRINITY_DN508_c0_g1_i21	gonads	mantle	-11.4433751095173	7.59228711749716	5.79901206728128e-32	1.20387490516759e-28
TRINITY_DN3613_c0_g1_i4	gonads	mantle	10.3234997230281	9.76521483918561	3.40839135175001e-31	6.36823840160972e-28
TRINITY_DN9831_c0_g1_i13	gonads	mantle	-7.84131936433482	9.33464439094447	8.00661771291713e-31	1.35996041225585e-27
TRINITY_DN11455_c0_g1_i1	gonads	mantle	9.93527224303546	13.7777749011636	1.1719700377848e-30	1.82475734883093e-27
TRINITY_DN102675_c0_g1_i1	gonads	mantle	9.73896694259027	10.0039969960873	1.93421669753555e-30	2.77991575205801e-27
TRINITY_DN1662_c0_g1_i1	gonads	mantle	9.77708629872305	8.83504526389135	2.73564829255461e-30	3.65091804986359e-27
TRINITY_DN112423_c0_g1_i1	gonads	mantle	10.4031364402958	8.25647105392986	2.99323932236825e-30	3.68456459545033e-27
TRINITY_DN18919_c0_g2_i1	gonads	mantle	9.66512406377319	9.78026680011323	3.15526833264854e-30	3.68456459545033e-27
TRINITY_DN2068_c0_g1_i3	gonads	mantle	9.89155269177442	7.88934203638468	4.4487569594928e-30	4.88944559006844e-27
TRINITY_DN2468_c0_g1_i1	gonads	mantle	7.99749711497002	9.74127045633984	5.2948266647002e-30	5.49603007795881e-27
TRINITY_DN92649_c0_g1_i1	gonads	mantle	7.48733664737346	10.438185380999	1.72023717244777e-29	1.69162691210601e-26
TRINITY_DN4442_c0_g1_i1	gonads	mantle	9.99835906779623	7.42466521240416	1.97018174574939e-29	1.84054378687908e-26
TRINITY_DN5763_c0_g1_i4	gonads	mantle	8.9923439596048	8.66258324547607	3.43389520176586e-29	3.05518561665682e-26
TRINITY_DN6451_c0_g2_i1	gonads	mantle	-10.7428768627927	7.26537548579884	4.85423027258883e-29	4.12256538241135e-26
TRINITY_DN1121_c1_g1_i3	gonads	mantle	9.95641458463557	8.03573211168885	7.17607944464865e-29	5.82947253668763e-26
TRINITY_DN5327_c3_g2_i1	gonads	mantle	10.1826631286963	10.8491445601652	1.25502104991578e-28	9.77033887359436e-26
TRINITY_DN5312_c0_g1_i1	gonads	mantle	9.49583746015502	8.07084259911962	1.42459517106095e-28	1.06468544704411e-25
TRINITY_DN72078_c0_g1_i1	gonads	mantle	11.1073246937378	8.09368829411866	1.54438676374192e-28	1.10982008822131e-25
TRINITY_DN12593_c0_g1_i1	gonads	mantle	10.2574992331905	10.5638897256612	1.90246558253374e-28	1.29138339063006e-25
TRINITY_DN6376_c0_g2_i1	gonads	mantle	10.2374232734996	8.75624278788872	1.9352780420489e-28	1.29138339063006e-25
TRINITY_DN27556_c0_g1_i2	gonads	mantle	9.819556528459	8.20324304378208	2.29539678843137e-28	1.47886874465696e-25
TRINITY_DN18466_c0_g1_i1	gonads	mantle	10.30145710602	11.4520068721913	5.4279355354006e-28	3.3805182514475e-25
TRINITY_DN11691_c1_g1_i11	gonads	mantle	9.93580368828196	11.1467983108261	9.80162829002761e-28	5.90753622486697e-25
TRINITY_DN24277_c0_g1_i4	gonads	mantle	10.1391976493101	12.3404648752227	1.75581241187966e-27	1.02517497198623e-24
TRINITY_DN2455_c0_g1_i1	gonads	mantle	-8.11903854383664	8.61641462611208	2.41401229991142e-27	1.36676987307712e-24
TRINITY_DN1778_c0_g1_i5	gonads	mantle	10.2341662704271	9.68970127011572	2.61695832594193e-27	1.43809556946762e-24
TRINITY_DN4792_c0_g1_i1	gonads	mantle	-12.1703191344594	6.92260762250678	3.43562545127512e-27	1.83403502661784e-24
TRINITY_DN10171_c0_g2_i1	gonads	mantle	10.023004598635	10.029067057856	5.09111199650622e-27	2.64228712618673e-24
TRINITY_DN6601_c0_g1_i3	gonads	mantle	10.7036703307753	9.98754034682026	5.37805589458035e-27	2.71577287390106e-24
TRINITY_DN821_c0_g1_i2	gonads	mantle	-10.3183317033317	6.88045758328814	6.05450979567597e-27	2.97690686901079e-24
TRINITY_DN1543_c0_g2_i2	gonads	mantle	-14.7199560163933	7.13499454883265	6.37637076100071e-27	3.00271141450441e-24
TRINITY_DN1693_c0_g2_i1	gonads	mantle	9.93096478953004	9.72625577724015	6.42841236245859e-27	3.00271141450441e-24
TRINITY_DN1348_c0_g1_i1	gonads	mantle	-8.83000675286449	9.11084666182831	7.7117747671656e-27	3.51431218901761e-24
TRINITY_DN11795_c0_g1_i11	gonads	mantle	10.4183730391482	10.972379143337	1.15007085339079e-26	5.11617233922703e-24
TRINITY_DN4984_c1_g4_i1	gonads	mantle	-9.86268028504034	7.91700610458615	1.37850119595528e-26	5.98974798726244e-24
TRINITY_DN2395_c0_g1_i5	gonads	mantle	10.2027635198306	7.75433888798987	2.18866303080384e-26	9.29385910625884e-24
TRINITY_DN421_c0_g1_i20	gonads	mantle	-7.45415299668149	9.33580072922932	4.40129060123355e-26	1.82741585763217e-23
TRINITY_DN3975_c0_g1_i2	gonads	mantle	10.1384725727667	13.5504037570762	1.21499378889883e-25	4.93498781560558e-23
TRINITY_DN592_c0_g1_i2	gonads	mantle	-11.1054164877978	6.69231933824751	3.64248486800549e-25	1.44800398454925e-22
TRINITY_DN92409_c0_g1_i1	gonads	mantle	10.2831658418944	7.06734722727688	5.03607500371264e-25	1.96029219519514e-22
TRINITY_DN4666_c0_g1_i2	gonads	mantle	-8.47538318393931	7.74186243294385	5.41362693372771e-25	2.06424909448507e-22
TRINITY_DN726_c0_g2_i1	gonads	mantle	-7.59179133608346	7.59391582036953	5.69398535120822e-25	2.12772844603949e-22
TRINITY_DN2179_c0_g1_i5	gonads	mantle	-14.1498370285295	6.56569804294468	5.91218453526611e-25	2.16594619327278e-22
TRINITY_DN2163_c0_g2_i10	gonads	mantle	8.54971580691732	7.99464952474993	1.33722151298205e-24	4.8047397593378e-22
TRINITY_DN6425_c0_g1_i2	gonads	mantle	9.98152768194878	9.85910879207196	1.50308764727115e-24	5.29880935879513e-22
TRINITY_DN546_c6_g1_i1	gonads	mantle	-11.6869960222678	6.49410127701536	1.69596705793662e-24	5.84502737793539e-22
TRINITY_DN1672_c0_g1_i9	gonads	mantle	-10.3973674423722	8.0469205957096	1.73807790960529e-24	5.84502737793539e-22
TRINITY_DN3920_c0_g1_i1	gonads	mantle	9.81991920767319	10.7444841412049	1.75188146630476e-24	5.84502737793539e-22
TRINITY_DN1427_c1_g3_i4	gonads	mantle	9.2191412580975	9.11626891893079	1.88558499466333e-24	6.14417062758978e-22
TRINITY_DN5117_c0_g1_i13	gonads	mantle	10.2048345895335	11.4798787612203	1.90731051380971e-24	6.14417062758978e-22
TRINITY_DN656_c0_g2_i6	gonads	mantle	9.74333551823103	11.3641871204405	2.75192821832807e-24	8.71475031037994e-22
TRINITY_DN220_c0_g1_i1	gonads	mantle	-7.85304413883475	7.49140395864337	2.98941414300877e-24	9.30903564132931e-22
TRINITY_DN8681_c0_g1_i1	gonads	mantle	-10.9741720288453	6.56044887821156	3.54993883653427e-24	1.08732880691486e-21
TRINITY_DN594_c0_g1_i2	gonads	mantle	-9.44067467172765	6.73297362482036	4.90695549910573e-24	1.47873478298857e-21
TRINITY_DN1291_c0_g1_i2	gonads	mantle	-7.19682748348562	7.99992109346795	6.50504396892977e-24	1.92921018278546e-21
TRINITY_DN21055_c0_g2_i1	gonads	mantle	7.58903866139559	7.53738702884126	7.02416292626381e-24	2.03734508735501e-21
TRINITY_DN9523_c0_g1_i3	gonads	mantle	9.83769792288362	6.88360840754814	7.08774516581438e-24	2.03734508735501e-21
TRINITY_DN858_c0_g1_i4	gonads	mantle	-8.91562075385079	6.94568513842413	9.87950462189922e-24	2.79679794478129e-21
TRINITY_DN17223_c0_g1_i5	gonads	mantle	-14.0479905530492	6.46409689204584	1.12498999514989e-23	3.1372109058777e-21
TRINITY_DN19948_c0_g1_i1	gonads	mantle	12.0999527936739	6.82105139278596	1.1487308391956e-23	3.15630691169567e-21
TRINITY_DN13303_c0_g1_i3	gonads	mantle	10.2648732519844	10.3853546572349	1.46847551506148e-23	3.97637630774039e-21
TRINITY_DN2482_c0_g3_i1	gonads	mantle	-8.36237480982482	9.01760778677398	1.83132963814438e-23	4.8880804227271e-21
TRINITY_DN1122_c0_g1_i1	gonads	mantle	10.7718206175362	7.4890095718166	2.70153509288235e-23	7.10922277118504e-21
TRINITY_DN3965_c0_g1_i5	gonads	mantle	10.1707132926802	11.2444614254927	3.29147159171828e-23	8.54136878050895e-21
TRINITY_DN5760_c2_g4_i1	gonads	mantle	9.4799718290225	6.69432442880489	5.20932997337388e-23	1.33014457373884e-20
TRINITY_DN3214_c0_g1_i3	gonads	mantle	13.7696657186608	6.18612201182016	5.26818124901915e-23	1.33014457373884e-20
TRINITY_DN870_c0_g1_i4	gonads	mantle	10.3564515332366	6.45119592275874	6.40680049294755e-23	1.59606213880309e-20
TRINITY_DN1080_c0_g1_i5	gonads	mantle	9.06897973767294	6.49837895831163	7.11309992453878e-23	1.74869946039582e-20
TRINITY_DN3301_c0_g1_i1	gonads	mantle	6.07954880806529	10.7805584165047	7.90527969742365e-23	1.91821098528134e-20
TRINITY_DN546_c2_g1_i1	gonads	mantle	10.0148161913518	13.2568336862679	8.50644196273331e-23	2.03762002091935e-20
TRINITY_DN103350_c0_g1_i1	gonads	mantle	10.3623013848176	12.0473344127507	9.27165840164821e-23	2.17833270696483e-20
TRINITY_DN4936_c0_g1_i4	gonads	mantle	10.0931313189525	12.2568643070185	9.32705076842145e-23	2.17833270696483e-20
TRINITY_DN2470_c0_g2_i3	gonads	mantle	10.402627860474	13.6442437228255	1.92291940590414e-22	4.43553409628556e-20
TRINITY_DN6288_c0_g1_i2	gonads	mantle	-10.1273177574066	8.09896967017953	2.11608835319926e-22	4.82158473063111e-20
TRINITY_DN3199_c0_g1_i2	gonads	mantle	10.581611742602	7.00197262725454	2.2893094937551e-22	5.15342874473738e-20
TRINITY_DN301_c0_g1_i2	gonads	mantle	13.7634151056388	6.17983944800067	2.46877087153352e-22	5.49125178139671e-20
TRINITY_DN6559_c0_g1_i3	gonads	mantle	-7.81319650808577	6.68337485532854	2.81147406263666e-22	6.17995075132981e-20
TRINITY_DN34033_c0_g1_i6	gonads	mantle	-10.4257973888217	6.52634183026383	3.95929424507919e-22	8.60179693896042e-20
TRINITY_DN11795_c0_g1_i5	gonads	mantle	8.60744644245893	10.051648742743	5.82649888609749e-22	1.25129086422811e-19
TRINITY_DN1078_c0_g1_i1	gonads	mantle	-10.4053014636624	7.6186509665305	6.01173466036589e-22	1.27640057266223e-19
TRINITY_DN546_c1_g1_i3	gonads	mantle	-6.30892392394402	8.78127497625585	7.74472660135407e-22	1.62587046988426e-19
TRINITY_DN4634_c0_g1_i1	gonads	mantle	-10.0800586452486	6.23020913151548	8.30622894946817e-22	1.72437312990959e-19
TRINITY_DN3432_c0_g2_i2	gonads	mantle	9.02257364760948	6.57623641761992	8.81236490727179e-22	1.80934314206007e-19
TRINITY_DN163_c1_g1_i1	gonads	mantle	10.5952662360669	12.5522242402826	1.08580740975096e-21	2.20513322215076e-19
TRINITY_DN62_c0_g1_i9	gonads	mantle	10.1650178492691	6.63493387794813	1.72791267700024e-21	3.47143230721209e-19
TRINITY_DN157_c0_g2_i2	gonads	mantle	10.0607066536595	12.5999917741201	2.0188290197173e-21	4.01274483025512e-19
TRINITY_DN4792_c0_g1_i5	gonads	mantle	-9.68185074109051	6.93241377859884	2.15431751930691e-21	4.23697563481371e-19
TRINITY_DN9078_c1_g1_i5	gonads	mantle	8.86560228345104	8.9749159824068	2.43383681205985e-21	4.73685489547149e-19
TRINITY_DN1221_c0_g1_i2	gonads	mantle	9.95576544765784	10.3660584403152	2.52837670932836e-21	4.8701227254733e-19
TRINITY_DN792_c0_g1_i4	gonads	mantle	-7.47532348234272	12.2295122993944	2.8973608867604e-21	5.52386485320271e-19
TRINITY_DN157_c0_g1_i4	gonads	mantle	10.0609544522265	10.7726901800407	2.92690334225577e-21	5.52386485320271e-19
TRINITY_DN2322_c0_g1_i7	gonads	mantle	-7.83734245804616	7.48141767484095	3.06077778303289e-21	5.7120200667314e-19
TRINITY_DN111749_c0_g1_i1	gonads	mantle	-8.16293306310987	6.35245144073119	3.08774366698711e-21	5.7120200667314e-19
TRINITY_DN1095_c0_g1_i2	gonads	mantle	9.42504930825433	6.61925457008535	3.55223763156598e-21	6.50686352040969e-19
TRINITY_DN18221_c0_g2_i1	gonads	mantle	-7.33449647742267	6.97537305286971	4.09813956547477e-21	7.4339455962457e-19
TRINITY_DN6123_c0_g1_i7	gonads	mantle	-9.76557741521144	8.21591615440082	4.53845882329658e-21	8.15351583216089e-19
TRINITY_DN2359_c0_g1_i5	gonads	mantle	13.5421183612345	5.95908019004616	5.31556625611126e-21	9.45867046944598e-19
TRINITY_DN208_c0_g1_i1	gonads	mantle	10.074298829848	12.3218519373073	5.44655013400385e-21	9.6003153494083e-19
TRINITY_DN4582_c0_g1_i4	gonads	mantle	-11.4563827425844	8.2572318070018	5.69756490215175e-21	9.948906788019e-19
TRINITY_DN597_c0_g1_i1	gonads	mantle	-8.64407335331374	6.91184974406541	6.91700948999985e-21	1.19664264176997e-18
TRINITY_DN2977_c0_g1_i1	gonads	mantle	-9.47516214134459	7.38542332524221	8.51775247871444e-21	1.46005217717707e-18
TRINITY_DN143_c0_g1_i3	gonads	mantle	-8.56664160851293	6.22197148583827	1.22969230166882e-20	2.08868826948911e-18
TRINITY_DN2602_c0_g1_i5	gonads	mantle	-7.25982598288138	6.59298578769813	1.2483450976601e-20	2.10126845087219e-18
TRINITY_DN5440_c0_g1_i1	gonads	mantle	-7.73396257171983	6.54280940897917	1.32176682351708e-20	2.2010596564867e-18
TRINITY_DN2518_c0_g1_i1	gonads	mantle	6.97590108636368	6.83077697586992	1.33119107890707e-20	2.2010596564867e-18
TRINITY_DN2192_c0_g1_i1	gonads	mantle	10.8141093157521	6.33720318539861	1.44404781235528e-20	2.36671836193387e-18
TRINITY_DN4013_c0_g1_i3	gonads	mantle	-7.53250896986122	6.94731039007924	2.57097188183091e-20	4.17704683827205e-18
TRINITY_DN6451_c0_g1_i1	gonads	mantle	-9.85858707302791	6.00913492204117	2.73190781137829e-20	4.40025565067172e-18
TRINITY_DN7882_c1_g2_i1	gonads	mantle	-12.6186962491889	10.1364854365752	2.79927841404301e-20	4.47023229811792e-18
TRINITY_DN328_c1_g1_i1	gonads	mantle	8.52324686333565	7.73720694509381	3.19903163177562e-20	5.06531415322845e-18
TRINITY_DN1175_c0_g3_i2	gonads	mantle	10.3250341198093	11.7563546326365	3.48582090520567e-20	5.47303174729939e-18
TRINITY_DN381_c0_g1_i6	gonads	mantle	-9.13366519789295	6.88887005144928	3.95799431768485e-20	6.16259715263531e-18
TRINITY_DN410_c0_g1_i12	gonads	mantle	13.4057213576246	5.82307197766748	4.19656648899326e-20	6.48005357688843e-18
TRINITY_DN4195_c0_g1_i3	gonads	mantle	-7.75049026742429	6.31014486199574	4.85771979997111e-20	7.43947842152953e-18
TRINITY_DN6837_c0_g2_i4	gonads	mantle	10.0166804749152	11.408868835846	5.55855772212798e-20	8.44358475449099e-18
TRINITY_DN1815_c0_g2_i2	gonads	mantle	-7.69779677432018	8.12072186731027	5.68066904723249e-20	8.55948552245903e-18
TRINITY_DN1493_c0_g1_i12	gonads	mantle	-7.21655057928726	7.70363014952785	6.66241377507213e-20	9.95844311787581e-18
TRINITY_DN6589_c0_g2_i3	gonads	mantle	8.94564179174608	7.69452169570387	7.52200640812214e-20	1.11540609309011e-17
TRINITY_DN1522_c0_g2_i2	gonads	mantle	9.97004750924799	9.40871795225375	7.66934854783918e-20	1.128300065101e-17
TRINITY_DN1548_c0_g1_i13	gonads	mantle	-13.3944814776922	5.81209826098679	7.79662783191441e-20	1.13806401883976e-17
TRINITY_DN1278_c0_g1_i1	gonads	mantle	10.6835100490098	6.23646957668492	8.87962332102841e-20	1.2860998614736e-17
TRINITY_DN54_c0_g1_i4	gonads	mantle	-9.93599804573693	6.13705413311209	9.40532645111254e-20	1.3517624570199e-17
TRINITY_DN2114_c0_g1_i1	gonads	mantle	-7.45176669739477	6.42104212203256	1.20930397342477e-19	1.72478133125713e-17
TRINITY_DN211_c0_g1_i3	gonads	mantle	-8.90106472652209	6.23043275113308	1.83517911389054e-19	2.5976126184796e-17
TRINITY_DN2126_c0_g1_i2	gonads	mantle	5.99559910518093	9.06087800928809	2.02084434942626e-19	2.83890645298348e-17
TRINITY_DN1363_c0_g1_i1	gonads	mantle	-9.28754806948107	6.74991295301745	2.29037725593196e-19	3.19353795894274e-17
TRINITY_DN586_c0_g1_i6	gonads	mantle	10.1612642947457	12.4345401194912	2.40556182792862e-19	3.32929756985321e-17
TRINITY_DN13161_c0_g1_i1	gonads	mantle	-7.7176785537101	8.35647193458698	2.44368659100604e-19	3.35719413723212e-17
TRINITY_DN1481_c0_g1_i3	gonads	mantle	9.98384317934248	10.7072996011236	3.4197876566946e-19	4.66389142902788e-17
TRINITY_DN6900_c0_g1_i3	gonads	mantle	-7.24684222970194	7.46436609286343	6.49927886632678e-19	8.79945843032243e-17
TRINITY_DN14166_c0_g1_i3	gonads	mantle	9.57808545116886	10.5434963328528	7.00508165230906e-19	9.41603925120449e-17
TRINITY_DN39913_c0_g1_i4	gonads	mantle	-10.1318724270192	5.77219543128816	1.02735803685871e-18	1.37108268290487e-16
TRINITY_DN17223_c0_g1_i3	gonads	mantle	-13.2895082443196	5.7074869106776	1.23780994184126e-18	1.63120542692468e-16
TRINITY_DN942_c0_g1_i1	gonads	mantle	-6.29027241388722	9.47593587675974	1.23973009325254e-18	1.63120542692468e-16
TRINITY_DN4135_c0_g1_i4	gonads	mantle	10.1146696780334	12.0738115088124	2.18982739732822e-18	2.8611702861315e-16
TRINITY_DN64035_c0_g1_i1	gonads	mantle	10.5224650112991	11.260490533765	3.73984288530427e-18	4.85244614368229e-16
TRINITY_DN22743_c2_g1_i2	gonads	mantle	-7.13048580813992	7.26426647408647	4.24092129532051e-18	5.46464644701851e-16
TRINITY_DN111771_c0_g1_i1	gonads	mantle	-8.28334283340258	6.39982205925229	4.74931308258594e-18	6.07781956404354e-16
TRINITY_DN3533_c0_g1_i2	gonads	mantle	-8.34193307779632	6.03121850473716	5.71420577798766e-18	7.26287216026677e-16
TRINITY_DN9180_c0_g2_i1	gonads	mantle	-5.98827177076648	8.19700586487861	7.40168389359669e-18	9.34412580188923e-16
TRINITY_DN92258_c0_g1_i1	gonads	mantle	-10.3368519125895	6.79556906142953	7.81439451342196e-18	9.79893604622657e-16
TRINITY_DN11878_c0_g1_i1	gonads	mantle	10.7956851545351	10.3358138759901	8.11698121071936e-18	1.0110511796072e-15
TRINITY_DN1226_c0_g2_i2	gonads	mantle	8.65010059228231	9.91645061439148	8.45640738771623e-18	1.04635440815954e-15
TRINITY_DN6709_c0_g1_i7	gonads	mantle	-6.80146052236201	7.53246682740798	8.70485152873174e-18	1.07000951291331e-15
TRINITY_DN17223_c0_g1_i4	gonads	mantle	-13.1694829373946	5.58785662596018	8.84298312229691e-18	1.07988429187579e-15
TRINITY_DN2923_c0_g1_i4	gonads	mantle	7.08529984060291	8.60712593446646	9.11408700095319e-18	1.10576364627149e-15
TRINITY_DN12477_c0_g1_i1	gonads	mantle	-7.32890935427744	8.10741698034889	9.50475001474578e-18	1.14572096306781e-15
TRINITY_DN1092_c0_g1_i2	gonads	mantle	9.2623484219329	7.50151243717698	9.80307677394907e-18	1.17410696438759e-15
TRINITY_DN14354_c0_g1_i9	gonads	mantle	-6.45410842277173	6.59262706089869	1.00559689651651e-17	1.19672435761239e-15
TRINITY_DN1998_c0_g1_i7	gonads	mantle	-8.91420896099812	8.68491744906086	1.09202778132272e-17	1.29135740925529e-15
TRINITY_DN102513_c0_g1_i1	gonads	mantle	-10.9720521184128	5.72002938382846	1.265235475525e-17	1.48677104557919e-15
TRINITY_DN872_c0_g1_i12	gonads	mantle	-7.52358251138332	6.47098904264607	1.45761140093443e-17	1.70212571344118e-15
TRINITY_DN211_c0_g1_i8	gonads	mantle	-13.3155726272558	5.73347790136877	1.52356406387668e-17	1.76809136456347e-15
TRINITY_DN17895_c0_g1_i2	gonads	mantle	6.80483371007199	7.05501385159616	1.61012652760993e-17	1.85701259517678e-15
TRINITY_DN45818_c0_g1_i1	gonads	mantle	-6.88610631391103	10.3629578971206	1.98625574981905e-17	2.27676088525271e-15
TRINITY_DN14762_c0_g1_i1	gonads	mantle	-6.23029190669018	7.51486409660864	2.31493762826621e-17	2.63733503942231e-15
TRINITY_DN1419_c0_g1_i1	gonads	mantle	-5.74871530829001	7.82821794053497	2.41333389389746e-17	2.73277154385334e-15
TRINITY_DN3120_c0_g1_i1	gonads	mantle	-8.77417195567004	6.27543943585946	2.43615294500325e-17	2.74199286894221e-15
TRINITY_DN4282_c0_g1_i1	gonads	mantle	8.61375166771713	6.16562276101685	2.51662854612816e-17	2.81561004526099e-15
TRINITY_DN993_c0_g1_i1	gonads	mantle	-7.00540003022861	6.65386734980726	2.65978252495099e-17	2.95805813667764e-15
TRINITY_DN174_c0_g1_i3	gonads	mantle	-9.24102756069416	6.32981875877613	2.70131253799464e-17	2.98646884378058e-15
TRINITY_DN17_c0_g2_i1	gonads	mantle	-7.03562067195577	6.29357414511173	3.2094980907349e-17	3.52742719572299e-15
TRINITY_DN1543_c0_g2_i3	gonads	mantle	-10.6443896315689	6.3517336084758	3.57371401136214e-17	3.90475278294095e-15
TRINITY_DN267_c1_g1_i1	gonads	mantle	-7.52693543037755	6.25058082484058	3.59577386674564e-17	3.90601389106253e-15
TRINITY_DN103286_c0_g1_i1	gonads	mantle	-11.5862668444738	6.4086608732633	3.83711479217467e-17	4.14408397554864e-15
TRINITY_DN2163_c0_g2_i4	gonads	mantle	8.02953799318406	6.59898386439302	3.86521135555831e-17	4.15043729696848e-15
TRINITY_DN112_c0_g3_i3	gonads	mantle	-8.50572629734305	7.69783416787728	4.40500277052528e-17	4.70303267225682e-15
TRINITY_DN2555_c0_g1_i1	gonads	mantle	-7.77891413159286	5.94257479752051	5.79491018994909e-17	6.15182397664822e-15
TRINITY_DN16829_c0_g1_i1	gonads	mantle	8.82360052291778	5.85471468248232	6.09720446783244e-17	6.43616769926448e-15
TRINITY_DN39256_c0_g1_i1	gonads	mantle	8.28006788394183	6.12084658919809	7.8308723936798e-17	8.21977639345581e-15
TRINITY_DN10982_c0_g1_i5	gonads	mantle	10.3652807562008	7.31645959495373	8.16577550805371e-17	8.52342735153494e-15
TRINITY_DN345_c0_g1_i8	gonads	mantle	-10.0061211227573	6.68908527163517	1.07238031053736e-16	1.11313076233778e-14
TRINITY_DN3327_c0_g1_i1	gonads	mantle	5.27113489975267	7.66819678511965	1.11010097018041e-16	1.14591859264369e-14
TRINITY_DN19918_c0_g1_i1	gonads	mantle	-10.7123189178295	5.53342323341351	1.13900832455366e-16	1.16929843604179e-14
TRINITY_DN757_c0_g1_i3	gonads	mantle	-10.1863591389156	5.76322057249878	1.44574931356313e-16	1.47608634833953e-14
TRINITY_DN875_c0_g1_i1	gonads	mantle	13.5583797981875	5.97538568455913	1.46483345320894e-16	1.48744283911716e-14
TRINITY_DN1985_c0_g1_i1	gonads	mantle	-6.71652781236144	7.10499271870909	1.51901832296954e-16	1.53412639710069e-14
TRINITY_DN6281_c0_g1_i1	gonads	mantle	-8.68301229785505	6.26131147651591	1.52880649200348e-16	1.53571077938672e-14
TRINITY_DN5697_c0_g1_i4	gonads	mantle	-7.68834536423919	6.73262825722001	1.78003361006017e-16	1.77146374357975e-14
TRINITY_DN6444_c0_g1_i1	gonads	mantle	-8.12578573765263	6.65659162658894	1.78246191282912e-16	1.77146374357975e-14
TRINITY_DN416_c0_g1_i2	gonads	mantle	-7.8213378587657	6.04118762132668	1.82896380916236e-16	1.80806136562908e-14
TRINITY_DN1182_c0_g1_i13	gonads	mantle	-7.84706306403504	6.19365751249454	1.87936263658213e-16	1.84810586852108e-14
TRINITY_DN6507_c0_g1_i1	gonads	mantle	10.3088025045444	8.43068810342152	1.99439569077769e-16	1.9509575437953e-14
TRINITY_DN27_c3_g1_i1	gonads	mantle	9.57209458585301	11.5451220633481	2.30712810385804e-16	2.24512403606685e-14
TRINITY_DN146_c0_g1_i1	gonads	mantle	-9.03968319990644	5.61155812426781	2.44950476383652e-16	2.37132367914619e-14
TRINITY_DN8626_c0_g1_i1	gonads	mantle	-8.49528173477007	5.63089997469696	2.9706575041655e-16	2.86101880452723e-14
TRINITY_DN345_c0_g1_i4	gonads	mantle	-13.385787996034	5.8034139536694	3.07402445766059e-16	2.93888286599666e-14
TRINITY_DN104325_c0_g1_i1	gonads	mantle	-5.14262826972099	7.60092396437228	3.08296425677235e-16	2.93888286599666e-14
TRINITY_DN875_c0_g1_i3	gonads	mantle	7.46652217794247	6.01595252410869	3.17351083024942e-16	3.00984143920712e-14
TRINITY_DN20609_c0_g1_i1	gonads	mantle	10.3454515202957	10.8168417421325	3.70383576015792e-16	3.49507410822175e-14
TRINITY_DN1006_c0_g1_i2	gonads	mantle	-5.56618593719195	6.8292547499856	3.87998919176113e-16	3.64290040496808e-14
TRINITY_DN5117_c0_g1_i12	gonads	mantle	8.71550538395623	6.88648916781162	3.94124784687794e-16	3.68191373855337e-14
TRINITY_DN7497_c0_g1_i3	gonads	mantle	-9.84680826721854	6.05576080923907	4.29016812650454e-16	3.98793538684631e-14
TRINITY_DN587_c0_g1_i7	gonads	mantle	-8.60832711915508	6.1859808282412	4.61693122859744e-16	4.27043282550073e-14
TRINITY_DN2326_c0_g1_i1	gonads	mantle	10.2553001444709	6.66541313305961	5.88328145070317e-16	5.41493746920877e-14
TRINITY_DN975_c0_g1_i1	gonads	mantle	-8.55954171916351	7.41077462828651	6.0436744975243e-16	5.53529481920314e-14
TRINITY_DN157_c0_g1_i3	gonads	mantle	12.9103085101207	5.32930863213926	6.12485703234718e-16	5.58228433133535e-14
TRINITY_DN1981_c0_g1_i11	gonads	mantle	-10.1154571412074	5.82500498670734	6.38444077139985e-16	5.7906257947978e-14
TRINITY_DN2959_c0_g1_i1	gonads	mantle	12.9071876998646	5.32620133381741	6.74617324783248e-16	6.08915463586966e-14
TRINITY_DN87_c0_g1_i1	gonads	mantle	-7.25840580832049	6.0070034762387	6.88891857975041e-16	6.18810359346426e-14
TRINITY_DN1641_c0_g1_i6	gonads	mantle	-8.87418222035699	6.20499421929707	7.29981360784447e-16	6.52582380138594e-14
TRINITY_DN1473_c0_g1_i5	gonads	mantle	-7.26131797394973	5.84764157216104	7.38993187227162e-16	6.57492795721538e-14
TRINITY_DN2235_c0_g1_i1	gonads	mantle	-7.02859108232787	5.84339411050508	7.86217660038105e-16	6.96193874888718e-14
TRINITY_DN3210_c1_g1_i5	gonads	mantle	-7.51949651686475	6.24135073795088	8.59278964357291e-16	7.57300385379794e-14
TRINITY_DN2526_c0_g1_i2	gonads	mantle	-7.58503289797806	5.67685090784263	9.91798586136331e-16	8.69988956965785e-14
TRINITY_DN26327_c0_g1_i2	gonads	mantle	-6.40155320385611	6.80292029918887	1.01792568004304e-15	8.88734738594589e-14
TRINITY_DN8615_c0_g2_i1	gonads	mantle	-7.68335691218714	9.28071727453484	1.08251857751149e-15	9.40733818708127e-14
TRINITY_DN10299_c0_g2_i4	gonads	mantle	-8.98152823327674	5.5015659569072	1.22239523961921e-15	1.05737188227061e-13
TRINITY_DN4575_c0_g1_i1	gonads	mantle	-8.51634371910287	5.93908521808614	1.2736778429443e-15	1.09665423122448e-13
TRINITY_DN297_c0_g1_i3	gonads	mantle	-5.90920170761688	7.22026507035056	1.31608022229205e-15	1.12796526941764e-13
TRINITY_DN57_c0_g1_i1	gonads	mantle	-5.10488201775232	8.97255099884556	1.45363331129043e-15	1.24016825516669e-13
TRINITY_DN1007_c1_g5_i1	gonads	mantle	-6.75006267989397	8.28213091427947	1.49360243895663e-15	1.26847581679389e-13
TRINITY_DN3979_c0_g1_i2	gonads	mantle	-5.80492079123957	6.95594028111033	1.70714455696361e-15	1.44327099105466e-13
TRINITY_DN15919_c0_g1_i1	gonads	mantle	6.18172136058463	6.77091411143298	1.91995555961442e-15	1.61587611152414e-13
TRINITY_DN879_c0_g1_i2	gonads	mantle	-9.17859988436674	6.36165223332097	2.00057271411307e-15	1.67617491437169e-13
TRINITY_DN230_c1_g1_i2	gonads	mantle	9.30888950743617	6.80468552749629	2.07902095061116e-15	1.72561829010167e-13
TRINITY_DN1245_c0_g1_i3	gonads	mantle	-8.10663395226259	9.32396699383888	2.082703584291e-15	1.72561829010167e-13
TRINITY_DN396_c0_g1_i3	gonads	mantle	-10.1096980534507	5.75266897647879	2.08729251532315e-15	1.72561829010167e-13
TRINITY_DN5814_c0_g1_i1	gonads	mantle	-5.42227466052953	8.23830803844613	2.24315915316347e-15	1.84236840442317e-13
TRINITY_DN592_c0_g1_i1	gonads	mantle	-7.91886530801713	6.28783652267998	2.24823376262301e-15	1.84236840442317e-13
TRINITY_DN4038_c0_g1_i1	gonads	mantle	-4.78365267651031	9.45094372007247	2.58452043737274e-15	2.10869781012542e-13
TRINITY_DN834_c0_g1_i6	gonads	mantle	-7.38502077651586	7.19627024112655	2.67207454857263e-15	2.16205727228103e-13
TRINITY_DN1387_c0_g1_i5	gonads	mantle	-8.22027360506651	5.98546646519451	2.6730637438285e-15	2.16205727228103e-13
TRINITY_DN498_c0_g2_i1	gonads	mantle	-12.829164809621	5.2488548492206	2.70367548179175e-15	2.17047742171354e-13
TRINITY_DN26593_c0_g1_i1	gonads	mantle	-7.00243327028625	5.99723249875083	2.70670755330366e-15	2.17047742171354e-13
TRINITY_DN1431_c1_g2_i2	gonads	mantle	-7.22281973993965	6.67902806432824	2.78315120783195e-15	2.22223919517659e-13
TRINITY_DN23132_c0_g1_i2	gonads	mantle	9.60211606855488	5.64107250798824	3.82714761760841e-15	3.04248015573921e-13
TRINITY_DN698_c1_g1_i2	gonads	mantle	-7.19020767667545	6.32827467245108	3.84299570089088e-15	3.04248015573921e-13
TRINITY_DN975_c0_g1_i2	gonads	mantle	-8.67785382459795	6.82972650587966	4.16868611697303e-15	3.28640216917823e-13
TRINITY_DN7469_c0_g1_i1	gonads	mantle	-6.63007783480035	6.7203098090256	4.19329155960938e-15	3.29191006301435e-13
TRINITY_DN4775_c0_g1_i1	gonads	mantle	-11.8875718634956	9.65818779799875	4.70370059957744e-15	3.67715238504205e-13
TRINITY_DN1654_c0_g1_i1	gonads	mantle	-8.76430017087445	7.07198047190936	5.43360879548823e-15	4.23006444728759e-13
TRINITY_DN8811_c0_g1_i1	gonads	mantle	5.63666728378219	7.27295059205161	5.60310184366176e-15	4.34391513887868e-13
TRINITY_DN1981_c0_g1_i15	gonads	mantle	-12.8130427433958	5.23280793431668	5.77870241024336e-15	4.46154032367715e-13
TRINITY_DN373_c0_g1_i1	gonads	mantle	-6.4439755682984	8.09182014889721	6.30396648328689e-15	4.84704978492725e-13
TRINITY_DN3109_c0_g1_i11	gonads	mantle	-6.27856408672714	8.46205752319158	6.70240709565668e-15	5.13093987444958e-13
TRINITY_DN11660_c3_g1_i1	gonads	mantle	8.89704495988271	6.81351612796082	6.72811105352251e-15	5.13093987444958e-13
TRINITY_DN871_c0_g1_i3	gonads	mantle	-7.18917725746942	6.08475589359732	6.81808529110381e-15	5.17841892597494e-13
TRINITY_DN1122_c0_g1_i2	gonads	mantle	-12.7409944072811	5.161062448199	7.79183371429019e-15	5.89403324363554e-13
TRINITY_DN3259_c0_g2_i6	gonads	mantle	-10.0551757611002	7.29607034912944	9.8157521603138e-15	7.39506102271384e-13
TRINITY_DN194_c0_g1_i11	gonads	mantle	-6.45820171385326	10.1404916451002	1.09672686623951e-14	8.22941556980684e-13
TRINITY_DN597_c0_g1_i2	gonads	mantle	-9.23119962234153	5.68991432962484	1.15226140650894e-14	8.6115408476852e-13
TRINITY_DN1232_c0_g1_i2	gonads	mantle	9.89280035215831	5.41304362873027	1.27348419399832e-14	9.47959309986638e-13
TRINITY_DN2359_c0_g1_i6	gonads	mantle	-5.6873550671131	6.99648750810228	1.46974670314714e-14	1.08971219847623e-12
TRINITY_DN10415_c0_g1_i1	gonads	mantle	-9.80376524453134	5.3784738935391	1.48772104765614e-14	1.09867905353389e-12
TRINITY_DN249_c0_g1_i5	gonads	mantle	-5.9060501492484	7.39062427133151	1.59776892921647e-14	1.17530372730238e-12
TRINITY_DN7349_c0_g2_i3	gonads	mantle	-5.46217864511197	7.31515343100507	1.66022754669111e-14	1.21645848950497e-12
TRINITY_DN1944_c1_g1_i1	gonads	mantle	5.46677095786829	11.6714191256366	1.79617911841017e-14	1.31093010345217e-12
TRINITY_DN2237_c0_g1_i1	gonads	mantle	-4.99762993642856	7.40609447990651	1.82234725815153e-14	1.32485354752152e-12
TRINITY_DN5406_c0_g1_i1	gonads	mantle	-5.60656188233169	6.67216594938609	1.84227639910771e-14	1.33415086205149e-12
TRINITY_DN2590_c2_g1_i1	gonads	mantle	-9.21108994098662	5.36247291291157	1.85429248996983e-14	1.33766798774503e-12
TRINITY_DN5724_c0_g1_i1	gonads	mantle	-5.4964255742596	6.71550239675276	1.8853477019454e-14	1.35483986396723e-12
TRINITY_DN1735_c0_g1_i15	gonads	mantle	-8.61768263222059	6.67081817302053	2.06906995581667e-14	1.48116869940531e-12
TRINITY_DN230_c1_g1_i7	gonads	mantle	-6.85072949728034	7.08780228613597	2.0788753977709e-14	1.48250793633403e-12
TRINITY_DN5812_c0_g1_i2	gonads	mantle	-12.8530205765868	5.27261651488773	2.15003345874982e-14	1.52742300925025e-12
TRINITY_DN2316_c0_g1_i1	gonads	mantle	7.94597180515036	5.85589805634582	2.20865815110514e-14	1.5631276096685e-12
TRINITY_DN1741_c0_g1_i1	gonads	mantle	5.1287718678294	6.91602720197467	2.586116142896e-14	1.8233582646743e-12
TRINITY_DN441_c1_g1_i1	gonads	mantle	-6.69955814634159	5.75237205000295	2.60592546030872e-14	1.83041771806046e-12
TRINITY_DN322_c0_g1_i1	gonads	mantle	-4.98918154034982	8.16241640329102	3.21754836972471e-14	2.25156081422983e-12
TRINITY_DN5836_c0_g1_i1	gonads	mantle	-6.10103999590828	6.39802228311942	3.32974038856976e-14	2.32137572462826e-12
TRINITY_DN91_c0_g1_i2	gonads	mantle	-4.96020564361195	8.97901556862961	3.51104891591627e-14	2.43867799051968e-12
TRINITY_DN194_c0_g1_i10	gonads	mantle	-6.52715837394751	9.5173407904514	4.19289782903491e-14	2.90148529769216e-12
TRINITY_DN7028_c0_g3_i1	gonads	mantle	-6.10192913178478	8.2175802869786	4.50420039340311e-14	3.1054051715994e-12
TRINITY_DN1460_c0_g1_i11	gonads	mantle	-4.97536046325285	6.86725454122173	5.15754336649705e-14	3.5427772154276e-12
TRINITY_DN285_c0_g1_i2	gonads	mantle	-7.37825324038025	6.32255721143354	5.83934099580858e-14	3.99641931009845e-12
TRINITY_DN9447_c0_g1_i1	gonads	mantle	5.07209224936583	6.99104858578085	6.28778955801369e-14	4.28762993072729e-12
TRINITY_DN2014_c0_g1_i1	gonads	mantle	8.02343279333488	5.48053648660637	6.41527719305427e-14	4.35865596636458e-12
TRINITY_DN2359_c1_g1_i1	gonads	mantle	9.16189724871299	5.2341497710317	6.93168824022247e-14	4.69245156088104e-12
TRINITY_DN404_c0_g1_i4	gonads	mantle	9.56881621946952	5.12685252966831	8.86240135564425e-14	5.96322209546688e-12
TRINITY_DN32950_c0_g1_i1	gonads	mantle	-7.17786118515365	6.17321576247711	8.87270253981906e-14	5.96322209546688e-12
TRINITY_DN11206_c0_g2_i7	gonads	mantle	-11.0235866013754	5.76318750757594	9.15781778311526e-14	6.13278377991848e-12
TRINITY_DN28876_c0_g1_i2	gonads	mantle	-5.71094326746069	11.1588749686752	1.11764147837903e-13	7.45261664439272e-12
TRINITY_DN764_c0_g1_i5	gonads	mantle	9.26678006239122	9.1212892759597	1.12084418597429e-13	7.45261664439272e-12
TRINITY_DN2989_c0_g2_i1	gonads	mantle	6.46843921171093	6.11739415410968	1.7732571705121e-13	1.17487719765419e-11
TRINITY_DN421_c0_g1_i12	gonads	mantle	-14.6022382575068	7.01745699414973	1.85766111253755e-13	1.22645018468734e-11
TRINITY_DN5420_c0_g1_i1	gonads	mantle	-7.86295449814305	5.69015297134583	1.88903117838903e-13	1.2427696667965e-11
TRINITY_DN616_c0_g1_i2	gonads	mantle	-6.96896019335826	5.89683111409688	1.93463512352545e-13	1.26830605782279e-11
TRINITY_DN1381_c0_g1_i3	gonads	mantle	-8.66628182791441	5.24293774977312	1.97742605068018e-13	1.29182616541638e-11
TRINITY_DN12792_c0_g1_i1	gonads	mantle	8.9298186802158	5.37579345440762	1.99443090799987e-13	1.29839536881775e-11
TRINITY_DN1022_c0_g1_i1	gonads	mantle	-9.66791525044767	5.24012024171794	2.01658423729203e-13	1.3082590239432e-11
TRINITY_DN1173_c0_g1_i7	gonads	mantle	7.73872440397367	5.45329031148644	2.13421948998164e-13	1.37978397753692e-11
TRINITY_DN7835_c0_g1_i1	gonads	mantle	-8.8884134648479	5.46437808512554	2.22915911954406e-13	1.43619341343314e-11
TRINITY_DN550_c0_g3_i2	gonads	mantle	14.5006676176425	6.9158693035058	2.27087000077469e-13	1.45803900668296e-11
TRINITY_DN82704_c0_g1_i1	gonads	mantle	-6.50698600850529	6.93091517810268	2.38048390661401e-13	1.52318360654713e-11
TRINITY_DN5196_c0_g1_i7	gonads	mantle	-12.5197192190814	4.94091281176033	2.41768976657319e-13	1.54171042998818e-11
TRINITY_DN3873_c0_g1_i1	gonads	mantle	9.81586122455111	5.33405323962604	2.42978728896448e-13	1.54415461588477e-11
TRINITY_DN24277_c0_g1_i5	gonads	mantle	5.17533662036949	7.19722292445901	2.65444978524587e-13	1.68121151822149e-11
TRINITY_DN1473_c0_g1_i6	gonads	mantle	-6.21069949317689	6.09351463373051	2.86838628263767e-13	1.80940041735948e-11
TRINITY_DN1072_c0_g2_i2	gonads	mantle	-6.53699241231345	5.68729869574532	2.87621453626507e-13	1.80940041735948e-11
TRINITY_DN968_c2_g1_i1	gonads	mantle	-5.08392236299493	6.62027829614138	3.04317588585897e-13	1.90801000843587e-11
TRINITY_DN3323_c0_g1_i1	gonads	mantle	-7.98787919770064	5.68205428917034	3.31443496295463e-13	2.07113387450984e-11
TRINITY_DN2714_c0_g1_i1	gonads	mantle	-8.16421596763317	5.58322596979305	3.33767105460486e-13	2.07870153280791e-11
TRINITY_DN3302_c0_g1_i3	gonads	mantle	-6.71959033317983	7.63923809111829	3.53505403829005e-13	2.18793312695258e-11
TRINITY_DN2142_c2_g1_i1	gonads	mantle	4.77668589932566	8.79218893271734	3.53647936383901e-13	2.18793312695258e-11
TRINITY_DN4011_c0_g1_i1	gonads	mantle	4.06820928143916	9.04743512006769	3.63789650663276e-13	2.24324944983256e-11
TRINITY_DN5956_c4_g1_i1	gonads	mantle	9.82447155314342	5.34213209071511	3.80964742920015e-13	2.34142936076235e-11
TRINITY_DN3158_c1_g1_i1	gonads	mantle	5.78600267102982	7.00784692602602	4.12642665114783e-13	2.52780837869003e-11
TRINITY_DN2572_c1_g1_i2	gonads	mantle	-7.20527688936885	6.46855212251606	4.32551606298702e-13	2.6411092196356e-11
TRINITY_DN2772_c0_g1_i1	gonads	mantle	-5.32242517407635	6.34666473490199	4.91237768385556e-13	2.98966985814845e-11
TRINITY_DN1403_c1_g1_i1	gonads	mantle	4.74810768637316	6.832002697582	5.12424212395048e-13	3.087138061518e-11
TRINITY_DN548_c0_g1_i2	gonads	mantle	4.50781441313674	7.20634991152142	5.12692260226696e-13	3.087138061518e-11
TRINITY_DN4852_c0_g1_i1	gonads	mantle	-12.8211900365957	5.24091309895508	5.13641706382015e-13	3.087138061518e-11
TRINITY_DN92821_c0_g1_i1	gonads	mantle	5.59606251881426	7.79847622181019	5.13862094375989e-13	3.087138061518e-11
TRINITY_DN451_c0_g2_i5	gonads	mantle	5.59503009001222	6.87037899714757	5.16136677520176e-13	3.0908646419189e-11
TRINITY_DN2215_c0_g1_i5	gonads	mantle	-7.9459573826341	5.28276297006251	5.2859271075302e-13	3.15534383632889e-11
TRINITY_DN4108_c0_g3_i1	gonads	mantle	-6.18644654966869	7.35890254404121	5.60971009980162e-13	3.33795616256985e-11
TRINITY_DN2223_c0_g2_i1	gonads	mantle	4.38767698789688	7.45705512625164	5.85686405134524e-13	3.47395707731221e-11
TRINITY_DN1409_c1_g1_i4	gonads	mantle	-7.29173016217829	7.49979797620228	5.9083840828712e-13	3.49342557608752e-11
TRINITY_DN2503_c0_g1_i1	gonads	mantle	-4.75005562470516	7.63521912508199	7.145145522783e-13	4.21135327910655e-11
TRINITY_DN18288_c0_g1_i3	gonads	mantle	-6.95198117104516	5.89401155064161	7.84099034291149e-13	4.60695168449555e-11
TRINITY_DN370_c0_g1_i4	gonads	mantle	-12.4232096102682	4.84492722950308	7.95562484002233e-13	4.65965186554788e-11
TRINITY_DN482_c0_g1_i2	gonads	mantle	-7.05215046298007	5.48624821975073	8.00706596013671e-13	4.67512563747482e-11
TRINITY_DN11437_c0_g1_i3	gonads	mantle	5.24351935089388	10.0185952729317	8.1031224841575e-13	4.71647166647971e-11
TRINITY_DN4276_c0_g1_i1	gonads	mantle	7.72249568062643	5.29662092344509	8.27757554486034e-13	4.80305035652704e-11
TRINITY_DN1255_c0_g1_i2	gonads	mantle	-6.03008492040197	5.82652670268508	9.02770324877073e-13	5.22209311145611e-11
TRINITY_DN150_c0_g2_i1	gonads	mantle	-9.73734247049523	5.46220923624746	9.28684964825279e-13	5.35541663049244e-11
TRINITY_DN5888_c0_g1_i1	gonads	mantle	-8.48074855214191	5.57106594727183	9.77388999616194e-13	5.6189341750243e-11
TRINITY_DN2511_c0_g2_i1	gonads	mantle	-7.70412252135011	9.23005392118452	9.96777048095662e-13	5.7128166768771e-11
TRINITY_DN136_c0_g1_i7	gonads	mantle	-9.11091638534766	6.0899715393553	1.03288646659052e-12	5.90166689350988e-11
TRINITY_DN4739_c0_g1_i4	gonads	mantle	-6.6480709566452	5.85350806355697	1.05528968595038e-12	6.01129039399295e-11
TRINITY_DN2594_c1_g1_i1	gonads	mantle	-6.35926415852054	6.15926248049005	1.09888191407518e-12	6.24058045063241e-11
TRINITY_DN2173_c0_g1_i1	gonads	mantle	4.98838375523263	9.05135896830989	1.11360732203014e-12	6.30504218327608e-11
TRINITY_DN1232_c0_g1_i1	gonads	mantle	9.15614963039283	6.31246702292071	1.16940659601487e-12	6.60096460421204e-11
TRINITY_DN1416_c0_g1_i3	gonads	mantle	9.47289910539328	5.94698266889093	1.26844338477693e-12	7.13843259071448e-11
TRINITY_DN3609_c0_g1_i9	gonads	mantle	-6.24823436553591	7.67048776575565	1.29714659951306e-12	7.27804416375436e-11
TRINITY_DN916_c0_g1_i1	gonads	mantle	-4.88528216890453	7.36941981707155	1.38087804831897e-12	7.72464833975796e-11
TRINITY_DN3089_c0_g1_i2	gonads	mantle	-4.00175308409315	9.19099768294436	1.41958477913316e-12	7.91746925770866e-11
TRINITY_DN240_c1_g1_i2	gonads	mantle	6.16847489413941	5.56594881295677	1.5433975167879e-12	8.58239262013845e-11
TRINITY_DN1944_c1_g1_i3	gonads	mantle	-5.29596734508707	10.0438000826102	1.63029824759486e-12	9.03872179764464e-11
TRINITY_DN2919_c0_g1_i1	gonads	mantle	-10.8238452137883	7.78259776812586	1.63597443917766e-12	9.04335692946608e-11
TRINITY_DN4497_c0_g1_i1	gonads	mantle	5.2220227994392	9.86806151788929	1.70229992664581e-12	9.38223357800893e-11
TRINITY_DN1774_c0_g3_i1	gonads	mantle	6.26154726958015	9.22069482079012	1.71600280617511e-12	9.42994012663995e-11
TRINITY_DN174_c0_g1_i10	gonads	mantle	-12.7759140106422	5.19583157180528	1.85184738619893e-12	1.01466030978712e-10
TRINITY_DN7683_c0_g1_i20	gonads	mantle	-5.97556604085351	5.6438129256919	1.88567347800854e-12	1.03017319482782e-10
TRINITY_DN1254_c0_g1_i1	gonads	mantle	4.94625984300079	6.94037198467322	1.94189920309165e-12	1.05779722188234e-10
TRINITY_DN949_c0_g1_i1	gonads	mantle	-6.00277183862498	7.29457094981552	1.97633887833169e-12	1.07342777914969e-10
TRINITY_DN10909_c2_g2_i3	gonads	mantle	-7.39102640239739	7.46759263440949	2.01747809512215e-12	1.09259596316702e-10
TRINITY_DN70_c2_g2_i6	gonads	mantle	-6.23757804974162	6.57885014169424	2.11353147986431e-12	1.14130699912673e-10
TRINITY_DN7709_c0_g1_i1	gonads	mantle	-5.15987754692467	6.97147885667928	2.31478792753678e-12	1.24638321723623e-10
TRINITY_DN2500_c0_g1_i4	gonads	mantle	-8.75935006181075	5.27574362260046	2.42986548855794e-12	1.30458640196024e-10
TRINITY_DN4505_c2_g1_i2	gonads	mantle	-7.50623698395253	5.33636191071933	2.59405358920127e-12	1.38874777251108e-10
TRINITY_DN6210_c0_g1_i3	gonads	mantle	-6.84551981638458	5.65564979966659	2.6343328752073e-12	1.40628215543924e-10
TRINITY_DN10088_c1_g1_i1	gonads	mantle	10.2802342278996	4.96864888764612	2.66716730580326e-12	1.41975367355066e-10
TRINITY_DN4417_c0_g1_i7	gonads	mantle	-12.3046197289862	4.72706135768113	2.69312790261914e-12	1.42950004921977e-10
TRINITY_DN1122_c0_g1_i4	gonads	mantle	-5.9399978808759	7.43721428372726	2.73831360675349e-12	1.44936689599383e-10
TRINITY_DN3438_c0_g1_i6	gonads	mantle	6.93676909925707	5.26151940490171	2.96409541610744e-12	1.56443951284043e-10
TRINITY_DN11206_c0_g2_i4	gonads	mantle	-8.79975008755527	5.83458174506601	3.05826400576512e-12	1.60959449813283e-10
TRINITY_DN3879_c0_g1_i8	gonads	mantle	-12.3747086925932	4.79672540242126	3.1775134897264e-12	1.66765904612495e-10
TRINITY_DN11435_c0_g1_i2	gonads	mantle	-5.96470987941347	6.95436420718382	3.39451792274696e-12	1.77655946410656e-10
TRINITY_DN113004_c0_g1_i1	gonads	mantle	-4.73208493820062	9.45661565770712	3.5256008497098e-12	1.84000911385413e-10
TRINITY_DN1095_c0_g2_i1	gonads	mantle	9.67192869606603	5.18850282619214	3.8223080843824e-12	1.98930373951534e-10
TRINITY_DN3634_c0_g1_i1	gonads	mantle	4.97782585581964	10.670422637199	3.84058114345155e-12	1.99326161345135e-10
TRINITY_DN92585_c0_g1_i1	gonads	mantle	10.3242478157297	5.06112060333239	4.13519818513619e-12	2.14022279476689e-10
TRINITY_DN92780_c0_g1_i1	gonads	mantle	-12.6099441694626	5.03065683148576	4.39402008086232e-12	2.26789699422187e-10
TRINITY_DN63591_c0_g1_i1	gonads	mantle	-6.61261742932681	6.25523305615783	4.52381546464111e-12	2.32845642262684e-10
TRINITY_DN83030_c0_g1_i1	gonads	mantle	-6.80861767734725	5.85324399926875	4.92192307819629e-12	2.52640688991812e-10
TRINITY_DN6836_c0_g1_i1	gonads	mantle	-7.97889614399007	5.63287483080794	5.00842079605548e-12	2.56376257954796e-10
TRINITY_DN493_c0_g1_i3	gonads	mantle	-8.53170935324607	5.81686631497406	5.14890336831712e-12	2.62847296539992e-10
TRINITY_DN186_c0_g2_i2	gonads	mantle	-6.42119986083482	7.3778554042919	5.58871951290567e-12	2.84522167245585e-10
TRINITY_DN4535_c0_g1_i2	gonads	mantle	4.56558246853545	7.28254258985381	5.83411383547943e-12	2.96208105712222e-10
TRINITY_DN1550_c0_g1_i1	gonads	mantle	-7.39023243842403	5.64702703272781	6.12052514257022e-12	3.09907565755507e-10
TRINITY_DN12701_c0_g1_i1	gonads	mantle	10.0981015374153	4.78742590126043	6.44324011784344e-12	3.25366211788613e-10
TRINITY_DN445_c0_g1_i9	gonads	mantle	-6.86136901269097	5.43090992574823	6.63765738542295e-12	3.34280298084211e-10
TRINITY_DN1067_c0_g1_i1	gonads	mantle	10.0935366126488	8.55352015509347	6.81047627773929e-12	3.42061663369035e-10
TRINITY_DN4984_c1_g3_i2	gonads	mantle	-8.38081024664485	4.90028275552875	8.05336741057607e-12	4.03402457638615e-10
TRINITY_DN123_c0_g1_i1	gonads	mantle	-8.18900476592131	5.64762675127181	8.53652494556617e-12	4.25398987319599e-10
TRINITY_DN5950_c0_g1_i1	gonads	mantle	-5.50523150904734	5.92396903443229	8.5380336247511e-12	4.25398987319599e-10
TRINITY_DN595_c0_g1_i2	gonads	mantle	-9.50194106392852	5.57586486818263	8.83497239018005e-12	4.39022936537564e-10
TRINITY_DN426_c0_g1_i4	gonads	mantle	-5.16958151949431	7.52036467788828	9.00647188980752e-12	4.46357880077357e-10
TRINITY_DN3799_c0_g1_i1	gonads	mantle	4.613637827633	6.69780999255058	1.00347922184043e-11	4.96005443938272e-10
TRINITY_DN1889_c0_g1_i1	gonads	mantle	5.20822435310567	7.0826633876946	1.10870691447027e-11	5.46572031397427e-10
TRINITY_DN5161_c0_g1_i1	gonads	mantle	10.1507081031184	4.88908499303799	1.29040198938586e-11	6.34470283412773e-10
TRINITY_DN2700_c0_g1_i13	gonads	mantle	-7.91312481437194	5.1557044655264	1.324091077118e-11	6.49325923487474e-10
TRINITY_DN4906_c0_g1_i2	gonads	mantle	7.3023168642208	5.21962756608634	1.83465166276789e-11	8.97346378721342e-10
TRINITY_DN894_c1_g1_i1	gonads	mantle	3.85018150662721	8.50781249349914	2.16446736463942e-11	1.05589838749146e-09
TRINITY_DN14097_c2_g1_i1	gonads	mantle	3.73464107766734	8.41664313201218	2.25090623448254e-11	1.09520656471541e-09
TRINITY_DN384_c0_g1_i2	gonads	mantle	-4.53790487807912	6.76453024766977	2.26098793603582e-11	1.09725450901021e-09
TRINITY_DN12106_c0_g1_i1	gonads	mantle	-10.1137224417009	4.85469621148562	2.49665083856502e-11	1.20848249398313e-09
TRINITY_DN2925_c0_g1_i1	gonads	mantle	3.69175746878184	9.84988481610474	2.58608286896929e-11	1.24853675255355e-09
TRINITY_DN4712_c0_g1_i2	gonads	mantle	-3.64204785743175	11.7154547821949	2.72634966585617e-11	1.31286384424888e-09
TRINITY_DN12071_c0_g1_i2	gonads	mantle	-4.55248945868001	6.73558435874551	2.84163340266825e-11	1.36486062970318e-09
TRINITY_DN211_c0_g1_i1	gonads	mantle	-7.41850189664636	5.15831195342096	2.89866527566075e-11	1.38868364129347e-09
TRINITY_DN3788_c0_g1_i4	gonads	mantle	-4.22138385609905	6.69364424156936	2.93801533591877e-11	1.4039355124375e-09
TRINITY_DN1123_c0_g1_i2	gonads	mantle	4.05050050327787	8.64219979430421	2.97160344477954e-11	1.41636323373114e-09
TRINITY_DN1234_c0_g1_i1	gonads	mantle	-4.74495546299294	7.51705339324461	3.01015624516733e-11	1.43007077205861e-09
TRINITY_DN5434_c0_g1_i2	gonads	mantle	7.99156841368548	5.1811207382785	3.01567054266266e-11	1.43007077205861e-09
TRINITY_DN113_c0_g1_i1	gonads	mantle	-6.137178480492	5.57255941112864	3.16815962778002e-11	1.49857960722638e-09
TRINITY_DN2359_c0_g1_i7	gonads	mantle	12.1195116845721	4.54257808502528	3.24872254980728e-11	1.5328063666818e-09
TRINITY_DN194_c0_g1_i5	gonads	mantle	5.71969672393716	5.87156449812303	3.54780046357092e-11	1.66970034915262e-09
TRINITY_DN4160_c0_g1_i1	gonads	mantle	-12.6238091067041	5.044430093533	3.59373356404923e-11	1.68324337571962e-09
TRINITY_DN3424_c0_g1_i7	gonads	mantle	-4.0402947263842	7.51948418766444	3.59459487750014e-11	1.68324337571962e-09
TRINITY_DN3527_c0_g1_i1	gonads	mantle	4.57077616025582	9.79357540356342	3.7088088527571e-11	1.73238461512284e-09
TRINITY_DN20565_c0_g1_i1	gonads	mantle	6.45380195327686	5.34748814305537	3.726750168321e-11	1.73642394376333e-09
TRINITY_DN2903_c0_g1_i1	gonads	mantle	5.07574271665558	6.10314006621955	3.78407560480437e-11	1.75874797512848e-09
TRINITY_DN19435_c0_g1_i6	gonads	mantle	9.38868516094575	4.99272165019156	3.89494985515257e-11	1.80578766981813e-09
TRINITY_DN1522_c0_g2_i3	gonads	mantle	10.1304006338593	7.89040689922291	3.94531719696118e-11	1.82461154722828e-09
TRINITY_DN15447_c0_g1_i1	gonads	mantle	-5.86928976497929	5.97832155075016	4.37886116676257e-11	2.02011461826647e-09
TRINITY_DN7497_c0_g1_i2	gonads	mantle	-9.42824465976494	5.16343462631995	4.43283776422955e-11	2.0399788371149e-09
TRINITY_DN2516_c0_g1_i3	gonads	mantle	7.3663673358187	7.66027533524662	4.50308662423806e-11	2.06721549108757e-09
TRINITY_DN10327_c0_g1_i1	gonads	mantle	-10.5200054740881	6.07176805298413	4.55386612861213e-11	2.0854028124262e-09
TRINITY_DN3380_c0_g1_i1	gonads	mantle	-9.23139833584211	4.79915431720372	4.61493600753516e-11	2.10820206270873e-09
TRINITY_DN607_c0_g1_i10	gonads	mantle	-6.78232866000845	5.24489820388	4.69042840097288e-11	2.13746254253115e-09
TRINITY_DN410_c0_g1_i11	gonads	mantle	4.28805278885063	8.94216435111277	4.93798461699679e-11	2.24480059815007e-09
TRINITY_DN4528_c0_g1_i1	gonads	mantle	-12.2679680226071	4.69062987027191	5.01871882007734e-11	2.27596462219235e-09
TRINITY_DN1750_c0_g2_i1	gonads	mantle	-3.85090134395149	8.81118834133066	5.46551446740545e-11	2.47217343820834e-09
TRINITY_DN5238_c0_g1_i1	gonads	mantle	4.81641072506713	7.72312586494001	5.47784095171405e-11	2.47217343820834e-09
TRINITY_DN269_c1_g4_i1	gonads	mantle	-7.26197708439552	5.3582022208232	5.94957943880088e-11	2.67860101770014e-09
TRINITY_DN3135_c0_g1_i1	gonads	mantle	5.48587217224255	7.25233363573796	5.98421121329639e-11	2.68771640166418e-09
TRINITY_DN2816_c0_g1_i1	gonads	mantle	-6.31563557910138	5.95126365998082	6.19960817060738e-11	2.77778127241315e-09
TRINITY_DN578_c0_g1_i1	gonads	mantle	4.41219885535099	7.21948989135912	6.38834557340992e-11	2.85549877257395e-09
TRINITY_DN3060_c0_g1_i1	gonads	mantle	4.54970347929921	7.44393667666485	6.58589810157932e-11	2.93677613675198e-09
TRINITY_DN64540_c0_g1_i1	gonads	mantle	-10.2204152007579	4.95861136103822	6.78360251517459e-11	3.0177340331791e-09
TRINITY_DN673_c0_g1_i2	gonads	mantle	9.94961034020274	4.63836536532103	6.84383168109896e-11	3.03729575129817e-09
TRINITY_DN386_c0_g1_i6	gonads	mantle	9.31609398578366	5.46553003675217	6.88123185095223e-11	3.04665724889079e-09
TRINITY_DN402_c0_g1_i2	gonads	mantle	8.18537435305808	5.64593977928473	6.92591485149623e-11	3.05919132589493e-09
TRINITY_DN8076_c0_g1_i1	gonads	mantle	-6.89108547042842	5.68385261679071	7.25200353544571e-11	3.19033771945017e-09
TRINITY_DN6284_c0_g1_i1	gonads	mantle	-9.89685353651468	4.63882917426734	7.26307753397815e-11	3.19033771945017e-09
TRINITY_DN4759_c0_g2_i3	gonads	mantle	-4.9624302748513	6.53871303151174	7.27405196149524e-11	3.19033771945017e-09
TRINITY_DN1778_c0_g1_i6	gonads	mantle	6.37790343167654	9.74006213433301	7.49152874631645e-11	3.27802630201818e-09
TRINITY_DN230_c1_g1_i6	gonads	mantle	8.34496476536609	4.79271721866232	8.31106965454027e-11	3.62813143517361e-09
TRINITY_DN102835_c0_g1_i1	gonads	mantle	-10.1458179838396	4.88449568706501	8.49975991528331e-11	3.70185347918772e-09
TRINITY_DN8024_c0_g1_i3	gonads	mantle	8.17295852007055	5.63370973689108	8.57103531961042e-11	3.72421450957212e-09
TRINITY_DN7126_c0_g1_i1	gonads	mantle	-7.92651568214065	5.4925803310857	8.59922146645865e-11	3.72779243339474e-09
TRINITY_DN1514_c0_g1_i2	gonads	mantle	-4.00064687404078	9.61670436496956	8.65083517819126e-11	3.74148621456772e-09
TRINITY_DN2088_c0_g1_i1	gonads	mantle	4.48980341167607	6.98906257793512	8.70052052330396e-11	3.7542846525961e-09
TRINITY_DN826_c0_g1_i8	gonads	mantle	8.44564050982776	10.9195004876347	8.87990661694526e-11	3.82286118043791e-09
TRINITY_DN24_c0_g1_i3	gonads	mantle	9.91951117925863	4.60826210856802	9.59422069528623e-11	4.12088320622363e-09
TRINITY_DN13956_c0_g1_i5	gonads	mantle	5.95289327681841	6.80312617373051	9.63167549485513e-11	4.1274822235292e-09
TRINITY_DN20204_c0_g1_i3	gonads	mantle	-4.95272120466299	6.72772570100598	1.02089969736616e-10	4.36487184109595e-09
TRINITY_DN396_c0_g1_i7	gonads	mantle	-6.66906733700106	5.86228529776119	1.03556749185331e-10	4.41747557483727e-09
TRINITY_DN1260_c0_g1_i2	gonads	mantle	6.12262948455314	5.23919609589326	1.05853608512134e-10	4.50516815817928e-09
TRINITY_DN5366_c0_g1_i1	gonads	mantle	4.69317591104496	6.08325560312663	1.09639380185214e-10	4.6556867713194e-09
TRINITY_DN871_c0_g1_i1	gonads	mantle	-7.10089834903327	5.48368744310491	1.1137195199284e-10	4.71853412932932e-09
TRINITY_DN5414_c1_g1_i2	gonads	mantle	8.93477046736299	7.91398119697495	1.12322062565837e-10	4.74802130538483e-09
TRINITY_DN26895_c0_g1_i2	gonads	mantle	-5.84393066418675	5.38145697571928	1.15000692526276e-10	4.85027751503598e-09
TRINITY_DN34033_c0_g1_i4	gonads	mantle	-12.0259378546022	4.45029868149423	1.23407765784746e-10	5.19313219802298e-09
TRINITY_DN13750_c0_g1_i5	gonads	mantle	-6.75291598347343	4.98653962639605	1.2602048309132e-10	5.29116113725445e-09
TRINITY_DN6187_c0_g1_i1	gonads	mantle	-7.26471682494808	4.7766800752841	1.26994391326449e-10	5.30973105591865e-09
TRINITY_DN2878_c0_g1_i1	gonads	mantle	-4.92320891816488	6.51429354517421	1.27031137978786e-10	5.30973105591865e-09
TRINITY_DN1842_c0_g2_i1	gonads	mantle	7.67465396684524	10.3116345473487	1.28544997885413e-10	5.36101504573897e-09
TRINITY_DN696_c0_g1_i4	gonads	mantle	-5.59539824033477	5.43938131436184	1.32314249503399e-10	5.50592302387862e-09
TRINITY_DN39737_c0_g2_i1	gonads	mantle	4.77793997951855	6.62279688215143	1.33949419135093e-10	5.56157988248907e-09
TRINITY_DN92292_c0_g1_i1	gonads	mantle	5.49292661647714	7.10040835860943	1.36481485350869e-10	5.64447897046804e-09
TRINITY_DN4870_c0_g1_i1	gonads	mantle	-9.93287910084282	4.67337073520495	1.3655022985718e-10	5.64447897046804e-09
TRINITY_DN1016_c0_g1_i1	gonads	mantle	5.07300475336755	6.96765802453149	1.37929045915567e-10	5.68888806597449e-09
TRINITY_DN7284_c1_g1_i2	gonads	mantle	5.26119359470719	5.65716074390295	1.38537942879601e-10	5.70141613383804e-09
TRINITY_DN356_c0_g1_i10	gonads	mantle	-12.1432309365753	4.56672456077225	1.45383245142262e-10	5.96997923568797e-09
TRINITY_DN3691_c0_g1_i12	gonads	mantle	6.53219160616819	5.08959947786569	1.48123225724994e-10	6.06915427510042e-09
TRINITY_DN3869_c0_g1_i1	gonads	mantle	8.22083531040091	6.65097137197344	1.50770210660143e-10	6.16409325158449e-09
TRINITY_DN5539_c0_g1_i1	gonads	mantle	12.1386790089882	4.56158094406375	1.54551598202967e-10	6.30489532931055e-09
TRINITY_DN5062_c0_g1_i1	gonads	mantle	-9.11603795900266	5.55287857376835	1.5963809089618e-10	6.49820934706803e-09
TRINITY_DN27155_c0_g2_i1	gonads	mantle	-4.98411864416216	6.51318867793776	1.63478733482021e-10	6.64007968777845e-09
TRINITY_DN3258_c0_g1_i1	gonads	mantle	4.66750523550538	9.71468196793496	1.65978017507337e-10	6.72697023667479e-09
TRINITY_DN73793_c0_g1_i1	gonads	mantle	-9.58937172550884	5.73523680757626	1.67537449294563e-10	6.77547554679572e-09
TRINITY_DN951_c0_g1_i2	gonads	mantle	4.42037014241772	8.15333130740958	1.77598158793575e-10	7.16683369092689e-09
TRINITY_DN4406_c1_g1_i1	gonads	mantle	-6.35697007023412	6.16196357632587	1.78019593890616e-10	7.16835795744024e-09
TRINITY_DN2948_c0_g1_i1	gonads	mantle	4.25529073572395	9.84578240433738	1.86123774350272e-10	7.47857333324834e-09
TRINITY_DN102805_c0_g1_i1	gonads	mantle	8.38484847532414	9.81279654650597	1.86864614375243e-10	7.4922284441782e-09
TRINITY_DN1562_c0_g1_i1	gonads	mantle	-11.9454804247467	4.37047594510563	2.02274778802682e-10	8.09272369839253e-09
TRINITY_DN673_c0_g1_i4	gonads	mantle	9.2059694220921	4.81300763664333	2.04913311854338e-10	8.18076991172317e-09
TRINITY_DN6594_c0_g1_i2	gonads	mantle	-5.20231781625671	5.55812042400981	2.05589823611841e-10	8.19027774917619e-09
TRINITY_DN396_c0_g1_i10	gonads	mantle	-9.88589357309386	5.63030718136146	2.16483777122779e-10	8.60592104630213e-09
TRINITY_DN6358_c0_g1_i2	gonads	mantle	-5.28065798576732	5.72010383295674	2.19071984624879e-10	8.69032051110665e-09
TRINITY_DN5060_c1_g1_i9	gonads	mantle	-4.37035732944538	8.06942212845543	2.22268542207261e-10	8.79844373432303e-09
TRINITY_DN6015_c0_g1_i1	gonads	mantle	8.24335127546789	9.59657283911959	2.292910807839e-10	9.05724007054206e-09
TRINITY_DN2037_c0_g1_i8	gonads	mantle	4.44909285652572	6.19980672365708	2.47858952130521e-10	9.77003515106887e-09
TRINITY_DN550_c1_g1_i2	gonads	mantle	8.21971047104209	7.79289356666578	2.55381424158345e-10	1.00453611136306e-08
TRINITY_DN2843_c0_g1_i1	gonads	mantle	6.92522841669603	4.94268366841579	2.82540371315523e-10	1.10903031463429e-08
TRINITY_DN2770_c0_g1_i1	gonads	mantle	-9.13099804262542	4.87128236309895	2.89659300056596e-10	1.13415767667349e-08
TRINITY_DN2451_c0_g1_i2	gonads	mantle	11.9968237072744	4.42071672437765	2.90155945969775e-10	1.13415767667349e-08
TRINITY_DN1548_c0_g1_i6	gonads	mantle	-9.02534634975418	5.09697161541882	2.91602263390709e-10	1.13743145912151e-08
TRINITY_DN998_c0_g1_i1	gonads	mantle	7.55255650239931	7.99910755410226	2.92556290944439e-10	1.13877536250123e-08
TRINITY_DN840_c17_g1_i1	gonads	mantle	-5.06669011113539	5.60322916579475	3.10999295776366e-10	1.20804799215917e-08
TRINITY_DN2605_c1_g1_i3	gonads	mantle	-6.38852526564757	5.92003253921156	3.21292919429589e-10	1.24544334162291e-08
TRINITY_DN604_c1_g1_i4	gonads	mantle	7.74596421179648	5.16230016441967	3.49277074420028e-10	1.35111653384344e-08
TRINITY_DN2901_c0_g1_i2	gonads	mantle	8.31048378556598	4.75755258961016	3.51320389163531e-10	1.35621284114285e-08
TRINITY_DN1874_c1_g1_i1	gonads	mantle	-4.03201422237533	6.77982736320835	3.5938543843193e-10	1.38448608900251e-08
TRINITY_DN2689_c0_g1_i1	gonads	mantle	4.50196813528949	9.52492313595597	3.69493675910952e-10	1.42049790961322e-08
TRINITY_DN2154_c1_g1_i8	gonads	mantle	-10.961177093697	5.6891256229561	3.7079965424317e-10	1.42259152769597e-08
TRINITY_DN4887_c0_g1_i2	gonads	mantle	8.89218232013711	4.92385469984645	3.94099665884236e-10	1.50888486831579e-08
TRINITY_DN1824_c0_g1_i2	gonads	mantle	5.3500804548307	6.66194990039449	3.96191645319088e-10	1.51379237242164e-08
TRINITY_DN23879_c0_g2_i1	gonads	mantle	-7.73920016640535	5.02915925207082	3.99305218576182e-10	1.52257524568926e-08
TRINITY_DN12609_c0_g2_i5	gonads	mantle	-5.55674761209718	6.25079990674057	4.10238755228692e-10	1.56107961358307e-08
TRINITY_DN396_c1_g1_i1	gonads	mantle	-9.05106407132423	5.27967504758574	4.39174592613261e-10	1.66779229438743e-08
TRINITY_DN983_c0_g1_i1	gonads	mantle	6.98544421017439	10.080575980769	4.40238686555074e-10	1.66844211350812e-08
TRINITY_DN102728_c0_g1_i1	gonads	mantle	8.01073386124081	7.54476410423026	4.66639406570578e-10	1.76151366292889e-08
TRINITY_DN3444_c0_g1_i2	gonads	mantle	4.37181555332375	6.90958342195226	4.66682328810642e-10	1.76151366292889e-08
TRINITY_DN1000_c0_g1_i4	gonads	mantle	-6.85526516084471	5.12094360742051	4.84938530320174e-10	1.8267321573593e-08
TRINITY_DN1001_c0_g1_i1	gonads	mantle	-8.01072487797975	4.59663134718703	4.96235802733212e-10	1.86552711031536e-08
TRINITY_DN971_c0_g1_i7	gonads	mantle	-4.09810820712902	7.35390766550043	4.97870841551725e-10	1.86791542240009e-08
TRINITY_DN448_c0_g1_i14	gonads	mantle	-11.9556090351884	4.38054418403518	5.2830888619736e-10	1.97814092779789e-08
TRINITY_DN498_c0_g2_i4	gonads	mantle	-6.22038779893885	4.95929274767903	5.30331283398098e-10	1.98174193980201e-08
TRINITY_DN111609_c0_g1_i1	gonads	mantle	-7.54794575962836	6.10198865625899	5.40019858280586e-10	2.01391836968353e-08
TRINITY_DN102559_c0_g1_i1	gonads	mantle	-5.86867889613526	5.34610454089922	5.51676762950233e-10	2.05329255756218e-08
TRINITY_DN543_c0_g1_i1	gonads	mantle	-4.25999271696514	6.3753487152198	5.55678214915115e-10	2.06407391003459e-08
TRINITY_DN912_c0_g1_i2	gonads	mantle	-8.12294609595858	4.98523125683361	5.58053865697269e-10	2.06878540212059e-08
TRINITY_DN10001_c0_g1_i1	gonads	mantle	-8.87941172308402	5.84348950092093	5.77639422142345e-10	2.13715147788269e-08
TRINITY_DN2803_c0_g1_i1	gonads	mantle	6.35262745550766	5.05285892037438	6.13093597138509e-10	2.26384204919682e-08
TRINITY_DN550_c1_g1_i12	gonads	mantle	7.02489553826497	8.44564541093762	6.26269474518394e-10	2.30793271437903e-08
TRINITY_DN466_c0_g3_i1	gonads	mantle	-5.91112323079246	5.40496314699487	6.30641809187518e-10	2.31947078009047e-08
TRINITY_DN3313_c0_g1_i2	gonads	mantle	-10.2130401080507	5.06349393656401	6.48855486448455e-10	2.38177129838957e-08
TRINITY_DN4128_c0_g1_i11	gonads	mantle	-7.043420403139	4.74814486574193	6.51870239023605e-10	2.38814579331707e-08
TRINITY_DN1387_c0_g1_i4	gonads	mantle	-11.8318625594522	4.2578019293869	6.71563247276303e-10	2.45547704737973e-08
TRINITY_DN6776_c0_g1_i1	gonads	mantle	5.31434103458844	5.48998299316571	6.82906493370098e-10	2.49207518010291e-08
TRINITY_DN1906_c0_g1_i7	gonads	mantle	13.7178935845123	6.13434122892173	6.94555448968680e-10	2.52964405624382e-08
TRINITY_DN307_c0_g2_i4	gonads	mantle	4.3154967126184	6.50974645489447	6.97389955978249e-10	2.53502605787891e-08
TRINITY_DN194_c0_g1_i7	gonads	mantle	-6.11570486862219	5.76054923955912	7.20000424307815e-10	2.61213357820723e-08
TRINITY_DN6611_c0_g1_i1	gonads	mantle	11.8223418990102	4.24763025107385	7.3575129366934e-10	2.66410410289108e-08
TRINITY_DN4792_c0_g1_i4	gonads	mantle	-11.9459384440922	4.37090309772394	7.40882030763909e-10	2.67749320363499e-08
TRINITY_DN4760_c1_g1_i12	gonads	mantle	-6.05981275654308	5.34954169626484	7.48297837144557e-10	2.69907273922952e-08
TRINITY_DN112292_c0_g1_i1	gonads	mantle	7.99387028626076	6.56343367101812	7.69203635700508e-10	2.76913308852183e-08
TRINITY_DN5715_c0_g1_i6	gonads	mantle	-5.74722195692514	5.31881358552357	7.7949487162772e-10	2.80078503490237e-08
TRINITY_DN7556_c0_g1_i1	gonads	mantle	-7.54327402418121	5.15569394041635	7.91112994810908e-10	2.83707393379021e-08
TRINITY_DN1705_c0_g1_i14	gonads	mantle	-5.19040501928017	6.69805270608558	8.04691262229173e-10	2.88023975928925e-08
TRINITY_DN899_c3_g1_i1	gonads	mantle	11.9388302606485	4.36312719462837	8.3006982370761e-10	2.96539667039254e-08
TRINITY_DN16377_c0_g1_i1	gonads	mantle	11.8219180242625	4.24722146168764	8.44825775839885e-10	3.01235206026573e-08
TRINITY_DN2973_c0_g1_i1	gonads	mantle	4.36447762484082	8.69355268854177	8.94822760564484e-10	3.18454637302606e-08
TRINITY_DN40912_c0_g1_i1	gonads	mantle	-5.8570637052871	5.8275859219584	9.26032297621904e-10	3.28935122600146e-08
TRINITY_DN3277_c0_g1_i1	gonads	mantle	-3.97357659263434	6.65555361058297	9.8071702590599e-10	3.47698613131452e-08
TRINITY_DN7834_c0_g3_i1	gonads	mantle	7.33794434817898	6.55614142633076	1.01345766920986e-09	3.58625816127218e-08
TRINITY_DN111841_c0_g1_i1	gonads	mantle	-5.90378976648891	5.20382357682505	1.02029482974022e-09	3.60362733437927e-08
TRINITY_DN1565_c0_g1_i4	gonads	mantle	7.86274354575686	5.87209443381444	1.03746647291108e-09	3.65736293959821e-08
TRINITY_DN1855_c0_g1_i2	gonads	mantle	-5.8996968011982	6.97849576381251	1.04266385928703e-09	3.66876300318624e-08
TRINITY_DN3048_c0_g2_i2	gonads	mantle	-5.69686413724197	5.19551052004707	1.09012366400419e-09	3.82854709365683e-08
TRINITY_DN16377_c0_g1_i6	gonads	mantle	11.7982148598959	4.22371924923537	1.09282211961249e-09	3.8308233551294e-08
TRINITY_DN345_c0_g1_i2	gonads	mantle	-7.1514114045517	4.76981946634938	1.09672839897699e-09	3.83731711731949e-08
TRINITY_DN4743_c1_g1_i5	gonads	mantle	-5.4612890937556	5.54336153697728	1.1275630693992e-09	3.937829605356e-08
TRINITY_DN439_c0_g1_i8	gonads	mantle	11.7960712130219	4.22154076077935	1.1348890641641e-09	3.95602001396307e-08
TRINITY_DN301_c0_g1_i12	gonads	mantle	8.99406533498391	7.29165717383264	1.13846445152424e-09	3.96109307491227e-08
TRINITY_DN6028_c0_g1_i1	gonads	mantle	-4.88882095190211	5.97688764894785	1.18069519676018e-09	4.10039201789354e-08
TRINITY_DN3113_c0_g1_i3	gonads	mantle	-5.75760470486716	5.09354682118918	1.19066208009361e-09	4.12733400825027e-08
TRINITY_DN103105_c0_g1_i1	gonads	mantle	8.66925958580385	5.07372312579902	1.23557075371595e-09	4.27507480785718e-08
TRINITY_DN1998_c0_g1_i5	gonads	mantle	-8.35980507858428	4.59114105400152	1.25905547649263e-09	4.34827957907363e-08
TRINITY_DN70_c2_g2_i10	gonads	mantle	-4.42875997330378	6.92215029706982	1.29604046201664e-09	4.4677527661105e-08
TRINITY_DN63965_c0_g1_i1	gonads	mantle	-5.9631140151718	5.09154499619551	1.31415898446568e-09	4.52186859406202e-08
TRINITY_DN4813_c0_g1_i1	gonads	mantle	4.62666015728005	7.63013101852364	1.35898367158479e-09	4.66750936027394e-08
TRINITY_DN324_c0_g1_i2	gonads	mantle	-5.8694356553569	5.36969368787613	1.40547722944672e-09	4.81833698256559e-08
TRINITY_DN1757_c0_g2_i1	gonads	mantle	-4.40488374681668	6.5821240909581	1.41578078727285e-09	4.84338246452667e-08
TRINITY_DN1582_c0_g1_i2	gonads	mantle	4.97647507294841	5.8373379717964	1.41796735607798e-09	4.84338246452667e-08
TRINITY_DN675_c1_g1_i1	gonads	mantle	-9.51655830873495	4.36827204159026	1.45031113838877e-09	4.94481994701749e-08
TRINITY_DN1134_c0_g1_i1	gonads	mantle	-4.74072971946387	5.7949959413961	1.46810140352941e-09	4.99635821922469e-08
TRINITY_DN3227_c0_g1_i1	gonads	mantle	7.55485729945261	7.37599075338863	1.53741054559795e-09	5.22272338799129e-08
TRINITY_DN14023_c0_g1_i1	gonads	mantle	-4.87998990453794	8.68629048137718	1.63649853551585e-09	5.54924476181093e-08
TRINITY_DN292_c0_g1_i2	gonads	mantle	-4.13076655104269	7.73672915442834	1.67996810671963e-09	5.68632683078797e-08
TRINITY_DN861_c0_g1_i1	gonads	mantle	4.72066151369634	5.85576489712109	1.68472778657053e-09	5.69212549082889e-08
TRINITY_DN37577_c0_g1_i8	gonads	mantle	-7.96942879827558	4.48880881904961	1.73625773592852e-09	5.85563890579214e-08
TRINITY_DN15171_c0_g1_i1	gonads	mantle	-4.61906298782728	9.59668149013586	1.78793704552802e-09	6.00824452389715e-08
TRINITY_DN340_c0_g1_i12	gonads	mantle	-8.16649327721639	4.75245530015206	1.78793831903598e-09	6.00824452389715e-08
TRINITY_DN6746_c0_g1_i2	gonads	mantle	9.73623111987235	4.48195911005488	1.80636821835560e-09	6.05927895722728e-08
TRINITY_DN5220_c0_g1_i1	gonads	mantle	-7.22935834941491	5.51709629731114	1.81713459687482e-09	6.08447003727763e-08
TRINITY_DN21549_c0_g1_i1	gonads	mantle	7.49092301339873	8.9320517795352	1.88496950530013e-09	6.3003166792536e-08
TRINITY_DN4814_c0_g1_i1	gonads	mantle	7.18080002519984	5.84051309603474	1.90340951827881e-09	6.35058989991453e-08
TRINITY_DN4294_c0_g1_i1	gonads	mantle	-5.23369892591183	6.47676147330707	1.99501937401118e-09	6.64437468520942e-08
TRINITY_DN998_c0_g1_i2	gonads	mantle	7.3927216916209	10.1056908251362	2.0080797815518e-09	6.67597199973556e-08
TRINITY_DN3619_c0_g2_i1	gonads	mantle	-9.13187678154977	4.78585415259738	2.03125102091164e-09	6.74101138094369e-08
TRINITY_DN2359_c0_g1_i2	gonads	mantle	-6.80005856467145	5.27927650962184	2.05428790237205e-09	6.80537502977293e-08
TRINITY_DN1464_c0_g1_i1	gonads	mantle	-3.27123550333424	8.36404791277845	2.09770540973618e-09	6.93690758858597e-08
TRINITY_DN4025_c0_g1_i1	gonads	mantle	8.13628006599236	6.66143441404177	2.13472788538874e-09	7.04153392937423e-08
TRINITY_DN678_c0_g2_i4	gonads	mantle	-3.26804918655937	8.37786349342439	2.13688168376964e-09	7.04153392937423e-08
TRINITY_DN21549_c0_g1_i2	gonads	mantle	7.34021550573061	8.45754669956312	2.14066862409605e-09	7.04159376278357e-08
TRINITY_DN3340_c0_g1_i1	gonads	mantle	-8.96930920247551	4.53169298631222	2.15592035529347e-09	7.07929980989511e-08
TRINITY_DN1656_c1_g1_i1	gonads	mantle	-7.4137441228869	5.39698257288772	2.16336140065498e-09	7.09127094909431e-08
TRINITY_DN3429_c0_g1_i4	gonads	mantle	5.45726219708669	5.21158321413243	2.19208162766893e-09	7.17282891967886e-08
TRINITY_DN8819_c0_g1_i1	gonads	mantle	-7.42861847145438	4.84252687825643	2.20704334731698e-09	7.20916047225009e-08
TRINITY_DN4809_c0_g1_i1	gonads	mantle	-5.26637154735036	5.79605845693851	2.25061301281985e-09	7.33864808578116e-08
TRINITY_DN5602_c0_g1_i1	gonads	mantle	-4.6293379376288	6.54306870237832	2.2858240152107e-09	7.44047663766493e-08
TRINITY_DN5758_c0_g1_i1	gonads	mantle	-8.07382201649627	4.87356182513611	2.29867805930381e-09	7.46930449739692e-08
TRINITY_DN4432_c0_g2_i4	gonads	mantle	-10.334263021374	5.06458425561438	2.35191526210413e-09	7.62902513145027e-08
TRINITY_DN249_c2_g1_i1	gonads	mantle	-6.73174530462311	5.55058643728119	2.50570898773535e-09	8.11380705837907e-08
TRINITY_DN4380_c0_g1_i2	gonads	mantle	-6.75826622845539	6.00558311439585	2.51275343664574e-09	8.12254069382164e-08
TRINITY_DN356_c0_g1_i11	gonads	mantle	-7.15614985299391	5.14344488658734	2.55437793669702e-09	8.24283201541402e-08
TRINITY_DN2333_c0_g1_i4	gonads	mantle	3.62982356184759	7.0608214648647	2.65875777931392e-09	8.56486730150021e-08
TRINITY_DN11301_c0_g1_i1	gonads	mantle	7.51675505900073	8.24789780107026	2.69696514827258e-09	8.6729942909337e-08
TRINITY_DN242_c0_g1_i1	gonads	mantle	-7.08515352091903	5.51072456918408	2.72955754043822e-09	8.76272389786043e-08
TRINITY_DN998_c0_g1_i4	gonads	mantle	7.90379522037593	11.290010649798	2.79597947553585e-09	8.96056269655436e-08
TRINITY_DN15262_c0_g2_i3	gonads	mantle	11.6720244460036	4.09860074717917	2.80758132547855e-09	8.98233724062349e-08
TRINITY_DN5177_c0_g1_i4	gonads	mantle	-6.4698640181717	4.82386004877653	2.89545092841388e-09	9.24762481136493e-08
TRINITY_DN2532_c0_g1_i1	gonads	mantle	3.73188271576097	7.7856901586562	2.92149404778443e-09	9.31487965679255e-08
TRINITY_DN3471_c0_g1_i1	gonads	mantle	-5.09408500061731	5.45754499800048	3.09373675151741e-09	9.84725340125234e-08
TRINITY_DN17067_c0_g1_i1	gonads	mantle	8.02498756429749	8.35119914804658	3.20724907494633e-09	1.01911975707988e-07
TRINITY_DN1242_c0_g1_i4	gonads	mantle	-9.48308037613826	4.33738152144631	3.2497117821942e-09	1.03085933681692e-07
TRINITY_DN3387_c0_g1_i1	gonads	mantle	-8.13444216773994	4.29185544886786	3.27517383854902e-09	1.03717538982119e-07
TRINITY_DN96326_c0_g1_i1	gonads	mantle	-5.12057885936148	6.11538313607127	3.31512513490684e-09	1.04805072792892e-07
TRINITY_DN3879_c0_g1_i13	gonads	mantle	-6.83658103598205	4.7147327636037	3.33943895922214e-09	1.05395401206261e-07
TRINITY_DN83514_c0_g1_i1	gonads	mantle	-4.0316605795121	7.52480023400371	3.34983225939954e-09	1.05545136483341e-07
TRINITY_DN2480_c0_g1_i1	gonads	mantle	4.63421912463703	7.40408689212691	3.40217389190368e-09	1.07013833327152e-07
TRINITY_DN4810_c0_g2_i10	gonads	mantle	-3.90783862291992	8.42904397507106	3.41071639258446e-09	1.0710222702361e-07
TRINITY_DN2388_c0_g1_i1	gonads	mantle	4.27005149242834	6.78734182912062	3.48157166783988e-09	1.0914376684886e-07
TRINITY_DN4650_c0_g1_i2	gonads	mantle	5.34024585468875	5.40194724130769	3.50692952995929e-09	1.09754558354706e-07
TRINITY_DN133_c0_g2_i3	gonads	mantle	-9.47365642819136	7.45794964030689	3.55967996161036e-09	1.11076122560801e-07
TRINITY_DN8197_c0_g1_i3	gonads	mantle	-5.85294653547114	5.59011906680103	3.56569192242506e-09	1.11076122560801e-07
TRINITY_DN13956_c0_g1_i1	gonads	mantle	10.6600922785837	11.5905279402108	3.56699173284525e-09	1.11076122560801e-07
TRINITY_DN136_c0_g1_i1	gonads	mantle	-9.14900508144077	6.70700189463312	3.65810696971341e-09	1.13723911184901e-07
TRINITY_DN4320_c0_g1_i1	gonads	mantle	11.8608147095507	4.28566246987194	3.67750667125482e-09	1.14137100740407e-07
TRINITY_DN10596_c0_g2_i10	gonads	mantle	-5.24729250495354	5.40992511661735	3.71579553882961e-09	1.1513420206881e-07
TRINITY_DN557_c0_g1_i3	gonads	mantle	-8.35388815171704	6.08882170677529	3.74096117043399e-09	1.15722050510577e-07
TRINITY_DN871_c2_g2_i2	gonads	mantle	-9.42751349744496	4.28233045526731	3.7945584692396e-09	1.17186000726071e-07
TRINITY_DN480_c0_g1_i4	gonads	mantle	13.0369174608977	5.4552340339576	3.84031767439644e-09	1.18403457802678e-07
TRINITY_DN3795_c0_g1_i2	gonads	mantle	-11.6409253356997	4.06863016653477	3.88464887356814e-09	1.19572948193982e-07
TRINITY_DN5272_c0_g1_i1	gonads	mantle	3.90157707414294	6.82294410862009	3.93489099068427e-09	1.20920235641357e-07
TRINITY_DN102525_c0_g1_i1	gonads	mantle	3.93664619032984	6.69059852195921	4.00259523365161e-09	1.22798833079715e-07
TRINITY_DN4892_c0_g2_i1	gonads	mantle	-4.44723758045283	6.05167489114177	4.03279251495129e-09	1.23522451392377e-07
TRINITY_DN3819_c0_g1_i3	gonads	mantle	-5.57071431322206	5.37507291115044	4.19494438222904e-09	1.28278790241518e-07
TRINITY_DN259_c0_g1_i5	gonads	mantle	3.5689140891312	8.99583999159024	4.22762331174208e-09	1.29066852870244e-07
TRINITY_DN1562_c0_g1_i3	gonads	mantle	-11.6512408825632	4.07887570616484	4.23577879309568e-09	1.29104879233605e-07
TRINITY_DN854_c0_g1_i2	gonads	mantle	-4.96166755371501	8.16508992719174	4.30902070642966e-09	1.31123359737674e-07
TRINITY_DN4124_c0_g1_i1	gonads	mantle	7.58533556435029	6.84740748541208	4.41931201482092e-09	1.34260854772218e-07
TRINITY_DN1685_c0_g1_i2	gonads	mantle	7.34569918672866	7.62704819447705	4.46569704525538e-09	1.35449811028493e-07
TRINITY_DN6367_c0_g1_i1	gonads	mantle	11.6716402689231	4.09816219433783	4.54875114854666e-09	1.37745326514499e-07
TRINITY_DN550_c1_g1_i11	gonads	mantle	8.07860083952364	8.83813306382211	4.56337970254641e-09	1.37853876234186e-07
TRINITY_DN804_c1_g1_i9	gonads	mantle	-5.0780958336588	5.40831867148604	4.56709213171491e-09	1.37853876234186e-07
TRINITY_DN19800_c0_g1_i1	gonads	mantle	-8.26460798263956	4.42016483878121	4.6950841211408e-09	1.4147487575512e-07
TRINITY_DN1589_c0_g1_i2	gonads	mantle	-5.83227422943193	4.8607815624836	4.70219962769908e-09	1.4147487575512e-07
TRINITY_DN3715_c0_g1_i1	gonads	mantle	7.70550510842461	7.2161264521955	4.72308205445843e-09	1.41874702741963e-07
TRINITY_DN11974_c0_g4_i1	gonads	mantle	-4.02014636239525	8.17175820654793	4.74003007908829e-09	1.42155252002706e-07
TRINITY_DN5414_c0_g3_i1	gonads	mantle	8.21578826396049	7.30570519084841	4.83919407620525e-09	1.4489663801253e-07
TRINITY_DN4043_c0_g1_i1	gonads	mantle	-4.78068449493367	5.45140370876172	4.88943696281239e-09	1.46166784341099e-07
TRINITY_DN2739_c0_g1_i1	gonads	mantle	7.65902740003914	5.97772582246005	4.97884083802801e-09	1.48601696833411e-07
TRINITY_DN2365_c0_g1_i1	gonads	mantle	-5.53592110540256	5.21202018891256	5.01385545936515e-09	1.49268915255195e-07
TRINITY_DN2808_c0_g1_i1	gonads	mantle	11.6399799500208	4.06680554427787	5.01717398738291e-09	1.49268915255195e-07
TRINITY_DN5846_c0_g1_i1	gonads	mantle	-6.53833406018526	6.97768401099329	5.14770585293224e-09	1.5290896050268e-07
TRINITY_DN744_c0_g1_i3	gonads	mantle	7.78869363387849	7.64928838690984	5.21691058443992e-09	1.54718662475675e-07
TRINITY_DN2394_c0_g2_i2	gonads	mantle	6.04745634153125	7.56109955323519	5.44107831007698e-09	1.61111104826432e-07
TRINITY_DN3421_c0_g1_i1	gonads	mantle	-3.38918475854013	7.59740726444127	5.481707205698e-09	1.62057306062123e-07
TRINITY_DN2743_c0_g1_i1	gonads	mantle	8.05341017528872	5.94952122861146	5.60518420296508e-09	1.65445910976619e-07
TRINITY_DN4588_c0_g1_i2	gonads	mantle	-4.61897504342587	7.93906495155783	5.74396754858343e-09	1.69274904854468e-07
TRINITY_DN552_c0_g1_i2	gonads	mantle	6.98695149504239	5.47542779956185	5.88550989861095e-09	1.73173018812042e-07
TRINITY_DN3979_c0_g1_i5	gonads	mantle	-9.40366698298465	4.25999797124666	5.90608338791494e-09	1.73505128961954e-07
TRINITY_DN2940_c0_g1_i1	gonads	mantle	-11.6507322461844	4.07838703544544	5.95906057506859e-09	1.74786637024461e-07
TRINITY_DN14158_c0_g2_i1	gonads	mantle	6.89856840520036	8.21807749414052	6.14551819556839e-09	1.79973137877743e-07
TRINITY_DN64085_c0_g1_i1	gonads	mantle	7.263658524642	7.35053066981636	6.22715533812748e-09	1.82078513830319e-07
TRINITY_DN2893_c0_g1_i3	gonads	mantle	-5.75298511888047	6.32430292032189	6.28631964603299e-09	1.83521244166376e-07
TRINITY_DN4004_c0_g2_i1	gonads	mantle	-4.76883182845212	5.5281863395952	6.50011585636492e-09	1.89466715538724e-07
TRINITY_DN6202_c0_g1_i1	gonads	mantle	-3.53080625091192	7.97926600853377	6.51607733182742e-09	1.8955440707345e-07
TRINITY_DN3735_c0_g1_i1	gonads	mantle	6.72789914911153	8.97921236394293	6.52341488697432e-09	1.8955440707345e-07
TRINITY_DN23884_c0_g1_i1	gonads	mantle	-4.71963191189287	7.51964401328646	6.74537201445416e-09	1.95699581860344e-07
TRINITY_DN1641_c0_g1_i4	gonads	mantle	-11.5985239347474	4.02669167394671	6.86147595367478e-09	1.98759405765054e-07
TRINITY_DN1224_c6_g1_i1	gonads	mantle	-6.15717254067127	4.83017141519241	7.01963319620464e-09	2.0302604742707e-07
TRINITY_DN3853_c0_g1_i7	gonads	mantle	-9.49599454983336	4.23525310687705	7.03773423562839e-09	2.0323497134232e-07
TRINITY_DN217_c0_g1_i10	gonads	mantle	-8.48871500272046	4.72370021764123	7.05548948297719e-09	2.03433280092509e-07
TRINITY_DN8943_c0_g1_i2	gonads	mantle	4.29562519378363	6.40559011975908	7.07664058253254e-09	2.03728740591738e-07
TRINITY_DN4059_c0_g1_i2	gonads	mantle	7.43605650616097	10.3151040041893	7.36615845323478e-09	2.1167494273355e-07
TRINITY_DN984_c0_g2_i1	gonads	mantle	-5.05515451054733	6.42602286074146	7.37531512093455e-09	2.1167494273355e-07
TRINITY_DN2305_c0_g1_i1	gonads	mantle	7.58967962148595	9.04251720431766	7.49543413737264e-09	2.14792471507163e-07
TRINITY_DN10113_c0_g1_i1	gonads	mantle	-4.50567444038378	7.5061901570566	8.18772246441053e-09	2.34271679211403e-07
TRINITY_DN15779_c0_g2_i1	gonads	mantle	4.5283209193178	6.24057444928401	8.26655816154595e-09	2.36165707477561e-07
TRINITY_DN2591_c0_g1_i4	gonads	mantle	4.06533304634425	6.08330587896077	8.30401283604857e-09	2.36873550883559e-07
TRINITY_DN249_c0_g1_i2	gonads	mantle	-6.05536684177275	7.6908809126231	8.48393390220146e-09	2.41636922299896e-07
TRINITY_DN116_c0_g1_i1	gonads	mantle	5.45452926443151	5.02375107701796	8.57172825982958e-09	2.43765861197345e-07
TRINITY_DN2876_c0_g1_i1	gonads	mantle	-5.29776365026015	5.26125791783961	8.81468375182307e-09	2.50294150788848e-07
TRINITY_DN507_c0_g1_i2	gonads	mantle	13.2929602711819	5.71043054428271	8.86151309672306e-09	2.51242049619383e-07
TRINITY_DN8006_c0_g1_i5	gonads	mantle	8.33478316433973	6.25094543406374	9.18340394521288e-09	2.59968168000504e-07
TRINITY_DN14094_c0_g1_i9	gonads	mantle	-4.36957513667804	5.9048067052925	9.19711833913151e-09	2.59968168000504e-07
TRINITY_DN7210_c0_g1_i4	gonads	mantle	-9.94879639421139	5.49235262317336	9.24728357393483e-09	2.60991308603321e-07
TRINITY_DN3102_c0_g1_i3	gonads	mantle	6.89915465595009	4.84404608339342	9.37312250302875e-09	2.64143922845534e-07
TRINITY_DN1963_c0_g1_i1	gonads	mantle	-9.31499492588413	4.17301867796386	9.42184250408358e-09	2.65117026123942e-07
TRINITY_DN384_c0_g1_i5	gonads	mantle	-7.53861074777376	5.47808792847922	9.50350578721906e-09	2.6701278515549e-07
TRINITY_DN386_c0_g1_i13	gonads	mantle	7.40304111742973	5.06929249047183	9.97980263873971e-09	2.79973922675995e-07
TRINITY_DN13710_c0_g2_i1	gonads	mantle	4.6253356741107	5.91522925149251	1.02731525988329e-08	2.87771488990395e-07
TRINITY_DN681_c0_g1_i4	gonads	mantle	-8.29868782340981	4.73535866277368	1.03099843129902e-08	2.88370878598666e-07
TRINITY_DN1410_c0_g1_i3	gonads	mantle	-3.79121212814779	9.65347602135643	1.03374520041583e-08	2.88706955524206e-07
TRINITY_DN287_c0_g1_i2	gonads	mantle	7.40466824189426	7.19348876068222	1.05111172096208e-08	2.9311897603665e-07
TRINITY_DN4219_c0_g1_i1	gonads	mantle	4.56913368607319	5.61917370286538	1.056148820906e-08	2.93994700044277e-07
TRINITY_DN95546_c0_g1_i1	gonads	mantle	-9.32878961206745	4.18725893951932	1.05739904961333e-08	2.93994700044277e-07
TRINITY_DN2377_c0_g1_i1	gonads	mantle	4.68671997564992	7.80811221374735	1.06402011026114e-08	2.95316000712212e-07
TRINITY_DN1298_c0_g1_i7	gonads	mantle	3.47968347371071	6.75482627302727	1.0653124838366e-08	2.95316000712212e-07
TRINITY_DN35072_c0_g1_i2	gonads	mantle	-11.9011678085832	4.32643099657762	1.09442953829277e-08	3.02614230311566e-07
TRINITY_DN5287_c0_g1_i6	gonads	mantle	8.19710088970538	4.64252761432634	1.0948791462782e-08	3.02614230311566e-07
TRINITY_DN5706_c0_g1_i7	gonads	mantle	4.50985734400577	7.39836662986098	1.10978653308266e-08	3.06203197430405e-07
TRINITY_DN202_c0_g1_i3	gonads	mantle	7.66968730678645	6.13507248771936	1.11145896060806e-08	3.06203197430405e-07
TRINITY_DN892_c0_g1_i1	gonads	mantle	-5.14962625728884	5.53244004671816	1.11278083416423e-08	3.06203197430405e-07
TRINITY_DN2218_c0_g1_i2	gonads	mantle	-4.02500206670774	6.13741187168282	1.13855296784122e-08	3.12834171340372e-07
TRINITY_DN102741_c0_g1_i1	gonads	mantle	7.18745331584816	9.67079094081063	1.1518908886918e-08	3.16034205056058e-07
TRINITY_DN8030_c0_g1_i1	gonads	mantle	7.05276012297525	7.90835801666963	1.15982146242841e-08	3.17743463401941e-07
TRINITY_DN13_c3_g1_i1	gonads	mantle	-3.25326049614981	8.74823117978437	1.23616051720248e-08	3.38161392436474e-07
TRINITY_DN1555_c0_g3_i1	gonads	mantle	-11.5946827983262	4.02291729076744	1.25695095772172e-08	3.43060063795466e-07
TRINITY_DN1867_c0_g1_i1	gonads	mantle	4.11466629393327	7.53228408217484	1.257740011239e-08	3.43060063795466e-07
TRINITY_DN2383_c0_g1_i2	gonads	mantle	4.26178977236935	6.5725002834881	1.26181748616941e-08	3.43670523492554e-07
TRINITY_DN1324_c0_g1_i5	gonads	mantle	-4.20757496423604	7.57502183329474	1.26647530514408e-08	3.44437039320407e-07
TRINITY_DN805_c3_g1_i1	gonads	mantle	6.69433160985702	4.4594627287533	1.29624554991042e-08	3.52021102536719e-07
TRINITY_DN73_c0_g1_i10	gonads	mantle	9.25620679305262	5.32314347566676	1.30064783510287e-08	3.5270397897042e-07
TRINITY_DN247_c0_g2_i1	gonads	mantle	7.46545922100689	7.55510711483936	1.32121446655726e-08	3.5776189990081e-07
TRINITY_DN648_c0_g1_i18	gonads	mantle	-3.85971287222056	6.1418964244246	1.46793860686706e-08	3.96917003338699e-07
TRINITY_DN5757_c0_g1_i13	gonads	mantle	-6.92034015141397	4.71551493264422	1.50395748096234e-08	4.06068519859833e-07
TRINITY_DN208_c0_g1_i3	gonads	mantle	8.56739906984809	6.86476175133921	1.52524946756869e-08	4.11223103204235e-07
TRINITY_DN3048_c0_g1_i1	gonads	mantle	3.70373884727721	8.77139085411471	1.53007588604005e-08	4.11929940270494e-07
TRINITY_DN119_c0_g1_i4	gonads	mantle	7.55570560565426	7.80884430469722	1.53306580160616e-08	4.12141027873519e-07
TRINITY_DN977_c0_g2_i1	gonads	mantle	12.1386471462874	4.56133447454844	1.59479538774495e-08	4.27603353162261e-07
TRINITY_DN5423_c0_g1_i1	gonads	mantle	7.32740644090678	6.600987593056	1.59515915839272e-08	4.27603353162261e-07
TRINITY_DN9943_c0_g1_i1	gonads	mantle	7.25688771713896	6.82370434389786	1.6047176426925e-08	4.29549347221587e-07
TRINITY_DN72060_c0_g1_i1	gonads	mantle	-9.22174854342013	4.98056170798579	1.61870142060517e-08	4.32672637233004e-07
TRINITY_DN247_c0_g1_i4	gonads	mantle	7.34217818013998	6.29720663672208	1.64577549664483e-08	4.3928099113303e-07
TRINITY_DN455_c0_g1_i2	gonads	mantle	-11.4584410096972	3.88806807152334	1.65005171361289e-08	4.39794097248833e-07
TRINITY_DN871_c2_g2_i5	gonads	mantle	-7.53583058434826	4.40444749877036	1.68870704292435e-08	4.49455874501404e-07
TRINITY_DN2550_c0_g1_i2	gonads	mantle	8.49629992458417	4.06462860436768	1.70215785162115e-08	4.52391426738117e-07
TRINITY_DN5105_c0_g1_i3	gonads	mantle	-8.53010613387879	4.5972093261206	1.72320294021062e-08	4.5733414396158e-07
TRINITY_DN12256_c0_g1_i4	gonads	mantle	-3.14730705761785	8.93436861512796	1.76668375717246e-08	4.68208784666811e-07
TRINITY_DN15413_c0_g1_i2	gonads	mantle	-6.77967977285599	4.57769165893927	1.77141747215071e-08	4.68798357643964e-07
TRINITY_DN4928_c0_g1_i1	gonads	mantle	3.56435670717035	11.4217876975137	1.79712833915401e-08	4.74929927705142e-07
TRINITY_DN384_c0_g1_i6	gonads	mantle	-4.43274341825299	5.70460251608751	1.84031699000695e-08	4.85656534481496e-07
TRINITY_DN30525_c0_g1_i1	gonads	mantle	-6.77492527096049	4.48471955606988	1.86771439263229e-08	4.92191476896216e-07
TRINITY_DN2535_c1_g2_i2	gonads	mantle	-5.59326452814343	5.55399430255697	1.92570540875055e-08	5.06758871226693e-07
TRINITY_DN3097_c0_g2_i1	gonads	mantle	-4.01621439683955	5.90326852386316	1.96189019747867e-08	5.15554943033634e-07
TRINITY_DN3501_c0_g1_i3	gonads	mantle	3.35166054993568	6.96090066026547	2.01842923469052e-08	5.29667581755022e-07
TRINITY_DN14872_c0_g1_i2	gonads	mantle	-4.01362569981759	7.52297746308068	2.03353800351658e-08	5.32883927878033e-07
TRINITY_DN804_c3_g1_i1	gonads	mantle	5.95972546048035	5.22999374797152	2.04325322973673e-08	5.34475410383744e-07
TRINITY_DN7553_c0_g1_i1	gonads	mantle	-4.74906595048903	5.86619523088258	2.0473892251478e-08	5.34475410383744e-07
TRINITY_DN119_c0_g1_i2	gonads	mantle	7.5144624140575	8.31446279906546	2.04819307340377e-08	5.34475410383744e-07
TRINITY_DN113698_c0_g1_i1	gonads	mantle	-9.48088335205016	4.21782311023265	2.08206278077644e-08	5.42555941367184e-07
TRINITY_DN2946_c0_g2_i2	gonads	mantle	-4.2114002489004	5.81868946485654	2.10994779413345e-08	5.4905660982715e-07
TRINITY_DN143_c0_g1_i1	gonads	mantle	-7.24906821721546	5.28005858781563	2.11772390653239e-08	5.50313678298348e-07
TRINITY_DN2607_c0_g1_i1	gonads	mantle	-8.09581024763257	5.02533264434325	2.12317297448992e-08	5.50963386880135e-07
TRINITY_DN0_c0_g1_i3	gonads	mantle	-3.72183923041703	9.96101001035248	2.1742592216961e-08	5.63437715647294e-07
TRINITY_DN971_c0_g1_i9	gonads	mantle	-4.18493584669261	6.81111351030669	2.19146944329106e-08	5.671110121669e-07
TRINITY_DN25056_c0_g1_i3	gonads	mantle	3.87549852799297	6.19970973879992	2.23868458660853e-08	5.78528116406553e-07
TRINITY_DN879_c2_g1_i2	gonads	mantle	-4.25379237508427	6.10484914010677	2.29238450308257e-08	5.90988858217949e-07
TRINITY_DN2728_c0_g1_i1	gonads	mantle	3.89940566519731	6.57498691559665	2.29322908482131e-08	5.90988858217949e-07
TRINITY_DN1604_c0_g1_i1	gonads	mantle	-11.6595047671005	4.08694545479361	2.31454646311464e-08	5.9566096579661e-07
TRINITY_DN66945_c0_g1_i1	gonads	mantle	-11.6995608804406	4.1266094922357	2.32498010093126e-08	5.9752308398624e-07
TRINITY_DN7002_c0_g1_i1	gonads	mantle	7.88289413263883	6.03387335183547	2.37664987266344e-08	6.09963272264337e-07
TRINITY_DN10240_c0_g1_i1	gonads	mantle	-11.696143697368	4.12322404698163	2.39880077091291e-08	6.1480375313768e-07
TRINITY_DN173_c0_g3_i2	gonads	mantle	6.79605141625238	6.37102552936553	2.45942133214722e-08	6.29477098216969e-07
TRINITY_DN750_c0_g1_i4	gonads	mantle	7.39609802099612	8.58060979371721	2.4821699996419e-08	6.34430427815447e-07
TRINITY_DN6427_c0_g1_i1	gonads	mantle	7.73373014448855	5.84832654220286	2.49448571826005e-08	6.36707256283753e-07
TRINITY_DN288_c0_g1_i1	gonads	mantle	3.28618390842424	8.37545542382765	2.55835169155914e-08	6.5211791275704e-07
TRINITY_DN805_c0_g1_i8	gonads	mantle	4.07136109084595	9.92229872639266	2.65007566951059e-08	6.74577844811115e-07
TRINITY_DN83683_c0_g1_i1	gonads	mantle	6.56057176979868	7.65056397045612	2.65739613534068e-08	6.74740822951019e-07
TRINITY_DN5686_c0_g1_i3	gonads	mantle	-5.71456277344882	5.06904254412693	2.65793858751847e-08	6.74740822951019e-07
TRINITY_DN5348_c2_g1_i2	gonads	mantle	7.76531078900667	4.21590352902003	2.72339531047546e-08	6.90419511274403e-07
TRINITY_DN5944_c0_g2_i1	gonads	mantle	-6.94786922565833	4.74255537753738	2.75385270175075e-08	6.97194903516409e-07
TRINITY_DN1006_c0_g1_i5	gonads	mantle	-5.00445947908216	5.13365763754387	2.76874162001872e-08	7.0001581093951e-07
TRINITY_DN113_c0_g2_i1	gonads	mantle	7.01396932114416	6.55036167746646	2.8344750487203e-08	7.15666646085002e-07
TRINITY_DN3346_c0_g1_i2	gonads	mantle	-5.04212405721649	5.25929533173644	2.85326184301911e-08	7.19437844466519e-07
TRINITY_DN5084_c0_g1_i3	gonads	mantle	8.6297492906105	5.69784618210371	2.86547622458152e-08	7.19965233457786e-07
TRINITY_DN5149_c1_g1_i3	gonads	mantle	-5.62125604299705	4.93519997035842	2.86640806968408e-08	7.19965233457786e-07
TRINITY_DN452_c1_g1_i2	gonads	mantle	3.20548506124943	7.69976548301604	2.86691358216973e-08	7.19965233457786e-07
TRINITY_DN2249_c0_g2_i1	gonads	mantle	12.2119260403778	4.63468159785009	2.92764981220664e-08	7.34230994513675e-07
TRINITY_DN293_c0_g1_i2	gonads	mantle	3.78390836564719	8.41216359855688	2.93227380798938e-08	7.34404877057286e-07
TRINITY_DN18941_c0_g1_i1	gonads	mantle	-7.14080546894859	5.22756989357834	3.0006507578539e-08	7.50524213651169e-07
TRINITY_DN38658_c0_g2_i1	gonads	mantle	-7.68977849330087	4.91970037415985	3.01848361780113e-08	7.53975239505298e-07
TRINITY_DN2067_c0_g1_i1	gonads	mantle	-5.73574296595117	5.73419934494123	3.17533127561873e-08	7.9209465358692e-07
TRINITY_DN2971_c2_g1_i5	gonads	mantle	-4.70843301119619	5.31955561479155	3.18059763239066e-08	7.92350482181161e-07
TRINITY_DN287_c0_g1_i3	gonads	mantle	7.48660237342246	8.75783057087335	3.20470924168597e-08	7.96300785550001e-07
TRINITY_DN3_c0_g2_i1	gonads	mantle	-3.07952605378186	7.88282708082062	3.2049785417127e-08	7.96300785550001e-07
TRINITY_DN5461_c0_g1_i1	gonads	mantle	-6.52128890571049	4.59147685484388	3.25828682793961e-08	8.08470532446529e-07
TRINITY_DN426_c0_g1_i2	gonads	mantle	-5.89564611472652	5.5476155371836	3.26574636134413e-08	8.09246750866761e-07
TRINITY_DN1346_c0_g1_i1	gonads	mantle	6.73369154732312	8.63386271883527	3.33140100450861e-08	8.24422468453494e-07
TRINITY_DN6144_c0_g1_i1	gonads	mantle	-4.30616684551975	5.52137454520805	3.445290118928e-08	8.51478843677921e-07
TRINITY_DN1918_c0_g3_i1	gonads	mantle	4.33704878504648	5.64077241879021	3.45970273128627e-08	8.53911305566085e-07
TRINITY_DN9153_c0_g1_i1	gonads	mantle	-3.65522640086176	6.18822375927467	3.49184721086478e-08	8.6000931965533e-07
TRINITY_DN2678_c0_g2_i1	gonads	mantle	-7.9045128339647	4.06395533459136	3.49361525165059e-08	8.6000931965533e-07
TRINITY_DN1632_c0_g1_i1	gonads	mantle	4.1316449819822	6.90094006071097	3.53079668449033e-08	8.6801849017128e-07
TRINITY_DN2179_c0_g1_i6	gonads	mantle	11.3419533172621	3.77190803073154	3.6725804149575e-08	9.01688468765649e-07
TRINITY_DN3020_c0_g1_i9	gonads	mantle	-6.9257540401797	5.17343966539704	3.68372103681138e-08	9.0297773337344e-07
TRINITY_DN7680_c0_g1_i1	gonads	mantle	-3.23356179869683	7.85227702020753	3.68749738045351e-08	9.0297773337344e-07
TRINITY_DN10122_c0_g1_i1	gonads	mantle	-6.40689496951255	4.55163211933634	3.69828406852542e-08	9.04433763564515e-07
TRINITY_DN1269_c0_g1_i8	gonads	mantle	7.20261131973201	6.3921184284702	3.72448661669889e-08	9.09651084266694e-07
TRINITY_DN63552_c0_g1_i1	gonads	mantle	3.25155809144468	8.3405169906976	3.74668270470478e-08	9.13877541184126e-07
TRINITY_DN431_c1_g1_i2	gonads	mantle	-4.33465697673646	5.81453843983067	3.7716969275499e-08	9.18779470591165e-07
TRINITY_DN4042_c0_g1_i1	gonads	mantle	4.63273457883649	6.00864490309603	3.82459295753198e-08	9.30451755449577e-07
TRINITY_DN2895_c0_g1_i1	gonads	mantle	4.04636454671602	7.19493526509998	3.86138204992745e-08	9.38180262949863e-07
TRINITY_DN750_c0_g1_i1	gonads	mantle	7.06530624017717	10.372651360262	3.88015649350647e-08	9.41277927983874e-07
TRINITY_DN7275_c0_g1_i2	gonads	mantle	-8.16996178477562	4.83448241368946	3.88420724938753e-08	9.41277927983874e-07
TRINITY_DN449_c0_g1_i4	gonads	mantle	-3.4225967400529	7.74220326346983	4.05544767497655e-08	9.81502388073341e-07
TRINITY_DN5194_c1_g1_i3	gonads	mantle	-9.26199985940422	4.1256717117906	4.10027519563818e-08	9.91067810547267e-07
TRINITY_DN17735_c0_g1_i1	gonads	mantle	-6.36414921913455	6.69853056503444	4.20063064063109e-08	1.01401269883141e-06
TRINITY_DN63576_c0_g1_i1	gonads	mantle	4.0757037560359	7.89090177965243	4.20933607994916e-08	1.01480303635832e-06
TRINITY_DN8292_c0_g1_i1	gonads	mantle	3.51335167416859	7.14762769071599	4.22537857259918e-08	1.0173579027119e-06
TRINITY_DN4918_c0_g1_i1	gonads	mantle	6.18572594480869	4.57683363357035	4.2602718048019e-08	1.02443910425893e-06
TRINITY_DN3214_c0_g1_i11	gonads	mantle	-8.57304767760591	6.45058428480083	4.39074414160287e-08	1.05445582958494e-06
TRINITY_DN5898_c0_g1_i2	gonads	mantle	7.98128981637995	4.78749156672233	4.42989930997788e-08	1.0624934365549e-06
TRINITY_DN11109_c0_g1_i3	gonads	mantle	5.40585227752671	4.7867311016511	4.4755206791624e-08	1.07205933807013e-06
TRINITY_DN2456_c0_g1_i1	gonads	mantle	8.39348113699912	6.46173433203063	4.68113750146004e-08	1.11987673594468e-06
TRINITY_DN465_c0_g1_i1	gonads	mantle	2.91082282341403	8.56548171688795	4.70107366141296e-08	1.12320793209514e-06
TRINITY_DN776_c0_g1_i1	gonads	mantle	7.11610618121639	6.21267890698993	4.72413135043243e-08	1.12727548086181e-06
TRINITY_DN888_c0_g1_i9	gonads	mantle	6.91053464641766	5.89260862089491	4.96901240438882e-08	1.18419678269899e-06
TRINITY_DN19897_c0_g1_i3	gonads	mantle	-5.31865120389455	4.95864042375677	5.02427996989175e-08	1.19584263640073e-06
TRINITY_DN521_c0_g1_i3	gonads	mantle	-3.81198606337048	7.70153650922051	5.13108364627025e-08	1.21970950186913e-06
TRINITY_DN81_c0_g1_i8	gonads	mantle	2.9877358675376	8.31238667794139	5.19066469772422e-08	1.23230469138856e-06
TRINITY_DN95196_c0_g1_i1	gonads	mantle	-6.80681584607688	5.45778033373774	5.26098488654636e-08	1.24741423375929e-06
TRINITY_DN13708_c0_g1_i3	gonads	mantle	7.92849016998682	5.36833795204712	5.27719307750844e-08	1.24967142535067e-06
TRINITY_DN21414_c0_g2_i1	gonads	mantle	4.53103292113462	5.92661798080667	5.32185934077805e-08	1.25865341674806e-06
TRINITY_DN247_c0_g1_i2	gonads	mantle	6.55204224016844	6.86885348250435	5.36411609729118e-08	1.2670435545106e-06
TRINITY_DN1574_c0_g1_i4	gonads	mantle	-3.31930646330321	7.11228887502475	5.43122276458132e-08	1.28127482491714e-06
TRINITY_DN2475_c0_g1_i5	gonads	mantle	9.77812419531205	5.27855356589406	5.45822062090942e-08	1.28602010190506e-06
TRINITY_DN24396_c0_g1_i1	gonads	mantle	-3.22328037167874	7.04195593898288	5.47498556591083e-08	1.28834546994305e-06
TRINITY_DN105087_c0_g1_i1	gonads	mantle	7.2726308671948	7.23272209961847	5.56498710995072e-08	1.30787697059521e-06
TRINITY_DN23905_c0_g1_i1	gonads	mantle	-8.62284938311395	4.38483553479771	5.63654368761152e-08	1.3216064664537e-06
TRINITY_DN16264_c0_g1_i1	gonads	mantle	-11.2776637240911	3.70945784538846	5.63875880976287e-08	1.3216064664537e-06
TRINITY_DN7788_c0_g1_i3	gonads	mantle	8.59920737802342	5.36539015551432	5.64462620547021e-08	1.3216064664537e-06
TRINITY_DN123_c0_g2_i1	gonads	mantle	-6.80675097961941	4.79477289864922	5.66179408520549e-08	1.32396696730888e-06
TRINITY_DN6589_c0_g2_i2	gonads	mantle	12.1714411013565	4.59449695564655	5.73380784957967e-08	1.33913082326933e-06
TRINITY_DN3965_c2_g1_i1	gonads	mantle	9.20101644878951	8.17993083807444	5.85047211264799e-08	1.36467192200643e-06
TRINITY_DN37001_c0_g1_i2	gonads	mantle	-3.59448405896629	7.22023971176685	6.15497207864418e-08	1.43239903233125e-06
TRINITY_DN119_c0_g1_i3	gonads	mantle	7.42629339220739	9.86984990615103	6.15615726269534e-08	1.43239903233125e-06
TRINITY_DN1711_c0_g1_i2	gonads	mantle	2.93513514262257	8.31602520843556	6.22929051848088e-08	1.44761273690668e-06
TRINITY_DN3946_c0_g2_i2	gonads	mantle	-4.68348412592884	5.49329223593725	6.25557242173447e-08	1.45191447363586e-06
TRINITY_DN421_c0_g1_i13	gonads	mantle	-14.8412129984126	7.25619186496375	6.27613847673291e-08	1.45488053721188e-06
TRINITY_DN8750_c0_g1_i1	gonads	mantle	6.50091615494155	6.22371446204282	6.37266459680796e-08	1.4754258404803e-06
TRINITY_DN152_c0_g2_i1	gonads	mantle	-4.07498676618883	11.8454140373361	6.39910827513085e-08	1.47971459173942e-06
TRINITY_DN20444_c0_g2_i2	gonads	mantle	-11.3824975351469	3.81309672792425	6.52065262605118e-08	1.50595641118838e-06
TRINITY_DN10970_c0_g1_i8	gonads	mantle	-11.6506808713443	4.07816300596127	6.57214220945429e-08	1.51597413631412e-06
TRINITY_DN1734_c0_g1_i1	gonads	mantle	-5.60934535976601	4.6212513985676	6.7210452224345e-08	1.54840948133127e-06
TRINITY_DN1122_c0_g2_i1	gonads	mantle	-11.827933795309	4.25375754402403	6.83815907889517e-08	1.57175438736083e-06
TRINITY_DN92474_c0_g1_i1	gonads	mantle	6.81805594464664	7.38944756028977	6.83920101115582e-08	1.57175438736083e-06
TRINITY_DN840_c1_g1_i2	gonads	mantle	3.62989973485215	7.65287918909356	6.95197901623485e-08	1.59562470314517e-06
TRINITY_DN21798_c0_g1_i2	gonads	mantle	-7.96148209570144	4.11962902749582	6.96014843215219e-08	1.59562470314517e-06
TRINITY_DN8447_c0_g1_i2	gonads	mantle	-6.46112765669157	5.01508101676791	7.17943601309707e-08	1.64387968711649e-06
TRINITY_DN21584_c0_g2_i3	gonads	mantle	-11.3979629517426	3.82819878697479	7.27130893907418e-08	1.66287804427983e-06
TRINITY_DN2149_c0_g1_i2	gonads	mantle	-3.16070493150876	7.30537406797595	7.32233781531549e-08	1.67250073033441e-06
TRINITY_DN1798_c0_g1_i1	gonads	mantle	6.90865961068878	6.82665150226648	7.33460185434901e-08	1.6732564230361e-06
TRINITY_DN1768_c0_g2_i3	gonads	mantle	-11.245386842451	3.67757581672268	7.38345169483957e-08	1.68234648129735e-06
TRINITY_DN10186_c0_g1_i1	gonads	mantle	-3.46507955196535	7.94348615945544	7.43188719825991e-08	1.69132010246392e-06
TRINITY_DN2475_c0_g1_i4	gonads	mantle	7.56924054027536	6.15617084112461	7.44727999410099e-08	1.69276130668836e-06
TRINITY_DN1383_c0_g1_i3	gonads	mantle	6.44899678255393	7.74121442484934	7.60122371142901e-08	1.72565326639538e-06
TRINITY_DN155_c0_g1_i1	gonads	mantle	-3.50886985559364	11.117398797383	7.61761564971155e-08	1.72727585921372e-06
TRINITY_DN12871_c0_g2_i2	gonads	mantle	3.97122742592471	5.646402229098	7.94603935346497e-08	1.79956120339563e-06
TRINITY_DN1015_c0_g1_i12	gonads	mantle	-3.29149231371141	8.01646434726729	8.00353699362679e-08	1.81038844054386e-06
TRINITY_DN292_c0_g1_i1	gonads	mantle	-3.63582031947725	7.42599090765553	8.04950668084835e-08	1.81858504020521e-06
TRINITY_DN15331_c0_g1_i1	gonads	mantle	-11.5711606702409	3.99944629469094	8.11779539457292e-08	1.83179817816667e-06
TRINITY_DN5876_c0_g4_i1	gonads	mantle	-4.07973013134334	5.67209532735643	8.25517246491155e-08	1.860550570982e-06
TRINITY_DN114631_c0_g1_i1	gonads	mantle	7.43996159010967	7.1879263326437	8.43896201500127e-08	1.89851849140161e-06
TRINITY_DN3092_c0_g1_i1	gonads	mantle	-3.79733048063273	7.27751409821424	8.44395668141052e-08	1.89851849140161e-06
TRINITY_DN5605_c0_g1_i1	gonads	mantle	-5.48030022514848	5.11288442710481	8.4836216842865e-08	1.9051440811203e-06
TRINITY_DN7333_c0_g2_i1	gonads	mantle	-8.91585462670231	5.06328017900162	8.61181965862646e-08	1.93161150662397e-06
TRINITY_DN550_c0_g4_i1	gonads	mantle	6.68283444562453	8.58509580159294	8.8110829956913e-08	1.9721215076005e-06
TRINITY_DN26237_c0_g2_i1	gonads	mantle	-8.22126790986868	3.88594423313613	8.81955753351579e-08	1.9721215076005e-06
TRINITY_DN699_c0_g2_i3	gonads	mantle	-3.96411247828653	6.54931345442395	8.82636085251856e-08	1.9721215076005e-06
TRINITY_DN92577_c0_g1_i1	gonads	mantle	3.68535839000783	8.85619896807407	8.83464837219877e-08	1.9721215076005e-06
TRINITY_DN104391_c0_g1_i1	gonads	mantle	-8.89849855627556	6.65182102832453	8.92242095950981e-08	1.98933786643772e-06
TRINITY_DN7699_c0_g1_i3	gonads	mantle	11.2740997201365	3.70471821677577	8.97596105914032e-08	1.9988898263287e-06
TRINITY_DN7787_c0_g2_i2	gonads	mantle	-11.5561595456471	3.98459725301027	9.23623278259809e-08	2.05440206321503e-06
TRINITY_DN10463_c0_g2_i3	gonads	mantle	-4.56240561788004	5.31418003029168	9.3079478149332e-08	2.06789175950311e-06
TRINITY_DN62_c0_g1_i2	gonads	mantle	7.62554087442963	4.15337972408084	9.3791258966505e-08	2.08123026428762e-06
TRINITY_DN1581_c0_g1_i4	gonads	mantle	-11.597524266758	4.02552551696408	9.79196621195415e-08	2.16901268036205e-06
TRINITY_DN18359_c0_g1_i1	gonads	mantle	-3.45519803812791	6.7624996787554	9.80047302538692e-08	2.16901268036205e-06
TRINITY_DN2344_c1_g1_i4	gonads	mantle	-3.60941298734783	6.13479721339768	9.8141390462362e-08	2.16901268036205e-06
TRINITY_DN480_c0_g1_i6	gonads	mantle	12.3840896661527	4.80517283527974	9.82115568179348e-08	2.16901268036205e-06
TRINITY_DN2631_c0_g1_i5	gonads	mantle	-3.7592276702181	5.83505624786515	9.94434013757391e-08	2.19362516092599e-06
TRINITY_DN92_c1_g2_i1	gonads	mantle	-3.66992826086585	7.6958072627859	1.00269815412526e-07	2.20924673486749e-06
TRINITY_DN6309_c0_g1_i1	gonads	mantle	7.86387806065427	6.42146539675353	1.00442254485075e-07	2.21043943792596e-06
TRINITY_DN5_c0_g2_i1	gonads	mantle	-3.54980468003138	7.2358675163431	1.03864087156871e-07	2.28217216327781e-06
TRINITY_DN11537_c0_g1_i3	gonads	mantle	11.1862131797552	3.61808800296804	1.04046158106621e-07	2.28217216327781e-06
TRINITY_DN507_c0_g1_i4	gonads	mantle	7.21660679419064	5.94285195295599	1.04068223245167e-07	2.28217216327781e-06
TRINITY_DN11826_c0_g2_i1	gonads	mantle	7.3073647105046	9.58998647178287	1.04771550583777e-07	2.29490228734735e-06
TRINITY_DN4280_c0_g1_i1	gonads	mantle	4.00671965853026	6.67993275864993	1.05009861135081e-07	2.29742885883824e-06
TRINITY_DN863_c0_g1_i2	gonads	mantle	3.81960058776427	7.45291848007803	1.0900234190985e-07	2.38198801899842e-06
TRINITY_DN4558_c0_g1_i2	gonads	mantle	-3.32166501859813	7.54396012721181	1.09161447903361e-07	2.38267814559159e-06
TRINITY_DN14158_c0_g1_i2	gonads	mantle	7.12706427156774	8.33359141440303	1.1052651489534e-07	2.40825529091659e-06
TRINITY_DN2930_c0_g1_i4	gonads	mantle	-4.82280911318812	5.39712955117367	1.10591042582233e-07	2.40825529091659e-06
TRINITY_DN8062_c0_g1_i1	gonads	mantle	-6.69850598708112	4.45269584563798	1.12695295704138e-07	2.45122107675915e-06
TRINITY_DN2197_c0_g1_i2	gonads	mantle	3.95773798191756	6.51801437348001	1.13285002839395e-07	2.46118255005959e-06
TRINITY_DN85562_c0_g1_i1	gonads	mantle	7.06449059172895	6.04235877662501	1.13647905562373e-07	2.46619914927686e-06
TRINITY_DN7972_c0_g1_i1	gonads	mantle	-11.2843349605287	3.71614262170348	1.15563327505465e-07	2.50485523330872e-06
TRINITY_DN112627_c0_g1_i1	gonads	mantle	9.13230781942837	3.82265355120289	1.1787137699856e-07	2.55192214118319e-06
TRINITY_DN966_c0_g1_i2	gonads	mantle	3.81717304931799	6.75547477667961	1.18225097289329e-07	2.55661772888173e-06
TRINITY_DN450_c0_g1_i19	gonads	mantle	-3.20705235771229	8.64505161386113	1.196610637683e-07	2.58467897739528e-06
TRINITY_DN2571_c0_g1_i1	gonads	mantle	-5.28387556194401	5.53213422405654	1.23142701359915e-07	2.65681089169591e-06
TRINITY_DN5570_c0_g3_i1	gonads	mantle	3.85305586240949	6.87592430050917	1.23513200584602e-07	2.65972386792833e-06
TRINITY_DN475_c0_g5_i1	gonads	mantle	-3.44841123546643	6.26490989479867	1.23562423322725e-07	2.65972386792833e-06
TRINITY_DN1069_c0_g1_i4	gonads	mantle	-5.53919775781525	4.85526085611884	1.23876354159463e-07	2.66341288966101e-06
TRINITY_DN4212_c1_g1_i5	gonads	mantle	-11.1579503396186	3.59134957928329	1.24982817608639e-07	2.68411375195381e-06
TRINITY_DN29015_c1_g1_i1	gonads	mantle	7.35559012290751	6.10747130310144	1.26057346110346e-07	2.70408203757257e-06
TRINITY_DN4144_c0_g1_i2	gonads	mantle	-11.1519712953546	3.58542604860263	1.27349501936997e-07	2.72857290042132e-06
TRINITY_DN92243_c0_g1_i1	gonads	mantle	3.43288048325212	7.89869607395181	1.27491122996565e-07	2.72857290042132e-06
TRINITY_DN4417_c0_g1_i4	gonads	mantle	-8.62959102114183	4.18511027492181	1.28764268875176e-07	2.7526677341691e-06
TRINITY_DN10159_c1_g1_i3	gonads	mantle	3.67528471540263	6.97989158131688	1.30860719696401e-07	2.79428764206579e-06
TRINITY_DN6380_c1_g1_i3	gonads	mantle	-8.82846074472223	4.59627417730032	1.31707211675124e-07	2.80915244627628e-06
TRINITY_DN3326_c0_g1_i1	gonads	mantle	-4.41796699434585	6.35160656120992	1.32278175612988e-07	2.81811337873782e-06
TRINITY_DN12148_c0_g1_i2	gonads	mantle	3.59429787778718	6.68686102848838	1.33173903365864e-07	2.83110162242229e-06
TRINITY_DN2494_c1_g1_i2	gonads	mantle	-6.53964196841899	4.34067375104146	1.33190875942474e-07	2.83110162242229e-06
TRINITY_DN204_c0_g1_i4	gonads	mantle	-3.19918129186929	7.00174196973914	1.33880013158534e-07	2.84251609756141e-06
TRINITY_DN534_c0_g1_i1	gonads	mantle	-5.81715304194054	4.7453414503246	1.34062585108767e-07	2.84316156659728e-06
TRINITY_DN2224_c0_g1_i1	gonads	mantle	-4.52053215764987	5.55120873226994	1.34617908160633e-07	2.85170180960688e-06
TRINITY_DN426_c0_g1_i11	gonads	mantle	-5.19301767814069	6.41619412097629	1.35018183777882e-07	2.85694195436688e-06
TRINITY_DN13641_c0_g1_i1	gonads	mantle	-4.15205772778272	8.15484853551377	1.37829170058812e-07	2.91312241332448e-06
TRINITY_DN10314_c0_g1_i1	gonads	mantle	5.54714467582579	4.64665736474238	1.3952544929572e-07	2.94564236682625e-06
TRINITY_DN23142_c0_g1_i1	gonads	mantle	4.18913771235934	5.93550915952167	1.4167431498082e-07	2.98763307122082e-06
TRINITY_DN35_c0_g1_i2	gonads	mantle	7.3081225326493	5.5047122614113	1.43214260229773e-07	3.01670263600122e-06
TRINITY_DN8341_c0_g2_i3	gonads	mantle	11.2822731063829	3.71270420656199	1.43880519608972e-07	3.02732390582661e-06
TRINITY_DN9771_c0_g1_i2	gonads	mantle	6.96843995171675	5.64443375729523	1.44817760111159e-07	3.04361645659943e-06
TRINITY_DN76847_c0_g1_i1	gonads	mantle	5.97494262248744	7.17704663015131	1.46510575690488e-07	3.07573437775403e-06
TRINITY_DN7127_c0_g1_i5	gonads	mantle	-6.9562537245305	4.11905365657234	1.46788044224479e-07	3.07810080616179e-06
TRINITY_DN3354_c0_g1_i1	gonads	mantle	6.58228118778183	5.68143272536691	1.47112823595946e-07	3.07939435167568e-06
TRINITY_DN1198_c0_g1_i2	gonads	mantle	-3.95712710266281	5.63196001950358	1.47179359668507e-07	3.07939435167568e-06
TRINITY_DN35_c0_g1_i3	gonads	mantle	6.61619957280786	6.94762028713558	1.49383556951596e-07	3.12190119761188e-06
TRINITY_DN3328_c0_g1_i1	gonads	mantle	-11.4090703304406	7.54495424031407	1.49545149425317e-07	3.12190119761188e-06
TRINITY_DN15424_c0_g1_i1	gonads	mantle	2.91565966982456	7.95263767963709	1.49741434684163e-07	3.12251000629341e-06
TRINITY_DN16931_c0_g1_i4	gonads	mantle	6.78529659346248	6.92419618106252	1.49936948178653e-07	3.12310138212927e-06
TRINITY_DN3406_c0_g1_i1	gonads	mantle	-3.30443938534881	7.61570477619782	1.55157190406481e-07	3.2282371331344e-06
TRINITY_DN744_c0_g1_i11	gonads	mantle	8.85062130765453	6.14624341353292	1.5954184617799e-07	3.31577291878705e-06
TRINITY_DN3455_c0_g1_i4	gonads	mantle	-6.5871979886013	4.10903746386527	1.60881308360696e-07	3.33989596156804e-06
TRINITY_DN3859_c0_g1_i7	gonads	mantle	9.66862009938166	6.05204246010815	1.70158724315224e-07	3.52857447847464e-06
TRINITY_DN93724_c0_g1_i1	gonads	mantle	6.77758292425913	6.75035142659645	1.71332445388801e-07	3.54897495525983e-06
TRINITY_DN14113_c0_g1_i1	gonads	mantle	-3.45520151872506	6.66764928693733	1.7355743861199e-07	3.59108215174575e-06
TRINITY_DN92490_c0_g1_i1	gonads	mantle	7.17713129705577	8.0528590882593	1.75022510314804e-07	3.61442431299179e-06
TRINITY_DN66159_c0_g1_i1	gonads	mantle	6.887738992279	7.85990550231778	1.7507246859653e-07	3.61442431299179e-06
TRINITY_DN111605_c0_g1_i1	gonads	mantle	3.25958550479826	9.59718932188246	1.79304251166233e-07	3.69770488828907e-06
TRINITY_DN1696_c0_g1_i4	gonads	mantle	6.39285166934014	7.19897687773094	1.79633757710015e-07	3.7004157982954e-06
TRINITY_DN103499_c0_g1_i1	gonads	mantle	3.41695305064873	9.2703471275954	1.80167949350519e-07	3.70733256130517e-06
TRINITY_DN609_c0_g2_i14	gonads	mantle	-4.1792309121021	5.73943179982021	1.85951259091239e-07	3.82212687003379e-06
TRINITY_DN6102_c0_g3_i1	gonads	mantle	7.93758642908363	4.74521160659043	1.86424670277034e-07	3.82764674665505e-06
TRINITY_DN2733_c0_g1_i2	gonads	mantle	-5.9895355620889	7.35740648235715	1.87308682327849e-07	3.84157565380189e-06
TRINITY_DN6907_c0_g1_i2	gonads	mantle	-8.4192019102506	3.97773624909975	1.89756518066786e-07	3.88751182407875e-06
TRINITY_DN12364_c0_g1_i2	gonads	mantle	-4.19996369205775	5.71624028284923	1.93220042564793e-07	3.95413283163263e-06
TRINITY_DN5653_c1_g1_i2	gonads	mantle	-9.05602046849436	3.7948297571224	1.93968701473955e-07	3.96511074216562e-06
TRINITY_DN370_c0_g1_i6	gonads	mantle	-11.4616063943707	3.89138174003181	1.97765630527955e-07	4.03661635831883e-06
TRINITY_DN11555_c0_g1_i5	gonads	mantle	12.1140199844108	4.53670117925725	1.97898768155644e-07	4.03661635831883e-06
TRINITY_DN1403_c2_g2_i1	gonads	mantle	8.18385614881016	4.35317279906589	2.00602246335877e-07	4.08729811400167e-06
TRINITY_DN5378_c0_g1_i1	gonads	mantle	2.82426971516105	9.82944415996401	2.01321653291441e-07	4.09748776699051e-06
TRINITY_DN1205_c0_g1_i5	gonads	mantle	-8.19366841651228	4.25799430310708	2.02917206000639e-07	4.12546798358643e-06
TRINITY_DN29739_c0_g1_i1	gonads	mantle	5.47041922237408	4.57127775964318	2.05022159689326e-07	4.16373264308191e-06
TRINITY_DN891_c1_g1_i1	gonads	mantle	3.6979473735541	5.79298268616948	2.09023154512182e-07	4.24037852215593e-06
TRINITY_DN15296_c0_g1_i3	gonads	mantle	-4.02847481599647	6.09996980834006	2.12260559642085e-07	4.30138426936304e-06
TRINITY_DN14872_c0_g1_i9	gonads	mantle	-3.47247053197813	8.86828288498158	2.16410296298209e-07	4.38072586786104e-06
TRINITY_DN1061_c0_g2_i3	gonads	mantle	3.75662782940645	6.557554985451	2.17142530068077e-07	4.39079115994801e-06
TRINITY_DN550_c1_g1_i6	gonads	mantle	7.99812385942079	7.72676909510207	2.20509530065776e-07	4.45405411864753e-06
TRINITY_DN2540_c1_g2_i2	gonads	mantle	-7.97674706672676	4.76918958219859	2.24216585617794e-07	4.52404177719531e-06
TRINITY_DN376_c0_g1_i5	gonads	mantle	-9.00887023194935	3.74817846587529	2.28998453827213e-07	4.61554165189606e-06
TRINITY_DN2105_c1_g2_i6	gonads	mantle	-11.1478460944836	3.58126848206913	2.30277660532741e-07	4.63628877917194e-06
TRINITY_DN653_c0_g1_i11	gonads	mantle	-3.98977179848858	6.82517484126666	2.30670570524265e-07	4.63628877917194e-06
TRINITY_DN4968_c0_g1_i1	gonads	mantle	-2.96801078024739	9.73133941195706	2.30772241737846e-07	4.63628877917194e-06
TRINITY_DN173_c0_g1_i1	gonads	mantle	7.590502574072	5.29907709554477	2.33877499362295e-07	4.69362749525791e-06
TRINITY_DN455_c0_g1_i1	gonads	mantle	-8.93295897827885	3.80475090405035	2.34524453867163e-07	4.70156104726831e-06
TRINITY_DN1563_c0_g1_i3	gonads	mantle	4.18896615206811	8.26777496126068	2.35447674062354e-07	4.71501001305575e-06
TRINITY_DN2010_c1_g1_i2	gonads	mantle	-6.75232907562028	4.37007623631138	2.41239621480694e-07	4.82582557574442e-06
TRINITY_DN1131_c0_g1_i1	gonads	mantle	6.53283715722837	8.28147808752245	2.45359224534539e-07	4.90298583016399e-06
TRINITY_DN42552_c0_g1_i1	gonads	mantle	-8.88515242775428	3.75739645190803	2.51101439434016e-07	5.01237104100979e-06
TRINITY_DN1614_c0_g1_i1	gonads	mantle	3.75692318280954	6.79516128589103	2.51397077788714e-07	5.01291675710173e-06
TRINITY_DN6104_c0_g1_i6	gonads	mantle	-4.71671247738956	5.44709327325468	2.63654701985483e-07	5.25173182504986e-06
TRINITY_DN5749_c0_g1_i1	gonads	mantle	-8.57308835350191	4.1268073999131	2.66189085029456e-07	5.2965674810334e-06
TRINITY_DN3086_c0_g1_i1	gonads	mantle	-5.58130615786726	6.23490781084723	2.68258341245033e-07	5.33206260406618e-06
TRINITY_DN23850_c0_g1_i2	gonads	mantle	-3.55425053757412	7.47239729206129	2.7291201673086e-07	5.41879715260297e-06
TRINITY_DN7002_c1_g1_i4	gonads	mantle	6.62444795886294	5.66074683966903	2.75387170343424e-07	5.46213788821288e-06
TRINITY_DN21944_c0_g1_i1	gonads	mantle	3.56788080527119	9.50964755716377	2.81150954014786e-07	5.57054551941915e-06
TRINITY_DN4865_c0_g1_i2	gonads	mantle	-8.08997129560278	4.15520887544391	2.8407221762464e-07	5.62246325646056e-06
TRINITY_DN7823_c0_g2_i2	gonads	mantle	-11.2721482828765	3.7038558548625	2.86825833780243e-07	5.67095648502653e-06
TRINITY_DN173_c0_g3_i1	gonads	mantle	6.42783297989545	6.89273242212823	2.93103839848525e-07	5.78207264520142e-06
TRINITY_DN3087_c0_g1_i6	gonads	mantle	7.90384255336505	5.97549659628348	2.93225179388179e-07	5.78207264520142e-06
TRINITY_DN113205_c0_g1_i1	gonads	mantle	8.09174687216056	4.898632029748	2.93374270373097e-07	5.78207264520142e-06
TRINITY_DN72307_c0_g1_i1	gonads	mantle	3.43832849005518	9.85182216365823	2.9682056629815e-07	5.84383083320826e-06
TRINITY_DN150_c0_g2_i3	gonads	mantle	-7.79091662776436	4.51236237928338	2.97584648569598e-07	5.84701896269768e-06
TRINITY_DN3954_c0_g1_i6	gonads	mantle	-3.19532387704332	10.1998749312152	2.97608383297233e-07	5.84701896269768e-06
TRINITY_DN23999_c0_g3_i3	gonads	mantle	-3.10858042338228	6.62495049970094	3.01598201751619e-07	5.91390792447707e-06
TRINITY_DN1255_c0_g1_i1	gonads	mantle	-5.3830033467787	4.85326176427064	3.01646020767858e-07	5.91390792447707e-06
TRINITY_DN1027_c2_g1_i1	gonads	mantle	-2.70349632059946	8.70371960251072	3.05303905218557e-07	5.97934818145024e-06
TRINITY_DN1668_c0_g1_i3	gonads	mantle	11.2199954103664	3.65109796655399	3.0577227327386e-07	5.98225042287832e-06
TRINITY_DN14275_c0_g1_i2	gonads	mantle	7.54536353403303	5.59862040739947	3.10222857733598e-07	6.06297476348801e-06
TRINITY_DN4007_c0_g1_i1	gonads	mantle	-6.33681970947002	7.51880009081477	3.15358074703695e-07	6.15689683151916e-06
TRINITY_DN72803_c0_g1_i1	gonads	mantle	7.06540800242536	5.93342335390069	3.16670319787638e-07	6.17606289656808e-06
TRINITY_DN5441_c0_g1_i1	gonads	mantle	-5.2968771716138	5.02628079508274	3.21320821455833e-07	6.26022755795702e-06
TRINITY_DN3329_c0_g1_i2	gonads	mantle	7.76349160854691	3.89028698602866	3.27822242860577e-07	6.37792031993669e-06
TRINITY_DN72096_c0_g1_i1	gonads	mantle	7.48322674954864	5.38457947795298	3.28044392392376e-07	6.37792031993669e-06
TRINITY_DN3190_c0_g1_i1	gonads	mantle	3.7272465636811	5.7917921963149	3.36540799040507e-07	6.5363079930071e-06
TRINITY_DN6375_c0_g2_i1	gonads	mantle	3.29003445776695	6.8562941227239	3.38938013789307e-07	6.5760309965103e-06
TRINITY_DN888_c0_g1_i3	gonads	mantle	7.06548445765186	6.4733132045349	3.42359087380131e-07	6.63551575581989e-06
TRINITY_DN7082_c1_g1_i1	gonads	mantle	-5.78260646600186	4.60790787053783	3.48530173848263e-07	6.74812203956574e-06
TRINITY_DN4049_c0_g2_i2	gonads	mantle	5.46716546452205	4.93055778645402	3.50831614758868e-07	6.78564998980816e-06
TRINITY_DN5612_c0_g1_i1	gonads	mantle	3.74839793347107	6.28297872037893	3.53350089767828e-07	6.8272937716878e-06
TRINITY_DN5628_c0_g1_i1	gonads	mantle	-5.77436748560736	4.38619489358064	3.56452940073712e-07	6.88013092183599e-06
TRINITY_DN2183_c0_g1_i1	gonads	mantle	-6.9207004091486	5.77609537105012	3.70505106198888e-07	7.14398080930859e-06
TRINITY_DN2137_c0_g1_i1	gonads	mantle	6.77674937498502	7.63772761337824	3.73038716487459e-07	7.1799926572312e-06
TRINITY_DN1364_c0_g1_i1	gonads	mantle	-11.7497759855556	6.45354374963988	3.73480501874501e-07	7.1799926572312e-06
TRINITY_DN797_c0_g1_i1	gonads	mantle	-8.06330500886113	4.12789827181821	3.73525629566941e-07	7.1799926572312e-06
TRINITY_DN6784_c1_g1_i6	gonads	mantle	4.15041027794572	5.5029684928913	3.75912784481487e-07	7.21845268782333e-06
TRINITY_DN6574_c0_g2_i2	gonads	mantle	-7.18617443980284	3.78789231097927	3.77127860555869e-07	7.23435004787048e-06
TRINITY_DN312_c0_g1_i4	gonads	mantle	5.12348674326061	5.61725725510223	3.79211459004481e-07	7.26685835901509e-06
TRINITY_DN1811_c0_g2_i1	gonads	mantle	-2.85345014695345	8.18102898038579	3.81914548786507e-07	7.31115925156465e-06
TRINITY_DN4949_c0_g1_i2	gonads	mantle	-6.34864889795216	4.15301165425762	3.83123959781762e-07	7.32680456966473e-06
TRINITY_DN607_c0_g1_i3	gonads	mantle	-11.0488840328774	3.48372055045506	3.83593143507973e-07	7.32827637352041e-06
TRINITY_DN3628_c0_g1_i1	gonads	mantle	4.03990229773477	6.67216513850563	3.85625821434686e-07	7.35958411408138e-06
TRINITY_DN2147_c0_g1_i5	gonads	mantle	6.79886503757189	6.64452916616726	3.86213280819248e-07	7.36327442737432e-06
TRINITY_DN5115_c2_g1_i1	gonads	mantle	-6.50636439438319	4.58843638410458	3.92358029947787e-07	7.47037257528946e-06
TRINITY_DN4106_c0_g1_i1	gonads	mantle	5.36088824632848	4.78180780081619	3.92630371918981e-07	7.47037257528946e-06
TRINITY_DN2877_c0_g1_i1	gonads	mantle	6.83551011942695	4.33948261244088	4.0232873614226e-07	7.64711099296235e-06
TRINITY_DN2834_c0_g1_i5	gonads	mantle	-3.43288704094219	7.00769870949407	4.03207604263239e-07	7.65602731509589e-06
TRINITY_DN1211_c0_g1_i3	gonads	mantle	-6.06687358734565	4.55359935743042	4.07045151926693e-07	7.72104732852622e-06
TRINITY_DN6375_c0_g1_i1	gonads	mantle	-3.86922712083964	6.14220832116465	4.09292622340294e-07	7.75580462049295e-06
TRINITY_DN507_c0_g1_i5	gonads	mantle	7.15747198976217	5.73316810435112	4.12033160157411e-07	7.7976549884566e-06
TRINITY_DN469_c0_g1_i5	gonads	mantle	11.1101120740392	3.54265619567555	4.12335855737269e-07	7.7976549884566e-06
TRINITY_DN251_c1_g1_i5	gonads	mantle	-3.42793983364744	6.06466609615163	4.21006649089605e-07	7.95357758502546e-06
TRINITY_DN20484_c0_g1_i1	gonads	mantle	-7.72810449579467	3.88879454358972	4.23480953207358e-07	7.99224053507704e-06
TRINITY_DN3636_c0_g1_i2	gonads	mantle	-2.93381612149233	7.54622106421102	4.24923040880765e-07	8.01136437519294e-06
TRINITY_DN2827_c0_g1_i5	gonads	mantle	5.91786123637325	5.36931194180792	4.28161098729123e-07	8.06427617807957e-06
TRINITY_DN10238_c0_g1_i10	gonads	mantle	4.37689732712674	5.58617477065268	4.33228518387786e-07	8.15150215262578e-06
TRINITY_DN3741_c0_g1_i1	gonads	mantle	7.27922420417359	5.84112093907572	4.34692692277725e-07	8.17082320172738e-06
TRINITY_DN338_c0_g1_i8	gonads	mantle	-2.9798478935891	6.87135621693651	4.38925507151541e-07	8.2420946488637e-06
TRINITY_DN661_c0_g2_i1	gonads	mantle	8.15819007771951	4.96497005633987	4.39959354846939e-07	8.25321343971909e-06
TRINITY_DN5618_c0_g1_i7	gonads	mantle	-4.9766298927121	5.25907544339903	4.43006828092402e-07	8.3020457132181e-06
TRINITY_DN1389_c4_g1_i1	gonads	mantle	-3.50439928976483	6.86143835010245	4.43838846073852e-07	8.30845836364909e-06
TRINITY_DN2381_c0_g2_i3	gonads	mantle	-6.83617576839956	4.50377275698697	4.44238380715342e-07	8.30845836364909e-06
TRINITY_DN24016_c0_g2_i2	gonads	mantle	6.69473984763756	5.89349875891541	4.59326978957324e-07	8.58206527483865e-06
TRINITY_DN2179_c0_g1_i7	gonads	mantle	11.3307386993178	3.760393429756	4.64605804649634e-07	8.67202283124251e-06
TRINITY_DN3953_c0_g1_i1	gonads	mantle	3.39447042709863	7.92093078770587	4.72302362730708e-07	8.80688357810435e-06
TRINITY_DN93516_c0_g1_i1	gonads	mantle	3.65110875472558	7.55063999190263	4.74129540424554e-07	8.83213991355171e-06
TRINITY_DN8074_c0_g1_i3	gonads	mantle	-11.232384023496	3.66457417252033	4.75758243390914e-07	8.85365240987634e-06
TRINITY_DN2299_c0_g1_i1	gonads	mantle	6.35132524672733	5.16649869858992	4.88433399808898e-07	9.08048720599946e-06
TRINITY_DN31707_c0_g1_i1	gonads	mantle	-2.81096134568649	7.72939249830044	4.92255641789898e-07	9.14244971292491e-06
TRINITY_DN6987_c0_g1_i1	gonads	mantle	-10.9641936787901	3.40034679621601	4.93169331100755e-07	9.15032351766288e-06
TRINITY_DN4256_c0_g1_i5	gonads	mantle	3.26109760797403	6.36972954968116	4.98484374539359e-07	9.23976394235455e-06
TRINITY_DN1144_c0_g1_i1	gonads	mantle	-3.22045719243922	9.87513690077778	5.08553512526495e-07	9.41706028547575e-06
TRINITY_DN6961_c0_g1_i3	gonads	mantle	-6.81917105249197	3.98545008450525	5.10332827432446e-07	9.43935168276878e-06
TRINITY_DN239_c0_g2_i1	gonads	mantle	3.08616382878342	6.56133435607792	5.1076774519799e-07	9.43935168276878e-06
TRINITY_DN1719_c0_g1_i6	gonads	mantle	10.1243490441459	4.79898318036623	5.13332860860474e-07	9.477382581341e-06
TRINITY_DN2686_c0_g1_i1	gonads	mantle	6.91245278285026	5.33833323754956	5.17944212045194e-07	9.55307962275656e-06
TRINITY_DN2352_c0_g1_i1	gonads	mantle	3.86647526120115	6.77563744420417	5.20160117362259e-07	9.58448878974009e-06
TRINITY_DN365_c0_g2_i1	gonads	mantle	6.76478490685629	5.69389578857893	5.27585947671918e-07	9.71173975005134e-06
TRINITY_DN5402_c0_g1_i1	gonads	mantle	8.51645630107899	4.02830508401472	5.31420268858205e-07	9.77269321195542e-06
TRINITY_DN1316_c0_g1_i3	gonads	mantle	-2.75008093214097	7.99281680556613	5.34551764860293e-07	9.820614724336e-06
TRINITY_DN14230_c0_g1_i2	gonads	mantle	-5.99254318092142	4.17286027722992	5.37652997353908e-07	9.86788664298666e-06
TRINITY_DN4507_c0_g1_i1	gonads	mantle	3.50394123515118	8.12525938178313	5.56160429288962e-07	1.01975480479244e-05
TRINITY_DN3551_c0_g1_i1	gonads	mantle	7.35908113910683	7.37179149361943	5.5801157134382e-07	1.02214590186156e-05
TRINITY_DN950_c0_g1_i5	gonads	mantle	-4.11622926262144	12.5271516391552	5.63089073981752e-07	1.03043646016406e-05
TRINITY_DN17007_c0_g3_i1	gonads	mantle	-3.80244830674665	6.62310433923125	5.6583008212751e-07	1.03443926168986e-05
TRINITY_DN2543_c0_g1_i5	gonads	mantle	12.190240592598	4.61235000154771	5.6799736778862e-07	1.0373863948937e-05
TRINITY_DN102993_c0_g1_i1	gonads	mantle	6.33848658980736	8.9148371490458	5.89280675011924e-07	1.07520704413308e-05
TRINITY_DN910_c0_g2_i13	gonads	mantle	-7.03380253236472	4.49614219905105	5.91460396799911e-07	1.07813132232288e-05
TRINITY_DN14872_c0_g1_i8	gonads	mantle	-5.25313022078653	4.84798609169515	5.9646684557124e-07	1.0861975187771e-05
TRINITY_DN7162_c0_g1_i1	gonads	mantle	-5.72998844687208	4.43995392672835	5.99310954467735e-07	1.09031410645328e-05
TRINITY_DN8412_c0_g1_i1	gonads	mantle	8.87838047072078	3.64002212587754	6.06956004491514e-07	1.10314844240461e-05
TRINITY_DN507_c0_g1_i11	gonads	mantle	9.95598739983171	7.08274611221856	6.12654237638582e-07	1.11242291312335e-05
TRINITY_DN5089_c0_g1_i7	gonads	mantle	6.95475280923947	8.02743342654213	6.18253403390717e-07	1.12149966883031e-05
TRINITY_DN17498_c2_g1_i1	gonads	mantle	-5.4359760762066	5.01197501180352	6.20129495777236e-07	1.12381178458796e-05
TRINITY_DN27363_c0_g1_i6	gonads	mantle	7.04213361266943	5.36659557048293	6.25504662919135e-07	1.13245437228499e-05
TRINITY_DN3075_c0_g2_i1	gonads	mantle	4.36218739943092	5.7125616176225	6.28467713496808e-07	1.13671740164321e-05
TRINITY_DN4855_c0_g1_i2	gonads	mantle	-3.24029309622205	6.20332294746239	6.31357827715825e-07	1.14084039197703e-05
TRINITY_DN2011_c1_g1_i2	gonads	mantle	-3.58249799462263	6.71487793707315	6.36477785670998e-07	1.14816458885805e-05
TRINITY_DN5756_c0_g2_i4	gonads	mantle	6.45327896558969	3.88686227527637	6.36640180933923e-07	1.14816458885805e-05
TRINITY_DN14243_c0_g1_i1	gonads	mantle	6.63311077093016	5.69152908390123	6.43804775407553e-07	1.15996609679023e-05
TRINITY_DN2300_c0_g1_i4	gonads	mantle	-3.6923428577841	5.56800530259842	6.49420015400196e-07	1.16895602772035e-05
TRINITY_DN8969_c2_g2_i1	gonads	mantle	4.44160299632233	5.02871866383916	6.5826825779336e-07	1.18374245703668e-05
TRINITY_DN6015_c1_g1_i1	gonads	mantle	6.64612945395131	7.46017321120923	6.73538007996164e-07	1.21003693667311e-05
TRINITY_DN8385_c0_g1_i2	gonads	mantle	3.07013344233398	8.66946240849098	6.77101833574293e-07	1.21527095662844e-05
TRINITY_DN6610_c0_g1_i1	gonads	mantle	-6.87078259987636	3.75041386766808	6.90562123795128e-07	1.23824018435587e-05
TRINITY_DN809_c0_g1_i1	gonads	mantle	5.14686687176102	5.36093110879896	6.95976614283147e-07	1.24675235486734e-05
TRINITY_DN294_c0_g1_i1	gonads	mantle	-3.01630866444154	6.55492316507716	7.19486147224816e-07	1.28675186420652e-05
TRINITY_DN3201_c0_g2_i1	gonads	mantle	3.07457082381343	9.11089911069395	7.19682989775107e-07	1.28675186420652e-05
TRINITY_DN254_c0_g1_i1	gonads	mantle	-5.13286865868638	4.54050354666322	7.25062625667583e-07	1.29513098450986e-05
TRINITY_DN13253_c0_g1_i2	gonads	mantle	5.45868032361284	4.62140215942693	7.33928605342799e-07	1.30971557423351e-05
TRINITY_DN7864_c0_g1_i1	gonads	mantle	-3.91347050274758	5.79494541926024	7.38547380492026e-07	1.31670031079323e-05
TRINITY_DN744_c0_g1_i4	gonads	mantle	9.51530487874538	5.68787499099435	7.41897638534853e-07	1.32141234303005e-05
TRINITY_DN2_c0_g2_i1	gonads	mantle	-8.63522525006083	6.89492881105103	7.63867210301123e-07	1.35924713878726e-05
TRINITY_DN2983_c0_g1_i1	gonads	mantle	3.37984842026412	6.32282364686655	7.81347427743007e-07	1.38902905232639e-05
TRINITY_DN93309_c0_g1_i1	gonads	mantle	-11.1936463718963	3.62631614284817	7.85055314105777e-07	1.39429405786619e-05
TRINITY_DN64_c0_g1_i2	gonads	mantle	3.32574979055369	6.37253388569367	7.95126922863822e-07	1.41084059133786e-05
TRINITY_DN37366_c0_g2_i3	gonads	mantle	8.89385612930765	3.58489121759143	8.14464252047889e-07	1.44378084300406e-05
TRINITY_DN704_c3_g1_i1	gonads	mantle	-8.53930622398745	4.31715756641968	8.2071354509969e-07	1.4534797987339e-05
TRINITY_DN1276_c0_g1_i1	gonads	mantle	7.16174591758407	5.33879531116403	8.28957956924029e-07	1.46669038514854e-05
TRINITY_DN5167_c0_g1_i1	gonads	mantle	3.42251598847206	8.56007470755882	8.32228282562938e-07	1.46979705469858e-05
TRINITY_DN119_c0_g1_i5	gonads	mantle	6.48288234353727	4.89860292957818	8.3228713544803e-07	1.46979705469858e-05
TRINITY_DN24651_c0_g1_i1	gonads	mantle	8.61571313132128	4.73664100533024	8.72501413552647e-07	1.53935943444926e-05
TRINITY_DN1740_c0_g1_i1	gonads	mantle	-5.76011603747262	4.75270619095154	8.77940827290372e-07	1.5474949450088e-05
TRINITY_DN374_c0_g1_i5	gonads	mantle	-6.43476028623808	5.0926825384095	8.79472344569215e-07	1.54873339169946e-05
TRINITY_DN2224_c0_g1_i5	gonads	mantle	-5.75573121424991	5.36352802351958	9.23502969429795e-07	1.62473912248835e-05
TRINITY_DN6024_c0_g2_i2	gonads	mantle	3.49952846266225	7.94490250638809	9.45385114454207e-07	1.66167219929091e-05
TRINITY_DN724_c0_g1_i3	gonads	mantle	-4.37311802649235	4.93815726753777	9.49726042871213e-07	1.66773321287648e-05
TRINITY_DN12688_c0_g2_i1	gonads	mantle	10.8092874538426	3.24674025706556	9.67105038327797e-07	1.69665638836775e-05
TRINITY_DN2920_c0_g2_i1	gonads	mantle	7.93719619942393	4.74619540790121	9.93904621500168e-07	1.74203695573257e-05
TRINITY_DN23898_c1_g1_i5	gonads	mantle	-8.64795902240145	3.5280441354013	9.98270110274525e-07	1.74804861671689e-05
TRINITY_DN40067_c0_g1_i1	gonads	mantle	10.8732974152627	3.30931372673176	1.00544111841947e-06	1.75895710267316e-05
TRINITY_DN5831_c0_g1_i1	gonads	mantle	-10.8075689732932	3.24632923894287	1.01165283027421e-06	1.76816852019114e-05
TRINITY_DN1302_c0_g1_i1	gonads	mantle	-5.43704369604275	4.43018827893614	1.01515480971023e-06	1.77263107146037e-05
TRINITY_DN2516_c0_g1_i8	gonads	mantle	11.9588931687884	4.38252811769876	1.02386364285283e-06	1.78616884248948e-05
TRINITY_DN3708_c4_g1_i1	gonads	mantle	2.87179601737509	7.20960192410274	1.0364979082949e-06	1.80652303344981e-05
TRINITY_DN6291_c0_g1_i1	gonads	mantle	2.55271492908066	9.26721913880711	1.05242906570125e-06	1.83258011775976e-05
TRINITY_DN2543_c0_g1_i2	gonads	mantle	12.1004912561935	4.52313005300395	1.07927005737584e-06	1.87756813333428e-05
TRINITY_DN3811_c0_g1_i1	gonads	mantle	7.18837146742945	5.5628999448455	1.10365609657996e-06	1.91820562869768e-05
TRINITY_DN25527_c0_g2_i1	gonads	mantle	-5.21665836194099	5.15068823758266	1.10884069550687e-06	1.92542560918684e-05
TRINITY_DN9119_c0_g1_i1	gonads	mantle	11.842565635065	4.26708693733937	1.11550621437171e-06	1.93520131005766e-05
TRINITY_DN1620_c0_g1_i1	gonads	mantle	6.07231384016932	6.94297871353059	1.12773143541255e-06	1.95459500364083e-05
TRINITY_DN26913_c1_g2_i1	gonads	mantle	-8.94773694389161	3.82744763519743	1.13129096310789e-06	1.95894720618238e-05
TRINITY_DN3676_c5_g1_i3	gonads	mantle	-4.86492353110699	4.81170319232801	1.14526721849563e-06	1.98131228799745e-05
TRINITY_DN12450_c0_g1_i1	gonads	mantle	-6.53622639477957	3.83965185606305	1.14948625708031e-06	1.98677162139579e-05
TRINITY_DN1607_c1_g1_i1	gonads	mantle	6.93161000364177	5.27448552233763	1.15141228618378e-06	1.98826128974656e-05
TRINITY_DN2375_c0_g1_i8	gonads	mantle	-6.9003291671285	4.00371639796562	1.15372774800291e-06	1.99042005943549e-05
TRINITY_DN104904_c0_g1_i1	gonads	mantle	2.98807491674141	8.31791540759038	1.15923509106282e-06	1.99807642448503e-05
TRINITY_DN496_c1_g1_i3	gonads	mantle	-4.21330573566746	6.48565538110171	1.17035470899574e-06	2.01538316892871e-05
TRINITY_DN8697_c0_g1_i1	gonads	mantle	5.27059304364532	4.47725137762224	1.17475826175489e-06	2.02110344038936e-05
TRINITY_DN73_c0_g1_i7	gonads	mantle	7.36382956248434	5.16877620593382	1.178644954436e-06	2.02592477724767e-05
TRINITY_DN10970_c0_g1_i1	gonads	mantle	-5.02633760757683	5.04212137113722	1.18480676926916e-06	2.03464427178538e-05
TRINITY_DN2979_c3_g1_i1	gonads	mantle	-6.72920158513137	5.69812371892091	1.19087383651264e-06	2.0431851938845e-05
TRINITY_DN92384_c0_g1_i1	gonads	mantle	-5.09583118281674	4.89449458731319	1.19452388864989e-06	2.04756737023253e-05
TRINITY_DN3477_c0_g1_i1	gonads	mantle	7.89395403566666	4.66530488938786	1.20502616146076e-06	2.06367633370603e-05
TRINITY_DN4609_c1_g1_i1	gonads	mantle	7.78973400531483	4.93563770924427	1.2147963872126e-06	2.07850326910991e-05
TRINITY_DN12628_c0_g1_i1	gonads	mantle	-7.98969096691959	4.24271940351446	1.24332770271927e-06	2.12537372347729e-05
TRINITY_DN611_c0_g1_i1	gonads	mantle	-4.7633714727421	4.82397140605238	1.25418410613709e-06	2.14197219735515e-05
TRINITY_DN13_c2_g1_i1	gonads	mantle	-4.06442941390505	5.25116139965067	1.26811257092035e-06	2.1637822169019e-05
TRINITY_DN4892_c0_g2_i3	gonads	mantle	-5.06102604278273	4.95740759519847	1.27551910772774e-06	2.17381841725103e-05
TRINITY_DN372_c0_g1_i3	gonads	mantle	-4.45251219159269	6.47171375973569	1.27632134645921e-06	2.17381841725103e-05
TRINITY_DN2211_c0_g1_i1	gonads	mantle	3.5828527245162	6.40482170959571	1.30087147261484e-06	2.21119381176841e-05
TRINITY_DN9758_c0_g1_i1	gonads	mantle	6.43111179600761	4.26094032988887	1.3023568399714e-06	2.21119381176841e-05
TRINITY_DN2_c0_g1_i1	gonads	mantle	-7.92366293296612	4.6017117024443	1.30273833701173e-06	2.21119381176841e-05
TRINITY_DN256_c1_g2_i1	gonads	mantle	-3.54492468818408	6.93566049088557	1.30299956473829e-06	2.21119381176841e-05
TRINITY_DN12709_c0_g1_i2	gonads	mantle	-4.49366946994234	5.23409123890421	1.31998134042107e-06	2.23797925267036e-05
TRINITY_DN8995_c0_g5_i1	gonads	mantle	-6.24079701721049	3.96236054731785	1.33793911811702e-06	2.26636940008144e-05
TRINITY_DN3824_c0_g1_i2	gonads	mantle	-2.83225158271995	7.64309066960288	1.35804308121947e-06	2.29834030158556e-05
TRINITY_DN9445_c0_g2_i1	gonads	mantle	6.52460928357899	4.00868831503608	1.36525642612153e-06	2.30845711001399e-05
TRINITY_DN8159_c0_g1_i1	gonads	mantle	-3.26824308765541	6.40171284045079	1.36985865041482e-06	2.31381841431431e-05
TRINITY_DN62_c0_g1_i11	gonads	mantle	10.9540374421439	3.38863572349418	1.37090397379894e-06	2.31381841431431e-05
TRINITY_DN1269_c0_g1_i1	gonads	mantle	6.80293371683148	5.02314298301932	1.38319558309637e-06	2.33245724499752e-05
TRINITY_DN487_c0_g2_i1	gonads	mantle	3.69448789093437	7.06717663630468	1.39236142222891e-06	2.34579628610685e-05
TRINITY_DN2106_c0_g1_i1	gonads	mantle	-6.6320794312734	4.5755849019529	1.41201340971283e-06	2.37676203126797e-05
TRINITY_DN4663_c0_g1_i1	gonads	mantle	3.22851200729835	6.08417433418952	1.41477635773588e-06	2.37840461792723e-05
TRINITY_DN1524_c0_g1_i1	gonads	mantle	4.11719335245699	6.75542500280149	1.41553518258139e-06	2.37840461792723e-05
TRINITY_DN744_c0_g1_i7	gonads	mantle	11.9226123001067	4.3464870582477	1.418215354028e-06	2.38076690697747e-05
TRINITY_DN1852_c0_g1_i2	gonads	mantle	-10.7604235713244	3.19998553802941	1.43729004304862e-06	2.41062182803594e-05
TRINITY_DN2622_c0_g1_i1	gonads	mantle	-4.28177224958025	5.96954867431361	1.46347074078587e-06	2.45233070142092e-05
TRINITY_DN910_c0_g2_i1	gonads	mantle	-11.3582326346139	3.78873797857247	1.46699750140828e-06	2.45603775235774e-05
TRINITY_DN3692_c0_g1_i2	gonads	mantle	3.75755886644907	6.02935164822271	1.47275531895005e-06	2.46347004290624e-05
TRINITY_DN962_c0_g1_i10	gonads	mantle	-3.52666880833355	6.20736977080874	1.49560443132365e-06	2.49945198522819e-05
TRINITY_DN1774_c0_g4_i1	gonads	mantle	2.64096515062437	8.19115127205418	1.50038069618709e-06	2.50519329111346e-05
TRINITY_DN3336_c0_g1_i1	gonads	mantle	4.0179264957951	5.48526382675672	1.50763778721596e-06	2.51506289431634e-05
TRINITY_DN3459_c0_g1_i3	gonads	mantle	9.66831317297396	4.34577841297609	1.51136735692153e-06	2.51903547696003e-05
TRINITY_DN1541_c0_g1_i1	gonads	mantle	4.15532686478197	5.25050546381271	1.52800005566755e-06	2.54448779323463e-05
TRINITY_DN202_c0_g1_i4	gonads	mantle	7.1899861173636	4.92592933409514	1.53325974361831e-06	2.55097284503691e-05
TRINITY_DN15164_c0_g3_i1	gonads	mantle	-8.21428854166329	4.9790848468829	1.54106912704478e-06	2.5616846592264e-05
TRINITY_DN8788_c0_g1_i1	gonads	mantle	3.5001959777877	6.77652339616845	1.54291398917621e-06	2.56247155322385e-05
TRINITY_DN2891_c0_g1_i1	gonads	mantle	7.34859176806483	5.27380058355037	1.54914829789534e-06	2.57054056819508e-05
TRINITY_DN4425_c0_g1_i2	gonads	mantle	2.61801159177487	8.30131456089682	1.55695173956388e-06	2.58119665501434e-05
TRINITY_DN13_c0_g1_i13	gonads	mantle	-4.02308853573983	5.80390428487096	1.59968064236364e-06	2.64968378740445e-05
TRINITY_DN9043_c2_g1_i1	gonads	mantle	-2.95390723514224	6.62488161774199	1.60174697720124e-06	2.65075646785013e-05
TRINITY_DN83164_c0_g1_i1	gonads	mantle	6.51552372388642	5.55733156860856	1.60375819080342e-06	2.65173610946646e-05
TRINITY_DN45998_c0_g2_i2	gonads	mantle	-3.26104848499529	8.29893313045297	1.60809317866254e-06	2.65655286915393e-05
TRINITY_DN8853_c1_g2_i1	gonads	mantle	-8.0615212379122	3.73133893496624	1.61625365268663e-06	2.66767519848031e-05
TRINITY_DN19445_c0_g1_i1	gonads	mantle	-8.64047776557124	3.38205239345983	1.62270581340861e-06	2.67596076061134e-05
TRINITY_DN645_c0_g1_i1	gonads	mantle	10.7308124037197	3.16924812848234	1.63252719204175e-06	2.68978289736402e-05
TRINITY_DN11678_c0_g2_i1	gonads	mantle	-3.34990176110828	7.43232903150398	1.65189750189564e-06	2.71696234271939e-05
TRINITY_DN8643_c0_g1_i1	gonads	mantle	10.8188684844716	3.25566064903607	1.65193171768852e-06	2.71696234271939e-05
TRINITY_DN786_c0_g1_i1	gonads	mantle	3.28033906196795	6.4857037845521	1.66134082215357e-06	2.73003446975527e-05
TRINITY_DN13_c1_g5_i1	gonads	mantle	-5.37650363132003	4.88528414105403	1.66601282076143e-06	2.73530611099355e-05
TRINITY_DN7593_c0_g2_i6	gonads	mantle	2.69850582957113	7.36543398484351	1.68147792628321e-06	2.75788518402911e-05
TRINITY_DN72995_c0_g1_i1	gonads	mantle	8.28998038001452	5.39885235652946	1.68271735698629e-06	2.75788518402911e-05
TRINITY_DN9015_c0_g1_i1	gonads	mantle	-6.52414025135966	3.69712420298217	1.68827027941151e-06	2.76456107804773e-05
TRINITY_DN12404_c0_g1_i2	gonads	mantle	-10.7886382054462	3.22797135107731	1.70368213637587e-06	2.78617264014547e-05
TRINITY_DN11186_c0_g1_i6	gonads	mantle	-5.77539134730693	4.91264531076459	1.70445050721809e-06	2.78617264014547e-05
TRINITY_DN4976_c1_g2_i5	gonads	mantle	-10.7369913313966	3.17696318984299	1.70634181856208e-06	2.78682609598024e-05
TRINITY_DN3542_c0_g1_i1	gonads	mantle	3.40809581902835	6.01566780603996	1.73265089465248e-06	2.82732308433948e-05
TRINITY_DN92299_c0_g1_i1	gonads	mantle	6.39968465561492	6.36272167658833	1.74482790354631e-06	2.84470894850429e-05
TRINITY_DN7405_c0_g1_i2	gonads	mantle	12.4000418812762	4.82086038398515	1.80379908336555e-06	2.93828963152589e-05
TRINITY_DN1612_c0_g2_i12	gonads	mantle	-5.85910238749654	4.27015837465645	1.81262410627046e-06	2.95009310118094e-05
TRINITY_DN3223_c0_g1_i5	gonads	mantle	10.7445046247443	3.18323430614802	1.81942076645636e-06	2.95857768498439e-05
TRINITY_DN2607_c0_g2_i1	gonads	mantle	-10.8176491479937	3.25611019288796	1.8230110622657e-06	2.96183814672803e-05
TRINITY_DN1894_c0_g1_i2	gonads	mantle	11.7090470751547	4.13463688630085	1.82600540661273e-06	2.96412554449628e-05
TRINITY_DN6243_c0_g1_i1	gonads	mantle	-4.35367025425638	6.09924151676792	1.92298750710518e-06	3.11884536308622e-05
TRINITY_DN1906_c0_g1_i2	gonads	mantle	5.8839027587299	4.65625985980937	1.93268132058658e-06	3.13184889799129e-05
TRINITY_DN247_c0_g1_i1	gonads	mantle	7.01209372056284	5.74461297334445	1.95605585122174e-06	3.1669798547857e-05
TRINITY_DN8233_c0_g1_i1	gonads	mantle	-7.15549277702181	4.846327970359	1.96406920681484e-06	3.17720078442671e-05
TRINITY_DN815_c0_g1_i3	gonads	mantle	-8.06805707443089	3.62525469335392	1.96839784060333e-06	3.17949178778173e-05
TRINITY_DN163_c0_g1_i1	gonads	mantle	9.76661091891856	9.50115541776387	1.96888888806651e-06	3.17949178778173e-05
TRINITY_DN910_c0_g1_i1	gonads	mantle	-7.43192789629101	3.59706048813816	2.01749452392438e-06	3.25516992098472e-05
TRINITY_DN640_c0_g1_i1	gonads	mantle	-2.94418046833395	6.75117007832743	2.0291168755171e-06	3.27109747214509e-05
TRINITY_DN12174_c1_g1_i1	gonads	mantle	-6.92068745135287	3.52906958320578	2.04148775743338e-06	3.28820321205908e-05
TRINITY_DN7495_c0_g1_i3	gonads	mantle	7.71074318937038	5.01380520537449	2.05408324894567e-06	3.30564094946605e-05
TRINITY_DN170_c0_g1_i8	gonads	mantle	-2.87400232006408	9.46335550596245	2.06515038339884e-06	3.3205912016716e-05
TRINITY_DN6473_c0_g3_i1	gonads	mantle	-7.03336601546294	5.17003484488546	2.06891923398427e-06	3.3237907968841e-05
TRINITY_DN8391_c0_g1_i5	gonads	mantle	-2.50050275258156	9.88839636337813	2.09395379814458e-06	3.36111965331043e-05
TRINITY_DN8968_c0_g1_i4	gonads	mantle	2.59093169536154	7.92186336407571	2.11855315977556e-06	3.39768645813275e-05
TRINITY_DN8497_c0_g1_i4	gonads	mantle	7.15491841005668	5.03792375659386	2.15094354228557e-06	3.44667488371042e-05
TRINITY_DN656_c0_g1_i4	gonads	mantle	3.59840584415874	6.3194344501013	2.15466691952655e-06	3.44878968228769e-05
TRINITY_DN137_c0_g1_i2	gonads	mantle	6.8534317937771	4.76208628731097	2.15595501440378e-06	3.44878968228769e-05
TRINITY_DN2834_c0_g2_i1	gonads	mantle	-3.02523451041178	9.16359316821601	2.16320990972757e-06	3.45743489763472e-05
TRINITY_DN7763_c0_g2_i2	gonads	mantle	-4.2215758654206	5.5326461674121	2.17107570677375e-06	3.46704089789409e-05
TRINITY_DN124_c0_g3_i2	gonads	mantle	7.21737770381907	4.95288683610959	2.19192630695627e-06	3.49135289380949e-05
TRINITY_DN9754_c0_g1_i1	gonads	mantle	3.17779705401783	7.06870438245536	2.19332930793059e-06	3.49135289380949e-05
TRINITY_DN445_c0_g1_i2	gonads	mantle	-4.15979894403529	5.36395140748896	2.1933489368266e-06	3.49135289380949e-05
TRINITY_DN6523_c0_g1_i2	gonads	mantle	5.46635060768325	4.37143123244356	2.19377451152448e-06	3.49135289380949e-05
TRINITY_DN6559_c0_g1_i4	gonads	mantle	-8.57826085108309	3.3203269014526	2.21435784486308e-06	3.5211116573125e-05
TRINITY_DN5973_c0_g1_i2	gonads	mantle	-3.50377780585156	5.70739623508771	2.22625244901608e-06	3.53701537052861e-05
TRINITY_DN661_c0_g1_i1	gonads	mantle	6.12426781414668	5.05943951296379	2.23846928782637e-06	3.55340358315616e-05
TRINITY_DN1906_c0_g1_i4	gonads	mantle	11.233571295638	3.66414119042504	2.25961714108652e-06	3.58392925840922e-05
TRINITY_DN550_c0_g3_i1	gonads	mantle	6.25488133449516	6.89362803131148	2.28195732617387e-06	3.61629267873049e-05
TRINITY_DN11527_c0_g1_i1	gonads	mantle	-4.46410817816435	5.0141954474407	2.29765762581261e-06	3.63808771870194e-05
TRINITY_DN3993_c0_g2_i1	gonads	mantle	11.7236750174372	4.14910908008147	2.31608095336316e-06	3.66415381309375e-05
TRINITY_DN4880_c0_g1_i1	gonads	mantle	2.91482151736859	11.4581777435513	2.37318670364981e-06	3.75132152038858e-05
TRINITY_DN1305_c1_g1_i1	gonads	mantle	-10.6109036993221	3.0534428960402	2.37568035469121e-06	3.75208890507612e-05
TRINITY_DN22079_c0_g1_i2	gonads	mantle	7.85260687146185	3.88192735258664	2.39119277367982e-06	3.77339913711434e-05
TRINITY_DN1220_c0_g1_i12	gonads	mantle	-7.74383185156901	3.41890236482181	2.41013274470993e-06	3.79633825886687e-05
TRINITY_DN550_c0_g1_i1	gonads	mantle	6.76414992843564	5.20662413330196	2.41032097385465e-06	3.79633825886687e-05
TRINITY_DN92825_c0_g1_i1	gonads	mantle	-3.19226724445329	7.04446571897282	2.41182483048329e-06	3.79633825886687e-05
TRINITY_DN5999_c0_g1_i1	gonads	mantle	3.61629476746693	5.60315865219548	2.42926883317527e-06	3.82057734672111e-05
TRINITY_DN4654_c0_g1_i1	gonads	mantle	10.6607126925686	3.10033980846635	2.44904903097042e-06	3.84844676994545e-05
TRINITY_DN63431_c0_g1_i1	gonads	mantle	-4.28132537115995	5.22809599645006	2.49305560995051e-06	3.91430680809373e-05
TRINITY_DN842_c1_g1_i1	gonads	mantle	-6.49309784709628	3.66720104471166	2.50559240586178e-06	3.93068753241994e-05
TRINITY_DN13_c1_g6_i1	gonads	mantle	-4.7830861199617	4.80148188682904	2.56951966544556e-06	4.02759273734773e-05
TRINITY_DN41364_c0_g1_i1	gonads	mantle	-10.7004097965746	3.14100276491325	2.5925024048216e-06	4.0602108073501e-05
TRINITY_DN1606_c0_g1_i3	gonads	mantle	-4.83921143101353	4.62862502809221	2.59748997188005e-06	4.06461496102236e-05
TRINITY_DN23458_c0_g1_i1	gonads	mantle	-8.31217106833746	3.86159143790124	2.61221678775671e-06	4.08423920187835e-05
TRINITY_DN829_c0_g1_i1	gonads	mantle	3.34420685753812	6.73381314040447	2.61530009804849e-06	4.0856410561821e-05
TRINITY_DN4979_c0_g1_i1	gonads	mantle	-5.80645332797455	4.42945650279496	2.63759509290226e-06	4.11702812997376e-05
TRINITY_DN4272_c0_g1_i4	gonads	mantle	6.31187240993885	4.28028470211544	2.65722727674868e-06	4.14420988637498e-05
TRINITY_DN5667_c0_g1_i3	gonads	mantle	6.94541693075285	4.85301800775425	2.70771313962005e-06	4.2194255463437e-05
TRINITY_DN963_c0_g1_i4	gonads	mantle	-3.38412861958044	7.7106356790053	2.71778840748596e-06	4.23159655045564e-05
TRINITY_DN1395_c0_g1_i1	gonads	mantle	4.60421885242344	6.59614611579778	2.72255716467537e-06	4.23549192879222e-05
TRINITY_DN6280_c0_g1_i4	gonads	mantle	-6.01576340652021	4.83066649093802	2.7275064675501e-06	4.23966146752962e-05
TRINITY_DN1241_c0_g1_i10	gonads	mantle	-4.41695410447139	5.21607435273692	2.74517070005308e-06	4.26330607551863e-05
TRINITY_DN1293_c0_g1_i10	gonads	mantle	-3.76215111996188	8.81709134097602	2.74728137172149e-06	4.26330607551863e-05
TRINITY_DN1501_c0_g1_i1	gonads	mantle	7.01396997687006	5.48816600114274	2.78873509432026e-06	4.32404369313525e-05
TRINITY_DN32133_c0_g3_i2	gonads	mantle	9.17326686456254	3.85647996276082	2.7974783849645e-06	4.33400382625844e-05
TRINITY_DN646_c0_g1_i1	gonads	mantle	-3.53904383594074	6.5008015451264	2.82058956365759e-06	4.36618851759555e-05
TRINITY_DN32311_c0_g1_i1	gonads	mantle	-6.01973631742479	4.25096030579585	2.86616907899833e-06	4.43307144635802e-05
TRINITY_DN17249_c0_g1_i7	gonads	mantle	7.81572594343948	4.34782273561837	2.87217182974638e-06	4.43868142820359e-05
TRINITY_DN4350_c0_g1_i1	gonads	mantle	-3.11366851788672	6.45115787749363	2.88860386554862e-06	4.46038633255458e-05
TRINITY_DN61_c1_g1_i1	gonads	mantle	8.15143158808422	3.7862021391185	2.95980510270963e-06	4.56655644418057e-05
TRINITY_DN32502_c0_g1_i3	gonads	mantle	-7.57811308887181	3.25651043242599	2.98694008011512e-06	4.60461950964282e-05
TRINITY_DN119_c0_g1_i6	gonads	mantle	8.69196030329946	4.25929133740172	2.99630481808154e-06	4.6152480808768e-05
TRINITY_DN11434_c0_g1_i1	gonads	mantle	-4.87230884342584	4.39039581184257	3.00824660319342e-06	4.62982533229538e-05
TRINITY_DN4098_c3_g1_i1	gonads	mantle	-7.57870509879505	3.25714188174387	3.02799018801854e-06	4.65637602246407e-05
TRINITY_DN1548_c0_g1_i11	gonads	mantle	-8.15201180491114	5.29645392746124	3.05964147212934e-06	4.70117938036715e-05
TRINITY_DN4185_c0_g1_i1	gonads	mantle	6.4437106968767	5.65657826628479	3.08830603392592e-06	4.7394804965732e-05
TRINITY_DN150_c0_g1_i9	gonads	mantle	-4.85468128703406	4.61171080567549	3.09063846346907e-06	4.7394804965732e-05
TRINITY_DN4554_c0_g1_i1	gonads	mantle	-3.10451296276496	6.66408300340998	3.09217872260904e-06	4.7394804965732e-05
TRINITY_DN9297_c0_g1_i4	gonads	mantle	8.66207326956648	5.04766793770901	3.10964426931611e-06	4.76234373179526e-05
TRINITY_DN2493_c0_g2_i3	gonads	mantle	3.15175936876313	6.17709728609079	3.25635579074886e-06	4.98294443852184e-05
TRINITY_DN2427_c0_g1_i4	gonads	mantle	2.68136525487539	7.96497262479306	3.2809263921769e-06	5.01371331230315e-05
TRINITY_DN170_c0_g1_i13	gonads	mantle	-2.96766440091733	9.65709217060707	3.28183011183192e-06	5.01371331230315e-05
TRINITY_DN14898_c0_g1_i1	gonads	mantle	10.6626833155361	3.10211797963019	3.33579460626237e-06	5.09199235485345e-05
TRINITY_DN3554_c0_g1_i4	gonads	mantle	-3.25573686930407	5.76306896842457	3.37727584996439e-06	5.14916312718663e-05
TRINITY_DN2283_c0_g1_i1	gonads	mantle	-2.92102061052556	6.55086198679416	3.37875936305438e-06	5.14916312718663e-05
TRINITY_DN667_c0_g1_i5	gonads	mantle	-4.26929827553959	5.08397519580375	3.39324916958056e-06	5.16143528777925e-05
TRINITY_DN1884_c0_g1_i2	gonads	mantle	-8.81198248250534	3.54644290371493	3.39330657208941e-06	5.16143528777925e-05
TRINITY_DN2678_c0_g2_i3	gonads	mantle	8.52875506774943	3.29883137258177	3.39509953365484e-06	5.16143528777925e-05
TRINITY_DN9835_c0_g2_i1	gonads	mantle	-4.1936388123281	5.33016856158214	3.41053244571997e-06	5.18068196876682e-05
TRINITY_DN11652_c0_g1_i2	gonads	mantle	8.56512523161478	4.74267146029708	3.50478093903902e-06	5.31952291348538e-05
TRINITY_DN775_c0_g1_i1	gonads	mantle	3.94145569013937	6.90082830504628	3.52212062206922e-06	5.34150176158614e-05
TRINITY_DN15913_c0_g1_i1	gonads	mantle	10.5422623505887	2.98461125573577	3.57261788466111e-06	5.41368958288793e-05
TRINITY_DN564_c0_g1_i1	gonads	mantle	-3.72209615589081	6.9137036750808	3.60268815426446e-06	5.45483188608405e-05
TRINITY_DN6046_c2_g2_i1	gonads	mantle	10.5968479640899	3.03758806091555	3.63437767579668e-06	5.49835728701095e-05
TRINITY_DN8558_c0_g1_i1	gonads	mantle	6.76359913705789	3.75409563541595	3.6577800453638e-06	5.52928498119557e-05
TRINITY_DN552_c1_g1_i1	gonads	mantle	-3.14956165540933	7.59755616489519	3.69076962005058e-06	5.57464345844988e-05
TRINITY_DN243_c1_g1_i1	gonads	mantle	-3.47976625652462	5.50560963029784	3.73746607300384e-06	5.64061519450757e-05
TRINITY_DN825_c0_g1_i1	gonads	mantle	-3.25937814799563	7.52456766613913	3.74810872966237e-06	5.65211166303565e-05
TRINITY_DN1542_c0_g1_i1	gonads	mantle	3.26850997157462	6.35807495006203	3.83882117947125e-06	5.78423668687427e-05
TRINITY_DN7412_c0_g1_i2	gonads	mantle	9.60474179241639	4.28080605986397	3.91492815213769e-06	5.89214205149981e-05
TRINITY_DN730_c0_g1_i10	gonads	mantle	3.02216161620706	6.83613219005311	3.91708335059761e-06	5.89214205149981e-05
TRINITY_DN93006_c0_g1_i1	gonads	mantle	5.61399603939742	6.92959754284312	3.91989540249104e-06	5.89214205149981e-05
TRINITY_DN6328_c0_g1_i2	gonads	mantle	-4.58585671520972	4.69536403741484	3.96544355598654e-06	5.95581570739972e-05
TRINITY_DN3048_c3_g1_i1	gonads	mantle	7.78243957319611	3.3630289835344	3.97344196408288e-06	5.9630353138092e-05
TRINITY_DN63332_c0_g1_i1	gonads	mantle	7.85841617428043	5.38645890972741	4.00680169254527e-06	6.00827309980063e-05
TRINITY_DN16724_c0_g1_i2	gonads	mantle	3.07635288452217	7.72335969514875	4.02856354996368e-06	6.03606105593596e-05
TRINITY_DN6039_c0_g1_i1	gonads	mantle	-4.44517863946793	4.61920514190628	4.09741269991199e-06	6.1342995901567e-05
TRINITY_DN17257_c0_g1_i1	gonads	mantle	-4.65143910700142	4.88602405066522	4.12887082090266e-06	6.17384931187813e-05
TRINITY_DN4729_c0_g1_i1	gonads	mantle	2.88738314206597	8.51816160407595	4.13281471498224e-06	6.17384931187813e-05
TRINITY_DN12868_c0_g1_i4	gonads	mantle	-8.47659018276902	3.21903046390417	4.13374303637312e-06	6.17384931187813e-05
TRINITY_DN5145_c0_g3_i1	gonads	mantle	-2.54776386815624	9.76949134171349	4.25314002532997e-06	6.3470981016985e-05
TRINITY_DN63930_c0_g1_i1	gonads	mantle	3.99827255227003	5.42584125705606	4.26584658352715e-06	6.36097985368087e-05
TRINITY_DN75661_c0_g1_i1	gonads	mantle	-6.40835096005671	3.93326392602539	4.29243900928774e-06	6.39552874398183e-05
TRINITY_DN3558_c0_g1_i1	gonads	mantle	4.02639001796255	5.34128639852736	4.39406171665836e-06	6.54172502900755e-05
TRINITY_DN2588_c0_g1_i1	gonads	mantle	3.61282778893661	5.8314960093227	4.40249468395542e-06	6.54906135947636e-05
TRINITY_DN25307_c0_g2_i2	gonads	mantle	-6.39851096550267	3.51283192440382	4.40743075937216e-06	6.55118825044625e-05
TRINITY_DN6061_c0_g1_i10	gonads	mantle	-5.18577383548663	5.08403765160059	4.48766972594045e-06	6.66515271537928e-05
TRINITY_DN73_c0_g1_i6	gonads	mantle	7.27466440999227	4.52030150182202	4.50667179593558e-06	6.68805844600956e-05
TRINITY_DN837_c0_g2_i1	gonads	mantle	3.86548165321325	6.21070735009139	4.5209224853534e-06	6.70388219970975e-05
TRINITY_DN2332_c0_g1_i3	gonads	mantle	8.12554210109296	3.63976636767411	4.52999764078675e-06	6.71201236482631e-05
TRINITY_DN910_c0_g2_i6	gonads	mantle	-8.13283511347317	3.92170166094772	4.54127751175889e-06	6.72339374244873e-05
TRINITY_DN38978_c0_g2_i1	gonads	mantle	-10.4891565826793	2.9341071077929	4.55252282587507e-06	6.73470597614013e-05
TRINITY_DN10817_c0_g1_i4	gonads	mantle	6.80526097775064	3.55624503428611	4.6093865128793e-06	6.81343177267697e-05
TRINITY_DN4255_c0_g1_i5	gonads	mantle	3.98240692794172	5.18521233123266	4.62423751786482e-06	6.82610134392002e-05
TRINITY_DN8721_c0_g1_i2	gonads	mantle	4.35204092984229	4.87394801498434	4.62526455866129e-06	6.82610134392002e-05
TRINITY_DN10375_c1_g1_i1	gonads	mantle	3.47807696707154	6.31663656077153	4.64178623187253e-06	6.84507766032409e-05
TRINITY_DN6647_c0_g2_i2	gonads	mantle	-7.1034509813573	3.27557767109546	4.66879070785431e-06	6.87582625435312e-05
TRINITY_DN4819_c1_g1_i5	gonads	mantle	-3.49315529392601	5.80457843289689	4.66999760049995e-06	6.87582625435312e-05
TRINITY_DN2664_c0_g1_i9	gonads	mantle	10.4618009585023	2.90550430578385	4.79877094976989e-06	7.0598611358662e-05
TRINITY_DN1508_c0_g1_i1	gonads	mantle	-3.39676846918444	7.99272723041539	4.8025701999402e-06	7.05989155119455e-05
TRINITY_DN15255_c0_g1_i1	gonads	mantle	4.43327799207766	4.78572347311241	4.81349251692985e-06	7.06860490363792e-05
TRINITY_DN4188_c2_g1_i1	gonads	mantle	2.42343488235341	8.8991913081985	4.81606403464519e-06	7.06860490363792e-05
TRINITY_DN4023_c0_g1_i4	gonads	mantle	-2.83128213971486	9.10082924480216	4.83842429898558e-06	7.09584926234275e-05
TRINITY_DN3030_c0_g1_i1	gonads	mantle	3.51794807942186	7.64651600446079	4.87896944626456e-06	7.14969922619663e-05
TRINITY_DN968_c0_g3_i1	gonads	mantle	-2.58018364802311	7.64825915455599	4.96761874457326e-06	7.27390192974975e-05
TRINITY_DN2617_c0_g1_i3	gonads	mantle	3.23187875605302	5.65557419066598	5.00646849095227e-06	7.32504755559532e-05
TRINITY_DN1904_c0_g1_i1	gonads	mantle	3.74981811479374	6.09339697554658	5.03113302078778e-06	7.35537475433482e-05
TRINITY_DN1313_c2_g1_i2	gonads	mantle	3.09156644881188	6.22629538385163	5.03554636966224e-06	7.35607102195225e-05
TRINITY_DN2242_c0_g1_i1	gonads	mantle	2.58086965603137	7.24618820980437	5.0785604820722e-06	7.41311125367477e-05
TRINITY_DN17700_c0_g1_i1	gonads	mantle	-6.25907716769121	4.02884657180174	5.12657108726743e-06	7.47735005421582e-05
TRINITY_DN5191_c0_g1_i1	gonads	mantle	-7.35519512518315	4.37571657069189	5.18053034724577e-06	7.55015826895008e-05
TRINITY_DN5720_c0_g2_i6	gonads	mantle	-3.8317453550066	5.68357077489881	5.18940382475899e-06	7.55719571798885e-05
TRINITY_DN11005_c0_g1_i1	gonads	mantle	-10.5385039036876	2.98228760260132	5.23829707592413e-06	7.62245658618119e-05
TRINITY_DN102786_c0_g1_i1	gonads	mantle	-3.08987230158384	9.65342851189862	5.27529223768012e-06	7.67031596644478e-05
TRINITY_DN11194_c0_g1_i4	gonads	mantle	3.42379670910348	5.82282694101837	5.29605481860214e-06	7.6945169697327e-05
TRINITY_DN3385_c0_g1_i2	gonads	mantle	3.40179152505134	6.87430718004414	5.32209622461018e-06	7.7263438897138e-05
TRINITY_DN5611_c0_g3_i1	gonads	mantle	-7.31016290971784	4.60563957810106	5.33866871180851e-06	7.7443855754216e-05
TRINITY_DN175_c0_g1_i10	gonads	mantle	-2.91289974558273	8.7936998818141	5.34752892978848e-06	7.75122036649868e-05
TRINITY_DN6012_c0_g1_i4	gonads	mantle	-7.0520141870016	5.25875662288978	5.35867713732778e-06	7.7613584212273e-05
TRINITY_DN5390_c0_g1_i1	gonads	mantle	-6.66687637625716	3.62128166546728	5.38591242263083e-06	7.79476279662544e-05
TRINITY_DN3800_c0_g1_i1	gonads	mantle	7.65691887246187	4.43047213264457	5.41978180778012e-06	7.83600055141797e-05
TRINITY_DN3570_c0_g1_i3	gonads	mantle	10.4874906702934	2.93041243073415	5.42279421589779e-06	7.83600055141797e-05
TRINITY_DN565_c0_g1_i4	gonads	mantle	-4.41058448223573	4.658024940719	5.43737805336612e-06	7.85100243810608e-05
TRINITY_DN1998_c0_g1_i4	gonads	mantle	-5.24720437066666	5.51813289652465	5.49474106082107e-06	7.9277020834271e-05
TRINITY_DN2203_c0_g1_i13	gonads	mantle	8.34259063123677	3.85104973375454	5.51031940249269e-06	7.94404380526029e-05
TRINITY_DN4559_c0_g1_i1	gonads	mantle	-2.87354125008	6.73691974429091	5.51860069862169e-06	7.94984853146088e-05
TRINITY_DN88_c0_g1_i1	gonads	mantle	-2.9190935867869	7.06857170911955	5.52479934799631e-06	7.95264645747019e-05
TRINITY_DN826_c0_g1_i4	gonads	mantle	11.6746979079423	4.10045287315273	5.64764075427703e-06	8.12321168998553e-05
TRINITY_DN2842_c0_g1_i1	gonads	mantle	-7.05537350732738	3.22864873652253	5.68798763806328e-06	8.17495084842879e-05
TRINITY_DN10410_c0_g1_i3	gonads	mantle	-5.27550931662202	4.09079040170187	5.74844382777251e-06	8.25460135158578e-05
TRINITY_DN10905_c0_g3_i2	gonads	mantle	8.17371411826948	3.74725676696143	5.75379782213107e-06	8.25460135158578e-05
TRINITY_DN7333_c0_g1_i3	gonads	mantle	10.7143874762072	3.15262990421092	5.75666107959552e-06	8.25460135158578e-05
TRINITY_DN9219_c0_g4_i1	gonads	mantle	-2.92179794011789	7.48300509658297	5.77692865865756e-06	8.27731097073296e-05
TRINITY_DN1057_c0_g1_i3	gonads	mantle	-10.4270511307105	2.87356259758552	5.81836585536749e-06	8.33029483844338e-05
TRINITY_DN4760_c0_g3_i2	gonads	mantle	-7.43693857493807	4.23097499015934	5.83261680101853e-06	8.34430415851686e-05
TRINITY_DN2096_c0_g1_i4	gonads	mantle	4.09407567718714	6.47438249275846	5.87778636888225e-06	8.4024912407189e-05
TRINITY_DN2342_c0_g1_i2	gonads	mantle	6.4130478219742	5.89522233045519	5.88404307844399e-06	8.4050046542544e-05
TRINITY_DN11247_c0_g3_i2	gonads	mantle	6.53012673343078	5.14327970772805	5.90231559985561e-06	8.42466498607351e-05
TRINITY_DN10133_c0_g1_i1	gonads	mantle	-5.89634365819254	4.38868330925099	5.99548215162905e-06	8.55111362756009e-05
TRINITY_DN359_c0_g1_i1	gonads	mantle	3.13053573271302	6.41299723443401	6.00091864701144e-06	8.55233897793759e-05
TRINITY_DN1169_c0_g1_i6	gonads	mantle	-3.12302016589128	5.92700720624571	6.01558844527704e-06	8.55638344473292e-05
TRINITY_DN36570_c0_g1_i3	gonads	mantle	3.70499876970217	5.16962208327562	6.01674671728521e-06	8.55638344473292e-05
TRINITY_DN4867_c0_g1_i6	gonads	mantle	4.63211216161228	4.54065585679515	6.01749510082373e-06	8.55638344473292e-05
TRINITY_DN27663_c0_g1_i2	gonads	mantle	-10.7746891946869	3.21446593944657	6.06079727142695e-06	8.61133380325243e-05
TRINITY_DN7493_c0_g1_i6	gonads	mantle	7.52511048855883	4.30034386822185	6.06535821295236e-06	8.61133380325243e-05
TRINITY_DN141_c0_g1_i1	gonads	mantle	-4.11196615525823	5.72085161396283	6.11234324897722e-06	8.67117747456368e-05
TRINITY_DN15079_c1_g1_i2	gonads	mantle	-2.7183938507712	7.19037479641167	6.12025496729801e-06	8.67117747456368e-05
TRINITY_DN2974_c0_g1_i1	gonads	mantle	3.00704908068476	6.35535616509	6.12143175388005e-06	8.67117747456368e-05
TRINITY_DN5898_c4_g1_i1	gonads	mantle	-3.7306777409575	5.33350529468462	6.13099970123367e-06	8.67815139529166e-05
TRINITY_DN7844_c0_g1_i1	gonads	mantle	-10.4031027285751	2.85011280798473	6.15445672712885e-06	8.69971583503421e-05
TRINITY_DN550_c1_g1_i5	gonads	mantle	9.36232968937537	6.72827572479503	6.15950784532652e-06	8.69971583503421e-05
TRINITY_DN680_c0_g1_i10	gonads	mantle	-10.4123333031886	2.85917221642062	6.16020340920052e-06	8.69971583503421e-05
TRINITY_DN13406_c0_g2_i2	gonads	mantle	8.39051505408378	3.96125655687741	6.22506897501763e-06	8.78468192818953e-05
TRINITY_DN4854_c0_g1_i2	gonads	mantle	9.27323063801963	3.95285569899444	6.23214977609622e-06	8.78803671068541e-05
TRINITY_DN1359_c0_g2_i2	gonads	mantle	-5.01867153443429	5.84884012538882	6.24882673894649e-06	8.80490790275085e-05
TRINITY_DN12172_c0_g1_i1	gonads	mantle	-7.22409512124132	3.39288410702389	6.28103824539421e-06	8.84362611732822e-05
TRINITY_DN3587_c0_g1_i1	gonads	mantle	-8.53177176443327	3.27127783143489	6.3419283540519e-06	8.92263474149892e-05
TRINITY_DN4590_c0_g1_i1	gonads	mantle	6.35408695331957	5.03893574163877	6.34865069026534e-06	8.92537167019695e-05
TRINITY_DN914_c0_g1_i2	gonads	mantle	8.93516773186244	3.62054612357217	6.39297727088204e-06	8.98093137813233e-05
TRINITY_DN3810_c0_g1_i1	gonads	mantle	6.84543269768898	3.59519746726884	6.4051718598131e-06	8.98917044104353e-05
TRINITY_DN596_c0_g1_i3	gonads	mantle	-2.39250255366233	8.24534086472277	6.40846447627381e-06	8.98917044104353e-05
TRINITY_DN7603_c0_g1_i1	gonads	mantle	-3.21601343063295	6.10862487949388	6.41733376294226e-06	8.99485851664015e-05
TRINITY_DN11069_c2_g1_i3	gonads	mantle	-10.6240757510328	3.06664080145987	6.44322919939463e-06	9.02438488466936e-05
TRINITY_DN30802_c0_g1_i2	gonads	mantle	-10.4763931126628	2.92192657821137	6.45839358585735e-06	9.03884837139766e-05
TRINITY_DN22660_c0_g1_i1	gonads	mantle	6.71323878307336	4.16809632724694	6.5260458032481e-06	9.12669459490176e-05
TRINITY_DN1696_c0_g1_i2	gonads	mantle	7.62419891579947	4.59652361439641	6.53514208436438e-06	9.13258000779835e-05
TRINITY_DN5414_c0_g2_i1	gonads	mantle	7.15800894178091	4.54867482926474	6.61740952645401e-06	9.24063375129048e-05
TRINITY_DN8953_c0_g1_i15	gonads	mantle	10.418190860053	2.86319707224585	6.65486848269453e-06	9.28600169758511e-05
TRINITY_DN13196_c0_g1_i1	gonads	mantle	-7.86369783771567	3.42054556013788	6.67547065493525e-06	9.30779803856793e-05
TRINITY_DN12786_c0_g2_i1	gonads	mantle	3.18930231923101	9.28132045150237	6.74096850973967e-06	9.39211451424131e-05
TRINITY_DN236_c0_g1_i1	gonads	mantle	-2.48808691038407	7.96343556137461	6.77462565475983e-06	9.43197509191748e-05
TRINITY_DN1222_c0_g1_i2	gonads	mantle	-2.61423995771398	7.91032564553405	6.81219812041266e-06	9.47722335679747e-05
TRINITY_DN7493_c0_g1_i1	gonads	mantle	8.5617503638961	4.94612807070831	6.88162944423425e-06	9.56669378988636e-05
TRINITY_DN6904_c0_g1_i10	gonads	mantle	-5.07225231095834	4.22448116138809	6.88746764554144e-06	9.56769111444582e-05
TRINITY_DN4608_c0_g1_i1	gonads	mantle	-10.5470687498549	2.99060024533434	6.90070665473402e-06	9.57546395204544e-05
TRINITY_DN1926_c0_g1_i4	gonads	mantle	2.66219114917725	6.84785198337759	6.90331296478549e-06	9.57546395204544e-05
TRINITY_DN12809_c0_g1_i1	gonads	mantle	-6.18778102143992	5.99080796978102	6.93702369346297e-06	9.61508536266039e-05
TRINITY_DN39797_c0_g1_i3	gonads	mantle	-10.8166085846457	3.25488891471722	7.01611437383149e-06	9.71340442508774e-05
TRINITY_DN19_c1_g2_i1	gonads	mantle	7.35433885427583	4.13199147508434	7.0183557984738e-06	9.71340442508774e-05
TRINITY_DN4640_c0_g1_i1	gonads	mantle	6.77774038113421	4.68792830540374	7.05136814635668e-06	9.75186990721896e-05
TRINITY_DN493_c0_g1_i2	gonads	mantle	-6.74377272731228	4.30204070757252	7.08878731419838e-06	9.79636850432563e-05
TRINITY_DN10292_c0_g1_i2	gonads	mantle	-5.07677281219688	4.09745136887583	7.11168094468497e-06	9.82074255509933e-05
TRINITY_DN963_c0_g2_i3	gonads	mantle	-3.52342974633373	5.93916826819073	7.19451378459902e-06	9.9271313264582e-05
TRINITY_DN24938_c0_g1_i3	gonads	mantle	7.10750001139984	4.55648871507469	7.19934861236933e-06	9.9271313264582e-05
TRINITY_DN13347_c2_g1_i1	gonads	mantle	-6.0919378182687	4.22859109168509	7.23429832119171e-06	9.96796680185442e-05
TRINITY_DN20110_c2_g1_i1	gonads	mantle	-6.21786326518043	3.84168095322536	7.2995667123598e-06	0.000100504866951902
TRINITY_DN23036_c0_g1_i2	gonads	mantle	-6.18253981207373	3.90637719940143	7.33004138102062e-06	0.000100850142240787
TRINITY_DN6398_c0_g1_i2	gonads	mantle	-6.97999553298934	4.0041294387344	7.4737996080282e-06	0.000102732692054859
TRINITY_DN31597_c0_g1_i2	gonads	mantle	7.09823663519736	5.04934237505783	7.47786668778679e-06	0.000102732692054859
TRINITY_DN539_c0_g1_i1	gonads	mantle	3.16955942439237	5.96199167855206	7.66845934042099e-06	0.000105273691635875
TRINITY_DN9660_c0_g2_i9	gonads	mantle	-5.33989383296322	4.74202473680037	7.70667889897901e-06	0.000105683347066568
TRINITY_DN5344_c1_g1_i1	gonads	mantle	-10.4565015372318	2.90202662938911	7.71295767692305e-06	0.000105683347066568
TRINITY_DN3511_c0_g4_i3	gonads	mantle	2.9962533721645	6.58503761058162	7.71526896803675e-06	0.000105683347066568
TRINITY_DN26907_c0_g1_i1	gonads	mantle	4.79572062340475	4.23045458115262	7.74542954758521e-06	0.000106018758730463
TRINITY_DN5869_c0_g1_i1	gonads	mantle	3.65579604865501	6.63109368153822	7.76234300828712e-06	0.00010617248665215
TRINITY_DN4894_c0_g1_i1	gonads	mantle	3.5354816885543	5.96319625613717	7.84791518491979e-06	0.000107264409155114
TRINITY_DN2539_c0_g1_i1	gonads	mantle	-2.59422934032431	9.57921600266372	7.86361259000031e-06	0.000107400393005531
TRINITY_DN427_c0_g1_i3	gonads	mantle	6.8346286573308	5.73278595701633	7.87221277814669e-06	0.000107439315958285
TRINITY_DN635_c0_g1_i2	gonads	mantle	3.97396609976849	5.22019506288519	7.88019887778325e-06	0.000107469807177009
TRINITY_DN9304_c0_g1_i1	gonads	mantle	-6.37729530262913	3.49164972328098	7.92050447859996e-06	0.000107940704360439
TRINITY_DN1963_c0_g1_i4	gonads	mantle	-7.30873711973926	4.02509781454286	7.97995358198874e-06	0.000108671612773963
TRINITY_DN3171_c0_g2_i1	gonads	mantle	-6.79502127422178	3.32614668284497	8.0921221049427e-06	0.000110118870654588
TRINITY_DN3586_c1_g1_i1	gonads	mantle	3.95146627100619	5.07275232018738	8.09881242234522e-06	0.000110129702546651
TRINITY_DN42821_c0_g1_i1	gonads	mantle	-8.48309829328676	3.2229327595039	8.13357837266729e-06	0.000110522020592666
TRINITY_DN2385_c0_g1_i2	gonads	mantle	3.4559749005052	5.58949490326462	8.27790342320445e-06	0.000112401415377291
TRINITY_DN6378_c0_g1_i3	gonads	mantle	-4.63362539784659	4.3370182215721	8.31166259735966e-06	0.000112777853281821
TRINITY_DN2920_c0_g1_i1	gonads	mantle	7.57333300045428	4.10962920256233	8.36080088953078e-06	0.000113362266923072
TRINITY_DN721_c0_g2_i1	gonads	mantle	-3.92033059975626	6.08782982627314	8.375803817962e-06	0.000113483334688036
TRINITY_DN536_c0_g1_i8	gonads	mantle	4.94985091270138	5.45605045807154	8.38404002655595e-06	0.000113512611489979
TRINITY_DN4113_c1_g1_i3	gonads	mantle	-5.89997759884954	3.84659945416035	8.44822290546073e-06	0.000114298766665915
TRINITY_DN7077_c0_g1_i1	gonads	mantle	-3.88116701129581	5.37479136093428	8.47613081168179e-06	0.000114593363303518
TRINITY_DN8780_c0_g1_i1	gonads	mantle	-5.69248599009956	4.45201276067336	8.49303470051654e-06	0.000114738872266414
TRINITY_DN72789_c0_g1_i1	gonads	mantle	10.3409628760153	2.78759845816978	8.52911198921458e-06	0.000115143011854397
TRINITY_DN3068_c0_g1_i6	gonads	mantle	-3.48944828624612	5.80198656430738	8.56340235467655e-06	0.000115522461801283
TRINITY_DN3447_c1_g1_i6	gonads	mantle	7.93433885554727	4.01135175279417	8.72597165456394e-06	0.00011763063087581
TRINITY_DN1466_c0_g1_i18	gonads	mantle	-2.63768580157374	7.8183873620183	8.79690634606306e-06	0.000118501368543506
TRINITY_DN45589_c0_g1_i1	gonads	mantle	-10.4583456879882	2.90379216760549	8.81643081587852e-06	0.000118678813662734
TRINITY_DN9338_c0_g1_i2	gonads	mantle	-4.4424621754088	4.51660516209337	8.85041921538387e-06	0.000119050563441492
TRINITY_DN1691_c0_g2_i3	gonads	mantle	7.56153185656713	5.32130266578432	8.88546505013548e-06	0.000119435992083979
TRINITY_DN2007_c1_g1_i3	gonads	mantle	4.85598332738891	4.71259095035537	8.93156200588556e-06	0.000119969305907955
TRINITY_DN3223_c0_g1_i2	gonads	mantle	10.3855927243402	2.83146115039311	8.96871287913031e-06	0.000120381775455223
TRINITY_DN378_c0_g1_i2	gonads	mantle	7.77049056881939	4.25936574764826	9.0714120817113e-06	0.000121672838000498
TRINITY_DN3307_c0_g2_i2	gonads	mantle	3.31005513046995	5.64037812402527	9.10393281892116e-06	0.000122021435286028
TRINITY_DN5852_c0_g1_i1	gonads	mantle	5.85161346187706	5.89780870486278	9.13065665550794e-06	0.000122291891721513
TRINITY_DN4617_c0_g1_i5	gonads	mantle	5.07570979679171	5.71822587981594	9.22123708056269e-06	0.000123416614336127
TRINITY_DN17023_c0_g1_i1	gonads	mantle	7.32821830007715	4.60479229907603	9.23593262851838e-06	0.000123524814052425
TRINITY_DN4891_c0_g1_i1	gonads	mantle	-5.20295755996362	4.48120628486925	9.24308863056426e-06	0.000123532094401619
TRINITY_DN2540_c2_g1_i2	gonads	mantle	5.38532843946699	4.3357002620819	9.28352065928016e-06	0.000123983774122938
TRINITY_DN9874_c0_g2_i1	gonads	mantle	3.26928239528967	7.55244880613075	9.30037632531335e-06	0.000124120165187253
TRINITY_DN2411_c0_g1_i1	gonads	mantle	3.17717657504402	5.71044950484246	9.34573677773017e-06	0.00012463650674883
TRINITY_DN2470_c0_g1_i1	gonads	mantle	-6.04946154478065	5.78827125972926	9.38966793535691e-06	0.00012513306398303
TRINITY_DN888_c0_g1_i7	gonads	mantle	8.43072559850914	4.00109496390426	9.40383079201048e-06	0.000125232483619333
TRINITY_DN16413_c0_g1_i1	gonads	mantle	-8.03766121100948	8.06313869651184	9.43174924950377e-06	0.000125514816935704
TRINITY_DN15963_c0_g4_i1	gonads	mantle	3.07429212587747	6.25194090265762	9.63589739735557e-06	0.000128140289659923
TRINITY_DN30114_c0_g1_i1	gonads	mantle	-4.90156622948163	4.99309755340057	9.72786737224566e-06	0.00012927131862236
TRINITY_DN90_c0_g1_i1	gonads	mantle	6.77978542719676	4.56915318271009	9.87478899210483e-06	0.000131078356393668
TRINITY_DN8302_c0_g1_i13	gonads	mantle	-5.72135366012467	3.58502862990819	9.87788085004736e-06	0.000131078356393668
TRINITY_DN5538_c0_g1_i2	gonads	mantle	-5.8792918405418	4.40732001616348	9.97758317918421e-06	0.000132307426628728
TRINITY_DN3993_c0_g1_i2	gonads	mantle	9.49453400428838	4.25965870573354	1.00493177737538e-05	0.000133164151265827
TRINITY_DN9634_c0_g1_i1	gonads	mantle	2.72517047521983	7.13492882227829	1.01606704912153e-05	0.000134544271763194
TRINITY_DN284_c0_g1_i3	gonads	mantle	3.56629206101663	5.26523662227933	1.02014289689435e-05	0.00013498831363721
TRINITY_DN8119_c0_g1_i1	gonads	mantle	-4.57614755900258	4.4647458050399	1.02130702879266e-05	0.00013504671285182
TRINITY_DN469_c0_g1_i1	gonads	mantle	6.69811155866708	3.48836544191878	1.02594690437077e-05	0.000135564299584607
TRINITY_DN28884_c0_g1_i3	gonads	mantle	-5.02722657304572	4.1864848503314	1.03818663897129e-05	0.000137084658392505
TRINITY_DN795_c0_g1_i4	gonads	mantle	-3.5796272860917	6.34061115712428	1.04424408503909e-05	0.000137787122068293
TRINITY_DN57655_c0_g1_i5	gonads	mantle	-6.96249435601199	3.23370391222761	1.04831923596258e-05	0.000138227216688249
TRINITY_DN549_c0_g2_i1	gonads	mantle	-2.26497274305501	9.61312793796857	1.04980174102183e-05	0.000138325075664682
TRINITY_DN4148_c4_g1_i2	gonads	mantle	6.99690623922741	4.59862514253997	1.05357553587698e-05	0.00013872449127784
TRINITY_DN5171_c0_g1_i5	gonads	mantle	-3.91230177926513	5.37238421997826	1.06109383109409e-05	0.000139616036198324
TRINITY_DN3289_c0_g1_i1	gonads	mantle	-6.228213595903	3.41036666734195	1.06467738246063e-05	0.00013998896702248
TRINITY_DN6376_c0_g3_i1	gonads	mantle	3.31073173558017	5.82482107289679	1.07248293012678e-05	0.000140916111578683
TRINITY_DN3674_c0_g1_i1	gonads	mantle	7.14309132973163	4.56282757645516	1.07784224876359e-05	0.00014152076300702
TRINITY_DN42928_c0_g1_i10	gonads	mantle	-10.3657052985707	2.8132990796297	1.07992919880766e-05	0.000141695204708724
TRINITY_DN2294_c0_g1_i7	gonads	mantle	10.2716551336643	2.71977961281297	1.08136746271789e-05	0.000141784348585411
TRINITY_DN557_c5_g1_i3	gonads	mantle	7.15229184696581	5.44314147990798	1.0909044280112e-05	0.000142934490413473
TRINITY_DN1328_c0_g3_i1	gonads	mantle	6.81150169097945	4.46796875155564	1.11793222023902e-05	0.00014637312966325
TRINITY_DN180_c0_g1_i5	gonads	mantle	2.72648201684407	6.51430540684855	1.11936751062424e-05	0.000146458421348062
TRINITY_DN72043_c0_g1_i1	gonads	mantle	3.47833516897325	6.01307976226206	1.12180479467718e-05	0.000146674603105308
TRINITY_DN4266_c0_g1_i1	gonads	mantle	-4.84818317937118	4.14378763727709	1.12928758926353e-05	0.00014754971550909
TRINITY_DN439_c0_g1_i6	gonads	mantle	3.78928922508586	5.0057299573086	1.14465528616164e-05	0.00014945310528752
TRINITY_DN259_c0_g1_i2	gonads	mantle	-5.8758475694665	7.16437047955381	1.156300403318e-05	0.000150868133628446
TRINITY_DN642_c0_g1_i6	gonads	mantle	-10.7542652887208	3.19450449603344	1.15997944703947e-05	0.000151242540045258
TRINITY_DN4336_c0_g1_i1	gonads	mantle	-2.33967730856517	8.32026026992095	1.16082776134522e-05	0.000151247600369414
TRINITY_DN22502_c0_g2_i2	gonads	mantle	-2.70343033627731	9.02959715806464	1.17549623685713e-05	0.00015305206752222
TRINITY_DN1447_c0_g1_i5	gonads	mantle	8.63663420009573	4.27370709925023	1.17971226289963e-05	0.000153494038440228
TRINITY_DN416_c0_g1_i4	gonads	mantle	-6.39866892023708	3.28972281854754	1.1819426218317e-05	0.000153677216049433
TRINITY_DN5111_c1_g1_i7	gonads	mantle	-10.3135962252877	2.76290510027872	1.18639455542747e-05	0.000154148789107141
TRINITY_DN36311_c0_g1_i1	gonads	mantle	-6.90696011620131	3.08372527952724	1.18851628084065e-05	0.000154317152128052
TRINITY_DN806_c0_g2_i1	gonads	mantle	-3.54959189801829	5.54996479294536	1.21171322842224e-05	0.000157219791387785
TRINITY_DN1423_c0_g1_i4	gonads	mantle	-2.50875233699046	7.00647524598557	1.21512038751657e-05	0.000157552458850517
TRINITY_DN7945_c0_g1_i1	gonads	mantle	4.24126854427004	4.90274645808354	1.24724924645481e-05	0.00016160613675979
TRINITY_DN7676_c0_g2_i5	gonads	mantle	-5.75669019471429	3.69300685402757	1.25282963775188e-05	0.000162136033734704
TRINITY_DN6264_c0_g1_i5	gonads	mantle	-5.35258569065093	3.79528826779036	1.25307446324616e-05	0.000162136033734704
TRINITY_DN13099_c0_g1_i1	gonads	mantle	7.35761526456103	4.6340892093472	1.25514243154665e-05	0.000162291219315
TRINITY_DN4013_c0_g1_i1	gonads	mantle	-8.42177240212911	3.16093442594877	1.27911398963644e-05	0.000165000706020855
TRINITY_DN4269_c0_g2_i1	gonads	mantle	7.14665966513749	5.57550438135807	1.27959896879645e-05	0.000165000706020855
TRINITY_DN21675_c0_g1_i2	gonads	mantle	10.9436358959541	3.37781288677765	1.27962658861636e-05	0.000165000706020855
TRINITY_DN1510_c0_g1_i1	gonads	mantle	-2.80656133598148	6.79803699372481	1.27962975285924e-05	0.000165000706020855
TRINITY_DN5672_c0_g3_i2	gonads	mantle	-4.01012775640006	4.76872194860433	1.28470686666349e-05	0.000165541124805108
TRINITY_DN282_c0_g1_i7	gonads	mantle	7.05937047021268	6.16575672251361	1.29749836982742e-05	0.000167074152597212
TRINITY_DN15595_c0_g1_i1	gonads	mantle	3.41718430704215	5.59592092924457	1.29908030797575e-05	0.00016716264789407
TRINITY_DN5858_c0_g1_i2	gonads	mantle	7.50268792411702	4.3180386258029	1.31344989110917e-05	0.000168895373472015
TRINITY_DN19245_c0_g1_i1	gonads	mantle	3.09979199762241	6.98494269997946	1.32543359934138e-05	0.000170319129092808
TRINITY_DN10981_c0_g1_i1	gonads	mantle	4.54718935336179	5.15576763170729	1.32687772747333e-05	0.000170387515189771
TRINITY_DN13552_c0_g1_i1	gonads	mantle	-5.15505045580499	5.21706287023612	1.34020801833625e-05	0.000171981089385951
TRINITY_DN2792_c0_g1_i1	gonads	mantle	3.53361746937515	5.85277632554561	1.34165905504418e-05	0.000172049126866475
TRINITY_DN5727_c0_g1_i2	gonads	mantle	7.4993607930912	4.31477839420872	1.3547880084153e-05	0.000173434661850288
TRINITY_DN9321_c1_g1_i2	gonads	mantle	-3.32772104004971	6.81509582989077	1.35518534453718e-05	0.000173434661850288
TRINITY_DN474_c0_g1_i4	gonads	mantle	-2.47549430438943	7.0637422788949	1.35524837455267e-05	0.000173434661850288
TRINITY_DN92_c0_g1_i4	gonads	mantle	-2.37360328677169	8.57535626517783	1.35807554621172e-05	0.000173677505170566
TRINITY_DN5023_c0_g1_i1	gonads	mantle	-10.2366330399558	2.68752074256934	1.3596578431303e-05	0.000173760924357363
TRINITY_DN125_c0_g2_i1	gonads	mantle	4.58154706320799	7.68647952818559	1.36557183246982e-05	0.000174397430744129
TRINITY_DN92_c1_g1_i2	gonads	mantle	-3.68451224364277	5.52924625103198	1.36691213440099e-05	0.00017444936010347
TRINITY_DN3974_c0_g1_i1	gonads	mantle	3.87627099307772	5.63452188194326	1.37455372460381e-05	0.000175304858638208
TRINITY_DN1144_c0_g1_i5	gonads	mantle	-3.12717044490654	8.25336108165203	1.37675564608145e-05	0.000175465910582441
TRINITY_DN798_c0_g5_i1	gonads	mantle	3.05247763930962	5.79890629446676	1.38075305837129e-05	0.000175851835389024
TRINITY_DN2104_c0_g1_i1	gonads	mantle	4.59408682650593	5.16395900180983	1.38166610121541e-05	0.000175851835389024
TRINITY_DN2264_c0_g1_i1	gonads	mantle	2.96705558044299	5.94571682601456	1.38351865786452e-05	0.000175967750875022
TRINITY_DN6264_c0_g1_i9	gonads	mantle	-10.2080033589832	2.65976301636273	1.38586056721137e-05	0.000176145706379437
TRINITY_DN83076_c0_g1_i1	gonads	mantle	-4.08366275655108	4.73653559865131	1.39171618383161e-05	0.000176769715694832
TRINITY_DN5763_c1_g1_i7	gonads	mantle	-10.2529381014286	2.70373297826378	1.39752331588875e-05	0.00017732188541765
TRINITY_DN11195_c1_g1_i4	gonads	mantle	6.10447217772577	4.99493283787897	1.39796155652001e-05	0.00017732188541765
TRINITY_DN21105_c2_g1_i1	gonads	mantle	-4.17435841163627	4.54365525011843	1.40015637338745e-05	0.000177479794303739
TRINITY_DN3587_c0_g1_i3	gonads	mantle	-6.69279402522652	3.79892851646991	1.40332872576715e-05	0.00017776131465921
TRINITY_DN1268_c0_g3_i2	gonads	mantle	-5.29213095654174	4.10755042949711	1.40437129371138e-05	0.00017777285400883
TRINITY_DN4608_c0_g1_i4	gonads	mantle	-8.10413071020371	3.00444838294141	1.40603974429034e-05	0.000177863551674481
TRINITY_DN21270_c0_g2_i1	gonads	mantle	-3.6380703177197	5.65462596067498	1.41875429612646e-05	0.000179249941383057
TRINITY_DN12846_c0_g1_i3	gonads	mantle	-2.95485494582451	6.5710729873047	1.4189181294452e-05	0.000179249941383057
TRINITY_DN220_c1_g1_i10	gonads	mantle	-5.2408074726627	7.88072453500692	1.42450132454652e-05	0.000179833667215048
TRINITY_DN7675_c0_g1_i1	gonads	mantle	-3.2872105204144	5.91331002643435	1.42736905268685e-05	0.000180074026876442
TRINITY_DN3475_c0_g1_i6	gonads	mantle	8.63686124016699	4.27467836611773	1.43301061921531e-05	0.000180663767944797
TRINITY_DN97_c0_g1_i1	gonads	mantle	2.9915033175625	8.72444763687185	1.44905948825949e-05	0.000182563907475659
TRINITY_DN2907_c0_g1_i1	gonads	mantle	5.58202291746017	5.49042261108647	1.45665255652265e-05	0.000183396875782138
TRINITY_DN3216_c0_g1_i4	gonads	mantle	6.6554778267993	4.96989187829646	1.46485687316537e-05	0.000184305628405533
TRINITY_DN491_c0_g1_i1	gonads	mantle	-2.76681299834293	7.08591007363406	1.4779969079448e-05	0.00018583374312275
TRINITY_DN11302_c0_g1_i1	gonads	mantle	10.2877501591491	2.73485248678768	1.48554913351842e-05	0.000186657700138925
TRINITY_DN10141_c0_g1_i4	gonads	mantle	-2.279571498408	8.87352425742731	1.48686801013943e-05	0.000186697862240895
TRINITY_DN9170_c0_g1_i2	gonads	mantle	-6.44060735967882	3.40191477649052	1.48905340465035e-05	0.000186846701225568
TRINITY_DN46106_c0_g3_i1	gonads	mantle	-4.16701993538714	7.08773108692382	1.49555286027446e-05	0.000187536306317906
TRINITY_DN11744_c0_g1_i9	gonads	mantle	-3.04853441813767	5.91586917275494	1.51852230209642e-05	0.000190288871176187
TRINITY_DN5585_c0_g1_i1	gonads	mantle	7.79508356567194	4.23703894494463	1.53559493429132e-05	0.000192297165834849
TRINITY_DN59_c1_g1_i1	gonads	mantle	3.14304247306665	6.7237616831449	1.53660708944247e-05	0.000192297165834849
TRINITY_DN24639_c0_g1_i2	gonads	mantle	2.54466392964271	7.73335375814497	1.53818726862465e-05	0.000192366070461734
TRINITY_DN1662_c1_g1_i4	gonads	mantle	4.67212125756294	4.28594052451634	1.54374052601635e-05	0.000192931424669494
TRINITY_DN9644_c0_g1_i6	gonads	mantle	-8.38519795453983	3.12452022927347	1.55607095866692e-05	0.000194342445131903
TRINITY_DN8822_c0_g1_i2	gonads	mantle	10.237774811123	2.68709292051987	1.57317598503179e-05	0.000196347495686933
TRINITY_DN133_c0_g2_i2	gonads	mantle	-8.46360601252839	7.27810724961232	1.57450665340734e-05	0.000196382391937669
TRINITY_DN112009_c0_g1_i1	gonads	mantle	6.30630636175033	4.72479034161318	1.58843066717939e-05	0.000197986915180652
TRINITY_DN5368_c0_g2_i9	gonads	mantle	-10.1842636877563	2.63675105504674	1.59137977573539e-05	0.000198176679519627
TRINITY_DN11_c5_g1_i1	gonads	mantle	6.02252729003498	3.59327350551898	1.59207448061957e-05	0.000198176679519627
TRINITY_DN14683_c0_g1_i5	gonads	mantle	3.98398747905705	4.86918153702367	1.59715667011171e-05	0.000198676932252778
TRINITY_DN3211_c0_g1_i7	gonads	mantle	5.12110716861205	5.13001799014456	1.6257982192988e-05	0.00020210521576433
TRINITY_DN9873_c0_g2_i1	gonads	mantle	-7.36449070853121	3.04956233714092	1.64089204947117e-05	0.000203845924549995
TRINITY_DN1642_c1_g2_i1	gonads	mantle	-3.75819876882715	6.76152977174777	1.64943741485079e-05	0.000204771353216426
TRINITY_DN992_c0_g1_i1	gonads	mantle	-8.59413826837364	3.32725139927616	1.65157931850062e-05	0.000204901115450634
TRINITY_DN103314_c0_g1_i1	gonads	mantle	-10.3022444641339	2.75129317616239	1.65726202827986e-05	0.0002054696996442
TRINITY_DN8468_c0_g1_i4	gonads	mantle	-3.50048366441609	5.14758481850079	1.6821630953089e-05	0.000208335852304699
TRINITY_DN19145_c0_g1_i7	gonads	mantle	-2.98904678402478	7.67100488464047	1.68260972558226e-05	0.000208335852304699
TRINITY_DN4342_c0_g1_i7	gonads	mantle	-3.39712395188252	7.95808600087515	1.68886136364742e-05	0.000208971428598598
TRINITY_DN8006_c0_g1_i3	gonads	mantle	8.51915628556223	4.15810586908857	1.6955941386404e-05	0.000209665657752199
TRINITY_DN2633_c0_g1_i1	gonads	mantle	3.64418527296088	5.37300036694966	1.69977068553083e-05	0.000210043091854881
TRINITY_DN10368_c0_g1_i4	gonads	mantle	5.94455101462852	3.41725871775352	1.70447578344877e-05	0.000210485297673211
TRINITY_DN9653_c0_g1_i1	gonads	mantle	-10.4221874522581	2.86830221768844	1.71640716788424e-05	0.000211818702277074
TRINITY_DN365_c0_g2_i2	gonads	mantle	7.56033154048735	3.95826145857604	1.7255909422248e-05	0.00021281149283517
TRINITY_DN27660_c0_g1_i1	gonads	mantle	7.15131774818837	4.46219186958141	1.72897362503857e-05	0.000213088015898554
TRINITY_DN1176_c0_g1_i3	gonads	mantle	-2.35872095593234	8.52249445164242	1.73730458288534e-05	0.000213973624433946
TRINITY_DN10840_c0_g2_i10	gonads	mantle	8.27695633489392	2.97579905383864	1.73984109150511e-05	0.000214144867942565
TRINITY_DN1050_c2_g5_i1	gonads	mantle	-6.63045286263641	3.44125946593332	1.74451682997051e-05	0.000214579015478401
TRINITY_DN7487_c0_g2_i1	gonads	mantle	3.09135052336523	6.13911299926947	1.76881081613279e-05	0.000217424087425165
TRINITY_DN19982_c0_g3_i1	gonads	mantle	-8.05526655151171	2.95786934757781	1.77065619750885e-05	0.000217507826392212
TRINITY_DN750_c0_g3_i1	gonads	mantle	6.65145188423674	4.83691808506147	1.77239253945058e-05	0.000217578069691818
TRINITY_DN4481_c0_g1_i1	gonads	mantle	-3.87011385183482	5.11848491793177	1.78553324905475e-05	0.000219047296292442
TRINITY_DN124_c0_g1_i2	gonads	mantle	6.66205793890912	5.24847391755267	1.78757319176674e-05	0.00021915365823471
TRINITY_DN27144_c0_g1_i1	gonads	mantle	-6.24488903790124	3.71858124774536	1.79221742174492e-05	0.000219578952838571
TRINITY_DN5884_c0_g1_i1	gonads	mantle	-10.1546976349455	2.60798833904416	1.80147863510481e-05	0.000220568983081902
TRINITY_DN6322_c0_g1_i1	gonads	mantle	5.87907242840987	4.97876628065799	1.8073123674694e-05	0.000221138338400775
TRINITY_DN14312_c0_g1_i7	gonads	mantle	-4.90800986437309	4.13067727665508	1.81291058066357e-05	0.000221678149797893
TRINITY_DN7997_c0_g1_i2	gonads	mantle	2.82962240167019	8.7494558429196	1.82134895189821e-05	0.000222564315351643
TRINITY_DN32687_c0_g1_i1	gonads	mantle	7.95365719691972	4.80685075226383	1.8790416081133e-05	0.000229464139908424
TRINITY_DN1908_c0_g2_i1	gonads	mantle	4.71831004241273	4.47528707506938	1.9020704155688e-05	0.000232124648233099
TRINITY_DN5720_c1_g1_i1	gonads	mantle	10.228812966066	2.67727788061867	1.91604888144601e-05	0.000233677919718912
TRINITY_DN4318_c1_g1_i1	gonads	mantle	3.70316674292635	5.04972504624528	1.91922892058522e-05	0.000233913066876806
TRINITY_DN15640_c0_g1_i3	gonads	mantle	-10.554099755393	2.99726855282648	1.9247420617347e-05	0.00023443207745405
TRINITY_DN59_c0_g1_i1	gonads	mantle	2.90198774984422	6.47856626826047	1.93947598404409e-05	0.00023582992819966
TRINITY_DN1806_c0_g1_i7	gonads	mantle	-2.59594531485304	7.01441002445574	1.93978679726103e-05	0.00023582992819966
TRINITY_DN1032_c0_g1_i2	gonads	mantle	10.7479641597792	3.18519258728817	1.9400053502616e-05	0.00023582992819966
TRINITY_DN23684_c0_g2_i5	gonads	mantle	6.75707028952635	4.41492086473969	1.94875021260717e-05	0.000236729857938274
TRINITY_DN2960_c0_g1_i1	gonads	mantle	6.62007623907644	4.68604753395589	1.94994247145688e-05	0.000236729857938274
TRINITY_DN4138_c1_g1_i1	gonads	mantle	-2.73407461840908	8.69668831658874	1.9680862246768e-05	0.000238777422219879
TRINITY_DN5610_c0_g2_i1	gonads	mantle	-5.2712597810291	4.42469751758326	1.98812811789834e-05	0.000241052470829413
TRINITY_DN469_c0_g1_i4	gonads	mantle	7.68780998473039	3.71341105065496	1.99427723334193e-05	0.000241641218078863
TRINITY_DN421_c0_g1_i5	gonads	mantle	-2.31562313624003	9.16371394146384	2.01149500171808e-05	0.00024356949197732
TRINITY_DN71881_c0_g1_i1	gonads	mantle	4.35990470580741	4.60878911148102	2.01781814753705e-05	0.0002441769058846
TRINITY_DN1028_c0_g1_i1	gonads	mantle	-2.23920374616925	8.68996074124067	2.02720833655417e-05	0.000245154437282707
TRINITY_DN3565_c0_g1_i1	gonads	mantle	3.49296951910696	5.39821477725347	2.03403988801151e-05	0.000245821482972879
TRINITY_DN27364_c0_g1_i3	gonads	mantle	6.60364917563709	3.11431852459101	2.04660626784663e-05	0.000247180294172246
TRINITY_DN9346_c0_g1_i8	gonads	mantle	-6.60160163573189	3.70956825028393	2.05094099158645e-05	0.000247543808054271
TRINITY_DN3333_c0_g1_i4	gonads	mantle	5.77649622552979	3.58688928126606	2.06158561095332e-05	0.000248667950645912
TRINITY_DN21832_c0_g1_i2	gonads	mantle	6.94275682806523	4.36518521488378	2.09490063275167e-05	0.000252397352360688
TRINITY_DN7897_c0_g1_i1	gonads	mantle	-3.0026820081018	7.22145949821259	2.09520602393185e-05	0.000252397352360688
TRINITY_DN15708_c0_g1_i1	gonads	mantle	5.22194528163783	3.77837416917236	2.10425059423909e-05	0.000253323570249763
TRINITY_DN82_c0_g1_i1	gonads	mantle	-7.01922293109857	4.93178059581575	2.10975326682098e-05	0.000253822472873685
TRINITY_DN4585_c2_g1_i2	gonads	mantle	-6.69120848000627	3.64943134087031	2.11379953766708e-05	0.000254145627810629
TRINITY_DN19_c1_g2_i3	gonads	mantle	10.6864972578593	3.12478767332488	2.13395280746414e-05	0.000256403692956012
TRINITY_DN3599_c0_g4_i2	gonads	mantle	2.23174789318362	8.93307111535113	2.14737153929486e-05	0.000257850191774969
TRINITY_DN826_c0_g1_i7	gonads	mantle	6.28504893783806	4.98078646960591	2.14896526324147e-05	0.000257875831588976
TRINITY_DN2120_c0_g1_i3	gonads	mantle	-4.19992758091688	4.94671215913117	2.16466070946924e-05	0.000259592559022614
TRINITY_DN170_c0_g1_i25	gonads	mantle	-2.94941746946283	5.68108663403416	2.19037368178252e-05	0.000262507645095732
TRINITY_DN9771_c0_g1_i4	gonads	mantle	10.8547406778494	3.2901477217346	2.19394517025476e-05	0.000262767125391281
TRINITY_DN4949_c0_g3_i1	gonads	mantle	11.087892152899	3.51987205008587	2.2063207073808e-05	0.000264080051868693
TRINITY_DN10862_c0_g1_i1	gonads	mantle	-5.85672040725351	3.95878404956645	2.23547138702523e-05	0.000267397870647755
TRINITY_DN1351_c0_g1_i2	gonads	mantle	-3.35687992553607	7.67533244798851	2.25431141743398e-05	0.000269478915696331
TRINITY_DN2453_c1_g1_i2	gonads	mantle	-7.50448106229534	4.28675112847659	2.25692301174941e-05	0.000269618603270627
TRINITY_DN767_c0_g1_i9	gonads	mantle	-2.72499197383264	10.3499103209469	2.26890235649065e-05	0.000270876496029848
TRINITY_DN15063_c0_g1_i2	gonads	mantle	7.38376562021565	3.87809070711254	2.27164241926569e-05	0.000271030440367562
TRINITY_DN19_c1_g2_i2	gonads	mantle	10.3712966809117	2.8160672303886	2.27423004980504e-05	0.00027116601308588
TRINITY_DN12738_c0_g1_i1	gonads	mantle	7.54193847588908	4.08062502821694	2.27572253528092e-05	0.00027117091740554
TRINITY_DN37079_c0_g1_i1	gonads	mantle	-7.29250847620846	2.97972017233543	2.28011564423838e-05	0.000271378656511667
TRINITY_DN7320_c0_g1_i1	gonads	mantle	-3.18978338440805	5.43083229380802	2.28037085593725e-05	0.000271378656511667
TRINITY_DN5950_c0_g2_i3	gonads	mantle	-4.5405362956553	4.85961873268263	2.28377319829097e-05	0.000271610556568227
TRINITY_DN21471_c0_g1_i5	gonads	mantle	6.74967817372117	4.03473688801015	2.28792802828766e-05	0.000271931598476632
TRINITY_DN18294_c0_g1_i1	gonads	mantle	6.8656158579139	4.08488186533946	2.32004073694002e-05	0.000275573052313969
TRINITY_DN10004_c0_g1_i1	gonads	mantle	-5.36197695741579	3.59646438671715	2.33949213130267e-05	0.00027770693126594
TRINITY_DN3578_c0_g1_i1	gonads	mantle	2.59843668628479	7.2620128505998	2.36709177307434e-05	0.000280796794197634
TRINITY_DN1622_c0_g1_i5	gonads	mantle	10.2428734767467	2.69079830395376	2.36852787227291e-05	0.000280796794197634
TRINITY_DN3726_c0_g1_i2	gonads	mantle	7.29012657280023	4.30231799529139	2.37359837679887e-05	0.000281216365770523
TRINITY_DN40417_c0_g1_i1	gonads	mantle	-6.34091472014847	3.30569068120876	2.37507720609016e-05	0.000281216365770523
TRINITY_DN3757_c0_g1_i1	gonads	mantle	3.02050097533366	5.66466418065239	2.38489387032725e-05	0.000282199854801738
TRINITY_DN976_c1_g1_i1	gonads	mantle	3.05320072646776	7.45296283371087	2.38733918698554e-05	0.000282310413731885
TRINITY_DN82769_c0_g1_i1	gonads	mantle	5.97172416730312	4.98208158532621	2.38936275693654e-05	0.000282370991464911
TRINITY_DN0_c0_g1_i20	gonads	mantle	-2.66692180308452	11.3706118778933	2.39154567319153e-05	0.000282450311996906
TRINITY_DN2359_c0_g1_i8	gonads	mantle	-10.6831268667924	3.12479502492117	2.39512537785935e-05	0.000282694393935086
TRINITY_DN379_c1_g2_i1	gonads	mantle	-2.61717766303086	8.72302054987111	2.40135696551865e-05	0.000283250969341859
TRINITY_DN5470_c0_g1_i1	gonads	mantle	3.68396411173804	6.07880387629033	2.40874035030024e-05	0.000283942616435393
TRINITY_DN8453_c0_g1_i7	gonads	mantle	-7.97307669975455	2.87892644008106	2.41530193447265e-05	0.000284223098569655
TRINITY_DN5454_c0_g1_i2	gonads	mantle	-3.01625183467933	9.96528034579751	2.41546356166514e-05	0.000284223098569655
TRINITY_DN502_c0_g1_i2	gonads	mantle	-7.39607065192465	3.08098613481255	2.4156833682756e-05	0.000284223098569655
TRINITY_DN2070_c0_g3_i2	gonads	mantle	-4.99884277638481	3.96832185091653	2.42360030095398e-05	0.000284975129156854
TRINITY_DN979_c0_g1_i4	gonads	mantle	-3.40644539425287	5.44138258938062	2.42655123851053e-05	0.000285142662517803
TRINITY_DN7448_c0_g1_i1	gonads	mantle	-5.98504093863761	3.41666433056507	2.43657143039357e-05	0.000286065675090164
TRINITY_DN5570_c1_g1_i1	gonads	mantle	-2.66553228549338	6.55338827148442	2.43746817995901e-05	0.000286065675090164
TRINITY_DN298_c0_g2_i2	gonads	mantle	2.853571482558	5.90479384663026	2.44371078652109e-05	0.0002866182820801
TRINITY_DN1565_c0_g1_i8	gonads	mantle	7.08155946853003	3.86322183608349	2.47662960106809e-05	0.000290297035548031
TRINITY_DN451_c0_g1_i4	gonads	mantle	10.3914402065434	2.83778980924877	2.48632381283536e-05	0.000291250621435836
TRINITY_DN1236_c0_g1_i5	gonads	mantle	-4.48375046997351	6.59617898318485	2.52065281200546e-05	0.000295086949495677
TRINITY_DN679_c3_g1_i2	gonads	mantle	2.49254729345952	6.89076703693429	2.53024309461698e-05	0.000296024182716492
TRINITY_DN20583_c0_g1_i1	gonads	mantle	-3.70082470962773	5.38996149111741	2.54578168481777e-05	0.000297655725901973
TRINITY_DN493_c0_g1_i7	gonads	mantle	-10.0670748132421	2.5226018729769	2.55209173433602e-05	0.000298206891584329
TRINITY_DN1059_c0_g1_i3	gonads	mantle	2.15315660835479	9.13035320112705	2.55428919759424e-05	0.000298277121049067
TRINITY_DN3762_c0_g1_i1	gonads	mantle	-2.54908790042748	6.80574581866645	2.56538463878131e-05	0.000299385675146721
TRINITY_DN13435_c0_g1_i4	gonads	mantle	-6.13794401130284	3.84614444556015	2.593404953714e-05	0.000302466779994959
TRINITY_DN2741_c0_g2_i2	gonads	mantle	-2.34207914064645	7.97653981858806	2.59566044504292e-05	0.000302540984124653
TRINITY_DN22043_c0_g1_i9	gonads	mantle	-5.60570688844963	3.58901112566327	2.61018271718039e-05	0.000304043976856598
TRINITY_DN767_c0_g1_i1	gonads	mantle	-2.71991728623862	9.23285137829891	2.61521112565291e-05	0.000304439904496567
TRINITY_DN1743_c0_g1_i2	gonads	mantle	-3.72016782754291	5.64686750781385	2.62645250494881e-05	0.000305558148209611
TRINITY_DN4195_c0_g1_i1	gonads	mantle	-10.109622776203	2.56432685663631	2.6806283660827e-05	0.000311666835045981
TRINITY_DN3585_c0_g1_i1	gonads	mantle	6.30027227909313	4.41270089124238	2.68860341464503e-05	0.000312399665418083
TRINITY_DN567_c0_g1_i1	gonads	mantle	-3.13704319409424	5.42315150452606	2.70286679455563e-05	0.000313861797324284
TRINITY_DN4069_c0_g1_i1	gonads	mantle	-3.22781471831017	6.03157542872406	2.7100684412489e-05	0.000314502600970772
TRINITY_DN1242_c0_g1_i5	gonads	mantle	-5.26991431764461	3.98560034098305	2.73163532374731e-05	0.000316808655424549
TRINITY_DN238_c0_g1_i1	gonads	mantle	-4.6157147924237	6.02086706811135	2.73900928909371e-05	0.000317466808668901
TRINITY_DN6050_c0_g1_i4	gonads	mantle	-6.92259915070706	3.09784023581726	2.75247798340857e-05	0.000318830121773129
TRINITY_DN9335_c0_g1_i3	gonads	mantle	8.81286128858726	4.3077284428068	2.76251539425655e-05	0.000319794533000554
TRINITY_DN4269_c0_g1_i5	gonads	mantle	-5.01309241770034	4.56846364964803	2.76710957707486e-05	0.000320128020669144
TRINITY_DN3302_c0_g1_i4	gonads	mantle	-5.20075616477071	4.04642286974164	2.7773088145264e-05	0.000321109145362694
TRINITY_DN2152_c0_g2_i1	gonads	mantle	-3.42548534147124	5.21167947998827	2.78865685932911e-05	0.000322221798142888
TRINITY_DN837_c1_g1_i1	gonads	mantle	3.14674532788988	5.46376396855564	2.80533915465286e-05	0.000323949052939023
TRINITY_DN7002_c1_g1_i2	gonads	mantle	6.81755477973447	5.4182667251509	2.82041251437709e-05	0.00032548849548253
TRINITY_DN9308_c0_g1_i8	gonads	mantle	10.2097681586807	2.65844232077374	2.82945440551862e-05	0.000326330408103147
TRINITY_DN2833_c0_g1_i1	gonads	mantle	-2.7874425832361	5.99241131787437	2.83392199196046e-05	0.000326644037617454
TRINITY_DN6561_c0_g2_i1	gonads	mantle	7.29886730454054	3.79460409806585	2.877658083061e-05	0.000331480663525966
TRINITY_DN2282_c0_g2_i3	gonads	mantle	-3.77769727952134	4.7698476400029	2.91277862824456e-05	0.000335319506408634
TRINITY_DN4516_c0_g1_i4	gonads	mantle	-10.0118207166585	2.46915502556128	2.91609797489797e-05	0.000335386242417569
TRINITY_DN8444_c0_g1_i2	gonads	mantle	10.1391908695144	2.58979677332934	2.91694842607873e-05	0.000335386242417569
TRINITY_DN6150_c0_g1_i2	gonads	mantle	-7.03733222747236	3.73433014165479	2.91930819880877e-05	0.00033545113398858
TRINITY_DN9527_c0_g1_i8	gonads	mantle	6.72367461895083	3.97773591335549	2.92251928827848e-05	0.000335613708556823
TRINITY_DN2638_c0_g1_i2	gonads	mantle	-7.60403557380806	3.40889738386374	2.92443390685096e-05	0.000335627291864885
TRINITY_DN5236_c0_g1_i1	gonads	mantle	3.10582982332649	5.61992979324024	2.93083318841108e-05	0.000336155231996763
TRINITY_DN6676_c0_g1_i1	gonads	mantle	5.82617075073953	4.93222683300637	2.95024842029413e-05	0.000338174487636659
TRINITY_DN7780_c0_g1_i1	gonads	mantle	10.8499816974337	3.28537335033903	2.95867322088753e-05	0.000338932252967889
TRINITY_DN9034_c1_g1_i5	gonads	mantle	10.0449250970833	2.49839817923243	2.9679634647459e-05	0.000339788170191865
TRINITY_DN281_c0_g1_i1	gonads	mantle	2.76263982238652	6.74802066496452	2.98275829442378e-05	0.000341272847354648
TRINITY_DN19069_c0_g2_i5	gonads	mantle	-5.23141874563928	3.64540086986551	3.02213098333704e-05	0.000345566066662603
TRINITY_DN5414_c0_g1_i4	gonads	mantle	9.06996276621914	3.74845197381128	3.02541674501215e-05	0.000345730192439187
TRINITY_DN1596_c0_g1_i3	gonads	mantle	-2.63791368467057	7.5848747779961	3.03235943650046e-05	0.000346311758628206
TRINITY_DN27576_c0_g1_i1	gonads	mantle	-10.0683564615392	2.52370834841163	3.0363515552745e-05	0.000346555848862241
TRINITY_DN15495_c0_g1_i2	gonads	mantle	-5.96147323171509	3.27742445417514	3.04461585074673e-05	0.000347286950887375
TRINITY_DN2590_c1_g1_i1	gonads	mantle	-3.72073599124756	4.83760861814088	3.04864439428824e-05	0.000347534300566696
TRINITY_DN21969_c0_g2_i1	gonads	mantle	-4.36147249082396	4.27666972018181	3.06220360693417e-05	0.000348867147511939
TRINITY_DN6162_c0_g1_i2	gonads	mantle	-3.04590604366236	6.08517601391334	3.0985556036095e-05	0.000352793497244607
TRINITY_DN29305_c0_g1_i4	gonads	mantle	8.06342563221139	2.76636737127681	3.10989085726262e-05	0.00035386845783858
TRINITY_DN1374_c0_g1_i8	gonads	mantle	-4.20296340700555	4.72091540789959	3.11452476426014e-05	0.000354180040751287
TRINITY_DN14689_c2_g1_i3	gonads	mantle	-4.37747559226444	4.37964613107087	3.13794887445665e-05	0.000356626744345182
TRINITY_DN19248_c0_g1_i1	gonads	mantle	-7.1672571422273	5.04071644984071	3.15391858872395e-05	0.000358223798855431
TRINITY_DN2640_c0_g1_i1	gonads	mantle	3.77774812434513	5.61225490294749	3.17262035762182e-05	0.000360129032574764
TRINITY_DN3833_c0_g1_i1	gonads	mantle	3.12102636849027	7.21806444772871	3.17999756585539e-05	0.000360747264847857
TRINITY_DN5733_c0_g1_i5	gonads	mantle	3.84387427214792	4.6578568520104	3.19128252061906e-05	0.000361807782859505
TRINITY_DN425_c0_g1_i2	gonads	mantle	-2.89252286656693	11.3040115024145	3.1995611861968e-05	0.000362526386918745
TRINITY_DN884_c0_g1_i5	gonads	mantle	-2.77954789690832	8.41313814337341	3.2095615941788e-05	0.000363439083791738
TRINITY_DN4608_c0_g1_i5	gonads	mantle	-9.9709874203413	2.42949066083269	3.21439075066173e-05	0.000363765455998569
TRINITY_DN3973_c0_g1_i1	gonads	mantle	3.41084286801862	5.45767346986157	3.21898338351715e-05	0.000364064682431201
TRINITY_DN1725_c0_g1_i9	gonads	mantle	-3.62343927577679	5.50368081088037	3.22940010450393e-05	0.000364804558756958
TRINITY_DN4725_c1_g1_i1	gonads	mantle	2.8250125765502	5.83110568508905	3.23120882180416e-05	0.000364804558756958
TRINITY_DN7361_c0_g1_i1	gonads	mantle	-4.47068682899541	4.74846965396532	3.23268039607109e-05	0.000364804558756958
TRINITY_DN8719_c0_g1_i2	gonads	mantle	8.80282335562818	4.29726782750214	3.2333352028555e-05	0.000364804558756958
TRINITY_DN5089_c0_g1_i1	gonads	mantle	6.10255895406259	4.25857700695378	3.2484384732489e-05	0.000366287413603998
TRINITY_DN5109_c0_g1_i1	gonads	mantle	5.88808140082951	4.36196952156754	3.25262164367167e-05	0.000366537893789876
TRINITY_DN83520_c0_g1_i1	gonads	mantle	7.47829356724998	4.01841681798481	3.25480461093736e-05	0.000366562805007556
TRINITY_DN2228_c0_g1_i1	gonads	mantle	2.60459461534012	6.35350464945408	3.26118307120829e-05	0.000367059906641299
TRINITY_DN102695_c0_g1_i1	gonads	mantle	-4.5509684675939	4.42870896427149	3.27526831231661e-05	0.000368423318165704
TRINITY_DN2101_c0_g1_i1	gonads	mantle	2.88547310592679	6.0919838865831	3.27968014505529e-05	0.000368697616306937
TRINITY_DN10466_c0_g3_i1	gonads	mantle	9.97054018389831	2.42635805089323	3.28882679726621e-05	0.000369401257857792
TRINITY_DN4082_c2_g1_i2	gonads	mantle	6.61587936304659	3.17006860983662	3.29128477272444e-05	0.000369401257857792
TRINITY_DN102630_c0_g1_i1	gonads	mantle	8.19817578735799	3.77177945687276	3.29187055412772e-05	0.000369401257857792
TRINITY_DN18763_c0_g1_i1	gonads	mantle	-10.4242183511438	2.87012659991951	3.34069444102221e-05	0.000374655071645012
TRINITY_DN3286_c0_g1_i1	gonads	mantle	3.29177252315583	5.36119651038819	3.38802507116894e-05	0.000379735215535216
TRINITY_DN14665_c0_g1_i2	gonads	mantle	7.1766094720407	2.77128971074484	3.40404646191085e-05	0.000381302182819798
TRINITY_DN6660_c0_g1_i1	gonads	mantle	-3.52433367604195	5.12575256210913	3.41000809674527e-05	0.000381741110123359
TRINITY_DN1425_c0_g1_i7	gonads	mantle	3.51680054082934	5.25276945714965	3.42341524268549e-05	0.000383012517331351
TRINITY_DN5028_c0_g1_i1	gonads	mantle	-8.8592232329162	3.58295688711658	3.44794749007172e-05	0.000385526336950927
TRINITY_DN63365_c0_g1_i1	gonads	mantle	2.63302468244067	8.11905451422834	3.45510952324525e-05	0.000386096090504272
TRINITY_DN112116_c0_g1_i1	gonads	mantle	5.96407903916732	6.08819898573202	3.45982422229342e-05	0.000386391845602691
TRINITY_DN6982_c0_g3_i1	gonads	mantle	-8.00595080505158	2.7540951797142	3.47424613486925e-05	0.000387770697633794
TRINITY_DN2158_c0_g1_i2	gonads	mantle	-2.52316569872502	7.72776849117016	3.51970880654512e-05	0.000392610384128293
TRINITY_DN10350_c0_g1_i5	gonads	mantle	-4.20952228030245	4.62941590084384	3.52440593440022e-05	0.000392899764190535
TRINITY_DN2290_c0_g1_i2	gonads	mantle	10.7242938106658	3.16172956388155	3.5354436892185e-05	0.000393895228916866
TRINITY_DN107595_c0_g1_i1	gonads	mantle	-9.99109706494188	2.44877148913437	3.53985517989932e-05	0.00039415169357115
TRINITY_DN60_c0_g1_i1	gonads	mantle	5.95862876472005	4.81875600216575	3.55312404941087e-05	0.000395393506487152
TRINITY_DN7166_c0_g1_i4	gonads	mantle	-6.95343060616724	3.22976345946625	3.5758817312481e-05	0.000397689132539521
TRINITY_DN254_c0_g1_i5	gonads	mantle	-4.69212132461544	4.63429139562354	3.60400113200377e-05	0.000400577972340027
TRINITY_DN86086_c0_g1_i1	gonads	mantle	6.17065624954709	5.36310829813336	3.6474616101504e-05	0.000405054222002194
TRINITY_DN3130_c0_g1_i1	gonads	mantle	5.43315540972003	4.3437425005335	3.64860980319896e-05	0.000405054222002194
TRINITY_DN11135_c0_g1_i7	gonads	mantle	-6.05451501554572	3.92940686569866	3.68354320621414e-05	0.000408689556204899
TRINITY_DN15310_c0_g3_i1	gonads	mantle	-7.73388122423595	3.28460374299574	3.68591444058722e-05	0.000408709943073778
TRINITY_DN24104_c0_g2_i2	gonads	mantle	-6.12257446733936	3.69305163868979	3.69108831859941e-05	0.000409040890538027
TRINITY_DN6428_c0_g5_i1	gonads	mantle	11.1324238930285	3.56369515208832	3.71242078711705e-05	0.000411161055047391
TRINITY_DN17132_c0_g1_i1	gonads	mantle	7.97540768233753	2.76195603296362	3.74496383742645e-05	0.000414519575464903
TRINITY_DN1075_c0_g2_i3	gonads	mantle	-3.22775528707987	5.33821032728015	3.749924642781e-05	0.000414822924959859
TRINITY_DN582_c0_g1_i1	gonads	mantle	2.5572119860073	7.8811308594788	3.75622537332271e-05	0.000415274052515749
TRINITY_DN339_c0_g1_i15	gonads	mantle	-2.60752545005044	8.30800206742389	3.76151528844631e-05	0.000415509590983105
TRINITY_DN5738_c0_g1_i2	gonads	mantle	5.84064055861631	3.3440265021019	3.7642257658676e-05	0.000415509590983105
TRINITY_DN4516_c0_g1_i2	gonads	mantle	-7.95494082050152	2.70462145599538	3.76502749697279e-05	0.000415509590983105
TRINITY_DN1937_c0_g3_i1	gonads	mantle	3.72023017470286	5.56446049949377	3.7727048602797e-05	0.000416111083881145
TRINITY_DN13512_c0_g1_i1	gonads	mantle	-10.0975625058503	2.55192987032678	3.78233291720382e-05	0.000416926892183104
TRINITY_DN9279_c0_g1_i1	gonads	mantle	3.44355342105791	5.67132309689336	3.79388461831548e-05	0.000417953656890368
TRINITY_DN6559_c0_g1_i1	gonads	mantle	-7.59458594970488	3.14975679379186	3.8446348726231e-05	0.000423294979140188
TRINITY_DN15937_c0_g1_i1	gonads	mantle	3.23707119413794	6.23388932448011	3.84792874288407e-05	0.000423408130930777
TRINITY_DN112207_c0_g1_i1	gonads	mantle	3.92271805438164	5.59703709934892	3.85488558389451e-05	0.000423852628942585
TRINITY_DN51766_c0_g1_i1	gonads	mantle	-2.56453513702952	7.0807129621962	3.85650540142579e-05	0.000423852628942585
TRINITY_DN18895_c0_g1_i4	gonads	mantle	-10.0601987721644	2.51566924136528	3.87007982105346e-05	0.000425094481931587
TRINITY_DN3152_c0_g1_i2	gonads	mantle	10.5763942208332	3.01653086972403	3.89263418848176e-05	0.000427320664968233
TRINITY_DN2759_c1_g1_i1	gonads	mantle	-7.48035554872036	4.62367254039924	3.90922678055178e-05	0.000428890153657249
TRINITY_DN93369_c0_g1_i1	gonads	mantle	7.18912508270181	3.92688674282656	3.92595321576794e-05	0.000430472475841598
TRINITY_DN1459_c3_g1_i1	gonads	mantle	4.69232021679759	4.11739606746485	3.95276927218599e-05	0.00043315859871861
TRINITY_DN14656_c0_g1_i13	gonads	mantle	6.94495313992664	3.04013379034235	3.95949686877892e-05	0.000433641497633442
TRINITY_DN137_c0_g1_i1	gonads	mantle	7.17438433904398	4.88191692797981	3.98313501249588e-05	0.0004358032773705
TRINITY_DN7493_c0_g1_i7	gonads	mantle	10.765922672892	3.20260146804625	3.98390065162071e-05	0.0004358032773705
TRINITY_DN92441_c0_g1_i1	gonads	mantle	-5.3913170775536	3.95338776935027	4.00770566118206e-05	0.000438150804994299
TRINITY_DN3361_c3_g1_i1	gonads	mantle	10.7019953453998	3.13977714416408	4.02706828078845e-05	0.000439825100430057
TRINITY_DN1406_c0_g1_i7	gonads	mantle	5.45342406374746	3.52566065191434	4.02772825324249e-05	0.000439825100430057
TRINITY_DN2154_c1_g1_i3	gonads	mantle	-9.34266606400434	7.98733323814641	4.03097804466477e-05	0.00043992286090255
TRINITY_DN1572_c0_g1_i1	gonads	mantle	7.29215878373858	5.15102553515604	4.06355525564292e-05	0.000443219301788863
TRINITY_DN7639_c0_g1_i2	gonads	mantle	-3.41213407616104	5.05453553783662	4.13286675891728e-05	0.00045051623409341
TRINITY_DN507_c0_g1_i13	gonads	mantle	8.63930590811625	5.22318560641007	4.14526717901486e-05	0.000451604501298622
TRINITY_DN910_c0_g2_i8	gonads	mantle	-5.82365670522033	3.77588768782945	4.17762236839826e-05	0.000454864197733993
TRINITY_DN3459_c0_g1_i4	gonads	mantle	6.86691348665824	3.69244390902723	4.18792132725676e-05	0.000455719988808767
TRINITY_DN2214_c0_g1_i9	gonads	mantle	4.04120735744628	5.07292117245235	4.19119242823457e-05	0.000455810473394265
TRINITY_DN34221_c0_g1_i1	gonads	mantle	8.97644689925396	3.74929216051076	4.21960143739324e-05	0.000458633119582637
TRINITY_DN29_c0_g1_i2	gonads	mantle	3.10704806672674	7.21786987867211	4.22230146984301e-05	0.000458659771293877
TRINITY_DN3063_c0_g1_i1	gonads	mantle	3.44465560505367	5.58735461202279	4.24818410067536e-05	0.000461203205909462
TRINITY_DN1362_c1_g1_i1	gonads	mantle	-2.36197504540779	7.17318197894853	4.31641480075723e-05	0.000468338525768572
TRINITY_DN9325_c0_g1_i3	gonads	mantle	-10.1365387062145	2.59073224831059	4.3595131101519e-05	0.000472740237667313
TRINITY_DN65181_c0_g1_i1	gonads	mantle	-6.77376589180822	3.05430479846291	4.37517908926373e-05	0.00047393250172309
TRINITY_DN522_c0_g3_i1	gonads	mantle	-4.84149255290809	3.87247075738134	4.37558106118781e-05	0.00047393250172309
TRINITY_DN5381_c0_g1_i6	gonads	mantle	-7.86913389795767	2.78113875297661	4.39960369377351e-05	0.000476258374359584
TRINITY_DN19473_c0_g1_i1	gonads	mantle	-6.39735521001929	3.02278347435739	4.40691104308407e-05	0.00047668194451343
TRINITY_DN6561_c0_g1_i1	gonads	mantle	11.0042604113052	3.43721994405239	4.4086191400086e-05	0.00047668194451343
TRINITY_DN1186_c0_g2_i1	gonads	mantle	2.48516665758594	11.2392648306802	4.45405084065862e-05	0.000480835047102784
TRINITY_DN1521_c0_g2_i2	gonads	mantle	-10.0423925096144	2.49833965305565	4.45468252076149e-05	0.000480835047102784
TRINITY_DN10840_c0_g2_i7	gonads	mantle	9.9253511765595	2.38210072902294	4.45763878529811e-05	0.000480835047102784
TRINITY_DN4561_c0_g1_i2	gonads	mantle	-2.70032833851214	5.94427587659431	4.45853136376569e-05	0.000480835047102784
TRINITY_DN2120_c0_g1_i9	gonads	mantle	-4.53588829934481	4.48862235418344	4.45989689910685e-05	0.000480835047102784
TRINITY_DN632_c1_g1_i2	gonads	mantle	3.08708002549103	6.71211111979135	4.4786289442359e-05	0.00048257614298791
TRINITY_DN4792_c0_g1_i2	gonads	mantle	-9.92908774816469	2.38861046404515	4.51611242873012e-05	0.00048633455111466
TRINITY_DN2061_c0_g1_i1	gonads	mantle	4.08177700132019	5.44757925618508	4.54014132986526e-05	0.000488640556493102
TRINITY_DN4681_c0_g1_i1	gonads	mantle	4.17885719002592	5.20707741368511	4.54355824524607e-05	0.000488666686291074
TRINITY_DN4295_c0_g1_i17	gonads	mantle	-5.8711795526093	3.70287180821739	4.54561496881764e-05	0.000488666686291074
TRINITY_DN2700_c0_g1_i11	gonads	mantle	-8.0506023543639	2.79621241963201	4.56494882062946e-05	0.000490462931366537
TRINITY_DN445_c0_g1_i12	gonads	mantle	-4.00259208699647	6.02334972910257	4.57051499998607e-05	0.000490778748619194
TRINITY_DN899_c0_g1_i12	gonads	mantle	-2.47633303410323	9.3166743831417	4.58035891336751e-05	0.000491553279364495
TRINITY_DN2294_c0_g1_i8	gonads	mantle	3.46673201696865	4.96093274823312	4.58886832818319e-05	0.00049218378785175
TRINITY_DN12792_c0_g1_i2	gonads	mantle	10.0983250253494	2.54971223555313	4.60765051254303e-05	0.000493914757179311
TRINITY_DN26670_c0_g1_i1	gonads	mantle	-5.60784592538181	4.46501397261558	4.61139574808207e-05	0.000493948514281607
TRINITY_DN264_c0_g1_i15	gonads	mantle	-2.16812566187246	9.19717702658064	4.61802167215306e-05	0.000493948514281607
TRINITY_DN7333_c0_g1_i7	gonads	mantle	4.41409157354614	4.47435223809927	4.61813175070569e-05	0.000493948514281607
TRINITY_DN1220_c0_g1_i8	gonads	mantle	-6.441768854326	3.90789390102857	4.6185402186361e-05	0.000493948514281607
TRINITY_DN6007_c0_g1_i1	gonads	mantle	7.34306636542234	5.04971938261756	4.63169176931346e-05	0.000495071676303505
TRINITY_DN7094_c0_g1_i1	gonads	mantle	-4.44210712830551	4.13915390411472	4.64798038602675e-05	0.000496528676572463
TRINITY_DN119_c1_g3_i3	gonads	mantle	-11.2726143588548	3.70387393878816	4.6859029723013e-05	0.0005002937779113
TRINITY_DN7926_c0_g1_i1	gonads	mantle	5.47317269084843	3.68409803321129	4.69050116250441e-05	0.000500498707711207
TRINITY_DN63286_c0_g1_i1	gonads	mantle	2.85997054638533	6.15121714384956	4.70106563257253e-05	0.000501339670542153
TRINITY_DN5100_c0_g2_i1	gonads	mantle	-2.5564067134241	7.14211938014008	4.71356758000782e-05	0.000502386176068831
TRINITY_DN2154_c1_g1_i1	gonads	mantle	-9.8394588580716	8.22507868998124	4.74931788425907e-05	0.000505907955242283
TRINITY_DN573_c0_g1_i7	gonads	mantle	-2.24297205112474	7.43016639894115	4.76378225899503e-05	0.000507159588188394
TRINITY_DN7199_c0_g1_i1	gonads	mantle	-3.30693229887798	5.21886845141318	4.80605352333804e-05	0.000511368473975216
TRINITY_DN1220_c0_g1_i3	gonads	mantle	-10.2640545702106	2.71376429859517	4.81958790192409e-05	0.000512234027621726
TRINITY_DN3158_c0_g1_i4	gonads	mantle	2.93064464991468	6.23153508618112	4.81967148661419e-05	0.000512234027621726
TRINITY_DN8321_c0_g1_i8	gonads	mantle	-9.92782055910057	2.38733987688899	4.82803714968664e-05	0.000512831416172514
TRINITY_DN842_c1_g2_i3	gonads	mantle	7.13855539870334	2.73429916678471	4.86514497531337e-05	0.000516479367720199
TRINITY_DN13007_c1_g2_i1	gonads	mantle	-6.56763345339983	2.75396458668718	4.87425343196588e-05	0.000517152476563603
TRINITY_DN1890_c0_g1_i1	gonads	mantle	-3.13604587793594	6.70452782196077	4.89446780844198e-05	0.000519002477485414
TRINITY_DN4639_c0_g1_i3	gonads	mantle	7.16747406219846	3.66560283425086	4.90564082508618e-05	0.00051989219044759
TRINITY_DN8599_c0_g1_i3	gonads	mantle	-3.48050004374681	6.58314636118235	4.95059767787624e-05	0.00052414377425064
TRINITY_DN26261_c0_g1_i1	gonads	mantle	3.97915807285352	5.17394148166214	4.95175516196687e-05	0.00052414377425064
TRINITY_DN487_c0_g3_i1	gonads	mantle	2.67640893177194	7.40840565108619	4.95417418821788e-05	0.00052414377425064
TRINITY_DN7376_c0_g1_i3	gonads	mantle	4.49781658971093	4.06724548904365	5.02451049819344e-05	0.000531284403781812
TRINITY_DN3712_c0_g1_i1	gonads	mantle	-6.67731006515272	3.98828875868992	5.03508507287386e-05	0.000532101411208005
TRINITY_DN7062_c0_g1_i4	gonads	mantle	10.0417237920659	2.4966815932259	5.04861810101321e-05	0.000533229963817586
TRINITY_DN1807_c0_g4_i3	gonads	mantle	-2.5272087232248	6.39712037772506	5.07493938304629e-05	0.000535565545969348
TRINITY_DN5021_c0_g1_i1	gonads	mantle	-2.97279138218277	7.3984272648459	5.07646425771631e-05	0.000535565545969348
TRINITY_DN33022_c0_g1_i1	gonads	mantle	-6.96326734033678	2.66065471833901	5.10889988227985e-05	0.000538683326188017
TRINITY_DN3031_c0_g1_i1	gonads	mantle	3.74209689561846	5.32443044243143	5.14700123453109e-05	0.000542394647862261
TRINITY_DN10355_c0_g2_i6	gonads	mantle	-2.41180312886862	6.87854103576926	5.16251129692143e-05	0.000543564842190886
TRINITY_DN24253_c0_g2_i1	gonads	mantle	-4.93445360417841	3.68187491193674	5.16523072852096e-05	0.000543564842190886
TRINITY_DN124_c0_g2_i2	gonads	mantle	3.81229837335322	5.73145488469251	5.16683343893714e-05	0.000543564842190886
TRINITY_DN31205_c1_g1_i2	gonads	mantle	-5.72367054168624	3.10668076273201	5.17347621171864e-05	0.000543953075606127
TRINITY_DN6987_c0_g1_i5	gonads	mantle	-7.88244838993842	2.63346646275481	5.17634643774188e-05	0.000543953075606127
TRINITY_DN22599_c0_g1_i1	gonads	mantle	-6.65980603094673	2.84266004150452	5.21228737369604e-05	0.000547422019618531
TRINITY_DN2707_c0_g1_i1	gonads	mantle	-2.13604540250363	9.01708918958415	5.22503842654485e-05	0.000548452909896426
TRINITY_DN862_c0_g1_i3	gonads	mantle	-2.25027339796825	7.32291108095047	5.26713867798455e-05	0.000552561589328823
TRINITY_DN1866_c0_g1_i1	gonads	mantle	-7.87493628531026	3.68472223300171	5.27312172131886e-05	0.000552878822901917
TRINITY_DN7970_c0_g1_i4	gonads	mantle	-5.6351682466831	3.18230295796469	5.27821883706099e-05	0.000553102864563363
TRINITY_DN1204_c0_g1_i3	gonads	mantle	11.2949768096622	3.72420376571981	5.28766829444352e-05	0.000553782479895643
TRINITY_DN5214_c0_g1_i1	gonads	mantle	6.55175767615784	4.03902045397877	5.31438090348107e-05	0.000556268307006388
TRINITY_DN14859_c0_g1_i3	gonads	mantle	9.95794375863787	2.41341101377101	5.32336741877746e-05	0.000556896958860235
TRINITY_DN9122_c0_g1_i3	gonads	mantle	-4.86260485449629	3.95562022363798	5.36849326555146e-05	0.000561303459281273
TRINITY_DN424_c0_g1_i1	gonads	mantle	-2.81351469488138	6.52050301784902	5.39212497402258e-05	0.000563458965406252
TRINITY_DN112043_c0_g1_i1	gonads	mantle	10.458069145025	2.90047014542743	5.41720792842506e-05	0.000565763627359943
TRINITY_DN24040_c4_g1_i1	gonads	mantle	7.93575833195824	2.72377506150833	5.46607299448494e-05	0.000570548088429925
TRINITY_DN3718_c0_g1_i1	gonads	mantle	5.43881658122594	4.74269381003831	5.47501520885173e-05	0.00057116239063197
TRINITY_DN2426_c0_g1_i3	gonads	mantle	6.46626735174733	4.31265493296971	5.49221124989559e-05	0.000572615278573157
TRINITY_DN8864_c0_g1_i1	gonads	mantle	-4.4732523704519	4.02700408686012	5.49507168958291e-05	0.000572615278573157
TRINITY_DN1906_c0_g1_i9	gonads	mantle	7.88709381776228	3.46556245855757	5.56076288600138e-05	0.000579137646388237
TRINITY_DN2007_c1_g1_i4	gonads	mantle	10.0304816976685	2.48368528277078	5.57226391114045e-05	0.000580012138806397
TRINITY_DN19210_c0_g1_i1	gonads	mantle	-2.59090630223128	9.95237425941418	5.57817524832998e-05	0.0005803041555668
TRINITY_DN21798_c0_g1_i5	gonads	mantle	-6.03190855629291	2.93466103082773	5.58804586525363e-05	0.000581007506657756
TRINITY_DN76_c2_g1_i1	gonads	mantle	-7.84843941606575	2.60029974576963	5.60474924069358e-05	0.000582420104633587
TRINITY_DN2042_c0_g1_i4	gonads	mantle	-3.41660397518783	5.12111429658257	5.63893080431527e-05	0.000585594295206129
TRINITY_DN1204_c0_g1_i13	gonads	mantle	8.28073142900922	3.78211653437846	5.6415635376313e-05	0.000585594295206129
TRINITY_DN5117_c0_g1_i7	gonads	mantle	8.01553216874254	2.71774072294305	5.66197328427102e-05	0.000587386501073402
TRINITY_DN13470_c0_g1_i3	gonads	mantle	10.5268375084367	2.96779527947686	5.66916015599387e-05	0.00058780570674023
TRINITY_DN1906_c0_g1_i6	gonads	mantle	6.22387038284743	3.55146372165806	5.70537803290633e-05	0.000591232851729461
TRINITY_DN9297_c0_g1_i5	gonads	mantle	10.9236688587918	3.35772653943862	5.72452903105984e-05	0.000592888583239035
TRINITY_DN6164_c0_g2_i1	gonads	mantle	3.63915080776913	4.94586446167862	5.78559680075764e-05	0.000598881388506126
TRINITY_DN7613_c0_g1_i1	gonads	mantle	6.77450908588112	4.02742648548529	5.80047986258e-05	0.000600089511364589
TRINITY_DN2154_c1_g1_i5	gonads	mantle	-7.71071500001498	6.52856466137337	5.82999977156376e-05	0.00060280971628056
TRINITY_DN30356_c0_g1_i2	gonads	mantle	-7.77724066217629	2.6925895010879	5.85859716840313e-05	0.000605150854142568
TRINITY_DN4181_c1_g1_i2	gonads	mantle	4.61179908491567	4.21269921785936	5.86067718141401e-05	0.000605150854142568
TRINITY_DN287_c0_g1_i1	gonads	mantle	7.13397952429225	3.87200553625795	5.86235841360548e-05	0.000605150854142568
TRINITY_DN7696_c0_g1_i1	gonads	mantle	-5.99302673951222	3.18404013621849	5.88774408293603e-05	0.000607435728578558
TRINITY_DN927_c0_g1_i1	gonads	mantle	2.12708940941472	12.5710488331684	5.91187011928553e-05	0.000609588197068051
TRINITY_DN6435_c0_g1_i2	gonads	mantle	-4.56670794913329	3.89555941738063	5.95777535787817e-05	0.000613696206994257
TRINITY_DN50671_c0_g1_i3	gonads	mantle	-6.92396100201659	2.62279974706252	5.95827938068713e-05	0.000613696206994257
TRINITY_DN986_c1_g1_i3	gonads	mantle	3.82033395958763	4.79288550251703	5.98958980269864e-05	0.000616581244482762
TRINITY_DN36247_c0_g1_i1	gonads	mantle	-7.81780772748374	2.73263552755252	5.99790972314599e-05	0.000617097716229404
TRINITY_DN1641_c0_g1_i9	gonads	mantle	-9.92919962393947	2.38854643705819	6.06582567697972e-05	0.000623741810394547
TRINITY_DN9196_c0_g1_i4	gonads	mantle	-5.27494687741611	3.37652731931466	6.10391632742946e-05	0.000627313380977404
TRINITY_DN7676_c0_g2_i3	gonads	mantle	-9.73090951293439	2.19746144581186	6.12662924208625e-05	0.00062930148850544
TRINITY_DN267_c0_g2_i1	gonads	mantle	7.89452755822645	3.47289132400978	6.13707931443912e-05	0.000630028515994399
TRINITY_DN7333_c0_g1_i4	gonads	mantle	5.04170284123653	4.14815017953796	6.1460060405349e-05	0.000630598445147468
TRINITY_DN22524_c0_g1_i4	gonads	mantle	-6.94901113060603	2.64709203070718	6.15743141585021e-05	0.00063142397680431
TRINITY_DN4287_c0_g1_i1	gonads	mantle	-2.45789297816844	6.79209101360185	6.19631723730837e-05	0.000634835941921119
TRINITY_DN8498_c0_g1_i1	gonads	mantle	-6.95205226676959	4.28296254648521	6.19787226030609e-05	0.000634835941921119
TRINITY_DN8930_c0_g1_i2	gonads	mantle	2.66765463909623	6.05474533779594	6.20089699211113e-05	0.000634835941921119
TRINITY_DN5584_c0_g1_i3	gonads	mantle	-6.65021514443071	2.93490487051503	6.21480583399605e-05	0.000635911457844371
TRINITY_DN6467_c0_g1_i6	gonads	mantle	-3.88738460196149	4.82231838008522	6.27767743414327e-05	0.000641993022329134
TRINITY_DN4991_c0_g1_i1	gonads	mantle	2.66224125801824	7.33980681757462	6.28331394504978e-05	0.000642217930794913
TRINITY_DN1497_c0_g1_i5	gonads	mantle	-2.67753317559375	6.85480570491338	6.30232654973767e-05	0.000643809017251496
TRINITY_DN37165_c0_g1_i6	gonads	mantle	-9.91096606447134	2.37088959593819	6.31916529006489e-05	0.000645176416828264
TRINITY_DN6627_c3_g1_i1	gonads	mantle	-10.2347788939232	2.68653204222672	6.32622303954738e-05	0.000645544245062279
TRINITY_DN136_c0_g1_i8	gonads	mantle	-9.3230105708979	4.0336708119148	6.33430876220467e-05	0.000646016511534017
TRINITY_DN11530_c0_g1_i1	gonads	mantle	3.53670849705018	5.53887250576832	6.35407483491173e-05	0.00064767885551277
TRINITY_DN16150_c0_g1_i2	gonads	mantle	7.85420961523517	3.43327412800463	6.36345766738777e-05	0.000648128626407518
TRINITY_DN4004_c0_g3_i1	gonads	mantle	-4.24438493558516	4.2377147707024	6.36542512019801e-05	0.000648128626407518
TRINITY_DN2672_c0_g1_i1	gonads	mantle	-2.85317380061265	5.95489880941465	6.37045935374837e-05	0.000648287922469687
TRINITY_DN20050_c0_g1_i12	gonads	mantle	-2.07992577605855	9.73651368887302	6.37856460712864e-05	0.000648759396404962
TRINITY_DN950_c0_g1_i7	gonads	mantle	-3.63900978383932	7.29043427444822	6.4157082577013e-05	0.000652182225717579
TRINITY_DN4469_c0_g1_i3	gonads	mantle	-2.36059908945585	6.53478829049966	6.43064602013441e-05	0.000653345243285434
TRINITY_DN1559_c0_g1_i1	gonads	mantle	2.51572099275051	8.01668232766024	6.47646298116131e-05	0.00065764257793488
TRINITY_DN2216_c1_g1_i2	gonads	mantle	-9.71904500527861	2.18587897525729	6.49442284657526e-05	0.000659108074228203
TRINITY_DN33194_c0_g2_i1	gonads	mantle	-5.91163390685144	3.86299372685236	6.50729713611615e-05	0.000660056132959795
TRINITY_DN2986_c0_g1_i1	gonads	mantle	3.91422990259172	5.02523347821513	6.5264174040345e-05	0.00066160095766274
TRINITY_DN250_c0_g1_i1	gonads	mantle	2.71338867604356	6.13077413007215	6.52960910902426e-05	0.00066160095766274
TRINITY_DN3137_c0_g1_i6	gonads	mantle	-2.76613515391034	8.50449820846808	6.54385059973682e-05	0.000662684577807494
TRINITY_DN35472_c1_g1_i1	gonads	mantle	-5.71411950478325	3.09756253654085	6.55538486985342e-05	0.000663493016838252
TRINITY_DN4485_c0_g1_i4	gonads	mantle	-9.72787305149784	2.19469986274738	6.60319737278903e-05	0.000667970436996157
TRINITY_DN805_c0_g1_i23	gonads	mantle	-10.1697001004482	2.62181835635144	6.61403801355724e-05	0.000668705012149911
TRINITY_DN9309_c0_g1_i1	gonads	mantle	-3.97680286059862	4.35861727118259	6.61963594960944e-05	0.000668909021538685
TRINITY_DN5284_c0_g1_i3	gonads	mantle	5.93459344567482	3.23918316424683	6.63341416316652e-05	0.000669938974187044
TRINITY_DN2433_c0_g1_i2	gonads	mantle	-2.48268802543144	7.1189808712295	6.69441944423044e-05	0.00067573491569963
TRINITY_DN10423_c0_g1_i9	gonads	mantle	9.74117382348681	2.20491302291768	6.72909347260468e-05	0.000678868155735129
TRINITY_DN2091_c0_g1_i1	gonads	mantle	2.99817630623793	6.17606507447363	6.74275566011358e-05	0.000679879367261534
TRINITY_DN47844_c0_g1_i1	gonads	mantle	-7.73494598112638	2.65247647330152	6.79048469377315e-05	0.000684322632246265
TRINITY_DN8325_c0_g2_i2	gonads	mantle	4.58995375770385	4.68403542528457	6.85793384657754e-05	0.000690747363824554
TRINITY_DN3680_c0_g1_i1	gonads	mantle	6.86180782890657	3.36617469861074	6.87799331764559e-05	0.000692394542817296
TRINITY_DN8035_c3_g1_i1	gonads	mantle	-7.86979176069016	2.78500790307906	6.89283037347511e-05	0.000693514500258529
TRINITY_DN14728_c0_g1_i4	gonads	mantle	5.92808669468296	4.18273229188312	6.90979622187945e-05	0.000694847322979524
TRINITY_DN13225_c0_g1_i2	gonads	mantle	-5.36881972344969	3.245172683703	7.03623040690847e-05	0.000707180897916502
TRINITY_DN16399_c0_g1_i3	gonads	mantle	9.75726810018278	2.22066254523107	7.11740050535378e-05	0.000714862013620305
TRINITY_DN12170_c0_g1_i1	gonads	mantle	-6.4720156252662	3.00838612392749	7.12030725405367e-05	0.000714862013620305
TRINITY_DN888_c0_g1_i6	gonads	mantle	7.88226006504271	4.07423127979854	7.18817901228078e-05	0.000721288596484716
TRINITY_DN636_c0_g1_i3	gonads	mantle	2.48475828226986	7.61532867266559	7.19620988883009e-05	0.0007217068468218
TRINITY_DN3145_c0_g2_i1	gonads	mantle	3.42271513501043	5.14265544449689	7.21680292320062e-05	0.000723039663592617
TRINITY_DN202_c0_g1_i1	gonads	mantle	10.8326806177171	3.26806968313035	7.21723920252746e-05	0.000723039663592617
TRINITY_DN93880_c0_g1_i1	gonads	mantle	8.37070113397334	4.01650786798052	7.26454580183912e-05	0.000727168272525323
TRINITY_DN7140_c0_g1_i7	gonads	mantle	-2.21634590378605	7.86858509037218	7.26623402271879e-05	0.000727168272525323
TRINITY_DN7759_c0_g1_i3	gonads	mantle	-7.12869931623088	3.54900939105323	7.28234347360609e-05	0.000728121389748395
TRINITY_DN439_c0_g1_i9	gonads	mantle	-9.73104673000498	2.19725493161701	7.28355211646195e-05	0.000728121389748395
TRINITY_DN5856_c0_g1_i1	gonads	mantle	2.61167570350163	8.54614948045559	7.28984580843789e-05	0.000728360850721142
TRINITY_DN5352_c0_g1_i1	gonads	mantle	7.08727249859475	3.82578877726165	7.31765358116084e-05	0.000730748474133667
TRINITY_DN73665_c0_g1_i1	gonads	mantle	2.69665246704776	7.9429095803356	7.3599395654951e-05	0.000734578583556146
TRINITY_DN18192_c0_g1_i1	gonads	mantle	-6.13924645212632	2.77327300369143	7.42075413300089e-05	0.000740035989455767
TRINITY_DN3685_c0_g2_i1	gonads	mantle	-6.9744482514009	2.67201471725547	7.42254037807807e-05	0.000740035989455767
TRINITY_DN19_c0_g2_i1	gonads	mantle	-7.2928347945564	3.34904161247925	7.43921775308856e-05	0.000741303170659769
TRINITY_DN29315_c0_g2_i1	gonads	mantle	-3.19554577911304	5.12218140565009	7.44479536491018e-05	0.000741463521311204
TRINITY_DN1696_c0_g1_i1	gonads	mantle	8.72465297097476	3.40679149759091	7.46854096313502e-05	0.000743432175573866
TRINITY_DN10804_c0_g1_i1	gonads	mantle	6.41113292413465	3.8431259829608	7.50030768932879e-05	0.000746196745832902
TRINITY_DN4272_c1_g1_i3	gonads	mantle	-9.6547265189294	2.12412264356376	7.51415490906785e-05	0.000747176531777668
TRINITY_DN8149_c0_g1_i3	gonads	mantle	-5.59655862975148	3.19872987891596	7.55367143186248e-05	0.000750706367196375
TRINITY_DN15330_c0_g1_i4	gonads	mantle	8.75855743315954	3.53539915533528	7.58537493178046e-05	0.000753456380783552
TRINITY_DN8757_c0_g1_i3	gonads	mantle	-6.63354925074806	2.81682221842135	7.5995138380248e-05	0.0007544597053648
TRINITY_DN10836_c0_g1_i4	gonads	mantle	-9.67192036964836	2.14041340171339	7.60443418684289e-05	0.000754547256223965
TRINITY_DN3410_c0_g1_i3	gonads	mantle	-3.42742342689641	5.42383682612676	7.63472223225379e-05	0.000757150478701857
TRINITY_DN16934_c0_g1_i3	gonads	mantle	10.5783159905979	3.01812945204704	7.74433577544666e-05	0.000767613631981143
TRINITY_DN10524_c1_g1_i8	gonads	mantle	3.67177575321001	4.73596573476278	7.75808569896267e-05	0.000768568786847394
TRINITY_DN26274_c0_g1_i1	gonads	mantle	8.27651316604687	3.05930512216761	7.77512257693672e-05	0.000769848384883337
TRINITY_DN12175_c0_g1_i1	gonads	mantle	8.63323076070988	3.31722649929301	7.79133555541361e-05	0.000771045092782562
TRINITY_DN12870_c0_g1_i1	gonads	mantle	6.63188863940485	4.14746146417744	7.79590051163832e-05	0.00077108843387745
TRINITY_DN6063_c0_g1_i1	gonads	mantle	8.09337989290858	3.74135359861856	7.82631190839729e-05	0.00077368683437299
TRINITY_DN1169_c0_g1_i1	gonads	mantle	-2.67379234579404	6.28258881624594	7.83959465990414e-05	0.000774590093208086
TRINITY_DN2894_c3_g1_i3	gonads	mantle	6.3975750087986	2.95919859107127	7.85024277146781e-05	0.000775232219567149
TRINITY_DN2043_c0_g1_i2	gonads	mantle	2.92644454105657	5.94405919261094	7.86544474596224e-05	0.000776323135940615
TRINITY_DN1381_c0_g1_i2	gonads	mantle	-7.17022732982693	4.11377689221754	7.89421695255995e-05	0.000778751581529198
TRINITY_DN2179_c0_g1_i3	gonads	mantle	-6.98597778397395	5.06211531328745	7.92765589362223e-05	0.000781637586894131
TRINITY_DN21098_c0_g1_i1	gonads	mantle	-2.47030328652472	6.23293678682121	7.93781834155416e-05	0.000782048598721391
TRINITY_DN31093_c0_g1_i1	gonads	mantle	-9.67639042028115	2.14517590813163	7.94019584550674e-05	0.000782048598721391
TRINITY_DN1910_c1_g2_i1	gonads	mantle	7.29606278305121	3.84034200314611	7.99620022926241e-05	0.000787149657974388
TRINITY_DN9701_c0_g1_i5	gonads	mantle	5.50862775308063	3.38230014185572	8.02950554784496e-05	0.000790012015039154
TRINITY_DN1173_c0_g1_i5	gonads	mantle	12.0024786755276	4.42538287733007	8.04497320959418e-05	0.000791117260252935
TRINITY_DN13751_c2_g1_i1	gonads	mantle	-5.51871505171665	3.50441425572294	8.07242807091283e-05	0.000793399505928118
TRINITY_DN1768_c0_g2_i2	gonads	mantle	-7.35228757483101	2.9114435709018	8.09162362421667e-05	0.00079486801153977
TRINITY_DN480_c0_g1_i7	gonads	mantle	6.26364255551035	4.94209265848311	8.10457719259383e-05	0.000795592030296501
TRINITY_DN10415_c0_g2_i2	gonads	mantle	3.12617693330804	5.30984333114683	8.10751030659676e-05	0.000795592030296501
TRINITY_DN24696_c0_g1_i6	gonads	mantle	10.9629664208259	3.3963471807544	8.19651588353778e-05	0.000803903951538162
TRINITY_DN13349_c0_g1_i2	gonads	mantle	-9.8189874391459	2.28190063972022	8.20497121137478e-05	0.000804311028926161
TRINITY_DN11972_c1_g1_i1	gonads	mantle	-4.75059340347786	3.898034299779	8.21646489784482e-05	0.000805015365240339
TRINITY_DN6879_c0_g1_i3	gonads	mantle	-9.68863014937615	2.15704461462187	8.36827912336895e-05	0.000819459785854432
TRINITY_DN679_c1_g1_i6	gonads	mantle	-2.36337364455882	6.42178756422676	8.38069181505232e-05	0.000820245394826808
TRINITY_DN664_c0_g2_i4	gonads	mantle	9.63503338747473	2.10158949985041	8.42740440598004e-05	0.000824385465556707
TRINITY_DN1623_c0_g1_i2	gonads	mantle	5.80512990588186	4.28423943295524	8.44441710676666e-05	0.000825617421364879
TRINITY_DN1542_c0_g1_i3	gonads	mantle	2.97847506650514	5.89911289271042	8.48108766003165e-05	0.000828769047280499
TRINITY_DN4342_c0_g1_i2	gonads	mantle	-3.06283426589628	8.72614130232399	8.49833554275979e-05	0.00082961758001776
TRINITY_DN11555_c0_g1_i4	gonads	mantle	9.79641819117961	2.25670653685486	8.49865151013697e-05	0.00082961758001776
TRINITY_DN3387_c1_g2_i1	gonads	mantle	-6.82724024760292	3.7801394975605	8.50323512397796e-05	0.000829631566874173
TRINITY_DN6508_c0_g1_i1	gonads	mantle	-9.66886799440061	2.13735716049068	8.52385384775538e-05	0.000831209213420989
TRINITY_DN1604_c0_g1_i3	gonads	mantle	-9.89258525837414	2.35296494393681	8.55105977700263e-05	0.000833427234603637
TRINITY_DN2638_c0_g1_i7	gonads	mantle	-7.09129017307633	4.46996724192867	8.61167795664174e-05	0.00083889776299215
TRINITY_DN5409_c0_g2_i2	gonads	mantle	3.67348049118593	4.87888242684207	8.61738670227557e-05	0.00083901643118977
TRINITY_DN4187_c0_g1_i1	gonads	mantle	2.71696619605929	8.1294973495862	8.63856769465057e-05	0.000840640618785684
TRINITY_DN7877_c1_g1_i3	gonads	mantle	-3.86012300908526	8.49996121764502	8.65461300205965e-05	0.000841763609216463
TRINITY_DN39679_c0_g2_i1	gonads	mantle	-9.96007113613086	2.41826254477709	8.67620231443685e-05	0.000843424370670853
TRINITY_DN5382_c0_g1_i1	gonads	mantle	-9.95371910002227	2.41210958885192	8.70557409691199e-05	0.000845839555001059
TRINITY_DN14472_c0_g1_i7	gonads	mantle	-3.67430368881464	5.47428098903068	8.72904740982829e-05	0.000847679427262119
TRINITY_DN3581_c0_g1_i3	gonads	mantle	-2.74773385033046	5.60791488793759	8.73921325101603e-05	0.000848225768218096
TRINITY_DN1305_c1_g1_i4	gonads	mantle	-4.61608662731647	3.85257995553038	8.79962005270426e-05	0.000853645384552058
TRINITY_DN5029_c0_g1_i1	gonads	mantle	6.51661313947646	5.03263723762836	8.81740653870813e-05	0.00085488333162325
TRINITY_DN1406_c0_g1_i4	gonads	mantle	4.6204158276563	3.86389207121521	8.82153213107272e-05	0.00085488333162325
TRINITY_DN3087_c0_g1_i5	gonads	mantle	8.34631015124318	3.03687753809739	8.84615330182324e-05	0.000856824926341449
TRINITY_DN7901_c0_g1_i1	gonads	mantle	-3.39907304778934	4.96148808566866	8.92852008672986e-05	0.000863966850673952
TRINITY_DN3658_c1_g1_i1	gonads	mantle	-7.86371552872624	2.78119938162388	8.9291371689756e-05	0.000863966850673952
TRINITY_DN40_c0_g1_i3	gonads	mantle	-3.03326385105634	5.93799087302355	8.94282793963195e-05	0.000864843670932109
TRINITY_DN6773_c0_g1_i1	gonads	mantle	3.48210300796597	5.00823846924709	9.00045118639498e-05	0.000869966011208504
TRINITY_DN1996_c0_g1_i7	gonads	mantle	3.31751704663956	5.00114157366927	9.01874605729523e-05	0.000871283616000538
TRINITY_DN2030_c1_g1_i1	gonads	mantle	3.70365992389566	4.99475909106993	9.07349215692766e-05	0.000876119521757294
TRINITY_DN13205_c0_g1_i3	gonads	mantle	-7.65493989304005	2.57643779554942	9.16395090930142e-05	0.000884396997879069
TRINITY_DN31597_c0_g1_i1	gonads	mantle	6.47722305945175	4.66691689828005	9.22070018905532e-05	0.000888980428718555
TRINITY_DN3928_c0_g1_i4	gonads	mantle	3.70147089966391	4.51266011978732	9.22095948863498e-05	0.000888980428718555
TRINITY_DN4683_c2_g2_i1	gonads	mantle	-2.83880873124461	5.57458428732473	9.26102545785878e-05	0.000892382669698987
TRINITY_DN4347_c0_g1_i2	gonads	mantle	2.89116986997633	6.16631086136771	9.37558991018441e-05	0.000902956298360235
TRINITY_DN10752_c0_g1_i1	gonads	mantle	-7.72121284745625	2.64202174636836	9.4344087407258e-05	0.000908152977391658
TRINITY_DN33597_c0_g1_i1	gonads	mantle	-2.21012353893407	8.2429189725463	9.46472855081569e-05	0.00091060241114027
TRINITY_DN4772_c0_g1_i2	gonads	mantle	3.33360028183397	5.23947334908654	9.46989363675541e-05	0.000910630430824179
TRINITY_DN285_c0_g1_i1	gonads	mantle	-7.43802677956915	4.55230628743296	9.47901771538913e-05	0.000910683433504279
TRINITY_DN4760_c0_g2_i2	gonads	mantle	-3.02565252347144	5.92347353278246	9.48019309658436e-05	0.000910683433504279
TRINITY_DN52120_c0_g1_i2	gonads	mantle	-7.72943534113123	2.48309153061166	9.56079559506057e-05	0.000917954290329453
TRINITY_DN64155_c0_g1_i1	gonads	mantle	6.26346574800252	3.9315207215823	9.65336308937982e-05	0.000926365875510902
TRINITY_DN308_c0_g1_i3	gonads	mantle	-6.31857986867695	4.06727007318473	9.6630989602851e-05	0.000926824132309892
TRINITY_DN5819_c0_g4_i1	gonads	mantle	-3.33475842117448	5.33545514693551	9.69300261195044e-05	0.000929215294005552
TRINITY_DN6600_c0_g1_i5	gonads	mantle	-9.56939749129869	2.0418782825312	9.70778478797513e-05	0.000930155133223217
TRINITY_DN1448_c0_g1_i5	gonads	mantle	-2.60451275731482	6.41492913222402	9.79209929961683e-05	0.000937497052872092
TRINITY_DN3789_c0_g1_i5	gonads	mantle	-9.73855853045517	2.20426696189151	9.79444576753545e-05	0.000937497052872092
TRINITY_DN72980_c0_g1_i1	gonads	mantle	-4.37145093379523	6.93710982881688	9.84263408310939e-05	0.000941627113204382
TRINITY_DN1141_c1_g1_i4	gonads	mantle	2.91373698225371	5.52758707316108	9.86051743513855e-05	0.000942855208588172
TRINITY_DN503_c0_g4_i2	gonads	mantle	-3.18370580869783	5.16307194301502	9.90966247914972e-05	0.00094706973790503
TRINITY_DN277_c0_g2_i4	gonads	mantle	-2.60928429818492	6.70426793700635	0.00010136007038149	0.000968206316466136
TRINITY_DN16399_c0_g1_i2	gonads	mantle	7.69051215147461	2.48713471421232	0.000101681296319868	0.000970778405948093
TRINITY_DN22618_c0_g1_i3	gonads	mantle	-3.97903287955404	4.59454943571064	0.000102045318209907	0.000973756243837535
TRINITY_DN1624_c0_g1_i3	gonads	mantle	3.06034051365771	5.24951050444677	0.000102162827049584	0.000974379918629106
TRINITY_DN7658_c0_g1_i8	gonads	mantle	-3.18559539434718	5.23872407756863	0.000102387087240068	0.000976020580608897
TRINITY_DN2891_c0_g1_i2	gonads	mantle	10.7027646061878	3.14019387077014	0.000102833640251811	0.000979318053933516
TRINITY_DN22525_c0_g1_i6	gonads	mantle	-4.38084330745227	3.95701268221081	0.000102837830326352	0.000979318053933516
TRINITY_DN13610_c1_g1_i1	gonads	mantle	9.6817317770072	2.1459721078754	0.00010289407046433	0.000979354463859163
TRINITY_DN18820_c0_g2_i1	gonads	mantle	-6.17614320485894	2.72338057922612	0.000103070513978888	0.000980534360072065
TRINITY_DN25295_c0_g1_i5	gonads	mantle	9.5129860092401	1.9843973878889	0.000103570712041207	0.000984572463219169
TRINITY_DN31356_c0_g1_i1	gonads	mantle	-9.52727400330005	2.00151681586387	0.000103600378007326	0.000984572463219169
TRINITY_DN64080_c0_g1_i1	gonads	mantle	-3.15768618275385	5.7912472176984	0.000103676253246527	0.000984792636328471
TRINITY_DN12269_c0_g3_i2	gonads	mantle	9.61175329991383	2.07877378888974	0.000104053144318618	0.000987870400634683
TRINITY_DN18267_c0_g1_i2	gonads	mantle	2.66114318258424	5.93033557020913	0.000104183682030574	0.000988607371792409
TRINITY_DN1097_c0_g1_i2	gonads	mantle	5.98683529283693	3.63496539815506	0.000104808518766424	0.000994031657173538
TRINITY_DN22445_c0_g1_i1	gonads	mantle	-6.84516399449969	3.27277903673879	0.000105138409735299	0.000996654514203108
TRINITY_DN18834_c0_g1_i1	gonads	mantle	-3.15144178452365	6.64067258402161	0.000105211619030092	0.000996842743386534
TRINITY_DN11314_c0_g2_i1	gonads	mantle	9.54839072792867	2.01807647494561	0.000105343859381705	0.00099758979659796
TRINITY_DN6229_c0_g1_i1	gonads	mantle	6.49498847488468	3.59350665157239	0.000105631482900532	0.000999806801678595
TRINITY_DN30617_c0_g2_i1	gonads	mantle	-3.65657710023716	4.92114123841197	0.000105809251478652	0.00100079622329201
TRINITY_DN64611_c0_g1_i1	gonads	mantle	-5.1430452744948	3.66044466660328	0.000105843145858757	0.00100079622329201
TRINITY_DN7560_c0_g1_i2	gonads	mantle	-7.81008316477471	2.55962228564203	0.000106078153713409	0.00100251098835677
TRINITY_DN15973_c0_g2_i4	gonads	mantle	-9.88866236122827	2.34907093678577	0.000106366303655888	0.00100472599469495
TRINITY_DN24938_c0_g1_i1	gonads	mantle	-9.78941407816389	2.2532229399432	0.000106793492884742	0.00100825145076226
TRINITY_DN986_c0_g1_i1	gonads	mantle	2.16780751864221	7.34225907404751	0.000106868249124331	0.00100844765991869
TRINITY_DN10697_c1_g1_i5	gonads	mantle	-4.73117291874946	3.66921800177206	0.000107441720276765	0.00101334735065678
TRINITY_DN18697_c0_g1_i1	gonads	mantle	7.34309430182688	2.86682740104976	0.000107603401307805	0.00101436021697025
TRINITY_DN3459_c0_g1_i2	gonads	mantle	7.22073137611566	3.307304863523	0.000107978105818118	0.00101737918764787
TRINITY_DN53830_c0_g1_i1	gonads	mantle	-9.64706880207098	2.11622093114833	0.000108047079103881	0.00101751594051255
TRINITY_DN49_c0_g4_i1	gonads	mantle	-4.77057969860585	4.09603604585515	0.000108266162457664	0.00101906548078539
TRINITY_DN7364_c0_g1_i4	gonads	mantle	10.0837326521722	2.53486241480424	0.000108327376710691	0.00101912825098819
TRINITY_DN27095_c0_g1_i18	gonads	mantle	7.72117907976855	2.43195914797197	0.000108730860691338	0.00102240936142776
TRINITY_DN20313_c0_g3_i1	gonads	mantle	-6.78544548320194	3.21517622944815	0.000109284935449208	0.00102710248185765
TRINITY_DN5082_c0_g1_i2	gonads	mantle	-4.48317550122432	4.19385459321447	0.000109421894336553	0.00102783018656796
TRINITY_DN4722_c1_g1_i1	gonads	mantle	-3.78522462701052	4.56692618458343	0.000109472386601918	0.00102783018656796
TRINITY_DN1269_c0_g1_i13	gonads	mantle	10.4032891406278	2.84651932102101	0.000110590299577201	0.00103734427771209
TRINITY_DN3108_c0_g1_i1	gonads	mantle	-2.26385842696005	9.23701578472319	0.000110596756647532	0.00103734427771209
TRINITY_DN992_c0_g1_i3	gonads	mantle	-7.52713911923378	3.57262350793455	0.000111883491677142	0.00104847793992276
TRINITY_DN48646_c0_g1_i1	gonads	mantle	7.7014027495685	2.49760167391016	0.00011189600793224	0.00104847793992276
TRINITY_DN8523_c0_g1_i1	gonads	mantle	6.98982647355108	2.59017509357328	0.000112088212676112	0.00104975246398019
TRINITY_DN52509_c0_g1_i1	gonads	mantle	7.29300512452753	3.43482194511906	0.000112166147338	0.00104984939123307
TRINITY_DN33172_c0_g1_i3	gonads	mantle	-4.98296638416462	3.45304500562369	0.000112254776361491	0.00104984939123307
TRINITY_DN11652_c0_g1_i3	gonads	mantle	6.93752323386725	3.87839978561365	0.000112411490926436	0.00104984939123307
TRINITY_DN3466_c0_g1_i1	gonads	mantle	-7.63520755376849	2.39237853038885	0.000112419636523311	0.00104984939123307
[truncated: 16,685 more rows]
