# Supplementary material for: Germline-related molecular phenotype in Metazoa: conservation and innovation highlighted by comparative transcriptomics
Source: EvoDevo. 2023 Jan 30;14:2. doi: 10.1186/s13227-022-00207-3 (PMC9885605; doi:10.1186/s13227-022-00207-3)
Supplement: Supplementary file 1 — Additional file 1: Zipped directory comprehending more detailed information on the species-specific transcriptomic analyses (transcriptomic statistics, read counts, fasta of upregulated transcripts, GO/IPR enrichment analyses, ratios bootstrap iterations) and extensive results of the comparative analyses (co-upregulated transcripts, co-enriched GO/IPR, comparisons of different cut-off iterations) [file 13227_2022_207_MOESM1_ESM.zip › SUPPLEMENTARY_MATERIAL/Haliotis_rufescens/topGO_tab_bio_process.txt]

GO.ID	Term	Annotated	Significant	Expected	classicFisher	genes
1	GO:0005975	carbohydrate metabolic process	533	99	28.13	6.0e-30	c("Haliotis_rufescens_DN10088_c1_g1_i1.p1", "Haliotis_rufescens_DN1092_c0_g1_i2.p1", "Haliotis_rufescens_DN1095_c0_g1_i2.p1", "Haliotis_rufescens_DN1095_c0_g2_i1.p1", "Haliotis_rufescens_DN11301_c0_g1_i1.p1", "Haliotis_rufescens_DN1139_c0_g1_i5.p1", "Haliotis_rufescens_DN11500_c0_g2_i1.p1", "Haliotis_rufescens_DN11503_c0_g1_i1.p1", "Haliotis_rufescens_DN12175_c0_g1_i1.p1", "Haliotis_rufescens_DN1…
2	GO:0071704	organic substance metabolic process	5006	357	264.21	3.2e-17	c("Haliotis_rufescens_DN10079_c0_g1_i2.p1", "Haliotis_rufescens_DN10088_c1_g1_i1.p1", "Haliotis_rufescens_DN10115_c0_g2_i3.p1", "Haliotis_rufescens_DN10159_c1_g1_i3.p1", "Haliotis_rufescens_DN1016_c0_g1_i1.p1", "Haliotis_rufescens_DN102525_c0_g1_i1.p1", "Haliotis_rufescens_DN10267_c0_g1_i1.p1", "Haliotis_rufescens_DN102693_c0_g1_i1.p1", "Haliotis_rufescens_DN102824_c0_g1_i1.p1", "Haliotis_rufesce…
3	GO:0044238	primary metabolic process	4800	346	253.34	4.7e-17	c("Haliotis_rufescens_DN10088_c1_g1_i1.p1", "Haliotis_rufescens_DN10115_c0_g2_i3.p1", "Haliotis_rufescens_DN10159_c1_g1_i3.p1", "Haliotis_rufescens_DN1016_c0_g1_i1.p1", "Haliotis_rufescens_DN102525_c0_g1_i1.p1", "Haliotis_rufescens_DN10267_c0_g1_i1.p1", "Haliotis_rufescens_DN102693_c0_g1_i1.p1", "Haliotis_rufescens_DN102824_c0_g1_i1.p1", "Haliotis_rufescens_DN103105_c0_g1_i1.p1", "Haliotis_rufesc…
4	GO:0008152	metabolic process	5922	390	312.56	2.9e-13	c("Haliotis_rufescens_DN10079_c0_g1_i2.p1", "Haliotis_rufescens_DN10088_c1_g1_i1.p1", "Haliotis_rufescens_DN10115_c0_g2_i3.p1", "Haliotis_rufescens_DN10159_c1_g1_i3.p1", "Haliotis_rufescens_DN1016_c0_g1_i1.p1", "Haliotis_rufescens_DN102525_c0_g1_i1.p1", "Haliotis_rufescens_DN102560_c0_g1_i1.p2", "Haliotis_rufescens_DN10267_c0_g1_i1.p1", "Haliotis_rufescens_DN102693_c0_g1_i1.p1", "Haliotis_rufesce…
5	GO:0001573	ganglioside metabolic process	15	8	0.79	2.6e-07	c("Haliotis_rufescens_DN113205_c0_g1_i1.p1", "Haliotis_rufescens_DN202_c0_g1_i1.p1", "Haliotis_rufescens_DN202_c0_g1_i3.p1", "Haliotis_rufescens_DN202_c0_g1_i4.p1", "Haliotis_rufescens_DN202_c0_g1_i6.p1", "Haliotis_rufescens_DN2331_c0_g1_i2.p1", "Haliotis_rufescens_DN3718_c0_g1_i1.p1", "Haliotis_rufescens_DN7007_c0_g1_i1.p2")
6	GO:0006689	ganglioside catabolic process	15	8	0.79	2.6e-07	c("Haliotis_rufescens_DN113205_c0_g1_i1.p1", "Haliotis_rufescens_DN202_c0_g1_i1.p1", "Haliotis_rufescens_DN202_c0_g1_i3.p1", "Haliotis_rufescens_DN202_c0_g1_i4.p1", "Haliotis_rufescens_DN202_c0_g1_i6.p1", "Haliotis_rufescens_DN2331_c0_g1_i2.p1", "Haliotis_rufescens_DN3718_c0_g1_i1.p1", "Haliotis_rufescens_DN7007_c0_g1_i1.p2")
7	GO:0006665	sphingolipid metabolic process	67	16	3.54	2.6e-07	c("Haliotis_rufescens_DN113205_c0_g1_i1.p1", "Haliotis_rufescens_DN11939_c0_g1_i2.p1", "Haliotis_rufescens_DN13099_c0_g1_i1.p1", "Haliotis_rufescens_DN13099_c0_g1_i4.p1", "Haliotis_rufescens_DN15782_c0_g1_i2.p1", "Haliotis_rufescens_DN202_c0_g1_i1.p1", "Haliotis_rufescens_DN202_c0_g1_i3.p1", "Haliotis_rufescens_DN202_c0_g1_i4.p1", "Haliotis_rufescens_DN202_c0_g1_i6.p1", "Haliotis_rufescens_DN2331…
8	GO:0030149	sphingolipid catabolic process	53	14	2.8	3.9e-07	c("Haliotis_rufescens_DN113205_c0_g1_i1.p1", "Haliotis_rufescens_DN11939_c0_g1_i2.p1", "Haliotis_rufescens_DN13099_c0_g1_i1.p1", "Haliotis_rufescens_DN13099_c0_g1_i4.p1", "Haliotis_rufescens_DN15782_c0_g1_i2.p1", "Haliotis_rufescens_DN202_c0_g1_i1.p1", "Haliotis_rufescens_DN202_c0_g1_i3.p1", "Haliotis_rufescens_DN202_c0_g1_i4.p1", "Haliotis_rufescens_DN202_c0_g1_i6.p1", "Haliotis_rufescens_DN2331…
9	GO:0046466	membrane lipid catabolic process	53	14	2.8	3.9e-07	c("Haliotis_rufescens_DN113205_c0_g1_i1.p1", "Haliotis_rufescens_DN11939_c0_g1_i2.p1", "Haliotis_rufescens_DN13099_c0_g1_i1.p1", "Haliotis_rufescens_DN13099_c0_g1_i4.p1", "Haliotis_rufescens_DN15782_c0_g1_i2.p1", "Haliotis_rufescens_DN202_c0_g1_i1.p1", "Haliotis_rufescens_DN202_c0_g1_i3.p1", "Haliotis_rufescens_DN202_c0_g1_i4.p1", "Haliotis_rufescens_DN202_c0_g1_i6.p1", "Haliotis_rufescens_DN2331…
10	GO:0044242	cellular lipid catabolic process	61	15	3.22	4.2e-07	c("Haliotis_rufescens_DN113205_c0_g1_i1.p1", "Haliotis_rufescens_DN11939_c0_g1_i2.p1", "Haliotis_rufescens_DN13099_c0_g1_i1.p1", "Haliotis_rufescens_DN13099_c0_g1_i4.p1", "Haliotis_rufescens_DN15782_c0_g1_i2.p1", "Haliotis_rufescens_DN202_c0_g1_i1.p1", "Haliotis_rufescens_DN202_c0_g1_i3.p1", "Haliotis_rufescens_DN202_c0_g1_i4.p1", "Haliotis_rufescens_DN202_c0_g1_i6.p1", "Haliotis_rufescens_DN2194…
11	GO:0006629	lipid metabolic process	359	42	18.95	8.8e-07	c("Haliotis_rufescens_DN113_c0_g2_i1.p1", "Haliotis_rufescens_DN113205_c0_g1_i1.p1", "Haliotis_rufescens_DN118297_c0_g1_i1.p1", "Haliotis_rufescens_DN11939_c0_g1_i2.p1", "Haliotis_rufescens_DN13099_c0_g1_i1.p1", "Haliotis_rufescens_DN13099_c0_g1_i4.p1", "Haliotis_rufescens_DN14683_c0_g1_i5.p1", "Haliotis_rufescens_DN1542_c0_g1_i1.p1", "Haliotis_rufescens_DN1542_c0_g1_i3.p1", "Haliotis_rufescens_D…
12	GO:0016042	lipid catabolic process	69	15	3.64	2.3e-06	c("Haliotis_rufescens_DN113205_c0_g1_i1.p1", "Haliotis_rufescens_DN11939_c0_g1_i2.p1", "Haliotis_rufescens_DN13099_c0_g1_i1.p1", "Haliotis_rufescens_DN13099_c0_g1_i4.p1", "Haliotis_rufescens_DN15782_c0_g1_i2.p1", "Haliotis_rufescens_DN202_c0_g1_i1.p1", "Haliotis_rufescens_DN202_c0_g1_i3.p1", "Haliotis_rufescens_DN202_c0_g1_i4.p1", "Haliotis_rufescens_DN202_c0_g1_i6.p1", "Haliotis_rufescens_DN2194…
13	GO:0034470	ncRNA processing	129	21	6.81	3.5e-06	c("Haliotis_rufescens_DN1016_c0_g1_i1.p1", "Haliotis_rufescens_DN12992_c0_g1_i1.p1", "Haliotis_rufescens_DN1541_c0_g1_i1.p1", "Haliotis_rufescens_DN15779_c1_g1_i1.p1", "Haliotis_rufescens_DN1741_c0_g1_i1.p1", "Haliotis_rufescens_DN2223_c0_g2_i1.p1", "Haliotis_rufescens_DN2377_c0_g1_i1.p1", "Haliotis_rufescens_DN2388_c0_g1_i1.p1", "Haliotis_rufescens_DN25056_c0_g1_i3.p1", "Haliotis_rufescens_DN254…
14	GO:0043603	cellular amide metabolic process	447	46	23.59	9.2e-06	c("Haliotis_rufescens_DN10423_c0_g1_i15.p1", "Haliotis_rufescens_DN10423_c0_g1_i9.p1", "Haliotis_rufescens_DN113100_c0_g1_i1.p1", "Haliotis_rufescens_DN113205_c0_g1_i1.p1", "Haliotis_rufescens_DN11939_c0_g1_i2.p1", "Haliotis_rufescens_DN13099_c0_g1_i1.p1", "Haliotis_rufescens_DN13099_c0_g1_i4.p1", "Haliotis_rufescens_DN15782_c0_g1_i2.p1", "Haliotis_rufescens_DN1582_c0_g1_i2.p1", "Haliotis_rufesce…
15	GO:0006687	glycosphingolipid metabolic process	44	11	2.32	1.2e-05	c("Haliotis_rufescens_DN113205_c0_g1_i1.p1", "Haliotis_rufescens_DN15782_c0_g1_i2.p1", "Haliotis_rufescens_DN202_c0_g1_i1.p1", "Haliotis_rufescens_DN202_c0_g1_i3.p1", "Haliotis_rufescens_DN202_c0_g1_i4.p1", "Haliotis_rufescens_DN202_c0_g1_i6.p1", "Haliotis_rufescens_DN2331_c0_g1_i2.p1", "Haliotis_rufescens_DN25261_c0_g1_i5.p1", "Haliotis_rufescens_DN25261_c0_g1_i8.p1", "Haliotis_rufescens_DN3718_…
16	GO:0019377	glycolipid catabolic process	44	11	2.32	1.2e-05	c("Haliotis_rufescens_DN113205_c0_g1_i1.p1", "Haliotis_rufescens_DN15782_c0_g1_i2.p1", "Haliotis_rufescens_DN202_c0_g1_i1.p1", "Haliotis_rufescens_DN202_c0_g1_i3.p1", "Haliotis_rufescens_DN202_c0_g1_i4.p1", "Haliotis_rufescens_DN202_c0_g1_i6.p1", "Haliotis_rufescens_DN2331_c0_g1_i2.p1", "Haliotis_rufescens_DN25261_c0_g1_i5.p1", "Haliotis_rufescens_DN25261_c0_g1_i8.p1", "Haliotis_rufescens_DN3718_…
17	GO:0046479	glycosphingolipid catabolic process	44	11	2.32	1.2e-05	c("Haliotis_rufescens_DN113205_c0_g1_i1.p1", "Haliotis_rufescens_DN15782_c0_g1_i2.p1", "Haliotis_rufescens_DN202_c0_g1_i1.p1", "Haliotis_rufescens_DN202_c0_g1_i3.p1", "Haliotis_rufescens_DN202_c0_g1_i4.p1", "Haliotis_rufescens_DN202_c0_g1_i6.p1", "Haliotis_rufescens_DN2331_c0_g1_i2.p1", "Haliotis_rufescens_DN25261_c0_g1_i5.p1", "Haliotis_rufescens_DN25261_c0_g1_i8.p1", "Haliotis_rufescens_DN3718_…
18	GO:1901136	carbohydrate derivative catabolic proces...	70	14	3.69	1.4e-05	c("Haliotis_rufescens_DN102863_c0_g1_i1.p1", "Haliotis_rufescens_DN113205_c0_g1_i1.p1", "Haliotis_rufescens_DN15782_c0_g1_i2.p1", "Haliotis_rufescens_DN1910_c1_g2_i1.p1", "Haliotis_rufescens_DN202_c0_g1_i1.p1", "Haliotis_rufescens_DN202_c0_g1_i3.p1", "Haliotis_rufescens_DN202_c0_g1_i4.p1", "Haliotis_rufescens_DN202_c0_g1_i6.p1", "Haliotis_rufescens_DN2331_c0_g1_i2.p1", "Haliotis_rufescens_DN25261…
19	GO:0046514	ceramide catabolic process	45	11	2.38	1.6e-05	c("Haliotis_rufescens_DN113205_c0_g1_i1.p1", "Haliotis_rufescens_DN15782_c0_g1_i2.p1", "Haliotis_rufescens_DN202_c0_g1_i1.p1", "Haliotis_rufescens_DN202_c0_g1_i3.p1", "Haliotis_rufescens_DN202_c0_g1_i4.p1", "Haliotis_rufescens_DN202_c0_g1_i6.p1", "Haliotis_rufescens_DN2331_c0_g1_i2.p1", "Haliotis_rufescens_DN25261_c0_g1_i5.p1", "Haliotis_rufescens_DN25261_c0_g1_i8.p1", "Haliotis_rufescens_DN3718_…
20	GO:0006260	DNA replication	90	16	4.75	1.6e-05	c("Haliotis_rufescens_DN1622_c0_g1_i5.p1", "Haliotis_rufescens_DN1622_c0_g1_i7.p1", "Haliotis_rufescens_DN19245_c0_g1_i1.p1", "Haliotis_rufescens_DN2211_c0_g1_i1.p1", "Haliotis_rufescens_DN23965_c0_g1_i1.p1", "Haliotis_rufescens_DN2935_c0_g1_i1.p1", "Haliotis_rufescens_DN29479_c0_g1_i5.p1", "Haliotis_rufescens_DN3429_c0_g1_i4.p1", "Haliotis_rufescens_DN3691_c0_g1_i12.p1", "Haliotis_rufescens_DN36…
21	GO:0006672	ceramide metabolic process	48	11	2.53	3.0e-05	c("Haliotis_rufescens_DN113205_c0_g1_i1.p1", "Haliotis_rufescens_DN15782_c0_g1_i2.p1", "Haliotis_rufescens_DN202_c0_g1_i1.p1", "Haliotis_rufescens_DN202_c0_g1_i3.p1", "Haliotis_rufescens_DN202_c0_g1_i4.p1", "Haliotis_rufescens_DN202_c0_g1_i6.p1", "Haliotis_rufescens_DN2331_c0_g1_i2.p1", "Haliotis_rufescens_DN25261_c0_g1_i5.p1", "Haliotis_rufescens_DN25261_c0_g1_i8.p1", "Haliotis_rufescens_DN3718_…
22	GO:0016072	rRNA metabolic process	51	11	2.69	5.5e-05	c("Haliotis_rufescens_DN1016_c0_g1_i1.p1", "Haliotis_rufescens_DN1541_c0_g1_i1.p1", "Haliotis_rufescens_DN1741_c0_g1_i1.p1", "Haliotis_rufescens_DN2223_c0_g2_i1.p1", "Haliotis_rufescens_DN2377_c0_g1_i1.p1", "Haliotis_rufescens_DN2388_c0_g1_i1.p1", "Haliotis_rufescens_DN2543_c0_g1_i2.p1", "Haliotis_rufescens_DN2543_c0_g1_i5.p1", "Haliotis_rufescens_DN2895_c0_g1_i1.p1", "Haliotis_rufescens_DN3586_c…
23	GO:0034660	ncRNA metabolic process	190	24	10.03	6.0e-05	c("Haliotis_rufescens_DN1016_c0_g1_i1.p1", "Haliotis_rufescens_DN12992_c0_g1_i1.p1", "Haliotis_rufescens_DN1541_c0_g1_i1.p1", "Haliotis_rufescens_DN15779_c1_g1_i1.p1", "Haliotis_rufescens_DN1582_c0_g1_i2.p1", "Haliotis_rufescens_DN1741_c0_g1_i1.p1", "Haliotis_rufescens_DN2223_c0_g2_i1.p1", "Haliotis_rufescens_DN2377_c0_g1_i1.p1", "Haliotis_rufescens_DN2388_c0_g1_i1.p1", "Haliotis_rufescens_DN2505…
24	GO:0042254	ribosome biogenesis	80	14	4.22	6.6e-05	c("Haliotis_rufescens_DN1016_c0_g1_i1.p1", "Haliotis_rufescens_DN1541_c0_g1_i1.p1", "Haliotis_rufescens_DN1741_c0_g1_i1.p1", "Haliotis_rufescens_DN2061_c0_g1_i1.p1", "Haliotis_rufescens_DN2377_c0_g1_i1.p1", "Haliotis_rufescens_DN2388_c0_g1_i1.p1", "Haliotis_rufescens_DN2543_c0_g1_i2.p1", "Haliotis_rufescens_DN2543_c0_g1_i5.p1", "Haliotis_rufescens_DN2895_c0_g1_i1.p1", "Haliotis_rufescens_DN3063_c…
25	GO:0022613	ribonucleoprotein complex biogenesis	102	16	5.38	8.0e-05	c("Haliotis_rufescens_DN1016_c0_g1_i1.p1", "Haliotis_rufescens_DN1541_c0_g1_i1.p1", "Haliotis_rufescens_DN1741_c0_g1_i1.p1", "Haliotis_rufescens_DN2061_c0_g1_i1.p1", "Haliotis_rufescens_DN2145_c0_g1_i4.p1", "Haliotis_rufescens_DN2377_c0_g1_i1.p1", "Haliotis_rufescens_DN2388_c0_g1_i1.p1", "Haliotis_rufescens_DN2543_c0_g1_i2.p1", "Haliotis_rufescens_DN2543_c0_g1_i5.p1", "Haliotis_rufescens_DN2895_c…
26	GO:0034641	cellular nitrogen compound metabolic pro...	2262	156	119.39	8.6e-05	c("Haliotis_rufescens_DN10079_c0_g1_i2.p1", "Haliotis_rufescens_DN10115_c0_g2_i3.p1", "Haliotis_rufescens_DN1016_c0_g1_i1.p1", "Haliotis_rufescens_DN10267_c0_g1_i1.p1", "Haliotis_rufescens_DN102693_c0_g1_i1.p1", "Haliotis_rufescens_DN10423_c0_g1_i15.p1", "Haliotis_rufescens_DN10423_c0_g1_i9.p1", "Haliotis_rufescens_DN10840_c0_g2_i7.p5", "Haliotis_rufescens_DN113100_c0_g1_i1.p1", "Haliotis_rufesce…
27	GO:0006364	rRNA processing	48	10	2.53	0.00016	c("Haliotis_rufescens_DN1016_c0_g1_i1.p1", "Haliotis_rufescens_DN1541_c0_g1_i1.p1", "Haliotis_rufescens_DN1741_c0_g1_i1.p1", "Haliotis_rufescens_DN2377_c0_g1_i1.p1", "Haliotis_rufescens_DN2388_c0_g1_i1.p1", "Haliotis_rufescens_DN2543_c0_g1_i2.p1", "Haliotis_rufescens_DN2543_c0_g1_i5.p1", "Haliotis_rufescens_DN2895_c0_g1_i1.p1", "Haliotis_rufescens_DN3586_c1_g1_i1.p1", "Haliotis_rufescens_DN891_c1…
28	GO:0006643	membrane lipid metabolic process	111	16	5.86	0.00022	c("Haliotis_rufescens_DN113205_c0_g1_i1.p1", "Haliotis_rufescens_DN11939_c0_g1_i2.p1", "Haliotis_rufescens_DN13099_c0_g1_i1.p1", "Haliotis_rufescens_DN13099_c0_g1_i4.p1", "Haliotis_rufescens_DN15782_c0_g1_i2.p1", "Haliotis_rufescens_DN202_c0_g1_i1.p1", "Haliotis_rufescens_DN202_c0_g1_i3.p1", "Haliotis_rufescens_DN202_c0_g1_i4.p1", "Haliotis_rufescens_DN202_c0_g1_i6.p1", "Haliotis_rufescens_DN2331…
29	GO:0006396	RNA processing	302	30	15.94	0.00062	c("Haliotis_rufescens_DN1016_c0_g1_i1.p1", "Haliotis_rufescens_DN12992_c0_g1_i1.p1", "Haliotis_rufescens_DN1541_c0_g1_i1.p1", "Haliotis_rufescens_DN1559_c0_g1_i1.p1", "Haliotis_rufescens_DN15779_c0_g2_i1.p1", "Haliotis_rufescens_DN15779_c1_g1_i1.p1", "Haliotis_rufescens_DN1741_c0_g1_i1.p1", "Haliotis_rufescens_DN2142_c2_g1_i1.p1", "Haliotis_rufescens_DN2145_c0_g1_i4.p1", "Haliotis_rufescens_DN222…
30	GO:0044255	cellular lipid metabolic process	262	27	13.83	0.00065	c("Haliotis_rufescens_DN113205_c0_g1_i1.p1", "Haliotis_rufescens_DN11939_c0_g1_i2.p1", "Haliotis_rufescens_DN13099_c0_g1_i1.p1", "Haliotis_rufescens_DN13099_c0_g1_i4.p1", "Haliotis_rufescens_DN1542_c0_g1_i1.p1", "Haliotis_rufescens_DN1542_c0_g1_i3.p1", "Haliotis_rufescens_DN15782_c0_g1_i2.p1", "Haliotis_rufescens_DN1895_c0_g1_i1.p1", "Haliotis_rufescens_DN1895_c0_g1_i2.p1", "Haliotis_rufescens_DN…
31	GO:0007160	cell-matrix adhesion	67	11	3.54	0.00069	c("Haliotis_rufescens_DN11945_c1_g3_i1.p2", "Haliotis_rufescens_DN1620_c0_g1_i1.p1", "Haliotis_rufescens_DN1685_c0_g1_i2.p1", "Haliotis_rufescens_DN17067_c0_g1_i1.p1", "Haliotis_rufescens_DN25815_c0_g2_i1.p1", "Haliotis_rufescens_DN3715_c0_g1_i1.p1", "Haliotis_rufescens_DN4463_c0_g1_i2.p1", "Haliotis_rufescens_DN604_c1_g1_i4.p1", "Haliotis_rufescens_DN6776_c0_g1_i1.p1", "Haliotis_rufescens_DN8352…
32	GO:0031589	cell-substrate adhesion	68	11	3.59	0.00079	c("Haliotis_rufescens_DN11945_c1_g3_i1.p2", "Haliotis_rufescens_DN1620_c0_g1_i1.p1", "Haliotis_rufescens_DN1685_c0_g1_i2.p1", "Haliotis_rufescens_DN17067_c0_g1_i1.p1", "Haliotis_rufescens_DN25815_c0_g2_i1.p1", "Haliotis_rufescens_DN3715_c0_g1_i1.p1", "Haliotis_rufescens_DN4463_c0_g1_i2.p1", "Haliotis_rufescens_DN604_c1_g1_i4.p1", "Haliotis_rufescens_DN6776_c0_g1_i1.p1", "Haliotis_rufescens_DN8352…
33	GO:1901565	organonitrogen compound catabolic proces...	245	25	12.93	0.00117	c("Haliotis_rufescens_DN102863_c0_g1_i1.p1", "Haliotis_rufescens_DN113205_c0_g1_i1.p1", "Haliotis_rufescens_DN116_c0_g1_i1.p1", "Haliotis_rufescens_DN11939_c0_g1_i2.p1", "Haliotis_rufescens_DN13099_c0_g1_i1.p1", "Haliotis_rufescens_DN13099_c0_g1_i4.p1", "Haliotis_rufescens_DN14097_c2_g1_i1.p1", "Haliotis_rufescens_DN15782_c0_g1_i2.p1", "Haliotis_rufescens_DN1910_c1_g2_i1.p1", "Haliotis_rufescens_…
34	GO:0031396	regulation of protein ubiquitination	5	3	0.26	0.00135	c("Haliotis_rufescens_DN2989_c0_g2_i1.p1", "Haliotis_rufescens_DN72078_c0_g1_i1.p1", "Haliotis_rufescens_DN8969_c2_g2_i1.p1")
35	GO:0007076	mitotic chromosome condensation	6	3	0.32	0.00259	c("Haliotis_rufescens_DN12871_c0_g2_i2.p1", "Haliotis_rufescens_DN2037_c0_g1_i8.p1", "Haliotis_rufescens_DN5733_c0_g1_i5.p1")
36	GO:0051225	spindle assembly	6	3	0.32	0.00259	c("Haliotis_rufescens_DN72184_c0_g1_i1.p1", "Haliotis_rufescens_DN7976_c0_g1_i1.p1", "Haliotis_rufescens_DN861_c0_g1_i1.p1")
37	GO:0006270	DNA replication initiation	13	4	0.69	0.00374	c("Haliotis_rufescens_DN29479_c0_g1_i5.p1", "Haliotis_rufescens_DN4049_c0_g2_i2.p1", "Haliotis_rufescens_DN59_c0_g1_i1.p1", "Haliotis_rufescens_DN59_c1_g1_i1.p1")
38	GO:0006412	translation	310	28	16.36	0.00377	c("Haliotis_rufescens_DN113100_c0_g1_i1.p1", "Haliotis_rufescens_DN1582_c0_g1_i2.p1", "Haliotis_rufescens_DN15937_c0_g1_i1.p1", "Haliotis_rufescens_DN1809_c0_g1_i2.p1", "Haliotis_rufescens_DN20336_c1_g1_i2.p1", "Haliotis_rufescens_DN2043_c0_g1_i2.p1", "Haliotis_rufescens_DN2068_c0_g1_i3.p1", "Haliotis_rufescens_DN2493_c0_g2_i3.p1", "Haliotis_rufescens_DN281_c0_g1_i1.p1", "Haliotis_rufescens_DN333…
39	GO:0030261	chromosome condensation	7	3	0.37	0.00436	c("Haliotis_rufescens_DN12871_c0_g2_i2.p1", "Haliotis_rufescens_DN2037_c0_g1_i8.p1", "Haliotis_rufescens_DN5733_c0_g1_i5.p1")
40	GO:1903320	regulation of protein modification by sm...	7	3	0.37	0.00436	c("Haliotis_rufescens_DN2989_c0_g2_i1.p1", "Haliotis_rufescens_DN72078_c0_g1_i1.p1", "Haliotis_rufescens_DN8969_c2_g2_i1.p1")
41	GO:0043043	peptide biosynthetic process	317	28	16.73	0.00513	c("Haliotis_rufescens_DN113100_c0_g1_i1.p1", "Haliotis_rufescens_DN1582_c0_g1_i2.p1", "Haliotis_rufescens_DN15937_c0_g1_i1.p1", "Haliotis_rufescens_DN1809_c0_g1_i2.p1", "Haliotis_rufescens_DN20336_c1_g1_i2.p1", "Haliotis_rufescens_DN2043_c0_g1_i2.p1", "Haliotis_rufescens_DN2068_c0_g1_i3.p1", "Haliotis_rufescens_DN2493_c0_g2_i3.p1", "Haliotis_rufescens_DN281_c0_g1_i1.p1", "Haliotis_rufescens_DN333…
42	GO:0006631	fatty acid metabolic process	32	6	1.69	0.00588	c("Haliotis_rufescens_DN1895_c0_g1_i1.p1", "Haliotis_rufescens_DN1895_c0_g1_i2.p1", "Haliotis_rufescens_DN1926_c0_g1_i4.p1", "Haliotis_rufescens_DN21944_c0_g1_i1.p1", "Haliotis_rufescens_DN3906_c0_g1_i2.p1", "Haliotis_rufescens_DN6229_c0_g1_i1.p1")
43	GO:0006323	DNA packaging	23	5	1.21	0.00612	c("Haliotis_rufescens_DN12871_c0_g2_i2.p1", "Haliotis_rufescens_DN18919_c0_g2_i1.p1", "Haliotis_rufescens_DN2037_c0_g1_i8.p1", "Haliotis_rufescens_DN4256_c0_g1_i5.p1", "Haliotis_rufescens_DN5733_c0_g1_i5.p1")
44	GO:0006664	glycolipid metabolic process	88	11	4.64	0.00638	c("Haliotis_rufescens_DN113205_c0_g1_i1.p1", "Haliotis_rufescens_DN15782_c0_g1_i2.p1", "Haliotis_rufescens_DN202_c0_g1_i1.p1", "Haliotis_rufescens_DN202_c0_g1_i3.p1", "Haliotis_rufescens_DN202_c0_g1_i4.p1", "Haliotis_rufescens_DN202_c0_g1_i6.p1", "Haliotis_rufescens_DN2331_c0_g1_i2.p1", "Haliotis_rufescens_DN25261_c0_g1_i5.p1", "Haliotis_rufescens_DN25261_c0_g1_i8.p1", "Haliotis_rufescens_DN3718_…
45	GO:1903509	liposaccharide metabolic process	88	11	4.64	0.00638	c("Haliotis_rufescens_DN113205_c0_g1_i1.p1", "Haliotis_rufescens_DN15782_c0_g1_i2.p1", "Haliotis_rufescens_DN202_c0_g1_i1.p1", "Haliotis_rufescens_DN202_c0_g1_i3.p1", "Haliotis_rufescens_DN202_c0_g1_i4.p1", "Haliotis_rufescens_DN202_c0_g1_i6.p1", "Haliotis_rufescens_DN2331_c0_g1_i2.p1", "Haliotis_rufescens_DN25261_c0_g1_i5.p1", "Haliotis_rufescens_DN25261_c0_g1_i8.p1", "Haliotis_rufescens_DN3718_…
46	GO:0007051	spindle organization	15	4	0.79	0.00657	c("Haliotis_rufescens_DN15595_c0_g1_i1.p1", "Haliotis_rufescens_DN72184_c0_g1_i1.p1", "Haliotis_rufescens_DN7976_c0_g1_i1.p1", "Haliotis_rufescens_DN861_c0_g1_i1.p1")
47	GO:0006684	sphingomyelin metabolic process	8	3	0.42	0.00671	c("Haliotis_rufescens_DN11939_c0_g1_i2.p1", "Haliotis_rufescens_DN13099_c0_g1_i1.p1", "Haliotis_rufescens_DN13099_c0_g1_i4.p1")
48	GO:0006685	sphingomyelin catabolic process	8	3	0.42	0.00671	c("Haliotis_rufescens_DN11939_c0_g1_i2.p1", "Haliotis_rufescens_DN13099_c0_g1_i1.p1", "Haliotis_rufescens_DN13099_c0_g1_i4.p1")
49	GO:0006457	protein folding	67	9	3.54	0.00825	c("Haliotis_rufescens_DN11437_c0_g1_i3.p1", "Haliotis_rufescens_DN1937_c0_g3_i1.p1", "Haliotis_rufescens_DN2689_c0_g1_i1.p1", "Haliotis_rufescens_DN2948_c0_g1_i1.p1", "Haliotis_rufescens_DN3258_c0_g1_i1.p1", "Haliotis_rufescens_DN3527_c0_g1_i1.p1", "Haliotis_rufescens_DN3634_c0_g1_i1.p1", "Haliotis_rufescens_DN3708_c4_g1_i1.p1", "Haliotis_rufescens_DN4497_c0_g1_i1.p1")
50	GO:0043604	amide biosynthetic process	333	28	17.58	0.00983	c("Haliotis_rufescens_DN113100_c0_g1_i1.p1", "Haliotis_rufescens_DN1582_c0_g1_i2.p1", "Haliotis_rufescens_DN15937_c0_g1_i1.p1", "Haliotis_rufescens_DN1809_c0_g1_i2.p1", "Haliotis_rufescens_DN20336_c1_g1_i2.p1", "Haliotis_rufescens_DN2043_c0_g1_i2.p1", "Haliotis_rufescens_DN2068_c0_g1_i3.p1", "Haliotis_rufescens_DN2493_c0_g2_i3.p1", "Haliotis_rufescens_DN281_c0_g1_i1.p1", "Haliotis_rufescens_DN333…
51	GO:0006479	protein methylation	27	5	1.43	0.01235	c("Haliotis_rufescens_DN1406_c0_g1_i4.p1", "Haliotis_rufescens_DN1406_c0_g1_i7.p1", "Haliotis_rufescens_DN2588_c0_g1_i1.p1", "Haliotis_rufescens_DN6762_c0_g1_i1.p1", "Haliotis_rufescens_DN8269_c0_g1_i6.p1")
52	GO:0008213	protein alkylation	27	5	1.43	0.01235	c("Haliotis_rufescens_DN1406_c0_g1_i4.p1", "Haliotis_rufescens_DN1406_c0_g1_i7.p1", "Haliotis_rufescens_DN2588_c0_g1_i1.p1", "Haliotis_rufescens_DN6762_c0_g1_i1.p1", "Haliotis_rufescens_DN8269_c0_g1_i6.p1")
53	GO:0009395	phospholipid catabolic process	10	3	0.53	0.01328	c("Haliotis_rufescens_DN11939_c0_g1_i2.p1", "Haliotis_rufescens_DN13099_c0_g1_i1.p1", "Haliotis_rufescens_DN13099_c0_g1_i4.p1")
54	GO:0006518	peptide metabolic process	358	29	18.9	0.01408	c("Haliotis_rufescens_DN113100_c0_g1_i1.p1", "Haliotis_rufescens_DN1582_c0_g1_i2.p1", "Haliotis_rufescens_DN15937_c0_g1_i1.p1", "Haliotis_rufescens_DN1809_c0_g1_i2.p1", "Haliotis_rufescens_DN20336_c1_g1_i2.p1", "Haliotis_rufescens_DN2043_c0_g1_i2.p1", "Haliotis_rufescens_DN2068_c0_g1_i3.p1", "Haliotis_rufescens_DN2493_c0_g2_i3.p1", "Haliotis_rufescens_DN281_c0_g1_i1.p1", "Haliotis_rufescens_DN310…
55	GO:0006384	transcription initiation from RNA polyme...	4	2	0.21	0.01554	c("Haliotis_rufescens_DN627_c0_g1_i1.p1", "Haliotis_rufescens_DN63590_c0_g1_i1.p1")
56	GO:0010257	NADH dehydrogenase complex assembly	4	2	0.21	0.01554	c("Haliotis_rufescens_DN13293_c0_g1_i1.p1", "Haliotis_rufescens_DN92601_c0_g1_i1.p1")
57	GO:0031398	positive regulation of protein ubiquitin...	4	2	0.21	0.01554	c("Haliotis_rufescens_DN2989_c0_g2_i1.p1", "Haliotis_rufescens_DN72078_c0_g1_i1.p1")
58	GO:0032981	mitochondrial respiratory chain complex ...	4	2	0.21	0.01554	c("Haliotis_rufescens_DN13293_c0_g1_i1.p1", "Haliotis_rufescens_DN92601_c0_g1_i1.p1")
59	GO:0051438	regulation of ubiquitin-protein transfer...	4	2	0.21	0.01554	c("Haliotis_rufescens_DN2989_c0_g2_i1.p1", "Haliotis_rufescens_DN72078_c0_g1_i1.p1")
60	GO:0051443	positive regulation of ubiquitin-protein...	4	2	0.21	0.01554	c("Haliotis_rufescens_DN2989_c0_g2_i1.p1", "Haliotis_rufescens_DN72078_c0_g1_i1.p1")
61	GO:1904666	regulation of ubiquitin protein ligase a...	4	2	0.21	0.01554	c("Haliotis_rufescens_DN2989_c0_g2_i1.p1", "Haliotis_rufescens_DN72078_c0_g1_i1.p1")
62	GO:1904668	positive regulation of ubiquitin protein...	4	2	0.21	0.01554	c("Haliotis_rufescens_DN2989_c0_g2_i1.p1", "Haliotis_rufescens_DN72078_c0_g1_i1.p1")
63	GO:0000724	double-strand break repair via homologou...	19	4	1	0.01578	c("Haliotis_rufescens_DN26907_c0_g1_i1.p1", "Haliotis_rufescens_DN4243_c0_g1_i1.p1", "Haliotis_rufescens_DN752_c0_g1_i4.p1", "Haliotis_rufescens_DN7832_c0_g1_i1.p1")
64	GO:0006879	cellular iron ion homeostasis	11	3	0.58	0.01755	c("Haliotis_rufescens_DN1711_c0_g1_i2.p1", "Haliotis_rufescens_DN2726_c0_g1_i1.p1", "Haliotis_rufescens_DN92299_c0_g1_i1.p1")
65	GO:0046916	cellular transition metal ion homeostasi...	11	3	0.58	0.01755	c("Haliotis_rufescens_DN1711_c0_g1_i2.p1", "Haliotis_rufescens_DN2726_c0_g1_i1.p1", "Haliotis_rufescens_DN92299_c0_g1_i1.p1")
66	GO:0051052	regulation of DNA metabolic process	11	3	0.58	0.01755	c("Haliotis_rufescens_DN19245_c0_g1_i1.p1", "Haliotis_rufescens_DN26907_c0_g1_i1.p1", "Haliotis_rufescens_DN6376_c0_g2_i1.p1")
67	GO:0000725	recombinational repair	20	4	1.06	0.01893	c("Haliotis_rufescens_DN26907_c0_g1_i1.p1", "Haliotis_rufescens_DN4243_c0_g1_i1.p1", "Haliotis_rufescens_DN752_c0_g1_i4.p1", "Haliotis_rufescens_DN7832_c0_g1_i1.p1")
68	GO:0022618	ribonucleoprotein complex assembly	30	5	1.58	0.01915	c("Haliotis_rufescens_DN1741_c0_g1_i1.p1", "Haliotis_rufescens_DN2061_c0_g1_i1.p1", "Haliotis_rufescens_DN2145_c0_g1_i4.p1", "Haliotis_rufescens_DN3833_c0_g1_i1.p2", "Haliotis_rufescens_DN4065_c0_g1_i2.p1")
69	GO:0071103	DNA conformation change	30	5	1.58	0.01915	c("Haliotis_rufescens_DN12871_c0_g2_i2.p1", "Haliotis_rufescens_DN18919_c0_g2_i1.p1", "Haliotis_rufescens_DN2037_c0_g1_i8.p1", "Haliotis_rufescens_DN4256_c0_g1_i5.p1", "Haliotis_rufescens_DN5733_c0_g1_i5.p1")
70	GO:0071826	ribonucleoprotein complex subunit organi...	30	5	1.58	0.01915	c("Haliotis_rufescens_DN1741_c0_g1_i1.p1", "Haliotis_rufescens_DN2061_c0_g1_i1.p1", "Haliotis_rufescens_DN2145_c0_g1_i4.p1", "Haliotis_rufescens_DN3833_c0_g1_i1.p2", "Haliotis_rufescens_DN4065_c0_g1_i2.p1")
71	GO:0090304	nucleic acid metabolic process	1536	98	81.07	0.02264	c("Haliotis_rufescens_DN10115_c0_g2_i3.p1", "Haliotis_rufescens_DN1016_c0_g1_i1.p1", "Haliotis_rufescens_DN10267_c0_g1_i1.p1", "Haliotis_rufescens_DN102693_c0_g1_i1.p1", "Haliotis_rufescens_DN10840_c0_g2_i7.p5", "Haliotis_rufescens_DN1172_c0_g1_i1.p1", "Haliotis_rufescens_DN1254_c0_g1_i1.p1", "Haliotis_rufescens_DN12701_c0_g1_i1.p1", "Haliotis_rufescens_DN12992_c0_g1_i1.p1", "Haliotis_rufescens_D…
72	GO:0006080	substituted mannan metabolic process	5	2	0.26	0.02500	c("Haliotis_rufescens_DN24763_c0_g1_i1.p1", "Haliotis_rufescens_DN47076_c0_g1_i1.p1")
73	GO:0006275	regulation of DNA replication	5	2	0.26	0.02500	c("Haliotis_rufescens_DN19245_c0_g1_i1.p1", "Haliotis_rufescens_DN6376_c0_g2_i1.p1")
74	GO:0007281	germ cell development	5	2	0.26	0.02500	c("Haliotis_rufescens_DN404_c0_g1_i4.p1", "Haliotis_rufescens_DN81_c0_g1_i8.p1")
75	GO:0009164	nucleoside catabolic process	5	2	0.26	0.02500	c("Haliotis_rufescens_DN1910_c1_g2_i1.p1", "Haliotis_rufescens_DN2877_c0_g1_i1.p1")
76	GO:0030490	maturation of SSU-rRNA	5	2	0.26	0.02500	c("Haliotis_rufescens_DN2388_c0_g1_i1.p1", "Haliotis_rufescens_DN3586_c1_g1_i1.p1")
77	GO:0034656	nucleobase-containing small molecule cat...	5	2	0.26	0.02500	c("Haliotis_rufescens_DN1910_c1_g2_i1.p1", "Haliotis_rufescens_DN2877_c0_g1_i1.p1")
78	GO:0042454	ribonucleoside catabolic process	5	2	0.26	0.02500	c("Haliotis_rufescens_DN1910_c1_g2_i1.p1", "Haliotis_rufescens_DN2877_c0_g1_i1.p1")
79	GO:1901658	glycosyl compound catabolic process	5	2	0.26	0.02500	c("Haliotis_rufescens_DN1910_c1_g2_i1.p1", "Haliotis_rufescens_DN2877_c0_g1_i1.p1")
80	GO:0090305	nucleic acid phosphodiester bond hydroly...	33	5	1.74	0.02804	c("Haliotis_rufescens_DN1798_c0_g1_i1.p1", "Haliotis_rufescens_DN2147_c0_g1_i5.p1", "Haliotis_rufescens_DN30729_c0_g1_i3.p1", "Haliotis_rufescens_DN30729_c0_g1_i7.p1", "Haliotis_rufescens_DN8719_c0_g1_i2.p1")
81	GO:0051347	positive regulation of transferase activ...	13	3	0.69	0.02813	c("Haliotis_rufescens_DN15595_c0_g1_i1.p1", "Haliotis_rufescens_DN2989_c0_g2_i1.p1", "Haliotis_rufescens_DN72078_c0_g1_i1.p1")
82	GO:0055072	iron ion homeostasis	13	3	0.69	0.02813	c("Haliotis_rufescens_DN1711_c0_g1_i2.p1", "Haliotis_rufescens_DN2726_c0_g1_i1.p1", "Haliotis_rufescens_DN92299_c0_g1_i1.p1")
83	GO:0008033	tRNA processing	69	8	3.64	0.02818	c("Haliotis_rufescens_DN12992_c0_g1_i1.p1", "Haliotis_rufescens_DN25056_c0_g1_i3.p1", "Haliotis_rufescens_DN26261_c0_g1_i1.p1", "Haliotis_rufescens_DN3130_c0_g1_i1.p1", "Haliotis_rufescens_DN4489_c0_g1_i1.p1", "Haliotis_rufescens_DN4918_c0_g1_i1.p1", "Haliotis_rufescens_DN72043_c0_g1_i1.p1", "Haliotis_rufescens_DN7699_c0_g1_i3.p1")
84	GO:0006261	DNA-dependent DNA replication	34	5	1.79	0.03150	c("Haliotis_rufescens_DN29479_c0_g1_i5.p1", "Haliotis_rufescens_DN3429_c0_g1_i4.p1", "Haliotis_rufescens_DN4049_c0_g2_i2.p1", "Haliotis_rufescens_DN59_c0_g1_i1.p1", "Haliotis_rufescens_DN59_c1_g1_i1.p1")
85	GO:0003006	developmental process involved in reprod...	6	2	0.32	0.03620	c("Haliotis_rufescens_DN404_c0_g1_i4.p1", "Haliotis_rufescens_DN81_c0_g1_i8.p1")
86	GO:1903322	positive regulation of protein modificat...	6	2	0.32	0.03620	c("Haliotis_rufescens_DN2989_c0_g2_i1.p1", "Haliotis_rufescens_DN72078_c0_g1_i1.p1")
87	GO:0044248	cellular catabolic process	357	27	18.84	0.03757	c("Haliotis_rufescens_DN102863_c0_g1_i1.p1", "Haliotis_rufescens_DN113205_c0_g1_i1.p1", "Haliotis_rufescens_DN116_c0_g1_i1.p1", "Haliotis_rufescens_DN11939_c0_g1_i2.p1", "Haliotis_rufescens_DN13099_c0_g1_i1.p1", "Haliotis_rufescens_DN13099_c0_g1_i4.p1", "Haliotis_rufescens_DN14097_c2_g1_i1.p1", "Haliotis_rufescens_DN15782_c0_g1_i2.p1", "Haliotis_rufescens_DN1910_c1_g2_i1.p1", "Haliotis_rufescens_…
88	GO:1901575	organic substance catabolic process	373	28	19.69	0.03759	c("Haliotis_rufescens_DN102863_c0_g1_i1.p1", "Haliotis_rufescens_DN113205_c0_g1_i1.p1", "Haliotis_rufescens_DN116_c0_g1_i1.p1", "Haliotis_rufescens_DN11939_c0_g1_i2.p1", "Haliotis_rufescens_DN13099_c0_g1_i1.p1", "Haliotis_rufescens_DN13099_c0_g1_i4.p1", "Haliotis_rufescens_DN14097_c2_g1_i1.p1", "Haliotis_rufescens_DN15782_c0_g1_i2.p1", "Haliotis_rufescens_DN1910_c1_g2_i1.p1", "Haliotis_rufescens_…
89	GO:0044085	cellular component biogenesis	390	29	20.58	0.03862	c("Haliotis_rufescens_DN1016_c0_g1_i1.p1", "Haliotis_rufescens_DN10267_c0_g1_i1.p1", "Haliotis_rufescens_DN13293_c0_g1_i1.p1", "Haliotis_rufescens_DN1541_c0_g1_i1.p1", "Haliotis_rufescens_DN17217_c0_g1_i3.p1", "Haliotis_rufescens_DN1741_c0_g1_i1.p1", "Haliotis_rufescens_DN18919_c0_g2_i1.p1", "Haliotis_rufescens_DN2061_c0_g1_i1.p1", "Haliotis_rufescens_DN2091_c0_g1_i1.p1", "Haliotis_rufescens_DN21…
90	GO:0007059	chromosome segregation	48	6	2.53	0.03932	c("Haliotis_rufescens_DN12871_c0_g2_i2.p1", "Haliotis_rufescens_DN18426_c0_g1_i1.p1", "Haliotis_rufescens_DN2037_c0_g1_i8.p1", "Haliotis_rufescens_DN2603_c0_g1_i1.p1", "Haliotis_rufescens_DN5733_c0_g1_i5.p1", "Haliotis_rufescens_DN5898_c0_g5_i1.p1")
91	GO:0006259	DNA metabolic process	473	34	24.96	0.04053	c("Haliotis_rufescens_DN10115_c0_g2_i3.p1", "Haliotis_rufescens_DN10267_c0_g1_i1.p1", "Haliotis_rufescens_DN10840_c0_g2_i7.p5", "Haliotis_rufescens_DN1254_c0_g1_i1.p1", "Haliotis_rufescens_DN1622_c0_g1_i5.p1", "Haliotis_rufescens_DN1622_c0_g1_i7.p1", "Haliotis_rufescens_DN19245_c0_g1_i1.p1", "Haliotis_rufescens_DN2211_c0_g1_i1.p1", "Haliotis_rufescens_DN2286_c0_g1_i2.p1", "Haliotis_rufescens_DN23…
92	GO:0001522	pseudouridine synthesis	15	3	0.79	0.04139	c("Haliotis_rufescens_DN39737_c0_g2_i1.p1", "Haliotis_rufescens_DN4065_c0_g1_i2.p1", "Haliotis_rufescens_DN775_c0_g1_i1.p1")
93	GO:0006694	steroid biosynthetic process	15	3	0.79	0.04139	c("Haliotis_rufescens_DN2203_c0_g1_i13.p1", "Haliotis_rufescens_DN2203_c0_g1_i2.p1", "Haliotis_rufescens_DN2203_c0_g1_i4.p1")
94	GO:0097164	ammonium ion metabolic process	15	3	0.79	0.04139	c("Haliotis_rufescens_DN11939_c0_g1_i2.p1", "Haliotis_rufescens_DN13099_c0_g1_i1.p1", "Haliotis_rufescens_DN13099_c0_g1_i4.p1")
95	GO:0006974	cellular response to DNA damage stimulus	206	17	10.87	0.04489	c("Haliotis_rufescens_DN10115_c0_g2_i3.p1", "Haliotis_rufescens_DN10267_c0_g1_i1.p1", "Haliotis_rufescens_DN1622_c0_g1_i5.p1", "Haliotis_rufescens_DN1622_c0_g1_i7.p1", "Haliotis_rufescens_DN2286_c0_g1_i2.p1", "Haliotis_rufescens_DN23965_c0_g1_i1.p1", "Haliotis_rufescens_DN250_c0_g1_i1.p1", "Haliotis_rufescens_DN26907_c0_g1_i1.p1", "Haliotis_rufescens_DN3040_c0_g1_i1.p1", "Haliotis_rufescens_DN356…
96	GO:0000070	mitotic sister chromatid segregation	26	4	1.37	0.04558	c("Haliotis_rufescens_DN12871_c0_g2_i2.p1", "Haliotis_rufescens_DN2037_c0_g1_i8.p1", "Haliotis_rufescens_DN5733_c0_g1_i5.p1", "Haliotis_rufescens_DN5898_c0_g5_i1.p1")
97	GO:0006281	DNA repair	192	16	10.13	0.04704	c("Haliotis_rufescens_DN10115_c0_g2_i3.p1", "Haliotis_rufescens_DN10267_c0_g1_i1.p1", "Haliotis_rufescens_DN1622_c0_g1_i5.p1", "Haliotis_rufescens_DN1622_c0_g1_i7.p1", "Haliotis_rufescens_DN2286_c0_g1_i2.p1", "Haliotis_rufescens_DN23965_c0_g1_i1.p1", "Haliotis_rufescens_DN250_c0_g1_i1.p1", "Haliotis_rufescens_DN26907_c0_g1_i1.p1", "Haliotis_rufescens_DN3040_c0_g1_i1.p1", "Haliotis_rufescens_DN356…
98	GO:0033554	cellular response to stress	224	18	11.82	0.04950	c("Haliotis_rufescens_DN10115_c0_g2_i3.p1", "Haliotis_rufescens_DN10267_c0_g1_i1.p1", "Haliotis_rufescens_DN116_c0_g1_i1.p1", "Haliotis_rufescens_DN1622_c0_g1_i5.p1", "Haliotis_rufescens_DN1622_c0_g1_i7.p1", "Haliotis_rufescens_DN2286_c0_g1_i2.p1", "Haliotis_rufescens_DN23965_c0_g1_i1.p1", "Haliotis_rufescens_DN250_c0_g1_i1.p1", "Haliotis_rufescens_DN26907_c0_g1_i1.p1", "Haliotis_rufescens_DN3040…
99	GO:0010467	gene expression	1341	84	70.78	0.04978	c("Haliotis_rufescens_DN1016_c0_g1_i1.p1", "Haliotis_rufescens_DN102693_c0_g1_i1.p1", "Haliotis_rufescens_DN1123_c0_g1_i2.p1", "Haliotis_rufescens_DN113100_c0_g1_i1.p1", "Haliotis_rufescens_DN1172_c0_g1_i1.p1", "Haliotis_rufescens_DN12701_c0_g1_i1.p1", "Haliotis_rufescens_DN12992_c0_g1_i1.p1", "Haliotis_rufescens_DN1403_c1_g1_i1.p1", "Haliotis_rufescens_DN1422_c1_g1_i2.p1", "Haliotis_rufescens_DN…
100	GO:0000729	DNA double-strand break processing	1	1	0.05	0.05278	Haliotis_rufescens_DN7832_c0_g1_i1.p1
101	GO:0001188	RNA polymerase I preinitiation complex a...	1	1	0.05	0.05278	Haliotis_rufescens_DN4219_c0_g1_i1.p1
102	GO:0006104	succinyl-CoA metabolic process	1	1	0.05	0.05278	Haliotis_rufescens_DN2532_c0_g1_i1.p1
103	GO:0006231	dTMP biosynthetic process	1	1	0.05	0.05278	Haliotis_rufescens_DN951_c0_g1_i2.p1
104	GO:0006271	DNA strand elongation involved in DNA re...	1	1	0.05	0.05278	Haliotis_rufescens_DN3429_c0_g1_i4.p1
105	GO:0006273	lagging strand elongation	1	1	0.05	0.05278	Haliotis_rufescens_DN3429_c0_g1_i4.p1
106	GO:0006361	transcription initiation from RNA polyme...	1	1	0.05	0.05278	Haliotis_rufescens_DN4219_c0_g1_i1.p1
107	GO:0006787	porphyrin-containing compound catabolic ...	1	1	0.05	0.05278	Haliotis_rufescens_DN14097_c2_g1_i1.p1
108	GO:0006788	heme oxidation	1	1	0.05	0.05278	Haliotis_rufescens_DN14097_c2_g1_i1.p1
109	GO:0007568	aging	1	1	0.05	0.05278	Haliotis_rufescens_DN2633_c0_g1_i1.p1
110	GO:0010039	response to iron ion	1	1	0.05	0.05278	Haliotis_rufescens_DN1711_c0_g1_i2.p1
111	GO:0010040	response to iron(II) ion	1	1	0.05	0.05278	Haliotis_rufescens_DN1711_c0_g1_i2.p1
112	GO:0010792	DNA double-strand break processing invol...	1	1	0.05	0.05278	Haliotis_rufescens_DN7832_c0_g1_i1.p1
113	GO:0022616	DNA strand elongation	1	1	0.05	0.05278	Haliotis_rufescens_DN3429_c0_g1_i4.p1
114	GO:0031144	proteasome localization	1	1	0.05	0.05278	Haliotis_rufescens_DN116_c0_g1_i1.p1
115	GO:0033015	tetrapyrrole catabolic process	1	1	0.05	0.05278	Haliotis_rufescens_DN14097_c2_g1_i1.p1
116	GO:0033567	DNA replication, Okazaki fragment proces...	1	1	0.05	0.05278	Haliotis_rufescens_DN3429_c0_g1_i4.p1
117	GO:0034454	microtubule anchoring at centrosome	1	1	0.05	0.05278	Haliotis_rufescens_DN2427_c0_g1_i4.p1
118	GO:0034477	U6 snRNA 3'-end processing	1	1	0.05	0.05278	Haliotis_rufescens_DN15779_c1_g1_i1.p1
119	GO:0035967	cellular response to topologically incor...	1	1	0.05	0.05278	Haliotis_rufescens_DN116_c0_g1_i1.p1
120	GO:0042026	protein refolding	1	1	0.05	0.05278	Haliotis_rufescens_DN3708_c4_g1_i1.p1
121	GO:0045002	double-strand break repair via single-st...	1	1	0.05	0.05278	Haliotis_rufescens_DN7832_c0_g1_i1.p1
122	GO:0045738	negative regulation of DNA repair	1	1	0.05	0.05278	Haliotis_rufescens_DN26907_c0_g1_i1.p1
123	GO:0045910	negative regulation of DNA recombination	1	1	0.05	0.05278	Haliotis_rufescens_DN26907_c0_g1_i1.p1
124	GO:0046073	dTMP metabolic process	1	1	0.05	0.05278	Haliotis_rufescens_DN951_c0_g1_i2.p1
125	GO:0051788	response to misfolded protein	1	1	0.05	0.05278	Haliotis_rufescens_DN116_c0_g1_i1.p1
126	GO:0071218	cellular response to misfolded protein	1	1	0.05	0.05278	Haliotis_rufescens_DN116_c0_g1_i1.p1
127	GO:0071630	nuclear protein quality control by the u...	1	1	0.05	0.05278	Haliotis_rufescens_DN116_c0_g1_i1.p1
128	GO:0072393	microtubule anchoring at microtubule org...	1	1	0.05	0.05278	Haliotis_rufescens_DN2427_c0_g1_i4.p1
129	GO:0101030	tRNA-guanine transglycosylation	1	1	0.05	0.05278	Haliotis_rufescens_DN4489_c0_g1_i1.p1
130	GO:2000042	negative regulation of double-strand bre...	1	1	0.05	0.05278	Haliotis_rufescens_DN26907_c0_g1_i1.p1
131	GO:2000780	negative regulation of double-strand bre...	1	1	0.05	0.05278	Haliotis_rufescens_DN26907_c0_g1_i1.p1
132	GO:2001021	negative regulation of response to DNA d...	1	1	0.05	0.05278	Haliotis_rufescens_DN26907_c0_g1_i1.p1
133	GO:0006139	nucleobase-containing compound metabolic...	1830	111	96.59	0.05547	c("Haliotis_rufescens_DN10115_c0_g2_i3.p1", "Haliotis_rufescens_DN1016_c0_g1_i1.p1", "Haliotis_rufescens_DN10267_c0_g1_i1.p1", "Haliotis_rufescens_DN102693_c0_g1_i1.p1", "Haliotis_rufescens_DN10423_c0_g1_i15.p1", "Haliotis_rufescens_DN10423_c0_g1_i9.p1", "Haliotis_rufescens_DN10840_c0_g2_i7.p5", "Haliotis_rufescens_DN1172_c0_g1_i1.p1", "Haliotis_rufescens_DN1186_c0_g2_i1.p1", "Haliotis_rufescens_…
134	GO:0031401	positive regulation of protein modificat...	17	3	0.9	0.05725	c("Haliotis_rufescens_DN15595_c0_g1_i1.p1", "Haliotis_rufescens_DN2989_c0_g2_i1.p1", "Haliotis_rufescens_DN72078_c0_g1_i1.p1")
135	GO:0055076	transition metal ion homeostasis	17	3	0.9	0.05725	c("Haliotis_rufescens_DN1711_c0_g1_i2.p1", "Haliotis_rufescens_DN2726_c0_g1_i1.p1", "Haliotis_rufescens_DN92299_c0_g1_i1.p1")
136	GO:0140014	mitotic nuclear division	28	4	1.48	0.05752	c("Haliotis_rufescens_DN12871_c0_g2_i2.p1", "Haliotis_rufescens_DN2037_c0_g1_i8.p1", "Haliotis_rufescens_DN5733_c0_g1_i5.p1", "Haliotis_rufescens_DN5898_c0_g5_i1.p1")
137	GO:0051246	regulation of protein metabolic process	67	7	3.54	0.06219	c("Haliotis_rufescens_DN15595_c0_g1_i1.p1", "Haliotis_rufescens_DN2068_c0_g1_i3.p1", "Haliotis_rufescens_DN2989_c0_g2_i1.p1", "Haliotis_rufescens_DN4188_c2_g1_i1.p1", "Haliotis_rufescens_DN63552_c0_g1_i1.p1", "Haliotis_rufescens_DN72078_c0_g1_i1.p1", "Haliotis_rufescens_DN8969_c2_g2_i1.p1")
138	GO:0006596	polyamine biosynthetic process	8	2	0.42	0.06301	c("Haliotis_rufescens_DN10079_c0_g1_i2.p1", "Haliotis_rufescens_DN1190_c0_g1_i2.p1")
139	GO:0009309	amine biosynthetic process	8	2	0.42	0.06301	c("Haliotis_rufescens_DN10079_c0_g1_i2.p1", "Haliotis_rufescens_DN1190_c0_g1_i2.p1")
140	GO:0032543	mitochondrial translation	8	2	0.42	0.06301	c("Haliotis_rufescens_DN2493_c0_g2_i3.p1", "Haliotis_rufescens_DN74138_c0_g1_i1.p1")
141	GO:0042274	ribosomal small subunit biogenesis	8	2	0.42	0.06301	c("Haliotis_rufescens_DN2388_c0_g1_i1.p1", "Haliotis_rufescens_DN3586_c1_g1_i1.p1")
142	GO:0042401	cellular biogenic amine biosynthetic pro...	8	2	0.42	0.06301	c("Haliotis_rufescens_DN10079_c0_g1_i2.p1", "Haliotis_rufescens_DN1190_c0_g1_i2.p1")
143	GO:1901360	organic cyclic compound metabolic proces...	1931	116	101.92	0.06344	c("Haliotis_rufescens_DN10115_c0_g2_i3.p1", "Haliotis_rufescens_DN1016_c0_g1_i1.p1", "Haliotis_rufescens_DN10267_c0_g1_i1.p1", "Haliotis_rufescens_DN102693_c0_g1_i1.p1", "Haliotis_rufescens_DN10423_c0_g1_i15.p1", "Haliotis_rufescens_DN10423_c0_g1_i9.p1", "Haliotis_rufescens_DN10840_c0_g2_i7.p5", "Haliotis_rufescens_DN1172_c0_g1_i1.p1", "Haliotis_rufescens_DN1186_c0_g2_i1.p1", "Haliotis_rufescens_…
144	GO:0000819	sister chromatid segregation	29	4	1.53	0.06406	c("Haliotis_rufescens_DN12871_c0_g2_i2.p1", "Haliotis_rufescens_DN2037_c0_g1_i8.p1", "Haliotis_rufescens_DN5733_c0_g1_i5.p1", "Haliotis_rufescens_DN5898_c0_g5_i1.p1")
145	GO:0006637	acyl-CoA metabolic process	18	3	0.95	0.06610	c("Haliotis_rufescens_DN10423_c0_g1_i15.p1", "Haliotis_rufescens_DN10423_c0_g1_i9.p1", "Haliotis_rufescens_DN2532_c0_g1_i1.p1")
146	GO:0032309	icosanoid secretion	18	3	0.95	0.06610	c("Haliotis_rufescens_DN61133_c0_g1_i1.p1", "Haliotis_rufescens_DN72932_c0_g1_i1.p1", "Haliotis_rufescens_DN8868_c1_g1_i2.p1")
147	GO:0035383	thioester metabolic process	18	3	0.95	0.06610	c("Haliotis_rufescens_DN10423_c0_g1_i15.p1", "Haliotis_rufescens_DN10423_c0_g1_i9.p1", "Haliotis_rufescens_DN2532_c0_g1_i1.p1")
148	GO:0046717	acid secretion	18	3	0.95	0.06610	c("Haliotis_rufescens_DN61133_c0_g1_i1.p1", "Haliotis_rufescens_DN72932_c0_g1_i1.p1", "Haliotis_rufescens_DN8868_c1_g1_i2.p1")
149	GO:0050482	arachidonic acid secretion	18	3	0.95	0.06610	c("Haliotis_rufescens_DN61133_c0_g1_i1.p1", "Haliotis_rufescens_DN72932_c0_g1_i1.p1", "Haliotis_rufescens_DN8868_c1_g1_i2.p1")
150	GO:0071715	icosanoid transport	18	3	0.95	0.06610	c("Haliotis_rufescens_DN61133_c0_g1_i1.p1", "Haliotis_rufescens_DN72932_c0_g1_i1.p1", "Haliotis_rufescens_DN8868_c1_g1_i2.p1")
151	GO:1901571	fatty acid derivative transport	18	3	0.95	0.06610	c("Haliotis_rufescens_DN61133_c0_g1_i1.p1", "Haliotis_rufescens_DN72932_c0_g1_i1.p1", "Haliotis_rufescens_DN8868_c1_g1_i2.p1")
152	GO:1903963	arachidonate transport	18	3	0.95	0.06610	c("Haliotis_rufescens_DN61133_c0_g1_i1.p1", "Haliotis_rufescens_DN72932_c0_g1_i1.p1", "Haliotis_rufescens_DN8868_c1_g1_i2.p1")
153	GO:0006399	tRNA metabolic process	127	11	6.7	0.07198	c("Haliotis_rufescens_DN12992_c0_g1_i1.p1", "Haliotis_rufescens_DN1582_c0_g1_i2.p1", "Haliotis_rufescens_DN25056_c0_g1_i3.p1", "Haliotis_rufescens_DN26261_c0_g1_i1.p1", "Haliotis_rufescens_DN2792_c0_g1_i1.p1", "Haliotis_rufescens_DN3130_c0_g1_i1.p1", "Haliotis_rufescens_DN4489_c0_g1_i1.p1", "Haliotis_rufescens_DN4918_c0_g1_i1.p1", "Haliotis_rufescens_DN72043_c0_g1_i1.p1", "Haliotis_rufescens_DN76…
154	GO:0015908	fatty acid transport	19	3	1	0.07554	c("Haliotis_rufescens_DN61133_c0_g1_i1.p1", "Haliotis_rufescens_DN72932_c0_g1_i1.p1", "Haliotis_rufescens_DN8868_c1_g1_i2.p1")
155	GO:0015909	long-chain fatty acid transport	19	3	1	0.07554	c("Haliotis_rufescens_DN61133_c0_g1_i1.p1", "Haliotis_rufescens_DN72932_c0_g1_i1.p1", "Haliotis_rufescens_DN8868_c1_g1_i2.p1")
156	GO:0046483	heterocycle metabolic process	1894	113	99.96	0.07763	c("Haliotis_rufescens_DN10115_c0_g2_i3.p1", "Haliotis_rufescens_DN1016_c0_g1_i1.p1", "Haliotis_rufescens_DN10267_c0_g1_i1.p1", "Haliotis_rufescens_DN102693_c0_g1_i1.p1", "Haliotis_rufescens_DN10423_c0_g1_i15.p1", "Haliotis_rufescens_DN10423_c0_g1_i9.p1", "Haliotis_rufescens_DN10840_c0_g2_i7.p5", "Haliotis_rufescens_DN1172_c0_g1_i1.p1", "Haliotis_rufescens_DN1186_c0_g2_i1.p1", "Haliotis_rufescens_…
157	GO:0022412	cellular process involved in reproductio...	9	2	0.48	0.07824	c("Haliotis_rufescens_DN404_c0_g1_i4.p1", "Haliotis_rufescens_DN81_c0_g1_i8.p1")
158	GO:0009056	catabolic process	403	28	21.27	0.08215	c("Haliotis_rufescens_DN102863_c0_g1_i1.p1", "Haliotis_rufescens_DN113205_c0_g1_i1.p1", "Haliotis_rufescens_DN116_c0_g1_i1.p1", "Haliotis_rufescens_DN11939_c0_g1_i2.p1", "Haliotis_rufescens_DN13099_c0_g1_i1.p1", "Haliotis_rufescens_DN13099_c0_g1_i4.p1", "Haliotis_rufescens_DN14097_c2_g1_i1.p1", "Haliotis_rufescens_DN15782_c0_g1_i2.p1", "Haliotis_rufescens_DN1910_c1_g2_i1.p1", "Haliotis_rufescens_…
159	GO:0000278	mitotic cell cycle	72	7	3.8	0.08455	c("Haliotis_rufescens_DN12871_c0_g2_i2.p1", "Haliotis_rufescens_DN15595_c0_g1_i1.p1", "Haliotis_rufescens_DN16989_c0_g1_i1.p1", "Haliotis_rufescens_DN2037_c0_g1_i8.p1", "Haliotis_rufescens_DN3222_c0_g2_i2.p1", "Haliotis_rufescens_DN5733_c0_g1_i5.p1", "Haliotis_rufescens_DN5898_c0_g5_i1.p1")
160	GO:0009451	RNA modification	72	7	3.8	0.08455	c("Haliotis_rufescens_DN25056_c0_g1_i3.p1", "Haliotis_rufescens_DN26261_c0_g1_i1.p1", "Haliotis_rufescens_DN39737_c0_g2_i1.p1", "Haliotis_rufescens_DN4065_c0_g1_i2.p1", "Haliotis_rufescens_DN4489_c0_g1_i1.p1", "Haliotis_rufescens_DN72043_c0_g1_i1.p1", "Haliotis_rufescens_DN775_c0_g1_i1.p1")
161	GO:0008202	steroid metabolic process	20	3	1.06	0.08553	c("Haliotis_rufescens_DN2203_c0_g1_i13.p1", "Haliotis_rufescens_DN2203_c0_g1_i2.p1", "Haliotis_rufescens_DN2203_c0_g1_i4.p1")
162	GO:0051338	regulation of transferase activity	20	3	1.06	0.08553	c("Haliotis_rufescens_DN15595_c0_g1_i1.p1", "Haliotis_rufescens_DN2989_c0_g2_i1.p1", "Haliotis_rufescens_DN72078_c0_g1_i1.p1")
163	GO:0065004	protein-DNA complex assembly	32	4	1.69	0.08587	c("Haliotis_rufescens_DN10267_c0_g1_i1.p1", "Haliotis_rufescens_DN18919_c0_g2_i1.p1", "Haliotis_rufescens_DN4219_c0_g1_i1.p1", "Haliotis_rufescens_DN4256_c0_g1_i5.p1")
164	GO:0006869	lipid transport	87	8	4.59	0.08775	c("Haliotis_rufescens_DN11531_c0_g2_i2.p1", "Haliotis_rufescens_DN2633_c0_g1_i1.p1", "Haliotis_rufescens_DN27_c3_g1_i1.p1", "Haliotis_rufescens_DN5352_c0_g1_i1.p1", "Haliotis_rufescens_DN61133_c0_g1_i1.p1", "Haliotis_rufescens_DN72932_c0_g1_i1.p1", "Haliotis_rufescens_DN8868_c1_g1_i2.p1", "Haliotis_rufescens_DN90_c0_g1_i1.p1")
165	GO:0006725	cellular aromatic compound metabolic pro...	1905	113	100.54	0.08789	c("Haliotis_rufescens_DN10115_c0_g2_i3.p1", "Haliotis_rufescens_DN1016_c0_g1_i1.p1", "Haliotis_rufescens_DN10267_c0_g1_i1.p1", "Haliotis_rufescens_DN102693_c0_g1_i1.p1", "Haliotis_rufescens_DN10423_c0_g1_i15.p1", "Haliotis_rufescens_DN10423_c0_g1_i9.p1", "Haliotis_rufescens_DN10840_c0_g2_i7.p5", "Haliotis_rufescens_DN1172_c0_g1_i1.p1", "Haliotis_rufescens_DN1186_c0_g2_i1.p1", "Haliotis_rufescens_…
166	GO:0009263	deoxyribonucleotide biosynthetic process	10	2	0.53	0.09449	c("Haliotis_rufescens_DN1867_c0_g1_i1.p1", "Haliotis_rufescens_DN951_c0_g1_i2.p1")
167	GO:0016073	snRNA metabolic process	10	2	0.53	0.09449	c("Haliotis_rufescens_DN15779_c1_g1_i1.p1", "Haliotis_rufescens_DN92159_c0_g1_i1.p1")
168	GO:0016180	snRNA processing	10	2	0.53	0.09449	c("Haliotis_rufescens_DN15779_c1_g1_i1.p1", "Haliotis_rufescens_DN92159_c0_g1_i1.p1")
169	GO:0140053	mitochondrial gene expression	10	2	0.53	0.09449	c("Haliotis_rufescens_DN2493_c0_g2_i3.p1", "Haliotis_rufescens_DN74138_c0_g1_i1.p1")
170	GO:0010876	lipid localization	90	8	4.75	0.10189	c("Haliotis_rufescens_DN11531_c0_g2_i2.p1", "Haliotis_rufescens_DN2633_c0_g1_i1.p1", "Haliotis_rufescens_DN27_c3_g1_i1.p1", "Haliotis_rufescens_DN5352_c0_g1_i1.p1", "Haliotis_rufescens_DN61133_c0_g1_i1.p1", "Haliotis_rufescens_DN72932_c0_g1_i1.p1", "Haliotis_rufescens_DN8868_c1_g1_i2.p1", "Haliotis_rufescens_DN90_c0_g1_i1.p1")
171	GO:0000012	single strand break repair	2	1	0.11	0.10278	Haliotis_rufescens_DN5706_c0_g1_i7.p1
172	GO:0000018	regulation of DNA recombination	2	1	0.11	0.10278	Haliotis_rufescens_DN26907_c0_g1_i1.p1
173	GO:0002949	tRNA threonylcarbamoyladenosine modifica...	2	1	0.11	0.10278	Haliotis_rufescens_DN26261_c0_g1_i1.p1
174	GO:0006152	purine nucleoside catabolic process	2	1	0.11	0.10278	Haliotis_rufescens_DN1910_c1_g2_i1.p1
175	GO:0006154	adenosine catabolic process	2	1	0.11	0.10278	Haliotis_rufescens_DN1910_c1_g2_i1.p1
176	GO:0006433	prolyl-tRNA aminoacylation	2	1	0.11	0.10278	Haliotis_rufescens_DN9634_c0_g1_i1.p1
177	GO:0007286	spermatid development	2	1	0.11	0.10278	Haliotis_rufescens_DN81_c0_g1_i8.p1
178	GO:0008284	positive regulation of cell proliferatio...	2	1	0.11	0.10278	Haliotis_rufescens_DN240_c1_g1_i2.p1
179	GO:0009129	pyrimidine nucleoside monophosphate meta...	2	1	0.11	0.10278	Haliotis_rufescens_DN951_c0_g1_i2.p1
180	GO:0009130	pyrimidine nucleoside monophosphate bios...	2	1	0.11	0.10278	Haliotis_rufescens_DN951_c0_g1_i2.p1
181	GO:0009157	deoxyribonucleoside monophosphate biosyn...	2	1	0.11	0.10278	Haliotis_rufescens_DN951_c0_g1_i2.p1
182	GO:0009176	pyrimidine deoxyribonucleoside monophosp...	2	1	0.11	0.10278	Haliotis_rufescens_DN951_c0_g1_i2.p1
183	GO:0009177	pyrimidine deoxyribonucleoside monophosp...	2	1	0.11	0.10278	Haliotis_rufescens_DN951_c0_g1_i2.p1
184	GO:0009219	pyrimidine deoxyribonucleotide metabolic...	2	1	0.11	0.10278	Haliotis_rufescens_DN951_c0_g1_i2.p1
185	GO:0009221	pyrimidine deoxyribonucleotide biosynthe...	2	1	0.11	0.10278	Haliotis_rufescens_DN951_c0_g1_i2.p1
186	GO:0009265	2'-deoxyribonucleotide biosynthetic proc...	2	1	0.11	0.10278	Haliotis_rufescens_DN951_c0_g1_i2.p1
187	GO:0009394	2'-deoxyribonucleotide metabolic process	2	1	0.11	0.10278	Haliotis_rufescens_DN951_c0_g1_i2.p1
188	GO:0010469	regulation of signaling receptor activit...	2	1	0.11	0.10278	Haliotis_rufescens_DN604_c1_g1_i4.p1
189	GO:0010569	regulation of double-strand break repair...	2	1	0.11	0.10278	Haliotis_rufescens_DN26907_c0_g1_i1.p1
190	GO:0016998	cell wall macromolecule catabolic proces...	2	1	0.11	0.10278	Haliotis_rufescens_DN102863_c0_g1_i1.p1
191	GO:0019692	deoxyribose phosphate metabolic process	2	1	0.11	0.10278	Haliotis_rufescens_DN951_c0_g1_i2.p1
192	GO:0034629	cellular protein-containing complex loca...	2	1	0.11	0.10278	Haliotis_rufescens_DN116_c0_g1_i1.p1
193	GO:0044036	cell wall macromolecule metabolic proces...	2	1	0.11	0.10278	Haliotis_rufescens_DN102863_c0_g1_i1.p1
194	GO:0044380	protein localization to cytoskeleton	2	1	0.11	0.10278	Haliotis_rufescens_DN2427_c0_g1_i4.p1
195	GO:0046085	adenosine metabolic process	2	1	0.11	0.10278	Haliotis_rufescens_DN1910_c1_g2_i1.p1
196	GO:0046130	purine ribonucleoside catabolic process	2	1	0.11	0.10278	Haliotis_rufescens_DN1910_c1_g2_i1.p1
197	GO:0046385	deoxyribose phosphate biosynthetic proce...	2	1	0.11	0.10278	Haliotis_rufescens_DN951_c0_g1_i2.p1
198	GO:0048477	oogenesis	2	1	0.11	0.10278	Haliotis_rufescens_DN404_c0_g1_i4.p1
199	GO:0051053	negative regulation of DNA metabolic pro...	2	1	0.11	0.10278	Haliotis_rufescens_DN26907_c0_g1_i1.p1
200	GO:0060236	regulation of mitotic spindle organizati...	2	1	0.11	0.10278	Haliotis_rufescens_DN15595_c0_g1_i1.p1
201	GO:0070525	tRNA threonylcarbamoyladenosine metaboli...	2	1	0.11	0.10278	Haliotis_rufescens_DN26261_c0_g1_i1.p1
202	GO:0071539	protein localization to centrosome	2	1	0.11	0.10278	Haliotis_rufescens_DN2427_c0_g1_i4.p1
203	GO:0071554	cell wall organization or biogenesis	2	1	0.11	0.10278	Haliotis_rufescens_DN102863_c0_g1_i1.p1
204	GO:0072523	purine-containing compound catabolic pro...	2	1	0.11	0.10278	Haliotis_rufescens_DN1910_c1_g2_i1.p1
205	GO:0072698	protein localization to microtubule cyto...	2	1	0.11	0.10278	Haliotis_rufescens_DN2427_c0_g1_i4.p1
206	GO:0090224	regulation of spindle organization	2	1	0.11	0.10278	Haliotis_rufescens_DN15595_c0_g1_i1.p1
207	GO:1905508	protein localization to microtubule orga...	2	1	0.11	0.10278	Haliotis_rufescens_DN2427_c0_g1_i4.p1
208	GO:0019318	hexose metabolic process	76	7	4.01	0.10534	c("Haliotis_rufescens_DN1092_c0_g1_i2.p1", "Haliotis_rufescens_DN16934_c0_g1_i3.p1", "Haliotis_rufescens_DN17180_c0_g2_i1.p1", "Haliotis_rufescens_DN40_c1_g1_i7.p1", "Haliotis_rufescens_DN40_c1_g1_i9.p1", "Haliotis_rufescens_DN4535_c0_g1_i2.p1", "Haliotis_rufescens_DN4609_c1_g1_i1.p1")
209	GO:0006873	cellular ion homeostasis	22	3	1.16	0.10706	c("Haliotis_rufescens_DN1711_c0_g1_i2.p1", "Haliotis_rufescens_DN2726_c0_g1_i1.p1", "Haliotis_rufescens_DN92299_c0_g1_i1.p1")
210	GO:0006875	cellular metal ion homeostasis	22	3	1.16	0.10706	c("Haliotis_rufescens_DN1711_c0_g1_i2.p1", "Haliotis_rufescens_DN2726_c0_g1_i1.p1", "Haliotis_rufescens_DN92299_c0_g1_i1.p1")
211	GO:0015718	monocarboxylic acid transport	22	3	1.16	0.10706	c("Haliotis_rufescens_DN61133_c0_g1_i1.p1", "Haliotis_rufescens_DN72932_c0_g1_i1.p1", "Haliotis_rufescens_DN8868_c1_g1_i2.p1")
212	GO:0030003	cellular cation homeostasis	22	3	1.16	0.10706	c("Haliotis_rufescens_DN1711_c0_g1_i2.p1", "Haliotis_rufescens_DN2726_c0_g1_i1.p1", "Haliotis_rufescens_DN92299_c0_g1_i1.p1")
213	GO:0032268	regulation of cellular protein metabolic...	62	6	3.27	0.10755	c("Haliotis_rufescens_DN15595_c0_g1_i1.p1", "Haliotis_rufescens_DN2068_c0_g1_i3.p1", "Haliotis_rufescens_DN2989_c0_g2_i1.p1", "Haliotis_rufescens_DN4188_c2_g1_i1.p1", "Haliotis_rufescens_DN72078_c0_g1_i1.p1", "Haliotis_rufescens_DN8969_c2_g2_i1.p1")
214	GO:0006004	fucose metabolic process	35	4	1.85	0.11080	c("Haliotis_rufescens_DN16934_c0_g1_i3.p1", "Haliotis_rufescens_DN17180_c0_g2_i1.p1", "Haliotis_rufescens_DN40_c1_g1_i7.p1", "Haliotis_rufescens_DN40_c1_g1_i9.p1")
215	GO:0006400	tRNA modification	35	4	1.85	0.11080	c("Haliotis_rufescens_DN25056_c0_g1_i3.p1", "Haliotis_rufescens_DN26261_c0_g1_i1.p1", "Haliotis_rufescens_DN4489_c0_g1_i1.p1", "Haliotis_rufescens_DN72043_c0_g1_i1.p1")
216	GO:0071824	protein-DNA complex subunit organization	35	4	1.85	0.11080	c("Haliotis_rufescens_DN10267_c0_g1_i1.p1", "Haliotis_rufescens_DN18919_c0_g2_i1.p1", "Haliotis_rufescens_DN4219_c0_g1_i1.p1", "Haliotis_rufescens_DN4256_c0_g1_i5.p1")
217	GO:0006606	protein import into nucleus	11	2	0.58	0.11158	c("Haliotis_rufescens_DN2173_c0_g1_i1.p1", "Haliotis_rufescens_DN6291_c0_g1_i1.p1")
218	GO:0018195	peptidyl-arginine modification	11	2	0.58	0.11158	c("Haliotis_rufescens_DN2588_c0_g1_i1.p1", "Haliotis_rufescens_DN8269_c0_g1_i6.p1")
219	GO:0018216	peptidyl-arginine methylation	11	2	0.58	0.11158	c("Haliotis_rufescens_DN2588_c0_g1_i1.p1", "Haliotis_rufescens_DN8269_c0_g1_i6.p1")
220	GO:0034504	protein localization to nucleus	11	2	0.58	0.11158	c("Haliotis_rufescens_DN2173_c0_g1_i1.p1", "Haliotis_rufescens_DN6291_c0_g1_i1.p1")
221	GO:0036297	interstrand cross-link repair	11	2	0.58	0.11158	c("Haliotis_rufescens_DN10115_c0_g2_i3.p1", "Haliotis_rufescens_DN7947_c0_g5_i1.p1")
222	GO:0070507	regulation of microtubule cytoskeleton o...	11	2	0.58	0.11158	c("Haliotis_rufescens_DN15595_c0_g1_i1.p1", "Haliotis_rufescens_DN259_c0_g1_i5.p1")
223	GO:0007155	cell adhesion	251	18	13.25	0.11479	c("Haliotis_rufescens_DN11691_c1_g1_i11.p1", "Haliotis_rufescens_DN11945_c1_g3_i1.p2", "Haliotis_rufescens_DN1620_c0_g1_i1.p1", "Haliotis_rufescens_DN1685_c0_g1_i2.p1", "Haliotis_rufescens_DN17067_c0_g1_i1.p1", "Haliotis_rufescens_DN24116_c0_g1_i2.p1", "Haliotis_rufescens_DN25815_c0_g2_i1.p1", "Haliotis_rufescens_DN3211_c0_g1_i7.p1", "Haliotis_rufescens_DN32361_c0_g1_i7.p1", "Haliotis_rufescens_D…
224	GO:0022610	biological adhesion	251	18	13.25	0.11479	c("Haliotis_rufescens_DN11691_c1_g1_i11.p1", "Haliotis_rufescens_DN11945_c1_g3_i1.p2", "Haliotis_rufescens_DN1620_c0_g1_i1.p1", "Haliotis_rufescens_DN1685_c0_g1_i2.p1", "Haliotis_rufescens_DN17067_c0_g1_i1.p1", "Haliotis_rufescens_DN24116_c0_g1_i2.p1", "Haliotis_rufescens_DN25815_c0_g2_i1.p1", "Haliotis_rufescens_DN3211_c0_g1_i7.p1", "Haliotis_rufescens_DN32361_c0_g1_i7.p1", "Haliotis_rufescens_D…
225	GO:0033865	nucleoside bisphosphate metabolic proces...	23	3	1.21	0.11854	c("Haliotis_rufescens_DN10423_c0_g1_i15.p1", "Haliotis_rufescens_DN10423_c0_g1_i9.p1", "Haliotis_rufescens_DN2532_c0_g1_i1.p1")
226	GO:0033875	ribonucleoside bisphosphate metabolic pr...	23	3	1.21	0.11854	c("Haliotis_rufescens_DN10423_c0_g1_i15.p1", "Haliotis_rufescens_DN10423_c0_g1_i9.p1", "Haliotis_rufescens_DN2532_c0_g1_i1.p1")
227	GO:0034032	purine nucleoside bisphosphate metabolic...	23	3	1.21	0.11854	c("Haliotis_rufescens_DN10423_c0_g1_i15.p1", "Haliotis_rufescens_DN10423_c0_g1_i9.p1", "Haliotis_rufescens_DN2532_c0_g1_i1.p1")
228	GO:0006302	double-strand break repair	36	4	1.9	0.11975	c("Haliotis_rufescens_DN26907_c0_g1_i1.p1", "Haliotis_rufescens_DN4243_c0_g1_i1.p1", "Haliotis_rufescens_DN752_c0_g1_i4.p1", "Haliotis_rufescens_DN7832_c0_g1_i1.p1")
229	GO:0031399	regulation of protein modification proce...	36	4	1.9	0.11975	c("Haliotis_rufescens_DN15595_c0_g1_i1.p1", "Haliotis_rufescens_DN2989_c0_g2_i1.p1", "Haliotis_rufescens_DN72078_c0_g1_i1.p1", "Haliotis_rufescens_DN8969_c2_g2_i1.p1")
230	GO:0043414	macromolecule methylation	50	5	2.64	0.12222	c("Haliotis_rufescens_DN1406_c0_g1_i4.p1", "Haliotis_rufescens_DN1406_c0_g1_i7.p1", "Haliotis_rufescens_DN2588_c0_g1_i1.p1", "Haliotis_rufescens_DN6762_c0_g1_i1.p1", "Haliotis_rufescens_DN8269_c0_g1_i6.p1")
231	GO:0005996	monosaccharide metabolic process	79	7	4.17	0.12258	c("Haliotis_rufescens_DN1092_c0_g1_i2.p1", "Haliotis_rufescens_DN16934_c0_g1_i3.p1", "Haliotis_rufescens_DN17180_c0_g2_i1.p1", "Haliotis_rufescens_DN40_c1_g1_i7.p1", "Haliotis_rufescens_DN40_c1_g1_i9.p1", "Haliotis_rufescens_DN4535_c0_g1_i2.p1", "Haliotis_rufescens_DN4609_c1_g1_i1.p1")
232	GO:0006595	polyamine metabolic process	12	2	0.63	0.12940	c("Haliotis_rufescens_DN10079_c0_g1_i2.p1", "Haliotis_rufescens_DN1190_c0_g1_i2.p1")
233	GO:0007283	spermatogenesis	12	2	0.63	0.12940	c("Haliotis_rufescens_DN404_c0_g1_i4.p1", "Haliotis_rufescens_DN81_c0_g1_i8.p1")
234	GO:0032886	regulation of microtubule-based process	12	2	0.63	0.12940	c("Haliotis_rufescens_DN15595_c0_g1_i1.p1", "Haliotis_rufescens_DN259_c0_g1_i5.p1")
235	GO:0051170	import into nucleus	12	2	0.63	0.12940	c("Haliotis_rufescens_DN2173_c0_g1_i1.p1", "Haliotis_rufescens_DN6291_c0_g1_i1.p1")
236	GO:0032270	positive regulation of cellular protein ...	24	3	1.27	0.13045	c("Haliotis_rufescens_DN15595_c0_g1_i1.p1", "Haliotis_rufescens_DN2989_c0_g2_i1.p1", "Haliotis_rufescens_DN72078_c0_g1_i1.p1")
237	GO:0051247	positive regulation of protein metabolic...	24	3	1.27	0.13045	c("Haliotis_rufescens_DN15595_c0_g1_i1.p1", "Haliotis_rufescens_DN2989_c0_g2_i1.p1", "Haliotis_rufescens_DN72078_c0_g1_i1.p1")
238	GO:0034622	cellular protein-containing complex asse...	161	12	8.5	0.14351	c("Haliotis_rufescens_DN10267_c0_g1_i1.p1", "Haliotis_rufescens_DN13293_c0_g1_i1.p1", "Haliotis_rufescens_DN1741_c0_g1_i1.p1", "Haliotis_rufescens_DN18919_c0_g2_i1.p1", "Haliotis_rufescens_DN2061_c0_g1_i1.p1", "Haliotis_rufescens_DN2091_c0_g1_i1.p1", "Haliotis_rufescens_DN2145_c0_g1_i4.p1", "Haliotis_rufescens_DN3833_c0_g1_i1.p2", "Haliotis_rufescens_DN4065_c0_g1_i2.p1", "Haliotis_rufescens_DN421…
239	GO:0009262	deoxyribonucleotide metabolic process	13	2	0.69	0.14781	c("Haliotis_rufescens_DN1867_c0_g1_i1.p1", "Haliotis_rufescens_DN951_c0_g1_i2.p1")
240	GO:0033108	mitochondrial respiratory chain complex ...	13	2	0.69	0.14781	c("Haliotis_rufescens_DN13293_c0_g1_i1.p1", "Haliotis_rufescens_DN92601_c0_g1_i1.p1")
241	GO:0000491	small nucleolar ribonucleoprotein comple...	3	1	0.16	0.15014	Haliotis_rufescens_DN4065_c0_g1_i2.p1
242	GO:0000493	box H/ACA snoRNP assembly	3	1	0.16	0.15014	Haliotis_rufescens_DN4065_c0_g1_i2.p1
243	GO:0006216	cytidine catabolic process	3	1	0.16	0.15014	Haliotis_rufescens_DN2877_c0_g1_i1.p1
244	GO:0006336	DNA replication-independent nucleosome a...	3	1	0.16	0.15014	Haliotis_rufescens_DN4256_c0_g1_i5.p1
245	GO:0006419	alanyl-tRNA aminoacylation	3	1	0.16	0.15014	Haliotis_rufescens_DN1582_c0_g1_i2.p1
246	GO:0006424	glutamyl-tRNA aminoacylation	3	1	0.16	0.15014	Haliotis_rufescens_DN9634_c0_g1_i1.p1
247	GO:0006515	protein quality control for misfolded or...	3	1	0.16	0.15014	Haliotis_rufescens_DN116_c0_g1_i1.p1
248	GO:0006547	histidine metabolic process	3	1	0.16	0.15014	Haliotis_rufescens_DN22584_c0_g1_i4.p1
249	GO:0006548	histidine catabolic process	3	1	0.16	0.15014	Haliotis_rufescens_DN22584_c0_g1_i4.p1
250	GO:0006564	L-serine biosynthetic process	3	1	0.16	0.15014	Haliotis_rufescens_DN8811_c0_g1_i1.p1
251	GO:0007292	female gamete generation	3	1	0.16	0.15014	Haliotis_rufescens_DN404_c0_g1_i4.p1
252	GO:0009143	nucleoside triphosphate catabolic proces...	3	1	0.16	0.15014	Haliotis_rufescens_DN3630_c0_g1_i1.p1
253	GO:0009972	cytidine deamination	3	1	0.16	0.15014	Haliotis_rufescens_DN2877_c0_g1_i1.p1
254	GO:0016925	protein sumoylation	3	1	0.16	0.15014	Haliotis_rufescens_DN288_c0_g1_i1.p1
255	GO:0031110	regulation of microtubule polymerization...	3	1	0.16	0.15014	Haliotis_rufescens_DN259_c0_g1_i5.p1
256	GO:0031145	anaphase-promoting complex-dependent cat...	3	1	0.16	0.15014	Haliotis_rufescens_DN5898_c0_g5_i1.p1
257	GO:0034724	DNA replication-independent nucleosome o...	3	1	0.16	0.15014	Haliotis_rufescens_DN4256_c0_g1_i5.p1
258	GO:0035966	response to topologically incorrect prot...	3	1	0.16	0.15014	Haliotis_rufescens_DN116_c0_g1_i1.p1
259	GO:0046087	cytidine metabolic process	3	1	0.16	0.15014	Haliotis_rufescens_DN2877_c0_g1_i1.p1
260	GO:0046133	pyrimidine ribonucleoside catabolic proc...	3	1	0.16	0.15014	Haliotis_rufescens_DN2877_c0_g1_i1.p1
261	GO:0046135	pyrimidine nucleoside catabolic process	3	1	0.16	0.15014	Haliotis_rufescens_DN2877_c0_g1_i1.p1
262	GO:0048515	spermatid differentiation	3	1	0.16	0.15014	Haliotis_rufescens_DN81_c0_g1_i8.p1
263	GO:0052803	imidazole-containing compound metabolic ...	3	1	0.16	0.15014	Haliotis_rufescens_DN22584_c0_g1_i4.p1
264	GO:0052805	imidazole-containing compound catabolic ...	3	1	0.16	0.15014	Haliotis_rufescens_DN22584_c0_g1_i4.p1
265	GO:2000779	regulation of double-strand break repair	3	1	0.16	0.15014	Haliotis_rufescens_DN26907_c0_g1_i1.p1
266	GO:0055082	cellular chemical homeostasis	26	3	1.37	0.15543	c("Haliotis_rufescens_DN1711_c0_g1_i2.p1", "Haliotis_rufescens_DN2726_c0_g1_i1.p1", "Haliotis_rufescens_DN92299_c0_g1_i1.p1")
267	GO:0000387	spliceosomal snRNP assembly	14	2	0.74	0.16671	c("Haliotis_rufescens_DN1741_c0_g1_i1.p1", "Haliotis_rufescens_DN3833_c0_g1_i1.p2")
268	GO:0006383	transcription by RNA polymerase III	14	2	0.74	0.16671	c("Haliotis_rufescens_DN627_c0_g1_i1.p1", "Haliotis_rufescens_DN63590_c0_g1_i1.p1")
269	GO:0009086	methionine biosynthetic process	14	2	0.74	0.16671	c("Haliotis_rufescens_DN16931_c0_g3_i1.p1", "Haliotis_rufescens_DN18778_c0_g1_i1.p1")
270	GO:0006413	translational initiation	27	3	1.43	0.16844	c("Haliotis_rufescens_DN4729_c0_g1_i1.p1", "Haliotis_rufescens_DN5444_c0_g1_i1.p1", "Haliotis_rufescens_DN8292_c0_g1_i1.p1")
271	GO:0015849	organic acid transport	27	3	1.43	0.16844	c("Haliotis_rufescens_DN61133_c0_g1_i1.p1", "Haliotis_rufescens_DN72932_c0_g1_i1.p1", "Haliotis_rufescens_DN8868_c1_g1_i2.p1")
272	GO:0046942	carboxylic acid transport	27	3	1.43	0.16844	c("Haliotis_rufescens_DN61133_c0_g1_i1.p1", "Haliotis_rufescens_DN72932_c0_g1_i1.p1", "Haliotis_rufescens_DN8868_c1_g1_i2.p1")
273	GO:0048468	cell development	27	3	1.43	0.16844	c("Haliotis_rufescens_DN32361_c0_g1_i7.p1", "Haliotis_rufescens_DN404_c0_g1_i4.p1", "Haliotis_rufescens_DN81_c0_g1_i8.p1")
274	GO:0098813	nuclear chromosome segregation	41	4	2.16	0.16874	c("Haliotis_rufescens_DN12871_c0_g2_i2.p1", "Haliotis_rufescens_DN2037_c0_g1_i8.p1", "Haliotis_rufescens_DN5733_c0_g1_i5.p1", "Haliotis_rufescens_DN5898_c0_g5_i1.p1")
275	GO:0055065	metal ion homeostasis	28	3	1.48	0.18175	c("Haliotis_rufescens_DN1711_c0_g1_i2.p1", "Haliotis_rufescens_DN2726_c0_g1_i1.p1", "Haliotis_rufescens_DN92299_c0_g1_i1.p1")
276	GO:0000097	sulfur amino acid biosynthetic process	15	2	0.79	0.18599	c("Haliotis_rufescens_DN16931_c0_g3_i1.p1", "Haliotis_rufescens_DN18778_c0_g1_i1.p1")
277	GO:0006013	mannose metabolic process	15	2	0.79	0.18599	c("Haliotis_rufescens_DN1092_c0_g1_i2.p1", "Haliotis_rufescens_DN4609_c1_g1_i1.p1")
278	GO:0006555	methionine metabolic process	15	2	0.79	0.18599	c("Haliotis_rufescens_DN16931_c0_g3_i1.p1", "Haliotis_rufescens_DN18778_c0_g1_i1.p1")
279	GO:0006633	fatty acid biosynthetic process	15	2	0.79	0.18599	c("Haliotis_rufescens_DN1926_c0_g1_i4.p1", "Haliotis_rufescens_DN3906_c0_g1_i2.p1")
280	GO:0048232	male gamete generation	15	2	0.79	0.18599	c("Haliotis_rufescens_DN404_c0_g1_i4.p1", "Haliotis_rufescens_DN81_c0_g1_i8.p1")
281	GO:0000290	deadenylation-dependent decapping of nuc...	4	1	0.21	0.19501	Haliotis_rufescens_DN24639_c0_g1_i2.p1
282	GO:0000394	RNA splicing, via endonucleolytic cleava...	4	1	0.21	0.19501	Haliotis_rufescens_DN3130_c0_g1_i1.p1
283	GO:0000462	maturation of SSU-rRNA from tricistronic...	4	1	0.21	0.19501	Haliotis_rufescens_DN3586_c1_g1_i1.p1
284	GO:0006102	isocitrate metabolic process	4	1	0.21	0.19501	Haliotis_rufescens_DN72307_c0_g1_i1.p1
285	GO:0006282	regulation of DNA repair	4	1	0.21	0.19501	Haliotis_rufescens_DN26907_c0_g1_i1.p1
286	GO:0006360	transcription by RNA polymerase I	4	1	0.21	0.19501	Haliotis_rufescens_DN4219_c0_g1_i1.p1
287	GO:0006388	tRNA splicing, via endonucleolytic cleav...	4	1	0.21	0.19501	Haliotis_rufescens_DN3130_c0_g1_i1.p1
288	GO:0009162	deoxyribonucleoside monophosphate metabo...	4	1	0.21	0.19501	Haliotis_rufescens_DN951_c0_g1_i2.p1
289	GO:0034472	snRNA 3'-end processing	4	1	0.21	0.19501	Haliotis_rufescens_DN15779_c1_g1_i1.p1
290	GO:0042168	heme metabolic process	4	1	0.21	0.19501	Haliotis_rufescens_DN14097_c2_g1_i1.p1
291	GO:0045292	mRNA cis splicing, via spliceosome	4	1	0.21	0.19501	Haliotis_rufescens_DN1559_c0_g1_i1.p1
292	GO:2001020	regulation of response to DNA damage sti...	4	1	0.21	0.19501	Haliotis_rufescens_DN26907_c0_g1_i1.p1
293	GO:0006677	glycosylceramide metabolic process	29	3	1.53	0.19533	c("Haliotis_rufescens_DN15782_c0_g1_i2.p1", "Haliotis_rufescens_DN25261_c0_g1_i5.p1", "Haliotis_rufescens_DN25261_c0_g1_i8.p1")
294	GO:0006681	galactosylceramide metabolic process	29	3	1.53	0.19533	c("Haliotis_rufescens_DN15782_c0_g1_i2.p1", "Haliotis_rufescens_DN25261_c0_g1_i5.p1", "Haliotis_rufescens_DN25261_c0_g1_i8.p1")
295	GO:0006683	galactosylceramide catabolic process	29	3	1.53	0.19533	c("Haliotis_rufescens_DN15782_c0_g1_i2.p1", "Haliotis_rufescens_DN25261_c0_g1_i5.p1", "Haliotis_rufescens_DN25261_c0_g1_i8.p1")
296	GO:0019374	galactolipid metabolic process	29	3	1.53	0.19533	c("Haliotis_rufescens_DN15782_c0_g1_i2.p1", "Haliotis_rufescens_DN25261_c0_g1_i5.p1", "Haliotis_rufescens_DN25261_c0_g1_i8.p1")
297	GO:0019376	galactolipid catabolic process	29	3	1.53	0.19533	c("Haliotis_rufescens_DN15782_c0_g1_i2.p1", "Haliotis_rufescens_DN25261_c0_g1_i5.p1", "Haliotis_rufescens_DN25261_c0_g1_i8.p1")
298	GO:0046477	glycosylceramide catabolic process	29	3	1.53	0.19533	c("Haliotis_rufescens_DN15782_c0_g1_i2.p1", "Haliotis_rufescens_DN25261_c0_g1_i5.p1", "Haliotis_rufescens_DN25261_c0_g1_i8.p1")
299	GO:0032259	methylation	59	5	3.11	0.19946	c("Haliotis_rufescens_DN1406_c0_g1_i4.p1", "Haliotis_rufescens_DN1406_c0_g1_i7.p1", "Haliotis_rufescens_DN2588_c0_g1_i1.p1", "Haliotis_rufescens_DN6762_c0_g1_i1.p1", "Haliotis_rufescens_DN8269_c0_g1_i6.p1")
300	GO:0006334	nucleosome assembly	16	2	0.84	0.20555	c("Haliotis_rufescens_DN18919_c0_g2_i1.p1", "Haliotis_rufescens_DN4256_c0_g1_i5.p1")
301	GO:0006417	regulation of translation	16	2	0.84	0.20555	c("Haliotis_rufescens_DN2068_c0_g1_i3.p1", "Haliotis_rufescens_DN4188_c2_g1_i1.p1")
302	GO:0006826	iron ion transport	16	2	0.84	0.20555	c("Haliotis_rufescens_DN2726_c0_g1_i1.p1", "Haliotis_rufescens_DN92299_c0_g1_i1.p1")
303	GO:0031497	chromatin assembly	16	2	0.84	0.20555	c("Haliotis_rufescens_DN18919_c0_g2_i1.p1", "Haliotis_rufescens_DN4256_c0_g1_i5.p1")
304	GO:0034248	regulation of cellular amide metabolic p...	16	2	0.84	0.20555	c("Haliotis_rufescens_DN2068_c0_g1_i3.p1", "Haliotis_rufescens_DN4188_c2_g1_i1.p1")
305	GO:0000280	nuclear division	45	4	2.38	0.21213	c("Haliotis_rufescens_DN12871_c0_g2_i2.p1", "Haliotis_rufescens_DN2037_c0_g1_i8.p1", "Haliotis_rufescens_DN5733_c0_g1_i5.p1", "Haliotis_rufescens_DN5898_c0_g5_i1.p1")
306	GO:0006338	chromatin remodeling	31	3	1.64	0.22317	c("Haliotis_rufescens_DN23776_c0_g1_i1.p1", "Haliotis_rufescens_DN4011_c0_g1_i1.p1", "Haliotis_rufescens_DN6375_c0_g2_i1.p1")
307	GO:0051187	cofactor catabolic process	17	2	0.9	0.22533	c("Haliotis_rufescens_DN14097_c2_g1_i1.p1", "Haliotis_rufescens_DN3102_c0_g1_i3.p1")
308	GO:0051276	chromosome organization	178	12	9.39	0.23064	c("Haliotis_rufescens_DN10267_c0_g1_i1.p1", "Haliotis_rufescens_DN1254_c0_g1_i1.p1", "Haliotis_rufescens_DN12871_c0_g2_i2.p1", "Haliotis_rufescens_DN18919_c0_g2_i1.p1", "Haliotis_rufescens_DN2037_c0_g1_i8.p1", "Haliotis_rufescens_DN23776_c0_g1_i1.p1", "Haliotis_rufescens_DN4011_c0_g1_i1.p1", "Haliotis_rufescens_DN4256_c0_g1_i5.p1", "Haliotis_rufescens_DN5733_c0_g1_i5.p1", "Haliotis_rufescens_DN58…
309	GO:0007049	cell cycle	162	11	8.55	0.23636	c("Haliotis_rufescens_DN12871_c0_g2_i2.p1", "Haliotis_rufescens_DN15595_c0_g1_i1.p1", "Haliotis_rufescens_DN16989_c0_g1_i1.p1", "Haliotis_rufescens_DN2037_c0_g1_i8.p1", "Haliotis_rufescens_DN3222_c0_g2_i2.p1", "Haliotis_rufescens_DN5733_c0_g1_i5.p1", "Haliotis_rufescens_DN5898_c0_g5_i1.p1", "Haliotis_rufescens_DN72184_c0_g1_i1.p1", "Haliotis_rufescens_DN7976_c0_g1_i1.p1", "Haliotis_rufescens_DN86…
310	GO:0006072	glycerol-3-phosphate metabolic process	5	1	0.26	0.23752	Haliotis_rufescens_DN1139_c0_g1_i5.p1
311	GO:0006635	fatty acid beta-oxidation	5	1	0.26	0.23752	Haliotis_rufescens_DN21944_c0_g1_i1.p1
312	GO:0010923	negative regulation of phosphatase activ...	5	1	0.26	0.23752	Haliotis_rufescens_DN10375_c1_g1_i1.p1
313	GO:0019395	fatty acid oxidation	5	1	0.26	0.23752	Haliotis_rufescens_DN21944_c0_g1_i1.p1
314	GO:0019509	L-methionine salvage from methylthioaden...	5	1	0.26	0.23752	Haliotis_rufescens_DN18778_c0_g1_i1.p1
315	GO:0034440	lipid oxidation	5	1	0.26	0.23752	Haliotis_rufescens_DN21944_c0_g1_i1.p1
316	GO:0035305	negative regulation of dephosphorylation	5	1	0.26	0.23752	Haliotis_rufescens_DN10375_c1_g1_i1.p1
317	GO:0042255	ribosome assembly	5	1	0.26	0.23752	Haliotis_rufescens_DN2061_c0_g1_i1.p1
318	GO:0043102	amino acid salvage	5	1	0.26	0.23752	Haliotis_rufescens_DN18778_c0_g1_i1.p1
319	GO:0052646	alditol phosphate metabolic process	5	1	0.26	0.23752	Haliotis_rufescens_DN1139_c0_g1_i5.p1
320	GO:0071265	L-methionine biosynthetic process	5	1	0.26	0.23752	Haliotis_rufescens_DN18778_c0_g1_i1.p1
321	GO:0071267	L-methionine salvage	5	1	0.26	0.23752	Haliotis_rufescens_DN18778_c0_g1_i1.p1
322	GO:0072529	pyrimidine-containing compound catabolic...	5	1	0.26	0.23752	Haliotis_rufescens_DN2877_c0_g1_i1.p1
323	GO:0065003	protein-containing complex assembly	214	14	11.29	0.24024	c("Haliotis_rufescens_DN10267_c0_g1_i1.p1", "Haliotis_rufescens_DN13293_c0_g1_i1.p1", "Haliotis_rufescens_DN17217_c0_g1_i3.p1", "Haliotis_rufescens_DN1741_c0_g1_i1.p1", "Haliotis_rufescens_DN18919_c0_g2_i1.p1", "Haliotis_rufescens_DN2061_c0_g1_i1.p1", "Haliotis_rufescens_DN2091_c0_g1_i1.p1", "Haliotis_rufescens_DN2145_c0_g1_i4.p1", "Haliotis_rufescens_DN3677_c0_g1_i1.p1", "Haliotis_rufescens_DN38…
324	GO:1901566	organonitrogen compound biosynthetic pro...	765	45	40.38	0.24040	c("Haliotis_rufescens_DN10079_c0_g1_i2.p1", "Haliotis_rufescens_DN1067_c0_g1_i1.p1", "Haliotis_rufescens_DN113100_c0_g1_i1.p1", "Haliotis_rufescens_DN1186_c0_g2_i1.p1", "Haliotis_rufescens_DN1190_c0_g1_i2.p1", "Haliotis_rufescens_DN13398_c0_g1_i1.p1", "Haliotis_rufescens_DN1582_c0_g1_i2.p1", "Haliotis_rufescens_DN15937_c0_g1_i1.p1", "Haliotis_rufescens_DN16931_c0_g3_i1.p1", "Haliotis_rufescens_DN…
325	GO:0006333	chromatin assembly or disassembly	18	2	0.95	0.24523	c("Haliotis_rufescens_DN18919_c0_g2_i1.p1", "Haliotis_rufescens_DN4256_c0_g1_i5.p1")
326	GO:0032787	monocarboxylic acid metabolic process	80	6	4.22	0.24641	c("Haliotis_rufescens_DN1895_c0_g1_i1.p1", "Haliotis_rufescens_DN1895_c0_g1_i2.p1", "Haliotis_rufescens_DN1926_c0_g1_i4.p1", "Haliotis_rufescens_DN21944_c0_g1_i1.p1", "Haliotis_rufescens_DN3906_c0_g1_i2.p1", "Haliotis_rufescens_DN6229_c0_g1_i1.p1")
327	GO:1903047	mitotic cell cycle process	64	5	3.38	0.24809	c("Haliotis_rufescens_DN12871_c0_g2_i2.p1", "Haliotis_rufescens_DN15595_c0_g1_i1.p1", "Haliotis_rufescens_DN2037_c0_g1_i8.p1", "Haliotis_rufescens_DN5733_c0_g1_i5.p1", "Haliotis_rufescens_DN5898_c0_g5_i1.p1")
328	GO:0034645	cellular macromolecule biosynthetic proc...	1261	72	66.55	0.24993	c("Haliotis_rufescens_DN102693_c0_g1_i1.p1", "Haliotis_rufescens_DN1067_c0_g1_i1.p1", "Haliotis_rufescens_DN113100_c0_g1_i1.p1", "Haliotis_rufescens_DN1172_c0_g1_i1.p1", "Haliotis_rufescens_DN12701_c0_g1_i1.p1", "Haliotis_rufescens_DN13398_c0_g1_i1.p1", "Haliotis_rufescens_DN1403_c1_g1_i1.p1", "Haliotis_rufescens_DN1422_c1_g1_i2.p1", "Haliotis_rufescens_DN1582_c0_g1_i2.p1", "Haliotis_rufescens_DN…
329	GO:0006790	sulfur compound metabolic process	81	6	4.28	0.25533	c("Haliotis_rufescens_DN10423_c0_g1_i15.p1", "Haliotis_rufescens_DN10423_c0_g1_i9.p1", "Haliotis_rufescens_DN16931_c0_g3_i1.p1", "Haliotis_rufescens_DN18778_c0_g1_i1.p1", "Haliotis_rufescens_DN2532_c0_g1_i1.p1", "Haliotis_rufescens_DN3102_c0_g1_i3.p1")
330	GO:0009059	macromolecule biosynthetic process	1264	72	66.71	0.25684	c("Haliotis_rufescens_DN102693_c0_g1_i1.p1", "Haliotis_rufescens_DN1067_c0_g1_i1.p1", "Haliotis_rufescens_DN113100_c0_g1_i1.p1", "Haliotis_rufescens_DN1172_c0_g1_i1.p1", "Haliotis_rufescens_DN12701_c0_g1_i1.p1", "Haliotis_rufescens_DN13398_c0_g1_i1.p1", "Haliotis_rufescens_DN1403_c1_g1_i1.p1", "Haliotis_rufescens_DN1422_c1_g1_i2.p1", "Haliotis_rufescens_DN1582_c0_g1_i2.p1", "Haliotis_rufescens_DN…
331	GO:1901135	carbohydrate derivative metabolic proces...	483	29	25.49	0.25964	c("Haliotis_rufescens_DN102863_c0_g1_i1.p1", "Haliotis_rufescens_DN10423_c0_g1_i15.p1", "Haliotis_rufescens_DN10423_c0_g1_i9.p1", "Haliotis_rufescens_DN1067_c0_g1_i1.p1", "Haliotis_rufescens_DN113205_c0_g1_i1.p1", "Haliotis_rufescens_DN1139_c0_g1_i5.p1", "Haliotis_rufescens_DN1186_c0_g2_i1.p1", "Haliotis_rufescens_DN13398_c0_g1_i1.p1", "Haliotis_rufescens_DN15782_c0_g1_i2.p1", "Haliotis_rufescens…
332	GO:0043933	protein-containing complex subunit organ...	236	15	12.46	0.26468	c("Haliotis_rufescens_DN10267_c0_g1_i1.p1", "Haliotis_rufescens_DN13293_c0_g1_i1.p1", "Haliotis_rufescens_DN17217_c0_g1_i3.p1", "Haliotis_rufescens_DN1741_c0_g1_i1.p1", "Haliotis_rufescens_DN18919_c0_g2_i1.p1", "Haliotis_rufescens_DN2061_c0_g1_i1.p1", "Haliotis_rufescens_DN2091_c0_g1_i1.p1", "Haliotis_rufescens_DN2145_c0_g1_i4.p1", "Haliotis_rufescens_DN3677_c0_g1_i1.p1", "Haliotis_rufescens_DN38…
333	GO:0005976	polysaccharide metabolic process	19	2	1	0.26520	c("Haliotis_rufescens_DN24763_c0_g1_i1.p1", "Haliotis_rufescens_DN47076_c0_g1_i1.p1")
334	GO:0007276	gamete generation	19	2	1	0.26520	c("Haliotis_rufescens_DN404_c0_g1_i4.p1", "Haliotis_rufescens_DN81_c0_g1_i8.p1")
335	GO:0009067	aspartate family amino acid biosynthetic...	19	2	1	0.26520	c("Haliotis_rufescens_DN16931_c0_g3_i1.p1", "Haliotis_rufescens_DN18778_c0_g1_i1.p1")
336	GO:0015858	nucleoside transport	19	2	1	0.26520	c("Haliotis_rufescens_DN16829_c0_g1_i1.p1", "Haliotis_rufescens_DN25130_c0_g1_i2.p1")
337	GO:0032504	multicellular organism reproduction	19	2	1	0.26520	c("Haliotis_rufescens_DN404_c0_g1_i4.p1", "Haliotis_rufescens_DN81_c0_g1_i8.p1")
338	GO:0034728	nucleosome organization	19	2	1	0.26520	c("Haliotis_rufescens_DN18919_c0_g2_i1.p1", "Haliotis_rufescens_DN4256_c0_g1_i5.p1")
339	GO:0048609	multicellular organismal reproductive pr...	19	2	1	0.26520	c("Haliotis_rufescens_DN404_c0_g1_i4.p1", "Haliotis_rufescens_DN81_c0_g1_i8.p1")
340	GO:1901642	nucleoside transmembrane transport	19	2	1	0.26520	c("Haliotis_rufescens_DN16829_c0_g1_i1.p1", "Haliotis_rufescens_DN25130_c0_g1_i2.p1")
341	GO:0043085	positive regulation of catalytic activit...	34	3	1.79	0.26620	c("Haliotis_rufescens_DN15595_c0_g1_i1.p1", "Haliotis_rufescens_DN2989_c0_g2_i1.p1", "Haliotis_rufescens_DN72078_c0_g1_i1.p1")
342	GO:0015711	organic anion transport	50	4	2.64	0.27004	c("Haliotis_rufescens_DN61133_c0_g1_i1.p1", "Haliotis_rufescens_DN72932_c0_g1_i1.p1", "Haliotis_rufescens_DN7926_c0_g1_i1.p1", "Haliotis_rufescens_DN8868_c1_g1_i2.p1")
343	GO:0006807	nitrogen compound metabolic process	4204	229	221.88	0.27379	c("Haliotis_rufescens_DN10079_c0_g1_i2.p1", "Haliotis_rufescens_DN10115_c0_g2_i3.p1", "Haliotis_rufescens_DN10159_c1_g1_i3.p1", "Haliotis_rufescens_DN1016_c0_g1_i1.p1", "Haliotis_rufescens_DN102525_c0_g1_i1.p1", "Haliotis_rufescens_DN10267_c0_g1_i1.p1", "Haliotis_rufescens_DN102693_c0_g1_i1.p1", "Haliotis_rufescens_DN102824_c0_g1_i1.p1", "Haliotis_rufescens_DN102863_c0_g1_i1.p1", "Haliotis_rufesc…
344	GO:1901576	organic substance biosynthetic process	1716	96	90.57	0.27671	c("Haliotis_rufescens_DN10079_c0_g1_i2.p1", "Haliotis_rufescens_DN102693_c0_g1_i1.p1", "Haliotis_rufescens_DN1067_c0_g1_i1.p1", "Haliotis_rufescens_DN1095_c0_g1_i2.p1", "Haliotis_rufescens_DN1095_c0_g2_i1.p1", "Haliotis_rufescens_DN113100_c0_g1_i1.p1", "Haliotis_rufescens_DN1172_c0_g1_i1.p1", "Haliotis_rufescens_DN1186_c0_g2_i1.p1", "Haliotis_rufescens_DN1190_c0_g1_i2.p1", "Haliotis_rufescens_DN1…
345	GO:0000245	spliceosomal complex assembly	6	1	0.32	0.27778	Haliotis_rufescens_DN2145_c0_g1_i4.p1
346	GO:0000288	nuclear-transcribed mRNA catabolic proce...	6	1	0.32	0.27778	Haliotis_rufescens_DN24639_c0_g1_i2.p1
347	GO:0000726	non-recombinational repair	6	1	0.32	0.27778	Haliotis_rufescens_DN7832_c0_g1_i1.p1
348	GO:0006189	'de novo' IMP biosynthetic process	6	1	0.32	0.27778	Haliotis_rufescens_DN5869_c0_g1_i1.p1
349	GO:0009062	fatty acid catabolic process	6	1	0.32	0.27778	Haliotis_rufescens_DN21944_c0_g1_i1.p1
350	GO:0010035	response to inorganic substance	6	1	0.32	0.27778	Haliotis_rufescens_DN1711_c0_g1_i2.p1
351	GO:0010038	response to metal ion	6	1	0.32	0.27778	Haliotis_rufescens_DN1711_c0_g1_i2.p1
352	GO:0010563	negative regulation of phosphorus metabo...	6	1	0.32	0.27778	Haliotis_rufescens_DN10375_c1_g1_i1.p1
353	GO:0030301	cholesterol transport	6	1	0.32	0.27778	Haliotis_rufescens_DN90_c0_g1_i1.p1
354	GO:0032147	activation of protein kinase activity	6	1	0.32	0.27778	Haliotis_rufescens_DN15595_c0_g1_i1.p1
355	GO:0032367	intracellular cholesterol transport	6	1	0.32	0.27778	Haliotis_rufescens_DN90_c0_g1_i1.p1
356	GO:0034227	tRNA thio-modification	6	1	0.32	0.27778	Haliotis_rufescens_DN25056_c0_g1_i3.p1
357	GO:0045936	negative regulation of phosphate metabol...	6	1	0.32	0.27778	Haliotis_rufescens_DN10375_c1_g1_i1.p1
358	GO:0070897	transcription preinitiation complex asse...	6	1	0.32	0.27778	Haliotis_rufescens_DN4219_c0_g1_i1.p1
359	GO:0050801	ion homeostasis	35	3	1.85	0.28077	c("Haliotis_rufescens_DN1711_c0_g1_i2.p1", "Haliotis_rufescens_DN2726_c0_g1_i1.p1", "Haliotis_rufescens_DN92299_c0_g1_i1.p1")
360	GO:0055080	cation homeostasis	35	3	1.85	0.28077	c("Haliotis_rufescens_DN1711_c0_g1_i2.p1", "Haliotis_rufescens_DN2726_c0_g1_i1.p1", "Haliotis_rufescens_DN92299_c0_g1_i1.p1")
361	GO:0098771	inorganic ion homeostasis	35	3	1.85	0.28077	c("Haliotis_rufescens_DN1711_c0_g1_i2.p1", "Haliotis_rufescens_DN2726_c0_g1_i1.p1", "Haliotis_rufescens_DN92299_c0_g1_i1.p1")
362	GO:0000226	microtubule cytoskeleton organization	84	6	4.43	0.28261	c("Haliotis_rufescens_DN15595_c0_g1_i1.p1", "Haliotis_rufescens_DN2427_c0_g1_i4.p1", "Haliotis_rufescens_DN259_c0_g1_i5.p1", "Haliotis_rufescens_DN72184_c0_g1_i1.p1", "Haliotis_rufescens_DN7976_c0_g1_i1.p1", "Haliotis_rufescens_DN861_c0_g1_i1.p1")
363	GO:0016070	RNA metabolic process	1055	60	55.68	0.28513	c("Haliotis_rufescens_DN1016_c0_g1_i1.p1", "Haliotis_rufescens_DN102693_c0_g1_i1.p1", "Haliotis_rufescens_DN1172_c0_g1_i1.p1", "Haliotis_rufescens_DN12701_c0_g1_i1.p1", "Haliotis_rufescens_DN12992_c0_g1_i1.p1", "Haliotis_rufescens_DN1403_c1_g1_i1.p1", "Haliotis_rufescens_DN1422_c1_g1_i2.p1", "Haliotis_rufescens_DN1541_c0_g1_i1.p1", "Haliotis_rufescens_DN1559_c0_g1_i1.p1", "Haliotis_rufescens_DN15…
364	GO:0000096	sulfur amino acid metabolic process	20	2	1.06	0.28516	c("Haliotis_rufescens_DN16931_c0_g3_i1.p1", "Haliotis_rufescens_DN18778_c0_g1_i1.p1")
365	GO:0016266	O-glycan processing	20	2	1.06	0.28516	c("Haliotis_rufescens_DN13398_c0_g1_i1.p1", "Haliotis_rufescens_DN19435_c0_g1_i6.p1")
366	GO:0009058	biosynthetic process	1778	99	93.84	0.29017	c("Haliotis_rufescens_DN10079_c0_g1_i2.p1", "Haliotis_rufescens_DN102693_c0_g1_i1.p1", "Haliotis_rufescens_DN1067_c0_g1_i1.p1", "Haliotis_rufescens_DN1095_c0_g1_i2.p1", "Haliotis_rufescens_DN1095_c0_g2_i1.p1", "Haliotis_rufescens_DN113100_c0_g1_i1.p1", "Haliotis_rufescens_DN1172_c0_g1_i1.p1", "Haliotis_rufescens_DN1186_c0_g2_i1.p1", "Haliotis_rufescens_DN1190_c0_g1_i2.p1", "Haliotis_rufescens_DN1…
367	GO:0006352	DNA-templated transcription, initiation	36	3	1.9	0.29541	c("Haliotis_rufescens_DN4219_c0_g1_i1.p1", "Haliotis_rufescens_DN627_c0_g1_i1.p1", "Haliotis_rufescens_DN63590_c0_g1_i1.p1")
368	GO:0070588	calcium ion transmembrane transport	36	3	1.9	0.29541	c("Haliotis_rufescens_DN451_c0_g1_i4.p2", "Haliotis_rufescens_DN451_c0_g2_i5.p1", "Haliotis_rufescens_DN451_c0_g2_i8.p1")
369	GO:0000041	transition metal ion transport	21	2	1.11	0.30506	c("Haliotis_rufescens_DN2726_c0_g1_i1.p1", "Haliotis_rufescens_DN92299_c0_g1_i1.p1")
370	GO:0009066	aspartate family amino acid metabolic pr...	21	2	1.11	0.30506	c("Haliotis_rufescens_DN16931_c0_g3_i1.p1", "Haliotis_rufescens_DN18778_c0_g1_i1.p1")
371	GO:0022402	cell cycle process	122	8	6.44	0.31551	c("Haliotis_rufescens_DN12871_c0_g2_i2.p1", "Haliotis_rufescens_DN15595_c0_g1_i1.p1", "Haliotis_rufescens_DN2037_c0_g1_i8.p1", "Haliotis_rufescens_DN5733_c0_g1_i5.p1", "Haliotis_rufescens_DN5898_c0_g5_i1.p1", "Haliotis_rufescens_DN72184_c0_g1_i1.p1", "Haliotis_rufescens_DN7976_c0_g1_i1.p1", "Haliotis_rufescens_DN861_c0_g1_i1.p1")
372	GO:0006563	L-serine metabolic process	7	1	0.37	0.31592	Haliotis_rufescens_DN8811_c0_g1_i1.p1
373	GO:0007052	mitotic spindle organization	7	1	0.37	0.31592	Haliotis_rufescens_DN15595_c0_g1_i1.p1
374	GO:0015918	sterol transport	7	1	0.37	0.31592	Haliotis_rufescens_DN90_c0_g1_i1.p1
375	GO:0032218	riboflavin transport	7	1	0.37	0.31592	Haliotis_rufescens_DN7926_c0_g1_i1.p1
376	GO:0032365	intracellular lipid transport	7	1	0.37	0.31592	Haliotis_rufescens_DN90_c0_g1_i1.p1
377	GO:0032366	intracellular sterol transport	7	1	0.37	0.31592	Haliotis_rufescens_DN90_c0_g1_i1.p1
378	GO:0042176	regulation of protein catabolic process	7	1	0.37	0.31592	Haliotis_rufescens_DN63552_c0_g1_i1.p1
379	GO:0043628	ncRNA 3'-end processing	7	1	0.37	0.31592	Haliotis_rufescens_DN15779_c1_g1_i1.p1
380	GO:0051382	kinetochore assembly	7	1	0.37	0.31592	Haliotis_rufescens_DN10267_c0_g1_i1.p1
381	GO:0051383	kinetochore organization	7	1	0.37	0.31592	Haliotis_rufescens_DN10267_c0_g1_i1.p1
382	GO:0009119	ribonucleoside metabolic process	22	2	1.16	0.32486	c("Haliotis_rufescens_DN1910_c1_g2_i1.p1", "Haliotis_rufescens_DN2877_c0_g1_i1.p1")
383	GO:0010608	posttranscriptional regulation of gene e...	22	2	1.16	0.32486	c("Haliotis_rufescens_DN2068_c0_g1_i3.p1", "Haliotis_rufescens_DN4188_c2_g1_i1.p1")
384	GO:0072350	tricarboxylic acid metabolic process	22	2	1.16	0.32486	c("Haliotis_rufescens_DN2532_c0_g1_i1.p1", "Haliotis_rufescens_DN72307_c0_g1_i1.p1")
385	GO:0070925	organelle assembly	90	6	4.75	0.33880	c("Haliotis_rufescens_DN10267_c0_g1_i1.p1", "Haliotis_rufescens_DN2061_c0_g1_i1.p1", "Haliotis_rufescens_DN2427_c0_g1_i4.p1", "Haliotis_rufescens_DN72184_c0_g1_i1.p1", "Haliotis_rufescens_DN7976_c0_g1_i1.p1", "Haliotis_rufescens_DN861_c0_g1_i1.p1")
386	GO:0006913	nucleocytoplasmic transport	39	3	2.06	0.33950	c("Haliotis_rufescens_DN2173_c0_g1_i1.p1", "Haliotis_rufescens_DN6291_c0_g1_i1.p1", "Haliotis_rufescens_DN7997_c0_g1_i2.p1")
387	GO:0008652	cellular amino acid biosynthetic process	39	3	2.06	0.33950	c("Haliotis_rufescens_DN16931_c0_g3_i1.p1", "Haliotis_rufescens_DN18778_c0_g1_i1.p1", "Haliotis_rufescens_DN8811_c0_g1_i1.p1")
388	GO:1901607	alpha-amino acid biosynthetic process	39	3	2.06	0.33950	c("Haliotis_rufescens_DN16931_c0_g3_i1.p1", "Haliotis_rufescens_DN18778_c0_g1_i1.p1", "Haliotis_rufescens_DN8811_c0_g1_i1.p1")
389	GO:0048285	organelle fission	56	4	2.96	0.34244	c("Haliotis_rufescens_DN12871_c0_g2_i2.p1", "Haliotis_rufescens_DN2037_c0_g1_i8.p1", "Haliotis_rufescens_DN5733_c0_g1_i5.p1", "Haliotis_rufescens_DN5898_c0_g5_i1.p1")
390	GO:0015985	energy coupled proton transport, down el...	23	2	1.21	0.34451	c("Haliotis_rufescens_DN1186_c0_g2_i1.p1", "Haliotis_rufescens_DN4880_c0_g1_i1.p1")
391	GO:0015986	ATP synthesis coupled proton transport	23	2	1.21	0.34451	c("Haliotis_rufescens_DN1186_c0_g2_i1.p1", "Haliotis_rufescens_DN4880_c0_g1_i1.p1")
392	GO:0006094	gluconeogenesis	8	1	0.42	0.35205	Haliotis_rufescens_DN4535_c0_g1_i2.p1
393	GO:0006415	translational termination	8	1	0.42	0.35205	Haliotis_rufescens_DN4629_c0_g1_i1.p1
394	GO:0009070	serine family amino acid biosynthetic pr...	8	1	0.42	0.35205	Haliotis_rufescens_DN8811_c0_g1_i1.p1
395	GO:0010921	regulation of phosphatase activity	8	1	0.42	0.35205	Haliotis_rufescens_DN10375_c1_g1_i1.p1
396	GO:0015850	organic hydroxy compound transport	8	1	0.42	0.35205	Haliotis_rufescens_DN90_c0_g1_i1.p1
397	GO:0016539	intein-mediated protein splicing	8	1	0.42	0.35205	Haliotis_rufescens_DN5727_c0_g1_i2.p1
398	GO:0019319	hexose biosynthetic process	8	1	0.42	0.35205	Haliotis_rufescens_DN4535_c0_g1_i2.p1
399	GO:0030908	protein splicing	8	1	0.42	0.35205	Haliotis_rufescens_DN5727_c0_g1_i2.p1
400	GO:0045860	positive regulation of protein kinase ac...	8	1	0.42	0.35205	Haliotis_rufescens_DN15595_c0_g1_i1.p1
401	GO:0046364	monosaccharide biosynthetic process	8	1	0.42	0.35205	Haliotis_rufescens_DN4535_c0_g1_i2.p1
402	GO:1902850	microtubule cytoskeleton organization in...	8	1	0.42	0.35205	Haliotis_rufescens_DN15595_c0_g1_i1.p1
403	GO:0051169	nuclear transport	40	3	2.11	0.35418	c("Haliotis_rufescens_DN2173_c0_g1_i1.p1", "Haliotis_rufescens_DN6291_c0_g1_i1.p1", "Haliotis_rufescens_DN7997_c0_g1_i2.p1")
404	GO:0017038	protein import	24	2	1.27	0.36398	c("Haliotis_rufescens_DN2173_c0_g1_i1.p1", "Haliotis_rufescens_DN6291_c0_g1_i1.p1")
405	GO:0016051	carbohydrate biosynthetic process	41	3	2.16	0.36882	c("Haliotis_rufescens_DN1095_c0_g1_i2.p1", "Haliotis_rufescens_DN1095_c0_g2_i1.p1", "Haliotis_rufescens_DN4535_c0_g1_i2.p1")
406	GO:0006397	mRNA processing	111	7	5.86	0.37014	c("Haliotis_rufescens_DN1559_c0_g1_i1.p1", "Haliotis_rufescens_DN1741_c0_g1_i1.p1", "Haliotis_rufescens_DN2145_c0_g1_i4.p1", "Haliotis_rufescens_DN239_c0_g2_i1.p1", "Haliotis_rufescens_DN3833_c0_g1_i1.p2", "Haliotis_rufescens_DN539_c0_g1_i1.p1", "Haliotis_rufescens_DN786_c0_g1_i1.p1")
407	GO:0033365	protein localization to organelle	59	4	3.11	0.37898	c("Haliotis_rufescens_DN2173_c0_g1_i1.p1", "Haliotis_rufescens_DN2427_c0_g1_i4.p1", "Haliotis_rufescens_DN3953_c0_g1_i1.p1", "Haliotis_rufescens_DN6291_c0_g1_i1.p1")
408	GO:0006493	protein O-linked glycosylation	25	2	1.32	0.38321	c("Haliotis_rufescens_DN13398_c0_g1_i1.p1", "Haliotis_rufescens_DN19435_c0_g1_i6.p1")
409	GO:0019953	sexual reproduction	25	2	1.32	0.38321	c("Haliotis_rufescens_DN404_c0_g1_i4.p1", "Haliotis_rufescens_DN81_c0_g1_i8.p1")
410	GO:0044703	multi-organism reproductive process	25	2	1.32	0.38321	c("Haliotis_rufescens_DN404_c0_g1_i4.p1", "Haliotis_rufescens_DN81_c0_g1_i8.p1")
411	GO:0048878	chemical homeostasis	42	3	2.22	0.38340	c("Haliotis_rufescens_DN1711_c0_g1_i2.p1", "Haliotis_rufescens_DN2726_c0_g1_i1.p1", "Haliotis_rufescens_DN92299_c0_g1_i1.p1")
412	GO:0001934	positive regulation of protein phosphory...	9	1	0.48	0.38628	Haliotis_rufescens_DN15595_c0_g1_i1.p1
413	GO:0007409	axonogenesis	9	1	0.48	0.38628	Haliotis_rufescens_DN32361_c0_g1_i7.p1
414	GO:0007411	axon guidance	9	1	0.48	0.38628	Haliotis_rufescens_DN32361_c0_g1_i7.p1
415	GO:0016540	protein autoprocessing	9	1	0.48	0.38628	Haliotis_rufescens_DN5727_c0_g1_i2.p1
416	GO:0032990	cell part morphogenesis	9	1	0.48	0.38628	Haliotis_rufescens_DN32361_c0_g1_i7.p1
417	GO:0033674	positive regulation of kinase activity	9	1	0.48	0.38628	Haliotis_rufescens_DN15595_c0_g1_i1.p1
418	GO:0034453	microtubule anchoring	9	1	0.48	0.38628	Haliotis_rufescens_DN2427_c0_g1_i4.p1
419	GO:0043248	proteasome assembly	9	1	0.48	0.38628	Haliotis_rufescens_DN2091_c0_g1_i1.p1
420	GO:0048667	cell morphogenesis involved in neuron di...	9	1	0.48	0.38628	Haliotis_rufescens_DN32361_c0_g1_i7.p1
421	GO:0048812	neuron projection morphogenesis	9	1	0.48	0.38628	Haliotis_rufescens_DN32361_c0_g1_i7.p1
422	GO:0048858	cell projection morphogenesis	9	1	0.48	0.38628	Haliotis_rufescens_DN32361_c0_g1_i7.p1
423	GO:0050684	regulation of mRNA processing	9	1	0.48	0.38628	Haliotis_rufescens_DN239_c0_g2_i1.p1
424	GO:0051346	negative regulation of hydrolase activit...	9	1	0.48	0.38628	Haliotis_rufescens_DN10375_c1_g1_i1.p1
425	GO:0061564	axon development	9	1	0.48	0.38628	Haliotis_rufescens_DN32361_c0_g1_i7.p1
426	GO:0072329	monocarboxylic acid catabolic process	9	1	0.48	0.38628	Haliotis_rufescens_DN21944_c0_g1_i1.p1
427	GO:0080135	regulation of cellular response to stres...	9	1	0.48	0.38628	Haliotis_rufescens_DN26907_c0_g1_i1.p1
428	GO:0097485	neuron projection guidance	9	1	0.48	0.38628	Haliotis_rufescens_DN32361_c0_g1_i7.p1
429	GO:0120039	plasma membrane bounded cell projection ...	9	1	0.48	0.38628	Haliotis_rufescens_DN32361_c0_g1_i7.p1
430	GO:0044281	small molecule metabolic process	648	36	34.2	0.39813	c("Haliotis_rufescens_DN10423_c0_g1_i15.p1", "Haliotis_rufescens_DN10423_c0_g1_i9.p1", "Haliotis_rufescens_DN10623_c0_g2_i3.p1", "Haliotis_rufescens_DN1092_c0_g1_i2.p1", "Haliotis_rufescens_DN1186_c0_g2_i1.p1", "Haliotis_rufescens_DN1582_c0_g1_i2.p1", "Haliotis_rufescens_DN16931_c0_g3_i1.p1", "Haliotis_rufescens_DN16934_c0_g1_i3.p1", "Haliotis_rufescens_DN17180_c0_g2_i1.p1", "Haliotis_rufescens_D…
431	GO:0044249	cellular biosynthetic process	1639	89	86.51	0.40037	c("Haliotis_rufescens_DN10079_c0_g1_i2.p1", "Haliotis_rufescens_DN102693_c0_g1_i1.p1", "Haliotis_rufescens_DN1067_c0_g1_i1.p1", "Haliotis_rufescens_DN113100_c0_g1_i1.p1", "Haliotis_rufescens_DN1172_c0_g1_i1.p1", "Haliotis_rufescens_DN1186_c0_g2_i1.p1", "Haliotis_rufescens_DN1190_c0_g1_i2.p1", "Haliotis_rufescens_DN12701_c0_g1_i1.p1", "Haliotis_rufescens_DN13398_c0_g1_i1.p1", "Haliotis_rufescens_D…
432	GO:1901264	carbohydrate derivative transport	26	2	1.37	0.40219	c("Haliotis_rufescens_DN16829_c0_g1_i1.p1", "Haliotis_rufescens_DN25130_c0_g1_i2.p1")
433	GO:0044282	small molecule catabolic process	61	4	3.22	0.40324	c("Haliotis_rufescens_DN1910_c1_g2_i1.p1", "Haliotis_rufescens_DN21944_c0_g1_i1.p1", "Haliotis_rufescens_DN22584_c0_g1_i4.p1", "Haliotis_rufescens_DN2877_c0_g1_i1.p1")
434	GO:0022607	cellular component assembly	316	18	16.68	0.40355	c("Haliotis_rufescens_DN10267_c0_g1_i1.p1", "Haliotis_rufescens_DN13293_c0_g1_i1.p1", "Haliotis_rufescens_DN17217_c0_g1_i3.p1", "Haliotis_rufescens_DN1741_c0_g1_i1.p1", "Haliotis_rufescens_DN18919_c0_g2_i1.p1", "Haliotis_rufescens_DN2061_c0_g1_i1.p1", "Haliotis_rufescens_DN2091_c0_g1_i1.p1", "Haliotis_rufescens_DN2145_c0_g1_i4.p1", "Haliotis_rufescens_DN2427_c0_g1_i4.p1", "Haliotis_rufescens_DN36…
435	GO:0006082	organic acid metabolic process	298	17	15.73	0.40582	c("Haliotis_rufescens_DN10623_c0_g2_i3.p1", "Haliotis_rufescens_DN1582_c0_g1_i2.p1", "Haliotis_rufescens_DN16931_c0_g3_i1.p1", "Haliotis_rufescens_DN18778_c0_g1_i1.p1", "Haliotis_rufescens_DN1895_c0_g1_i1.p1", "Haliotis_rufescens_DN1895_c0_g1_i2.p1", "Haliotis_rufescens_DN1926_c0_g1_i4.p1", "Haliotis_rufescens_DN21944_c0_g1_i1.p1", "Haliotis_rufescens_DN22584_c0_g1_i4.p1", "Haliotis_rufescens_DN2…
436	GO:0019752	carboxylic acid metabolic process	298	17	15.73	0.40582	c("Haliotis_rufescens_DN10623_c0_g2_i3.p1", "Haliotis_rufescens_DN1582_c0_g1_i2.p1", "Haliotis_rufescens_DN16931_c0_g3_i1.p1", "Haliotis_rufescens_DN18778_c0_g1_i1.p1", "Haliotis_rufescens_DN1895_c0_g1_i1.p1", "Haliotis_rufescens_DN1895_c0_g1_i2.p1", "Haliotis_rufescens_DN1926_c0_g1_i4.p1", "Haliotis_rufescens_DN21944_c0_g1_i1.p1", "Haliotis_rufescens_DN22584_c0_g1_i4.p1", "Haliotis_rufescens_DN2…
437	GO:0043436	oxoacid metabolic process	298	17	15.73	0.40582	c("Haliotis_rufescens_DN10623_c0_g2_i3.p1", "Haliotis_rufescens_DN1582_c0_g1_i2.p1", "Haliotis_rufescens_DN16931_c0_g3_i1.p1", "Haliotis_rufescens_DN18778_c0_g1_i1.p1", "Haliotis_rufescens_DN1895_c0_g1_i1.p1", "Haliotis_rufescens_DN1895_c0_g1_i2.p1", "Haliotis_rufescens_DN1926_c0_g1_i4.p1", "Haliotis_rufescens_DN21944_c0_g1_i1.p1", "Haliotis_rufescens_DN22584_c0_g1_i4.p1", "Haliotis_rufescens_DN2…
438	GO:0006310	DNA recombination	116	7	6.12	0.41392	c("Haliotis_rufescens_DN10840_c0_g2_i7.p5", "Haliotis_rufescens_DN23965_c0_g1_i1.p1", "Haliotis_rufescens_DN26907_c0_g1_i1.p1", "Haliotis_rufescens_DN386_c0_g1_i13.p4", "Haliotis_rufescens_DN4243_c0_g1_i1.p1", "Haliotis_rufescens_DN752_c0_g1_i4.p1", "Haliotis_rufescens_DN7832_c0_g1_i1.p1")
439	GO:0000904	cell morphogenesis involved in different...	10	1	0.53	0.41870	Haliotis_rufescens_DN32361_c0_g1_i7.p1
440	GO:0006471	protein ADP-ribosylation	10	1	0.53	0.41870	Haliotis_rufescens_DN3511_c0_g4_i3.p1
441	GO:0006935	chemotaxis	10	1	0.53	0.41870	Haliotis_rufescens_DN32361_c0_g1_i7.p1
442	GO:0007091	metaphase/anaphase transition of mitotic...	10	1	0.53	0.41870	Haliotis_rufescens_DN5898_c0_g5_i1.p1
443	GO:0010965	regulation of mitotic sister chromatid s...	10	1	0.53	0.41870	Haliotis_rufescens_DN5898_c0_g5_i1.p1
444	GO:0030071	regulation of mitotic metaphase/anaphase...	10	1	0.53	0.41870	Haliotis_rufescens_DN5898_c0_g5_i1.p1
445	GO:0033045	regulation of sister chromatid segregati...	10	1	0.53	0.41870	Haliotis_rufescens_DN5898_c0_g5_i1.p1
446	GO:0033047	regulation of mitotic sister chromatid s...	10	1	0.53	0.41870	Haliotis_rufescens_DN5898_c0_g5_i1.p1
447	GO:0042327	positive regulation of phosphorylation	10	1	0.53	0.41870	Haliotis_rufescens_DN15595_c0_g1_i1.p1
448	GO:0042330	taxis	10	1	0.53	0.41870	Haliotis_rufescens_DN32361_c0_g1_i7.p1
449	GO:0042737	drug catabolic process	10	1	0.53	0.41870	Haliotis_rufescens_DN1910_c1_g2_i1.p1
450	GO:0044784	metaphase/anaphase transition of cell cy...	10	1	0.53	0.41870	Haliotis_rufescens_DN5898_c0_g5_i1.p1
451	GO:0051306	mitotic sister chromatid separation	10	1	0.53	0.41870	Haliotis_rufescens_DN5898_c0_g5_i1.p1
452	GO:0051983	regulation of chromosome segregation	10	1	0.53	0.41870	Haliotis_rufescens_DN5898_c0_g5_i1.p1
453	GO:1902099	regulation of metaphase/anaphase transit...	10	1	0.53	0.41870	Haliotis_rufescens_DN5898_c0_g5_i1.p1
454	GO:1905818	regulation of chromosome separation	10	1	0.53	0.41870	Haliotis_rufescens_DN5898_c0_g5_i1.p1
455	GO:0072521	purine-containing compound metabolic pro...	154	9	8.13	0.42586	c("Haliotis_rufescens_DN10423_c0_g1_i15.p1", "Haliotis_rufescens_DN10423_c0_g1_i9.p1", "Haliotis_rufescens_DN1186_c0_g2_i1.p1", "Haliotis_rufescens_DN1910_c1_g2_i1.p1", "Haliotis_rufescens_DN2197_c0_g1_i2.p1", "Haliotis_rufescens_DN2532_c0_g1_i1.p1", "Haliotis_rufescens_DN4880_c0_g1_i1.p1", "Haliotis_rufescens_DN5238_c0_g1_i1.p1", "Haliotis_rufescens_DN5869_c0_g1_i1.p1")
456	GO:0016071	mRNA metabolic process	136	8	7.18	0.42861	c("Haliotis_rufescens_DN1559_c0_g1_i1.p1", "Haliotis_rufescens_DN1741_c0_g1_i1.p1", "Haliotis_rufescens_DN2145_c0_g1_i4.p1", "Haliotis_rufescens_DN239_c0_g2_i1.p1", "Haliotis_rufescens_DN24639_c0_g1_i2.p1", "Haliotis_rufescens_DN3833_c0_g1_i1.p2", "Haliotis_rufescens_DN539_c0_g1_i1.p1", "Haliotis_rufescens_DN786_c0_g1_i1.p1")
457	GO:0010498	proteasomal protein catabolic process	28	2	1.48	0.43929	c("Haliotis_rufescens_DN116_c0_g1_i1.p1", "Haliotis_rufescens_DN5898_c0_g5_i1.p1")
458	GO:0043161	proteasome-mediated ubiquitin-dependent ...	28	2	1.48	0.43929	c("Haliotis_rufescens_DN116_c0_g1_i1.p1", "Haliotis_rufescens_DN5898_c0_g5_i1.p1")
459	GO:0006816	calcium ion transport	46	3	2.43	0.44078	c("Haliotis_rufescens_DN451_c0_g1_i4.p2", "Haliotis_rufescens_DN451_c0_g2_i5.p1", "Haliotis_rufescens_DN451_c0_g2_i8.p1")
460	GO:0006950	response to stress	435	24	22.96	0.44115	c("Haliotis_rufescens_DN10115_c0_g2_i3.p1", "Haliotis_rufescens_DN102560_c0_g1_i1.p2", "Haliotis_rufescens_DN10267_c0_g1_i1.p1", "Haliotis_rufescens_DN116_c0_g1_i1.p1", "Haliotis_rufescens_DN1622_c0_g1_i5.p1", "Haliotis_rufescens_DN1622_c0_g1_i7.p1", "Haliotis_rufescens_DN2286_c0_g1_i2.p1", "Haliotis_rufescens_DN23965_c0_g1_i1.p1", "Haliotis_rufescens_DN250_c0_g1_i1.p1", "Haliotis_rufescens_DN269…
461	GO:0006188	IMP biosynthetic process	11	1	0.58	0.44941	Haliotis_rufescens_DN5869_c0_g1_i1.p1
462	GO:0006613	cotranslational protein targeting to mem...	11	1	0.58	0.44941	Haliotis_rufescens_DN3953_c0_g1_i1.p1
463	GO:0006614	SRP-dependent cotranslational protein ta...	11	1	0.58	0.44941	Haliotis_rufescens_DN3953_c0_g1_i1.p1
464	GO:0007088	regulation of mitotic nuclear division	11	1	0.58	0.44941	Haliotis_rufescens_DN5898_c0_g5_i1.p1
465	GO:0019722	calcium-mediated signaling	11	1	0.58	0.44941	Haliotis_rufescens_DN1623_c0_g1_i2.p1
466	GO:0019932	second-messenger-mediated signaling	11	1	0.58	0.44941	Haliotis_rufescens_DN1623_c0_g1_i2.p1
467	GO:0034508	centromere complex assembly	11	1	0.58	0.44941	Haliotis_rufescens_DN10267_c0_g1_i1.p1
468	GO:0035303	regulation of dephosphorylation	11	1	0.58	0.44941	Haliotis_rufescens_DN10375_c1_g1_i1.p1
469	GO:0046040	IMP metabolic process	11	1	0.58	0.44941	Haliotis_rufescens_DN5869_c0_g1_i1.p1
470	GO:0051180	vitamin transport	11	1	0.58	0.44941	Haliotis_rufescens_DN7926_c0_g1_i1.p1
471	GO:0051783	regulation of nuclear division	11	1	0.58	0.44941	Haliotis_rufescens_DN5898_c0_g5_i1.p1
472	GO:1903311	regulation of mRNA metabolic process	11	1	0.58	0.44941	Haliotis_rufescens_DN239_c0_g2_i1.p1
473	GO:0006576	cellular biogenic amine metabolic proces...	29	2	1.53	0.45736	c("Haliotis_rufescens_DN10079_c0_g1_i2.p1", "Haliotis_rufescens_DN1190_c0_g1_i2.p1")
474	GO:0044106	cellular amine metabolic process	29	2	1.53	0.45736	c("Haliotis_rufescens_DN10079_c0_g1_i2.p1", "Haliotis_rufescens_DN1190_c0_g1_i2.p1")
475	GO:0008380	RNA splicing	84	5	4.43	0.45777	c("Haliotis_rufescens_DN1559_c0_g1_i1.p1", "Haliotis_rufescens_DN1741_c0_g1_i1.p1", "Haliotis_rufescens_DN2145_c0_g1_i4.p1", "Haliotis_rufescens_DN3130_c0_g1_i1.p1", "Haliotis_rufescens_DN3833_c0_g1_i1.p2")
476	GO:0044237	cellular metabolic process	4007	213	211.49	0.46209	c("Haliotis_rufescens_DN10079_c0_g1_i2.p1", "Haliotis_rufescens_DN10115_c0_g2_i3.p1", "Haliotis_rufescens_DN10159_c1_g1_i3.p1", "Haliotis_rufescens_DN1016_c0_g1_i1.p1", "Haliotis_rufescens_DN102525_c0_g1_i1.p1", "Haliotis_rufescens_DN10267_c0_g1_i1.p1", "Haliotis_rufescens_DN102693_c0_g1_i1.p1", "Haliotis_rufescens_DN102863_c0_g1_i1.p1", "Haliotis_rufescens_DN10375_c1_g1_i1.p1", "Haliotis_rufesce…
477	GO:0070838	divalent metal ion transport	48	3	2.53	0.46871	c("Haliotis_rufescens_DN451_c0_g1_i4.p2", "Haliotis_rufescens_DN451_c0_g2_i5.p1", "Haliotis_rufescens_DN451_c0_g2_i8.p1")
478	GO:0072511	divalent inorganic cation transport	48	3	2.53	0.46871	c("Haliotis_rufescens_DN451_c0_g1_i4.p2", "Haliotis_rufescens_DN451_c0_g2_i5.p1", "Haliotis_rufescens_DN451_c0_g2_i8.p1")
479	GO:0072527	pyrimidine-containing compound metabolic...	30	2	1.58	0.47509	c("Haliotis_rufescens_DN2877_c0_g1_i1.p1", "Haliotis_rufescens_DN951_c0_g1_i2.p1")
480	GO:0006644	phospholipid metabolic process	142	8	7.49	0.47702	c("Haliotis_rufescens_DN11939_c0_g1_i2.p1", "Haliotis_rufescens_DN13099_c0_g1_i1.p1", "Haliotis_rufescens_DN13099_c0_g1_i4.p1", "Haliotis_rufescens_DN1542_c0_g1_i1.p1", "Haliotis_rufescens_DN1542_c0_g1_i3.p1", "Haliotis_rufescens_DN61133_c0_g1_i1.p1", "Haliotis_rufescens_DN72932_c0_g1_i1.p1", "Haliotis_rufescens_DN8868_c1_g1_i2.p1")
481	GO:0010562	positive regulation of phosphorus metabo...	12	1	0.63	0.47850	Haliotis_rufescens_DN15595_c0_g1_i1.p1
482	GO:0031175	neuron projection development	12	1	0.63	0.47850	Haliotis_rufescens_DN32361_c0_g1_i7.p1
483	GO:0043044	ATP-dependent chromatin remodeling	12	1	0.63	0.47850	Haliotis_rufescens_DN4011_c0_g1_i1.p1
484	GO:0045047	protein targeting to ER	12	1	0.63	0.47850	Haliotis_rufescens_DN3953_c0_g1_i1.p1
485	GO:0045937	positive regulation of phosphate metabol...	12	1	0.63	0.47850	Haliotis_rufescens_DN15595_c0_g1_i1.p1
486	GO:0072599	establishment of protein localization to...	12	1	0.63	0.47850	Haliotis_rufescens_DN3953_c0_g1_i1.p1
487	GO:0009308	amine metabolic process	49	3	2.59	0.48244	c("Haliotis_rufescens_DN10079_c0_g1_i2.p1", "Haliotis_rufescens_DN1190_c0_g1_i2.p1", "Haliotis_rufescens_DN5434_c0_g1_i2.p1")
488	GO:0030154	cell differentiation	49	3	2.59	0.48244	c("Haliotis_rufescens_DN32361_c0_g1_i7.p1", "Haliotis_rufescens_DN404_c0_g1_i4.p1", "Haliotis_rufescens_DN81_c0_g1_i8.p1")
489	GO:0034220	ion transmembrane transport	256	14	13.51	0.48518	c("Haliotis_rufescens_DN1186_c0_g2_i1.p1", "Haliotis_rufescens_DN230_c1_g1_i2.p1", "Haliotis_rufescens_DN230_c1_g1_i6.p1", "Haliotis_rufescens_DN24_c0_g1_i3.p1", "Haliotis_rufescens_DN24696_c0_g1_i6.p1", "Haliotis_rufescens_DN2925_c0_g1_i1.p1", "Haliotis_rufescens_DN3253_c0_g1_i1.p1", "Haliotis_rufescens_DN3253_c0_g1_i4.p1", "Haliotis_rufescens_DN3253_c0_g1_i5.p1", "Haliotis_rufescens_DN451_c0_g1…
490	GO:0006979	response to oxidative stress	68	4	3.59	0.48624	c("Haliotis_rufescens_DN102560_c0_g1_i1.p2", "Haliotis_rufescens_DN4135_c0_g1_i4.p1", "Haliotis_rufescens_DN4135_c0_g1_i7.p1", "Haliotis_rufescens_DN43143_c0_g1_i1.p2")
491	GO:0007346	regulation of mitotic cell cycle	31	2	1.64	0.49246	c("Haliotis_rufescens_DN15595_c0_g1_i1.p1", "Haliotis_rufescens_DN5898_c0_g5_i1.p1")
492	GO:0006006	glucose metabolic process	13	1	0.69	0.50606	Haliotis_rufescens_DN4535_c0_g1_i2.p1
493	GO:0006026	aminoglycan catabolic process	13	1	0.69	0.50606	Haliotis_rufescens_DN102863_c0_g1_i1.p1
494	GO:0006027	glycosaminoglycan catabolic process	13	1	0.69	0.50606	Haliotis_rufescens_DN102863_c0_g1_i1.p1
495	GO:0006612	protein targeting to membrane	13	1	0.69	0.50606	Haliotis_rufescens_DN3953_c0_g1_i1.p1
496	GO:0006751	glutathione catabolic process	13	1	0.69	0.50606	Haliotis_rufescens_DN3102_c0_g1_i3.p1
497	GO:0006778	porphyrin-containing compound metabolic ...	13	1	0.69	0.50606	Haliotis_rufescens_DN14097_c2_g1_i1.p1
498	GO:0009253	peptidoglycan catabolic process	13	1	0.69	0.50606	Haliotis_rufescens_DN102863_c0_g1_i1.p1
499	GO:0042127	regulation of cell proliferation	13	1	0.69	0.50606	Haliotis_rufescens_DN240_c1_g1_i2.p1
500	GO:0042440	pigment metabolic process	13	1	0.69	0.50606	Haliotis_rufescens_DN14097_c2_g1_i1.p1
501	GO:0043171	peptide catabolic process	13	1	0.69	0.50606	Haliotis_rufescens_DN3102_c0_g1_i3.p1
502	GO:0071840	cellular component organization or bioge...	791	42	41.75	0.50812	c("Haliotis_rufescens_DN1016_c0_g1_i1.p1", "Haliotis_rufescens_DN10267_c0_g1_i1.p1", "Haliotis_rufescens_DN1254_c0_g1_i1.p1", "Haliotis_rufescens_DN12871_c0_g2_i2.p1", "Haliotis_rufescens_DN13293_c0_g1_i1.p1", "Haliotis_rufescens_DN1541_c0_g1_i1.p1", "Haliotis_rufescens_DN15595_c0_g1_i1.p1", "Haliotis_rufescens_DN17217_c0_g1_i3.p1", "Haliotis_rufescens_DN1741_c0_g1_i1.p1", "Haliotis_rufescens_DN1…
503	GO:0006163	purine nucleotide metabolic process	146	8	7.71	0.50875	c("Haliotis_rufescens_DN10423_c0_g1_i15.p1", "Haliotis_rufescens_DN10423_c0_g1_i9.p1", "Haliotis_rufescens_DN1186_c0_g2_i1.p1", "Haliotis_rufescens_DN2197_c0_g1_i2.p1", "Haliotis_rufescens_DN2532_c0_g1_i1.p1", "Haliotis_rufescens_DN4880_c0_g1_i1.p1", "Haliotis_rufescens_DN5238_c0_g1_i1.p1", "Haliotis_rufescens_DN5869_c0_g1_i1.p1")
504	GO:0000375	RNA splicing, via transesterification re...	70	4	3.69	0.50913	c("Haliotis_rufescens_DN1559_c0_g1_i1.p1", "Haliotis_rufescens_DN1741_c0_g1_i1.p1", "Haliotis_rufescens_DN2145_c0_g1_i4.p1", "Haliotis_rufescens_DN3833_c0_g1_i1.p2")
505	GO:0000377	RNA splicing, via transesterification re...	70	4	3.69	0.50913	c("Haliotis_rufescens_DN1559_c0_g1_i1.p1", "Haliotis_rufescens_DN1741_c0_g1_i1.p1", "Haliotis_rufescens_DN2145_c0_g1_i4.p1", "Haliotis_rufescens_DN3833_c0_g1_i1.p2")
506	GO:0000398	mRNA splicing, via spliceosome	70	4	3.69	0.50913	c("Haliotis_rufescens_DN1559_c0_g1_i1.p1", "Haliotis_rufescens_DN1741_c0_g1_i1.p1", "Haliotis_rufescens_DN2145_c0_g1_i4.p1", "Haliotis_rufescens_DN3833_c0_g1_i1.p2")
507	GO:0051173	positive regulation of nitrogen compound...	51	3	2.69	0.50937	c("Haliotis_rufescens_DN15595_c0_g1_i1.p1", "Haliotis_rufescens_DN2989_c0_g2_i1.p1", "Haliotis_rufescens_DN72078_c0_g1_i1.p1")
508	GO:1902600	proton transmembrane transport	51	3	2.69	0.50937	c("Haliotis_rufescens_DN1186_c0_g2_i1.p1", "Haliotis_rufescens_DN2925_c0_g1_i1.p1", "Haliotis_rufescens_DN4880_c0_g1_i1.p1")
509	GO:0006508	proteolysis	621	33	32.78	0.51073	c("Haliotis_rufescens_DN102824_c0_g1_i1.p1", "Haliotis_rufescens_DN103105_c0_g1_i1.p1", "Haliotis_rufescens_DN10989_c0_g1_i3.p1", "Haliotis_rufescens_DN112009_c0_g1_i1.p1", "Haliotis_rufescens_DN11537_c0_g1_i3.p1", "Haliotis_rufescens_DN116_c0_g1_i1.p1", "Haliotis_rufescens_DN124_c0_g1_i1.p1", "Haliotis_rufescens_DN124_c0_g1_i2.p1", "Haliotis_rufescens_DN124_c0_g2_i2.p1", "Haliotis_rufescens_DN12…
510	GO:0008610	lipid biosynthetic process	128	7	6.76	0.51717	c("Haliotis_rufescens_DN1542_c0_g1_i1.p1", "Haliotis_rufescens_DN1542_c0_g1_i3.p1", "Haliotis_rufescens_DN1926_c0_g1_i4.p1", "Haliotis_rufescens_DN2203_c0_g1_i13.p1", "Haliotis_rufescens_DN2203_c0_g1_i2.p1", "Haliotis_rufescens_DN2203_c0_g1_i4.p1", "Haliotis_rufescens_DN3906_c0_g1_i2.p1")
511	GO:0010604	positive regulation of macromolecule met...	52	3	2.74	0.52256	c("Haliotis_rufescens_DN15595_c0_g1_i1.p1", "Haliotis_rufescens_DN2989_c0_g2_i1.p1", "Haliotis_rufescens_DN72078_c0_g1_i1.p1")
512	GO:0044093	positive regulation of molecular functio...	52	3	2.74	0.52256	c("Haliotis_rufescens_DN15595_c0_g1_i1.p1", "Haliotis_rufescens_DN2989_c0_g2_i1.p1", "Haliotis_rufescens_DN72078_c0_g1_i1.p1")
513	GO:0072594	establishment of protein localization to...	52	3	2.74	0.52256	c("Haliotis_rufescens_DN2173_c0_g1_i1.p1", "Haliotis_rufescens_DN3953_c0_g1_i1.p1", "Haliotis_rufescens_DN6291_c0_g1_i1.p1")
514	GO:0019220	regulation of phosphate metabolic proces...	33	2	1.74	0.52610	c("Haliotis_rufescens_DN10375_c1_g1_i1.p1", "Haliotis_rufescens_DN15595_c0_g1_i1.p1")
515	GO:0051174	regulation of phosphorus metabolic proce...	33	2	1.74	0.52610	c("Haliotis_rufescens_DN10375_c1_g1_i1.p1", "Haliotis_rufescens_DN15595_c0_g1_i1.p1")
516	GO:0009124	nucleoside monophosphate biosynthetic pr...	72	4	3.8	0.53155	c("Haliotis_rufescens_DN1186_c0_g2_i1.p1", "Haliotis_rufescens_DN4880_c0_g1_i1.p1", "Haliotis_rufescens_DN5869_c0_g1_i1.p1", "Haliotis_rufescens_DN951_c0_g1_i2.p1")
517	GO:0000270	peptidoglycan metabolic process	14	1	0.74	0.53216	Haliotis_rufescens_DN102863_c0_g1_i1.p1
518	GO:0002098	tRNA wobble uridine modification	14	1	0.74	0.53216	Haliotis_rufescens_DN25056_c0_g1_i3.p1
519	GO:0006221	pyrimidine nucleotide biosynthetic proce...	14	1	0.74	0.53216	Haliotis_rufescens_DN951_c0_g1_i2.p1
520	GO:0008272	sulfate transport	14	1	0.74	0.53216	Haliotis_rufescens_DN3214_c0_g1_i3.p1
521	GO:0008283	cell proliferation	14	1	0.74	0.53216	Haliotis_rufescens_DN240_c1_g1_i2.p1
522	GO:0009069	serine family amino acid metabolic proce...	14	1	0.74	0.53216	Haliotis_rufescens_DN8811_c0_g1_i1.p1
523	GO:0033044	regulation of chromosome organization	14	1	0.74	0.53216	Haliotis_rufescens_DN5898_c0_g5_i1.p1
524	GO:0044273	sulfur compound catabolic process	14	1	0.74	0.53216	Haliotis_rufescens_DN3102_c0_g1_i3.p1
525	GO:0045859	regulation of protein kinase activity	14	1	0.74	0.53216	Haliotis_rufescens_DN15595_c0_g1_i1.p1
526	GO:0046131	pyrimidine ribonucleoside metabolic proc...	14	1	0.74	0.53216	Haliotis_rufescens_DN2877_c0_g1_i1.p1
527	GO:0051304	chromosome separation	14	1	0.74	0.53216	Haliotis_rufescens_DN5898_c0_g5_i1.p1
528	GO:0070972	protein localization to endoplasmic reti...	14	1	0.74	0.53216	Haliotis_rufescens_DN3953_c0_g1_i1.p1
529	GO:0072348	sulfur compound transport	14	1	0.74	0.53216	Haliotis_rufescens_DN3214_c0_g1_i3.p1
530	GO:0044272	sulfur compound biosynthetic process	34	2	1.79	0.54234	c("Haliotis_rufescens_DN16931_c0_g3_i1.p1", "Haliotis_rufescens_DN18778_c0_g1_i1.p1")
531	GO:0046434	organophosphate catabolic process	73	4	3.85	0.54257	c("Haliotis_rufescens_DN11939_c0_g1_i2.p1", "Haliotis_rufescens_DN13099_c0_g1_i1.p1", "Haliotis_rufescens_DN13099_c0_g1_i4.p1", "Haliotis_rufescens_DN3630_c0_g1_i1.p1")
532	GO:0043170	macromolecule metabolic process	3652	192	192.75	0.54483	c("Haliotis_rufescens_DN10115_c0_g2_i3.p1", "Haliotis_rufescens_DN10159_c1_g1_i3.p1", "Haliotis_rufescens_DN1016_c0_g1_i1.p1", "Haliotis_rufescens_DN102525_c0_g1_i1.p1", "Haliotis_rufescens_DN10267_c0_g1_i1.p1", "Haliotis_rufescens_DN102693_c0_g1_i1.p1", "Haliotis_rufescens_DN102824_c0_g1_i1.p1", "Haliotis_rufescens_DN102863_c0_g1_i1.p1", "Haliotis_rufescens_DN103105_c0_g1_i1.p1", "Haliotis_rufes…
533	GO:0031325	positive regulation of cellular metaboli...	54	3	2.85	0.54835	c("Haliotis_rufescens_DN15595_c0_g1_i1.p1", "Haliotis_rufescens_DN2989_c0_g2_i1.p1", "Haliotis_rufescens_DN72078_c0_g1_i1.p1")
534	GO:0016053	organic acid biosynthetic process	93	5	4.91	0.54845	c("Haliotis_rufescens_DN16931_c0_g3_i1.p1", "Haliotis_rufescens_DN18778_c0_g1_i1.p1", "Haliotis_rufescens_DN1926_c0_g1_i4.p1", "Haliotis_rufescens_DN3906_c0_g1_i2.p1", "Haliotis_rufescens_DN8811_c0_g1_i1.p1")
535	GO:0046394	carboxylic acid biosynthetic process	93	5	4.91	0.54845	c("Haliotis_rufescens_DN16931_c0_g3_i1.p1", "Haliotis_rufescens_DN18778_c0_g1_i1.p1", "Haliotis_rufescens_DN1926_c0_g1_i4.p1", "Haliotis_rufescens_DN3906_c0_g1_i2.p1", "Haliotis_rufescens_DN8811_c0_g1_i1.p1")
536	GO:0002097	tRNA wobble base modification	15	1	0.79	0.55689	Haliotis_rufescens_DN25056_c0_g1_i3.p1
537	GO:0006213	pyrimidine nucleoside metabolic process	15	1	0.79	0.55689	Haliotis_rufescens_DN2877_c0_g1_i1.p1
538	GO:0031123	RNA 3'-end processing	15	1	0.79	0.55689	Haliotis_rufescens_DN15779_c1_g1_i1.p1
539	GO:0042219	cellular modified amino acid catabolic p...	15	1	0.79	0.55689	Haliotis_rufescens_DN3102_c0_g1_i3.p1
540	GO:0009893	positive regulation of metabolic process	55	3	2.9	0.56093	c("Haliotis_rufescens_DN15595_c0_g1_i1.p1", "Haliotis_rufescens_DN2989_c0_g2_i1.p1", "Haliotis_rufescens_DN72078_c0_g1_i1.p1")
541	GO:0006599	phosphagen metabolic process	16	1	0.84	0.58031	Haliotis_rufescens_DN1944_c1_g1_i1.p1
542	GO:0006603	phosphocreatine metabolic process	16	1	0.84	0.58031	Haliotis_rufescens_DN1944_c1_g1_i1.p1
543	GO:0031109	microtubule polymerization or depolymeri...	16	1	0.84	0.58031	Haliotis_rufescens_DN259_c0_g1_i5.p1
544	GO:0042396	phosphagen biosynthetic process	16	1	0.84	0.58031	Haliotis_rufescens_DN1944_c1_g1_i1.p1
545	GO:0043094	cellular metabolic compound salvage	16	1	0.84	0.58031	Haliotis_rufescens_DN18778_c0_g1_i1.p1
546	GO:0043549	regulation of kinase activity	16	1	0.84	0.58031	Haliotis_rufescens_DN15595_c0_g1_i1.p1
547	GO:0046314	phosphocreatine biosynthetic process	16	1	0.84	0.58031	Haliotis_rufescens_DN1944_c1_g1_i1.p1
548	GO:0009150	purine ribonucleotide metabolic process	136	7	7.18	0.58226	c("Haliotis_rufescens_DN10423_c0_g1_i15.p1", "Haliotis_rufescens_DN10423_c0_g1_i9.p1", "Haliotis_rufescens_DN1186_c0_g2_i1.p1", "Haliotis_rufescens_DN2197_c0_g1_i2.p1", "Haliotis_rufescens_DN2532_c0_g1_i1.p1", "Haliotis_rufescens_DN4880_c0_g1_i1.p1", "Haliotis_rufescens_DN5869_c0_g1_i1.p1")
549	GO:0043038	amino acid activation	57	3	3.01	0.58544	c("Haliotis_rufescens_DN1582_c0_g1_i2.p1", "Haliotis_rufescens_DN2792_c0_g1_i1.p1", "Haliotis_rufescens_DN9634_c0_g1_i1.p1")
550	GO:0043039	tRNA aminoacylation	57	3	3.01	0.58544	c("Haliotis_rufescens_DN1582_c0_g1_i2.p1", "Haliotis_rufescens_DN2792_c0_g1_i1.p1", "Haliotis_rufescens_DN9634_c0_g1_i1.p1")
551	GO:0044270	cellular nitrogen compound catabolic pro...	117	6	6.18	0.58807	c("Haliotis_rufescens_DN14097_c2_g1_i1.p1", "Haliotis_rufescens_DN1910_c1_g2_i1.p1", "Haliotis_rufescens_DN22584_c0_g1_i4.p1", "Haliotis_rufescens_DN24639_c0_g1_i2.p1", "Haliotis_rufescens_DN2877_c0_g1_i1.p1", "Haliotis_rufescens_DN3630_c0_g1_i1.p1")
552	GO:0051301	cell division	37	2	1.95	0.58871	c("Haliotis_rufescens_DN18426_c0_g1_i1.p1", "Haliotis_rufescens_DN2603_c0_g1_i1.p1")
553	GO:0009259	ribonucleotide metabolic process	137	7	7.23	0.59010	c("Haliotis_rufescens_DN10423_c0_g1_i15.p1", "Haliotis_rufescens_DN10423_c0_g1_i9.p1", "Haliotis_rufescens_DN1186_c0_g2_i1.p1", "Haliotis_rufescens_DN2197_c0_g1_i2.p1", "Haliotis_rufescens_DN2532_c0_g1_i1.p1", "Haliotis_rufescens_DN4880_c0_g1_i1.p1", "Haliotis_rufescens_DN5869_c0_g1_i1.p1")
554	GO:0046700	heterocycle catabolic process	118	6	6.23	0.59647	c("Haliotis_rufescens_DN14097_c2_g1_i1.p1", "Haliotis_rufescens_DN1910_c1_g2_i1.p1", "Haliotis_rufescens_DN22584_c0_g1_i4.p1", "Haliotis_rufescens_DN24639_c0_g1_i2.p1", "Haliotis_rufescens_DN2877_c0_g1_i1.p1", "Haliotis_rufescens_DN3630_c0_g1_i1.p1")
555	GO:0006099	tricarboxylic acid cycle	17	1	0.9	0.60250	Haliotis_rufescens_DN2532_c0_g1_i1.p1
556	GO:0007098	centrosome cycle	17	1	0.9	0.60250	Haliotis_rufescens_DN72184_c0_g1_i1.p1
557	GO:0009894	regulation of catabolic process	17	1	0.9	0.60250	Haliotis_rufescens_DN63552_c0_g1_i1.p1
558	GO:0015893	drug transport	17	1	0.9	0.60250	Haliotis_rufescens_DN7926_c0_g1_i1.p1
559	GO:0031023	microtubule organizing center organizati...	17	1	0.9	0.60250	Haliotis_rufescens_DN72184_c0_g1_i1.p1
560	GO:0048666	neuron development	17	1	0.9	0.60250	Haliotis_rufescens_DN32361_c0_g1_i7.p1
561	GO:0019439	aromatic compound catabolic process	119	6	6.28	0.60477	c("Haliotis_rufescens_DN14097_c2_g1_i1.p1", "Haliotis_rufescens_DN1910_c1_g2_i1.p1", "Haliotis_rufescens_DN22584_c0_g1_i4.p1", "Haliotis_rufescens_DN24639_c0_g1_i2.p1", "Haliotis_rufescens_DN2877_c0_g1_i1.p1", "Haliotis_rufescens_DN3630_c0_g1_i1.p1")
562	GO:0048869	cellular developmental process	59	3	3.11	0.60907	c("Haliotis_rufescens_DN32361_c0_g1_i7.p1", "Haliotis_rufescens_DN404_c0_g1_i4.p1", "Haliotis_rufescens_DN81_c0_g1_i8.p1")
563	GO:0019637	organophosphate metabolic process	415	21	21.9	0.61280	c("Haliotis_rufescens_DN10423_c0_g1_i15.p1", "Haliotis_rufescens_DN10423_c0_g1_i9.p1", "Haliotis_rufescens_DN1139_c0_g1_i5.p1", "Haliotis_rufescens_DN1186_c0_g2_i1.p1", "Haliotis_rufescens_DN11939_c0_g1_i2.p1", "Haliotis_rufescens_DN13099_c0_g1_i1.p1", "Haliotis_rufescens_DN13099_c0_g1_i4.p1", "Haliotis_rufescens_DN1542_c0_g1_i1.p1", "Haliotis_rufescens_DN1542_c0_g1_i3.p1", "Haliotis_rufescens_DN…
564	GO:1901361	organic cyclic compound catabolic proces...	120	6	6.33	0.61298	c("Haliotis_rufescens_DN14097_c2_g1_i1.p1", "Haliotis_rufescens_DN1910_c1_g2_i1.p1", "Haliotis_rufescens_DN22584_c0_g1_i4.p1", "Haliotis_rufescens_DN24639_c0_g1_i2.p1", "Haliotis_rufescens_DN2877_c0_g1_i1.p1", "Haliotis_rufescens_DN3630_c0_g1_i1.p1")
565	GO:0006325	chromatin organization	101	5	5.33	0.62248	c("Haliotis_rufescens_DN18919_c0_g2_i1.p1", "Haliotis_rufescens_DN23776_c0_g1_i1.p1", "Haliotis_rufescens_DN4011_c0_g1_i1.p1", "Haliotis_rufescens_DN4256_c0_g1_i5.p1", "Haliotis_rufescens_DN6375_c0_g2_i1.p1")
566	GO:0000723	telomere maintenance	18	1	0.95	0.62351	Haliotis_rufescens_DN1254_c0_g1_i1.p1
567	GO:0006101	citrate metabolic process	18	1	0.95	0.62351	Haliotis_rufescens_DN2532_c0_g1_i1.p1
568	GO:0006220	pyrimidine nucleotide metabolic process	18	1	0.95	0.62351	Haliotis_rufescens_DN951_c0_g1_i2.p1
569	GO:0009060	aerobic respiration	18	1	0.95	0.62351	Haliotis_rufescens_DN2532_c0_g1_i1.p1
570	GO:0032200	telomere organization	18	1	0.95	0.62351	Haliotis_rufescens_DN1254_c0_g1_i1.p1
571	GO:0042278	purine nucleoside metabolic process	18	1	0.95	0.62351	Haliotis_rufescens_DN1910_c1_g2_i1.p1
572	GO:0046128	purine ribonucleoside metabolic process	18	1	0.95	0.62351	Haliotis_rufescens_DN1910_c1_g2_i1.p1
573	GO:0042221	response to chemical	81	4	4.28	0.62556	c("Haliotis_rufescens_DN116_c0_g1_i1.p1", "Haliotis_rufescens_DN1711_c0_g1_i2.p1", "Haliotis_rufescens_DN32361_c0_g1_i7.p1", "Haliotis_rufescens_DN7926_c0_g1_i1.p1")
574	GO:0000003	reproduction	40	2	2.11	0.63151	c("Haliotis_rufescens_DN404_c0_g1_i4.p1", "Haliotis_rufescens_DN81_c0_g1_i8.p1")
575	GO:0022414	reproductive process	40	2	2.11	0.63151	c("Haliotis_rufescens_DN404_c0_g1_i4.p1", "Haliotis_rufescens_DN81_c0_g1_i8.p1")
576	GO:0019725	cellular homeostasis	61	3	3.22	0.63178	c("Haliotis_rufescens_DN1711_c0_g1_i2.p1", "Haliotis_rufescens_DN2726_c0_g1_i1.p1", "Haliotis_rufescens_DN92299_c0_g1_i1.p1")
577	GO:0000956	nuclear-transcribed mRNA catabolic proce...	19	1	1	0.64342	Haliotis_rufescens_DN24639_c0_g1_i2.p1
578	GO:0001932	regulation of protein phosphorylation	19	1	1	0.64342	Haliotis_rufescens_DN15595_c0_g1_i1.p1
579	GO:0030182	neuron differentiation	19	1	1	0.64342	Haliotis_rufescens_DN32361_c0_g1_i7.p1
580	GO:0031503	protein-containing complex localization	19	1	1	0.64342	Haliotis_rufescens_DN116_c0_g1_i1.p1
581	GO:0033013	tetrapyrrole metabolic process	19	1	1	0.64342	Haliotis_rufescens_DN14097_c2_g1_i1.p1
582	GO:0060249	anatomical structure homeostasis	19	1	1	0.64342	Haliotis_rufescens_DN1254_c0_g1_i1.p1
583	GO:0090150	establishment of protein localization to...	19	1	1	0.64342	Haliotis_rufescens_DN3953_c0_g1_i1.p1
584	GO:1901990	regulation of mitotic cell cycle phase t...	19	1	1	0.64342	Haliotis_rufescens_DN5898_c0_g5_i1.p1
585	GO:0015931	nucleobase-containing compound transport	41	2	2.16	0.64498	c("Haliotis_rufescens_DN16829_c0_g1_i1.p1", "Haliotis_rufescens_DN25130_c0_g1_i2.p1")
586	GO:0019693	ribose phosphate metabolic process	145	7	7.65	0.64999	c("Haliotis_rufescens_DN10423_c0_g1_i15.p1", "Haliotis_rufescens_DN10423_c0_g1_i9.p1", "Haliotis_rufescens_DN1186_c0_g2_i1.p1", "Haliotis_rufescens_DN2197_c0_g1_i2.p1", "Haliotis_rufescens_DN2532_c0_g1_i1.p1", "Haliotis_rufescens_DN4880_c0_g1_i1.p1", "Haliotis_rufescens_DN5869_c0_g1_i1.p1")
587	GO:1901605	alpha-amino acid metabolic process	84	4	4.43	0.65410	c("Haliotis_rufescens_DN16931_c0_g3_i1.p1", "Haliotis_rufescens_DN18778_c0_g1_i1.p1", "Haliotis_rufescens_DN22584_c0_g1_i4.p1", "Haliotis_rufescens_DN8811_c0_g1_i1.p1")
588	GO:0016054	organic acid catabolic process	42	2	2.22	0.65806	c("Haliotis_rufescens_DN21944_c0_g1_i1.p1", "Haliotis_rufescens_DN22584_c0_g1_i4.p1")
589	GO:0046395	carboxylic acid catabolic process	42	2	2.22	0.65806	c("Haliotis_rufescens_DN21944_c0_g1_i1.p1", "Haliotis_rufescens_DN22584_c0_g1_i4.p1")
590	GO:0000902	cell morphogenesis	20	1	1.06	0.66228	Haliotis_rufescens_DN32361_c0_g1_i7.p1
591	GO:0032989	cellular component morphogenesis	20	1	1.06	0.66228	Haliotis_rufescens_DN32361_c0_g1_i7.p1
592	GO:0042493	response to drug	20	1	1.06	0.66228	Haliotis_rufescens_DN7926_c0_g1_i1.p1
593	GO:0043624	cellular protein complex disassembly	20	1	1.06	0.66228	Haliotis_rufescens_DN4629_c0_g1_i1.p1
594	GO:0044772	mitotic cell cycle phase transition	20	1	1.06	0.66228	Haliotis_rufescens_DN5898_c0_g5_i1.p1
595	GO:0046903	secretion	64	3	3.38	0.66410	c("Haliotis_rufescens_DN61133_c0_g1_i1.p1", "Haliotis_rufescens_DN72932_c0_g1_i1.p1", "Haliotis_rufescens_DN8868_c1_g1_i2.p1")
596	GO:0055086	nucleobase-containing small molecule met...	268	13	14.14	0.66410	c("Haliotis_rufescens_DN10423_c0_g1_i15.p1", "Haliotis_rufescens_DN10423_c0_g1_i9.p1", "Haliotis_rufescens_DN1186_c0_g2_i1.p1", "Haliotis_rufescens_DN1867_c0_g1_i1.p1", "Haliotis_rufescens_DN1910_c1_g2_i1.p1", "Haliotis_rufescens_DN2197_c0_g1_i2.p1", "Haliotis_rufescens_DN2532_c0_g1_i1.p1", "Haliotis_rufescens_DN2877_c0_g1_i1.p1", "Haliotis_rufescens_DN3630_c0_g1_i1.p1", "Haliotis_rufescens_DN488…
597	GO:0007156	homophilic cell adhesion via plasma memb...	127	6	6.7	0.66767	c("Haliotis_rufescens_DN11691_c1_g1_i11.p1", "Haliotis_rufescens_DN24116_c0_g1_i2.p1", "Haliotis_rufescens_DN3211_c0_g1_i7.p1", "Haliotis_rufescens_DN4617_c0_g1_i5.p1", "Haliotis_rufescens_DN5667_c0_g1_i3.p1", "Haliotis_rufescens_DN5667_c0_g1_i4.p1")
598	GO:0009116	nucleoside metabolic process	43	2	2.27	0.67075	c("Haliotis_rufescens_DN1910_c1_g2_i1.p1", "Haliotis_rufescens_DN2877_c0_g1_i1.p1")
599	GO:0051260	protein homooligomerization	43	2	2.27	0.67075	c("Haliotis_rufescens_DN17217_c0_g1_i3.p1", "Haliotis_rufescens_DN3677_c0_g1_i1.p1")
600	GO:0050790	regulation of catalytic activity	86	4	4.54	0.67230	c("Haliotis_rufescens_DN10375_c1_g1_i1.p1", "Haliotis_rufescens_DN15595_c0_g1_i1.p1", "Haliotis_rufescens_DN2989_c0_g2_i1.p1", "Haliotis_rufescens_DN72078_c0_g1_i1.p1")
601	GO:0006820	anion transport	107	5	5.65	0.67299	c("Haliotis_rufescens_DN3214_c0_g1_i3.p1", "Haliotis_rufescens_DN61133_c0_g1_i1.p1", "Haliotis_rufescens_DN72932_c0_g1_i1.p1", "Haliotis_rufescens_DN7926_c0_g1_i1.p1", "Haliotis_rufescens_DN8868_c1_g1_i2.p1")
602	GO:0006749	glutathione metabolic process	21	1	1.11	0.68014	Haliotis_rufescens_DN3102_c0_g1_i3.p1
603	GO:0048699	generation of neurons	21	1	1.11	0.68014	Haliotis_rufescens_DN32361_c0_g1_i7.p1
604	GO:0072528	pyrimidine-containing compound biosynthe...	21	1	1.11	0.68014	Haliotis_rufescens_DN951_c0_g1_i2.p1
605	GO:0072657	protein localization to membrane	21	1	1.11	0.68014	Haliotis_rufescens_DN3953_c0_g1_i1.p1
606	GO:0010564	regulation of cell cycle process	44	2	2.32	0.68305	c("Haliotis_rufescens_DN15595_c0_g1_i1.p1", "Haliotis_rufescens_DN5898_c0_g5_i1.p1")
607	GO:1901657	glycosyl compound metabolic process	44	2	2.32	0.68305	c("Haliotis_rufescens_DN1910_c1_g2_i1.p1", "Haliotis_rufescens_DN2877_c0_g1_i1.p1")
608	GO:0006753	nucleoside phosphate metabolic process	232	11	12.24	0.68669	c("Haliotis_rufescens_DN10423_c0_g1_i15.p1", "Haliotis_rufescens_DN10423_c0_g1_i9.p1", "Haliotis_rufescens_DN1186_c0_g2_i1.p1", "Haliotis_rufescens_DN1867_c0_g1_i1.p1", "Haliotis_rufescens_DN2197_c0_g1_i2.p1", "Haliotis_rufescens_DN2532_c0_g1_i1.p1", "Haliotis_rufescens_DN3630_c0_g1_i1.p1", "Haliotis_rufescens_DN4880_c0_g1_i1.p1", "Haliotis_rufescens_DN5238_c0_g1_i1.p1", "Haliotis_rufescens_DN586…
609	GO:0033036	macromolecule localization	313	15	16.52	0.68861	c("Haliotis_rufescens_DN11531_c0_g2_i2.p1", "Haliotis_rufescens_DN116_c0_g1_i1.p1", "Haliotis_rufescens_DN2173_c0_g1_i1.p1", "Haliotis_rufescens_DN2228_c0_g1_i1.p1", "Haliotis_rufescens_DN2427_c0_g1_i4.p1", "Haliotis_rufescens_DN2633_c0_g1_i1.p1", "Haliotis_rufescens_DN27_c3_g1_i1.p1", "Haliotis_rufescens_DN3953_c0_g1_i1.p1", "Haliotis_rufescens_DN4656_c0_g1_i1.p1", "Haliotis_rufescens_DN5352_c0_…
610	GO:0065009	regulation of molecular function	109	5	5.75	0.68879	c("Haliotis_rufescens_DN10375_c1_g1_i1.p1", "Haliotis_rufescens_DN15595_c0_g1_i1.p1", "Haliotis_rufescens_DN2989_c0_g2_i1.p1", "Haliotis_rufescens_DN604_c1_g1_i4.p1", "Haliotis_rufescens_DN72078_c0_g1_i1.p1")
611	GO:0098742	cell-cell adhesion via plasma-membrane a...	130	6	6.86	0.68955	c("Haliotis_rufescens_DN11691_c1_g1_i11.p1", "Haliotis_rufescens_DN24116_c0_g1_i2.p1", "Haliotis_rufescens_DN3211_c0_g1_i7.p1", "Haliotis_rufescens_DN4617_c0_g1_i5.p1", "Haliotis_rufescens_DN5667_c0_g1_i3.p1", "Haliotis_rufescens_DN5667_c0_g1_i4.p1")
612	GO:0098662	inorganic cation transmembrane transport	131	6	6.91	0.69663	c("Haliotis_rufescens_DN1186_c0_g2_i1.p1", "Haliotis_rufescens_DN2925_c0_g1_i1.p1", "Haliotis_rufescens_DN451_c0_g1_i4.p2", "Haliotis_rufescens_DN451_c0_g2_i5.p1", "Haliotis_rufescens_DN451_c0_g2_i8.p1", "Haliotis_rufescens_DN4880_c0_g1_i1.p1")
613	GO:0009074	aromatic amino acid family catabolic pro...	22	1	1.16	0.69706	Haliotis_rufescens_DN22584_c0_g1_i4.p1
614	GO:0042325	regulation of phosphorylation	22	1	1.16	0.69706	Haliotis_rufescens_DN15595_c0_g1_i1.p1
615	GO:1901987	regulation of cell cycle phase transitio...	22	1	1.16	0.69706	Haliotis_rufescens_DN5898_c0_g5_i1.p1
616	GO:0018193	peptidyl-amino acid modification	89	4	4.7	0.69834	c("Haliotis_rufescens_DN1937_c0_g3_i1.p1", "Haliotis_rufescens_DN2588_c0_g1_i1.p1", "Haliotis_rufescens_DN288_c0_g1_i1.p1", "Haliotis_rufescens_DN8269_c0_g1_i6.p1")
617	GO:0009127	purine nucleoside monophosphate biosynth...	68	3	3.59	0.70391	c("Haliotis_rufescens_DN1186_c0_g2_i1.p1", "Haliotis_rufescens_DN4880_c0_g1_i1.p1", "Haliotis_rufescens_DN5869_c0_g1_i1.p1")
618	GO:0009168	purine ribonucleoside monophosphate bios...	68	3	3.59	0.70391	c("Haliotis_rufescens_DN1186_c0_g2_i1.p1", "Haliotis_rufescens_DN4880_c0_g1_i1.p1", "Haliotis_rufescens_DN5869_c0_g1_i1.p1")
619	GO:0051259	protein complex oligomerization	46	2	2.43	0.70654	c("Haliotis_rufescens_DN17217_c0_g1_i3.p1", "Haliotis_rufescens_DN3677_c0_g1_i1.p1")
620	GO:0022008	neurogenesis	23	1	1.21	0.71308	Haliotis_rufescens_DN32361_c0_g1_i7.p1
621	GO:0044770	cell cycle phase transition	23	1	1.21	0.71308	Haliotis_rufescens_DN5898_c0_g5_i1.p1
622	GO:0044271	cellular nitrogen compound biosynthetic ...	1226	61	64.71	0.71345	c("Haliotis_rufescens_DN10079_c0_g1_i2.p1", "Haliotis_rufescens_DN102693_c0_g1_i1.p1", "Haliotis_rufescens_DN113100_c0_g1_i1.p1", "Haliotis_rufescens_DN1172_c0_g1_i1.p1", "Haliotis_rufescens_DN1186_c0_g2_i1.p1", "Haliotis_rufescens_DN1190_c0_g1_i2.p1", "Haliotis_rufescens_DN12701_c0_g1_i1.p1", "Haliotis_rufescens_DN1403_c1_g1_i1.p1", "Haliotis_rufescens_DN1422_c1_g1_i2.p1", "Haliotis_rufescens_DN…
623	GO:0006164	purine nucleotide biosynthetic process	113	5	5.96	0.71882	c("Haliotis_rufescens_DN1186_c0_g2_i1.p1", "Haliotis_rufescens_DN2197_c0_g1_i2.p1", "Haliotis_rufescens_DN4880_c0_g1_i1.p1", "Haliotis_rufescens_DN5238_c0_g1_i1.p1", "Haliotis_rufescens_DN5869_c0_g1_i1.p1")
624	GO:0009156	ribonucleoside monophosphate biosyntheti...	70	3	3.69	0.72242	c("Haliotis_rufescens_DN1186_c0_g2_i1.p1", "Haliotis_rufescens_DN4880_c0_g1_i1.p1", "Haliotis_rufescens_DN5869_c0_g1_i1.p1")
625	GO:0006022	aminoglycan metabolic process	24	1	1.27	0.72826	Haliotis_rufescens_DN102863_c0_g1_i1.p1
626	GO:0006414	translational elongation	24	1	1.27	0.72826	Haliotis_rufescens_DN4991_c0_g1_i1.p1
627	GO:0030203	glycosaminoglycan metabolic process	24	1	1.27	0.72826	Haliotis_rufescens_DN102863_c0_g1_i1.p1
628	GO:0032984	protein-containing complex disassembly	24	1	1.27	0.72826	Haliotis_rufescens_DN4629_c0_g1_i1.p1
629	GO:0098609	cell-cell adhesion	136	6	7.18	0.73040	c("Haliotis_rufescens_DN11691_c1_g1_i11.p1", "Haliotis_rufescens_DN24116_c0_g1_i2.p1", "Haliotis_rufescens_DN3211_c0_g1_i7.p1", "Haliotis_rufescens_DN4617_c0_g1_i5.p1", "Haliotis_rufescens_DN5667_c0_g1_i3.p1", "Haliotis_rufescens_DN5667_c0_g1_i4.p1")
630	GO:0009123	nucleoside monophosphate metabolic proce...	93	4	4.91	0.73070	c("Haliotis_rufescens_DN1186_c0_g2_i1.p1", "Haliotis_rufescens_DN4880_c0_g1_i1.p1", "Haliotis_rufescens_DN5869_c0_g1_i1.p1", "Haliotis_rufescens_DN951_c0_g1_i2.p1")
631	GO:0033043	regulation of organelle organization	71	3	3.75	0.73134	c("Haliotis_rufescens_DN15595_c0_g1_i1.p1", "Haliotis_rufescens_DN259_c0_g1_i5.p1", "Haliotis_rufescens_DN5898_c0_g5_i1.p1")
632	GO:0098655	cation transmembrane transport	137	6	7.23	0.73683	c("Haliotis_rufescens_DN1186_c0_g2_i1.p1", "Haliotis_rufescens_DN2925_c0_g1_i1.p1", "Haliotis_rufescens_DN451_c0_g1_i4.p2", "Haliotis_rufescens_DN451_c0_g2_i5.p1", "Haliotis_rufescens_DN451_c0_g2_i8.p1", "Haliotis_rufescens_DN4880_c0_g1_i1.p1")
633	GO:0034655	nucleobase-containing compound catabolic...	94	4	4.96	0.73837	c("Haliotis_rufescens_DN1910_c1_g2_i1.p1", "Haliotis_rufescens_DN24639_c0_g1_i2.p1", "Haliotis_rufescens_DN2877_c0_g1_i1.p1", "Haliotis_rufescens_DN3630_c0_g1_i1.p1")
634	GO:0044283	small molecule biosynthetic process	159	7	8.39	0.74136	c("Haliotis_rufescens_DN16931_c0_g3_i1.p1", "Haliotis_rufescens_DN18778_c0_g1_i1.p1", "Haliotis_rufescens_DN1926_c0_g1_i4.p1", "Haliotis_rufescens_DN3630_c0_g1_i1.p1", "Haliotis_rufescens_DN3906_c0_g1_i2.p1", "Haliotis_rufescens_DN4535_c0_g1_i2.p1", "Haliotis_rufescens_DN8811_c0_g1_i1.p1")
635	GO:0000413	protein peptidyl-prolyl isomerization	25	1	1.32	0.74264	Haliotis_rufescens_DN1937_c0_g3_i1.p1
636	GO:0018208	peptidyl-proline modification	25	1	1.32	0.74264	Haliotis_rufescens_DN1937_c0_g3_i1.p1
637	GO:0043086	negative regulation of catalytic activit...	25	1	1.32	0.74264	Haliotis_rufescens_DN10375_c1_g1_i1.p1
638	GO:0072330	monocarboxylic acid biosynthetic process	50	2	2.64	0.74915	c("Haliotis_rufescens_DN1926_c0_g1_i4.p1", "Haliotis_rufescens_DN3906_c0_g1_i2.p1")
639	GO:0032502	developmental process	139	6	7.34	0.74935	c("Haliotis_rufescens_DN2633_c0_g1_i1.p1", "Haliotis_rufescens_DN32361_c0_g1_i7.p1", "Haliotis_rufescens_DN404_c0_g1_i4.p1", "Haliotis_rufescens_DN4663_c0_g1_i1.p1", "Haliotis_rufescens_DN5727_c0_g1_i2.p1", "Haliotis_rufescens_DN81_c0_g1_i8.p1")
640	GO:0098660	inorganic ion transmembrane transport	139	6	7.34	0.74935	c("Haliotis_rufescens_DN1186_c0_g2_i1.p1", "Haliotis_rufescens_DN2925_c0_g1_i1.p1", "Haliotis_rufescens_DN451_c0_g1_i4.p2", "Haliotis_rufescens_DN451_c0_g2_i5.p1", "Haliotis_rufescens_DN451_c0_g2_i8.p1", "Haliotis_rufescens_DN4880_c0_g1_i1.p1")
641	GO:0019222	regulation of metabolic process	670	32	35.36	0.75137	c("Haliotis_rufescens_DN102693_c0_g1_i1.p1", "Haliotis_rufescens_DN10375_c1_g1_i1.p1", "Haliotis_rufescens_DN1123_c0_g1_i2.p1", "Haliotis_rufescens_DN1172_c0_g1_i1.p1", "Haliotis_rufescens_DN12701_c0_g1_i1.p1", "Haliotis_rufescens_DN1422_c1_g1_i2.p1", "Haliotis_rufescens_DN15595_c0_g1_i1.p1", "Haliotis_rufescens_DN19245_c0_g1_i1.p1", "Haliotis_rufescens_DN2068_c0_g1_i3.p1", "Haliotis_rufescens_DN…
642	GO:0006402	mRNA catabolic process	26	1	1.37	0.75625	Haliotis_rufescens_DN24639_c0_g1_i2.p1
643	GO:0071310	cellular response to organic substance	26	1	1.37	0.75625	Haliotis_rufescens_DN116_c0_g1_i1.p1
644	GO:0072522	purine-containing compound biosynthetic ...	119	5	6.28	0.75991	c("Haliotis_rufescens_DN1186_c0_g2_i1.p1", "Haliotis_rufescens_DN2197_c0_g1_i2.p1", "Haliotis_rufescens_DN4880_c0_g1_i1.p1", "Haliotis_rufescens_DN5238_c0_g1_i1.p1", "Haliotis_rufescens_DN5869_c0_g1_i1.p1")
645	GO:0042592	homeostatic process	97	4	5.12	0.76040	c("Haliotis_rufescens_DN1254_c0_g1_i1.p1", "Haliotis_rufescens_DN1711_c0_g1_i2.p1", "Haliotis_rufescens_DN2726_c0_g1_i1.p1", "Haliotis_rufescens_DN92299_c0_g1_i1.p1")
646	GO:0009117	nucleotide metabolic process	226	10	11.93	0.76131	c("Haliotis_rufescens_DN10423_c0_g1_i15.p1", "Haliotis_rufescens_DN10423_c0_g1_i9.p1", "Haliotis_rufescens_DN1186_c0_g2_i1.p1", "Haliotis_rufescens_DN1867_c0_g1_i1.p1", "Haliotis_rufescens_DN2197_c0_g1_i2.p1", "Haliotis_rufescens_DN2532_c0_g1_i1.p1", "Haliotis_rufescens_DN4880_c0_g1_i1.p1", "Haliotis_rufescens_DN5238_c0_g1_i1.p1", "Haliotis_rufescens_DN5869_c0_g1_i1.p1", "Haliotis_rufescens_DN951…
647	GO:0022411	cellular component disassembly	27	1	1.43	0.76915	Haliotis_rufescens_DN4629_c0_g1_i1.p1
648	GO:1901606	alpha-amino acid catabolic process	27	1	1.43	0.76915	Haliotis_rufescens_DN22584_c0_g1_i4.p1
649	GO:0060255	regulation of macromolecule metabolic pr...	657	31	34.68	0.77152	c("Haliotis_rufescens_DN102693_c0_g1_i1.p1", "Haliotis_rufescens_DN1123_c0_g1_i2.p1", "Haliotis_rufescens_DN1172_c0_g1_i1.p1", "Haliotis_rufescens_DN12701_c0_g1_i1.p1", "Haliotis_rufescens_DN1422_c1_g1_i2.p1", "Haliotis_rufescens_DN15595_c0_g1_i1.p1", "Haliotis_rufescens_DN19245_c0_g1_i1.p1", "Haliotis_rufescens_DN2068_c0_g1_i3.p1", "Haliotis_rufescens_DN239_c0_g2_i1.p1", "Haliotis_rufescens_DN24…
650	GO:0009165	nucleotide biosynthetic process	165	7	8.71	0.77495	c("Haliotis_rufescens_DN1186_c0_g2_i1.p1", "Haliotis_rufescens_DN1867_c0_g1_i1.p1", "Haliotis_rufescens_DN2197_c0_g1_i2.p1", "Haliotis_rufescens_DN4880_c0_g1_i1.p1", "Haliotis_rufescens_DN5238_c0_g1_i1.p1", "Haliotis_rufescens_DN5869_c0_g1_i1.p1", "Haliotis_rufescens_DN951_c0_g1_i2.p1")
651	GO:0007017	microtubule-based process	375	17	19.79	0.77704	c("Haliotis_rufescens_DN1226_c0_g2_i2.p2", "Haliotis_rufescens_DN15595_c0_g1_i1.p1", "Haliotis_rufescens_DN17179_c2_g1_i1.p1", "Haliotis_rufescens_DN2427_c0_g1_i4.p1", "Haliotis_rufescens_DN24939_c0_g1_i4.p1", "Haliotis_rufescens_DN259_c0_g1_i5.p1", "Haliotis_rufescens_DN2923_c0_g1_i4.p1", "Haliotis_rufescens_DN410_c0_g1_i11.p1", "Haliotis_rufescens_DN410_c0_g1_i12.p1", "Haliotis_rufescens_DN410_…
652	GO:0006575	cellular modified amino acid metabolic p...	53	2	2.8	0.77752	c("Haliotis_rufescens_DN1944_c1_g1_i1.p1", "Haliotis_rufescens_DN3102_c0_g1_i3.p1")
653	GO:0051493	regulation of cytoskeleton organization	53	2	2.8	0.77752	c("Haliotis_rufescens_DN15595_c0_g1_i1.p1", "Haliotis_rufescens_DN259_c0_g1_i5.p1")
654	GO:0030163	protein catabolic process	122	5	6.44	0.77868	c("Haliotis_rufescens_DN116_c0_g1_i1.p1", "Haliotis_rufescens_DN582_c0_g1_i1.p2", "Haliotis_rufescens_DN5898_c0_g5_i1.p1", "Haliotis_rufescens_DN63552_c0_g1_i1.p1", "Haliotis_rufescens_DN8788_c0_g1_i1.p1")
655	GO:1901293	nucleoside phosphate biosynthetic proces...	166	7	8.76	0.78023	c("Haliotis_rufescens_DN1186_c0_g2_i1.p1", "Haliotis_rufescens_DN1867_c0_g1_i1.p1", "Haliotis_rufescens_DN2197_c0_g1_i2.p1", "Haliotis_rufescens_DN4880_c0_g1_i1.p1", "Haliotis_rufescens_DN5238_c0_g1_i1.p1", "Haliotis_rufescens_DN5869_c0_g1_i1.p1", "Haliotis_rufescens_DN951_c0_g1_i2.p1")
656	GO:0044092	negative regulation of molecular functio...	28	1	1.48	0.78137	Haliotis_rufescens_DN10375_c1_g1_i1.p1
657	GO:0006754	ATP biosynthetic process	54	2	2.85	0.78633	c("Haliotis_rufescens_DN1186_c0_g2_i1.p1", "Haliotis_rufescens_DN4880_c0_g1_i1.p1")
658	GO:0051171	regulation of nitrogen compound metaboli...	623	29	32.88	0.78894	c("Haliotis_rufescens_DN102693_c0_g1_i1.p1", "Haliotis_rufescens_DN1172_c0_g1_i1.p1", "Haliotis_rufescens_DN12701_c0_g1_i1.p1", "Haliotis_rufescens_DN1422_c1_g1_i2.p1", "Haliotis_rufescens_DN15595_c0_g1_i1.p1", "Haliotis_rufescens_DN19245_c0_g1_i1.p1", "Haliotis_rufescens_DN2068_c0_g1_i3.p1", "Haliotis_rufescens_DN239_c0_g2_i1.p1", "Haliotis_rufescens_DN240_c1_g1_i2.p1", "Haliotis_rufescens_DN240…
659	GO:0048585	negative regulation of response to stimu...	29	1	1.53	0.79294	Haliotis_rufescens_DN26907_c0_g1_i1.p1
660	GO:0051726	regulation of cell cycle	79	3	4.17	0.79470	c("Haliotis_rufescens_DN15595_c0_g1_i1.p1", "Haliotis_rufescens_DN5898_c0_g5_i1.p1", "Haliotis_rufescens_DN92292_c0_g1_i1.p1")
661	GO:0048856	anatomical structure development	125	5	6.6	0.79631	c("Haliotis_rufescens_DN32361_c0_g1_i7.p1", "Haliotis_rufescens_DN404_c0_g1_i4.p1", "Haliotis_rufescens_DN4663_c0_g1_i1.p1", "Haliotis_rufescens_DN5727_c0_g1_i2.p1", "Haliotis_rufescens_DN81_c0_g1_i8.p1")
662	GO:0080090	regulation of primary metabolic process	626	29	33.04	0.79711	c("Haliotis_rufescens_DN102693_c0_g1_i1.p1", "Haliotis_rufescens_DN1172_c0_g1_i1.p1", "Haliotis_rufescens_DN12701_c0_g1_i1.p1", "Haliotis_rufescens_DN1422_c1_g1_i2.p1", "Haliotis_rufescens_DN15595_c0_g1_i1.p1", "Haliotis_rufescens_DN19245_c0_g1_i1.p1", "Haliotis_rufescens_DN2068_c0_g1_i3.p1", "Haliotis_rufescens_DN239_c0_g2_i1.p1", "Haliotis_rufescens_DN240_c1_g1_i2.p1", "Haliotis_rufescens_DN240…
663	GO:0051128	regulation of cellular component organiz...	80	3	4.22	0.80168	c("Haliotis_rufescens_DN15595_c0_g1_i1.p1", "Haliotis_rufescens_DN259_c0_g1_i5.p1", "Haliotis_rufescens_DN5898_c0_g5_i1.p1")
664	GO:0006418	tRNA aminoacylation for protein translat...	56	2	2.96	0.80305	c("Haliotis_rufescens_DN1582_c0_g1_i2.p1", "Haliotis_rufescens_DN9634_c0_g1_i1.p1")
665	GO:0016579	protein deubiquitination	56	2	2.96	0.80305	c("Haliotis_rufescens_DN2145_c0_g1_i4.p1", "Haliotis_rufescens_DN8788_c0_g1_i1.p1")
666	GO:0031324	negative regulation of cellular metaboli...	56	2	2.96	0.80305	c("Haliotis_rufescens_DN10375_c1_g1_i1.p1", "Haliotis_rufescens_DN26907_c0_g1_i1.p1")
667	GO:0007399	nervous system development	30	1	1.58	0.80390	Haliotis_rufescens_DN32361_c0_g1_i7.p1
668	GO:0009072	aromatic amino acid family metabolic pro...	30	1	1.58	0.80390	Haliotis_rufescens_DN22584_c0_g1_i4.p1
669	GO:0040011	locomotion	30	1	1.58	0.80390	Haliotis_rufescens_DN32361_c0_g1_i7.p1
670	GO:0042398	cellular modified amino acid biosyntheti...	30	1	1.58	0.80390	Haliotis_rufescens_DN1944_c1_g1_i1.p1
671	GO:0009152	purine ribonucleotide biosynthetic proce...	104	4	5.49	0.80616	c("Haliotis_rufescens_DN1186_c0_g2_i1.p1", "Haliotis_rufescens_DN2197_c0_g1_i2.p1", "Haliotis_rufescens_DN4880_c0_g1_i1.p1", "Haliotis_rufescens_DN5869_c0_g1_i1.p1")
672	GO:0031323	regulation of cellular metabolic process	631	29	33.3	0.81026	c("Haliotis_rufescens_DN102693_c0_g1_i1.p1", "Haliotis_rufescens_DN10375_c1_g1_i1.p1", "Haliotis_rufescens_DN1172_c0_g1_i1.p1", "Haliotis_rufescens_DN12701_c0_g1_i1.p1", "Haliotis_rufescens_DN1422_c1_g1_i2.p1", "Haliotis_rufescens_DN15595_c0_g1_i1.p1", "Haliotis_rufescens_DN19245_c0_g1_i1.p1", "Haliotis_rufescens_DN2068_c0_g1_i3.p1", "Haliotis_rufescens_DN239_c0_g2_i1.p1", "Haliotis_rufescens_DN2…
673	GO:0071702	organic substance transport	364	16	19.21	0.81059	c("Haliotis_rufescens_DN11531_c0_g2_i2.p1", "Haliotis_rufescens_DN16829_c0_g1_i1.p1", "Haliotis_rufescens_DN2173_c0_g1_i1.p1", "Haliotis_rufescens_DN2228_c0_g1_i1.p1", "Haliotis_rufescens_DN25130_c0_g1_i2.p1", "Haliotis_rufescens_DN2633_c0_g1_i1.p1", "Haliotis_rufescens_DN27_c3_g1_i1.p1", "Haliotis_rufescens_DN3953_c0_g1_i1.p1", "Haliotis_rufescens_DN4656_c0_g1_i1.p1", "Haliotis_rufescens_DN5352_…
674	GO:0009260	ribonucleotide biosynthetic process	105	4	5.54	0.81208	c("Haliotis_rufescens_DN1186_c0_g2_i1.p1", "Haliotis_rufescens_DN2197_c0_g1_i2.p1", "Haliotis_rufescens_DN4880_c0_g1_i1.p1", "Haliotis_rufescens_DN5869_c0_g1_i1.p1")
675	GO:0046390	ribose phosphate biosynthetic process	105	4	5.54	0.81208	c("Haliotis_rufescens_DN1186_c0_g2_i1.p1", "Haliotis_rufescens_DN2197_c0_g1_i2.p1", "Haliotis_rufescens_DN4880_c0_g1_i1.p1", "Haliotis_rufescens_DN5869_c0_g1_i1.p1")
676	GO:0016999	antibiotic metabolic process	31	1	1.64	0.81428	Haliotis_rufescens_DN2532_c0_g1_i1.p1
677	GO:0006520	cellular amino acid metabolic process	174	7	9.18	0.81916	c("Haliotis_rufescens_DN1582_c0_g1_i2.p1", "Haliotis_rufescens_DN16931_c0_g3_i1.p1", "Haliotis_rufescens_DN18778_c0_g1_i1.p1", "Haliotis_rufescens_DN22584_c0_g1_i4.p1", "Haliotis_rufescens_DN2792_c0_g1_i1.p1", "Haliotis_rufescens_DN8811_c0_g1_i1.p1", "Haliotis_rufescens_DN9634_c0_g1_i1.p1")
678	GO:0009057	macromolecule catabolic process	175	7	9.24	0.82362	c("Haliotis_rufescens_DN102863_c0_g1_i1.p1", "Haliotis_rufescens_DN116_c0_g1_i1.p1", "Haliotis_rufescens_DN24639_c0_g1_i2.p1", "Haliotis_rufescens_DN582_c0_g1_i1.p2", "Haliotis_rufescens_DN5898_c0_g5_i1.p1", "Haliotis_rufescens_DN63552_c0_g1_i1.p1", "Haliotis_rufescens_DN8788_c0_g1_i1.p1")
679	GO:0006401	RNA catabolic process	32	1	1.69	0.82412	Haliotis_rufescens_DN24639_c0_g1_i2.p1
680	GO:0045333	cellular respiration	32	1	1.69	0.82412	Haliotis_rufescens_DN2532_c0_g1_i1.p1
681	GO:0070646	protein modification by small protein re...	59	2	3.11	0.82594	c("Haliotis_rufescens_DN2145_c0_g1_i4.p1", "Haliotis_rufescens_DN8788_c0_g1_i1.p1")
682	GO:0051603	proteolysis involved in cellular protein...	108	4	5.7	0.82897	c("Haliotis_rufescens_DN116_c0_g1_i1.p1", "Haliotis_rufescens_DN582_c0_g1_i1.p2", "Haliotis_rufescens_DN5898_c0_g5_i1.p1", "Haliotis_rufescens_DN8788_c0_g1_i1.p1")
683	GO:0007005	mitochondrion organization	60	2	3.17	0.83302	c("Haliotis_rufescens_DN13293_c0_g1_i1.p1", "Haliotis_rufescens_DN92601_c0_g1_i1.p1")
684	GO:0009892	negative regulation of metabolic process	86	3	4.54	0.83945	c("Haliotis_rufescens_DN10375_c1_g1_i1.p1", "Haliotis_rufescens_DN24639_c0_g1_i2.p1", "Haliotis_rufescens_DN26907_c0_g1_i1.p1")
685	GO:0008654	phospholipid biosynthetic process	61	2	3.22	0.83984	c("Haliotis_rufescens_DN1542_c0_g1_i1.p1", "Haliotis_rufescens_DN1542_c0_g1_i3.p1")
686	GO:0044257	cellular protein catabolic process	111	4	5.86	0.84457	c("Haliotis_rufescens_DN116_c0_g1_i1.p1", "Haliotis_rufescens_DN582_c0_g1_i1.p2", "Haliotis_rufescens_DN5898_c0_g5_i1.p1", "Haliotis_rufescens_DN8788_c0_g1_i1.p1")
687	GO:0009126	purine nucleoside monophosphate metaboli...	87	3	4.59	0.84511	c("Haliotis_rufescens_DN1186_c0_g2_i1.p1", "Haliotis_rufescens_DN4880_c0_g1_i1.p1", "Haliotis_rufescens_DN5869_c0_g1_i1.p1")
688	GO:0009167	purine ribonucleoside monophosphate meta...	87	3	4.59	0.84511	c("Haliotis_rufescens_DN1186_c0_g2_i1.p1", "Haliotis_rufescens_DN4880_c0_g1_i1.p1", "Haliotis_rufescens_DN5869_c0_g1_i1.p1")
689	GO:0051704	multi-organism process	62	2	3.27	0.84641	c("Haliotis_rufescens_DN404_c0_g1_i4.p1", "Haliotis_rufescens_DN81_c0_g1_i8.p1")
690	GO:0009141	nucleoside triphosphate metabolic proces...	88	3	4.64	0.85059	c("Haliotis_rufescens_DN1186_c0_g2_i1.p1", "Haliotis_rufescens_DN3630_c0_g1_i1.p1", "Haliotis_rufescens_DN4880_c0_g1_i1.p1")
691	GO:0009063	cellular amino acid catabolic process	35	1	1.85	0.85060	Haliotis_rufescens_DN22584_c0_g1_i4.p1
692	GO:0018205	peptidyl-lysine modification	35	1	1.85	0.85060	Haliotis_rufescens_DN288_c0_g1_i1.p1
693	GO:1901564	organonitrogen compound metabolic proces...	2687	132	141.82	0.85138	c("Haliotis_rufescens_DN10079_c0_g1_i2.p1", "Haliotis_rufescens_DN10159_c1_g1_i3.p1", "Haliotis_rufescens_DN102525_c0_g1_i1.p1", "Haliotis_rufescens_DN102824_c0_g1_i1.p1", "Haliotis_rufescens_DN102863_c0_g1_i1.p1", "Haliotis_rufescens_DN103105_c0_g1_i1.p1", "Haliotis_rufescens_DN10423_c0_g1_i15.p1", "Haliotis_rufescens_DN10423_c0_g1_i9.p1", "Haliotis_rufescens_DN1059_c0_g1_i3.p1", "Haliotis_rufes…
694	GO:0009161	ribonucleoside monophosphate metabolic p...	89	3	4.7	0.85590	c("Haliotis_rufescens_DN1186_c0_g2_i1.p1", "Haliotis_rufescens_DN4880_c0_g1_i1.p1", "Haliotis_rufescens_DN5869_c0_g1_i1.p1")
695	GO:0034613	cellular protein localization	183	7	9.66	0.85630	c("Haliotis_rufescens_DN116_c0_g1_i1.p1", "Haliotis_rufescens_DN2173_c0_g1_i1.p1", "Haliotis_rufescens_DN2228_c0_g1_i1.p1", "Haliotis_rufescens_DN2427_c0_g1_i4.p1", "Haliotis_rufescens_DN3953_c0_g1_i1.p1", "Haliotis_rufescens_DN4656_c0_g1_i1.p1", "Haliotis_rufescens_DN6291_c0_g1_i1.p1")
696	GO:0070727	cellular macromolecule localization	183	7	9.66	0.85630	c("Haliotis_rufescens_DN116_c0_g1_i1.p1", "Haliotis_rufescens_DN2173_c0_g1_i1.p1", "Haliotis_rufescens_DN2228_c0_g1_i1.p1", "Haliotis_rufescens_DN2427_c0_g1_i4.p1", "Haliotis_rufescens_DN3953_c0_g1_i1.p1", "Haliotis_rufescens_DN4656_c0_g1_i1.p1", "Haliotis_rufescens_DN6291_c0_g1_i1.p1")
697	GO:0030258	lipid modification	36	1	1.9	0.85852	Haliotis_rufescens_DN21944_c0_g1_i1.p1
698	GO:0009145	purine nucleoside triphosphate biosynthe...	64	2	3.38	0.85882	c("Haliotis_rufescens_DN1186_c0_g2_i1.p1", "Haliotis_rufescens_DN4880_c0_g1_i1.p1")
699	GO:0009206	purine ribonucleoside triphosphate biosy...	64	2	3.38	0.85882	c("Haliotis_rufescens_DN1186_c0_g2_i1.p1", "Haliotis_rufescens_DN4880_c0_g1_i1.p1")
700	GO:0009142	nucleoside triphosphate biosynthetic pro...	65	2	3.43	0.86467	c("Haliotis_rufescens_DN1186_c0_g2_i1.p1", "Haliotis_rufescens_DN4880_c0_g1_i1.p1")
701	GO:0009201	ribonucleoside triphosphate biosynthetic...	65	2	3.43	0.86467	c("Haliotis_rufescens_DN1186_c0_g2_i1.p1", "Haliotis_rufescens_DN4880_c0_g1_i1.p1")
702	GO:0070887	cellular response to chemical stimulus	37	1	1.95	0.86601	Haliotis_rufescens_DN116_c0_g1_i1.p1
703	GO:0017144	drug metabolic process	142	5	7.49	0.87618	c("Haliotis_rufescens_DN1186_c0_g2_i1.p1", "Haliotis_rufescens_DN18778_c0_g1_i1.p1", "Haliotis_rufescens_DN1910_c1_g2_i1.p1", "Haliotis_rufescens_DN2532_c0_g1_i1.p1", "Haliotis_rufescens_DN4880_c0_g1_i1.p1")
704	GO:0016485	protein processing	39	1	2.06	0.87983	Haliotis_rufescens_DN5727_c0_g1_i2.p1
705	GO:0032446	protein modification by small protein co...	143	5	7.55	0.87992	c("Haliotis_rufescens_DN288_c0_g1_i1.p1", "Haliotis_rufescens_DN2989_c0_g2_i1.p1", "Haliotis_rufescens_DN72078_c0_g1_i1.p1", "Haliotis_rufescens_DN8969_c2_g2_i1.p1", "Haliotis_rufescens_DN9449_c0_g1_i2.p1")
706	GO:0090407	organophosphate biosynthetic process	259	10	13.67	0.88387	c("Haliotis_rufescens_DN1186_c0_g2_i1.p1", "Haliotis_rufescens_DN1542_c0_g1_i1.p1", "Haliotis_rufescens_DN1542_c0_g1_i3.p1", "Haliotis_rufescens_DN1867_c0_g1_i1.p1", "Haliotis_rufescens_DN1944_c1_g1_i1.p1", "Haliotis_rufescens_DN2197_c0_g1_i2.p1", "Haliotis_rufescens_DN4880_c0_g1_i1.p1", "Haliotis_rufescens_DN5238_c0_g1_i1.p1", "Haliotis_rufescens_DN5869_c0_g1_i1.p1", "Haliotis_rufescens_DN951_c0…
707	GO:0006511	ubiquitin-dependent protein catabolic pr...	95	3	5.01	0.88442	c("Haliotis_rufescens_DN116_c0_g1_i1.p1", "Haliotis_rufescens_DN5898_c0_g5_i1.p1", "Haliotis_rufescens_DN8788_c0_g1_i1.p1")
708	GO:0007275	multicellular organism development	95	3	5.01	0.88442	c("Haliotis_rufescens_DN32361_c0_g1_i7.p1", "Haliotis_rufescens_DN4663_c0_g1_i1.p1", "Haliotis_rufescens_DN5727_c0_g1_i2.p1")
709	GO:0019941	modification-dependent protein catabolic...	95	3	5.01	0.88442	c("Haliotis_rufescens_DN116_c0_g1_i1.p1", "Haliotis_rufescens_DN5898_c0_g5_i1.p1", "Haliotis_rufescens_DN8788_c0_g1_i1.p1")
710	GO:0043632	modification-dependent macromolecule cat...	95	3	5.01	0.88442	c("Haliotis_rufescens_DN116_c0_g1_i1.p1", "Haliotis_rufescens_DN5898_c0_g5_i1.p1", "Haliotis_rufescens_DN8788_c0_g1_i1.p1")
711	GO:0045934	negative regulation of nucleobase-contai...	40	1	2.11	0.88620	Haliotis_rufescens_DN26907_c0_g1_i1.p1
712	GO:0010033	response to organic substance	41	1	2.16	0.89223	Haliotis_rufescens_DN116_c0_g1_i1.p1
713	GO:0009653	anatomical structure morphogenesis	42	1	2.22	0.89794	Haliotis_rufescens_DN32361_c0_g1_i7.p1
714	GO:0048522	positive regulation of cellular process	124	4	6.54	0.89898	c("Haliotis_rufescens_DN15595_c0_g1_i1.p1", "Haliotis_rufescens_DN240_c1_g1_i2.p1", "Haliotis_rufescens_DN2989_c0_g2_i1.p1", "Haliotis_rufescens_DN72078_c0_g1_i1.p1")
715	GO:0030030	cell projection organization	72	2	3.8	0.89980	c("Haliotis_rufescens_DN2427_c0_g1_i4.p1", "Haliotis_rufescens_DN32361_c0_g1_i7.p1")
716	GO:0120036	plasma membrane bounded cell projection ...	72	2	3.8	0.89980	c("Haliotis_rufescens_DN2427_c0_g1_i4.p1", "Haliotis_rufescens_DN32361_c0_g1_i7.p1")
717	GO:0015698	inorganic anion transport	43	1	2.27	0.90335	Haliotis_rufescens_DN3214_c0_g1_i3.p1
718	GO:0044265	cellular macromolecule catabolic process	150	5	7.92	0.90346	c("Haliotis_rufescens_DN116_c0_g1_i1.p1", "Haliotis_rufescens_DN24639_c0_g1_i2.p1", "Haliotis_rufescens_DN582_c0_g1_i1.p2", "Haliotis_rufescens_DN5898_c0_g5_i1.p1", "Haliotis_rufescens_DN8788_c0_g1_i1.p1")
719	GO:0046034	ATP metabolic process	73	2	3.85	0.90406	c("Haliotis_rufescens_DN1186_c0_g2_i1.p1", "Haliotis_rufescens_DN4880_c0_g1_i1.p1")
720	GO:0016043	cellular component organization	719	31	37.95	0.90436	c("Haliotis_rufescens_DN10267_c0_g1_i1.p1", "Haliotis_rufescens_DN1254_c0_g1_i1.p1", "Haliotis_rufescens_DN12871_c0_g2_i2.p1", "Haliotis_rufescens_DN13293_c0_g1_i1.p1", "Haliotis_rufescens_DN15595_c0_g1_i1.p1", "Haliotis_rufescens_DN17217_c0_g1_i3.p1", "Haliotis_rufescens_DN1741_c0_g1_i1.p1", "Haliotis_rufescens_DN18919_c0_g2_i1.p1", "Haliotis_rufescens_DN2037_c0_g1_i8.p1", "Haliotis_rufescens_DN…
721	GO:0006605	protein targeting	44	1	2.32	0.90847	Haliotis_rufescens_DN3953_c0_g1_i1.p1
722	GO:0051336	regulation of hydrolase activity	44	1	2.32	0.90847	Haliotis_rufescens_DN10375_c1_g1_i1.p1
723	GO:0055114	oxidation-reduction process	993	44	52.41	0.91123	c("Haliotis_rufescens_DN102560_c0_g1_i1.p2", "Haliotis_rufescens_DN1037_c0_g1_i1.p1", "Haliotis_rufescens_DN10524_c1_g1_i8.p1", "Haliotis_rufescens_DN1173_c0_g1_i5.p1", "Haliotis_rufescens_DN1173_c0_g1_i7.p1", "Haliotis_rufescens_DN13470_c0_g1_i3.p1", "Haliotis_rufescens_DN14097_c2_g1_i1.p1", "Haliotis_rufescens_DN14166_c0_g1_i3.p1", "Haliotis_rufescens_DN14243_c0_g1_i1.p1", "Haliotis_rufescens_D…
724	GO:0070647	protein modification by small protein co...	201	7	10.61	0.91203	c("Haliotis_rufescens_DN2145_c0_g1_i4.p1", "Haliotis_rufescens_DN288_c0_g1_i1.p1", "Haliotis_rufescens_DN2989_c0_g2_i1.p1", "Haliotis_rufescens_DN72078_c0_g1_i1.p1", "Haliotis_rufescens_DN8788_c0_g1_i1.p1", "Haliotis_rufescens_DN8969_c2_g2_i1.p1", "Haliotis_rufescens_DN9449_c0_g1_i2.p1")
725	GO:0006732	coenzyme metabolic process	103	3	5.44	0.91459	c("Haliotis_rufescens_DN10423_c0_g1_i15.p1", "Haliotis_rufescens_DN10423_c0_g1_i9.p1", "Haliotis_rufescens_DN2532_c0_g1_i1.p1")
726	GO:0015980	energy derivation by oxidation of organi...	46	1	2.43	0.91792	Haliotis_rufescens_DN2532_c0_g1_i1.p1
727	GO:0006486	protein glycosylation	158	5	8.34	0.92536	c("Haliotis_rufescens_DN1067_c0_g1_i1.p1", "Haliotis_rufescens_DN13398_c0_g1_i1.p1", "Haliotis_rufescens_DN19435_c0_g1_i6.p1", "Haliotis_rufescens_DN30058_c0_g1_i1.p1", "Haliotis_rufescens_DN5161_c0_g1_i1.p1")
728	GO:0043413	macromolecule glycosylation	158	5	8.34	0.92536	c("Haliotis_rufescens_DN1067_c0_g1_i1.p1", "Haliotis_rufescens_DN13398_c0_g1_i1.p1", "Haliotis_rufescens_DN19435_c0_g1_i6.p1", "Haliotis_rufescens_DN30058_c0_g1_i1.p1", "Haliotis_rufescens_DN5161_c0_g1_i1.p1")
729	GO:0070085	glycosylation	158	5	8.34	0.92536	c("Haliotis_rufescens_DN1067_c0_g1_i1.p1", "Haliotis_rufescens_DN13398_c0_g1_i1.p1", "Haliotis_rufescens_DN19435_c0_g1_i6.p1", "Haliotis_rufescens_DN30058_c0_g1_i1.p1", "Haliotis_rufescens_DN5161_c0_g1_i1.p1")
730	GO:0051186	cofactor metabolic process	159	5	8.39	0.92776	c("Haliotis_rufescens_DN10423_c0_g1_i15.p1", "Haliotis_rufescens_DN10423_c0_g1_i9.p1", "Haliotis_rufescens_DN14097_c2_g1_i1.p1", "Haliotis_rufescens_DN2532_c0_g1_i1.p1", "Haliotis_rufescens_DN3102_c0_g1_i3.p1")
731	GO:0010605	negative regulation of macromolecule met...	80	2	4.22	0.92947	c("Haliotis_rufescens_DN24639_c0_g1_i2.p1", "Haliotis_rufescens_DN26907_c0_g1_i1.p1")
732	GO:0051641	cellular localization	303	11	15.99	0.93081	c("Haliotis_rufescens_DN116_c0_g1_i1.p1", "Haliotis_rufescens_DN2173_c0_g1_i1.p1", "Haliotis_rufescens_DN2228_c0_g1_i1.p1", "Haliotis_rufescens_DN2427_c0_g1_i4.p1", "Haliotis_rufescens_DN2973_c0_g1_i1.p1", "Haliotis_rufescens_DN3286_c0_g1_i1.p1", "Haliotis_rufescens_DN3953_c0_g1_i1.p1", "Haliotis_rufescens_DN4656_c0_g1_i1.p1", "Haliotis_rufescens_DN6291_c0_g1_i1.p1", "Haliotis_rufescens_DN7997_c0…
733	GO:0046907	intracellular transport	257	9	13.56	0.93133	c("Haliotis_rufescens_DN2173_c0_g1_i1.p1", "Haliotis_rufescens_DN2228_c0_g1_i1.p1", "Haliotis_rufescens_DN2973_c0_g1_i1.p1", "Haliotis_rufescens_DN3286_c0_g1_i1.p1", "Haliotis_rufescens_DN3953_c0_g1_i1.p1", "Haliotis_rufescens_DN4656_c0_g1_i1.p1", "Haliotis_rufescens_DN6291_c0_g1_i1.p1", "Haliotis_rufescens_DN7997_c0_g1_i2.p1", "Haliotis_rufescens_DN90_c0_g1_i1.p1")
734	GO:0009101	glycoprotein biosynthetic process	161	5	8.5	0.93236	c("Haliotis_rufescens_DN1067_c0_g1_i1.p1", "Haliotis_rufescens_DN13398_c0_g1_i1.p1", "Haliotis_rufescens_DN19435_c0_g1_i6.p1", "Haliotis_rufescens_DN30058_c0_g1_i1.p1", "Haliotis_rufescens_DN5161_c0_g1_i1.p1")
735	GO:0016567	protein ubiquitination	136	4	7.18	0.93355	c("Haliotis_rufescens_DN2989_c0_g2_i1.p1", "Haliotis_rufescens_DN72078_c0_g1_i1.p1", "Haliotis_rufescens_DN8969_c2_g2_i1.p1", "Haliotis_rufescens_DN9449_c0_g1_i2.p1")
736	GO:0006996	organelle organization	530	21	27.97	0.93709	c("Haliotis_rufescens_DN10267_c0_g1_i1.p1", "Haliotis_rufescens_DN1254_c0_g1_i1.p1", "Haliotis_rufescens_DN12871_c0_g2_i2.p1", "Haliotis_rufescens_DN13293_c0_g1_i1.p1", "Haliotis_rufescens_DN15595_c0_g1_i1.p1", "Haliotis_rufescens_DN18919_c0_g2_i1.p1", "Haliotis_rufescens_DN2037_c0_g1_i8.p1", "Haliotis_rufescens_DN2061_c0_g1_i1.p1", "Haliotis_rufescens_DN23776_c0_g1_i1.p1", "Haliotis_rufescens_DN…
737	GO:0009605	response to external stimulus	51	1	2.69	0.93750	Haliotis_rufescens_DN32361_c0_g1_i7.p1
738	GO:1901292	nucleoside phosphate catabolic process	51	1	2.69	0.93750	Haliotis_rufescens_DN3630_c0_g1_i1.p1
739	GO:0009100	glycoprotein metabolic process	165	5	8.71	0.94079	c("Haliotis_rufescens_DN1067_c0_g1_i1.p1", "Haliotis_rufescens_DN13398_c0_g1_i1.p1", "Haliotis_rufescens_DN19435_c0_g1_i6.p1", "Haliotis_rufescens_DN30058_c0_g1_i1.p1", "Haliotis_rufescens_DN5161_c0_g1_i1.p1")
740	GO:0006814	sodium ion transport	52	1	2.74	0.94081	Haliotis_rufescens_DN92640_c0_g1_i1.p1
741	GO:0009144	purine nucleoside triphosphate metabolic...	84	2	4.43	0.94099	c("Haliotis_rufescens_DN1186_c0_g2_i1.p1", "Haliotis_rufescens_DN4880_c0_g1_i1.p1")
742	GO:0009205	purine ribonucleoside triphosphate metab...	84	2	4.43	0.94099	c("Haliotis_rufescens_DN1186_c0_g2_i1.p1", "Haliotis_rufescens_DN4880_c0_g1_i1.p1")
743	GO:2000112	regulation of cellular macromolecule bio...	556	22	29.35	0.94209	c("Haliotis_rufescens_DN102693_c0_g1_i1.p1", "Haliotis_rufescens_DN1172_c0_g1_i1.p1", "Haliotis_rufescens_DN12701_c0_g1_i1.p1", "Haliotis_rufescens_DN1422_c1_g1_i2.p1", "Haliotis_rufescens_DN19245_c0_g1_i1.p1", "Haliotis_rufescens_DN2068_c0_g1_i3.p1", "Haliotis_rufescens_DN240_c1_g1_i2.p1", "Haliotis_rufescens_DN24040_c4_g1_i1.p1", "Haliotis_rufescens_DN2550_c0_g1_i2.p1", "Haliotis_rufescens_DN29…
744	GO:0007267	cell-cell signaling	85	2	4.49	0.94358	c("Haliotis_rufescens_DN17249_c0_g1_i7.p1", "Haliotis_rufescens_DN5727_c0_g1_i2.p1")
745	GO:0009199	ribonucleoside triphosphate metabolic pr...	85	2	4.49	0.94358	c("Haliotis_rufescens_DN1186_c0_g2_i1.p1", "Haliotis_rufescens_DN4880_c0_g1_i1.p1")
746	GO:0051172	negative regulation of nitrogen compound...	53	1	2.8	0.94395	Haliotis_rufescens_DN26907_c0_g1_i1.p1
747	GO:0010556	regulation of macromolecule biosynthetic...	558	22	29.45	0.94433	c("Haliotis_rufescens_DN102693_c0_g1_i1.p1", "Haliotis_rufescens_DN1172_c0_g1_i1.p1", "Haliotis_rufescens_DN12701_c0_g1_i1.p1", "Haliotis_rufescens_DN1422_c1_g1_i2.p1", "Haliotis_rufescens_DN19245_c0_g1_i1.p1", "Haliotis_rufescens_DN2068_c0_g1_i3.p1", "Haliotis_rufescens_DN240_c1_g1_i2.p1", "Haliotis_rufescens_DN24040_c4_g1_i1.p1", "Haliotis_rufescens_DN2550_c0_g1_i2.p1", "Haliotis_rufescens_DN29…
748	GO:0019219	regulation of nucleobase-containing comp...	559	22	29.5	0.94542	c("Haliotis_rufescens_DN102693_c0_g1_i1.p1", "Haliotis_rufescens_DN1172_c0_g1_i1.p1", "Haliotis_rufescens_DN12701_c0_g1_i1.p1", "Haliotis_rufescens_DN1422_c1_g1_i2.p1", "Haliotis_rufescens_DN19245_c0_g1_i1.p1", "Haliotis_rufescens_DN239_c0_g2_i1.p1", "Haliotis_rufescens_DN240_c1_g1_i2.p1", "Haliotis_rufescens_DN24040_c4_g1_i1.p1", "Haliotis_rufescens_DN2550_c0_g1_i2.p1", "Haliotis_rufescens_DN269…
749	GO:0031326	regulation of cellular biosynthetic proc...	559	22	29.5	0.94542	c("Haliotis_rufescens_DN102693_c0_g1_i1.p1", "Haliotis_rufescens_DN1172_c0_g1_i1.p1", "Haliotis_rufescens_DN12701_c0_g1_i1.p1", "Haliotis_rufescens_DN1422_c1_g1_i2.p1", "Haliotis_rufescens_DN19245_c0_g1_i1.p1", "Haliotis_rufescens_DN2068_c0_g1_i3.p1", "Haliotis_rufescens_DN240_c1_g1_i2.p1", "Haliotis_rufescens_DN24040_c4_g1_i1.p1", "Haliotis_rufescens_DN2550_c0_g1_i2.p1", "Haliotis_rufescens_DN29…
750	GO:0009889	regulation of biosynthetic process	560	22	29.56	0.94649	c("Haliotis_rufescens_DN102693_c0_g1_i1.p1", "Haliotis_rufescens_DN1172_c0_g1_i1.p1", "Haliotis_rufescens_DN12701_c0_g1_i1.p1", "Haliotis_rufescens_DN1422_c1_g1_i2.p1", "Haliotis_rufescens_DN19245_c0_g1_i1.p1", "Haliotis_rufescens_DN2068_c0_g1_i3.p1", "Haliotis_rufescens_DN240_c1_g1_i2.p1", "Haliotis_rufescens_DN24040_c4_g1_i1.p1", "Haliotis_rufescens_DN2550_c0_g1_i2.p1", "Haliotis_rufescens_DN29…
751	GO:0048731	system development	54	1	2.85	0.94693	Haliotis_rufescens_DN32361_c0_g1_i7.p1
752	GO:0006886	intracellular protein transport	169	5	8.92	0.94826	c("Haliotis_rufescens_DN2173_c0_g1_i1.p1", "Haliotis_rufescens_DN2228_c0_g1_i1.p1", "Haliotis_rufescens_DN3953_c0_g1_i1.p1", "Haliotis_rufescens_DN4656_c0_g1_i1.p1", "Haliotis_rufescens_DN6291_c0_g1_i1.p1")
753	GO:0051649	establishment of localization in cell	268	9	14.14	0.94912	c("Haliotis_rufescens_DN2173_c0_g1_i1.p1", "Haliotis_rufescens_DN2228_c0_g1_i1.p1", "Haliotis_rufescens_DN2973_c0_g1_i1.p1", "Haliotis_rufescens_DN3286_c0_g1_i1.p1", "Haliotis_rufescens_DN3953_c0_g1_i1.p1", "Haliotis_rufescens_DN4656_c0_g1_i1.p1", "Haliotis_rufescens_DN6291_c0_g1_i1.p1", "Haliotis_rufescens_DN7997_c0_g1_i2.p1", "Haliotis_rufescens_DN90_c0_g1_i1.p1")
754	GO:0008104	protein localization	220	7	11.61	0.94966	c("Haliotis_rufescens_DN116_c0_g1_i1.p1", "Haliotis_rufescens_DN2173_c0_g1_i1.p1", "Haliotis_rufescens_DN2228_c0_g1_i1.p1", "Haliotis_rufescens_DN2427_c0_g1_i4.p1", "Haliotis_rufescens_DN3953_c0_g1_i1.p1", "Haliotis_rufescens_DN4656_c0_g1_i1.p1", "Haliotis_rufescens_DN6291_c0_g1_i1.p1")
755	GO:0051604	protein maturation	55	1	2.9	0.94974	Haliotis_rufescens_DN5727_c0_g1_i2.p1
756	GO:0007010	cytoskeleton organization	196	6	10.34	0.95096	c("Haliotis_rufescens_DN15595_c0_g1_i1.p1", "Haliotis_rufescens_DN2427_c0_g1_i4.p1", "Haliotis_rufescens_DN259_c0_g1_i5.p1", "Haliotis_rufescens_DN72184_c0_g1_i1.p1", "Haliotis_rufescens_DN7976_c0_g1_i1.p1", "Haliotis_rufescens_DN861_c0_g1_i1.p1")
757	GO:0030031	cell projection assembly	56	1	2.96	0.95241	Haliotis_rufescens_DN2427_c0_g1_i4.p1
758	GO:0060271	cilium assembly	56	1	2.96	0.95241	Haliotis_rufescens_DN2427_c0_g1_i4.p1
759	GO:0120031	plasma membrane bounded cell projection ...	56	1	2.96	0.95241	Haliotis_rufescens_DN2427_c0_g1_i4.p1
760	GO:0010468	regulation of gene expression	597	23	31.51	0.96049	c("Haliotis_rufescens_DN102693_c0_g1_i1.p1", "Haliotis_rufescens_DN1123_c0_g1_i2.p1", "Haliotis_rufescens_DN1172_c0_g1_i1.p1", "Haliotis_rufescens_DN12701_c0_g1_i1.p1", "Haliotis_rufescens_DN1422_c1_g1_i2.p1", "Haliotis_rufescens_DN2068_c0_g1_i3.p1", "Haliotis_rufescens_DN239_c0_g2_i1.p1", "Haliotis_rufescens_DN240_c1_g1_i2.p1", "Haliotis_rufescens_DN24040_c4_g1_i1.p1", "Haliotis_rufescens_DN2463…
761	GO:0044782	cilium organization	60	1	3.17	0.96174	Haliotis_rufescens_DN2427_c0_g1_i4.p1
762	GO:0042157	lipoprotein metabolic process	62	1	3.27	0.96569	Haliotis_rufescens_DN5352_c0_g1_i1.p1
763	GO:1901137	carbohydrate derivative biosynthetic pro...	331	11	17.47	0.96660	c("Haliotis_rufescens_DN1067_c0_g1_i1.p1", "Haliotis_rufescens_DN1186_c0_g2_i1.p1", "Haliotis_rufescens_DN13398_c0_g1_i1.p1", "Haliotis_rufescens_DN1867_c0_g1_i1.p1", "Haliotis_rufescens_DN19435_c0_g1_i6.p1", "Haliotis_rufescens_DN2197_c0_g1_i2.p1", "Haliotis_rufescens_DN30058_c0_g1_i1.p1", "Haliotis_rufescens_DN4880_c0_g1_i1.p1", "Haliotis_rufescens_DN5161_c0_g1_i1.p1", "Haliotis_rufescens_DN586…
764	GO:0032501	multicellular organismal process	187	5	9.87	0.97237	c("Haliotis_rufescens_DN32361_c0_g1_i7.p1", "Haliotis_rufescens_DN404_c0_g1_i4.p1", "Haliotis_rufescens_DN4663_c0_g1_i1.p1", "Haliotis_rufescens_DN5727_c0_g1_i2.p1", "Haliotis_rufescens_DN81_c0_g1_i8.p1")
765	GO:0034404	nucleobase-containing small molecule bio...	67	1	3.54	0.97389	Haliotis_rufescens_DN3630_c0_g1_i1.p1
766	GO:0071705	nitrogen compound transport	269	8	14.2	0.97603	c("Haliotis_rufescens_DN16829_c0_g1_i1.p1", "Haliotis_rufescens_DN2173_c0_g1_i1.p1", "Haliotis_rufescens_DN2228_c0_g1_i1.p1", "Haliotis_rufescens_DN25130_c0_g1_i2.p1", "Haliotis_rufescens_DN3953_c0_g1_i1.p1", "Haliotis_rufescens_DN4656_c0_g1_i1.p1", "Haliotis_rufescens_DN6291_c0_g1_i1.p1", "Haliotis_rufescens_DN7926_c0_g1_i1.p1")
767	GO:0055085	transmembrane transport	1057	43	55.79	0.97652	c("Haliotis_rufescens_DN10840_c0_g2_i10.p1", "Haliotis_rufescens_DN11195_c0_g3_i1.p1", "Haliotis_rufescens_DN11195_c1_g1_i4.p1", "Haliotis_rufescens_DN1152_c0_g1_i6.p1", "Haliotis_rufescens_DN1186_c0_g2_i1.p1", "Haliotis_rufescens_DN12025_c0_g2_i3.p1", "Haliotis_rufescens_DN13253_c0_g1_i2.p1", "Haliotis_rufescens_DN14665_c0_g1_i2.p1", "Haliotis_rufescens_DN1583_c0_g1_i2.p1", "Haliotis_rufescens_D…
768	GO:0010629	negative regulation of gene expression	71	1	3.75	0.97901	Haliotis_rufescens_DN24639_c0_g1_i2.p1
769	GO:0006811	ion transport	629	23	33.2	0.98001	c("Haliotis_rufescens_DN1186_c0_g2_i1.p1", "Haliotis_rufescens_DN230_c1_g1_i2.p1", "Haliotis_rufescens_DN230_c1_g1_i6.p1", "Haliotis_rufescens_DN24_c0_g1_i3.p1", "Haliotis_rufescens_DN24696_c0_g1_i6.p1", "Haliotis_rufescens_DN2726_c0_g1_i1.p1", "Haliotis_rufescens_DN2925_c0_g1_i1.p1", "Haliotis_rufescens_DN3199_c0_g1_i2.p1", "Haliotis_rufescens_DN3214_c0_g1_i3.p1", "Haliotis_rufescens_DN3253_c0_g…
770	GO:0051252	regulation of RNA metabolic process	548	19	28.92	0.98425	c("Haliotis_rufescens_DN102693_c0_g1_i1.p1", "Haliotis_rufescens_DN1172_c0_g1_i1.p1", "Haliotis_rufescens_DN12701_c0_g1_i1.p1", "Haliotis_rufescens_DN1422_c1_g1_i2.p1", "Haliotis_rufescens_DN239_c0_g2_i1.p1", "Haliotis_rufescens_DN240_c1_g1_i2.p1", "Haliotis_rufescens_DN24040_c4_g1_i1.p1", "Haliotis_rufescens_DN2550_c0_g1_i2.p1", "Haliotis_rufescens_DN2959_c0_g1_i1.p1", "Haliotis_rufescens_DN404_…
771	GO:0006351	transcription, DNA-templated	644	23	33.99	0.98575	c("Haliotis_rufescens_DN102693_c0_g1_i1.p1", "Haliotis_rufescens_DN1172_c0_g1_i1.p1", "Haliotis_rufescens_DN12701_c0_g1_i1.p1", "Haliotis_rufescens_DN1403_c1_g1_i1.p1", "Haliotis_rufescens_DN1422_c1_g1_i2.p1", "Haliotis_rufescens_DN240_c1_g1_i2.p1", "Haliotis_rufescens_DN24040_c4_g1_i1.p1", "Haliotis_rufescens_DN2550_c0_g1_i2.p1", "Haliotis_rufescens_DN2959_c0_g1_i1.p1", "Haliotis_rufescens_DN365…
772	GO:0097659	nucleic acid-templated transcription	644	23	33.99	0.98575	c("Haliotis_rufescens_DN102693_c0_g1_i1.p1", "Haliotis_rufescens_DN1172_c0_g1_i1.p1", "Haliotis_rufescens_DN12701_c0_g1_i1.p1", "Haliotis_rufescens_DN1403_c1_g1_i1.p1", "Haliotis_rufescens_DN1422_c1_g1_i2.p1", "Haliotis_rufescens_DN240_c1_g1_i2.p1", "Haliotis_rufescens_DN24040_c4_g1_i1.p1", "Haliotis_rufescens_DN2550_c0_g1_i2.p1", "Haliotis_rufescens_DN2959_c0_g1_i1.p1", "Haliotis_rufescens_DN365…
773	GO:0015074	DNA integration	179	4	9.45	0.98700	c("Haliotis_rufescens_DN10840_c0_g2_i7.p5", "Haliotis_rufescens_DN386_c0_g1_i13.p4", "Haliotis_rufescens_DN5490_c0_g1_i6.p1", "Haliotis_rufescens_DN9885_c0_g1_i2.p1")
774	GO:0015031	protein transport	208	5	10.98	0.98721	c("Haliotis_rufescens_DN2173_c0_g1_i1.p1", "Haliotis_rufescens_DN2228_c0_g1_i1.p1", "Haliotis_rufescens_DN3953_c0_g1_i1.p1", "Haliotis_rufescens_DN4656_c0_g1_i1.p1", "Haliotis_rufescens_DN6291_c0_g1_i1.p1")
775	GO:0032774	RNA biosynthetic process	649	23	34.25	0.98730	c("Haliotis_rufescens_DN102693_c0_g1_i1.p1", "Haliotis_rufescens_DN1172_c0_g1_i1.p1", "Haliotis_rufescens_DN12701_c0_g1_i1.p1", "Haliotis_rufescens_DN1403_c1_g1_i1.p1", "Haliotis_rufescens_DN1422_c1_g1_i2.p1", "Haliotis_rufescens_DN240_c1_g1_i2.p1", "Haliotis_rufescens_DN24040_c4_g1_i1.p1", "Haliotis_rufescens_DN2550_c0_g1_i2.p1", "Haliotis_rufescens_DN2959_c0_g1_i1.p1", "Haliotis_rufescens_DN365…
776	GO:0006355	regulation of transcription, DNA-templat...	534	18	28.18	0.98748	c("Haliotis_rufescens_DN102693_c0_g1_i1.p1", "Haliotis_rufescens_DN1172_c0_g1_i1.p1", "Haliotis_rufescens_DN12701_c0_g1_i1.p1", "Haliotis_rufescens_DN1422_c1_g1_i2.p1", "Haliotis_rufescens_DN240_c1_g1_i2.p1", "Haliotis_rufescens_DN24040_c4_g1_i1.p1", "Haliotis_rufescens_DN2550_c0_g1_i2.p1", "Haliotis_rufescens_DN2959_c0_g1_i1.p1", "Haliotis_rufescens_DN404_c0_g1_i4.p1", "Haliotis_rufescens_DN4255…
777	GO:1903506	regulation of nucleic acid-templated tra...	534	18	28.18	0.98748	c("Haliotis_rufescens_DN102693_c0_g1_i1.p1", "Haliotis_rufescens_DN1172_c0_g1_i1.p1", "Haliotis_rufescens_DN12701_c0_g1_i1.p1", "Haliotis_rufescens_DN1422_c1_g1_i2.p1", "Haliotis_rufescens_DN240_c1_g1_i2.p1", "Haliotis_rufescens_DN24040_c4_g1_i1.p1", "Haliotis_rufescens_DN2550_c0_g1_i2.p1", "Haliotis_rufescens_DN2959_c0_g1_i1.p1", "Haliotis_rufescens_DN404_c0_g1_i4.p1", "Haliotis_rufescens_DN4255…
778	GO:2001141	regulation of RNA biosynthetic process	534	18	28.18	0.98748	c("Haliotis_rufescens_DN102693_c0_g1_i1.p1", "Haliotis_rufescens_DN1172_c0_g1_i1.p1", "Haliotis_rufescens_DN12701_c0_g1_i1.p1", "Haliotis_rufescens_DN1422_c1_g1_i2.p1", "Haliotis_rufescens_DN240_c1_g1_i2.p1", "Haliotis_rufescens_DN24040_c4_g1_i1.p1", "Haliotis_rufescens_DN2550_c0_g1_i2.p1", "Haliotis_rufescens_DN2959_c0_g1_i1.p1", "Haliotis_rufescens_DN404_c0_g1_i4.p1", "Haliotis_rufescens_DN4255…
779	GO:0045184	establishment of protein localization	210	5	11.08	0.98814	c("Haliotis_rufescens_DN2173_c0_g1_i1.p1", "Haliotis_rufescens_DN2228_c0_g1_i1.p1", "Haliotis_rufescens_DN3953_c0_g1_i1.p1", "Haliotis_rufescens_DN4656_c0_g1_i1.p1", "Haliotis_rufescens_DN6291_c0_g1_i1.p1")
780	GO:0030001	metal ion transport	238	6	12.56	0.98827	c("Haliotis_rufescens_DN2726_c0_g1_i1.p1", "Haliotis_rufescens_DN451_c0_g1_i4.p2", "Haliotis_rufescens_DN451_c0_g2_i5.p1", "Haliotis_rufescens_DN451_c0_g2_i8.p1", "Haliotis_rufescens_DN92299_c0_g1_i1.p1", "Haliotis_rufescens_DN92640_c0_g1_i1.p1")
781	GO:0065008	regulation of biological quality	185	4	9.76	0.98978	c("Haliotis_rufescens_DN1254_c0_g1_i1.p1", "Haliotis_rufescens_DN1711_c0_g1_i2.p1", "Haliotis_rufescens_DN2726_c0_g1_i1.p1", "Haliotis_rufescens_DN92299_c0_g1_i1.p1")
782	GO:0006357	regulation of transcription by RNA polym...	122	2	6.44	0.98986	c("Haliotis_rufescens_DN1172_c0_g1_i1.p1", "Haliotis_rufescens_DN6376_c0_g3_i1.p1")
783	GO:0006091	generation of precursor metabolites and ...	85	1	4.49	0.99024	Haliotis_rufescens_DN2532_c0_g1_i1.p1
784	GO:0006366	transcription by RNA polymerase II	156	3	8.23	0.99038	c("Haliotis_rufescens_DN1172_c0_g1_i1.p1", "Haliotis_rufescens_DN627_c0_g1_i1.p1", "Haliotis_rufescens_DN6376_c0_g3_i1.p1")
785	GO:0015833	peptide transport	216	5	11.4	0.99056	c("Haliotis_rufescens_DN2173_c0_g1_i1.p1", "Haliotis_rufescens_DN2228_c0_g1_i1.p1", "Haliotis_rufescens_DN3953_c0_g1_i1.p1", "Haliotis_rufescens_DN4656_c0_g1_i1.p1", "Haliotis_rufescens_DN6291_c0_g1_i1.p1")
786	GO:0019538	protein metabolic process	2165	93	114.27	0.99206	c("Haliotis_rufescens_DN10159_c1_g1_i3.p1", "Haliotis_rufescens_DN102525_c0_g1_i1.p1", "Haliotis_rufescens_DN102824_c0_g1_i1.p1", "Haliotis_rufescens_DN103105_c0_g1_i1.p1", "Haliotis_rufescens_DN1059_c0_g1_i3.p1", "Haliotis_rufescens_DN1067_c0_g1_i1.p1", "Haliotis_rufescens_DN10989_c0_g1_i3.p1", "Haliotis_rufescens_DN112009_c0_g1_i1.p1", "Haliotis_rufescens_DN113100_c0_g1_i1.p1", "Haliotis_rufesc…
787	GO:0042886	amide transport	222	5	11.72	0.99250	c("Haliotis_rufescens_DN2173_c0_g1_i1.p1", "Haliotis_rufescens_DN2228_c0_g1_i1.p1", "Haliotis_rufescens_DN3953_c0_g1_i1.p1", "Haliotis_rufescens_DN4656_c0_g1_i1.p1", "Haliotis_rufescens_DN6291_c0_g1_i1.p1")
788	GO:0006812	cation transport	331	9	17.47	0.99250	c("Haliotis_rufescens_DN1186_c0_g2_i1.p1", "Haliotis_rufescens_DN2726_c0_g1_i1.p1", "Haliotis_rufescens_DN2925_c0_g1_i1.p1", "Haliotis_rufescens_DN451_c0_g1_i4.p2", "Haliotis_rufescens_DN451_c0_g2_i5.p1", "Haliotis_rufescens_DN451_c0_g2_i8.p1", "Haliotis_rufescens_DN4880_c0_g1_i1.p1", "Haliotis_rufescens_DN92299_c0_g1_i1.p1", "Haliotis_rufescens_DN92640_c0_g1_i1.p1")
789	GO:0007264	small GTPase mediated signal transductio...	90	1	4.75	0.99257	Haliotis_rufescens_DN1662_c0_g1_i1.p1
790	GO:1901362	organic cyclic compound biosynthetic pro...	921	34	48.61	0.99259	c("Haliotis_rufescens_DN102693_c0_g1_i1.p1", "Haliotis_rufescens_DN1172_c0_g1_i1.p1", "Haliotis_rufescens_DN1186_c0_g2_i1.p1", "Haliotis_rufescens_DN12701_c0_g1_i1.p1", "Haliotis_rufescens_DN1403_c1_g1_i1.p1", "Haliotis_rufescens_DN1422_c1_g1_i2.p1", "Haliotis_rufescens_DN1867_c0_g1_i1.p1", "Haliotis_rufescens_DN2197_c0_g1_i2.p1", "Haliotis_rufescens_DN2203_c0_g1_i13.p1", "Haliotis_rufescens_DN22…
791	GO:0034654	nucleobase-containing compound biosynthe...	854	31	45.07	0.99260	c("Haliotis_rufescens_DN102693_c0_g1_i1.p1", "Haliotis_rufescens_DN1172_c0_g1_i1.p1", "Haliotis_rufescens_DN1186_c0_g2_i1.p1", "Haliotis_rufescens_DN12701_c0_g1_i1.p1", "Haliotis_rufescens_DN1403_c1_g1_i1.p1", "Haliotis_rufescens_DN1422_c1_g1_i2.p1", "Haliotis_rufescens_DN1867_c0_g1_i1.p1", "Haliotis_rufescens_DN2197_c0_g1_i2.p1", "Haliotis_rufescens_DN240_c1_g1_i2.p1", "Haliotis_rufescens_DN2404…
792	GO:0006952	defense response	130	2	6.86	0.99309	c("Haliotis_rufescens_DN378_c0_g1_i2.p2", "Haliotis_rufescens_DN378_c0_g1_i3.p2")
793	GO:0015672	monovalent inorganic cation transport	195	4	10.29	0.99320	c("Haliotis_rufescens_DN1186_c0_g2_i1.p1", "Haliotis_rufescens_DN2925_c0_g1_i1.p1", "Haliotis_rufescens_DN4880_c0_g1_i1.p1", "Haliotis_rufescens_DN92640_c0_g1_i1.p1")
794	GO:0009966	regulation of signal transduction	95	1	5.01	0.99435	Haliotis_rufescens_DN604_c1_g1_i4.p1
795	GO:0048523	negative regulation of cellular process	140	2	7.39	0.99574	c("Haliotis_rufescens_DN10375_c1_g1_i1.p1", "Haliotis_rufescens_DN26907_c0_g1_i1.p1")
796	GO:0044260	cellular macromolecule metabolic process	2797	122	147.62	0.99594	c("Haliotis_rufescens_DN10115_c0_g2_i3.p1", "Haliotis_rufescens_DN10159_c1_g1_i3.p1", "Haliotis_rufescens_DN102525_c0_g1_i1.p1", "Haliotis_rufescens_DN10267_c0_g1_i1.p1", "Haliotis_rufescens_DN102693_c0_g1_i1.p1", "Haliotis_rufescens_DN102863_c0_g1_i1.p1", "Haliotis_rufescens_DN1059_c0_g1_i3.p1", "Haliotis_rufescens_DN1067_c0_g1_i1.p1", "Haliotis_rufescens_DN10840_c0_g2_i7.p5", "Haliotis_rufescen…
797	GO:0048519	negative regulation of biological proces...	180	3	9.5	0.99668	c("Haliotis_rufescens_DN10375_c1_g1_i1.p1", "Haliotis_rufescens_DN24639_c0_g1_i2.p1", "Haliotis_rufescens_DN26907_c0_g1_i1.p1")
798	GO:0019438	aromatic compound biosynthetic process	890	31	46.97	0.99674	c("Haliotis_rufescens_DN102693_c0_g1_i1.p1", "Haliotis_rufescens_DN1172_c0_g1_i1.p1", "Haliotis_rufescens_DN1186_c0_g2_i1.p1", "Haliotis_rufescens_DN12701_c0_g1_i1.p1", "Haliotis_rufescens_DN1403_c1_g1_i1.p1", "Haliotis_rufescens_DN1422_c1_g1_i2.p1", "Haliotis_rufescens_DN1867_c0_g1_i1.p1", "Haliotis_rufescens_DN2197_c0_g1_i2.p1", "Haliotis_rufescens_DN240_c1_g1_i2.p1", "Haliotis_rufescens_DN2404…
799	GO:0018130	heterocycle biosynthetic process	900	31	47.5	0.99743	c("Haliotis_rufescens_DN102693_c0_g1_i1.p1", "Haliotis_rufescens_DN1172_c0_g1_i1.p1", "Haliotis_rufescens_DN1186_c0_g2_i1.p1", "Haliotis_rufescens_DN12701_c0_g1_i1.p1", "Haliotis_rufescens_DN1403_c1_g1_i1.p1", "Haliotis_rufescens_DN1422_c1_g1_i2.p1", "Haliotis_rufescens_DN1867_c0_g1_i1.p1", "Haliotis_rufescens_DN2197_c0_g1_i2.p1", "Haliotis_rufescens_DN240_c1_g1_i2.p1", "Haliotis_rufescens_DN2404…
800	GO:0080134	regulation of response to stress	110	1	5.81	0.99752	Haliotis_rufescens_DN26907_c0_g1_i1.p1
801	GO:0010646	regulation of cell communication	113	1	5.96	0.99789	Haliotis_rufescens_DN604_c1_g1_i4.p1
802	GO:0023051	regulation of signaling	116	1	6.12	0.99821	Haliotis_rufescens_DN604_c1_g1_i4.p1
803	GO:0048518	positive regulation of biological proces...	230	4	12.14	0.99845	c("Haliotis_rufescens_DN15595_c0_g1_i1.p1", "Haliotis_rufescens_DN240_c1_g1_i2.p1", "Haliotis_rufescens_DN2989_c0_g2_i1.p1", "Haliotis_rufescens_DN72078_c0_g1_i1.p1")
804	GO:0006915	apoptotic process	121	1	6.39	0.99864	Haliotis_rufescens_DN603_c0_g1_i3.p1
805	GO:0012501	programmed cell death	122	1	6.44	0.99871	Haliotis_rufescens_DN603_c0_g1_i3.p1
806	GO:0008219	cell death	124	1	6.54	0.99885	Haliotis_rufescens_DN603_c0_g1_i3.p1
807	GO:0044267	cellular protein metabolic process	1650	63	87.09	0.99894	c("Haliotis_rufescens_DN10159_c1_g1_i3.p1", "Haliotis_rufescens_DN102525_c0_g1_i1.p1", "Haliotis_rufescens_DN1059_c0_g1_i3.p1", "Haliotis_rufescens_DN1067_c0_g1_i1.p1", "Haliotis_rufescens_DN113100_c0_g1_i1.p1", "Haliotis_rufescens_DN116_c0_g1_i1.p1", "Haliotis_rufescens_DN12148_c0_g1_i2.p1", "Haliotis_rufescens_DN12790_c0_g1_i2.p1", "Haliotis_rufescens_DN13398_c0_g1_i1.p1", "Haliotis_rufescens_D…
808	GO:0006928	movement of cell or subcellular componen...	207	3	10.93	0.99903	c("Haliotis_rufescens_DN24939_c0_g1_i4.p1", "Haliotis_rufescens_DN32361_c0_g1_i7.p1", "Haliotis_rufescens_DN986_c1_g1_i3.p1")
809	GO:0007018	microtubule-based movement	187	2	9.87	0.99958	c("Haliotis_rufescens_DN24939_c0_g1_i4.p1", "Haliotis_rufescens_DN986_c1_g1_i3.p1")
810	GO:0006468	protein phosphorylation	470	11	24.81	0.99959	c("Haliotis_rufescens_DN10159_c1_g1_i3.p1", "Haliotis_rufescens_DN102525_c0_g1_i1.p1", "Haliotis_rufescens_DN12148_c0_g1_i2.p1", "Haliotis_rufescens_DN12790_c0_g1_i2.p1", "Haliotis_rufescens_DN15424_c0_g1_i1.p1", "Haliotis_rufescens_DN15595_c0_g1_i1.p1", "Haliotis_rufescens_DN2101_c0_g1_i1.p1", "Haliotis_rufescens_DN2179_c0_g1_i6.p1", "Haliotis_rufescens_DN2179_c0_g1_i7.p1", "Haliotis_rufescens_D…
811	GO:0006810	transport	1728	64	91.2	0.99968	c("Haliotis_rufescens_DN10840_c0_g2_i10.p1", "Haliotis_rufescens_DN11195_c0_g3_i1.p1", "Haliotis_rufescens_DN11195_c1_g1_i4.p1", "Haliotis_rufescens_DN1152_c0_g1_i6.p1", "Haliotis_rufescens_DN11531_c0_g2_i2.p1", "Haliotis_rufescens_DN1186_c0_g2_i1.p1", "Haliotis_rufescens_DN12025_c0_g2_i3.p1", "Haliotis_rufescens_DN13253_c0_g1_i2.p1", "Haliotis_rufescens_DN14665_c0_g1_i2.p1", "Haliotis_rufescens_…
812	GO:0051179	localization	1773	66	93.58	0.99969	c("Haliotis_rufescens_DN10840_c0_g2_i10.p1", "Haliotis_rufescens_DN11195_c0_g3_i1.p1", "Haliotis_rufescens_DN11195_c1_g1_i4.p1", "Haliotis_rufescens_DN1152_c0_g1_i6.p1", "Haliotis_rufescens_DN11531_c0_g2_i2.p1", "Haliotis_rufescens_DN116_c0_g1_i1.p1", "Haliotis_rufescens_DN1186_c0_g2_i1.p1", "Haliotis_rufescens_DN12025_c0_g2_i3.p1", "Haliotis_rufescens_DN13253_c0_g1_i2.p1", "Haliotis_rufescens_DN…
813	GO:0051234	establishment of localization	1735	64	91.57	0.99972	c("Haliotis_rufescens_DN10840_c0_g2_i10.p1", "Haliotis_rufescens_DN11195_c0_g3_i1.p1", "Haliotis_rufescens_DN11195_c1_g1_i4.p1", "Haliotis_rufescens_DN1152_c0_g1_i6.p1", "Haliotis_rufescens_DN11531_c0_g2_i2.p1", "Haliotis_rufescens_DN1186_c0_g2_i1.p1", "Haliotis_rufescens_DN12025_c0_g2_i3.p1", "Haliotis_rufescens_DN13253_c0_g1_i2.p1", "Haliotis_rufescens_DN14665_c0_g1_i2.p1", "Haliotis_rufescens_…
814	GO:0048583	regulation of response to stimulus	199	2	10.5	0.99977	c("Haliotis_rufescens_DN26907_c0_g1_i1.p1", "Haliotis_rufescens_DN604_c1_g1_i4.p1")
815	GO:0006796	phosphate-containing compound metabolic ...	1093	33	57.69	0.99994	c("Haliotis_rufescens_DN10159_c1_g1_i3.p1", "Haliotis_rufescens_DN102525_c0_g1_i1.p1", "Haliotis_rufescens_DN10375_c1_g1_i1.p1", "Haliotis_rufescens_DN10423_c0_g1_i15.p1", "Haliotis_rufescens_DN10423_c0_g1_i9.p1", "Haliotis_rufescens_DN1139_c0_g1_i5.p1", "Haliotis_rufescens_DN1186_c0_g2_i1.p1", "Haliotis_rufescens_DN11939_c0_g1_i2.p1", "Haliotis_rufescens_DN12148_c0_g1_i2.p1", "Haliotis_rufescens…
816	GO:0006793	phosphorus metabolic process	1096	33	57.85	0.99995	c("Haliotis_rufescens_DN10159_c1_g1_i3.p1", "Haliotis_rufescens_DN102525_c0_g1_i1.p1", "Haliotis_rufescens_DN10375_c1_g1_i1.p1", "Haliotis_rufescens_DN10423_c0_g1_i15.p1", "Haliotis_rufescens_DN10423_c0_g1_i9.p1", "Haliotis_rufescens_DN1139_c0_g1_i5.p1", "Haliotis_rufescens_DN1186_c0_g2_i1.p1", "Haliotis_rufescens_DN11939_c0_g1_i2.p1", "Haliotis_rufescens_DN12148_c0_g1_i2.p1", "Haliotis_rufescens…
817	GO:0016310	phosphorylation	551	11	29.08	0.99998	c("Haliotis_rufescens_DN10159_c1_g1_i3.p1", "Haliotis_rufescens_DN102525_c0_g1_i1.p1", "Haliotis_rufescens_DN12148_c0_g1_i2.p1", "Haliotis_rufescens_DN12790_c0_g1_i2.p1", "Haliotis_rufescens_DN15424_c0_g1_i1.p1", "Haliotis_rufescens_DN15595_c0_g1_i1.p1", "Haliotis_rufescens_DN2101_c0_g1_i1.p1", "Haliotis_rufescens_DN2179_c0_g1_i6.p1", "Haliotis_rufescens_DN2179_c0_g1_i7.p1", "Haliotis_rufescens_D…
818	GO:0043412	macromolecule modification	1311	39	69.19	0.99999	c("Haliotis_rufescens_DN10159_c1_g1_i3.p1", "Haliotis_rufescens_DN102525_c0_g1_i1.p1", "Haliotis_rufescens_DN1059_c0_g1_i3.p1", "Haliotis_rufescens_DN1067_c0_g1_i1.p1", "Haliotis_rufescens_DN12148_c0_g1_i2.p1", "Haliotis_rufescens_DN12790_c0_g1_i2.p1", "Haliotis_rufescens_DN13398_c0_g1_i1.p1", "Haliotis_rufescens_DN1406_c0_g1_i4.p1", "Haliotis_rufescens_DN1406_c0_g1_i7.p1", "Haliotis_rufescens_DN…
819	GO:0016311	dephosphorylation	231	1	12.19	1.00000	Haliotis_rufescens_DN10375_c1_g1_i1.p1
820	GO:0007186	G protein-coupled receptor signaling pat...	409	4	21.59	1.00000	c("Haliotis_rufescens_DN10314_c0_g1_i1.p1", "Haliotis_rufescens_DN14859_c0_g1_i2.p1", "Haliotis_rufescens_DN14859_c0_g1_i3.p1", "Haliotis_rufescens_DN39256_c0_g1_i1.p1")
821	GO:0035556	intracellular signal transduction	324	2	17.1	1.00000	c("Haliotis_rufescens_DN1623_c0_g1_i2.p1", "Haliotis_rufescens_DN1662_c0_g1_i1.p1")
822	GO:0006464	cellular protein modification process	1236	32	65.24	1.00000	c("Haliotis_rufescens_DN10159_c1_g1_i3.p1", "Haliotis_rufescens_DN102525_c0_g1_i1.p1", "Haliotis_rufescens_DN1059_c0_g1_i3.p1", "Haliotis_rufescens_DN1067_c0_g1_i1.p1", "Haliotis_rufescens_DN12148_c0_g1_i2.p1", "Haliotis_rufescens_DN12790_c0_g1_i2.p1", "Haliotis_rufescens_DN13398_c0_g1_i1.p1", "Haliotis_rufescens_DN1406_c0_g1_i4.p1", "Haliotis_rufescens_DN1406_c0_g1_i7.p1", "Haliotis_rufescens_DN…
823	GO:0036211	protein modification process	1236	32	65.24	1.00000	c("Haliotis_rufescens_DN10159_c1_g1_i3.p1", "Haliotis_rufescens_DN102525_c0_g1_i1.p1", "Haliotis_rufescens_DN1059_c0_g1_i3.p1", "Haliotis_rufescens_DN1067_c0_g1_i1.p1", "Haliotis_rufescens_DN12148_c0_g1_i2.p1", "Haliotis_rufescens_DN12790_c0_g1_i2.p1", "Haliotis_rufescens_DN13398_c0_g1_i1.p1", "Haliotis_rufescens_DN1406_c0_g1_i4.p1", "Haliotis_rufescens_DN1406_c0_g1_i7.p1", "Haliotis_rufescens_DN…
824	GO:0009987	cellular process	6244	274	329.55	1.00000	c("Haliotis_rufescens_DN10079_c0_g1_i2.p1", "Haliotis_rufescens_DN10115_c0_g2_i3.p1", "Haliotis_rufescens_DN10159_c1_g1_i3.p1", "Haliotis_rufescens_DN1016_c0_g1_i1.p1", "Haliotis_rufescens_DN102525_c0_g1_i1.p1", "Haliotis_rufescens_DN10267_c0_g1_i1.p1", "Haliotis_rufescens_DN102693_c0_g1_i1.p1", "Haliotis_rufescens_DN102863_c0_g1_i1.p1", "Haliotis_rufescens_DN10314_c0_g1_i1.p1", "Haliotis_rufesce…
825	GO:0050896	response to stimulus	1658	36	87.51	1.00000	c("Haliotis_rufescens_DN10115_c0_g2_i3.p1", "Haliotis_rufescens_DN102560_c0_g1_i1.p2", "Haliotis_rufescens_DN10267_c0_g1_i1.p1", "Haliotis_rufescens_DN10314_c0_g1_i1.p1", "Haliotis_rufescens_DN10466_c0_g2_i2.p1", "Haliotis_rufescens_DN116_c0_g1_i1.p1", "Haliotis_rufescens_DN14859_c0_g1_i2.p1", "Haliotis_rufescens_DN14859_c0_g1_i3.p1", "Haliotis_rufescens_DN1622_c0_g1_i5.p1", "Haliotis_rufescens_D…
826	GO:0051716	cellular response to stimulus	1452	27	76.64	1.00000	c("Haliotis_rufescens_DN10115_c0_g2_i3.p1", "Haliotis_rufescens_DN10267_c0_g1_i1.p1", "Haliotis_rufescens_DN10314_c0_g1_i1.p1", "Haliotis_rufescens_DN10466_c0_g2_i2.p1", "Haliotis_rufescens_DN116_c0_g1_i1.p1", "Haliotis_rufescens_DN14859_c0_g1_i2.p1", "Haliotis_rufescens_DN14859_c0_g1_i3.p1", "Haliotis_rufescens_DN1622_c0_g1_i5.p1", "Haliotis_rufescens_DN1622_c0_g1_i7.p1", "Haliotis_rufescens_DN1…
827	GO:0007154	cell communication	1305	11	68.88	1.00000	c("Haliotis_rufescens_DN10314_c0_g1_i1.p1", "Haliotis_rufescens_DN10466_c0_g2_i2.p1", "Haliotis_rufescens_DN14859_c0_g1_i2.p1", "Haliotis_rufescens_DN14859_c0_g1_i3.p1", "Haliotis_rufescens_DN1623_c0_g1_i2.p1", "Haliotis_rufescens_DN1662_c0_g1_i1.p1", "Haliotis_rufescens_DN17249_c0_g1_i7.p1", "Haliotis_rufescens_DN19834_c0_g1_i1.p1", "Haliotis_rufescens_DN39256_c0_g1_i1.p1", "Haliotis_rufescens_D…
828	GO:0007165	signal transduction	1231	9	64.97	1.00000	c("Haliotis_rufescens_DN10314_c0_g1_i1.p1", "Haliotis_rufescens_DN10466_c0_g2_i2.p1", "Haliotis_rufescens_DN14859_c0_g1_i2.p1", "Haliotis_rufescens_DN14859_c0_g1_i3.p1", "Haliotis_rufescens_DN1623_c0_g1_i2.p1", "Haliotis_rufescens_DN1662_c0_g1_i1.p1", "Haliotis_rufescens_DN19834_c0_g1_i1.p1", "Haliotis_rufescens_DN39256_c0_g1_i1.p1", "Haliotis_rufescens_DN604_c1_g1_i4.p1")
829	GO:0008150	biological_process	9966	526	526	1.00000	c("Haliotis_rufescens_DN10079_c0_g1_i2.p1", "Haliotis_rufescens_DN10088_c1_g1_i1.p1", "Haliotis_rufescens_DN10115_c0_g2_i3.p1", "Haliotis_rufescens_DN10159_c1_g1_i3.p1", "Haliotis_rufescens_DN1016_c0_g1_i1.p1", "Haliotis_rufescens_DN102525_c0_g1_i1.p1", "Haliotis_rufescens_DN102560_c0_g1_i1.p2", "Haliotis_rufescens_DN10267_c0_g1_i1.p1", "Haliotis_rufescens_DN102693_c0_g1_i1.p1", "Haliotis_rufesce…
830	GO:0023052	signaling	1276	11	67.35	1.00000	c("Haliotis_rufescens_DN10314_c0_g1_i1.p1", "Haliotis_rufescens_DN10466_c0_g2_i2.p1", "Haliotis_rufescens_DN14859_c0_g1_i2.p1", "Haliotis_rufescens_DN14859_c0_g1_i3.p1", "Haliotis_rufescens_DN1623_c0_g1_i2.p1", "Haliotis_rufescens_DN1662_c0_g1_i1.p1", "Haliotis_rufescens_DN17249_c0_g1_i7.p1", "Haliotis_rufescens_DN19834_c0_g1_i1.p1", "Haliotis_rufescens_DN39256_c0_g1_i1.p1", "Haliotis_rufescens_D…
831	GO:0050789	regulation of biological process	2132	44	112.53	1.00000	c("Haliotis_rufescens_DN102693_c0_g1_i1.p1", "Haliotis_rufescens_DN10314_c0_g1_i1.p1", "Haliotis_rufescens_DN10375_c1_g1_i1.p1", "Haliotis_rufescens_DN10466_c0_g2_i2.p1", "Haliotis_rufescens_DN1123_c0_g1_i2.p1", "Haliotis_rufescens_DN1172_c0_g1_i1.p1", "Haliotis_rufescens_DN12701_c0_g1_i1.p1", "Haliotis_rufescens_DN1422_c1_g1_i2.p1", "Haliotis_rufescens_DN14859_c0_g1_i2.p1", "Haliotis_rufescens_D…
832	GO:0050794	regulation of cellular process	2077	41	109.62	1.00000	c("Haliotis_rufescens_DN102693_c0_g1_i1.p1", "Haliotis_rufescens_DN10314_c0_g1_i1.p1", "Haliotis_rufescens_DN10375_c1_g1_i1.p1", "Haliotis_rufescens_DN10466_c0_g2_i2.p1", "Haliotis_rufescens_DN1172_c0_g1_i1.p1", "Haliotis_rufescens_DN12701_c0_g1_i1.p1", "Haliotis_rufescens_DN1422_c1_g1_i2.p1", "Haliotis_rufescens_DN14859_c0_g1_i2.p1", "Haliotis_rufescens_DN14859_c0_g1_i3.p1", "Haliotis_rufescens_…
833	GO:0065007	biological regulation	2255	48	119.02	1.00000	c("Haliotis_rufescens_DN102693_c0_g1_i1.p1", "Haliotis_rufescens_DN10314_c0_g1_i1.p1", "Haliotis_rufescens_DN10375_c1_g1_i1.p1", "Haliotis_rufescens_DN10466_c0_g2_i2.p1", "Haliotis_rufescens_DN1123_c0_g1_i2.p1", "Haliotis_rufescens_DN1172_c0_g1_i1.p1", "Haliotis_rufescens_DN1254_c0_g1_i1.p1", "Haliotis_rufescens_DN12701_c0_g1_i1.p1", "Haliotis_rufescens_DN1422_c1_g1_i2.p1", "Haliotis_rufescens_DN…
834	GO:0000002	mitochondrial genome maintenance	2	0	0.11	1.00000	character(0)
835	GO:0000027	ribosomal large subunit assembly	2	0	0.11	1.00000	character(0)
836	GO:0000038	very long-chain fatty acid metabolic pro...	2	0	0.11	1.00000	character(0)
837	GO:0000045	autophagosome assembly	4	0	0.21	1.00000	character(0)
838	GO:0000054	ribosomal subunit export from nucleus	2	0	0.11	1.00000	character(0)
839	GO:0000055	ribosomal large subunit export from nucl...	2	0	0.11	1.00000	character(0)
840	GO:0000075	cell cycle checkpoint	23	0	1.21	1.00000	character(0)
841	GO:0000076	DNA replication checkpoint	3	0	0.16	1.00000	character(0)
842	GO:0000077	DNA damage checkpoint	10	0	0.53	1.00000	character(0)
843	GO:0000079	regulation of cyclin-dependent protein s...	4	0	0.21	1.00000	character(0)
844	GO:0000082	G1/S transition of mitotic cell cycle	3	0	0.16	1.00000	character(0)
845	GO:0000086	G2/M transition of mitotic cell cycle	6	0	0.32	1.00000	character(0)
846	GO:0000098	sulfur amino acid catabolic process	1	0	0.05	1.00000	character(0)
847	GO:0000103	sulfate assimilation	1	0	0.05	1.00000	character(0)
848	GO:0000122	negative regulation of transcription by ...	12	0	0.63	1.00000	character(0)
849	GO:0000154	rRNA modification	7	0	0.37	1.00000	character(0)
850	GO:0000165	MAPK cascade	7	0	0.37	1.00000	character(0)
851	GO:0000184	nuclear-transcribed mRNA catabolic proce...	6	0	0.32	1.00000	character(0)
852	GO:0000186	activation of MAPKK activity	2	0	0.11	1.00000	character(0)
853	GO:0000187	activation of MAPK activity	1	0	0.05	1.00000	character(0)
854	GO:0000209	protein polyubiquitination	3	0	0.16	1.00000	character(0)
855	GO:0000244	spliceosomal tri-snRNP complex assembly	2	0	0.11	1.00000	character(0)
856	GO:0000266	mitochondrial fission	7	0	0.37	1.00000	character(0)
857	GO:0000271	polysaccharide biosynthetic process	7	0	0.37	1.00000	character(0)
858	GO:0000272	polysaccharide catabolic process	2	0	0.11	1.00000	character(0)
859	GO:0000281	mitotic cytokinesis	16	0	0.84	1.00000	character(0)
860	GO:0000289	nuclear-transcribed mRNA poly(A) tail sh...	2	0	0.11	1.00000	character(0)
861	GO:0000302	response to reactive oxygen species	1	0	0.05	1.00000	character(0)
862	GO:0000338	protein deneddylation	3	0	0.16	1.00000	character(0)
863	GO:0000350	generation of catalytic spliceosome for ...	1	0	0.05	1.00000	character(0)
864	GO:0000380	alternative mRNA splicing, via spliceoso...	8	0	0.42	1.00000	character(0)
865	GO:0000381	regulation of alternative mRNA splicing,...	7	0	0.37	1.00000	character(0)
866	GO:0000393	spliceosomal conformational changes to g...	1	0	0.05	1.00000	character(0)
867	GO:0000422	autophagy of mitochondrion	1	0	0.05	1.00000	character(0)
868	GO:0000463	maturation of LSU-rRNA from tricistronic...	1	0	0.05	1.00000	character(0)
869	GO:0000469	cleavage involved in rRNA processing	3	0	0.16	1.00000	character(0)
870	GO:0000470	maturation of LSU-rRNA	2	0	0.11	1.00000	character(0)
871	GO:0000711	meiotic DNA repair synthesis	1	0	0.05	1.00000	character(0)
872	GO:0000712	resolution of meiotic recombination inte...	3	0	0.16	1.00000	character(0)
873	GO:0000731	DNA synthesis involved in DNA repair	6	0	0.32	1.00000	character(0)
874	GO:0000737	DNA catabolic process, endonucleolytic	1	0	0.05	1.00000	character(0)
875	GO:0000768	syncytium formation by plasma membrane f...	1	0	0.05	1.00000	character(0)
876	GO:0000910	cytokinesis	27	0	1.43	1.00000	character(0)
877	GO:0000912	assembly of actomyosin apparatus involve...	2	0	0.11	1.00000	character(0)
878	GO:0000915	actomyosin contractile ring assembly	2	0	0.11	1.00000	character(0)
879	GO:0000959	mitochondrial RNA metabolic process	2	0	0.11	1.00000	character(0)
880	GO:0000966	RNA 5'-end processing	5	0	0.26	1.00000	character(0)
881	GO:0001101	response to acid chemical	2	0	0.11	1.00000	character(0)
882	GO:0001501	skeletal system development	2	0	0.11	1.00000	character(0)
883	GO:0001503	ossification	1	0	0.05	1.00000	character(0)
884	GO:0001505	regulation of neurotransmitter levels	21	0	1.11	1.00000	character(0)
885	GO:0001510	RNA methylation	22	0	1.16	1.00000	character(0)
886	GO:0001516	prostaglandin biosynthetic process	2	0	0.11	1.00000	character(0)
887	GO:0001523	retinoid metabolic process	1	0	0.05	1.00000	character(0)
888	GO:0001525	angiogenesis	10	0	0.53	1.00000	character(0)
889	GO:0001539	cilium or flagellum-dependent cell motil...	10	0	0.53	1.00000	character(0)
890	GO:0001558	regulation of cell growth	3	0	0.16	1.00000	character(0)
891	GO:0001568	blood vessel development	10	0	0.53	1.00000	character(0)
892	GO:0001578	microtubule bundle formation	19	0	1	1.00000	character(0)
893	GO:0001654	eye development	2	0	0.11	1.00000	character(0)
894	GO:0001655	urogenital system development	2	0	0.11	1.00000	character(0)
895	GO:0001666	response to hypoxia	2	0	0.11	1.00000	character(0)
896	GO:0001676	long-chain fatty acid metabolic process	3	0	0.16	1.00000	character(0)
897	GO:0001678	cellular glucose homeostasis	4	0	0.21	1.00000	character(0)
898	GO:0001682	tRNA 5'-leader removal	5	0	0.26	1.00000	character(0)
899	GO:0001709	cell fate determination	2	0	0.11	1.00000	character(0)
900	GO:0001731	formation of translation preinitiation c...	1	0	0.05	1.00000	character(0)
901	GO:0001736	establishment of planar polarity	5	0	0.26	1.00000	character(0)
902	GO:0001738	morphogenesis of a polarized epithelium	5	0	0.26	1.00000	character(0)
903	GO:0001763	morphogenesis of a branching structure	1	0	0.05	1.00000	character(0)
904	GO:0001764	neuron migration	2	0	0.11	1.00000	character(0)
905	GO:0001765	membrane raft assembly	7	0	0.37	1.00000	character(0)
906	GO:0001775	cell activation	1	0	0.05	1.00000	character(0)
907	GO:0001816	cytokine production	10	0	0.53	1.00000	character(0)
908	GO:0001817	regulation of cytokine production	10	0	0.53	1.00000	character(0)
909	GO:0001818	negative regulation of cytokine producti...	1	0	0.05	1.00000	character(0)
910	GO:0001819	positive regulation of cytokine producti...	3	0	0.16	1.00000	character(0)
911	GO:0001822	kidney development	2	0	0.11	1.00000	character(0)
912	GO:0001881	receptor recycling	1	0	0.05	1.00000	character(0)
913	GO:0001889	liver development	1	0	0.05	1.00000	character(0)
914	GO:0001894	tissue homeostasis	1	0	0.05	1.00000	character(0)
915	GO:0001895	retina homeostasis	1	0	0.05	1.00000	character(0)
916	GO:0001906	cell killing	1	0	0.05	1.00000	character(0)
917	GO:0001919	regulation of receptor recycling	1	0	0.05	1.00000	character(0)
918	GO:0001933	negative regulation of protein phosphory...	1	0	0.05	1.00000	character(0)
919	GO:0001935	endothelial cell proliferation	1	0	0.05	1.00000	character(0)
920	GO:0001936	regulation of endothelial cell prolifera...	1	0	0.05	1.00000	character(0)
921	GO:0001937	negative regulation of endothelial cell ...	1	0	0.05	1.00000	character(0)
922	GO:0001944	vasculature development	10	0	0.53	1.00000	character(0)
923	GO:0001973	adenosine receptor signaling pathway	1	0	0.05	1.00000	character(0)
924	GO:0002009	morphogenesis of an epithelium	7	0	0.37	1.00000	character(0)
925	GO:0002028	regulation of sodium ion transport	1	0	0.05	1.00000	character(0)
926	GO:0002062	chondrocyte differentiation	1	0	0.05	1.00000	character(0)
927	GO:0002063	chondrocyte development	1	0	0.05	1.00000	character(0)
928	GO:0002064	epithelial cell development	1	0	0.05	1.00000	character(0)
929	GO:0002065	columnar/cuboidal epithelial cell differ...	2	0	0.11	1.00000	character(0)
930	GO:0002066	columnar/cuboidal epithelial cell develo...	1	0	0.05	1.00000	character(0)
931	GO:0002067	glandular epithelial cell differentiatio...	1	0	0.05	1.00000	character(0)
932	GO:0002068	glandular epithelial cell development	1	0	0.05	1.00000	character(0)
933	GO:0002084	protein depalmitoylation	1	0	0.05	1.00000	character(0)
934	GO:0002100	tRNA wobble adenosine to inosine editing	1	0	0.05	1.00000	character(0)
935	GO:0002115	store-operated calcium entry	1	0	0.05	1.00000	character(0)
936	GO:0002181	cytoplasmic translation	3	0	0.16	1.00000	character(0)
937	GO:0002182	cytoplasmic translational elongation	2	0	0.11	1.00000	character(0)
938	GO:0002183	cytoplasmic translational initiation	1	0	0.05	1.00000	character(0)
939	GO:0002218	activation of innate immune response	97	0	5.12	1.00000	character(0)
940	GO:0002221	pattern recognition receptor signaling p...	97	0	5.12	1.00000	character(0)
941	GO:0002224	toll-like receptor signaling pathway	96	0	5.07	1.00000	character(0)
942	GO:0002237	response to molecule of bacterial origin	2	0	0.11	1.00000	character(0)
943	GO:0002252	immune effector process	26	0	1.37	1.00000	character(0)
944	GO:0002253	activation of immune response	101	0	5.33	1.00000	character(0)
945	GO:0002262	myeloid cell homeostasis	1	0	0.05	1.00000	character(0)
946	GO:0002376	immune system process	183	0	9.66	1.00000	character(0)
947	GO:0002407	dendritic cell chemotaxis	1	0	0.05	1.00000	character(0)
948	GO:0002429	immune response-activating cell surface ...	1	0	0.05	1.00000	character(0)
949	GO:0002474	antigen processing and presentation of p...	1	0	0.05	1.00000	character(0)
950	GO:0002483	antigen processing and presentation of e...	1	0	0.05	1.00000	character(0)
951	GO:0002520	immune system development	3	0	0.16	1.00000	character(0)
952	GO:0002521	leukocyte differentiation	1	0	0.05	1.00000	character(0)
953	GO:0002682	regulation of immune system process	103	0	5.44	1.00000	character(0)
954	GO:0002683	negative regulation of immune system pro...	4	0	0.21	1.00000	character(0)
955	GO:0002684	positive regulation of immune system pro...	101	0	5.33	1.00000	character(0)
956	GO:0002697	regulation of immune effector process	2	0	0.11	1.00000	character(0)
957	GO:0002698	negative regulation of immune effector p...	1	0	0.05	1.00000	character(0)
958	GO:0002753	cytoplasmic pattern recognition receptor...	1	0	0.05	1.00000	character(0)
959	GO:0002755	MyD88-dependent toll-like receptor signa...	7	0	0.37	1.00000	character(0)
960	GO:0002756	MyD88-independent toll-like receptor sig...	4	0	0.21	1.00000	character(0)
961	GO:0002757	immune response-activating signal transd...	98	0	5.17	1.00000	character(0)
962	GO:0002758	innate immune response-activating signal...	97	0	5.12	1.00000	character(0)
963	GO:0002764	immune response-regulating signaling pat...	98	0	5.17	1.00000	character(0)
964	GO:0002768	immune response-regulating cell surface ...	1	0	0.05	1.00000	character(0)
965	GO:0002790	peptide secretion	8	0	0.42	1.00000	character(0)
966	GO:0002791	regulation of peptide secretion	7	0	0.37	1.00000	character(0)
967	GO:0002831	regulation of response to biotic stimulu...	2	0	0.11	1.00000	character(0)
968	GO:0002832	negative regulation of response to bioti...	1	0	0.05	1.00000	character(0)
969	GO:0003008	system process	42	0	2.22	1.00000	character(0)
970	GO:0003012	muscle system process	8	0	0.42	1.00000	character(0)
971	GO:0003013	circulatory system process	4	0	0.21	1.00000	character(0)
972	GO:0003015	heart process	1	0	0.05	1.00000	character(0)
973	GO:0003018	vascular process in circulatory system	1	0	0.05	1.00000	character(0)
974	GO:0003309	type B pancreatic cell differentiation	1	0	0.05	1.00000	character(0)
975	GO:0003323	type B pancreatic cell development	1	0	0.05	1.00000	character(0)
976	GO:0003333	amino acid transmembrane transport	2	0	0.11	1.00000	character(0)
977	GO:0003341	cilium movement	29	0	1.53	1.00000	character(0)
978	GO:0003352	regulation of cilium movement	1	0	0.05	1.00000	character(0)
979	GO:0005977	glycogen metabolic process	14	0	0.74	1.00000	character(0)
980	GO:0005978	glycogen biosynthetic process	7	0	0.37	1.00000	character(0)
981	GO:0005980	glycogen catabolic process	2	0	0.11	1.00000	character(0)
982	GO:0005981	regulation of glycogen catabolic process	1	0	0.05	1.00000	character(0)
983	GO:0005984	disaccharide metabolic process	1	0	0.05	1.00000	character(0)
984	GO:0005991	trehalose metabolic process	1	0	0.05	1.00000	character(0)
985	GO:0006000	fructose metabolic process	2	0	0.11	1.00000	character(0)
986	GO:0006002	fructose 6-phosphate metabolic process	1	0	0.05	1.00000	character(0)
987	GO:0006003	fructose 2,6-bisphosphate metabolic proc...	2	0	0.11	1.00000	character(0)
988	GO:0006012	galactose metabolic process	5	0	0.26	1.00000	character(0)
989	GO:0006014	D-ribose metabolic process	1	0	0.05	1.00000	character(0)
990	GO:0006020	inositol metabolic process	3	0	0.16	1.00000	character(0)
991	GO:0006021	inositol biosynthetic process	2	0	0.11	1.00000	character(0)
992	GO:0006023	aminoglycan biosynthetic process	3	0	0.16	1.00000	character(0)
993	GO:0006024	glycosaminoglycan biosynthetic process	3	0	0.16	1.00000	character(0)
994	GO:0006029	proteoglycan metabolic process	6	0	0.32	1.00000	character(0)
995	GO:0006040	amino sugar metabolic process	6	0	0.32	1.00000	character(0)
996	GO:0006044	N-acetylglucosamine metabolic process	4	0	0.21	1.00000	character(0)
997	GO:0006047	UDP-N-acetylglucosamine metabolic proces...	1	0	0.05	1.00000	character(0)
998	GO:0006048	UDP-N-acetylglucosamine biosynthetic pro...	1	0	0.05	1.00000	character(0)
999	GO:0006066	alcohol metabolic process	30	0	1.58	1.00000	character(0)
1000	GO:0006071	glycerol metabolic process	4	0	0.21	1.00000	character(0)
1001	GO:0006073	cellular glucan metabolic process	14	0	0.74	1.00000	character(0)
1002	GO:0006081	cellular aldehyde metabolic process	16	0	0.84	1.00000	character(0)
1003	GO:0006083	acetate metabolic process	5	0	0.26	1.00000	character(0)
1004	GO:0006084	acetyl-CoA metabolic process	8	0	0.42	1.00000	character(0)
1005	GO:0006085	acetyl-CoA biosynthetic process	7	0	0.37	1.00000	character(0)
1006	GO:0006086	acetyl-CoA biosynthetic process from pyr...	4	0	0.21	1.00000	character(0)
1007	GO:0006089	lactate metabolic process	2	0	0.11	1.00000	character(0)
1008	GO:0006090	pyruvate metabolic process	37	0	1.95	1.00000	character(0)
1009	GO:0006096	glycolytic process	31	0	1.64	1.00000	character(0)
1010	GO:0006098	pentose-phosphate shunt	8	0	0.42	1.00000	character(0)
1011	GO:0006106	fumarate metabolic process	2	0	0.11	1.00000	character(0)
1012	GO:0006108	malate metabolic process	7	0	0.37	1.00000	character(0)
1013	GO:0006109	regulation of carbohydrate metabolic pro...	2	0	0.11	1.00000	character(0)
1014	GO:0006111	regulation of gluconeogenesis	1	0	0.05	1.00000	character(0)
1015	GO:0006112	energy reserve metabolic process	14	0	0.74	1.00000	character(0)
1016	GO:0006119	oxidative phosphorylation	13	0	0.69	1.00000	character(0)
1017	GO:0006120	mitochondrial electron transport, NADH t...	6	0	0.32	1.00000	character(0)
1018	GO:0006122	mitochondrial electron transport, ubiqui...	5	0	0.26	1.00000	character(0)
1019	GO:0006144	purine nucleobase metabolic process	3	0	0.16	1.00000	character(0)
1020	GO:0006165	nucleoside diphosphate phosphorylation	41	0	2.16	1.00000	character(0)
1021	GO:0006166	purine ribonucleoside salvage	4	0	0.21	1.00000	character(0)
1022	GO:0006168	adenine salvage	1	0	0.05	1.00000	character(0)
1023	GO:0006171	cAMP biosynthetic process	2	0	0.11	1.00000	character(0)
1024	GO:0006172	ADP biosynthetic process	1	0	0.05	1.00000	character(0)
1025	GO:0006177	GMP biosynthetic process	1	0	0.05	1.00000	character(0)
1026	GO:0006182	cGMP biosynthetic process	13	0	0.69	1.00000	character(0)
1027	GO:0006183	GTP biosynthetic process	10	0	0.53	1.00000	character(0)
1028	GO:0006206	pyrimidine nucleobase metabolic process	7	0	0.37	1.00000	character(0)
1029	GO:0006207	'de novo' pyrimidine nucleobase biosynth...	6	0	0.32	1.00000	character(0)
1030	GO:0006211	5-methylcytosine catabolic process	1	0	0.05	1.00000	character(0)
1031	GO:0006226	dUMP biosynthetic process	1	0	0.05	1.00000	character(0)
1032	GO:0006228	UTP biosynthetic process	10	0	0.53	1.00000	character(0)
1033	GO:0006241	CTP biosynthetic process	11	0	0.58	1.00000	character(0)
1034	GO:0006244	pyrimidine nucleotide catabolic process	1	0	0.05	1.00000	character(0)
1035	GO:0006265	DNA topological change	6	0	0.32	1.00000	character(0)
1036	GO:0006266	DNA ligation	5	0	0.26	1.00000	character(0)
1037	GO:0006269	DNA replication, synthesis of RNA primer	4	0	0.21	1.00000	character(0)
1038	GO:0006274	DNA replication termination	1	0	0.05	1.00000	character(0)
1039	GO:0006278	RNA-dependent DNA biosynthetic process	1	0	0.05	1.00000	character(0)
1040	GO:0006283	transcription-coupled nucleotide-excisio...	2	0	0.11	1.00000	character(0)
1041	GO:0006284	base-excision repair	10	0	0.53	1.00000	character(0)
1042	GO:0006285	base-excision repair, AP site formation	1	0	0.05	1.00000	character(0)
1043	GO:0006289	nucleotide-excision repair	17	0	0.9	1.00000	character(0)
1044	GO:0006298	mismatch repair	12	0	0.63	1.00000	character(0)
1045	GO:0006301	postreplication repair	7	0	0.37	1.00000	character(0)
1046	GO:0006303	double-strand break repair via nonhomolo...	5	0	0.26	1.00000	character(0)
1047	GO:0006304	DNA modification	5	0	0.26	1.00000	character(0)
1048	GO:0006305	DNA alkylation	1	0	0.05	1.00000	character(0)
1049	GO:0006306	DNA methylation	1	0	0.05	1.00000	character(0)
1050	GO:0006307	DNA dealkylation involved in DNA repair	2	0	0.11	1.00000	character(0)
1051	GO:0006308	DNA catabolic process	6	0	0.32	1.00000	character(0)
1052	GO:0006309	apoptotic DNA fragmentation	1	0	0.05	1.00000	character(0)
1053	GO:0006313	transposition, DNA-mediated	24	0	1.27	1.00000	character(0)
1054	GO:0006342	chromatin silencing	1	0	0.05	1.00000	character(0)
1055	GO:0006348	chromatin silencing at telomere	1	0	0.05	1.00000	character(0)
1056	GO:0006353	DNA-templated transcription, termination	1	0	0.05	1.00000	character(0)
1057	GO:0006354	DNA-templated transcription, elongation	16	0	0.84	1.00000	character(0)
1058	GO:0006359	regulation of transcription by RNA polym...	1	0	0.05	1.00000	character(0)
1059	GO:0006367	transcription initiation from RNA polyme...	17	0	0.9	1.00000	character(0)
1060	GO:0006368	transcription elongation from RNA polyme...	13	0	0.69	1.00000	character(0)
1061	GO:0006370	7-methylguanosine mRNA capping	3	0	0.16	1.00000	character(0)
1062	GO:0006376	mRNA splice site selection	2	0	0.11	1.00000	character(0)
1063	GO:0006378	mRNA polyadenylation	4	0	0.21	1.00000	character(0)
1064	GO:0006379	mRNA cleavage	4	0	0.21	1.00000	character(0)
1065	GO:0006382	adenosine to inosine editing	1	0	0.05	1.00000	character(0)
1066	GO:0006390	mitochondrial transcription	2	0	0.11	1.00000	character(0)
1067	GO:0006392	transcription elongation from mitochondr...	1	0	0.05	1.00000	character(0)
1068	GO:0006403	RNA localization	15	0	0.79	1.00000	character(0)
1069	GO:0006404	RNA import into nucleus	1	0	0.05	1.00000	character(0)
1070	GO:0006405	RNA export from nucleus	13	0	0.69	1.00000	character(0)
1071	GO:0006406	mRNA export from nucleus	9	0	0.48	1.00000	character(0)
1072	GO:0006408	snRNA export from nucleus	1	0	0.05	1.00000	character(0)
1073	GO:0006409	tRNA export from nucleus	1	0	0.05	1.00000	character(0)
1074	GO:0006420	arginyl-tRNA aminoacylation	4	0	0.21	1.00000	character(0)
1075	GO:0006421	asparaginyl-tRNA aminoacylation	2	0	0.11	1.00000	character(0)
1076	GO:0006422	aspartyl-tRNA aminoacylation	2	0	0.11	1.00000	character(0)
1077	GO:0006423	cysteinyl-tRNA aminoacylation	2	0	0.11	1.00000	character(0)
1078	GO:0006425	glutaminyl-tRNA aminoacylation	1	0	0.05	1.00000	character(0)
1079	GO:0006426	glycyl-tRNA aminoacylation	3	0	0.16	1.00000	character(0)
1080	GO:0006427	histidyl-tRNA aminoacylation	1	0	0.05	1.00000	character(0)
1081	GO:0006428	isoleucyl-tRNA aminoacylation	3	0	0.16	1.00000	character(0)
1082	GO:0006429	leucyl-tRNA aminoacylation	2	0	0.11	1.00000	character(0)
1083	GO:0006430	lysyl-tRNA aminoacylation	1	0	0.05	1.00000	character(0)
1084	GO:0006431	methionyl-tRNA aminoacylation	3	0	0.16	1.00000	character(0)
1085	GO:0006432	phenylalanyl-tRNA aminoacylation	4	0	0.21	1.00000	character(0)
1086	GO:0006434	seryl-tRNA aminoacylation	3	0	0.16	1.00000	character(0)
1087	GO:0006435	threonyl-tRNA aminoacylation	3	0	0.16	1.00000	character(0)
1088	GO:0006436	tryptophanyl-tRNA aminoacylation	3	0	0.16	1.00000	character(0)
1089	GO:0006437	tyrosyl-tRNA aminoacylation	2	0	0.11	1.00000	character(0)
1090	GO:0006438	valyl-tRNA aminoacylation	2	0	0.11	1.00000	character(0)
1091	GO:0006446	regulation of translational initiation	3	0	0.16	1.00000	character(0)
1092	GO:0006448	regulation of translational elongation	5	0	0.26	1.00000	character(0)
1093	GO:0006449	regulation of translational termination	3	0	0.16	1.00000	character(0)
1094	GO:0006450	regulation of translational fidelity	1	0	0.05	1.00000	character(0)
1095	GO:0006458	'de novo' protein folding	1	0	0.05	1.00000	character(0)
1096	GO:0006465	signal peptide processing	16	0	0.84	1.00000	character(0)
1097	GO:0006469	negative regulation of protein kinase ac...	1	0	0.05	1.00000	character(0)
1098	GO:0006470	protein dephosphorylation	197	0	10.4	1.00000	character(0)
1099	GO:0006473	protein acetylation	19	0	1	1.00000	character(0)
1100	GO:0006474	N-terminal protein amino acid acetylatio...	1	0	0.05	1.00000	character(0)
1101	GO:0006475	internal protein amino acid acetylation	18	0	0.95	1.00000	character(0)
1102	GO:0006476	protein deacetylation	4	0	0.21	1.00000	character(0)
1103	GO:0006477	protein sulfation	1	0	0.05	1.00000	character(0)
1104	GO:0006478	peptidyl-tyrosine sulfation	1	0	0.05	1.00000	character(0)
1105	GO:0006480	N-terminal protein amino acid methylatio...	1	0	0.05	1.00000	character(0)
1106	GO:0006481	C-terminal protein methylation	1	0	0.05	1.00000	character(0)
1107	GO:0006482	protein demethylation	7	0	0.37	1.00000	character(0)
1108	GO:0006487	protein N-linked glycosylation	14	0	0.74	1.00000	character(0)
1109	GO:0006488	dolichol-linked oligosaccharide biosynth...	8	0	0.42	1.00000	character(0)
1110	GO:0006490	oligosaccharide-lipid intermediate biosy...	8	0	0.42	1.00000	character(0)
1111	GO:0006491	N-glycan processing	3	0	0.16	1.00000	character(0)
1112	GO:0006497	protein lipidation	38	0	2.01	1.00000	character(0)
1113	GO:0006498	N-terminal protein lipidation	1	0	0.05	1.00000	character(0)
1114	GO:0006499	N-terminal protein myristoylation	1	0	0.05	1.00000	character(0)
1115	GO:0006505	GPI anchor metabolic process	36	0	1.9	1.00000	character(0)
1116	GO:0006506	GPI anchor biosynthetic process	36	0	1.9	1.00000	character(0)
1117	GO:0006513	protein monoubiquitination	7	0	0.37	1.00000	character(0)
1118	GO:0006516	glycoprotein catabolic process	1	0	0.05	1.00000	character(0)
1119	GO:0006522	alanine metabolic process	1	0	0.05	1.00000	character(0)
1120	GO:0006525	arginine metabolic process	2	0	0.11	1.00000	character(0)
1121	GO:0006526	arginine biosynthetic process	2	0	0.11	1.00000	character(0)
1122	GO:0006528	asparagine metabolic process	4	0	0.21	1.00000	character(0)
1123	GO:0006529	asparagine biosynthetic process	4	0	0.21	1.00000	character(0)
1124	GO:0006534	cysteine metabolic process	4	0	0.21	1.00000	character(0)
1125	GO:0006535	cysteine biosynthetic process from serin...	1	0	0.05	1.00000	character(0)
1126	GO:0006536	glutamate metabolic process	3	0	0.16	1.00000	character(0)
1127	GO:0006537	glutamate biosynthetic process	1	0	0.05	1.00000	character(0)
1128	GO:0006541	glutamine metabolic process	10	0	0.53	1.00000	character(0)
1129	GO:0006542	glutamine biosynthetic process	7	0	0.37	1.00000	character(0)
1130	GO:0006544	glycine metabolic process	7	0	0.37	1.00000	character(0)
1131	GO:0006545	glycine biosynthetic process	4	0	0.21	1.00000	character(0)
1132	GO:0006546	glycine catabolic process	3	0	0.16	1.00000	character(0)
1133	GO:0006553	lysine metabolic process	1	0	0.05	1.00000	character(0)
1134	GO:0006556	S-adenosylmethionine biosynthetic proces...	4	0	0.21	1.00000	character(0)
1135	GO:0006558	L-phenylalanine metabolic process	2	0	0.11	1.00000	character(0)
1136	GO:0006559	L-phenylalanine catabolic process	2	0	0.11	1.00000	character(0)
1137	GO:0006560	proline metabolic process	3	0	0.16	1.00000	character(0)
1138	GO:0006561	proline biosynthetic process	2	0	0.11	1.00000	character(0)
1139	GO:0006562	proline catabolic process	1	0	0.05	1.00000	character(0)
1140	GO:0006566	threonine metabolic process	1	0	0.05	1.00000	character(0)
1141	GO:0006567	threonine catabolic process	1	0	0.05	1.00000	character(0)
1142	GO:0006568	tryptophan metabolic process	17	0	0.9	1.00000	character(0)
1143	GO:0006569	tryptophan catabolic process	17	0	0.9	1.00000	character(0)
1144	GO:0006570	tyrosine metabolic process	1	0	0.05	1.00000	character(0)
1145	GO:0006577	amino-acid betaine metabolic process	1	0	0.05	1.00000	character(0)
1146	GO:0006578	amino-acid betaine biosynthetic process	1	0	0.05	1.00000	character(0)
1147	GO:0006582	melanin metabolic process	6	0	0.32	1.00000	character(0)
1148	GO:0006586	indolalkylamine metabolic process	17	0	0.9	1.00000	character(0)
1149	GO:0006591	ornithine metabolic process	1	0	0.05	1.00000	character(0)
1150	GO:0006597	spermine biosynthetic process	3	0	0.16	1.00000	character(0)
1151	GO:0006611	protein export from nucleus	15	0	0.79	1.00000	character(0)
1152	GO:0006616	SRP-dependent cotranslational protein ta...	1	0	0.05	1.00000	character(0)
1153	GO:0006620	posttranslational protein targeting to e...	1	0	0.05	1.00000	character(0)
1154	GO:0006621	protein retention in ER lumen	1	0	0.05	1.00000	character(0)
1155	GO:0006622	protein targeting to lysosome	1	0	0.05	1.00000	character(0)
1156	GO:0006623	protein targeting to vacuole	2	0	0.11	1.00000	character(0)
1157	GO:0006625	protein targeting to peroxisome	8	0	0.42	1.00000	character(0)
1158	GO:0006626	protein targeting to mitochondrion	19	0	1	1.00000	character(0)
1159	GO:0006627	protein processing involved in protein t...	9	0	0.48	1.00000	character(0)
1160	GO:0006636	unsaturated fatty acid biosynthetic proc...	2	0	0.11	1.00000	character(0)
1161	GO:0006638	neutral lipid metabolic process	1	0	0.05	1.00000	character(0)
1162	GO:0006639	acylglycerol metabolic process	1	0	0.05	1.00000	character(0)
1163	GO:0006641	triglyceride metabolic process	1	0	0.05	1.00000	character(0)
1164	GO:0006650	glycerophospholipid metabolic process	83	0	4.38	1.00000	character(0)
1165	GO:0006654	phosphatidic acid biosynthetic process	2	0	0.11	1.00000	character(0)
1166	GO:0006655	phosphatidylglycerol biosynthetic proces...	2	0	0.11	1.00000	character(0)
1167	GO:0006656	phosphatidylcholine biosynthetic process	2	0	0.11	1.00000	character(0)
1168	GO:0006658	phosphatidylserine metabolic process	4	0	0.21	1.00000	character(0)
1169	GO:0006659	phosphatidylserine biosynthetic process	2	0	0.11	1.00000	character(0)
1170	GO:0006661	phosphatidylinositol biosynthetic proces...	37	0	1.95	1.00000	character(0)
1171	GO:0006662	glycerol ether metabolic process	4	0	0.21	1.00000	character(0)
1172	GO:0006690	icosanoid metabolic process	2	0	0.11	1.00000	character(0)
1173	GO:0006692	prostanoid metabolic process	2	0	0.11	1.00000	character(0)
1174	GO:0006693	prostaglandin metabolic process	2	0	0.11	1.00000	character(0)
1175	GO:0006695	cholesterol biosynthetic process	2	0	0.11	1.00000	character(0)
1176	GO:0006720	isoprenoid metabolic process	11	0	0.58	1.00000	character(0)
1177	GO:0006721	terpenoid metabolic process	2	0	0.11	1.00000	character(0)
1178	GO:0006722	triterpenoid metabolic process	1	0	0.05	1.00000	character(0)
1179	GO:0006729	tetrahydrobiopterin biosynthetic process	2	0	0.11	1.00000	character(0)
1180	GO:0006730	one-carbon metabolic process	4	0	0.21	1.00000	character(0)
1181	GO:0006733	oxidoreduction coenzyme metabolic proces...	56	0	2.96	1.00000	character(0)
1182	GO:0006739	NADP metabolic process	12	0	0.63	1.00000	character(0)
1183	GO:0006741	NADP biosynthetic process	4	0	0.21	1.00000	character(0)
1184	GO:0006743	ubiquinone metabolic process	5	0	0.26	1.00000	character(0)
1185	GO:0006744	ubiquinone biosynthetic process	5	0	0.26	1.00000	character(0)
1186	GO:0006750	glutathione biosynthetic process	6	0	0.32	1.00000	character(0)
1187	GO:0006757	ATP generation from ADP	31	0	1.64	1.00000	character(0)
1188	GO:0006760	folic acid-containing compound metabolic...	9	0	0.48	1.00000	character(0)
1189	GO:0006766	vitamin metabolic process	11	0	0.58	1.00000	character(0)
1190	GO:0006767	water-soluble vitamin metabolic process	8	0	0.42	1.00000	character(0)
1191	GO:0006771	riboflavin metabolic process	2	0	0.11	1.00000	character(0)
1192	GO:0006772	thiamine metabolic process	1	0	0.05	1.00000	character(0)
1193	GO:0006775	fat-soluble vitamin metabolic process	3	0	0.16	1.00000	character(0)
1194	GO:0006777	Mo-molybdopterin cofactor biosynthetic p...	4	0	0.21	1.00000	character(0)
1195	GO:0006779	porphyrin-containing compound biosynthet...	12	0	0.63	1.00000	character(0)
1196	GO:0006780	uroporphyrinogen III biosynthetic proces...	3	0	0.16	1.00000	character(0)
1197	GO:0006783	heme biosynthetic process	3	0	0.16	1.00000	character(0)
1198	GO:0006784	heme a biosynthetic process	1	0	0.05	1.00000	character(0)
1199	GO:0006801	superoxide metabolic process	19	0	1	1.00000	character(0)
1200	GO:0006805	xenobiotic metabolic process	2	0	0.11	1.00000	character(0)
1201	GO:0006809	nitric oxide biosynthetic process	3	0	0.16	1.00000	character(0)
1202	GO:0006813	potassium ion transport	97	0	5.12	1.00000	character(0)
1203	GO:0006817	phosphate ion transport	8	0	0.42	1.00000	character(0)
1204	GO:0006821	chloride transport	18	0	0.95	1.00000	character(0)
1205	GO:0006825	copper ion transport	5	0	0.26	1.00000	character(0)
1206	GO:0006836	neurotransmitter transport	8	0	0.42	1.00000	character(0)
1207	GO:0006839	mitochondrial transport	27	0	1.43	1.00000	character(0)
1208	GO:0006848	pyruvate transport	2	0	0.11	1.00000	character(0)
1209	GO:0006850	mitochondrial pyruvate transmembrane tra...	2	0	0.11	1.00000	character(0)
1210	GO:0006851	mitochondrial calcium ion transmembrane ...	6	0	0.32	1.00000	character(0)
1211	GO:0006855	drug transmembrane transport	1	0	0.05	1.00000	character(0)
1212	GO:0006857	oligopeptide transport	5	0	0.26	1.00000	character(0)
1213	GO:0006865	amino acid transport	3	0	0.16	1.00000	character(0)
1214	GO:0006874	cellular calcium ion homeostasis	11	0	0.58	1.00000	character(0)
1215	GO:0006884	cell volume homeostasis	3	0	0.16	1.00000	character(0)
1216	GO:0006885	regulation of pH	7	0	0.37	1.00000	character(0)
1217	GO:0006887	exocytosis	35	0	1.85	1.00000	character(0)
1218	GO:0006888	ER to Golgi vesicle-mediated transport	21	0	1.11	1.00000	character(0)
1219	GO:0006890	retrograde vesicle-mediated transport, G...	7	0	0.37	1.00000	character(0)
1220	GO:0006891	intra-Golgi vesicle-mediated transport	4	0	0.21	1.00000	character(0)
1221	GO:0006892	post-Golgi vesicle-mediated transport	9	0	0.48	1.00000	character(0)
1222	GO:0006893	Golgi to plasma membrane transport	3	0	0.16	1.00000	character(0)
1223	GO:0006895	Golgi to endosome transport	6	0	0.32	1.00000	character(0)
1224	GO:0006897	endocytosis	18	0	0.95	1.00000	character(0)
1225	GO:0006898	receptor-mediated endocytosis	6	0	0.32	1.00000	character(0)
1226	GO:0006900	vesicle budding from membrane	5	0	0.26	1.00000	character(0)
1227	GO:0006901	vesicle coating	2	0	0.11	1.00000	character(0)
1228	GO:0006903	vesicle targeting	4	0	0.21	1.00000	character(0)
1229	GO:0006904	vesicle docking involved in exocytosis	14	0	0.74	1.00000	character(0)
1230	GO:0006906	vesicle fusion	1	0	0.05	1.00000	character(0)
1231	GO:0006914	autophagy	27	0	1.43	1.00000	character(0)
1232	GO:0006919	activation of cysteine-type endopeptidas...	3	0	0.16	1.00000	character(0)
1233	GO:0006921	cellular component disassembly involved ...	1	0	0.05	1.00000	character(0)
1234	GO:0006936	muscle contraction	8	0	0.42	1.00000	character(0)
1235	GO:0006937	regulation of muscle contraction	6	0	0.32	1.00000	character(0)
1236	GO:0006941	striated muscle contraction	3	0	0.16	1.00000	character(0)
1237	GO:0006942	regulation of striated muscle contractio...	3	0	0.16	1.00000	character(0)
1238	GO:0006949	syncytium formation	1	0	0.05	1.00000	character(0)
1239	GO:0006954	inflammatory response	8	0	0.42	1.00000	character(0)
1240	GO:0006955	immune response	159	0	8.39	1.00000	character(0)
1241	GO:0006956	complement activation	3	0	0.16	1.00000	character(0)
1242	GO:0006959	humoral immune response	3	0	0.16	1.00000	character(0)
1243	GO:0006970	response to osmotic stress	3	0	0.16	1.00000	character(0)
1244	GO:0006971	hypotonic response	3	0	0.16	1.00000	character(0)
1245	GO:0006984	ER-nucleus signaling pathway	3	0	0.16	1.00000	character(0)
1246	GO:0006986	response to unfolded protein	2	0	0.11	1.00000	character(0)
1247	GO:0006991	response to sterol depletion	3	0	0.16	1.00000	character(0)
1248	GO:0006997	nucleus organization	4	0	0.21	1.00000	character(0)
1249	GO:0006998	nuclear envelope organization	2	0	0.11	1.00000	character(0)
1250	GO:0007004	telomere maintenance via telomerase	1	0	0.05	1.00000	character(0)
1251	GO:0007006	mitochondrial membrane organization	4	0	0.21	1.00000	character(0)
1252	GO:0007007	inner mitochondrial membrane organizatio...	3	0	0.16	1.00000	character(0)
1253	GO:0007009	plasma membrane organization	19	0	1	1.00000	character(0)
1254	GO:0007015	actin filament organization	60	0	3.17	1.00000	character(0)
1255	GO:0007020	microtubule nucleation	12	0	0.63	1.00000	character(0)
1256	GO:0007021	tubulin complex assembly	3	0	0.16	1.00000	character(0)
1257	GO:0007023	post-chaperonin tubulin folding pathway	4	0	0.21	1.00000	character(0)
1258	GO:0007029	endoplasmic reticulum organization	5	0	0.26	1.00000	character(0)
1259	GO:0007030	Golgi organization	5	0	0.26	1.00000	character(0)
1260	GO:0007031	peroxisome organization	15	0	0.79	1.00000	character(0)
1261	GO:0007033	vacuole organization	9	0	0.48	1.00000	character(0)
1262	GO:0007034	vacuolar transport	17	0	0.9	1.00000	character(0)
1263	GO:0007040	lysosome organization	4	0	0.21	1.00000	character(0)
1264	GO:0007041	lysosomal transport	2	0	0.11	1.00000	character(0)
1265	GO:0007043	cell-cell junction assembly	1	0	0.05	1.00000	character(0)
1266	GO:0007050	cell cycle arrest	2	0	0.11	1.00000	character(0)
1267	GO:0007062	sister chromatid cohesion	9	0	0.48	1.00000	character(0)
1268	GO:0007064	mitotic sister chromatid cohesion	6	0	0.32	1.00000	character(0)
1269	GO:0007080	mitotic metaphase plate congression	2	0	0.11	1.00000	character(0)
1270	GO:0007084	mitotic nuclear envelope reassembly	1	0	0.05	1.00000	character(0)
1271	GO:0007093	mitotic cell cycle checkpoint	14	0	0.74	1.00000	character(0)
1272	GO:0007094	mitotic spindle assembly checkpoint	7	0	0.37	1.00000	character(0)
1273	GO:0007095	mitotic G2 DNA damage checkpoint	1	0	0.05	1.00000	character(0)
1274	GO:0007096	regulation of exit from mitosis	1	0	0.05	1.00000	character(0)
1275	GO:0007099	centriole replication	11	0	0.58	1.00000	character(0)
1276	GO:0007127	meiosis I	17	0	0.9	1.00000	character(0)
1277	GO:0007129	synapsis	6	0	0.32	1.00000	character(0)
1278	GO:0007130	synaptonemal complex assembly	4	0	0.21	1.00000	character(0)
1279	GO:0007131	reciprocal meiotic recombination	7	0	0.37	1.00000	character(0)
1280	GO:0007140	male meiotic nuclear division	3	0	0.16	1.00000	character(0)
1281	GO:0007157	heterophilic cell-cell adhesion via plas...	3	0	0.16	1.00000	character(0)
1282	GO:0007162	negative regulation of cell adhesion	1	0	0.05	1.00000	character(0)
1283	GO:0007163	establishment or maintenance of cell pol...	6	0	0.32	1.00000	character(0)
1284	GO:0007164	establishment of tissue polarity	5	0	0.26	1.00000	character(0)
1285	GO:0007166	cell surface receptor signaling pathway	207	0	10.93	1.00000	character(0)
1286	GO:0007167	enzyme linked receptor protein signaling...	32	0	1.69	1.00000	character(0)
1287	GO:0007169	transmembrane receptor protein tyrosine ...	14	0	0.74	1.00000	character(0)
1288	GO:0007172	signal complex assembly	1	0	0.05	1.00000	character(0)
1289	GO:0007178	transmembrane receptor protein serine/th...	18	0	0.95	1.00000	character(0)
1290	GO:0007179	transforming growth factor beta receptor...	7	0	0.37	1.00000	character(0)
1291	GO:0007187	G protein-coupled receptor signaling pat...	2	0	0.11	1.00000	character(0)
1292	GO:0007188	adenylate cyclase-modulating G protein-c...	2	0	0.11	1.00000	character(0)
1293	GO:0007194	negative regulation of adenylate cyclase...	12	0	0.63	1.00000	character(0)
1294	GO:0007205	protein kinase C-activating G protein-co...	9	0	0.48	1.00000	character(0)
1295	GO:0007213	G protein-coupled acetylcholine receptor...	1	0	0.05	1.00000	character(0)
1296	GO:0007215	glutamate receptor signaling pathway	4	0	0.21	1.00000	character(0)
1297	GO:0007216	G protein-coupled glutamate receptor sig...	1	0	0.05	1.00000	character(0)
1298	GO:0007218	neuropeptide signaling pathway	6	0	0.32	1.00000	character(0)
1299	GO:0007219	Notch signaling pathway	40	0	2.11	1.00000	character(0)
1300	GO:0007224	smoothened signaling pathway	11	0	0.58	1.00000	character(0)
1301	GO:0007229	integrin-mediated signaling pathway	6	0	0.32	1.00000	character(0)
1302	GO:0007249	I-kappaB kinase/NF-kappaB signaling	6	0	0.32	1.00000	character(0)
1303	GO:0007250	activation of NF-kappaB-inducing kinase ...	1	0	0.05	1.00000	character(0)
1304	GO:0007254	JNK cascade	3	0	0.16	1.00000	character(0)
1305	GO:0007265	Ras protein signal transduction	23	0	1.21	1.00000	character(0)
1306	GO:0007266	Rho protein signal transduction	5	0	0.26	1.00000	character(0)
1307	GO:0007268	chemical synaptic transmission	31	0	1.64	1.00000	character(0)
1308	GO:0007269	neurotransmitter secretion	7	0	0.37	1.00000	character(0)
1309	GO:0007271	synaptic transmission, cholinergic	13	0	0.69	1.00000	character(0)
1310	GO:0007338	single fertilization	6	0	0.32	1.00000	character(0)
1311	GO:0007340	acrosome reaction	3	0	0.16	1.00000	character(0)
1312	GO:0007349	cellularization	1	0	0.05	1.00000	character(0)
1313	GO:0007416	synapse assembly	1	0	0.05	1.00000	character(0)
1314	GO:0007417	central nervous system development	3	0	0.16	1.00000	character(0)
1315	GO:0007423	sensory organ development	4	0	0.21	1.00000	character(0)
1316	GO:0007507	heart development	1	0	0.05	1.00000	character(0)
1317	GO:0007517	muscle organ development	3	0	0.16	1.00000	character(0)
1318	GO:0007520	myoblast fusion	1	0	0.05	1.00000	character(0)
1319	GO:0007584	response to nutrient	2	0	0.11	1.00000	character(0)
1320	GO:0007591	molting cycle, chitin-based cuticle	1	0	0.05	1.00000	character(0)
1321	GO:0007596	blood coagulation	3	0	0.16	1.00000	character(0)
1322	GO:0007597	blood coagulation, intrinsic pathway	1	0	0.05	1.00000	character(0)
1323	GO:0007599	hemostasis	3	0	0.16	1.00000	character(0)
1324	GO:0007600	sensory perception	31	0	1.64	1.00000	character(0)
1325	GO:0007601	visual perception	11	0	0.58	1.00000	character(0)
1326	GO:0007602	phototransduction	1	0	0.05	1.00000	character(0)
1327	GO:0007605	sensory perception of sound	10	0	0.53	1.00000	character(0)
1328	GO:0007606	sensory perception of chemical stimulus	5	0	0.26	1.00000	character(0)
1329	GO:0007610	behavior	1	0	0.05	1.00000	character(0)
1330	GO:0007623	circadian rhythm	3	0	0.16	1.00000	character(0)
1331	GO:0007624	ultradian rhythm	2	0	0.11	1.00000	character(0)
1332	GO:0007631	feeding behavior	1	0	0.05	1.00000	character(0)
1333	GO:0008015	blood circulation	4	0	0.21	1.00000	character(0)
1334	GO:0008016	regulation of heart contraction	1	0	0.05	1.00000	character(0)
1335	GO:0008053	mitochondrial fusion	4	0	0.21	1.00000	character(0)
1336	GO:0008063	Toll signaling pathway	2	0	0.11	1.00000	character(0)
1337	GO:0008064	regulation of actin polymerization or de...	38	0	2.01	1.00000	character(0)
1338	GO:0008154	actin polymerization or depolymerization	46	0	2.43	1.00000	character(0)
1339	GO:0008156	negative regulation of DNA replication	1	0	0.05	1.00000	character(0)
1340	GO:0008203	cholesterol metabolic process	3	0	0.16	1.00000	character(0)
1341	GO:0008214	protein dealkylation	7	0	0.37	1.00000	character(0)
1342	GO:0008215	spermine metabolic process	3	0	0.16	1.00000	character(0)
1343	GO:0008216	spermidine metabolic process	1	0	0.05	1.00000	character(0)
1344	GO:0008217	regulation of blood pressure	3	0	0.16	1.00000	character(0)
1345	GO:0008277	regulation of G protein-coupled receptor...	1	0	0.05	1.00000	character(0)
1346	GO:0008285	negative regulation of cell proliferatio...	11	0	0.58	1.00000	character(0)
1347	GO:0008286	insulin receptor signaling pathway	3	0	0.16	1.00000	character(0)
1348	GO:0008295	spermidine biosynthetic process	1	0	0.05	1.00000	character(0)
1349	GO:0008299	isoprenoid biosynthetic process	9	0	0.48	1.00000	character(0)
1350	GO:0008356	asymmetric cell division	2	0	0.11	1.00000	character(0)
1351	GO:0008361	regulation of cell size	3	0	0.16	1.00000	character(0)
1352	GO:0008535	respiratory chain complex IV assembly	4	0	0.21	1.00000	character(0)
1353	GO:0008543	fibroblast growth factor receptor signal...	1	0	0.05	1.00000	character(0)
1354	GO:0008544	epidermis development	3	0	0.16	1.00000	character(0)
1355	GO:0008592	regulation of Toll signaling pathway	1	0	0.05	1.00000	character(0)
1356	GO:0008608	attachment of spindle microtubules to ki...	5	0	0.26	1.00000	character(0)
1357	GO:0008612	peptidyl-lysine modification to peptidyl...	2	0	0.11	1.00000	character(0)
1358	GO:0008614	pyridoxine metabolic process	1	0	0.05	1.00000	character(0)
1359	GO:0008615	pyridoxine biosynthetic process	1	0	0.05	1.00000	character(0)
1360	GO:0008643	carbohydrate transport	13	0	0.69	1.00000	character(0)
1361	GO:0008645	hexose transmembrane transport	1	0	0.05	1.00000	character(0)
1362	GO:0009052	pentose-phosphate shunt, non-oxidative b...	1	0	0.05	1.00000	character(0)
1363	GO:0009064	glutamine family amino acid metabolic pr...	18	0	0.95	1.00000	character(0)
1364	GO:0009065	glutamine family amino acid catabolic pr...	1	0	0.05	1.00000	character(0)
1365	GO:0009068	aspartate family amino acid catabolic pr...	1	0	0.05	1.00000	character(0)
1366	GO:0009071	serine family amino acid catabolic proce...	3	0	0.16	1.00000	character(0)
1367	GO:0009078	pyruvate family amino acid metabolic pro...	1	0	0.05	1.00000	character(0)
1368	GO:0009081	branched-chain amino acid metabolic proc...	2	0	0.11	1.00000	character(0)
1369	GO:0009083	branched-chain amino acid catabolic proc...	1	0	0.05	1.00000	character(0)
1370	GO:0009084	glutamine family amino acid biosynthetic...	12	0	0.63	1.00000	character(0)
1371	GO:0009085	lysine biosynthetic process	1	0	0.05	1.00000	character(0)
1372	GO:0009089	lysine biosynthetic process via diaminop...	1	0	0.05	1.00000	character(0)
1373	GO:0009092	homoserine metabolic process	3	0	0.16	1.00000	character(0)
1374	GO:0009106	lipoate metabolic process	1	0	0.05	1.00000	character(0)
1375	GO:0009107	lipoate biosynthetic process	1	0	0.05	1.00000	character(0)
1376	GO:0009108	coenzyme biosynthetic process	79	0	4.17	1.00000	character(0)
1377	GO:0009109	coenzyme catabolic process	1	0	0.05	1.00000	character(0)
1378	GO:0009110	vitamin biosynthetic process	6	0	0.32	1.00000	character(0)
1379	GO:0009112	nucleobase metabolic process	10	0	0.53	1.00000	character(0)
1380	GO:0009113	purine nucleobase biosynthetic process	3	0	0.16	1.00000	character(0)
1381	GO:0009125	nucleoside monophosphate catabolic proce...	2	0	0.11	1.00000	character(0)
1382	GO:0009132	nucleoside diphosphate metabolic process	43	0	2.27	1.00000	character(0)
1383	GO:0009133	nucleoside diphosphate biosynthetic proc...	1	0	0.05	1.00000	character(0)
1384	GO:0009135	purine nucleoside diphosphate metabolic ...	32	0	1.69	1.00000	character(0)
1385	GO:0009136	purine nucleoside diphosphate biosynthet...	1	0	0.05	1.00000	character(0)
1386	GO:0009147	pyrimidine nucleoside triphosphate metab...	12	0	0.63	1.00000	character(0)
1387	GO:0009148	pyrimidine nucleoside triphosphate biosy...	11	0	0.58	1.00000	character(0)
1388	GO:0009149	pyrimidine nucleoside triphosphate catab...	1	0	0.05	1.00000	character(0)
1389	GO:0009159	deoxyribonucleoside monophosphate catabo...	2	0	0.11	1.00000	character(0)
1390	GO:0009163	nucleoside biosynthetic process	16	0	0.84	1.00000	character(0)
1391	GO:0009166	nucleotide catabolic process	47	0	2.48	1.00000	character(0)
1392	GO:0009179	purine ribonucleoside diphosphate metabo...	32	0	1.69	1.00000	character(0)
1393	GO:0009180	purine ribonucleoside diphosphate biosyn...	1	0	0.05	1.00000	character(0)
1394	GO:0009185	ribonucleoside diphosphate metabolic pro...	32	0	1.69	1.00000	character(0)
1395	GO:0009187	cyclic nucleotide metabolic process	40	0	2.11	1.00000	character(0)
1396	GO:0009188	ribonucleoside diphosphate biosynthetic ...	1	0	0.05	1.00000	character(0)
1397	GO:0009190	cyclic nucleotide biosynthetic process	39	0	2.06	1.00000	character(0)
1398	GO:0009200	deoxyribonucleoside triphosphate metabol...	1	0	0.05	1.00000	character(0)
1399	GO:0009204	deoxyribonucleoside triphosphate catabol...	1	0	0.05	1.00000	character(0)
1400	GO:0009208	pyrimidine ribonucleoside triphosphate m...	11	0	0.58	1.00000	character(0)
1401	GO:0009209	pyrimidine ribonucleoside triphosphate b...	11	0	0.58	1.00000	character(0)
1402	GO:0009211	pyrimidine deoxyribonucleoside triphosph...	1	0	0.05	1.00000	character(0)
1403	GO:0009213	pyrimidine deoxyribonucleoside triphosph...	1	0	0.05	1.00000	character(0)
1404	GO:0009214	cyclic nucleotide catabolic process	1	0	0.05	1.00000	character(0)
1405	GO:0009218	pyrimidine ribonucleotide metabolic proc...	11	0	0.58	1.00000	character(0)
1406	GO:0009220	pyrimidine ribonucleotide biosynthetic p...	11	0	0.58	1.00000	character(0)
1407	GO:0009223	pyrimidine deoxyribonucleotide catabolic...	1	0	0.05	1.00000	character(0)
1408	GO:0009225	nucleotide-sugar metabolic process	6	0	0.32	1.00000	character(0)
1409	GO:0009226	nucleotide-sugar biosynthetic process	4	0	0.21	1.00000	character(0)
1410	GO:0009229	thiamine diphosphate biosynthetic proces...	1	0	0.05	1.00000	character(0)
1411	GO:0009231	riboflavin biosynthetic process	2	0	0.11	1.00000	character(0)
1412	GO:0009235	cobalamin metabolic process	1	0	0.05	1.00000	character(0)
1413	GO:0009240	isopentenyl diphosphate biosynthetic pro...	1	0	0.05	1.00000	character(0)
1414	GO:0009247	glycolipid biosynthetic process	44	0	2.32	1.00000	character(0)
1415	GO:0009249	protein lipoylation	2	0	0.11	1.00000	character(0)
1416	GO:0009250	glucan biosynthetic process	7	0	0.37	1.00000	character(0)
1417	GO:0009251	glucan catabolic process	2	0	0.11	1.00000	character(0)
1418	GO:0009254	peptidoglycan turnover	1	0	0.05	1.00000	character(0)
1419	GO:0009256	10-formyltetrahydrofolate metabolic proc...	1	0	0.05	1.00000	character(0)
1420	GO:0009258	10-formyltetrahydrofolate catabolic proc...	1	0	0.05	1.00000	character(0)
1421	GO:0009264	deoxyribonucleotide catabolic process	4	0	0.21	1.00000	character(0)
1422	GO:0009266	response to temperature stimulus	9	0	0.48	1.00000	character(0)
1423	GO:0009267	cellular response to starvation	1	0	0.05	1.00000	character(0)
1424	GO:0009298	GDP-mannose biosynthetic process	2	0	0.11	1.00000	character(0)
1425	GO:0009306	protein secretion	8	0	0.42	1.00000	character(0)
1426	GO:0009310	amine catabolic process	17	0	0.9	1.00000	character(0)
1427	GO:0009311	oligosaccharide metabolic process	6	0	0.32	1.00000	character(0)
1428	GO:0009312	oligosaccharide biosynthetic process	2	0	0.11	1.00000	character(0)
1429	GO:0009314	response to radiation	8	0	0.42	1.00000	character(0)
1430	GO:0009396	folic acid-containing compound biosynthe...	5	0	0.26	1.00000	character(0)
1431	GO:0009397	folic acid-containing compound catabolic...	1	0	0.05	1.00000	character(0)
1432	GO:0009405	pathogenesis	4	0	0.21	1.00000	character(0)
1433	GO:0009408	response to heat	5	0	0.26	1.00000	character(0)
1434	GO:0009409	response to cold	1	0	0.05	1.00000	character(0)
1435	GO:0009410	response to xenobiotic stimulus	2	0	0.11	1.00000	character(0)
1436	GO:0009416	response to light stimulus	2	0	0.11	1.00000	character(0)
1437	GO:0009435	NAD biosynthetic process	8	0	0.42	1.00000	character(0)
1438	GO:0009438	methylglyoxal metabolic process	2	0	0.11	1.00000	character(0)
1439	GO:0009443	pyridoxal 5'-phosphate salvage	1	0	0.05	1.00000	character(0)
1440	GO:0009448	gamma-aminobutyric acid metabolic proces...	3	0	0.16	1.00000	character(0)
1441	GO:0009450	gamma-aminobutyric acid catabolic proces...	3	0	0.16	1.00000	character(0)
1442	GO:0009452	7-methylguanosine RNA capping	5	0	0.26	1.00000	character(0)
1443	GO:0009566	fertilization	6	0	0.32	1.00000	character(0)
1444	GO:0009581	detection of external stimulus	4	0	0.21	1.00000	character(0)
1445	GO:0009582	detection of abiotic stimulus	4	0	0.21	1.00000	character(0)
1446	GO:0009583	detection of light stimulus	1	0	0.05	1.00000	character(0)
1447	GO:0009593	detection of chemical stimulus	2	0	0.11	1.00000	character(0)
1448	GO:0009607	response to biotic stimulus	30	0	1.58	1.00000	character(0)
1449	GO:0009611	response to wounding	12	0	0.63	1.00000	character(0)
1450	GO:0009615	response to virus	24	0	1.27	1.00000	character(0)
1451	GO:0009617	response to bacterium	6	0	0.32	1.00000	character(0)
1452	GO:0009628	response to abiotic stimulus	22	0	1.16	1.00000	character(0)
1453	GO:0009636	response to toxic substance	2	0	0.11	1.00000	character(0)
1454	GO:0009651	response to salt stress	3	0	0.16	1.00000	character(0)
1455	GO:0009719	response to endogenous stimulus	21	0	1.11	1.00000	character(0)
1456	GO:0009725	response to hormone	5	0	0.26	1.00000	character(0)
1457	GO:0009743	response to carbohydrate	1	0	0.05	1.00000	character(0)
1458	GO:0009746	response to hexose	1	0	0.05	1.00000	character(0)
1459	GO:0009749	response to glucose	1	0	0.05	1.00000	character(0)
1460	GO:0009755	hormone-mediated signaling pathway	1	0	0.05	1.00000	character(0)
1461	GO:0009790	embryo development	5	0	0.26	1.00000	character(0)
1462	GO:0009887	animal organ morphogenesis	1	0	0.05	1.00000	character(0)
1463	GO:0009888	tissue development	18	0	0.95	1.00000	character(0)
1464	GO:0009890	negative regulation of biosynthetic proc...	46	0	2.43	1.00000	character(0)
1465	GO:0009891	positive regulation of biosynthetic proc...	27	0	1.43	1.00000	character(0)
1466	GO:0009896	positive regulation of catabolic process	2	0	0.11	1.00000	character(0)
1467	GO:0009913	epidermal cell differentiation	1	0	0.05	1.00000	character(0)
1468	GO:0009914	hormone transport	2	0	0.11	1.00000	character(0)
1469	GO:0009967	positive regulation of signal transducti...	22	0	1.16	1.00000	character(0)
1470	GO:0009968	negative regulation of signal transducti...	27	0	1.43	1.00000	character(0)
1471	GO:0009991	response to extracellular stimulus	3	0	0.16	1.00000	character(0)
1472	GO:0010165	response to X-ray	1	0	0.05	1.00000	character(0)
1473	GO:0010171	body morphogenesis	1	0	0.05	1.00000	character(0)
1474	GO:0010172	embryonic body morphogenesis	1	0	0.05	1.00000	character(0)
1475	GO:0010212	response to ionizing radiation	6	0	0.32	1.00000	character(0)
1476	GO:0010243	response to organonitrogen compound	11	0	0.58	1.00000	character(0)
1477	GO:0010256	endomembrane system organization	31	0	1.64	1.00000	character(0)
1478	GO:0010265	SCF complex assembly	2	0	0.11	1.00000	character(0)
1479	GO:0010387	COP9 signalosome assembly	2	0	0.11	1.00000	character(0)
1480	GO:0010389	regulation of G2/M transition of mitotic...	5	0	0.26	1.00000	character(0)
1481	GO:0010390	histone monoubiquitination	3	0	0.16	1.00000	character(0)
1482	GO:0010452	histone H3-K36 methylation	2	0	0.11	1.00000	character(0)
1483	GO:0010457	centriole-centriole cohesion	1	0	0.05	1.00000	character(0)
1484	GO:0010458	exit from mitosis	1	0	0.05	1.00000	character(0)
1485	GO:0010466	negative regulation of peptidase activit...	3	0	0.16	1.00000	character(0)
1486	GO:0010506	regulation of autophagy	6	0	0.32	1.00000	character(0)
1487	GO:0010508	positive regulation of autophagy	2	0	0.11	1.00000	character(0)
1488	GO:0010557	positive regulation of macromolecule bio...	27	0	1.43	1.00000	character(0)
1489	GO:0010558	negative regulation of macromolecule bio...	42	0	2.22	1.00000	character(0)
1490	GO:0010628	positive regulation of gene expression	28	0	1.48	1.00000	character(0)
1491	GO:0010638	positive regulation of organelle organiz...	31	0	1.64	1.00000	character(0)
1492	GO:0010639	negative regulation of organelle organiz...	22	0	1.16	1.00000	character(0)
1493	GO:0010647	positive regulation of cell communicatio...	23	0	1.21	1.00000	character(0)
1494	GO:0010648	negative regulation of cell communicatio...	27	0	1.43	1.00000	character(0)
1495	GO:0010675	regulation of cellular carbohydrate meta...	2	0	0.11	1.00000	character(0)
1496	GO:0010677	negative regulation of cellular carbohyd...	1	0	0.05	1.00000	character(0)
1497	GO:0010721	negative regulation of cell development	1	0	0.05	1.00000	character(0)
1498	GO:0010737	protein kinase A signaling	2	0	0.11	1.00000	character(0)
1499	GO:0010738	regulation of protein kinase A signaling	1	0	0.05	1.00000	character(0)
1500	GO:0010755	regulation of plasminogen activation	1	0	0.05	1.00000	character(0)
1501	GO:0010756	positive regulation of plasminogen activ...	1	0	0.05	1.00000	character(0)
1502	GO:0010769	regulation of cell morphogenesis involve...	1	0	0.05	1.00000	character(0)
1503	GO:0010771	negative regulation of cell morphogenesi...	1	0	0.05	1.00000	character(0)
1504	GO:0010810	regulation of cell-substrate adhesion	1	0	0.05	1.00000	character(0)
1505	GO:0010812	negative regulation of cell-substrate ad...	1	0	0.05	1.00000	character(0)
1506	GO:0010817	regulation of hormone levels	3	0	0.16	1.00000	character(0)
1507	GO:0010824	regulation of centrosome duplication	4	0	0.21	1.00000	character(0)
1508	GO:0010826	negative regulation of centrosome duplic...	4	0	0.21	1.00000	character(0)
1509	GO:0010833	telomere maintenance via telomere length...	1	0	0.05	1.00000	character(0)
1510	GO:0010906	regulation of glucose metabolic process	2	0	0.11	1.00000	character(0)
1511	GO:0010941	regulation of cell death	87	0	4.59	1.00000	character(0)
1512	GO:0010942	positive regulation of cell death	7	0	0.37	1.00000	character(0)
1513	GO:0010948	negative regulation of cell cycle proces...	18	0	0.95	1.00000	character(0)
1514	GO:0010950	positive regulation of endopeptidase act...	3	0	0.16	1.00000	character(0)
1515	GO:0010951	negative regulation of endopeptidase act...	3	0	0.16	1.00000	character(0)
1516	GO:0010952	positive regulation of peptidase activit...	3	0	0.16	1.00000	character(0)
1517	GO:0010954	positive regulation of protein processin...	1	0	0.05	1.00000	character(0)
1518	GO:0010959	regulation of metal ion transport	15	0	0.79	1.00000	character(0)
1519	GO:0010970	transport along microtubule	9	0	0.48	1.00000	character(0)
1520	GO:0010972	negative regulation of G2/M transition o...	4	0	0.21	1.00000	character(0)
1521	GO:0014065	phosphatidylinositol 3-kinase signaling	1	0	0.05	1.00000	character(0)
1522	GO:0014066	regulation of phosphatidylinositol 3-kin...	1	0	0.05	1.00000	character(0)
1523	GO:0014070	response to organic cyclic compound	4	0	0.21	1.00000	character(0)
1524	GO:0014074	response to purine-containing compound	2	0	0.11	1.00000	character(0)
1525	GO:0014823	response to activity	1	0	0.05	1.00000	character(0)
1526	GO:0014850	response to muscle activity	1	0	0.05	1.00000	character(0)
1527	GO:0014902	myotube differentiation	1	0	0.05	1.00000	character(0)
1528	GO:0015012	heparan sulfate proteoglycan biosyntheti...	4	0	0.21	1.00000	character(0)
1529	GO:0015669	gas transport	9	0	0.48	1.00000	character(0)
1530	GO:0015671	oxygen transport	9	0	0.48	1.00000	character(0)
1531	GO:0015689	molybdate ion transport	2	0	0.11	1.00000	character(0)
1532	GO:0015693	magnesium ion transport	2	0	0.11	1.00000	character(0)
1533	GO:0015696	ammonium transport	7	0	0.37	1.00000	character(0)
1534	GO:0015700	arsenite transport	1	0	0.05	1.00000	character(0)
1535	GO:0015721	bile acid and bile salt transport	1	0	0.05	1.00000	character(0)
1536	GO:0015748	organophosphate ester transport	16	0	0.84	1.00000	character(0)
1537	GO:0015749	monosaccharide transmembrane transport	3	0	0.16	1.00000	character(0)
1538	GO:0015780	nucleotide-sugar transmembrane transport	7	0	0.37	1.00000	character(0)
1539	GO:0015783	GDP-fucose transmembrane transport	2	0	0.11	1.00000	character(0)
1540	GO:0015804	neutral amino acid transport	1	0	0.05	1.00000	character(0)
1541	GO:0015807	L-amino acid transport	2	0	0.11	1.00000	character(0)
1542	GO:0015816	glycine transport	1	0	0.05	1.00000	character(0)
1543	GO:0015840	urea transport	6	0	0.32	1.00000	character(0)
1544	GO:0015882	L-ascorbic acid transmembrane transport	2	0	0.11	1.00000	character(0)
1545	GO:0015886	heme transport	1	0	0.05	1.00000	character(0)
1546	GO:0015910	peroxisomal long-chain fatty acid import	1	0	0.05	1.00000	character(0)
1547	GO:0015914	phospholipid transport	16	0	0.84	1.00000	character(0)
1548	GO:0015919	peroxisomal membrane transport	3	0	0.16	1.00000	character(0)
1549	GO:0015936	coenzyme A metabolic process	5	0	0.26	1.00000	character(0)
1550	GO:0015937	coenzyme A biosynthetic process	4	0	0.21	1.00000	character(0)
1551	GO:0016032	viral process	2	0	0.11	1.00000	character(0)
1552	GO:0016048	detection of temperature stimulus	3	0	0.16	1.00000	character(0)
1553	GO:0016049	cell growth	3	0	0.16	1.00000	character(0)
1554	GO:0016050	vesicle organization	6	0	0.32	1.00000	character(0)
1555	GO:0016052	carbohydrate catabolic process	40	0	2.11	1.00000	character(0)
1556	GO:0016055	Wnt signaling pathway	42	0	2.22	1.00000	character(0)
1557	GO:0016075	rRNA catabolic process	2	0	0.11	1.00000	character(0)
1558	GO:0016079	synaptic vesicle exocytosis	3	0	0.16	1.00000	character(0)
1559	GO:0016093	polyprenol metabolic process	1	0	0.05	1.00000	character(0)
1560	GO:0016101	diterpenoid metabolic process	1	0	0.05	1.00000	character(0)
1561	GO:0016104	triterpenoid biosynthetic process	1	0	0.05	1.00000	character(0)
1562	GO:0016114	terpenoid biosynthetic process	1	0	0.05	1.00000	character(0)
1563	GO:0016125	sterol metabolic process	8	0	0.42	1.00000	character(0)
1564	GO:0016126	sterol biosynthetic process	5	0	0.26	1.00000	character(0)
1565	GO:0016192	vesicle-mediated transport	198	0	10.45	1.00000	character(0)
1566	GO:0016197	endosomal transport	23	0	1.21	1.00000	character(0)
1567	GO:0016226	iron-sulfur cluster assembly	14	0	0.74	1.00000	character(0)
1568	GO:0016233	telomere capping	5	0	0.26	1.00000	character(0)
1569	GO:0016236	macroautophagy	9	0	0.48	1.00000	character(0)
1570	GO:0016239	positive regulation of macroautophagy	2	0	0.11	1.00000	character(0)
1571	GO:0016241	regulation of macroautophagy	2	0	0.11	1.00000	character(0)
1572	GO:0016255	attachment of GPI anchor to protein	4	0	0.21	1.00000	character(0)
1573	GO:0016441	posttranscriptional gene silencing	5	0	0.26	1.00000	character(0)
1574	GO:0016458	gene silencing	7	0	0.37	1.00000	character(0)
1575	GO:0016477	cell migration	8	0	0.42	1.00000	character(0)
1576	GO:0016480	negative regulation of transcription by ...	1	0	0.05	1.00000	character(0)
1577	GO:0016482	cytosolic transport	19	0	1	1.00000	character(0)
1578	GO:0016525	negative regulation of angiogenesis	7	0	0.37	1.00000	character(0)
1579	GO:0016553	base conversion or substitution editing	3	0	0.16	1.00000	character(0)
1580	GO:0016554	cytidine to uridine editing	2	0	0.11	1.00000	character(0)
1581	GO:0016556	mRNA modification	5	0	0.26	1.00000	character(0)
1582	GO:0016558	protein import into peroxisome matrix	2	0	0.11	1.00000	character(0)
1583	GO:0016559	peroxisome fission	6	0	0.32	1.00000	character(0)
1584	GO:0016560	protein import into peroxisome matrix, d...	2	0	0.11	1.00000	character(0)
1585	GO:0016569	covalent chromatin modification	48	0	2.53	1.00000	character(0)
1586	GO:0016570	histone modification	48	0	2.53	1.00000	character(0)
1587	GO:0016571	histone methylation	10	0	0.53	1.00000	character(0)
1588	GO:0016572	histone phosphorylation	3	0	0.16	1.00000	character(0)
1589	GO:0016573	histone acetylation	17	0	0.9	1.00000	character(0)
1590	GO:0016574	histone ubiquitination	3	0	0.16	1.00000	character(0)
1591	GO:0016575	histone deacetylation	4	0	0.21	1.00000	character(0)
1592	GO:0016577	histone demethylation	3	0	0.16	1.00000	character(0)
1593	GO:0016578	histone deubiquitination	1	0	0.05	1.00000	character(0)
1594	GO:0016598	protein arginylation	1	0	0.05	1.00000	character(0)
1595	GO:0016973	poly(A)+ mRNA export from nucleus	1	0	0.05	1.00000	character(0)
1596	GO:0017000	antibiotic biosynthetic process	4	0	0.21	1.00000	character(0)
1597	GO:0017001	antibiotic catabolic process	4	0	0.21	1.00000	character(0)
1598	GO:0017004	cytochrome complex assembly	8	0	0.42	1.00000	character(0)
1599	GO:0017006	protein-tetrapyrrole linkage	3	0	0.16	1.00000	character(0)
1600	GO:0017007	protein-bilin linkage	3	0	0.16	1.00000	character(0)
1601	GO:0017009	protein-phycocyanobilin linkage	3	0	0.16	1.00000	character(0)
1602	GO:0017015	regulation of transforming growth factor...	3	0	0.16	1.00000	character(0)
1603	GO:0017062	respiratory chain complex III assembly	4	0	0.21	1.00000	character(0)
1604	GO:0017121	phospholipid scrambling	10	0	0.53	1.00000	character(0)
1605	GO:0017148	negative regulation of translation	4	0	0.21	1.00000	character(0)
1606	GO:0017156	calcium ion regulated exocytosis	4	0	0.21	1.00000	character(0)
1607	GO:0017157	regulation of exocytosis	4	0	0.21	1.00000	character(0)
1608	GO:0017158	regulation of calcium ion-dependent exoc...	1	0	0.05	1.00000	character(0)
1609	GO:0017182	peptidyl-diphthamide metabolic process	2	0	0.11	1.00000	character(0)
1610	GO:0017183	peptidyl-diphthamide biosynthetic proces...	2	0	0.11	1.00000	character(0)
1611	GO:0017196	N-terminal peptidyl-methionine acetylati...	1	0	0.05	1.00000	character(0)
1612	GO:0018022	peptidyl-lysine methylation	10	0	0.53	1.00000	character(0)
1613	GO:0018023	peptidyl-lysine trimethylation	3	0	0.16	1.00000	character(0)
1614	GO:0018026	peptidyl-lysine monomethylation	1	0	0.05	1.00000	character(0)
1615	GO:0018065	protein-cofactor linkage	4	0	0.21	1.00000	character(0)
1616	GO:0018094	protein polyglycylation	1	0	0.05	1.00000	character(0)
1617	GO:0018095	protein polyglutamylation	5	0	0.26	1.00000	character(0)
1618	GO:0018108	peptidyl-tyrosine phosphorylation	2	0	0.11	1.00000	character(0)
1619	GO:0018126	protein hydroxylation	2	0	0.11	1.00000	character(0)
1620	GO:0018142	protein-DNA covalent cross-linking	1	0	0.05	1.00000	character(0)
1621	GO:0018143	nucleic acid-protein covalent cross-link...	1	0	0.05	1.00000	character(0)
1622	GO:0018149	peptide cross-linking	14	0	0.74	1.00000	character(0)
1623	GO:0018160	peptidyl-pyrromethane cofactor linkage	1	0	0.05	1.00000	character(0)
1624	GO:0018196	peptidyl-asparagine modification	2	0	0.11	1.00000	character(0)
1625	GO:0018197	peptidyl-aspartic acid modification	2	0	0.11	1.00000	character(0)
1626	GO:0018198	peptidyl-cysteine modification	1	0	0.05	1.00000	character(0)
1627	GO:0018200	peptidyl-glutamic acid modification	6	0	0.32	1.00000	character(0)
1628	GO:0018202	peptidyl-histidine modification	2	0	0.11	1.00000	character(0)
1629	GO:0018206	peptidyl-methionine modification	1	0	0.05	1.00000	character(0)
1630	GO:0018212	peptidyl-tyrosine modification	3	0	0.16	1.00000	character(0)
1631	GO:0018279	protein N-linked glycosylation via aspar...	2	0	0.11	1.00000	character(0)
1632	GO:0018293	protein-FAD linkage	1	0	0.05	1.00000	character(0)
1633	GO:0018342	protein prenylation	8	0	0.42	1.00000	character(0)
1634	GO:0018343	protein farnesylation	1	0	0.05	1.00000	character(0)
1635	GO:0018344	protein geranylgeranylation	5	0	0.26	1.00000	character(0)
1636	GO:0018345	protein palmitoylation	1	0	0.05	1.00000	character(0)
1637	GO:0018377	protein myristoylation	1	0	0.05	1.00000	character(0)
1638	GO:0018393	internal peptidyl-lysine acetylation	18	0	0.95	1.00000	character(0)
1639	GO:0018394	peptidyl-lysine acetylation	18	0	0.95	1.00000	character(0)
1640	GO:0018410	C-terminal protein amino acid modificati...	1	0	0.05	1.00000	character(0)
1641	GO:0018904	ether metabolic process	4	0	0.21	1.00000	character(0)
1642	GO:0018958	phenol-containing compound metabolic pro...	6	0	0.32	1.00000	character(0)
1643	GO:0018990	ecdysis, chitin-based cuticle	1	0	0.05	1.00000	character(0)
1644	GO:0018996	molting cycle, collagen and cuticulin-ba...	2	0	0.11	1.00000	character(0)
1645	GO:0019058	viral life cycle	2	0	0.11	1.00000	character(0)
1646	GO:0019079	viral genome replication	2	0	0.11	1.00000	character(0)
1647	GO:0019184	nonribosomal peptide biosynthetic proces...	6	0	0.32	1.00000	character(0)
1648	GO:0019216	regulation of lipid metabolic process	3	0	0.16	1.00000	character(0)
1649	GO:0019221	cytokine-mediated signaling pathway	2	0	0.11	1.00000	character(0)
1650	GO:0019229	regulation of vasoconstriction	1	0	0.05	1.00000	character(0)
1651	GO:0019236	response to pheromone	2	0	0.11	1.00000	character(0)
1652	GO:0019243	methylglyoxal catabolic process to D-lac...	2	0	0.11	1.00000	character(0)
1653	GO:0019264	glycine biosynthetic process from serine	3	0	0.16	1.00000	character(0)
1654	GO:0019285	glycine betaine biosynthetic process fro...	1	0	0.05	1.00000	character(0)
1655	GO:0019287	isopentenyl diphosphate biosynthetic pro...	1	0	0.05	1.00000	character(0)
1656	GO:0019310	inositol catabolic process	1	0	0.05	1.00000	character(0)
1657	GO:0019320	hexose catabolic process	1	0	0.05	1.00000	character(0)
1658	GO:0019321	pentose metabolic process	2	0	0.11	1.00000	character(0)
1659	GO:0019343	cysteine biosynthetic process via cystat...	1	0	0.05	1.00000	character(0)
1660	GO:0019344	cysteine biosynthetic process	1	0	0.05	1.00000	character(0)
1661	GO:0019346	transsulfuration	3	0	0.16	1.00000	character(0)
1662	GO:0019348	dolichol metabolic process	1	0	0.05	1.00000	character(0)
1663	GO:0019359	nicotinamide nucleotide biosynthetic pro...	43	0	2.27	1.00000	character(0)
1664	GO:0019362	pyridine nucleotide metabolic process	51	0	2.69	1.00000	character(0)
1665	GO:0019363	pyridine nucleotide biosynthetic process	43	0	2.27	1.00000	character(0)
1666	GO:0019367	fatty acid elongation, saturated fatty a...	1	0	0.05	1.00000	character(0)
1667	GO:0019369	arachidonic acid metabolic process	2	0	0.11	1.00000	character(0)
1668	GO:0019371	cyclooxygenase pathway	2	0	0.11	1.00000	character(0)
1669	GO:0019388	galactose catabolic process	1	0	0.05	1.00000	character(0)
1670	GO:0019400	alditol metabolic process	4	0	0.21	1.00000	character(0)
1671	GO:0019427	acetyl-CoA biosynthetic process from ace...	2	0	0.11	1.00000	character(0)
1672	GO:0019432	triglyceride biosynthetic process	1	0	0.05	1.00000	character(0)
1673	GO:0019441	tryptophan catabolic process to kynureni...	15	0	0.79	1.00000	character(0)
1674	GO:0019464	glycine decarboxylation via glycine clea...	1	0	0.05	1.00000	character(0)
1675	GO:0019541	propionate metabolic process	3	0	0.16	1.00000	character(0)
1676	GO:0019556	histidine catabolic process to glutamate...	2	0	0.11	1.00000	character(0)
1677	GO:0019634	organic phosphonate metabolic process	2	0	0.11	1.00000	character(0)
1678	GO:0019673	GDP-mannose metabolic process	4	0	0.21	1.00000	character(0)
1679	GO:0019674	NAD metabolic process	12	0	0.63	1.00000	character(0)
1680	GO:0019679	propionate metabolic process, methylcitr...	3	0	0.16	1.00000	character(0)
1681	GO:0019682	glyceraldehyde-3-phosphate metabolic pro...	8	0	0.42	1.00000	character(0)
1682	GO:0019695	choline metabolic process	1	0	0.05	1.00000	character(0)
1683	GO:0019700	organic phosphonate catabolic process	2	0	0.11	1.00000	character(0)
1684	GO:0019720	Mo-molybdopterin cofactor metabolic proc...	4	0	0.21	1.00000	character(0)
1685	GO:0019748	secondary metabolic process	7	0	0.37	1.00000	character(0)
1686	GO:0019751	polyol metabolic process	25	0	1.32	1.00000	character(0)
1687	GO:0019755	one-carbon compound transport	6	0	0.32	1.00000	character(0)
1688	GO:0019805	quinolinate biosynthetic process	1	0	0.05	1.00000	character(0)
1689	GO:0019835	cytolysis	2	0	0.11	1.00000	character(0)
1690	GO:0019856	pyrimidine nucleobase biosynthetic proce...	6	0	0.32	1.00000	character(0)
1691	GO:0019857	5-methylcytosine metabolic process	1	0	0.05	1.00000	character(0)
1692	GO:0019882	antigen processing and presentation	1	0	0.05	1.00000	character(0)
1693	GO:0019883	antigen processing and presentation of e...	1	0	0.05	1.00000	character(0)
1694	GO:0019885	antigen processing and presentation of e...	1	0	0.05	1.00000	character(0)
1695	GO:0019915	lipid storage	3	0	0.16	1.00000	character(0)
1696	GO:0019985	translesion synthesis	5	0	0.26	1.00000	character(0)
1697	GO:0019988	charged-tRNA amino acid modification	2	0	0.11	1.00000	character(0)
1698	GO:0021700	developmental maturation	4	0	0.21	1.00000	character(0)
1699	GO:0022404	molting cycle process	1	0	0.05	1.00000	character(0)
1700	GO:0022406	membrane docking	20	0	1.06	1.00000	character(0)
1701	GO:0022603	regulation of anatomical structure morph...	13	0	0.69	1.00000	character(0)
1702	GO:0022604	regulation of cell morphogenesis	5	0	0.26	1.00000	character(0)
1703	GO:0022898	regulation of transmembrane transporter ...	14	0	0.74	1.00000	character(0)
1704	GO:0022900	electron transport chain	21	0	1.11	1.00000	character(0)
1705	GO:0022904	respiratory electron transport chain	14	0	0.74	1.00000	character(0)
1706	GO:0023014	signal transduction by protein phosphory...	7	0	0.37	1.00000	character(0)
1707	GO:0023041	neuronal signal transduction	1	0	0.05	1.00000	character(0)
1708	GO:0023056	positive regulation of signaling	23	0	1.21	1.00000	character(0)
1709	GO:0023057	negative regulation of signaling	27	0	1.43	1.00000	character(0)
1710	GO:0023061	signal release	9	0	0.48	1.00000	character(0)
1711	GO:0030010	establishment of cell polarity	4	0	0.21	1.00000	character(0)
1712	GO:0030029	actin filament-based process	87	0	4.59	1.00000	character(0)
1713	GO:0030036	actin cytoskeleton organization	86	0	4.54	1.00000	character(0)
1714	GO:0030038	contractile actin filament bundle assemb...	1	0	0.05	1.00000	character(0)
1715	GO:0030041	actin filament polymerization	37	0	1.95	1.00000	character(0)
1716	GO:0030042	actin filament depolymerization	11	0	0.58	1.00000	character(0)
1717	GO:0030047	actin modification	1	0	0.05	1.00000	character(0)
1718	GO:0030072	peptide hormone secretion	2	0	0.11	1.00000	character(0)
1719	GO:0030073	insulin secretion	2	0	0.11	1.00000	character(0)
1720	GO:0030091	protein repair	3	0	0.16	1.00000	character(0)
1721	GO:0030097	hemopoiesis	3	0	0.16	1.00000	character(0)
1722	GO:0030098	lymphocyte differentiation	1	0	0.05	1.00000	character(0)
1723	GO:0030099	myeloid cell differentiation	1	0	0.05	1.00000	character(0)
1724	GO:0030111	regulation of Wnt signaling pathway	16	0	0.84	1.00000	character(0)
1725	GO:0030148	sphingolipid biosynthetic process	4	0	0.21	1.00000	character(0)
1726	GO:0030150	protein import into mitochondrial matrix	7	0	0.37	1.00000	character(0)
1727	GO:0030155	regulation of cell adhesion	5	0	0.26	1.00000	character(0)
1728	GO:0030162	regulation of proteolysis	10	0	0.53	1.00000	character(0)
1729	GO:0030166	proteoglycan biosynthetic process	6	0	0.32	1.00000	character(0)
1730	GO:0030177	positive regulation of Wnt signaling pat...	3	0	0.16	1.00000	character(0)
1731	GO:0030178	negative regulation of Wnt signaling pat...	9	0	0.48	1.00000	character(0)
1732	GO:0030183	B cell differentiation	1	0	0.05	1.00000	character(0)
1733	GO:0030193	regulation of blood coagulation	1	0	0.05	1.00000	character(0)
1734	GO:0030198	extracellular matrix organization	1	0	0.05	1.00000	character(0)
1735	GO:0030201	heparan sulfate proteoglycan metabolic p...	4	0	0.21	1.00000	character(0)
1736	GO:0030212	hyaluronan metabolic process	5	0	0.26	1.00000	character(0)
1737	GO:0030218	erythrocyte differentiation	1	0	0.05	1.00000	character(0)
1738	GO:0030242	autophagy of peroxisome	1	0	0.05	1.00000	character(0)
1739	GO:0030262	apoptotic nuclear changes	1	0	0.05	1.00000	character(0)
1740	GO:0030278	regulation of ossification	1	0	0.05	1.00000	character(0)
1741	GO:0030282	bone mineralization	1	0	0.05	1.00000	character(0)
1742	GO:0030328	prenylcysteine catabolic process	1	0	0.05	1.00000	character(0)
1743	GO:0030329	prenylcysteine metabolic process	1	0	0.05	1.00000	character(0)
1744	GO:0030334	regulation of cell migration	4	0	0.21	1.00000	character(0)
1745	GO:0030336	negative regulation of cell migration	1	0	0.05	1.00000	character(0)
1746	GO:0030431	sleep	13	0	0.69	1.00000	character(0)
1747	GO:0030433	ubiquitin-dependent ERAD pathway	4	0	0.21	1.00000	character(0)
1748	GO:0030488	tRNA methylation	7	0	0.37	1.00000	character(0)
1749	GO:0030497	fatty acid elongation	1	0	0.05	1.00000	character(0)
1750	GO:0030500	regulation of bone mineralization	1	0	0.05	1.00000	character(0)
1751	GO:0030501	positive regulation of bone mineralizati...	1	0	0.05	1.00000	character(0)
1752	GO:0030509	BMP signaling pathway	6	0	0.32	1.00000	character(0)
1753	GO:0030510	regulation of BMP signaling pathway	6	0	0.32	1.00000	character(0)
1754	GO:0030512	negative regulation of transforming grow...	3	0	0.16	1.00000	character(0)
1755	GO:0030513	positive regulation of BMP signaling pat...	2	0	0.11	1.00000	character(0)
1756	GO:0030514	negative regulation of BMP signaling pat...	3	0	0.16	1.00000	character(0)
1757	GO:0030518	intracellular steroid hormone receptor s...	1	0	0.05	1.00000	character(0)
1758	GO:0030522	intracellular receptor signaling pathway	6	0	0.32	1.00000	character(0)
1759	GO:0030575	nuclear body organization	2	0	0.11	1.00000	character(0)
1760	GO:0030576	Cajal body organization	2	0	0.11	1.00000	character(0)
1761	GO:0030595	leukocyte chemotaxis	1	0	0.05	1.00000	character(0)
1762	GO:0030705	cytoskeleton-dependent intracellular tra...	9	0	0.48	1.00000	character(0)
1763	GO:0030832	regulation of actin filament length	38	0	2.01	1.00000	character(0)
1764	GO:0030833	regulation of actin filament polymerizat...	37	0	1.95	1.00000	character(0)
1765	GO:0030834	regulation of actin filament depolymeriz...	6	0	0.32	1.00000	character(0)
1766	GO:0030835	negative regulation of actin filament de...	6	0	0.32	1.00000	character(0)
1767	GO:0030837	negative regulation of actin filament po...	7	0	0.37	1.00000	character(0)
1768	GO:0030838	positive regulation of actin filament po...	28	0	1.48	1.00000	character(0)
1769	GO:0030855	epithelial cell differentiation	4	0	0.21	1.00000	character(0)
1770	GO:0030865	cortical cytoskeleton organization	2	0	0.11	1.00000	character(0)
1771	GO:0030866	cortical actin cytoskeleton organization	2	0	0.11	1.00000	character(0)
1772	GO:0031016	pancreas development	1	0	0.05	1.00000	character(0)
1773	GO:0031018	endocrine pancreas development	1	0	0.05	1.00000	character(0)
1774	GO:0031032	actomyosin structure organization	4	0	0.21	1.00000	character(0)
1775	GO:0031047	gene silencing by RNA	6	0	0.32	1.00000	character(0)
1776	GO:0031050	dsRNA processing	1	0	0.05	1.00000	character(0)
1777	GO:0031053	primary miRNA processing	1	0	0.05	1.00000	character(0)
1778	GO:0031055	chromatin remodeling at centromere	1	0	0.05	1.00000	character(0)
1779	GO:0031056	regulation of histone modification	2	0	0.11	1.00000	character(0)
1780	GO:0031086	nuclear-transcribed mRNA catabolic proce...	1	0	0.05	1.00000	character(0)
1781	GO:0031087	deadenylation-independent decapping of n...	1	0	0.05	1.00000	character(0)
1782	GO:0031098	stress-activated protein kinase signalin...	3	0	0.16	1.00000	character(0)
1783	GO:0031099	regeneration	4	0	0.21	1.00000	character(0)
1784	GO:0031122	cytoplasmic microtubule organization	7	0	0.37	1.00000	character(0)
1785	GO:0031124	mRNA 3'-end processing	7	0	0.37	1.00000	character(0)
1786	GO:0031146	SCF-dependent proteasomal ubiquitin-depe...	7	0	0.37	1.00000	character(0)
1787	GO:0031163	metallo-sulfur cluster assembly	14	0	0.74	1.00000	character(0)
1788	GO:0031167	rRNA methylation	5	0	0.26	1.00000	character(0)
1789	GO:0031204	posttranslational protein targeting to m...	1	0	0.05	1.00000	character(0)
1790	GO:0031214	biomineral tissue development	1	0	0.05	1.00000	character(0)
1791	GO:0031279	regulation of cyclase activity	12	0	0.63	1.00000	character(0)
1792	GO:0031280	negative regulation of cyclase activity	12	0	0.63	1.00000	character(0)
1793	GO:0031293	membrane protein intracellular domain pr...	1	0	0.05	1.00000	character(0)
1794	GO:0031297	replication fork processing	4	0	0.21	1.00000	character(0)
1795	GO:0031327	negative regulation of cellular biosynth...	45	0	2.38	1.00000	character(0)
1796	GO:0031328	positive regulation of cellular biosynth...	27	0	1.43	1.00000	character(0)
1797	GO:0031329	regulation of cellular catabolic process	13	0	0.69	1.00000	character(0)
1798	GO:0031331	positive regulation of cellular cataboli...	2	0	0.11	1.00000	character(0)
1799	GO:0031333	negative regulation of protein complex a...	7	0	0.37	1.00000	character(0)
1800	GO:0031334	positive regulation of protein complex a...	28	0	1.48	1.00000	character(0)
1801	GO:0031344	regulation of cell projection organizati...	1	0	0.05	1.00000	character(0)
1802	GO:0031347	regulation of defense response	99	0	5.23	1.00000	character(0)
1803	GO:0031348	negative regulation of defense response	2	0	0.11	1.00000	character(0)
1804	GO:0031349	positive regulation of defense response	97	0	5.12	1.00000	character(0)
1805	GO:0031365	N-terminal protein amino acid modificati...	3	0	0.16	1.00000	character(0)
1806	GO:0031400	negative regulation of protein modificat...	4	0	0.21	1.00000	character(0)
1807	GO:0031440	regulation of mRNA 3'-end processing	1	0	0.05	1.00000	character(0)
1808	GO:0031441	negative regulation of mRNA 3'-end proce...	1	0	0.05	1.00000	character(0)
1809	GO:0031455	glycine betaine metabolic process	1	0	0.05	1.00000	character(0)
1810	GO:0031456	glycine betaine biosynthetic process	1	0	0.05	1.00000	character(0)
1811	GO:0031468	nuclear envelope reassembly	1	0	0.05	1.00000	character(0)
1812	GO:0031532	actin cytoskeleton reorganization	1	0	0.05	1.00000	character(0)
1813	GO:0031570	DNA integrity checkpoint	13	0	0.69	1.00000	character(0)
1814	GO:0031571	mitotic G1 DNA damage checkpoint	1	0	0.05	1.00000	character(0)
1815	GO:0031572	G2 DNA damage checkpoint	1	0	0.05	1.00000	character(0)
1816	GO:0031577	spindle checkpoint	7	0	0.37	1.00000	character(0)
1817	GO:0031579	membrane raft organization	7	0	0.37	1.00000	character(0)
1818	GO:0031590	wybutosine metabolic process	1	0	0.05	1.00000	character(0)
1819	GO:0031591	wybutosine biosynthetic process	1	0	0.05	1.00000	character(0)
1820	GO:0031638	zymogen activation	1	0	0.05	1.00000	character(0)
1821	GO:0031639	plasminogen activation	1	0	0.05	1.00000	character(0)
1822	GO:0031640	killing of cells of other organism	1	0	0.05	1.00000	character(0)
1823	GO:0031667	response to nutrient levels	3	0	0.16	1.00000	character(0)
1824	GO:0031668	cellular response to extracellular stimu...	1	0	0.05	1.00000	character(0)
1825	GO:0031669	cellular response to nutrient levels	1	0	0.05	1.00000	character(0)
1826	GO:0031848	protection from non-homologous end joini...	1	0	0.05	1.00000	character(0)
1827	GO:0031929	TOR signaling	20	0	1.06	1.00000	character(0)
1828	GO:0032006	regulation of TOR signaling	14	0	0.74	1.00000	character(0)
1829	GO:0032007	negative regulation of TOR signaling	5	0	0.26	1.00000	character(0)
1830	GO:0032008	positive regulation of TOR signaling	8	0	0.42	1.00000	character(0)
1831	GO:0032011	ARF protein signal transduction	11	0	0.58	1.00000	character(0)
1832	GO:0032012	regulation of ARF protein signal transdu...	11	0	0.58	1.00000	character(0)
1833	GO:0032042	mitochondrial DNA metabolic process	2	0	0.11	1.00000	character(0)
1834	GO:0032048	cardiolipin metabolic process	2	0	0.11	1.00000	character(0)
1835	GO:0032049	cardiolipin biosynthetic process	2	0	0.11	1.00000	character(0)
1836	GO:0032088	negative regulation of NF-kappaB transcr...	3	0	0.16	1.00000	character(0)
1837	GO:0032101	regulation of response to external stimu...	9	0	0.48	1.00000	character(0)
1838	GO:0032102	negative regulation of response to exter...	2	0	0.11	1.00000	character(0)
1839	GO:0032103	positive regulation of response to exter...	5	0	0.26	1.00000	character(0)
1840	GO:0032196	transposition	25	0	1.32	1.00000	character(0)
1841	GO:0032204	regulation of telomere maintenance	1	0	0.05	1.00000	character(0)
1842	GO:0032206	positive regulation of telomere maintena...	1	0	0.05	1.00000	character(0)
1843	GO:0032210	regulation of telomere maintenance via t...	1	0	0.05	1.00000	character(0)
1844	GO:0032212	positive regulation of telomere maintena...	1	0	0.05	1.00000	character(0)
1845	GO:0032222	regulation of synaptic transmission, cho...	13	0	0.69	1.00000	character(0)
1846	GO:0032228	regulation of synaptic transmission, GAB...	1	0	0.05	1.00000	character(0)
1847	GO:0032231	regulation of actin filament bundle asse...	1	0	0.05	1.00000	character(0)
1848	GO:0032261	purine nucleotide salvage	5	0	0.26	1.00000	character(0)
1849	GO:0032264	IMP salvage	5	0	0.26	1.00000	character(0)
1850	GO:0032269	negative regulation of cellular protein ...	11	0	0.58	1.00000	character(0)
1851	GO:0032271	regulation of protein polymerization	37	0	1.95	1.00000	character(0)
1852	GO:0032272	negative regulation of protein polymeriz...	7	0	0.37	1.00000	character(0)
1853	GO:0032273	positive regulation of protein polymeriz...	28	0	1.48	1.00000	character(0)
1854	GO:0032324	molybdopterin cofactor biosynthetic proc...	1	0	0.05	1.00000	character(0)
1855	GO:0032330	regulation of chondrocyte differentiatio...	1	0	0.05	1.00000	character(0)
1856	GO:0032392	DNA geometric change	1	0	0.05	1.00000	character(0)
1857	GO:0032409	regulation of transporter activity	14	0	0.74	1.00000	character(0)
1858	GO:0032411	positive regulation of transporter activ...	13	0	0.69	1.00000	character(0)
1859	GO:0032412	regulation of ion transmembrane transpor...	14	0	0.74	1.00000	character(0)
1860	GO:0032414	positive regulation of ion transmembrane...	13	0	0.69	1.00000	character(0)
1861	GO:0032418	lysosome localization	1	0	0.05	1.00000	character(0)
1862	GO:0032434	regulation of proteasomal ubiquitin-depe...	3	0	0.16	1.00000	character(0)
1863	GO:0032456	endocytic recycling	3	0	0.16	1.00000	character(0)
1864	GO:0032465	regulation of cytokinesis	16	0	0.84	1.00000	character(0)
1865	GO:0032467	positive regulation of cytokinesis	2	0	0.11	1.00000	character(0)
1866	GO:0032469	endoplasmic reticulum calcium ion homeos...	1	0	0.05	1.00000	character(0)
1867	GO:0032479	regulation of type I interferon producti...	1	0	0.05	1.00000	character(0)
1868	GO:0032480	negative regulation of type I interferon...	1	0	0.05	1.00000	character(0)
1869	GO:0032482	Rab protein signal transduction	4	0	0.21	1.00000	character(0)
1870	GO:0032486	Rap protein signal transduction	1	0	0.05	1.00000	character(0)
1871	GO:0032506	cytokinetic process	2	0	0.11	1.00000	character(0)
1872	GO:0032507	maintenance of protein location in cell	1	0	0.05	1.00000	character(0)
1873	GO:0032508	DNA duplex unwinding	1	0	0.05	1.00000	character(0)
1874	GO:0032509	endosome transport via multivesicular bo...	5	0	0.26	1.00000	character(0)
1875	GO:0032515	negative regulation of phosphoprotein ph...	3	0	0.16	1.00000	character(0)
1876	GO:0032535	regulation of cellular component size	41	0	2.16	1.00000	character(0)
1877	GO:0032602	chemokine production	1	0	0.05	1.00000	character(0)
1878	GO:0032606	type I interferon production	1	0	0.05	1.00000	character(0)
1879	GO:0032615	interleukin-12 production	2	0	0.11	1.00000	character(0)
1880	GO:0032642	regulation of chemokine production	1	0	0.05	1.00000	character(0)
1881	GO:0032655	regulation of interleukin-12 production	2	0	0.11	1.00000	character(0)
1882	GO:0032722	positive regulation of chemokine product...	1	0	0.05	1.00000	character(0)
1883	GO:0032776	DNA methylation on cytosine	1	0	0.05	1.00000	character(0)
1884	GO:0032784	regulation of DNA-templated transcriptio...	6	0	0.32	1.00000	character(0)
1885	GO:0032785	negative regulation of DNA-templated tra...	2	0	0.11	1.00000	character(0)
1886	GO:0032786	positive regulation of DNA-templated tra...	3	0	0.16	1.00000	character(0)
1887	GO:0032793	positive regulation of CREB transcriptio...	2	0	0.11	1.00000	character(0)
1888	GO:0032868	response to insulin	3	0	0.16	1.00000	character(0)
1889	GO:0032869	cellular response to insulin stimulus	3	0	0.16	1.00000	character(0)
1890	GO:0032870	cellular response to hormone stimulus	5	0	0.26	1.00000	character(0)
1891	GO:0032872	regulation of stress-activated MAPK casc...	3	0	0.16	1.00000	character(0)
1892	GO:0032874	positive regulation of stress-activated ...	1	0	0.05	1.00000	character(0)
1893	GO:0032879	regulation of localization	36	0	1.9	1.00000	character(0)
1894	GO:0032880	regulation of protein localization	8	0	0.42	1.00000	character(0)
1895	GO:0032881	regulation of polysaccharide metabolic p...	1	0	0.05	1.00000	character(0)
1896	GO:0032922	circadian regulation of gene expression	2	0	0.11	1.00000	character(0)
1897	GO:0032933	SREBP signaling pathway	3	0	0.16	1.00000	character(0)
1898	GO:0032940	secretion by cell	46	0	2.43	1.00000	character(0)
1899	GO:0032954	regulation of cytokinetic process	1	0	0.05	1.00000	character(0)
1900	GO:0032956	regulation of actin cytoskeleton organiz...	41	0	2.16	1.00000	character(0)
1901	GO:0032957	inositol trisphosphate metabolic process	1	0	0.05	1.00000	character(0)
1902	GO:0032958	inositol phosphate biosynthetic process	8	0	0.42	1.00000	character(0)
1903	GO:0032963	collagen metabolic process	1	0	0.05	1.00000	character(0)
1904	GO:0032968	positive regulation of transcription elo...	2	0	0.11	1.00000	character(0)
1905	GO:0032970	regulation of actin filament-based proce...	41	0	2.16	1.00000	character(0)
1906	GO:0033002	muscle cell proliferation	1	0	0.05	1.00000	character(0)
1907	GO:0033014	tetrapyrrole biosynthetic process	17	0	0.9	1.00000	character(0)
1908	GO:0033046	negative regulation of sister chromatid ...	7	0	0.37	1.00000	character(0)
1909	GO:0033048	negative regulation of mitotic sister ch...	7	0	0.37	1.00000	character(0)
1910	GO:0033198	response to ATP	2	0	0.11	1.00000	character(0)
1911	GO:0033209	tumor necrosis factor-mediated signaling...	2	0	0.11	1.00000	character(0)
1912	GO:0033233	regulation of protein sumoylation	2	0	0.11	1.00000	character(0)
1913	GO:0033235	positive regulation of protein sumoylati...	2	0	0.11	1.00000	character(0)
1914	GO:0033260	nuclear DNA replication	2	0	0.11	1.00000	character(0)
1915	GO:0033314	mitotic DNA replication checkpoint	2	0	0.11	1.00000	character(0)
1916	GO:0033499	galactose catabolic process via UDP-gala...	1	0	0.05	1.00000	character(0)
1917	GO:0033500	carbohydrate homeostasis	5	0	0.26	1.00000	character(0)
1918	GO:0033522	histone H2A ubiquitination	1	0	0.05	1.00000	character(0)
1919	GO:0033559	unsaturated fatty acid metabolic process	2	0	0.11	1.00000	character(0)
1920	GO:0033566	gamma-tubulin complex localization	1	0	0.05	1.00000	character(0)
1921	GO:0033578	protein glycosylation in Golgi	1	0	0.05	1.00000	character(0)
1922	GO:0033617	mitochondrial respiratory chain complex ...	4	0	0.21	1.00000	character(0)
1923	GO:0033619	membrane protein proteolysis	1	0	0.05	1.00000	character(0)
1924	GO:0033673	negative regulation of kinase activity	1	0	0.05	1.00000	character(0)
1925	GO:0033692	cellular polysaccharide biosynthetic pro...	7	0	0.37	1.00000	character(0)
1926	GO:0033750	ribosome localization	2	0	0.11	1.00000	character(0)
1927	GO:0033866	nucleoside bisphosphate biosynthetic pro...	11	0	0.58	1.00000	character(0)
1928	GO:0033993	response to lipid	1	0	0.05	1.00000	character(0)
1929	GO:0034030	ribonucleoside bisphosphate biosynthetic...	11	0	0.58	1.00000	character(0)
1930	GO:0034033	purine nucleoside bisphosphate biosynthe...	11	0	0.58	1.00000	character(0)
1931	GO:0034063	stress granule assembly	1	0	0.05	1.00000	character(0)
1932	GO:0034080	CENP-A containing nucleosome assembly	1	0	0.05	1.00000	character(0)
1933	GO:0034097	response to cytokine	2	0	0.11	1.00000	character(0)
1934	GO:0034101	erythrocyte homeostasis	1	0	0.05	1.00000	character(0)
1935	GO:0034121	regulation of toll-like receptor signali...	3	0	0.16	1.00000	character(0)
1936	GO:0034122	negative regulation of toll-like recepto...	3	0	0.16	1.00000	character(0)
1937	GO:0034127	regulation of MyD88-independent toll-lik...	3	0	0.16	1.00000	character(0)
1938	GO:0034128	negative regulation of MyD88-independent...	3	0	0.16	1.00000	character(0)
1939	GO:0034134	toll-like receptor 2 signaling pathway	2	0	0.11	1.00000	character(0)
1940	GO:0034138	toll-like receptor 3 signaling pathway	1	0	0.05	1.00000	character(0)
1941	GO:0034146	toll-like receptor 5 signaling pathway	1	0	0.05	1.00000	character(0)
1942	GO:0034166	toll-like receptor 10 signaling pathway	2	0	0.11	1.00000	character(0)
1943	GO:0034198	cellular response to amino acid starvati...	1	0	0.05	1.00000	character(0)
1944	GO:0034219	carbohydrate transmembrane transport	6	0	0.32	1.00000	character(0)
1945	GO:0034243	regulation of transcription elongation f...	4	0	0.21	1.00000	character(0)
1946	GO:0034244	negative regulation of transcription elo...	2	0	0.11	1.00000	character(0)
1947	GO:0034249	negative regulation of cellular amide me...	4	0	0.21	1.00000	character(0)
1948	GO:0034250	positive regulation of cellular amide me...	3	0	0.16	1.00000	character(0)
1949	GO:0034284	response to monosaccharide	1	0	0.05	1.00000	character(0)
1950	GO:0034308	primary alcohol metabolic process	1	0	0.05	1.00000	character(0)
1951	GO:0034311	diol metabolic process	2	0	0.11	1.00000	character(0)
1952	GO:0034312	diol biosynthetic process	2	0	0.11	1.00000	character(0)
1953	GO:0034314	Arp2/3 complex-mediated actin nucleation	22	0	1.16	1.00000	character(0)
1954	GO:0034315	regulation of Arp2/3 complex-mediated ac...	6	0	0.32	1.00000	character(0)
1955	GO:0034316	negative regulation of Arp2/3 complex-me...	1	0	0.05	1.00000	character(0)
1956	GO:0034329	cell junction assembly	1	0	0.05	1.00000	character(0)
1957	GO:0034330	cell junction organization	2	0	0.11	1.00000	character(0)
1958	GO:0034397	telomere localization	2	0	0.11	1.00000	character(0)
1959	GO:0034398	telomere tethering at nuclear periphery	2	0	0.11	1.00000	character(0)
1960	GO:0034446	substrate adhesion-dependent cell spread...	1	0	0.05	1.00000	character(0)
1961	GO:0034471	ncRNA 5'-end processing	5	0	0.26	1.00000	character(0)
1962	GO:0034474	U2 snRNA 3'-end processing	2	0	0.11	1.00000	character(0)
1963	GO:0034501	protein localization to kinetochore	1	0	0.05	1.00000	character(0)
1964	GO:0034502	protein localization to chromosome	1	0	0.05	1.00000	character(0)
1965	GO:0034551	mitochondrial respiratory chain complex ...	4	0	0.21	1.00000	character(0)
1966	GO:0034552	respiratory chain complex II assembly	1	0	0.05	1.00000	character(0)
1967	GO:0034553	mitochondrial respiratory chain complex ...	1	0	0.05	1.00000	character(0)
1968	GO:0034587	piRNA metabolic process	1	0	0.05	1.00000	character(0)
1969	GO:0034599	cellular response to oxidative stress	1	0	0.05	1.00000	character(0)
1970	GO:0034612	response to tumor necrosis factor	2	0	0.11	1.00000	character(0)
1971	GO:0034637	cellular carbohydrate biosynthetic proce...	9	0	0.48	1.00000	character(0)
1972	GO:0034661	ncRNA catabolic process	2	0	0.11	1.00000	character(0)
1973	GO:0034720	histone H3-K4 demethylation	1	0	0.05	1.00000	character(0)
1974	GO:0034729	histone H3-K79 methylation	1	0	0.05	1.00000	character(0)
1975	GO:0034754	cellular hormone metabolic process	1	0	0.05	1.00000	character(0)
1976	GO:0034755	iron ion transmembrane transport	7	0	0.37	1.00000	character(0)
1977	GO:0034762	regulation of transmembrane transport	15	0	0.79	1.00000	character(0)
1978	GO:0034764	positive regulation of transmembrane tra...	14	0	0.74	1.00000	character(0)
1979	GO:0034765	regulation of ion transmembrane transpor...	15	0	0.79	1.00000	character(0)
1980	GO:0034767	positive regulation of ion transmembrane...	14	0	0.74	1.00000	character(0)
1981	GO:0034770	histone H4-K20 methylation	1	0	0.05	1.00000	character(0)
1982	GO:0034773	histone H4-K20 trimethylation	1	0	0.05	1.00000	character(0)
1983	GO:0034968	histone lysine methylation	9	0	0.48	1.00000	character(0)
1984	GO:0034976	response to endoplasmic reticulum stress	4	0	0.21	1.00000	character(0)
1985	GO:0034982	mitochondrial protein processing	9	0	0.48	1.00000	character(0)
1986	GO:0035023	regulation of Rho protein signal transdu...	3	0	0.16	1.00000	character(0)
1987	GO:0035065	regulation of histone acetylation	2	0	0.11	1.00000	character(0)
1988	GO:0035075	response to ecdysone	1	0	0.05	1.00000	character(0)
1989	GO:0035076	ecdysone receptor-mediated signaling pat...	1	0	0.05	1.00000	character(0)
1990	GO:0035082	axoneme assembly	16	0	0.84	1.00000	character(0)
1991	GO:0035150	regulation of tube size	1	0	0.05	1.00000	character(0)
1992	GO:0035194	posttranscriptional gene silencing by RN...	5	0	0.26	1.00000	character(0)
1993	GO:0035195	gene silencing by miRNA	3	0	0.16	1.00000	character(0)
1994	GO:0035196	production of miRNAs involved in gene si...	1	0	0.05	1.00000	character(0)
1995	GO:0035239	tube morphogenesis	10	0	0.53	1.00000	character(0)
1996	GO:0035246	peptidyl-arginine N-methylation	1	0	0.05	1.00000	character(0)
1997	GO:0035270	endocrine system development	1	0	0.05	1.00000	character(0)
1998	GO:0035278	miRNA mediated inhibition of translation	1	0	0.05	1.00000	character(0)
1999	GO:0035295	tube development	10	0	0.53	1.00000	character(0)
[truncated: 1,106 more rows]
