# Supplementary material for: Germline-related molecular phenotype in Metazoa: conservation and innovation highlighted by comparative transcriptomics
Source: EvoDevo. 2023 Jan 30;14:2. doi: 10.1186/s13227-022-00207-3 (PMC9885605; doi:10.1186/s13227-022-00207-3)
Supplement: Supplementary file 1 — Additional file 1: Zipped directory comprehending more detailed information on the species-specific transcriptomic analyses (transcriptomic statistics, read counts, fasta of upregulated transcripts, GO/IPR enrichment analyses, ratios bootstrap iterations) and extensive results of the comparative analyses (co-upregulated transcripts, co-enriched GO/IPR, comparisons of different cut-off iterations) [file 13227_2022_207_MOESM1_ESM.zip › SUPPLEMENTARY_MATERIAL/Haliotis_rufescens/IPR_counts_odds.txt]

IPR_code	N_full_transcriptome	N_germline-related_subset	Odds_ratio	Pvalue
IPR000008	80	1	0.2610200	0.1869
IPR000009	2	1	20.66464	0.09021
IPR000010	12	2	4.1355	0.1035
IPR000011	3	2	41.3516	0.006195
IPR000031	2	1	20.66464	0.09021
IPR000033	47	2	0.91804	1
IPR000048	66	1	0.3173797	0.3736
IPR000073	33	1	0.645338	1
IPR000082	26	2	1.72242	0.3392
IPR000086	25	1	0.860669	1
IPR000089	10	1	2.296187	0.3767
IPR000101	9	1	2.583051	0.3466
IPR000111	11	1	2.066451	0.4055
IPR000152	118	5	0.91380	1
IPR000156	11	2	4.59433	0.08888
IPR000159	19	1	1.14777	0.5928
IPR000164	8	1	2.952267	0.3149
IPR000169	29	3	2.38625	0.1481
IPR000172	17	1	1.291314	0.5524
IPR000175	118	12	2.349	0.0122
IPR000182	46	5	2.52410	0.05988
IPR000183	5	1	5.16728	0.2105
IPR000194	8	2	6.89324	0.04956
IPR000203	31	1	0.688405	1
IPR000206	1	1	Inf	0.04617
IPR000210	204	5	0.51748	0.1779
IPR000217	111	9	1.82753	0.1048
IPR000218	3	1	10.33323	0.1322
IPR000219	32	1	0.666177	1
IPR000225	25	1	0.860669	1
IPR000243	3	1	10.33323	0.1322
IPR000253	30	1	0.712165	1
IPR000269	19	1	1.14777	0.5928
IPR000271	1	1	Inf	0.04617
IPR000276	279	4	0.298659	0.006107
IPR000299	31	1	0.688405	1
IPR000301	47	2	0.91804	1
IPR000313	14	2	3.44597	0.1344
IPR000315	295	3	0.210702	0.001114
IPR000320	4	1	6.88940	0.1723
IPR000322	22	3	3.26602	0.07873
IPR000323	29	2	1.53088	0.3898
IPR000330	36	4	2.58615	0.08286
IPR000352	3	1	10.33323	0.1322
IPR000358	8	1	2.952267	0.3149
IPR000362	4	1	6.88940	0.1723
IPR000398	1	1	Inf	0.04617
IPR000408	30	1	0.712165	1
IPR000421	62	1	0.3382341	0.3709
IPR000433	26	1	0.82622	1
IPR000436	91	6	1.45998	0.3167
IPR000456	1	1	Inf	0.04617
IPR000467	19	2	2.43213	0.218
IPR000477	220	3	0.284203	0.01476
IPR000504	211	12	1.24765	0.4108
IPR000514	5	1	5.16728	0.2105
IPR000519	8	3	12.4136	0.004618
IPR000536	31	1	0.688405	1
IPR000537	4	1	6.88940	0.1723
IPR000541	2	1	20.66464	0.09021
IPR000542	12	2	4.1355	0.1035
IPR000560	12	2	4.1355	0.1035
IPR000566	21	4	4.8703	0.01444
IPR000571	52	1	0.404682	0.7339
IPR000573	3	1	10.33323	0.1322
IPR000577	3	1	10.33323	0.1322
IPR000594	9	3	10.3454	0.006691
IPR000602	11	1	2.066451	0.4055
IPR000608	42	1	0.503535	1
IPR000629	25	7	8.0661	0.0001018
IPR000640	8	1	2.952267	0.3149
IPR000668	39	8	5.3533	0.0003466
IPR000674	11	2	4.59433	0.08888
IPR000679	9	1	2.583051	0.3466
IPR000687	3	2	41.3516	0.006195
IPR000692	6	2	10.33933	0.02823
IPR000716	15	7	18.1501	2.047e-06
IPR000717	24	3	2.95482	0.09679
IPR000719	418	9	0.45137	0.0131
IPR000722	3	1	10.33323	0.1322
IPR000730	1	1	Inf	0.04617
IPR000734	16	7	16.1257	3.494e-06
IPR000738	4	1	6.88940	0.1723
IPR000742	385	17	0.95381	1
IPR000749	16	1	1.377428	0.5307
IPR000757	9	3	10.3454	0.006691
IPR000772	49	2	0.87892	1
IPR000782	27	10	12.2222	1.754e-07
IPR000789	1	1	Inf	0.04617
IPR000793	2	1	20.66464	0.09021
IPR000794	1	1	Inf	0.04617
IPR000795	24	3	2.95482	0.09679
IPR000805	5	2	13.7850	0.01941
IPR000819	7	2	8.27261	0.03832
IPR000834	20	2	2.29703	0.2353
IPR000851	3	1	10.33323	0.1322
IPR000857	6	1	4.133437	0.247
IPR000859	229	20	1.9897	0.00636
IPR000863	107	5	1.01270	0.8197
IPR000867	13	2	3.75905	0.1187
IPR000873	43	1	0.491531	0.7227
IPR000884	144	3	0.438445	0.2263
IPR000889	9	2	5.90796	0.0618
IPR000905	2	1	20.66464	0.09021
IPR000911	4	1	6.88940	0.1723
IPR000917	137	29	5.6335	4.888e-12
IPR000924	4	1	6.88940	0.1723
IPR000933	42	4	2.1775	0.1275
IPR000940	5	1	5.16728	0.2105
IPR000945	25	2	1.79736	0.3221
IPR000953	23	1	0.938970	1
IPR000956	3	1	10.33323	0.1322
IPR000959	3	1	10.33323	0.1322
IPR000960	15	1	1.475852	0.508
IPR000969	1	1	Inf	0.04617
IPR000994	11	2	4.59433	0.08888
IPR000998	58	10	4.3251	0.0002943
IPR001000	31	14	17.1608	2.39e-11
IPR001005	30	4	3.18367	0.04774
IPR001007	61	19	9.4487	1.749e-11
IPR001024	35	3	1.9385	0.2183
IPR001030	3	1	10.33323	0.1322
IPR001031	2	1	20.66464	0.09021
IPR001041	12	1	1.878613	0.433
IPR001073	70	8	2.6742	0.01515
IPR001079	20	1	1.087309	0.6116
IPR001087	5	2	13.7850	0.01941
IPR001106	1	1	Inf	0.04617
IPR001126	4	1	6.88940	0.1723
IPR001128	198	2	0.209772	0.009684
IPR001129	8	1	2.952267	0.3149
IPR001130	11	4	11.8295	0.00115
IPR001163	21	3	3.44757	0.07032
IPR001173	47	2	0.91804	1
IPR001179	16	1	1.377428	0.5307
IPR001190	61	5	1.84710	0.206
IPR001202	33	1	0.645338	1
IPR001208	7	3	15.5140	0.002989
IPR001209	3	1	10.33323	0.1322
IPR001212	6	2	10.33933	0.02823
IPR001214	50	1	0.42123	0.7298
IPR001223	31	10	9.8936	7.786e-07
IPR001227	5	2	13.7850	0.01941
IPR001245	134	3	0.472063	0.2962
IPR001247	6	1	4.133437	0.247
IPR001254	54	6	2.58823	0.03755
IPR001258	57	2	0.750884	1
IPR001283	21	2	2.17596	0.2527
IPR001286	29	3	2.38625	0.1481
IPR001288	1	1	Inf	0.04617
IPR001293	15	1	1.475852	0.508
IPR001299	50	10	5.1917	8.1e-05
IPR001304	196	39	5.2390	9.415e-15
IPR001314	37	6	4.0100	0.006523
IPR001320	53	1	0.3968868	0.5191
IPR001353	18	1	1.215318	0.5731
IPR001356	93	4	0.92827	1
IPR001357	27	4	3.59925	0.03405
IPR001360	14	1	1.589429	0.4841
IPR001365	8	2	6.89324	0.04956
IPR001370	79	1	0.2643748	0.2726
IPR001394	39	1	0.543339	1
IPR001398	9	1	2.583051	0.3466
IPR001412	17	1	1.291314	0.5524
IPR001478	98	1	0.2124625	0.093
IPR001487	24	1	0.898117	1
IPR001494	11	3	7.7605	0.01226
IPR001496	76	1	0.2749758	0.2671
IPR001506	32	5	3.8350	0.01485
IPR001507	53	19	11.6725	9.98e-13
IPR001508	21	1	1.032940	1
IPR001509	6	1	4.133437	0.247
IPR001510	3	1	10.33323	0.1322
IPR001519	6	2	10.33933	0.02823
IPR001522	1	1	Inf	0.04617
IPR001525	3	2	41.3516	0.006195
IPR001537	2	1	20.66464	0.09021
IPR001542	3	2	41.3516	0.006195
IPR001547	4	2	20.6775	0.01201
IPR001578	3	1	10.33323	0.1322
IPR001579	22	9	14.3755	2.684e-07
IPR001584	104	2	0.404293	0.2439
IPR001590	30	2	1.47616	0.6482
IPR001599	25	10	13.8520	7.398e-08
IPR001607	9	1	2.583051	0.3466
IPR001609	52	1	0.404682	0.7339
IPR001611	232	6	0.54667	0.1579
IPR001613	14	1	1.589429	0.4841
IPR001623	44	2	0.98370	1
IPR001648	3	1	10.33323	0.1322
IPR001650	109	16	3.5808	4.071e-05
IPR001657	7	1	3.444376	0.2817
IPR001678	6	2	10.33933	0.02823
IPR001680	274	17	1.37058	0.1939
IPR001699	13	1	1.721945	0.4592
IPR001701	49	36	58.427	2.2e-16
IPR001723	28	1	0.764967	1
IPR001728	7	1	3.444376	0.2817
IPR001734	83	5	1.32529	0.4365
IPR001747	9	1	2.583051	0.3466
IPR001752	50	1	0.42123	0.7298
IPR001753	15	1	1.475852	0.508
IPR001757	19	1	1.14777	0.5928
IPR001764	16	3	4.77485	0.03506
IPR001766	22	3	3.26602	0.07873
IPR001767	9	1	2.583051	0.3466
IPR001806	161	2	0.25889	0.03649
IPR001810	63	1	0.3327682	0.371
IPR001841	461	8	0.36150	0.001568
IPR001844	1	1	Inf	0.04617
IPR001846	43	3	1.55039	0.45
IPR001865	4	1	6.88940	0.1723
IPR001870	28	2	1.58981	0.3731
IPR001873	36	1	0.58997	1
IPR001876	36	3	1.87976	0.2306
IPR001878	59	3	1.10689	0.7534
IPR001879	23	1	0.938970	1
IPR001881	140	6	0.92470	1
IPR001882	5	1	5.16728	0.2105
IPR001895	16	1	1.377428	0.5307
IPR001898	5	1	5.16728	0.2105
IPR001902	14	1	1.589429	0.4841
IPR001910	6	1	4.133437	0.247
IPR001919	12	10	104.018	2.595e-12
IPR001930	14	1	1.589429	0.4841
IPR001965	52	2	0.826103	1
IPR001991	16	1	1.377428	0.5307
IPR002004	6	1	4.133437	0.247
IPR002015	2	1	20.66464	0.09021
IPR002018	53	5	2.15558	0.09691
IPR002035	175	9	1.12073	0.716
IPR002041	3	1	10.33323	0.1322
IPR002048	257	26	2.3478	0.0002309
IPR002051	1	1	Inf	0.04617
IPR002052	7	1	3.444376	0.2817
IPR002067	22	2	2.06715	0.2701
IPR002076	11	2	4.59433	0.08888
IPR002104	14	1	1.589429	0.4841
IPR002110	661	3	0.092390	2.354e-10
IPR002119	8	2	6.89324	0.04956
IPR002121	3	1	10.33323	0.1322
IPR002123	19	2	2.43213	0.218
IPR002125	17	2	2.75658	0.1838
IPR002126	127	6	1.02447	0.8329
IPR002129	10	2	5.16998	0.07495
IPR002130	24	1	0.898117	1
IPR002131	3	1	10.33323	0.1322
IPR002152	2	1	20.66464	0.09021
IPR002153	16	3	4.77485	0.03506
IPR002155	6	3	20.690	0.001769
IPR002171	3	1	10.33323	0.1322
IPR002172	100	22	5.8962	8.205e-10
IPR002194	11	7	36.2985	1.237e-07
IPR002220	3	1	10.33323	0.1322
IPR002223	37	3	1.82429	0.243
IPR002225	10	3	8.8681	0.009233
IPR002241	13	2	3.75905	0.1187
IPR002293	25	1	0.860669	1
IPR002314	7	1	3.444376	0.2817
IPR002318	2	1	20.66464	0.09021
IPR002327	2	1	20.66464	0.09021
IPR002331	6	4	41.4044	6.301e-05
IPR002343	7	1	3.444376	0.2817
IPR002344	4	1	6.88940	0.1723
IPR002346	13	2	3.75905	0.1187
IPR002347	124	8	1.42689	0.2853
IPR002350	47	4	1.92408	0.1708
IPR002364	4	1	6.88940	0.1723
IPR002401	148	2	0.282059	0.07238
IPR002423	31	8	7.2172	6.172e-05
IPR002433	5	2	13.7850	0.01941
IPR002452	71	6	1.91046	0.1441
IPR002453	21	3	3.44757	0.07032
IPR002501	3	1	10.33323	0.1322
IPR002509	3	2	41.3516	0.006195
IPR002516	20	3	3.65044	0.06233
IPR002557	134	22	4.1022	2.235e-07
IPR002575	11	1	2.066451	0.4055
IPR002591	20	1	1.087309	0.6116
IPR002616	2	1	20.66464	0.09021
IPR002637	1	1	Inf	0.04617
IPR002641	8	1	2.952267	0.3149
IPR002645	11	1	2.066451	0.4055
IPR002652	3	1	10.33323	0.1322
IPR002656	8	3	12.4136	0.004618
IPR002659	51	3	1.29169	0.5103
IPR002661	1	1	Inf	0.04617
IPR002668	10	2	5.16998	0.07495
IPR002687	5	1	5.16728	0.2105
IPR002695	2	1	20.66464	0.09021
IPR002698	2	1	20.66464	0.09021
IPR002706	2	1	20.66464	0.09021
IPR002713	4	1	6.88940	0.1723
IPR002738	1	1	Inf	0.04617
IPR002772	15	3	5.17269	0.02948
IPR002792	2	1	20.66464	0.09021
IPR002861	21	1	1.032940	1
IPR002870	11	1	2.066451	0.4055
IPR002885	7	2	8.27261	0.03832
IPR002888	12	2	4.1355	0.1035
IPR002889	25	3	2.82043	0.1064
IPR002890	22	8	11.8582	3.628e-06
IPR002893	31	2	1.42522	0.6533
IPR002905	2	1	20.66464	0.09021
IPR002931	23	1	0.938970	1
IPR002937	27	2	1.65346	0.3562
IPR002969	1	1	Inf	0.04617
IPR002999	32	1	0.666177	1
IPR003008	78	7	2.04142	0.0934
IPR003010	7	1	3.444376	0.2817
IPR003029	10	1	2.296187	0.3767
IPR003100	5	1	5.16728	0.2105
IPR003107	14	1	1.589429	0.4841
IPR003119	6	3	20.690	0.001769
IPR003131	42	2	1.03296	0.7208
IPR003146	3	1	10.33323	0.1322
IPR003165	4	1	6.88940	0.1723
IPR003172	26	9	10.9931	1.425e-06
IPR003193	3	1	10.33323	0.1322
IPR003226	2	1	20.66464	0.09021
IPR003305	19	10	23.0904	2.697e-09
IPR003323	20	1	1.087309	0.6116
IPR003338	1	1	Inf	0.04617
IPR003347	35	1	0.607339	1
IPR003378	20	2	2.29703	0.2353
IPR003395	9	1	2.583051	0.3466
IPR003410	21	1	1.032940	1
IPR003428	1	1	Inf	0.04617
IPR003439	99	4	0.86948	1
IPR003527	7	1	3.444376	0.2817
IPR003545	1	1	Inf	0.04617
IPR003563	1	1	Inf	0.04617
IPR003582	65	20	9.2883	6.642e-12
IPR003587	9	1	2.583051	0.3466
IPR003591	139	4	0.61108	0.4198
IPR003593	128	13	2.3465	0.008685
IPR003598	206	5	0.51229	0.1791
IPR003599	262	5	0.39996	0.03665
IPR003609	40	3	1.6763	0.4317
IPR003613	9	1	2.583051	0.3466
IPR003726	14	2	3.44597	0.1344
IPR003782	2	1	20.66464	0.09021
IPR003819	5	1	5.16728	0.2105
IPR003877	23	1	0.938970	1
IPR003886	15	1	1.475852	0.508
IPR003890	14	1	1.589429	0.4841
IPR003891	6	1	4.133437	0.247
IPR003892	12	1	1.878613	0.433
IPR003903	13	1	1.721945	0.4592
IPR003954	16	2	2.95354	0.1671
IPR003959	51	3	1.29169	0.5103
IPR003960	25	2	1.79736	0.3221
IPR003961	234	6	0.54184	0.1582
IPR004000	53	2	0.809879	1
IPR004031	28	2	1.58981	0.3731
IPR004043	2	1	20.66464	0.09021
IPR004045	60	5	1.88091	0.2015
IPR004046	45	5	2.58719	0.05539
IPR004087	26	1	0.82622	1
IPR004088	28	1	0.764967	1
IPR004094	21	4	4.8703	0.01444
IPR004095	4	1	6.88940	0.1723
IPR004100	7	2	8.27261	0.03832
IPR004102	8	1	2.952267	0.3149
IPR004147	4	1	6.88940	0.1723
IPR004154	10	3	8.8681	0.009233
IPR004156	25	2	1.79736	0.3221
IPR004160	10	1	2.296187	0.3767
IPR004161	16	2	2.95354	0.1671
IPR004201	1	1	Inf	0.04617
IPR004273	13	1	1.721945	0.4592
IPR004301	2	1	20.66464	0.09021
IPR004302	16	2	2.95354	0.1671
IPR004313	2	1	20.66464	0.09021
IPR004367	11	5	17.2691	7.624e-05
IPR004450	2	1	20.66464	0.09021
IPR004481	6	1	4.133437	0.247
IPR004499	1	1	Inf	0.04617
IPR004526	1	1	Inf	0.04617
IPR004541	1	1	Inf	0.04617
IPR004545	1	1	Inf	0.04617
IPR004552	4	2	20.6775	0.01201
IPR004556	1	1	Inf	0.04617
IPR004589	4	1	6.88940	0.1723
IPR004769	1	1	Inf	0.04617
IPR004790	4	1	6.88940	0.1723
IPR004803	1	1	Inf	0.04617
IPR004821	5	1	5.16728	0.2105
IPR004835	12	2	4.1355	0.1035
IPR004837	13	1	1.721945	0.4592
IPR004839	24	1	0.898117	1
IPR004843	53	5	2.15558	0.09691
IPR004866	5	1	5.16728	0.2105
IPR004867	7	1	3.444376	0.2817
IPR004868	6	1	4.133437	0.247
IPR004875	33	1	0.645338	1
IPR004911	6	4	41.4044	6.301e-05
IPR005018	14	2	3.44597	0.1344
IPR005033	4	1	6.88940	0.1723
IPR005043	1	1	Inf	0.04617
IPR005101	5	1	5.16728	0.2105
IPR005107	11	1	2.066451	0.4055
IPR005123	33	1	0.645338	1
IPR005155	1	1	Inf	0.04617
IPR005181	17	7	14.5173	5.703e-06
IPR005199	33	9	7.7871	1.313e-05
IPR005200	1	1	Inf	0.04617
IPR005225	168	5	0.63249	0.4571
IPR005292	2	1	20.66464	0.09021
IPR005294	1	1	Inf	0.04617
IPR005304	1	1	Inf	0.04617
IPR005324	3	1	10.33323	0.1322
IPR005331	22	2	2.06715	0.2701
IPR005343	2	1	20.66464	0.09021
IPR005479	6	1	4.133437	0.247
IPR005481	4	1	6.88940	0.1723
IPR005482	4	1	6.88940	0.1723
IPR005484	1	1	Inf	0.04617
IPR005517	7	1	3.444376	0.2817
IPR005532	3	1	10.33323	0.1322
IPR005533	10	1	2.296187	0.3767
IPR005549	1	1	Inf	0.04617
IPR005612	2	1	20.66464	0.09021
IPR005662	1	1	Inf	0.04617
IPR005706	2	1	20.66464	0.09021
IPR005722	2	1	20.66464	0.09021
IPR005749	1	1	Inf	0.04617
IPR005804	9	2	5.90796	0.0618
IPR005809	2	1	20.66464	0.09021
IPR005811	4	1	6.88940	0.1723
IPR005818	6	1	4.133437	0.247
IPR005819	4	1	6.88940	0.1723
IPR005821	83	2	0.509439	0.5941
IPR005828	68	3	0.95336	1
IPR005829	51	3	1.29169	0.5103
IPR005839	2	1	20.66464	0.09021
IPR005921	1	1	Inf	0.04617
IPR005938	1	1	Inf	0.04617
IPR005996	1	1	Inf	0.04617
IPR005999	1	1	Inf	0.04617
IPR006015	24	3	2.95482	0.09679
IPR006016	24	3	2.95482	0.09679
IPR006026	34	5	3.5699	0.01903
IPR006028	21	3	3.44757	0.07032
IPR006029	67	3	0.96829	1
IPR006046	4	3	62.0113	0.0003794
IPR006047	12	4	10.3515	0.001663
IPR006048	6	3	20.690	0.001769
IPR006050	6	1	4.133437	0.247
IPR006058	11	1	2.066451	0.4055
IPR006073	25	3	2.82043	0.1064
IPR006076	21	4	4.8703	0.01444
IPR006084	5	2	13.7850	0.01941
IPR006085	5	3	31.0468	0.0009158
IPR006086	4	2	20.6775	0.01201
IPR006089	9	1	2.583051	0.3466
IPR006091	15	1	1.475852	0.508
IPR006103	4	1	6.88940	0.1723
IPR006108	7	3	15.5140	0.002989
IPR006139	8	1	2.952267	0.3149
IPR006140	11	1	2.066451	0.4055
IPR006141	8	1	2.952267	0.3149
IPR006149	2	1	20.66464	0.09021
IPR006150	4	1	6.88940	0.1723
IPR006166	5	3	31.0468	0.0009158
IPR006176	9	4	16.5710	0.0004732
IPR006180	5	2	13.7850	0.01941
IPR006195	16	1	1.377428	0.5307
IPR006201	96	8	1.88264	0.08665
IPR006202	84	8	2.18058	0.05883
IPR006236	1	1	Inf	0.04617
IPR006249	2	1	20.66464	0.09021
IPR006262	3	1	10.33323	0.1322
IPR006331	2	1	20.66464	0.09021
IPR006342	16	1	1.377428	0.5307
IPR006370	1	1	Inf	0.04617
IPR006461	13	2	3.75905	0.1187
IPR006463	1	1	Inf	0.04617
IPR006515	1	1	Inf	0.04617
IPR006553	26	1	0.82622	1
IPR006572	2	1	20.66464	0.09021
IPR006585	74	3	0.87263	1
IPR006592	3	1	10.33323	0.1322
IPR006593	9	2	5.90796	0.0618
IPR006600	17	1	1.291314	0.5524
IPR006612	20	2	2.29703	0.2353
IPR006620	18	1	1.215318	0.5731
IPR006621	8	2	6.89324	0.04956
IPR006626	13	2	3.75905	0.1187
IPR006630	7	1	3.444376	0.2817
IPR006638	7	1	3.444376	0.2817
IPR006640	2	1	20.66464	0.09021
IPR006652	48	1	0.439178	0.7265
IPR006671	19	6	9.5666	0.0001548
IPR006703	52	6	2.70107	0.03195
IPR006709	2	1	20.66464	0.09021
IPR006862	6	2	10.33933	0.02823
IPR006880	1	1	Inf	0.04617
IPR006904	3	1	10.33323	0.1322
IPR006917	6	2	10.33933	0.02823
IPR006928	5	1	5.16728	0.2105
IPR007015	1	1	Inf	0.04617
IPR007019	1	1	Inf	0.04617
IPR007034	2	1	20.66464	0.09021
IPR007066	3	1	10.33323	0.1322
IPR007080	3	1	10.33323	0.1322
IPR007081	6	1	4.133437	0.247
IPR007083	3	1	10.33323	0.1322
IPR007109	7	1	3.444376	0.2817
IPR007110	377	8	0.44499	0.01811
IPR007112	1	1	Inf	0.04617
IPR007120	6	1	4.133437	0.247
IPR007121	4	1	6.88940	0.1723
IPR007125	17	3	4.43308	0.04115
IPR007146	5	3	31.0468	0.0009158
IPR007148	2	2	Inf	0.002131
IPR007174	1	1	Inf	0.04617
IPR007187	2	1	20.66464	0.09021
IPR007196	1	1	Inf	0.04617
IPR007197	8	1	2.952267	0.3149
IPR007276	2	1	20.66464	0.09021
IPR007287	1	1	Inf	0.04617
IPR007365	17	1	1.291314	0.5524
IPR007484	29	5	4.3142	0.009814
IPR007504	3	1	10.33323	0.1322
IPR007523	1	1	Inf	0.04617
IPR007529	8	2	6.89324	0.04956
IPR007573	1	1	Inf	0.04617
IPR007593	13	2	3.75905	0.1187
IPR007641	4	1	6.88940	0.1723
IPR007642	4	1	6.88940	0.1723
IPR007644	4	1	6.88940	0.1723
IPR007645	4	1	6.88940	0.1723
IPR007673	1	1	Inf	0.04617
IPR007681	1	1	Inf	0.04617
IPR007698	2	1	20.66464	0.09021
IPR007718	1	1	Inf	0.04617
IPR007740	1	1	Inf	0.04617
IPR007741	3	1	10.33323	0.1322
IPR007807	1	1	Inf	0.04617
IPR007848	1	1	Inf	0.04617
IPR007856	9	5	25.8952	2.248e-05
IPR007867	18	1	1.215318	0.5731
IPR007886	2	1	20.66464	0.09021
IPR007946	1	1	Inf	0.04617
IPR008011	8	1	2.952267	0.3149
IPR008014	1	1	Inf	0.04617
IPR008042	32	1	0.666177	1
IPR008047	1	1	Inf	0.04617
IPR008049	1	1	Inf	0.04617
IPR008092	2	1	20.66464	0.09021
IPR008138	7	3	15.5140	0.002989
IPR008139	19	9	18.6908	5.653e-08
IPR008160	28	4	3.44917	0.03832
IPR008195	3	1	10.33323	0.1322
IPR008197	20	2	2.29703	0.2353
IPR008209	3	1	10.33323	0.1322
IPR008210	1	1	Inf	0.04617
IPR008251	2	1	20.66464	0.09021
IPR008271	203	6	0.62773	0.315
IPR008274	26	2	1.72242	0.3392
IPR008276	14	2	3.44597	0.1344
IPR008280	76	7	2.10072	0.08862
IPR008283	1	1	Inf	0.04617
IPR008288	1	1	Inf	0.04617
IPR008331	6	2	10.33933	0.02823
IPR008373	6	2	10.33933	0.02823
IPR008405	17	1	1.291314	0.5524
IPR008597	1	1	Inf	0.04617
IPR008685	1	1	Inf	0.04617
IPR008705	1	1	Inf	0.04617
IPR008735	2	2	Inf	0.002131
IPR008758	7	1	3.444376	0.2817
IPR008775	33	5	3.6973	0.01686
IPR008847	2	1	20.66464	0.09021
IPR008893	6	1	4.133437	0.247
IPR008914	7	2	8.27261	0.03832
IPR008918	4	2	20.6775	0.01201
IPR008921	7	2	8.27261	0.03832
IPR008927	19	3	3.87910	0.0548
IPR008928	64	37	28.974	2.2e-16
IPR008930	48	14	8.5750	2.076e-08
IPR008932	1	1	Inf	0.04617
IPR008937	18	1	1.215318	0.5731
IPR008948	5	2	13.7850	0.01941
IPR008952	48	2	0.89805	1
IPR008963	8	2	6.89324	0.04956
IPR008965	32	23	53.574	2.2e-16
IPR008967	25	1	0.860669	1
IPR008974	22	1	0.983713	1
IPR008977	38	2	1.14786	0.6948
IPR008979	277	20	1.61563	0.04376
IPR008983	123	8	1.43935	0.2816
IPR008991	20	1	1.087309	0.6116
IPR009000	35	5	3.4508	0.02138
IPR009001	14	2	3.44597	0.1344
IPR009003	67	8	2.8104	0.0118
IPR009006	6	2	10.33933	0.02823
IPR009010	4	1	6.88940	0.1723
IPR009011	31	6	4.9728	0.002613
IPR009019	3	1	10.33323	0.1322
IPR009022	2	1	20.66464	0.09021
IPR009030	206	9	0.94344	1
IPR009040	6	2	10.33933	0.02823
IPR009045	6	1	4.133437	0.247
IPR009048	28	11	13.4529	2.036e-08
IPR009056	3	1	10.33323	0.1322
IPR009057	204	10	1.06531	0.7394
IPR009068	6	1	4.133437	0.247
IPR009071	38	4	2.43401	0.09675
IPR009072	41	4	2.2365	0.1195
IPR009078	11	3	7.7605	0.01226
IPR009081	8	1	2.952267	0.3149
IPR009091	34	1	0.625763	1
IPR009100	15	1	1.475852	0.508
IPR009199	2	1	20.66464	0.09021
IPR009244	1	1	Inf	0.04617
IPR009357	7	1	3.444376	0.2817
IPR009361	1	1	Inf	0.04617
IPR009454	6	1	4.133437	0.247
IPR009613	9	1	2.583051	0.3466
IPR009674	1	1	Inf	0.04617
IPR009675	2	1	20.66464	0.09021
IPR009688	2	1	20.66464	0.09021
IPR009724	2	1	20.66464	0.09021
IPR009801	1	1	Inf	0.04617
IPR009829	1	1	Inf	0.04617
IPR010255	47	2	0.91804	1
IPR010281	27	1	0.794414	1
IPR010291	17	2	2.75658	0.1838
IPR010294	11	1	2.066451	0.4055
IPR010301	2	1	20.66464	0.09021
IPR010418	1	1	Inf	0.04617
IPR010625	4	1	6.88940	0.1723
IPR010666	6	1	4.133437	0.247
IPR010788	1	1	Inf	0.04617
IPR010895	1	1	Inf	0.04617
IPR010909	12	1	1.878613	0.433
IPR010920	22	4	4.5991	0.01701
IPR010935	8	1	2.952267	0.3149
IPR010987	65	6	2.10509	0.1252
IPR010994	10	2	5.16998	0.07495
IPR010995	2	1	20.66464	0.09021
IPR010997	5	1	5.16728	0.2105
IPR011001	15	8	23.7203	9.76e-08
IPR011008	5	1	5.16728	0.2105
IPR011009	491	13	0.55808	0.03848
IPR011010	58	2	0.737452	1
IPR011011	140	3	0.451303	0.2222
IPR011013	35	5	3.4508	0.02138
IPR011016	11	1	2.066451	0.4055
IPR011023	1	1	Inf	0.04617
IPR011030	8	1	2.952267	0.3149
IPR011032	32	3	2.13921	0.1823
IPR011035	2	1	20.66464	0.09021
IPR011042	412	7	0.35411	0.002025
IPR011044	19	2	2.43213	0.218
IPR011045	1	1	Inf	0.04617
IPR011047	32	4	2.95610	0.05831
IPR011048	3	1	10.33323	0.1322
IPR011050	25	4	3.94253	0.02639
IPR011051	15	1	1.475852	0.508
IPR011053	11	1	2.066451	0.4055
IPR011054	5	1	5.16728	0.2105
IPR011061	14	4	8.2821	0.003122
IPR011063	3	1	10.33323	0.1322
IPR011146	4	1	6.88940	0.1723
IPR011160	5	3	31.0468	0.0009158
IPR011256	7	2	8.27261	0.03832
IPR011330	22	3	3.26602	0.07873
IPR011333	216	6	0.58862	0.2528
IPR011335	25	3	2.82043	0.1064
IPR011356	8	2	6.89324	0.04956
IPR011387	1	1	Inf	0.04617
IPR011400	3	1	10.33323	0.1322
IPR011430	1	1	Inf	0.04617
IPR011501	1	1	Inf	0.04617
IPR011502	1	1	Inf	0.04617
IPR011519	2	1	20.66464	0.09021
IPR011527	68	3	0.95336	1
IPR011545	66	12	4.6183	4.369e-05
IPR011547	14	1	1.589429	0.4841
IPR011564	1	1	Inf	0.04617
IPR011583	24	10	14.8401	4.631e-08
IPR011598	61	1	0.3438821	0.5315
IPR011604	19	1	1.14777	0.5928
IPR011607	3	1	10.33323	0.1322
IPR011625	22	8	11.8582	3.628e-06
IPR011626	39	14	11.6616	9.598e-10
IPR011641	83	2	0.509439	0.5941
IPR011642	4	1	6.88940	0.1723
IPR011657	13	2	3.75905	0.1187
IPR011666	1	1	Inf	0.04617
IPR011682	13	2	3.75905	0.1187
IPR011687	3	1	10.33323	0.1322
IPR011701	208	8	0.82542	0.7401
IPR011704	10	1	2.296187	0.3767
IPR011705	98	2	0.429642	0.3311
IPR011761	10	1	2.296187	0.3767
IPR011762	4	1	6.88940	0.1723
IPR011763	5	1	5.16728	0.2105
IPR011764	4	1	6.88940	0.1723
IPR011856	4	1	6.88940	0.1723
IPR011989	180	13	1.61328	0.1057
IPR011990	258	7	0.57418	0.1781
IPR011992	296	27	2.0927	0.0007356
IPR011993	252	6	0.50191	0.09672
IPR012101	2	1	20.66464	0.09021
IPR012132	25	1	0.860669	1
IPR012291	24	16	41.724	2.2e-16
IPR012314	13	1	1.721945	0.4592
IPR012317	67	3	0.96829	1
IPR012334	20	3	3.65044	0.06233
IPR012336	24	1	0.898117	1
IPR012337	245	5	0.42852	0.06395
IPR012340	98	7	1.5917	0.2229
IPR012341	67	36	24.535	2.2e-16
IPR012347	6	1	4.133437	0.247
IPR012348	3	1	10.33323	0.1322
IPR012444	19	2	2.43213	0.218
IPR012496	9	2	5.90796	0.0618
IPR012577	3	1	10.33323	0.1322
IPR012583	1	1	Inf	0.04617
IPR012674	42	6	3.4524	0.01211
IPR012675	14	1	1.589429	0.4841
IPR012676	5	1	5.16728	0.2105
IPR012677	251	14	1.22234	0.4484
IPR012715	1	1	Inf	0.04617
IPR012716	3	1	10.33323	0.1322
IPR012717	1	1	Inf	0.04617
IPR012719	1	1	Inf	0.04617
IPR012721	1	1	Inf	0.04617
IPR012722	1	1	Inf	0.04617
IPR012803	1	1	Inf	0.04617
IPR012947	5	2	13.7850	0.01941
IPR012948	2	1	20.66464	0.09021
IPR012952	1	1	Inf	0.04617
IPR012953	1	1	Inf	0.04617
IPR012954	1	1	Inf	0.04617
IPR012971	1	1	Inf	0.04617
IPR012972	2	1	20.66464	0.09021
IPR012974	2	1	20.66464	0.09021
IPR012976	5	1	5.16728	0.2105
IPR012978	1	1	Inf	0.04617
IPR012982	1	1	Inf	0.04617
IPR012983	51	1	0.412788	0.7317
IPR013017	128	2	0.327037	0.1342
IPR013026	143	4	0.59342	0.4215
IPR013035	2	1	20.66464	0.09021
IPR013078	6	1	4.133437	0.247
IPR013083	590	13	0.46087	0.002847
IPR013087	392	11	0.59351	0.08979
IPR013088	38	1	0.558042	1
IPR013098	170	2	0.244952	0.02624
IPR013123	1	1	Inf	0.04617
IPR013126	21	1	1.032940	1
IPR013149	27	2	1.65346	0.3562
IPR013154	17	1	1.291314	0.5524
IPR013201	20	5	6.9048	0.001807
IPR013216	19	1	1.14777	0.5928
IPR013218	1	1	Inf	0.04617
IPR013255	1	1	Inf	0.04617
IPR013273	13	1	1.721945	0.4592
IPR013320	207	17	1.8579	0.01931
IPR013328	14	2	3.44597	0.1344
IPR013520	13	1	1.721945	0.4592
IPR013537	1	1	Inf	0.04617
IPR013562	1	1	Inf	0.04617
IPR013632	8	3	12.4136	0.004618
IPR013641	3	1	10.33323	0.1322
IPR013642	15	1	1.475852	0.508
IPR013650	3	1	10.33323	0.1322
IPR013659	2	1	20.66464	0.09021
IPR013699	1	1	Inf	0.04617
IPR013713	2	1	20.66464	0.09021
IPR013719	2	2	Inf	0.002131
IPR013748	4	1	6.88940	0.1723
IPR013762	51	2	0.842989	1
IPR013763	24	6	6.9087	0.0006297
IPR013780	71	11	3.8068	0.000392
IPR013783	774	34	0.94801	0.8622
IPR013785	83	6	1.61208	0.2837
IPR013786	11	1	2.066451	0.4055
IPR013810	3	1	10.33323	0.1322
IPR013815	22	2	2.06715	0.2701
IPR013818	16	7	16.1257	3.494e-06
IPR013823	1	1	Inf	0.04617
IPR013838	8	2	6.89324	0.04956
IPR013848	2	1	20.66464	0.09021
IPR013857	1	1	Inf	0.04617
IPR013868	1	1	Inf	0.04617
IPR013882	1	1	Inf	0.04617
IPR013953	3	1	10.33323	0.1322
IPR013968	4	1	6.88940	0.1723
IPR013979	3	2	41.3516	0.006195
IPR014001	111	16	3.5052	5.105e-05
IPR014012	2	1	20.66464	0.09021
IPR014014	31	10	9.8936	7.786e-07
IPR014030	7	3	15.5140	0.002989
IPR014031	6	3	20.690	0.001769
IPR014034	4	1	6.88940	0.1723
IPR014043	4	1	6.88940	0.1723
IPR014044	22	3	3.26602	0.07873
IPR014190	6	1	4.133437	0.247
IPR014347	9	1	2.583051	0.3466
IPR014352	32	1	0.666177	1
IPR014644	1	1	Inf	0.04617
IPR014710	55	1	0.3821633	0.5202
IPR014719	2	1	20.66464	0.09021
IPR014721	28	2	1.58981	0.3731
IPR014722	18	1	1.215318	0.5731
IPR014724	5	1	5.16728	0.2105
IPR014729	80	7	1.9854	0.0989
IPR014746	28	1	0.764967	1
IPR014756	132	7	1.15757	0.6749
IPR014782	19	1	1.14777	0.5928
IPR014784	32	2	1.37767	0.6586
IPR014808	1	1	Inf	0.04617
IPR014825	1	1	Inf	0.04617
IPR014908	2	1	20.66464	0.09021
IPR014940	6	2	10.33933	0.02823
IPR014990	2	1	20.66464	0.09021
IPR015194	1	1	Inf	0.04617
IPR015195	1	1	Inf	0.04617
IPR015253	2	1	20.66464	0.09021
IPR015255	8	2	6.89324	0.04956
IPR015256	2	1	20.66464	0.09021
IPR015267	1	1	Inf	0.04617
IPR015285	1	1	Inf	0.04617
IPR015341	9	1	2.583051	0.3466
IPR015408	1	1	Inf	0.04617
IPR015411	1	1	Inf	0.04617
IPR015415	7	2	8.27261	0.03832
IPR015421	61	2	0.69989	1
IPR015422	51	2	0.842989	1
IPR015424	68	3	0.95336	1
IPR015517	11	1	2.066451	0.4055
IPR015526	15	1	1.475852	0.508
IPR015699	1	1	Inf	0.04617
IPR015712	6	1	4.133437	0.247
IPR015797	28	1	0.764967	1
IPR015798	15	1	1.475852	0.508
IPR015800	9	1	2.583051	0.3466
IPR015816	6	1	4.133437	0.247
IPR015817	3	1	10.33323	0.1322
IPR015819	10	2	5.16998	0.07495
IPR015876	1	1	Inf	0.04617
IPR015882	4	1	6.88940	0.1723
IPR015883	20	1	1.087309	0.6116
IPR015914	7	2	8.27261	0.03832
IPR015915	65	3	0.99961	1
IPR015919	157	6	0.82015	0.8479
IPR015928	4	1	6.88940	0.1723
IPR015931	4	1	6.88940	0.1723
IPR015943	356	26	1.6384	0.02139
IPR015946	4	1	6.88940	0.1723
IPR015947	17	1	1.291314	0.5524
IPR016021	25	2	1.79736	0.3221
IPR016024	311	25	1.8190	0.008991
IPR016035	15	3	5.17269	0.02948
IPR016036	4	1	6.88940	0.1723
IPR016039	19	6	9.5666	0.0001548
IPR016050	8	1	2.952267	0.3149
IPR016053	1	1	Inf	0.04617
IPR016061	1	1	Inf	0.04617
IPR016082	3	1	10.33323	0.1322
IPR016084	1	1	Inf	0.04617
IPR016090	6	2	10.33933	0.02823
IPR016095	3	2	41.3516	0.006195
IPR016102	4	1	6.88940	0.1723
IPR016123	2	1	20.66464	0.09021
IPR016135	65	1	0.3223489	0.3724
IPR016166	23	2	1.96867	0.2875
IPR016181	65	5	1.7238	0.2269
IPR016182	13	1	1.721945	0.4592
IPR016185	11	1	2.066451	0.4055
IPR016186	212	40	4.9055	2.767e-14
IPR016187	220	41	4.8338	2.046e-14
IPR016192	11	1	2.066451	0.4055
IPR016193	19	3	3.87910	0.0548
IPR016195	1	1	Inf	0.04617
IPR016197	26	1	0.82622	1
IPR016208	6	2	10.33933	0.02823
IPR016272	6	3	20.690	0.001769
IPR016286	35	4	2.66982	0.07631
IPR016353	1	1	Inf	0.04617
IPR016435	2	1	20.66464	0.09021
IPR016467	5	2	13.7850	0.01941
IPR016478	1	1	Inf	0.04617
IPR016527	1	1	Inf	0.04617
IPR016617	1	1	Inf	0.04617
IPR016643	1	1	Inf	0.04617
IPR016662	6	2	10.33933	0.02823
IPR016686	1	1	Inf	0.04617
IPR016903	1	1	Inf	0.04617
IPR017096	26	1	0.82622	1
IPR017131	1	1	Inf	0.04617
IPR017169	1	1	Inf	0.04617
IPR017226	7	1	3.444376	0.2817
IPR017390	1	1	Inf	0.04617
IPR017407	1	1	Inf	0.04617
IPR017422	1	1	Inf	0.04617
IPR017441	227	6	0.55913	0.2014
IPR017448	54	5	2.11151	0.103
IPR017449	1	1	Inf	0.04617
IPR017452	341	5	0.305154	0.002579
IPR017568	1	1	Inf	0.04617
IPR017850	202	32	3.9501	1.103e-09
IPR017853	366	82	6.2441	2.2e-16
IPR017861	2	1	20.66464	0.09021
IPR017866	3	1	10.33323	0.1322
IPR017871	51	4	1.76008	0.2981
IPR017877	8	2	6.89324	0.04956
IPR017884	13	1	1.721945	0.4592
IPR017907	300	6	0.41933	0.02615
IPR017930	9	2	5.90796	0.0618
IPR017957	4	1	6.88940	0.1723
IPR017961	4	1	6.88940	0.1723
IPR017970	71	4	1.2339	0.5707
IPR017972	118	2	0.355342	0.182
IPR017975	66	7	2.45751	0.03217
IPR017984	1	1	Inf	0.04617
IPR017986	257	15	1.28322	0.3675
IPR017996	6	2	10.33933	0.02823
IPR017998	16	7	16.1257	3.494e-06
IPR018000	51	4	1.76008	0.2981
IPR018011	21	2	2.17596	0.2527
IPR018022	2	1	20.66464	0.09021
IPR018065	3	1	10.33323	0.1322
IPR018067	1	1	Inf	0.04617
IPR018074	1	1	Inf	0.04617
IPR018075	2	1	20.66464	0.09021
IPR018091	1	1	Inf	0.04617
IPR018097	104	5	1.04350	0.8148
IPR018107	7	1	3.444376	0.2817
IPR018108	55	2	0.779268	1
IPR018114	33	4	2.8541	0.06403
IPR018122	10	2	5.16998	0.07495
IPR018130	4	1	6.88940	0.1723
IPR018136	2	1	20.66464	0.09021
IPR018162	2	1	20.66464	0.09021
IPR018163	5	2	13.7850	0.01941
IPR018164	2	1	20.66464	0.09021
IPR018165	3	1	10.33323	0.1322
IPR018181	11	1	2.066451	0.4055
IPR018186	12	1	1.878613	0.433
IPR018201	5	3	31.0468	0.0009158
IPR018212	14	2	3.44597	0.1344
IPR018221	6	5	103.679	1.203e-06
IPR018228	1	1	Inf	0.04617
IPR018236	2	1	20.66464	0.09021
IPR018244	10	1	2.296187	0.3767
IPR018247	233	26	2.6223	4.764e-05
IPR018305	2	1	20.66464	0.09021
IPR018314	4	2	20.6775	0.01201
IPR018316	54	5	2.11151	0.103
IPR018370	1	1	Inf	0.04617
IPR018378	75	18	6.5872	6.407e-09
IPR018483	1	1	Inf	0.04617
IPR018484	5	1	5.16728	0.2105
IPR018485	5	1	5.16728	0.2105
IPR018499	53	2	0.809879	1
IPR018525	5	2	13.7850	0.01941
IPR018552	1	1	Inf	0.04617
IPR018593	1	1	Inf	0.04617
IPR018617	1	1	Inf	0.04617
IPR018797	1	1	Inf	0.04617
IPR018849	1	1	Inf	0.04617
IPR018851	1	1	Inf	0.04617
IPR018856	2	1	20.66464	0.09021
IPR018864	1	1	Inf	0.04617
IPR018866	1	1	Inf	0.04617
IPR018867	1	1	Inf	0.04617
IPR018935	3	2	41.3516	0.006195
IPR018939	7	1	3.444376	0.2817
IPR018957	72	1	0.2905040	0.2638
IPR018965	2	1	20.66464	0.09021
IPR018972	2	2	Inf	0.002131
IPR018982	2	1	20.66464	0.09021
IPR018998	5	2	13.7850	0.01941
IPR019080	15	1	1.475852	0.508
IPR019133	1	1	Inf	0.04617
IPR019136	1	1	Inf	0.04617
IPR019138	1	1	Inf	0.04617
IPR019167	1	1	Inf	0.04617
IPR019189	1	1	Inf	0.04617
IPR019316	5	1	5.16728	0.2105
IPR019338	1	1	Inf	0.04617
IPR019368	2	1	20.66464	0.09021
IPR019373	1	1	Inf	0.04617
IPR019395	1	1	Inf	0.04617
IPR019402	7	2	8.27261	0.03832
IPR019410	11	3	7.7605	0.01226
IPR019427	15	2	3.18081	0.1506
IPR019468	1	1	Inf	0.04617
IPR019496	1	1	Inf	0.04617
IPR019535	1	1	Inf	0.04617
IPR019538	1	1	Inf	0.04617
IPR019544	1	1	Inf	0.04617
IPR019572	4	2	20.6775	0.01201
IPR019594	40	1	0.529391	1
IPR019734	137	3	0.461450	0.2207
IPR019742	24	12	20.8068	1.451e-10
IPR019748	29	1	0.737623	1
IPR019749	29	1	0.737623	1
IPR019775	167	13	1.75019	0.06162
IPR019786	46	2	0.93893	1
IPR019787	45	2	0.96080	1
IPR019791	47	2	0.91804	1
IPR019808	3	1	10.33323	0.1322
IPR019814	1	1	Inf	0.04617
IPR019815	1	1	Inf	0.04617
IPR019818	5	1	5.16728	0.2105
IPR019819	20	3	3.65044	0.06233
IPR019821	29	1	0.737623	1
IPR019826	26	3	2.69774	0.1163
IPR019874	1	1	Inf	0.04617
IPR019974	2	1	20.66464	0.09021
IPR020003	5	2	13.7850	0.01941
IPR020056	2	1	20.66464	0.09021
IPR020058	4	1	6.88940	0.1723
IPR020059	2	1	20.66464	0.09021
IPR020067	20	1	1.087309	0.6116
IPR020084	12	1	1.878613	0.433
IPR020090	4	1	6.88940	0.1723
IPR020103	10	2	5.16998	0.07495
IPR020471	23	1	0.938970	1
IPR020472	82	4	1.05958	0.7916
IPR020479	40	1	0.529391	1
IPR020554	2	1	20.66464	0.09021
IPR020557	3	1	10.33323	0.1322
IPR020568	40	3	1.6763	0.4317
IPR020588	8	3	12.4136	0.004618
IPR020610	4	2	20.6775	0.01201
IPR020612	2	1	20.66464	0.09021
IPR020613	8	3	12.4136	0.004618
IPR020615	7	2	8.27261	0.03832
IPR020616	10	3	8.8681	0.009233
IPR020617	9	3	10.3454	0.006691
IPR020683	690	3	0.088405	8.117e-11
IPR020783	4	1	6.88940	0.1723
IPR020795	4	2	20.6775	0.01201
IPR020806	4	1	6.88940	0.1723
IPR020807	3	1	10.33323	0.1322
IPR020813	5	2	13.7850	0.01941
IPR020838	2	1	20.66464	0.09021
IPR020841	5	3	31.0468	0.0009158
IPR020843	25	3	2.82043	0.1064
IPR020845	20	1	1.087309	0.6116
IPR020846	212	7	0.70405	0.5085
IPR020849	44	1	0.480091	0.7229
IPR020864	4	2	20.6775	0.01201
IPR020892	14	1	1.589429	0.4841
IPR020894	86	4	1.00774	1
IPR020901	34	3	2.00108	0.2061
IPR020904	59	7	2.7889	0.01855
IPR020940	1	1	Inf	0.04617
IPR020946	21	1	1.032940	1
IPR021025	1	1	Inf	0.04617
IPR021110	1	1	Inf	0.04617
IPR021131	6	1	4.133437	0.247
IPR021133	17	1	1.291314	0.5524
IPR021137	1	1	Inf	0.04617
IPR021139	1	1	Inf	0.04617
IPR021281	1	1	Inf	0.04617
IPR021346	1	1	Inf	0.04617
IPR021526	3	3	Inf	9.825e-05
IPR021752	1	1	Inf	0.04617
IPR021862	8	2	6.89324	0.04956
IPR021891	1	1	Inf	0.04617
IPR021897	1	1	Inf	0.04617
IPR021922	3	1	10.33323	0.1322
IPR022041	9	1	2.583051	0.3466
IPR022042	1	1	Inf	0.04617
IPR022043	1	1	Inf	0.04617
IPR022047	2	1	20.66464	0.09021
IPR022100	1	1	Inf	0.04617
IPR022125	1	1	Inf	0.04617
IPR022271	4	1	6.88940	0.1723
IPR022313	1	1	Inf	0.04617
IPR022407	2	1	20.66464	0.09021
IPR022413	9	1	2.583051	0.3466
IPR022414	15	1	1.475852	0.508
IPR022415	12	1	1.878613	0.433
IPR022450	1	1	Inf	0.04617
IPR022643	5	2	13.7850	0.01941
IPR022644	6	1	4.133437	0.247
IPR022648	1	1	Inf	0.04617
IPR022649	1	1	Inf	0.04617
IPR022653	3	1	10.33323	0.1322
IPR022659	1	1	Inf	0.04617
IPR022666	3	1	10.33323	0.1322
IPR022669	3	1	10.33323	0.1322
IPR022761	4	1	6.88940	0.1723
IPR022776	5	1	5.16728	0.2105
IPR022786	1	1	Inf	0.04617
IPR022790	6	2	10.33933	0.02823
IPR022812	23	1	0.938970	1
IPR022967	8	1	2.952267	0.3149
IPR023033	2	1	20.66464	0.09021
IPR023042	1	1	Inf	0.04617
IPR023102	1	1	Inf	0.04617
IPR023123	47	6	3.0309	0.02043
IPR023179	3	2	41.3516	0.006195
IPR023210	27	1	0.794414	1
IPR023214	57	1	0.3684915	0.5227
IPR023267	6	2	10.33933	0.02823
IPR023270	1	1	Inf	0.04617
IPR023273	1	1	Inf	0.04617
IPR023299	20	1	1.087309	0.6116
IPR023313	27	1	0.794414	1
IPR023318	2	1	20.66464	0.09021
IPR023333	7	1	3.444376	0.2817
IPR023346	6	2	10.33933	0.02823
IPR023352	13	1	1.721945	0.4592
IPR023366	4	1	6.88940	0.1723
IPR023395	55	2	0.779268	1
IPR023404	4	1	6.88940	0.1723
IPR023415	75	21	8.1314	1.503e-11
IPR023451	1	1	Inf	0.04617
IPR023566	1	1	Inf	0.04617
IPR023578	18	1	1.215318	0.5731
IPR023584	1	1	Inf	0.04617
IPR023591	4	1	6.88940	0.1723
IPR023674	3	2	41.3516	0.006195
IPR023779	7	1	3.444376	0.2817
IPR023780	17	1	1.291314	0.5524
IPR024034	3	1	10.33323	0.1322
IPR024050	1	1	Inf	0.04617
IPR024051	2	1	20.66464	0.09021
IPR024057	1	1	Inf	0.04617
IPR024079	97	7	1.60949	0.2191
IPR024083	5	2	13.7850	0.01941
IPR024084	9	1	2.583051	0.3466
IPR024138	1	1	Inf	0.04617
IPR024161	1	1	Inf	0.04617
IPR024185	2	1	20.66464	0.09021
IPR024324	1	1	Inf	0.04617
IPR024548	33	2	1.33321	0.6642
IPR024557	1	1	Inf	0.04617
IPR024571	12	1	1.878613	0.433
IPR024582	1	1	Inf	0.04617
IPR024605	2	1	20.66464	0.09021
IPR024607	72	22	9.2062	6.937e-13
IPR024655	8	4	20.7032	0.0002729
IPR024679	1	1	Inf	0.04617
IPR024689	1	1	Inf	0.04617
IPR024704	7	1	3.444376	0.2817
IPR024741	1	1	Inf	0.04617
IPR024768	1	1	Inf	0.04617
IPR024775	1	1	Inf	0.04617
IPR024789	1	1	Inf	0.04617
IPR024790	1	1	Inf	0.04617
IPR024929	1	1	Inf	0.04617
IPR024931	4	1	6.88940	0.1723
IPR024936	10	1	2.296187	0.3767
IPR024954	1	1	Inf	0.04617
IPR024977	20	6	8.8835	0.0002125
IPR025110	20	1	1.087309	0.6116
IPR025252	4	1	6.88940	0.1723
IPR025313	4	3	62.0113	0.0003794
IPR025527	2	1	20.66464	0.09021
IPR025602	1	1	Inf	0.04617
IPR025605	4	2	20.6775	0.01201
IPR025660	22	4	4.5991	0.01701
IPR025661	24	7	8.5403	7.633e-05
IPR025705	11	1	2.066451	0.4055
IPR025714	52	3	1.26529	0.5185
IPR025733	10	2	5.16998	0.07495
IPR025766	2	1	20.66464	0.09021
IPR025799	11	2	4.59433	0.08888
IPR025887	9	3	10.3454	0.006691
IPR025977	2	1	20.66464	0.09021
IPR026003	4	1	6.88940	0.1723
IPR026103	8	1	2.952267	0.3149
IPR026203	1	1	Inf	0.04617
IPR026214	1	1	Inf	0.04617
IPR026243	1	1	Inf	0.04617
IPR026255	1	1	Inf	0.04617
IPR026270	1	1	Inf	0.04617
IPR026645	6	1	4.133437	0.247
IPR026669	6	1	4.133437	0.247
IPR026741	2	1	20.66464	0.09021
IPR026749	2	1	20.66464	0.09021
IPR026768	1	1	Inf	0.04617
IPR026770	20	5	6.9048	0.001807
IPR026823	17	2	2.75658	0.1838
IPR026832	4	2	20.6775	0.01201
IPR026842	20	2	2.29703	0.2353
IPR026851	1	1	Inf	0.04617
IPR026891	13	3	6.2066	0.01984
IPR026913	35	2	1.25233	0.676
IPR026937	2	1	20.66464	0.09021
IPR026960	11	3	7.7605	0.01226
IPR026971	2	2	Inf	0.002131
IPR026983	95	1	0.2192640	0.135
IPR026985	1	1	Inf	0.04617
IPR027030	3	2	41.3516	0.006195
IPR027031	6	2	10.33933	0.02823
IPR027081	1	1	Inf	0.04617
IPR027145	1	1	Inf	0.04617
IPR027165	2	1	20.66464	0.09021
IPR027291	11	1	2.066451	0.4055
IPR027329	2	1	20.66464	0.09021
IPR027330	1	1	Inf	0.04617
IPR027370	116	2	0.361599	0.1805
IPR027408	6	1	4.133437	0.247
IPR027409	22	8	11.8582	3.628e-06
IPR027410	20	8	13.8352	1.553e-06
IPR027413	26	8	9.2231	1.502e-05
IPR027417	1248	64	1.12173	0.3713
IPR027421	5	1	5.16728	0.2105
IPR027496	2	1	20.66464	0.09021
IPR027502	1	1	Inf	0.04617
IPR027512	1	1	Inf	0.04617
IPR027521	1	1	Inf	0.04617
IPR027528	1	1	Inf	0.04617
IPR027577	1	1	Inf	0.04617
IPR027664	1	1	Inf	0.04617
IPR027668	1	1	Inf	0.04617
IPR027756	3	1	10.33323	0.1322
IPR027805	14	1	1.589429	0.4841
IPR027887	1	1	Inf	0.04617
IPR027902	1	1	Inf	0.04617
IPR027918	1	1	Inf	0.04617
IPR027925	5	2	13.7850	0.01941
IPR027951	1	1	Inf	0.04617
IPR027954	5	1	5.16728	0.2105
IPR027992	2	1	20.66464	0.09021
IPR028005	4	3	62.0113	0.0003794
IPR028009	4	3	62.0113	0.0003794
IPR028077	1	1	Inf	0.04617
IPR028149	1	1	Inf	0.04617
IPR028160	2	1	20.66464	0.09021
IPR028364	3	2	41.3516	0.006195
IPR028389	1	1	Inf	0.04617
IPR028460	2	1	20.66464	0.09021
IPR028598	2	1	20.66464	0.09021
IPR028599	1	1	Inf	0.04617
IPR028864	2	2	Inf	0.002131
IPR028889	42	1	0.503535	1
IPR028923	2	1	20.66464	0.09021
IPR028995	9	1	2.583051	0.3466
IPR028996	15	8	23.7203	9.76e-08
IPR029000	24	1	0.898117	1
IPR029001	3	1	10.33323	0.1322
IPR029009	1	1	Inf	0.04617
IPR029012	7	1	3.444376	0.2817
IPR029018	16	1	1.377428	0.5307
IPR029026	4	2	20.6775	0.01201
IPR029028	4	2	20.6775	0.01201
IPR029033	21	3	3.44757	0.07032
IPR029035	16	1	1.377428	0.5307
IPR029044	142	4	0.59774	0.4209
IPR029045	22	2	2.06715	0.2701
IPR029047	18	1	1.215318	0.5731
IPR029048	13	2	3.75905	0.1187
IPR029052	59	5	1.91577	0.1972
IPR029055	41	2	1.05950	0.7142
IPR029058	217	19	1.9946	0.008161
IPR029059	4	1	6.88940	0.1723
IPR029060	18	4	5.9144	0.008238
IPR029063	228	25	2.5695	7.981e-05
IPR029064	20	1	1.087309	0.6116
IPR029066	9	1	2.583051	0.3466
IPR029067	3	1	10.33323	0.1322
IPR029070	27	10	12.2222	1.754e-07
IPR029071	140	1	0.1480591	0.02332
IPR029130	3	1	10.33323	0.1322
IPR029131	1	1	Inf	0.04617
IPR029132	4	1	6.88940	0.1723
IPR029135	1	1	Inf	0.04617
IPR029138	2	1	20.66464	0.09021
IPR029144	2	1	20.66464	0.09021
IPR029148	1	1	Inf	0.04617
IPR029149	7	1	3.444376	0.2817
IPR029157	1	1	Inf	0.04617
IPR029188	1	1	Inf	0.04617
IPR029190	1	1	Inf	0.04617
IPR029327	1	1	Inf	0.04617
IPR029342	1	1	Inf	0.04617
IPR029418	1	1	Inf	0.04617
IPR029420	1	1	Inf	0.04617
IPR029421	1	1	Inf	0.04617
IPR029523	1	1	Inf	0.04617
IPR029752	5	1	5.16728	0.2105
IPR029753	6	1	4.133437	0.247
IPR029784	1	1	Inf	0.04617
IPR030378	4	1	6.88940	0.1723
IPR030387	2	1	20.66464	0.09021
IPR030388	1	1	Inf	0.04617
IPR030456	19	2	2.43213	0.218
IPR030457	7	1	3.444376	0.2817
IPR030458	7	3	15.5140	0.002989
IPR030459	2	2	Inf	0.002131
IPR030470	3	1	10.33323	0.1322
IPR030475	1	1	Inf	0.04617
IPR030484	1	1	Inf	0.04617
IPR030516	1	1	Inf	0.04617
IPR030547	2	1	20.66464	0.09021
IPR030548	1	1	Inf	0.04617
IPR030616	1	1	Inf	0.04617
IPR030661	1	1	Inf	0.04617
IPR030878	4	1	6.88940	0.1723
IPR031157	13	2	3.75905	0.1187
IPR031158	3	1	10.33323	0.1322
IPR031259	22	1	0.983713	1
IPR031303	2	1	20.66464	0.09021
IPR031312	3	1	10.33323	0.1322
IPR031319	4	3	62.0113	0.0003794
IPR031326	2	1	20.66464	0.09021
IPR031327	12	3	6.8971	0.0158
IPR031341	1	1	Inf	0.04617
IPR031444	1	1	Inf	0.04617
IPR031446	1	1	Inf	0.04617
IPR031545	1	1	Inf	0.04617
IPR031569	9	2	5.90796	0.0618
IPR031575	1	1	Inf	0.04617
IPR031658	1	1	Inf	0.04617
IPR031727	8	3	12.4136	0.004618
IPR031746	1	1	Inf	0.04617
IPR031787	1	1	Inf	0.04617
IPR031794	1	1	Inf	0.04617
IPR031919	25	3	2.82043	0.1064
IPR032003	1	1	Inf	0.04617
IPR032042	1	1	Inf	0.04617
IPR032191	1	1	Inf	0.04617
IPR032193	1	1	Inf	0.04617
IPR032267	2	1	20.66464	0.09021
IPR032284	4	1	6.88940	0.1723
IPR032292	1	1	Inf	0.04617
IPR032296	1	1	Inf	0.04617
IPR032379	3	1	10.33323	0.1322
IPR032413	4	1	6.88940	0.1723
IPR032418	3	1	10.33323	0.1322
IPR032420	2	1	20.66464	0.09021
IPR032436	1	1	Inf	0.04617
IPR032442	2	1	20.66464	0.09021
IPR032447	1	1	Inf	0.04617
IPR032454	6	2	10.33933	0.02823
IPR032458	5	2	13.7850	0.01941
IPR032466	33	6	4.6039	0.003634
IPR032471	12	1	1.878613	0.433
IPR032482	4	1	6.88940	0.1723
IPR032485	1	1	Inf	0.04617
IPR032641	1	1	Inf	0.04617
IPR032669	1	1	Inf	0.04617
IPR032672	2	1	20.66464	0.09021
IPR032675	330	6	0.38014	0.01148
IPR032682	2	2	Inf	0.002131
IPR032705	1	1	Inf	0.04617
IPR032739	1	1	Inf	0.04617
IPR032781	3	1	10.33323	0.1322
IPR032821	4	2	20.6775	0.01201
IPR032931	1	1	Inf	0.04617
IPR033010	4	2	20.6775	0.01201
IPR033053	2	1	20.66464	0.09021
IPR033113	5	1	5.16728	0.2105
IPR033116	30	3	2.29788	0.1593
IPR033126	29	23	80.310	2.2e-16
IPR033127	4	2	20.6775	0.01201
IPR033132	3	1	10.33323	0.1322
IPR033157	5	2	13.7850	0.01941
IPR033265	1	1	Inf	0.04617
IPR033310	1	1	Inf	0.04617
IPR033316	1	1	Inf	0.04617
IPR033379	10	2	5.16998	0.07495
IPR033443	3	1	10.33323	0.1322
IPR033578	1	1	Inf	0.04617
IPR033581	7	1	3.444376	0.2817
IPR033590	1	1	Inf	0.04617
IPR033594	1	1	Inf	0.04617
IPR033599	1	1	Inf	0.04617
IPR033603	1	1	Inf	0.04617
IPR033626	1	1	Inf	0.04617
IPR033647	1	1	Inf	0.04617
IPR033648	1	1	Inf	0.04617
IPR033688	1	1	Inf	0.04617
IPR033695	2	1	20.66464	0.09021
IPR033701	2	1	20.66464	0.09021
IPR033720	1	1	Inf	0.04617
IPR033721	1	1	Inf	0.04617
IPR033732	1	1	Inf	0.04617
IPR033762	8	3	12.4136	0.004618
IPR033809	1	1	Inf	0.04617
IPR033825	1	1	Inf	0.04617
IPR033906	10	6	31.1049	1.716e-06
IPR033909	1	1	Inf	0.04617
IPR033916	4	1	6.88940	0.1723
IPR033925	5	2	13.7850	0.01941
IPR034016	17	1	1.291314	0.5524
IPR034035	16	5	9.4162	0.0005939
IPR034095	1	1	Inf	0.04617
IPR034098	1	1	Inf	0.04617
IPR034117	6	2	10.33933	0.02823
IPR034138	1	1	Inf	0.04617
IPR034147	1	1	Inf	0.04617
IPR034300	1	1	Inf	0.04617
IPR034363	1	1	Inf	0.04617
IPR034605	1	1	Inf	0.04617
IPR034629	1	1	Inf	0.04617
IPR034646	1	1	Inf	0.04617
IPR034722	1	1	Inf	0.04617
IPR034733	5	1	5.16728	0.2105
IPR034769	1	1	Inf	0.04617
IPR034772	1	1	Inf	0.04617
IPR034819	1	1	Inf	0.04617
IPR034880	1	1	Inf	0.04617
IPR034977	1	1	Inf	0.04617
IPR035077	3	1	10.33323	0.1322
IPR035078	1	1	Inf	0.04617
IPR035105	6	1	4.133437	0.247
IPR035216	2	1	20.66464	0.09021
IPR035234	39	3	1.72289	0.4263
IPR035297	1	1	Inf	0.04617
IPR035373	12	1	1.878613	0.433
IPR035394	17	2	2.75658	0.1838
IPR035417	1	1	Inf	0.04617
IPR035437	20	1	1.087309	0.6116
IPR035500	34	1	0.625763	1
IPR035547	4	2	20.6775	0.01201
IPR035647	9	1	2.583051	0.3466
IPR035649	2	1	20.66464	0.09021
IPR035810	9	3	10.3454	0.006691
IPR035874	19	7	12.0964	1.362e-05
IPR035892	100	1	0.2081572	0.09315
IPR035893	2	1	20.66464	0.09021
IPR035899	32	1	0.666177	1
IPR035914	236	19	1.8188	0.01825
IPR035940	24	3	2.95482	0.09679
IPR035953	1	1	Inf	0.04617
IPR035963	30	1	0.712165	1
IPR035976	93	5	1.17432	0.6207
IPR035979	244	14	1.25982	0.3593
IPR035985	10	3	8.8681	0.009233
IPR035992	50	2	0.86058	1
IPR036002	3	1	10.33323	0.1322
IPR036005	13	2	3.75905	0.1187
IPR036008	4	1	6.88940	0.1723
IPR036010	15	1	1.475852	0.508
IPR036020	28	1	0.764967	1
IPR036024	6	2	10.33933	0.02823
IPR036034	106	1	0.1962253	0.0973
IPR036047	67	1	0.3125611	0.3752
IPR036052	15	1	1.475852	0.508
IPR036053	6	1	4.133437	0.247
IPR036055	98	22	6.0516	5.439e-10
IPR036058	45	4	2.01803	0.1529
IPR036070	5	1	5.16728	0.2105
IPR036085	5	1	5.16728	0.2105
IPR036116	247	8	0.68987	0.3619
IPR036121	6	2	10.33933	0.02823
IPR036134	6	1	4.133437	0.247
IPR036155	6	1	4.133437	0.247
IPR036156	7	1	3.444376	0.2817
IPR036167	3	1	10.33323	0.1322
IPR036179	441	8	0.37844	0.002725
IPR036188	123	9	1.63459	0.1889
IPR036191	1	1	Inf	0.04617
IPR036227	6	1	4.133437	0.247
IPR036235	1	1	Inf	0.04617
IPR036236	321	13	0.87084	0.7884
IPR036249	202	13	1.42450	0.2348
IPR036259	445	15	0.71787	0.254
IPR036265	11	1	2.066451	0.4055
IPR036277	8	1	2.952267	0.3149
IPR036279	5	2	13.7850	0.01941
IPR036282	83	7	1.90686	0.1084
IPR036291	290	21	1.62119	0.0469
IPR036306	1	1	Inf	0.04617
IPR036318	23	2	1.96867	0.2875
IPR036322	313	16	1.11409	0.6834
IPR036345	6	1	4.133437	0.247
IPR036364	21	1	1.032940	1
IPR036373	1	1	Inf	0.04617
IPR036378	27	10	12.2222	1.754e-07
IPR036383	143	3	0.441590	0.2251
IPR036388	156	11	1.57122	0.1747
IPR036390	135	9	1.47835	0.2977
IPR036392	40	6	3.6556	0.009581
IPR036396	209	2	0.198555	0.007049
IPR036397	224	4	0.37398	0.0373
IPR036412	62	1	0.3382341	0.3709
IPR036420	31	4	3.06567	0.05288
IPR036427	25	1	0.860669	1
IPR036444	18	3	4.13753	0.04774
IPR036445	25	1	0.860669	1
IPR036452	7	1	3.444376	0.2817
IPR036458	16	1	1.377428	0.5307
IPR036460	15	1	1.475852	0.508
IPR036465	208	10	1.04364	0.8676
IPR036508	117	22	4.8386	1.803e-08
IPR036511	2	1	20.66464	0.09021
IPR036513	11	1	2.066451	0.4055
IPR036514	35	9	7.1866	2.211e-05
IPR036517	4	1	6.88940	0.1723
IPR036525	94	7	1.66515	0.2089
IPR036526	7	1	3.444376	0.2817
IPR036561	1	1	Inf	0.04617
IPR036574	3	2	41.3516	0.006195
IPR036589	16	2	2.95354	0.1671
IPR036595	35	13	12.2997	2.348e-09
IPR036609	2	1	20.66464	0.09021
IPR036610	13	3	6.2066	0.01984
IPR036612	31	1	0.688405	1
IPR036616	7	1	3.444376	0.2817
IPR036621	11	3	7.7605	0.01226
IPR036638	65	1	0.3223489	0.3724
IPR036640	74	3	0.87263	1
IPR036645	20	2	2.29703	0.2353
IPR036683	12	2	4.1355	0.1035
IPR036719	82	5	1.34254	0.4311
IPR036734	87	8	2.09763	0.06398
IPR036736	7	1	3.444376	0.2817
IPR036748	1	1	Inf	0.04617
IPR036749	1	1	Inf	0.04617
IPR036757	18	1	1.215318	0.5731
IPR036769	4	1	6.88940	0.1723
IPR036770	696	3	0.087622	5.376e-11
IPR036772	61	5	1.84710	0.206
IPR036775	4	1	6.88940	0.1723
IPR036787	1	1	Inf	0.04617
IPR036788	1	1	Inf	0.04617
IPR036790	20	1	1.087309	0.6116
IPR036802	9	1	2.583051	0.3466
IPR036812	27	1	0.794414	1
IPR036824	2	2	Inf	0.002131
IPR036844	9	1	2.583051	0.3466
IPR036846	17	8	18.4486	3.393e-07
IPR036853	3	1	10.33323	0.1322
IPR036855	22	1	0.983713	1
IPR036856	12	2	4.1355	0.1035
IPR036857	14	7	20.7420	1.137e-06
IPR036858	1	1	Inf	0.04617
IPR036869	48	2	0.89805	1
IPR036870	3	1	10.33323	0.1322
IPR036875	45	4	2.01803	0.1529
IPR036880	37	3	1.82429	0.243
IPR036881	19	3	3.87910	0.0548
IPR036884	13	2	3.75905	0.1187
IPR036908	2	2	Inf	0.002131
IPR036909	4	1	6.88940	0.1723
IPR036910	40	4	2.29873	0.1116
IPR036914	4	1	6.88940	0.1723
IPR036915	31	6	4.9728	0.002613
IPR036919	3	1	10.33323	0.1322
IPR036926	1	1	Inf	0.04617
IPR036930	6	1	4.133437	0.247
IPR036939	30	2	1.47616	0.6482
IPR036947	2	1	20.66464	0.09021
IPR036957	3	1	10.33323	0.1322
IPR036959	3	1	10.33323	0.1322
IPR036960	13	1	1.721945	0.4592
IPR036961	95	2	0.443544	0.3293
IPR036962	22	3	3.26602	0.07873
IPR036964	13	1	1.721945	0.4592
IPR036967	4	1	6.88940	0.1723
IPR036974	4	1	6.88940	0.1723
IPR036975	3	1	10.33323	0.1322
IPR036990	3	1	10.33323	0.1322
IPR037033	5	1	5.16728	0.2105
IPR037034	4	1	6.88940	0.1723
IPR037060	20	1	1.087309	0.6116
IPR037069	13	1	1.721945	0.4592
IPR037094	9	1	2.583051	0.3466
IPR037103	52	5	2.20141	0.09104
IPR037120	47	2	0.91804	1
IPR037158	2	1	20.66464	0.09021
IPR037165	27	3	2.58512	0.1266
IPR037171	17	1	1.291314	0.5524
IPR037212	3	1	10.33323	0.1322
IPR037227	6	2	10.33933	0.02823
IPR037229	1	1	Inf	0.04617
IPR037272	115	12	2.4178	0.01125
IPR037315	1	1	Inf	0.04617
IPR037387	2	1	20.66464	0.09021
IPR037397	1	1	Inf	0.04617
IPR037624	1	1	Inf	0.04617
IPR037646	2	2	Inf	0.002131
IPR037770	1	1	Inf	0.04617
IPR037829	1	1	Inf	0.04617
IPR037830	1	1	Inf	0.04617
IPR037875	1	1	Inf	0.04617
IPR037947	1	1	Inf	0.04617
IPR037967	1	1	Inf	0.04617
IPR038120	3	1	10.33323	0.1322
IPR038129	1	1	Inf	0.04617
IPR038130	4	1	6.88940	0.1723
IPR038135	2	1	20.66464	0.09021
IPR038167	1	1	Inf	0.04617
IPR038185	7	1	3.444376	0.2817
IPR038252	2	1	20.66464	0.09021
IPR038275	1	1	Inf	0.04617
IPR038356	1	1	Inf	0.04617
IPR038376	2	1	20.66464	0.09021
IPR038377	85	5	1.29208	0.5981
IPR038422	1	1	Inf	0.04617
IPR038441	21	2	2.17596	0.2527
IPR038446	1	1	Inf	0.04617
IPR038514	1	1	Inf	0.04617
IPR038516	1	1	Inf	0.04617
IPR038535	1	1	Inf	0.04617
IPR038545	2	1	20.66464	0.09021
IPR038562	3	1	10.33323	0.1322
IPR038648	52	1	0.404682	0.7339
IPR038650	1	1	Inf	0.04617
IPR038664	3	1	10.33323	0.1322
IPR038704	4	1	6.88940	0.1723
IPR038718	35	4	2.66982	0.07631
IPR038765	187	12	1.41981	0.2211
IPR038875	10	1	2.296187	0.3767
IPR038885	6	2	10.33933	0.02823
IPR038899	2	2	Inf	0.002131
IPR038900	12	2	4.1355	0.1035
IPR038932	1	1	Inf	0.04617
IPR039030	9	1	2.583051	0.3466
IPR039048	1	1	Inf	0.04617
IPR039053	1	1	Inf	0.04617
IPR039054	1	1	Inf	0.04617
IPR039061	1	1	Inf	0.04617
IPR039097	6	1	4.133437	0.247
IPR039131	1	1	Inf	0.04617
IPR039187	2	1	20.66464	0.09021
IPR039267	1	1	Inf	0.04617
IPR039329	28	7	6.9125	0.0002221
IPR039361	14	5	11.5126	0.0002941
IPR039373	25	1	0.860669	1
IPR039417	20	5	6.9048	0.001807
IPR039436	3	2	41.3516	0.006195
IPR039448	8	2	6.89324	0.04956
IPR039503	1	1	Inf	0.04617
IPR039545	5	1	5.16728	0.2105
IPR039551	12	2	4.1355	0.1035
IPR039653	3	1	10.33323	0.1322
IPR039657	3	1	10.33323	0.1322
IPR039670	8	1	2.952267	0.3149
IPR039685	1	1	Inf	0.04617
IPR039726	1	1	Inf	0.04617
IPR039761	3	1	10.33323	0.1322
IPR039787	5	2	13.7850	0.01941
IPR039808	13	1	1.721945	0.4592
IPR039844	2	1	20.66464	0.09021
IPR039847	1	1	Inf	0.04617
IPR039860	18	1	1.215318	0.5731
IPR039866	2	1	20.66464	0.09021
IPR039894	1	1	Inf	0.04617
IPR039900	1	1	Inf	0.04617
IPR039925	1	1	Inf	0.04617
IPR039927	1	1	Inf	0.04617
IPR040041	1	1	Inf	0.04617
IPR040043	3	1	10.33323	0.1322
IPR040079	41	2	1.05950	0.7142
IPR040093	3	1	10.33323	0.1322
IPR040122	6	1	4.133437	0.247
IPR040134	2	1	20.66464	0.09021
IPR040154	2	1	20.66464	0.09021
IPR040184	1	1	Inf	0.04617
IPR040191	1	1	Inf	0.04617
IPR040221	1	1	Inf	0.04617
IPR040258	4	1	6.88940	0.1723
IPR040260	3	1	10.33323	0.1322
IPR040309	2	1	20.66464	0.09021
IPR040315	1	1	Inf	0.04617
IPR040350	10	1	2.296187	0.3767
IPR040398	2	1	20.66464	0.09021
IPR040444	1	1	Inf	0.04617
IPR040451	1	1	Inf	0.04617
IPR040454	1	1	Inf	0.04617
IPR040552	1	1	Inf	0.04617
IPR040598	1	1	Inf	0.04617
IPR040626	4	1	6.88940	0.1723
IPR040646	1	1	Inf	0.04617
IPR040676	18	1	1.215318	0.5731
IPR040720	1	1	Inf	0.04617
IPR040750	1	1	Inf	0.04617
IPR040758	1	1	Inf	0.04617
IPR040848	3	1	10.33323	0.1322
IPR040855	4	2	20.6775	0.01201
IPR040892	1	1	Inf	0.04617
IPR040896	1	1	Inf	0.04617
IPR041012	1	1	Inf	0.04617
IPR041024	1	1	Inf	0.04617
IPR041051	5	4	82.6706	2.18e-05
IPR041095	7	1	3.444376	0.2817
IPR041147	10	2	5.16998	0.07495
IPR041192	1	1	Inf	0.04617
IPR041201	10	2	5.16998	0.07495
IPR041224	24	5	5.4503	0.004249
IPR041228	17	1	1.291314	0.5524
IPR041232	1	1	Inf	0.04617
IPR041254	1	1	Inf	0.04617
IPR041433	1	1	Inf	0.04617
IPR041489	15	1	1.475852	0.508
IPR041499	1	1	Inf	0.04617
IPR041507	2	1	20.66464	0.09021
IPR041555	23	8	11.0680	5.337e-06
IPR041562	10	3	8.8681	0.009233
IPR041569	21	2	2.17596	0.2527
IPR041588	73	2	0.581375	0.776
IPR041625	3	1	10.33323	0.1322
IPR041645	29	2	1.53088	0.3898
IPR041658	15	1	1.475852	0.508
IPR041663	1	1	Inf	0.04617
IPR041664	3	1	10.33323	0.1322
IPR041667	29	1	0.737623	1
IPR041677	30	1	0.712165	1
IPR041679	29	1	0.737623	1
IPR041694	8	1	2.952267	0.3149
IPR041698	20	5	6.9048	0.001807
IPR041709	2	1	20.66464	0.09021
IPR041738	4	1	6.88940	0.1723
IPR041792	10	2	5.16998	0.07495
IPR041805	10	3	8.8681	0.009233
IPR041813	12	6	20.7290	6.971e-06
IPR041966	5	2	13.7850	0.01941
IPR042031	1	1	Inf	0.04617
IPR042063	3	1	10.33323	0.1322
IPR042095	3	1	10.33323	0.1322
IPR042097	15	1	1.475852	0.508
IPR042098	5	1	5.16728	0.2105
IPR042099	37	1	0.573561	1
IPR042102	3	1	10.33323	0.1322
IPR042104	3	1	10.33323	0.1322
IPR042127	3	1	10.33323	0.1322
IPR042219	15	1	1.475852	0.508
IPR042231	12	2	4.1355	0.1035
IPR042232	9	2	5.90796	0.0618
IPR042239	4	1	6.88940	0.1723
IPR042263	2	1	20.66464	0.09021
IPR042264	2	1	20.66464	0.09021
IPR042265	2	1	20.66464	0.09021
IPR042269	6	1	4.133437	0.247
IPR042296	2	1	20.66464	0.09021
IPR042302	3	1	10.33323	0.1322
IPR042307	16	1	1.377428	0.5307
IPR042333	10	2	5.16998	0.07495
IPR042449	2	1	20.66464	0.09021
IPR042490	6	2	10.33933	0.02823
IPR042530	1	1	Inf	0.04617
IPR042536	1	1	Inf	0.04617
IPR042833	1	1	Inf	0.04617
IPR042859	1	1	Inf	0.04617
IPR042868	21	1	1.032940	1
IPR042979	14	4	8.2821	0.003122
IPR043128	221	2	0.187604	0.003419
IPR043129	90	5	1.21588	0.6112
IPR043130	7	1	3.444376	0.2817
IPR043136	46	2	0.93893	1
IPR043137	7	1	3.444376	0.2817
IPR043138	7	1	3.444376	0.2817
IPR043140	3	1	10.33323	0.1322
IPR043145	26	1	0.82622	1
IPR043160	13	1	1.721945	0.4592
IPR043198	6	1	4.133437	0.247
IPR043211	6	1	4.133437	0.247
IPR043458	7	1	3.444376	0.2817
IPR043472	73	1	0.2864602	0.2642
IPR043502	326	5	0.31957	0.004818
IPR043504	59	6	2.3437	0.05412
IPR043555	13	1	1.721945	0.4592
IPR043565	7	1	3.444376	0.2817
