# Supplementary material for: Germline-related molecular phenotype in Metazoa: conservation and innovation highlighted by comparative transcriptomics
Source: EvoDevo. 2023 Jan 30;14:2. doi: 10.1186/s13227-022-00207-3 (PMC9885605; doi:10.1186/s13227-022-00207-3)
Supplement: Supplementary file 1 — Additional file 1: Zipped directory comprehending more detailed information on the species-specific transcriptomic analyses (transcriptomic statistics, read counts, fasta of upregulated transcripts, GO/IPR enrichment analyses, ratios bootstrap iterations) and extensive results of the comparative analyses (co-upregulated transcripts, co-enriched GO/IPR, comparisons of different cut-off iterations) [file 13227_2022_207_MOESM1_ESM.zip › SUPPLEMENTARY_MATERIAL/Haliotis_rufescens/topGO_tab_mol_function.txt]

GO.ID	Term	Annotated	Significant	Expected	classicFisher	genes
1	GO:0016798	hydrolase activity, acting on glycosyl b...	414	101	22.57	< 1e-30	c("Haliotis_rufescens_DN102630_c0_g1_i1.p1", "Haliotis_rufescens_DN102863_c0_g1_i1.p1", "Haliotis_rufescens_DN1092_c0_g1_i2.p1", "Haliotis_rufescens_DN11301_c0_g1_i1.p1", "Haliotis_rufescens_DN11503_c0_g1_i1.p1", "Haliotis_rufescens_DN12175_c0_g1_i1.p1", "Haliotis_rufescens_DN12451_c0_g1_i1.p1", "Haliotis_rufescens_DN12451_c0_g2_i5.p1", "Haliotis_rufescens_DN1269_c0_g1_i1.p1", "Haliotis_rufescens…
2	GO:0004553	hydrolase activity, hydrolyzing O-glycos...	357	91	19.46	< 1e-30	c("Haliotis_rufescens_DN102630_c0_g1_i1.p1", "Haliotis_rufescens_DN102863_c0_g1_i1.p1", "Haliotis_rufescens_DN1092_c0_g1_i2.p1", "Haliotis_rufescens_DN11301_c0_g1_i1.p1", "Haliotis_rufescens_DN11503_c0_g1_i1.p1", "Haliotis_rufescens_DN12175_c0_g1_i1.p1", "Haliotis_rufescens_DN12451_c0_g1_i1.p1", "Haliotis_rufescens_DN12451_c0_g2_i5.p1", "Haliotis_rufescens_DN12886_c0_g2_i5.p1", "Haliotis_rufescen…
3	GO:0016787	hydrolase activity	2928	254	159.61	4.2e-16	c("Haliotis_rufescens_DN1016_c0_g1_i1.p1", "Haliotis_rufescens_DN102630_c0_g1_i1.p1", "Haliotis_rufescens_DN102824_c0_g1_i1.p1", "Haliotis_rufescens_DN102863_c0_g1_i1.p1", "Haliotis_rufescens_DN103105_c0_g1_i1.p1", "Haliotis_rufescens_DN10423_c0_g1_i15.p1", "Haliotis_rufescens_DN10423_c0_g1_i9.p1", "Haliotis_rufescens_DN10466_c0_g2_i2.p1", "Haliotis_rufescens_DN1092_c0_g1_i2.p1", "Haliotis_rufesc…
4	GO:0001871	pattern binding	27	16	1.47	3.9e-14	c("Haliotis_rufescens_DN1346_c0_g1_i1.p1", "Haliotis_rufescens_DN2305_c0_g1_i1.p1", "Haliotis_rufescens_DN23985_c0_g1_i1.p1", "Haliotis_rufescens_DN30524_c0_g1_i1.p1", "Haliotis_rufescens_DN5414_c0_g1_i2.p1", "Haliotis_rufescens_DN5414_c0_g1_i4.p1", "Haliotis_rufescens_DN5414_c0_g2_i1.p1", "Haliotis_rufescens_DN5414_c0_g3_i1.p1", "Haliotis_rufescens_DN5414_c1_g1_i2.p1", "Haliotis_rufescens_DN550_…
5	GO:0030247	polysaccharide binding	27	16	1.47	3.9e-14	c("Haliotis_rufescens_DN1346_c0_g1_i1.p1", "Haliotis_rufescens_DN2305_c0_g1_i1.p1", "Haliotis_rufescens_DN23985_c0_g1_i1.p1", "Haliotis_rufescens_DN30524_c0_g1_i1.p1", "Haliotis_rufescens_DN5414_c0_g1_i2.p1", "Haliotis_rufescens_DN5414_c0_g1_i4.p1", "Haliotis_rufescens_DN5414_c0_g2_i1.p1", "Haliotis_rufescens_DN5414_c0_g3_i1.p1", "Haliotis_rufescens_DN5414_c1_g1_i2.p1", "Haliotis_rufescens_DN550_…
6	GO:0030246	carbohydrate binding	125	30	6.81	3.6e-12	c("Haliotis_rufescens_DN10466_c0_g3_i1.p1", "Haliotis_rufescens_DN1092_c0_g1_i2.p1", "Haliotis_rufescens_DN1346_c0_g1_i1.p1", "Haliotis_rufescens_DN22660_c0_g1_i1.p1", "Haliotis_rufescens_DN22660_c0_g1_i2.p1", "Haliotis_rufescens_DN2305_c0_g1_i1.p1", "Haliotis_rufescens_DN23985_c0_g1_i1.p1", "Haliotis_rufescens_DN2565_c0_g1_i1.p1", "Haliotis_rufescens_DN30524_c0_g1_i1.p1", "Haliotis_rufescens_DN4…
7	GO:0008484	sulfuric ester hydrolase activity	137	29	7.47	2.2e-10	c("Haliotis_rufescens_DN15206_c0_g1_i4.p1", "Haliotis_rufescens_DN1719_c0_g1_i6.p1", "Haliotis_rufescens_DN1719_c0_g1_i7.p1", "Haliotis_rufescens_DN1719_c0_g1_i9.p1", "Haliotis_rufescens_DN19631_c0_g1_i4.p1", "Haliotis_rufescens_DN19631_c0_g1_i5.p1", "Haliotis_rufescens_DN21675_c0_g1_i2.p1", "Haliotis_rufescens_DN21675_c0_g1_i3.p1", "Haliotis_rufescens_DN24690_c0_g1_i2.p1", "Haliotis_rufescens_DN…
8	GO:0030234	enzyme regulator activity	259	37	14.12	7.2e-08	c("Haliotis_rufescens_DN113205_c0_g1_i1.p1", "Haliotis_rufescens_DN1906_c0_g1_i2.p1", "Haliotis_rufescens_DN1906_c0_g1_i4.p1", "Haliotis_rufescens_DN1906_c0_g1_i6.p1", "Haliotis_rufescens_DN1906_c0_g1_i7.p1", "Haliotis_rufescens_DN1906_c0_g1_i9.p1", "Haliotis_rufescens_DN19245_c0_g1_i1.p1", "Haliotis_rufescens_DN202_c0_g1_i1.p1", "Haliotis_rufescens_DN202_c0_g1_i3.p1", "Haliotis_rufescens_DN202_c…
9	GO:0008061	chitin binding	155	27	8.45	7.3e-08	c("Haliotis_rufescens_DN102741_c0_g1_i1.p1", "Haliotis_rufescens_DN112043_c0_g1_i1.p1", "Haliotis_rufescens_DN11247_c0_g3_i2.p1", "Haliotis_rufescens_DN112627_c0_g1_i1.p1", "Haliotis_rufescens_DN11301_c0_g1_i1.p1", "Haliotis_rufescens_DN12870_c0_g1_i1.p1", "Haliotis_rufescens_DN1308_c3_g2_i2.p1", "Haliotis_rufescens_DN29015_c1_g1_i1.p2", "Haliotis_rufescens_DN33354_c0_g1_i1.p1", "Haliotis_rufesce…
10	GO:0016788	hydrolase activity, acting on ester bond...	803	80	43.77	9.8e-08	c("Haliotis_rufescens_DN1016_c0_g1_i1.p1", "Haliotis_rufescens_DN10423_c0_g1_i15.p1", "Haliotis_rufescens_DN10423_c0_g1_i9.p1", "Haliotis_rufescens_DN112292_c0_g1_i1.p1", "Haliotis_rufescens_DN113_c0_g2_i1.p1", "Haliotis_rufescens_DN11570_c0_g2_i1.p1", "Haliotis_rufescens_DN118297_c0_g1_i1.p1", "Haliotis_rufescens_DN11939_c0_g1_i2.p1", "Haliotis_rufescens_DN12992_c0_g1_i1.p1", "Haliotis_rufescens…
11	GO:0030414	peptidase inhibitor activity	127	21	6.92	4.8e-06	c("Haliotis_rufescens_DN1906_c0_g1_i2.p1", "Haliotis_rufescens_DN1906_c0_g1_i4.p1", "Haliotis_rufescens_DN1906_c0_g1_i6.p1", "Haliotis_rufescens_DN1906_c0_g1_i7.p1", "Haliotis_rufescens_DN1906_c0_g1_i9.p1", "Haliotis_rufescens_DN3477_c0_g1_i1.p1", "Haliotis_rufescens_DN365_c0_g1_i2.p1", "Haliotis_rufescens_DN365_c0_g1_i3.p1", "Haliotis_rufescens_DN365_c0_g2_i1.p1", "Haliotis_rufescens_DN365_c0_g2…
12	GO:0004866	endopeptidase inhibitor activity	108	19	5.89	5.3e-06	c("Haliotis_rufescens_DN1906_c0_g1_i2.p1", "Haliotis_rufescens_DN1906_c0_g1_i4.p1", "Haliotis_rufescens_DN1906_c0_g1_i6.p1", "Haliotis_rufescens_DN1906_c0_g1_i7.p1", "Haliotis_rufescens_DN1906_c0_g1_i9.p1", "Haliotis_rufescens_DN365_c0_g1_i2.p1", "Haliotis_rufescens_DN365_c0_g1_i3.p1", "Haliotis_rufescens_DN365_c0_g2_i1.p1", "Haliotis_rufescens_DN365_c0_g2_i2.p1", "Haliotis_rufescens_DN3778_c0_g1…
13	GO:0061135	endopeptidase regulator activity	108	19	5.89	5.3e-06	c("Haliotis_rufescens_DN1906_c0_g1_i2.p1", "Haliotis_rufescens_DN1906_c0_g1_i4.p1", "Haliotis_rufescens_DN1906_c0_g1_i6.p1", "Haliotis_rufescens_DN1906_c0_g1_i7.p1", "Haliotis_rufescens_DN1906_c0_g1_i9.p1", "Haliotis_rufescens_DN365_c0_g1_i2.p1", "Haliotis_rufescens_DN365_c0_g1_i3.p1", "Haliotis_rufescens_DN365_c0_g2_i1.p1", "Haliotis_rufescens_DN365_c0_g2_i2.p1", "Haliotis_rufescens_DN3778_c0_g1…
14	GO:0061134	peptidase regulator activity	128	21	6.98	5.5e-06	c("Haliotis_rufescens_DN1906_c0_g1_i2.p1", "Haliotis_rufescens_DN1906_c0_g1_i4.p1", "Haliotis_rufescens_DN1906_c0_g1_i6.p1", "Haliotis_rufescens_DN1906_c0_g1_i7.p1", "Haliotis_rufescens_DN1906_c0_g1_i9.p1", "Haliotis_rufescens_DN3477_c0_g1_i1.p1", "Haliotis_rufescens_DN365_c0_g1_i2.p1", "Haliotis_rufescens_DN365_c0_g1_i3.p1", "Haliotis_rufescens_DN365_c0_g2_i1.p1", "Haliotis_rufescens_DN365_c0_g2…
15	GO:0016298	lipase activity	82	16	4.47	7.4e-06	c("Haliotis_rufescens_DN113_c0_g2_i1.p1", "Haliotis_rufescens_DN118297_c0_g1_i1.p1", "Haliotis_rufescens_DN11939_c0_g1_i2.p1", "Haliotis_rufescens_DN1300_c0_g1_i9.p1", "Haliotis_rufescens_DN13099_c0_g1_i1.p1", "Haliotis_rufescens_DN13099_c0_g1_i4.p1", "Haliotis_rufescens_DN19738_c0_g1_i1.p1", "Haliotis_rufescens_DN20844_c0_g1_i1.p1", "Haliotis_rufescens_DN2299_c0_g1_i1.p1", "Haliotis_rufescens_DN…
16	GO:0003824	catalytic activity	6433	411	350.67	8.2e-06	c("Haliotis_rufescens_DN10079_c0_g1_i2.p1", "Haliotis_rufescens_DN10088_c1_g1_i1.p1", "Haliotis_rufescens_DN10159_c1_g1_i3.p1", "Haliotis_rufescens_DN1016_c0_g1_i1.p1", "Haliotis_rufescens_DN102525_c0_g1_i1.p1", "Haliotis_rufescens_DN102560_c0_g1_i1.p2", "Haliotis_rufescens_DN102630_c0_g1_i1.p1", "Haliotis_rufescens_DN102824_c0_g1_i1.p1", "Haliotis_rufescens_DN102863_c0_g1_i1.p1", "Haliotis_rufes…
17	GO:0004806	triglyceride lipase activity	22	8	1.2	1.2e-05	c("Haliotis_rufescens_DN113_c0_g2_i1.p1", "Haliotis_rufescens_DN118297_c0_g1_i1.p1", "Haliotis_rufescens_DN1300_c0_g1_i9.p1", "Haliotis_rufescens_DN2299_c0_g1_i1.p1", "Haliotis_rufescens_DN23684_c0_g2_i5.p1", "Haliotis_rufescens_DN35370_c0_g1_i1.p1", "Haliotis_rufescens_DN5858_c0_g1_i2.p1", "Haliotis_rufescens_DN64085_c0_g1_i1.p1")
18	GO:0004857	enzyme inhibitor activity	138	21	7.52	1.8e-05	c("Haliotis_rufescens_DN1906_c0_g1_i2.p1", "Haliotis_rufescens_DN1906_c0_g1_i4.p1", "Haliotis_rufescens_DN1906_c0_g1_i6.p1", "Haliotis_rufescens_DN1906_c0_g1_i7.p1", "Haliotis_rufescens_DN1906_c0_g1_i9.p1", "Haliotis_rufescens_DN3477_c0_g1_i1.p1", "Haliotis_rufescens_DN365_c0_g1_i2.p1", "Haliotis_rufescens_DN365_c0_g1_i3.p1", "Haliotis_rufescens_DN365_c0_g2_i1.p1", "Haliotis_rufescens_DN365_c0_g2…
19	GO:0004423	iduronate-2-sulfatase activity	19	7	1.04	3.9e-05	c("Haliotis_rufescens_DN24690_c0_g1_i2.p1", "Haliotis_rufescens_DN2475_c0_g1_i3.p1", "Haliotis_rufescens_DN2475_c0_g1_i4.p1", "Haliotis_rufescens_DN2475_c0_g1_i5.p1", "Haliotis_rufescens_DN3993_c0_g1_i2.p1", "Haliotis_rufescens_DN3993_c0_g1_i3.p1", "Haliotis_rufescens_DN3993_c0_g2_i1.p1")
20	GO:0052689	carboxylic ester hydrolase activity	115	18	6.27	4.8e-05	c("Haliotis_rufescens_DN113_c0_g2_i1.p1", "Haliotis_rufescens_DN11570_c0_g2_i1.p1", "Haliotis_rufescens_DN118297_c0_g1_i1.p1", "Haliotis_rufescens_DN1300_c0_g1_i9.p1", "Haliotis_rufescens_DN17495_c0_g1_i1.p1", "Haliotis_rufescens_DN2299_c0_g1_i1.p1", "Haliotis_rufescens_DN23684_c0_g2_i5.p1", "Haliotis_rufescens_DN35370_c0_g1_i1.p1", "Haliotis_rufescens_DN5858_c0_g1_i2.p1", "Haliotis_rufescens_DN6…
21	GO:0098772	molecular function regulator	380	40	20.71	5.1e-05	c("Haliotis_rufescens_DN113205_c0_g1_i1.p1", "Haliotis_rufescens_DN1563_c0_g1_i3.p1", "Haliotis_rufescens_DN1662_c0_g1_i1.p1", "Haliotis_rufescens_DN1906_c0_g1_i2.p1", "Haliotis_rufescens_DN1906_c0_g1_i4.p1", "Haliotis_rufescens_DN1906_c0_g1_i6.p1", "Haliotis_rufescens_DN1906_c0_g1_i7.p1", "Haliotis_rufescens_DN1906_c0_g1_i9.p1", "Haliotis_rufescens_DN19245_c0_g1_i1.p1", "Haliotis_rufescens_DN196…
22	GO:0004518	nuclease activity	157	20	8.56	0.00035	c("Haliotis_rufescens_DN1016_c0_g1_i1.p1", "Haliotis_rufescens_DN112292_c0_g1_i1.p1", "Haliotis_rufescens_DN12992_c0_g1_i1.p1", "Haliotis_rufescens_DN15779_c1_g1_i1.p1", "Haliotis_rufescens_DN1798_c0_g1_i1.p1", "Haliotis_rufescens_DN2147_c0_g1_i5.p1", "Haliotis_rufescens_DN2264_c0_g1_i1.p1", "Haliotis_rufescens_DN28838_c0_g1_i2.p1", "Haliotis_rufescens_DN3040_c0_g1_i1.p1", "Haliotis_rufescens_DN3…
23	GO:0001681	sialate O-acetylesterase activity	28	7	1.53	0.00060	c("Haliotis_rufescens_DN11570_c0_g2_i1.p1", "Haliotis_rufescens_DN17495_c0_g1_i1.p1", "Haliotis_rufescens_DN7613_c0_g1_i1.p1", "Haliotis_rufescens_DN9297_c0_g1_i3.p1", "Haliotis_rufescens_DN9297_c0_g1_i4.p1", "Haliotis_rufescens_DN9297_c0_g1_i5.p1", "Haliotis_rufescens_DN9297_c1_g1_i2.p1")
24	GO:0008126	acetylesterase activity	28	7	1.53	0.00060	c("Haliotis_rufescens_DN11570_c0_g2_i1.p1", "Haliotis_rufescens_DN17495_c0_g1_i1.p1", "Haliotis_rufescens_DN7613_c0_g1_i1.p1", "Haliotis_rufescens_DN9297_c0_g1_i3.p1", "Haliotis_rufescens_DN9297_c0_g1_i4.p1", "Haliotis_rufescens_DN9297_c0_g1_i5.p1", "Haliotis_rufescens_DN9297_c1_g1_i2.p1")
25	GO:0034338	short-chain carboxylesterase activity	28	7	1.53	0.00060	c("Haliotis_rufescens_DN11570_c0_g2_i1.p1", "Haliotis_rufescens_DN17495_c0_g1_i1.p1", "Haliotis_rufescens_DN7613_c0_g1_i1.p1", "Haliotis_rufescens_DN9297_c0_g1_i3.p1", "Haliotis_rufescens_DN9297_c0_g1_i4.p1", "Haliotis_rufescens_DN9297_c0_g1_i5.p1", "Haliotis_rufescens_DN9297_c1_g1_i2.p1")
26	GO:0003857	3-hydroxyacyl-CoA dehydrogenase activity	9	4	0.49	0.00089	c("Haliotis_rufescens_DN1895_c0_g1_i1.p1", "Haliotis_rufescens_DN1895_c0_g1_i2.p1", "Haliotis_rufescens_DN21944_c0_g1_i1.p1", "Haliotis_rufescens_DN6229_c0_g1_i1.p1")
27	GO:0008094	DNA-dependent ATPase activity	12	4	0.65	0.00305	c("Haliotis_rufescens_DN3429_c0_g1_i4.p1", "Haliotis_rufescens_DN4243_c0_g1_i1.p1", "Haliotis_rufescens_DN4827_c0_g4_i1.p1", "Haliotis_rufescens_DN752_c0_g1_i4.p1")
28	GO:0016747	transferase activity, transferring acyl ...	128	15	6.98	0.00413	c("Haliotis_rufescens_DN11660_c1_g1_i6.p1", "Haliotis_rufescens_DN12710_c0_g1_i1.p1", "Haliotis_rufescens_DN1459_c3_g1_i1.p1", "Haliotis_rufescens_DN1542_c0_g1_i1.p1", "Haliotis_rufescens_DN1542_c0_g1_i3.p1", "Haliotis_rufescens_DN1838_c0_g1_i11.p1", "Haliotis_rufescens_DN22034_c0_g1_i1.p1", "Haliotis_rufescens_DN2223_c0_g2_i1.p1", "Haliotis_rufescens_DN26827_c0_g1_i2.p1", "Haliotis_rufescens_DN3…
29	GO:0004767	sphingomyelin phosphodiesterase activity	8	3	0.44	0.00735	c("Haliotis_rufescens_DN11939_c0_g1_i2.p1", "Haliotis_rufescens_DN13099_c0_g1_i1.p1", "Haliotis_rufescens_DN13099_c0_g1_i4.p1")
30	GO:0016877	ligase activity, forming carbon-sulfur b...	15	4	0.82	0.00738	c("Haliotis_rufescens_DN1059_c0_g1_i3.p1", "Haliotis_rufescens_DN2532_c0_g1_i1.p1", "Haliotis_rufescens_DN288_c0_g1_i1.p1", "Haliotis_rufescens_DN9447_c0_g1_i1.p1")
31	GO:0016616	oxidoreductase activity, acting on the C...	64	9	3.49	0.00757	c("Haliotis_rufescens_DN1895_c0_g1_i1.p1", "Haliotis_rufescens_DN1895_c0_g1_i2.p1", "Haliotis_rufescens_DN21944_c0_g1_i1.p1", "Haliotis_rufescens_DN2203_c0_g1_i13.p1", "Haliotis_rufescens_DN2203_c0_g1_i2.p1", "Haliotis_rufescens_DN2203_c0_g1_i4.p1", "Haliotis_rufescens_DN6229_c0_g1_i1.p1", "Haliotis_rufescens_DN72307_c0_g1_i1.p1", "Haliotis_rufescens_DN8811_c0_g1_i1.p1")
32	GO:0051082	unfolded protein binding	43	7	2.34	0.00806	c("Haliotis_rufescens_DN11437_c0_g1_i3.p1", "Haliotis_rufescens_DN2689_c0_g1_i1.p1", "Haliotis_rufescens_DN2948_c0_g1_i1.p1", "Haliotis_rufescens_DN3258_c0_g1_i1.p1", "Haliotis_rufescens_DN3527_c0_g1_i1.p1", "Haliotis_rufescens_DN3634_c0_g1_i1.p1", "Haliotis_rufescens_DN4497_c0_g1_i1.p1")
33	GO:0004519	endonuclease activity	100	12	5.45	0.00811	c("Haliotis_rufescens_DN1016_c0_g1_i1.p1", "Haliotis_rufescens_DN112292_c0_g1_i1.p1", "Haliotis_rufescens_DN12992_c0_g1_i1.p1", "Haliotis_rufescens_DN1798_c0_g1_i1.p1", "Haliotis_rufescens_DN2147_c0_g1_i5.p1", "Haliotis_rufescens_DN3048_c3_g1_i1.p1", "Haliotis_rufescens_DN30729_c0_g1_i3.p1", "Haliotis_rufescens_DN30729_c0_g1_i7.p1", "Haliotis_rufescens_DN3429_c0_g1_i4.p1", "Haliotis_rufescens_DN4…
34	GO:0008168	methyltransferase activity	181	18	9.87	0.01002	c("Haliotis_rufescens_DN1406_c0_g1_i4.p1", "Haliotis_rufescens_DN1406_c0_g1_i7.p1", "Haliotis_rufescens_DN1427_c1_g3_i4.p1", "Haliotis_rufescens_DN15779_c0_g2_i1.p1", "Haliotis_rufescens_DN16931_c0_g3_i1.p1", "Haliotis_rufescens_DN2332_c0_g1_i3.p1", "Haliotis_rufescens_DN23976_c0_g1_i3.p1", "Haliotis_rufescens_DN2543_c0_g1_i2.p1", "Haliotis_rufescens_DN2543_c0_g1_i5.p1", "Haliotis_rufescens_DN258…
35	GO:0016741	transferase activity, transferring one-c...	196	19	10.68	0.01077	c("Haliotis_rufescens_DN1406_c0_g1_i4.p1", "Haliotis_rufescens_DN1406_c0_g1_i7.p1", "Haliotis_rufescens_DN1427_c1_g3_i4.p1", "Haliotis_rufescens_DN15779_c0_g2_i1.p1", "Haliotis_rufescens_DN16931_c0_g3_i1.p1", "Haliotis_rufescens_DN2332_c0_g1_i3.p1", "Haliotis_rufescens_DN23976_c0_g1_i3.p1", "Haliotis_rufescens_DN2543_c0_g1_i2.p1", "Haliotis_rufescens_DN2543_c0_g1_i5.p1", "Haliotis_rufescens_DN258…
36	GO:0004620	phospholipase activity	59	8	3.22	0.01421	c("Haliotis_rufescens_DN11939_c0_g1_i2.p1", "Haliotis_rufescens_DN13099_c0_g1_i1.p1", "Haliotis_rufescens_DN13099_c0_g1_i4.p1", "Haliotis_rufescens_DN19738_c0_g1_i1.p1", "Haliotis_rufescens_DN20844_c0_g1_i1.p1", "Haliotis_rufescens_DN61133_c0_g1_i1.p1", "Haliotis_rufescens_DN72932_c0_g1_i1.p1", "Haliotis_rufescens_DN8868_c1_g1_i2.p1")
37	GO:0003854	3-beta-hydroxy-delta5-steroid dehydrogen...	10	3	0.55	0.01451	c("Haliotis_rufescens_DN2203_c0_g1_i13.p1", "Haliotis_rufescens_DN2203_c0_g1_i2.p1", "Haliotis_rufescens_DN2203_c0_g1_i4.p1")
38	GO:0008641	ubiquitin-like modifier activating enzym...	10	3	0.55	0.01451	c("Haliotis_rufescens_DN1059_c0_g1_i3.p1", "Haliotis_rufescens_DN288_c0_g1_i1.p1", "Haliotis_rufescens_DN9447_c0_g1_i1.p1")
39	GO:0033764	steroid dehydrogenase activity, acting o...	10	3	0.55	0.01451	c("Haliotis_rufescens_DN2203_c0_g1_i13.p1", "Haliotis_rufescens_DN2203_c0_g1_i2.p1", "Haliotis_rufescens_DN2203_c0_g1_i4.p1")
40	GO:0003796	lysozyme activity	4	2	0.22	0.01654	c("Haliotis_rufescens_DN102630_c0_g1_i1.p1", "Haliotis_rufescens_DN102863_c0_g1_i1.p1")
41	GO:0003841	1-acylglycerol-3-phosphate O-acyltransfe...	4	2	0.22	0.01654	c("Haliotis_rufescens_DN1542_c0_g1_i1.p1", "Haliotis_rufescens_DN1542_c0_g1_i3.p1")
42	GO:0010997	anaphase-promoting complex binding	4	2	0.22	0.01654	c("Haliotis_rufescens_DN2989_c0_g2_i1.p1", "Haliotis_rufescens_DN72078_c0_g1_i1.p1")
43	GO:0042171	lysophosphatidic acid acyltransferase ac...	4	2	0.22	0.01654	c("Haliotis_rufescens_DN1542_c0_g1_i1.p1", "Haliotis_rufescens_DN1542_c0_g1_i3.p1")
44	GO:0055106	ubiquitin-protein transferase regulator ...	4	2	0.22	0.01654	c("Haliotis_rufescens_DN2989_c0_g2_i1.p1", "Haliotis_rufescens_DN72078_c0_g1_i1.p1")
45	GO:0071617	lysophospholipid acyltransferase activit...	4	2	0.22	0.01654	c("Haliotis_rufescens_DN1542_c0_g1_i1.p1", "Haliotis_rufescens_DN1542_c0_g1_i3.p1")
46	GO:0097027	ubiquitin-protein transferase activator ...	4	2	0.22	0.01654	c("Haliotis_rufescens_DN2989_c0_g2_i1.p1", "Haliotis_rufescens_DN72078_c0_g1_i1.p1")
47	GO:0016746	transferase activity, transferring acyl ...	178	17	9.7	0.01749	c("Haliotis_rufescens_DN11660_c1_g1_i6.p1", "Haliotis_rufescens_DN12710_c0_g1_i1.p1", "Haliotis_rufescens_DN1459_c3_g1_i1.p1", "Haliotis_rufescens_DN1542_c0_g1_i1.p1", "Haliotis_rufescens_DN1542_c0_g1_i3.p1", "Haliotis_rufescens_DN1838_c0_g1_i11.p1", "Haliotis_rufescens_DN22034_c0_g1_i1.p1", "Haliotis_rufescens_DN2223_c0_g2_i1.p1", "Haliotis_rufescens_DN26827_c0_g1_i2.p1", "Haliotis_rufescens_DN3…
48	GO:0003723	RNA binding	387	31	21.1	0.02069	c("Haliotis_rufescens_DN1061_c0_g2_i3.p1", "Haliotis_rufescens_DN125_c0_g2_i1.p1", "Haliotis_rufescens_DN15779_c0_g2_i1.p1", "Haliotis_rufescens_DN2061_c0_g1_i1.p1", "Haliotis_rufescens_DN2068_c0_g1_i3.p1", "Haliotis_rufescens_DN2142_c2_g1_i1.p1", "Haliotis_rufescens_DN2493_c0_g2_i3.p1", "Haliotis_rufescens_DN25056_c0_g1_i3.p1", "Haliotis_rufescens_DN2543_c0_g1_i2.p1", "Haliotis_rufescens_DN2543_…
49	GO:0005198	structural molecule activity	372	30	20.28	0.02081	c("Haliotis_rufescens_DN113100_c0_g1_i1.p1", "Haliotis_rufescens_DN1226_c0_g2_i2.p2", "Haliotis_rufescens_DN1298_c0_g1_i7.p1", "Haliotis_rufescens_DN15937_c0_g1_i1.p1", "Haliotis_rufescens_DN1614_c0_g1_i1.p1", "Haliotis_rufescens_DN17179_c2_g1_i1.p1", "Haliotis_rufescens_DN1809_c0_g1_i2.p1", "Haliotis_rufescens_DN20336_c1_g1_i2.p1", "Haliotis_rufescens_DN2043_c0_g1_i2.p1", "Haliotis_rufescens_DN2…
50	GO:0008536	Ran GTPase binding	12	3	0.65	0.02453	c("Haliotis_rufescens_DN2228_c0_g1_i1.p1", "Haliotis_rufescens_DN4656_c0_g1_i1.p1", "Haliotis_rufescens_DN6291_c0_g1_i1.p1")
51	GO:0016229	steroid dehydrogenase activity	12	3	0.65	0.02453	c("Haliotis_rufescens_DN2203_c0_g1_i13.p1", "Haliotis_rufescens_DN2203_c0_g1_i2.p1", "Haliotis_rufescens_DN2203_c0_g1_i4.p1")
52	GO:0003676	nucleic acid binding	1721	112	93.81	0.02503	c("Haliotis_rufescens_DN102693_c0_g1_i1.p1", "Haliotis_rufescens_DN1061_c0_g2_i3.p1", "Haliotis_rufescens_DN10840_c0_g2_i7.p5", "Haliotis_rufescens_DN1123_c0_g1_i2.p1", "Haliotis_rufescens_DN125_c0_g2_i1.p1", "Haliotis_rufescens_DN1254_c0_g1_i1.p1", "Haliotis_rufescens_DN12701_c0_g1_i1.p1", "Haliotis_rufescens_DN1403_c1_g1_i1.p1", "Haliotis_rufescens_DN1524_c0_g1_i1.p1", "Haliotis_rufescens_DN157…
53	GO:0003735	structural constituent of ribosome	201	18	10.96	0.02650	c("Haliotis_rufescens_DN113100_c0_g1_i1.p1", "Haliotis_rufescens_DN15937_c0_g1_i1.p1", "Haliotis_rufescens_DN1614_c0_g1_i1.p1", "Haliotis_rufescens_DN1809_c0_g1_i2.p1", "Haliotis_rufescens_DN20336_c1_g1_i2.p1", "Haliotis_rufescens_DN2043_c0_g1_i2.p1", "Haliotis_rufescens_DN281_c0_g1_i1.p1", "Haliotis_rufescens_DN3336_c0_g1_i1.p1", "Haliotis_rufescens_DN4280_c0_g1_i1.p1", "Haliotis_rufescens_DN465…
54	GO:0004567	beta-mannosidase activity	5	2	0.27	0.02658	c("Haliotis_rufescens_DN24763_c0_g1_i1.p1", "Haliotis_rufescens_DN47076_c0_g1_i1.p1")
55	GO:0016985	mannan endo-1,4-beta-mannosidase activit...	5	2	0.27	0.02658	c("Haliotis_rufescens_DN24763_c0_g1_i1.p1", "Haliotis_rufescens_DN47076_c0_g1_i1.p1")
56	GO:0047429	nucleoside-triphosphate diphosphatase ac...	5	2	0.27	0.02658	c("Haliotis_rufescens_DN2286_c0_g1_i2.p1", "Haliotis_rufescens_DN3630_c0_g1_i1.p1")
57	GO:0008047	enzyme activator activity	67	8	3.65	0.02866	c("Haliotis_rufescens_DN113205_c0_g1_i1.p1", "Haliotis_rufescens_DN202_c0_g1_i1.p1", "Haliotis_rufescens_DN202_c0_g1_i3.p1", "Haliotis_rufescens_DN202_c0_g1_i4.p1", "Haliotis_rufescens_DN202_c0_g1_i6.p1", "Haliotis_rufescens_DN2331_c0_g1_i2.p1", "Haliotis_rufescens_DN3718_c0_g1_i1.p1", "Haliotis_rufescens_DN7007_c0_g1_i1.p2")
58	GO:0005509	calcium ion binding	670	48	36.52	0.03168	c("Haliotis_rufescens_DN111953_c0_g1_i1.p1", "Haliotis_rufescens_DN114631_c0_g1_i1.p2", "Haliotis_rufescens_DN11691_c1_g1_i11.p1", "Haliotis_rufescens_DN11945_c1_g3_i1.p2", "Haliotis_rufescens_DN1383_c0_g1_i3.p1", "Haliotis_rufescens_DN13983_c0_g1_i1.p1", "Haliotis_rufescens_DN1416_c0_g1_i3.p1", "Haliotis_rufescens_DN1416_c0_g1_i5.p2", "Haliotis_rufescens_DN1620_c0_g1_i1.p1", "Haliotis_rufescens_…
59	GO:0016888	endodeoxyribonuclease activity, producin...	6	2	0.33	0.03845	c("Haliotis_rufescens_DN3048_c3_g1_i1.p1", "Haliotis_rufescens_DN3429_c0_g1_i4.p1")
60	GO:0016614	oxidoreductase activity, acting on CH-OH...	98	10	5.34	0.04074	c("Haliotis_rufescens_DN1895_c0_g1_i1.p1", "Haliotis_rufescens_DN1895_c0_g1_i2.p1", "Haliotis_rufescens_DN21944_c0_g1_i1.p1", "Haliotis_rufescens_DN2203_c0_g1_i13.p1", "Haliotis_rufescens_DN2203_c0_g1_i2.p1", "Haliotis_rufescens_DN2203_c0_g1_i4.p1", "Haliotis_rufescens_DN4181_c1_g1_i2.p1", "Haliotis_rufescens_DN6229_c0_g1_i1.p1", "Haliotis_rufescens_DN72307_c0_g1_i1.p1", "Haliotis_rufescens_DN881…
61	GO:0008144	drug binding	1386	90	75.55	0.04418	c("Haliotis_rufescens_DN10159_c1_g1_i3.p1", "Haliotis_rufescens_DN102525_c0_g1_i1.p1", "Haliotis_rufescens_DN102741_c0_g1_i1.p1", "Haliotis_rufescens_DN10623_c0_g2_i3.p1", "Haliotis_rufescens_DN112043_c0_g1_i1.p1", "Haliotis_rufescens_DN11247_c0_g3_i2.p1", "Haliotis_rufescens_DN112627_c0_g1_i1.p1", "Haliotis_rufescens_DN11301_c0_g1_i1.p1", "Haliotis_rufescens_DN11437_c0_g1_i3.p1", "Haliotis_rufes…
62	GO:0097367	carbohydrate derivative binding	1796	114	97.9	0.04419	c("Haliotis_rufescens_DN10159_c1_g1_i3.p1", "Haliotis_rufescens_DN102525_c0_g1_i1.p1", "Haliotis_rufescens_DN102741_c0_g1_i1.p1", "Haliotis_rufescens_DN10466_c0_g2_i2.p1", "Haliotis_rufescens_DN1061_c0_g2_i3.p1", "Haliotis_rufescens_DN112043_c0_g1_i1.p1", "Haliotis_rufescens_DN11247_c0_g3_i2.p1", "Haliotis_rufescens_DN112627_c0_g1_i1.p1", "Haliotis_rufescens_DN11301_c0_g1_i1.p1", "Haliotis_rufesc…
63	GO:0004520	endodeoxyribonuclease activity	7	2	0.38	0.05191	c("Haliotis_rufescens_DN3048_c3_g1_i1.p1", "Haliotis_rufescens_DN3429_c0_g1_i4.p1")
64	GO:0016411	acylglycerol O-acyltransferase activity	7	2	0.38	0.05191	c("Haliotis_rufescens_DN1542_c0_g1_i1.p1", "Haliotis_rufescens_DN1542_c0_g1_i3.p1")
65	GO:0001013	RNA polymerase I regulatory region DNA b...	1	1	0.05	0.05451	Haliotis_rufescens_DN4219_c0_g1_i1.p1
66	GO:0001046	core promoter sequence-specific DNA bind...	1	1	0.05	0.05451	Haliotis_rufescens_DN4219_c0_g1_i1.p1
67	GO:0001047	core promoter binding	1	1	0.05	0.05451	Haliotis_rufescens_DN4219_c0_g1_i1.p1
68	GO:0001163	RNA polymerase I regulatory region seque...	1	1	0.05	0.05451	Haliotis_rufescens_DN4219_c0_g1_i1.p1
69	GO:0001164	RNA polymerase I CORE element sequence-s...	1	1	0.05	0.05451	Haliotis_rufescens_DN4219_c0_g1_i1.p1
70	GO:0003720	telomerase activity	1	1	0.05	0.05451	Haliotis_rufescens_DN4906_c0_g1_i2.p1
71	GO:0003721	telomerase RNA reverse transcriptase act...	1	1	0.05	0.05451	Haliotis_rufescens_DN4906_c0_g1_i2.p1
72	GO:0003964	RNA-directed DNA polymerase activity	1	1	0.05	0.05451	Haliotis_rufescens_DN4906_c0_g1_i2.p1
73	GO:0003989	acetyl-CoA carboxylase activity	1	1	0.05	0.05451	Haliotis_rufescens_DN1926_c0_g1_i4.p1
74	GO:0004003	ATP-dependent DNA helicase activity	1	1	0.05	0.05451	Haliotis_rufescens_DN3429_c0_g1_i4.p1
75	GO:0004018	N6-(1,2-dicarboxyethyl)AMP AMP-lyase (fu...	1	1	0.05	0.05451	Haliotis_rufescens_DN2197_c0_g1_i2.p1
76	GO:0004300	enoyl-CoA hydratase activity	1	1	0.05	0.05451	Haliotis_rufescens_DN21944_c0_g1_i1.p1
77	GO:0004370	glycerol kinase activity	1	1	0.05	0.05451	Haliotis_rufescens_DN1139_c0_g1_i5.p1
78	GO:0004392	heme oxygenase (decyclizing) activity	1	1	0.05	0.05451	Haliotis_rufescens_DN14097_c2_g1_i1.p1
79	GO:0004397	histidine ammonia-lyase activity	1	1	0.05	0.05451	Haliotis_rufescens_DN22584_c0_g1_i4.p1
80	GO:0004613	phosphoenolpyruvate carboxykinase (GTP) ...	1	1	0.05	0.05451	Haliotis_rufescens_DN4535_c0_g1_i2.p1
81	GO:0004617	phosphoglycerate dehydrogenase activity	1	1	0.05	0.05451	Haliotis_rufescens_DN8811_c0_g1_i1.p1
82	GO:0004774	succinate-CoA ligase activity	1	1	0.05	0.05451	Haliotis_rufescens_DN2532_c0_g1_i1.p1
83	GO:0004776	succinate-CoA ligase (GDP-forming) activ...	1	1	0.05	0.05451	Haliotis_rufescens_DN2532_c0_g1_i1.p1
84	GO:0004799	thymidylate synthase activity	1	1	0.05	0.05451	Haliotis_rufescens_DN951_c0_g1_i2.p1
85	GO:0005176	ErbB-2 class receptor binding	1	1	0.05	0.05451	Haliotis_rufescens_DN604_c1_g1_i4.p1
86	GO:0005540	hyaluronic acid binding	1	1	0.05	0.05451	Haliotis_rufescens_DN8325_c0_g2_i2.p1
87	GO:0008026	ATP-dependent helicase activity	1	1	0.05	0.05451	Haliotis_rufescens_DN3429_c0_g1_i4.p1
88	GO:0008353	RNA polymerase II CTD heptapeptide repea...	1	1	0.05	0.05451	Haliotis_rufescens_DN2101_c0_g1_i1.p1
89	GO:0008413	8-oxo-7,8-dihydroguanosine triphosphate ...	1	1	0.05	0.05451	Haliotis_rufescens_DN2286_c0_g1_i2.p1
90	GO:0008479	queuine tRNA-ribosyltransferase activity	1	1	0.05	0.05451	Haliotis_rufescens_DN4489_c0_g1_i1.p1
91	GO:0008746	NAD(P)+ transhydrogenase activity	1	1	0.05	0.05451	Haliotis_rufescens_DN2925_c0_g1_i1.p1
92	GO:0016421	CoA carboxylase activity	1	1	0.05	0.05451	Haliotis_rufescens_DN1926_c0_g1_i4.p1
93	GO:0016427	tRNA (cytosine) methyltransferase activi...	1	1	0.05	0.05451	Haliotis_rufescens_DN5272_c0_g1_i1.p1
94	GO:0016428	tRNA (cytosine-5-)-methyltransferase act...	1	1	0.05	0.05451	Haliotis_rufescens_DN5272_c0_g1_i1.p1
95	GO:0016652	oxidoreductase activity, acting on NAD(P...	1	1	0.05	0.05451	Haliotis_rufescens_DN2925_c0_g1_i1.p1
96	GO:0016717	oxidoreductase activity, acting on paire...	1	1	0.05	0.05451	Haliotis_rufescens_DN8385_c0_g1_i2.p1
97	GO:0016841	ammonia-lyase activity	1	1	0.05	0.05451	Haliotis_rufescens_DN22584_c0_g1_i4.p1
98	GO:0017116	single-stranded DNA-dependent ATP-depend...	1	1	0.05	0.05451	Haliotis_rufescens_DN3429_c0_g1_i4.p1
99	GO:0019948	SUMO activating enzyme activity	1	1	0.05	0.05451	Haliotis_rufescens_DN288_c0_g1_i1.p1
100	GO:0030197	extracellular matrix constituent, lubric...	1	1	0.05	0.05451	Haliotis_rufescens_DN604_c1_g1_i4.p1
101	GO:0030228	lipoprotein particle receptor activity	1	1	0.05	0.05451	Haliotis_rufescens_DN1403_c2_g2_i1.p2
102	GO:0030229	very-low-density lipoprotein particle re...	1	1	0.05	0.05451	Haliotis_rufescens_DN1403_c2_g2_i1.p2
103	GO:0030337	DNA polymerase processivity factor activ...	1	1	0.05	0.05451	Haliotis_rufescens_DN19245_c0_g1_i1.p1
104	GO:0042083	5,10-methylenetetrahydrofolate-dependent...	1	1	0.05	0.05451	Haliotis_rufescens_DN951_c0_g1_i2.p1
105	GO:0043047	single-stranded telomeric DNA binding	1	1	0.05	0.05451	Haliotis_rufescens_DN1254_c0_g1_i1.p1
106	GO:0043142	single-stranded DNA-dependent ATPase act...	1	1	0.05	0.05451	Haliotis_rufescens_DN3429_c0_g1_i4.p1
107	GO:0046422	violaxanthin de-epoxidase activity	1	1	0.05	0.05451	Haliotis_rufescens_DN64155_c0_g1_i1.p1
108	GO:0052736	beta-glucanase activity	1	1	0.05	0.05451	Haliotis_rufescens_DN8024_c0_g1_i3.p1
109	GO:0052861	glucan endo-1,3-beta-glucanase activity,...	1	1	0.05	0.05451	Haliotis_rufescens_DN8024_c0_g1_i3.p1
110	GO:0070035	purine NTP-dependent helicase activity	1	1	0.05	0.05451	Haliotis_rufescens_DN3429_c0_g1_i4.p1
111	GO:0071209	U7 snRNA binding	1	1	0.05	0.05451	Haliotis_rufescens_DN71881_c0_g1_i1.p1
112	GO:0098847	sequence-specific single stranded DNA bi...	1	1	0.05	0.05451	Haliotis_rufescens_DN1254_c0_g1_i1.p1
113	GO:0003678	DNA helicase activity	27	4	1.47	0.05672	c("Haliotis_rufescens_DN23965_c0_g1_i1.p1", "Haliotis_rufescens_DN3429_c0_g1_i4.p1", "Haliotis_rufescens_DN59_c0_g1_i1.p1", "Haliotis_rufescens_DN59_c1_g1_i1.p1")
114	GO:0015923	mannosidase activity	27	4	1.47	0.05672	c("Haliotis_rufescens_DN1092_c0_g1_i2.p1", "Haliotis_rufescens_DN24763_c0_g1_i1.p1", "Haliotis_rufescens_DN4609_c1_g1_i1.p1", "Haliotis_rufescens_DN47076_c0_g1_i1.p1")
115	GO:0008199	ferric iron binding	8	2	0.44	0.06676	c("Haliotis_rufescens_DN2726_c0_g1_i1.p1", "Haliotis_rufescens_DN92299_c0_g1_i1.p1")
116	GO:0004867	serine-type endopeptidase inhibitor acti...	66	7	3.6	0.06710	c("Haliotis_rufescens_DN3778_c0_g1_i1.p1", "Haliotis_rufescens_DN40757_c0_g2_i2.p1", "Haliotis_rufescens_DN4946_c0_g1_i1.p1", "Haliotis_rufescens_DN5666_c0_g1_i1.p1", "Haliotis_rufescens_DN5666_c0_g1_i3.p1", "Haliotis_rufescens_DN5666_c0_g1_i4.p2", "Haliotis_rufescens_DN82769_c0_g1_i1.p2")
117	GO:0003677	DNA binding	659	45	35.92	0.06961	c("Haliotis_rufescens_DN102693_c0_g1_i1.p1", "Haliotis_rufescens_DN10840_c0_g2_i7.p5", "Haliotis_rufescens_DN1254_c0_g1_i1.p1", "Haliotis_rufescens_DN12701_c0_g1_i1.p1", "Haliotis_rufescens_DN1403_c1_g1_i1.p1", "Haliotis_rufescens_DN18919_c0_g2_i1.p1", "Haliotis_rufescens_DN19245_c0_g1_i1.p1", "Haliotis_rufescens_DN2192_c0_g1_i1.p1", "Haliotis_rufescens_DN2211_c0_g1_i1.p1", "Haliotis_rufescens_DN…
118	GO:0004536	deoxyribonuclease activity	18	3	0.98	0.07149	c("Haliotis_rufescens_DN3040_c0_g1_i1.p1", "Haliotis_rufescens_DN3048_c3_g1_i1.p1", "Haliotis_rufescens_DN3429_c0_g1_i4.p1")
119	GO:0004623	phospholipase A2 activity	18	3	0.98	0.07149	c("Haliotis_rufescens_DN61133_c0_g1_i1.p1", "Haliotis_rufescens_DN72932_c0_g1_i1.p1", "Haliotis_rufescens_DN8868_c1_g1_i2.p1")
120	GO:0004521	endoribonuclease activity	82	8	4.47	0.07782	c("Haliotis_rufescens_DN112292_c0_g1_i1.p1", "Haliotis_rufescens_DN12992_c0_g1_i1.p1", "Haliotis_rufescens_DN1798_c0_g1_i1.p1", "Haliotis_rufescens_DN2147_c0_g1_i5.p1", "Haliotis_rufescens_DN30729_c0_g1_i3.p1", "Haliotis_rufescens_DN30729_c0_g1_i7.p1", "Haliotis_rufescens_DN46752_c0_g2_i1.p1", "Haliotis_rufescens_DN8719_c0_g1_i2.p1")
121	GO:0004602	glutathione peroxidase activity	9	2	0.49	0.08282	c("Haliotis_rufescens_DN102560_c0_g1_i1.p2", "Haliotis_rufescens_DN43143_c0_g1_i1.p2")
122	GO:0046933	proton-transporting ATP synthase activit...	9	2	0.49	0.08282	c("Haliotis_rufescens_DN1186_c0_g2_i1.p1", "Haliotis_rufescens_DN4880_c0_g1_i1.p1")
123	GO:0005200	structural constituent of cytoskeleton	98	9	5.34	0.08617	c("Haliotis_rufescens_DN1226_c0_g2_i2.p2", "Haliotis_rufescens_DN17179_c2_g1_i1.p1", "Haliotis_rufescens_DN2923_c0_g1_i4.p1", "Haliotis_rufescens_DN410_c0_g1_i11.p1", "Haliotis_rufescens_DN410_c0_g1_i12.p1", "Haliotis_rufescens_DN410_c0_g1_i2.p1", "Haliotis_rufescens_DN805_c0_g1_i22.p1", "Haliotis_rufescens_DN805_c0_g1_i27.p1", "Haliotis_rufescens_DN805_c0_g1_i8.p1")
124	GO:0008107	galactoside 2-alpha-L-fucosyltransferase...	20	3	1.09	0.09227	c("Haliotis_rufescens_DN10088_c1_g1_i1.p1", "Haliotis_rufescens_DN18697_c0_g1_i1.p1", "Haliotis_rufescens_DN3613_c0_g1_i4.p1")
125	GO:0031127	alpha-(1,2)-fucosyltransferase activity	20	3	1.09	0.09227	c("Haliotis_rufescens_DN10088_c1_g1_i1.p1", "Haliotis_rufescens_DN18697_c0_g1_i1.p1", "Haliotis_rufescens_DN3613_c0_g1_i4.p1")
126	GO:0003993	acid phosphatase activity	10	2	0.55	0.09989	c("Haliotis_rufescens_DN536_c0_g1_i2.p1", "Haliotis_rufescens_DN536_c0_g1_i8.p1")
127	GO:0009982	pseudouridine synthase activity	10	2	0.55	0.09989	c("Haliotis_rufescens_DN39737_c0_g2_i1.p1", "Haliotis_rufescens_DN775_c0_g1_i1.p1")
128	GO:0003937	IMP cyclohydrolase activity	2	1	0.11	0.10605	Haliotis_rufescens_DN5238_c0_g1_i1.p1
129	GO:0003994	aconitate hydratase activity	2	1	0.11	0.10605	Haliotis_rufescens_DN1711_c0_g1_i2.p1
130	GO:0004312	fatty acid synthase activity	2	1	0.11	0.10605	Haliotis_rufescens_DN3301_c0_g1_i1.p1
131	GO:0004639	phosphoribosylaminoimidazolesuccinocarbo...	2	1	0.11	0.10605	Haliotis_rufescens_DN5869_c0_g1_i1.p1
132	GO:0004643	phosphoribosylaminoimidazolecarboxamide ...	2	1	0.11	0.10605	Haliotis_rufescens_DN5238_c0_g1_i1.p1
133	GO:0004809	tRNA (guanine-N2-)-methyltransferase act...	2	1	0.11	0.10605	Haliotis_rufescens_DN4918_c0_g1_i1.p1
134	GO:0004827	proline-tRNA ligase activity	2	1	0.11	0.10605	Haliotis_rufescens_DN9634_c0_g1_i1.p1
135	GO:0010309	acireductone dioxygenase [iron(II)-requi...	2	1	0.11	0.10605	Haliotis_rufescens_DN18778_c0_g1_i1.p1
136	GO:0016885	ligase activity, forming carbon-carbon b...	2	1	0.11	0.10605	Haliotis_rufescens_DN1926_c0_g1_i4.p1
137	GO:0031491	nucleosome binding	2	1	0.11	0.10605	Haliotis_rufescens_DN4011_c0_g1_i1.p1
138	GO:0034584	piRNA binding	2	1	0.11	0.10605	Haliotis_rufescens_DN81_c0_g1_i8.p1
139	GO:0035596	methylthiotransferase activity	2	1	0.11	0.10605	Haliotis_rufescens_DN72043_c0_g1_i1.p1
140	GO:0043024	ribosomal small subunit binding	2	1	0.11	0.10605	Haliotis_rufescens_DN2493_c0_g2_i3.p1
141	GO:0043546	molybdopterin cofactor binding	2	1	0.11	0.10605	Haliotis_rufescens_DN3333_c0_g1_i4.p1
142	GO:0050497	transferase activity, transferring alkyl...	2	1	0.11	0.10605	Haliotis_rufescens_DN72043_c0_g1_i1.p1
143	GO:0008235	metalloexopeptidase activity	47	5	2.56	0.11127	c("Haliotis_rufescens_DN10989_c0_g1_i3.p1", "Haliotis_rufescens_DN112009_c0_g1_i1.p1", "Haliotis_rufescens_DN2540_c2_g1_i2.p1", "Haliotis_rufescens_DN3855_c0_g1_i1.p1", "Haliotis_rufescens_DN7376_c0_g1_i3.p1")
144	GO:0008175	tRNA methyltransferase activity	11	2	0.6	0.11783	c("Haliotis_rufescens_DN4918_c0_g1_i1.p1", "Haliotis_rufescens_DN5272_c0_g1_i1.p1")
145	GO:0016273	arginine N-methyltransferase activity	11	2	0.6	0.11783	c("Haliotis_rufescens_DN2588_c0_g1_i1.p1", "Haliotis_rufescens_DN8269_c0_g1_i6.p1")
146	GO:0016274	protein-arginine N-methyltransferase act...	11	2	0.6	0.11783	c("Haliotis_rufescens_DN2588_c0_g1_i1.p1", "Haliotis_rufescens_DN8269_c0_g1_i6.p1")
147	GO:0008276	protein methyltransferase activity	48	5	2.62	0.11898	c("Haliotis_rufescens_DN1406_c0_g1_i4.p1", "Haliotis_rufescens_DN1406_c0_g1_i7.p1", "Haliotis_rufescens_DN2588_c0_g1_i1.p1", "Haliotis_rufescens_DN6762_c0_g1_i1.p1", "Haliotis_rufescens_DN8269_c0_g1_i6.p1")
148	GO:0016831	carboxy-lyase activity	23	3	1.25	0.12740	c("Haliotis_rufescens_DN10623_c0_g2_i3.p1", "Haliotis_rufescens_DN4535_c0_g1_i2.p1", "Haliotis_rufescens_DN5852_c0_g1_i1.p1")
149	GO:0004100	chitin synthase activity	12	2	0.65	0.13649	c("Haliotis_rufescens_DN29739_c0_g1_i1.p1", "Haliotis_rufescens_DN5898_c0_g1_i2.p1")
150	GO:0004869	cysteine-type endopeptidase inhibitor ac...	12	2	0.65	0.13649	c("Haliotis_rufescens_DN4640_c0_g1_i1.p1", "Haliotis_rufescens_DN7315_c0_g1_i1.p1")
151	GO:0016538	cyclin-dependent protein serine/threonin...	12	2	0.65	0.13649	c("Haliotis_rufescens_DN6376_c0_g3_i1.p1", "Haliotis_rufescens_DN92821_c0_g1_i1.p3")
152	GO:0019888	protein phosphatase regulator activity	12	2	0.65	0.13649	c("Haliotis_rufescens_DN465_c0_g1_i1.p1", "Haliotis_rufescens_DN840_c1_g1_i2.p1")
153	GO:0016814	hydrolase activity, acting on carbon-nit...	25	3	1.36	0.15305	c("Haliotis_rufescens_DN1910_c1_g2_i1.p1", "Haliotis_rufescens_DN2877_c0_g1_i1.p1", "Haliotis_rufescens_DN5238_c0_g1_i1.p1")
154	GO:0003730	mRNA 3'-UTR binding	3	1	0.16	0.15479	Haliotis_rufescens_DN2068_c0_g1_i3.p1
155	GO:0003953	NAD+ nucleosidase activity	3	1	0.16	0.15479	Haliotis_rufescens_DN8637_c0_g1_i1.p1
156	GO:0004126	cytidine deaminase activity	3	1	0.16	0.15479	Haliotis_rufescens_DN2877_c0_g1_i1.p1
157	GO:0004611	phosphoenolpyruvate carboxykinase activi...	3	1	0.16	0.15479	Haliotis_rufescens_DN4535_c0_g1_i2.p1
158	GO:0004813	alanine-tRNA ligase activity	3	1	0.16	0.15479	Haliotis_rufescens_DN1582_c0_g1_i2.p1
159	GO:0004818	glutamate-tRNA ligase activity	3	1	0.16	0.15479	Haliotis_rufescens_DN9634_c0_g1_i1.p1
160	GO:0016500	protein-hormone receptor activity	3	1	0.16	0.15479	Haliotis_rufescens_DN39256_c0_g1_i1.p1
161	GO:0019238	cyclohydrolase activity	3	1	0.16	0.15479	Haliotis_rufescens_DN5238_c0_g1_i1.p1
162	GO:0035312	5'-3' exodeoxyribonuclease activity	3	1	0.16	0.15479	Haliotis_rufescens_DN3040_c0_g1_i1.p1
163	GO:0045182	translation regulator activity	3	1	0.16	0.15479	Haliotis_rufescens_DN2068_c0_g1_i3.p1
164	GO:0016840	carbon-nitrogen lyase activity	13	2	0.71	0.15574	c("Haliotis_rufescens_DN2197_c0_g1_i2.p1", "Haliotis_rufescens_DN22584_c0_g1_i4.p1")
165	GO:0017056	structural constituent of nuclear pore	13	2	0.71	0.15574	c("Haliotis_rufescens_DN1298_c0_g1_i7.p1", "Haliotis_rufescens_DN2333_c0_g1_i4.p1")
166	GO:0019208	phosphatase regulator activity	13	2	0.71	0.15574	c("Haliotis_rufescens_DN465_c0_g1_i1.p1", "Haliotis_rufescens_DN840_c1_g1_i2.p1")
167	GO:0044769	ATPase activity, coupled to transmembran...	13	2	0.71	0.15574	c("Haliotis_rufescens_DN1186_c0_g2_i1.p1", "Haliotis_rufescens_DN4880_c0_g1_i1.p1")
168	GO:0008135	translation factor activity, RNA binding	68	6	3.71	0.16515	c("Haliotis_rufescens_DN4629_c0_g1_i1.p1", "Haliotis_rufescens_DN4729_c0_g1_i1.p1", "Haliotis_rufescens_DN4991_c0_g1_i1.p1", "Haliotis_rufescens_DN5444_c0_g1_i1.p1", "Haliotis_rufescens_DN63576_c0_g1_i1.p1", "Haliotis_rufescens_DN8292_c0_g1_i1.p1")
169	GO:0140098	catalytic activity, acting on RNA	243	17	13.25	0.17504	c("Haliotis_rufescens_DN112292_c0_g1_i1.p1", "Haliotis_rufescens_DN12992_c0_g1_i1.p1", "Haliotis_rufescens_DN1403_c1_g1_i1.p1", "Haliotis_rufescens_DN15779_c0_g2_i1.p1", "Haliotis_rufescens_DN1582_c0_g1_i2.p1", "Haliotis_rufescens_DN1798_c0_g1_i1.p1", "Haliotis_rufescens_DN2147_c0_g1_i5.p1", "Haliotis_rufescens_DN2792_c0_g1_i1.p1", "Haliotis_rufescens_DN30729_c0_g1_i3.p1", "Haliotis_rufescens_DN3…
170	GO:0008374	O-acyltransferase activity	14	2	0.76	0.17546	c("Haliotis_rufescens_DN1542_c0_g1_i1.p1", "Haliotis_rufescens_DN1542_c0_g1_i3.p1")
171	GO:0030145	manganese ion binding	14	2	0.76	0.17546	c("Haliotis_rufescens_DN10989_c0_g1_i3.p1", "Haliotis_rufescens_DN3855_c0_g1_i1.p1")
172	GO:0019239	deaminase activity	27	3	1.47	0.18016	c("Haliotis_rufescens_DN12847_c0_g1_i3.p1", "Haliotis_rufescens_DN1910_c1_g2_i1.p1", "Haliotis_rufescens_DN2877_c0_g1_i1.p1")
173	GO:0004540	ribonuclease activity	101	8	5.51	0.18529	c("Haliotis_rufescens_DN112292_c0_g1_i1.p1", "Haliotis_rufescens_DN12992_c0_g1_i1.p1", "Haliotis_rufescens_DN1798_c0_g1_i1.p1", "Haliotis_rufescens_DN2147_c0_g1_i5.p1", "Haliotis_rufescens_DN30729_c0_g1_i3.p1", "Haliotis_rufescens_DN30729_c0_g1_i7.p1", "Haliotis_rufescens_DN46752_c0_g2_i1.p1", "Haliotis_rufescens_DN8719_c0_g1_i2.p1")
174	GO:0008080	N-acetyltransferase activity	56	5	3.05	0.18868	c("Haliotis_rufescens_DN11660_c1_g1_i6.p1", "Haliotis_rufescens_DN1838_c0_g1_i11.p1", "Haliotis_rufescens_DN22034_c0_g1_i1.p1", "Haliotis_rufescens_DN2223_c0_g2_i1.p1", "Haliotis_rufescens_DN8943_c0_g1_i2.p1")
175	GO:0004560	alpha-L-fucosidase activity	42	4	2.29	0.19414	c("Haliotis_rufescens_DN16934_c0_g1_i3.p1", "Haliotis_rufescens_DN17180_c0_g2_i1.p1", "Haliotis_rufescens_DN40_c1_g1_i7.p1", "Haliotis_rufescens_DN40_c1_g1_i9.p1")
176	GO:0015928	fucosidase activity	42	4	2.29	0.19414	c("Haliotis_rufescens_DN16934_c0_g1_i3.p1", "Haliotis_rufescens_DN17180_c0_g2_i1.p1", "Haliotis_rufescens_DN40_c1_g1_i7.p1", "Haliotis_rufescens_DN40_c1_g1_i9.p1")
177	GO:0046982	protein heterodimerization activity	42	4	2.29	0.19414	c("Haliotis_rufescens_DN10267_c0_g1_i1.p1", "Haliotis_rufescens_DN2192_c0_g1_i1.p1", "Haliotis_rufescens_DN4282_c0_g1_i1.p1", "Haliotis_rufescens_DN92577_c0_g1_i1.p1")
178	GO:0008173	RNA methyltransferase activity	28	3	1.53	0.19416	c("Haliotis_rufescens_DN15779_c0_g2_i1.p1", "Haliotis_rufescens_DN4918_c0_g1_i1.p1", "Haliotis_rufescens_DN5272_c0_g1_i1.p1")
179	GO:0005520	insulin-like growth factor binding	15	2	0.82	0.19554	c("Haliotis_rufescens_DN176_c0_g1_i2.p2", "Haliotis_rufescens_DN64144_c0_g1_i1.p1")
180	GO:0051539	4 iron, 4 sulfur cluster binding	15	2	0.82	0.19554	c("Haliotis_rufescens_DN1711_c0_g1_i2.p1", "Haliotis_rufescens_DN72043_c0_g1_i1.p1")
181	GO:0061783	peptidoglycan muralytic activity	15	2	0.82	0.19554	c("Haliotis_rufescens_DN102630_c0_g1_i1.p1", "Haliotis_rufescens_DN102863_c0_g1_i1.p1")
182	GO:0004450	isocitrate dehydrogenase (NADP+) activit...	4	1	0.22	0.20087	Haliotis_rufescens_DN72307_c0_g1_i1.p1
183	GO:0016423	tRNA (guanine) methyltransferase activit...	4	1	0.22	0.20087	Haliotis_rufescens_DN4918_c0_g1_i1.p1
184	GO:0017069	snRNA binding	4	1	0.22	0.20087	Haliotis_rufescens_DN71881_c0_g1_i1.p1
185	GO:0019902	phosphatase binding	4	1	0.22	0.20087	Haliotis_rufescens_DN10375_c1_g1_i1.p1
186	GO:0031177	phosphopantetheine binding	4	1	0.22	0.20087	Haliotis_rufescens_DN3301_c0_g1_i1.p1
187	GO:0061608	nuclear import signal receptor activity	4	1	0.22	0.20087	Haliotis_rufescens_DN2173_c0_g1_i1.p1
188	GO:0004336	galactosylceramidase activity	29	3	1.58	0.20843	c("Haliotis_rufescens_DN15782_c0_g1_i2.p1", "Haliotis_rufescens_DN25261_c0_g1_i5.p1", "Haliotis_rufescens_DN25261_c0_g1_i8.p1")
189	GO:0005262	calcium channel activity	30	3	1.64	0.22291	c("Haliotis_rufescens_DN451_c0_g1_i4.p2", "Haliotis_rufescens_DN451_c0_g2_i5.p1", "Haliotis_rufescens_DN451_c0_g2_i8.p1")
190	GO:0008134	transcription factor binding	17	2	0.93	0.23640	c("Haliotis_rufescens_DN548_c0_g1_i2.p1", "Haliotis_rufescens_DN632_c1_g1_i2.p1")
191	GO:0019838	growth factor binding	17	2	0.93	0.23640	c("Haliotis_rufescens_DN176_c0_g1_i2.p2", "Haliotis_rufescens_DN64144_c0_g1_i1.p1")
192	GO:0016407	acetyltransferase activity	61	5	3.33	0.23816	c("Haliotis_rufescens_DN11660_c1_g1_i6.p1", "Haliotis_rufescens_DN1838_c0_g1_i11.p1", "Haliotis_rufescens_DN22034_c0_g1_i1.p1", "Haliotis_rufescens_DN2223_c0_g2_i1.p1", "Haliotis_rufescens_DN8943_c0_g1_i2.p1")
193	GO:0016410	N-acyltransferase activity	61	5	3.33	0.23816	c("Haliotis_rufescens_DN11660_c1_g1_i6.p1", "Haliotis_rufescens_DN1838_c0_g1_i11.p1", "Haliotis_rufescens_DN22034_c0_g1_i1.p1", "Haliotis_rufescens_DN2223_c0_g2_i1.p1", "Haliotis_rufescens_DN8943_c0_g1_i2.p1")
194	GO:0016810	hydrolase activity, acting on carbon-nit...	77	6	4.2	0.24229	c("Haliotis_rufescens_DN1910_c1_g2_i1.p1", "Haliotis_rufescens_DN2877_c0_g1_i1.p1", "Haliotis_rufescens_DN5238_c0_g1_i1.p1", "Haliotis_rufescens_DN6309_c0_g1_i1.p1", "Haliotis_rufescens_DN9119_c0_g1_i1.p1", "Haliotis_rufescens_DN9119_c0_g1_i2.p1")
195	GO:0003747	translation release factor activity	5	1	0.27	0.24444	Haliotis_rufescens_DN4629_c0_g1_i1.p1
196	GO:0004526	ribonuclease P activity	5	1	0.27	0.24444	Haliotis_rufescens_DN12992_c0_g1_i1.p1
197	GO:0004529	exodeoxyribonuclease activity	5	1	0.27	0.24444	Haliotis_rufescens_DN3040_c0_g1_i1.p1
198	GO:0008079	translation termination factor activity	5	1	0.27	0.24444	Haliotis_rufescens_DN4629_c0_g1_i1.p1
199	GO:0008409	5'-3' exonuclease activity	5	1	0.27	0.24444	Haliotis_rufescens_DN3040_c0_g1_i1.p1
200	GO:0016878	acid-thiol ligase activity	5	1	0.27	0.24444	Haliotis_rufescens_DN2532_c0_g1_i1.p1
201	GO:0016895	exodeoxyribonuclease activity, producing...	5	1	0.27	0.24444	Haliotis_rufescens_DN3040_c0_g1_i1.p1
202	GO:0017108	5'-flap endonuclease activity	5	1	0.27	0.24444	Haliotis_rufescens_DN3429_c0_g1_i4.p1
203	GO:0042162	telomeric DNA binding	5	1	0.27	0.24444	Haliotis_rufescens_DN1254_c0_g1_i1.p1
204	GO:0043138	3'-5' DNA helicase activity	5	1	0.27	0.24444	Haliotis_rufescens_DN23965_c0_g1_i1.p1
205	GO:0048256	flap endonuclease activity	5	1	0.27	0.24444	Haliotis_rufescens_DN3429_c0_g1_i4.p1
206	GO:0003684	damaged DNA binding	18	2	0.98	0.25701	c("Haliotis_rufescens_DN250_c0_g1_i1.p1", "Haliotis_rufescens_DN5706_c0_g1_i7.p1")
207	GO:0003697	single-stranded DNA binding	18	2	0.98	0.25701	c("Haliotis_rufescens_DN1254_c0_g1_i1.p1", "Haliotis_rufescens_DN29479_c0_g1_i5.p1")
208	GO:0019887	protein kinase regulator activity	18	2	0.98	0.25701	c("Haliotis_rufescens_DN6376_c0_g3_i1.p1", "Haliotis_rufescens_DN92821_c0_g1_i1.p3")
209	GO:0015238	drug transmembrane transporter activity	33	3	1.8	0.26739	c("Haliotis_rufescens_DN39528_c0_g1_i1.p1", "Haliotis_rufescens_DN7926_c0_g1_i1.p1", "Haliotis_rufescens_DN9701_c0_g1_i5.p1")
210	GO:0140101	catalytic activity, acting on a tRNA	96	7	5.23	0.26885	c("Haliotis_rufescens_DN12992_c0_g1_i1.p1", "Haliotis_rufescens_DN1582_c0_g1_i2.p1", "Haliotis_rufescens_DN2792_c0_g1_i1.p1", "Haliotis_rufescens_DN4489_c0_g1_i1.p1", "Haliotis_rufescens_DN4918_c0_g1_i1.p1", "Haliotis_rufescens_DN5272_c0_g1_i1.p1", "Haliotis_rufescens_DN9634_c0_g1_i1.p1")
211	GO:0005230	extracellular ligand-gated ion channel a...	129	9	7.03	0.27085	c("Haliotis_rufescens_DN230_c1_g1_i2.p1", "Haliotis_rufescens_DN230_c1_g1_i6.p1", "Haliotis_rufescens_DN24_c0_g1_i3.p1", "Haliotis_rufescens_DN24696_c0_g1_i6.p1", "Haliotis_rufescens_DN3199_c0_g1_i2.p1", "Haliotis_rufescens_DN3253_c0_g1_i1.p1", "Haliotis_rufescens_DN3253_c0_g1_i4.p1", "Haliotis_rufescens_DN3253_c0_g1_i5.p1", "Haliotis_rufescens_DN8341_c0_g2_i3.p1")
212	GO:0003743	translation initiation factor activity	49	4	2.67	0.27727	c("Haliotis_rufescens_DN4729_c0_g1_i1.p1", "Haliotis_rufescens_DN5444_c0_g1_i1.p1", "Haliotis_rufescens_DN63576_c0_g1_i1.p1", "Haliotis_rufescens_DN8292_c0_g1_i1.p1")
213	GO:0015932	nucleobase-containing compound transmemb...	49	4	2.67	0.27727	c("Haliotis_rufescens_DN16829_c0_g1_i1.p1", "Haliotis_rufescens_DN25130_c0_g1_i2.p1", "Haliotis_rufescens_DN39528_c0_g1_i1.p1", "Haliotis_rufescens_DN9701_c0_g1_i5.p1")
214	GO:1901505	carbohydrate derivative transmembrane tr...	49	4	2.67	0.27727	c("Haliotis_rufescens_DN16829_c0_g1_i1.p1", "Haliotis_rufescens_DN25130_c0_g1_i2.p1", "Haliotis_rufescens_DN39528_c0_g1_i1.p1", "Haliotis_rufescens_DN9701_c0_g1_i5.p1")
215	GO:0005337	nucleoside transmembrane transporter act...	19	2	1.04	0.27765	c("Haliotis_rufescens_DN16829_c0_g1_i1.p1", "Haliotis_rufescens_DN25130_c0_g1_i2.p1")
216	GO:0019207	kinase regulator activity	19	2	1.04	0.27765	c("Haliotis_rufescens_DN6376_c0_g3_i1.p1", "Haliotis_rufescens_DN92821_c0_g1_i1.p3")
217	GO:0019829	cation-transporting ATPase activity	19	2	1.04	0.27765	c("Haliotis_rufescens_DN1186_c0_g2_i1.p1", "Haliotis_rufescens_DN4880_c0_g1_i1.p1")
218	GO:0022853	active ion transmembrane transporter act...	19	2	1.04	0.27765	c("Haliotis_rufescens_DN1186_c0_g2_i1.p1", "Haliotis_rufescens_DN4880_c0_g1_i1.p1")
219	GO:0042625	ATPase coupled ion transmembrane transpo...	19	2	1.04	0.27765	c("Haliotis_rufescens_DN1186_c0_g2_i1.p1", "Haliotis_rufescens_DN4880_c0_g1_i1.p1")
220	GO:0140097	catalytic activity, acting on DNA	114	8	6.21	0.28233	c("Haliotis_rufescens_DN23965_c0_g1_i1.p1", "Haliotis_rufescens_DN3040_c0_g1_i1.p1", "Haliotis_rufescens_DN3048_c3_g1_i1.p1", "Haliotis_rufescens_DN3429_c0_g1_i4.p1", "Haliotis_rufescens_DN4887_c0_g1_i2.p1", "Haliotis_rufescens_DN4906_c0_g1_i2.p1", "Haliotis_rufescens_DN59_c0_g1_i1.p1", "Haliotis_rufescens_DN59_c1_g1_i1.p1")
221	GO:0032440	2-alkenal reductase [NAD(P)] activity	6	1	0.33	0.28564	Haliotis_rufescens_DN7396_c0_g1_i6.p1
222	GO:0047522	15-oxoprostaglandin 13-oxidase activity	6	1	0.33	0.28564	Haliotis_rufescens_DN7396_c0_g1_i6.p1
223	GO:0016830	carbon-carbon lyase activity	35	3	1.91	0.29758	c("Haliotis_rufescens_DN10623_c0_g2_i3.p1", "Haliotis_rufescens_DN4535_c0_g1_i2.p1", "Haliotis_rufescens_DN5852_c0_g1_i1.p1")
224	GO:0004181	metallocarboxypeptidase activity	20	2	1.09	0.29825	c("Haliotis_rufescens_DN112009_c0_g1_i1.p1", "Haliotis_rufescens_DN7376_c0_g1_i3.p1")
225	GO:0008378	galactosyltransferase activity	20	2	1.09	0.29825	c("Haliotis_rufescens_DN13398_c0_g1_i1.p1", "Haliotis_rufescens_DN19435_c0_g1_i6.p1")
226	GO:0016263	glycoprotein-N-acetylgalactosamine 3-bet...	20	2	1.09	0.29825	c("Haliotis_rufescens_DN13398_c0_g1_i1.p1", "Haliotis_rufescens_DN19435_c0_g1_i6.p1")
227	GO:0048531	beta-1,3-galactosyltransferase activity	20	2	1.09	0.29825	c("Haliotis_rufescens_DN13398_c0_g1_i1.p1", "Haliotis_rufescens_DN19435_c0_g1_i6.p1")
228	GO:0016874	ligase activity	135	9	7.36	0.31581	c("Haliotis_rufescens_DN1059_c0_g1_i3.p1", "Haliotis_rufescens_DN1582_c0_g1_i2.p1", "Haliotis_rufescens_DN1926_c0_g1_i4.p1", "Haliotis_rufescens_DN2532_c0_g1_i1.p1", "Haliotis_rufescens_DN2792_c0_g1_i1.p1", "Haliotis_rufescens_DN288_c0_g1_i1.p1", "Haliotis_rufescens_DN5869_c0_g1_i1.p1", "Haliotis_rufescens_DN9447_c0_g1_i1.p1", "Haliotis_rufescens_DN9634_c0_g1_i1.p1")
229	GO:0004252	serine-type endopeptidase activity	85	6	4.63	0.31795	c("Haliotis_rufescens_DN11537_c0_g1_i3.p1", "Haliotis_rufescens_DN21313_c0_g1_i1.p1", "Haliotis_rufescens_DN37258_c0_g3_i1.p1", "Haliotis_rufescens_DN4949_c0_g3_i1.p1", "Haliotis_rufescens_DN6746_c0_g1_i2.p1", "Haliotis_rufescens_DN83683_c0_g1_i1.p1")
230	GO:0016866	intramolecular transferase activity	21	2	1.14	0.31875	c("Haliotis_rufescens_DN39737_c0_g2_i1.p1", "Haliotis_rufescens_DN775_c0_g1_i1.p1")
231	GO:0004448	isocitrate dehydrogenase activity	7	1	0.38	0.32460	Haliotis_rufescens_DN72307_c0_g1_i1.p1
232	GO:0004549	tRNA-specific ribonuclease activity	7	1	0.38	0.32460	Haliotis_rufescens_DN12992_c0_g1_i1.p1
233	GO:0004707	MAP kinase activity	7	1	0.38	0.32460	Haliotis_rufescens_DN15424_c0_g1_i1.p1
234	GO:0005539	glycosaminoglycan binding	7	1	0.38	0.32460	Haliotis_rufescens_DN8325_c0_g2_i2.p1
235	GO:0008312	7S RNA binding	7	1	0.38	0.32460	Haliotis_rufescens_DN3953_c0_g1_i1.p1
236	GO:0032217	riboflavin transmembrane transporter act...	7	1	0.38	0.32460	Haliotis_rufescens_DN7926_c0_g1_i1.p1
237	GO:0047150	betaine-homocysteine S-methyltransferase...	7	1	0.38	0.32460	Haliotis_rufescens_DN16931_c0_g3_i1.p1
238	GO:0070573	metallodipeptidase activity	7	1	0.38	0.32460	Haliotis_rufescens_DN2540_c2_g1_i2.p1
239	GO:0008238	exopeptidase activity	86	6	4.69	0.32769	c("Haliotis_rufescens_DN10989_c0_g1_i3.p1", "Haliotis_rufescens_DN112009_c0_g1_i1.p1", "Haliotis_rufescens_DN2540_c2_g1_i2.p1", "Haliotis_rufescens_DN3102_c0_g1_i3.p1", "Haliotis_rufescens_DN3855_c0_g1_i1.p1", "Haliotis_rufescens_DN7376_c0_g1_i3.p1")
240	GO:0004559	alpha-mannosidase activity	22	2	1.2	0.33910	c("Haliotis_rufescens_DN1092_c0_g1_i2.p1", "Haliotis_rufescens_DN4609_c1_g1_i1.p1")
241	GO:0005347	ATP transmembrane transporter activity	22	2	1.2	0.33910	c("Haliotis_rufescens_DN39528_c0_g1_i1.p1", "Haliotis_rufescens_DN9701_c0_g1_i5.p1")
242	GO:0004386	helicase activity	54	4	2.94	0.33966	c("Haliotis_rufescens_DN23965_c0_g1_i1.p1", "Haliotis_rufescens_DN3429_c0_g1_i4.p1", "Haliotis_rufescens_DN59_c0_g1_i1.p1", "Haliotis_rufescens_DN59_c1_g1_i1.p1")
243	GO:0000295	adenine nucleotide transmembrane transpo...	23	2	1.25	0.35926	c("Haliotis_rufescens_DN39528_c0_g1_i1.p1", "Haliotis_rufescens_DN9701_c0_g1_i5.p1")
244	GO:0004177	aminopeptidase activity	23	2	1.25	0.35926	c("Haliotis_rufescens_DN10989_c0_g1_i3.p1", "Haliotis_rufescens_DN3855_c0_g1_i1.p1")
245	GO:0005346	purine ribonucleotide transmembrane tran...	23	2	1.25	0.35926	c("Haliotis_rufescens_DN39528_c0_g1_i1.p1", "Haliotis_rufescens_DN9701_c0_g1_i5.p1")
246	GO:0008375	acetylglucosaminyltransferase activity	23	2	1.25	0.35926	c("Haliotis_rufescens_DN29739_c0_g1_i1.p1", "Haliotis_rufescens_DN5898_c0_g1_i2.p1")
247	GO:0015215	nucleotide transmembrane transporter act...	23	2	1.25	0.35926	c("Haliotis_rufescens_DN39528_c0_g1_i1.p1", "Haliotis_rufescens_DN9701_c0_g1_i5.p1")
248	GO:0015216	purine nucleotide transmembrane transpor...	23	2	1.25	0.35926	c("Haliotis_rufescens_DN39528_c0_g1_i1.p1", "Haliotis_rufescens_DN9701_c0_g1_i5.p1")
249	GO:0015605	organophosphate ester transmembrane tran...	23	2	1.25	0.35926	c("Haliotis_rufescens_DN39528_c0_g1_i1.p1", "Haliotis_rufescens_DN9701_c0_g1_i5.p1")
250	GO:0072341	modified amino acid binding	8	1	0.44	0.36143	Haliotis_rufescens_DN3301_c0_g1_i1.p1
251	GO:0140142	nucleocytoplasmic carrier activity	8	1	0.44	0.36143	Haliotis_rufescens_DN2173_c0_g1_i1.p1
252	GO:0008237	metallopeptidase activity	228	14	12.43	0.36206	c("Haliotis_rufescens_DN102824_c0_g1_i1.p1", "Haliotis_rufescens_DN103105_c0_g1_i1.p1", "Haliotis_rufescens_DN10989_c0_g1_i3.p1", "Haliotis_rufescens_DN112009_c0_g1_i1.p1", "Haliotis_rufescens_DN124_c0_g1_i1.p1", "Haliotis_rufescens_DN124_c0_g1_i2.p1", "Haliotis_rufescens_DN124_c0_g2_i2.p1", "Haliotis_rufescens_DN124_c0_g3_i2.p1", "Haliotis_rufescens_DN2540_c2_g1_i2.p1", "Haliotis_rufescens_DN385…
253	GO:0015085	calcium ion transmembrane transporter ac...	40	3	2.18	0.37339	c("Haliotis_rufescens_DN451_c0_g1_i4.p2", "Haliotis_rufescens_DN451_c0_g2_i5.p1", "Haliotis_rufescens_DN451_c0_g2_i8.p1")
254	GO:0003995	acyl-CoA dehydrogenase activity	9	1	0.49	0.39626	Haliotis_rufescens_DN16724_c0_g1_i2.p1
255	GO:0004000	adenosine deaminase activity	9	1	0.49	0.39626	Haliotis_rufescens_DN1910_c1_g2_i1.p1
256	GO:0016805	dipeptidase activity	9	1	0.49	0.39626	Haliotis_rufescens_DN2540_c2_g1_i2.p1
257	GO:0016842	amidine-lyase activity	9	1	0.49	0.39626	Haliotis_rufescens_DN2197_c0_g1_i2.p1
258	GO:0036374	glutathione hydrolase activity	9	1	0.49	0.39626	Haliotis_rufescens_DN3102_c0_g1_i3.p1
259	GO:0140104	molecular carrier activity	9	1	0.49	0.39626	Haliotis_rufescens_DN2173_c0_g1_i1.p1
260	GO:0004500	dopamine beta-monooxygenase activity	25	2	1.36	0.39886	c("Haliotis_rufescens_DN14243_c0_g1_i1.p1", "Haliotis_rufescens_DN6447_c0_g1_i1.p1")
261	GO:0140103	catalytic activity, acting on a glycopro...	25	2	1.36	0.39886	c("Haliotis_rufescens_DN13398_c0_g1_i1.p1", "Haliotis_rufescens_DN19435_c0_g1_i6.p1")
262	GO:0008757	S-adenosylmethionine-dependent methyltra...	76	5	4.14	0.39983	c("Haliotis_rufescens_DN2588_c0_g1_i1.p1", "Haliotis_rufescens_DN2895_c0_g1_i1.p1", "Haliotis_rufescens_DN4918_c0_g1_i1.p1", "Haliotis_rufescens_DN5272_c0_g1_i1.p1", "Haliotis_rufescens_DN8269_c0_g1_i6.p1")
263	GO:0003899	DNA-directed 5'-3' RNA polymerase activi...	26	2	1.42	0.41823	c("Haliotis_rufescens_DN1403_c1_g1_i1.p1", "Haliotis_rufescens_DN36570_c0_g1_i3.p1")
264	GO:0034062	5'-3' RNA polymerase activity	26	2	1.42	0.41823	c("Haliotis_rufescens_DN1403_c1_g1_i1.p1", "Haliotis_rufescens_DN36570_c0_g1_i3.p1")
265	GO:0097747	RNA polymerase activity	26	2	1.42	0.41823	c("Haliotis_rufescens_DN1403_c1_g1_i1.p1", "Haliotis_rufescens_DN36570_c0_g1_i3.p1")
266	GO:0008236	serine-type peptidase activity	113	7	6.16	0.42008	c("Haliotis_rufescens_DN11537_c0_g1_i3.p1", "Haliotis_rufescens_DN21313_c0_g1_i1.p1", "Haliotis_rufescens_DN3548_c0_g1_i3.p1", "Haliotis_rufescens_DN37258_c0_g3_i1.p1", "Haliotis_rufescens_DN4949_c0_g3_i1.p1", "Haliotis_rufescens_DN6746_c0_g1_i2.p1", "Haliotis_rufescens_DN83683_c0_g1_i1.p1")
267	GO:0017171	serine hydrolase activity	113	7	6.16	0.42008	c("Haliotis_rufescens_DN11537_c0_g1_i3.p1", "Haliotis_rufescens_DN21313_c0_g1_i1.p1", "Haliotis_rufescens_DN3548_c0_g1_i3.p1", "Haliotis_rufescens_DN37258_c0_g3_i1.p1", "Haliotis_rufescens_DN4949_c0_g3_i1.p1", "Haliotis_rufescens_DN6746_c0_g1_i2.p1", "Haliotis_rufescens_DN83683_c0_g1_i1.p1")
268	GO:0004601	peroxidase activity	78	5	4.25	0.42168	c("Haliotis_rufescens_DN102560_c0_g1_i1.p2", "Haliotis_rufescens_DN14166_c0_g1_i3.p1", "Haliotis_rufescens_DN4135_c0_g1_i4.p1", "Haliotis_rufescens_DN4135_c0_g1_i7.p1", "Haliotis_rufescens_DN43143_c0_g1_i1.p2")
269	GO:0016628	oxidoreductase activity, acting on the C...	10	1	0.55	0.42919	Haliotis_rufescens_DN7396_c0_g1_i6.p1
270	GO:0016742	hydroxymethyl-, formyl- and related tran...	10	1	0.55	0.42919	Haliotis_rufescens_DN5238_c0_g1_i1.p1
271	GO:0031369	translation initiation factor binding	10	1	0.55	0.42919	Haliotis_rufescens_DN4729_c0_g1_i1.p1
272	GO:0001882	nucleoside binding	456	26	24.86	0.43510	c("Haliotis_rufescens_DN10466_c0_g2_i2.p1", "Haliotis_rufescens_DN1061_c0_g2_i3.p1", "Haliotis_rufescens_DN1226_c0_g2_i2.p2", "Haliotis_rufescens_DN12786_c0_g2_i1.p1", "Haliotis_rufescens_DN13710_c0_g2_i1.p1", "Haliotis_rufescens_DN17179_c2_g1_i1.p1", "Haliotis_rufescens_DN2923_c0_g1_i4.p1", "Haliotis_rufescens_DN3048_c0_g1_i1.p1", "Haliotis_rufescens_DN36570_c0_g1_i3.p1", "Haliotis_rufescens_DN3…
273	GO:0032549	ribonucleoside binding	456	26	24.86	0.43510	c("Haliotis_rufescens_DN10466_c0_g2_i2.p1", "Haliotis_rufescens_DN1061_c0_g2_i3.p1", "Haliotis_rufescens_DN1226_c0_g2_i2.p2", "Haliotis_rufescens_DN12786_c0_g2_i1.p1", "Haliotis_rufescens_DN13710_c0_g2_i1.p1", "Haliotis_rufescens_DN17179_c2_g1_i1.p1", "Haliotis_rufescens_DN2923_c0_g1_i4.p1", "Haliotis_rufescens_DN3048_c0_g1_i1.p1", "Haliotis_rufescens_DN36570_c0_g1_i3.p1", "Haliotis_rufescens_DN3…
274	GO:0004222	metalloendopeptidase activity	133	8	7.25	0.43962	c("Haliotis_rufescens_DN102824_c0_g1_i1.p1", "Haliotis_rufescens_DN103105_c0_g1_i1.p1", "Haliotis_rufescens_DN124_c0_g1_i1.p1", "Haliotis_rufescens_DN124_c0_g1_i2.p1", "Haliotis_rufescens_DN124_c0_g2_i2.p1", "Haliotis_rufescens_DN124_c0_g3_i2.p1", "Haliotis_rufescens_DN4082_c2_g1_i2.p1", "Haliotis_rufescens_DN7128_c0_g2_i5.p1")
275	GO:0051287	NAD binding	45	3	2.45	0.44750	c("Haliotis_rufescens_DN3511_c0_g4_i3.p1", "Haliotis_rufescens_DN72307_c0_g1_i1.p1", "Haliotis_rufescens_DN8811_c0_g1_i1.p1")
276	GO:0004180	carboxypeptidase activity	28	2	1.53	0.45597	c("Haliotis_rufescens_DN112009_c0_g1_i1.p1", "Haliotis_rufescens_DN7376_c0_g1_i3.p1")
277	GO:0016790	thiolester hydrolase activity	28	2	1.53	0.45597	c("Haliotis_rufescens_DN10423_c0_g1_i15.p1", "Haliotis_rufescens_DN10423_c0_g1_i9.p1")
278	GO:0004298	threonine-type endopeptidase activity	11	1	0.6	0.46033	Haliotis_rufescens_DN582_c0_g1_i1.p2
279	GO:0004563	beta-N-acetylhexosaminidase activity	11	1	0.6	0.46033	Haliotis_rufescens_DN23985_c0_g1_i1.p1
280	GO:0004659	prenyltransferase activity	11	1	0.6	0.46033	Haliotis_rufescens_DN3158_c0_g1_i4.p1
281	GO:0016881	acid-amino acid ligase activity	11	1	0.6	0.46033	Haliotis_rufescens_DN5869_c0_g1_i1.p1
282	GO:0070003	threonine-type peptidase activity	11	1	0.6	0.46033	Haliotis_rufescens_DN582_c0_g1_i1.p2
283	GO:0038024	cargo receptor activity	100	6	5.45	0.46507	c("Haliotis_rufescens_DN12222_c0_g2_i2.p1", "Haliotis_rufescens_DN1403_c2_g2_i1.p2", "Haliotis_rufescens_DN21471_c0_g1_i5.p1", "Haliotis_rufescens_DN4874_c0_g1_i2.p1", "Haliotis_rufescens_DN6015_c0_g1_i1.p1", "Haliotis_rufescens_DN6746_c0_g1_i2.p1")
284	GO:0016684	oxidoreductase activity, acting on perox...	83	5	4.52	0.47554	c("Haliotis_rufescens_DN102560_c0_g1_i1.p2", "Haliotis_rufescens_DN14166_c0_g1_i3.p1", "Haliotis_rufescens_DN4135_c0_g1_i4.p1", "Haliotis_rufescens_DN4135_c0_g1_i7.p1", "Haliotis_rufescens_DN43143_c0_g1_i1.p2")
285	GO:0008170	N-methyltransferase activity	47	3	2.56	0.47618	c("Haliotis_rufescens_DN2588_c0_g1_i1.p1", "Haliotis_rufescens_DN4918_c0_g1_i1.p1", "Haliotis_rufescens_DN8269_c0_g1_i6.p1")
286	GO:0003682	chromatin binding	12	1	0.65	0.48976	Haliotis_rufescens_DN4011_c0_g1_i1.p1
287	GO:0005201	extracellular matrix structural constitu...	12	1	0.65	0.48976	Haliotis_rufescens_DN604_c1_g1_i4.p1
288	GO:0008172	S-methyltransferase activity	12	1	0.65	0.48976	Haliotis_rufescens_DN16931_c0_g3_i1.p1
289	GO:0001883	purine nucleoside binding	450	25	24.53	0.49070	c("Haliotis_rufescens_DN10466_c0_g2_i2.p1", "Haliotis_rufescens_DN1061_c0_g2_i3.p1", "Haliotis_rufescens_DN1226_c0_g2_i2.p2", "Haliotis_rufescens_DN12786_c0_g2_i1.p1", "Haliotis_rufescens_DN13710_c0_g2_i1.p1", "Haliotis_rufescens_DN17179_c2_g1_i1.p1", "Haliotis_rufescens_DN2923_c0_g1_i4.p1", "Haliotis_rufescens_DN3048_c0_g1_i1.p1", "Haliotis_rufescens_DN37476_c0_g1_i2.p1", "Haliotis_rufescens_DN4…
290	GO:0005525	GTP binding	450	25	24.53	0.49070	c("Haliotis_rufescens_DN10466_c0_g2_i2.p1", "Haliotis_rufescens_DN1061_c0_g2_i3.p1", "Haliotis_rufescens_DN1226_c0_g2_i2.p2", "Haliotis_rufescens_DN12786_c0_g2_i1.p1", "Haliotis_rufescens_DN13710_c0_g2_i1.p1", "Haliotis_rufescens_DN17179_c2_g1_i1.p1", "Haliotis_rufescens_DN2923_c0_g1_i4.p1", "Haliotis_rufescens_DN3048_c0_g1_i1.p1", "Haliotis_rufescens_DN37476_c0_g1_i2.p1", "Haliotis_rufescens_DN4…
291	GO:0032550	purine ribonucleoside binding	450	25	24.53	0.49070	c("Haliotis_rufescens_DN10466_c0_g2_i2.p1", "Haliotis_rufescens_DN1061_c0_g2_i3.p1", "Haliotis_rufescens_DN1226_c0_g2_i2.p2", "Haliotis_rufescens_DN12786_c0_g2_i1.p1", "Haliotis_rufescens_DN13710_c0_g2_i1.p1", "Haliotis_rufescens_DN17179_c2_g1_i1.p1", "Haliotis_rufescens_DN2923_c0_g1_i4.p1", "Haliotis_rufescens_DN3048_c0_g1_i1.p1", "Haliotis_rufescens_DN37476_c0_g1_i2.p1", "Haliotis_rufescens_DN4…
292	GO:0032561	guanyl ribonucleotide binding	450	25	24.53	0.49070	c("Haliotis_rufescens_DN10466_c0_g2_i2.p1", "Haliotis_rufescens_DN1061_c0_g2_i3.p1", "Haliotis_rufescens_DN1226_c0_g2_i2.p2", "Haliotis_rufescens_DN12786_c0_g2_i1.p1", "Haliotis_rufescens_DN13710_c0_g2_i1.p1", "Haliotis_rufescens_DN17179_c2_g1_i1.p1", "Haliotis_rufescens_DN2923_c0_g1_i4.p1", "Haliotis_rufescens_DN3048_c0_g1_i1.p1", "Haliotis_rufescens_DN37476_c0_g1_i2.p1", "Haliotis_rufescens_DN4…
293	GO:0031406	carboxylic acid binding	30	2	1.64	0.49227	c("Haliotis_rufescens_DN8325_c0_g2_i2.p1", "Haliotis_rufescens_DN8938_c0_g1_i1.p1")
294	GO:0043177	organic acid binding	30	2	1.64	0.49227	c("Haliotis_rufescens_DN8325_c0_g2_i2.p1", "Haliotis_rufescens_DN8938_c0_g1_i1.p1")
295	GO:0042623	ATPase activity, coupled	158	9	8.61	0.49509	c("Haliotis_rufescens_DN1186_c0_g2_i1.p1", "Haliotis_rufescens_DN12025_c0_g2_i3.p1", "Haliotis_rufescens_DN2163_c0_g2_i10.p1", "Haliotis_rufescens_DN3075_c0_g2_i1.p1", "Haliotis_rufescens_DN3429_c0_g1_i4.p1", "Haliotis_rufescens_DN4243_c0_g1_i1.p1", "Haliotis_rufescens_DN4827_c0_g4_i1.p1", "Haliotis_rufescens_DN4880_c0_g1_i1.p1", "Haliotis_rufescens_DN752_c0_g1_i4.p1")
296	GO:0017016	Ras GTPase binding	49	3	2.67	0.50415	c("Haliotis_rufescens_DN2228_c0_g1_i1.p1", "Haliotis_rufescens_DN4656_c0_g1_i1.p1", "Haliotis_rufescens_DN6291_c0_g1_i1.p1")
297	GO:0031267	small GTPase binding	49	3	2.67	0.50415	c("Haliotis_rufescens_DN2228_c0_g1_i1.p1", "Haliotis_rufescens_DN4656_c0_g1_i1.p1", "Haliotis_rufescens_DN6291_c0_g1_i1.p1")
298	GO:0034061	DNA polymerase activity	31	2	1.69	0.50983	c("Haliotis_rufescens_DN4887_c0_g1_i2.p1", "Haliotis_rufescens_DN4906_c0_g1_i2.p1")
299	GO:0016796	exonuclease activity, active with either...	13	1	0.71	0.51760	Haliotis_rufescens_DN3040_c0_g1_i1.p1
300	GO:0019001	guanyl nucleotide binding	456	25	24.86	0.51812	c("Haliotis_rufescens_DN10466_c0_g2_i2.p1", "Haliotis_rufescens_DN1061_c0_g2_i3.p1", "Haliotis_rufescens_DN1226_c0_g2_i2.p2", "Haliotis_rufescens_DN12786_c0_g2_i1.p1", "Haliotis_rufescens_DN13710_c0_g2_i1.p1", "Haliotis_rufescens_DN17179_c2_g1_i1.p1", "Haliotis_rufescens_DN2923_c0_g1_i4.p1", "Haliotis_rufescens_DN3048_c0_g1_i1.p1", "Haliotis_rufescens_DN37476_c0_g1_i2.p1", "Haliotis_rufescens_DN4…
301	GO:0016829	lyase activity	144	8	7.85	0.52979	c("Haliotis_rufescens_DN10623_c0_g2_i3.p1", "Haliotis_rufescens_DN1711_c0_g1_i2.p1", "Haliotis_rufescens_DN21944_c0_g1_i1.p1", "Haliotis_rufescens_DN2197_c0_g1_i2.p1", "Haliotis_rufescens_DN22584_c0_g1_i4.p1", "Haliotis_rufescens_DN22607_c0_g1_i1.p1", "Haliotis_rufescens_DN4535_c0_g1_i2.p1", "Haliotis_rufescens_DN5852_c0_g1_i1.p1")
302	GO:0015276	ligand-gated ion channel activity	164	9	8.94	0.54054	c("Haliotis_rufescens_DN230_c1_g1_i2.p1", "Haliotis_rufescens_DN230_c1_g1_i6.p1", "Haliotis_rufescens_DN24_c0_g1_i3.p1", "Haliotis_rufescens_DN24696_c0_g1_i6.p1", "Haliotis_rufescens_DN3199_c0_g1_i2.p1", "Haliotis_rufescens_DN3253_c0_g1_i1.p1", "Haliotis_rufescens_DN3253_c0_g1_i4.p1", "Haliotis_rufescens_DN3253_c0_g1_i5.p1", "Haliotis_rufescens_DN8341_c0_g2_i3.p1")
303	GO:0022834	ligand-gated channel activity	164	9	8.94	0.54054	c("Haliotis_rufescens_DN230_c1_g1_i2.p1", "Haliotis_rufescens_DN230_c1_g1_i6.p1", "Haliotis_rufescens_DN24_c0_g1_i3.p1", "Haliotis_rufescens_DN24696_c0_g1_i6.p1", "Haliotis_rufescens_DN3199_c0_g1_i2.p1", "Haliotis_rufescens_DN3253_c0_g1_i1.p1", "Haliotis_rufescens_DN3253_c0_g1_i4.p1", "Haliotis_rufescens_DN3253_c0_g1_i5.p1", "Haliotis_rufescens_DN8341_c0_g2_i3.p1")
304	GO:0003746	translation elongation factor activity	14	1	0.76	0.54392	Haliotis_rufescens_DN4991_c0_g1_i1.p1
305	GO:0004879	nuclear receptor activity	14	1	0.76	0.54392	Haliotis_rufescens_DN58504_c0_g1_i1.p1
306	GO:0008271	secondary active sulfate transmembrane t...	14	1	0.76	0.54392	Haliotis_rufescens_DN3214_c0_g1_i3.p1
307	GO:0015116	sulfate transmembrane transporter activi...	14	1	0.76	0.54392	Haliotis_rufescens_DN3214_c0_g1_i3.p1
308	GO:0098531	transcription factor activity, direct li...	14	1	0.76	0.54392	Haliotis_rufescens_DN58504_c0_g1_i1.p1
309	GO:0070011	peptidase activity, acting on L-amino ac...	610	33	33.25	0.54467	c("Haliotis_rufescens_DN102824_c0_g1_i1.p1", "Haliotis_rufescens_DN103105_c0_g1_i1.p1", "Haliotis_rufescens_DN10989_c0_g1_i3.p1", "Haliotis_rufescens_DN112009_c0_g1_i1.p1", "Haliotis_rufescens_DN11537_c0_g1_i3.p1", "Haliotis_rufescens_DN124_c0_g1_i1.p1", "Haliotis_rufescens_DN124_c0_g1_i2.p1", "Haliotis_rufescens_DN124_c0_g2_i2.p1", "Haliotis_rufescens_DN124_c0_g3_i2.p1", "Haliotis_rufescens_DN14…
310	GO:0008233	peptidase activity	612	33	33.36	0.55250	c("Haliotis_rufescens_DN102824_c0_g1_i1.p1", "Haliotis_rufescens_DN103105_c0_g1_i1.p1", "Haliotis_rufescens_DN10989_c0_g1_i3.p1", "Haliotis_rufescens_DN112009_c0_g1_i1.p1", "Haliotis_rufescens_DN11537_c0_g1_i3.p1", "Haliotis_rufescens_DN124_c0_g1_i1.p1", "Haliotis_rufescens_DN124_c0_g1_i2.p1", "Haliotis_rufescens_DN124_c0_g2_i2.p1", "Haliotis_rufescens_DN124_c0_g3_i2.p1", "Haliotis_rufescens_DN14…
311	GO:0051536	iron-sulfur cluster binding	53	3	2.89	0.55765	c("Haliotis_rufescens_DN1173_c0_g1_i7.p1", "Haliotis_rufescens_DN1711_c0_g1_i2.p1", "Haliotis_rufescens_DN72043_c0_g1_i1.p1")
312	GO:0051540	metal cluster binding	53	3	2.89	0.55765	c("Haliotis_rufescens_DN1173_c0_g1_i7.p1", "Haliotis_rufescens_DN1711_c0_g1_i2.p1", "Haliotis_rufescens_DN72043_c0_g1_i1.p1")
313	GO:0000049	tRNA binding	15	1	0.82	0.56880	Haliotis_rufescens_DN25056_c0_g1_i3.p1
314	GO:0008242	omega peptidase activity	15	1	0.82	0.56880	Haliotis_rufescens_DN3102_c0_g1_i3.p1
315	GO:0019843	rRNA binding	15	1	0.82	0.56880	Haliotis_rufescens_DN2493_c0_g2_i3.p1
316	GO:1901682	sulfur compound transmembrane transporte...	15	1	0.82	0.56880	Haliotis_rufescens_DN3214_c0_g1_i3.p1
317	GO:0030170	pyridoxal phosphate binding	55	3	3	0.58306	c("Haliotis_rufescens_DN10623_c0_g2_i3.p1", "Haliotis_rufescens_DN5284_c0_g1_i3.p1", "Haliotis_rufescens_DN5852_c0_g1_i1.p1")
318	GO:0070279	vitamin B6 binding	55	3	3	0.58306	c("Haliotis_rufescens_DN10623_c0_g2_i3.p1", "Haliotis_rufescens_DN5284_c0_g1_i3.p1", "Haliotis_rufescens_DN5852_c0_g1_i1.p1")
319	GO:0019842	vitamin binding	94	5	5.12	0.58698	c("Haliotis_rufescens_DN10623_c0_g2_i3.p1", "Haliotis_rufescens_DN3301_c0_g1_i1.p1", "Haliotis_rufescens_DN5284_c0_g1_i3.p1", "Haliotis_rufescens_DN5852_c0_g1_i1.p1", "Haliotis_rufescens_DN8938_c0_g1_i1.p1")
320	GO:0003690	double-stranded DNA binding	36	2	1.96	0.59146	c("Haliotis_rufescens_DN29479_c0_g1_i5.p1", "Haliotis_rufescens_DN4219_c0_g1_i1.p1")
321	GO:0004111	creatine kinase activity	16	1	0.87	0.59233	Haliotis_rufescens_DN1944_c1_g1_i1.p1
322	GO:0015929	hexosaminidase activity	16	1	0.87	0.59233	Haliotis_rufescens_DN23985_c0_g1_i1.p1
323	GO:0016775	phosphotransferase activity, nitrogenous...	16	1	0.87	0.59233	Haliotis_rufescens_DN1944_c1_g1_i1.p1
324	GO:0043021	ribonucleoprotein complex binding	16	1	0.87	0.59233	Haliotis_rufescens_DN2493_c0_g2_i3.p1
325	GO:0090482	vitamin transmembrane transporter activi...	16	1	0.87	0.59233	Haliotis_rufescens_DN7926_c0_g1_i1.p1
326	GO:0008081	phosphoric diester hydrolase activity	56	3	3.05	0.59541	c("Haliotis_rufescens_DN11939_c0_g1_i2.p1", "Haliotis_rufescens_DN13099_c0_g1_i1.p1", "Haliotis_rufescens_DN13099_c0_g1_i4.p1")
327	GO:0016715	oxidoreductase activity, acting on paire...	37	2	2.02	0.60652	c("Haliotis_rufescens_DN14243_c0_g1_i1.p1", "Haliotis_rufescens_DN6447_c0_g1_i1.p1")
328	GO:0016893	endonuclease activity, active with eithe...	57	3	3.11	0.60752	c("Haliotis_rufescens_DN12992_c0_g1_i1.p1", "Haliotis_rufescens_DN3048_c3_g1_i1.p1", "Haliotis_rufescens_DN3429_c0_g1_i4.p1")
329	GO:0035639	purine ribonucleoside triphosphate bindi...	1597	85	87.05	0.61219	c("Haliotis_rufescens_DN10159_c1_g1_i3.p1", "Haliotis_rufescens_DN102525_c0_g1_i1.p1", "Haliotis_rufescens_DN10466_c0_g2_i2.p1", "Haliotis_rufescens_DN1061_c0_g2_i3.p1", "Haliotis_rufescens_DN11437_c0_g1_i3.p1", "Haliotis_rufescens_DN1186_c0_g2_i1.p1", "Haliotis_rufescens_DN12025_c0_g2_i3.p1", "Haliotis_rufescens_DN12148_c0_g1_i2.p1", "Haliotis_rufescens_DN1226_c0_g2_i2.p2", "Haliotis_rufescens_D…
330	GO:0000976	transcription regulatory region sequence...	17	1	0.93	0.61458	Haliotis_rufescens_DN4219_c0_g1_i1.p1
331	GO:0001067	regulatory region nucleic acid binding	17	1	0.93	0.61458	Haliotis_rufescens_DN4219_c0_g1_i1.p1
332	GO:0044212	transcription regulatory region DNA bind...	17	1	0.93	0.61458	Haliotis_rufescens_DN4219_c0_g1_i1.p1
333	GO:0005044	scavenger receptor activity	97	5	5.29	0.61506	c("Haliotis_rufescens_DN12222_c0_g2_i2.p1", "Haliotis_rufescens_DN21471_c0_g1_i5.p1", "Haliotis_rufescens_DN4874_c0_g1_i2.p1", "Haliotis_rufescens_DN6015_c0_g1_i1.p1", "Haliotis_rufescens_DN6746_c0_g1_i2.p1")
334	GO:0004812	aminoacyl-tRNA ligase activity	58	3	3.16	0.61939	c("Haliotis_rufescens_DN1582_c0_g1_i2.p1", "Haliotis_rufescens_DN2792_c0_g1_i1.p1", "Haliotis_rufescens_DN9634_c0_g1_i1.p1")
335	GO:0016875	ligase activity, forming carbon-oxygen b...	58	3	3.16	0.61939	c("Haliotis_rufescens_DN1582_c0_g1_i2.p1", "Haliotis_rufescens_DN2792_c0_g1_i1.p1", "Haliotis_rufescens_DN9634_c0_g1_i1.p1")
336	GO:0071949	FAD binding	38	2	2.07	0.62115	c("Haliotis_rufescens_DN1173_c0_g1_i7.p1", "Haliotis_rufescens_DN3333_c0_g1_i4.p1")
337	GO:0016209	antioxidant activity	98	5	5.34	0.62417	c("Haliotis_rufescens_DN102560_c0_g1_i1.p2", "Haliotis_rufescens_DN14166_c0_g1_i3.p1", "Haliotis_rufescens_DN4135_c0_g1_i4.p1", "Haliotis_rufescens_DN4135_c0_g1_i7.p1", "Haliotis_rufescens_DN43143_c0_g1_i1.p2")
338	GO:0016782	transferase activity, transferring sulfu...	157	8	8.56	0.62854	c("Haliotis_rufescens_DN1095_c0_g1_i2.p1", "Haliotis_rufescens_DN1095_c0_g2_i1.p1", "Haliotis_rufescens_DN1668_c0_g1_i3.p1", "Haliotis_rufescens_DN19948_c0_g1_i1.p1", "Haliotis_rufescens_DN3354_c0_g1_i1.p1", "Haliotis_rufescens_DN72043_c0_g1_i1.p1", "Haliotis_rufescens_DN759_c0_g1_i9.p1", "Haliotis_rufescens_DN972_c0_g1_i1.p1")
339	GO:0008514	organic anion transmembrane transporter ...	59	3	3.22	0.63101	c("Haliotis_rufescens_DN39528_c0_g1_i1.p1", "Haliotis_rufescens_DN7926_c0_g1_i1.p1", "Haliotis_rufescens_DN9701_c0_g1_i5.p1")
340	GO:0032555	purine ribonucleotide binding	1606	85	87.54	0.63377	c("Haliotis_rufescens_DN10159_c1_g1_i3.p1", "Haliotis_rufescens_DN102525_c0_g1_i1.p1", "Haliotis_rufescens_DN10466_c0_g2_i2.p1", "Haliotis_rufescens_DN1061_c0_g2_i3.p1", "Haliotis_rufescens_DN11437_c0_g1_i3.p1", "Haliotis_rufescens_DN1186_c0_g2_i1.p1", "Haliotis_rufescens_DN12025_c0_g2_i3.p1", "Haliotis_rufescens_DN12148_c0_g1_i2.p1", "Haliotis_rufescens_DN1226_c0_g2_i2.p2", "Haliotis_rufescens_D…
341	GO:0005319	lipid transporter activity	39	2	2.13	0.63536	c("Haliotis_rufescens_DN11531_c0_g2_i2.p1", "Haliotis_rufescens_DN27_c3_g1_i1.p1")
342	GO:0031418	L-ascorbic acid binding	18	1	0.98	0.63561	Haliotis_rufescens_DN8938_c0_g1_i1.p1
343	GO:0043565	sequence-specific DNA binding	119	6	6.49	0.63597	c("Haliotis_rufescens_DN1254_c0_g1_i1.p1", "Haliotis_rufescens_DN12701_c0_g1_i1.p1", "Haliotis_rufescens_DN2959_c0_g1_i1.p1", "Haliotis_rufescens_DN4219_c0_g1_i1.p1", "Haliotis_rufescens_DN5956_c4_g1_i1.p1", "Haliotis_rufescens_DN8558_c0_g1_i1.p1")
344	GO:0008146	sulfotransferase activity	139	7	7.58	0.63923	c("Haliotis_rufescens_DN1095_c0_g1_i2.p1", "Haliotis_rufescens_DN1095_c0_g2_i1.p1", "Haliotis_rufescens_DN1668_c0_g1_i3.p1", "Haliotis_rufescens_DN19948_c0_g1_i1.p1", "Haliotis_rufescens_DN3354_c0_g1_i1.p1", "Haliotis_rufescens_DN759_c0_g1_i9.p1", "Haliotis_rufescens_DN972_c0_g1_i1.p1")
345	GO:0000981	DNA-binding transcription factor activit...	100	5	5.45	0.64199	c("Haliotis_rufescens_DN102693_c0_g1_i1.p1", "Haliotis_rufescens_DN2550_c0_g1_i2.p1", "Haliotis_rufescens_DN58504_c0_g1_i1.p1", "Haliotis_rufescens_DN6611_c0_g1_i1.p1", "Haliotis_rufescens_DN8643_c0_g1_i1.p1")
346	GO:0017076	purine nucleotide binding	1615	85	88.03	0.65487	c("Haliotis_rufescens_DN10159_c1_g1_i3.p1", "Haliotis_rufescens_DN102525_c0_g1_i1.p1", "Haliotis_rufescens_DN10466_c0_g2_i2.p1", "Haliotis_rufescens_DN1061_c0_g2_i3.p1", "Haliotis_rufescens_DN11437_c0_g1_i3.p1", "Haliotis_rufescens_DN1186_c0_g2_i1.p1", "Haliotis_rufescens_DN12025_c0_g2_i3.p1", "Haliotis_rufescens_DN12148_c0_g1_i2.p1", "Haliotis_rufescens_DN1226_c0_g2_i2.p2", "Haliotis_rufescens_D…
347	GO:0016799	hydrolase activity, hydrolyzing N-glycos...	19	1	1.04	0.65550	Haliotis_rufescens_DN8637_c0_g1_i1.p1
348	GO:1990837	sequence-specific double-stranded DNA bi...	19	1	1.04	0.65550	Haliotis_rufescens_DN4219_c0_g1_i1.p1
349	GO:0005524	ATP binding	1148	60	62.58	0.65617	c("Haliotis_rufescens_DN10159_c1_g1_i3.p1", "Haliotis_rufescens_DN102525_c0_g1_i1.p1", "Haliotis_rufescens_DN11437_c0_g1_i3.p1", "Haliotis_rufescens_DN1186_c0_g2_i1.p1", "Haliotis_rufescens_DN12025_c0_g2_i3.p1", "Haliotis_rufescens_DN12148_c0_g1_i2.p1", "Haliotis_rufescens_DN12790_c0_g1_i2.p1", "Haliotis_rufescens_DN15262_c0_g2_i3.p1", "Haliotis_rufescens_DN15424_c0_g1_i1.p1", "Haliotis_rufescens…
350	GO:0008131	primary amine oxidase activity	20	1	1.09	0.67430	Haliotis_rufescens_DN5434_c0_g1_i2.p1
351	GO:0032553	ribonucleotide binding	1624	85	88.53	0.67543	c("Haliotis_rufescens_DN10159_c1_g1_i3.p1", "Haliotis_rufescens_DN102525_c0_g1_i1.p1", "Haliotis_rufescens_DN10466_c0_g2_i2.p1", "Haliotis_rufescens_DN1061_c0_g2_i3.p1", "Haliotis_rufescens_DN11437_c0_g1_i3.p1", "Haliotis_rufescens_DN1186_c0_g2_i1.p1", "Haliotis_rufescens_DN12025_c0_g2_i3.p1", "Haliotis_rufescens_DN12148_c0_g1_i2.p1", "Haliotis_rufescens_DN1226_c0_g2_i2.p2", "Haliotis_rufescens_D…
352	GO:0003755	peptidyl-prolyl cis-trans isomerase acti...	42	2	2.29	0.67548	c("Haliotis_rufescens_DN1937_c0_g3_i1.p1", "Haliotis_rufescens_DN976_c1_g1_i1.p1")
353	GO:0016859	cis-trans isomerase activity	42	2	2.29	0.67548	c("Haliotis_rufescens_DN1937_c0_g3_i1.p1", "Haliotis_rufescens_DN976_c1_g1_i1.p1")
354	GO:0032559	adenyl ribonucleotide binding	1157	60	63.07	0.68000	c("Haliotis_rufescens_DN10159_c1_g1_i3.p1", "Haliotis_rufescens_DN102525_c0_g1_i1.p1", "Haliotis_rufescens_DN11437_c0_g1_i3.p1", "Haliotis_rufescens_DN1186_c0_g2_i1.p1", "Haliotis_rufescens_DN12025_c0_g2_i3.p1", "Haliotis_rufescens_DN12148_c0_g1_i2.p1", "Haliotis_rufescens_DN12790_c0_g1_i2.p1", "Haliotis_rufescens_DN15262_c0_g2_i3.p1", "Haliotis_rufescens_DN15424_c0_g1_i1.p1", "Haliotis_rufescens…
355	GO:0030554	adenyl nucleotide binding	1160	60	63.23	0.68776	c("Haliotis_rufescens_DN10159_c1_g1_i3.p1", "Haliotis_rufescens_DN102525_c0_g1_i1.p1", "Haliotis_rufescens_DN11437_c0_g1_i3.p1", "Haliotis_rufescens_DN1186_c0_g2_i1.p1", "Haliotis_rufescens_DN12025_c0_g2_i3.p1", "Haliotis_rufescens_DN12148_c0_g1_i2.p1", "Haliotis_rufescens_DN12790_c0_g1_i2.p1", "Haliotis_rufescens_DN15262_c0_g2_i3.p1", "Haliotis_rufescens_DN15424_c0_g1_i1.p1", "Haliotis_rufescens…
356	GO:0004096	catalase activity	21	1	1.14	0.69208	Haliotis_rufescens_DN14166_c0_g1_i3.p1
357	GO:0004499	N,N-dimethylaniline monooxygenase activi...	21	1	1.14	0.69208	Haliotis_rufescens_DN9758_c0_g1_i1.p1
358	GO:0008083	growth factor activity	21	1	1.14	0.69208	Haliotis_rufescens_DN1563_c0_g1_i3.p1
359	GO:0033218	amide binding	21	1	1.14	0.69208	Haliotis_rufescens_DN3301_c0_g1_i1.p1
360	GO:0048038	quinone binding	22	1	1.2	0.70889	Haliotis_rufescens_DN5434_c0_g1_i2.p1
361	GO:0001653	peptide receptor activity	45	2	2.45	0.71193	c("Haliotis_rufescens_DN14859_c0_g1_i2.p1", "Haliotis_rufescens_DN14859_c0_g1_i3.p1")
362	GO:0008528	G protein-coupled peptide receptor activ...	45	2	2.45	0.71193	c("Haliotis_rufescens_DN14859_c0_g1_i2.p1", "Haliotis_rufescens_DN14859_c0_g1_i3.p1")
363	GO:0000166	nucleotide binding	1832	95	99.86	0.71923	c("Haliotis_rufescens_DN10159_c1_g1_i3.p1", "Haliotis_rufescens_DN102525_c0_g1_i1.p1", "Haliotis_rufescens_DN10466_c0_g2_i2.p1", "Haliotis_rufescens_DN1061_c0_g2_i3.p1", "Haliotis_rufescens_DN11437_c0_g1_i3.p1", "Haliotis_rufescens_DN1173_c0_g1_i7.p1", "Haliotis_rufescens_DN1186_c0_g2_i1.p1", "Haliotis_rufescens_DN12025_c0_g2_i3.p1", "Haliotis_rufescens_DN12148_c0_g1_i2.p1", "Haliotis_rufescens_D…
364	GO:1901265	nucleoside phosphate binding	1832	95	99.86	0.71923	c("Haliotis_rufescens_DN10159_c1_g1_i3.p1", "Haliotis_rufescens_DN102525_c0_g1_i1.p1", "Haliotis_rufescens_DN10466_c0_g2_i2.p1", "Haliotis_rufescens_DN1061_c0_g2_i3.p1", "Haliotis_rufescens_DN11437_c0_g1_i3.p1", "Haliotis_rufescens_DN1173_c0_g1_i7.p1", "Haliotis_rufescens_DN1186_c0_g2_i1.p1", "Haliotis_rufescens_DN12025_c0_g2_i3.p1", "Haliotis_rufescens_DN12148_c0_g1_i2.p1", "Haliotis_rufescens_D…
365	GO:0036094	small molecule binding	1964	102	107.06	0.72058	c("Haliotis_rufescens_DN10159_c1_g1_i3.p1", "Haliotis_rufescens_DN102525_c0_g1_i1.p1", "Haliotis_rufescens_DN10466_c0_g2_i2.p1", "Haliotis_rufescens_DN1061_c0_g2_i3.p1", "Haliotis_rufescens_DN10623_c0_g2_i3.p1", "Haliotis_rufescens_DN11437_c0_g1_i3.p1", "Haliotis_rufescens_DN1173_c0_g1_i7.p1", "Haliotis_rufescens_DN1186_c0_g2_i1.p1", "Haliotis_rufescens_DN12025_c0_g2_i3.p1", "Haliotis_rufescens_D…
366	GO:0016763	transferase activity, transferring pento...	90	4	4.91	0.73011	c("Haliotis_rufescens_DN3511_c0_g4_i3.p1", "Haliotis_rufescens_DN4489_c0_g1_i1.p1", "Haliotis_rufescens_DN8557_c0_g1_i6.p1", "Haliotis_rufescens_DN8557_c0_g1_i7.p1")
367	GO:0048029	monosaccharide binding	24	1	1.31	0.73980	Haliotis_rufescens_DN8938_c0_g1_i1.p1
368	GO:0051537	2 iron, 2 sulfur cluster binding	24	1	1.31	0.73980	Haliotis_rufescens_DN1173_c0_g1_i7.p1
369	GO:0003950	NAD+ ADP-ribosyltransferase activity	71	3	3.87	0.75110	c("Haliotis_rufescens_DN3511_c0_g4_i3.p1", "Haliotis_rufescens_DN8557_c0_g1_i6.p1", "Haliotis_rufescens_DN8557_c0_g1_i7.p1")
370	GO:0008417	fucosyltransferase activity	71	3	3.87	0.75110	c("Haliotis_rufescens_DN10088_c1_g1_i1.p1", "Haliotis_rufescens_DN18697_c0_g1_i1.p1", "Haliotis_rufescens_DN3613_c0_g1_i4.p1")
371	GO:0016758	transferase activity, transferring hexos...	156	7	8.5	0.75305	c("Haliotis_rufescens_DN10088_c1_g1_i1.p1", "Haliotis_rufescens_DN13398_c0_g1_i1.p1", "Haliotis_rufescens_DN18697_c0_g1_i1.p1", "Haliotis_rufescens_DN19435_c0_g1_i6.p1", "Haliotis_rufescens_DN29739_c0_g1_i1.p1", "Haliotis_rufescens_DN3613_c0_g1_i4.p1", "Haliotis_rufescens_DN5898_c0_g1_i2.p1")
372	GO:0016836	hydro-lyase activity	49	2	2.67	0.75513	c("Haliotis_rufescens_DN1711_c0_g1_i2.p1", "Haliotis_rufescens_DN21944_c0_g1_i1.p1")
373	GO:0051020	GTPase binding	115	5	6.27	0.75808	c("Haliotis_rufescens_DN1662_c0_g1_i1.p1", "Haliotis_rufescens_DN19643_c0_g1_i1.p1", "Haliotis_rufescens_DN2228_c0_g1_i1.p1", "Haliotis_rufescens_DN4656_c0_g1_i1.p1", "Haliotis_rufescens_DN6291_c0_g1_i1.p1")
374	GO:0016835	carbon-oxygen lyase activity	50	2	2.73	0.76502	c("Haliotis_rufescens_DN1711_c0_g1_i2.p1", "Haliotis_rufescens_DN21944_c0_g1_i1.p1")
375	GO:0004843	thiol-dependent ubiquitin-specific prote...	26	1	1.42	0.76744	Haliotis_rufescens_DN8788_c0_g1_i1.p1
376	GO:0008234	cysteine-type peptidase activity	221	10	12.05	0.77097	c("Haliotis_rufescens_DN14728_c0_g1_i4.p1", "Haliotis_rufescens_DN2145_c0_g1_i4.p1", "Haliotis_rufescens_DN37018_c0_g1_i1.p1", "Haliotis_rufescens_DN4639_c0_g1_i3.p1", "Haliotis_rufescens_DN4639_c0_g1_i4.p1", "Haliotis_rufescens_DN62_c0_g1_i11.p1", "Haliotis_rufescens_DN62_c0_g1_i2.p1", "Haliotis_rufescens_DN62_c0_g1_i9.p1", "Haliotis_rufescens_DN6676_c0_g1_i1.p1", "Haliotis_rufescens_DN8788_c0_g…
377	GO:0050660	flavin adenine dinucleotide binding	118	5	6.43	0.77753	c("Haliotis_rufescens_DN1173_c0_g1_i7.p1", "Haliotis_rufescens_DN16724_c0_g1_i2.p1", "Haliotis_rufescens_DN3333_c0_g1_i4.p1", "Haliotis_rufescens_DN4181_c1_g1_i2.p1", "Haliotis_rufescens_DN9758_c0_g1_i1.p1")
378	GO:0004527	exonuclease activity	27	1	1.47	0.78014	Haliotis_rufescens_DN3040_c0_g1_i1.p1
379	GO:0016779	nucleotidyltransferase activity	97	4	5.29	0.78189	c("Haliotis_rufescens_DN1403_c1_g1_i1.p1", "Haliotis_rufescens_DN36570_c0_g1_i3.p1", "Haliotis_rufescens_DN4887_c0_g1_i2.p1", "Haliotis_rufescens_DN4906_c0_g1_i2.p1")
380	GO:0016709	oxidoreductase activity, acting on paire...	28	1	1.53	0.79215	Haliotis_rufescens_DN9758_c0_g1_i1.p1
381	GO:0044877	protein-containing complex binding	100	4	5.45	0.80153	c("Haliotis_rufescens_DN2493_c0_g2_i3.p1", "Haliotis_rufescens_DN2989_c0_g2_i1.p1", "Haliotis_rufescens_DN4011_c0_g1_i1.p1", "Haliotis_rufescens_DN72078_c0_g1_i1.p1")
382	GO:0050662	coenzyme binding	270	12	14.72	0.80562	c("Haliotis_rufescens_DN10623_c0_g2_i3.p1", "Haliotis_rufescens_DN1173_c0_g1_i7.p1", "Haliotis_rufescens_DN16724_c0_g1_i2.p1", "Haliotis_rufescens_DN3333_c0_g1_i4.p1", "Haliotis_rufescens_DN3511_c0_g4_i3.p1", "Haliotis_rufescens_DN4181_c1_g1_i2.p1", "Haliotis_rufescens_DN5284_c0_g1_i3.p1", "Haliotis_rufescens_DN5852_c0_g1_i1.p1", "Haliotis_rufescens_DN72307_c0_g1_i1.p1", "Haliotis_rufescens_DN881…
383	GO:0004674	protein serine/threonine kinase activity	101	4	5.51	0.80775	c("Haliotis_rufescens_DN12148_c0_g1_i2.p1", "Haliotis_rufescens_DN15424_c0_g1_i1.p1", "Haliotis_rufescens_DN2101_c0_g1_i1.p1", "Haliotis_rufescens_DN4725_c1_g1_i1.p1")
384	GO:0008194	UDP-glycosyltransferase activity	55	2	3	0.80939	c("Haliotis_rufescens_DN29739_c0_g1_i1.p1", "Haliotis_rufescens_DN5898_c0_g1_i2.p1")
385	GO:0003887	DNA-directed DNA polymerase activity	30	1	1.64	0.81423	Haliotis_rufescens_DN4887_c0_g1_i2.p1
386	GO:0016627	oxidoreductase activity, acting on the C...	56	2	3.05	0.81732	c("Haliotis_rufescens_DN16724_c0_g1_i2.p1", "Haliotis_rufescens_DN7396_c0_g1_i6.p1")
387	GO:0016641	oxidoreductase activity, acting on the C...	31	1	1.69	0.82437	Haliotis_rufescens_DN5434_c0_g1_i2.p1
388	GO:0003729	mRNA binding	32	1	1.74	0.83397	Haliotis_rufescens_DN2068_c0_g1_i3.p1
389	GO:0043168	anion binding	1918	96	104.55	0.83489	c("Haliotis_rufescens_DN10159_c1_g1_i3.p1", "Haliotis_rufescens_DN102525_c0_g1_i1.p1", "Haliotis_rufescens_DN10466_c0_g2_i2.p1", "Haliotis_rufescens_DN1061_c0_g2_i3.p1", "Haliotis_rufescens_DN10623_c0_g2_i3.p1", "Haliotis_rufescens_DN11437_c0_g1_i3.p1", "Haliotis_rufescens_DN1173_c0_g1_i7.p1", "Haliotis_rufescens_DN1186_c0_g2_i1.p1", "Haliotis_rufescens_DN12025_c0_g2_i3.p1", "Haliotis_rufescens_D…
390	GO:0005507	copper ion binding	85	3	4.63	0.84925	c("Haliotis_rufescens_DN14243_c0_g1_i1.p1", "Haliotis_rufescens_DN5434_c0_g1_i2.p1", "Haliotis_rufescens_DN6447_c0_g1_i1.p1")
391	GO:0036459	thiol-dependent ubiquitinyl hydrolase ac...	61	2	3.33	0.85267	c("Haliotis_rufescens_DN2145_c0_g1_i4.p1", "Haliotis_rufescens_DN8788_c0_g1_i1.p1")
392	GO:0009055	electron transfer activity	62	2	3.38	0.85895	c("Haliotis_rufescens_DN1173_c0_g1_i7.p1", "Haliotis_rufescens_DN93516_c0_g1_i1.p1")
393	GO:0101005	ubiquitinyl hydrolase activity	62	2	3.38	0.85895	c("Haliotis_rufescens_DN2145_c0_g1_i4.p1", "Haliotis_rufescens_DN8788_c0_g1_i1.p1")
394	GO:0016638	oxidoreductase activity, acting on the C...	35	1	1.91	0.85972	Haliotis_rufescens_DN5434_c0_g1_i2.p1
395	GO:0050661	NADP binding	35	1	1.91	0.85972	Haliotis_rufescens_DN9758_c0_g1_i1.p1
396	GO:0008509	anion transmembrane transporter activity	111	4	6.05	0.86157	c("Haliotis_rufescens_DN3214_c0_g1_i3.p1", "Haliotis_rufescens_DN39528_c0_g1_i1.p1", "Haliotis_rufescens_DN7926_c0_g1_i1.p1", "Haliotis_rufescens_DN9701_c0_g1_i5.p1")
397	GO:0019899	enzyme binding	157	6	8.56	0.86331	c("Haliotis_rufescens_DN10375_c1_g1_i1.p1", "Haliotis_rufescens_DN1662_c0_g1_i1.p1", "Haliotis_rufescens_DN19643_c0_g1_i1.p1", "Haliotis_rufescens_DN2228_c0_g1_i1.p1", "Haliotis_rufescens_DN4656_c0_g1_i1.p1", "Haliotis_rufescens_DN6291_c0_g1_i1.p1")
398	GO:0019783	ubiquitin-like protein-specific protease...	63	2	3.43	0.86498	c("Haliotis_rufescens_DN2145_c0_g1_i4.p1", "Haliotis_rufescens_DN8788_c0_g1_i1.p1")
399	GO:0042626	ATPase activity, coupled to transmembran...	135	5	7.36	0.86570	c("Haliotis_rufescens_DN1186_c0_g2_i1.p1", "Haliotis_rufescens_DN12025_c0_g2_i3.p1", "Haliotis_rufescens_DN2163_c0_g2_i10.p1", "Haliotis_rufescens_DN3075_c0_g2_i1.p1", "Haliotis_rufescens_DN4880_c0_g1_i1.p1")
400	GO:0043492	ATPase activity, coupled to movement of ...	135	5	7.36	0.86570	c("Haliotis_rufescens_DN1186_c0_g2_i1.p1", "Haliotis_rufescens_DN12025_c0_g2_i3.p1", "Haliotis_rufescens_DN2163_c0_g2_i10.p1", "Haliotis_rufescens_DN3075_c0_g2_i1.p1", "Haliotis_rufescens_DN4880_c0_g1_i1.p1")
401	GO:0016853	isomerase activity	112	4	6.11	0.86617	c("Haliotis_rufescens_DN1937_c0_g3_i1.p1", "Haliotis_rufescens_DN39737_c0_g2_i1.p1", "Haliotis_rufescens_DN775_c0_g1_i1.p1", "Haliotis_rufescens_DN976_c1_g1_i1.p1")
402	GO:0016765	transferase activity, transferring alkyl...	36	1	1.96	0.86738	Haliotis_rufescens_DN3158_c0_g1_i4.p1
403	GO:0015399	primary active transmembrane transporter...	137	5	7.47	0.87383	c("Haliotis_rufescens_DN1186_c0_g2_i1.p1", "Haliotis_rufescens_DN12025_c0_g2_i3.p1", "Haliotis_rufescens_DN2163_c0_g2_i10.p1", "Haliotis_rufescens_DN3075_c0_g2_i1.p1", "Haliotis_rufescens_DN4880_c0_g1_i1.p1")
404	GO:0015405	P-P-bond-hydrolysis-driven transmembrane...	137	5	7.47	0.87383	c("Haliotis_rufescens_DN1186_c0_g2_i1.p1", "Haliotis_rufescens_DN12025_c0_g2_i3.p1", "Haliotis_rufescens_DN2163_c0_g2_i10.p1", "Haliotis_rufescens_DN3075_c0_g2_i1.p1", "Haliotis_rufescens_DN4880_c0_g1_i1.p1")
405	GO:0016702	oxidoreductase activity, acting on singl...	37	1	2.02	0.87463	Haliotis_rufescens_DN18778_c0_g1_i1.p1
406	GO:0048018	receptor ligand activity	37	1	2.02	0.87463	Haliotis_rufescens_DN1563_c0_g1_i3.p1
407	GO:0016887	ATPase activity	291	12	15.86	0.87542	c("Haliotis_rufescens_DN1186_c0_g2_i1.p1", "Haliotis_rufescens_DN12025_c0_g2_i3.p1", "Haliotis_rufescens_DN2163_c0_g2_i10.p1", "Haliotis_rufescens_DN2242_c0_g1_i1.p1", "Haliotis_rufescens_DN2617_c0_g1_i3.p1", "Haliotis_rufescens_DN3075_c0_g2_i1.p1", "Haliotis_rufescens_DN3429_c0_g1_i4.p1", "Haliotis_rufescens_DN4011_c0_g1_i1.p1", "Haliotis_rufescens_DN4243_c0_g1_i1.p1", "Haliotis_rufescens_DN4827…
408	GO:0003712	transcription coregulator activity	65	2	3.54	0.87634	c("Haliotis_rufescens_DN1172_c0_g1_i1.p1", "Haliotis_rufescens_DN632_c1_g1_i2.p1")
409	GO:0004175	endopeptidase activity	355	15	19.35	0.87731	c("Haliotis_rufescens_DN102824_c0_g1_i1.p1", "Haliotis_rufescens_DN103105_c0_g1_i1.p1", "Haliotis_rufescens_DN11537_c0_g1_i3.p1", "Haliotis_rufescens_DN124_c0_g1_i1.p1", "Haliotis_rufescens_DN124_c0_g1_i2.p1", "Haliotis_rufescens_DN124_c0_g2_i2.p1", "Haliotis_rufescens_DN124_c0_g3_i2.p1", "Haliotis_rufescens_DN21313_c0_g1_i1.p1", "Haliotis_rufescens_DN37258_c0_g3_i1.p1", "Haliotis_rufescens_DN408…
410	GO:0005272	sodium channel activity	38	1	2.07	0.88148	Haliotis_rufescens_DN92640_c0_g1_i1.p1
411	GO:0015293	symporter activity	38	1	2.07	0.88148	Haliotis_rufescens_DN2678_c0_g2_i3.p1
412	GO:0004970	ionotropic glutamate receptor activity	40	1	2.18	0.89408	Haliotis_rufescens_DN3199_c0_g1_i2.p1
413	GO:0008066	glutamate receptor activity	40	1	2.18	0.89408	Haliotis_rufescens_DN3199_c0_g1_i2.p1
414	GO:0016701	oxidoreductase activity, acting on singl...	40	1	2.18	0.89408	Haliotis_rufescens_DN18778_c0_g1_i1.p1
415	GO:1901363	heterocyclic compound binding	3771	191	205.56	0.89436	c("Haliotis_rufescens_DN10159_c1_g1_i3.p1", "Haliotis_rufescens_DN102525_c0_g1_i1.p1", "Haliotis_rufescens_DN102693_c0_g1_i1.p1", "Haliotis_rufescens_DN10466_c0_g2_i2.p1", "Haliotis_rufescens_DN1061_c0_g2_i3.p1", "Haliotis_rufescens_DN10623_c0_g2_i3.p1", "Haliotis_rufescens_DN10840_c0_g2_i7.p5", "Haliotis_rufescens_DN1123_c0_g1_i2.p1", "Haliotis_rufescens_DN11437_c0_g1_i3.p1", "Haliotis_rufescens…
416	GO:0003924	GTPase activity	299	12	16.3	0.89607	c("Haliotis_rufescens_DN10466_c0_g2_i2.p1", "Haliotis_rufescens_DN1226_c0_g2_i2.p2", "Haliotis_rufescens_DN13710_c0_g2_i1.p1", "Haliotis_rufescens_DN3048_c0_g1_i1.p1", "Haliotis_rufescens_DN410_c0_g1_i11.p1", "Haliotis_rufescens_DN410_c0_g1_i12.p1", "Haliotis_rufescens_DN410_c0_g1_i2.p1", "Haliotis_rufescens_DN4991_c0_g1_i1.p1", "Haliotis_rufescens_DN7997_c0_g1_i2.p1", "Haliotis_rufescens_DN805_c…
417	GO:0097159	organic cyclic compound binding	3775	191	205.78	0.89758	c("Haliotis_rufescens_DN10159_c1_g1_i3.p1", "Haliotis_rufescens_DN102525_c0_g1_i1.p1", "Haliotis_rufescens_DN102693_c0_g1_i1.p1", "Haliotis_rufescens_DN10466_c0_g2_i2.p1", "Haliotis_rufescens_DN1061_c0_g2_i3.p1", "Haliotis_rufescens_DN10623_c0_g2_i3.p1", "Haliotis_rufescens_DN10840_c0_g2_i7.p5", "Haliotis_rufescens_DN1123_c0_g1_i2.p1", "Haliotis_rufescens_DN11437_c0_g1_i3.p1", "Haliotis_rufescens…
418	GO:0016651	oxidoreductase activity, acting on NAD(P...	41	1	2.23	0.89987	Haliotis_rufescens_DN2925_c0_g1_i1.p1
419	GO:0030545	receptor regulator activity	41	1	2.23	0.89987	Haliotis_rufescens_DN1563_c0_g1_i3.p1
420	GO:0015078	proton transmembrane transporter activit...	71	2	3.87	0.90533	c("Haliotis_rufescens_DN1186_c0_g2_i1.p1", "Haliotis_rufescens_DN4880_c0_g1_i1.p1")
421	GO:0016811	hydrolase activity, acting on carbon-nit...	42	1	2.29	0.90534	Haliotis_rufescens_DN6309_c0_g1_i1.p1
422	GO:0046983	protein dimerization activity	149	5	8.12	0.91431	c("Haliotis_rufescens_DN10267_c0_g1_i1.p1", "Haliotis_rufescens_DN2192_c0_g1_i1.p1", "Haliotis_rufescens_DN404_c0_g1_i4.p1", "Haliotis_rufescens_DN4282_c0_g1_i1.p1", "Haliotis_rufescens_DN92577_c0_g1_i1.p1")
423	GO:0016491	oxidoreductase activity	1111	51	60.56	0.91908	c("Haliotis_rufescens_DN102560_c0_g1_i1.p2", "Haliotis_rufescens_DN1037_c0_g1_i1.p1", "Haliotis_rufescens_DN10524_c1_g1_i8.p1", "Haliotis_rufescens_DN1173_c0_g1_i5.p1", "Haliotis_rufescens_DN1173_c0_g1_i7.p1", "Haliotis_rufescens_DN13470_c0_g1_i3.p1", "Haliotis_rufescens_DN14097_c2_g1_i1.p1", "Haliotis_rufescens_DN14166_c0_g1_i3.p1", "Haliotis_rufescens_DN14243_c0_g1_i1.p1", "Haliotis_rufescens_D…
424	GO:0051213	dioxygenase activity	46	1	2.51	0.92441	Haliotis_rufescens_DN18778_c0_g1_i1.p1
425	GO:0005085	guanyl-nucleotide exchange factor activi...	76	2	4.14	0.92450	c("Haliotis_rufescens_DN1662_c0_g1_i1.p1", "Haliotis_rufescens_DN19643_c0_g1_i1.p1")
426	GO:0022839	ion gated channel activity	246	9	13.41	0.92499	c("Haliotis_rufescens_DN230_c1_g1_i2.p1", "Haliotis_rufescens_DN230_c1_g1_i6.p1", "Haliotis_rufescens_DN24_c0_g1_i3.p1", "Haliotis_rufescens_DN24696_c0_g1_i6.p1", "Haliotis_rufescens_DN3199_c0_g1_i2.p1", "Haliotis_rufescens_DN3253_c0_g1_i1.p1", "Haliotis_rufescens_DN3253_c0_g1_i4.p1", "Haliotis_rufescens_DN3253_c0_g1_i5.p1", "Haliotis_rufescens_DN8341_c0_g2_i3.p1")
427	GO:0022836	gated channel activity	248	9	13.52	0.92897	c("Haliotis_rufescens_DN230_c1_g1_i2.p1", "Haliotis_rufescens_DN230_c1_g1_i6.p1", "Haliotis_rufescens_DN24_c0_g1_i3.p1", "Haliotis_rufescens_DN24696_c0_g1_i6.p1", "Haliotis_rufescens_DN3199_c0_g1_i2.p1", "Haliotis_rufescens_DN3253_c0_g1_i1.p1", "Haliotis_rufescens_DN3253_c0_g1_i4.p1", "Haliotis_rufescens_DN3253_c0_g1_i5.p1", "Haliotis_rufescens_DN8341_c0_g2_i3.p1")
428	GO:0016879	ligase activity, forming carbon-nitrogen...	48	1	2.62	0.93245	Haliotis_rufescens_DN5869_c0_g1_i1.p1
429	GO:0004497	monooxygenase activity	107	3	5.83	0.93600	c("Haliotis_rufescens_DN14243_c0_g1_i1.p1", "Haliotis_rufescens_DN6447_c0_g1_i1.p1", "Haliotis_rufescens_DN9758_c0_g1_i1.p1")
430	GO:0016891	endoribonuclease activity, producing 5'-...	51	1	2.78	0.94293	Haliotis_rufescens_DN12992_c0_g1_i1.p1
431	GO:0015103	inorganic anion transmembrane transporte...	52	1	2.83	0.94606	Haliotis_rufescens_DN3214_c0_g1_i3.p1
432	GO:0016757	transferase activity, transferring glyco...	307	11	16.73	0.95081	c("Haliotis_rufescens_DN10088_c1_g1_i1.p1", "Haliotis_rufescens_DN13398_c0_g1_i1.p1", "Haliotis_rufescens_DN18697_c0_g1_i1.p1", "Haliotis_rufescens_DN19435_c0_g1_i6.p1", "Haliotis_rufescens_DN29739_c0_g1_i1.p1", "Haliotis_rufescens_DN3511_c0_g4_i3.p1", "Haliotis_rufescens_DN3613_c0_g1_i4.p1", "Haliotis_rufescens_DN4489_c0_g1_i1.p1", "Haliotis_rufescens_DN5898_c0_g1_i2.p1", "Haliotis_rufescens_DN8…
433	GO:0015291	secondary active transmembrane transport...	86	2	4.69	0.95239	c("Haliotis_rufescens_DN2678_c0_g2_i3.p1", "Haliotis_rufescens_DN3214_c0_g1_i3.p1")
434	GO:0022804	active transmembrane transporter activit...	224	7	12.21	0.96411	c("Haliotis_rufescens_DN1186_c0_g2_i1.p1", "Haliotis_rufescens_DN12025_c0_g2_i3.p1", "Haliotis_rufescens_DN2163_c0_g2_i10.p1", "Haliotis_rufescens_DN2678_c0_g2_i3.p1", "Haliotis_rufescens_DN3075_c0_g2_i1.p1", "Haliotis_rufescens_DN3214_c0_g1_i3.p1", "Haliotis_rufescens_DN4880_c0_g1_i1.p1")
435	GO:0015081	sodium ion transmembrane transporter act...	60	1	3.27	0.96561	Haliotis_rufescens_DN92640_c0_g1_i1.p1
436	GO:0022824	transmitter-gated ion channel activity	62	1	3.38	0.96927	Haliotis_rufescens_DN3199_c0_g1_i2.p1
437	GO:0022835	transmitter-gated channel activity	62	1	3.38	0.96927	Haliotis_rufescens_DN3199_c0_g1_i2.p1
438	GO:0000287	magnesium ion binding	63	1	3.43	0.97095	Haliotis_rufescens_DN72307_c0_g1_i1.p1
439	GO:0008017	microtubule binding	99	2	5.4	0.97423	c("Haliotis_rufescens_DN2603_c0_g1_i1.p1", "Haliotis_rufescens_DN986_c1_g1_i3.p1")
440	GO:0005216	ion channel activity	388	13	21.15	0.98099	c("Haliotis_rufescens_DN230_c1_g1_i2.p1", "Haliotis_rufescens_DN230_c1_g1_i6.p1", "Haliotis_rufescens_DN24_c0_g1_i3.p1", "Haliotis_rufescens_DN24696_c0_g1_i6.p1", "Haliotis_rufescens_DN3199_c0_g1_i2.p1", "Haliotis_rufescens_DN3253_c0_g1_i1.p1", "Haliotis_rufescens_DN3253_c0_g1_i4.p1", "Haliotis_rufescens_DN3253_c0_g1_i5.p1", "Haliotis_rufescens_DN451_c0_g1_i4.p2", "Haliotis_rufescens_DN451_c0_g2_…
441	GO:0022838	substrate-specific channel activity	388	13	21.15	0.98099	c("Haliotis_rufescens_DN230_c1_g1_i2.p1", "Haliotis_rufescens_DN230_c1_g1_i6.p1", "Haliotis_rufescens_DN24_c0_g1_i3.p1", "Haliotis_rufescens_DN24696_c0_g1_i6.p1", "Haliotis_rufescens_DN3199_c0_g1_i2.p1", "Haliotis_rufescens_DN3253_c0_g1_i1.p1", "Haliotis_rufescens_DN3253_c0_g1_i4.p1", "Haliotis_rufescens_DN3253_c0_g1_i5.p1", "Haliotis_rufescens_DN451_c0_g1_i4.p2", "Haliotis_rufescens_DN451_c0_g2_…
442	GO:0003700	DNA-binding transcription factor activit...	294	9	16.03	0.98171	c("Haliotis_rufescens_DN102693_c0_g1_i1.p1", "Haliotis_rufescens_DN12701_c0_g1_i1.p1", "Haliotis_rufescens_DN24040_c4_g1_i1.p1", "Haliotis_rufescens_DN2550_c0_g1_i2.p1", "Haliotis_rufescens_DN2959_c0_g1_i1.p1", "Haliotis_rufescens_DN58504_c0_g1_i1.p1", "Haliotis_rufescens_DN6611_c0_g1_i1.p1", "Haliotis_rufescens_DN8558_c0_g1_i1.p1", "Haliotis_rufescens_DN8643_c0_g1_i1.p1")
443	GO:0043169	cation binding	2165	98	118.02	0.98375	c("Haliotis_rufescens_DN103105_c0_g1_i1.p1", "Haliotis_rufescens_DN10368_c0_g1_i4.p1", "Haliotis_rufescens_DN10524_c1_g1_i8.p1", "Haliotis_rufescens_DN10989_c0_g1_i3.p1", "Haliotis_rufescens_DN111953_c0_g1_i1.p1", "Haliotis_rufescens_DN112009_c0_g1_i1.p1", "Haliotis_rufescens_DN114631_c0_g1_i1.p2", "Haliotis_rufescens_DN11660_c3_g1_i1.p1", "Haliotis_rufescens_DN11691_c1_g1_i11.p1", "Haliotis_rufe…
444	GO:0030594	neurotransmitter receptor activity	74	1	4.03	0.98436	Haliotis_rufescens_DN3199_c0_g1_i2.p1
445	GO:0008289	lipid binding	144	3	7.85	0.98671	c("Haliotis_rufescens_DN102993_c0_g1_i1.p1", "Haliotis_rufescens_DN2633_c0_g1_i1.p1", "Haliotis_rufescens_DN5352_c0_g1_i1.p1")
446	GO:0043167	ion binding	3962	189	215.97	0.98815	c("Haliotis_rufescens_DN10159_c1_g1_i3.p1", "Haliotis_rufescens_DN102525_c0_g1_i1.p1", "Haliotis_rufescens_DN103105_c0_g1_i1.p1", "Haliotis_rufescens_DN10368_c0_g1_i4.p1", "Haliotis_rufescens_DN10466_c0_g2_i2.p1", "Haliotis_rufescens_DN10524_c1_g1_i8.p1", "Haliotis_rufescens_DN1061_c0_g2_i3.p1", "Haliotis_rufescens_DN10623_c0_g2_i3.p1", "Haliotis_rufescens_DN10989_c0_g1_i3.p1", "Haliotis_rufescen…
447	GO:0015267	channel activity	405	13	22.08	0.98826	c("Haliotis_rufescens_DN230_c1_g1_i2.p1", "Haliotis_rufescens_DN230_c1_g1_i6.p1", "Haliotis_rufescens_DN24_c0_g1_i3.p1", "Haliotis_rufescens_DN24696_c0_g1_i6.p1", "Haliotis_rufescens_DN3199_c0_g1_i2.p1", "Haliotis_rufescens_DN3253_c0_g1_i1.p1", "Haliotis_rufescens_DN3253_c0_g1_i4.p1", "Haliotis_rufescens_DN3253_c0_g1_i5.p1", "Haliotis_rufescens_DN451_c0_g1_i4.p2", "Haliotis_rufescens_DN451_c0_g2_…
448	GO:0022803	passive transmembrane transporter activi...	405	13	22.08	0.98826	c("Haliotis_rufescens_DN230_c1_g1_i2.p1", "Haliotis_rufescens_DN230_c1_g1_i6.p1", "Haliotis_rufescens_DN24_c0_g1_i3.p1", "Haliotis_rufescens_DN24696_c0_g1_i6.p1", "Haliotis_rufescens_DN3199_c0_g1_i2.p1", "Haliotis_rufescens_DN3253_c0_g1_i1.p1", "Haliotis_rufescens_DN3253_c0_g1_i4.p1", "Haliotis_rufescens_DN3253_c0_g1_i5.p1", "Haliotis_rufescens_DN451_c0_g1_i4.p2", "Haliotis_rufescens_DN451_c0_g2_…
449	GO:0008270	zinc ion binding	789	30	43.01	0.98842	c("Haliotis_rufescens_DN103105_c0_g1_i1.p1", "Haliotis_rufescens_DN10368_c0_g1_i4.p1", "Haliotis_rufescens_DN10524_c1_g1_i8.p1", "Haliotis_rufescens_DN112009_c0_g1_i1.p1", "Haliotis_rufescens_DN11660_c3_g1_i1.p1", "Haliotis_rufescens_DN12080_c0_g1_i2.p1", "Haliotis_rufescens_DN1221_c0_g1_i2.p1", "Haliotis_rufescens_DN124_c0_g1_i1.p1", "Haliotis_rufescens_DN124_c0_g1_i2.p1", "Haliotis_rufescens_DN…
450	GO:0140110	transcription regulator activity	361	11	19.68	0.98961	c("Haliotis_rufescens_DN102693_c0_g1_i1.p1", "Haliotis_rufescens_DN1172_c0_g1_i1.p1", "Haliotis_rufescens_DN12701_c0_g1_i1.p1", "Haliotis_rufescens_DN24040_c4_g1_i1.p1", "Haliotis_rufescens_DN2550_c0_g1_i2.p1", "Haliotis_rufescens_DN2959_c0_g1_i1.p1", "Haliotis_rufescens_DN58504_c0_g1_i1.p1", "Haliotis_rufescens_DN632_c1_g1_i2.p1", "Haliotis_rufescens_DN6611_c0_g1_i1.p1", "Haliotis_rufescens_DN85…
451	GO:0015631	tubulin binding	119	2	6.49	0.99023	c("Haliotis_rufescens_DN2603_c0_g1_i1.p1", "Haliotis_rufescens_DN986_c1_g1_i3.p1")
452	GO:0046872	metal ion binding	2142	95	116.76	0.99030	c("Haliotis_rufescens_DN103105_c0_g1_i1.p1", "Haliotis_rufescens_DN10368_c0_g1_i4.p1", "Haliotis_rufescens_DN10524_c1_g1_i8.p1", "Haliotis_rufescens_DN10989_c0_g1_i3.p1", "Haliotis_rufescens_DN111953_c0_g1_i1.p1", "Haliotis_rufescens_DN112009_c0_g1_i1.p1", "Haliotis_rufescens_DN114631_c0_g1_i1.p2", "Haliotis_rufescens_DN11660_c3_g1_i1.p1", "Haliotis_rufescens_DN11691_c1_g1_i11.p1", "Haliotis_rufe…
453	GO:0005506	iron ion binding	263	7	14.34	0.99048	c("Haliotis_rufescens_DN1173_c0_g1_i7.p1", "Haliotis_rufescens_DN2726_c0_g1_i1.p1", "Haliotis_rufescens_DN3333_c0_g1_i4.p1", "Haliotis_rufescens_DN5528_c0_g1_i5.p1", "Haliotis_rufescens_DN8524_c0_g1_i5.p2", "Haliotis_rufescens_DN8938_c0_g1_i1.p1", "Haliotis_rufescens_DN92299_c0_g1_i1.p1")
454	GO:0005261	cation channel activity	191	4	10.41	0.99371	c("Haliotis_rufescens_DN451_c0_g1_i4.p2", "Haliotis_rufescens_DN451_c0_g2_i5.p1", "Haliotis_rufescens_DN451_c0_g2_i8.p1", "Haliotis_rufescens_DN92640_c0_g1_i1.p1")
455	GO:0005102	signaling receptor binding	132	2	7.2	0.99486	c("Haliotis_rufescens_DN1563_c0_g1_i3.p1", "Haliotis_rufescens_DN604_c1_g1_i4.p1")
456	GO:0016705	oxidoreductase activity, acting on paire...	312	8	17.01	0.99577	c("Haliotis_rufescens_DN14097_c2_g1_i1.p1", "Haliotis_rufescens_DN14243_c0_g1_i1.p1", "Haliotis_rufescens_DN5528_c0_g1_i5.p1", "Haliotis_rufescens_DN6447_c0_g1_i1.p1", "Haliotis_rufescens_DN8385_c0_g1_i2.p1", "Haliotis_rufescens_DN8524_c0_g1_i5.p2", "Haliotis_rufescens_DN8938_c0_g1_i1.p1", "Haliotis_rufescens_DN9758_c0_g1_i1.p1")
457	GO:0016462	pyrophosphatase activity	879	32	47.91	0.99587	c("Haliotis_rufescens_DN10466_c0_g2_i2.p1", "Haliotis_rufescens_DN1186_c0_g2_i1.p1", "Haliotis_rufescens_DN12025_c0_g2_i3.p1", "Haliotis_rufescens_DN1226_c0_g2_i2.p2", "Haliotis_rufescens_DN13710_c0_g2_i1.p1", "Haliotis_rufescens_DN19834_c0_g1_i1.p1", "Haliotis_rufescens_DN2163_c0_g2_i10.p1", "Haliotis_rufescens_DN2242_c0_g1_i1.p1", "Haliotis_rufescens_DN2286_c0_g1_i2.p1", "Haliotis_rufescens_DN2…
458	GO:0016818	hydrolase activity, acting on acid anhyd...	883	32	48.13	0.99623	c("Haliotis_rufescens_DN10466_c0_g2_i2.p1", "Haliotis_rufescens_DN1186_c0_g2_i1.p1", "Haliotis_rufescens_DN12025_c0_g2_i3.p1", "Haliotis_rufescens_DN1226_c0_g2_i2.p2", "Haliotis_rufescens_DN13710_c0_g2_i1.p1", "Haliotis_rufescens_DN19834_c0_g1_i1.p1", "Haliotis_rufescens_DN2163_c0_g2_i10.p1", "Haliotis_rufescens_DN2242_c0_g1_i1.p1", "Haliotis_rufescens_DN2286_c0_g1_i2.p1", "Haliotis_rufescens_DN2…
459	GO:0016817	hydrolase activity, acting on acid anhyd...	887	32	48.35	0.99657	c("Haliotis_rufescens_DN10466_c0_g2_i2.p1", "Haliotis_rufescens_DN1186_c0_g2_i1.p1", "Haliotis_rufescens_DN12025_c0_g2_i3.p1", "Haliotis_rufescens_DN1226_c0_g2_i2.p2", "Haliotis_rufescens_DN13710_c0_g2_i1.p1", "Haliotis_rufescens_DN19834_c0_g1_i1.p1", "Haliotis_rufescens_DN2163_c0_g2_i10.p1", "Haliotis_rufescens_DN2242_c0_g1_i1.p1", "Haliotis_rufescens_DN2286_c0_g1_i2.p1", "Haliotis_rufescens_DN2…
460	GO:0048037	cofactor binding	661	22	36.03	0.99662	c("Haliotis_rufescens_DN10623_c0_g2_i3.p1", "Haliotis_rufescens_DN1173_c0_g1_i7.p1", "Haliotis_rufescens_DN14166_c0_g1_i3.p1", "Haliotis_rufescens_DN16724_c0_g1_i2.p1", "Haliotis_rufescens_DN1711_c0_g1_i2.p1", "Haliotis_rufescens_DN3301_c0_g1_i1.p1", "Haliotis_rufescens_DN3333_c0_g1_i4.p1", "Haliotis_rufescens_DN3511_c0_g4_i3.p1", "Haliotis_rufescens_DN4135_c0_g1_i4.p1", "Haliotis_rufescens_DN413…
461	GO:0046873	metal ion transmembrane transporter acti...	207	4	11.28	0.99683	c("Haliotis_rufescens_DN451_c0_g1_i4.p2", "Haliotis_rufescens_DN451_c0_g2_i5.p1", "Haliotis_rufescens_DN451_c0_g2_i8.p1", "Haliotis_rufescens_DN92640_c0_g1_i1.p1")
462	GO:0017111	nucleoside-triphosphatase activity	861	30	46.93	0.99782	c("Haliotis_rufescens_DN10466_c0_g2_i2.p1", "Haliotis_rufescens_DN1186_c0_g2_i1.p1", "Haliotis_rufescens_DN12025_c0_g2_i3.p1", "Haliotis_rufescens_DN1226_c0_g2_i2.p2", "Haliotis_rufescens_DN13710_c0_g2_i1.p1", "Haliotis_rufescens_DN19834_c0_g1_i1.p1", "Haliotis_rufescens_DN2163_c0_g2_i10.p1", "Haliotis_rufescens_DN2242_c0_g1_i1.p1", "Haliotis_rufescens_DN23965_c0_g1_i1.p1", "Haliotis_rufescens_DN…
463	GO:0016740	transferase activity	1852	75	100.95	0.99862	c("Haliotis_rufescens_DN10088_c1_g1_i1.p1", "Haliotis_rufescens_DN10159_c1_g1_i3.p1", "Haliotis_rufescens_DN102525_c0_g1_i1.p1", "Haliotis_rufescens_DN1095_c0_g1_i2.p1", "Haliotis_rufescens_DN1095_c0_g2_i1.p1", "Haliotis_rufescens_DN1139_c0_g1_i5.p1", "Haliotis_rufescens_DN11660_c1_g1_i6.p1", "Haliotis_rufescens_DN12148_c0_g1_i2.p1", "Haliotis_rufescens_DN12710_c0_g1_i1.p1", "Haliotis_rufescens_D…
464	GO:0015075	ion transmembrane transporter activity	627	19	34.18	0.99880	c("Haliotis_rufescens_DN1186_c0_g2_i1.p1", "Haliotis_rufescens_DN230_c1_g1_i2.p1", "Haliotis_rufescens_DN230_c1_g1_i6.p1", "Haliotis_rufescens_DN24_c0_g1_i3.p1", "Haliotis_rufescens_DN24696_c0_g1_i6.p1", "Haliotis_rufescens_DN3199_c0_g1_i2.p1", "Haliotis_rufescens_DN3214_c0_g1_i3.p1", "Haliotis_rufescens_DN3253_c0_g1_i1.p1", "Haliotis_rufescens_DN3253_c0_g1_i4.p1", "Haliotis_rufescens_DN3253_c0_g…
465	GO:0015318	inorganic molecular entity transmembrane...	555	16	30.25	0.99885	c("Haliotis_rufescens_DN1186_c0_g2_i1.p1", "Haliotis_rufescens_DN230_c1_g1_i2.p1", "Haliotis_rufescens_DN230_c1_g1_i6.p1", "Haliotis_rufescens_DN24_c0_g1_i3.p1", "Haliotis_rufescens_DN24696_c0_g1_i6.p1", "Haliotis_rufescens_DN3199_c0_g1_i2.p1", "Haliotis_rufescens_DN3214_c0_g1_i3.p1", "Haliotis_rufescens_DN3253_c0_g1_i1.p1", "Haliotis_rufescens_DN3253_c0_g1_i4.p1", "Haliotis_rufescens_DN3253_c0_g…
466	GO:0003777	microtubule motor activity	162	2	8.83	0.99887	c("Haliotis_rufescens_DN24939_c0_g1_i4.p1", "Haliotis_rufescens_DN986_c1_g1_i3.p1")
467	GO:0046914	transition metal ion binding	1157	42	63.07	0.99888	c("Haliotis_rufescens_DN103105_c0_g1_i1.p1", "Haliotis_rufescens_DN10368_c0_g1_i4.p1", "Haliotis_rufescens_DN10524_c1_g1_i8.p1", "Haliotis_rufescens_DN10989_c0_g1_i3.p1", "Haliotis_rufescens_DN112009_c0_g1_i1.p1", "Haliotis_rufescens_DN11660_c3_g1_i1.p1", "Haliotis_rufescens_DN1173_c0_g1_i7.p1", "Haliotis_rufescens_DN12080_c0_g1_i2.p1", "Haliotis_rufescens_DN1221_c0_g1_i2.p1", "Haliotis_rufescens…
468	GO:0015077	monovalent inorganic cation transmembran...	201	3	10.96	0.99904	c("Haliotis_rufescens_DN1186_c0_g2_i1.p1", "Haliotis_rufescens_DN4880_c0_g1_i1.p1", "Haliotis_rufescens_DN92640_c0_g1_i1.p1")
469	GO:0005215	transporter activity	1280	46	69.77	0.99950	c("Haliotis_rufescens_DN10840_c0_g2_i10.p1", "Haliotis_rufescens_DN11195_c0_g3_i1.p1", "Haliotis_rufescens_DN11195_c1_g1_i4.p1", "Haliotis_rufescens_DN1152_c0_g1_i6.p1", "Haliotis_rufescens_DN11531_c0_g2_i2.p1", "Haliotis_rufescens_DN1186_c0_g2_i1.p1", "Haliotis_rufescens_DN12025_c0_g2_i3.p1", "Haliotis_rufescens_DN13253_c0_g1_i2.p1", "Haliotis_rufescens_DN14665_c0_g1_i2.p1", "Haliotis_rufescens_…
470	GO:0022857	transmembrane transporter activity	1247	44	67.97	0.99962	c("Haliotis_rufescens_DN10840_c0_g2_i10.p1", "Haliotis_rufescens_DN11195_c0_g3_i1.p1", "Haliotis_rufescens_DN11195_c1_g1_i4.p1", "Haliotis_rufescens_DN1152_c0_g1_i6.p1", "Haliotis_rufescens_DN1186_c0_g2_i1.p1", "Haliotis_rufescens_DN12025_c0_g2_i3.p1", "Haliotis_rufescens_DN13253_c0_g1_i2.p1", "Haliotis_rufescens_DN14665_c0_g1_i2.p1", "Haliotis_rufescens_DN1583_c0_g1_i2.p1", "Haliotis_rufescens_D…
471	GO:0022890	inorganic cation transmembrane transport...	318	6	17.33	0.99963	c("Haliotis_rufescens_DN1186_c0_g2_i1.p1", "Haliotis_rufescens_DN451_c0_g1_i4.p2", "Haliotis_rufescens_DN451_c0_g2_i5.p1", "Haliotis_rufescens_DN451_c0_g2_i8.p1", "Haliotis_rufescens_DN4880_c0_g1_i1.p1", "Haliotis_rufescens_DN92640_c0_g1_i1.p1")
472	GO:0020037	heme binding	321	6	17.5	0.99967	c("Haliotis_rufescens_DN14166_c0_g1_i3.p1", "Haliotis_rufescens_DN4135_c0_g1_i4.p1", "Haliotis_rufescens_DN4135_c0_g1_i7.p1", "Haliotis_rufescens_DN5528_c0_g1_i5.p1", "Haliotis_rufescens_DN8524_c0_g1_i5.p2", "Haliotis_rufescens_DN93516_c0_g1_i1.p1")
473	GO:0046906	tetrapyrrole binding	323	6	17.61	0.99970	c("Haliotis_rufescens_DN14166_c0_g1_i3.p1", "Haliotis_rufescens_DN4135_c0_g1_i4.p1", "Haliotis_rufescens_DN4135_c0_g1_i7.p1", "Haliotis_rufescens_DN5528_c0_g1_i5.p1", "Haliotis_rufescens_DN8524_c0_g1_i5.p2", "Haliotis_rufescens_DN93516_c0_g1_i1.p1")
474	GO:0003774	motor activity	227	3	12.37	0.99972	c("Haliotis_rufescens_DN19834_c0_g1_i1.p1", "Haliotis_rufescens_DN24939_c0_g1_i4.p1", "Haliotis_rufescens_DN986_c1_g1_i3.p1")
475	GO:0004672	protein kinase activity	468	11	25.51	0.99973	c("Haliotis_rufescens_DN10159_c1_g1_i3.p1", "Haliotis_rufescens_DN102525_c0_g1_i1.p1", "Haliotis_rufescens_DN12148_c0_g1_i2.p1", "Haliotis_rufescens_DN12790_c0_g1_i2.p1", "Haliotis_rufescens_DN15424_c0_g1_i1.p1", "Haliotis_rufescens_DN2101_c0_g1_i1.p1", "Haliotis_rufescens_DN2179_c0_g1_i6.p1", "Haliotis_rufescens_DN2179_c0_g1_i7.p1", "Haliotis_rufescens_DN2394_c0_g2_i2.p1", "Haliotis_rufescens_DN…
476	GO:0008324	cation transmembrane transporter activit...	340	6	18.53	0.99986	c("Haliotis_rufescens_DN1186_c0_g2_i1.p1", "Haliotis_rufescens_DN451_c0_g1_i4.p2", "Haliotis_rufescens_DN451_c0_g2_i5.p1", "Haliotis_rufescens_DN451_c0_g2_i8.p1", "Haliotis_rufescens_DN4880_c0_g1_i1.p1", "Haliotis_rufescens_DN92640_c0_g1_i1.p1")
477	GO:0042578	phosphoric ester hydrolase activity	328	5	17.88	0.99994	c("Haliotis_rufescens_DN11939_c0_g1_i2.p1", "Haliotis_rufescens_DN13099_c0_g1_i1.p1", "Haliotis_rufescens_DN13099_c0_g1_i4.p1", "Haliotis_rufescens_DN536_c0_g1_i2.p1", "Haliotis_rufescens_DN536_c0_g1_i8.p1")
478	GO:0005488	binding	9510	466	518.4	0.99995	c("Haliotis_rufescens_DN10159_c1_g1_i3.p1", "Haliotis_rufescens_DN102525_c0_g1_i1.p1", "Haliotis_rufescens_DN10267_c0_g1_i1.p1", "Haliotis_rufescens_DN102693_c0_g1_i1.p1", "Haliotis_rufescens_DN102741_c0_g1_i1.p1", "Haliotis_rufescens_DN102993_c0_g1_i1.p1", "Haliotis_rufescens_DN103105_c0_g1_i1.p1", "Haliotis_rufescens_DN1032_c0_g1_i2.p1", "Haliotis_rufescens_DN10368_c0_g1_i4.p1", "Haliotis_rufes…
479	GO:0016773	phosphotransferase activity, alcohol gro...	552	12	30.09	0.99997	c("Haliotis_rufescens_DN10159_c1_g1_i3.p1", "Haliotis_rufescens_DN102525_c0_g1_i1.p1", "Haliotis_rufescens_DN1139_c0_g1_i5.p1", "Haliotis_rufescens_DN12148_c0_g1_i2.p1", "Haliotis_rufescens_DN12790_c0_g1_i2.p1", "Haliotis_rufescens_DN15424_c0_g1_i1.p1", "Haliotis_rufescens_DN2101_c0_g1_i1.p1", "Haliotis_rufescens_DN2179_c0_g1_i6.p1", "Haliotis_rufescens_DN2179_c0_g1_i7.p1", "Haliotis_rufescens_DN…
480	GO:0008092	cytoskeletal protein binding	241	2	13.14	0.99998	c("Haliotis_rufescens_DN2603_c0_g1_i1.p1", "Haliotis_rufescens_DN986_c1_g1_i3.p1")
481	GO:0016301	kinase activity	606	13	33.03	0.99999	c("Haliotis_rufescens_DN10159_c1_g1_i3.p1", "Haliotis_rufescens_DN102525_c0_g1_i1.p1", "Haliotis_rufescens_DN1139_c0_g1_i5.p1", "Haliotis_rufescens_DN12148_c0_g1_i2.p1", "Haliotis_rufescens_DN12790_c0_g1_i2.p1", "Haliotis_rufescens_DN15424_c0_g1_i1.p1", "Haliotis_rufescens_DN1944_c1_g1_i1.p1", "Haliotis_rufescens_DN2101_c0_g1_i1.p1", "Haliotis_rufescens_DN2179_c0_g1_i6.p1", "Haliotis_rufescens_DN…
482	GO:0004842	ubiquitin-protein transferase activity	209	1	11.39	0.99999	Haliotis_rufescens_DN9449_c0_g1_i2.p1
483	GO:0019787	ubiquitin-like protein transferase activ...	210	1	11.45	0.99999	Haliotis_rufescens_DN9449_c0_g1_i2.p1
484	GO:0016772	transferase activity, transferring phosp...	742	17	40.45	1.00000	c("Haliotis_rufescens_DN10159_c1_g1_i3.p1", "Haliotis_rufescens_DN102525_c0_g1_i1.p1", "Haliotis_rufescens_DN1139_c0_g1_i5.p1", "Haliotis_rufescens_DN12148_c0_g1_i2.p1", "Haliotis_rufescens_DN12790_c0_g1_i2.p1", "Haliotis_rufescens_DN1403_c1_g1_i1.p1", "Haliotis_rufescens_DN15424_c0_g1_i1.p1", "Haliotis_rufescens_DN1944_c1_g1_i1.p1", "Haliotis_rufescens_DN2101_c0_g1_i1.p1", "Haliotis_rufescens_DN…
485	GO:0016791	phosphatase activity	268	2	14.61	1.00000	c("Haliotis_rufescens_DN536_c0_g1_i2.p1", "Haliotis_rufescens_DN536_c0_g1_i8.p1")
486	GO:0004888	transmembrane signaling receptor activit...	673	14	36.69	1.00000	c("Haliotis_rufescens_DN10314_c0_g1_i1.p1", "Haliotis_rufescens_DN14859_c0_g1_i2.p1", "Haliotis_rufescens_DN14859_c0_g1_i3.p1", "Haliotis_rufescens_DN230_c1_g1_i2.p1", "Haliotis_rufescens_DN230_c1_g1_i6.p1", "Haliotis_rufescens_DN24_c0_g1_i3.p1", "Haliotis_rufescens_DN24696_c0_g1_i6.p1", "Haliotis_rufescens_DN3199_c0_g1_i2.p1", "Haliotis_rufescens_DN3253_c0_g1_i1.p1", "Haliotis_rufescens_DN3253_c…
487	GO:0004930	G protein-coupled receptor activity	396	5	21.59	1.00000	c("Haliotis_rufescens_DN10314_c0_g1_i1.p1", "Haliotis_rufescens_DN14859_c0_g1_i2.p1", "Haliotis_rufescens_DN14859_c0_g1_i3.p1", "Haliotis_rufescens_DN39256_c0_g1_i1.p1", "Haliotis_rufescens_DN8940_c0_g1_i4.p1")
488	GO:0140096	catalytic activity, acting on a protein	1669	54	90.98	1.00000	c("Haliotis_rufescens_DN10159_c1_g1_i3.p1", "Haliotis_rufescens_DN102525_c0_g1_i1.p1", "Haliotis_rufescens_DN102824_c0_g1_i1.p1", "Haliotis_rufescens_DN103105_c0_g1_i1.p1", "Haliotis_rufescens_DN10989_c0_g1_i3.p1", "Haliotis_rufescens_DN112009_c0_g1_i1.p1", "Haliotis_rufescens_DN11537_c0_g1_i3.p1", "Haliotis_rufescens_DN12148_c0_g1_i2.p1", "Haliotis_rufescens_DN124_c0_g1_i1.p1", "Haliotis_rufesce…
489	GO:0038023	signaling receptor activity	685	14	37.34	1.00000	c("Haliotis_rufescens_DN10314_c0_g1_i1.p1", "Haliotis_rufescens_DN14859_c0_g1_i2.p1", "Haliotis_rufescens_DN14859_c0_g1_i3.p1", "Haliotis_rufescens_DN230_c1_g1_i2.p1", "Haliotis_rufescens_DN230_c1_g1_i6.p1", "Haliotis_rufescens_DN24_c0_g1_i3.p1", "Haliotis_rufescens_DN24696_c0_g1_i6.p1", "Haliotis_rufescens_DN3199_c0_g1_i2.p1", "Haliotis_rufescens_DN3253_c0_g1_i1.p1", "Haliotis_rufescens_DN3253_c…
490	GO:0060089	molecular transducer activity	689	14	37.56	1.00000	c("Haliotis_rufescens_DN10314_c0_g1_i1.p1", "Haliotis_rufescens_DN14859_c0_g1_i2.p1", "Haliotis_rufescens_DN14859_c0_g1_i3.p1", "Haliotis_rufescens_DN230_c1_g1_i2.p1", "Haliotis_rufescens_DN230_c1_g1_i6.p1", "Haliotis_rufescens_DN24_c0_g1_i3.p1", "Haliotis_rufescens_DN24696_c0_g1_i6.p1", "Haliotis_rufescens_DN3199_c0_g1_i2.p1", "Haliotis_rufescens_DN3253_c0_g1_i1.p1", "Haliotis_rufescens_DN3253_c…
491	GO:0005515	protein binding	4205	164	229.22	1.00000	c("Haliotis_rufescens_DN102525_c0_g1_i1.p1", "Haliotis_rufescens_DN10267_c0_g1_i1.p1", "Haliotis_rufescens_DN1032_c0_g1_i2.p1", "Haliotis_rufescens_DN10368_c0_g1_i4.p1", "Haliotis_rufescens_DN10375_c1_g1_i1.p1", "Haliotis_rufescens_DN10385_c1_g5_i2.p1", "Haliotis_rufescens_DN11_c5_g1_i1.p1", "Haliotis_rufescens_DN113_c0_g2_i1.p1", "Haliotis_rufescens_DN11437_c0_g1_i3.p1", "Haliotis_rufescens_DN11…
492	GO:0003674	molecular_function	15153	826	826	1.00000	c("Haliotis_rufescens_DN10079_c0_g1_i2.p1", "Haliotis_rufescens_DN10088_c1_g1_i1.p1", "Haliotis_rufescens_DN10159_c1_g1_i3.p1", "Haliotis_rufescens_DN1016_c0_g1_i1.p1", "Haliotis_rufescens_DN102525_c0_g1_i1.p1", "Haliotis_rufescens_DN102560_c0_g1_i1.p2", "Haliotis_rufescens_DN102630_c0_g1_i1.p1", "Haliotis_rufescens_DN10267_c0_g1_i1.p1", "Haliotis_rufescens_DN102693_c0_g1_i1.p1", "Haliotis_rufesc…
493	GO:0000009	alpha-1,6-mannosyltransferase activity	2	0	0.11	1.00000	character(0)
494	GO:0000026	alpha-1,2-mannosyltransferase activity	4	0	0.22	1.00000	character(0)
495	GO:0000030	mannosyltransferase activity	16	0	0.87	1.00000	character(0)
496	GO:0000062	fatty-acyl-CoA binding	4	0	0.22	1.00000	character(0)
497	GO:0000104	succinate dehydrogenase activity	2	0	0.11	1.00000	character(0)
498	GO:0000149	SNARE binding	5	0	0.27	1.00000	character(0)
499	GO:0000150	recombinase activity	2	0	0.11	1.00000	character(0)
500	GO:0000175	3'-5'-exoribonuclease activity	7	0	0.38	1.00000	character(0)
501	GO:0000179	rRNA (adenine-N6,N6-)-dimethyltransferas...	2	0	0.11	1.00000	character(0)
502	GO:0000213	tRNA-intron endonuclease activity	2	0	0.11	1.00000	character(0)
503	GO:0000225	N-acetylglucosaminylphosphatidylinositol...	1	0	0.05	1.00000	character(0)
504	GO:0000234	phosphoethanolamine N-methyltransferase ...	1	0	0.05	1.00000	character(0)
505	GO:0000250	lanosterol synthase activity	1	0	0.05	1.00000	character(0)
506	GO:0000253	3-keto sterol reductase activity	1	0	0.05	1.00000	character(0)
507	GO:0000334	3-hydroxyanthranilate 3,4-dioxygenase ac...	2	0	0.11	1.00000	character(0)
508	GO:0000339	RNA cap binding	4	0	0.22	1.00000	character(0)
509	GO:0000340	RNA 7-methylguanosine cap binding	1	0	0.05	1.00000	character(0)
510	GO:0000386	second spliceosomal transesterification ...	1	0	0.05	1.00000	character(0)
511	GO:0000700	mismatch base pair DNA N-glycosylase act...	3	0	0.16	1.00000	character(0)
512	GO:0000702	oxidized base lesion DNA N-glycosylase a...	1	0	0.05	1.00000	character(0)
513	GO:0000774	adenyl-nucleotide exchange factor activi...	3	0	0.16	1.00000	character(0)
514	GO:0000829	inositol heptakisphosphate kinase activi...	1	0	0.05	1.00000	character(0)
515	GO:0000900	translation repressor activity, mRNA reg...	1	0	0.05	1.00000	character(0)
516	GO:0000977	RNA polymerase II regulatory region sequ...	11	0	0.6	1.00000	character(0)
517	GO:0000978	RNA polymerase II proximal promoter sequ...	4	0	0.22	1.00000	character(0)
518	GO:0000987	proximal promoter sequence-specific DNA ...	5	0	0.27	1.00000	character(0)
519	GO:0000993	RNA polymerase II complex binding	1	0	0.05	1.00000	character(0)
520	GO:0001012	RNA polymerase II regulatory region DNA ...	11	0	0.6	1.00000	character(0)
521	GO:0001055	RNA polymerase II activity	1	0	0.05	1.00000	character(0)
522	GO:0001085	RNA polymerase II transcription factor b...	2	0	0.11	1.00000	character(0)
523	GO:0001098	basal transcription machinery binding	1	0	0.05	1.00000	character(0)
524	GO:0001099	basal RNA polymerase II transcription ma...	1	0	0.05	1.00000	character(0)
525	GO:0001227	DNA-binding transcription repressor acti...	2	0	0.11	1.00000	character(0)
526	GO:0001228	DNA-binding transcription activator acti...	4	0	0.22	1.00000	character(0)
527	GO:0001540	amyloid-beta binding	2	0	0.11	1.00000	character(0)
528	GO:0001607	neuromedin U receptor activity	3	0	0.16	1.00000	character(0)
529	GO:0001609	G protein-coupled adenosine receptor act...	1	0	0.05	1.00000	character(0)
530	GO:0001614	purinergic nucleotide receptor activity	4	0	0.22	1.00000	character(0)
531	GO:0001664	G protein-coupled receptor binding	2	0	0.11	1.00000	character(0)
532	GO:0001671	ATPase activator activity	6	0	0.33	1.00000	character(0)
533	GO:0001730	2'-5'-oligoadenylate synthetase activity	19	0	1.04	1.00000	character(0)
534	GO:0001733	galactosylceramide sulfotransferase acti...	8	0	0.44	1.00000	character(0)
535	GO:0001735	prenylcysteine oxidase activity	1	0	0.05	1.00000	character(0)
536	GO:0001784	phosphotyrosine residue binding	1	0	0.05	1.00000	character(0)
537	GO:0001965	G-protein alpha-subunit binding	4	0	0.22	1.00000	character(0)
538	GO:0002020	protease binding	4	0	0.22	1.00000	character(0)
539	GO:0002039	p53 binding	5	0	0.27	1.00000	character(0)
540	GO:0002151	G-quadruplex RNA binding	1	0	0.05	1.00000	character(0)
541	GO:0002161	aminoacyl-tRNA editing activity	11	0	0.6	1.00000	character(0)
542	GO:0002953	5'-deoxynucleotidase activity	1	0	0.05	1.00000	character(0)
543	GO:0003688	DNA replication origin binding	1	0	0.05	1.00000	character(0)
544	GO:0003689	DNA clamp loader activity	1	0	0.05	1.00000	character(0)
545	GO:0003691	double-stranded telomeric DNA binding	1	0	0.05	1.00000	character(0)
546	GO:0003707	steroid hormone receptor activity	2	0	0.11	1.00000	character(0)
547	GO:0003713	transcription coactivator activity	16	0	0.87	1.00000	character(0)
548	GO:0003714	transcription corepressor activity	18	0	0.98	1.00000	character(0)
549	GO:0003724	RNA helicase activity	5	0	0.27	1.00000	character(0)
550	GO:0003725	double-stranded RNA binding	27	0	1.47	1.00000	character(0)
551	GO:0003726	double-stranded RNA adenosine deaminase ...	1	0	0.05	1.00000	character(0)
552	GO:0003727	single-stranded RNA binding	6	0	0.33	1.00000	character(0)
553	GO:0003756	protein disulfide isomerase activity	8	0	0.44	1.00000	character(0)
554	GO:0003779	actin binding	106	0	5.78	1.00000	character(0)
555	GO:0003785	actin monomer binding	4	0	0.22	1.00000	character(0)
556	GO:0003810	protein-glutamine gamma-glutamyltransfer...	13	0	0.71	1.00000	character(0)
557	GO:0003826	alpha-ketoacid dehydrogenase activity	1	0	0.05	1.00000	character(0)
558	GO:0003830	beta-1,4-mannosylglycoprotein 4-beta-N-a...	1	0	0.05	1.00000	character(0)
559	GO:0003839	gamma-glutamylcyclotransferase activity	6	0	0.33	1.00000	character(0)
560	GO:0003844	1,4-alpha-glucan branching enzyme activi...	2	0	0.11	1.00000	character(0)
561	GO:0003847	1-alkyl-2-acetylglycerophosphocholine es...	2	0	0.11	1.00000	character(0)
562	GO:0003858	3-hydroxybutyrate dehydrogenase activity	1	0	0.05	1.00000	character(0)
563	GO:0003860	3-hydroxyisobutyryl-CoA hydrolase activi...	1	0	0.05	1.00000	character(0)
564	GO:0003863	3-methyl-2-oxobutanoate dehydrogenase (2...	1	0	0.05	1.00000	character(0)
565	GO:0003865	3-oxo-5-alpha-steroid 4-dehydrogenase ac...	2	0	0.11	1.00000	character(0)
566	GO:0003868	4-hydroxyphenylpyruvate dioxygenase acti...	3	0	0.16	1.00000	character(0)
567	GO:0003870	5-aminolevulinate synthase activity	1	0	0.05	1.00000	character(0)
568	GO:0003872	6-phosphofructokinase activity	1	0	0.05	1.00000	character(0)
569	GO:0003873	6-phosphofructo-2-kinase activity	1	0	0.05	1.00000	character(0)
570	GO:0003874	6-pyruvoyltetrahydropterin synthase acti...	1	0	0.05	1.00000	character(0)
571	GO:0003875	ADP-ribosylarginine hydrolase activity	1	0	0.05	1.00000	character(0)
572	GO:0003876	AMP deaminase activity	5	0	0.27	1.00000	character(0)
573	GO:0003878	ATP citrate synthase activity	1	0	0.05	1.00000	character(0)
574	GO:0003880	protein C-terminal carboxyl O-methyltran...	1	0	0.05	1.00000	character(0)
575	GO:0003883	CTP synthase activity	2	0	0.11	1.00000	character(0)
576	GO:0003884	D-amino-acid oxidase activity	9	0	0.49	1.00000	character(0)
577	GO:0003885	D-arabinono-1,4-lactone oxidase activity	3	0	0.16	1.00000	character(0)
578	GO:0003886	DNA (cytosine-5-)-methyltransferase acti...	1	0	0.05	1.00000	character(0)
579	GO:0003896	DNA primase activity	1	0	0.05	1.00000	character(0)
580	GO:0003904	deoxyribodipyrimidine photo-lyase activi...	1	0	0.05	1.00000	character(0)
581	GO:0003905	alkylbase DNA N-glycosylase activity	1	0	0.05	1.00000	character(0)
582	GO:0003906	DNA-(apurinic or apyrimidinic site) endo...	8	0	0.44	1.00000	character(0)
583	GO:0003908	methylated-DNA-[protein]-cysteine S-meth...	2	0	0.11	1.00000	character(0)
584	GO:0003909	DNA ligase activity	6	0	0.33	1.00000	character(0)
585	GO:0003910	DNA ligase (ATP) activity	6	0	0.33	1.00000	character(0)
586	GO:0003913	DNA photolyase activity	2	0	0.11	1.00000	character(0)
587	GO:0003916	DNA topoisomerase activity	7	0	0.38	1.00000	character(0)
588	GO:0003917	DNA topoisomerase type I activity	5	0	0.27	1.00000	character(0)
589	GO:0003918	DNA topoisomerase type II (ATP-hydrolyzi...	2	0	0.11	1.00000	character(0)
590	GO:0003920	GMP reductase activity	1	0	0.05	1.00000	character(0)
591	GO:0003922	GMP synthase (glutamine-hydrolyzing) act...	1	0	0.05	1.00000	character(0)
592	GO:0003923	GPI-anchor transamidase activity	1	0	0.05	1.00000	character(0)
593	GO:0003933	GTP cyclohydrolase activity	1	0	0.05	1.00000	character(0)
594	GO:0003934	GTP cyclohydrolase I activity	1	0	0.05	1.00000	character(0)
595	GO:0003938	IMP dehydrogenase activity	2	0	0.11	1.00000	character(0)
596	GO:0003951	NAD+ kinase activity	24	0	1.31	1.00000	character(0)
597	GO:0003952	NAD+ synthase (glutamine-hydrolyzing) ac...	2	0	0.11	1.00000	character(0)
598	GO:0003954	NADH dehydrogenase activity	12	0	0.65	1.00000	character(0)
599	GO:0003956	NAD(P)+-protein-arginine ADP-ribosyltran...	2	0	0.11	1.00000	character(0)
600	GO:0003958	NADPH-hemoprotein reductase activity	1	0	0.05	1.00000	character(0)
601	GO:0003963	RNA-3'-phosphate cyclase activity	1	0	0.05	1.00000	character(0)
602	GO:0003972	RNA ligase (ATP) activity	1	0	0.05	1.00000	character(0)
603	GO:0003975	UDP-N-acetylglucosamine-dolichyl-phospha...	1	0	0.05	1.00000	character(0)
604	GO:0003978	UDP-glucose 4-epimerase activity	2	0	0.11	1.00000	character(0)
605	GO:0003979	UDP-glucose 6-dehydrogenase activity	4	0	0.22	1.00000	character(0)
606	GO:0003980	UDP-glucose:glycoprotein glucosyltransfe...	1	0	0.05	1.00000	character(0)
607	GO:0003986	acetyl-CoA hydrolase activity	3	0	0.16	1.00000	character(0)
608	GO:0003987	acetate-CoA ligase activity	2	0	0.11	1.00000	character(0)
609	GO:0003997	acyl-CoA oxidase activity	3	0	0.16	1.00000	character(0)
610	GO:0003998	acylphosphatase activity	1	0	0.05	1.00000	character(0)
611	GO:0003999	adenine phosphoribosyltransferase activi...	1	0	0.05	1.00000	character(0)
612	GO:0004001	adenosine kinase activity	3	0	0.16	1.00000	character(0)
613	GO:0004013	adenosylhomocysteinase activity	2	0	0.11	1.00000	character(0)
614	GO:0004014	adenosylmethionine decarboxylase activit...	1	0	0.05	1.00000	character(0)
615	GO:0004016	adenylate cyclase activity	2	0	0.11	1.00000	character(0)
616	GO:0004017	adenylate kinase activity	6	0	0.33	1.00000	character(0)
617	GO:0004019	adenylosuccinate synthase activity	4	0	0.22	1.00000	character(0)
618	GO:0004020	adenylylsulfate kinase activity	1	0	0.05	1.00000	character(0)
619	GO:0004044	amidophosphoribosyltransferase activity	1	0	0.05	1.00000	character(0)
620	GO:0004045	aminoacyl-tRNA hydrolase activity	4	0	0.22	1.00000	character(0)
621	GO:0004046	aminoacylase activity	2	0	0.11	1.00000	character(0)
622	GO:0004047	aminomethyltransferase activity	1	0	0.05	1.00000	character(0)
623	GO:0004055	argininosuccinate synthase activity	1	0	0.05	1.00000	character(0)
624	GO:0004056	argininosuccinate lyase activity	1	0	0.05	1.00000	character(0)
625	GO:0004057	arginyltransferase activity	1	0	0.05	1.00000	character(0)
626	GO:0004061	arylformamidase activity	8	0	0.44	1.00000	character(0)
627	GO:0004064	arylesterase activity	2	0	0.11	1.00000	character(0)
628	GO:0004066	asparagine synthase (glutamine-hydrolyzi...	4	0	0.22	1.00000	character(0)
629	GO:0004067	asparaginase activity	2	0	0.11	1.00000	character(0)
630	GO:0004070	aspartate carbamoyltransferase activity	4	0	0.22	1.00000	character(0)
631	GO:0004077	biotin-[acetyl-CoA-carboxylase] ligase a...	1	0	0.05	1.00000	character(0)
632	GO:0004084	branched-chain-amino-acid transaminase a...	1	0	0.05	1.00000	character(0)
633	GO:0004088	carbamoyl-phosphate synthase (glutamine-...	2	0	0.11	1.00000	character(0)
634	GO:0004089	carbonate dehydratase activity	23	0	1.25	1.00000	character(0)
635	GO:0004104	cholinesterase activity	13	0	0.71	1.00000	character(0)
636	GO:0004108	citrate (Si)-synthase activity	1	0	0.05	1.00000	character(0)
637	GO:0004109	coproporphyrinogen oxidase activity	3	0	0.16	1.00000	character(0)
638	GO:0004112	cyclic-nucleotide phosphodiesterase acti...	21	0	1.14	1.00000	character(0)
639	GO:0004113	2',3'-cyclic-nucleotide 3'-phosphodieste...	1	0	0.05	1.00000	character(0)
640	GO:0004114	3',5'-cyclic-nucleotide phosphodiesteras...	20	0	1.09	1.00000	character(0)
641	GO:0004122	cystathionine beta-synthase activity	1	0	0.05	1.00000	character(0)
642	GO:0004127	cytidylate kinase activity	1	0	0.05	1.00000	character(0)
643	GO:0004129	cytochrome-c oxidase activity	17	0	0.93	1.00000	character(0)
644	GO:0004132	dCMP deaminase activity	4	0	0.22	1.00000	character(0)
645	GO:0004133	glycogen debranching enzyme activity	1	0	0.05	1.00000	character(0)
646	GO:0004134	4-alpha-glucanotransferase activity	1	0	0.05	1.00000	character(0)
647	GO:0004135	amylo-alpha-1,6-glucosidase activity	1	0	0.05	1.00000	character(0)
648	GO:0004139	deoxyribose-phosphate aldolase activity	1	0	0.05	1.00000	character(0)
649	GO:0004140	dephospho-CoA kinase activity	2	0	0.11	1.00000	character(0)
650	GO:0004143	diacylglycerol kinase activity	10	0	0.55	1.00000	character(0)
651	GO:0004144	diacylglycerol O-acyltransferase activit...	3	0	0.16	1.00000	character(0)
652	GO:0004146	dihydrofolate reductase activity	2	0	0.11	1.00000	character(0)
653	GO:0004148	dihydrolipoyl dehydrogenase activity	1	0	0.05	1.00000	character(0)
654	GO:0004152	dihydroorotate dehydrogenase activity	1	0	0.05	1.00000	character(0)
655	GO:0004163	diphosphomevalonate decarboxylase activi...	1	0	0.05	1.00000	character(0)
656	GO:0004164	diphthine synthase activity	1	0	0.05	1.00000	character(0)
657	GO:0004168	dolichol kinase activity	1	0	0.05	1.00000	character(0)
658	GO:0004170	dUTP diphosphatase activity	1	0	0.05	1.00000	character(0)
659	GO:0004174	electron-transferring-flavoprotein dehyd...	1	0	0.05	1.00000	character(0)
660	GO:0004176	ATP-dependent peptidase activity	2	0	0.11	1.00000	character(0)
661	GO:0004185	serine-type carboxypeptidase activity	8	0	0.44	1.00000	character(0)
662	GO:0004190	aspartic-type endopeptidase activity	22	0	1.2	1.00000	character(0)
663	GO:0004197	cysteine-type endopeptidase activity	104	0	5.67	1.00000	character(0)
664	GO:0004198	calcium-dependent cysteine-type endopept...	29	0	1.58	1.00000	character(0)
665	GO:0004310	farnesyl-diphosphate farnesyltransferase...	2	0	0.11	1.00000	character(0)
666	GO:0004311	farnesyltranstransferase activity	3	0	0.16	1.00000	character(0)
667	GO:0004322	ferroxidase activity	4	0	0.22	1.00000	character(0)
668	GO:0004325	ferrochelatase activity	1	0	0.05	1.00000	character(0)
669	GO:0004326	tetrahydrofolylpolyglutamate synthase ac...	3	0	0.16	1.00000	character(0)
670	GO:0004329	formate-tetrahydrofolate ligase activity	1	0	0.05	1.00000	character(0)
671	GO:0004332	fructose-bisphosphate aldolase activity	8	0	0.44	1.00000	character(0)
672	GO:0004333	fumarate hydratase activity	3	0	0.16	1.00000	character(0)
673	GO:0004334	fumarylacetoacetase activity	1	0	0.05	1.00000	character(0)
674	GO:0004335	galactokinase activity	2	0	0.11	1.00000	character(0)
675	GO:0004342	glucosamine-6-phosphate deaminase activi...	4	0	0.22	1.00000	character(0)
676	GO:0004343	glucosamine 6-phosphate N-acetyltransfer...	1	0	0.05	1.00000	character(0)
677	GO:0004345	glucose-6-phosphate dehydrogenase activi...	3	0	0.16	1.00000	character(0)
678	GO:0004346	glucose-6-phosphatase activity	1	0	0.05	1.00000	character(0)
679	GO:0004347	glucose-6-phosphate isomerase activity	3	0	0.16	1.00000	character(0)
680	GO:0004348	glucosylceramidase activity	1	0	0.05	1.00000	character(0)
681	GO:0004349	glutamate 5-kinase activity	1	0	0.05	1.00000	character(0)
682	GO:0004350	glutamate-5-semialdehyde dehydrogenase a...	1	0	0.05	1.00000	character(0)
683	GO:0004356	glutamate-ammonia ligase activity	11	0	0.6	1.00000	character(0)
684	GO:0004357	glutamate-cysteine ligase activity	3	0	0.16	1.00000	character(0)
685	GO:0004359	glutaminase activity	4	0	0.22	1.00000	character(0)
686	GO:0004360	glutamine-fructose-6-phosphate transamin...	2	0	0.11	1.00000	character(0)
687	GO:0004362	glutathione-disulfide reductase activity	2	0	0.11	1.00000	character(0)
688	GO:0004363	glutathione synthase activity	2	0	0.11	1.00000	character(0)
689	GO:0004364	glutathione transferase activity	11	0	0.6	1.00000	character(0)
690	GO:0004367	glycerol-3-phosphate dehydrogenase [NAD+...	3	0	0.16	1.00000	character(0)
691	GO:0004368	glycerol-3-phosphate dehydrogenase (quin...	1	0	0.05	1.00000	character(0)
692	GO:0004371	glycerone kinase activity	4	0	0.22	1.00000	character(0)
693	GO:0004372	glycine hydroxymethyltransferase activit...	3	0	0.16	1.00000	character(0)
694	GO:0004373	glycogen (starch) synthase activity	3	0	0.16	1.00000	character(0)
695	GO:0004375	glycine dehydrogenase (decarboxylating) ...	1	0	0.05	1.00000	character(0)
696	GO:0004376	glycolipid mannosyltransferase activity	7	0	0.38	1.00000	character(0)
697	GO:0004377	GDP-Man:Man3GlcNAc2-PP-Dol alpha-1,2-man...	1	0	0.05	1.00000	character(0)
698	GO:0004378	GDP-Man:Man1GlcNAc2-PP-Dol alpha-1,3-man...	1	0	0.05	1.00000	character(0)
699	GO:0004379	glycylpeptide N-tetradecanoyltransferase...	1	0	0.05	1.00000	character(0)
700	GO:0004383	guanylate cyclase activity	13	0	0.71	1.00000	character(0)
701	GO:0004385	guanylate kinase activity	1	0	0.05	1.00000	character(0)
702	GO:0004396	hexokinase activity	3	0	0.16	1.00000	character(0)
703	GO:0004402	histone acetyltransferase activity	9	0	0.49	1.00000	character(0)
704	GO:0004407	histone deacetylase activity	6	0	0.33	1.00000	character(0)
705	GO:0004408	holocytochrome-c synthase activity	2	0	0.11	1.00000	character(0)
706	GO:0004411	homogentisate 1,2-dioxygenase activity	1	0	0.05	1.00000	character(0)
707	GO:0004415	hyalurononglucosaminidase activity	3	0	0.16	1.00000	character(0)
708	GO:0004416	hydroxyacylglutathione hydrolase activit...	2	0	0.11	1.00000	character(0)
709	GO:0004418	hydroxymethylbilane synthase activity	3	0	0.16	1.00000	character(0)
710	GO:0004420	hydroxymethylglutaryl-CoA reductase (NAD...	1	0	0.05	1.00000	character(0)
711	GO:0004421	hydroxymethylglutaryl-CoA synthase activ...	1	0	0.05	1.00000	character(0)
712	GO:0004422	hypoxanthine phosphoribosyltransferase a...	1	0	0.05	1.00000	character(0)
713	GO:0004427	inorganic diphosphatase activity	2	0	0.11	1.00000	character(0)
714	GO:0004430	1-phosphatidylinositol 4-kinase activity	2	0	0.11	1.00000	character(0)
715	GO:0004435	phosphatidylinositol phospholipase C act...	8	0	0.44	1.00000	character(0)
716	GO:0004438	phosphatidylinositol-3-phosphatase activ...	2	0	0.11	1.00000	character(0)
717	GO:0004445	inositol-polyphosphate 5-phosphatase act...	1	0	0.05	1.00000	character(0)
718	GO:0004449	isocitrate dehydrogenase (NAD+) activity	3	0	0.16	1.00000	character(0)
719	GO:0004452	isopentenyl-diphosphate delta-isomerase ...	1	0	0.05	1.00000	character(0)
720	GO:0004454	ketohexokinase activity	1	0	0.05	1.00000	character(0)
721	GO:0004462	lactoylglutathione lyase activity	3	0	0.16	1.00000	character(0)
722	GO:0004466	long-chain-acyl-CoA dehydrogenase activi...	1	0	0.05	1.00000	character(0)
723	GO:0004467	long-chain fatty acid-CoA ligase activit...	1	0	0.05	1.00000	character(0)
724	GO:0004470	malic enzyme activity	2	0	0.11	1.00000	character(0)
725	GO:0004471	malate dehydrogenase (decarboxylating) (...	2	0	0.11	1.00000	character(0)
726	GO:0004476	mannose-6-phosphate isomerase activity	1	0	0.05	1.00000	character(0)
727	GO:0004478	methionine adenosyltransferase activity	4	0	0.22	1.00000	character(0)
728	GO:0004479	methionyl-tRNA formyltransferase activit...	2	0	0.11	1.00000	character(0)
729	GO:0004482	mRNA (guanine-N7-)-methyltransferase act...	1	0	0.05	1.00000	character(0)
730	GO:0004483	mRNA (nucleoside-2'-O-)-methyltransferas...	1	0	0.05	1.00000	character(0)
731	GO:0004484	mRNA guanylyltransferase activity	1	0	0.05	1.00000	character(0)
732	GO:0004488	methylenetetrahydrofolate dehydrogenase ...	3	0	0.16	1.00000	character(0)
733	GO:0004489	methylenetetrahydrofolate reductase (NAD...	1	0	0.05	1.00000	character(0)
734	GO:0004491	methylmalonate-semialdehyde dehydrogenas...	1	0	0.05	1.00000	character(0)
735	GO:0004494	methylmalonyl-CoA mutase activity	1	0	0.05	1.00000	character(0)
736	GO:0004496	mevalonate kinase activity	1	0	0.05	1.00000	character(0)
737	GO:0004502	kynurenine 3-monooxygenase activity	1	0	0.05	1.00000	character(0)
738	GO:0004505	phenylalanine 4-monooxygenase activity	1	0	0.05	1.00000	character(0)
739	GO:0004512	inositol-3-phosphate synthase activity	2	0	0.11	1.00000	character(0)
740	GO:0004514	nicotinate-nucleotide diphosphorylase (c...	3	0	0.16	1.00000	character(0)
741	GO:0004516	nicotinate phosphoribosyltransferase act...	1	0	0.05	1.00000	character(0)
742	GO:0004517	nitric-oxide synthase activity	3	0	0.16	1.00000	character(0)
743	GO:0004523	RNA-DNA hybrid ribonuclease activity	38	0	2.07	1.00000	character(0)
744	GO:0004525	ribonuclease III activity	6	0	0.33	1.00000	character(0)
745	GO:0004531	deoxyribonuclease II activity	1	0	0.05	1.00000	character(0)
746	GO:0004532	exoribonuclease activity	8	0	0.44	1.00000	character(0)
747	GO:0004534	5'-3' exoribonuclease activity	1	0	0.05	1.00000	character(0)
748	GO:0004535	poly(A)-specific ribonuclease activity	5	0	0.27	1.00000	character(0)
749	GO:0004550	nucleoside diphosphate kinase activity	10	0	0.55	1.00000	character(0)
750	GO:0004551	nucleotide diphosphatase activity	1	0	0.05	1.00000	character(0)
751	GO:0004555	alpha,alpha-trehalase activity	1	0	0.05	1.00000	character(0)
752	GO:0004556	alpha-amylase activity	2	0	0.11	1.00000	character(0)
753	GO:0004565	beta-galactosidase activity	6	0	0.33	1.00000	character(0)
754	GO:0004571	mannosyl-oligosaccharide 1,2-alpha-manno...	7	0	0.38	1.00000	character(0)
755	GO:0004573	mannosyl-oligosaccharide glucosidase act...	3	0	0.16	1.00000	character(0)
756	GO:0004576	oligosaccharyl transferase activity	3	0	0.16	1.00000	character(0)
757	GO:0004582	dolichyl-phosphate beta-D-mannosyltransf...	1	0	0.05	1.00000	character(0)
758	GO:0004587	ornithine-oxo-acid transaminase activity	1	0	0.05	1.00000	character(0)
759	GO:0004591	oxoglutarate dehydrogenase (succinyl-tra...	2	0	0.11	1.00000	character(0)
760	GO:0004594	pantothenate kinase activity	2	0	0.11	1.00000	character(0)
761	GO:0004597	peptide-aspartate beta-dioxygenase activ...	2	0	0.11	1.00000	character(0)
762	GO:0004605	phosphatidate cytidylyltransferase activ...	2	0	0.11	1.00000	character(0)
763	GO:0004609	phosphatidylserine decarboxylase activit...	2	0	0.11	1.00000	character(0)
764	GO:0004610	phosphoacetylglucosamine mutase activity	1	0	0.05	1.00000	character(0)
765	GO:0004615	phosphomannomutase activity	1	0	0.05	1.00000	character(0)
766	GO:0004616	phosphogluconate dehydrogenase (decarbox...	1	0	0.05	1.00000	character(0)
767	GO:0004618	phosphoglycerate kinase activity	2	0	0.11	1.00000	character(0)
768	GO:0004619	phosphoglycerate mutase activity	1	0	0.05	1.00000	character(0)
769	GO:0004621	glycosylphosphatidylinositol phospholipa...	1	0	0.05	1.00000	character(0)
770	GO:0004622	lysophospholipase activity	2	0	0.11	1.00000	character(0)
771	GO:0004629	phospholipase C activity	8	0	0.44	1.00000	character(0)
772	GO:0004630	phospholipase D activity	3	0	0.16	1.00000	character(0)
773	GO:0004631	phosphomevalonate kinase activity	1	0	0.05	1.00000	character(0)
774	GO:0004634	phosphopyruvate hydratase activity	6	0	0.33	1.00000	character(0)
775	GO:0004637	phosphoribosylamine-glycine ligase activ...	1	0	0.05	1.00000	character(0)
776	GO:0004641	phosphoribosylformylglycinamidine cyclo-...	3	0	0.16	1.00000	character(0)
777	GO:0004642	phosphoribosylformylglycinamidine syntha...	1	0	0.05	1.00000	character(0)
778	GO:0004644	phosphoribosylglycinamide formyltransfer...	1	0	0.05	1.00000	character(0)
779	GO:0004645	phosphorylase activity	3	0	0.16	1.00000	character(0)
780	GO:0004647	phosphoserine phosphatase activity	1	0	0.05	1.00000	character(0)
781	GO:0004648	O-phospho-L-serine:2-oxoglutarate aminot...	1	0	0.05	1.00000	character(0)
782	GO:0004649	poly(ADP-ribose) glycohydrolase activity	3	0	0.16	1.00000	character(0)
783	GO:0004651	polynucleotide 5'-phosphatase activity	1	0	0.05	1.00000	character(0)
784	GO:0004652	polynucleotide adenylyltransferase activ...	3	0	0.16	1.00000	character(0)
785	GO:0004654	polyribonucleotide nucleotidyltransferas...	1	0	0.05	1.00000	character(0)
786	GO:0004655	porphobilinogen synthase activity	1	0	0.05	1.00000	character(0)
787	GO:0004656	procollagen-proline 4-dioxygenase activi...	4	0	0.22	1.00000	character(0)
788	GO:0004657	proline dehydrogenase activity	1	0	0.05	1.00000	character(0)
789	GO:0004661	protein geranylgeranyltransferase activi...	4	0	0.22	1.00000	character(0)
790	GO:0004663	Rab geranylgeranyltransferase activity	3	0	0.16	1.00000	character(0)
791	GO:0004666	prostaglandin-endoperoxide synthase acti...	2	0	0.11	1.00000	character(0)
792	GO:0004671	protein C-terminal S-isoprenylcysteine c...	1	0	0.05	1.00000	character(0)
793	GO:0004675	transmembrane receptor protein serine/th...	6	0	0.33	1.00000	character(0)
794	GO:0004677	DNA-dependent protein kinase activity	3	0	0.16	1.00000	character(0)
795	GO:0004683	calmodulin-dependent protein kinase acti...	3	0	0.16	1.00000	character(0)
796	GO:0004686	elongation factor-2 kinase activity	1	0	0.05	1.00000	character(0)
797	GO:0004689	phosphorylase kinase activity	1	0	0.05	1.00000	character(0)
798	GO:0004690	cyclic nucleotide-dependent protein kina...	4	0	0.22	1.00000	character(0)
799	GO:0004691	cAMP-dependent protein kinase activity	2	0	0.11	1.00000	character(0)
800	GO:0004692	cGMP-dependent protein kinase activity	2	0	0.11	1.00000	character(0)
801	GO:0004697	protein kinase C activity	1	0	0.05	1.00000	character(0)
802	GO:0004703	G protein-coupled receptor kinase activi...	2	0	0.11	1.00000	character(0)
803	GO:0004709	MAP kinase kinase kinase activity	3	0	0.16	1.00000	character(0)
804	GO:0004712	protein serine/threonine/tyrosine kinase...	4	0	0.22	1.00000	character(0)
805	GO:0004713	protein tyrosine kinase activity	54	0	2.94	1.00000	character(0)
806	GO:0004714	transmembrane receptor protein tyrosine ...	9	0	0.49	1.00000	character(0)
807	GO:0004715	non-membrane spanning protein tyrosine k...	4	0	0.22	1.00000	character(0)
808	GO:0004719	protein-L-isoaspartate (D-aspartate) O-m...	4	0	0.22	1.00000	character(0)
809	GO:0004721	phosphoprotein phosphatase activity	205	0	11.17	1.00000	character(0)
810	GO:0004722	protein serine/threonine phosphatase act...	18	0	0.98	1.00000	character(0)
811	GO:0004723	calcium-dependent protein serine/threoni...	1	0	0.05	1.00000	character(0)
812	GO:0004725	protein tyrosine phosphatase activity	177	0	9.65	1.00000	character(0)
813	GO:0004726	non-membrane spanning protein tyrosine p...	1	0	0.05	1.00000	character(0)
814	GO:0004729	oxygen-dependent protoporphyrinogen oxid...	1	0	0.05	1.00000	character(0)
815	GO:0004731	purine-nucleoside phosphorylase activity	3	0	0.16	1.00000	character(0)
816	GO:0004733	pyridoxamine-phosphate oxidase activity	1	0	0.05	1.00000	character(0)
817	GO:0004735	pyrroline-5-carboxylate reductase activi...	1	0	0.05	1.00000	character(0)
818	GO:0004736	pyruvate carboxylase activity	1	0	0.05	1.00000	character(0)
819	GO:0004738	pyruvate dehydrogenase activity	4	0	0.22	1.00000	character(0)
820	GO:0004739	pyruvate dehydrogenase (acetyl-transferr...	4	0	0.22	1.00000	character(0)
821	GO:0004742	dihydrolipoyllysine-residue acetyltransf...	1	0	0.05	1.00000	character(0)
822	GO:0004743	pyruvate kinase activity	8	0	0.44	1.00000	character(0)
823	GO:0004747	ribokinase activity	1	0	0.05	1.00000	character(0)
824	GO:0004748	ribonucleoside-diphosphate reductase act...	1	0	0.05	1.00000	character(0)
825	GO:0004749	ribose phosphate diphosphokinase activit...	4	0	0.22	1.00000	character(0)
826	GO:0004750	ribulose-phosphate 3-epimerase activity	1	0	0.05	1.00000	character(0)
827	GO:0004751	ribose-5-phosphate isomerase activity	1	0	0.05	1.00000	character(0)
828	GO:0004779	sulfate adenylyltransferase activity	1	0	0.05	1.00000	character(0)
829	GO:0004781	sulfate adenylyltransferase (ATP) activi...	1	0	0.05	1.00000	character(0)
830	GO:0004784	superoxide dismutase activity	8	0	0.44	1.00000	character(0)
831	GO:0004788	thiamine diphosphokinase activity	1	0	0.05	1.00000	character(0)
832	GO:0004791	thioredoxin-disulfide reductase activity	2	0	0.11	1.00000	character(0)
833	GO:0004792	thiosulfate sulfurtransferase activity	2	0	0.11	1.00000	character(0)
834	GO:0004797	thymidine kinase activity	1	0	0.05	1.00000	character(0)
835	GO:0004800	thyroxine 5'-deiodinase activity	6	0	0.33	1.00000	character(0)
836	GO:0004801	sedoheptulose-7-phosphate:D-glyceraldehy...	3	0	0.16	1.00000	character(0)
837	GO:0004803	transposase activity	2	0	0.11	1.00000	character(0)
838	GO:0004807	triose-phosphate isomerase activity	1	0	0.05	1.00000	character(0)
839	GO:0004814	arginine-tRNA ligase activity	4	0	0.22	1.00000	character(0)
840	GO:0004815	aspartate-tRNA ligase activity	2	0	0.11	1.00000	character(0)
841	GO:0004816	asparagine-tRNA ligase activity	2	0	0.11	1.00000	character(0)
842	GO:0004817	cysteine-tRNA ligase activity	2	0	0.11	1.00000	character(0)
843	GO:0004819	glutamine-tRNA ligase activity	1	0	0.05	1.00000	character(0)
844	GO:0004820	glycine-tRNA ligase activity	3	0	0.16	1.00000	character(0)
845	GO:0004821	histidine-tRNA ligase activity	1	0	0.05	1.00000	character(0)
846	GO:0004822	isoleucine-tRNA ligase activity	3	0	0.16	1.00000	character(0)
847	GO:0004823	leucine-tRNA ligase activity	2	0	0.11	1.00000	character(0)
848	GO:0004824	lysine-tRNA ligase activity	1	0	0.05	1.00000	character(0)
849	GO:0004825	methionine-tRNA ligase activity	3	0	0.16	1.00000	character(0)
850	GO:0004826	phenylalanine-tRNA ligase activity	5	0	0.27	1.00000	character(0)
851	GO:0004828	serine-tRNA ligase activity	3	0	0.16	1.00000	character(0)
852	GO:0004829	threonine-tRNA ligase activity	3	0	0.16	1.00000	character(0)
853	GO:0004830	tryptophan-tRNA ligase activity	3	0	0.16	1.00000	character(0)
854	GO:0004831	tyrosine-tRNA ligase activity	2	0	0.11	1.00000	character(0)
855	GO:0004832	valine-tRNA ligase activity	2	0	0.11	1.00000	character(0)
856	GO:0004833	tryptophan 2,3-dioxygenase activity	3	0	0.16	1.00000	character(0)
857	GO:0004838	L-tyrosine:2-oxoglutarate aminotransfera...	1	0	0.05	1.00000	character(0)
858	GO:0004844	uracil DNA N-glycosylase activity	3	0	0.16	1.00000	character(0)
859	GO:0004849	uridine kinase activity	1	0	0.05	1.00000	character(0)
860	GO:0004850	uridine phosphorylase activity	2	0	0.11	1.00000	character(0)
861	GO:0004852	uroporphyrinogen-III synthase activity	3	0	0.16	1.00000	character(0)
862	GO:0004853	uroporphyrinogen decarboxylase activity	2	0	0.11	1.00000	character(0)
863	GO:0004854	xanthine dehydrogenase activity	1	0	0.05	1.00000	character(0)
864	GO:0004855	xanthine oxidase activity	1	0	0.05	1.00000	character(0)
865	GO:0004856	xylulokinase activity	1	0	0.05	1.00000	character(0)
866	GO:0004860	protein kinase inhibitor activity	4	0	0.22	1.00000	character(0)
867	GO:0004861	cyclin-dependent protein serine/threonin...	3	0	0.16	1.00000	character(0)
868	GO:0004862	cAMP-dependent protein kinase inhibitor ...	1	0	0.05	1.00000	character(0)
869	GO:0004864	protein phosphatase inhibitor activity	4	0	0.22	1.00000	character(0)
870	GO:0004865	protein serine/threonine phosphatase inh...	3	0	0.16	1.00000	character(0)
871	GO:0004890	GABA-A receptor activity	4	0	0.22	1.00000	character(0)
872	GO:0004896	cytokine receptor activity	5	0	0.27	1.00000	character(0)
873	GO:0004931	extracellularly ATP-gated cation channel...	2	0	0.11	1.00000	character(0)
874	GO:0004935	adrenergic receptor activity	1	0	0.05	1.00000	character(0)
875	GO:0004936	alpha-adrenergic receptor activity	1	0	0.05	1.00000	character(0)
876	GO:0004937	alpha1-adrenergic receptor activity	1	0	0.05	1.00000	character(0)
877	GO:0004948	calcitonin receptor activity	1	0	0.05	1.00000	character(0)
878	GO:0004953	icosanoid receptor activity	4	0	0.22	1.00000	character(0)
879	GO:0004954	prostanoid receptor activity	4	0	0.22	1.00000	character(0)
880	GO:0004955	prostaglandin receptor activity	4	0	0.22	1.00000	character(0)
881	GO:0004957	prostaglandin E receptor activity	4	0	0.22	1.00000	character(0)
882	GO:0004965	G protein-coupled GABA receptor activity	10	0	0.55	1.00000	character(0)
883	GO:0004977	melanocortin receptor activity	1	0	0.05	1.00000	character(0)
884	GO:0004983	neuropeptide Y receptor activity	16	0	0.87	1.00000	character(0)
885	GO:0004985	opioid receptor activity	2	0	0.11	1.00000	character(0)
886	GO:0004989	octopamine receptor activity	1	0	0.05	1.00000	character(0)
887	GO:0004995	tachykinin receptor activity	1	0	0.05	1.00000	character(0)
888	GO:0004997	thyrotropin-releasing hormone receptor a...	1	0	0.05	1.00000	character(0)
889	GO:0005000	vasopressin receptor activity	4	0	0.22	1.00000	character(0)
890	GO:0005001	transmembrane receptor protein tyrosine ...	1	0	0.05	1.00000	character(0)
891	GO:0005003	ephrin receptor activity	1	0	0.05	1.00000	character(0)
892	GO:0005007	fibroblast growth factor-activated recep...	1	0	0.05	1.00000	character(0)
893	GO:0005042	netrin receptor activity	5	0	0.27	1.00000	character(0)
894	GO:0005047	signal recognition particle binding	4	0	0.22	1.00000	character(0)
895	GO:0005048	signal sequence binding	7	0	0.38	1.00000	character(0)
896	GO:0005049	nuclear export signal receptor activity	4	0	0.22	1.00000	character(0)
897	GO:0005055	laminin receptor activity	1	0	0.05	1.00000	character(0)
898	GO:0005078	MAP-kinase scaffold activity	4	0	0.22	1.00000	character(0)
899	GO:0005086	ARF guanyl-nucleotide exchange factor ac...	11	0	0.6	1.00000	character(0)
900	GO:0005088	Ras guanyl-nucleotide exchange factor ac...	10	0	0.55	1.00000	character(0)
901	GO:0005089	Rho guanyl-nucleotide exchange factor ac...	4	0	0.22	1.00000	character(0)
902	GO:0005092	GDP-dissociation inhibitor activity	4	0	0.22	1.00000	character(0)
903	GO:0005093	Rab GDP-dissociation inhibitor activity	3	0	0.16	1.00000	character(0)
904	GO:0005096	GTPase activator activity	39	0	2.13	1.00000	character(0)
905	GO:0005112	Notch binding	1	0	0.05	1.00000	character(0)
906	GO:0005125	cytokine activity	7	0	0.38	1.00000	character(0)
907	GO:0005126	cytokine receptor binding	54	0	2.94	1.00000	character(0)
908	GO:0005158	insulin receptor binding	3	0	0.16	1.00000	character(0)
909	GO:0005164	tumor necrosis factor receptor binding	54	0	2.94	1.00000	character(0)
910	GO:0005178	integrin binding	1	0	0.05	1.00000	character(0)
911	GO:0005179	hormone activity	9	0	0.49	1.00000	character(0)
912	GO:0005184	neuropeptide hormone activity	2	0	0.11	1.00000	character(0)
913	GO:0005185	neurohypophyseal hormone activity	1	0	0.05	1.00000	character(0)
914	GO:0005212	structural constituent of eye lens	3	0	0.16	1.00000	character(0)
915	GO:0005217	intracellular ligand-gated ion channel a...	5	0	0.27	1.00000	character(0)
916	GO:0005219	ryanodine-sensitive calcium-release chan...	1	0	0.05	1.00000	character(0)
917	GO:0005220	inositol 1,4,5-trisphosphate-sensitive c...	2	0	0.11	1.00000	character(0)
918	GO:0005221	intracellular cyclic nucleotide activate...	1	0	0.05	1.00000	character(0)
919	GO:0005227	calcium activated cation channel activit...	12	0	0.65	1.00000	character(0)
920	GO:0005231	excitatory extracellular ligand-gated io...	24	0	1.31	1.00000	character(0)
921	GO:0005242	inward rectifier potassium channel activ...	5	0	0.27	1.00000	character(0)
922	GO:0005244	voltage-gated ion channel activity	76	0	4.14	1.00000	character(0)
923	GO:0005245	voltage-gated calcium channel activity	7	0	0.38	1.00000	character(0)
924	GO:0005246	calcium channel regulator activity	3	0	0.16	1.00000	character(0)
925	GO:0005247	voltage-gated chloride channel activity	11	0	0.6	1.00000	character(0)
926	GO:0005248	voltage-gated sodium channel activity	2	0	0.11	1.00000	character(0)
927	GO:0005249	voltage-gated potassium channel activity	49	0	2.67	1.00000	character(0)
928	GO:0005253	anion channel activity	13	0	0.71	1.00000	character(0)
929	GO:0005254	chloride channel activity	11	0	0.6	1.00000	character(0)
930	GO:0005267	potassium channel activity	73	0	3.98	1.00000	character(0)
931	GO:0005315	inorganic phosphate transmembrane transp...	1	0	0.05	1.00000	character(0)
932	GO:0005324	long-chain fatty acid transporter activi...	1	0	0.05	1.00000	character(0)
933	GO:0005326	neurotransmitter transporter activity	1	0	0.05	1.00000	character(0)
934	GO:0005338	nucleotide-sugar transmembrane transport...	7	0	0.38	1.00000	character(0)
935	GO:0005342	organic acid transmembrane transporter a...	7	0	0.38	1.00000	character(0)
936	GO:0005343	organic acid:sodium symporter activity	2	0	0.11	1.00000	character(0)
937	GO:0005351	carbohydrate:proton symporter activity	1	0	0.05	1.00000	character(0)
938	GO:0005375	copper ion transmembrane transporter act...	4	0	0.22	1.00000	character(0)
939	GO:0005381	iron ion transmembrane transporter activ...	7	0	0.38	1.00000	character(0)
940	GO:0005388	calcium-transporting ATPase activity	4	0	0.22	1.00000	character(0)
941	GO:0005402	carbohydrate:cation symporter activity	3	0	0.16	1.00000	character(0)
942	GO:0005432	calcium:sodium antiporter activity	5	0	0.27	1.00000	character(0)
943	GO:0005436	sodium:phosphate symporter activity	7	0	0.38	1.00000	character(0)
944	GO:0005451	monovalent cation:proton antiporter acti...	7	0	0.38	1.00000	character(0)
945	GO:0005452	inorganic anion exchanger activity	12	0	0.65	1.00000	character(0)
946	GO:0005457	GDP-fucose transmembrane transporter act...	2	0	0.11	1.00000	character(0)
947	GO:0005484	SNAP receptor activity	8	0	0.44	1.00000	character(0)
948	GO:0005496	steroid binding	4	0	0.22	1.00000	character(0)
949	GO:0005501	retinoid binding	9	0	0.49	1.00000	character(0)
950	GO:0005504	fatty acid binding	1	0	0.05	1.00000	character(0)
951	GO:0005516	calmodulin binding	16	0	0.87	1.00000	character(0)
952	GO:0005519	cytoskeletal regulatory protein binding	1	0	0.05	1.00000	character(0)
953	GO:0005523	tropomyosin binding	2	0	0.11	1.00000	character(0)
954	GO:0005527	macrolide binding	1	0	0.05	1.00000	character(0)
955	GO:0005528	FK506 binding	1	0	0.05	1.00000	character(0)
956	GO:0005536	glucose binding	3	0	0.16	1.00000	character(0)
957	GO:0005537	mannose binding	2	0	0.11	1.00000	character(0)
958	GO:0005542	folic acid binding	3	0	0.16	1.00000	character(0)
959	GO:0005543	phospholipid binding	68	0	3.71	1.00000	character(0)
960	GO:0005544	calcium-dependent phospholipid binding	17	0	0.93	1.00000	character(0)
961	GO:0005545	1-phosphatidylinositol binding	2	0	0.11	1.00000	character(0)
962	GO:0005548	phospholipid transporter activity	14	0	0.76	1.00000	character(0)
963	GO:0008013	beta-catenin binding	3	0	0.16	1.00000	character(0)
964	GO:0008022	protein C-terminus binding	3	0	0.16	1.00000	character(0)
965	GO:0008028	monocarboxylic acid transmembrane transp...	1	0	0.05	1.00000	character(0)
966	GO:0008073	ornithine decarboxylase inhibitor activi...	3	0	0.16	1.00000	character(0)
967	GO:0008093	cytoskeletal adaptor activity	1	0	0.05	1.00000	character(0)
968	GO:0008097	5S rRNA binding	5	0	0.27	1.00000	character(0)
969	GO:0008108	UDP-glucose:hexose-1-phosphate uridylylt...	1	0	0.05	1.00000	character(0)
970	GO:0008113	peptide-methionine (S)-S-oxide reductase...	3	0	0.16	1.00000	character(0)
971	GO:0008119	thiopurine S-methyltransferase activity	1	0	0.05	1.00000	character(0)
972	GO:0008121	ubiquinol-cytochrome-c reductase activit...	5	0	0.27	1.00000	character(0)
973	GO:0008124	4-alpha-hydroxytetrahydrobiopterin dehyd...	1	0	0.05	1.00000	character(0)
974	GO:0008137	NADH dehydrogenase (ubiquinone) activity	11	0	0.6	1.00000	character(0)
975	GO:0008138	protein tyrosine/serine/threonine phosph...	28	0	1.53	1.00000	character(0)
976	GO:0008139	nuclear localization sequence binding	2	0	0.11	1.00000	character(0)
977	GO:0008140	cAMP response element binding protein bi...	1	0	0.05	1.00000	character(0)
978	GO:0008143	poly(A) binding	1	0	0.05	1.00000	character(0)
979	GO:0008158	hedgehog receptor activity	1	0	0.05	1.00000	character(0)
980	GO:0008169	C-methyltransferase activity	1	0	0.05	1.00000	character(0)
981	GO:0008171	O-methyltransferase activity	14	0	0.76	1.00000	character(0)
982	GO:0008174	mRNA methyltransferase activity	4	0	0.22	1.00000	character(0)
983	GO:0008176	tRNA (guanine-N7-)-methyltransferase act...	1	0	0.05	1.00000	character(0)
984	GO:0008184	glycogen phosphorylase activity	1	0	0.05	1.00000	character(0)
985	GO:0008188	neuropeptide receptor activity	21	0	1.14	1.00000	character(0)
986	GO:0008190	eukaryotic initiation factor 4E binding	1	0	0.05	1.00000	character(0)
987	GO:0008191	metalloendopeptidase inhibitor activity	3	0	0.16	1.00000	character(0)
988	GO:0008192	RNA guanylyltransferase activity	2	0	0.11	1.00000	character(0)
989	GO:0008193	tRNA guanylyltransferase activity	1	0	0.05	1.00000	character(0)
990	GO:0008195	phosphatidate phosphatase activity	13	0	0.71	1.00000	character(0)
991	GO:0008198	ferrous iron binding	3	0	0.16	1.00000	character(0)
992	GO:0008200	ion channel inhibitor activity	4	0	0.22	1.00000	character(0)
993	GO:0008201	heparin binding	5	0	0.27	1.00000	character(0)
994	GO:0008227	G protein-coupled amine receptor activit...	3	0	0.16	1.00000	character(0)
995	GO:0008239	dipeptidyl-peptidase activity	1	0	0.05	1.00000	character(0)
996	GO:0008240	tripeptidyl-peptidase activity	1	0	0.05	1.00000	character(0)
997	GO:0008241	peptidyl-dipeptidase activity	10	0	0.55	1.00000	character(0)
998	GO:0008251	tRNA-specific adenosine deaminase activi...	1	0	0.05	1.00000	character(0)
999	GO:0008252	nucleotidase activity	4	0	0.22	1.00000	character(0)
1000	GO:0008253	5'-nucleotidase activity	4	0	0.22	1.00000	character(0)
1001	GO:0008255	ecdysis-triggering hormone activity	1	0	0.05	1.00000	character(0)
1002	GO:0008263	pyrimidine-specific mismatch base pair D...	3	0	0.16	1.00000	character(0)
1003	GO:0008273	calcium, potassium:sodium antiporter act...	1	0	0.05	1.00000	character(0)
1004	GO:0008281	sulfonylurea receptor activity	2	0	0.11	1.00000	character(0)
1005	GO:0008297	single-stranded DNA exodeoxyribonuclease...	4	0	0.22	1.00000	character(0)
1006	GO:0008308	voltage-gated anion channel activity	13	0	0.71	1.00000	character(0)
1007	GO:0008318	protein prenyltransferase activity	6	0	0.33	1.00000	character(0)
1008	GO:0008320	protein transmembrane transporter activi...	4	0	0.22	1.00000	character(0)
1009	GO:0008321	Ral guanyl-nucleotide exchange factor ac...	2	0	0.11	1.00000	character(0)
1010	GO:0008327	methyl-CpG binding	1	0	0.05	1.00000	character(0)
1011	GO:0008376	acetylgalactosaminyltransferase activity	4	0	0.22	1.00000	character(0)
1012	GO:0008381	mechanosensitive ion channel activity	2	0	0.11	1.00000	character(0)
1013	GO:0008408	3'-5' exonuclease activity	20	0	1.09	1.00000	character(0)
1014	GO:0008410	CoA-transferase activity	9	0	0.49	1.00000	character(0)
1015	GO:0008418	protein-N-terminal asparagine amidohydro...	3	0	0.16	1.00000	character(0)
1016	GO:0008420	RNA polymerase II CTD heptapeptide repea...	5	0	0.27	1.00000	character(0)
1017	GO:0008424	glycoprotein 6-alpha-L-fucosyltransferas...	1	0	0.05	1.00000	character(0)
1018	GO:0008425	2-polyprenyl-6-methoxy-1,4-benzoquinone ...	1	0	0.05	1.00000	character(0)
1019	GO:0008430	selenium binding	3	0	0.16	1.00000	character(0)
1020	GO:0008442	3-hydroxyisobutyrate dehydrogenase activ...	2	0	0.11	1.00000	character(0)
1021	GO:0008443	phosphofructokinase activity	2	0	0.11	1.00000	character(0)
1022	GO:0008444	CDP-diacylglycerol-glycerol-3-phosphate ...	1	0	0.05	1.00000	character(0)
1023	GO:0008446	GDP-mannose 4,6-dehydratase activity	2	0	0.11	1.00000	character(0)
1024	GO:0008449	N-acetylglucosamine-6-sulfatase activity	2	0	0.11	1.00000	character(0)
1025	GO:0008452	RNA ligase activity	1	0	0.05	1.00000	character(0)
1026	GO:0008455	alpha-1,6-mannosylglycoprotein 2-beta-N-...	2	0	0.11	1.00000	character(0)
1027	GO:0008474	palmitoyl-(protein) hydrolase activity	4	0	0.22	1.00000	character(0)
1028	GO:0008476	protein-tyrosine sulfotransferase activi...	1	0	0.05	1.00000	character(0)
1029	GO:0008478	pyridoxal kinase activity	1	0	0.05	1.00000	character(0)
1030	GO:0008483	transaminase activity	14	0	0.76	1.00000	character(0)
1031	GO:0008495	protoheme IX farnesyltransferase activit...	1	0	0.05	1.00000	character(0)
1032	GO:0008504	monoamine transmembrane transporter acti...	1	0	0.05	1.00000	character(0)
1033	GO:0008519	ammonium transmembrane transporter activ...	7	0	0.38	1.00000	character(0)
1034	GO:0008520	L-ascorbate:sodium symporter activity	2	0	0.11	1.00000	character(0)
1035	GO:0008521	acetyl-CoA transmembrane transporter act...	1	0	0.05	1.00000	character(0)
1036	GO:0008527	taste receptor activity	2	0	0.11	1.00000	character(0)
1037	GO:0008531	riboflavin kinase activity	2	0	0.11	1.00000	character(0)
1038	GO:0008534	oxidized purine nucleobase lesion DNA N-...	1	0	0.05	1.00000	character(0)
1039	GO:0008556	potassium-transporting ATPase activity	1	0	0.05	1.00000	character(0)
1040	GO:0008559	xenobiotic transmembrane transporting AT...	4	0	0.22	1.00000	character(0)
1041	GO:0008565	protein transporter activity	5	0	0.27	1.00000	character(0)
1042	GO:0008568	microtubule-severing ATPase activity	2	0	0.11	1.00000	character(0)
1043	GO:0008569	ATP-dependent microtubule motor activity...	2	0	0.11	1.00000	character(0)
1044	GO:0008603	cAMP-dependent protein kinase regulator ...	2	0	0.11	1.00000	character(0)
1045	GO:0008609	alkylglycerone-phosphate synthase activi...	2	0	0.11	1.00000	character(0)
1046	GO:0008649	rRNA methyltransferase activity	7	0	0.38	1.00000	character(0)
1047	GO:0008705	methionine synthase activity	2	0	0.11	1.00000	character(0)
1048	GO:0008745	N-acetylmuramoyl-L-alanine amidase activ...	11	0	0.6	1.00000	character(0)
1049	GO:0008775	acetate CoA-transferase activity	3	0	0.16	1.00000	character(0)
1050	GO:0008784	alanine racemase activity	1	0	0.05	1.00000	character(0)
1051	GO:0008796	bis(5'-nucleosyl)-tetraphosphatase activ...	1	0	0.05	1.00000	character(0)
1052	GO:0008812	choline dehydrogenase activity	1	0	0.05	1.00000	character(0)
1053	GO:0008836	diaminopimelate decarboxylase activity	1	0	0.05	1.00000	character(0)
1054	GO:0008887	glycerate kinase activity	1	0	0.05	1.00000	character(0)
1055	GO:0008890	glycine C-acetyltransferase activity	1	0	0.05	1.00000	character(0)
1056	GO:0008897	holo-[acyl-carrier-protein] synthase act...	1	0	0.05	1.00000	character(0)
1057	GO:0008934	inositol monophosphate 1-phosphatase act...	3	0	0.16	1.00000	character(0)
1058	GO:0008963	phospho-N-acetylmuramoyl-pentapeptide-tr...	1	0	0.05	1.00000	character(0)
1059	GO:0008988	rRNA (adenine-N6-)-methyltransferase act...	1	0	0.05	1.00000	character(0)
1060	GO:0009008	DNA-methyltransferase activity	1	0	0.05	1.00000	character(0)
1061	GO:0009013	succinate-semialdehyde dehydrogenase [NA...	3	0	0.16	1.00000	character(0)
1062	GO:0009019	tRNA (guanine-N1-)-methyltransferase act...	1	0	0.05	1.00000	character(0)
1063	GO:0009045	xylose isomerase activity	1	0	0.05	1.00000	character(0)
1064	GO:0009374	biotin binding	1	0	0.05	1.00000	character(0)
1065	GO:0009916	alternative oxidase activity	1	0	0.05	1.00000	character(0)
1066	GO:0009922	fatty acid elongase activity	1	0	0.05	1.00000	character(0)
1067	GO:0009975	cyclase activity	17	0	0.93	1.00000	character(0)
1068	GO:0009976	tocopherol cyclase activity	1	0	0.05	1.00000	character(0)
1069	GO:0010181	FMN binding	18	0	0.98	1.00000	character(0)
1070	GO:0010340	carboxyl-O-methyltransferase activity	6	0	0.33	1.00000	character(0)
1071	GO:0010485	H4 histone acetyltransferase activity	1	0	0.05	1.00000	character(0)
1072	GO:0015002	heme-copper terminal oxidase activity	17	0	0.93	1.00000	character(0)
1073	GO:0015016	[heparan sulfate]-glucosamine N-sulfotra...	1	0	0.05	1.00000	character(0)
1074	GO:0015018	galactosylgalactosylxylosylprotein 3-bet...	2	0	0.11	1.00000	character(0)
1075	GO:0015019	heparan-alpha-glucosaminide N-acetyltran...	1	0	0.05	1.00000	character(0)
1076	GO:0015020	glucuronosyltransferase activity	6	0	0.33	1.00000	character(0)
1077	GO:0015035	protein disulfide oxidoreductase activit...	23	0	1.25	1.00000	character(0)
1078	GO:0015036	disulfide oxidoreductase activity	26	0	1.42	1.00000	character(0)
1079	GO:0015037	peptide disulfide oxidoreductase activit...	2	0	0.11	1.00000	character(0)
1080	GO:0015038	glutathione disulfide oxidoreductase act...	2	0	0.11	1.00000	character(0)
1081	GO:0015079	potassium ion transmembrane transporter ...	78	0	4.25	1.00000	character(0)
1082	GO:0015095	magnesium ion transmembrane transporter ...	3	0	0.16	1.00000	character(0)
1083	GO:0015098	molybdate ion transmembrane transporter ...	2	0	0.11	1.00000	character(0)
1084	GO:0015105	arsenite transmembrane transporter activ...	1	0	0.05	1.00000	character(0)
1085	GO:0015108	chloride transmembrane transporter activ...	17	0	0.93	1.00000	character(0)
1086	GO:0015114	phosphate ion transmembrane transporter ...	4	0	0.22	1.00000	character(0)
1087	GO:0015144	carbohydrate transmembrane transporter a...	7	0	0.38	1.00000	character(0)
1088	GO:0015145	monosaccharide transmembrane transporter...	3	0	0.16	1.00000	character(0)
1089	GO:0015149	hexose transmembrane transporter activit...	1	0	0.05	1.00000	character(0)
1090	GO:0015153	rhamnose transmembrane transporter activ...	1	0	0.05	1.00000	character(0)
1091	GO:0015165	pyrimidine nucleotide-sugar transmembran...	5	0	0.27	1.00000	character(0)
1092	GO:0015171	amino acid transmembrane transporter act...	4	0	0.22	1.00000	character(0)
1093	GO:0015173	aromatic amino acid transmembrane transp...	3	0	0.16	1.00000	character(0)
1094	GO:0015175	neutral amino acid transmembrane transpo...	1	0	0.05	1.00000	character(0)
1095	GO:0015179	L-amino acid transmembrane transporter a...	1	0	0.05	1.00000	character(0)
1096	GO:0015187	glycine transmembrane transporter activi...	1	0	0.05	1.00000	character(0)
1097	GO:0015204	urea transmembrane transporter activity	6	0	0.33	1.00000	character(0)
1098	GO:0015229	L-ascorbic acid transmembrane transporte...	2	0	0.11	1.00000	character(0)
1099	GO:0015232	heme transporter activity	1	0	0.05	1.00000	character(0)
1100	GO:0015245	fatty acid transmembrane transporter act...	1	0	0.05	1.00000	character(0)
1101	GO:0015252	proton channel activity	7	0	0.38	1.00000	character(0)
1102	GO:0015269	calcium-activated potassium channel acti...	9	0	0.49	1.00000	character(0)
1103	GO:0015278	calcium-release channel activity	4	0	0.22	1.00000	character(0)
1104	GO:0015294	solute:cation symporter activity	16	0	0.87	1.00000	character(0)
1105	GO:0015295	solute:proton symporter activity	1	0	0.05	1.00000	character(0)
1106	GO:0015296	anion:cation symporter activity	6	0	0.33	1.00000	character(0)
1107	GO:0015297	antiporter activity	18	0	0.98	1.00000	character(0)
1108	GO:0015298	solute:cation antiporter activity	17	0	0.93	1.00000	character(0)
1109	GO:0015299	solute:proton antiporter activity	11	0	0.6	1.00000	character(0)
1110	GO:0015349	thyroid hormone transmembrane transporte...	3	0	0.16	1.00000	character(0)
1111	GO:0015368	calcium:cation antiporter activity	6	0	0.33	1.00000	character(0)
1112	GO:0015370	solute:sodium symporter activity	9	0	0.49	1.00000	character(0)
1113	GO:0015377	cation:chloride symporter activity	6	0	0.33	1.00000	character(0)
1114	GO:0015379	potassium:chloride symporter activity	3	0	0.16	1.00000	character(0)
1115	GO:0015385	sodium:proton antiporter activity	7	0	0.38	1.00000	character(0)
1116	GO:0015440	peptide-transporting ATPase activity	3	0	0.16	1.00000	character(0)
1117	GO:0015450	P-P-bond-hydrolysis-driven protein trans...	2	0	0.11	1.00000	character(0)
1118	GO:0015464	acetylcholine receptor activity	1	0	0.05	1.00000	character(0)
1119	GO:0015491	cation:cation antiporter activity	13	0	0.71	1.00000	character(0)
1120	GO:0015643	toxic substance binding	1	0	0.05	1.00000	character(0)
1121	GO:0015645	fatty acid ligase activity	1	0	0.05	1.00000	character(0)
1122	GO:0015662	ATPase activity, coupled to transmembran...	5	0	0.27	1.00000	character(0)
1123	GO:0015665	alcohol transmembrane transporter activi...	5	0	0.27	1.00000	character(0)
1124	GO:0015924	mannosyl-oligosaccharide mannosidase act...	7	0	0.38	1.00000	character(0)
1125	GO:0015925	galactosidase activity	6	0	0.33	1.00000	character(0)
1126	GO:0015926	glucosidase activity	4	0	0.22	1.00000	character(0)
1127	GO:0015927	trehalase activity	1	0	0.05	1.00000	character(0)
1128	GO:0015930	glutamate synthase activity	1	0	0.05	1.00000	character(0)
1129	GO:0016153	urocanate hydratase activity	1	0	0.05	1.00000	character(0)
1130	GO:0016154	pyrimidine-nucleoside phosphorylase acti...	1	0	0.05	1.00000	character(0)
1131	GO:0016155	formyltetrahydrofolate dehydrogenase act...	1	0	0.05	1.00000	character(0)
1132	GO:0016160	amylase activity	2	0	0.11	1.00000	character(0)
1133	GO:0016174	NAD(P)H oxidase activity	4	0	0.22	1.00000	character(0)
1134	GO:0016175	superoxide-generating NADPH oxidase acti...	9	0	0.49	1.00000	character(0)
1135	GO:0016208	AMP binding	2	0	0.11	1.00000	character(0)
1136	GO:0016211	ammonia ligase activity	11	0	0.6	1.00000	character(0)
1137	GO:0016212	kynurenine-oxoglutarate transaminase act...	1	0	0.05	1.00000	character(0)
1138	GO:0016247	channel regulator activity	6	0	0.33	1.00000	character(0)
1139	GO:0016248	channel inhibitor activity	4	0	0.22	1.00000	character(0)
1140	GO:0016251	RNA polymerase II general transcription ...	2	0	0.11	1.00000	character(0)
1141	GO:0016278	lysine N-methyltransferase activity	28	0	1.53	1.00000	character(0)
1142	GO:0016279	protein-lysine N-methyltransferase activ...	28	0	1.53	1.00000	character(0)
1143	GO:0016286	small conductance calcium-activated pota...	8	0	0.44	1.00000	character(0)
1144	GO:0016289	CoA hydrolase activity	8	0	0.44	1.00000	character(0)
1145	GO:0016300	tRNA (uracil) methyltransferase activity	3	0	0.16	1.00000	character(0)
1146	GO:0016303	1-phosphatidylinositol-3-kinase activity	1	0	0.05	1.00000	character(0)
1147	GO:0016307	phosphatidylinositol phosphate kinase ac...	6	0	0.33	1.00000	character(0)
1148	GO:0016316	phosphatidylinositol-3,4-bisphosphate 4-...	1	0	0.05	1.00000	character(0)
1149	GO:0016405	CoA-ligase activity	4	0	0.22	1.00000	character(0)
1150	GO:0016408	C-acyltransferase activity	1	0	0.05	1.00000	character(0)
1151	GO:0016409	palmitoyltransferase activity	22	0	1.2	1.00000	character(0)
1152	GO:0016417	S-acyltransferase activity	1	0	0.05	1.00000	character(0)
1153	GO:0016418	S-acetyltransferase activity	1	0	0.05	1.00000	character(0)
1154	GO:0016422	mRNA (2'-O-methyladenosine-N6-)-methyltr...	2	0	0.11	1.00000	character(0)
1155	GO:0016426	tRNA (adenine) methyltransferase activit...	1	0	0.05	1.00000	character(0)
1156	GO:0016429	tRNA (adenine-N1-)-methyltransferase act...	1	0	0.05	1.00000	character(0)
1157	GO:0016433	rRNA (adenine) methyltransferase activit...	3	0	0.16	1.00000	character(0)
1158	GO:0016435	rRNA (guanine) methyltransferase activit...	3	0	0.16	1.00000	character(0)
1159	GO:0016453	C-acetyltransferase activity	1	0	0.05	1.00000	character(0)
1160	GO:0016499	orexin receptor activity	1	0	0.05	1.00000	character(0)
1161	GO:0016502	nucleotide receptor activity	4	0	0.22	1.00000	character(0)
1162	GO:0016504	peptidase activator activity	1	0	0.05	1.00000	character(0)
1163	GO:0016530	metallochaperone activity	1	0	0.05	1.00000	character(0)
1164	GO:0016531	copper chaperone activity	1	0	0.05	1.00000	character(0)
1165	GO:0016597	amino acid binding	6	0	0.33	1.00000	character(0)
1166	GO:0016603	glutaminyl-peptide cyclotransferase acti...	1	0	0.05	1.00000	character(0)
1167	GO:0016615	malate dehydrogenase activity	9	0	0.49	1.00000	character(0)
1168	GO:0016620	oxidoreductase activity, acting on the a...	26	0	1.42	1.00000	character(0)
1169	GO:0016624	oxidoreductase activity, acting on the a...	9	0	0.49	1.00000	character(0)
1170	GO:0016634	oxidoreductase activity, acting on the C...	7	0	0.38	1.00000	character(0)
1171	GO:0016635	oxidoreductase activity, acting on the C...	1	0	0.05	1.00000	character(0)
1172	GO:0016639	oxidoreductase activity, acting on the C...	2	0	0.11	1.00000	character(0)
1173	GO:0016642	oxidoreductase activity, acting on the C...	1	0	0.05	1.00000	character(0)
1174	GO:0016645	oxidoreductase activity, acting on the C...	10	0	0.55	1.00000	character(0)
1175	GO:0016646	oxidoreductase activity, acting on the C...	8	0	0.44	1.00000	character(0)
1176	GO:0016649	oxidoreductase activity, acting on the C...	1	0	0.05	1.00000	character(0)
1177	GO:0016653	oxidoreductase activity, acting on NAD(P...	1	0	0.05	1.00000	character(0)
1178	GO:0016655	oxidoreductase activity, acting on NAD(P...	11	0	0.6	1.00000	character(0)
1179	GO:0016657	oxidoreductase activity, acting on NAD(P...	1	0	0.05	1.00000	character(0)
1180	GO:0016667	oxidoreductase activity, acting on a sul...	41	0	2.23	1.00000	character(0)
1181	GO:0016668	oxidoreductase activity, acting on a sul...	5	0	0.27	1.00000	character(0)
1182	GO:0016670	oxidoreductase activity, acting on a sul...	3	0	0.16	1.00000	character(0)
1183	GO:0016671	oxidoreductase activity, acting on a sul...	10	0	0.55	1.00000	character(0)
1184	GO:0016675	oxidoreductase activity, acting on a hem...	17	0	0.93	1.00000	character(0)
1185	GO:0016676	oxidoreductase activity, acting on a hem...	17	0	0.93	1.00000	character(0)
1186	GO:0016679	oxidoreductase activity, acting on diphe...	6	0	0.33	1.00000	character(0)
1187	GO:0016681	oxidoreductase activity, acting on diphe...	5	0	0.27	1.00000	character(0)
1188	GO:0016682	oxidoreductase activity, acting on diphe...	1	0	0.05	1.00000	character(0)
1189	GO:0016706	oxidoreductase activity, acting on paire...	11	0	0.6	1.00000	character(0)
1190	GO:0016712	oxidoreductase activity, acting on paire...	20	0	1.09	1.00000	character(0)
1191	GO:0016714	oxidoreductase activity, acting on paire...	2	0	0.11	1.00000	character(0)
1192	GO:0016716	oxidoreductase activity, acting on paire...	6	0	0.33	1.00000	character(0)
1193	GO:0016721	oxidoreductase activity, acting on super...	8	0	0.44	1.00000	character(0)
1194	GO:0016722	oxidoreductase activity, oxidizing metal...	4	0	0.22	1.00000	character(0)
1195	GO:0016724	oxidoreductase activity, oxidizing metal...	4	0	0.22	1.00000	character(0)
1196	GO:0016725	oxidoreductase activity, acting on CH or...	2	0	0.11	1.00000	character(0)
1197	GO:0016726	oxidoreductase activity, acting on CH or...	1	0	0.05	1.00000	character(0)
1198	GO:0016727	oxidoreductase activity, acting on CH or...	1	0	0.05	1.00000	character(0)
1199	GO:0016728	oxidoreductase activity, acting on CH or...	1	0	0.05	1.00000	character(0)
1200	GO:0016743	carboxyl- or carbamoyltransferase activi...	5	0	0.27	1.00000	character(0)
1201	GO:0016744	transferase activity, transferring aldeh...	3	0	0.16	1.00000	character(0)
1202	GO:0016748	succinyltransferase activity	1	0	0.05	1.00000	character(0)
1203	GO:0016749	N-succinyltransferase activity	1	0	0.05	1.00000	character(0)
1204	GO:0016755	transferase activity, transferring amino...	16	0	0.87	1.00000	character(0)
1205	GO:0016756	glutathione gamma-glutamylcysteinyltrans...	1	0	0.05	1.00000	character(0)
1206	GO:0016768	spermine synthase activity	2	0	0.11	1.00000	character(0)
1207	GO:0016769	transferase activity, transferring nitro...	14	0	0.76	1.00000	character(0)
1208	GO:0016774	phosphotransferase activity, carboxyl gr...	3	0	0.16	1.00000	character(0)
1209	GO:0016776	phosphotransferase activity, phosphate g...	19	0	1.04	1.00000	character(0)
1210	GO:0016778	diphosphotransferase activity	5	0	0.27	1.00000	character(0)
1211	GO:0016780	phosphotransferase activity, for other s...	13	0	0.71	1.00000	character(0)
1212	GO:0016783	sulfurtransferase activity	7	0	0.38	1.00000	character(0)
1213	GO:0016785	transferase activity, transferring selen...	2	0	0.11	1.00000	character(0)
1214	GO:0016801	hydrolase activity, acting on ether bond...	2	0	0.11	1.00000	character(0)
1215	GO:0016802	trialkylsulfonium hydrolase activity	2	0	0.11	1.00000	character(0)
1216	GO:0016812	hydrolase activity, acting on carbon-nit...	3	0	0.16	1.00000	character(0)
1217	GO:0016813	hydrolase activity, acting on carbon-nit...	1	0	0.05	1.00000	character(0)
1218	GO:0016822	hydrolase activity, acting on acid carbo...	2	0	0.11	1.00000	character(0)
1219	GO:0016823	hydrolase activity, acting on acid carbo...	2	0	0.11	1.00000	character(0)
1220	GO:0016827	hydrolase activity, acting on acid carbo...	1	0	0.05	1.00000	character(0)
1221	GO:0016832	aldehyde-lyase activity	9	0	0.49	1.00000	character(0)
1222	GO:0016833	oxo-acid-lyase activity	1	0	0.05	1.00000	character(0)
1223	GO:0016838	carbon-oxygen lyase activity, acting on ...	1	0	0.05	1.00000	character(0)
1224	GO:0016843	amine-lyase activity	3	0	0.16	1.00000	character(0)
1225	GO:0016844	strictosidine synthase activity	3	0	0.16	1.00000	character(0)
1226	GO:0016846	carbon-sulfur lyase activity	7	0	0.38	1.00000	character(0)
1227	GO:0016849	phosphorus-oxygen lyase activity	29	0	1.58	1.00000	character(0)
1228	GO:0016854	racemase and epimerase activity	5	0	0.27	1.00000	character(0)
1229	GO:0016855	racemase and epimerase activity, acting ...	1	0	0.05	1.00000	character(0)
1230	GO:0016857	racemase and epimerase activity, acting ...	4	0	0.22	1.00000	character(0)
1231	GO:0016860	intramolecular oxidoreductase activity	24	0	1.31	1.00000	character(0)
1232	GO:0016861	intramolecular oxidoreductase activity, ...	11	0	0.6	1.00000	character(0)
1233	GO:0016863	intramolecular oxidoreductase activity, ...	3	0	0.16	1.00000	character(0)
1234	GO:0016864	intramolecular oxidoreductase activity, ...	8	0	0.44	1.00000	character(0)
1235	GO:0016868	intramolecular transferase activity, pho...	9	0	0.49	1.00000	character(0)
1236	GO:0016872	intramolecular lyase activity	2	0	0.11	1.00000	character(0)
1237	GO:0016880	acid-ammonia (or amide) ligase activity	11	0	0.6	1.00000	character(0)
1238	GO:0016882	cyclo-ligase activity	3	0	0.16	1.00000	character(0)
1239	GO:0016884	carbon-nitrogen ligase activity, with gl...	13	0	0.71	1.00000	character(0)
1240	GO:0016886	ligase activity, forming phosphoric este...	8	0	0.44	1.00000	character(0)
1241	GO:0016889	endodeoxyribonuclease activity, producin...	1	0	0.05	1.00000	character(0)
1242	GO:0016892	endoribonuclease activity, producing 3'-...	5	0	0.27	1.00000	character(0)
1243	GO:0016894	endonuclease activity, active with eithe...	6	0	0.33	1.00000	character(0)
1244	GO:0016896	exoribonuclease activity, producing 5'-p...	8	0	0.44	1.00000	character(0)
1245	GO:0016899	oxidoreductase activity, acting on the C...	3	0	0.16	1.00000	character(0)
1246	GO:0016900	oxidoreductase activity, acting on the C...	3	0	0.16	1.00000	character(0)
1247	GO:0016901	oxidoreductase activity, acting on the C...	1	0	0.05	1.00000	character(0)
1248	GO:0016903	oxidoreductase activity, acting on the a...	35	0	1.91	1.00000	character(0)
1249	GO:0016907	G protein-coupled acetylcholine receptor...	1	0	0.05	1.00000	character(0)
1250	GO:0016917	GABA receptor activity	14	0	0.76	1.00000	character(0)
1251	GO:0016918	retinal binding	4	0	0.22	1.00000	character(0)
1252	GO:0016920	pyroglutamyl-peptidase activity	1	0	0.05	1.00000	character(0)
1253	GO:0016929	SUMO-specific protease activity	2	0	0.11	1.00000	character(0)
1254	GO:0016971	flavin-linked sulfhydryl oxidase activit...	2	0	0.11	1.00000	character(0)
1255	GO:0016972	thiol oxidase activity	2	0	0.11	1.00000	character(0)
1256	GO:0016992	lipoate synthase activity	1	0	0.05	1.00000	character(0)
1257	GO:0017017	MAP kinase tyrosine/serine/threonine pho...	5	0	0.27	1.00000	character(0)
1258	GO:0017022	myosin binding	4	0	0.22	1.00000	character(0)
1259	GO:0017025	TBP-class protein binding	3	0	0.16	1.00000	character(0)
1260	GO:0017040	N-acylsphingosine amidohydrolase activit...	1	0	0.05	1.00000	character(0)
1261	GO:0017048	Rho GTPase binding	18	0	0.98	1.00000	character(0)
1262	GO:0017049	GTP-Rho binding	1	0	0.05	1.00000	character(0)
1263	GO:0017057	6-phosphogluconolactonase activity	2	0	0.11	1.00000	character(0)
1264	GO:0017061	S-methyl-5-thioadenosine phosphorylase a...	1	0	0.05	1.00000	character(0)
1265	GO:0017065	single-strand selective uracil DNA N-gly...	1	0	0.05	1.00000	character(0)
1266	GO:0017070	U6 snRNA binding	1	0	0.05	1.00000	character(0)
1267	GO:0017110	nucleoside-diphosphatase activity	1	0	0.05	1.00000	character(0)
1268	GO:0017112	Rab guanyl-nucleotide exchange factor ac...	3	0	0.16	1.00000	character(0)
1269	GO:0017128	phospholipid scramblase activity	8	0	0.44	1.00000	character(0)
1270	GO:0017134	fibroblast growth factor binding	2	0	0.11	1.00000	character(0)
1271	GO:0017136	NAD-dependent histone deacetylase activi...	2	0	0.11	1.00000	character(0)
1272	GO:0017137	Rab GTPase binding	15	0	0.82	1.00000	character(0)
1273	GO:0017147	Wnt-protein binding	3	0	0.16	1.00000	character(0)
1274	GO:0017150	tRNA dihydrouridine synthase activity	7	0	0.38	1.00000	character(0)
1275	GO:0017154	semaphorin receptor activity	10	0	0.55	1.00000	character(0)
1276	GO:0017160	Ral GTPase binding	3	0	0.16	1.00000	character(0)
1277	GO:0017169	CDP-alcohol phosphatidyltransferase acti...	1	0	0.05	1.00000	character(0)
1278	GO:0017176	phosphatidylinositol N-acetylglucosaminy...	4	0	0.22	1.00000	character(0)
1279	GO:0018024	histone-lysine N-methyltransferase activ...	23	0	1.25	1.00000	character(0)
1280	GO:0018025	calmodulin-lysine N-methyltransferase ac...	2	0	0.11	1.00000	character(0)
1281	GO:0018064	protein-histidine N-methyltransferase ac...	1	0	0.05	1.00000	character(0)
1282	GO:0018271	biotin-protein ligase activity	1	0	0.05	1.00000	character(0)
1283	GO:0018738	S-formylglutathione hydrolase activity	2	0	0.11	1.00000	character(0)
1284	GO:0019104	DNA N-glycosylase activity	10	0	0.55	1.00000	character(0)
1285	GO:0019107	myristoyltransferase activity	1	0	0.05	1.00000	character(0)
1286	GO:0019136	deoxynucleoside kinase activity	2	0	0.11	1.00000	character(0)
1287	GO:0019187	beta-1,4-mannosyltransferase activity	1	0	0.05	1.00000	character(0)
1288	GO:0019198	transmembrane receptor protein phosphata...	1	0	0.05	1.00000	character(0)
1289	GO:0019199	transmembrane receptor protein kinase ac...	15	0	0.82	1.00000	character(0)
1290	GO:0019200	carbohydrate kinase activity	12	0	0.65	1.00000	character(0)
1291	GO:0019202	amino acid kinase activity	1	0	0.05	1.00000	character(0)
1292	GO:0019203	carbohydrate phosphatase activity	3	0	0.16	1.00000	character(0)
1293	GO:0019205	nucleobase-containing compound kinase ac...	36	0	1.96	1.00000	character(0)
1294	GO:0019206	nucleoside kinase activity	8	0	0.44	1.00000	character(0)
1295	GO:0019209	kinase activator activity	3	0	0.16	1.00000	character(0)
1296	GO:0019210	kinase inhibitor activity	4	0	0.22	1.00000	character(0)
1297	GO:0019211	phosphatase activator activity	1	0	0.05	1.00000	character(0)
1298	GO:0019212	phosphatase inhibitor activity	4	0	0.22	1.00000	character(0)
1299	GO:0019213	deacetylase activity	8	0	0.44	1.00000	character(0)
1300	GO:0019215	intermediate filament binding	1	0	0.05	1.00000	character(0)
1301	GO:0019237	centromeric DNA binding	1	0	0.05	1.00000	character(0)
1302	GO:0019781	NEDD8 activating enzyme activity	2	0	0.11	1.00000	character(0)
1303	GO:0019789	SUMO transferase activity	1	0	0.05	1.00000	character(0)
1304	GO:0019798	procollagen-proline dioxygenase activity	4	0	0.22	1.00000	character(0)
1305	GO:0019799	tubulin N-acetyltransferase activity	1	0	0.05	1.00000	character(0)
1306	GO:0019825	oxygen binding	19	0	1.04	1.00000	character(0)
1307	GO:0019840	isoprenoid binding	9	0	0.49	1.00000	character(0)
1308	GO:0019855	calcium channel inhibitor activity	2	0	0.11	1.00000	character(0)
1309	GO:0019894	kinesin binding	2	0	0.11	1.00000	character(0)
1310	GO:0019900	kinase binding	13	0	0.71	1.00000	character(0)
1311	GO:0019901	protein kinase binding	8	0	0.44	1.00000	character(0)
1312	GO:0019903	protein phosphatase binding	2	0	0.11	1.00000	character(0)
1313	GO:0019904	protein domain specific binding	13	0	0.71	1.00000	character(0)
1314	GO:0019905	syntaxin binding	2	0	0.11	1.00000	character(0)
1315	GO:0019992	diacylglycerol binding	4	0	0.22	1.00000	character(0)
1316	GO:0022821	potassium ion antiporter activity	1	0	0.05	1.00000	character(0)
1317	GO:0022832	voltage-gated channel activity	76	0	4.14	1.00000	character(0)
1318	GO:0022843	voltage-gated cation channel activity	63	0	3.43	1.00000	character(0)
1319	GO:0022848	acetylcholine-gated cation-selective cha...	22	0	1.2	1.00000	character(0)
1320	GO:0022884	macromolecule transmembrane transporter ...	4	0	0.22	1.00000	character(0)
1321	GO:0030060	L-malate dehydrogenase activity	2	0	0.11	1.00000	character(0)
1322	GO:0030144	alpha-1,6-mannosylglycoprotein 6-beta-N-...	1	0	0.05	1.00000	character(0)
1323	GO:0030151	molybdenum ion binding	6	0	0.33	1.00000	character(0)
1324	GO:0030158	protein xylosyltransferase activity	2	0	0.11	1.00000	character(0)
1325	GO:0030171	voltage-gated proton channel activity	7	0	0.38	1.00000	character(0)
1326	GO:0030215	semaphorin receptor binding	3	0	0.16	1.00000	character(0)
1327	GO:0030274	LIM domain binding	1	0	0.05	1.00000	character(0)
1328	GO:0030276	clathrin binding	9	0	0.49	1.00000	character(0)
1329	GO:0030291	protein serine/threonine kinase inhibito...	4	0	0.22	1.00000	character(0)
1330	GO:0030295	protein kinase activator activity	3	0	0.16	1.00000	character(0)
1331	GO:0030332	cyclin binding	1	0	0.05	1.00000	character(0)
1332	GO:0030366	molybdopterin synthase activity	2	0	0.11	1.00000	character(0)
1333	GO:0030368	interleukin-17 receptor activity	5	0	0.27	1.00000	character(0)
1334	GO:0030371	translation repressor activity	2	0	0.11	1.00000	character(0)
1335	GO:0030374	nuclear receptor transcription coactivat...	4	0	0.22	1.00000	character(0)
1336	GO:0030429	kynureninase activity	1	0	0.05	1.00000	character(0)
1337	GO:0030507	spectrin binding	1	0	0.05	1.00000	character(0)
1338	GO:0030515	snoRNA binding	6	0	0.33	1.00000	character(0)
1339	GO:0030523	dihydrolipoamide S-acyltransferase activ...	1	0	0.05	1.00000	character(0)
1340	GO:0030544	Hsp70 protein binding	1	0	0.05	1.00000	character(0)
1341	GO:0030547	receptor inhibitor activity	2	0	0.11	1.00000	character(0)
1342	GO:0030548	acetylcholine receptor regulator activit...	2	0	0.11	1.00000	character(0)
1343	GO:0030580	quinone cofactor methyltransferase activ...	1	0	0.05	1.00000	character(0)
1344	GO:0030623	U5 snRNA binding	1	0	0.05	1.00000	character(0)
1345	GO:0030628	pre-mRNA 3'-splice site binding	1	0	0.05	1.00000	character(0)
1346	GO:0030674	protein binding, bridging	6	0	0.33	1.00000	character(0)
1347	GO:0030695	GTPase regulator activity	45	0	2.45	1.00000	character(0)
1348	GO:0030729	acetoacetate-CoA ligase activity	1	0	0.05	1.00000	character(0)
1349	GO:0030942	endoplasmic reticulum signal peptide bin...	4	0	0.22	1.00000	character(0)
1350	GO:0030955	potassium ion binding	8	0	0.44	1.00000	character(0)
1351	GO:0030971	receptor tyrosine kinase binding	1	0	0.05	1.00000	character(0)
1352	GO:0030975	thiamine binding	1	0	0.05	1.00000	character(0)
1353	GO:0030976	thiamine pyrophosphate binding	6	0	0.33	1.00000	character(0)
1354	GO:0030983	mismatched DNA binding	11	0	0.6	1.00000	character(0)
1355	GO:0031005	filamin binding	1	0	0.05	1.00000	character(0)
1356	GO:0031071	cysteine desulfurase activity	1	0	0.05	1.00000	character(0)
1357	GO:0031072	heat shock protein binding	9	0	0.49	1.00000	character(0)
1358	GO:0031151	histone methyltransferase activity (H3-K...	1	0	0.05	1.00000	character(0)
1359	GO:0031409	pigment binding	2	0	0.11	1.00000	character(0)
1360	GO:0031419	cobalamin binding	2	0	0.11	1.00000	character(0)
1361	GO:0031420	alkali metal ion binding	8	0	0.44	1.00000	character(0)
1362	GO:0031490	chromatin DNA binding	1	0	0.05	1.00000	character(0)
1363	GO:0031492	nucleosomal DNA binding	1	0	0.05	1.00000	character(0)
1364	GO:0031543	peptidyl-proline dioxygenase activity	4	0	0.22	1.00000	character(0)
1365	GO:0031545	peptidyl-proline 4-dioxygenase activity	4	0	0.22	1.00000	character(0)
1366	GO:0031559	oxidosqualene cyclase activity	1	0	0.05	1.00000	character(0)
1367	GO:0031593	polyubiquitin modification-dependent pro...	2	0	0.11	1.00000	character(0)
1368	GO:0031625	ubiquitin protein ligase binding	15	0	0.82	1.00000	character(0)
1369	GO:0031683	G-protein beta/gamma-subunit complex bin...	10	0	0.55	1.00000	character(0)
1370	GO:0031957	very long-chain fatty acid-CoA ligase ac...	1	0	0.05	1.00000	character(0)
1371	GO:0032027	myosin light chain binding	2	0	0.11	1.00000	character(0)
1372	GO:0032051	clathrin light chain binding	1	0	0.05	1.00000	character(0)
1373	GO:0032182	ubiquitin-like protein binding	9	0	0.49	1.00000	character(0)
1374	GO:0032183	SUMO binding	2	0	0.11	1.00000	character(0)
1375	GO:0032266	phosphatidylinositol-3-phosphate binding	7	0	0.38	1.00000	character(0)
1376	GO:0032296	double-stranded RNA-specific ribonucleas...	6	0	0.33	1.00000	character(0)
1377	GO:0032422	purine-rich negative regulatory element ...	2	0	0.11	1.00000	character(0)
1378	GO:0032451	demethylase activity	3	0	0.16	1.00000	character(0)
1379	GO:0032452	histone demethylase activity	2	0	0.11	1.00000	character(0)
1380	GO:0032542	sulfiredoxin activity	1	0	0.05	1.00000	character(0)
1381	GO:0032574	5'-3' RNA helicase activity	2	0	0.11	1.00000	character(0)
1382	GO:0032813	tumor necrosis factor receptor superfami...	54	0	2.94	1.00000	character(0)
1383	GO:0032934	sterol binding	4	0	0.22	1.00000	character(0)
1384	GO:0032947	protein-containing complex scaffold acti...	4	0	0.22	1.00000	character(0)
1385	GO:0032977	membrane insertase activity	1	0	0.05	1.00000	character(0)
1386	GO:0033130	acetylcholine receptor binding	3	0	0.16	1.00000	character(0)
1387	GO:0033149	FFAT motif binding	1	0	0.05	1.00000	character(0)
1388	GO:0033170	protein-DNA loading ATPase activity	1	0	0.05	1.00000	character(0)
1389	GO:0033192	calmodulin-dependent protein phosphatase...	1	0	0.05	1.00000	character(0)
1390	GO:0033220	amide-transporting ATPase activity	3	0	0.16	1.00000	character(0)
1391	GO:0033293	monocarboxylic acid binding	2	0	0.11	1.00000	character(0)
1392	GO:0033549	MAP kinase phosphatase activity	5	0	0.27	1.00000	character(0)
1393	GO:0033558	protein deacetylase activity	6	0	0.33	1.00000	character(0)
1394	GO:0033592	RNA strand annealing activity	2	0	0.11	1.00000	character(0)
1395	GO:0033735	aspartate dehydrogenase activity	1	0	0.05	1.00000	character(0)
1396	GO:0033743	peptide-methionine (R)-S-oxide reductase...	5	0	0.27	1.00000	character(0)
1397	GO:0033765	steroid dehydrogenase activity, acting o...	2	0	0.11	1.00000	character(0)
1398	GO:0033819	lipoyl(octanoyl) transferase activity	1	0	0.05	1.00000	character(0)
1399	GO:0033897	ribonuclease T2 activity	3	0	0.16	1.00000	character(0)
1400	GO:0033925	mannosyl-glycoprotein endo-beta-N-acetyl...	2	0	0.11	1.00000	character(0)
1401	GO:0034212	peptide N-acetyltransferase activity	10	0	0.55	1.00000	character(0)
1402	GO:0034237	protein kinase A regulatory subunit bind...	3	0	0.16	1.00000	character(0)
1403	GO:0034450	ubiquitin-ubiquitin ligase activity	2	0	0.11	1.00000	character(0)
1404	GO:0034483	heparan sulfate sulfotransferase activit...	1	0	0.05	1.00000	character(0)
1405	GO:0034511	U3 snoRNA binding	2	0	0.11	1.00000	character(0)
1406	GO:0034593	phosphatidylinositol bisphosphate phosph...	3	0	0.16	1.00000	character(0)
1407	GO:0034595	phosphatidylinositol phosphate 5-phospha...	2	0	0.11	1.00000	character(0)
1408	GO:0034596	phosphatidylinositol phosphate 4-phospha...	2	0	0.11	1.00000	character(0)
1409	GO:0034597	phosphatidylinositol-4,5-bisphosphate 4-...	1	0	0.05	1.00000	character(0)
1410	GO:0034632	retinol transmembrane transporter activi...	5	0	0.27	1.00000	character(0)
1411	GO:0034979	NAD-dependent protein deacetylase activi...	2	0	0.11	1.00000	character(0)
1412	GO:0035004	phosphatidylinositol 3-kinase activity	1	0	0.05	1.00000	character(0)
1413	GO:0035014	phosphatidylinositol 3-kinase regulator ...	1	0	0.05	1.00000	character(0)
1414	GO:0035064	methylated histone binding	1	0	0.05	1.00000	character(0)
1415	GO:0035091	phosphatidylinositol binding	47	0	2.56	1.00000	character(0)
1416	GO:0035100	ecdysone binding	1	0	0.05	1.00000	character(0)
1417	GO:0035226	glutamate-cysteine ligase catalytic subu...	1	0	0.05	1.00000	character(0)
1418	GO:0035240	dopamine binding	1	0	0.05	1.00000	character(0)
1419	GO:0035251	UDP-glucosyltransferase activity	4	0	0.22	1.00000	character(0)
1420	GO:0035252	UDP-xylosyltransferase activity	3	0	0.16	1.00000	character(0)
1421	GO:0035299	inositol pentakisphosphate 2-kinase acti...	2	0	0.11	1.00000	character(0)
1422	GO:0035368	selenocysteine insertion sequence bindin...	1	0	0.05	1.00000	character(0)
1423	GO:0035381	ATP-gated ion channel activity	2	0	0.11	1.00000	character(0)
1424	GO:0035515	oxidative RNA demethylase activity	1	0	0.05	1.00000	character(0)
1425	GO:0035586	purinergic receptor activity	5	0	0.27	1.00000	character(0)
1426	GO:0035591	signaling adaptor activity	9	0	0.49	1.00000	character(0)
1427	GO:0035598	N6-threonylcarbomyladenosine methylthiot...	1	0	0.05	1.00000	character(0)
1428	GO:0035615	clathrin adaptor activity	2	0	0.11	1.00000	character(0)
1429	GO:0035650	AP-1 adaptor complex binding	1	0	0.05	1.00000	character(0)
1430	GO:0036002	pre-mRNA binding	2	0	0.11	1.00000	character(0)
1431	GO:0036054	protein-malonyllysine demalonylase activ...	1	0	0.05	1.00000	character(0)
1432	GO:0036055	protein-succinyllysine desuccinylase act...	1	0	0.05	1.00000	character(0)
1433	GO:0036080	purine nucleotide-sugar transmembrane tr...	2	0	0.11	1.00000	character(0)
1434	GO:0036137	kynurenine aminotransferase activity	1	0	0.05	1.00000	character(0)
1435	GO:0036310	annealing helicase activity	2	0	0.11	1.00000	character(0)
1436	GO:0036361	racemase activity, acting on amino acids...	1	0	0.05	1.00000	character(0)
1437	GO:0036402	proteasome-activating ATPase activity	5	0	0.27	1.00000	character(0)
1438	GO:0036440	citrate synthase activity	1	0	0.05	1.00000	character(0)
1439	GO:0036442	proton-exporting ATPase activity	4	0	0.22	1.00000	character(0)
1440	GO:0042054	histone methyltransferase activity	23	0	1.25	1.00000	character(0)
1441	GO:0042084	5-methyltetrahydrofolate-dependent methy...	2	0	0.11	1.00000	character(0)
1442	GO:0042132	fructose 1,6-bisphosphate 1-phosphatase ...	2	0	0.11	1.00000	character(0)
1443	GO:0042277	peptide binding	9	0	0.49	1.00000	character(0)
1444	GO:0042281	dolichyl pyrophosphate Man9GlcNAc2 alpha...	1	0	0.05	1.00000	character(0)
1445	GO:0042284	sphingolipid delta-4 desaturase activity	2	0	0.11	1.00000	character(0)
1446	GO:0042285	xylosyltransferase activity	3	0	0.16	1.00000	character(0)
1447	GO:0042300	beta-amyrin synthase activity	1	0	0.05	1.00000	character(0)
1448	GO:0042393	histone binding	6	0	0.33	1.00000	character(0)
1449	GO:0042500	aspartic endopeptidase activity, intrame...	1	0	0.05	1.00000	character(0)
1450	GO:0042562	hormone binding	1	0	0.05	1.00000	character(0)
1451	GO:0042577	lipid phosphatase activity	1	0	0.05	1.00000	character(0)
1452	GO:0042799	histone methyltransferase activity (H4-K...	1	0	0.05	1.00000	character(0)
1453	GO:0042800	histone methyltransferase activity (H3-K...	8	0	0.44	1.00000	character(0)
1454	GO:0042802	identical protein binding	9	0	0.49	1.00000	character(0)
1455	GO:0042803	protein homodimerization activity	6	0	0.33	1.00000	character(0)
1456	GO:0042813	Wnt-activated receptor activity	2	0	0.11	1.00000	character(0)
1457	GO:0042826	histone deacetylase binding	2	0	0.11	1.00000	character(0)
1458	GO:0042834	peptidoglycan binding	1	0	0.05	1.00000	character(0)
1459	GO:0042887	amide transmembrane transporter activity	14	0	0.76	1.00000	character(0)
1460	GO:0042910	xenobiotic transmembrane transporter act...	6	0	0.33	1.00000	character(0)
1461	GO:0042979	ornithine decarboxylase regulator activi...	3	0	0.16	1.00000	character(0)
1462	GO:0043014	alpha-tubulin binding	3	0	0.16	1.00000	character(0)
1463	GO:0043015	gamma-tubulin binding	10	0	0.55	1.00000	character(0)
1464	GO:0043022	ribosome binding	8	0	0.44	1.00000	character(0)
1465	GO:0043023	ribosomal large subunit binding	2	0	0.11	1.00000	character(0)
1466	GO:0043130	ubiquitin binding	7	0	0.38	1.00000	character(0)
1467	GO:0043139	5'-3' DNA helicase activity	3	0	0.16	1.00000	character(0)
1468	GO:0043175	RNA polymerase core enzyme binding	3	0	0.16	1.00000	character(0)
1469	GO:0043178	alcohol binding	4	0	0.22	1.00000	character(0)
1470	GO:0043236	laminin binding	1	0	0.05	1.00000	character(0)
1471	GO:0043495	protein membrane anchor	3	0	0.16	1.00000	character(0)
1472	GO:0043515	kinetochore binding	1	0	0.05	1.00000	character(0)
1473	GO:0043531	ADP binding	2	0	0.11	1.00000	character(0)
1474	GO:0043813	phosphatidylinositol-3,5-bisphosphate 5-...	1	0	0.05	1.00000	character(0)
1475	GO:0043828	tRNA 2-selenouridine synthase activity	1	0	0.05	1.00000	character(0)
1476	GO:0043855	cyclic nucleotide-gated ion channel acti...	1	0	0.05	1.00000	character(0)
1477	GO:0043874	acireductone synthase activity	1	0	0.05	1.00000	character(0)
1478	GO:0043890	N-acetylgalactosamine-6-sulfatase activi...	1	0	0.05	1.00000	character(0)
1479	GO:0043998	H2A histone acetyltransferase activity	1	0	0.05	1.00000	character(0)
1480	GO:0044389	ubiquitin-like protein ligase binding	15	0	0.82	1.00000	character(0)
1481	GO:0044548	S100 protein binding	1	0	0.05	1.00000	character(0)
1482	GO:0045127	N-acetylglucosamine kinase activity	2	0	0.11	1.00000	character(0)
1483	GO:0045131	pre-mRNA branch point binding	1	0	0.05	1.00000	character(0)
1484	GO:0045145	single-stranded DNA 5'-3' exodeoxyribonu...	2	0	0.11	1.00000	character(0)
1485	GO:0045296	cadherin binding	7	0	0.38	1.00000	character(0)
1486	GO:0045309	protein phosphorylated amino acid bindin...	1	0	0.05	1.00000	character(0)
1487	GO:0046030	inositol trisphosphate phosphatase activ...	1	0	0.05	1.00000	character(0)
1488	GO:0046332	SMAD binding	4	0	0.22	1.00000	character(0)
1489	GO:0046403	polynucleotide 3'-phosphatase activity	1	0	0.05	1.00000	character(0)
1490	GO:0046404	ATP-dependent polydeoxyribonucleotide 5'...	1	0	0.05	1.00000	character(0)
1491	GO:0046527	glucosyltransferase activity	6	0	0.33	1.00000	character(0)
1492	GO:0046875	ephrin receptor binding	1	0	0.05	1.00000	character(0)
1493	GO:0046912	transferase activity, transferring acyl ...	3	0	0.16	1.00000	character(0)
1494	GO:0046915	transition metal ion transmembrane trans...	11	0	0.6	1.00000	character(0)
1495	GO:0046921	alpha-(1->6)-fucosyltransferase activity	1	0	0.05	1.00000	character(0)
1496	GO:0046923	ER retention sequence binding	1	0	0.05	1.00000	character(0)
1497	GO:0046935	1-phosphatidylinositol-3-kinase regulato...	1	0	0.05	1.00000	character(0)
1498	GO:0046943	carboxylic acid transmembrane transporte...	7	0	0.38	1.00000	character(0)
1499	GO:0046961	proton-transporting ATPase activity, rot...	4	0	0.22	1.00000	character(0)
1500	GO:0046975	histone methyltransferase activity (H3-K...	2	0	0.11	1.00000	character(0)
1501	GO:0047057	vitamin-K-epoxide reductase (warfarin-se...	3	0	0.16	1.00000	character(0)
1502	GO:0047304	2-aminoethylphosphonate-pyruvate transam...	1	0	0.05	1.00000	character(0)
1503	GO:0047325	inositol tetrakisphosphate 1-kinase acti...	1	0	0.05	1.00000	character(0)
1504	GO:0047390	glycerophosphocholine cholinephosphodies...	1	0	0.05	1.00000	character(0)
1505	GO:0047464	heparosan-N-sulfate-glucuronate 5-epimer...	1	0	0.05	1.00000	character(0)
1506	GO:0047617	acyl-CoA hydrolase activity	4	0	0.22	1.00000	character(0)
1507	GO:0047623	adenosine-phosphate deaminase activity	5	0	0.27	1.00000	character(0)
1508	GO:0047631	ADP-ribose diphosphatase activity	7	0	0.38	1.00000	character(0)
1509	GO:0047661	amino-acid racemase activity	1	0	0.05	1.00000	character(0)
1510	GO:0047750	cholestenol delta-isomerase activity	2	0	0.11	1.00000	character(0)
1511	GO:0047804	cysteine-S-conjugate beta-lyase activity	1	0	0.05	1.00000	character(0)
1512	GO:0047961	glycine N-acyltransferase activity	7	0	0.38	1.00000	character(0)
1513	GO:0048019	receptor antagonist activity	2	0	0.11	1.00000	character(0)
1514	GO:0048365	Rac GTPase binding	3	0	0.16	1.00000	character(0)
1515	GO:0048487	beta-tubulin binding	4	0	0.22	1.00000	character(0)
1516	GO:0050023	L-fuconate dehydratase activity	3	0	0.16	1.00000	character(0)
1517	GO:0050080	malonyl-CoA decarboxylase activity	1	0	0.05	1.00000	character(0)
1518	GO:0050113	inositol oxygenase activity	1	0	0.05	1.00000	character(0)
1519	GO:0050136	NADH dehydrogenase (quinone) activity	11	0	0.6	1.00000	character(0)
1520	GO:0050145	nucleoside monophosphate kinase activity	7	0	0.38	1.00000	character(0)
1521	GO:0050188	phosphoenolpyruvate mutase activity	1	0	0.05	1.00000	character(0)
1522	GO:0050194	phosphonoacetaldehyde hydrolase activity	1	0	0.05	1.00000	character(0)
1523	GO:0050220	prostaglandin-E synthase activity	2	0	0.11	1.00000	character(0)
1524	GO:0050265	RNA uridylyltransferase activity	1	0	0.05	1.00000	character(0)
1525	GO:0050290	sphingomyelin phosphodiesterase D activi...	1	0	0.05	1.00000	character(0)
1526	GO:0050308	sugar-phosphatase activity	3	0	0.16	1.00000	character(0)
1527	GO:0050309	sugar-terminal-phosphatase activity	1	0	0.05	1.00000	character(0)
1528	GO:0050333	thiamin-triphosphatase activity	1	0	0.05	1.00000	character(0)
1529	GO:0050528	acyloxyacyl hydrolase activity	2	0	0.11	1.00000	character(0)
1530	GO:0050567	glutaminyl-tRNA synthase (glutamine-hydr...	1	0	0.05	1.00000	character(0)
1531	GO:0050664	oxidoreductase activity, acting on NAD(P...	13	0	0.71	1.00000	character(0)
1532	GO:0050694	galactose 3-O-sulfotransferase activity	8	0	0.44	1.00000	character(0)
1533	GO:0050750	low-density lipoprotein particle recepto...	2	0	0.11	1.00000	character(0)
1534	GO:0050811	GABA receptor binding	1	0	0.05	1.00000	character(0)
1535	GO:0050839	cell adhesion molecule binding	9	0	0.49	1.00000	character(0)
1536	GO:0050840	extracellular matrix binding	1	0	0.05	1.00000	character(0)
1537	GO:0051010	microtubule plus-end binding	1	0	0.05	1.00000	character(0)
1538	GO:0051015	actin filament binding	52	0	2.83	1.00000	character(0)
1539	GO:0051018	protein kinase A binding	3	0	0.16	1.00000	character(0)
1540	GO:0051087	chaperone binding	11	0	0.6	1.00000	character(0)
1541	GO:0051119	sugar transmembrane transporter activity	3	0	0.16	1.00000	character(0)
1542	GO:0051184	cofactor transmembrane transporter activ...	4	0	0.22	1.00000	character(0)
1543	GO:0051185	coenzyme transmembrane transporter activ...	3	0	0.16	1.00000	character(0)
1544	GO:0051219	phosphoprotein binding	1	0	0.05	1.00000	character(0)
1545	GO:0051377	mannose-ethanolamine phosphotransferase ...	4	0	0.22	1.00000	character(0)
1546	GO:0051499	D-aminoacyl-tRNA deacylase activity	2	0	0.11	1.00000	character(0)
1547	GO:0051721	protein phosphatase 2A binding	1	0	0.05	1.00000	character(0)
1548	GO:0051723	protein methylesterase activity	4	0	0.22	1.00000	character(0)
1549	GO:0051731	polynucleotide 5'-hydroxyl-kinase activi...	1	0	0.05	1.00000	character(0)
1550	GO:0051733	polydeoxyribonucleotide kinase activity	1	0	0.05	1.00000	character(0)
1551	GO:0051734	ATP-dependent polynucleotide kinase acti...	1	0	0.05	1.00000	character(0)
1552	GO:0051751	alpha-1,4-mannosyltransferase activity	1	0	0.05	1.00000	character(0)
1553	GO:0051765	inositol tetrakisphosphate kinase activi...	1	0	0.05	1.00000	character(0)
1554	GO:0051766	inositol trisphosphate kinase activity	1	0	0.05	1.00000	character(0)
1555	GO:0051879	Hsp90 protein binding	2	0	0.11	1.00000	character(0)
1556	GO:0051920	peroxiredoxin activity	5	0	0.27	1.00000	character(0)
1557	GO:0051996	squalene synthase activity	2	0	0.11	1.00000	character(0)
1558	GO:0051998	protein carboxyl O-methyltransferase act...	6	0	0.33	1.00000	character(0)
1559	GO:0052725	inositol-1,3,4-trisphosphate 6-kinase ac...	1	0	0.05	1.00000	character(0)
1560	GO:0052726	inositol-1,3,4-trisphosphate 5-kinase ac...	1	0	0.05	1.00000	character(0)
1561	GO:0052742	phosphatidylinositol kinase activity	3	0	0.16	1.00000	character(0)
1562	GO:0052744	phosphatidylinositol monophosphate phosp...	2	0	0.11	1.00000	character(0)
1563	GO:0052745	inositol phosphate phosphatase activity	5	0	0.27	1.00000	character(0)
1564	GO:0052824	dolichyl-pyrophosphate Man7GlcNAc2 alpha...	1	0	0.05	1.00000	character(0)
1565	GO:0052834	inositol monophosphate phosphatase activ...	3	0	0.16	1.00000	character(0)
1566	GO:0052855	ADP-dependent NAD(P)H-hydrate dehydratas...	1	0	0.05	1.00000	character(0)
1567	GO:0052866	phosphatidylinositol phosphate phosphata...	7	0	0.38	1.00000	character(0)
1568	GO:0060072	large conductance calcium-activated pota...	1	0	0.05	1.00000	character(0)
1569	GO:0060090	molecular adaptor activity	21	0	1.14	1.00000	character(0)
1570	GO:0060589	nucleoside-triphosphatase regulator acti...	54	0	2.94	1.00000	character(0)
1571	GO:0060590	ATPase regulator activity	9	0	0.49	1.00000	character(0)
1572	GO:0061505	DNA topoisomerase II activity	2	0	0.11	1.00000	character(0)
1573	GO:0061575	cyclin-dependent protein serine/threonin...	2	0	0.11	1.00000	character(0)
1574	GO:0061578	Lys63-specific deubiquitinase activity	1	0	0.05	1.00000	character(0)
1575	GO:0061630	ubiquitin protein ligase activity	38	0	2.07	1.00000	character(0)
1576	GO:0061659	ubiquitin-like protein ligase activity	38	0	2.07	1.00000	character(0)
1577	GO:0061731	ribonucleoside-diphosphate reductase act...	1	0	0.05	1.00000	character(0)
1578	GO:0061733	peptide-lysine-N-acetyltransferase activ...	10	0	0.55	1.00000	character(0)
1579	GO:0061929	gamma-glutamylaminecyclotransferase acti...	1	0	0.05	1.00000	character(0)
1580	GO:0070001	aspartic-type peptidase activity	22	0	1.2	1.00000	character(0)
1581	GO:0070004	cysteine-type exopeptidase activity	2	0	0.11	1.00000	character(0)
1582	GO:0070006	metalloaminopeptidase activity	9	0	0.49	1.00000	character(0)
1583	GO:0070008	serine-type exopeptidase activity	8	0	0.44	1.00000	character(0)
1584	GO:0070063	RNA polymerase binding	3	0	0.16	1.00000	character(0)
1585	GO:0070122	isopeptidase activity	15	0	0.82	1.00000	character(0)
1586	GO:0070138	ubiquitin-like protein-specific isopepti...	2	0	0.11	1.00000	character(0)
1587	GO:0070140	SUMO-specific isopeptidase activity	2	0	0.11	1.00000	character(0)
1588	GO:0070273	phosphatidylinositol-4-phosphate binding	2	0	0.11	1.00000	character(0)
1589	GO:0070290	N-acylphosphatidylethanolamine-specific ...	2	0	0.11	1.00000	character(0)
1590	GO:0070325	lipoprotein particle receptor binding	3	0	0.16	1.00000	character(0)
1591	GO:0070403	NAD+ binding	11	0	0.6	1.00000	character(0)
1592	GO:0070405	ammonium ion binding	1	0	0.05	1.00000	character(0)
1593	GO:0070412	R-SMAD binding	1	0	0.05	1.00000	character(0)
1594	GO:0070513	death domain binding	4	0	0.22	1.00000	character(0)
1595	GO:0070530	K63-linked polyubiquitin modification-de...	2	0	0.11	1.00000	character(0)
1596	GO:0070547	L-tyrosine aminotransferase activity	1	0	0.05	1.00000	character(0)
1597	GO:0070548	L-glutamine aminotransferase activity	3	0	0.16	1.00000	character(0)
1598	GO:0070566	adenylyltransferase activity	23	0	1.25	1.00000	character(0)
1599	GO:0070567	cytidylyltransferase activity	3	0	0.16	1.00000	character(0)
1600	GO:0070568	guanylyltransferase activity	2	0	0.11	1.00000	character(0)
1601	GO:0070569	uridylyltransferase activity	4	0	0.22	1.00000	character(0)
1602	GO:0070577	lysine-acetylated histone binding	1	0	0.05	1.00000	character(0)
1603	GO:0070579	methylcytosine dioxygenase activity	1	0	0.05	1.00000	character(0)
1604	GO:0070628	proteasome binding	1	0	0.05	1.00000	character(0)
1605	GO:0070679	inositol 1,4,5 trisphosphate binding	3	0	0.16	1.00000	character(0)
1606	GO:0070694	deoxyribonucleoside 5'-monophosphate N-g...	2	0	0.11	1.00000	character(0)
1607	GO:0070717	poly-purine tract binding	1	0	0.05	1.00000	character(0)
1608	GO:0070735	protein-glycine ligase activity	1	0	0.05	1.00000	character(0)
1609	GO:0070773	protein-N-terminal glutamine amidohydrol...	2	0	0.11	1.00000	character(0)
1610	GO:0070818	protoporphyrinogen oxidase activity	1	0	0.05	1.00000	character(0)
1611	GO:0070840	dynein complex binding	3	0	0.16	1.00000	character(0)
1612	GO:0070890	sodium-dependent L-ascorbate transmembra...	2	0	0.11	1.00000	character(0)
1613	GO:0070976	TIR domain binding	2	0	0.11	1.00000	character(0)
1614	GO:0071077	adenosine 3',5'-bisphosphate transmembra...	1	0	0.05	1.00000	character(0)
1615	GO:0071253	connexin binding	1	0	0.05	1.00000	character(0)
1616	GO:0071558	histone demethylase activity (H3-K27 spe...	2	0	0.11	1.00000	character(0)
1617	GO:0071933	Arp2/3 complex binding	1	0	0.05	1.00000	character(0)
1618	GO:0072345	NAADP-sensitive calcium-release channel ...	1	0	0.05	1.00000	character(0)
1619	GO:0072544	L-DOPA binding	1	0	0.05	1.00000	character(0)
1620	GO:0072545	tyrosine binding	1	0	0.05	1.00000	character(0)
1621	GO:0072572	poly-ADP-D-ribose binding	1	0	0.05	1.00000	character(0)
1622	GO:0080019	fatty-acyl-CoA reductase (alcohol-formin...	3	0	0.16	1.00000	character(0)
1623	GO:0080025	phosphatidylinositol-3,5-bisphosphate bi...	2	0	0.11	1.00000	character(0)
1624	GO:0080048	GDP-D-glucose phosphorylase activity	1	0	0.05	1.00000	character(0)
1625	GO:0080132	fatty acid alpha-hydroxylase activity	1	0	0.05	1.00000	character(0)
1626	GO:0090079	translation regulator activity, nucleic ...	1	0	0.05	1.00000	character(0)
1627	GO:0090599	alpha-glucosidase activity	1	0	0.05	1.00000	character(0)
1628	GO:0097020	COPII adaptor activity	2	0	0.11	1.00000	character(0)
1629	GO:0097153	cysteine-type endopeptidase activity inv...	7	0	0.38	1.00000	character(0)
1630	GO:0097199	cysteine-type endopeptidase activity inv...	2	0	0.11	1.00000	character(0)
1631	GO:0097200	cysteine-type endopeptidase activity inv...	5	0	0.27	1.00000	character(0)
1632	GO:0097506	deaminated base DNA N-glycosylase activi...	3	0	0.16	1.00000	character(0)
1633	GO:0097617	annealing activity	4	0	0.22	1.00000	character(0)
1634	GO:0097642	calcitonin family receptor activity	1	0	0.05	1.00000	character(0)
1635	GO:0098518	polynucleotide phosphatase activity	2	0	0.11	1.00000	character(0)
1636	GO:0098519	nucleotide phosphatase activity, acting ...	2	0	0.11	1.00000	character(0)
1637	GO:0098599	palmitoyl hydrolase activity	4	0	0.22	1.00000	character(0)
1638	GO:0098631	cell adhesion mediator activity	1	0	0.05	1.00000	character(0)
1639	GO:0098748	endocytic adaptor activity	2	0	0.11	1.00000	character(0)
1640	GO:0098960	postsynaptic neurotransmitter receptor a...	22	0	1.2	1.00000	character(0)
1641	GO:0099094	ligand-gated cation channel activity	34	0	1.85	1.00000	character(0)
1642	GO:0099106	ion channel regulator activity	6	0	0.33	1.00000	character(0)
1643	GO:0099122	RNA polymerase II C-terminal domain bind...	1	0	0.05	1.00000	character(0)
1644	GO:0099516	ion antiporter activity	13	0	0.71	1.00000	character(0)
1645	GO:0099528	G protein-coupled neurotransmitter recep...	12	0	0.65	1.00000	character(0)
1646	GO:0099529	neurotransmitter receptor activity invol...	22	0	1.2	1.00000	character(0)
1647	GO:0099602	neurotransmitter receptor regulator acti...	2	0	0.11	1.00000	character(0)
1648	GO:0099604	ligand-gated calcium channel activity	4	0	0.22	1.00000	character(0)
1649	GO:0106017	phosphatidylinositol-3,4-bisphosphate ph...	1	0	0.05	1.00000	character(0)
1650	GO:0106018	phosphatidylinositol-3,5-bisphosphate ph...	1	0	0.05	1.00000	character(0)
1651	GO:0106019	phosphatidylinositol-4,5-bisphosphate ph...	1	0	0.05	1.00000	character(0)
1652	GO:0106050	tRNA 2'-O-methyltransferase activity	1	0	0.05	1.00000	character(0)
1653	GO:0106073	dolichyl pyrophosphate Glc2Man9GlcNAc2 a...	1	0	0.05	1.00000	character(0)
1654	GO:0106130	purine phosphoribosyltransferase activit...	2	0	0.11	1.00000	character(0)
1655	GO:0120013	intermembrane lipid transfer activity	5	0	0.27	1.00000	character(0)
1656	GO:0140030	modification-dependent protein binding	4	0	0.22	1.00000	character(0)
1657	GO:0140033	acetylation-dependent protein binding	1	0	0.05	1.00000	character(0)
1658	GO:0140034	methylation-dependent protein binding	1	0	0.05	1.00000	character(0)
1659	GO:0140102	catalytic activity, acting on a rRNA	7	0	0.38	1.00000	character(0)
1660	GO:0140223	general transcription initiation factor ...	2	0	0.11	1.00000	character(0)
1661	GO:1901338	catecholamine binding	1	0	0.05	1.00000	character(0)
1662	GO:1901567	fatty acid derivative binding	4	0	0.22	1.00000	character(0)
1663	GO:1901618	organic hydroxy compound transmembrane t...	5	0	0.27	1.00000	character(0)
1664	GO:1901681	sulfur compound binding	17	0	0.93	1.00000	character(0)
1665	GO:1901981	phosphatidylinositol phosphate binding	11	0	0.6	1.00000	character(0)
1666	GO:1902936	phosphatidylinositol bisphosphate bindin...	3	0	0.16	1.00000	character(0)
1667	GO:1904315	transmitter-gated ion channel activity i...	22	0	1.2	1.00000	character(0)
1668	GO:1904680	peptide transmembrane transporter activi...	7	0	0.38	1.00000	character(0)
1669	GO:1990380	Lys48-specific deubiquitinase activity	5	0	0.27	1.00000	character(0)
1670	GO:1990782	protein tyrosine kinase binding	1	0	0.05	1.00000	character(0)
1671	GO:1990817	RNA adenylyltransferase activity	1	0	0.05	1.00000	character(0)
1672	GO:1990939	ATP-dependent microtubule motor activity	2	0	0.11	1.00000	character(0)
1673	GO:2001070	starch binding	3	0	0.16	1.00000	character(0)
