# Supplementary material for: Germline-related molecular phenotype in Metazoa: conservation and innovation highlighted by comparative transcriptomics
Source: EvoDevo. 2023 Jan 30;14:2. doi: 10.1186/s13227-022-00207-3 (PMC9885605; doi:10.1186/s13227-022-00207-3)
Supplement: Supplementary file 1 — Additional file 1: Zipped directory comprehending more detailed information on the species-specific transcriptomic analyses (transcriptomic statistics, read counts, fasta of upregulated transcripts, GO/IPR enrichment analyses, ratios bootstrap iterations) and extensive results of the comparative analyses (co-upregulated transcripts, co-enriched GO/IPR, comparisons of different cut-off iterations) [file 13227_2022_207_MOESM1_ESM.zip › SUPPLEMENTARY_MATERIAL/Haliotis_rufescens/salmon.isoform.counts.matrix.gonads_vs_mantle.DESeq2.DE_results]

sampleA	sampleB	baseMeanA	baseMeanB	baseMean	log2FoldChange	lfcSE	stat	pvalue	padj
TRINITY_DN13956_c0_g1_i10	gonads	mantle	105831.472345084	51.688704337363	52941.5805247108	11.0012700362113	0.727248112973272	15.1272582767302	1.07063867907734e-51	2.00038130798811e-47
TRINITY_DN2926_c0_g3_i3	gonads	mantle	33453.8669555231	13.9623154768991	16733.9146355	11.2243732380393	0.747712107821208	15.0116242877843	6.16200541442141e-51	5.75654545815248e-47
TRINITY_DN11455_c0_g1_i1	gonads	mantle	375554.112334206	276.335432894806	187915.22388355	10.407685929321	0.711165278021087	14.6346935810503	1.68734150037826e-48	1.05087628643558e-44
TRINITY_DN18466_c0_g1_i1	gonads	mantle	74942.0090055072	41.7661948593849	37491.8876001833	10.8020780952608	0.741035586906584	14.5770031643872	3.93411252267982e-48	1.61121293493866e-44
TRINITY_DN10542_c0_g2_i1	gonads	mantle	69339.6329552775	43.967225215814	34691.8000902467	10.620736724051	0.728908372996555	14.5707432065692	4.31174516949974e-48	1.61121293493866e-44
TRINITY_DN3943_c0_g1_i3	gonads	mantle	75282.2353703423	56.7156055137499	37669.475487928	10.3738801720431	0.714690953094235	14.5151972711137	9.70780078767101e-48	3.02300916528075e-44
TRINITY_DN3975_c0_g1_i2	gonads	mantle	321826.79879368	200.711494713344	161013.755144196	10.6452847722475	0.738310796342063	14.4184330298152	3.96236611491036e-47	1.05761212129979e-43
TRINITY_DN24277_c0_g1_i4	gonads	mantle	139380.977782731	87.5417206213383	69734.2597516764	10.6339622681997	0.739908208916816	14.3720020132865	7.75564510190808e-47	1.81133091355063e-43
TRINITY_DN2470_c0_g2_i3	gonads	mantle	343631.94002988	175.068778101549	171903.504403991	10.9361960843203	0.762409953914149	14.3442462000591	1.15751109356167e-46	2.40299303023403e-43
TRINITY_DN5327_c3_g2_i1	gonads	mantle	49495.0163158661	30.0553186281365	24762.5358172471	10.6778554348741	0.750862872771316	14.220779615143	6.80901236925636e-46	1.27219587107186e-42
TRINITY_DN656_c0_g2_i6	gonads	mantle	68063.1410428314	58.1059718049888	34060.6235073182	10.1888091553748	0.719572965321516	14.1595218920186	1.63100010920829e-45	2.56557975082978e-42
TRINITY_DN103350_c0_g1_i1	gonads	mantle	113688.631137585	59.4207247623952	56874.0259311739	10.8948446108999	0.769474980712325	14.1588029292574	1.64777119513795e-45	2.56557975082978e-42
TRINITY_DN5117_c0_g1_i13	gonads	mantle	76615.2721800749	45.035204378854	38330.1536922269	10.724292370053	0.759071744433176	14.1281669996308	2.54687556935225e-45	3.66044793367519e-42
TRINITY_DN12593_c0_g1_i1	gonads	mantle	40661.0792092447	23.3461391286643	20342.2126741867	10.7566522202744	0.761796621750367	14.1201101621572	2.85544609055057e-45	3.81079676827478e-42
TRINITY_DN4936_c0_g1_i4	gonads	mantle	130731.021039939	82.8424772248919	65406.9317585819	10.6186150270073	0.752670795372095	14.1079142332841	3.39470615179034e-45	4.17875649752702e-42
TRINITY_DN11795_c0_g1_i11	gonads	mantle	54232.3725654091	27.7282660486533	27130.0504157289	10.9252984984439	0.774613376425615	14.1041955005447	3.57846842006167e-45	4.17875649752702e-42
TRINITY_DN18919_c0_g2_i1	gonads	mantle	23183.2901642318	20.4247211820049	11601.8574427069	10.1372227420552	0.726867061875779	13.9464604654044	3.30610385394988e-44	3.60230114408457e-41
TRINITY_DN546_c2_g1_i1	gonads	mantle	263072.372442852	176.650238646191	131624.511340749	10.5381593995326	0.755802890942784	13.9429995913185	3.47042499430112e-44	3.60230114408457e-41
TRINITY_DN6601_c0_g1_i3	gonads	mantle	27274.0676382685	11.1165108640721	13642.5920745663	11.2329339515907	0.806278758621246	13.9318242375618	4.05855234703202e-44	3.99105221326033e-41
TRINITY_DN163_c1_g1_i1	gonads	mantle	163198.793616404	72.5166966331408	81635.6551565187	11.1315003997529	0.799371551637251	13.9253146762024	4.44579131920981e-44	4.1532582504058e-41
TRINITY_DN4135_c0_g1_i7	gonads	mantle	21482.6763486509	12.1792193753705	10747.4277840131	10.7966732327021	0.775929166104735	13.914508829334	5.17139659308865e-44	4.60106542596516e-41
TRINITY_DN11691_c1_g1_i11	gonads	mantle	61041.0621129347	44.3148167886237	30542.6884648617	10.4237715154587	0.750400321103536	13.8909475679989	7.18780774669895e-44	5.8646463362317e-41
TRINITY_DN3920_c0_g1_i1	gonads	mantle	45545.9389627298	35.1074242491342	22790.5231934895	10.3299283498674	0.743754173467974	13.8889013579595	7.3961067888023e-44	5.8646463362317e-41
TRINITY_DN208_c0_g1_i1	gonads	mantle	136646.639158827	87.0282392397361	68366.8336990336	10.6110262262895	0.764065614799146	13.8875850722308	7.53326440106834e-44	5.8646463362317e-41
TRINITY_DN157_c0_g2_i2	gonads	mantle	166319.207705767	107.180982182764	83213.1943439747	10.595433382793	0.763729566226153	13.8732790392661	9.19741638045675e-44	6.87378110609816e-41
TRINITY_DN1175_c0_g3_i2	gonads	mantle	92651.3691475043	48.9741925993317	46350.1716700518	10.8753342516388	0.787518942191068	13.8096160853998	2.23016952879344e-43	1.60263413369141e-40
TRINITY_DN3613_c0_g1_i4	gonads	mantle	23426.2585251554	13.0959718707456	11719.6772485131	10.8007742295897	0.784313938233448	13.7709834073801	3.80991370198636e-43	2.63646028177456e-40
TRINITY_DN13303_c0_g1_i3	gonads	mantle	35910.5307018693	19.9059691486611	17965.218335509	10.798040977433	0.788545554404027	13.6936172135217	1.10850573661757e-42	7.39690042248665e-40
TRINITY_DN586_c0_g1_i6	gonads	mantle	148892.783516089	88.2421744186993	74490.5128452539	10.7149905896282	0.790936294771023	13.5472232851954	8.22842893054784e-42	5.23018761714465e-39
TRINITY_DN10171_c0_g2_i1	gonads	mantle	28135.9492178558	18.9640122086752	14077.4566150323	10.5244630558268	0.776958168376571	13.5457267639226	8.39786065694388e-42	5.23018761714465e-39
TRINITY_DN3965_c0_g1_i5	gonads	mantle	65798.5660068715	39.711120518879	32919.1385636952	10.6880303314307	0.789361742270445	13.5400916450406	9.06757232491001e-42	5.46511359092318e-39
TRINITY_DN157_c0_g1_i4	gonads	mantle	46920.8935640547	29.8841581676025	23475.3888611112	10.6019673344414	0.785921896435671	13.4898485237829	1.79468894199899e-41	1.04787400600966e-38
TRINITY_DN6837_c0_g2_i4	gonads	mantle	72817.7342924944	47.7854618649793	36432.7598771797	10.5633155441621	0.783695454277751	13.4788526416772	2.08321165448337e-41	1.17947656219295e-38
TRINITY_DN1221_c0_g1_i2	gonads	mantle	35109.9087039737	24.0413222742837	17566.975013124	10.4923149544246	0.780044170379489	13.4509241307709	3.04048471796498e-41	1.67083577854287e-38
TRINITY_DN1693_c0_g2_i1	gonads	mantle	22788.6108403371	16.3397769456039	11402.4753086413	10.43350098409	0.780718357096027	13.3639754839359	9.81774501363896e-41	5.24099279528087e-38
TRINITY_DN6425_c0_g1_i2	gonads	mantle	24942.855715956	16.9593467573909	12479.9075313567	10.5038820656414	0.786161645615831	13.360969877147	1.02223477535489e-40	5.30539848409188e-38
TRINITY_DN4135_c0_g1_i4	gonads	mantle	115762.413922758	70.4164840551549	57916.4152034068	10.6755728288443	0.799657421636059	13.3501828908217	1.18158466154473e-40	5.96668319359508e-38
TRINITY_DN102675_c0_g1_i1	gonads	mantle	27694.4455033653	23.8144822727864	13859.129992819	10.1863297252587	0.768368059485977	13.257096777387	4.10481527575871e-40	2.01827285821778e-37
TRINITY_DN64035_c0_g1_i1	gonads	mantle	66669.9417755611	30.2065452958014	33350.0741604285	11.0935921322908	0.841165558361217	13.1883575379663	1.02391815975981e-39	4.90535561460316e-37
TRINITY_DN11878_c0_g1_i1	gonads	mantle	34728.6567581702	12.6528331712343	17370.6547956707	11.380850265627	0.864783632011642	13.1603442113643	1.48408218561764e-39	6.93214788902001e-37
TRINITY_DN14166_c0_g1_i3	gonads	mantle	39189.7080545397	35.2082420275775	19612.4581482837	10.1049581154002	0.771466723254526	13.0983719852118	3.36396039083534e-39	1.53298136444799e-36
TRINITY_DN1481_c0_g1_i3	gonads	mantle	44991.5677263736	29.9093626122133	22510.7385444929	10.5393744808408	0.806457289586737	13.0687323642912	4.96865996637627e-39	2.21034387647082e-36
TRINITY_DN1662_c0_g1_i1	gonads	mantle	12214.1725324569	9.90257568510894	6112.037554071	10.2591660493303	0.785748511070191	13.0565516889841	5.83097275438047e-39	2.53362546378709e-36
TRINITY_DN6376_c0_g2_i1	gonads	mantle	11523.2223850923	6.43720126049497	5764.82979317642	10.7625433081681	0.825109225442587	13.0437801157721	6.89517900097708e-39	2.92794373759672e-36
TRINITY_DN1778_c0_g1_i5	gonads	mantle	22443.322832574	13.6399283487002	11228.4813804613	10.6910815013797	0.821865123975972	13.0083163155275	1.09733213033024e-38	4.55612300513114e-36
TRINITY_DN27_c3_g1_i1	gonads	mantle	77002.5328477975	71.0108494223311	38536.7718486099	10.0749371580336	0.783196760474632	12.8638646972033	7.18904354140767e-38	2.9200019462535e-35
TRINITY_DN20609_c0_g1_i1	gonads	mantle	48471.3789865887	24.4141182917042	24247.8965524402	10.9322629719769	0.850981749210835	12.8466479828916	8.98185964456027e-38	3.57057586380775e-35
TRINITY_DN20642_c0_g1_i2	gonads	mantle	5.76445483170887	13381.3536666497	6693.55906074069	-11.1467335576827	0.86827288199205	-12.837822980385	1.00665576173616e-37	3.918407552558e-35
TRINITY_DN5763_c0_g1_i4	gonads	mantle	10697.505870962	15.1510462112515	5356.32845858664	9.45493841280669	0.738938357837369	12.7953005991978	1.74177200489031e-37	6.64148329374908e-35
TRINITY_DN1522_c0_g2_i2	gonads	mantle	18240.8007015274	12.0332633594473	9126.41698244342	10.5290422375247	0.832062615975599	12.6541464973514	1.06122601387311e-36	3.96558936864103e-34
TRINITY_DN11795_c0_g1_i5	gonads	mantle	28193.2112266123	50.8528358275619	14122.0320312199	9.10791233104911	0.732728964417266	12.4301246072517	1.79354563749116e-35	6.57070719429113e-33
TRINITY_DN112423_c0_g1_i1	gonads	mantle	8216.85783205705	4.35692247537827	4110.60737726621	10.8896359600935	0.876458664713845	12.424585891508	1.92219189338633e-35	6.90658333385197e-33
TRINITY_DN1427_c1_g3_i4	gonads	mantle	14969.4580612944	17.7752814743228	7493.61667138437	9.7108275249222	0.786080570050567	12.3534760874417	4.66512673385955e-35	1.64458920557419e-32
TRINITY_DN1121_c1_g1_i3	gonads	mantle	7020.00290562944	4.95128784255447	3512.477096736	10.4550277301757	0.85062847951983	12.2909448506562	1.01314860436475e-34	3.50549417110203e-32
TRINITY_DN27556_c0_g1_i2	gonads	mantle	7928.20803361772	6.38679237127335	3967.29741299449	10.2881081759343	0.840807503173591	12.235985213146	1.9966731644866e-34	6.78288025550322e-32
TRINITY_DN2163_c0_g2_i10	gonads	mantle	6605.76800104223	13.0959718707456	3309.43198645649	8.97416797688412	0.748626591688998	11.9875089617605	4.13143231687006e-33	1.37842288229286e-30
TRINITY_DN2068_c0_g1_i3	gonads	mantle	6325.72068341675	5.19806163692095	3165.45937252684	10.3052347139398	0.861529251419229	11.9615610229874	5.64898770349047e-33	1.85167870617572e-30
TRINITY_DN9078_c1_g1_i5	gonads	mantle	13538.2123123545	20.1527429430276	6779.18252764876	9.37914205374535	0.785328912985723	11.9429475964243	7.0673459143674e-33	2.27666019075932e-30
TRINITY_DN7882_c1_g2_i1	gonads	mantle	3.84351168501754	24003.0375810319	12003.4405463585	-12.4416616631333	1.04743521330112	-11.8782159556406	1.5361083569541e-32	4.8645167019204e-30
TRINITY_DN5312_c0_g1_i1	gonads	mantle	7210.45881453229	7.79709245538143	3609.12795349384	9.89441383486114	0.83901687478933	11.792866308375	4.2483186841385e-32	1.32292643824073e-29
TRINITY_DN72078_c0_g1_i1	gonads	mantle	7321.1363613393	2.05507434050589	3661.5957178399	11.6868469306781	0.991759366195527	11.7839541818595	4.72245411226849e-32	1.44646446940368e-29
TRINITY_DN2395_c0_g1_i5	gonads	mantle	5775.47506398159	3.21860063024748	2889.34683230592	10.7468133764562	0.913670058149979	11.7622475209668	6.1086229409869e-32	1.84086308111934e-29
TRINITY_DN546_c1_g1_i4	gonads	mantle	7.82829206024211	6577.54466392313	3292.68647799169	-9.68334442519667	0.826752273492843	-11.7125101867416	1.09974720181359e-31	3.26153598709289e-29
TRINITY_DN4442_c0_g1_i1	gonads	mantle	4517.29617191598	3.46537442461397	2260.3807731703	10.4213467470398	0.896817644943057	11.620363187325	3.24752758033153e-31	9.48075082983037e-29
TRINITY_DN6507_c0_g1_i1	gonads	mantle	9239.06777571659	4.43253580921069	4621.7501557629	10.9135856620767	0.946677711961224	11.5283010513336	9.49999417752834e-31	2.73073678789138e-28
TRINITY_DN764_c0_g1_i5	gonads	mantle	14134.9828071819	16.143412040459	7075.56310961119	9.7466007143994	0.850139688975587	11.4647049664791	1.98434673040512e-30	5.61750519861959e-28
TRINITY_DN328_c1_g1_i1	gonads	mantle	5470.22898348545	11.0661019748505	2740.64754273015	8.94156199759863	0.78200722635661	11.4341168421903	2.82395409543298e-30	7.87503855508505e-28
TRINITY_DN2468_c0_g1_i1	gonads	mantle	22272.670816332	70.4710147820209	11171.570915557	8.31058365269009	0.731970004943435	11.3537215959175	7.10718519973333e-30	1.95280365105614e-27
TRINITY_DN1672_c0_g1_i9	gonads	mantle	4.9103411239272	5062.33794369436	2533.62414240914	-10.0007829034293	0.881461161908296	-11.3456875193211	7.79114590101709e-30	2.10970681180584e-27
TRINITY_DN4775_c0_g1_i1	gonads	mantle	4.69762539279922	17201.9793092103	8603.33846730153	-11.6937420158772	1.04991450709612	-11.1378040181766	8.21192367184261e-29	2.1918797412101e-26
TRINITY_DN13956_c0_g1_i1	gonads	mantle	83187.5238241114	31.9697076044608	41609.746765858	11.3262168844938	1.02168654473645	11.0858040979834	1.47023439625892e-28	3.86899429009881e-26
TRINITY_DN6589_c0_g2_i3	gonads	mantle	5608.23916261399	7.87270578921385	2808.0559342016	9.46043018320705	0.85650335009927	11.0454094337291	2.3071349146619e-28	5.98701510354764e-26
TRINITY_DN1092_c0_g1_i2	gonads	mantle	4836.02489381898	5.00169673177608	2420.51329527538	9.83390678982666	0.897167426273558	10.9610608921374	5.88059193397584e-28	1.50510931088225e-25
TRINITY_DN1067_c0_g1_i1	gonads	mantle	10152.7222431325	5.62126654356309	5079.17175483801	10.7251907157049	0.985360571409614	10.884534075036	1.36595337991242e-27	3.44884769598428e-25
TRINITY_DN92649_c0_g1_i1	gonads	mantle	36125.3665052173	161.537911206581	18143.4522082119	7.80773805393084	0.717947144294826	10.8750875548083	1.51510260025962e-27	3.77442359776676e-25
TRINITY_DN1122_c0_g1_i1	gonads	mantle	4733.33167666915	1.4859134179405	2367.40879504355	11.3830782826022	1.05771756565656	10.7619261059888	5.20702975148663e-27	1.28010715627337e-24
TRINITY_DN4666_c0_g1_i2	gonads	mantle	15.5136900386423	4212.38722495711	2113.95045749788	-8.08589591606797	0.757734957816236	-10.6711401297509	1.38911319075634e-26	3.37067413715473e-24
TRINITY_DN1348_c0_g1_i1	gonads	mantle	31.1702741591265	12007.5621794076	6019.36622678337	-8.58480080054877	0.80972437635679	-10.6021271573601	2.91278473441074e-26	6.97723974073466e-24
TRINITY_DN92409_c0_g1_i1	gonads	mantle	3589.97878500381	2.30184813487238	1796.14031656934	10.7389518403453	1.017816004698	10.5509756093211	5.02723453560968e-26	1.18897278561179e-23
TRINITY_DN4984_c1_g4_i1	gonads	mantle	6.5471214985696	5262.42101257083	2634.4840670347	-9.64371726752754	0.916060072632391	-10.5273852181062	6.46041255928869e-26	1.50882935322187e-23
TRINITY_DN3432_c0_g2_i2	gonads	mantle	2518.72076361159	3.21860063024748	1260.96968212092	9.54900251442619	0.9080580415129	10.5158503948897	7.3019067445634e-26	1.68430648907929e-23
TRINITY_DN5760_c2_g4_i1	gonads	mantle	2765.30782983912	2.62423526307128	1383.96603255109	10.0095320357757	0.952947205357297	10.5037634608758	8.30034415033433e-26	1.89126378176642e-23
TRINITY_DN1522_c0_g2_i3	gonads	mantle	6314.58314218227	3.2690095194691	3158.92607585087	10.7540329817483	1.02531316226321	10.4885349935531	9.75288255983145e-26	2.19545611744447e-23
TRINITY_DN6123_c0_g1_i7	gonads	mantle	7.97118614208402	6263.99307908378	3135.98213261293	-9.54197496933799	0.913684127702148	-10.4434067310936	1.57070635486313e-25	3.49369970645984e-23
TRINITY_DN1095_c0_g1_i2	gonads	mantle	2583.717855577	2.35225702409399	1293.03505630055	9.97944641391691	0.962501536247909	10.3682394656942	3.45837438766275e-25	7.60191377165774e-23
TRINITY_DN9523_c0_g1_i3	gonads	mantle	3145.53775525933	2.87100905743777	1574.20438215838	10.2412752329248	0.990343192981437	10.3411376031105	4.59055374026252e-25	9.97324489337965e-23
TRINITY_DN1080_c0_g1_i5	gonads	mantle	2399.63847224206	3.46537442461397	1201.55192333334	9.50548851902894	0.922133483659111	10.3081481016287	6.47367131229331e-25	1.3902767218263e-22
TRINITY_DN21055_c0_g2_i1	gonads	mantle	4932.46341958248	19.9511073861411	2476.20726348431	7.96610323326076	0.773302480450189	10.3014065448532	6.94384782882836e-25	1.47430514583897e-22
TRINITY_DN10982_c0_g1_i5	gonads	mantle	4285.25313883121	1.7830961015286	2143.51811746637	11.0055532625759	1.07395216410521	10.2477127291283	1.2117705720357e-24	2.54390127729382e-22
TRINITY_DN6288_c0_g1_i2	gonads	mantle	6.47567445764864	6126.23268612227	3066.35418028996	-9.9167734140343	0.968015018238385	-10.2444416948004	1.25346445232373e-24	2.60219220302406e-22
TRINITY_DN9831_c0_g1_i13	gonads	mantle	74.009101280243	13501.2978942481	6787.65349776417	-7.51372648905798	0.736479341168247	-10.2022230211363	1.93785359770825e-24	3.9787754527012e-22
TRINITY_DN11660_c3_g1_i1	gonads	mantle	2965.27276694201	3.83817044203449	1484.55546869202	9.47377383899403	0.937971437650006	10.1002796660095	5.50848721380835e-24	1.11870190329125e-21
TRINITY_DN4582_c0_g1_i4	gonads	mantle	2.49089408242408	6918.93316589168	3460.71202998705	-11.3571006161978	1.12833139914658	-10.0653944619354	7.85717230328331e-24	1.57853126144672e-21
TRINITY_DN3199_c0_g1_i2	gonads	mantle	3411.2645014955	1.1887307343524	1706.22661611492	11.2159294464817	1.11538445255057	10.0556623510701	8.67361868413361e-24	1.72402012228034e-21
TRINITY_DN2455_c0_g1_i1	gonads	mantle	36.7203878680726	8414.18020057133	4225.4502942197	-7.84106107987696	0.785490244412505	-9.98237869362916	1.82049233165194e-23	3.58042933942997e-21
TRINITY_DN508_c0_g1_i21	gonads	mantle	1.6367803746424	4003.72713967858	2002.68196002661	-11.242867689602	1.14077324711314	-9.85547979675489	6.49059468339781e-23	1.2632319902563e-20
TRINITY_DN6451_c0_g2_i1	gonads	mantle	2.06383722853324	3190.22934468636	1596.14659095744	-10.5276790723754	1.06903006339527	-9.84787933740534	7.00054357929502e-23	1.34753033905749e-20
TRINITY_DN1226_c0_g2_i2	gonads	mantle	25812.4279206518	55.0427196800506	12933.7353201659	8.88510610983295	0.90232377512608	9.84691565795376	7.06797116397098e-23	1.34753033905749e-20
TRINITY_DN62_c0_g1_i9	gonads	mantle	2678.3018686778	1.73268721230698	1340.01727794505	10.686035063523	1.08533192216776	9.84586820424439	7.14198968325818e-23	1.34788823476763e-20
TRINITY_DN4282_c0_g1_i1	gonads	mantle	1912.73203430641	3.21860063024748	957.975317468328	9.15431486793467	0.934602192755502	9.79487844014668	1.18439796344131e-22	2.21292915489374e-20
TRINITY_DN220_c0_g1_i1	gonads	mantle	19.7128115366297	3715.57703975054	1867.64492564358	-7.54805028446667	0.77654144551724	-9.720086838944	2.47570269713544e-22	4.57980487062165e-20
TRINITY_DN39256_c0_g1_i1	gonads	mantle	1858.28309813114	4.08494423640098	931.184021183773	8.79877471106368	0.906107306300344	9.71052175595987	2.71941468526389e-22	4.98132784112457e-20
TRINITY_DN858_c0_g1_i4	gonads	mantle	6.19151168559971	2581.48879645349	1293.84015406954	-8.66360215098861	0.892377818859223	-9.70844631936704	2.77535184049691e-22	5.03443434833439e-20
TRINITY_DN2518_c0_g1_i1	gonads	mantle	2956.43290875845	18.5156028574222	1487.47425580793	7.33545150722359	0.758560697123881	9.6702235365427	4.03495773053862e-22	7.24895675359457e-20
TRINITY_DN726_c0_g2_i1	gonads	mantle	25.7614291403876	3956.06060517546	1990.91101715793	-7.26075643874339	0.751556711397266	-9.6609561575792	4.41721675713589e-22	7.86012170384067e-20
TRINITY_DN2482_c0_g3_i1	gonads	mantle	42.3403232263046	11306.6468880014	5674.49360561385	-8.0711564145403	0.83567483164399	-9.65824996627244	4.53545308828133e-22	7.99437787749513e-20
TRINITY_DN1363_c0_g1_i1	gonads	mantle	4.12767445706648	2073.94598058802	1039.03682752254	-8.92187887575293	0.924359807185388	-9.651954581322	4.82275965835517e-22	8.42134966885122e-20
TRINITY_DN2977_c0_g1_i1	gonads	mantle	5.76445483170887	3693.38658718954	1849.57552101063	-9.29438338667882	0.963434031257409	-9.64714042179765	5.05455332944469e-22	8.74437725993932e-20
TRINITY_DN1078_c0_g1_i1	gonads	mantle	4.34039018819445	4140.03040262014	2072.18539640417	-10.0606489583698	1.04740368406619	-9.60532134020448	7.5920742377926e-22	1.30137903723777e-19
TRINITY_DN2163_c0_g2_i4	gonads	mantle	2621.55362405998	7.52511421640414	1314.53936913819	8.46998442508351	0.88580121537921	9.56194717057091	1.15561677907843e-21	1.96286762730013e-19
TRINITY_DN2359_c0_g1_i1	gonads	mantle	1.20972352075156	6355.31107311696	3178.26039831886	-12.4582401374562	1.30712983186037	-9.5309890676468	1.55791765065033e-21	2.62235435898655e-19
TRINITY_DN3301_c0_g1_i1	gonads	mantle	45502.4842415628	518.09043724911	23010.287339406	6.45694977398563	0.678072293427597	9.52250937926737	1.69046803400492e-21	2.82006292387035e-19
TRINITY_DN821_c0_g1_i2	gonads	mantle	2.41944704150312	2421.4959246481	1211.9576858448	-10.0501267854788	1.05710076277717	-9.50725525831193	1.9575940228027e-21	3.23678643557926e-19
TRINITY_DN870_c0_g1_i4	gonads	mantle	2328.75353606272	1.43550452871888	1165.09452029572	10.8601906836736	1.14475553713913	9.48690819248139	2.37988296611457e-21	3.90050292446357e-19
TRINITY_DN2322_c0_g1_i7	gonads	mantle	19.4286487645808	3695.09663902757	1857.26264389607	-7.55007595716402	0.797117034584624	-9.47172827776582	2.75251247017982e-21	4.45373875045349e-19
TRINITY_DN875_c0_g1_i3	gonads	mantle	1714.91220401379	6.98115773844955	860.94668087612	7.93718085555899	0.838028749941819	9.47125126209577	2.76511290437061e-21	4.45373875045349e-19
TRINITY_DN1245_c0_g1_i3	gonads	mantle	57.6477991003585	13222.0928725521	6639.87033582623	-7.82821909115883	0.827339735934301	-9.46191600759819	3.02351387704561e-21	4.82831908365129e-19
TRINITY_DN594_c0_g1_i2	gonads	mantle	3.70061760317564	2251.54087775561	1127.62074767939	-9.21565360624887	0.975244091849263	-9.44958670682547	3.40171164537465e-21	5.38623562560847e-19
TRINITY_DN3965_c2_g1_i1	gonads	mantle	7239.72382693465	8.27070625124518	3623.99726659295	9.71603013573872	1.02982611669896	9.43463170936357	3.92370210782342e-21	6.16054203214898e-19
TRINITY_DN301_c0_g1_i12	gonads	mantle	4268.19347977643	5.02690117638689	2136.61019047641	9.6360212744561	1.02290238137364	9.42027455397656	4.49910035198763e-21	7.00509924804474e-19
TRINITY_DN17895_c0_g1_i2	gonads	mantle	3542.49102404792	23.245321350221	1782.86817269907	7.25307763398691	0.772777704044524	9.38572321124967	6.24861240975722e-21	9.64868382346313e-19
TRINITY_DN1998_c0_g1_i7	gonads	mantle	23.2689096663286	9248.24056159728	4635.7547356318	-8.6556892873418	0.92786491621994	-9.32860930080695	1.07269094669394e-20	1.64279980721553e-18
TRINITY_DN597_c0_g1_i1	gonads	mantle	8.39661760433997	2436.97692626749	1222.68677193591	-8.25211843256585	0.885592323047507	-9.31819102063644	1.18340665946193e-20	1.79762357929973e-18
TRINITY_DN2326_c0_g1_i1	gonads	mantle	2753.26896834843	1.1887307343524	1377.22884954139	10.9206327071543	1.1721972044844	9.31637839211349	1.20379173658407e-20	1.81384232309167e-18
TRINITY_DN4792_c0_g1_i5	gonads	mantle	3.34500779020575	2626.47311852438	1314.90906315729	-9.50886076941259	1.02145960401316	-9.30909135520752	1.28930587839734e-20	1.92715128255807e-18
TRINITY_DN16829_c0_g1_i1	gonads	mantle	1547.3094554738	2.59903081846048	774.954243146131	9.29435187146003	1.00100070826641	9.28506023492883	1.61615735832915e-20	2.39653048277951e-18
TRINITY_DN6900_c0_g1_i3	gonads	mantle	30.173266369503	3401.52535534553	1715.84931085752	-6.81910067605584	0.734485603550641	-9.2841856165608	1.62948491934305e-20	2.3972674199217e-18
TRINITY_DN421_c0_g1_i20	gonads	mantle	97.6336207595415	13752.7091044464	6925.17136260295	-7.14146372453074	0.769547828492417	-9.28007780688723	1.69354848369002e-20	2.47205155228627e-18
TRINITY_DN1232_c0_g1_i1	gonads	mantle	2106.03289190404	2.0802787851167	1054.05658534458	9.77346769227789	1.05326534850858	9.27920747237827	1.70743824240789e-20	2.47300590086426e-18
TRINITY_DN381_c0_g1_i6	gonads	mantle	4.98178816484815	2570.34545891196	1287.66362353841	-8.94828970738399	0.970673545992464	-9.2186397211792	3.00892971023244e-20	4.32452636199868e-18
TRINITY_DN1291_c0_g1_i2	gonads	mantle	44.6915740101566	5311.32101209257	2678.00629305136	-6.88922420777291	0.747552125929487	-9.21571080974056	3.0922266166386e-20	4.41031771795997e-18
TRINITY_DN5117_c0_g1_i12	gonads	mantle	3167.98336346792	6.58315727641822	1587.28326037217	8.99934259753533	0.98322082952178	9.15292101969853	5.54144941655046e-20	7.84366976506279e-18
TRINITY_DN112_c0_g3_i3	gonads	mantle	14.0912507867628	4597.67882694861	2305.88503886769	-8.32309827658825	0.911304192465047	-9.13317237581729	6.65208273780341e-20	9.34492585512173e-18
TRINITY_DN5414_c1_g1_i2	gonads	mantle	6733.9181375686	10.1241450348646	3372.02114130173	9.39426167504737	1.02910205323511	9.12860065288507	6.93903851449666e-20	9.67529817946684e-18
TRINITY_DN792_c0_g1_i4	gonads	mantle	696.352631198769	104935.295652414	52815.8241418063	-7.23516535781601	0.794248909344314	-9.10944323963749	8.28058138802583e-20	1.14603246410278e-17
TRINITY_DN111749_c0_g1_i1	gonads	mantle	7.32978816543032	1679.14324497655	843.236516570991	-7.85033040902708	0.865636381531571	-9.06885451734073	1.20274755151178e-19	1.65236288620927e-17
TRINITY_DN208_c0_g1_i3	gonads	mantle	2946.31527117851	5.02690117638689	1475.67108617745	9.09894450231774	1.00474866807117	9.05594084517187	1.35395455699288e-19	1.8465172950989e-17
TRINITY_DN230_c1_g1_i2	gonads	mantle	2990.59081512115	4.28130914154584	1497.43606213135	9.58700038424167	1.06119176251688	9.03418281489831	1.65232329291447e-19	2.23710205831985e-17
TRINITY_DN1173_c0_g1_i7	gonads	mantle	1130.95354418679	3.78776155281288	567.3706528698	8.20265184914757	0.908118043406993	9.03258327339651	1.67666147563491e-19	2.2537225187599e-17
TRINITY_DN6559_c0_g1_i3	gonads	mantle	11.8130724354667	2150.77946066867	1081.29626655207	-7.51496232851816	0.832137234834191	-9.0309170337938	1.70239124516588e-19	2.27196271604852e-17
TRINITY_DN18221_c0_g2_i1	gonads	mantle	19.7128115366297	2569.75204038228	1294.73242595945	-7.01608666791228	0.777009106266018	-9.02960674634647	1.72289817383846e-19	2.28302336737572e-17
TRINITY_DN143_c0_g1_i3	gonads	mantle	4.9103411239272	1534.73057033615	769.820455730041	-8.2792581323178	0.917810774030114	-9.02065912340897	1.8696098734349e-19	2.45998527290547e-17
TRINITY_DN2919_c0_g1_i1	gonads	mantle	2.56234112334503	5021.18861064538	2511.87547588436	-10.7526057168869	1.19328747143167	-9.01090975503682	2.04354133559281e-19	2.67003680518994e-17
TRINITY_DN163_c0_g1_i1	gonads	mantle	17730.9292099735	14.4359292727629	8872.68256962312	10.2381406194734	1.14677589054351	8.92776060597248	4.34719128463533e-19	5.64048069181434e-17
TRINITY_DN826_c0_g1_i8	gonads	mantle	53964.2471732643	120.66326439796	27042.4552188311	8.80785638365293	0.995628176273899	8.84653186153892	9.02811631416692e-19	1.16331948423376e-16
TRINITY_DN4195_c0_g1_i3	gonads	mantle	9.39362539396356	1629.56002386892	819.47682463144	-7.43837743141846	0.841344516907777	-8.84106009124181	9.48146443161613e-19	1.21336768109805e-16
TRINITY_DN13161_c0_g1_i1	gonads	mantle	40.4210054712482	7269.17383750142	3654.79742148633	-7.49069209555078	0.849431259404782	-8.81847943858305	1.16024505009461e-18	1.47469513714066e-16
TRINITY_DN3533_c0_g1_i2	gonads	mantle	5.26595093689708	1303.10727929665	654.186615116774	-7.98787215628215	0.908401642444162	-8.793326413182	1.45195858196231e-18	1.83299960441783e-16
TRINITY_DN1182_c0_g1_i13	gonads	mantle	7.82829206024211	1433.83191432732	720.830103193781	-7.48717057045603	0.852323112803689	-8.78442747589847	1.57162939825692e-18	1.97075997832431e-16
TRINITY_DN1778_c0_g1_i6	gonads	mantle	22732.7297827511	185.868172489164	11459.2989776201	6.93165525238763	0.789611622765121	8.77856284348227	1.65576758969239e-18	2.06242410972084e-16
TRINITY_DN1815_c0_g2_i2	gonads	mantle	36.5044213536748	5940.4514131313	2988.47791724249	-7.36286800939147	0.842332971305088	-8.74104215341783	2.30969811941743e-18	2.85790726246326e-16
TRINITY_DN102805_c0_g1_i1	gonads	mantle	25070.8376650428	58.1909776282072	12564.5143213355	8.75686965031864	1.00280100457728	8.73241012957503	2.49302326699553e-18	3.06445044214108e-16
TRINITY_DN2014_c0_g1_i1	gonads	mantle	1158.83887985518	3.73735266359126	581.288116259388	8.38339623768618	0.961423977543723	8.71977029229534	2.78766755569607e-18	3.39122735129665e-16
TRINITY_DN5440_c0_g1_i1	gonads	mantle	11.3860155815758	1974.49674738815	992.941381484865	-7.4490756767905	0.854304106153728	-8.71946608137931	2.79516705255664e-18	3.39122735129665e-16
TRINITY_DN3259_c0_g2_i6	gonads	mantle	4.34039018819445	3511.52774560295	1757.93406789557	-9.80320741985383	1.12629832478096	-8.703917251906	3.20620854269622e-18	3.86482583301523e-16
TRINITY_DN211_c0_g1_i3	gonads	mantle	4.05622741614552	1611.47242315113	807.764325283639	-8.66621742912106	0.995881452278147	-8.70205726725454	3.25921033397414e-18	3.90353114615211e-16
TRINITY_DN975_c0_g1_i1	gonads	mantle	12.0972352075156	3844.66216760188	1928.3797014047	-8.33784560857407	0.958457516256646	-8.6992333694021	3.34133749677342e-18	3.97345620670652e-16
TRINITY_DN1654_c0_g1_i1	gonads	mantle	7.47268224727223	3023.54006284765	1515.50637254746	-8.61603088380658	0.990508117030075	-8.69859694803992	3.36012674298667e-18	3.97345620670652e-16
TRINITY_DN4013_c0_g1_i3	gonads	mantle	17.1504704132847	2645.77418100238	1331.46232570783	-7.26941739113839	0.836041007763326	-8.69504883568616	3.46680645446665e-18	4.073824641211e-16
TRINITY_DN2923_c0_g1_i4	gonads	mantle	10319.1106727408	63.7817690754179	5191.44622090813	7.34773119833955	0.845203912381469	8.69344200932103	3.51621175140924e-18	4.10605627270814e-16
TRINITY_DN2989_c0_g2_i1	gonads	mantle	1837.08127647662	14.8538635276634	925.967570002141	6.94388088127318	0.799019378623035	8.69050371874548	3.60836002784293e-18	4.18749060622468e-16
TRINITY_DN2316_c0_g1_i1	gonads	mantle	1549.43661278508	5.17285719231014	777.304734988696	8.31054997993919	0.956391029416024	8.68948967977423	3.64071162965946e-18	4.19895407954058e-16
TRINITY_DN4276_c0_g1_i1	gonads	mantle	1044.42495682903	3.49057886922478	523.957767849126	8.22027629594833	0.946689442760735	8.68318154259369	3.848493951646e-18	4.41136570506465e-16
TRINITY_DN102728_c0_g1_i1	gonads	mantle	5187.90299617158	14.2342937158764	2601.06864494373	8.51166755050489	0.983341622915575	8.6558601325835	4.89208253888243e-18	5.57339452173654e-16
TRINITY_DN6015_c0_g1_i1	gonads	mantle	21575.9320658309	54.7760120928149	10815.3540389619	8.62743183008638	0.997144685892372	8.65213639720243	5.05441838723032e-18	5.72343958466735e-16
TRINITY_DN133_c0_g2_i3	gonads	mantle	5.5517391005809	3719.42412926321	1862.4879341819	-9.26380818461678	1.07204683256182	-8.64123460211106	5.56087972010386e-18	6.25900461990484e-16
TRINITY_DN1493_c0_g1_i12	gonads	mantle	35.7250054700839	4474.69770048394	2255.21135297701	-6.96322031704512	0.806012272554376	-8.6390996193862	5.66577568137621e-18	6.3388834030439e-16
TRINITY_DN1278_c0_g1_i1	gonads	mantle	2027.98212154135	0.866343606153492	1014.42423257375	11.3064053837138	1.30907071875908	8.63697065536047	5.77232033658963e-18	6.41964483147861e-16
TRINITY_DN2192_c0_g1_i1	gonads	mantle	2160.79517770977	0.5943653671762	1080.69477153847	11.50925022179	1.33490265126485	8.62178991920107	6.59155523305806e-18	7.28737384464241e-16
TRINITY_DN550_c1_g1_i2	gonads	mantle	6170.68392559257	15.5941849107629	3093.13905525167	8.64378172368036	1.00438846018509	8.60601457138151	7.56446537711517e-18	8.31379241800117e-16
TRINITY_DN92258_c0_g1_i1	gonads	mantle	1.70822741556335	2437.97956195804	1219.8438946868	-10.2440010721467	1.19379912392821	-8.58100903813591	9.40444916086317e-18	1.02755981357642e-15
TRINITY_DN1416_c0_g1_i3	gonads	mantle	1693.67130276901	1.73268721230698	847.70199499066	10.0151982259666	1.16965738792882	8.56250584942752	1.10440436252894e-17	1.19969134357504e-15
TRINITY_DN6281_c0_g1_i1	gonads	mantle	4.19912149798743	1603.40152824732	803.800324872656	-8.46465467555168	0.990060133255637	-8.54963692732195	1.2347630636339e-17	1.33354410872461e-15
TRINITY_DN2602_c0_g1_i5	gonads	mantle	16.296356705503	2017.95164003646	1017.12399837098	-6.9570159693255	0.814575260495604	-8.54066690546519	1.33449382222874e-17	1.43297026290355e-15
TRINITY_DN592_c0_g1_i1	gonads	mantle	8.82367445823081	1512.51498279608	760.669328627153	-7.47988187682183	0.877423098191237	-8.52482900466289	1.53035725302333e-17	1.63389685231359e-15
TRINITY_DN111771_c0_g1_i1	gonads	mantle	7.25834112450937	1829.62809511657	918.443218120539	-8.0196341774573	0.941783391761536	-8.51537014520628	1.66059030198026e-17	1.7619759500295e-15
TRINITY_DN174_c0_g1_i3	gonads	mantle	3.2735607492848	1779.52382434739	891.398692548339	-9.07690337049637	1.06603728689631	-8.51462090685694	1.67136159319487e-17	1.7619759500295e-15
TRINITY_DN507_c0_g1_i11	gonads	mantle	3784.21460474488	2.0802787851167	1893.147441765	10.6613342802758	1.25219460670138	8.5141193095861	1.67861121336572e-17	1.7619759500295e-15
TRINITY_DN34033_c0_g1_i6	gonads	mantle	1.28117056167251	1927.3993738076	964.340272184638	-10.284418258211	1.20835088813403	-8.51111904596891	1.72262661264634e-17	1.79807573355777e-15
TRINITY_DN3120_c0_g1_i1	gonads	mantle	4.48328427003636	1701.99718730719	853.240235788612	-8.57684165156145	1.00813221863569	-8.50765553666017	1.77485557680556e-17	1.84230008872417e-15
TRINITY_DN12477_c0_g1_i1	gonads	mantle	43.6247445712469	6039.35844459714	3041.49159458419	-7.10716658381172	0.836423617189747	-8.4970897972617	1.94403045436001e-17	2.00675497288743e-15
TRINITY_DN12792_c0_g1_i1	gonads	mantle	1112.22954329059	1.46070897332969	556.845126131961	9.51057166424023	1.11960004757853	8.49461527338241	1.9858961278701e-17	2.03870787105082e-15
TRINITY_DN2114_c0_g1_i1	gonads	mantle	12.9513489152973	1786.25043803493	899.600893475115	-7.12931916255555	0.839769207051784	-8.48961726946951	2.0731872251111e-17	2.11669017016262e-15
TRINITY_DN5434_c0_g1_i2	gonads	mantle	948.39080262754	2.35225702409399	475.371529825817	8.54025852527092	1.00629542938433	8.48683028451795	2.12349537689812e-17	2.15627106641111e-15
TRINITY_DN23132_c0_g1_i2	gonads	mantle	1319.84086897265	0.8915480507643	660.366208511708	10.2424029867152	1.20710174387605	8.48511986556032	2.15496477995469e-17	2.17639794317154e-15
TRINITY_DN587_c0_g1_i7	gonads	mantle	4.19912149798743	1520.28295094581	762.241036221899	-8.38809490934099	0.991619472489934	-8.45898567146799	2.69713174835664e-17	2.70931234334922e-15
TRINITY_DN4025_c0_g1_i1	gonads	mantle	2808.84466288005	6.70917949947226	1407.77692118976	8.69408562890353	1.02839077486242	8.45406808522437	2.81325134479696e-17	2.8108442848228e-15
TRINITY_DN4634_c0_g1_i1	gonads	mantle	1.6367803746424	1578.16620458695	789.901492480795	-9.90005757446394	1.17290867964568	-8.44060389889397	3.15702285690264e-17	3.13754335416856e-15
TRINITY_DN3438_c0_g1_i6	gonads	mantle	992.098371981152	6.36158792666254	499.229979953907	7.32223020186825	0.869386001027527	8.4223005583413	3.69162543842542e-17	3.64943543341484e-15
TRINITY_DN22743_c2_g1_i2	gonads	mantle	27.6125506377928	3277.19271387235	1652.40263225507	-6.8797899489336	0.817701249058715	-8.41357397564596	3.97703260807644e-17	3.91088827627896e-15
TRINITY_DN975_c0_g1_i2	gonads	mantle	7.61395093747925	2553.16819122372	1280.3910710806	-8.44406567999756	1.00625096701484	-8.39161000266944	4.7952935879901e-17	4.69085159151869e-15
TRINITY_DN13956_c0_g1_i5	gonads	mantle	2882.76641415809	32.5083934306737	1457.63740379438	6.45709465247086	0.769586941707979	8.39033811844616	4.84745987823308e-17	4.71718439400557e-15
TRINITY_DN345_c0_g1_i8	gonads	mantle	3.13066666744289	2081.84111977491	1042.48589322118	-9.61836828360276	1.14816785708421	-8.37714470428461	5.42271604421011e-17	5.24963868238455e-15
TRINITY_DN3869_c0_g1_i1	gonads	mantle	2780.96745416983	7.20272708820523	1394.08509062902	8.63436785104976	1.03173596305852	8.36877666399618	5.82194746955959e-17	5.60707559387893e-15
TRINITY_DN872_c0_g1_i12	gonads	mantle	11.9559665173086	1891.99659108433	951.97627880082	-7.28409508422185	0.870691398867222	-8.36587462986143	5.96706182953807e-17	5.71736324220971e-15
TRINITY_DN2126_c0_g1_i2	gonads	mantle	14098.8973969133	173.888291042485	7136.39284397789	6.34368627820949	0.759159086012339	8.35620148015508	6.47700493430278e-17	6.17430409145475e-15
TRINITY_DN8615_c0_g2_i1	gonads	mantle	80.1989875742078	14099.7408329374	7089.96991025581	-7.46094510907683	0.893679657079282	-8.34856768862866	6.90957430477248e-17	6.55322265534868e-15
TRINITY_DN3210_c1_g1_i5	gonads	mantle	9.9635763296963	1553.61369855926	781.788637444476	-7.24131086143816	0.868979997069487	-8.33311570560711	7.87421387505351e-17	7.43039454755049e-15
TRINITY_DN6709_c0_g1_i7	gonads	mantle	41.7038014245556	3859.54725108678	1950.62552625567	-6.52217416713894	0.782924248485985	-8.33053029044825	8.04810391530587e-17	7.55632027907412e-15
TRINITY_DN6444_c0_g1_i1	gonads	mantle	9.67778816601249	2232.50375181791	1121.09076999196	-7.88204471784496	0.946355257198066	-8.32884337873478	8.16359824370986e-17	7.6223387757904e-15
TRINITY_DN1735_c0_g1_i15	gonads	mantle	6.5471214985696	2315.69334719686	1161.12023434772	-8.46033235474944	1.01585145671818	-8.32831640767781	8.20001120709629e-17	7.6223387757904e-15
TRINITY_DN2359_c1_g1_i1	gonads	mantle	977.088062012226	1.16352628974159	489.125794150984	9.70700021423752	1.16640280719896	8.3221680832098	8.63687139014651e-17	7.98867846799492e-15
TRINITY_DN2555_c0_g1_i1	gonads	mantle	6.97417835246044	1290.45924335841	648.716710855437	-7.51593621042215	0.903592821142743	-8.31783524012177	8.95844249883163e-17	8.2452975196143e-15
TRINITY_DN1431_c1_g2_i2	gonads	mantle	18.5014626242433	1967.75736423447	993.129413429354	-6.76158372487287	0.813320684167966	-8.31355190700706	9.28793677839752e-17	8.50665739056761e-15
TRINITY_DN1543_c0_g2_i2	gonads	mantle	0	2774.76754907697	1387.38377453849	-13.6713203939219	1.64491627549139	-8.31125607887723	9.46943279959369e-17	8.63057963061504e-15
TRINITY_DN1842_c0_g2_i1	gonads	mantle	35229.2736249113	134.252783857439	17681.7632043843	8.03838205920656	0.968574539919979	8.29918785586773	1.04825503497203e-16	9.50757139486286e-15
TRINITY_DN54_c0_g1_i4	gonads	mantle	1.99239018761228	1475.64574702899	738.8190686083	-9.70490180277135	1.17026557857039	-8.29290545709032	1.10515180003569e-16	9.97519624727869e-15
TRINITY_DN1641_c0_g1_i6	gonads	mantle	4.05622741614552	1640.11284643877	822.084536927459	-8.68908567523087	1.04860228488551	-8.2863501257577	1.1677668450149e-16	1.04452760244184e-14
TRINITY_DN592_c0_g1_i2	gonads	mantle	0.854113707781677	2127.71401687301	1064.2840652904	-10.9816180310486	1.32527651967382	-8.28628430974646	1.16841291431355e-16	1.04452760244184e-14
TRINITY_DN1007_c1_g5_i1	gonads	mantle	72.2359283902982	6391.17307793711	3231.7045031637	-6.4585191410375	0.782255758478816	-8.25627561195179	1.50288365595809e-16	1.33122025032196e-14
TRINITY_DN6451_c0_g1_i1	gonads	mantle	1.6367803746424	1339.17726967399	670.407025024317	-9.66312192658331	1.17043079810423	-8.25603866733073	1.50586858538391e-16	1.33122025032196e-14
TRINITY_DN4575_c0_g1_i1	gonads	mantle	3.77206464409659	1278.54788038438	641.159972514236	-8.29376383543019	1.00461386633466	-8.25567326249445	1.5104832641204e-16	1.33122025032196e-14
TRINITY_DN240_c1_g1_i2	gonads	mantle	1220.67442271209	13.045562981524	616.859992846805	6.56011133305959	0.794919189363189	8.2525512289053	1.55048398585301e-16	1.36005834702712e-14
TRINITY_DN879_c0_g1_i2	gonads	mantle	3.98478037522457	1820.75545521821	912.370117796718	-8.94797083652037	1.0843727203156	-8.25174837846912	1.56093811367566e-16	1.36283026709888e-14
TRINITY_DN3214_c0_g1_i3	gonads	mantle	1918.97555852432	0	959.487779262162	13.630537405357	1.65390630064782	8.2414205689996	1.70177894217627e-16	1.47888547700565e-14
TRINITY_DN112292_c0_g1_i1	gonads	mantle	2623.6270732563	7.52511421640414	1315.57609373635	8.46504927756831	1.02753757145673	8.2381895443176	1.74836050768213e-16	1.51233183914504e-14
TRINITY_DN301_c0_g1_i2	gonads	mantle	1892.25613099355	0	946.128065496775	13.6104071878136	1.65269267667527	8.2352922475543	1.7911983283564e-16	1.54224652382539e-14
TRINITY_DN19948_c0_g1_i1	gonads	mantle	3039.66984548589	0.569160922565392	1520.11950320423	12.8426140185757	1.5610112460283	8.22711178490949	1.9178146782448e-16	1.64369034166632e-14
TRINITY_DN998_c0_g1_i1	gonads	mantle	7087.97420551925	28.5893390030652	3558.28177226116	7.96293348846556	0.969887041388898	8.21016587360779	2.20883139508248e-16	1.88446601761283e-14
TRINITY_DN267_c1_g1_i1	gonads	mantle	11.2431214997339	1572.38546770043	791.814294600082	-7.17181919001267	0.874144683424678	-8.20438461275689	2.31775000306676e-16	1.96840186624088e-14
TRINITY_DN2516_c0_g1_i3	gonads	mantle	5571.35779078305	25.9651037399939	2798.66144726152	7.7574419768327	0.946478872977435	8.19610685279148	2.48297639653017e-16	2.09918239786288e-14
TRINITY_DN1387_c0_g1_i5	gonads	mantle	5.97717056283685	1270.56314011788	638.27015534036	-7.83030175891802	0.956088138448292	-8.18993714494398	2.61362636635268e-16	2.19417961847813e-14
TRINITY_DN8681_c0_g1_i1	gonads	mantle	0.854113707781677	1921.52538742258	961.18975056518	-10.8340821898628	1.32289157288991	-8.18969778921134	2.61882923849616e-16	2.19417961847813e-14
TRINITY_DN550_c0_g3_i2	gonads	mantle	3356.25346057862	0	1678.12673028931	14.4369014998218	1.76457214640921	8.18153087659234	2.8026026431271e-16	2.33767088322262e-14
TRINITY_DN1473_c0_g1_i5	gonads	mantle	9.74923520693344	1152.60384615447	581.176540680702	-6.90158420333255	0.844123229387653	-8.17603871455963	2.93327780638656e-16	2.4357938904234e-14
TRINITY_DN8626_c0_g1_i1	gonads	mantle	3.62917056225468	1013.7702728437	508.699721702979	-8.1926746490701	1.00210245733138	-8.17548603851088	2.94675558766582e-16	2.43615846902426e-14
TRINITY_DN550_c1_g1_i11	gonads	mantle	12783.8537343676	36.5827963635915	6410.21826536558	8.4577300122303	1.03503249521214	8.17146326453915	3.04671280562916e-16	2.50769965023679e-14
TRINITY_DN14762_c0_g1_i1	gonads	mantle	61.9849385052832	3600.30387808039	1831.14440829284	-5.85630339730481	0.716825043837402	-8.16978068449461	3.08950580500503e-16	2.53176870441728e-14
TRINITY_DN2572_c1_g1_i2	gonads	mantle	15.7978528106912	1647.30807471257	831.55296376163	-6.72154883234003	0.824014077849174	-8.15708009489897	3.43220799734472e-16	2.79039266526854e-14
TRINITY_DN3691_c0_g1_i12	gonads	mantle	886.615329070115	6.98115773844955	446.798243404282	6.9855778678424	0.85639237416509	8.15698280201613	3.43497277355901e-16	2.79039266526854e-14
TRINITY_DN416_c0_g1_i2	gonads	mantle	7.68539797840021	1412.0422332753	709.863815626848	-7.55206522730041	0.926158467908234	-8.15418256052557	3.51549496081264e-16	2.84344189817417e-14
TRINITY_DN5697_c0_g1_i4	gonads	mantle	13.734015582158	2342.73102535629	1178.23252046922	-7.43583447194579	0.91204728532433	-8.15290456053664	3.5528599684572e-16	2.8612773987351e-14
TRINITY_DN998_c0_g1_i4	gonads	mantle	69855.3101901698	226.92107461951	35041.1156323946	8.26755632977433	1.01531322402654	8.1428628467841	3.86039475706318e-16	3.09560582150079e-14
TRINITY_DN942_c0_g1_i1	gonads	mantle	230.863981432039	14695.7300342688	7463.2970078504	-5.99038411412873	0.736684752165213	-8.1315435082947	4.23858339786509e-16	3.37576770004106e-14
TRINITY_DN1985_c0_g1_i1	gonads	mantle	32.6657858435619	2839.97333454014	1436.31956019185	-6.4281651429431	0.790542479368234	-8.13133425553578	4.24590777943508e-16	3.37576770004106e-14
TRINITY_DN402_c0_g1_i2	gonads	mantle	1367.56721154379	3.73735266359126	685.652282103692	8.6049592756984	1.0618778233549	8.10353044996447	5.33868572603587e-16	4.22661034344298e-14
TRINITY_DN2359_c0_g1_i5	gonads	mantle	1631.2091308422	0	815.6045654211	13.3961872095544	1.65642304942117	8.08741898045645	6.09423426218912e-16	4.80441658036884e-14
TRINITY_DN8024_c0_g1_i3	gonads	mantle	1356.25264300314	3.73735266359126	679.994997833364	8.5927646068087	1.06325848464218	8.08153871417303	6.39546176058782e-16	5.02070619894213e-14
TRINITY_DN2394_c0_g2_i2	gonads	mantle	4730.27605878097	52.0919754511359	2391.18401711605	6.49779903342154	0.804615379154474	8.07565850934854	6.71134623158491e-16	5.24664405819801e-14
TRINITY_DN17_c0_g2_i1	gonads	mantle	15.1580802256724	1651.95548896356	833.556784594617	-6.76138031747335	0.837468157979539	-8.07359689207257	6.82569647078474e-16	5.31380470250592e-14
TRINITY_DN3227_c0_g1_i1	gonads	mantle	4609.05601545819	18.2184201738341	2313.63721781601	7.99370931698744	0.99063282070691	8.06929585805887	7.07047448825482e-16	5.48152470284452e-14
TRINITY_DN5414_c0_g3_i1	gonads	mantle	4404.54454419352	11.7812189133392	2208.16288155343	8.57834076966775	1.0665665978636	8.04294901682717	8.77018229590283e-16	6.77116057920035e-14
TRINITY_DN17067_c0_g1_i1	gonads	mantle	9087.66647944816	27.868951412835	4557.7677154305	8.36372733644855	1.0409067485082	8.03503997686171	9.35483973719833e-16	7.19283233126805e-14
TRINITY_DN2511_c0_g2_i1	gonads	mantle	75.3617188828364	13893.3509718833	6984.35634538307	-7.52722790664513	0.940621577676606	-8.00239765415318	1.22019581549163e-15	9.34349943305151e-14
TRINITY_DN4906_c0_g1_i2	gonads	mantle	981.816499655074	5.17285719231014	493.494678423692	7.65240130056569	0.956352131069315	8.00165655720284	1.22756379678203e-15	9.3615518281941e-14
TRINITY_DN2803_c0_g1_i1	gonads	mantle	861.142938876681	7.57552310562575	434.359230991153	6.81622643104333	0.851997806586195	8.00028636030736	1.24130188694341e-15	9.42783920961407e-14
TRINITY_DN410_c0_g1_i12	gonads	mantle	1492.84921174811	0	746.424605874054	13.2682381446462	1.66113567071715	7.98745001900897	1.37758478375873e-15	1.04205644128535e-13
TRINITY_DN546_c1_g1_i3	gonads	mantle	146.733781215544	9069.44328685723	4608.08853403639	-5.95277046512556	0.745484855869837	-7.98509911804959	1.40409439615238e-15	1.05782660071416e-13
TRINITY_DN1565_c0_g1_i4	gonads	mantle	1613.95456517327	5.19806163692095	809.576313405095	8.31846515522546	1.04227206646138	7.98108806990049	1.4504892256121e-15	1.08839119242315e-13
TRINITY_DN604_c1_g1_i4	gonads	mantle	971.586569670299	3.19339618563668	487.389982927968	8.26156298846536	1.0352666629895	7.98013041838778	1.46178754684604e-15	1.09248154101085e-13
TRINITY_DN1543_c0_g2_i3	gonads	mantle	1.56533333372145	1584.6588834118	793.112108372759	-10.3381532559447	1.29635470560455	-7.97478746461101	1.52643266620336e-15	1.13624971853958e-13
TRINITY_DN2526_c0_g1_i2	gonads	mantle	6.90273131153948	1072.36222395749	539.632477634514	-7.29954194423441	0.917778441130651	-7.95349031651015	1.81328959134069e-15	1.34442471129403e-13
TRINITY_DN2235_c0_g1_i1	gonads	mantle	11.3860155815758	1173.77186174312	592.578938662349	-6.69900889141922	0.842837010798919	-7.94816649671005	1.89292138197231e-15	1.3979186996352e-13
TRINITY_DN7497_c0_g1_i3	gonads	mantle	1.99239018761228	1460.30840379733	731.150396992471	-9.67942329738476	1.21985669016878	-7.93488561024778	2.10689420525736e-15	1.54981146972553e-13
TRINITY_DN2179_c0_g1_i5	gonads	mantle	0	1885.0919935172	942.545996758601	-13.1135627677666	1.65282379355626	-7.93403556924307	2.1213729803832e-15	1.55434246139136e-13
TRINITY_DN136_c0_g1_i7	gonads	mantle	2.56234112334503	1462.68816289423	732.625252008787	-8.95978340424051	1.12996059044456	-7.92928840174458	2.20405154493522e-15	1.60861324474881e-13
TRINITY_DN11301_c0_g1_i1	gonads	mantle	8449.40177752774	35.1977007240943	4242.29973912591	7.91531372758424	0.998370695376485	7.92823123138583	2.22289126997612e-15	1.61605060265501e-13
TRINITY_DN26593_c0_g1_i1	gonads	mantle	13.3069587282672	1275.48922351583	644.398091122047	-6.61325704503964	0.834874756587878	-7.92125644338311	2.35122444332999e-15	1.70272393407665e-13
TRINITY_DN834_c0_g1_i6	gonads	mantle	23.4118037481705	3258.33499207047	1640.87339790932	-7.13499406322352	0.901681998753648	-7.91298270685883	2.51294275528681e-15	1.81281167721153e-13
TRINITY_DN15919_c0_g1_i1	gonads	mantle	2825.76326381766	32.5230565718014	1429.14316019473	6.45832410231635	0.81629584278623	7.91174444827798	2.5380698392941e-15	1.82389603374503e-13
TRINITY_DN993_c0_g1_i1	gonads	mantle	21.2765194787163	2082.54110015352	1051.90880981612	-6.63957719138729	0.839972067273502	-7.90452141216904	2.6896494500911e-15	1.92541802013418e-13
TRINITY_DN875_c0_g1_i1	gonads	mantle	1710.00504348212	0	855.002521741059	13.4639302799233	1.70398289777515	7.9014468381712	2.75684429699531e-15	1.96598774217788e-13
TRINITY_DN146_c0_g1_i1	gonads	mantle	2.41944704150312	1037.91423710588	520.166842073692	-8.82148645480282	1.11655852353597	-7.90060374700871	2.77555706998332e-15	1.97180639907104e-13
TRINITY_DN230_c1_g1_i6	gonads	mantle	735.021523680312	1.46070897332969	368.241116326821	8.91355652034027	1.12888697538131	7.89588038016782	2.88273068754183e-15	2.0401871275012e-13
TRINITY_DN87_c0_g1_i1	gonads	mantle	10.958958727685	1369.43077741672	690.194868072204	-6.98066767079499	0.884670665651369	-7.8906964386066	3.00504797843345e-15	2.11872892185096e-13
TRINITY_DN14354_c0_g1_i9	gonads	mantle	27.8967134098417	1981.23984842627	1004.56828091806	-6.14402161946346	0.778720893780176	-7.8898892639676	3.02454790767178e-15	2.12446064311803e-13
TRINITY_DN21549_c0_g1_i2	gonads	mantle	9757.66490489691	45.619028442547	4901.64196666973	7.74655123685042	0.98275422181242	7.88249092694207	3.20918324547907e-15	2.24570710706108e-13
TRINITY_DN4124_c0_g1_i1	gonads	mantle	3196.48550566541	12.425993169737	1604.45574941757	8.02373474540864	1.01798840706654	7.88195100230075	3.22308418480073e-15	2.24701883988123e-13
TRINITY_DN744_c0_g1_i3	gonads	mantle	5581.51775873651	19.8502896076979	2800.6840241721	8.15364029959251	1.03464460057082	7.88061938862298	3.25762193345775e-15	2.26265458010129e-13
TRINITY_DN45818_c0_g1_i1	gonads	mantle	297.377644982121	28869.088448238	14583.23304661	-6.60264413547418	0.838250413065043	-7.87669654862653	3.36149964833822e-15	2.32615775665005e-13
TRINITY_DN3715_c0_g1_i1	gonads	mantle	4131.88262900413	15.2717977825639	2073.57721339335	8.09987739540655	1.02943656919978	7.86826273492777	3.59599762538671e-15	2.47924795692713e-13
TRINITY_DN1232_c0_g1_i2	gonads	mantle	1126.92000206252	0.5943653671762	563.757183714846	10.5723214383792	1.34568382949896	7.85646762383673	3.95117935953683e-15	2.7141115865289e-13
TRINITY_DN8006_c0_g1_i5	gonads	mantle	2116.78380050246	5.17285719231014	1060.97832884738	8.74023905342646	1.11375094066332	7.84757052435888	4.2417389364799e-15	2.90302748312053e-13
TRINITY_DN2743_c0_g1_i1	gonads	mantle	1711.84959322197	4.90087895333285	858.375236087652	8.49824704767132	1.08451553878343	7.83598458829305	4.65182936588428e-15	3.17207225810883e-13
TRINITY_DN550_c1_g1_i12	gonads	mantle	9630.64563080064	55.7683779220224	4843.20700436133	7.4365291571025	0.949152329817251	7.83491640223264	4.69154749041984e-15	3.1875226658547e-13
TRINITY_DN421_c0_g1_i12	gonads	mantle	0	2312.85774939983	1156.42887469991	-13.408838069178	1.71182845997968	-7.83305008805446	4.76174497789853e-15	3.22349431764696e-13
TRINITY_DN7834_c0_g3_i1	gonads	mantle	2596.53253121294	12.1288104861489	1304.33067084954	7.76206251307749	0.991714000559418	7.82691633747126	4.99981561609823e-15	3.3720383994419e-13
TRINITY_DN10299_c0_g2_i4	gonads	mantle	2.06383722853324	949.074724296457	475.569280762495	-8.78218809624789	1.12211240760618	-7.82647802191502	5.01726972299748e-15	3.3720383994419e-13
TRINITY_DN3214_c0_g1_i11	gonads	mantle	5.12468224669006	1741.32821497085	873.226448608768	-8.27410237350549	1.05746900181993	-7.82443963772512	5.09923124986041e-15	3.41484002410007e-13
TRINITY_DN2843_c0_g1_i1	gonads	mantle	814.218627289991	5.19806163692095	409.708344463456	7.33954979686823	0.938252034255955	7.82257808019417	5.17523341450979e-15	3.45335932559646e-13
TRINITY_DN597_c0_g1_i2	gonads	mantle	1.70822741556335	1046.7124124845	524.210319950033	-9.01478799876864	1.15249190046361	-7.82199683584956	5.19919163019071e-15	3.45699987254389e-13
TRINITY_DN616_c0_g1_i2	gonads	mantle	11.6003567043387	1194.87825174372	603.239304224027	-6.65173974732598	0.851679041854145	-7.81014844846344	5.71206681292191e-15	3.78454809690188e-13
TRINITY_DN103105_c0_g1_i1	gonads	mantle	901.38204086685	1.1887307343524	451.285385800601	9.31443110597529	1.19370872112764	7.80293461974237	6.04838896584544e-15	3.99321906140834e-13
TRINITY_DN983_c0_g1_i1	gonads	mantle	29895.1873639513	180.914587018415	15038.0509754848	7.37019442959451	0.945542642310587	7.79467165180857	6.45761754817138e-15	4.2483847278181e-13
TRINITY_DN21549_c0_g1_i1	gonads	mantle	13527.450598541	60.0696208564374	6793.76010969874	7.82213009409733	1.0040201640115	7.79080976107544	6.65810971735862e-15	4.36491655996942e-13
TRINITY_DN3327_c0_g1_i1	gonads	mantle	5266.90087852031	105.673986157857	2686.28743233908	5.64203767862955	0.724392086015181	7.78865173647315	6.77280023168694e-15	4.42458040310625e-13
TRINITY_DN2739_c0_g1_i1	gonads	mantle	1742.51973809465	6.36158792666254	874.440663010657	8.12410158401646	1.04315456393034	7.7880132675707	6.8071035524855e-15	4.43149556706059e-13
TRINITY_DN3328_c0_g1_i1	gonads	mantle	1.6367803746424	3128.74179242032	1565.18928639748	-10.8904538575867	1.39952180040119	-7.78155356670029	7.16392847726655e-15	4.64236127228925e-13
TRINITY_DN3859_c0_g1_i7	gonads	mantle	1850.23219760794	1.1887307343524	925.710464171145	10.3823849912132	1.33428107874167	7.78125775492861	7.18070224626201e-15	4.64236127228925e-13
TRINITY_DN998_c0_g1_i2	gonads	mantle	30548.9672409199	143.55572352363	15346.2614822218	7.7361414249308	0.994543310960788	7.77858675401197	7.33392011264015e-15	4.72506770291616e-13
TRINITY_DN17223_c0_g1_i5	gonads	mantle	0	1893.6536649628	946.826832481402	-13.1199094179763	1.68787250494572	-7.77304528602306	7.66213324167199e-15	4.9195634875395e-13
TRINITY_DN285_c0_g1_i2	gonads	mantle	11.9559665173086	1760.49474010837	886.225353312839	-7.18223110968832	0.92443159188779	-7.76934840037371	7.88908998104171e-15	5.04793689060902e-13
TRINITY_DN10001_c0_g1_i1	gonads	mantle	2.56234112334503	1092.46320722059	547.512774171967	-8.53214188874574	1.09864753848822	-7.76604105488305	8.09773144524501e-15	5.16375475504975e-13
TRINITY_DN2901_c0_g1_i2	gonads	mantle	723.12562646248	1.46070897332969	362.293167717905	8.89113176320835	1.14809456300729	7.74425038641343	9.61473770546654e-15	6.11026392139241e-13
TRINITY_DN404_c0_g1_i4	gonads	mantle	923.751396050634	0.866343606153492	462.308869828394	10.1714652974632	1.31357206880736	7.74336295586599	9.68211385427811e-15	6.13222424587567e-13
TRINITY_DN4792_c0_g1_i1	gonads	mantle	0.427056853890838	2556.66613639627	1278.54659662508	-12.1594049066772	1.57394522649725	-7.72543078499465	1.11475700867418e-14	7.03652701015825e-13
TRINITY_DN386_c0_g1_i6	gonads	mantle	1193.97273410727	1.70748276769618	597.840108437482	9.73218120793057	1.26012776315791	7.72317021532922	1.13471481133823e-14	7.13838772223686e-13
TRINITY_DN2714_c0_g1_i1	gonads	mantle	3.77206464409659	1010.74573949041	507.258902067251	-7.95846742658005	1.03103376747491	-7.7189202503726	1.17319274999677e-14	7.35568232917436e-13
TRINITY_DN2305_c0_g1_i1	gonads	mantle	14654.6026104613	60.6387817790028	7357.62069612014	7.92367241017544	1.02676350167028	7.71713485850017	1.18973753571948e-14	7.43446692889054e-13
TRINITY_DN4505_c2_g1_i2	gonads	mantle	5.69300779078792	781.925412454444	393.809210122616	-7.11939254375152	0.923292310344277	-7.71087602917091	1.24957001268869e-14	7.78232203902516e-13
TRINITY_DN3873_c0_g1_i1	gonads	mantle	1077.79546073199	0.5943653671762	539.194913049583	10.5118432754411	1.36445356117759	7.70406818856401	1.31801460572731e-14	8.18132388485354e-13
TRINITY_DN4887_c0_g1_i2	gonads	mantle	784.948236377317	0.8915480507643	392.91989221404	9.49909737643597	1.23318616324507	7.70289000927448	1.33022855256087e-14	8.2297981046514e-13
TRINITY_DN26327_c0_g1_i2	gonads	mantle	33.0213956565318	2313.24466567411	1173.13303066532	-6.11870099044398	0.79560751855277	-7.69060227280663	1.4644401269002e-14	9.03023080231136e-13
TRINITY_DN871_c0_g1_i3	gonads	mantle	12.1686822484366	1470.00522208791	741.086952168173	-6.93145102476602	0.901482043798036	-7.68895073668146	1.48346564335095e-14	9.11745792117409e-13
TRINITY_DN5956_c4_g1_i1	gonads	mantle	1086.5428119744	0.5943653671762	543.568588670786	10.5244852605877	1.36924016899378	7.68636905264166	1.51369461138116e-14	9.2595983291507e-13
TRINITY_DN20565_c0_g1_i1	gonads	mantle	1074.73949188874	9.8017579066657	542.270624897702	6.81508697175594	0.886673202841296	7.68613165472619	1.51650454330985e-14	9.2595983291507e-13
TRINITY_DN373_c0_g1_i1	gonads	mantle	78.6401558070259	5796.05340163203	2937.34677871953	-6.19743590967535	0.806792310179371	-7.6815753341743	1.57144023691786e-14	9.5346324155171e-13
TRINITY_DN1260_c0_g1_i2	gonads	mantle	989.639915540412	10.9904886410181	500.315202090715	6.51523499419178	0.848166744240016	7.68154969342689	1.57175486190284e-14	9.5346324155171e-13
TRINITY_DN4814_c0_g1_i1	gonads	mantle	1571.76526298698	8.09427513896953	789.929769062975	7.62573444282366	0.993476193028158	7.67580994525908	1.6437668757752e-14	9.93920398284264e-13
TRINITY_DN557_c0_g1_i3	gonads	mantle	4.98178816484815	1208.76292770072	606.872357932786	-7.8655270753496	1.02657142556074	-7.6619384482217	1.83147417715912e-14	1.10384721051745e-12
TRINITY_DN4059_c0_g1_i2	gonads	mantle	35399.9596931882	161.894895268777	17780.9272942285	7.77500797186084	1.01491051802535	7.66078174752611	1.84804685814233e-14	1.11025426037078e-12
TRINITY_DN11206_c0_g2_i4	gonads	mantle	2.91795093631491	1281.70390858908	642.310929762696	-8.68808161724498	1.13451385185429	-7.65797755844486	1.88883881428029e-14	1.13112385916708e-12
TRINITY_DN698_c1_g1_i2	gonads	mantle	14.8722920619886	1728.5284789462	871.700385504095	-6.89089774048963	0.900097850026194	-7.65572069779869	1.92231109472268e-14	1.14749075060059e-12
TRINITY_DN64085_c0_g1_i1	gonads	mantle	4523.10070001045	22.49972931538	2272.80021466291	7.66396646846889	1.00172651998902	7.65075728308848	1.99799151484837e-14	1.1888685816378e-12
TRINITY_DN39913_c0_g1_i4	gonads	mantle	1.20972352075156	1108.50005741212	554.854890466435	-9.9393025885173	1.302207828744	-7.63265461098012	2.29968398472537e-14	1.36404112922568e-12
TRINITY_DN5420_c0_g1_i1	gonads	mantle	5.69300779078792	1137.07196222712	571.382485008953	-7.65681691846395	1.00372724504998	-7.62838406173052	2.37714487842505e-14	1.40552452242069e-12
TRINITY_DN157_c0_g1_i3	gonads	mantle	1064.5810791359	0	532.290539567949	12.7803389117096	1.67703260851374	7.62080525258006	2.5209804701475e-14	1.48586747962889e-12
TRINITY_DN2959_c0_g1_i1	gonads	mantle	1062.72995763849	0	531.364978819246	12.7778213990561	1.6775007256908	7.61717786667078	2.5928194545435e-14	1.52340373234877e-12
TRINITY_DN2456_c0_g1_i1	gonads	mantle	2452.63062536807	6.01399635385283	1229.32231086096	8.74090033919993	1.14855903715837	7.6103187179874	2.73420823876463e-14	1.60144033646013e-12
TRINITY_DN1419_c0_g1_i1	gonads	mantle	107.459179182301	4523.78926767782	2315.62422343006	-5.39376049121364	0.709534956489468	-7.60182488809302	2.91983661767016e-14	1.70481960514216e-12
TRINITY_DN6427_c0_g1_i1	gonads	mantle	1598.20702931224	5.49524432050905	801.851136816377	8.21131560940474	1.08051260042996	7.59946307533782	2.97361911663851e-14	1.72691079680198e-12
TRINITY_DN493_c0_g1_i3	gonads	mantle	3.70061760317564	1277.72390396876	640.71226078597	-8.40359758753325	1.10583071772181	-7.59935264309355	2.97615754961592e-14	1.72691079680198e-12
TRINITY_DN6210_c0_g1_i3	gonads	mantle	10.746242996557	987.178504430731	498.962373713644	-6.49051047803559	0.854482440669804	-7.59583833337507	3.05806120824887e-14	1.7689416599047e-12
TRINITY_DN5084_c0_g1_i3	gonads	mantle	1442.66257677155	2.87100905743777	722.766792914494	9.07689571294589	1.19545707223186	7.59282447173093	3.13006428621067e-14	1.8006358496678e-12
TRINITY_DN3323_c0_g1_i1	gonads	mantle	5.26595093689708	1135.77714306258	570.521546999739	-7.78267274145793	1.02501516350286	-7.59273913066967	3.13212722726416e-14	1.8006358496678e-12
TRINITY_DN104391_c0_g1_i1	gonads	mantle	4.69762539279922	2244.30902636176	1124.50332587728	-8.77439974246151	1.15626939029051	-7.58854278781605	3.2352313936498e-14	1.85420439751389e-12
TRINITY_DN186_c0_g2_i2	gonads	mantle	47.8969385017902	3309.10289154034	1678.49991502107	-6.09580009220681	0.803713962402308	-7.58453924824998	3.33670657721089e-14	1.90651454705224e-12
TRINITY_DN119_c0_g1_i4	gonads	mantle	6227.74877062411	26.4334468841161	3127.09110875411	7.89548946730922	1.04198810417557	7.57733167554361	3.52734206780899e-14	2.0092944876507e-12
TRINITY_DN287_c0_g1_i2	gonads	mantle	4059.8090993953	18.7119677625671	2039.26053357893	7.77963647628838	1.02730525879846	7.57285763862193	3.651023424907e-14	2.07342619060676e-12
TRINITY_DN3302_c0_g1_i3	gonads	mantle	47.2555405251365	4338.61620886875	2192.93587469694	-6.51062119067333	0.85990318182276	-7.57134213281151	3.6938777361517e-14	2.09140641279571e-12
TRINITY_DN2_c0_g2_i1	gonads	mantle	6.83290966225341	2550.56780961455	1278.7003596384	-8.4447118845833	1.11555461669854	-7.56996722363555	3.73318408018263e-14	2.10727526749645e-12
TRINITY_DN4108_c0_g3_i1	gonads	mantle	56.0093933340812	3252.08071085362	1654.04505209385	-5.84864289605862	0.772767630054899	-7.56843670540797	3.77742289834736e-14	2.12582438050368e-12
TRINITY_DN5836_c0_g1_i1	gonads	mantle	31.4544369311755	1626.20236010733	828.828398519252	-5.69187555773025	0.752102385790911	-7.56795306764606	3.79150908291632e-14	2.12734401517143e-12
TRINITY_DN744_c0_g1_i11	gonads	mantle	1982.63275525616	3.44016998000316	993.036462618083	9.26632962559344	1.22479398911726	7.56562304185694	3.86009939338659e-14	2.15934422353398e-12
TRINITY_DN7002_c0_g1_i1	gonads	mantle	1817.08253639428	6.03920079846364	911.560868596371	8.2860745120041	1.09580139249522	7.56165722069044	3.97966003495486e-14	2.21958113710736e-12
TRINITY_DN1685_c0_g1_i2	gonads	mantle	5461.03260300573	27.0026078066815	2744.01760540621	7.67594935656607	1.01548753264866	7.55888094120184	4.06551809037612e-14	2.26071845239844e-12
TRINITY_DN5888_c0_g1_i1	gonads	mantle	3.2735607492848	1058.24935720828	530.761458978781	-8.32732504110218	1.10172907578863	-7.55841451778093	4.0801201308869e-14	2.26210577226976e-12
TRINITY_DN102741_c0_g1_i1	gonads	mantle	22650.549653347	119.89773857025	11385.2236959586	7.56428830173912	1.00105950853446	7.55628235609402	4.14752985089383e-14	2.2926759684645e-12
TRINITY_DN552_c0_g1_i2	gonads	mantle	1214.92445602306	6.95595329383874	610.940204658451	7.46340498434521	0.988707484110864	7.54864821424608	4.39799020024665e-14	2.4239542448793e-12
TRINITY_DN8811_c0_g1_i1	gonads	mantle	4065.75086229723	64.9253615722903	2065.33811193476	5.97538854833385	0.792018882612511	7.54450263688632	4.54016847932069e-14	2.49495611375376e-12
TRINITY_DN119_c0_g1_i2	gonads	mantle	8854.11839290219	38.5118484810434	4446.31512069162	7.85518763754927	1.04153723490425	7.5419172491432	4.63111602232119e-14	2.53747131264073e-12
TRINITY_DN1906_c0_g1_i7	gonads	mantle	1965.06823112207	0	982.534115561033	13.6644926871004	1.81248301318809	7.53910110476846	4.73221983023395e-14	2.58528641251728e-12
TRINITY_DN10909_c2_g2_i3	gonads	mantle	29.3873489193725	3722.9703876734	1876.17886829639	-7.01179496060352	0.930136572809156	-7.53845743257553	4.75563159778093e-14	2.59050206335099e-12
TRINITY_DN247_c0_g2_i1	gonads	mantle	5215.15668621313	23.5624378266783	2619.35956201991	7.80723752431736	1.03623826621303	7.53421078807404	4.91297097425342e-14	2.66842876985322e-12
TRINITY_DN1095_c0_g2_i1	gonads	mantle	977.239012861229	0.5943653671762	488.916689114203	10.3730826786025	1.37695991073387	7.53332221057473	4.94653482241517e-14	2.67817482860507e-12
TRINITY_DN1072_c0_g2_i2	gonads	mantle	13.9483567049209	1022.2291003248	518.088728514863	-6.18524333826513	0.821088689677769	-7.53297836886839	4.95958301593531e-14	2.67817482860507e-12
TRINITY_DN14158_c0_g2_i1	gonads	mantle	8240.65712173176	52.0058208138203	4146.33147127279	7.31260543532332	0.972272363853613	7.52114912156889	5.42968758973322e-14	2.92358164053531e-12
TRINITY_DN1269_c0_g1_i8	gonads	mantle	2328.60718062457	11.312875769217	1169.96002819689	7.69188443600135	1.02288080229819	7.51982481117972	5.48496883835292e-14	2.94486085562604e-12
TRINITY_DN4609_c1_g1_i1	gonads	mantle	785.454867230303	2.0802787851167	393.76757300771	8.36473110100279	1.11243921080563	7.51927028439159	5.50828071216159e-14	2.94890306091768e-12
TRINITY_DN5423_c0_g1_i1	gonads	mantle	2691.99673447869	12.6979714087143	1352.3473529437	7.74756938938695	1.03073637165836	7.51653827537089	5.6245619915318e-14	3.00255189285086e-12
TRINITY_DN1409_c1_g1_i4	gonads	mantle	31.8782430017965	3924.07893601129	1977.97858950654	-6.96528733357869	0.926744817027127	-7.51586327282887	5.65366161230778e-14	3.00948756593614e-12
TRINITY_DN1691_c0_g2_i3	gonads	mantle	1031.25121002381	3.2690095194691	517.260109771638	8.15215883785652	1.08487559486656	7.51437204084144	5.71847492383648e-14	3.03534049650457e-12
TRINITY_DN249_c0_g1_i5	gonads	mantle	70.1704657701301	3327.68356642811	1698.92701609912	-5.56101822820159	0.740707368353601	-7.50771285097687	6.01693042943143e-14	3.18471184542484e-12
TRINITY_DN7788_c0_g1_i3	gonads	mantle	1145.59022465273	2.02986989589508	573.810047274313	9.16541433926801	1.22091743796815	7.50698946074606	6.05025963322764e-14	3.19330652506286e-12
TRINITY_DN2215_c0_g1_i5	gonads	mantle	4.05622741614552	831.985895776843	418.021061596494	-7.71069399180902	1.02829918736355	-7.49849274079306	6.45558270312862e-14	3.39763682324662e-12
TRINITY_DN7835_c0_g1_i1	gonads	mantle	2.41944704150312	970.357071990583	486.388259516043	-8.71975860919996	1.16368504767585	-7.49322905421473	6.71994751527588e-14	3.52683987009591e-12
TRINITY_DN9180_c0_g2_i1	gonads	mantle	117.778365324967	6170.19538554722	3143.9868754361	-5.70941051341521	0.762385245807452	-7.48887854901796	6.94645814191912e-14	3.63550767293044e-12
TRINITY_DN202_c0_g1_i3	gonads	mantle	1937.63920935699	7.74668356615981	972.692946461573	8.02022832748597	1.07155520573914	7.48466181166447	7.1731606358512e-14	3.74366852849843e-12
TRINITY_DN32950_c0_g1_i1	gonads	mantle	13.3069587282672	1578.53852718562	795.922742956945	-6.91538290662035	0.924042715511011	-7.48383466536613	7.21847581117838e-14	3.7568245698066e-12
TRINITY_DN70_c2_g2_i6	gonads	mantle	31.4560623228104	1845.17214258024	938.314102451528	-5.85878370133261	0.783050429366926	-7.48200049653158	7.31996693291164e-14	3.79906283818114e-12
TRINITY_DN123_c0_g1_i1	gonads	mantle	4.12767445706648	1123.84881931922	563.988246888144	-8.04761893743098	1.07813278872764	-7.46440421956591	8.3677355493566e-14	4.3308246815562e-12
TRINITY_DN546_c6_g1_i1	gonads	mantle	0.782666666860723	1831.99481330518	916.388739986021	-11.6217508861695	1.5571397971962	-7.46352441000849	8.42382626266658e-14	4.3478113229741e-12
TRINITY_DN73_c0_g1_i10	gonads	mantle	1110.30365377798	1.16352628974159	555.733590033862	9.89168294372782	1.32646830300441	7.45715741667061	8.84090555429431e-14	4.55050907373099e-12
TRINITY_DN9447_c0_g1_i1	gonads	mantle	3294.62116186709	74.2388425419646	1684.43000220453	5.47404615873309	0.734192030143728	7.45587793654131	8.9271365411416e-14	4.58226975644752e-12
TRINITY_DN750_c0_g1_i4	gonads	mantle	10641.667435512	50.2930673943825	5345.98025145318	7.73313132917262	1.03735072284806	7.45469315135888	9.0077224130951e-14	4.61096672784298e-12
TRINITY_DN1774_c0_g3_i1	gonads	mantle	16035.0374928475	170.210739757502	8102.62411630251	6.56091070605388	0.880158604252321	7.45423685498963	9.03894879879359e-14	4.61430927203987e-12
TRINITY_DN247_c0_g1_i4	gonads	mantle	2174.99667436364	10.3709188292311	1092.68379659644	7.74163355981555	1.0386740592258	7.45338105929591	9.097801870186e-14	4.63169836900696e-12
TRINITY_DN194_c0_g1_i10	gonads	mantle	203.391074092818	16287.9980844627	8245.69457927777	-6.32237018612668	0.848561601129826	-7.45069088408985	9.28526883746674e-14	4.71429247171817e-12
TRINITY_DN287_c0_g1_i3	gonads	mantle	12036.5126477808	53.9800111687522	6045.24632947479	7.80864566832407	1.04868286522291	7.44614594867464	9.61064824286913e-14	4.86626969565764e-12
TRINITY_DN13708_c0_g1_i3	gonads	mantle	1142.8216693648	3.46537442461397	573.143521894706	8.4148124885727	1.13047558937907	7.44360388462228	9.79749890722382e-14	4.94747215088027e-12
TRINITY_DN6836_c0_g1_i1	gonads	mantle	4.9103411239272	1110.73291365561	557.821627389767	-7.81405641502834	1.04999815101655	-7.4419715953435	9.91935549115827e-14	4.99550506729922e-12
TRINITY_DN1381_c0_g1_i3	gonads	mantle	2.41944704150312	807.214793422943	404.817120232223	-8.45672908338582	1.13698941368468	-7.43782570145472	1.02355986304614e-13	5.14091195729947e-12
TRINITY_DN2590_c2_g1_i1	gonads	mantle	1.6367803746424	880.254363927072	440.945572150857	-9.05815002996541	1.21794891369949	-7.43721672401798	1.02828776120085e-13	5.150811938412e-12
TRINITY_DN4739_c0_g1_i4	gonads	mantle	14.0912507867628	1180.35501901954	597.223134903152	-6.3582098188337	0.855920800159793	-7.42850251757718	1.09833991637504e-13	5.48700080148431e-12
TRINITY_DN230_c1_g1_i7	gonads	mantle	31.4528115395406	2995.17046898489	1513.31164026221	-6.58533719263759	0.886643139075516	-7.42726910344559	1.10862670613161e-13	5.52362170063011e-12
TRINITY_DN2475_c0_g1_i4	gonads	mantle	1983.9967506002	7.79709245538143	995.896921527791	8.01714232341389	1.07979891570945	7.42466232071222	1.13068003589157e-13	5.6185174974995e-12
TRINITY_DN441_c1_g1_i1	gonads	mantle	13.734015582158	1112.03874754237	562.886381562265	-6.36337589860574	0.858097352517369	-7.41568061005868	1.21001783140196e-13	5.9968098572717e-12
TRINITY_DN1981_c0_g1_i11	gonads	mantle	1.56533333372145	1201.82960978117	601.697471557444	-9.92088033438532	1.33868415622817	-7.41091936303932	1.25426834990288e-13	6.19966927237709e-12
TRINITY_DN1548_c0_g1_i13	gonads	mantle	0	1140.40881482387	570.204407411937	-12.3883684248828	1.67233972306681	-7.40780611379872	1.28405843075897e-13	6.33017090245396e-12
TRINITY_DN9943_c0_g1_i1	gonads	mantle	3134.87568167272	16.1129369441066	1575.49430930841	7.62619820840455	1.03077039927733	7.39854211350195	1.37687727953963e-13	6.76988818182063e-12
TRINITY_DN8030_c0_g1_i1	gonads	mantle	6650.70706672529	39.1566227374412	3344.93184473136	7.41724779676377	1.00350391394455	7.39134914542409	1.45346402672638e-13	7.1276960302771e-12
TRINITY_DN136_c0_g1_i1	gonads	mantle	5.47866666802506	2223.42400373431	1114.45133520117	-8.79813772279739	1.19079236819362	-7.3884733878029	1.48524142291252e-13	7.26446354599412e-12
TRINITY_DN3429_c0_g1_i4	gonads	mantle	948.679841574494	16.2641636117715	482.472002593133	5.86973865601007	0.795332373865763	7.3802335336607	1.58012123057394e-13	7.70835119374503e-12
TRINITY_DN5287_c0_g1_i6	gonads	mantle	675.787261154978	1.46070897332969	338.623985064154	8.79604203606017	1.19217924119096	7.3781204471176	1.60539704453053e-13	7.81125999479386e-12
TRINITY_DN550_c1_g1_i6	gonads	mantle	5905.31929073591	19.1803109066893	2962.2498008213	8.29005197590034	1.12560507364228	7.36497388828838	1.77181545398527e-13	8.5985973876002e-12
TRINITY_DN2700_c0_g1_i13	gonads	mantle	3.34500779020575	730.827627041965	367.086317416086	-7.66585828299535	1.04093175355771	-7.36441967188996	1.77919148837527e-13	8.61202429243614e-12
TRINITY_DN804_c3_g1_i1	gonads	mantle	995.589454445456	11.0913064194613	503.340380432459	6.47227808789507	0.879204936588951	7.36151245124436	1.81838050440748e-13	8.77605594803784e-12
TRINITY_DN7469_c0_g1_i1	gonads	mantle	27.9665350591278	2298.69460627248	1163.3305706658	-6.36922686436977	0.865241559368938	-7.36121236364924	1.8224736179826e-13	8.77605594803784e-12
TRINITY_DN19435_c0_g1_i6	gonads	mantle	848.589389765847	1.13832184513078	424.863855805489	9.90055166148661	1.34569062082323	7.35722721722616	1.87769587755822e-13	9.01873259030794e-12
TRINITY_DN421_c0_g1_i13	gonads	mantle	0	2571.43398421767	1285.71699210884	-13.5617157238957	1.84539667223521	-7.34894341576396	1.99779731828074e-13	9.57098592173266e-12
TRINITY_DN805_c3_g1_i1	gonads	mantle	573.49664979351	4.33171803076746	288.914183912139	7.10251350641283	0.96668735407474	7.3472705280302	2.02295175561068e-13	9.66670859381838e-12
TRINITY_DN757_c0_g1_i3	gonads	mantle	0.854113707781677	1161.88637860905	581.370246158415	-10.119614309105	1.37942425915519	-7.33611449990201	2.19883927072116e-13	1.04758283458734e-11
TRINITY_DN119_c0_g1_i3	gonads	mantle	26033.1571792937	122.264658735472	13077.7109190146	7.73775446171935	1.05478900195637	7.33583157140218	2.20348990576336e-13	1.04758283458734e-11
TRINITY_DN113_c0_g2_i1	gonads	mantle	2594.01888164762	15.0250239881975	1304.52195281791	7.4459137798238	1.01515192302402	7.33477779133126	2.22089657952701e-13	1.05317846933713e-11
TRINITY_DN345_c0_g1_i4	gonads	mantle	0	1066.29119727197	533.145598635984	-12.2917201113462	1.6764690896165	-7.33190977840096	2.26895833913725e-13	1.07324601540355e-11
TRINITY_DN6309_c0_g1_i1	gonads	mantle	2383.18113157369	8.3158444887252	1195.74848803121	8.2110172356059	1.12009944643871	7.33061449294733	2.29099808362432e-13	1.08093455036457e-11
TRINITY_DN4918_c0_g1_i1	gonads	mantle	623.374600741468	6.11481413229606	314.744707436882	6.66178046953502	0.909271689188497	7.32650158225041	2.36238406620163e-13	1.11180815851162e-11
TRINITY_DN396_c0_g1_i3	gonads	mantle	1.20972352075156	1190.63403914097	595.921881330861	-10.0359544449774	1.36990237757095	-7.32603622659056	2.37059735966554e-13	1.11287037859274e-11
TRINITY_DN3109_c0_g1_i11	gonads	mantle	115.857422178275	7712.23470193624	3914.04606205726	-6.05485353262813	0.827354608206401	-7.31832937481822	2.51076993628361e-13	1.17571993708078e-11
TRINITY_DN1550_c0_g1_i1	gonads	mantle	7.40123520635127	1105.92873064307	556.664982924712	-7.20368871031266	0.984742225842618	-7.31530396612033	2.56799419928054e-13	1.19951009048394e-11
TRINITY_DN194_c0_g1_i11	gonads	mantle	334.679361527371	25189.2177238946	12761.948542711	-6.2341655017479	0.852313595696675	-7.31440344636546	2.58527318528974e-13	1.20456968064722e-11
TRINITY_DN35_c0_g1_i2	gonads	mantle	1255.10186332212	5.52044876511986	630.31115604362	7.83167082360227	1.07103400517546	7.31225225880596	2.62701330958166e-13	1.22097305164736e-11
TRINITY_DN173_c0_g1_i1	gonads	mantle	1089.16840298947	3.78776155281288	546.478082271143	8.15288233992775	1.11549215373874	7.30877605243763	2.69586633916449e-13	1.24986517818733e-11
TRINITY_DN269_c1_g4_i1	gonads	mantle	6.26295872652067	837.272409679274	421.767684202897	-6.99125076448386	0.957204064306047	-7.3038247800926	2.79700576902475e-13	1.290653060781e-11
TRINITY_DN482_c0_g1_i2	gonads	mantle	8.89512149915177	951.667335649079	480.281228574115	-6.76934023889481	0.926825262165792	-7.30379340661941	2.79765836874493e-13	1.290653060781e-11
TRINITY_DN2500_c0_g1_i4	gonads	mantle	2.06383722853324	848.364391494088	425.214114361311	-8.62412129356301	1.18124655131548	-7.30086473815215	2.85924079160907e-13	1.31581416134049e-11
TRINITY_DN3979_c0_g1_i2	gonads	mantle	55.9363209015254	2512.38638996039	1284.16135543096	-5.48381743831742	0.7513206500068	-7.29890418727049	2.90120815029319e-13	1.33184700442452e-11
TRINITY_DN297_c0_g1_i3	gonads	mantle	62.5548894410159	3092.51489435038	1577.5348918957	-5.62255952938508	0.771212697703357	-7.29054325237235	3.08707677573883e-13	1.41369957053687e-11
TRINITY_DN1741_c0_g1_i1	gonads	mantle	3129.17482768781	69.7054889543107	1599.44015832106	5.49311588085583	0.754208457698523	7.2832859732416	3.25785604184231e-13	1.48825873559368e-11
TRINITY_DN750_c0_g1_i1	gonads	mantle	36845.6927269457	215.557789961071	18530.6252584534	7.41896486408465	1.01871139720045	7.28269545670436	3.27215349037389e-13	1.4911442881499e-11
TRINITY_DN3158_c1_g1_i1	gonads	mantle	3404.85207692958	49.8247242502604	1727.33840058992	6.10451638568129	0.838625356967769	7.27919366492028	3.35821302829861e-13	1.52663874016378e-11
TRINITY_DN507_c0_g1_i4	gonads	mantle	1705.00693120991	8.39145782255763	856.699194516233	7.6840460499946	1.05572161557551	7.27847752345751	3.37608465948335e-13	1.53103800431522e-11
TRINITY_DN7126_c0_g1_i1	gonads	mantle	4.19912149798743	978.416750195555	491.307935846771	-7.76308400548059	1.06690922927542	-7.27623662113488	3.43261295715966e-13	1.55290412812521e-11
TRINITY_DN17223_c0_g1_i3	gonads	mantle	0	1109.13084392274	554.565421961371	-12.3480683755555	1.69713541945527	-7.27582975053271	3.44297579040779e-13	1.55382994367099e-11
TRINITY_DN2827_c0_g1_i5	gonads	mantle	1072.8445550082	11.76128512047	542.302920064337	6.47138638296353	0.889767671346269	7.27311925502075	3.51279942572391e-13	1.58152155349941e-11
TRINITY_DN550_c1_g1_i5	gonads	mantle	2954.34433970032	3.98412645795774	1479.16423307914	9.64887124912046	1.3274665345273	7.2686361562827	3.63135021545294e-13	1.6309650823443e-11
TRINITY_DN85562_c0_g1_i1	gonads	mantle	1825.11704261911	9.85216679588732	917.484604707498	7.54400895613029	1.03815484796969	7.26674731701542	3.68246702852779e-13	1.64995716932885e-11
TRINITY_DN173_c0_g3_i2	gonads	mantle	2282.01579355898	15.3222066717856	1148.66900011538	7.23168896379661	0.996131555158823	7.25977299518796	3.87740487908973e-13	1.73314432442375e-11
TRINITY_DN35_c0_g1_i3	gonads	mantle	3410.8728523025	24.1620738455961	1717.51746307405	7.13905639431688	0.984541359736082	7.25114930289022	4.132498332589e-13	1.84275892234112e-11
TRINITY_DN3735_c0_g1_i1	gonads	mantle	13918.5290262488	103.064414035913	7010.79672014235	7.08102502716457	0.977456313704751	7.2443391360644	4.3455283139696e-13	1.93313930995733e-11
TRINITY_DN211_c0_g1_i8	gonads	mantle	0	1153.56938530623	576.784692653113	-12.4046967941761	1.71322266482991	-7.24056309131753	4.46825667374773e-13	1.9830144344965e-11
TRINITY_DN133_c0_g2_i2	gonads	mantle	10.2493644933801	3276.6774082813	1643.46338638734	-8.25202635321379	1.13983863134416	-7.23964439026124	4.49862715344106e-13	1.99176184205907e-11
TRINITY_DN507_c0_g1_i2	gonads	mantle	1466.41373641634	0	733.206868208171	13.2421014267908	1.83193119413853	7.22849278900887	4.88383757656231e-13	2.15720144871135e-11
TRINITY_DN29015_c1_g1_i1	gonads	mantle	1914.26959560031	8.93541430051221	961.602504950411	7.77264113235286	1.07560316180439	7.22630930101931	4.96296707212776e-13	2.18698294282158e-11
TRINITY_DN5348_c2_g1_i2	gonads	mantle	480.286244004528	1.46070897332969	240.873476488929	8.30150988802765	1.14904829246992	7.22468319428353	5.02271360356455e-13	2.20810308162353e-11
TRINITY_DN114631_c0_g1_i1	gonads	mantle	4046.35762119355	18.9335371123228	2032.64557915294	7.76221368151374	1.07492085322671	7.22119554961931	5.1532485307384e-13	2.26017125700273e-11
TRINITY_DN386_c0_g1_i13	gonads	mantle	898.813198176966	4.57849182513394	451.69584500105	7.72471223025487	1.07159823725153	7.2085899003226	5.65342421951421e-13	2.47373719244505e-11
TRINITY_DN595_c0_g1_i2	gonads	mantle	1.28117056167251	1059.46856303898	530.374866800328	-9.44292121221154	1.31068284942032	-7.20458134962845	5.82224548016675e-13	2.54165501288401e-11
TRINITY_DN2816_c0_g1_i1	gonads	mantle	19.0730389516109	1200.43674388512	609.754891418367	-5.95084523919321	0.826189688310489	-7.20275903147902	5.90062002490617e-13	2.56986444161648e-11
TRINITY_DN18288_c0_g1_i3	gonads	mantle	12.8799018743763	1287.33801406432	650.108957969347	-6.67276599152186	0.926608279835628	-7.20128034330273	5.96497608021843e-13	2.59185146704189e-11
TRINITY_DN5898_c0_g1_i2	gonads	mantle	755.112630321786	2.30184813487238	378.707239228329	8.46202648028583	1.1751392946518	7.20087101060913	5.98291266979457e-13	2.59361346455781e-11
TRINITY_DN11826_c0_g2_i1	gonads	mantle	21437.9862004576	109.345117977002	10773.6656592173	7.61909386830894	1.05858847811337	7.19740864919276	6.13676356889228e-13	2.65415024354591e-11
TRINITY_DN17223_c0_g1_i4	gonads	mantle	0	1017.89805768939	508.949028844695	-12.2242180421487	1.69875024410555	-7.19600664345165	6.20016094196899e-13	2.66990491188078e-11
TRINITY_DN28876_c0_g1_i2	gonads	mantle	1092.42754578709	46513.6795499764	23803.0535478817	-5.41146568096259	0.752013244668754	-7.19597124030206	6.20177013357021e-13	2.66990491188078e-11
TRINITY_DN673_c0_g1_i4	gonads	mantle	746.620254993016	1.13832184513078	373.879288419073	9.71392766182316	1.3501098585945	7.1949164728977	6.24990136825129e-13	2.68444039458407e-11
TRINITY_DN4984_c1_g3_i2	gonads	mantle	2.06383722853324	607.958061635834	305.010949432184	-8.14056518488941	1.13516738835457	-7.1712465213515	7.43179378290945e-13	3.18476227155688e-11
TRINITY_DN82704_c0_g1_i1	gonads	mantle	34.3723878674904	2698.57850234506	1366.47544510628	-6.29289538786818	0.877809252399147	-7.16886427281214	7.56224826683775e-13	3.23325049468184e-11
TRINITY_DN480_c0_g1_i4	gonads	mantle	1222.36625582927	0	611.183127914636	12.9794001674107	1.81070378190878	7.16815212796888	7.60168063692394e-13	3.24268952101112e-11
TRINITY_DN5062_c0_g1_i1	gonads	mantle	1.70822741556335	1048.02439439497	524.866310905267	-9.04010811251378	1.26127100256586	-7.16745893160399	7.64025762147135e-13	3.25172148973965e-11
TRINITY_DN242_c0_g1_i1	gonads	mantle	8.25534891413295	835.632769988866	421.944059451499	-6.63180757932429	0.925413824937003	-7.16631565318979	7.70430229126206e-13	3.27152690931682e-11
TRINITY_DN73793_c0_g1_i1	gonads	mantle	1.6367803746424	1238.91784582768	620.277313101161	-9.55261812764297	1.33376047311938	-7.1621691601802	7.94103440914459e-13	3.36440559864983e-11
TRINITY_DN105087_c0_g1_i1	gonads	mantle	4156.03653481931	22.0765244087378	2089.05652961402	7.57753199765113	1.05836773142915	7.15964005007874	8.08891695901234e-13	3.41930598330739e-11
TRINITY_DN1403_c1_g1_i1	gonads	mantle	2906.90887204081	82.3835265701558	1494.64619930548	5.14287560541198	0.718937447739142	7.15343959559332	8.46300335331902e-13	3.56936240752624e-11
TRINITY_DN103286_c0_g1_i1	gonads	mantle	0.782666666860723	1900.84537732878	950.814021997822	-11.661604975346	1.63092457091388	-7.15030307551961	8.65865143447762e-13	3.64365413067072e-11
TRINITY_DN150_c0_g2_i1	gonads	mantle	1.56533333372145	863.880463466216	432.722898399969	-9.45105984158422	1.3239152846937	-7.13871948670101	9.42043558007886e-13	3.95531277254367e-11
TRINITY_DN3087_c0_g1_i6	gonads	mantle	1747.4170760855	6.01399635385283	876.715536219676	8.25065978158956	1.15769511120471	7.12679849965319	1.02730310603344e-12	4.30361686841453e-11
TRINITY_DN776_c0_g1_i1	gonads	mantle	2045.21690174661	11.7812189133392	1028.49906032997	7.47241548801645	1.05003686925841	7.11633629902334	1.10833673222238e-12	4.6326987706584e-11
TRINITY_DN744_c0_g1_i4	gonads	mantle	1438.10134389405	1.70748276769618	719.904413330874	9.95150618119181	1.39853001694795	7.11569008930482	1.11354255389082e-12	4.64406899037858e-11
TRINITY_DN445_c0_g1_i9	gonads	mantle	10.0333979789824	887.877322898372	448.955360438677	-6.51364025905844	0.91623397214993	-7.10914510599763	1.16763935603431e-12	4.85883601963143e-11
TRINITY_DN3102_c0_g1_i3	gonads	mantle	752.537356256376	5.44483543128744	378.991095843832	7.20241475314581	1.01339077396753	7.10724326505126	1.18383669996611e-12	4.91528997825929e-11
TRINITY_DN1473_c0_g1_i6	gonads	mantle	23.0578193268355	1434.66913362783	728.863476477331	-5.94776777383036	0.837042662972594	-7.10569250163191	1.19720704467857e-12	4.95978191192338e-11
TRINITY_DN451_c0_g2_i5	gonads	mantle	3003.82159101562	52.3481417348884	1528.08486637525	5.8538532322741	0.824055525317006	7.10371213156077	1.2144969716589e-12	5.02027907488381e-11
TRINITY_DN10327_c0_g1_i1	gonads	mantle	0.854113707781677	1557.37301120177	779.113562454778	-10.5630794749988	1.48761913891941	-7.10066118312494	1.24161432277683e-12	5.12104238559875e-11
TRINITY_DN83030_c0_g1_i1	gonads	mantle	13.0942429971392	1271.0422265421	642.068234769618	-6.59679482850616	0.929167083805068	-7.09968631421097	1.2504037172844e-12	5.1459345933352e-11
TRINITY_DN211_c0_g1_i1	gonads	mantle	5.62156074986697	757.415273617294	381.51841718358	-7.13703859593388	1.00569798762313	-7.09660224418027	1.27861362894697e-12	5.25046528422969e-11
TRINITY_DN1798_c0_g1_i1	gonads	mantle	3143.47038648347	20.1726767358968	1581.82153160968	7.29884511042943	1.02924777061818	7.09143640509966	1.32727069609001e-12	5.43831703634774e-11
TRINITY_DN14158_c0_g1_i2	gonads	mantle	8960.27527143156	51.4061847949025	4505.84072811323	7.45350875241116	1.0523327529639	7.08284402573074	1.41225602719574e-12	5.77387124991801e-11
TRINITY_DN1582_c0_g1_i2	gonads	mantle	1474.95989005109	34.0646495307051	754.512269790898	5.43348094307959	0.767231900412217	7.08192782411719	1.42162700505571e-12	5.79949322324474e-11
TRINITY_DN1944_c1_g1_i1	gonads	mantle	85415.973900872	1586.54252584963	43501.2582133608	5.75091101389732	0.812396430464208	7.07894667953084	1.45254255941884e-12	5.91270265363433e-11
TRINITY_DN10415_c0_g1_i1	gonads	mantle	0.854113707781677	861.665445364012	431.259779535897	-9.6861890082022	1.36861320412843	-7.07737509691107	1.46910499453452e-12	5.96712124301802e-11
TRINITY_DN1346_c0_g1_i1	gonads	mantle	10986.3038718025	80.8870718487321	5533.59547182562	7.09012992422864	1.00191891237451	7.07655064362973	1.47786761165359e-12	5.98969163907498e-11
TRINITY_DN550_c0_g3_i3	gonads	mantle	10647.7713866223	15.7506822301693	5331.76103442625	9.37306076381407	1.32495551141755	7.07424565054715	1.50263898856111e-12	6.07690624724584e-11
TRINITY_DN83683_c0_g1_i1	gonads	mantle	5542.5451987833	44.99945863076	2793.77232870703	6.95112428048163	0.982734786812938	7.07324536971414	1.51351516587876e-12	6.10767113591334e-11
TRINITY_DN72096_c0_g1_i1	gonads	mantle	1157.18895596543	4.90087895333285	581.044917459384	7.93016713857244	1.12169964382214	7.06977770943274	1.55182078832369e-12	6.24875422608618e-11
TRINITY_DN113_c0_g1_i1	gonads	mantle	16.8663076412358	928.553780592398	472.710044116817	-5.76893131364719	0.818699329581761	-7.04645906647351	1.83528081003003e-12	7.36677420414068e-11
TRINITY_DN63591_c0_g1_i1	gonads	mantle	19.7128115366297	1686.5173345019	853.115073019265	-6.41079055744067	0.909809262168029	-7.04630170741951	1.83735644355039e-12	7.36677420414068e-11
TRINITY_DN1006_c0_g1_i2	gonads	mantle	61.2720934877085	2295.88549424523	1178.57879386647	-5.22742898735939	0.742057408778063	-7.04450750780501	1.86118613325751e-12	7.44633869674161e-11
TRINITY_DN507_c0_g1_i5	gonads	mantle	1476.52345761115	7.52511421640414	742.024285913777	7.63362705789974	1.08435850716086	7.0397631479709	1.92566882589958e-12	7.687862466476e-11
TRINITY_DN2359_c0_g1_i7	gonads	mantle	607.453358548554	0	303.726679274277	11.9710993672913	1.70167851661898	7.03487718178188	1.99436596332017e-12	7.94514576944008e-11
TRINITY_DN2605_c1_g1_i3	gonads	mantle	17.5077056178895	1195.1765832414	606.342144429645	-6.0594402315328	0.861640495783079	-7.0324459692738	2.0294390554005e-12	8.06766793853253e-11
TRINITY_DN2475_c0_g1_i5	gonads	mantle	1075.93776747703	0.5943653671762	538.266066422104	10.5361705765197	1.49928942428174	7.0274427377938	2.10353089936824e-12	8.34445251036012e-11
TRINITY_DN7284_c1_g1_i2	gonads	mantle	1313.91076457621	26.3378997574145	670.124332166813	5.64990527830461	0.804381228737038	7.02391487575556	2.15736276157154e-12	8.53986564347515e-11
TRINITY_DN8750_c0_g1_i1	gonads	mantle	2055.3168705916	16.7829156451153	1036.04989311836	6.94633255096871	0.989583044586546	7.01945388915887	2.22737107400203e-12	8.79835119379576e-11
TRINITY_DN113205_c0_g1_i1	gonads	mantle	824.118813345927	2.30184813487238	413.2103307404	8.58149229666349	1.22260381762694	7.01902952775011	2.23414569373322e-12	8.80649327884208e-11
TRINITY_DN1548_c0_g1_i6	gonads	mantle	1.28117056167251	659.317283983807	330.29922727274	-8.74562209747365	1.24680484053651	-7.01442744937561	2.30892498627215e-12	9.08209567231764e-11
TRINITY_DN2903_c0_g1_i1	gonads	mantle	1788.9716222437	40.2750107897028	914.623316516702	5.47793219354721	0.781131163534787	7.01281993251734	2.33561973788531e-12	9.16779814761536e-11
TRINITY_DN194_c0_g1_i5	gonads	mantle	1529.18473275378	23.8848249548773	776.53477885433	6.0218316680333	0.858930573201456	7.01084797294894	2.36878017891278e-12	9.27846726683573e-11
TRINITY_DN1383_c0_g1_i3	gonads	mantle	5910.46185229058	50.323542490735	2980.39269739066	6.87979450194996	0.98135758356171	7.0104869185202	2.37490147863932e-12	9.28298310186129e-11
TRINITY_DN6102_c0_g3_i1	gonads	mantle	736.676113171924	2.30184813487238	369.488980653398	8.42250081707335	1.20165297738427	7.00909578354916	2.39863209851738e-12	9.35616745901853e-11
TRINITY_DN14275_c0_g1_i2	gonads	mantle	1342.33509854827	5.74201811487554	674.03855833157	7.92972265156047	1.1325348775762	7.00174697359543	2.52790322893703e-12	9.83986331863741e-11
TRINITY_DN92490_c0_g1_i1	gonads	mantle	7365.86631302957	41.579222443626	3703.7227677366	7.47970616860745	1.06872408808406	6.9987251639631	2.58301985343871e-12	1.00335016510705e-10
TRINITY_DN661_c0_g2_i1	gonads	mantle	865.455627216069	2.30184813487238	433.878737675471	8.65030237969876	1.23628121688003	6.99703454326457	2.61436846544802e-12	1.01342034042387e-10
TRINITY_DN9771_c0_g1_i2	gonads	mantle	1380.12231585525	8.36625337794682	694.244284616597	7.39498871044053	1.05700220307424	6.99619044211311	2.6301597007217e-12	1.01743072149657e-10
TRINITY_DN6187_c0_g1_i1	gonads	mantle	4.48328427003636	555.554240359983	280.01876231501	-6.96176387805873	0.995135135720951	-6.99579748333888	2.63754294935307e-12	1.01817876995274e-10
TRINITY_DN92821_c0_g1_i1	gonads	mantle	5807.84537950267	100.314156549788	2954.07976802623	5.86147586771372	0.837974274649752	6.994816004541	2.656072718819e-12	1.0232177871838e-10
TRINITY_DN92474_c0_g1_i1	gonads	mantle	4635.66830752309	32.4978521271906	2334.08307982514	7.1680546988458	1.02496811726046	6.99344162821828	2.6822348928768e-12	1.03117030326153e-10
TRINITY_DN949_c0_g1_i1	gonads	mantle	60.9197344580084	3320.06148482877	1690.49060964339	-5.75977494600512	0.824601381452324	-6.9849203209686	2.85017693631133e-12	1.09348472028831e-10
TRINITY_DN1255_c0_g1_i2	gonads	mantle	21.776648765163	1167.55508101829	594.665864891724	-5.73515288032764	0.8218604773403	-6.97825608902342	2.98866524205813e-12	1.14426683161094e-10
TRINITY_DN3354_c0_g1_i1	gonads	mantle	1409.94159780342	10.7185104020408	710.330054102728	7.05054004705757	1.01056089732023	6.9768581643659	3.01854169572255e-12	1.15334218901595e-10
TRINITY_DN9297_c0_g1_i4	gonads	mantle	916.121121005792	1.1887307343524	458.654925870072	9.36970747143001	1.34334811339075	6.97489159960177	3.0610674767827e-12	1.16720377012669e-10
TRINITY_DN1022_c0_g1_i1	gonads	mantle	0.854113707781677	761.871189661665	381.362651684723	-9.50764633288187	1.36325635369688	-6.97421751022764	3.0757790204825e-12	1.17042474987159e-10
TRINITY_DN888_c0_g1_i9	gonads	mantle	1629.25553948078	10.9148753071857	820.085207393984	7.25890664157017	1.04089332415427	6.973727732828	3.08651154600285e-12	1.17212157978694e-10
TRINITY_DN607_c0_g1_i10	gonads	mantle	8.61095872710284	808.443391743034	408.527175235068	-6.54141624890645	0.938733242621361	-6.9683440959648	3.20693093085998e-12	1.21538128827967e-10
TRINITY_DN2154_c1_g1_i1	gonads	mantle	9.39200000232868	7084.53189623862	3546.96194812048	-9.61801268672977	1.38031330459165	-6.96799245123203	3.21495472639568e-12	1.21595575117362e-10
TRINITY_DN498_c0_g2_i1	gonads	mantle	0	798.451688397062	399.225844198531	-11.8738627298299	1.70581691172272	-6.96080725207396	3.38328408643243e-12	1.27641514627578e-10
TRINITY_DN5539_c0_g1_i1	gonads	mantle	633.888623307279	0	316.944311653639	12.0319198431546	1.72857722149408	6.96059145842205	3.38847095136367e-12	1.27641514627578e-10
TRINITY_DN1000_c0_g1_i4	gonads	mantle	8.04100779137009	671.783144739282	339.912076265326	-6.43425560900001	0.924956425019323	-6.95627970676088	3.49375878336062e-12	1.31342835227987e-10
TRINITY_DN111609_c0_g1_i1	gonads	mantle	10.3175607510313	1518.56857529353	764.443068022281	-7.26161762089569	1.04414567955552	-6.9546019900086	3.5355878057917e-12	1.32648438882354e-10
TRINITY_DN7002_c1_g1_i4	gonads	mantle	1392.57516087573	10.1493494794754	701.362255177604	7.10832019314619	1.02347443884766	6.94528355896166	3.77700894743695e-12	1.41422114576978e-10
TRINITY_DN16413_c0_g1_i1	gonads	mantle	24.2707936308568	5642.16297844601	2833.21688603843	-7.83075430017534	1.12919427275394	-6.934815814357	4.06750757290635e-12	1.51994622984364e-10
TRINITY_DN1981_c0_g1_i15	gonads	mantle	0	796.879620341806	398.439810170903	-11.8709783681633	1.71222431751909	-6.93307427461589	4.11791852240884e-12	1.5357123687163e-10
TRINITY_DN13750_c0_g1_i5	gonads	mantle	7.68539797840021	642.339827642997	325.012612810699	-6.41574007687443	0.925691777940714	-6.93075193035291	4.1860955616503e-12	1.55802807716881e-10
TRINITY_DN1122_c0_g1_i2	gonads	mantle	0	728.687546878241	364.343773439121	-11.7421007718788	1.69564910966293	-6.92484117437062	4.364649258015e-12	1.62125460709249e-10
TRINITY_DN23879_c0_g2_i1	gonads	mantle	3.70061760317564	720.241084910073	361.970851256624	-7.57591331772065	1.09506713063892	-6.91821816741088	4.57359581087108e-12	1.69549730417292e-10
TRINITY_DN7683_c0_g1_i20	gonads	mantle	20.0684213495996	1016.58033170844	518.324376529018	-5.65773247701881	0.818146446294946	-6.91530532539791	4.66856751880953e-12	1.72727753507797e-10
TRINITY_DN396_c1_g1_i1	gonads	mantle	1.99239018761228	878.341799160198	440.167094673905	-8.93213928808094	1.29194047027326	-6.91373905656173	4.72043138027588e-12	1.74301462270898e-10
TRINITY_DN92585_c0_g1_i1	gonads	mantle	897.3209372758	0.569160922565392	448.945049099183	11.0741631699862	1.60191258285472	6.91308832236728	4.74214483592725e-12	1.74757858213934e-10
TRINITY_DN5812_c0_g1_i2	gonads	mantle	0	837.294167681593	418.647083840797	-11.9422894565126	1.72762226867137	-6.91255818651657	4.75990655725379e-12	1.75067114401043e-10
TRINITY_DN7556_c0_g1_i1	gonads	mantle	4.55473131095731	787.115432392685	395.835081851821	-7.38323431647914	1.06825666267488	-6.91147977302736	4.79623931716582e-12	1.76056847547989e-10
TRINITY_DN9758_c0_g1_i1	gonads	mantle	502.681535263456	3.81296599742368	253.24725063044	6.97752178925318	1.0102079009676	6.9070156574404	4.94955325403039e-12	1.80840096327828e-10
TRINITY_DN5366_c0_g1_i1	gonads	mantle	1723.05879207041	50.4999736030106	886.779382836712	5.09478509911336	0.737629021981336	6.9069748441138	4.95097685769768e-12	1.80840096327828e-10
TRINITY_DN10088_c1_g1_i1	gonads	mantle	835.779309540757	0.2971826835881	418.038246112172	11.0444088137868	1.59905315110739	6.90684284392814	4.95558388566946e-12	1.80840096327828e-10
TRINITY_DN39737_c0_g2_i1	gonads	mantle	2553.58183283307	68.0536857275777	1310.81775928032	5.22920750819085	0.757193485050052	6.9060386961005	4.98374090858015e-12	1.81513089933551e-10
TRINITY_DN4106_c0_g1_i1	gonads	mantle	696.914455176327	12.2548327092029	354.584643942765	5.81592840685534	0.842771859303879	6.90095230713949	5.16550745095791e-12	1.87767200804859e-10
TRINITY_DN8076_c0_g1_i1	gonads	mantle	11.030405768606	1145.75418326743	578.392294518015	-6.69755483013446	0.97170626825553	-6.89257139624955	5.47927757438357e-12	1.9878606252385e-10
TRINITY_DN247_c0_g1_i2	gonads	mantle	3218.34660460457	26.7810384569258	1622.56382153075	6.92190325948409	1.00471410768775	6.88942576452339	5.60180476239306e-12	2.02837442210372e-10
TRINITY_DN2451_c0_g1_i2	gonads	mantle	570.919680145451	0	285.459840072725	11.881048938564	1.72499693260227	6.88757684956615	5.67507175547969e-12	2.05092922010411e-10
TRINITY_DN16931_c0_g1_i4	gonads	mantle	3361.06147222056	23.8848249548773	1692.47314858772	7.15128748411896	1.03844931439794	6.88650604797701	5.71793306486004e-12	2.06242975644488e-10
TRINITY_DN27363_c0_g1_i6	gonads	mantle	1141.10694038269	6.36158792666254	573.734264154678	7.51104826268251	1.09099896667731	6.88456038190186	5.79662633432175e-12	2.08678548035583e-10
TRINITY_DN2594_c1_g1_i1	gonads	mantle	23.6245194792985	1475.4095145381	749.517017008702	-5.99064312551665	0.87063458530487	-6.88077779889586	5.95266402970451e-12	2.13809139009608e-10
TRINITY_DN29739_c0_g1_i1	gonads	mantle	608.6582058944	10.1745539240862	309.416379909243	5.90310742449339	0.857940732670868	6.88055386543583	5.96202962021013e-12	2.13809139009608e-10
TRINITY_DN384_c0_g1_i5	gonads	mantle	5.48029205965994	973.53053438335	489.505413221505	-7.38029957564716	1.07374284010359	-6.87343309775659	6.26749102382661e-12	2.24332954576966e-10
TRINITY_DN345_c0_g1_i2	gonads	mantle	4.55473131095731	547.394893190664	275.974812250811	-6.85422847874981	0.997383039461958	-6.87221278842615	6.32135648105511e-12	2.25828345109051e-10
TRINITY_DN72995_c0_g1_i1	gonads	mantle	1173.05337964214	3.14298729641506	588.098183469279	8.66856706499978	1.26260158603564	6.86563929657151	6.61941373569869e-12	2.36025050072127e-10
TRINITY_DN396_c0_g1_i10	gonads	mantle	1.56533333372145	1123.46021134658	562.512772340149	-9.78960985045352	1.42628250937373	-6.86372425246387	6.70880737525546e-12	2.38443784074681e-10
TRINITY_DN1656_c1_g1_i1	gonads	mantle	5.83590187262983	937.636501699539	471.736201786085	-7.2675792590912	1.0588520614259	-6.86363990197492	6.71277191304229e-12	2.38443784074681e-10
TRINITY_DN4650_c0_g1_i2	gonads	mantle	1108.52730029578	20.8426554369054	564.684977866343	5.74321447359346	0.837020630239117	6.8614969166922	6.81426755345498e-12	2.41589705823061e-10
TRINITY_DN4128_c0_g1_i11	gonads	mantle	5.26595093689708	527.636028872023	266.45098990446	-6.6797003203186	0.973704904747074	-6.86008696038529	6.88186426143566e-12	2.43524151251257e-10
TRINITY_DN3551_c0_g1_i1	gonads	mantle	4588.00196406041	23.4616200482351	2305.73179205432	7.63204795217244	1.11301082236236	6.85711926499818	7.02629701377626e-12	2.48165091503583e-10
TRINITY_DN62_c0_g1_i2	gonads	mantle	463.19909367399	2.00466545128428	232.601879562637	8.03327484108359	1.17167703921009	6.85621939514953	7.07067613100416e-12	2.49261344965437e-10
TRINITY_DN1855_c0_g1_i2	gonads	mantle	52.0246129588567	2405.86281898909	1228.94371597397	-5.51835114149331	0.805036880584042	-6.85478053811626	7.14220798825794e-12	2.51308877688534e-10
TRINITY_DN5814_c0_g1_i1	gonads	mantle	177.345482180382	6223.86929496175	3200.60738857106	-5.1313012412746	0.748606630486571	-6.85446939995631	7.15776902265445e-12	2.51383000788112e-10
TRINITY_DN888_c0_g1_i3	gonads	mantle	2464.57846492721	14.6522279707769	1239.61534644899	7.41944310790618	1.08254110965289	6.85372873302258	7.19494599589632e-12	2.52214579713559e-10
TRINITY_DN24277_c0_g1_i5	gonads	mantle	3791.4327322246	85.8383596912865	1938.63554595794	5.47128854645168	0.798427065588759	6.85258401456764	7.25277641081947e-12	2.53765682508897e-10
TRINITY_DN871_c0_g1_i1	gonads	mantle	8.82367445823081	980.773129057294	494.798401757762	-6.84226412670194	0.999117086196886	-6.84831059465397	7.47271865769667e-12	2.60972477383934e-10
TRINITY_DN8819_c0_g1_i1	gonads	mantle	3.77206464409659	578.779627917335	291.275846280716	-7.15623879038294	1.04550527294323	-6.84476585205278	7.66010575334672e-12	2.67017566969273e-10
TRINITY_DN249_c0_g1_i2	gonads	mantle	76.4366752799205	3907.69848357351	1992.06757942672	-5.66593410029599	0.827952474050393	-6.84330837563405	7.73848179368097e-12	2.69247288329861e-10
TRINITY_DN912_c0_g1_i2	gonads	mantle	2.84650389539396	707.159776180455	355.003140037925	-7.97693324810229	1.16573032703457	-6.84286327901781	7.76257318129657e-12	2.69583489441162e-10
TRINITY_DN66159_c0_g1_i1	gonads	mantle	6423.44144360545	44.1782532620865	3233.80984843377	7.19408179211944	1.05159763569759	6.84109734361199	7.85888287265254e-12	2.72421832268349e-10
TRINITY_DN7028_c0_g3_i1	gonads	mantle	114.639571699349	6518.8187813987	3316.72917654902	-5.83275544131774	0.852957028752962	-6.83827583887237	8.01519564549067e-12	2.77325769333977e-10
TRINITY_DN102513_c0_g1_i1	gonads	mantle	0.427056853890838	1124.17053105207	562.298793952979	-10.9758418142873	1.60565517256191	-6.8357403269687	8.15826046414211e-12	2.81754045308745e-10
TRINITY_DN550_c0_g1_i1	gonads	mantle	1016.09461480774	6.14001857690687	511.117316692324	7.34411029181345	1.07478778941312	6.83307938939618	8.3110929908676e-12	2.86502696386292e-10
TRINITY_DN3741_c0_g1_i1	gonads	mantle	1585.33200361277	8.3158444887252	796.823924050749	7.62314172093173	1.11589668910309	6.83140455149023	8.40872313689046e-12	2.8933440716328e-10
TRINITY_DN2686_c0_g1_i1	gonads	mantle	1115.9934107855	6.93074884922794	561.462079817364	7.35986156389629	1.07748958948857	6.83056396618149	8.45814541526228e-12	2.90499979666839e-10
TRINITY_DN116_c0_g1_i1	gonads	mantle	835.594225467422	15.2970022271748	425.445613847298	5.79515142211977	0.848645439992576	6.82870743071507	8.56831121815332e-12	2.9374371889904e-10
TRINITY_DN4852_c0_g1_i1	gonads	mantle	0	837.312952660365	418.656476330183	-11.942264638258	1.75058276353899	-6.82187948321591	8.98570372407936e-12	3.07488806558056e-10
TRINITY_DN7493_c0_g1_i1	gonads	mantle	854.853903692989	1.1887307343524	428.02131721367	9.27292683869148	1.35937785998866	6.82144906992145	9.01267220960819e-12	3.07847838325995e-10
TRINITY_DN550_c0_g4_i1	gonads	mantle	10593.8598935501	83.5312409046726	5338.69556722739	6.99211564560393	1.02550779730615	6.81819842225593	9.21892573020803e-12	3.14268384791165e-10
TRINITY_DN899_c3_g1_i1	gonads	mantle	550.776560971661	0	275.38828048583	11.8291255540732	1.73499505236635	6.81795924313415	9.2342829827847e-12	3.14268384791165e-10
TRINITY_DN12701_c0_g1_i1	gonads	mantle	725.50288351249	0.2971826835881	362.900033098039	10.8399660731508	1.59044003070783	6.81570248727107	9.38042461175235e-12	3.18661551719965e-10
TRINITY_DN93724_c0_g1_i1	gonads	mantle	2974.91289033637	21.5577723753941	1498.23533135588	7.12628547624338	1.04584902033096	6.81387593974917	9.50036413619696e-12	3.21576616918331e-10
TRINITY_DN396_c0_g1_i7	gonads	mantle	14.3754135588117	1294.0091501875	654.192281873157	-6.48209731934249	0.951309006261489	-6.81387149357097	9.50065791794683e-12	3.21576616918331e-10
TRINITY_DN3477_c0_g1_i1	gonads	mantle	701.728898193796	2.02986989589508	351.879384044846	8.45732435832788	1.24128428108322	6.81336619436403	9.53410367168463e-12	3.22125122968817e-10
TRINITY_DN5161_c0_g1_i1	gonads	mantle	792.722890513608	0.569160922565392	396.646025718086	10.8955927703614	1.6007847716706	6.80640705932668	1.00066324151248e-11	3.3748000007977e-10
TRINITY_DN4380_c0_g1_i2	gonads	mantle	14.2341448686047	1389.83326717767	702.033706023135	-6.56954144544701	0.966017024217401	-6.80064769124456	1.04149836779732e-11	3.5061901808874e-10
TRINITY_DN6611_c0_g1_i1	gonads	mantle	495.439448055296	0	247.719724027648	11.6769667112517	1.71810401661275	6.79642594298388	1.07246394414596e-11	3.60394178640702e-10
TRINITY_DN16377_c0_g1_i1	gonads	mantle	493.237592919825	0	246.618796459913	11.6706626428599	1.71822994912199	6.79225888759744	1.10391216975496e-11	3.70296139671484e-10
TRINITY_DN2920_c0_g2_i1	gonads	mantle	742.216474531061	2.30184813487238	372.259161332967	8.42783321450053	1.2420031434074	6.78567784569292	1.15542718756523e-11	3.86881748610551e-10
TRINITY_DN2359_c0_g1_i6	gonads	mantle	63.0517679441929	2705.2441658399	1384.14796689205	-5.42142549216033	0.799721123178331	-6.77914504823126	1.20889112853487e-11	4.04059424786144e-10
TRINITY_DN6776_c0_g1_i1	gonads	mantle	1149.64334166763	23.6380511605108	586.640696414073	5.62309674839844	0.829925202358421	6.77542594491544	1.24040266794638e-11	4.13851490141253e-10
TRINITY_DN202_c0_g1_i4	gonads	mantle	840.194327362128	4.05973979179017	422.127033576959	7.70860844439157	1.13824171016394	6.77238268072367	1.2667852193093e-11	4.21900446302583e-10
TRINITY_DN16377_c0_g1_i6	gonads	mantle	484.840975315485	0	242.420487657743	11.6459137453819	1.71981962910024	6.77159019953432	1.27374507793796e-11	4.23463577156457e-10
TRINITY_DN57_c0_g1_i1	gonads	mantle	367.285078071456	9992.46817303261	5179.87662555203	-4.76505602128228	0.70375478520919	-6.7709039020827	1.27980264410407e-11	4.24721715851516e-10
TRINITY_DN174_c0_g1_i10	gonads	mantle	0	815.921070093764	407.960535046882	-11.9049049571297	1.75849305710793	-6.76994709135156	1.28829499613313e-11	4.26781980633889e-10
TRINITY_DN11109_c0_g1_i3	gonads	mantle	713.467342996086	13.0203585369132	363.2438507665	5.79345470563505	0.85591376833781	6.76873643110799	1.29911957461913e-11	4.29606197029804e-10
TRINITY_DN72803_c0_g1_i1	gonads	mantle	1683.8197380801	10.3205099400095	847.070124010053	7.39180115689871	1.09257840857427	6.76546515919573	1.32881571044243e-11	4.38650048302232e-10
TRINITY_DN439_c0_g1_i8	gonads	mantle	492.935550839793	0	246.467775419896	11.6692883957541	1.72685573892925	6.75753517371965	1.40358975226967e-11	4.6251624217648e-10
TRINITY_DN3609_c0_g1_i9	gonads	mantle	71.870566227519	4453.77139001452	2262.82097812102	-5.96076844336788	0.882138850373818	-6.7571771052164	1.40706158614971e-11	4.6284399076798e-10
TRINITY_DN5220_c0_g1_i1	gonads	mantle	7.75684501932116	1042.04384616102	524.900345590169	-7.07014863104919	1.04661624366034	-6.75524450712007	1.42594576835151e-11	4.68231471632329e-10
TRINITY_DN2249_c0_g2_i1	gonads	mantle	618.259741035601	0	309.129870517801	11.9974495811781	1.77619801141979	6.75456762367843	1.43261838014336e-11	4.69597224817518e-10
TRINITY_DN356_c0_g1_i11	gonads	mantle	5.83590187262983	766.963838263754	386.399870068192	-6.97529855379661	1.03333342348722	-6.75028833409535	1.4755163242709e-11	4.82811681307837e-10
TRINITY_DN19918_c0_g1_i1	gonads	mantle	0.782666666860723	945.258785275487	473.020725971174	-10.662661481865	1.58158943764283	-6.74173791762064	1.56503199439565e-11	5.11207303903643e-10
TRINITY_DN17735_c0_g1_i1	gonads	mantle	30.6035740066636	1960.91918948839	995.761381747528	-5.97746382994917	0.886828858470405	-6.74026760953522	1.58095176076146e-11	5.1550615528913e-10
TRINITY_DN977_c0_g2_i1	gonads	mantle	648.376048506869	0	324.188024253435	12.0642758909164	1.79037764475679	6.73839730195873	1.60143184813797e-11	5.21274436421773e-10
TRINITY_DN8497_c0_g1_i4	gonads	mantle	909.283335168634	4.62890071435556	456.956117941495	7.64503308871802	1.13572809617721	6.73139382080156	1.68045442120661e-11	5.46045398362163e-10
TRINITY_DN11437_c0_g1_i3	gonads	mantle	27255.7413669857	584.055127097538	13919.8982470416	5.54523694550346	0.824270477937294	6.72744820290084	1.72664266903315e-11	5.60079715767628e-10
TRINITY_DN5196_c0_g1_i7	gonads	mantle	0	645.254826123817	322.627413061909	-11.5664544798489	1.71962365739791	-6.72615454555383	1.74205538300428e-11	5.64099874801595e-10
TRINITY_DN480_c0_g1_i6	gonads	mantle	777.649190270921	0	388.824595135461	12.3266573692112	1.83274533076093	6.7257884455192	1.74644152477832e-11	5.64541755172287e-10
TRINITY_DN124_c0_g3_i2	gonads	mantle	857.695531413478	4.05973979179017	430.877635602634	7.738066163064	1.1506945870627	6.72469154723011	1.75964799453833e-11	5.67828378755684e-10
TRINITY_DN24651_c0_g1_i1	gonads	mantle	739.652508016081	1.43550452871888	370.5440062724	9.15875004352596	1.3624247734873	6.72238953794342	1.78768255529035e-11	5.75880359707672e-10
TRINITY_DN2154_c1_g1_i3	gonads	mantle	10.7446176049221	4195.78115079746	2103.26288420119	-8.64424882719311	1.28643603433733	-6.71953256630126	1.82308437270011e-11	5.85347343612589e-10
TRINITY_DN365_c0_g1_i2	gonads	mantle	958.261731634048	2.971826835881	480.616779234965	8.19755210830812	1.21996233992187	6.71951243087807	1.82333629834365e-11	5.85347343612589e-10
TRINITY_DN7497_c0_g1_i2	gonads	mantle	1.56533333372145	770.052294833303	385.808814083512	-9.26257810645802	1.37858828569541	-6.7188864163209	1.83118574696677e-11	5.86858910743175e-10
TRINITY_DN14243_c0_g1_i1	gonads	mantle	1426.72182987902	10.69330595743	718.707567918223	7.07735199832693	1.05353247726901	6.71773500203145	1.84570954749478e-11	5.90500636736171e-10
TRINITY_DN4320_c0_g1_i1	gonads	mantle	525.010255656368	0	262.505127828184	11.7598644870602	1.75136996288318	6.71466608214556	1.88497373285529e-11	6.01537997676388e-10
TRINITY_DN5758_c0_g1_i1	gonads	mantle	2.49089408242408	649.845683461885	326.168288772154	-7.94918940713319	1.18387758377494	-6.71453663459547	1.88664775550398e-11	6.01537997676388e-10
TRINITY_DN2359_c0_g1_i2	gonads	mantle	8.3267959550539	833.85399770159	421.090396828322	-6.59760797009531	0.982696106400791	-6.71378254897093	1.89642860993829e-11	6.03626442045774e-10
TRINITY_DN2891_c0_g1_i1	gonads	mantle	1072.22739752405	5.17285719231014	538.700127358178	7.75452573819264	1.15513303364642	6.71310187858955	1.90529985567867e-11	6.05418750059527e-10
TRINITY_DN1607_c1_g1_i1	gonads	mantle	1068.7443718269	6.63356616563984	537.688968996271	7.36658963201285	1.09773621095178	6.7107102403279	1.93679370570137e-11	6.14381215574268e-10
TRINITY_DN2147_c0_g1_i5	gonads	mantle	2768.98223060309	19.8250851630871	1394.40365788309	7.14518025224516	1.06579697594296	6.70407255183238	2.02689545126851e-11	6.4187312900849e-10
TRINITY_DN5089_c0_g1_i7	gonads	mantle	7234.2906120397	47.8651970364561	3641.07790453808	7.24924365046181	1.08231628073035	6.6978976289352	2.11439295158737e-11	6.67620434998031e-10
TRINITY_DN73_c0_g1_i7	gonads	mantle	992.684436451206	4.87567450872204	498.780055479964	7.74370819998835	1.1561514984272	6.69783173790171	2.11534627231232e-11	6.67620434998031e-10
TRINITY_DN6589_c0_g2_i2	gonads	mantle	600.042441183407	0	300.021220591703	11.954338036583	1.78520544464287	6.69633742853302	2.13707949158709e-11	6.72677980476655e-10
TRINITY_DN7210_c0_g1_i4	gonads	mantle	0.854113707781677	802.164783453531	401.509448580656	-9.59655145716984	1.43316643082761	-6.69604817050323	2.1413116395905e-11	6.72677980476655e-10
TRINITY_DN1269_c0_g1_i1	gonads	mantle	895.271658380967	5.79242700409715	450.532042692532	7.29031541035594	1.08875849845452	6.69598944183162	2.14217190314499e-11	6.72677980476655e-10
TRINITY_DN1276_c0_g1_i1	gonads	mantle	1115.21562029354	6.31117903744093	560.763399665492	7.52521806916975	1.12503696796393	6.68886292935666	2.24911267923575e-11	7.05074182866456e-10
TRINITY_DN11206_c0_g2_i7	gonads	mantle	0.427056853890838	1222.50063133879	611.463844096342	-11.1000735358781	1.6598193577558	-6.68751902670075	2.26985708259761e-11	7.10385422634066e-10
TRINITY_DN3811_c0_g1_i1	gonads	mantle	1309.10261255224	7.17752264359442	658.140067597917	7.56013966661821	1.13057252991556	6.68700102520875	2.27790283801719e-11	7.11711314807914e-10
TRINITY_DN2223_c0_g2_i1	gonads	mantle	4417.23335176512	164.489804249593	2290.86157800736	4.74882474135407	0.710678955957534	6.68209562355161	2.35549235239861e-11	7.34372877887627e-10
TRINITY_DN1403_c2_g2_i1	gonads	mantle	537.058799305851	1.70748276769618	269.383141036774	8.57094077741314	1.28270600727643	6.6819214448148	2.35829440554794e-11	7.34372877887627e-10
TRINITY_DN370_c0_g1_i4	gonads	mantle	0	578.094986075198	289.047493037599	-11.4081506121823	1.70783999623728	-6.67987085284147	2.39152909383779e-11	7.42900697137851e-10
TRINITY_DN7495_c0_g1_i3	gonads	mantle	894.841350743806	3.44016998000316	449.140760361905	8.11962256812266	1.21555930193978	6.6797420374024	2.39363208990038e-11	7.42900697137851e-10
TRINITY_DN24016_c0_g2_i2	gonads	mantle	1639.62179178985	12.3755842805154	825.998688035181	7.07599612067976	1.05954593775649	6.67832877134396	2.41682379584547e-11	7.48854656742565e-10
TRINITY_DN92780_c0_g1_i1	gonads	mantle	0	722.150203234656	361.075101617328	-11.7287342348406	1.75706792560258	-6.67517405783743	2.46938906928547e-11	7.63875254478968e-10
TRINITY_DN673_c0_g1_i2	gonads	mantle	659.807575054222	0.2971826835881	330.052378868905	10.7036936563896	1.60420486569224	6.67227352646806	2.5187055962061e-11	7.77842898504375e-10
TRINITY_DN2137_c0_g1_i1	gonads	mantle	5504.04513645874	41.0100615210606	2772.5275989899	7.07941743852666	1.06122033123573	6.67101565071139	2.54039125531281e-11	7.83245383073673e-10
TRINITY_DN5756_c0_g2_i4	gonads	mantle	384.843100639013	3.19339618563668	194.018248412325	6.92558156405014	1.0382035465398	6.67073579851682	2.54524067794958e-11	7.83447723670675e-10
TRINITY_DN15262_c0_g2_i3	gonads	mantle	448.893501764464	0	224.446750882232	11.5344547087483	1.72924741108229	6.67021655480124	2.5542624162167e-11	7.84931562246592e-10
TRINITY_DN1122_c0_g1_i4	gonads	mantle	72.0897835251865	3817.23980133085	1944.66479242802	-5.72512507943101	0.859457205612648	-6.66132652334907	2.71366981344008e-11	8.32548551630779e-10
TRINITY_DN119_c0_g1_i5	gonads	mantle	814.093542325119	6.65877061025064	410.376156467685	6.95293802613847	1.04381733011018	6.66106781864273	2.71845154589019e-11	8.32648339072332e-10
TRINITY_DN4406_c1_g1_i1	gonads	mantle	21.8480958060839	1586.58536645892	804.216731132501	-6.17072565231846	0.926673699197661	-6.65900592372616	2.75685825689604e-11	8.43030109195509e-10
TRINITY_DN1001_c0_g1_i1	gonads	mantle	2.41944704150312	513.111647333751	257.765547187627	-7.79966340546348	1.17137420412537	-6.65855827966372	2.76526638296492e-11	8.44219560446349e-10
TRINITY_DN809_c0_g1_i1	gonads	mantle	1073.58821227583	20.7723127548146	547.180262515321	5.67667909225859	0.852736949815895	6.65701080911783	2.79452643475368e-11	8.51760716263258e-10
TRINITY_DN24_c0_g1_i3	gonads	mantle	645.789396700015	0.2971826835881	323.043289691802	10.6727702539421	1.60506252637	6.64944204888987	2.94206155649163e-11	8.95268373314163e-10
TRINITY_DN5177_c0_g1_i4	gonads	mantle	7.82829206024211	558.053602214097	282.94094713717	-6.12913643705733	0.921929245357315	-6.64816358513699	2.96772371119821e-11	9.00217040762541e-10
TRINITY_DN2550_c0_g1_i2	gonads	mantle	439.850610008566	0.866343606153492	220.35847680736	9.09510310638755	1.36806488647272	6.64815185033907	2.96796027140722e-11	9.00217040762541e-10
TRINITY_DN2142_c2_g1_i1	gonads	mantle	11528.5254392728	328.495453399838	5928.51044633631	5.13434728031866	0.772554571838592	6.64593475655642	3.01298709567986e-11	9.12229992778047e-10
TRINITY_DN1254_c0_g1_i1	gonads	mantle	3181.74013453297	82.4990074897266	1632.11957101135	5.2748431922031	0.79372003999751	6.64572258024334	3.01733106153304e-11	9.12229992778047e-10
TRINITY_DN37577_c0_g1_i8	gonads	mantle	2.06383722853324	444.824026743484	223.443931986009	-7.69150000729563	1.15743820290808	-6.64527919328275	3.02642848843819e-11	9.1350225974118e-10
TRINITY_DN1548_c0_g1_i11	gonads	mantle	2.98939797723587	716.036335939848	359.512866958542	-7.73294894029259	1.16405055847622	-6.64313837915708	3.07073288428713e-11	9.25380213064849e-10
TRINITY_DN3135_c0_g1_i1	gonads	mantle	4022.50928900574	73.8807096656717	2048.1949993357	5.77424259424652	0.869533681433571	6.64061981443516	3.12366796558624e-11	9.39816622689425e-10
TRINITY_DN548_c0_g1_i2	gonads	mantle	3740.86794252522	129.286832873757	1935.07738769949	4.85748308480991	0.731550052759327	6.63998733441138	3.13710108111597e-11	9.4234078134358e-10
TRINITY_DN2772_c0_g1_i1	gonads	mantle	51.2386955087262	1607.43538819915	829.337041853938	-4.96829857782294	0.748306989076384	-6.63938550668247	3.14993566508098e-11	9.44677334933756e-10
TRINITY_DN6367_c0_g1_i1	gonads	mantle	454.503684772887	0	227.251842386443	11.5520199454804	1.74040838489941	6.6375340671253	3.18974255958447e-11	9.55082531783274e-10
TRINITY_DN11435_c0_g1_i2	gonads	mantle	50.7401916139144	2726.15554172605	1388.44786666998	-5.74618195279216	0.866719732428873	-6.62980400444929	3.36132884689453e-11	1.00484909080604e-09
TRINITY_DN498_c0_g2_i4	gonads	mantle	10.6033489147151	629.95897271074	320.281160812727	-5.89598243774666	0.890002101270888	-6.62468372751866	3.47992445459724e-11	1.03864071101749e-09
TRINITY_DN4272_c0_g1_i4	gonads	mantle	519.596534462725	4.38212691998908	261.989330691357	6.85734655865438	1.03547396682522	6.6224229467392	3.53358267213284e-11	1.05297382210733e-09
TRINITY_DN2808_c0_g1_i1	gonads	mantle	443.40508274663	0	221.702541373315	11.5164173380369	1.73918972527958	6.62171422165322	3.55056990108477e-11	1.05635108331e-09
TRINITY_DN4160_c0_g1_i1	gonads	mantle	0	742.226184029754	371.113092014877	-11.7682706527105	1.77758558394342	-6.62036796372054	3.58305833581913e-11	1.06432212951422e-09
TRINITY_DN1696_c0_g1_i4	gonads	mantle	4043.60044364706	38.2398702420661	2040.92015694456	6.73477993418724	1.01785841479174	6.61661763199672	3.67510453291973e-11	1.08993100147734e-09
TRINITY_DN4497_c0_g1_i1	gonads	mantle	24401.6726333584	540.284266786869	12470.9784500726	5.49821687628574	0.831245593033159	6.61443130931151	3.72982797473973e-11	1.10440738320186e-09
TRINITY_DN1889_c0_g1_i1	gonads	mantle	3544.06285894818	78.0160627912943	1811.03946086974	5.512205267181	0.833608253517216	6.61246484055733	3.77972908539693e-11	1.11741231379045e-09
TRINITY_DN1696_c0_g1_i2	gonads	mantle	668.712378712169	2.05507434050589	335.383726526337	8.26328834184099	1.24990680604502	6.61112356687445	3.81413939606548e-11	1.12580379899032e-09
TRINITY_DN1131_c0_g1_i1	gonads	mantle	8580.58292949641	75.1901919713365	4327.88656073387	6.8403749364877	1.03647575002141	6.59964783194052	4.1213560660831e-11	1.21456493278701e-09
TRINITY_DN340_c0_g1_i12	gonads	mantle	2.41944704150312	597.794724410584	300.107085726044	-8.01608866099449	1.21507271045923	-6.59720903283625	4.18969858274020e-11	1.23276107590422e-09
TRINITY_DN63332_c0_g1_i1	gonads	mantle	1157.05256345013	4.28130914154584	580.666936295839	8.18102249894768	1.24035878557743	6.59569037126553	4.23281499938451e-11	1.24348923661164e-09
TRINITY_DN173_c0_g3_i1	gonads	mantle	3276.82088575492	29.9240257533409	1653.37245575413	6.78687228109707	1.0292464419286	6.59402063939114	4.28072159055438e-11	1.25558873152148e-09
TRINITY_DN2877_c0_g1_i1	gonads	mantle	532.781729200403	4.00933090256855	268.395530051486	7.1660567690888	1.08730349800096	6.59066836652673	4.37850941854125e-11	1.28225815009443e-09
TRINITY_DN104325_c0_g1_i1	gonads	mantle	140.547145704849	3929.1753024978	2034.86122410133	-4.80582021586891	0.729314269390256	-6.58950526209616	4.41294593806939e-11	1.29032053062423e-09
TRINITY_DN21414_c0_g2_i1	gonads	mantle	1545.77825536441	47.8558045470701	796.817029955742	5.00852288310663	0.760168327779943	6.58870239665724	4.43687115538078e-11	1.29440488816497e-09
TRINITY_DN7349_c0_g2_i3	gonads	mantle	92.0153107929442	3361.66476290291	1726.84003684793	-5.19043952757053	0.787794315018802	-6.58857195160979	4.44077035599309e-11	1.29440488816497e-09
TRINITY_DN3879_c0_g1_i8	gonads	mantle	0	593.726740943505	296.863370471753	-11.4462660314189	1.7381374032797	-6.58536316508747	4.53774842722268e-11	1.32061201891322e-09
TRINITY_DN11555_c0_g1_i5	gonads	mantle	643.454329641498	0	321.727164820749	12.0532422205746	1.83256492401706	6.57725249600073	4.79220613206663e-11	1.3924973463691e-09
TRINITY_DN63965_c0_g1_i1	gonads	mantle	13.8769096639999	663.990174121545	338.933541892773	-5.58179546630581	0.84913718809546	-6.57349076752283	4.91491223363476e-11	1.42585244065028e-09
TRINITY_DN4417_c0_g1_i7	gonads	mantle	0	549.670388066828	274.835194033414	-11.3351697040613	1.72443431268845	-6.57326847456972	4.92225874662508e-11	1.42585244065028e-09
TRINITY_DN2607_c0_g1_i1	gonads	mantle	3.20211370836385	742.255510312009	372.728812010186	-7.94620365218291	1.20892223527006	-6.57296509267019	4.9323024894288e-11	1.42655015034811e-09
TRINITY_DN365_c0_g2_i1	gonads	mantle	1422.75167802851	10.6176926235976	716.684685326052	7.10435347470475	1.08095608563316	6.57228685709599	4.95482868274371e-11	1.43085037261798e-09
TRINITY_DN1998_c0_g1_i5	gonads	mantle	1.99239018761228	506.387804693151	254.190097440381	-8.14659983887322	1.24376679514011	-6.54994157321552	5.75595986636197e-11	1.65963509480104e-09
TRINITY_DN5406_c0_g1_i1	gonads	mantle	54.6518995565831	2140.26441003296	1097.45815479477	-5.29703589546247	0.809052562180395	-6.54720860309368	5.86224536289077e-11	1.68767630755395e-09
TRINITY_DN2770_c0_g1_i1	gonads	mantle	1.56533333372145	595.310499116342	298.437916225032	-8.89879670689598	1.36010637535149	-6.54272111958614	6.04094195187433e-11	1.73644552967416e-09
TRINITY_DN5414_c0_g2_i1	gonads	mantle	644.876768893378	2.92141794665938	323.899093420018	7.75041015624031	1.18529141929407	6.53882246178434	6.20050763799612e-11	1.7795742658728e-09
TRINITY_DN1123_c0_g1_i2	gonads	mantle	9843.31138493571	452.37961605624	5147.84550049597	4.44366625549309	0.679701109365486	6.53767692043543	6.24817132172144e-11	1.79050357323686e-09
TRINITY_DN2543_c0_g1_i5	gonads	mantle	681.800120142769	0	340.900060071384	12.1367976992753	1.85738628822816	6.53434225082664	6.3889694225416e-11	1.82804754503472e-09
TRINITY_DN2154_c1_g1_i5	gonads	mantle	10.2493644933801	1895.36689180099	952.808128147184	-7.4625238622528	1.14223062626785	-6.53328994218619	6.43404121732991e-11	1.83812883951976e-09
TRINITY_DN15413_c0_g1_i2	gonads	mantle	5.33739797781804	459.623359544281	232.48037876105	-6.4086848874121	0.981123673813772	-6.53198476243122	6.49037604848934e-11	1.85139215404542e-09
TRINITY_DN73_c0_g1_i6	gonads	mantle	632.850980726783	2.89621350204858	317.873597114416	7.80014389510813	1.19428420088315	6.53122924119742	6.52320639401176e-11	1.85792055283103e-09
TRINITY_DN5724_c0_g1_i1	gonads	mantle	59.8480288441941	2207.01273529252	1133.43038206836	-5.2063862715667	0.797197494595587	-6.53086130709413	6.53925331985215e-11	1.85965614959083e-09
TRINITY_DN7405_c0_g1_i2	gonads	mantle	793.289520475057	0	396.644760237528	12.3554232084706	1.89204074997264	6.53020988509322	6.56775890986487e-11	1.864924125713e-09
TRINITY_DN681_c0_g1_i4	gonads	mantle	1.70822741556335	567.736432758901	284.722330087232	-8.15298044403992	1.2489033916926	-6.52811138016885	6.66041625018639e-11	1.88836444944586e-09
TRINITY_DN91_c0_g1_i2	gonads	mantle	405.361334325392	9988.04732734098	5196.70433083318	-4.62199099783464	0.708059732040012	-6.52768514955381	6.67939163072421e-11	1.89087504891593e-09
TRINITY_DN5667_c0_g1_i3	gonads	mantle	796.152278286799	4.90087895333285	400.526578620066	7.3896377521658	1.13215050765214	6.52708072135258	6.70639087621472e-11	1.8956460988078e-09
TRINITY_DN7333_c0_g2_i1	gonads	mantle	1.6367803746424	587.233658165438	294.43521927004	-8.47642298969184	1.29881033891966	-6.52629774778545	6.74152431006718e-11	1.90269849258754e-09
TRINITY_DN18941_c0_g1_i1	gonads	mantle	6.26295872652067	835.413226825169	420.838092775845	-6.99940444579858	1.07266593288283	-6.52524167238852	6.78919758798722e-11	1.91326346506717e-09
TRINITY_DN137_c0_g1_i2	gonads	mantle	744.853513478596	4.90087895333285	374.877196215965	7.29454925432995	1.11841983444767	6.5221923196063	6.92870928055096e-11	1.94963861743696e-09
TRINITY_DN3380_c0_g1_i1	gonads	mantle	0.854113707781677	571.883476002104	286.368794854943	-9.10007568219661	1.3955792868241	-6.52064398498312	7.00061683849788e-11	1.96691015053375e-09
TRINITY_DN92292_c0_g1_i1	gonads	mantle	3566.34295797408	67.4435084051767	1816.89323318963	5.73392847972172	0.879415121627335	6.52016134213297	7.02318051290986e-11	1.97028685740552e-09
TRINITY_DN3329_c0_g1_i2	gonads	mantle	393.017250162416	1.43550452871888	197.226377345567	8.26472649940765	1.26838063143387	6.5159671273635	7.22227918340776e-11	2.02310441173599e-09
TRINITY_DN2154_c1_g1_i8	gonads	mantle	0.427056853890838	921.112321408506	460.769689131199	-10.6915690811917	1.64267731256873	-6.50862406109012	7.58422598871008e-11	2.1213125504949e-09
TRINITY_DN6015_c1_g1_i1	gonads	mantle	4859.81301632529	39.846535231319	2449.8297757783	6.94187172936426	1.06758189292631	6.50242550511617	7.90351632309811e-11	2.20731388611009e-09
TRINITY_DN11652_c0_g1_i2	gonads	mantle	737.385707406229	1.70748276769618	369.546595086963	8.99228755738006	1.38367975185695	6.49882138212406	8.09517055796501e-11	2.25746517470176e-09
TRINITY_DN38658_c0_g2_i1	gonads	mantle	3.34500779020575	679.209940782046	341.277474286126	-7.57527177083762	1.1660083555993	-6.4967559918935	8.20704109336538e-11	2.28525120400058e-09
TRINITY_DN3800_c0_g1_i1	gonads	mantle	596.346559373108	2.02986989589508	299.188214634502	8.22167225650747	1.26571371014505	6.49568080886575	8.26587455730088e-11	2.29820833673526e-09
TRINITY_DN249_c2_g1_i1	gonads	mantle	11.3860155815758	1058.80682801326	535.096421797419	-6.54684130156048	1.00826650112641	-6.49316554129935	8.40512422919305e-11	2.33345231943897e-09
TRINITY_DN1364_c0_g1_i1	gonads	mantle	0.427056853890838	1477.83448133801	739.130769095951	-11.3797955972409	1.75289287924638	-6.49200857164378	8.46994381732817e-11	2.34795890627536e-09
TRINITY_DN7709_c0_g1_i1	gonads	mantle	87.3923832243358	2481.25599730802	1284.32419026618	-4.82278908992415	0.743394654535153	-6.48752188424042	8.72596686183974e-11	2.41534762735724e-09
TRINITY_DN2037_c0_g1_i8	gonads	mantle	1834.40049233697	66.018545179941	950.209518758455	4.80052773371303	0.740053651210373	6.48672934166552	8.77197127517579e-11	2.42448981220983e-09
TRINITY_DN2173_c0_g1_i1	gonads	mantle	13646.2548667517	358.070738766272	7002.16280275898	5.25383521976326	0.810956243773539	6.47856806097963	9.25971617999264e-11	2.5555175348151e-09
TRINITY_DN22079_c0_g1_i2	gonads	mantle	382.360333514763	0.8915480507643	191.625940782764	8.4781173850979	1.3095834813769	6.47390373020282	9.55027628699137e-11	2.63181950068063e-09
TRINITY_DN3879_c0_g1_i13	gonads	mantle	6.04861760375781	555.683235606584	280.865926605171	-6.56434950085807	1.01403071781764	-6.47352134951651	9.57448782482591e-11	2.63460575138509e-09
TRINITY_DN8558_c0_g1_i1	gonads	mantle	345.076496277497	2.05507434050589	173.565785309002	7.29723219174025	1.12835738094526	6.46712851350973	9.98827008175428e-11	2.74442409128672e-09
TRINITY_DN247_c0_g1_i1	gonads	mantle	1481.79916089786	9.45416633385599	745.626663615856	7.33647145347091	1.13479006978407	6.46504727950865	1.01267141881996e-10	2.77837779577566e-09
TRINITY_DN5105_c0_g1_i3	gonads	mantle	1.28117056167251	470.785008645833	236.033089603753	-8.26666458855084	1.27960923712307	-6.46030393398589	1.04492898055997e-10	2.8626764036338e-09
TRINITY_DN1501_c0_g1_i1	gonads	mantle	1242.35835396305	7.74668356615981	625.052518764603	7.3726843696724	1.14139250289709	6.45937690230048	1.05134966285403e-10	2.87604935589527e-09
TRINITY_DN143_c0_g1_i1	gonads	mantle	6.83128427061853	884.611961797803	445.721623034211	-7.06030058571055	1.09319083818067	-6.45843373281518	1.05792169343459e-10	2.88979662575026e-09
TRINITY_DN217_c0_g1_i10	gonads	mantle	1.99239018761228	586.038709941856	294.015550064734	-8.34799826353253	1.29306904264616	-6.45595709758007	1.07537073184553e-10	2.93317178887618e-09
TRINITY_DN6746_c0_g1_i2	gonads	mantle	598.665372515276	0.569160922565392	299.617266718921	10.4858126303563	1.62432609411428	6.45548493516875	1.07872911875996e-10	2.93804298176547e-09
TRINITY_DN4528_c0_g1_i1	gonads	mantle	0	563.459245454999	281.7296227275	-11.3706612488453	1.7618040740056	-6.45398737385892	1.08944891294775e-10	2.96292044971118e-09
TRINITY_DN2543_c0_g1_i2	gonads	mantle	641.241096764583	0	320.620548382292	12.0482719022689	1.86708599243605	6.45298178609819	1.09670544390468e-10	2.97827521697753e-09
TRINITY_DN1224_c6_g1_i1	gonads	mantle	10.1762920608243	548.121700246733	279.148996153779	-5.76008469746357	0.892653852692972	-6.45276405863982	1.09828282193188e-10	2.97827521697753e-09
TRINITY_DN10314_c0_g1_i1	gonads	mantle	649.348745612984	11.2372624353846	330.293004024184	5.88664564339273	0.912730434505207	6.44948981742226	1.12227299973223e-10	3.03892010536188e-09
TRINITY_DN8447_c0_g1_i2	gonads	mantle	8.75385280894474	614.957328957703	311.855590883324	-6.08270604614526	0.944309838532923	-6.44143034196841	1.18352766168596e-10	3.20014917958617e-09
TRINITY_DN17249_c0_g1_i7	gonads	mantle	558.288182427156	2.00466545128428	280.14642393922	8.27503622582472	1.2864094043734	6.43266148217831	1.25388702508639e-10	3.38549496773327e-09
TRINITY_DN2540_c1_g2_i2	gonads	mantle	2.49089408242408	488.513327673226	245.502110877825	-7.5379496483976	1.17197943834446	-6.43181049238007	1.26092890916429e-10	3.39959534470788e-09
TRINITY_DN7493_c0_g1_i6	gonads	mantle	543.125226026579	2.02986989589508	272.577547961237	8.08693405810569	1.25857200742399	6.42548381054319	1.31450755752861e-10	3.53894224853956e-09
TRINITY_DN102993_c0_g1_i1	gonads	mantle	13324.4946380693	132.116825531359	6728.30573180032	6.65930979742027	1.03684947371504	6.42263893288183	1.33931914965241e-10	3.60055237296484e-09
TRINITY_DN2540_c2_g1_i2	gonads	mantle	517.63665210781	8.49227560100086	263.064463854405	5.89700535948131	0.918853041884189	6.41778945128046	1.38267300628603e-10	3.71176184618509e-09
TRINITY_DN3674_c0_g1_i1	gonads	mantle	653.624120135783	3.19339618563668	328.40875816071	7.68650859069893	1.19862090631859	6.41279369496988	1.42876812986068e-10	3.8300005363439e-09
TRINITY_DN4535_c0_g1_i2	gonads	mantle	4003.34861928787	132.354206836339	2067.8514130621	4.92152583676199	0.767684500026574	6.41087039870107	1.44691160830659e-10	3.87307972630377e-09
TRINITY_DN1563_c0_g1_i3	gonads	mantle	7613.91262999015	298.166332323274	3956.03948115671	4.67296057694715	0.729495623679259	6.40574175534977	1.49640065022902e-10	3.99982113717869e-09
TRINITY_DN2516_c0_g1_i8	gonads	mantle	579.908933977398	0	289.954466988699	11.9031486763884	1.85946397168873	6.40138709736776	1.53971649846013e-10	4.10972329388986e-09
TRINITY_DN1824_c0_g1_i2	gonads	mantle	2666.91422770459	53.7584418189965	1360.33633476179	5.64248926499782	0.881488941221219	6.40108911313248	1.54272493460189e-10	4.11187912669069e-09
TRINITY_DN26895_c0_g1_i2	gonads	mantle	18.9999665190551	857.146754917486	438.07336071827	-5.51175442726022	0.861108379173931	-6.40076738371504	1.54597955004011e-10	4.11468403318367e-09
TRINITY_DN7275_c0_g1_i2	gonads	mantle	2.77505685447301	639.167040645582	320.971048750028	-7.9959908737897	1.24957324352308	-6.39897734305319	1.56421048937158e-10	4.15728432196566e-09
TRINITY_DN4219_c0_g1_i1	gonads	mantle	1257.98257063286	39.756258756359	648.86941469461	4.98631956072977	0.779308054142213	6.39839346485162	1.57020239692908e-10	4.16728147503168e-09
TRINITY_DN3634_c0_g1_i1	gonads	mantle	42430.6190021316	1104.16671714851	21767.3928596401	5.26459089208539	0.822947451117738	6.39723822576393	1.58212391880274e-10	4.19296500693764e-09
TRINITY_DN661_c0_g1_i1	gonads	mantle	909.936110886732	9.55498411229922	459.745547499516	6.58689485562619	1.02972267534786	6.3967658606731	1.58702393878499e-10	4.19999366462588e-09
TRINITY_DN9445_c0_g2_i1	gonads	mantle	424.682777433084	3.73735266359126	214.210065048338	6.91470958631805	1.08165891983264	6.39268946941972	1.62993065388846e-10	4.30744332917284e-09
TRINITY_DN24938_c0_g1_i3	gonads	mantle	649.428249421065	3.46537442461397	326.44681192284	7.59491326154836	1.18858135887066	6.38989767495993	1.65996796522083e-10	4.3806273251675e-09
TRINITY_DN2179_c0_g1_i6	gonads	mantle	357.022710444997	0	178.511355222498	11.2040617763682	1.75367267721005	6.38891277829162	1.67069313251601e-10	4.40271233962328e-09
TRINITY_DN861_c0_g1_i1	gonads	mantle	1495.50405981261	43.6899763250951	769.597018068854	5.10326294624062	0.799006964154015	6.38700684122814	1.69164073335066e-10	4.45163598055264e-09
TRINITY_DN83164_c0_g1_i1	gonads	mantle	1295.58943965938	11.2120579907738	653.400748825079	6.88339175337709	1.07962403484613	6.37573037576744	1.82093038088429e-10	4.78512844394403e-09
TRINITY_DN5757_c0_g1_i13	gonads	mantle	5.97717056283685	523.585681569619	264.781426066228	-6.53982596950797	1.02585121180754	-6.37502387698591	1.8293444891175e-10	4.8004877014988e-09
TRINITY_DN356_c0_g1_i10	gonads	mantle	0	514.727704812389	257.363852406195	-11.2401302178976	1.76498296704968	-6.36840719017611	1.91001290760571e-10	4.99945155018466e-09
TRINITY_DN507_c0_g1_i13	gonads	mantle	1043.25897850039	2.27664369026157	522.767811095326	9.01374324375479	1.41539323396803	6.36836677428854	1.91051616721893e-10	4.99945155018466e-09
TRINITY_DN744_c0_g1_i7	gonads	mantle	565.890755623191	0	282.945377811596	11.8678266963356	1.86541458570029	6.36203168309652	1.99102357913257e-10	5.20283700035145e-09
TRINITY_DN3113_c0_g1_i3	gonads	mantle	15.9407468925332	688.427199229666	352.1839730611	-5.43065875745441	0.854323366729769	-6.35667824262166	2.06163192402255e-10	5.37982274698846e-09
TRINITY_DN4148_c4_g1_i2	gonads	mantle	669.49179459576	3.76255710820207	336.627175851981	7.50269620931209	1.18146132489404	6.35035278026132	2.14821710342486e-10	5.59794816741843e-09
TRINITY_DN17023_c0_g1_i1	gonads	mantle	673.973453474161	3.16819174102587	338.570822607594	7.79841528962671	1.22833466222772	6.34877084351215	2.17042051524003e-10	5.6479299313015e-09
TRINITY_DN9119_c0_g1_i1	gonads	mantle	534.087210445585	0	267.043605222793	11.784329535031	1.85629833985746	6.3482950353422	2.17714250493507e-10	5.65754249822071e-09
TRINITY_DN1918_c0_g3_i1	gonads	mantle	1240.17776930086	46.4906427004421	643.33420600065	4.73836516084714	0.747074779859598	6.3425580525388	2.25981011245338e-10	5.86420724181652e-09
TRINITY_DN76847_c0_g1_i1	gonads	mantle	3945.87431594636	50.5650456333598	1998.21968078986	6.29484872323451	0.993304590145139	6.33727940622395	2.33857678887646e-10	6.05761473011573e-09
TRINITY_DN5402_c0_g1_i1	gonads	mantle	436.987852196823	0.5943653671762	218.791108782	9.22741829074907	1.45609879751528	6.33708255682579	2.34156540942307e-10	6.05761473011573e-09
TRINITY_DN3387_c0_g1_i1	gonads	mantle	1.6367803746424	399.22905393145	200.432917153046	-7.9178245418585	1.2494756287805	-6.33691795140202	2.34406735702937e-10	6.05761473011573e-09
TRINITY_DN19_c1_g2_i1	gonads	mantle	480.938949531612	2.02986989589508	241.484409713753	7.91168864892912	1.24881459100079	6.33535891231762	2.36789408770258e-10	6.11073662080593e-09
TRINITY_DN3799_c0_g1_i1	gonads	mantle	2655.74262343679	86.5839517261276	1371.16328758146	4.94395442629095	0.780526428522797	6.33412815456838	2.38687064262312e-10	6.15121256369247e-09
TRINITY_DN34033_c0_g1_i4	gonads	mantle	0	460.471593567016	230.235796783508	-11.0795466213345	1.74955706944866	-6.33277234267416	2.40794731819627e-10	6.19698177591999e-09
TRINITY_DN72060_c0_g1_i1	gonads	mantle	1.56533333372145	708.12166691331	354.843500123516	-9.11869989162033	1.44000461275052	-6.33241019568884	2.41360774098419e-10	6.20300509388564e-09
TRINITY_DN2733_c0_g1_i2	gonads	mantle	62.6312126568415	3213.24350222083	1637.93735743883	-5.66770041933262	0.895971347992337	-6.32576078691871	2.51987932133252e-10	6.46623359519658e-09
TRINITY_DN1409_c1_g1_i2	gonads	mantle	15.801103593961	3504.72464120962	1760.26287240179	-7.75205631088791	1.22551060514283	-6.3255726048853	2.5229524143108e-10	6.46623359519658e-09
TRINITY_DN3048_c0_g2_i2	gonads	mantle	17.6489743080965	743.520327798938	380.584651053517	-5.38781559119698	0.851834530281319	-6.32495561012026	2.53305389929904e-10	6.4832300074662e-09
TRINITY_DN2299_c0_g1_i1	gonads	mantle	963.623510486389	10.0233272564214	486.823418871405	6.63708562863555	1.0494454406141	6.3243741616065	2.542609565673e-10	6.49878483242603e-09
TRINITY_DN466_c0_g3_i1	gonads	mantle	17.6489743080965	904.047763592892	460.848368950494	-5.67045222346956	0.897164890990584	-6.32041253554702	2.60865948422212e-10	6.65849642120303e-09
TRINITY_DN3619_c0_g2_i1	gonads	mantle	1.20972352075156	622.232898332802	311.721310926777	-9.09350039964393	1.43934697256152	-6.3177958984141	2.65320099529219e-10	6.76294780300671e-09
TRINITY_DN19800_c0_g1_i1	gonads	mantle	1.6367803746424	464.258206305731	232.947493340187	-8.13559504609633	1.28790505584863	-6.31692142922416	2.66825151250021e-10	6.79204513072941e-09
TRINITY_DN5715_c0_g1_i6	gonads	mantle	18.5030880158782	827.504099892508	423.003593954193	-5.47171821291409	0.866417869093606	-6.31533398386424	2.69578643451907e-10	6.85279914864686e-09
TRINITY_DN3075_c0_g2_i1	gonads	mantle	1310.68921635924	45.5791608568085	678.134188608026	4.83914691477091	0.767102552468824	6.30834417014611	2.82036496466524e-10	7.15974171193007e-09
TRINITY_DN194_c0_g1_i7	gonads	mantle	19.9969743086787	1200.65094693155	610.323960620115	-5.90840099312249	0.93669064880191	-6.30773991464496	2.83139480996539e-10	7.17798923058254e-09
TRINITY_DN5846_c0_g1_i1	gonads	mantle	37.3569096698216	2776.58517264697	1406.9710411584	-6.23389592733405	0.988385061220147	-6.30715312475322	2.84214615509794e-10	7.19548221705285e-09
TRINITY_DN13099_c0_g1_i1	gonads	mantle	689.19810456585	3.16819174102587	346.183148153438	7.82942705377313	1.24146020863256	6.3066274692743	2.8518112231195e-10	7.2101814469235e-09
TRINITY_DN5944_c0_g2_i1	gonads	mantle	5.33739797781804	592.49584499522	298.916621486519	-6.77671831600264	1.07462524046965	-6.3061224143972	2.8611277447905e-10	7.22396091671158e-09
TRINITY_DN4760_c1_g1_i12	gonads	mantle	16.4376253957101	836.682166149742	426.559895772726	-5.70137537304751	0.904189017102507	-6.30551274701134	2.87241360640153e-10	7.24266880189018e-09
TRINITY_DN1016_c0_g1_i1	gonads	mantle	3262.98157067157	79.6731366697689	1671.32735367067	5.36284056999353	0.850709960587935	6.30395883255817	2.90137587753063e-10	7.30583650886553e-09
TRINITY_DN871_c2_g2_i5	gonads	mantle	2.84650389539396	460.319218085254	231.582860990324	-7.35728982417671	1.16750521696865	-6.30171901353848	2.9436245737713e-10	7.4022451596693e-09
TRINITY_DN2067_c0_g1_i1	gonads	mantle	24.4818839703499	995.366502486952	509.924193228651	-5.32550773078156	0.845249680350263	-6.30051433864456	2.9665956522626e-10	7.44998295253689e-09
TRINITY_DN4640_c0_g1_i1	gonads	mantle	709.555564862403	4.90087895333285	357.228221907868	7.2223640828015	1.14655834100534	6.29916841080125	2.99246724200962e-10	7.50486683888694e-09
TRINITY_DN7699_c0_g1_i3	gonads	mantle	345.555495472691	0	172.777747736345	11.1564826927065	1.77204596824806	6.29582013819672	3.05778769082874e-10	7.65840552485848e-09
TRINITY_DN15447_c0_g1_i1	gonads	mantle	28.8904704161956	1322.9307422269	675.910606321546	-5.5355250798983	0.879788927021243	-6.29187855164338	3.13646840772305e-10	7.83588604936894e-09
TRINITY_DN1562_c0_g1_i1	gonads	mantle	0	423.511879348359	211.75593967418	-10.9590227072192	1.74178057420409	-6.29185034528643	3.13703851687431e-10	7.83588604936894e-09
TRINITY_DN378_c0_g1_i2	gonads	mantle	529.745194865756	1.73268721230698	265.738941039031	8.32339097777868	1.32308321955269	6.29090510315189	3.15620244985637e-10	7.8732291819915e-09
TRINITY_DN32687_c0_g1_i1	gonads	mantle	779.917616272408	2.57382637384967	391.245721323129	8.3711932718506	1.33096291585313	6.28957664570598	3.18332907540471e-10	7.93030939264822e-09
TRINITY_DN31597_c0_g1_i2	gonads	mantle	915.262131123106	5.44483543128744	460.353483277197	7.46080782833828	1.18651186933108	6.28801786242937	3.21544922655055e-10	7.9996608986512e-09
TRINITY_DN150_c0_g2_i3	gonads	mantle	2.13528426945419	460.775195716442	231.455239992948	-7.54867062572331	1.20097678754084	-6.28544256977709	3.26921004910886e-10	8.12259581882313e-09
TRINITY_DN1719_c0_g1_i6	gonads	mantle	774.801060983892	0.2971826835881	387.54912183374	10.9432863747502	1.74137973366681	6.28426193505021	3.29414898054532e-10	8.17368918360011e-09
TRINITY_DN365_c0_g2_i2	gonads	mantle	417.911562461942	1.1887307343524	209.550146598147	8.23015228320781	1.30991121646234	6.28298481589832	3.32133513208396e-10	8.23021559785898e-09
TRINITY_DN307_c0_g2_i4	gonads	mantle	2325.80632807698	87.360018857321	1206.58317346715	4.735698544301	0.753964016468485	6.28106705474179	3.36257060944837e-10	8.32136016780573e-09
TRINITY_DN696_c0_g1_i4	gonads	mantle	22.8434782040726	897.431158196574	460.137318200324	-5.29720594664184	0.843536263774076	-6.27976078104995	3.39094370607666e-10	8.38047515930375e-09
TRINITY_DN448_c0_g1_i14	gonads	mantle	0	407.183792520336	203.591896260168	-10.9027420166653	1.73633017054739	-6.27918710485123	3.40347806326108e-10	8.39593889995049e-09
TRINITY_DN557_c5_g1_i3	gonads	mantle	1210.47035861144	6.88033996000632	608.675349285723	7.51061881332363	1.1961368120035	6.27906334622668	3.40618801443078e-10	8.39593889995049e-09
TRINITY_DN5585_c0_g1_i1	gonads	mantle	521.775634115307	1.46070897332969	261.618171544318	8.43099280169256	1.34306634959864	6.2774209213209	3.44235242496926e-10	8.47390154257256e-09
TRINITY_DN11247_c0_g3_i2	gonads	mantle	974.319366342265	8.06907069435872	491.194218518312	6.94711848897686	1.1077669108742	6.27128182001259	3.58087809207576e-10	8.80330608846626e-09
TRINITY_DN123_c0_g2_i1	gonads	mantle	5.83590187262983	601.920685046821	303.878293459725	-6.62779535223895	1.05751147644951	-6.26735075678906	3.67242310614869e-10	9.01649846455745e-09
TRINITY_DN8341_c0_g2_i3	gonads	mantle	350.24661929895	0	175.123309649475	11.1757255023325	1.78376387669192	6.26524936868801	3.72229245221879e-10	9.12694385528293e-09
TRINITY_DN22660_c0_g1_i1	gonads	mantle	488.913386456966	3.46537442461397	246.18938044079	7.18800150107209	1.14741070607053	6.26454107761327	3.73924984940896e-10	9.15650644644259e-09
TRINITY_DN322_c0_g1_i1	gonads	mantle	226.590162109861	5899.239040658	3062.91460138393	-4.70133129526116	0.750735358688094	-6.26230167642126	3.79336165596448e-10	9.27685460471731e-09
TRINITY_DN102559_c0_g1_i1	gonads	mantle	18.5014626242433	833.191587280518	425.84652495238	-5.51731013816474	0.881796973493467	-6.25689393818907	3.92720294406482e-10	9.59161566103361e-09
TRINITY_DN1894_c0_g1_i2	gonads	mantle	486.698528188416	0	243.349264094208	11.6502024781437	1.86213960712449	6.25635287148737	3.9408452966331e-10	9.61236991152649e-09
TRINITY_DN1460_c0_g1_i11	gonads	mantle	95.3570677998802	2304.99436663447	1200.17571721718	-4.59820606476276	0.735297440066067	-6.25353199155651	4.0127231843542e-10	9.77493089654158e-09
TRINITY_DN11537_c0_g1_i3	gonads	mantle	319.095849839442	0	159.547924919721	11.0421770797934	1.76603272058377	6.25253255565013	4.03849523516654e-10	9.8249016893036e-09
TRINITY_DN5950_c0_g1_i1	gonads	mantle	34.5136565576974	1272.84870287879	653.681179718242	-5.21007542439624	0.833577242057803	-6.25026111741539	4.097670271779e-10	9.95590004654341e-09
TRINITY_DN8062_c0_g1_i1	gonads	mantle	4.98178816484815	423.030021877206	214.005905021027	-6.34955745846089	1.01659704708156	-6.24589406066952	4.21382722168259e-10	1.02248243908984e-08
TRINITY_DN6358_c0_g1_i2	gonads	mantle	33.7326152824716	1042.23473843781	537.983676860142	-4.94141137685995	0.79125876372961	-6.24500050219796	4.23798753795218e-10	1.02701114343837e-08
TRINITY_DN3993_c0_g2_i1	gonads	mantle	492.318463546648	0	246.159231773324	11.6667752510776	1.86864384983323	6.24344508030189	4.28036645919765e-10	1.03593739538405e-08
TRINITY_DN13253_c0_g1_i2	gonads	mantle	618.360374934936	11.80642335795	315.083399146443	5.74577139801617	0.920438990948425	6.24242503253333	4.30838290316752e-10	1.04136903186005e-08
TRINITY_DN1620_c0_g1_i1	gonads	mantle	3385.89408982898	39.4286009764185	1712.6613454027	6.4330072236517	1.03114305777676	6.23871457518405	4.41181142350385e-10	1.0649907575807e-08
TRINITY_DN4185_c0_g1_i1	gonads	mantle	1390.64609077087	12.6475625194927	701.64682664518	6.80808461854395	1.09183545250327	6.23544930963263	4.50483211231805e-10	1.08604236369742e-08
TRINITY_DN92299_c0_g1_i1	gonads	mantle	2266.56704899471	21.8045461697606	1144.18579758224	6.71905937502145	1.07784269920897	6.23380329982526	4.55244651692335e-10	1.09610709693551e-08
TRINITY_DN111841_c0_g1_i1	gonads	mantle	16.1534626236611	769.871741883383	393.012602253522	-5.5939844222598	0.898036283146818	-6.22912963233275	4.69033578298757e-10	1.12785371646512e-08
TRINITY_DN30525_c0_g1_i1	gonads	mantle	5.26595093689708	477.681835956417	241.473893446657	-6.53164040348759	1.04894166575514	-6.22688621944045	4.75796394256645e-10	1.14264522240246e-08
TRINITY_DN4792_c0_g1_i4	gonads	mantle	0	446.44305724567	223.221528622835	-11.0347508049629	1.77222724893671	-6.22648749565469	4.77008275326258e-10	1.14408505984542e-08
TRINITY_DN968_c2_g1_i1	gonads	mantle	72.9438972329682	2009.68620443696	1041.31505083496	-4.78197119594214	0.768133571691807	-6.22544225662459	4.80199492745317e-10	1.15026247723763e-08
TRINITY_DN3726_c0_g1_i2	gonads	mantle	545.895406706147	2.32705257948318	274.111229642815	7.8689291283705	1.26446036429304	6.22315206595663	4.87264685025245e-10	1.16569185339458e-08
TRINITY_DN3020_c0_g1_i9	gonads	mantle	8.32517056341902	771.905733616922	390.115452090171	-6.60868751517429	1.06233634013201	-6.22089941341276	4.94313001115539e-10	1.18104144665508e-08
TRINITY_DN5858_c0_g1_i2	gonads	mantle	551.447145806728	2.30184813487238	276.8744969708	7.99355028547215	1.2853760254573	6.21884190085798	5.0083762553701e-10	1.195102196109e-08
TRINITY_DN21832_c0_g1_i2	gonads	mantle	568.453096746536	3.19339618563668	285.823246466086	7.48487073369533	1.20459936997636	6.21357682915124	5.17918908342949e-10	1.23428531677036e-08
TRINITY_DN5727_c0_g1_i2	gonads	mantle	550.237422285977	2.30184813487238	276.269635210424	7.99027623536335	1.28623904926125	6.21212381940399	5.22732099512057e-10	1.24416898691507e-08
TRINITY_DN40_c1_g1_i9	gonads	mantle	699.442592884326	1.4859134179405	350.464253151133	8.69702123441803	1.40033337732481	6.21067909631115	5.27561109085029e-10	1.25406510968762e-08
TRINITY_DN119_c0_g1_i6	gonads	mantle	530.102430070361	0.866343606153492	265.484386838257	9.3505893697194	1.50587318954462	6.20941353803305	5.31827007093866e-10	1.26259921226706e-08
TRINITY_DN10817_c0_g1_i4	gonads	mantle	308.268407452155	1.75789165691779	155.013149554536	7.37458937684531	1.18804823484533	6.20731478785908	5.38975707631333e-10	1.27794696971876e-08
TRINITY_DN1906_c0_g1_i2	gonads	mantle	677.060304758476	8.93541430051221	342.997859529494	6.27636475185443	1.01199721067654	6.2019585485404	5.57647674943245e-10	1.31750004879318e-08
TRINITY_DN2179_c0_g1_i7	gonads	mantle	367.385711970791	0	183.692855985395	11.24438535518	1.81303943411847	6.20195299869313	5.5766734538683e-10	1.31750004879318e-08
TRINITY_DN3810_c0_g1_i1	gonads	mantle	304.379454992375	1.75789165691779	153.068673324646	7.35785056337593	1.18638206880997	6.20192327312935	5.57772713870374e-10	1.31750004879318e-08
TRINITY_DN95196_c0_g1_i1	gonads	mantle	10.4604548328732	1005.2541435888	507.857299210835	-6.61481684870653	1.06669924716281	-6.20120138483317	5.60337570984464e-10	1.32188726973153e-08
TRINITY_DN4590_c0_g1_i1	gonads	mantle	903.949187974086	8.36625337794682	456.157720676016	6.78234676325071	1.09550112139798	6.19109066232239	5.97493281382304e-10	1.40698855471544e-08
TRINITY_DN1387_c0_g1_i4	gonads	mantle	0	396.125934220774	198.062967110387	-10.8624583012595	1.75457558514895	-6.19093209389288	5.98094735235866e-10	1.40698855471544e-08
TRINITY_DN3340_c0_g1_i1	gonads	mantle	0.854113707781677	489.896801079882	245.375457393832	-8.88424899386783	1.43507738031286	-6.19078045250145	5.98670467244047e-10	1.40698855471544e-08
TRINITY_DN3447_c1_g1_i6	gonads	mantle	396.28275414454	1.16352628974159	198.723140217141	8.40766556803452	1.35821297865529	6.19024092698524	6.0072325435826e-10	1.41003935734042e-08
TRINITY_DN90_c0_g1_i1	gonads	mantle	652.490719830857	4.60369626974475	328.547208050301	7.20428512239743	1.1644963952527	6.18661006746534	6.14717683141753e-10	1.44107718843419e-08
TRINITY_DN2088_c0_g1_i1	gonads	mantle	3271.43663218375	113.56662573994	1692.50162896184	4.85141550193829	0.784521462825934	6.18391686119454	6.25303087329735e-10	1.46405549920661e-08
TRINITY_DN1668_c0_g1_i3	gonads	mantle	337.007856828334	0	168.503928414167	11.1199969486384	1.79827582895956	6.18369927992203	6.26165993429542e-10	1.46424097887829e-08
TRINITY_DN826_c0_g1_i7	gonads	mantle	870.003856960486	7.57552310562575	438.789690033056	6.83481310208054	1.1053950474368	6.18314069520138	6.28386609392732e-10	1.46759692623673e-08
TRINITY_DN2920_c0_g1_i1	gonads	mantle	472.189972897572	2.00466545128428	237.097319174428	8.03020820144017	1.30132381189388	6.17079940291986	6.79455805759437e-10	1.58488792444561e-08
TRINITY_DN5238_c0_g1_i1	gonads	mantle	5469.89563781827	159.124703989782	2814.51017090403	5.10678214153702	0.828081227892661	6.16700629059421	6.95949900267709e-10	1.62133764795535e-08
TRINITY_DN4269_c0_g2_i1	gonads	mantle	1313.24329014239	7.9934573605263	660.618373751456	7.41868925766462	1.20345862705842	6.16447386795332	7.07178739756737e-10	1.64544552597944e-08
TRINITY_DN2494_c1_g1_i2	gonads	mantle	5.33739797781804	390.204511970075	197.770954973947	-6.17305464985178	1.00158321421497	-6.16329683069836	7.12457735081508e-10	1.65566670674912e-08
TRINITY_DN4011_c0_g1_i1	gonads	mantle	13232.3378370148	620.343038405736	6926.34043771025	4.41546159700326	0.716514373391907	6.16241873292913	7.16421008544622e-10	1.66280871101214e-08
TRINITY_DN2237_c0_g1_i1	gonads	mantle	135.56535754	3498.82774800818	1817.19655277409	-4.69065944420877	0.761555552257252	-6.15931356590553	7.30609355372478e-10	1.69363588036965e-08
TRINITY_DN4049_c0_g2_i2	gonads	mantle	803.81336558169	14.6774324153877	409.245398998539	5.80314431075936	0.942259160388943	6.15875605641653	7.33185629722504e-10	1.69750189662147e-08
TRINITY_DN1589_c0_g1_i2	gonads	mantle	13.0227959562182	595.682146319665	304.352471137942	-5.52239300461934	0.896915948722513	-6.15709087622418	7.4093337123001e-10	1.71331672129474e-08
TRINITY_DN5461_c0_g1_i1	gonads	mantle	6.5471214985696	519.502561542668	263.024841520619	-6.30357239005102	1.02392397892501	-6.15628945096978	7.44690650203855e-10	1.71987640400603e-08
TRINITY_DN64540_c0_g1_i1	gonads	mantle	0.427056853890838	689.12832842238	344.777692638135	-10.2734260391251	1.66968583927118	-6.15290960580315	7.60741700076048e-10	1.75477752150875e-08
TRINITY_DN1705_c0_g1_i14	gonads	mantle	69.7450343078741	2048.90425078585	1059.32464254686	-4.86777699632952	0.791220810973909	-6.15223579665176	7.6398175860199e-10	1.76007832031068e-08
TRINITY_DN550_c0_g3_i1	gonads	mantle	3276.46039976705	34.7240869282305	1655.59224334764	6.57219049226132	1.06883317660665	6.14893945669501	7.80027441433457e-10	1.79483161523925e-08
TRINITY_DN826_c0_g1_i4	gonads	mantle	477.373099052104	0	238.686549526052	11.6222765097778	1.89059325645422	6.14742302190115	7.8751897694047e-10	1.80984065992076e-08
TRINITY_DN8197_c0_g1_i3	gonads	mantle	20.6383722853324	1043.94059897267	532.289485628999	-5.64647817150561	0.920303443310324	-6.13545261897019	8.49170727286287e-10	1.94912848508808e-08
TRINITY_DN12106_c0_g1_i1	gonads	mantle	0.427056853890838	627.422716294434	313.924886574163	-10.137074149026	1.6523411087969	-6.13497666738256	8.51716938191655e-10	1.95257414394759e-08
TRINITY_DN125_c0_g2_i1	gonads	mantle	5055.31494595892	148.610126772822	2601.96253636587	5.08461937476063	0.829087052275837	6.13279312564753	8.63494050415426e-10	1.97714740661297e-08
TRINITY_DN427_c0_g1_i3	gonads	mantle	1464.79971152459	10.8644664179641	737.832088971276	7.11734851519095	1.16086280199149	6.13108500244901	8.72817529154258e-10	1.99604929188717e-08
TRINITY_DN282_c0_g1_i7	gonads	mantle	1977.40906450177	12.8439274246375	995.126495963205	7.30428693022414	1.1914033891956	6.13082604637861	8.74239537103183e-10	1.99685715296282e-08
TRINITY_DN11652_c0_g1_i3	gonads	mantle	389.102291436477	1.7830961015286	195.442693769003	7.57995521877294	1.23759986547231	6.12472207717975	9.08420299960412e-10	2.07239620078881e-08
TRINITY_DN3313_c0_g1_i2	gonads	mantle	0.782666666860723	758.006192542178	379.39442960452	-10.3249724672346	1.68700042801941	-6.1203140768354	9.33910941107707e-10	2.12795024678737e-08
TRINITY_DN2591_c0_g1_i4	gonads	mantle	1676.54372822065	76.6163040106694	876.580016115657	4.45333938788636	0.727825628083585	6.11868999393757	9.43477458165206e-10	2.14712945534211e-08
TRINITY_DN1328_c0_g3_i1	gonads	mantle	606.527727608837	4.30651358615665	305.417120597497	7.21117659435897	1.17933496237725	6.11461274735977	9.67917176601139e-10	2.20006867732551e-08
TRINITY_DN6523_c0_g1_i2	gonads	mantle	544.580173111156	9.52977966768841	277.054976389422	5.86288039068732	0.958984750063229	6.11363255807849	9.73884022440765e-10	2.21094156443296e-08
TRINITY_DN469_c0_g1_i5	gonads	mantle	311.108409781009	0	155.554204890505	11.0046752770147	1.80047804390351	6.11208523996	9.83376307206605e-10	2.229781908234e-08
TRINITY_DN102835_c0_g1_i1	gonads	mantle	0.427056853890838	651.462889754621	325.944973304256	-10.1922057758158	1.66779583958187	-6.1111831160168	9.8895210938308e-10	2.23970681354103e-08
TRINITY_DN8697_c0_g1_i1	gonads	mantle	579.529013480919	11.8316278025608	295.68032064174	5.63996217970341	0.923149394252541	6.10947937009696	9.99566749999223e-10	2.2610054669474e-08
TRINITY_DN11_c5_g1_i1	gonads	mantle	308.138516503392	3.21860063024748	155.67855856682	6.53125640443241	1.06911357159165	6.1090389066046	1.00232893892208e-09	2.2645119582612e-08
TRINITY_DN1247_c0_g1_i1	gonads	mantle	1248.33389913425	3.98412645795774	626.159012796103	8.39813766181116	1.37544385729516	6.10576550781669	1.02309123515151e-09	2.3086276132332e-08
TRINITY_DN324_c0_g1_i2	gonads	mantle	18.5729096651643	883.945429539086	451.259169602125	-5.5891984703518	0.915441910747086	-6.10546491780182	1.02501868544471e-09	2.31018686596489e-08
TRINITY_DN18294_c0_g1_i1	gonads	mantle	465.353812452049	2.62423526307128	233.98902385756	7.44694644783732	1.22087988867634	6.09965527068448	1.06297460333922e-09	2.39284548057711e-08
TRINITY_DN27660_c0_g1_i1	gonads	mantle	607.448412182635	3.44016998000316	305.444291081319	7.55714185893529	1.2390857077693	6.09896620673663	1.06756633975719e-09	2.40028995090535e-08
TRINITY_DN35072_c0_g1_i2	gonads	mantle	0	448.965325916201	224.4826629581	-11.0427347026114	1.81286491423787	-6.09131690722458	1.11985614347488e-09	2.51483079142845e-08
TRINITY_DN4432_c0_g2_i4	gonads	mantle	0.427056853890838	768.608073210551	384.517565032221	-10.4334601055499	1.71386825464206	-6.08766751895342	1.14567477430933e-09	2.56972238693823e-08
TRINITY_DN4809_c0_g1_i1	gonads	mantle	37.2887134121704	1038.13445566493	537.71158453855	-4.8069915155116	0.790062215949051	-6.08432021994276	1.16986586409976e-09	2.62083618763068e-08
TRINITY_DN112009_c0_g1_i1	gonads	mantle	726.772606141705	6.65877061025064	366.715688375978	6.78686107344642	1.11573391620181	6.08286704822089	1.18052236865832e-09	2.64154250730683e-08
TRINITY_DN10122_c0_g1_i1	gonads	mantle	7.25834112450937	495.06438762045	251.16136437248	-6.12859014799534	1.00885075114264	-6.07482339786532	1.2412424690087e-09	2.77408783384671e-08
TRINITY_DN82_c0_g1_i7	gonads	mantle	19.6446152789786	3917.16926976903	1968.406942524	-7.60724049569161	1.25236264318915	-6.07431125246573	1.24521000034635e-09	2.77963006528927e-08
TRINITY_DN1205_c0_g1_i5	gonads	mantle	1.28117056167251	376.010085839937	188.645628200805	-7.94846582613529	1.30958333582606	-6.06946164378425	1.2833973817207e-09	2.86145545108229e-08
TRINITY_DN469_c0_g1_i4	gonads	mantle	351.167303872748	0.8915480507643	176.029425961756	8.36892184288602	1.37990633350654	6.06484776515183	1.32078695958691e-09	2.94130912430534e-08
TRINITY_DN1447_c0_g1_i5	gonads	mantle	533.663404374964	1.13832184513078	267.400863110047	9.16558455796021	1.51132448259174	6.06460403674684	1.32279131732261e-09	2.94226583010187e-08
TRINITY_DN14158_c0_g1_i1	gonads	mantle	455.596520477955	2.971826835881	229.284173656918	7.11771229486743	1.17429522036085	6.06126310612098	1.35056694038659e-09	3.00047475792903e-08
TRINITY_DN6473_c0_g3_i1	gonads	mantle	6.33440576744162	807.387778092927	406.861091930185	-6.91502877630163	1.14132671280772	-6.05876362894401	1.37171788055488e-09	3.04384523518853e-08
TRINITY_DN3060_c0_g1_i1	gonads	mantle	4479.1206965813	153.906708559992	2316.51370257064	4.86628610906808	0.804085925808716	6.05194787382178	1.43104780134088e-09	3.1717315682388e-08
TRINITY_DN3475_c0_g1_i6	gonads	mantle	534.587339732032	1.13832184513078	267.862830788581	9.16610757335065	1.51705093360635	6.04205657852297	1.52162084284615e-09	3.36769559613728e-08
TRINITY_DN578_c0_g1_i1	gonads	mantle	3815.55406001606	142.276716314318	1978.91538816519	4.74816827460504	0.785872960540911	6.04190309759087	1.52306935278099e-09	3.36769559613728e-08
TRINITY_DN1562_c0_g1_i3	gonads	mantle	0	337.185242720081	168.592621360041	-10.6303537927124	1.75981160890199	-6.04062033625584	1.53522836205628e-09	3.39056816981792e-08
TRINITY_DN15164_c0_g3_i1	gonads	mantle	3.13066666744289	704.535540917384	353.833103792413	-7.99920124931344	1.32448552379195	-6.03947805062606	1.54613542414388e-09	3.41062506076792e-08
TRINITY_DN2342_c0_g1_i2	gonads	mantle	1639.6899880475	15.7653453712969	827.727666709397	6.72720088358772	1.11401335265709	6.03870758599286	1.55353477889913e-09	3.42290610954616e-08
TRINITY_DN1906_c0_g1_i4	gonads	mantle	346.388479089219	0	173.194239544609	11.1593111746344	1.84907251379774	6.03508574778107	1.58878299298992e-09	3.49644539941386e-08
TRINITY_DN40912_c0_g1_i1	gonads	mantle	26.1154135617226	1228.5116546691	627.313534115411	-5.57293512823663	0.923665628349945	-6.03349844054741	1.60447539551944e-09	3.52682568116297e-08
TRINITY_DN3795_c0_g1_i2	gonads	mantle	0	348.028626531079	174.014313265539	-10.6756354640487	1.77092535496311	-6.02828088384958	1.65712868808484e-09	3.63542841895042e-08
TRINITY_DN2876_c0_g1_i1	gonads	mantle	24.8358683916849	733.565519015158	379.200693703421	-4.88882183229978	0.81100576844071	-6.02809748406517	1.65900978527871e-09	3.63542841895042e-08
TRINITY_DN2940_c0_g1_i1	gonads	mantle	0	332.168882847177	166.084441423589	-10.6088933064144	1.75992758369737	-6.028028314737	1.65971978236176e-09	3.63542841895042e-08
TRINITY_DN3459_c0_g1_i3	gonads	mantle	562.409355317683	0.2971826835881	281.353269000636	10.480721995179	1.73968225444565	6.02450359449043	1.69629435119013e-09	3.71119012384502e-08
TRINITY_DN1572_c0_g1_i1	gonads	mantle	979.521997196416	5.41963098667663	492.470814091546	7.58013742311491	1.25863901272123	6.02248726322753	1.71756890121928e-09	3.75229223971278e-08
TRINITY_DN9335_c0_g1_i3	gonads	mantle	550.519959666391	0.5943653671762	275.557162516783	9.58592697439616	1.59172708797094	6.02234330673852	1.71909770776822e-09	3.75229223971278e-08
TRINITY_DN2183_c0_g1_i1	gonads	mantle	12.6655607516135	1230.23677360147	621.451167176542	-6.65043811931244	1.1046867256107	-6.02020280060478	1.74198676471085e-09	3.79781571900322e-08
TRINITY_DN1944_c1_g1_i3	gonads	mantle	701.219086748554	22894.7217880342	11797.9704373914	-5.02950294902084	0.836027159516516	-6.01595640975284	1.78827691897161e-09	3.89419183613817e-08
TRINITY_DN6784_c1_g1_i6	gonads	mantle	1136.74068431037	47.1354169568399	591.938050633605	4.59070653296069	0.763265620665563	6.01455955655073	1.80376444669045e-09	3.92334515971646e-08
TRINITY_DN6284_c0_g1_i1	gonads	mantle	0.427056853890838	526.434459205993	263.430758029942	-9.88339769546672	1.64356000439523	-6.01340849682177	1.81662490698182e-09	3.94672322814516e-08
TRINITY_DN370_c0_g1_i8	gonads	mantle	2.13528426945419	1167.84064304982	584.987963659637	-8.94121636376176	1.48741580594395	-6.01124199973621	1.84107332545391e-09	3.99519326513133e-08
TRINITY_DN6380_c1_g1_i3	gonads	mantle	1.56533333372145	536.611986153627	269.088659743674	-8.71491402106058	1.45024377193586	-6.00927526096352	1.86354492948e-09	4.03926606292394e-08
TRINITY_DN2203_c0_g1_i13	gonads	mantle	390.795890327326	0.5943653671762	195.695127847251	9.07659933230346	1.51145442694914	6.00520873833063	1.91085904531965e-09	4.1370209041428e-08
TRINITY_DN20204_c0_g1_i3	gonads	mantle	84.3331635978138	2119.06524395261	1101.69920377521	-4.64537871104979	0.773718259761493	-6.00396675720407	1.92554141620226e-09	4.1610451193118e-08
TRINITY_DN3585_c0_g1_i1	gonads	mantle	583.682624013129	5.22326608153176	294.452945047331	6.81255020392112	1.13468869821025	6.00389359184291	1.92640977745917e-09	4.1610451193118e-08
TRINITY_DN2678_c0_g2_i1	gonads	mantle	1.6367803746424	351.236685857843	176.436733116243	-7.73314459019112	1.28812799697278	-6.00339765020611	1.93230591477985e-09	4.16896116763818e-08
TRINITY_DN4870_c0_g1_i1	gonads	mantle	0.427056853890838	550.47463266618	275.450844760035	-9.94856320002917	1.65734226774196	-6.00272097904288	1.94037907280564e-09	4.18155047246834e-08
TRINITY_DN426_c0_g1_i4	gonads	mantle	129.021486824701	3938.98503263762	2034.00325973116	-4.93118987034267	0.821677618567757	-6.00136812651424	1.95661819199045e-09	4.21168828331217e-08
TRINITY_DN2010_c1_g1_i2	gonads	mantle	4.55473131095731	446.090195021119	225.322463166038	-6.56547933805664	1.09432020371267	-5.99959620208245	1.97808809656603e-09	4.25300322166164e-08
TRINITY_DN1565_c0_g1_i8	gonads	mantle	398.327016482441	2.02986989589508	200.178443189168	7.63883830610934	1.27332849856497	5.99911045320846	1.98401375106298e-09	4.25802177470038e-08
TRINITY_DN61_c1_g1_i1	gonads	mantle	367.538358402442	1.13832184513078	184.338340123786	8.65298149227421	1.44239644121035	5.99903136547764	1.98498017863628e-09	4.25802177470038e-08
TRINITY_DN3527_c0_g1_i1	gonads	mantle	22930.5154798194	781.253811520594	11855.88464567	4.87600747332715	0.812864237234404	5.99855086492268	1.99086161201063e-09	4.26574063747781e-08
TRINITY_DN8719_c0_g1_i2	gonads	mantle	546.819342063215	0.5943653671762	273.706853715196	9.57706342182932	1.59664431978939	5.99824475816416	1.99461727606248e-09	4.26889223206774e-08
TRINITY_DN13406_c0_g2_i2	gonads	mantle	428.993910571851	0.866343606153492	214.930127089002	9.0448392730712	1.50860052326387	5.99551646283576	2.02839744092856e-09	4.33622171468069e-08
TRINITY_DN12738_c0_g1_i1	gonads	mantle	465.353812452049	2.00466545128428	233.679238951666	8.00245539160293	1.33517755238869	5.99355147731939	2.05307134623608e-09	4.38395257520856e-08
TRINITY_DN1641_c0_g1_i4	gonads	mantle	0	324.21529307239	162.107646536195	-10.5737899766436	1.76433070995984	-5.99308843685225	2.05892807909547e-09	4.39143975226253e-08
TRINITY_DN23684_c0_g2_i5	gonads	mantle	585.392476820328	4.30651358615665	294.849495203242	7.1582440203339	1.19446628688519	5.99283889292553	2.06209116312463e-09	4.39317118492824e-08
TRINITY_DN469_c0_g1_i1	gonads	mantle	298.296704164284	2.02986989589508	150.16328703009	7.22384646093919	1.20577903582097	5.99102011756303	2.08528839820472e-09	4.43753171207938e-08
TRINITY_DN1173_c0_g1_i5	gonads	mantle	606.787509506363	0	303.393754753181	11.9686646894074	1.99788260156496	5.99067466728638	2.08972301787176e-09	4.44190954105983e-08
TRINITY_DN112627_c0_g1_i1	gonads	mantle	371.464694869825	0.2971826835881	185.880938776706	9.8775955465976	1.64907301656063	5.98978665432214	2.10116483723896e-09	4.46115497942872e-08
TRINITY_DN11195_c1_g1_i4	gonads	mantle	875.485774411781	9.52977966768841	442.507777039735	6.54198261736263	1.09243359029451	5.9884487949505	2.11851813182041e-09	4.49289361804002e-08
TRINITY_DN23905_c0_g1_i1	gonads	mantle	1.56533333372145	434.859352051573	218.212342692647	-8.42720623177769	1.40757838627803	-5.98702446267397	2.13714649997537e-09	4.52726136117232e-08
TRINITY_DN5109_c0_g1_i1	gonads	mantle	557.078458906404	6.41199681588416	281.745227861144	6.42877886479381	1.07386914557287	5.98655701329822	2.14329482018585e-09	4.5351438754646e-08
TRINITY_DN6322_c0_g1_i1	gonads	mantle	862.821839051803	10.4465321630635	436.634185607433	6.37285781553945	1.06490136312866	5.98445831341236	2.17111183654527e-09	4.5888069631235e-08
TRINITY_DN750_c0_g3_i1	gonads	mantle	787.184084355092	6.31117903744093	396.747631696266	7.0178598613529	1.17283071949865	5.98369376302903	2.18133263761587e-09	4.60519988714294e-08
TRINITY_DN6007_c0_g1_i1	gonads	mantle	916.471854643858	4.85047006411124	460.661162353984	7.64934220280775	1.27917288226124	5.97991273023684	2.23257196550425e-09	4.70805582432071e-08
TRINITY_DN19248_c0_g1_i1	gonads	mantle	5.12468224669006	689.780670958714	347.452676602702	-6.95568877749846	1.16345228294206	-5.97849080660995	2.25214320546752e-09	4.74397335410993e-08
TRINITY_DN9527_c0_g1_i8	gonads	mantle	430.773585028335	2.89621350204858	216.834899265192	7.24412183109497	1.21175673825489	5.97819810065802	2.25619267808299e-09	4.74715135104759e-08
TRINITY_DN8233_c0_g1_i1	gonads	mantle	4.62617835187827	652.614725926782	328.62045213933	-7.05503422989914	1.18025365376778	-5.9775576270211	2.26507813496356e-09	4.76048592504602e-08
TRINITY_DN3455_c0_g1_i4	gonads	mantle	4.48328427003636	342.801238611903	173.64226144097	-6.26454499339864	1.04804768072453	-5.9773473178891	2.26800323518709e-09	4.76127780294783e-08
TRINITY_DN2426_c0_g1_i3	gonads	mantle	546.039926179624	4.08494423640098	275.062435208013	7.04132360005441	1.17827542243133	5.97595728978617	2.28742928353765e-09	4.79666989153956e-08
TRINITY_DN2365_c0_g1_i1	gonads	mantle	20.0684213495996	777.854657940426	398.961539645013	-5.27189363935161	0.882245158426853	-5.97554272641407	2.29325423825258e-09	4.80349351877928e-08
TRINITY_DN15063_c0_g1_i2	gonads	mantle	403.875504799752	1.73268721230698	202.804096006029	7.93135845009147	1.32768787648848	5.97381251312518	2.31772152942524e-09	4.84930672517146e-08
TRINITY_DN1122_c0_g2_i1	gonads	mantle	0	434.226943308108	217.113471654054	-10.9945182220874	1.84148229291321	-5.97047186627798	2.36568376258781e-09	4.9441202930862e-08
TRINITY_DN8006_c0_g1_i3	gonads	mantle	491.824835826741	1.13832184513078	246.481578835936	9.04626156092073	1.5156667848268	5.96850287377281	2.39440429672064e-09	4.99855305920988e-08
TRINITY_DN2960_c0_g1_i1	gonads	mantle	708.20294725981	5.74201811487554	356.972482687343	7.00289061287081	1.17348880740251	5.96758193916784	2.40795372530154e-09	5.02122850485871e-08
TRINITY_DN1555_c0_g3_i1	gonads	mantle	0	316.232377015347	158.116188507673	-10.5380823000105	1.76641462618949	-5.96580335317038	2.43433322397979e-09	5.07057769864418e-08
TRINITY_DN93369_c0_g1_i1	gonads	mantle	417.963504803245	1.75789165691779	209.860698230081	7.82342321043848	1.31153142097854	5.96510543727683	2.44476123377792e-09	5.08167472906511e-08
TRINITY_DN2332_c0_g1_i3	gonads	mantle	315.836917614871	0.5943653671762	158.215641491024	8.76318025048237	1.4690874500072	5.96505010674446	2.44558982170085e-09	5.08167472906511e-08
TRINITY_DN66945_c0_g1_i1	gonads	mantle	0	386.45317156071	193.226585780355	-10.8263620723504	1.81501111262142	-5.96490125986826	2.44782019704485e-09	5.08167472906511e-08
TRINITY_DN888_c0_g1_i7	gonads	mantle	442.581781288897	0.866343606153492	221.724062447525	9.08852219472982	1.52391511421774	5.9639294275227	2.46243125557293e-09	5.10633358258875e-08
TRINITY_DN10240_c0_g1_i1	gonads	mantle	0	385.586827954556	192.793413977278	-10.8231222869565	1.81540448578197	-5.9618241398663	2.49437521848921e-09	5.16684108450693e-08
TRINITY_DN4865_c0_g1_i2	gonads	mantle	1.28117056167251	360.394818322208	180.83799444194	-7.88993116126094	1.32420206099032	-5.95825319540765	2.54948308542751e-09	5.27514307509718e-08
TRINITY_DN8969_c2_g2_i1	gonads	mantle	829.738818895173	28.9873394650966	429.363079180135	4.84440250630718	0.813146905901045	5.95759815495961	2.55971976834218e-09	5.29046506102935e-08
TRINITY_DN21798_c0_g1_i2	gonads	mantle	1.6367803746424	377.749867913436	189.693324144039	-7.83825099172798	1.31591606457949	-5.95649768454854	2.5770076193369e-09	5.31805635076777e-08
TRINITY_DN21471_c0_g1_i5	gonads	mantle	447.709714318857	3.16819174102587	225.438953029941	7.20968668628008	1.21041285690284	5.95638640581524	2.57876207118155e-09	5.31805635076777e-08
TRINITY_DN3216_c0_g1_i4	gonads	mantle	858.703916944546	7.15231819898361	432.928117571765	6.96765354437581	1.17073335248492	5.95152903911617	2.65648874804577e-09	5.47230824349363e-08
TRINITY_DN2_c0_g1_i1	gonads	mantle	2.77505685447301	556.455856295486	279.61545657498	-7.78462852529099	1.3084339379479	-5.94957704742825	2.68836270935183e-09	5.52822641891107e-08
TRINITY_DN2106_c0_g1_i1	gonads	mantle	5.48029205965994	487.716853330419	246.59857269504	-6.38296368481115	1.07285631649222	-5.94950468827055	2.68955138877658e-09	5.52822641891107e-08
TRINITY_DN4038_c0_g1_i1	gonads	mantle	654.967055579581	14260.7835807424	7457.87531816098	-4.44509285198394	0.747476022908062	-5.94680326291975	2.73429714562151e-09	5.60996509644888e-08
TRINITY_DN6594_c0_g1_i2	gonads	mantle	32.876876183055	957.401110088666	495.13899313586	-4.87020156096291	0.818984875654179	-5.94663186798505	2.73716041696912e-09	5.60996509644888e-08
TRINITY_DN1604_c0_g1_i1	gonads	mantle	0	373.982040153492	186.991020076746	-10.7790375566719	1.81265028158478	-5.94656215055887	2.73832593018699e-09	5.60996509644888e-08
TRINITY_DN124_c0_g1_i2	gonads	mantle	1048.03780328392	8.58782272770249	528.312813005811	6.97922467815622	1.17380011931272	5.94583742438421	2.75047032698254e-09	5.62867333946789e-08
TRINITY_DN62_c0_g1_i11	gonads	mantle	280.649355247823	0	140.324677623911	10.8558177213356	1.82617591971772	5.94456295481851	2.77195423577487e-09	5.66643248809821e-08
TRINITY_DN3819_c0_g1_i3	gonads	mantle	23.2689096663286	827.556806409924	425.412858038126	-5.17595627622611	0.872527952376025	-5.93213806174484	2.99015017432186e-09	6.10578861825461e-08
TRINITY_DN3258_c0_g1_i1	gonads	mantle	21760.8005362099	702.652775851509	11231.7266560307	4.9535808981584	0.835150626218283	5.93136225089015	3.00431552444802e-09	6.12801651296799e-08
TRINITY_DN40067_c0_g1_i1	gonads	mantle	262.438556962168	0	131.219278481084	10.7593193989263	1.81447923068388	5.92970104974479	3.03486710766124e-09	6.1835831013678e-08
TRINITY_DN282_c0_g1_i10	gonads	mantle	733.537319546307	3.2690095194691	368.403164532888	7.69501314108874	1.29783516002746	5.92911440380912	3.04572837669651e-09	6.19895304904114e-08
TRINITY_DN7412_c0_g1_i2	gonads	mantle	539.067373218798	0.2971826835881	269.682277951193	10.420582017643	1.75881847049269	5.9247626702055	3.12748734423301e-09	6.3584302001795e-08
TRINITY_DN137_c0_g1_i1	gonads	mantle	811.311983904107	4.85047006411124	408.081226984109	7.47581111506097	1.26197305484435	5.92390708055412	3.14381139078849e-09	6.38467087233609e-08
TRINITY_DN27155_c0_g2_i1	gonads	mantle	71.0960265188327	1853.88091885587	962.488472687351	-4.69813490757316	0.793723710978989	-5.91910616072993	3.23695983534994e-09	6.5667054900845e-08
TRINITY_DN7002_c1_g1_i2	gonads	mantle	1180.31497154992	8.85980096667979	594.587386258301	7.1072703852561	1.20083751350889	5.91859456862605	3.24704285102632e-09	6.58001612023597e-08
TRINITY_DN7127_c0_g1_i5	gonads	mantle	3.62917056225468	368.381856216896	186.005513389575	-6.71959530882195	1.13580720921093	-5.91614074495108	3.29583212616851e-09	6.67164977739246e-08
TRINITY_DN4743_c1_g1_i5	gonads	mantle	28.1078037493348	937.919494660744	483.013649205039	-5.07958369786018	0.859193221991156	-5.91203883811885	3.37898836380025e-09	6.83257776939868e-08
TRINITY_DN10905_c0_g3_i2	gonads	mantle	366.737812427598	0.866343606153492	183.802078016876	8.81988560420222	1.493065549585	5.90723267752959	3.47902217997265e-09	7.02724869303881e-08
TRINITY_DN83520_c0_g1_i1	gonads	mantle	445.785520388896	2.00466545128428	223.89509292009	7.93867237657938	1.34451058679036	5.90450715269616	3.53702526808706e-09	7.13669331630006e-08
TRINITY_DN12688_c0_g2_i1	gonads	mantle	244.377154324894	0	122.188577162447	10.657506032746	1.80564852460231	5.90231481239866	3.58436359450752e-09	7.22440662349283e-08
TRINITY_DN550_c1_g1_i3	gonads	mantle	693.741458135363	1.13832184513078	347.439889990247	9.51185812287697	1.61257175880375	5.89856424741873	3.66678189211914e-09	7.38255957676229e-08
TRINITY_DN4949_c0_g1_i2	gonads	mantle	5.33739797781804	347.415476185131	176.376437081474	-6.00575425100056	1.01835104970024	-5.89752841396728	3.68986744729925e-09	7.42104234503114e-08
TRINITY_DN410_c0_g1_i11	gonads	mantle	12616.6222068395	509.7019524501	6563.16207964478	4.63035735149648	0.785175946929242	5.89722261565122	3.6967097624208e-09	7.4268091614054e-08
TRINITY_DN797_c0_g1_i1	gonads	mantle	1.28117056167251	363.1996065352	182.240388548436	-7.9041727548708	1.34062602944513	-5.89588190984346	3.72685445631116e-09	7.47932853509321e-08
TRINITY_DN6561_c0_g2_i1	gonads	mantle	380.608220525058	1.73268721230698	191.170453868682	7.84540571828835	1.33120594830498	5.8934575287001	3.78197340164646e-09	7.58180161334362e-08
TRINITY_DN10970_c0_g1_i8	gonads	mantle	0	378.006034197189	189.003017098594	-10.7944204873957	1.83256965255744	-5.89031935148089	3.85450017282147e-09	7.71891545862769e-08
TRINITY_DN3214_c0_g1_i9	gonads	mantle	10.2493644933801	1256.22046034363	633.234912418504	-6.87152398528523	1.16683894938987	-5.88900806651874	3.88520485444691e-09	7.76781881281137e-08
TRINITY_DN26907_c0_g1_i1	gonads	mantle	476.928233081243	13.045562981524	244.986898031384	5.2017058712072	0.8833036217677	5.88892170598978	3.88723538320415e-09	7.76781881281137e-08
TRINITY_DN2381_c0_g2_i3	gonads	mantle	5.55011370894601	468.747570470002	237.148842089474	-6.5004480726557	1.10389590405239	-5.88864226127899	3.89381283330686e-09	7.7726494634087e-08
TRINITY_DN1211_c0_g1_i3	gonads	mantle	8.3267959550539	478.680621251464	243.503708603259	-5.79714389392075	0.986161538732459	-5.8784931943016	4.14017826508968e-09	8.25561266861639e-08
TRINITY_DN13710_c0_g2_i1	gonads	mantle	1553.92802401329	50.7162723010247	802.322148157159	4.94631349001358	0.841735992781101	5.87632408787812	4.19476714456986e-09	8.35554683679566e-08
TRINITY_DN12609_c0_g2_i5	gonads	mantle	42.9800958113235	1635.55131538296	839.265705597142	-5.26126260770497	0.895767108271583	-5.87347152973364	4.26762350966658e-09	8.49161636364327e-08
TRINITY_DN455_c0_g1_i2	gonads	mantle	0	305.900176957757	152.950088478878	-10.4894684120418	1.78609028060415	-5.87286573694008	4.28325367656473e-09	8.51365018009951e-08
TRINITY_DN287_c0_g1_i1	gonads	mantle	402.664155887365	1.75789165691779	202.211023772141	7.77058906731106	1.32513721159964	5.86398827177359	4.51879411065272e-09	8.97227940100269e-08
TRINITY_DN8643_c0_g1_i1	gonads	mantle	253.82597284343	0	126.912986421715	10.7110158938392	1.82743237921932	5.86123788526447	4.59429243022551e-09	9.11250103676577e-08
TRINITY_DN7613_c0_g1_i1	gonads	mantle	448.62877350102	2.89621350204858	225.762493501534	7.30142746891229	1.24588723710167	5.86042400265513	4.61686796053326e-09	9.14756744163344e-08
TRINITY_DN12809_c0_g1_i1	gonads	mantle	20.7114447178882	1218.21317417354	619.462309445716	-5.84181972392362	0.997388722405754	-5.85711427519738	4.70979062944334e-09	9.32179323310586e-08
TRINITY_DN910_c0_g2_i13	gonads	mantle	4.76744704208529	494.393260105345	249.580353573715	-6.79248837688208	1.16153068805574	-5.84787681180586	4.97887042827818e-09	9.84393810391e-08
TRINITY_DN1581_c0_g1_i4	gonads	mantle	0	364.76410631052	182.38205315526	-10.7429462891015	1.83820826648995	-5.84424870943221	5.08859546050266e-09	1.00502449877412e-07
TRINITY_DN15331_c0_g1_i1	gonads	mantle	0	356.055532011505	178.027766005752	-10.7080888446664	1.83315696845943	-5.84133766442564	5.178332373269e-09	1.02166802599956e-07
TRINITY_DN3444_c0_g1_i2	gonads	mantle	3076.75884630002	118.809825614341	1597.78433595718	4.69852605840152	0.804775582945227	5.83830593021521	5.27342606671145e-09	1.039332200743e-07
TRINITY_DN4007_c0_g1_i1	gonads	mantle	62.3324213600787	4156.72182351067	2109.52712243537	-6.06951250152878	1.0406643171227	-5.83234420712162	5.46540269753804e-09	1.07603355111487e-07
TRINITY_DN1734_c0_g1_i1	gonads	mantle	12.6671861432484	498.928911321193	255.798048732221	-5.29808361034748	0.908556545538248	-5.83131962051827	5.49907357892683e-09	1.0815230605123e-07
TRINITY_DN4417_c0_g1_i4	gonads	mantle	0.854113707781677	349.264793131106	175.059453419444	-8.39796651098389	1.44059820820067	-5.82949948374093	5.5593868954084e-09	1.09223538121778e-07
TRINITY_DN7787_c0_g2_i2	gonads	mantle	0	352.590157586891	176.295078793445	-10.6939697053234	1.83511040094697	-5.82742580490254	5.62888616480057e-09	1.10472803679762e-07
TRINITY_DN951_c0_g1_i2	gonads	mantle	7315.11367981069	275.955068597449	3795.53437420407	4.73022825288572	0.812596712670468	5.82112649378139	5.84523084260678e-09	1.14598418744245e-07
TRINITY_DN5686_c0_g1_i3	gonads	mantle	16.296356705503	725.273256738202	370.784806721852	-5.47905806507719	0.941481030955016	-5.81961599323925	5.89829798685804e-09	1.15517609629408e-07
TRINITY_DN645_c0_g1_i1	gonads	mantle	236.467662873922	0	118.233831436961	10.6091292187455	1.82399969520304	5.81640953485169	6.01250575501209e-09	1.17631055001723e-07
TRINITY_DN3223_c0_g1_i5	gonads	mantle	231.28778750266	0	115.64389375133	10.5785353327982	1.81922445260235	5.81485990783923	6.06846862456273e-09	1.1860174454114e-07
TRINITY_DN3993_c0_g1_i2	gonads	mantle	532.731342059722	0.569160922565392	266.650251491144	10.2889370310152	1.77112452224867	5.80926801123622	6.2746573665116e-09	1.22503341939292e-07
TRINITY_DN5149_c1_g1_i3	gonads	mantle	15.8692998516122	648.391393954394	332.130346903003	-5.358025360381	0.923505896568281	-5.80183123929284	6.55945631783101e-09	1.27929939292646e-07
TRINITY_DN4813_c0_g1_i1	gonads	mantle	5121.3864327933	170.261148646723	2645.82379072001	4.91397435153926	0.846995471692072	5.8016536283511	6.56640955305836e-09	1.27932008435185e-07
TRINITY_DN7091_c0_g1_i1	gonads	mantle	1943.41376749357	42.144261528547	992.779014511061	5.51450462235959	0.95063978968791	5.80083506095403	6.59854815561287e-09	1.28378839090135e-07
TRINITY_DN675_c1_g1_i1	gonads	mantle	0.782666666860723	423.139083330939	211.9608749989	-9.49309280259493	1.63653704202915	-5.80071978745093	6.60308629659705e-09	1.28378839090135e-07
TRINITY_DN5352_c0_g1_i1	gonads	mantle	389.927148094831	1.75789165691779	195.842519875874	7.72467753442422	1.33197205852208	5.79942911339697	6.65410587957727e-09	1.29236293403349e-07
TRINITY_DN8325_c0_g2_i2	gonads	mantle	638.207953595233	18.4704646199422	328.339209107588	5.0906359318664	0.878045741100372	5.79768876902334	6.72350808972628e-09	1.3044862424553e-07
TRINITY_DN5089_c0_g1_i1	gonads	mantle	520.715306242937	5.76722255948634	263.241264401211	6.53445428102075	1.12805282390512	5.79268465318815	6.92700986211276e-09	1.3425752309514e-07
TRINITY_DN5852_c0_g1_i1	gonads	mantle	1635.06218430398	22.4241159815476	828.743150142766	6.20400409463017	1.07127246413477	5.79124760724708	6.98654883083866e-09	1.35271169280196e-07
TRINITY_DN93006_c0_g1_i1	gonads	mantle	3333.45867393258	53.7836462636073	1693.62116009809	5.96060988452987	1.02985965551863	5.7877885133078	7.13191235946837e-09	1.37942702406115e-07
TRINITY_DN840_c17_g1_i1	gonads	mantle	37.0045506401215	995.182029675996	516.093290158059	-4.75287106066888	0.82131584296315	-5.78689806289555	7.16980574329149e-09	1.38532213554972e-07
TRINITY_DN1204_c0_g1_i12	gonads	mantle	625.589388819004	2.27664369026157	313.933016254633	8.27223360094137	1.43036313572426	5.78331012198013	7.32448531471345e-09	1.41374673161267e-07
TRINITY_DN10368_c0_g1_i4	gonads	mantle	276.461611491279	3.46537442461397	139.963492957947	6.36955784949205	1.10180166643594	5.78103849678865	7.42408979083318e-09	1.43149322654208e-07
TRINITY_DN888_c0_g1_i6	gonads	mantle	462.154949526955	1.70748276769618	231.931216147325	8.30197113388021	1.43647849909065	5.77939115631433	7.49714376808237e-09	1.44408901198815e-07
TRINITY_DN3048_c3_g1_i1	gonads	mantle	259.189377087406	0.866343606153492	130.02786034678	8.32638678109421	1.44172651235351	5.77528866241213	7.68212678734273e-09	1.47819626050166e-07
TRINITY_DN3471_c0_g1_i1	gonads	mantle	32.0243878669082	898.30277245447	465.163580160689	-4.80408108556685	0.831887183283536	-5.77491898192817	7.69901213742292e-09	1.47992122197129e-07
TRINITY_DN2893_c0_g1_i3	gonads	mantle	39.9906978340876	1750.65196580187	895.321331817978	-5.46601797062653	0.946981859340658	-5.77204084398436	7.83171254718769e-09	1.50388198593684e-07
TRINITY_DN6028_c0_g1_i1	gonads	mantle	52.3785973801917	1261.21688642366	656.797741901927	-4.58255174628462	0.794049325323367	-5.77111723433357	7.87476622152497e-09	1.51059683863421e-07
TRINITY_DN32133_c0_g3_i2	gonads	mantle	395.487014153586	0.2971826835881	197.892098418587	9.97180345750122	1.72825781592213	5.76985873614039	7.93380118807666e-09	1.52036042459512e-07
TRINITY_DN20444_c0_g2_i2	gonads	mantle	0	271.575239305655	135.787619652827	-10.3185206351215	1.78866231974423	-5.76884777032534	7.98153612238879e-09	1.52794078801959e-07
TRINITY_DN4617_c0_g1_i5	gonads	mantle	1418.12712506826	29.9292964050825	724.028210736672	5.56646808232355	0.965312673365993	5.76649228370076	8.09384136156511e-09	1.54785396110013e-07
TRINITY_DN2979_c3_g1_i1	gonads	mantle	13.8038372314441	1129.18986394852	571.496850589981	-6.40367179894935	1.11093879510947	-5.76419855633752	8.204677824658e-09	1.56744581263712e-07
TRINITY_DN21584_c0_g2_i3	gonads	mantle	0	307.682124245188	153.841062122594	-10.4974618474883	1.82174651457506	-5.76230653578987	8.29721261312613e-09	1.5835048055531e-07
TRINITY_DN8412_c0_g1_i1	gonads	mantle	329.47347988995	0.569160922565392	165.021320406258	9.61560863249126	1.66883528930415	5.76186798908157	8.31880543584438e-09	1.58600572207466e-07
TRINITY_DN2689_c0_g1_i1	gonads	mantle	18976.6941480325	686.912634924823	9831.80339147864	4.7887786651717	0.831293347827476	5.7606363357614	8.37974122720197e-09	1.5959947511625e-07
TRINITY_DN4949_c0_g3_i1	gonads	mantle	316.780287480544	0	158.390143740272	11.0302298521522	1.91487901511766	5.76027506963642	8.39769695756042e-09	1.5977858447562e-07
TRINITY_DN5115_c2_g1_i1	gonads	mantle	7.18689408358841	523.602168920197	265.394531501893	-6.24709105722374	1.08505069755288	-5.75741859003718	8.5409936096998e-09	1.62339699495047e-07
TRINITY_DN1204_c0_g1_i3	gonads	mantle	368.717199482131	0	184.358599741065	11.249446850173	1.95402115018622	5.75707527479984	8.55837538615392e-09	1.62504761905386e-07
TRINITY_DN2377_c0_g1_i1	gonads	mantle	5874.89790097438	183.357120517469	3029.12751074593	5.00444840603324	0.869578292882871	5.75502912962815	8.66268559441408e-09	1.64318393549272e-07
TRINITY_DN916_c0_g1_i1	gonads	mantle	143.888902711785	3460.1149393656	1802.00192103869	-4.58965328974032	0.797627995399431	-5.75412763369965	8.70903412753912e-09	1.65030013832597e-07
TRINITY_DN426_c0_g1_i2	gonads	mantle	21.4892352098443	974.480059603272	497.984647406558	-5.53401341254806	0.962160791723291	-5.7516513457551	8.83759141046752e-09	1.67296411259549e-07
TRINITY_DN2480_c0_g1_i1	gonads	mantle	4387.63795271648	144.940819163127	2266.28938593981	4.92367667223887	0.856251597712283	5.75026859557851	8.91017806949422e-09	1.68499764221083e-07
TRINITY_DN2203_c0_g1_i2	gonads	mantle	391.849716633157	0.8915480507643	196.370632341961	8.54734497825167	1.48673493825375	5.74907117491367	8.97350396279344e-09	1.69525731082743e-07
TRINITY_DN4854_c0_g1_i2	gonads	mantle	426.504641881061	0.2971826835881	213.400912282325	10.0822020696362	1.75425429070703	5.74728653824334	9.06869763786357e-09	1.71151057238225e-07
TRINITY_DN534_c0_g1_i1	gonads	mantle	11.8845194763876	577.637859629912	294.76118955315	-5.59557451695972	0.973714596974268	-5.74662692163337	9.10412989877438e-09	1.71646380452775e-07
TRINITY_DN21675_c0_g1_i2	gonads	mantle	284.551310840682	0	142.275655420341	10.8753653306703	1.89287859138598	5.74541092078565	9.16980219830954e-09	1.72710266404451e-07
TRINITY_DN4654_c0_g1_i1	gonads	mantle	225.721419877365	0	112.860709938683	10.5419276212856	1.83500745629611	5.74489634094678	9.19773146594404e-09	1.73061847643201e-07
TRINITY_DN37366_c0_g2_i3	gonads	mantle	317.801676144691	0.2971826835881	159.049429414139	9.65397328875406	1.68090057344746	5.74333392542911	9.28304059224824e-09	1.74491278094131e-07
TRINITY_DN10804_c0_g1_i1	gonads	mantle	391.424285170901	3.19339618563668	197.308840678269	6.94608799816156	1.20957227218338	5.74259856802377	9.3234574074883e-09	1.75074852463831e-07
TRINITY_DN704_c3_g1_i1	gonads	mantle	1.56533333372145	440.458387174073	221.011860253897	-8.42388491471441	1.46796888398349	-5.73846285614399	9.55397110864322e-09	1.79223289351295e-07
TRINITY_DN370_c0_g1_i6	gonads	mantle	0	275.137309671067	137.568654835534	-10.337837627104	1.80156233187488	-5.73826253146927	9.56527622592221e-09	1.7925538716663e-07
TRINITY_DN4639_c0_g1_i3	gonads	mantle	347.663148084352	1.73268721230698	174.697917648329	7.71358363936491	1.34491870235861	5.73535309296943	9.73094060174894e-09	1.82177248700478e-07
TRINITY_DN2878_c0_g1_i1	gonads	mantle	78.8447445799794	1757.33621229887	918.090478439423	-4.48582213626707	0.782298770396007	-5.73415465551135	9.79998805410535e-09	1.8328626306597e-07
TRINITY_DN14230_c0_g1_i2	gonads	mantle	6.97417835246044	359.085336016543	183.029757184502	-5.67243673628362	0.989496361649161	-5.73265042311986	9.88732799571098e-09	1.84734836271864e-07
TRINITY_DN3459_c0_g1_i4	gonads	mantle	352.006789055816	2.30184813487238	177.154318595344	7.34597058304301	1.28181774647263	5.73090098280978	9.98985724386591e-09	1.86464028715675e-07
TRINITY_DN1242_c0_g1_i4	gonads	mantle	0.782666666860723	427.595674770663	214.189170718762	-9.50405391141459	1.65852909661021	-5.7304113209949	1.00187394163833e-08	1.86816494267171e-07
TRINITY_DN12628_c0_g1_i1	gonads	mantle	1.99239018761228	432.242211649693	217.117300918653	-7.89435400085871	1.37792576484467	-5.72915769649509	1.00930534837456e-08	1.88014567587541e-07
TRINITY_DN6428_c0_g5_i1	gonads	mantle	328.020158197008	0	164.010079098504	11.0805697900396	1.93544113903227	5.72508745762216	1.0338046968598e-08	1.92386523467415e-07
TRINITY_DN3086_c0_g1_i1	gonads	mantle	38.0762562539358	1613.58087940441	825.828567829172	-5.3885133167577	0.941478859922174	-5.7234565173382	1.04378291696887e-08	1.94050149459168e-07
TRINITY_DN10596_c0_g2_i10	gonads	mantle	29.3889743110074	856.669019283977	443.028996797492	-4.88097295051002	0.852994313727517	-5.72216352671867	1.05175999492802e-08	1.95338804624603e-07
TRINITY_DN14097_c2_g1_i1	gonads	mantle	8437.8883386812	494.008098574991	4465.94821862809	4.09492245184615	0.715680408440036	5.72171936461391	1.05451389197358e-08	1.95655785080778e-07
TRINITY_DN14898_c0_g1_i1	gonads	mantle	227.710559281708	0	113.855279640854	10.5543192252041	1.84532045168766	5.71950482397327	1.06834941619794e-08	1.98026195359547e-07
TRINITY_DN5214_c0_g1_i1	gonads	mantle	449.557585032992	3.73735266359126	226.647468848292	6.97931831409529	1.22048216953784	5.71849264847365	1.07473165820095e-08	1.99011757203436e-07
TRINITY_DN374_c0_g1_i5	gonads	mantle	10.4604548328732	780.998320632194	395.729387732534	-6.24922442760426	1.09325505695833	-5.71616329403583	1.08956041249656e-08	2.01410896811471e-07
TRINITY_DN16264_c0_g1_i1	gonads	mantle	0	267.660306715691	133.830153357845	-10.2968530391603	1.80137133222057	-5.71611907827314	1.08984380580388e-08	2.01410896811471e-07
TRINITY_DN6012_c0_g1_i4	gonads	mantle	8.25372352249807	819.997770654876	414.125747088687	-6.71572887616213	1.17596855145187	-5.71080652443537	1.12442018200235e-08	2.07595520558616e-07
TRINITY_DN93880_c0_g1_i1	gonads	mantle	447.846106834159	1.13832184513078	224.492214339645	8.89670507777332	1.5588718357907	5.70714337991787	1.14887999509507e-08	2.11902012125926e-07
TRINITY_DN2503_c0_g1_i1	gonads	mantle	188.224866908971	4137.36352872439	2162.79419781668	-4.45902611240848	0.78135717572043	-5.70677054101046	1.15139833990337e-08	2.12157066891071e-07
TRINITY_DN2535_c1_g2_i2	gonads	mantle	26.3281292928505	935.019159321051	480.673644306951	-5.17626317998196	0.907119071591842	-5.70626651129547	1.15481134385053e-08	2.12576306881806e-07
TRINITY_DN2759_c1_g1_i1	gonads	mantle	2.98939797723587	557.629923888711	280.309660932973	-7.39464954785815	1.2959333846913	-5.70604140244416	1.15633882757653e-08	2.12647978882283e-07
TRINITY_DN871_c2_g2_i2	gonads	mantle	0.782666666860723	404.587734725422	202.685200696142	-9.42540542947919	1.65269083800841	-5.70306630418388	1.17671183294667e-08	2.16181749132503e-07
TRINITY_DN7333_c0_g1_i3	gonads	mantle	238.805910524695	0	119.402955262347	10.6226380240297	1.86340583449107	5.70065727358365	1.19346366296714e-08	2.18672098488569e-07
TRINITY_DN15779_c0_g2_i1	gonads	mantle	1937.42175783298	68.783465807194	1003.10261182009	4.82349666837868	0.846132322808106	5.70064106801957	1.19357713354216e-08	2.18672098488569e-07
TRINITY_DN16605_c0_g1_i1	gonads	mantle	408.14282255539	1.1887307343524	204.665776644871	8.22091008281093	1.44211000385656	5.70061233943747	1.19377831544819e-08	2.18672098488569e-07
TRINITY_DN1204_c0_g1_i13	gonads	mantle	378.331667565397	0.5943653671762	189.463016466286	9.04350231093834	1.58693362816666	5.69872750216154	1.20704978972225e-08	2.20886564849858e-07
TRINITY_DN1447_c0_g1_i6	gonads	mantle	481.502398900805	3.81296599742368	242.657682449114	6.93119013920558	1.21668995271761	5.69675957603169	1.22105926648336e-08	2.23231617759052e-07
TRINITY_DN102630_c0_g1_i1	gonads	mantle	377.687018805473	0.866343606153492	189.276681205813	8.8569662518019	1.55510921829301	5.69539820587257	1.23084304847625e-08	2.24800308091205e-07
TRINITY_DN6961_c0_g1_i3	gonads	mantle	3.62917056225468	338.130172683614	170.879671622935	-6.59415463811014	1.15792682948395	-5.69479389388441	1.23521043894162e-08	2.25377654699075e-07
TRINITY_DN3333_c0_g1_i4	gonads	mantle	303.020335823242	4.60369626974475	153.812016046493	6.1085497698939	1.07299523351275	5.69298872828715	1.24834631158492e-08	2.2755221937222e-07
TRINITY_DN4760_c0_g3_i2	gonads	mantle	2.49089408242408	332.851700479864	167.671297281144	-6.98965136730705	1.22864369887791	-5.68891646430167	1.27847987031411e-08	2.32817913225622e-07
TRINITY_DN5749_c0_g1_i1	gonads	mantle	0.854113707781677	381.386402798584	191.120258253183	-8.53491696587222	1.50046189444644	-5.68819308071865	1.2839061118143e-08	2.33578401101639e-07
TRINITY_DN3853_c0_g1_i7	gonads	mantle	0.427056853890838	369.724111247107	185.075584050499	-9.37443530886001	1.64837281875667	-5.68708437932806	1.29226615211176e-08	2.34870630214553e-07
TRINITY_DN426_c0_g1_i11	gonads	mantle	56.438075579607	1699.46829719421	877.953186386909	-4.8992578097456	0.861960932691295	-5.68385134863209	1.31694756907568e-08	2.39123890968028e-07
TRINITY_DN1768_c0_g2_i3	gonads	mantle	0	264.7588225619	132.37941128095	-10.2810008192452	1.80899088925385	-5.68327949041567	1.32136062625461e-08	2.39692251853797e-07
TRINITY_DN6574_c0_g2_i2	gonads	mantle	2.41944704150312	279.915139424894	141.167293233198	-6.92141863637914	1.21807473345781	-5.68226106844113	1.32925544007025e-08	2.40884822811513e-07
TRINITY_DN7972_c0_g1_i1	gonads	mantle	0	254.071936070309	127.035968035155	-10.222390991473	1.79905179469677	-5.68209932677121	1.33051347217663e-08	2.40884822811513e-07
TRINITY_DN1006_c0_g1_i5	gonads	mantle	27.39820951503	689.13819433051	358.26820192277	-4.65082686164546	0.818899894093042	-5.67935946163041	1.3520008277175e-08	2.44538078074285e-07
TRINITY_DN11795_c0_g1_i13	gonads	mantle	3676.83054453285	18.2131495220925	1847.52184702747	7.68174905783644	1.35278511732323	5.67846952148351	1.3590524270879e-08	2.45575778991396e-07
TRINITY_DN4042_c0_g1_i1	gonads	mantle	1663.78877092911	54.6751943143716	859.231982621742	4.93649931073415	0.869442740577333	5.67777391235239	1.3645890765939e-08	2.46337993305126e-07
TRINITY_DN8721_c0_g1_i2	gonads	mantle	749.242665415837	27.2798566974004	388.261261056619	4.78229097147566	0.842351093348297	5.67731318833614	1.36826823196105e-08	2.46763741756373e-07
TRINITY_DN6046_c2_g2_i1	gonads	mantle	216.540510214529	0	108.270255107265	10.4818947503364	1.84669557393566	5.67602743964859	1.37858674640146e-08	2.48384906169382e-07
TRINITY_DN892_c0_g1_i1	gonads	mantle	32.1672819487501	965.055219551671	498.611250750211	-4.89718523042717	0.862956953081509	-5.67488935912729	1.38778322035018e-08	2.49585793093777e-07
TRINITY_DN312_c0_g1_i4	gonads	mantle	1285.14043275897	30.9867342646392	658.063583511804	5.39155601214377	0.950075343830073	5.67487204794579	1.38792356574842e-08	2.49585793093777e-07
TRINITY_DN3979_c0_g1_i5	gonads	mantle	0.782666666860723	403.242506671663	202.012586669262	-9.41903262120365	1.66097107905761	-5.67079869117756	1.42133331667352e-08	2.55347997007e-07
TRINITY_DN20484_c0_g1_i1	gonads	mantle	1.6367803746424	322.9234469314	162.280113653021	-7.61215362238208	1.34269205793444	-5.66932199933646	1.43363707050658e-08	2.57310999282853e-07
TRINITY_DN4867_c0_g1_i6	gonads	mantle	598.384460526497	18.5156028574222	308.45003169196	5.02580399416708	0.886664962888005	5.66821088519982	1.44296299165235e-08	2.5873628153582e-07
TRINITY_DN1910_c1_g2_i1	gonads	mantle	393.983375510976	2.00466545128428	197.99402048113	7.75563437495512	1.37018731601977	5.66027307673837	1.51132311146553e-08	2.70734046161285e-07
TRINITY_DN5272_c0_g1_i1	gonads	mantle	2848.6861756388	145.405040469605	1497.0456080542	4.2936353103515	0.758905210761634	5.65767008773392	1.53441725058013e-08	2.74607776914167e-07
TRINITY_DN6907_c0_g1_i2	gonads	mantle	0.854113707781677	324.984940737744	162.919527222763	-8.29826047823691	1.46757998178141	-5.65438380275815	1.56406364976398e-08	2.79645600308039e-07
TRINITY_DN2948_c0_g1_i1	gonads	mantle	23486.2479630718	998.101149994461	12242.1745565331	4.55701876536447	0.806042075604881	5.65357430248878	1.57145132054457e-08	2.80697863031116e-07
TRINITY_DN5611_c0_g3_i1	gonads	mantle	4.34039018819445	549.364488289207	276.852439238701	-7.10048986119032	1.25620422164506	-5.65233720667798	1.5828068355356e-08	2.8245618830131e-07
TRINITY_DN26237_c0_g2_i1	gonads	mantle	1.20972352075156	311.30926664095	156.259495080851	-8.09487185457925	1.43242290493118	-5.65117454259651	1.59355175349404e-08	2.84102299258422e-07
TRINITY_DN6676_c0_g1_i1	gonads	mantle	833.650456646828	11.5092406743619	422.579848660595	6.2051954951545	1.09847046785731	5.64894157533286	1.61438706244917e-08	2.87542496423264e-07
TRINITY_DN2375_c0_g1_i8	gonads	mantle	3.2735607492848	352.222632221212	177.748096485248	-6.7404887841371	1.19331417822083	-5.64854495752897	1.6181153803845e-08	2.87664240910405e-07
TRINITY_DN60_c0_g1_i1	gonads	mantle	772.029254912689	9.7765534620549	390.902904187372	6.33513720770976	1.12159270331935	5.64834024772176	1.62004298027771e-08	2.87664240910405e-07
TRINITY_DN82769_c0_g1_i1	gonads	mantle	861.832958220354	11.186853546163	436.509905883258	6.30263803918079	1.11585141165896	5.64827715709075	1.62063750724581e-08	2.87664240910405e-07
TRINITY_DN9771_c0_g1_i4	gonads	mantle	268.042238404051	0	134.021119202026	10.7890547636863	1.91017089650476	5.64821439978389	1.62122910339679e-08	2.87664240910405e-07
TRINITY_DN6561_c0_g1_i1	gonads	mantle	299.772711149101	0	149.886355574551	10.9505527938135	1.93932255805154	5.64658661260332	1.63664729519604e-08	2.90124459804959e-07
TRINITY_DN8943_c0_g1_i2	gonads	mantle	2171.085106803	87.6970691266475	1129.39108796483	4.63446410464899	0.820825915148286	5.64609866613647	1.64129673862091e-08	2.90672874544011e-07
TRINITY_DN15913_c0_g1_i1	gonads	mantle	202.817872373816	0	101.408936186908	10.3886411231959	1.84027963731303	5.64514267970936	1.65044315922603e-08	2.92015908967606e-07
TRINITY_DN7553_c0_g1_i1	gonads	mantle	53.5168738600223	1098.40456326416	575.960718562089	-4.35352688675981	0.771654512839515	-5.64180836672595	1.68273331300227e-08	2.97447390918964e-07
TRINITY_DN15708_c0_g1_i1	gonads	mantle	350.402516513871	7.49990977179333	178.951213142832	5.58312546424904	0.989656937958315	5.64147559634872	1.68598939562998e-08	2.97741265292538e-07
TRINITY_DN12871_c0_g2_i2	gonads	mantle	1246.54461270998	61.6616227045628	654.103117707273	4.34157639085233	0.770072668535737	5.63787882396563	1.72157578922175e-08	3.03738640659294e-07
TRINITY_DN86086_c0_g1_i1	gonads	mantle	1132.28164053283	12.8943363138591	572.587988423344	6.48745184601686	1.15250000597428	5.62902543374185	1.81230676227314e-08	3.19444712701051e-07
TRINITY_DN3211_c0_g1_i7	gonads	mantle	940.820596882175	19.9763118307519	480.398454356463	5.56467384754413	0.988871311243566	5.62729829885166	1.83054014464473e-08	3.22354496348183e-07
TRINITY_DN804_c1_g1_i9	gonads	mantle	31.8100467441454	883.226190762953	457.518118753549	-4.79617831369578	0.852474244021512	-5.62618559719764	1.84238116114512e-08	3.24134177164175e-07
TRINITY_DN95546_c0_g1_i1	gonads	mantle	0.782666666860723	363.029594888763	181.906130777812	-9.27030613679938	1.64775667838304	-5.62601642488648	1.84418794004002e-08	3.24146824757363e-07
TRINITY_DN7823_c0_g2_i2	gonads	mantle	0	286.537015472953	143.268507736476	-10.394602358422	1.84902363313356	-5.62167090358176	1.89119277364821e-08	3.32096294951533e-07
TRINITY_DN5628_c0_g1_i1	gonads	mantle	9.74923520693344	436.949023326076	223.349129266505	-5.4978229223438	0.978621081636582	-5.6179281496262	1.93260828884663e-08	3.3905026543484e-07
TRINITY_DN14728_c0_g1_i4	gonads	mantle	494.029941745481	6.06440524307444	250.047173494278	6.37699052110147	1.13559593481052	5.61554539393938	1.95943205538121e-08	3.43264819226566e-07
TRINITY_DN5191_c0_g1_i1	gonads	mantle	3.55772352133373	467.148000341941	235.352861931637	-7.16455434260158	1.27586052655143	-5.61546830041596	1.96030594152615e-08	3.43264819226566e-07
TRINITY_DN2973_c0_g1_i1	gonads	mantle	10625.1867668343	421.263413126256	5523.22508998028	4.65792093633887	0.829564331879188	5.61490020404737	1.9667572211147e-08	3.44072021716359e-07
TRINITY_DN7780_c0_g1_i1	gonads	mantle	267.756450240367	0	133.878225120184	10.7874971208522	1.92131484024989	5.61464310526488	1.96968359539021e-08	3.44185782717526e-07
TRINITY_DN1963_c0_g1_i1	gonads	mantle	0.782666666860723	371.127991865377	185.955329266119	-9.30026412909008	1.65646661213734	-5.61451952061378	1.97109177642771e-08	3.44185782717526e-07
TRINITY_DN894_c1_g1_i1	gonads	mantle	9006.32207111014	501.411312405985	4753.86669175806	4.16782272080562	0.742488651412445	5.61331504916219	1.98486736988753e-08	3.46267618477857e-07
TRINITY_DN1963_c0_g1_i4	gonads	mantle	2.13528426945419	334.293151055677	168.214217662566	-7.09820620762739	1.26493676943806	-5.6115106929659	2.00567892280438e-08	3.49571874941017e-07
TRINITY_DN12870_c0_g1_i1	gonads	mantle	485.206267287251	4.00933090256855	244.60779909491	7.00490359827775	1.24904325832203	5.60821536932849	2.04423547099665e-08	3.55959883877925e-07
TRINITY_DN4212_c1_g1_i5	gonads	mantle	0	243.357547505913	121.678773752956	-10.1596455638735	1.81183280493821	-5.60738581186024	2.05405441558871e-08	3.57336617326437e-07
TRINITY_DN113698_c0_g1_i1	gonads	mantle	0.427056853890838	405.397249976515	202.912153415203	-9.50924134303148	1.6958925023741	-5.60721940200772	2.0560296095881e-08	3.57347509074829e-07
TRINITY_DN1032_c0_g1_i2	gonads	mantle	247.907246188435	0	123.953623094218	10.6763559890598	1.90449603259279	5.6058693776983	2.07212196441913e-08	3.59809728468468e-07
TRINITY_DN31597_c0_g1_i1	gonads	mantle	702.004934007671	6.31117903744093	354.158056522556	6.84831980913188	1.22222277234161	5.60316823095307	2.10468766241323e-08	3.65125202270463e-07
TRINITY_DN4144_c0_g1_i2	gonads	mantle	0	245.90089878341	122.950449391705	-10.1744737757993	1.81612841087774	-5.60228765480406	2.11541109492381e-08	3.66645091814067e-07
TRINITY_DN27364_c0_g1_i3	gonads	mantle	226.005582649414	1.73268721230698	113.86913493086	7.09934930551327	1.26800907679794	5.59881584084637	2.15820911808665e-08	3.73716210957656e-07
TRINITY_DN6610_c0_g1_i1	gonads	mantle	2.84650389539396	277.381180636782	140.113842266088	-6.62615463291054	1.18412870590986	-5.59580609763121	2.1959902778852e-08	3.79906318074139e-07
TRINITY_DN914_c0_g1_i2	gonads	mantle	334.507210396101	0.2971826835881	167.402196539844	9.73069407970149	1.73961588153752	5.59358774714177	2.22424731914132e-08	3.84438824337062e-07
TRINITY_DN5029_c0_g1_i1	gonads	mantle	901.955172394839	8.2906400441144	455.122906219477	6.81571310713539	1.21944260471676	5.58920369090963	2.28113250539239e-08	3.93906467012491e-07
TRINITY_DN1069_c0_g1_i4	gonads	mantle	15.8692998516122	620.038287442212	317.953793646912	-5.29315888098222	0.947246797897939	-5.58794064305988	2.29778149776605e-08	3.96415046207395e-07
TRINITY_DN12450_c0_g1_i1	gonads	mantle	3.70061760317564	295.77076127115	149.735689437163	-6.29288260559188	1.126995609615	-5.58376851862063	2.35361929224925e-08	4.05673642586578e-07
TRINITY_DN3692_c0_g1_i2	gonads	mantle	1567.07760051703	88.4027935757502	827.740197046391	4.14792780230855	0.743122820898307	5.58175268698439	2.38106797989556e-08	4.10026489736117e-07
TRINITY_DN2214_c0_g1_i9	gonads	mantle	821.600427987738	35.9485634106769	428.774495699207	4.50662516001046	0.80750603198272	5.58091826131016	2.39252068347349e-08	4.1161930432798e-07
TRINITY_DN3570_c0_g1_i3	gonads	mantle	200.245778900661	0	100.122889450331	10.369085367221	1.8584194650599	5.57951827462525	2.41185606426559e-08	4.14564109519212e-07
TRINITY_DN9297_c0_g1_i5	gonads	mantle	283.549426876154	0	141.774713438077	10.8702207090063	1.94866196979372	5.57829981674916	2.4288076978858e-08	4.17094145471492e-07
TRINITY_DN2664_c0_g1_i9	gonads	mantle	194.486200243857	0	97.2431001219285	10.3274674569977	1.85264283386708	5.57445140974142	2.48311098556535e-08	4.26027967440799e-07
TRINITY_DN113004_c0_g1_i1	gonads	mantle	672.91482118444	14928.1422944167	7800.52855780056	-4.47164289944503	0.802498148558692	-5.57215354013741	2.51609517046456e-08	4.31291029036329e-07
TRINITY_DN8074_c0_g1_i3	gonads	mantle	0	280.618566245802	140.309283122901	-10.3644420425266	1.8601681843885	-5.5717768584101	2.52154256161052e-08	4.31828608809632e-07
TRINITY_DN910_c0_g2_i1	gonads	mantle	0	316.193184824961	158.096592412481	-10.5366226658388	1.89159014513159	-5.57024611962428	2.54379737469929e-08	4.35240935429318e-07
TRINITY_DN2105_c1_g2_i6	gonads	mantle	0	255.586026956408	127.793013478204	-10.229810073558	1.83782281650633	-5.56626568224062	2.60256340777414e-08	4.44888332212735e-07
TRINITY_DN19_c1_g2_i3	gonads	mantle	237.305522665355	0	118.652761332677	10.6132705890678	1.90734963268091	5.56440749363303	2.63044621251536e-08	4.49243665764506e-07
TRINITY_DN6063_c0_g1_i1	gonads	mantle	367.018724416377	1.13832184513078	184.078523130754	8.6126738658382	1.54891835750347	5.56044405059543	2.69089109126753e-08	4.59147115518197e-07
TRINITY_DN19897_c0_g1_i3	gonads	mantle	20.2096900398067	644.821079913692	332.515384976749	-5.00983455746136	0.901867525205688	-5.55495615203438	2.77681456803828e-08	4.73375943332365e-07
TRINITY_DN24696_c0_g1_i6	gonads	mantle	292.228581860908	0	146.114290930454	10.9137594304406	1.9647775275933	5.5547049358861	2.78081089916479e-08	4.73625076025478e-07
TRINITY_DN259_c0_g1_i2	gonads	mantle	58.7178793225379	3090.20912635447	1574.46350283851	-5.70496492808727	1.0273433445075	-5.55312394691396	2.80608955183121e-08	4.77495238491934e-07
TRINITY_DN493_c0_g1_i2	gonads	mantle	4.19912149798743	438.543998197748	221.371559847868	-6.62016592241195	1.19222632908566	-5.55277614736884	2.81168041363285e-08	4.78011254306789e-07
TRINITY_DN7082_c1_g1_i1	gonads	mantle	11.6701783536248	518.097532110302	264.883855231963	-5.50096385168542	0.991776740841127	-5.54657477349191	2.9132007505694e-08	4.94494444781677e-07
TRINITY_DN8498_c0_g1_i1	gonads	mantle	3.41645483112671	381.998877749179	192.707666290153	-6.65469394717277	1.19979386109523	-5.54653108584672	2.9139284077533e-08	4.94494444781677e-07
TRINITY_DN5706_c0_g1_i7	gonads	mantle	4341.90880631685	158.056724826742	2249.98276557179	4.78344830945987	0.863188160234404	5.54160556159724	2.99710811189083e-08	5.08148529605882e-07
TRINITY_DN4759_c0_g2_i3	gonads	mantle	77.7779151410698	1945.46197205738	1011.61994359923	-4.65026713842303	0.839243660837258	-5.54102146423574	3.0071235177581e-08	5.09384368139549e-07
TRINITY_DN7493_c0_g1_i7	gonads	mantle	252.671442447251	0	126.335721223625	10.7037706537735	1.93180025513275	5.54082681443584	3.01046834834726e-08	5.09489045475726e-07
TRINITY_DN508_c0_g1_i1	gonads	mantle	2.34800000058217	1007.70019299567	505.024096498126	-8.91445479948116	1.60921930612216	-5.53961462279675	3.03137983057611e-08	5.12563807732888e-07
TRINITY_DN9293_c0_g1_i1	gonads	mantle	568.173810149392	4.28130914154584	286.227559645469	7.147044273001	1.29038026565216	5.53871169859288	3.04704765910941e-08	5.14747183207959e-07
TRINITY_DN9701_c0_g1_i5	gonads	mantle	271.047890297636	4.08494423640098	137.566417267018	6.02800830031252	1.08951608341258	5.53273916015228	3.15268136161601e-08	5.32111098106897e-07
TRINITY_DN2290_c0_g1_i2	gonads	mantle	244.987669860485	0	122.493834930243	10.6591987540175	1.92672552093024	5.53228710484465	3.1608197169988e-08	5.3300320931774e-07
TRINITY_DN2930_c0_g1_i4	gonads	mantle	36.6505662187865	799.513721513008	418.082143865897	-4.43919699857958	0.802469042872112	-5.53192305424179	3.16738853460085e-08	5.33218256499684e-07
TRINITY_DN2907_c0_g1_i1	gonads	mantle	1220.38686877474	20.6662243246298	620.526546549684	5.90375371969794	1.06721986813901	5.5319001228798	3.1678027441375e-08	5.33218256499684e-07
TRINITY_DN1255_c0_g1_i1	gonads	mantle	16.9377546821567	605.628711428157	311.283233055157	-5.14225913631462	0.930893066984124	-5.52400626741623	3.31355634602694e-08	5.57250105933099e-07
TRINITY_DN8407_c0_g3_i2	gonads	mantle	410.200158217384	0.5943653671762	205.39726179228	9.17313788553258	1.66098450037026	5.52271130976102	3.33807963644358e-08	5.60869423806762e-07
TRINITY_DN93309_c0_g1_i1	gonads	mantle	0	274.997299702239	137.498649851119	-10.3352028025736	1.87176261610138	-5.52164185440372	3.35846512295309e-08	5.63691323170873e-07
TRINITY_DN3993_c0_g1_i3	gonads	mantle	379.533264127974	2.02986989589508	190.781567011934	7.56640640759204	1.37034992127953	5.52151409657987	3.36090844579508e-08	5.63691323170873e-07
TRINITY_DN550_c0_g2_i1	gonads	mantle	351.14779917313	2.30184813487238	176.724823654001	7.33691610325301	1.32898627783934	5.52068612414969	3.37678497069854e-08	5.65846191861269e-07
TRINITY_DN3680_c0_g1_i1	gonads	mantle	279.571148067469	1.73268721230698	140.651917639888	7.39924387038357	1.34065946685027	5.51910761333543	3.40725500168703e-08	5.70440434153409e-07
TRINITY_DN8953_c0_g1_i15	gonads	mantle	185.526133270324	0	92.7630666351619	10.2602315998036	1.85967326220932	5.51722273385503	3.44398831973952e-08	5.76074107126349e-07
TRINITY_DN4294_c0_g1_i1	gonads	mantle	62.3356721433484	1925.05373822596	993.694705184652	-4.95584225080421	0.89833757472411	-5.51668146835137	3.45460752471362e-08	5.77333515131925e-07
TRINITY_DN480_c0_g1_i7	gonads	mantle	843.966392006225	9.15698365026789	426.561687828246	6.57096004478415	1.19141766864005	5.51524475231648	3.48294903098106e-08	5.81178170156477e-07
TRINITY_DN5194_c1_g1_i3	gonads	mantle	0.782666666860723	376.37004292568	188.576354796271	-9.31439879360389	1.68885963744479	-5.51520007174567	3.48383403219468e-08	5.81178170156477e-07
TRINITY_DN6280_c0_g1_i4	gonads	mantle	11.9543411256737	524.868135221223	268.411238173448	-5.50527626173729	0.998466493217034	-5.5137316065554	3.51304204419597e-08	5.85527899676695e-07
TRINITY_DN5414_c0_g1_i4	gonads	mantle	371.355863821301	0.2971826835881	185.826523252445	9.88436186256243	1.79301648779486	5.51269992766141	3.53370420644665e-08	5.88446786036089e-07
TRINITY_DN2388_c0_g1_i1	gonads	mantle	2795.50547708314	119.424124774386	1457.46480092876	4.55358266943261	0.826176978607431	5.51163102741974	3.55523613694071e-08	5.9150518239181e-07
TRINITY_DN202_c0_g1_i1	gonads	mantle	266.187866123376	0	133.093933061688	10.7789914867224	1.95728572828364	5.50711187996786	3.647684552648e-08	6.06346425103872e-07
TRINITY_DN3361_c3_g1_i1	gonads	mantle	241.358499298231	0	120.679249649115	10.6376453120226	1.93177513709621	5.50666850801941	3.65687921906541e-08	6.07334500702383e-07
TRINITY_DN4043_c0_g1_i1	gonads	mantle	39.9939486173574	879.505798868684	459.749873743021	-4.45913885734726	0.810118583455176	-5.50430387404387	3.70629799160476e-08	6.14995307949764e-07
TRINITY_DN5605_c0_g1_i1	gonads	mantle	20.4938528118556	734.053322533405	377.27358767263	-5.18305755830721	0.941902439336804	-5.50275415143485	3.73903651526734e-08	6.19877180579015e-07
TRINITY_DN2925_c0_g1_i1	gonads	mantle	22725.1895359653	1399.44737727322	12062.3184566193	4.02167608086387	0.731423573606568	5.49842283730811	3.83203157378964e-08	6.34731187275581e-07
TRINITY_DN1922_c0_g1_i1	gonads	mantle	692.471665315135	6.88033996000632	349.676002637571	6.70267601908962	1.21907428980616	5.4981686310154	3.83755861326041e-08	6.35083659257375e-07
TRINITY_DN5666_c0_g1_i1	gonads	mantle	391.062173791392	2.00466545128428	196.533419621338	7.73826228303061	1.40841019029611	5.49432426458352	3.92209260162605e-08	6.4849892184762e-07
TRINITY_DN1467_c0_g1_i1	gonads	mantle	429.062106829502	4.62890071435556	216.845503771929	6.55843766623304	1.19375646996491	5.49394942037533	3.93043103168281e-08	6.49303036215399e-07
TRINITY_DN7162_c0_g1_i1	gonads	mantle	10.5319018737942	462.082380393913	236.307141133854	-5.47188185912499	0.997198780028836	-5.48725286142725	4.08232568518137e-08	6.7380011574142e-07
TRINITY_DN112116_c0_g1_i1	gonads	mantle	1861.77411040443	25.1691028159313	943.471606610183	6.22762725105261	1.13525698643363	5.4856541958984	4.11942043947574e-08	6.79322608042054e-07
TRINITY_DN176_c0_g1_i2	gonads	mantle	575.71306326268	4.28130914154584	289.997186202113	7.16376346590142	1.30667306474731	5.48244519549105	4.19486973310325e-08	6.91154727454154e-07
TRINITY_DN607_c0_g1_i3	gonads	mantle	0	238.062789928193	119.031394964097	-10.1273243260948	1.84748865576468	-5.48167064219567	4.21328061313437e-08	6.93576519610595e-07
TRINITY_DN64155_c0_g1_i1	gonads	mantle	415.12025169112	4.30651358615665	209.713382638639	6.65969089574737	1.21626300610464	5.4755351945436	4.36191254211348e-08	7.17411742401833e-07
TRINITY_DN1906_c0_g1_i9	gonads	mantle	303.474954143912	0.866343606153492	152.170648875033	8.54064301016193	1.56064946176558	5.4724928431397	4.4374868609275e-08	7.29199687859009e-07
TRINITY_DN96326_c0_g1_i1	gonads	mantle	51.7339486202682	1493.67672136832	772.705334994294	-4.85738917588629	0.887662163711347	-5.47211470136046	4.4469684241498e-08	7.30115624225087e-07
TRINITY_DN8995_c0_g5_i1	gonads	mantle	5.26595093689708	330.433898006676	167.849924471787	-5.99761281200047	1.09657240336525	-5.46941797330893	4.51515823848681e-08	7.40660373379172e-07
TRINITY_DN3223_c0_g1_i2	gonads	mantle	180.333254765983	0	90.1666273829913	10.2195611016913	1.868876536779	5.46829119022741	4.54394951506374e-08	7.44729409995184e-07
TRINITY_DN5738_c0_g1_i2	gonads	mantle	261.732213511133	3.73735266359126	132.734783087362	6.20930075147866	1.13656691557696	5.4632073715841	4.6760780984818e-08	7.65712911411341e-07
TRINITY_DN267_c0_g2_i1	gonads	mantle	305.324450249682	0.866343606153492	153.095396927918	8.54904428820572	1.56512378403137	5.46221607225564	4.70227240687913e-08	7.69328000438964e-07
TRINITY_DN7007_c0_g1_i1	gonads	mantle	352.428969734802	2.35225702409399	177.390613379448	7.14631293551545	1.30873268631071	5.46048326771813	4.74840243488438e-08	7.76195547623619e-07
TRINITY_DN1906_c0_g1_i6	gonads	mantle	312.027468963173	3.44016998000316	157.733819471588	6.60011506314972	1.2091621565985	5.45842013590348	4.8038985591133e-08	7.84580775161476e-07
TRINITY_DN2678_c0_g2_i3	gonads	mantle	252.13562473585	0.569160922565392	126.352392829208	9.22644611260744	1.69104100769114	5.45607473186282	4.86775126093404e-08	7.94288912275944e-07
TRINITY_DN15330_c0_g1_i1	gonads	mantle	365.237424568258	3.46537442461397	184.351399496436	6.76076227357528	1.23915957373733	5.45592546501874	4.87184271819863e-08	7.94288912275944e-07
TRINITY_DN4082_c2_g1_i2	gonads	mantle	232.770296054016	2.00466545128428	117.38748075265	7.01373040494388	1.28586627015399	5.45447887368873	4.91166738649372e-08	8.00083639487782e-07
TRINITY_DN984_c0_g2_i1	gonads	mantle	65.1156051727261	1876.30523681402	970.710420993375	-4.84715190995481	0.888779017957804	-5.4537200046558	4.9326850597263e-08	8.02807383762424e-07
TRINITY_DN12458_c0_g1_i3	gonads	mantle	350.720742319239	2.00466545128428	176.362703885262	7.58408876058531	1.39077170845279	5.45315145145026	4.94848883381004e-08	8.04678549790312e-07
TRINITY_DN6041_c0_g1_i2	gonads	mantle	322.616189353174	0.5943653671762	161.605277360175	8.8188866968757	1.61774552265039	5.4513435972473	4.99906762736539e-08	8.1219634391039e-07
TRINITY_DN82_c0_g1_i1	gonads	mantle	6.68839018877662	686.603762123655	346.646076156216	-6.76849395895217	1.24187389491381	-5.45022645751158	5.03057223434056e-08	8.16604792584005e-07
TRINITY_DN72789_c0_g1_i1	gonads	mantle	176.557939338616	0	88.2789696693081	10.1885543349916	1.86987574291323	5.44878683709647	5.07145505729378e-08	8.22526617104835e-07
TRINITY_DN3718_c0_g1_i1	gonads	mantle	726.207531380876	12.6979714087143	369.452751394795	5.8551483349088	1.07495143706885	5.44689567639859	5.12565052331117e-08	8.30595441262323e-07
TRINITY_DN34221_c0_g1_i1	gonads	mantle	371.924189365399	0.569160922565392	186.246675143982	9.76604254506096	1.79335886382521	5.44567110468348	5.16104235179426e-08	8.35605851827764e-07
TRINITY_DN4892_c0_g2_i1	gonads	mantle	75.0791815024224	1266.12648247103	670.602831986725	-4.07324854691106	0.748044394453804	-5.44519627058392	5.17482934790697e-08	8.37112653993886e-07
TRINITY_DN1406_c0_g1_i7	gonads	mantle	296.599854490165	5.47003987589824	151.034947183032	5.81506174709327	1.0679599956157	5.44501832556075	5.18000524176465e-08	8.37225068660301e-07
TRINITY_DN3152_c0_g1_i2	gonads	mantle	220.369393374833	0	110.184696687417	10.5063346522093	1.9297231998158	5.44447755678748	5.19576541649348e-08	8.3904650857186e-07
TRINITY_DN1541_c0_g1_i1	gonads	mantle	966.637289338149	41.9320846681773	504.284687003163	4.53316588384251	0.832679908934645	5.44406780468904	5.20773817734363e-08	8.40253714209744e-07
TRINITY_DN3609_c0_g1_i6	gonads	mantle	7.25996651614425	1222.14716318442	614.70356485028	-7.32642440286585	1.34651652131034	-5.44102080213338	5.29761270447901e-08	8.54017219762604e-07
TRINITY_DN1234_c0_g1_i1	gonads	mantle	176.478365339521	3842.44215029007	2009.4602578148	-4.44664843644015	0.817676564095925	-5.43815076974432	5.38364095676022e-08	8.6713747962162e-07
TRINITY_DN14656_c0_g1_i13	gonads	mantle	218.313683104474	1.16352628974159	109.738604697108	7.54438011033766	1.38763116661062	5.43687709808747	5.42225114668046e-08	8.72604138023925e-07
TRINITY_DN16150_c0_g1_i2	gonads	mantle	296.715116914214	0.866343606153492	148.790730260184	8.50776003324032	1.56496637452589	5.43638519761664	5.43723437827819e-08	8.74262367674266e-07
TRINITY_DN6229_c0_g1_i1	gonads	mantle	327.45833421945	2.87100905743777	165.164671638444	6.92517850821419	1.27546788662116	5.42952008502517	5.65057939006693e-08	9.07540648743814e-07
TRINITY_DN15255_c0_g1_i1	gonads	mantle	706.191122563593	25.6931255010167	365.942124032305	4.79299499868476	0.882782986534051	5.4294147846039	5.65391412512203e-08	9.07540648743814e-07
TRINITY_DN3459_c0_g1_i2	gonads	mantle	270.17589728187	1.16352628974159	135.669711785806	7.85197862250422	1.44867681692134	5.42010373244659	5.95644631116114e-08	9.55281054744504e-07
TRINITY_DN2460_c0_g1_i1	gonads	mantle	6440.36923536476	75.8906457686976	3258.12994056673	6.40962654023293	1.18287064466837	5.41870454653979	6.00324296327131e-08	9.61960476207213e-07
TRINITY_DN52509_c0_g1_i1	gonads	mantle	296.075344329195	1.43550452871888	148.755424428957	7.82338747850835	1.44398518082091	5.41791396644439	6.02984171335409e-08	9.65394709274274e-07
TRINITY_DN1623_c0_g1_i2	gonads	mantle	528.826135683593	7.47470532718252	268.150420505388	6.18523886117554	1.14168225369382	5.41765350312111	6.03862987854563e-08	9.659739781742e-07
TRINITY_DN6987_c0_g1_i1	gonads	mantle	0	221.879510301996	110.939755150998	-10.0258333756929	1.85070444536411	-5.41730658334287	6.05035440366162e-08	9.67021571240494e-07
TRINITY_DN9015_c0_g1_i1	gonads	mantle	3.62917056225468	259.299323989485	131.46424727587	-6.21257467041072	1.1471451406438	-5.41568320371743	6.10551198489505e-08	9.75003298510933e-07
TRINITY_DN10238_c0_g1_i10	gonads	mantle	1234.97181747242	47.5480805599988	641.259949016211	4.70774754128697	0.870142080307112	5.41032050722727	6.29120515421074e-08	1.00379912127475e-06
TRINITY_DN23142_c0_g1_i1	gonads	mantle	1563.01960732722	67.796370629728	815.407988978476	4.53273511462101	0.838268081676026	5.40726196512015	6.39955089885761e-08	1.02021509380764e-06
TRINITY_DN2383_c0_g1_i2	gonads	mantle	2419.32202672926	103.583166069257	1261.45259639926	4.55091898496032	0.842117538693375	5.4041375174557	6.51209706963058e-08	1.03727213681993e-06
TRINITY_DN25056_c0_g1_i3	gonads	mantle	1834.53356387799	98.5163973071316	966.52498059256	4.22264075511751	0.781470825364398	5.40345284566254	6.53701463697151e-08	1.04035418634732e-06
TRINITY_DN2571_c0_g1_i1	gonads	mantle	29.889103597454	1017.12266595355	523.505884775502	-5.08595245581674	0.941271431024714	-5.40327931793268	6.54334456618629e-08	1.04047531808191e-06
TRINITY_DN1097_c0_g1_i2	gonads	mantle	334.646853694673	4.03453534717936	169.340694520926	6.42567397212318	1.1892818290237	5.40298675663625	6.55403003868714e-08	1.0412882418608e-06
TRINITY_DN2891_c0_g1_i2	gonads	mantle	243.276191661652	0	121.638095830826	10.6490344602093	1.97200594523352	5.40010261426888	6.66027891644479e-08	1.05726976444226e-06
TRINITY_DN17498_c2_g1_i1	gonads	mantle	18.5030880158782	704.762380918881	361.63273446738	-5.24182884499216	0.971499773710551	-5.39560480284159	6.82931153542689e-08	1.08318214539827e-06
TRINITY_DN1302_c0_g1_i1	gonads	mantle	12.3115763302785	449.546176956347	230.928876643313	-5.18031032699777	0.960681327605517	-5.39232956667286	6.95500560467284e-08	1.10218256758021e-06
TRINITY_DN1662_c1_g1_i4	gonads	mantle	489.462277492459	15.8409587051293	252.651618098794	4.97486159236729	0.92306708465018	5.38949083451788	7.06575832221957e-08	1.11878498722331e-06
TRINITY_DN3346_c0_g1_i2	gonads	mantle	30.243088018789	787.128271324362	408.685679671576	-4.71447478922196	0.875094127624008	-5.38739164211095	7.14875476527115e-08	1.13096811206034e-06
TRINITY_DN1269_c0_g1_i4	gonads	mantle	344.957912879165	1.13832184513078	173.048117362148	8.51310976749365	1.58056018217272	5.3861345259192	7.19890901923516e-08	1.13758389369791e-06
TRINITY_DN1381_c0_g1_i2	gonads	mantle	2.56234112334503	319.578148682745	161.070244903045	-6.79221729001663	1.26111232237351	-5.38589399969796	7.20854388598395e-08	1.13758389369791e-06
TRINITY_DN2294_c0_g1_i7	gonads	mantle	169.15507874063	0	84.5775393703151	10.1264938788315	1.88019067674134	5.38588665718855	7.20883820455106e-08	1.13758389369791e-06
TRINITY_DN7128_c0_g2_i5	gonads	mantle	937.086056627709	22.1122701568318	479.59916339227	5.38355803099584	0.999902846896501	5.38408111118529	7.28156650011823e-08	1.14809104209459e-06
TRINITY_DN1134_c0_g1_i1	gonads	mantle	52.5182406787638	1148.12042803729	600.319334358029	-4.451997150539	0.826913489127954	-5.38387293117443	7.28999764879044e-08	1.14845123161889e-06
TRINITY_DN40_c1_g1_i7	gonads	mantle	655.121257211853	6.28597459283012	330.703615902342	6.76772058841719	1.25715950071522	5.38334283324187	7.31150896846718e-08	1.15086970148981e-06
TRINITY_DN910_c0_g2_i6	gonads	mantle	1.56533333372145	328.05116588623	164.808249609976	-7.99309315275363	1.48496024179392	-5.38269842369483	7.33774184673416e-08	1.1540266722591e-06
TRINITY_DN19_c1_g2_i2	gonads	mantle	188.354757857734	0	94.1773789288671	10.2800355751369	1.91011594792967	5.38189086703308	7.37074490624274e-08	1.1582422020878e-06
TRINITY_DN13470_c0_g1_i3	gonads	mantle	213.395215022373	0	106.697607511186	10.4598731795609	1.94539530961031	5.37673403852101	7.58490864890832e-08	1.19089439660675e-06
TRINITY_DN32311_c0_g1_i1	gonads	mantle	7.96956075044914	379.877582564227	193.923571657338	-5.63914893247584	1.04885834691417	-5.37646379901224	7.59629636075564e-08	1.19168095049839e-06
TRINITY_DN2453_c1_g1_i2	gonads	mantle	3.13066666744289	423.514852371906	213.322759519675	-7.25816585609807	1.35069837756355	-5.37363927925247	7.71631505213164e-08	1.20949354390963e-06
TRINITY_DN6398_c0_g1_i2	gonads	mantle	3.55772352133373	345.3780380093	174.467880765317	-6.73305839443948	1.2533547796584	-5.37202913629498	7.78555248529548e-08	1.21897738067625e-06
TRINITY_DN1740_c0_g1_i1	gonads	mantle	13.2355116873462	586.265549943353	299.75053081535	-5.49876930559496	1.02361164304814	-5.37192923013318	7.78986829655021e-08	1.21897738067625e-06
TRINITY_DN11302_c0_g1_i1	gonads	mantle	175.195569386213	0	87.5977846931067	10.1760113761707	1.8944596729928	5.37145842756052	7.81023753643194e-08	1.22012458329291e-06
TRINITY_DN23458_c0_g1_i1	gonads	mantle	0.854113707781677	321.407058417107	161.130586062444	-8.29573373677684	1.54441008041705	-5.37145790613895	7.81026012426847e-08	1.22012458329291e-06
TRINITY_DN16934_c0_g1_i3	gonads	mantle	222.074370007127	0	111.037185003563	10.5173928558827	1.95877541207013	5.36937149153176	7.90115144510814e-08	1.23329251128154e-06
TRINITY_DN5441_c0_g1_i1	gonads	mantle	20.8510880164604	704.944082682898	362.897585349679	-5.07727488138693	0.946301719774679	-5.36538693240023	8.0775868196033e-08	1.25977990098053e-06
TRINITY_DN451_c0_g1_i4	gonads	mantle	177.351983746921	0	88.6759918734606	10.1964491689777	1.90153002794945	5.36223410574968	8.21989125170819e-08	1.28090448829788e-06
TRINITY_DN70_c2_g2_i10	gonads	mantle	143.88727732015	2253.20349372796	1198.54538552406	-3.97222561152178	0.740999157886981	-5.36063444774877	8.29301794449594e-08	1.29122289395802e-06
TRINITY_DN4979_c0_g1_i1	gonads	mantle	9.46507243488451	472.381807726956	240.92344008092	-5.62458581568208	1.04927819822515	-5.36043331996802	8.30225675210121e-08	1.29158505542264e-06
TRINITY_DN384_c0_g1_i2	gonads	mantle	118.627602857844	2237.58153530226	1178.10456908005	-4.23892338189361	0.791408709129748	-5.35617479690719	8.50022794707116e-08	1.32128335243825e-06
TRINITY_DN75661_c0_g1_i1	gonads	mantle	4.48328427003636	336.230446848418	170.356865559227	-6.23436744205122	1.16423715163061	-5.35489477665221	8.56062200714249e-08	1.32956493417664e-06
TRINITY_DN5284_c0_g1_i3	gonads	mantle	248.059892620086	3.16819174102587	125.614042180556	6.36004710055293	1.18794087481003	5.35384145407912	8.61063141957966e-08	1.33622124122447e-06
TRINITY_DN12071_c0_g1_i2	gonads	mantle	116.987571699932	2134.49124142638	1125.73940656316	-4.19347691986718	0.783506300569823	-5.35219297766639	8.68946565333124e-08	1.34679793191121e-06
TRINITY_DN5538_c0_g1_i2	gonads	mantle	8.39824299597486	436.788404169025	222.5933235825	-5.6404124101732	1.05386604044632	-5.35211515856839	8.69320437746157e-08	1.34679793191121e-06
TRINITY_DN1908_c0_g2_i1	gonads	mantle	578.09357109596	17.301667678459	297.69761938721	5.08068188708608	0.950107202533205	5.34748276146082	8.91859028980772e-08	1.38057117626154e-06
TRINITY_DN102525_c0_g1_i1	gonads	mantle	2558.08631738537	136.87701912051	1347.48166825294	4.22797046946151	0.790919143001727	5.34564184831252	9.00972062815904e-08	1.39352334616327e-06
TRINITY_DN112043_c0_g1_i1	gonads	mantle	202.936385581134	0	101.468192790567	10.3873525160697	1.94360341635744	5.34437860555775	9.07277554806416e-08	1.4021152881723e-06
TRINITY_DN113345_c0_g1_i1	gonads	mantle	262.84610911644	1.16352628974159	132.004817703091	7.81231580044609	1.46228476178516	5.34254066281097	9.16528027192634e-08	1.41524046777415e-06
TRINITY_DN910_c0_g1_i1	gonads	mantle	1.6367803746424	262.03789135803	131.837335866336	-7.31086264821662	1.36880908551178	-5.34103895539469	9.24153927903533e-08	1.42546934618587e-06
TRINITY_DN5618_c0_g1_i7	gonads	mantle	29.4636721351981	779.417333506296	404.440502820747	-4.70918183699277	0.881714686091179	-5.34093614553426	9.24678252824491e-08	1.42546934618587e-06
TRINITY_DN25261_c0_g1_i5	gonads	mantle	332.293977519186	2.87100905743777	167.582493288312	6.94315367288676	1.30005728909205	5.34065208598291	9.26128439257229e-08	1.42652792737692e-06
TRINITY_DN7926_c0_g1_i1	gonads	mantle	327.136857630812	6.31117903744093	166.724018334127	5.76133656545422	1.07942649779386	5.33740516582585	9.42861893262264e-08	1.45110639322176e-06
TRINITY_DN102824_c0_g1_i1	gonads	mantle	317.2057189428	0.5943653671762	158.900042154988	8.79994851276503	1.64965432945441	5.33441967546948	9.58506055497661e-08	1.47396931200974e-06
TRINITY_DN11186_c0_g1_i6	gonads	mantle	15.0850077931166	599.672692243462	307.378850018289	-5.35749448736285	1.0044946797983	-5.33352201371401	9.6325879309628e-08	1.48005981005024e-06
TRINITY_DN8824_c0_g1_i1	gonads	mantle	300.914238412201	2.59903081846048	151.756634615331	6.90418013400242	1.29466783940388	5.33278106080195	9.6719900326504e-08	1.48479089148376e-06
TRINITY_DN2224_c0_g1_i5	gonads	mantle	20.7065685429836	898.787602949169	459.747085746076	-5.46734640079228	1.02525988204468	-5.33264443146719	9.67927267087998e-08	1.48479089148376e-06
TRINITY_DN1612_c0_g2_i12	gonads	mantle	8.82367445823081	407.68443497026	208.254054714246	-5.57179779253903	1.04524250134025	-5.33062689796356	9.78743145164913e-08	1.50015069107967e-06
TRINITY_DN2470_c0_g1_i1	gonads	mantle	22.9831215026448	990.182428595806	506.582775049225	-5.45988059977895	1.0243217356409	-5.33023991369549	9.80831075039758e-08	1.50211867262646e-06
TRINITY_DN8853_c1_g2_i1	gonads	mantle	1.20972352075156	295.613115137647	148.411419329199	-8.01409830789063	1.50427299657452	-5.32755578684191	9.95432101827947e-08	1.52323123591756e-06
TRINITY_DN8822_c0_g1_i2	gonads	mantle	162.968443229935	0	81.4842216149675	10.073443284293	1.89167848277778	5.32513499307819	1.00878093345924e-07	1.54239467763932e-06
TRINITY_DN8786_c0_g1_i2	gonads	mantle	315.359473620299	1.13832184513078	158.248897732715	8.38528753820168	1.57529024247859	5.3230111582537	1.02063481908084e-07	1.55924292393348e-06
TRINITY_DN986_c1_g1_i3	gonads	mantle	677.545875711223	34.9814020260802	356.263638868652	4.27132378204096	0.802617742058637	5.32174104585009	1.02778807661876e-07	1.56888826989746e-06
TRINITY_DN2333_c0_g1_i4	gonads	mantle	3277.7191658009	209.237218434244	1743.47819211757	3.97132664024874	0.746402984691503	5.32061998906681	1.03414215248638e-07	1.57729893690249e-06
TRINITY_DN3130_c0_g1_i1	gonads	mantle	529.716008007342	10.5924881789868	270.154248093164	5.69084339112173	1.06976411396874	5.31971797970409	1.03928226944462e-07	1.58384583379309e-06
TRINITY_DN536_c0_g1_i8	gonads	mantle	1167.32630881804	30.4679822312955	598.897145524666	5.27350075486759	0.991559911896893	5.3183884217134	1.04690389276909e-07	1.59416074429484e-06
TRINITY_DN2007_c1_g1_i3	gonads	mantle	677.942050124051	19.527902479499	348.734976301775	5.14211560036814	0.967093025472736	5.31708477357135	1.05442950048062e-07	1.60431276766937e-06
TRINITY_DN842_c1_g1_i1	gonads	mantle	3.62917056225468	264.602325242494	134.115747902374	-6.23926315042153	1.17376947230502	-5.31557797134478	1.06319310172226e-07	1.61633034276474e-06
TRINITY_DN22584_c0_g1_i4	gonads	mantle	305.395897290603	2.30184813487238	153.848872712738	7.13390731910863	1.34220259109731	5.31507491225772	1.06613457140269e-07	1.61948441724291e-06
TRINITY_DN4004_c0_g2_i1	gonads	mantle	43.3373310159282	944.082420054067	493.709875534998	-4.45131359205585	0.837781447453993	-5.31321576239643	1.0770738210614e-07	1.63477232109758e-06
TRINITY_DN5720_c1_g1_i1	gonads	mantle	168.292838074674	0	84.146419037337	10.1179683072257	1.90487512868166	5.31161762515542	1.08656402742443e-07	1.64783784808426e-06
TRINITY_DN635_c0_g1_i2	gonads	mantle	944.000025298664	44.6823421543027	494.341183726484	4.40286574327979	0.82909311765504	5.31045988625814	1.09348951433707e-07	1.65699578960859e-06
TRINITY_DN12174_c1_g1_i1	gonads	mantle	2.41944704150312	237.504170309111	119.961808675307	-6.68076459821577	1.25865719642124	-5.30785079306049	1.10925384013705e-07	1.67952177869698e-06
TRINITY_DN13347_c2_g1_i1	gonads	mantle	6.61856853949055	415.74708619878	211.182827369135	-5.94046217194212	1.11988289104924	-5.30453873295304	1.12958258044848e-07	1.70891667474488e-06
TRINITY_DN2532_c0_g1_i1	gonads	mantle	5508.59216195761	325.820809247545	2917.20648560258	4.08071278688194	0.769564553498675	5.30262570999375	1.1414880859115e-07	1.72553101918856e-06
TRINITY_DN1622_c0_g1_i5	gonads	mantle	170.994822496591	0	85.4974112482956	10.1407149248032	1.91289659976409	5.30123527118709	1.15021744894494e-07	1.73732116540722e-06
TRINITY_DN7333_c0_g1_i4	gonads	mantle	468.499107644205	10.9652841964073	239.732195920306	5.4392558425939	1.02638226522043	5.29944449247253	1.1615554164336e-07	1.75302919229768e-06
TRINITY_DN17700_c0_g1_i1	gonads	mantle	5.62156074986697	355.491641740681	180.556601245274	-6.03284465224487	1.13846878623417	-5.29908656714283	1.16383448303676e-07	1.75505112841475e-06
TRINITY_DN1459_c3_g1_i1	gonads	mantle	447.095947999996	13.5643150148678	230.330131507432	5.06322971072648	0.957064912315616	5.29037230972767	1.22067619317905e-07	1.83928338656108e-06
TRINITY_DN5653_c1_g1_i2	gonads	mantle	0.427056853890838	294.400328772781	147.413692813336	-9.04847219839434	1.7105882515768	-5.2896845223002	1.22527514792522e-07	1.84472529120345e-06
TRINITY_DN285_c0_g1_i1	gonads	mantle	3.91333333430361	525.364182414759	264.638757874531	-7.21045748700247	1.36338416092221	-5.28864695195315	1.23224469462072e-07	1.85372462755986e-06
TRINITY_DN5401_c0_g1_i1	gonads	mantle	441.016447955176	5.57085765434148	223.293652804758	6.2703743225931	1.18602989939438	5.28686024340106	1.24433633044039e-07	1.87040868849141e-06
TRINITY_DN2179_c0_g1_i3	gonads	mantle	7.47105685563734	766.990866917815	387.230961886726	-6.75672316029552	1.27821790873673	-5.28604951793643	1.24986074144817e-07	1.87720241906893e-06
TRINITY_DN854_c0_g1_i2	gonads	mantle	240.733355237926	6264.90928869489	3252.82132196641	-4.70354465449033	0.889878140232504	-5.28560534508849	1.25289745908317e-07	1.88025189763133e-06
TRINITY_DN4632_c1_g3_i1	gonads	mantle	223.858920638516	1.46070897332969	112.659814805923	7.21030869616131	1.36478724994973	5.28310086163749	1.27015415057118e-07	1.90461959464461e-06
TRINITY_DN5390_c0_g1_i1	gonads	mantle	3.20211370836385	241.237401135058	122.219757421711	-6.32673033198668	1.19782281784014	-5.28185824961554	1.27880127245086e-07	1.91604835400737e-06
TRINITY_DN15330_c0_g1_i4	gonads	mantle	319.839507107066	0.569160922565392	160.204334014816	9.54560058564938	1.80742211593423	5.28133439416026	1.28246373324907e-07	1.91999618525847e-06
TRINITY_DN6061_c0_g1_i10	gonads	mantle	23.3419820988844	603.974408596621	313.658195347753	-4.69084097227898	0.888300158451732	-5.28069361200487	1.28695746992276e-07	1.92518121441448e-06
TRINITY_DN5831_c0_g1_i1	gonads	mantle	0	197.501137758385	98.7505688791927	-9.85794878534138	1.86776019667334	-5.27795206413508	1.3063562576565e-07	1.95263682544433e-06
TRINITY_DN1416_c0_g1_i5	gonads	mantle	937.537283783081	9.70094012822247	473.619111955652	6.6401922218547	1.25830043130134	5.27711193342544	1.31235731271232e-07	1.96003869150415e-06
TRINITY_DN14023_c0_g1_i1	gonads	mantle	365.617415255751	8901.67953692411	4633.64847608993	-4.60695183159576	0.873133156944335	-5.27634507400739	1.31785826556196e-07	1.96668241483704e-06
TRINITY_DN3577_c0_g1_i3	gonads	mantle	8.11408022392593	691.81581150635	349.964945865138	-6.33718818694577	1.2015485423994	-5.27418407440361	1.33348014170542e-07	1.98840725998596e-06
TRINITY_DN6046_c2_g1_i6	gonads	mantle	320.334760218608	0.8915480507643	160.613154134686	8.27062303676544	1.56830636438036	5.27360165373887	1.33772101581436e-07	1.99314030777316e-06
TRINITY_DN3788_c0_g1_i4	gonads	mantle	138.199145704266	2022.31200895413	1080.2555773292	-3.87162991492477	0.734256051698424	-5.27286074928388	1.34313474222662e-07	1.99961191424399e-06
TRINITY_DN3586_c1_g1_i1	gonads	mantle	847.089001906507	41.4385370794444	444.263769492976	4.35720141996286	0.826550212013853	5.27155078618482	1.35275843787299e-07	2.01233588003336e-06
TRINITY_DN1395_c0_g1_i1	gonads	mantle	2566.24725320265	82.4233941558942	1324.33532367927	4.96468867523018	0.942068571539596	5.26998652244234	1.36433776294291e-07	2.02794644095668e-06
TRINITY_DN2776_c0_g2_i4	gonads	mantle	553.293531511257	10.819328180484	282.05642984587	5.6617514209369	1.07447648526202	5.26931161230226	1.36936328045922e-07	2.03379837298092e-06
TRINITY_DN1867_c0_g1_i1	gonads	mantle	4677.69238129073	223.178451304177	2450.43541629745	4.39209261394907	0.833585107935044	5.26891924068696	1.3722931851422e-07	2.03653104616338e-06
TRINITY_DN9169_c0_g1_i5	gonads	mantle	281.061783577	0.5943653671762	140.828074472088	8.62322261323606	1.63777442812124	5.26520775094049	1.40030913701423e-07	2.0753874715437e-06
TRINITY_DN815_c0_g1_i3	gonads	mantle	0.854113707781677	255.15342956038	128.003771634081	-7.9570967179702	1.51127441213101	-5.2651567803296	1.4006977101352e-07	2.0753874715437e-06
TRINITY_DN119_c1_g3_i3	gonads	mantle	0	310.777675675929	155.388837837964	-10.5117035338663	1.99665462129394	-5.26465790415677	1.40450638966711e-07	2.07938172619178e-06
TRINITY_DN9308_c0_g1_i8	gonads	mantle	167.294204893416	0	83.6471024467078	10.1090944661029	1.9203125618068	5.26429637922658	1.40727271647897e-07	2.0813882447814e-06
TRINITY_DN455_c0_g1_i1	gonads	mantle	0.782666666860723	294.823533679423	147.803100173142	-8.95980932601693	1.70203008638111	-5.26418974476971	1.40808967105743e-07	2.0813882447814e-06
TRINITY_DN36570_c0_g1_i3	gonads	mantle	877.653636704947	51.8850692425079	464.769352973728	4.0837150877895	0.77653750853415	5.25887679978037	1.44937948309827e-07	2.14072776776349e-06
TRINITY_DN31077_c0_g1_i3	gonads	mantle	221.004289784947	0	110.502144892474	10.5103954432148	1.99876259052151	5.25845115025513	1.45273763944288e-07	2.14395636183694e-06
TRINITY_DN1696_c0_g1_i1	gonads	mantle	291.66350710008	0.2971826835881	145.980344891834	9.5366459150577	1.81363358716916	5.25830905565835	1.45386036739853e-07	2.14395636183694e-06
TRINITY_DN376_c0_g1_i5	gonads	mantle	0.427056853890838	283.042314766084	141.734685809987	-8.99175430951883	1.71073680010635	-5.25607113201742	1.47165389023905e-07	2.16848432848788e-06
TRINITY_DN12222_c0_g2_i2	gonads	mantle	458.449455748874	6.63356616563984	232.541510957257	6.14093287873362	1.16867680599849	5.25460319500989	1.48343951273495e-07	2.18412796343104e-06
TRINITY_DN844_c0_g1_i3	gonads	mantle	2.98939797723587	412.724850473678	207.857124225457	-6.96504413232249	1.32574478433127	-5.25368397797301	1.49086605074865e-07	2.19333396001479e-06
TRINITY_DN16931_c0_g3_i1	gonads	mantle	252.246010984995	2.02986989589508	127.137940440445	6.97758598203574	1.32825750166203	5.25318770893807	1.49489044096544e-07	2.19752423280867e-06
TRINITY_DN2607_c0_g2_i1	gonads	mantle	0	206.053214737994	103.026607368997	-9.91877554330527	1.88838249526053	-5.25252461733756	1.50028404445511e-07	2.20371911058171e-06
TRINITY_DN22034_c0_g1_i1	gonads	mantle	426.602095188141	10.0033934635522	218.302744325846	5.37572367781188	1.02373010635031	5.25111417986603	1.51181924092096e-07	2.21891835800213e-06
TRINITY_DN2895_c0_g1_i1	gonads	mantle	3735.4329508583	180.687747016918	1958.06034893761	4.37221183136518	0.832856892012823	5.24965558104293	1.52383852325796e-07	2.23480368669951e-06
TRINITY_DN2971_c2_g1_i5	gonads	mantle	39.2096565588618	791.376132346008	415.292894452435	-4.34387472856971	0.827621849279488	-5.24862258331073	1.53240657114073e-07	2.24560661766222e-06
TRINITY_DN3587_c0_g1_i3	gonads	mantle	3.2735607492848	249.746637505381	126.510099127333	-6.24681788208013	1.19067546158074	-5.24644882979854	1.55058888634414e-07	2.27047043514529e-06
TRINITY_DN195_c0_g1_i1	gonads	mantle	393.765783604944	1.70748276769618	197.73663318632	8.04495821460853	1.53373525307587	5.24533696312615	1.55996954344038e-07	2.28241745885984e-06
TRINITY_DN1632_c0_g1_i1	gonads	mantle	3037.68233147319	141.576262516957	1589.62929699507	4.42702555746097	0.844184858037052	5.24414234076047	1.5701095534941e-07	2.29545593877024e-06
TRINITY_DN14872_c0_g1_i8	gonads	mantle	19.142860600897	621.115659094638	320.129259847767	-5.02274788899664	0.958048927392268	-5.2426841107877	1.58257348346205e-07	2.31186887920289e-06
TRINITY_DN5423_c1_g2_i1	gonads	mantle	357.552026589857	1.70748276769618	179.629754678777	7.91177759123804	1.50937150955434	5.24176953199154	1.59043942739352e-07	2.32154455167349e-06
TRINITY_DN5703_c0_g1_i1	gonads	mantle	332.222530478265	2.57382637384967	167.398178426057	7.13406487859944	1.36180492459005	5.23868341917403	1.61726190766499e-07	2.35885413605095e-06
TRINITY_DN42552_c0_g1_i1	gonads	mantle	0.782666666860723	280.549372377808	140.666019522334	-8.88909944494185	1.69779499100679	-5.23567303003446	1.64384740228684e-07	2.39576012982273e-06
TRINITY_DN1269_c0_g1_i13	gonads	mantle	196.459085731851	0	98.2295428659254	10.340443048585	1.97566415650687	5.23390729873227	1.65963711503071e-07	2.41688697250458e-06
TRINITY_DN4103_c0_g1_i1	gonads	mantle	400.385977536069	3.14298729641506	201.764482416242	7.10116967831354	1.3572720844446	5.23194262940974	1.67737815590885e-07	2.44082036331783e-06
TRINITY_DN1852_c0_g1_i2	gonads	mantle	0	192.992988615342	96.4964943076711	-9.82451795228011	1.8791449752109	-5.22818520225003	1.71181992261534e-07	2.48899948903853e-06
TRINITY_DN6434_c0_g1_i1	gonads	mantle	240.788548362498	1.16352628974159	120.97603732612	7.68578120922856	1.47019127286875	5.22774237003288	1.71592382169098e-07	2.49302649179426e-06
TRINITY_DN20110_c2_g1_i1	gonads	mantle	4.55473131095731	309.706723489342	157.130727400149	-6.04264132785438	1.15656226406139	-5.22465717205316	1.74478070462191e-07	2.53298233761894e-06
TRINITY_DN4255_c0_g1_i5	gonads	mantle	917.749844613274	44.8282981702259	481.28907139175	4.36132690258505	0.834961470936709	5.22338701172912	1.75679678505948e-07	2.54844651646361e-06
TRINITY_DN44705_c0_g1_i1	gonads	mantle	250.180548364827	0.866343606153492	125.52344598549	8.2600890466287	1.58158657960179	5.22266005109148	1.76370999818184e-07	2.55649011683704e-06
TRINITY_DN891_c1_g1_i1	gonads	mantle	1357.42674828995	82.9474168409795	720.187082565464	4.03689215113981	0.773152024182441	5.22134331266683	1.77629886958562e-07	2.57274171157657e-06
TRINITY_DN3302_c0_g1_i5	gonads	mantle	7.04400000174651	664.769214276286	335.906607139016	-6.65188477471035	1.27479515347357	-5.21800287409728	1.80862658763951e-07	2.6175351791988e-06
TRINITY_DN11762_c0_g1_i4	gonads	mantle	282.867464299642	4.13535312562259	143.501408712632	6.00995937990956	1.15190765506178	5.21739685772573	1.81455206041237e-07	2.62407822730222e-06
TRINITY_DN19_c1_g2_i4	gonads	mantle	270.322042146982	1.13832184513078	135.730181996056	8.16609213409255	1.56534682901548	5.21679412046249	1.82046408374799e-07	2.63059172008874e-06
TRINITY_DN8444_c0_g1_i2	gonads	mantle	158.47215582682	0	79.2360779134098	10.0311047427578	1.92293984110627	5.21654631534749	1.82290010875605e-07	2.63207616939707e-06
TRINITY_DN14683_c0_g1_i5	gonads	mantle	707.175197411151	35.8676794251029	371.521438418127	4.30940774613147	0.826283424880162	5.21541110032126	1.8341000759437e-07	2.6462027659407e-06
TRINITY_DN12404_c0_g1_i2	gonads	mantle	0	180.150210004802	90.0751050024009	-9.72637486317337	1.8649974275981	-5.21522159722216	1.8359761702668e-07	2.64686564546797e-06
TRINITY_DN254_c0_g1_i1	gonads	mantle	17.0075763314428	475.869413572634	246.438494952038	-4.81909330535563	0.924337387907618	-5.2135652721615	1.8524530665685e-07	2.66856076297346e-06
TRINITY_DN25307_c0_g2_i2	gonads	mantle	3.2735607492848	229.29441425057	116.283987499928	-6.12153105404792	1.17432823994839	-5.21279387296091	1.86017554266075e-07	2.67762094291783e-06
TRINITY_DN12578_c0_g1_i1	gonads	mantle	276.149817061437	1.43550452871888	138.792660795078	7.71715026966717	1.48070267401904	5.21181625796667	1.87000716479983e-07	2.68970083657583e-06
TRINITY_DN12175_c0_g1_i1	gonads	mantle	273.306563949313	0.2971826835881	136.801873316451	9.44273151785201	1.81256495489391	5.2095962091492	1.89252052969077e-07	2.71998873667249e-06
TRINITY_DN1974_c0_g1_i1	gonads	mantle	338.051930784355	1.13832184513078	169.595126314743	8.4702412964284	1.62616113653805	5.20873430443724	1.90133146160592e-07	2.73055165477671e-06
TRINITY_DN6428_c0_g4_i1	gonads	mantle	255.802109114694	1.43550452871888	128.618806821706	7.60963068787638	1.46110772796934	5.20812431705655	1.90759108330263e-07	2.73743715825088e-06
TRINITY_DN2726_c0_g1_i1	gonads	mantle	652.557290696873	8.8850054112906	330.721148054082	6.23911768362822	1.19821921292823	5.20699185617376	1.91926512966797e-07	2.75207595416088e-06
TRINITY_DN1298_c0_g1_i7	gonads	mantle	2608.6251710096	184.808437001413	1396.71680400551	3.82112712353464	0.733944569201555	5.20628843632098	1.92655111507007e-07	2.76040498726757e-06
TRINITY_DN10982_c0_g1_i7	gonads	mantle	446.883232268868	3.98412645795774	225.433679363413	6.92341650917791	1.32985926203926	5.20612722474201	1.92822469787005e-07	2.76068584329533e-06
TRINITY_DN4976_c1_g2_i5	gonads	mantle	0	190.615527146637	95.3077635733187	-9.80658761297867	1.88471767593046	-5.20321305318966	1.95872094038613e-07	2.80220076953863e-06
TRINITY_DN1894_c0_g1_i1	gonads	mantle	298.848775792033	1.1887307343524	150.018753263193	7.78010613582253	1.49616894566361	5.20001845939381	1.99268734996027e-07	2.84781131257576e-06
TRINITY_DN3089_c0_g1_i2	gonads	mantle	898.517727854487	11424.2025763634	6161.36015210892	-3.66832045684281	0.705455926397247	-5.19992861294236	1.99365082254822e-07	2.84781131257576e-06
TRINITY_DN2795_c0_g1_i1	gonads	mantle	247.334044469433	0.866343606153492	124.100194037793	8.24313393931565	1.5868910472142	5.19451789320165	2.0525103302572e-07	2.92964881669409e-06
TRINITY_DN10133_c0_g1_i1	gonads	mantle	9.25073131212165	464.725400635756	236.988065973939	-5.68119049527926	1.09409748988883	-5.19258160061816	2.07397920015584e-07	2.95803262410014e-06
TRINITY_DN431_c1_g1_i2	gonads	mantle	69.3845483199996	1048.2217061376	558.803127228801	-3.91764396656186	0.754505547129471	-5.19233288803059	2.07675250843509e-07	2.95972874657523e-06
TRINITY_DN2728_c0_g1_i1	gonads	mantle	2393.55409602234	128.858357315373	1261.20622666885	4.21888120776091	0.812579346628642	5.19196214531525	2.08089318660228e-07	2.96336953494489e-06
TRINITY_DN23036_c0_g1_i2	gonads	mantle	5.26595093689708	329.596880682778	167.431415809837	-5.9914406162562	1.15433419612988	-5.19038648975629	2.09858024129342e-07	2.98628128166994e-06
TRINITY_DN26913_c1_g2_i1	gonads	mantle	0.782666666860723	314.995061601223	157.888864134042	-9.0476555917233	1.74373271340654	-5.18867113185476	2.11800065151342e-07	3.01162284420675e-06
TRINITY_DN14094_c0_g1_i9	gonads	mantle	71.0944011271978	1186.23245184686	628.663426487027	-4.05687001462873	0.782461560043854	-5.18475311988663	2.16301196646123e-07	3.07328635599709e-06
TRINITY_DN18535_c0_g2_i1	gonads	mantle	296.42932875053	0.569160922565392	148.499244836548	9.43339115168538	1.82063370984128	5.18137783602159	2.20252822241134e-07	3.12705450665148e-06
TRINITY_DN1833_c0_g1_i2	gonads	mantle	224.061884019834	0	112.030942009917	10.5302576596709	2.03354085662353	5.17828674323034	2.23932859574837e-07	3.17688803970862e-06
TRINITY_DN2638_c0_g1_i7	gonads	mantle	4.69600000116434	462.305098557766	233.500549279465	-6.75094319980452	1.30439999413448	-5.175516122479	2.27281802086259e-07	3.22195234459763e-06
TRINITY_DN61150_c0_g1_i1	gonads	mantle	227.212055386896	1.4859134179405	114.348984402418	7.06822806818393	1.36612912203198	5.17390922585024	2.29246230084094e-07	3.24733628725642e-06
TRINITY_DN22623_c0_g1_i2	gonads	mantle	262.204711139786	2.02986989589508	132.117290517841	7.03261717615974	1.36009395927347	5.17068481056735	2.33237676858535e-07	3.30088410948552e-06
TRINITY_DN439_c0_g1_i6	gonads	mantle	796.009454395971	44.0375678979048	420.023511146938	4.18004706861721	0.808430456054494	5.17057099632012	2.33379785304558e-07	3.30088410948552e-06
TRINITY_DN39797_c0_g1_i3	gonads	mantle	0	214.207291255571	107.103645627786	-9.97454176829321	1.92984231304211	-5.1685786454593	2.35881025843092e-07	3.33373758460842e-06
TRINITY_DN1998_c0_g1_i4	gonads	mantle	28.8953465911002	977.817114176638	503.356230383869	-5.05974128930222	0.979143113253268	-5.1675196616467	2.37221018535858e-07	3.35014173115946e-06
TRINITY_DN30729_c0_g1_i3	gonads	mantle	343.317881721253	2.87100905743777	173.094445389345	6.98412697256095	1.35159175164309	5.16733471040392	2.3745580105104e-07	3.35092461241513e-06
TRINITY_DN7376_c0_g1_i3	gonads	mantle	424.263847537368	14.9998195435867	219.631833540477	4.84306053909667	0.937284239331948	5.16712042714874	2.37728099211168e-07	3.35223532502752e-06
TRINITY_DN4181_c1_g1_i2	gonads	mantle	480.107591306719	15.2970022271748	247.702296766947	4.98962138731637	0.965762828117156	5.16650801009197	2.38507985821484e-07	3.36069623460679e-06
TRINITY_DN10840_c0_g2_i10	gonads	mantle	198.979236863703	0.2971826835881	99.6382097736454	8.98339240283571	1.73918837998004	5.16527853235704	2.40081141599774e-07	3.38031352648846e-06
TRINITY_DN3501_c0_g1_i3	gonads	mantle	3000.70548268187	227.934523055684	1614.32000286878	3.71975220410503	0.720444679494367	5.1631337005857	2.42849550746243e-07	3.41671762510753e-06
TRINITY_DN23884_c0_g1_i1	gonads	mantle	176.981745409237	3990.33918631046	2083.66046585985	-4.49536928387091	0.870745524543812	-5.16266711359332	2.43455862084114e-07	3.4226706750787e-06
TRINITY_DN2894_c3_g1_i3	gonads	mantle	199.752151180754	2.00466545128428	100.878408316019	6.78698919891766	1.31611838193854	5.15682273878811	2.51175376377656e-07	3.52854190393994e-06
TRINITY_DN41364_c0_g1_i1	gonads	mantle	0	188.358817249245	94.1794086246225	-9.78926258594339	1.89848345408764	-5.15635917967368	2.51797686271402e-07	3.53462657422606e-06
TRINITY_DN43143_c0_g1_i1	gonads	mantle	238.37072671263	2.02986989589508	120.200298304262	6.89563229672472	1.33754588669	5.15543606043245	2.53041376704538e-07	3.54941822999068e-06
TRINITY_DN3336_c0_g1_i1	gonads	mantle	1132.72339610245	55.3955819046019	594.059489003525	4.36068088105577	0.846195829073304	5.15327626446858	2.55974430719297e-07	3.58786666433559e-06
TRINITY_DN10970_c0_g1_i1	gonads	mantle	24.7660467423989	700.824541512501	362.79529412745	-4.81074984025864	0.933676047430615	-5.15248286972484	2.57060105339016e-07	3.60038306458335e-06
TRINITY_DN9034_c1_g1_i5	gonads	mantle	146.805228256465	0	73.4026141282323	9.92124144516118	1.92633609349336	5.15031695594162	2.6004661691451e-07	3.63948388796307e-06
TRINITY_DN3190_c0_g1_i1	gonads	mantle	1372.19996165322	81.4867078676499	726.843334760437	4.07800262028909	0.792155104508263	5.14798503106352	2.63299497909573e-07	3.68225136148387e-06
TRINITY_DN12792_c0_g1_i2	gonads	mantle	155.125522644979	0	77.5627613224895	10.0000225795387	1.94258762314513	5.14778456343108	2.63580964316547e-07	3.68343061876617e-06
TRINITY_DN9885_c0_g1_i3	gonads	mantle	218.683921442158	2.94662239127019	110.815271916714	6.1228132131363	1.19103546848536	5.14074800889238	2.73646855155196e-07	3.82123904463355e-06
TRINITY_DN14665_c0_g1_i2	gonads	mantle	177.688088860272	0.866343606153492	89.277216233213	7.77320831987166	1.51223624770499	5.14020764392369	2.74435020701509e-07	3.82938306705527e-06
TRINITY_DN3387_c1_g2_i1	gonads	mantle	2.56234112334503	282.382877368558	142.472609245952	-6.61732232744418	1.28826844630985	-5.13660203849516	2.79750485762321e-07	3.90064035521134e-06
TRINITY_DN13435_c0_g1_i4	gonads	mantle	4.62617835187827	289.223349742826	146.924764047352	-5.87696574586204	1.14431282695554	-5.13580343366227	2.80941186005919e-07	3.9143214909281e-06
TRINITY_DN7396_c0_g1_i6	gonads	mantle	211.183607537093	0	105.591803768546	10.4447739295719	2.0341675305438	5.13466751029087	2.82643255323201e-07	3.93510177530453e-06
TRINITY_DN15171_c0_g1_i1	gonads	mantle	803.27754787029	16775.083204445	8789.18037615766	-4.38449660166183	0.854264294589937	-5.1324825694213	2.85945216770321e-07	3.97810903211963e-06
TRINITY_DN5060_c1_g1_i9	gonads	mantle	323.796726015511	5629.75664762701	2976.77668682126	-4.11968396459789	0.802747584884581	-5.13197926990988	2.86711083221944e-07	3.98579604086221e-06
TRINITY_DN1037_c0_g1_i1	gonads	mantle	947.372594555649	31.7880058404435	489.580300198046	4.89272640120401	0.953451252111307	5.13159575842985	2.87295998709189e-07	3.99095794786802e-06
TRINITY_DN805_c0_g1_i8	gonads	mantle	24624.4061402681	1213.39520539184	12918.90067283	4.34344439584145	0.847730297720842	5.12361585697596	2.99731329949382e-07	4.16060933787092e-06
TRINITY_DN9346_c0_g1_i8	gonads	mantle	3.2735607492848	234.494773515686	118.884167132485	-6.15605804052414	1.20177568970743	-5.12246843836793	3.01561584209976e-07	4.18290767585686e-06
TRINITY_DN9605_c0_g1_i23	gonads	mantle	183.223574044505	0	91.6117870222523	10.2397155398669	2.00004162425905	5.11975121700801	3.05938979353461e-07	4.24047766338284e-06
TRINITY_DN3691_c0_g1_i6	gonads	mantle	264.942454177671	2.27664369026157	133.609548933966	7.04674747171411	1.37654837444766	5.11914263422932	3.06927771478676e-07	4.25102926783365e-06
TRINITY_DN102560_c0_g1_i1	gonads	mantle	293.798791369534	2.87100905743777	148.334900213486	6.76274908153771	1.32158649733092	5.11714450412121	3.10195968282371e-07	4.29311220102801e-06
TRINITY_DN63576_c0_g1_i1	gonads	mantle	6004.38721982587	295.744408012442	3150.06581391916	4.3455680807405	0.849361902716187	5.1162738366811	3.11630543004682e-07	4.30977428978495e-06
TRINITY_DN4256_c0_g1_i5	gonads	mantle	1972.42261073506	155.932456618243	1064.17753367665	3.66148478205006	0.715741861664128	5.11564989860585	3.12662526365947e-07	4.32084810844774e-06
TRINITY_DN5999_c0_g1_i1	gonads	mantle	1202.89548726421	74.2136380973538	638.554562680783	4.02063919717865	0.786049805754122	5.11499292760631	3.13752711659654e-07	4.3327092865107e-06
TRINITY_DN972_c0_g1_i1	gonads	mantle	259.92653278849	1.43550452871888	130.681018658605	7.628138338535	1.49147859033718	5.11448061538081	3.14605394459587e-07	4.34127562044529e-06
TRINITY_DN92384_c0_g1_i1	gonads	mantle	21.705201724242	641.111904718259	331.40855322125	-4.88048743439561	0.954433214370949	-5.11349286771444	3.16255702594993e-07	4.36046162314782e-06
TRINITY_DN5733_c0_g1_i5	gonads	mantle	623.946177068836	33.319057495864	328.63261728235	4.23216557903261	0.827666696122939	5.11336942619228	3.16462532701158e-07	4.36046162314782e-06
TRINITY_DN9293_c0_g1_i2	gonads	mantle	232.177589635395	1.16352628974159	116.670557962568	7.63328057019287	1.49285868113873	5.11319702704231	3.1675161140605e-07	4.36122852432619e-06
TRINITY_DN18697_c0_g1_i1	gonads	mantle	191.064869237826	0.5943653671762	95.8296173025009	8.05592769828882	1.57575421035257	5.11242657348594	3.18046625620339e-07	4.37583442790163e-06
TRINITY_DN7405_c0_g2_i1	gonads	mantle	186.211346630106	0	93.1056733150528	10.2630563416044	2.00812094225167	5.11077601237333	3.20838193681864e-07	4.41099397406325e-06
TRINITY_DN10953_c0_g1_i1	gonads	mantle	234.55647207704	2.0802787851167	118.318375431078	6.65823964026386	1.30298123911544	5.11000422752363	3.22151603644003e-07	4.42579453123865e-06
TRINITY_DN543_c0_g1_i1	gonads	mantle	107.173391018617	1668.67333257833	887.923361798472	-3.95983194502918	0.775416083671864	-5.10671886798892	3.27800881554537e-07	4.50009674574943e-06
TRINITY_DN888_c0_g1_i5	gonads	mantle	312.793881713684	1.4859134179405	157.139897565812	7.54789919990642	1.4780884114034	5.10652755388286	3.28132782160982e-07	4.50134574294845e-06
TRINITY_DN1220_c0_g1_i12	gonads	mantle	1.20972352075156	228.900535626184	115.055129573468	-7.64562624356052	1.49804231510048	-5.10374517895222	3.32996598984695e-07	4.56471640163613e-06
TRINITY_DN6150_c0_g1_i2	gonads	mantle	2.77505685447301	296.353436520746	149.56424668761	-6.86869315655621	1.34606024236586	-5.10281259365009	3.34642351543787e-07	4.58391326704114e-06
TRINITY_DN4585_c2_g1_i2	gonads	mantle	3.20211370836385	229.830127053236	116.5161203808	-6.25446174511995	1.2258869849839	-5.10198886335522	3.36102533712869e-07	4.60054193398626e-06
TRINITY_DN9304_c0_g1_i1	gonads	mantle	3.2735607492848	237.418015671795	120.34578821054	-6.17150415771979	1.21078524677257	-5.09710881774481	3.4488010188124e-07	4.71723266731266e-06
TRINITY_DN13_c1_g5_i1	gonads	mantle	19.1412352092621	614.670214158854	316.905724684058	-5.03510410814155	0.987905920086304	-5.09674454395584	3.45544109949789e-07	4.72285746181555e-06
TRINITY_DN1874_c1_g1_i1	gonads	mantle	164.887760984992	2103.57944510022	1134.23360304261	-3.67268304011819	0.720637852189434	-5.09643370655578	3.46111688353489e-07	4.72715700672265e-06
TRINITY_DN71881_c0_g1_i1	gonads	mantle	621.442279853333	24.4791903220535	322.960735087693	4.68237695189577	0.919683528787655	5.09129152075625	3.55632753898583e-07	4.8533974904671e-06
TRINITY_DN27663_c0_g1_i2	gonads	mantle	0	170.238241830307	85.1191209151535	-9.64546046081589	1.89454959339207	-5.09116282543246	3.55874254010915e-07	4.8533974904671e-06
TRINITY_DN1305_c1_g1_i1	gonads	mantle	0	166.842061273687	83.4210306368433	-9.61493888930717	1.88871623345735	-5.09072708699429	3.56693104308016e-07	4.86101674754995e-06
TRINITY_DN12172_c0_g1_i1	gonads	mantle	1.6367803746424	227.459760445723	114.548270410183	-7.10683288867973	1.39615359294853	-5.09029445225353	3.57507921080535e-07	4.86856996900053e-06
TRINITY_DN536_c0_g1_i2	gonads	mantle	516.720773517903	3.5661922030572	260.14348286048	7.0825869939065	1.39202500973162	5.08797395477256	3.61909058074438e-07	4.92491539771508e-06
TRINITY_DN3926_c0_g1_i1	gonads	mantle	375.056481424477	2.27664369026157	188.666562557369	7.5232247130954	1.47882332975076	5.08730458990212	3.63188286388378e-07	4.93872630486205e-06
TRINITY_DN2613_c0_g1_i1	gonads	mantle	254.378044471179	0.8915480507643	127.634796260972	7.93643755423189	1.56093201160245	5.08442231643666	3.68746649501997e-07	5.01066356312387e-06
TRINITY_DN27144_c0_g1_i1	gonads	mantle	4.12767445706648	288.068067128374	146.09787079272	-6.0888395102679	1.19761231903748	-5.08414903009807	3.69277913454691e-07	5.01423585391529e-06
TRINITY_DN826_c0_g1_i6	gonads	mantle	253.595377804318	0.2971826835881	126.946280243953	9.33584736527686	1.83653257634087	5.08340961959833	3.70719020539624e-07	5.03014827869451e-06
TRINITY_DN2007_c1_g1_i4	gonads	mantle	147.938628561391	0	73.9693142806953	9.93156482389781	1.95383044758343	5.08312522009345	3.71274757681015e-07	5.03403307148917e-06
TRINITY_DN10466_c0_g3_i1	gonads	mantle	138.41023604376	0	69.2051180218798	9.83663831213135	1.93584499629582	5.08131504895973	3.74830853408027e-07	5.07856393406496e-06
TRINITY_DN2197_c0_g1_i2	gonads	mantle	2317.39020577302	120.391286158983	1218.890745966	4.27064812481311	0.840803087745898	5.07924885987545	3.78930075158107e-07	5.13038371322759e-06
TRINITY_DN4280_c0_g1_i1	gonads	mantle	2596.26963891417	131.527730815924	1363.89868486505	4.30686133762562	0.847998522537256	5.07885476585416	3.7971683671124e-07	5.13394672346407e-06
TRINITY_DN7945_c0_g1_i1	gonads	mantle	763.257592986775	32.2762827774349	397.766937882105	4.57555962251845	0.900906116695852	5.07884177687648	3.79742794467317e-07	5.13394672346407e-06
TRINITY_DN8637_c0_g1_i1	gonads	mantle	268.181881702623	2.59903081846048	135.390456260542	6.7358094459454	1.32635003880094	5.07845534654998	3.80515837979396e-07	5.14067817556547e-06
TRINITY_DN480_c0_g1_i1	gonads	mantle	238.940677648362	2.05507434050589	120.497875994434	6.78499882890788	1.33634829839926	5.07726828180593	3.82900038882233e-07	5.16915052491014e-06
TRINITY_DN5084_c0_g1_i8	gonads	mantle	271.525264101194	0.569160922565392	136.04721251188	9.30442398545741	1.83283102406405	5.07653125863513	3.8438758547332e-07	5.18548566569206e-06
TRINITY_DN13552_c0_g1_i1	gonads	mantle	24.7676721340337	751.337354047189	388.052513090611	-4.89604733062239	0.964511634011235	-5.07619313025866	3.85071900511779e-07	5.19096925624969e-06
TRINITY_DN7062_c0_g1_i4	gonads	mantle	140.483825622102	0	70.241912811051	9.85992753847479	1.94257302226135	5.07570496732052	3.8606193454352e-07	5.2005632191861e-06
TRINITY_DN4113_c1_g1_i3	gonads	mantle	6.40422741672769	296.783060893227	151.593644154977	-5.59140326718944	1.10297609462768	-5.06937847014432	3.99116885143749e-07	5.37255034728084e-06
TRINITY_DN842_c1_g2_i3	gonads	mantle	174.270008637511	0.866343606153492	87.5681761218322	7.74350393981179	1.52766907980941	5.06883594238739	4.00256031924047e-07	5.38071042985399e-06
TRINITY_DN9973_c0_g1_i2	gonads	mantle	412.91189498911	5.44483543128744	209.178365210199	6.30597121140921	1.24407195979951	5.06881548268758	4.0029905253142e-07	5.38071042985399e-06
TRINITY_DN3548_c0_g1_i3	gonads	mantle	315.614449533934	9.5045752230776	162.559512378506	5.0888985117029	1.004260253579	5.06731048407722	4.03475877651302e-07	5.41951351404524e-06
TRINITY_DN5602_c0_g1_i1	gonads	mantle	98.0574268301625	1931.18781075577	1014.62261879297	-4.30503553221303	0.849896108415081	-5.06536680140967	4.07614710894138e-07	5.47117331777735e-06
TRINITY_DN26077_c0_g1_i4	gonads	mantle	886.007923935766	16.1129369441066	451.060430439936	5.79849735528028	1.1455891519778	5.06158542551618	4.1578436560752e-07	5.57682346519088e-06
TRINITY_DN5414_c0_g1_i2	gonads	mantle	182.51072902693	0	91.2553645134649	10.2340621148626	2.02242044433237	5.06030392619029	4.18588713760067e-07	5.61040999131498e-06
TRINITY_DN10410_c0_g1_i3	gonads	mantle	11.3145685406549	330.602085443663	170.958326992159	-4.89122022258995	0.966943275344227	-5.05843553319991	4.22710103616074e-07	5.66158822649658e-06
TRINITY_DN2426_c0_g1_i2	gonads	mantle	176.036679960916	0	88.0183399804581	10.1819296884553	2.01294506206579	5.05822532384768	4.23176236073923e-07	5.66377134298365e-06
TRINITY_DN259_c0_g1_i5	gonads	mantle	12641.1399196168	844.750088030004	6742.9450038234	3.90396607372153	0.772115146467507	5.05619672348419	4.27700151345338e-07	5.72022163760651e-06
TRINITY_DN21675_c0_g1_i3	gonads	mantle	260.569556156779	2.00466545128428	131.287110804032	7.15110091462831	1.41472815964692	5.05475265044068	4.30948922463073e-07	5.75954911824038e-06
TRINITY_DN831_c0_g1_i4	gonads	mantle	3704.70457265082	168.305067875211	1936.50482026301	4.4563161293096	0.882046942615873	5.05224372309888	4.36650021599407e-07	5.83157183957349e-06
TRINITY_DN1220_c0_g1_i8	gonads	mantle	4.12767445706648	342.868134851702	173.497904654384	-6.34267175317724	1.25545397739572	-5.05209419650279	4.36992082196644e-07	5.83197147411578e-06
TRINITY_DN5089_c0_g1_i5	gonads	mantle	368.652254007749	2.27664369026157	185.464448849005	7.49722422127433	1.48430085036848	5.05101389614722	4.39471094870622e-07	5.86086933373498e-06
TRINITY_DN7364_c0_g1_i4	gonads	mantle	155.690597405807	0	77.8452987029035	10.0048361680972	1.98084126672999	5.05080156403111	4.3995993545681e-07	5.86320359063841e-06
TRINITY_DN1719_c0_g1_i7	gonads	mantle	509.821292989633	3.41496553539235	256.618129262513	7.33306833736141	1.45221148183338	5.04958708087309	4.42766070103943e-07	5.89621044376284e-06
TRINITY_DN25527_c0_g2_i1	gonads	mantle	25.2612998539409	766.524821401887	395.893060627914	-4.94088674428528	0.978498643036841	-5.04945691999213	4.43067836814549e-07	5.89621044376284e-06
TRINITY_DN6121_c0_g1_i1	gonads	mantle	425.225096711024	7.17752264359442	216.201309677309	5.93355556862558	1.17518183778178	5.04905315744626	4.44005188080966e-07	5.90308207863199e-06
TRINITY_DN3087_c0_g1_i5	gonads	mantle	222.576124685208	0.2971826835881	111.436653684398	9.14627182136828	1.81151512931085	5.04896242563966	4.44216088768817e-07	5.90308207863199e-06
TRINITY_DN150_c0_g1_i9	gonads	mantle	21.4908606014792	456.928781599119	239.209821100299	-4.42043326990059	0.875736232277688	-5.04767657997152	4.47215369790041e-07	5.93871497452532e-06
TRINITY_DN1406_c0_g1_i4	gonads	mantle	371.102583490315	12.1036060415381	191.603094765927	4.96481810620182	0.984201148369491	5.04451566067256	4.54671594867911e-07	6.03344039667048e-06
TRINITY_DN18091_c0_g1_i1	gonads	mantle	207.773654272506	1.16352628974159	104.468590281124	7.4728877574209	1.48145324538205	5.04429537733656	4.55195662289553e-07	6.03572557097435e-06
TRINITY_DN19738_c0_g1_i1	gonads	mantle	212.826889478275	1.73268721230698	107.279788345291	7.00170291228885	1.38808673117888	5.04413935744667	4.55567195517872e-07	6.03572557097435e-06
TRINITY_DN1981_c0_g1_i13	gonads	mantle	1.28117056167251	413.030276832554	207.155723697114	-8.13701470895396	1.6131951346259	-5.0440362323811	4.55812929814002e-07	6.03572557097435e-06
TRINITY_DN2946_c0_g2_i2	gonads	mantle	74.6521246485316	1093.93283526456	584.292479956546	-3.87066212940807	0.767549705112989	-5.04288139728785	4.58573506803733e-07	6.06583489216998e-06
TRINITY_DN6647_c0_g2_i2	gonads	mantle	1.6367803746424	199.062664510158	100.3497224424	-6.9146472013788	1.37118833793619	-5.04281360194925	4.5873606843482e-07	6.06583489216998e-06
TRINITY_DN3171_c0_g2_i1	gonads	mantle	2.06383722853324	208.365604176349	105.214720702441	-6.60552239947079	1.3100052932624	-5.04236313657984	4.59817619956736e-07	6.07583621730669e-06
TRINITY_DN8780_c0_g1_i1	gonads	mantle	11.5272842717829	456.058991550674	233.793137911228	-5.35491013627929	1.06223506620478	-5.04117243597656	4.62688306797919e-07	6.10944757894863e-06
TRINITY_DN4588_c0_g1_i2	gonads	mantle	256.39319014168	5298.58904967968	2777.49111991068	-4.37030955943831	0.867686396056531	-5.03673859507367	4.73530757718725e-07	6.24819821837334e-06
TRINITY_DN3307_c0_g2_i2	gonads	mantle	1186.36860571061	90.1102763434463	638.239441027029	3.71885641998281	0.738683685227432	5.03443692388822	4.79255445440734e-07	6.31927222485157e-06
TRINITY_DN5965_c0_g1_i7	gonads	mantle	360.783397347649	13.3175412205013	187.050469284075	4.77142045423874	0.947864036707864	5.0338659021297	4.80685984513813e-07	6.33366497507482e-06
TRINITY_DN14859_c0_g1_i3	gonads	mantle	139.899246161655	0	69.9496230808277	9.85114357502803	1.95740898240936	5.03274668889194	4.83501823660245e-07	6.36627771195773e-06
TRINITY_DN6428_c0_g2_i1	gonads	mantle	246.695897276049	2.00466545128428	124.350281363666	7.07366129661135	1.4056615388519	5.03226495219388	4.84718720981253e-07	6.37780604423502e-06
TRINITY_DN26274_c0_g1_i1	gonads	mantle	225.565522662444	0.569160922565392	113.067341792505	9.04346982078459	1.79752588726547	5.03106513505749	4.87762388677221e-07	6.41333741734356e-06
TRINITY_DN13196_c0_g1_i1	gonads	mantle	0.854113707781677	223.14385437018	111.998984038981	-7.76945224077768	1.54458720522315	-5.03011562863181	4.90184131225058e-07	6.44064719255203e-06
TRINITY_DN22660_c0_g1_i2	gonads	mantle	155.903313136935	0	77.9516565684675	10.0067453237315	1.98944365222285	5.02992146198798	4.9068078479446e-07	6.44264215256479e-06
TRINITY_DN111953_c0_g1_i1	gonads	mantle	261.77927967753	2.35225702409399	132.065768350812	6.71937974186144	1.33609532689916	5.02911701476863	4.92743633830174e-07	6.46518402702456e-06
TRINITY_DN3946_c0_g2_i2	gonads	mantle	44.9026643496497	940.086603478529	492.494633914089	-4.39406777075174	0.873812694346531	-5.02861517025428	4.94034750439204e-07	6.47757563312708e-06
TRINITY_DN5972_c0_g1_i1	gonads	mantle	411.981458065503	5.17285719231014	208.577157628907	6.36441641695665	1.26581066608595	5.02793710582028	4.95784418779582e-07	6.49595798069966e-06
TRINITY_DN26670_c0_g1_i1	gonads	mantle	10.533527265429	452.45820241362	231.495864839525	-5.3705805421473	1.0683525331028	-5.02697412674225	4.98279550603902e-07	6.52407506901423e-06
TRINITY_DN7676_c0_g2_i5	gonads	mantle	5.76445483170887	267.498538744543	136.631496788126	-5.51152950289656	1.0966203953947	-5.02592284991454	5.01017292818903e-07	6.55532710015993e-06
TRINITY_DN23898_c1_g1_i5	gonads	mantle	0.782666666860723	237.604988087554	119.193827377207	-8.64545522838465	1.72028981488445	-5.02558066296834	5.01911543535108e-07	6.56243196599717e-06
TRINITY_DN10840_c0_g2_i7	gonads	mantle	135.631928406017	0	67.8159642030084	9.80681912403249	1.95276570571084	5.02201523477833	5.11321264352191e-07	6.68078776444499e-06
TRINITY_DN1050_c2_g5_i1	gonads	mantle	2.49089408242408	233.327800783653	117.909347433038	-6.47951152077724	1.29038169144042	-5.02139139431242	5.12985068941957e-07	6.69784278694027e-06
TRINITY_DN1269_c0_g1_i2	gonads	mantle	272.66191518939	0.569160922565392	136.615538055978	9.30645863806921	1.85430740735352	5.01883269255308	5.19864000530531e-07	6.78291828625171e-06
TRINITY_DN4426_c0_g2_i1	gonads	mantle	282.3722111881	8.06907069435872	145.220640941229	5.16541985699718	1.02928133707906	5.01847227858601	5.20840072409431e-07	6.7909113139552e-06
TRINITY_DN7788_c1_g1_i5	gonads	mantle	176.960615317984	0	88.4803076589919	10.1894682777979	2.03060364285431	5.01795035858159	5.2225666741648e-07	6.80463289679882e-06
TRINITY_DN6144_c0_g1_i1	gonads	mantle	57.5714758845329	904.69071363984	481.131094762186	-3.97383034292914	0.792017881372704	-5.01734927504643	5.23892731431995e-07	6.82119288785742e-06
TRINITY_DN642_c0_g1_i6	gonads	mantle	0	164.995041955906	82.497520977953	-9.60058315584598	1.91463261507164	-5.01432132737734	5.32209814520218e-07	6.92465750313075e-06
TRINITY_DN3712_c0_g1_i1	gonads	mantle	4.34039018819445	350.535083246385	177.43773671729	-6.44705399228831	1.28618396548149	-5.0125442124252	5.37150279972911e-07	6.98407503897973e-06
TRINITY_DN10463_c0_g2_i3	gonads	mantle	43.1944369340863	792.67507334819	417.934755141138	-4.20657249279192	0.839335822741297	-5.01178715219509	5.39268349139948e-07	7.00660495413007e-06
TRINITY_DN7342_c0_g1_i5	gonads	mantle	150.567540550752	0	75.283770275376	9.95655039047627	1.98667830653344	5.01165707489375	5.39633083332968e-07	7.00660495413007e-06
TRINITY_DN971_c0_g1_i7	gonads	mantle	241.874882501026	3088.72510661151	1665.29999455627	-3.67678432908371	0.733908456916794	-5.00986777633026	5.44674444192265e-07	7.06715091339464e-06
TRINITY_DN11005_c0_g1_i1	gonads	mantle	0	168.211344957959	84.1056724789796	-9.62599572129084	1.92277427999161	-5.0063056394393	5.5484631671283e-07	7.19413503224325e-06
TRINITY_DN1726_c3_g1_i1	gonads	mantle	172.33606235774	0	86.1680311788702	10.151238465381	2.02775922004825	5.00613601704615	5.5533522283573e-07	7.19548079297003e-06
TRINITY_DN94135_c0_g1_i1	gonads	mantle	306.889783583403	1.70748276769618	154.29863317555	7.68468758385312	1.53575953102739	5.00383518942723	5.62008112227826e-07	7.27689505811829e-06
TRINITY_DN103569_c0_g1_i1	gonads	mantle	577.465176252386	24.9076658804372	301.186421066411	4.52068285186839	0.903614183428718	5.00289054197322	5.64770116578999e-07	7.30759339207896e-06
TRINITY_DN1866_c0_g1_i1	gonads	mantle	1.56533333372145	287.961978698189	144.763656015955	-7.78266002033927	1.55571243104751	-5.00263407620839	5.6552223899338e-07	7.31226125491509e-06
TRINITY_DN11069_c2_g1_i3	gonads	mantle	0	156.4418161622	78.2209080811001	-9.5232486094408	1.90491931786935	-4.99929236902932	5.75410967834386e-07	7.4349782316858e-06
TRINITY_DN2274_c0_g1_i1	gonads	mantle	253.381036681556	0.569160922565392	126.97509880206	9.20303472072676	1.8411071369609	4.99864159774978	5.77356016781783e-07	7.45495495338689e-06
TRINITY_DN4608_c0_g1_i1	gonads	mantle	0	171.721857620053	85.8609288100266	-9.65566472095784	1.93183428279257	-4.99818478580889	5.78725137490468e-07	7.46747269949717e-06
TRINITY_DN65171_c0_g1_i1	gonads	mantle	219.442207234496	1.73268721230698	110.587447223401	7.04420628172526	1.41037729212147	4.99455452174039	5.8971730415111e-07	7.60405666719071e-06
TRINITY_DN63930_c0_g1_i1	gonads	mantle	1090.019336105	54.2068511702495	572.113093637624	4.33686331235774	0.868357477481754	4.99432943784245	5.90405426822545e-07	7.60767930672581e-06
TRINITY_DN29305_c0_g1_i4	gonads	mantle	176.0545592689	0.2971826835881	88.175870976244	8.80676677722403	1.76374775776374	4.99321217473304	5.93832576986703e-07	7.64656641517543e-06
TRINITY_DN1884_c0_g1_i2	gonads	mantle	0.427056853890838	258.713202297598	129.570129575744	-8.86518251174059	1.7756175282078	-4.99273203316965	5.95311271961409e-07	7.66032768961912e-06
TRINITY_DN2842_c0_g1_i1	gonads	mantle	1.6367803746424	186.893986438271	94.2653834064567	-6.82404660548662	1.36782237488793	-4.98898594639947	6.0697061952495e-07	7.80498214398085e-06
TRINITY_DN45405_c0_g1_i5	gonads	mantle	181.015217342494	0	90.5076086712472	10.2221762570825	2.04933122268937	4.98805470970563	6.09902988847585e-07	7.83729535325191e-06
TRINITY_DN452_c1_g1_i2	gonads	mantle	4994.18532540697	416.289218467285	2705.23727193713	3.58514184521475	0.719066375582807	4.98582880100461	6.1696758133932e-07	7.92262700326038e-06
TRINITY_DN13127_c0_g1_i5	gonads	mantle	272.808060054501	3.46537442461397	138.136717239558	6.33751046509403	1.27209279899069	4.98195608851995	6.29447206335969e-07	8.07732939778932e-06
TRINITY_DN11929_c0_g1_i7	gonads	mantle	147.721036655358	0	73.860518327679	9.92897347386476	1.99441196150033	4.97839647250988	6.41132213205688e-07	8.21909490408348e-06
TRINITY_DN10981_c0_g1_i1	gonads	mantle	911.214100856149	33.2633779549008	472.238739405525	4.79230613722437	0.96263456774348	4.97832334076477	6.41374457833104e-07	8.21909490408348e-06
TRINITY_DN2104_c0_g1_i1	gonads	mantle	908.528370350581	32.6690125877246	470.598691469153	4.81515429515085	0.967369627428523	4.97757440240352	6.4386035513947e-07	8.2452960078313e-06
TRINITY_DN4892_c0_g2_i3	gonads	mantle	24.4786331870802	655.563645946247	340.021139566663	-4.76120375660604	0.95675577948485	-4.97640448973262	6.47762154001836e-07	8.28958088039063e-06
TRINITY_DN38978_c0_g2_i1	gonads	mantle	0	158.243697242501	79.1218486212505	-9.53815079469792	1.91705577022235	-4.97541643954971	6.51075159906621e-07	8.32556530614257e-06
TRINITY_DN32502_c0_g1_i3	gonads	mantle	1.20972352075156	194.116647319345	97.6631854200485	-7.40904711668003	1.48916577582368	-4.97530042454943	6.51465236436547e-07	8.32556530614257e-06
TRINITY_DN9170_c0_g1_i2	gonads	mantle	3.20211370836385	212.461089716234	107.831601712299	-6.13861112410313	1.23385339501635	-4.97515438130459	6.51956596971982e-07	8.32614973193747e-06
TRINITY_DN863_c0_g1_i2	gonads	mantle	4416.86940442094	251.747856514373	2334.30863046765	4.13487132857523	0.831187689735441	4.97465419620365	6.53642170813459e-07	8.33993684236705e-06
TRINITY_DN966_c0_g1_i2	gonads	mantle	2713.04449488297	155.266599754878	1434.15554731893	4.13016954216004	0.830256720969712	4.97456923605044	6.53928894993991e-07	8.33993684236705e-06
TRINITY_DN4098_c3_g1_i1	gonads	mantle	1.20972352075156	191.225704469038	96.217713994895	-7.38793615605091	1.48535379145563	-4.97385619409285	6.5634005660381e-07	8.36497791104064e-06
TRINITY_DN5920_c0_g1_i1	gonads	mantle	0	261.288650904289	130.644325452145	-10.2639598948151	2.06380754543487	-4.97331251526767	6.58184268868921e-07	8.38276406240417e-06
TRINITY_DN18503_c1_g3_i2	gonads	mantle	172.066528110405	2.32705257948318	87.1967903449443	6.20309015593084	1.24734289723364	4.97304323429274	6.59099544760663e-07	8.38870292527809e-06
TRINITY_DN24104_c0_g2_i2	gonads	mantle	4.19912149798743	270.76227761227	137.480699555129	-5.92428248624327	1.19132473838985	-4.97285273723966	6.59747777716626e-07	8.39123722182263e-06
TRINITY_DN14098_c0_g1_i1	gonads	mantle	192.334662058054	0.866343606153492	96.6005028321038	7.88017674555149	1.58570698454846	4.96950371180676	6.71244859036994e-07	8.53165914710693e-06
TRINITY_DN8302_c0_g1_i13	gonads	mantle	5.69300779078792	240.753246035711	123.223126913249	-5.4148842992573	1.08985623001844	-4.96843909326068	6.74939925297905e-07	8.5727923618396e-06
TRINITY_DN293_c0_g1_i2	gonads	mantle	8546.31668342229	504.084807744181	4525.20074558323	4.08459780353872	0.822213924418099	4.96780422008724	6.77152757375928e-07	8.59505578723631e-06
TRINITY_DN5839_c0_g1_i1	gonads	mantle	153.980744598609	0	76.9903722993044	9.98873461316466	2.01088295138675	4.96733765944766	6.78783395818176e-07	8.60990425489939e-06
TRINITY_DN15913_c0_g1_i6	gonads	mantle	186.367243845026	2.89621350204858	94.6317286735375	6.03512637900418	1.21517202952026	4.96647901070172	6.81794284796799e-07	8.64222823415427e-06
TRINITY_DN3289_c0_g1_i1	gonads	mantle	3.62917056225468	206.482839110475	105.056004836365	-5.88156291834837	1.18449245564589	-4.96547098321636	6.85345400399387e-07	8.68135149902519e-06
TRINITY_DN550_c1_g1_i16	gonads	mantle	152.842468118778	0	76.4212340593891	9.9780351036229	2.00955408717171	4.96529810634071	6.85956204957413e-07	8.68320171641213e-06
TRINITY_DN25130_c0_g1_i2	gonads	mantle	220.181058518228	5.54565320973067	112.863355863979	5.29126525004692	1.0657941638822	4.96462209060449	6.88349727962222e-07	8.70760075642935e-06
TRINITY_DN1757_c0_g2_i1	gonads	mantle	114.712644131905	1999.72747579214	1057.22005996202	-4.12573570092425	0.831396532729387	-4.96241629415978	6.96215740387987e-07	8.80080181288982e-06
TRINITY_DN11434_c0_g1_i1	gonads	mantle	17.9331370801454	424.362410999288	221.147774039717	-4.56695189251695	0.920331041343491	-4.96229257447423	6.96659488399917e-07	8.80080181288982e-06
TRINITY_DN3558_c0_g1_i1	gonads	mantle	1021.64967488261	50.9630460953912	536.306360488999	4.33427828869983	0.873829371986643	4.96009681941211	7.04580536379631e-07	8.89485320386286e-06
TRINITY_DN7759_c0_g1_i3	gonads	mantle	1.70822741556335	256.018624352436	128.863425884	-7.03532546769953	1.41844209952135	-4.95989612129645	7.05308855000795e-07	8.89803554816668e-06
TRINITY_DN3048_c0_g1_i1	gonads	mantle	10883.6438643955	679.27731044059	5781.46058741806	4.00279510158779	0.807214196703642	4.95877688714309	7.0938379415704e-07	8.94340540487863e-06
TRINITY_DN9318_c0_g2_i2	gonads	mantle	229.61524851205	1.73268721230698	115.673967862179	7.10797096939162	1.43370604100512	4.95776035400429	7.13104466235892e-07	8.98425073981889e-06
TRINITY_DN6104_c0_g1_i6	gonads	mantle	41.9148917640487	931.562703967079	486.738797865564	-4.47603247328081	0.903223664876622	-4.95561913105125	7.21003293059599e-07	9.07764523418163e-06
TRINITY_DN19643_c0_g1_i1	gonads	mantle	318.240110740026	12.7483802979359	165.494245518981	4.65235240182135	0.938892273119153	4.95515037775897	7.22743704787919e-07	9.09342988569528e-06
TRINITY_DN2385_c0_g1_i2	gonads	mantle	1181.90150516591	80.4040655634823	631.152785364696	3.87850296429345	0.783020240708085	4.95326016194182	7.29802954649671e-07	9.17606891297069e-06
TRINITY_DN6868_c0_g1_i1	gonads	mantle	286.826238408708	3.73735266359126	145.28179553615	6.32491243322442	1.27716054774629	4.95232368740603	7.33324898939847e-07	9.21415091579832e-06
TRINITY_DN16377_c0_g1_i7	gonads	mantle	295.175789846651	9.23259698410031	152.204193415375	5.02659266833445	1.0150696509628	4.95196823544736	7.34665984413853e-07	9.22479788493846e-06
TRINITY_DN384_c0_g1_i6	gonads	mantle	60.9148582831038	1072.0029422671	566.458900275101	-4.14011786891067	0.836136926786343	-4.95148310794386	7.36500136586209e-07	9.24161756344979e-06
TRINITY_DN992_c0_g1_i3	gonads	mantle	1.28117056167251	269.320353617712	135.300762089692	-7.50407136014079	1.51586479430923	-4.95035664678812	7.40776049515933e-07	9.28903336184946e-06
TRINITY_DN451_c0_g2_i8	gonads	mantle	187.235986077522	3.46537442461397	95.350680251068	5.8034959199561	1.1728729043735	4.94810298568204	7.49402579550846e-07	9.39090395461302e-06
TRINITY_DN7412_c0_g1_i1	gonads	mantle	424.578822559465	7.79709245538143	216.187957507423	5.78809196598214	1.16980532590271	4.9479104239123	7.50144135824419e-07	9.39389613521679e-06
TRINITY_DN2218_c0_g1_i2	gonads	mantle	105.963667497865	1335.51897678653	720.741322142195	-3.65492950654077	0.738822891554407	-4.94696299792657	7.53802984830359e-07	9.43339247727423e-06
TRINITY_DN3533_c1_g1_i3	gonads	mantle	6.90273131153948	1087.28535081867	547.094041065106	-7.30852700595479	1.47755218557118	-4.94637487415007	7.56082892424348e-07	9.45559087152377e-06
TRINITY_DN7333_c0_g1_i7	gonads	mantle	566.649111606542	21.8549550589822	294.252033332762	4.71630983689627	0.953633874821531	4.94561902782544	7.59022745619518e-07	9.48600734391644e-06
TRINITY_DN2565_c0_g1_i1	gonads	mantle	760.714686372034	20.4247211820049	390.56970377702	5.21233459889864	1.05454234785592	4.94274564648472	7.70299542970058e-07	9.62050578933995e-06
TRINITY_DN8292_c0_g1_i1	gonads	mantle	3491.63719540159	242.203413705557	1866.92030455358	3.85130008640233	0.779254741079176	4.94228637103796	7.72116897730946e-07	9.63676160133935e-06
TRINITY_DN9660_c0_g2_i9	gonads	mantle	17.0075763314428	595.889727923646	306.448652127544	-5.14067708979641	1.04056709644854	-4.94026488761903	7.80165129228247e-07	9.73071113117527e-06
TRINITY_DN15640_c0_g1_i3	gonads	mantle	0	178.642065165798	89.3210325828989	-9.71244936405428	1.96713857378446	-4.9373488444025	7.91917423724123e-07	9.87070389917379e-06
TRINITY_DN3424_c0_g1_i7	gonads	mantle	278.812862275131	3651.35165855686	1965.082260416	-3.71191774052749	0.751832084282878	-4.93716325510108	7.92671133034682e-07	9.87351163308e-06
TRINITY_DN19445_c0_g1_i1	gonads	mantle	0.427056853890838	214.485688960387	107.456372907139	-8.5933640123659	1.74090552420712	-4.93614609918576	7.96814260489411e-07	9.91850609126193e-06
TRINITY_DN23025_c0_g1_i2	gonads	mantle	651.925645070029	19.7547424809963	335.840193775512	5.044718587234	1.02223826309638	4.93497335147039	8.01617041430863e-07	9.97164633961002e-06
TRINITY_DN9132_c0_g1_i1	gonads	mantle	223.923866112897	0.2971826835881	112.110524398243	9.15711137342392	1.85577239811262	4.93439356180584	8.04001755512496e-07	9.99465655355653e-06
TRINITY_DN7342_c0_g1_i14	gonads	mantle	219.726370006544	0.2971826835881	110.011776345066	9.12955797269598	1.85098419493439	4.93227224612774	8.12785241002559e-07	1.00971272891568e-05
TRINITY_DN5610_c0_g2_i1	gonads	mantle	13.3085841199021	458.782895778091	236.045739948997	-5.07862072834347	1.03006471730144	-4.93038994836016	8.20656379380195e-07	1.01881354101924e-05
TRINITY_DN37018_c0_g1_i1	gonads	mantle	208.05619165292	0.866343606153492	104.461267629537	7.99073700748349	1.62077595385482	4.93019222581534	8.21487436809204e-07	1.01916807897365e-05
TRINITY_DN10113_c0_g1_i1	gonads	mantle	204.943404293461	3888.9804308328	2046.96191756313	-4.2475912835521	0.861843430892227	-4.92849528266957	8.28653350395148e-07	1.0273761910274e-05
TRINITY_DN5344_c1_g1_i1	gonads	mantle	0	159.250726212836	79.625363106418	-9.54696627267586	1.93773955280863	-4.92685730589446	8.35627335301149e-07	1.03533561888373e-05
TRINITY_DN3676_c5_g1_i3	gonads	mantle	24.9771370818919	580.162425928638	302.569781505265	-4.55229129742817	0.924159633232894	-4.92587117390461	8.39853195200993e-07	1.03988184884926e-05
TRINITY_DN45589_c0_g1_i1	gonads	mantle	0	160.585412963112	80.2927064815559	-9.55894072626086	1.9423654834567	-4.92128840204134	8.5976324470579e-07	1.06382890490616e-05
TRINITY_DN17132_c0_g1_i1	gonads	mantle	172.573158963392	0.569160922565392	86.5711599429786	8.66606632195725	1.76155605200727	4.9195518428621	8.67425916363149e-07	1.07259998817532e-05
TRINITY_DN730_c0_g1_i10	gonads	mantle	2663.45084708909	244.763725752376	1454.10728642073	3.44351992550677	0.700539086660315	4.91552861371816	8.85432163151222e-07	1.09414117303687e-05
TRINITY_DN30802_c0_g1_i2	gonads	mantle	0	145.737968901287	72.8689844506436	-9.42048493885265	1.91667888083045	-4.91500429887922	8.87805114238343e-07	1.09634836446987e-05
TRINITY_DN416_c0_g1_i4	gonads	mantle	2.84650389539396	203.635885683551	103.241194789472	-6.17807041032208	1.25715343886737	-4.9143328247093	8.90853025044007e-07	1.09938559576765e-05
TRINITY_DN7832_c0_g1_i1	gonads	mantle	243.591236874764	6.73438394408307	125.162810409423	5.14544565437118	1.04706163910532	4.91417645552158	8.91564250654757e-07	1.09953706001541e-05
TRINITY_DN5570_c0_g3_i1	gonads	mantle	2913.08738059333	168.478052545195	1540.78271656926	4.11541307817334	0.837633025160942	4.91314567901929	8.96266307745546e-07	1.10460683996819e-05
TRINITY_DN3277_c0_g1_i1	gonads	mantle	156.562590421572	1963.99386028877	1060.27822535517	-3.64782996220862	0.74269991270707	-4.91157989895626	9.03454585614904e-07	1.11273206840006e-05
TRINITY_DN6904_c0_g1_i10	gonads	mantle	13.8769096639999	390.382767291801	202.129838477901	-4.81423012724707	0.980579716237071	-4.90957547614941	9.12737658337615e-07	1.12342492808827e-05
TRINITY_DN5117_c0_g1_i7	gonads	mantle	172.988838075838	0.2971826835881	86.6430103797132	8.78196050757239	1.78892090583565	4.90908260892066	9.15034300578833e-07	1.1255102614888e-05
TRINITY_DN10292_c0_g1_i2	gonads	mantle	12.9513489152973	341.697513700769	177.324431308033	-4.73791119277799	0.965250352823178	-4.9084791100262	9.17854037872442e-07	1.12823584497426e-05
TRINITY_DN1750_c0_g2_i1	gonads	mantle	757.265864090238	8794.56329228401	4775.91457818712	-3.5374538297146	0.720806851817115	-4.90763069301695	9.21832261646512e-07	1.13238093205808e-05
TRINITY_DN82757_c0_g1_i1	gonads	mantle	522.279014185023	13.2923367758905	267.785675480457	5.30917744031577	1.08218061104872	4.90599941092156	9.29528033392653e-07	1.14108421655114e-05
TRINITY_DN136_c0_g1_i8	gonads	mantle	0.427056853890838	277.169477195157	138.798267024524	-8.97011575217429	1.8285691328777	-4.9055382106651	9.31714993854359e-07	1.14301792154792e-05
TRINITY_DN28884_c0_g1_i3	gonads	mantle	13.592746891951	371.832567500382	192.712657196167	-4.75836626322818	0.970513727187147	-4.90293555869572	9.44149643652906e-07	1.15751259462014e-05
TRINITY_DN3628_c0_g1_i1	gonads	mantle	2550.37166235754	131.497255719572	1340.93445903856	4.28224466136555	0.873668299548142	4.90145363358189	9.51301038196213e-07	1.16551531787922e-05
TRINITY_DN1057_c0_g1_i3	gonads	mantle	0	145.012310659315	72.5061553296576	-9.41280010179036	1.92064081224264	-4.90086435828648	9.5415919795503e-07	1.16825101275175e-05
TRINITY_DN365_c0_g1_i3	gonads	mantle	1527.18732600924	48.8681041691469	788.027715089192	4.96495335321177	1.01316527866523	4.9004377249808	9.56233653352801e-07	1.17002420296292e-05
TRINITY_DN10862_c0_g1_i1	gonads	mantle	7.18689408358841	336.039352595015	171.613123339301	-5.60133245404323	1.14379831000009	-4.89713300419443	9.72450208351715e-07	1.18908767623321e-05
TRINITY_DN611_c0_g1_i1	gonads	mantle	26.4012017254064	592.59781158776	309.499506656583	-4.49339093982685	0.917635782884941	-4.89670414300993	9.74573975846189e-07	1.19073149580447e-05
TRINITY_DN2277_c0_g1_i1	gonads	mantle	169.914989924602	0	84.9574949623012	10.1307953258302	2.06894303571662	4.89660428099761	9.75069143963195e-07	1.19073149580447e-05
TRINITY_DN2359_c0_g1_i8	gonads	mantle	0	154.971714699485	77.4858573497423	-9.51037465322901	1.94269239040124	-4.89546090787165	9.80755875436895e-07	1.19641076980118e-05
TRINITY_DN11135_c0_g1_i7	gonads	mantle	6.33278037580674	307.06897389924	156.700877137523	-5.68530045049874	1.16135283416782	-4.8954118707366	9.8100048133987e-07	1.19641076980118e-05
TRINITY_DN4854_c0_g1_i1	gonads	mantle	154.690338832914	0	77.3451694164569	9.99527527750737	2.04194319627141	4.89498204247737	9.83147055619066e-07	1.198246548414e-05
TRINITY_DN7652_c0_g2_i1	gonads	mantle	162.658274191728	0	81.329137095864	10.0677695633652	2.05684222275238	4.89476997895001	9.84207771751183e-07	1.19875736684479e-05
TRINITY_DN81_c0_g1_i8	gonads	mantle	7453.73041078309	719.123170276556	4086.42679052983	3.37387118682408	0.689532359674861	4.8929845561055	9.93182029004325e-07	1.20889987165582e-05
TRINITY_DN194_c0_g1_i8	gonads	mantle	5.48029205965994	353.703274987411	179.591783523535	-5.93510954076616	1.21371465428882	-4.8900369784559	1.00817036666078e-06	1.22634473507097e-05
TRINITY_DN680_c0_g1_i10	gonads	mantle	0	143.823579924963	71.9117899624814	-9.4008919197803	1.92333180477328	-4.88781597457568	1.01960769198168e-06	1.23868837073852e-05
TRINITY_DN65533_c0_g1_i1	gonads	mantle	283.979734513314	3.44016998000316	143.709952246659	6.44915598894308	1.3194369952537	4.88780897620887	1.01964392752935e-06	1.23868837073852e-05
TRINITY_DN16982_c0_g1_i1	gonads	mantle	209.980385582881	0.569160922565392	105.274773252723	8.93426263676769	1.828324777255	4.88658401828442	1.02600554287827e-06	1.24537451754981e-05
TRINITY_DN5612_c0_g1_i1	gonads	mantle	1939.9077757405	116.95111617898	1028.42944595974	4.05613025176479	0.830069831499751	4.88649279595702	1.02648081622068e-06	1.24537451754981e-05
TRINITY_DN7844_c0_g1_i1	gonads	mantle	0	144.266718624474	72.1333593122371	-9.4051809403536	1.92520993283861	-4.88527551199894	1.03284324855958e-06	1.25228054874025e-05
TRINITY_DN17900_c0_g1_i1	gonads	mantle	195.604972024069	0.866343606153492	98.2356578151113	7.90178084106538	1.61895294859199	4.88079709045133	1.05657911336375e-06	1.2802285443637e-05
TRINITY_DN2842_c0_g1_i2	gonads	mantle	4.69762539279922	355.644017222443	180.170821307621	-6.13112551258611	1.2564415162077	-4.87975399849219	1.06218246477373e-06	1.28618387374156e-05
TRINITY_DN632_c1_g1_i2	gonads	mantle	2448.0534895293	208.28701781897	1328.17025367413	3.55341914150036	0.72822617466588	4.87955427190009	1.06325862689048e-06	1.28665312077861e-05
TRINITY_DN6559_c0_g1_i4	gonads	mantle	0.427056853890838	204.981113737309	102.7040852956	-8.52835774511918	1.74793198929177	-4.87911303035007	1.0656398353855e-06	1.28869997956911e-05
TRINITY_DN57655_c0_g1_i5	gonads	mantle	1.99239018761228	192.207528994763	97.0999595911875	-6.72537053158753	1.37846998215979	-4.87886614770543	1.06697440303339e-06	1.28947928501137e-05
TRINITY_DN17217_c0_g1_i3	gonads	mantle	148.92750939284	0	74.4637546964199	9.9404856727215	2.03852095681154	4.87632253154241	1.08081836021932e-06	1.3053658850897e-05
TRINITY_DN1895_c0_g1_i2	gonads	mantle	258.929524998867	2.00466545128428	130.467095225075	7.13424226950918	1.46323705247823	4.87565719951267	1.08446793977576e-06	1.3089275831247e-05
TRINITY_DN2901_c0_g1_i1	gonads	mantle	147.789232913009	0	73.8946164565046	9.92941801891758	2.03694330017566	4.87466588690088	1.08992764476929e-06	1.31418764377866e-05
TRINITY_DN2638_c0_g1_i2	gonads	mantle	1.56533333372145	216.097624601382	108.831478967552	-7.38180010497014	1.51433635657392	-4.8746106325222	1.09023273809512e-06	1.31418764377866e-05
TRINITY_DN8282_c0_g1_i8	gonads	mantle	670.360536828256	23.1445035717778	346.752520200017	4.86302804265394	0.998137340242313	4.87210311305794	1.10416511720857e-06	1.33012385879593e-05
TRINITY_DN1524_c0_g1_i1	gonads	mantle	2767.86684998818	131.572869053404	1449.71985952079	4.39886384234245	0.903410673100731	4.86917409027774	1.1206564668502e-06	1.34912019501477e-05
TRINITY_DN1606_c0_g1_i3	gonads	mantle	21.91791745537	518.021918776469	269.96991811592	-4.56944183986856	0.938787758388688	-4.86738541170524	1.13084360016243e-06	1.36050752256502e-05
TRINITY_DN24040_c4_g1_i1	gonads	mantle	172.919016426552	0.569160922565392	86.7440886745588	8.66392902491121	1.7805693831957	4.86581938714543	1.13983575351018e-06	1.37000934629045e-05
TRINITY_DN21313_c0_g1_i1	gonads	mantle	214.247703338519	0.8915480507643	107.569625694642	7.69182190034736	1.58080753729518	4.86575482396065	1.14020794984032e-06	1.37000934629045e-05
TRINITY_DN64_c0_g1_i2	gonads	mantle	2021.30673448565	153.277746258819	1087.29224037224	3.72223007757647	0.76507294026473	4.86519635145965	1.14343233812709e-06	1.3730006301778e-05
TRINITY_DN11555_c0_g1_i4	gonads	mantle	125.311116871716	0	62.6555584358578	9.69211850346407	1.99282122338497	4.86351630027364	1.15318524029383e-06	1.3838222883526e-05
TRINITY_DN6264_c0_g1_i5	gonads	mantle	8.53951168618188	285.938528268132	147.239019977157	-5.07452527546023	1.04399182586011	-4.86069445158682	1.16974680458412e-06	1.40279520518932e-05
TRINITY_DN8523_c0_g1_i1	gonads	mantle	158.399083394264	0.866343606153492	79.6327135002086	7.60227131706469	1.5641472054826	4.86032982728061	1.17190342516003e-06	1.40448002538101e-05
TRINITY_DN1061_c0_g2_i3	gonads	mantle	2352.98532029434	141.379897611812	1247.18260895308	4.06034816997713	0.835469397783166	4.85996037766417	1.17409248733494e-06	1.40620154060039e-05
TRINITY_DN1614_c0_g1_i1	gonads	mantle	2783.48774568371	166.453453301041	1474.97059949237	4.06660864502341	0.836783493521223	4.85980982716441	1.17498565667803e-06	1.40636976357286e-05
TRINITY_DN9653_c0_g1_i1	gonads	mantle	0	159.985776944194	79.992888472097	-9.55335345534739	1.96662118520205	-4.85774969131429	1.18727367609004e-06	1.41953819292713e-05
TRINITY_DN2352_c0_g1_i1	gonads	mantle	2770.51526667716	153.977051242083	1462.24615895962	4.17253940959764	0.858951801379922	4.8577107619943	1.187507062484e-06	1.41953819292713e-05
TRINITY_DN856_c1_g1_i1	gonads	mantle	4.19912149798743	270.630309342122	137.414715420054	-5.92894464633598	1.22070345704921	-4.85699013310567	1.19183530691779e-06	1.4238012068064e-05
TRINITY_DN12148_c0_g1_i2	gonads	mantle	2551.17051274974	168.982141437411	1360.07632709358	3.91884321794139	0.806977416589204	4.85619936491519	1.19660228749975e-06	1.42858256483357e-05
TRINITY_DN6420_c0_g1_i1	gonads	mantle	357.839440145176	2.84580461282696	180.342622379001	7.10499960864534	1.46347476020103	4.85488359749324	1.20457479756386e-06	1.43718234467964e-05
TRINITY_DN1097_c0_g1_i1	gonads	mantle	178.032320931798	0.866343606153492	89.4493322689758	7.76743494702728	1.60031623458996	4.85368752696401	1.21186636121187e-06	1.44495922736966e-05
TRINITY_DN16144_c0_g1_i2	gonads	mantle	142.026403472935	0	71.0132017364676	9.87203574843575	2.03483945830815	4.85150595450108	1.22527530649315e-06	1.46001555016059e-05
TRINITY_DN4891_c0_g1_i1	gonads	mantle	15.7264057697703	483.447909701807	249.587157735788	-4.95918798794122	1.02233347713627	-4.8508516045398	1.22932499056143e-06	1.46390746485977e-05
TRINITY_DN19_c0_g2_i1	gonads	mantle	1.28117056167251	221.098172519061	111.189671540367	-7.21460940953836	1.48759506560948	-4.84984763416277	1.23556347299014e-06	1.47039923116865e-05
TRINITY_DN4318_c1_g1_i1	gonads	mantle	820.908642870403	49.4067899953598	435.157716432881	4.06066010131818	0.837589673080978	4.84803028478313	1.24693368372301e-06	1.48298592913308e-05
TRINITY_DN19259_c0_g1_i1	gonads	mantle	201.369426855778	0.5943653671762	100.981896111477	8.14908416646792	1.6816329817315	4.84593502565416	1.26016756262181e-06	1.49777167557417e-05
TRINITY_DN42928_c0_g1_i10	gonads	mantle	0	149.202194511804	74.6010972559019	-9.45292068511568	1.95213990754462	-4.84233770775448	1.28320432464994e-06	1.52418242859246e-05
TRINITY_DN2224_c0_g1_i1	gonads	mantle	51.8768427021101	982.793606463803	517.335224582956	-4.24780569178668	0.877331759664119	-4.84173249742255	1.28711961055632e-06	1.52777013532818e-05
TRINITY_DN10079_c0_g1_i2	gonads	mantle	323.069252473223	9.4793707784668	166.274311625845	5.13146223698211	1.05986511157965	4.84161822190187	1.2878601815146e-06	1.52777013532818e-05
TRINITY_DN46752_c0_g2_i1	gonads	mantle	381.389261800284	4.28130914154584	192.835285470915	6.56288061977165	1.35612217221826	4.83944644090326	1.302012727773e-06	1.5435790485857e-05
TRINITY_DN11624_c0_g1_i1	gonads	mantle	200.088256294105	0.2971826835881	100.192719488847	8.99475690877863	1.85884668977702	4.83889121047289	1.30565486248827e-06	1.54691537417443e-05
TRINITY_DN5611_c0_g1_i5	gonads	mantle	7.47105685563734	509.472814820408	258.471935838023	-6.16678119933505	1.27473472658096	-4.83769765641775	1.31351740068534e-06	1.55485206259748e-05
TRINITY_DN879_c2_g1_i2	gonads	mantle	89.1688068975503	1419.40030886881	754.28455788318	-3.99162803606325	0.825121957191622	-4.83762188276885	1.31401809400633e-06	1.55485206259748e-05
TRINITY_DN2294_c0_g1_i8	gonads	mantle	755.809291614026	52.182251926096	403.995771770061	3.85924247824247	0.797799604132429	4.83735822661785	1.31576169894259e-06	1.55592984702806e-05
TRINITY_DN480_c0_g1_i2	gonads	mantle	704.57865287246	6.26077014821931	355.41971151034	6.87786208036503	1.42191072819761	4.83705618360676	1.31776189792532e-06	1.55730950669429e-05
TRINITY_DN40417_c0_g1_i1	gonads	mantle	3.20211370836385	199.339913400877	101.271013554621	-6.04466686424193	1.25003140492889	-4.8356120017527	1.32736609687389e-06	1.56766802490466e-05
TRINITY_DN95093_c0_g1_i1	gonads	mantle	208.910305360701	0.5943653671762	104.752335363939	8.20467246115025	1.69695691999294	4.8349326753589	1.33190704928629e-06	1.57203735368699e-05
TRINITY_DN496_c1_g1_i3	gonads	mantle	115.578135581131	1685.62605789327	900.602096737201	-3.86060299732513	0.798599952184805	-4.8342139099349	1.33672789801958e-06	1.5767313160731e-05
TRINITY_DN22043_c0_g1_i9	gonads	mantle	6.12006464467876	226.026553545199	116.073309094939	-5.21005851995357	1.07802003455446	-4.83298858365545	1.34498502956732e-06	1.58547004999595e-05
TRINITY_DN308_c0_g1_i3	gonads	mantle	5.9057235219159	354.988701662562	180.447212592239	-6.00510052078987	1.24260785817698	-4.83265937944406	1.34721179147414e-06	1.58709363883373e-05
TRINITY_DN17011_c0_g1_i2	gonads	mantle	151.345331042708	0	75.672665521354	9.96368499375594	2.06209088603726	4.83183600743381	1.35279667617672e-06	1.59266875221713e-05
TRINITY_DN7342_c0_g1_i7	gonads	mantle	441.943634095513	10.3961232738419	226.169878684677	5.42691567928319	1.12318833770991	4.83170586541899	1.35368145730872e-06	1.59270682294434e-05
TRINITY_DN840_c1_g1_i2	gonads	mantle	4979.97874200514	328.499575237483	2654.23915862131	3.92380258795806	0.812423821094197	4.82974832357003	1.36705729829496e-06	1.60743225684978e-05
TRINITY_DN1268_c0_g3_i2	gonads	mantle	11.3145685406549	368.119270467304	189.71691950398	-5.04240949771257	1.04408540401597	-4.82949907959392	1.36876947189618e-06	1.60843325867347e-05
TRINITY_DN7325_c0_g1_i8	gonads	mantle	230.399540570546	1.13832184513078	115.768931207838	7.91330934127136	1.63859378169509	4.82932953223172	1.36993535052993e-06	1.60879145752994e-05
TRINITY_DN4663_c0_g1_i1	gonads	mantle	1600.69488318444	134.610916733732	867.652899959086	3.57406052298752	0.740357123269524	4.82748177960922	1.38270334863765e-06	1.62276566369007e-05
TRINITY_DN16399_c0_g1_i3	gonads	mantle	116.640088845136	0	58.320044422568	9.59102750451222	1.98703467154446	4.82680430385114	1.38741332623133e-06	1.62727122330861e-05
TRINITY_DN4928_c0_g1_i1	gonads	mantle	67742.2719829059	4670.08463791857	36206.1783104122	3.85864587391554	0.799530434312606	4.82614007962436	1.39204615298052e-06	1.6316806977596e-05
TRINITY_DN9973_c0_g3_i3	gonads	mantle	194.681036667001	0.2971826835881	97.4891096752947	8.95509886960476	1.85654803812523	4.82352122633343	1.41045749159145e-06	1.65222493873948e-05
TRINITY_DN10423_c0_g1_i9	gonads	mantle	115.927243827561	0	57.9636219137807	9.58189664837016	1.98663032846594	4.82319056095818	1.41279875312857e-06	1.65393057039187e-05
TRINITY_DN20118_c0_g1_i4	gonads	mantle	2.13528426945419	232.218129825424	117.176707047439	-6.59250224382561	1.36707154408013	-4.82235349888843	1.41874225068925e-06	1.65976323778326e-05
TRINITY_DN752_c0_g1_i4	gonads	mantle	236.396215833001	7.25313597742684	121.824675905214	5.03455617779197	1.04402877340529	4.82223891336905	1.41955772531452e-06	1.65976323778326e-05
TRINITY_DN4874_c0_g1_i2	gonads	mantle	141.100842724233	0	70.5504213621163	9.86255894377373	2.04566317406536	4.82120373911497	1.42694524242399e-06	1.66735740521887e-05
TRINITY_DN3687_c0_g3_i1	gonads	mantle	133.63141126023	0	66.815705630115	9.78418790052611	2.03013026794033	4.81948772206262	1.43927309809636e-06	1.68071116030202e-05
TRINITY_DN2214_c0_g1_i5	gonads	mantle	316.30453906862	3.41496553539235	159.859752302006	6.65622141796674	1.38117193553342	4.81925620317216	1.44094414846066e-06	1.68161152216359e-05
TRINITY_DN7674_c0_g1_i8	gonads	mantle	138.824289764571	0	69.4121448822857	9.83910140350259	2.04289257166428	4.8162598170725	1.46274040684491e-06	1.70598263180339e-05
TRINITY_DN6243_c0_g1_i1	gonads	mantle	84.4695561131162	1209.38844355961	646.928999836361	-3.84258580982535	0.797923393143093	-4.81573274182256	1.46660709137395e-06	1.70921505717545e-05
TRINITY_DN3097_c0_g2_i1	gonads	mantle	90.7341402312717	1160.80191209543	625.768026163351	-3.67675413804481	0.763503844252269	-4.8156327773904	1.46734154983377e-06	1.70921505717545e-05
TRINITY_DN18763_c0_g1_i1	gonads	mantle	0	163.692654511433	81.8463272557164	-9.58627731249447	1.99103641806111	-4.81471721237006	1.47408486028247e-06	1.71600009529705e-05
TRINITY_DN7448_c0_g1_i1	gonads	mantle	4.41183722911541	213.896594244952	109.154215737034	-5.66291943313157	1.17673839620798	-4.81238604211456	1.49138915963935e-06	1.73506320415327e-05
TRINITY_DN10159_c1_g1_i3	gonads	mantle	3099.82648816767	201.671087818005	1650.74878799284	3.94497789420141	0.820384266109559	4.80869521414562	1.51918626856397e-06	1.76630219302111e-05
TRINITY_DN13099_c0_g1_i4	gonads	mantle	279.28048372888	1.70748276769618	140.493983248288	7.54066128747227	1.56946105411215	4.80461829091902	1.55047013570669e-06	1.80155373230994e-05
TRINITY_DN4843_c0_g1_i1	gonads	mantle	213.17762311634	0.2971826835881	106.737402899964	9.08781448950589	1.89175173411012	4.80391497766001	1.55592920234871e-06	1.80677322664284e-05
TRINITY_DN8524_c0_g1_i5	gonads	mantle	238.947179214902	5.19806163692095	122.072620425911	5.55437750754233	1.15626049155971	4.80374236436107	1.55727183564201e-06	1.80720912901462e-05
TRINITY_DN11531_c0_g2_i2	gonads	mantle	140.352309281704	0	70.1761546408522	9.8599063770259	2.05260388708119	4.80360893744908	1.55831042968355e-06	1.80729187263857e-05
TRINITY_DN1514_c0_g1_i2	gonads	mantle	1217.95293359055	16073.7530907385	8645.85301216453	-3.72225080014054	0.775006290076914	-4.80286527709489	1.56411128571323e-06	1.81289424703884e-05
TRINITY_DN6328_c0_g1_i2	gonads	mantle	26.3313800761203	526.162480967016	276.246930521568	-4.31204481935213	0.897839976586586	-4.80268748529742	1.56550120636446e-06	1.81338031864312e-05
TRINITY_DN4795_c8_g1_i1	gonads	mantle	372.281424570004	4.28130914154584	188.281366855775	6.52754125325791	1.3597330666036	4.80060492281965	1.58187069499208e-06	1.83120644765997e-05
TRINITY_DN5666_c0_g1_i3	gonads	mantle	193.044256292359	1.43550452871888	97.2398804105389	7.19752211709554	1.49935556302464	4.80041045272545	1.58340765327884e-06	1.83185068692643e-05
TRINITY_DN176_c0_g1_i1	gonads	mantle	205.13661532497	0.866343606153492	103.001479465562	7.96727622409664	1.66099521409951	4.79668824838607	1.61310358456965e-06	1.86430556089803e-05
TRINITY_DN12710_c0_g1_i1	gonads	mantle	251.684187007436	4.70451404818798	128.194350527812	5.68630406704528	1.18547542377618	4.79664441202189	1.61345648253699e-06	1.86430556089803e-05
TRINITY_DN4269_c0_g1_i5	gonads	mantle	17.5077056178895	497.950059819016	257.728882718453	-4.80350798104109	1.00171132139187	-4.79530167869787	1.6243019740259e-06	1.87567726098269e-05
TRINITY_DN36311_c0_g1_i1	gonads	mantle	1.6367803746424	167.31567506955	84.4762277220964	-6.6647309466591	1.38991439152343	-4.7950657877239	1.62621452929138e-06	1.87672589655838e-05
TRINITY_DN8868_c1_g1_i2	gonads	mantle	190.91059741454	2.02986989589508	96.4702336552173	6.57414184048626	1.37121392863965	4.79439546461458	1.63166119322024e-06	1.88184924284735e-05
TRINITY_DN5928_c0_g1_i2	gonads	mantle	206.917915173089	2.02986989589508	104.473892534492	6.68973878966641	1.3955402638386	4.79365516209863	1.63769684581538e-06	1.88755597646063e-05
TRINITY_DN6762_c0_g1_i1	gonads	mantle	368.053116213603	18.540807302033	193.296961757818	4.31938871735495	0.901085177277083	4.79354097290488	1.63862973336499e-06	1.88755597646063e-05
TRINITY_DN15310_c0_g3_i1	gonads	mantle	0.854113707781677	213.71901431858	107.286564013181	-7.71827927920155	1.61214249513834	-4.78759123494183	1.68795009253777e-06	1.94317064257398e-05
TRINITY_DN72932_c0_g1_i1	gonads	mantle	356.368309335264	12.3755842805154	184.37194680789	4.87568119934095	1.01885582160676	4.78544765210438	1.70606649716594e-06	1.96281689858672e-05
TRINITY_DN27892_c0_g1_i1	gonads	mantle	191.845910513052	4.05973979179017	97.9528251524209	5.57638103842231	1.16589037034889	4.78293772745854	1.72751656559258e-06	1.98627196994042e-05
TRINITY_DN724_c0_g1_i3	gonads	mantle	37.0045506401215	608.037796807311	322.521173723716	-4.04174835770643	0.845084564321471	-4.78265552152358	1.72994447192303e-06	1.98784025297724e-05
TRINITY_DN3302_c0_g1_i4	gonads	mantle	11.6701783536248	308.022620956806	159.846399655215	-4.75181393892399	0.993744801460842	-4.78172457550333	1.73797696685611e-06	1.99584275652978e-05
TRINITY_DN6158_c0_g1_i5	gonads	mantle	188.630793671609	0.866343606153492	94.7485686388811	7.84761266678531	1.64137236483175	4.78112878888985	1.74313639765413e-06	2.00053811141092e-05
TRINITY_DN4708_c0_g1_i2	gonads	mantle	369.180014951989	17.1053027733142	193.142658862652	4.43772752064885	0.928289933429358	4.78054039027944	1.74824629432086e-06	2.00517088785089e-05
TRINITY_DN22566_c0_g1_i1	gonads	mantle	189.486532771025	1.73268721230698	95.6096099916661	6.83095780694962	1.42898373494524	4.78029080380779	1.75041815178948e-06	2.00643022994077e-05
TRINITY_DN12709_c0_g1_i2	gonads	mantle	41.0624034479019	786.889741205285	413.976072326593	-4.25575006022044	0.890302313355009	-4.78011794014451	1.75192390048234e-06	2.0067366783974e-05
TRINITY_DN255_c0_g1_i4	gonads	mantle	12.5226666697716	980.257823466241	496.390245068007	-6.33851147804429	1.32604466018844	-4.78001357597077	1.75283357907544e-06	2.0067366783974e-05
TRINITY_DN12868_c0_g1_i4	gonads	mantle	0.427056853890838	193.713376205573	97.0702165297317	-8.4476182523793	1.76747991471656	-4.77947057957601	1.75757387568745e-06	2.01000067689932e-05
TRINITY_DN2096_c0_g1_i4	gonads	mantle	2297.60425161282	108.433636133368	1203.01894387309	4.40936864927407	0.922570033104961	4.77944057475409	1.75783617322495e-06	2.01000067689932e-05
TRINITY_DN25884_c0_g1_i1	gonads	mantle	195.960581837039	1.43550452871888	98.6980431828789	7.21738760998958	1.51151236875124	4.77494445907335	1.79756858434164e-06	2.05417562262013e-05
TRINITY_DN103314_c0_g1_i1	gonads	mantle	0	144.175293335417	72.0876466677085	-9.40335083339534	1.97016741694047	-4.77286892095599	1.81620003461606e-06	2.07419813244294e-05
TRINITY_DN11500_c0_g2_i1	gonads	mantle	183.368093517981	0.2971826835881	91.8326381007847	8.86876408767705	1.85832106523249	4.77246061167988	1.81988707660934e-06	2.07713928768289e-05
TRINITY_DN16045_c0_g2_i2	gonads	mantle	182.867964231535	0.866343606153492	91.8671539188441	7.80324963840125	1.63572923030986	4.77050204508668	1.8376731992541e-06	2.09615909980853e-05
TRINITY_DN13_c1_g6_i1	gonads	mantle	26.1868606026435	582.871667014927	304.529263808785	-4.48947995058576	0.941489106195573	-4.76848847325183	1.85613290969173e-06	2.11592356831485e-05
TRINITY_DN284_c0_g1_i3	gonads	mantle	933.512008999012	63.4898570435714	498.500933021292	3.88449542030732	0.814856498230757	4.7670914188467	1.86904516018758e-06	2.1293438885942e-05
TRINITY_DN992_c0_g1_i1	gonads	mantle	0.427056853890838	225.096962118146	112.762009486018	-8.66637338996232	1.81839396438089	-4.76594927156666	1.87966551425484e-06	2.14013835882616e-05
TRINITY_DN910_c0_g2_i8	gonads	mantle	6.40422741672769	298.141803274017	152.273015345372	-5.59140167773503	1.17336519368448	-4.76526976241513	1.8860114718522e-06	2.14605592814169e-05
TRINITY_DN25362_c0_g1_i2	gonads	mantle	137.400225121057	0	68.7001125605284	9.82415061911455	2.06298304094113	4.76210924866973	1.91579912468834e-06	2.1786239102664e-05
TRINITY_DN92441_c0_g1_i1	gonads	mantle	9.03801558099367	336.824812215594	172.931413898294	-5.20679633676965	1.09357709666522	-4.76125218116523	1.92395451958003e-06	2.18656728977088e-05
TRINITY_DN3241_c0_g1_i1	gonads	mantle	184.790532769861	0.2971826835881	92.5438577267245	8.88023158412096	1.86521605901695	4.76096672082118	1.92667820396547e-06	2.18833164516053e-05
TRINITY_DN5111_c1_g1_i7	gonads	mantle	0	130.833696484402	65.416848242201	-9.26475670070655	1.94696087917628	-4.75857363124125	1.94965772778726e-06	2.21308657265961e-05
TRINITY_DN3587_c0_g1_i1	gonads	mantle	0.427056853890838	182.754511475004	91.5907841644474	-8.36454651488953	1.75789557009548	-4.75827270810814	1.95256589581019e-06	2.21504196705025e-05
TRINITY_DN12525_c0_g1_i2	gonads	mantle	299.207636388273	5.47003987589824	152.338838132086	5.81444462743472	1.22201706512608	4.75807154692625	1.95451227233566e-06	2.21590456895143e-05
TRINITY_DN92577_c0_g1_i1	gonads	mantle	11383.3509109705	744.891435692661	6064.12117333159	3.93459375339457	0.826956780113977	4.75791945602318	1.95598509647342e-06	2.21622956594963e-05
TRINITY_DN16281_c0_g1_i1	gonads	mantle	232.958630910621	1.1887307343524	117.073680822487	7.4309214992114	1.56186279333382	4.75773002015752	1.95782105438313e-06	2.21696536849057e-05
TRINITY_DN14883_c0_g1_i1	gonads	mantle	554.009486930073	14.7530457492202	284.381266339647	5.23986665125503	1.10140320349266	4.75744635083583	1.96057339181809e-06	2.21873732602842e-05
TRINITY_DN5028_c0_g1_i1	gonads	mantle	0.427056853890838	209.204919128442	104.815987991166	-8.56288576090741	1.80019279586844	-4.75664927698842	1.96832701218344e-06	2.22569943285517e-05
TRINITY_DN4295_c0_g1_i17	gonads	mantle	5.97717056283685	244.225039926163	125.1011052445	-5.42510640929757	1.14055030304199	-4.75656917088895	1.96910787974181e-06	2.22569943285517e-05
TRINITY_DN63468_c0_g1_i1	gonads	mantle	1299.92495367267	42.0780406841006	671.001497178388	4.95582130026168	1.04204356325947	4.75586767674096	1.9759587115689e-06	2.23209265821967e-05
TRINITY_DN13610_c1_g1_i1	gonads	mantle	115.420612974575	0	57.7103064872876	9.57357763228566	2.01362159421488	4.75440751121783	1.99029227897664e-06	2.24692573658003e-05
TRINITY_DN19_c0_g3_i2	gonads	mantle	2.56234112334503	247.178081783272	124.870211453309	-6.43806984251995	1.35519466394846	-4.75066056101651	2.02753230608397e-06	2.28758536273387e-05
TRINITY_DN4266_c0_g1_i1	gonads	mantle	15.4422429977214	357.306361752659	186.37430237519	-4.53944633706033	0.955622799722124	-4.75024909240373	2.03166234277202e-06	2.29086175089635e-05
TRINITY_DN33194_c0_g2_i1	gonads	mantle	6.40422741672769	324.489095520817	165.446661468772	-5.71126822096108	1.2025525829999	-4.74928772487746	2.04134340438561e-06	2.30038963616048e-05
TRINITY_DN5666_c0_g1_i4	gonads	mantle	199.30396423561	0.5943653671762	99.949164801393	8.13944686139667	1.71400216351788	4.74879614194358	2.046310797421e-06	2.30459740440108e-05
TRINITY_DN710_c0_g1_i3	gonads	mantle	10.60497430635	467.634453069482	239.119713687916	-5.40481489819713	1.13853252128619	-4.74717656030707	2.06275877015336e-06	2.32172197961116e-05
TRINITY_DN9007_c0_g1_i2	gonads	mantle	192.402858315705	1.43550452871888	96.9191814222121	7.19046342921059	1.51481324630799	4.74676561400271	2.06695236945202e-06	2.32504142509581e-05
TRINITY_DN20844_c0_g1_i1	gonads	mantle	180.877199435557	0.2971826835881	90.5871910595727	8.84939475460899	1.86655337981211	4.74103492046917	2.12629276718707e-06	2.39035222997131e-05
TRINITY_DN7166_c0_g1_i4	gonads	mantle	1.99239018761228	205.599534734999	103.795962461306	-6.81298916031457	1.43727971015991	-4.74019713223154	2.13510384496768e-06	2.39881420561492e-05
TRINITY_DN220_c1_g1_i10	gonads	mantle	169.491183853981	5206.96008719375	2688.22563552386	-4.94521067554134	1.04364134996763	-4.73841964549865	2.15391406699464e-06	2.41849341512787e-05
TRINITY_DN8657_c0_g2_i1	gonads	mantle	186.214597413375	0.569160922565392	93.3918791679703	8.75714609172418	1.84832739109164	4.73787605698583	2.15969829098919e-06	2.42353170383436e-05
TRINITY_DN15495_c0_g1_i2	gonads	mantle	3.70061760317564	200.518102831746	102.109360217461	-5.73454884984903	1.21055713628099	-4.73711539751558	2.16781737500194e-06	2.43118246305739e-05
TRINITY_DN7405_c1_g1_i1	gonads	mantle	140.672160478707	0	70.3360802393534	9.85808111953821	2.08139017229017	4.7362965631241	2.17659016256856e-06	2.43955672450095e-05
TRINITY_DN1269_c0_g1_i9	gonads	mantle	129.005232908352	0	64.5026164541759	9.73321892917172	2.05645078260376	4.73301817456973	2.21205673401547e-06	2.47782182364179e-05
TRINITY_DN4762_c0_g2_i1	gonads	mantle	213.390338847468	1.73268721230698	107.561513029887	6.99910060485328	1.47918360908447	4.73173212701114	2.22612057455613e-06	2.49208129508729e-05
TRINITY_DN13669_c0_g1_i1	gonads	mantle	141.027770291677	0	70.5138851458383	9.8617221345278	2.08443504402975	4.73112470583999	2.23279297200271e-06	2.49805412508375e-05
TRINITY_DN4065_c0_g1_i2	gonads	mantle	612.186672366306	36.8600452543104	324.523358810308	4.05538068009774	0.857311750294044	4.73034538335304	2.2413818007162e-06	2.5061626310342e-05
TRINITY_DN664_c0_g2_i4	gonads	mantle	110.157912820948	0	55.0789564104739	9.50696099257978	2.0102358277943	4.72927646653833	2.25321383168647e-06	2.51788559995394e-05
TRINITY_DN1711_c0_g1_i2	gonads	mantle	7396.25320761338	755.715359129533	4075.98428337146	3.2912573017387	0.695967574283719	4.7290382818855	2.25585849949952e-06	2.5193341425373e-05
TRINITY_DN6378_c0_g1_i3	gonads	mantle	20.3525841216486	401.968770114093	211.160677117871	-4.30768511116105	0.910991239983923	-4.72856919155125	2.26107573201699e-06	2.52365226863832e-05
TRINITY_DN5023_c0_g1_i1	gonads	mantle	0	133.094528219439	66.5472641097194	-9.28835427725514	1.96461036705277	-4.72783531687719	2.26926115099025e-06	2.53127614000608e-05
TRINITY_DN1359_c0_g2_i2	gonads	mantle	46.6092663735781	1293.99631125582	670.302788814701	-4.80284365700548	1.01653476821693	-4.72472148240436	2.30430951675069e-06	2.56883764981921e-05
TRINITY_DN292_c0_g1_i2	gonads	mantle	307.20320340488	4416.1146684408	2361.65893592284	-3.84646567197413	0.81416800017112	-4.72441273934334	2.3078128197294e-06	2.57002890960734e-05
TRINITY_DN3928_c0_g1_i4	gonads	mantle	555.355673157141	34.0845833235743	294.720128240358	4.03572722026281	0.854233370050916	4.72438488328109	2.3081291534581e-06	2.57002890960734e-05
TRINITY_DN5950_c0_g2_i3	gonads	mantle	30.1748917611378	529.038085280843	279.60648852099	-4.1203666364438	0.872473648633786	-4.72262588434151	2.32818890226257e-06	2.59082081297641e-05
TRINITY_DN6050_c0_g1_i4	gonads	mantle	1.6367803746424	185.6536980006	93.6452391876211	-6.81405067056071	1.44321392350576	-4.72144188715175	2.34178543212756e-06	2.60439994130187e-05
TRINITY_DN10004_c0_g1_i1	gonads	mantle	7.32978816543032	247.401475342478	127.365631753954	-5.08331002804032	1.07667251548875	-4.72131493551945	2.3432478089243e-06	2.60447602985971e-05
TRINITY_DN3542_c0_g1_i1	gonads	mantle	1582.9646392946	117.006795719943	849.985717507272	3.76087341107691	0.796747003666677	4.72028560354685	2.35513727226277e-06	2.61613464892732e-05
TRINITY_DN19631_c0_g1_i5	gonads	mantle	136.047607518463	0	68.0238037592317	9.80983089034465	2.0796151191621	4.71713770493127	2.3918580693237e-06	2.65534617749519e-05
TRINITY_DN239_c0_g2_i1	gonads	mantle	2246.92589507205	203.107741160821	1225.01681811643	3.468649398323	0.735729737212289	4.71457006952832	2.42221641605485e-06	2.68745199035444e-05
TRINITY_DN22445_c0_g1_i1	gonads	mantle	1.70822741556335	202.175176710221	101.941702062892	-6.69521473245456	1.42085091546287	-4.71211628158289	2.4515741351524e-06	2.71841015674703e-05
TRINITY_DN288_c0_g1_i1	gonads	mantle	8052.71549411334	658.486212707003	4355.60085341017	3.61292848024625	0.767115940395286	4.70975544894107	2.4801419330202e-06	2.74845622043591e-05
TRINITY_DN42821_c0_g1_i1	gonads	mantle	0.427056853890838	176.367719103731	88.3973879788107	-8.31366113660188	1.76550529917087	-4.70894148009988	2.49006542742153e-06	2.75781757237367e-05
TRINITY_DN5249_c0_g1_i2	gonads	mantle	222.075995398762	2.87100905743777	112.4735022281	6.35535277255216	1.35011114914829	4.70728115723021	2.51042553805026e-06	2.77871983133478e-05
TRINITY_DN5763_c1_g1_i7	gonads	mantle	0	126.375956230581	63.1879781152903	-9.21461453394238	1.957595974803	-4.70710741774469	2.51256527283814e-06	2.77944165528169e-05
TRINITY_DN11194_c0_g1_i4	gonads	mantle	1393.1646867021	100.077924058905	746.621305380501	3.80173680727096	0.807835890609282	4.70607564167969	2.5253084994207e-06	2.79188544397493e-05
TRINITY_DN7542_c0_g1_i11	gonads	mantle	255.876806938884	4.97649228716528	130.426649613025	5.6512702458222	1.20133796379163	4.70414688967775	2.54929664162001e-06	2.81673911602769e-05
TRINITY_DN3241_c0_g1_i2	gonads	mantle	147.003315462879	0	73.5016577314393	9.92163410893451	2.10927896552619	4.70380365570062	2.55358834928429e-06	2.81981351761393e-05
TRINITY_DN2516_c0_g1_i7	gonads	mantle	958.003504937143	15.4681626877088	486.735833812426	5.97437551559201	1.27083088899325	4.70115698897191	2.58691527954465e-06	2.85492764814012e-05
TRINITY_DN6164_c0_g2_i1	gonads	mantle	766.531153736059	47.4273289886864	406.979241362373	4.01961432853784	0.855225748677429	4.70006233413108	2.60082090911447e-06	2.868579567054e-05
TRINITY_DN1236_c0_g1_i5	gonads	mantle	103.836510186585	1717.63016045512	910.733335320853	-4.04181650547043	0.860320609325501	-4.69803519950458	2.62676169410572e-06	2.89548173998061e-05
TRINITY_DN2617_c0_g1_i3	gonads	mantle	1204.13609322603	99.8563547091488	651.996223967588	3.59467550315963	0.765176654375178	4.69783739820832	2.62930616874266e-06	2.89657762127287e-05
TRINITY_DN6264_c0_g1_i9	gonads	mantle	0	127.332576311694	63.666288155847	-9.22485012886225	1.96472166612513	-4.69524527973252	2.66287004280962e-06	2.93182462462315e-05
TRINITY_DN12269_c0_g3_i2	gonads	mantle	109.302173721531	0	54.6510868607657	9.49526354978818	2.02247798246861	4.69486621466127	2.66781267341159e-06	2.93553663074335e-05
TRINITY_DN3246_c0_g1_i1	gonads	mantle	628.728182444621	6.26077014821931	317.49447629642	6.71275545570212	1.43020202458304	4.69357149571868	2.68476099797634e-06	2.95244699742142e-05
TRINITY_DN6428_c0_g5_i2	gonads	mantle	172.621850521424	1.16352628974159	86.8926884055829	7.20540643499645	1.53561701094413	4.69218977365093	2.70296219110356e-06	2.97071444579876e-05
TRINITY_DN6039_c0_g1_i1	gonads	mantle	28.3935919130187	482.498857900629	255.446224906824	-4.09382440646104	0.872804007678217	-4.69042805767035	2.72634077941476e-06	2.99408125515002e-05
TRINITY_DN6559_c0_g1_i1	gonads	mantle	0.854113707781677	190.237460477475	95.5457870926285	-7.55000958160853	1.60973051660726	-4.69023200077069	2.72895449025638e-06	2.99408125515002e-05
TRINITY_DN3511_c0_g4_i3	gonads	mantle	2278.50209599381	209.485141042708	1243.99361851826	3.44272017201188	0.734020054526304	4.69022631027924	2.72903038831111e-06	2.99408125515002e-05
TRINITY_DN6102_c0_g1_i1	gonads	mantle	187.349623109936	0.2971826835881	93.8234028967621	8.90162641339306	1.89861279111161	4.68848964626498	2.75228837900341e-06	3.01782606063965e-05
TRINITY_DN971_c0_g1_i9	gonads	mantle	159.181750061125	2159.47911589704	1159.33043297908	-3.76625493735742	0.803457403254292	-4.68756018937996	2.7648140007643e-06	3.02978209913667e-05
TRINITY_DN10905_c0_g4_i1	gonads	mantle	138.181266396283	0	69.0906331981414	9.83226978998519	2.09813081284104	4.68620437286819	2.78318350511192e-06	3.04812430301941e-05
TRINITY_DN7283_c0_g1_i2	gonads	mantle	281.358949482128	7.77188801077062	144.565418746449	5.21388512560065	1.11263269472833	4.68607937759166	2.78488290817734e-06	3.04819872620887e-05
TRINITY_DN15424_c0_g1_i1	gonads	mantle	5797.3703663361	590.686869053728	3194.02861769491	3.29528247849709	0.703346074383006	4.68515087880144	2.79753774110872e-06	3.06025732756881e-05
TRINITY_DN1242_c0_g1_i5	gonads	mantle	10.8160646458431	328.953255240477	169.88465994316	-4.96264174280926	1.05934331935673	-4.68463967453226	2.80452865668988e-06	3.06610962092415e-05
TRINITY_DN5876_c0_g4_i1	gonads	mantle	74.0107266718778	1020.12429249043	547.067509581154	-3.783862399334	0.807753231493668	-4.68442867425862	2.80741905171598e-06	3.06747471124335e-05
TRINITY_DN6375_c0_g2_i1	gonads	mantle	2820.93560709407	225.67254250655	1523.30407480031	3.64538713356732	0.778287048500556	4.68385943282816	2.81523109147624e-06	3.07421260743087e-05
TRINITY_DN11527_c0_g1_i1	gonads	mantle	37.7855919153473	620.082750284339	328.934171099843	-4.04986167861528	0.864867954752689	-4.68263583632642	2.83209390445632e-06	3.09082024012044e-05
TRINITY_DN9873_c0_g2_i1	gonads	mantle	1.20972352075156	177.786262863128	89.4979931919395	-7.2765980174497	1.55406270016112	-4.68230658691911	2.83664792845546e-06	3.093983064522e-05
TRINITY_DN19069_c0_g2_i5	gonads	mantle	8.183901873212	255.22377224247	131.703837057841	-4.95730925253438	1.05877535535147	-4.68211620857832	2.83928435793231e-06	3.0950518636877e-05
TRINITY_DN1220_c0_g1_i3	gonads	mantle	0	145.701074339096	72.850537169548	-9.41823031582165	2.01167278313829	-4.68179039591561	2.84380178779911e-06	3.09816866491187e-05
TRINITY_DN465_c0_g1_i1	gonads	mantle	8807.22114044687	914.48307905712	4860.85210975199	3.26798031210062	0.698399981248234	4.67923883139264	2.87941878815472e-06	3.13514339381602e-05
TRINITY_DN4013_c0_g1_i1	gonads	mantle	0.427056853890838	194.614316745723	97.5206867998068	-8.45591246409474	1.80719211140723	-4.67903351874985	2.8823032553294e-06	3.13645626223497e-05
TRINITY_DN487_c0_g2_i1	gonads	mantle	3375.27632296259	209.619406941051	1792.44786495182	4.01135601816166	0.857361010337117	4.67872456269546	2.88664904949348e-06	3.13935685918138e-05
TRINITY_DN124_c0_g2_i2	gonads	mantle	1363.07742570722	72.6521113455809	717.864768526399	4.23195085858734	0.904939500437444	4.67650141975417	2.91810580593666e-06	3.17172128435838e-05
TRINITY_DN13983_c0_g1_i1	gonads	mantle	193.469687754615	0.8915480507643	97.1806179026896	7.55021409130359	1.61602489362765	4.67209021412713	2.98149944042584e-06	3.23874043865793e-05
TRINITY_DN502_c0_g1_i2	gonads	mantle	1.20972352075156	185.502471332935	93.3560974268432	-7.33658183732599	1.57036250560225	-4.67190334152326	2.98421395768526e-06	3.23980555406109e-05
TRINITY_DN15296_c0_g1_i3	gonads	mantle	101.128024198129	1361.62544128605	731.376732742091	-3.74691583250076	0.802715175893553	-4.66780240990191	3.0443846273096e-06	3.30321035869063e-05
TRINITY_DN64144_c0_g1_i1	gonads	mantle	211.969524987223	1.13832184513078	106.553923416177	7.78465224164702	1.66845140824941	4.66579500197426	3.07426081948532e-06	3.33369060657363e-05
TRINITY_DN9706_c0_g1_i5	gonads	mantle	144.247763308024	0.8915480507643	72.5696556793943	7.11333833688376	1.52534212072899	4.66343795284704	3.10969975315117e-06	3.36918714956316e-05
TRINITY_DN4113_c1_g1_i6	gonads	mantle	2.13528426945419	198.07671814679	100.106001208122	-6.36182659132237	1.36423851384069	-4.66328030383203	3.11208398239973e-06	3.36918714956316e-05
TRINITY_DN4463_c0_g1_i2	gonads	mantle	163.372744600938	0.866343606153492	82.1195441035455	7.64030723194499	1.63840504297821	4.66325910353452	3.11240474210341e-06	3.36918714956316e-05
TRINITY_DN92243_c0_g1_i1	gonads	mantle	5855.94033501986	438.228030535388	3147.08418277762	3.74128052491084	0.802346900241518	4.66292139196233	3.11751858363939e-06	3.37276880235775e-05
TRINITY_DN445_c0_g1_i2	gonads	mantle	55.3679953574275	804.789220693211	430.078608025319	-3.8539604559555	0.826652708430767	-4.66212765850785	3.12956954818215e-06	3.38384707397195e-05
TRINITY_DN3326_c0_g1_i1	gonads	mantle	97.9876051808765	1736.27171607007	917.129660625473	-4.1509163639307	0.890457625163512	-4.66155406684118	3.13830598008465e-06	3.39133076529217e-05
TRINITY_DN2983_c0_g1_i1	gonads	mantle	1954.35463634023	148.935486924568	1051.6450616324	3.71659484313615	0.797356328099601	4.6611467322197	3.14452433450736e-06	3.39608628126794e-05
TRINITY_DN3286_c0_g1_i1	gonads	mantle	996.461447461221	77.1098515994024	536.785649530312	3.69363395053838	0.792733841985268	4.65936201397471	3.1719093805844e-06	3.42197657772012e-05
TRINITY_DN1220_c0_g1_i1	gonads	mantle	3.13066666744289	305.535624615625	154.333145641534	-6.76400895139986	1.45170787914852	-4.65934575995221	3.17215983333935e-06	3.42197657772012e-05
TRINITY_DN5368_c0_g2_i9	gonads	mantle	0	122.930515598836	61.4652577994179	-9.17438923497207	1.9692699243032	-4.65877690089555	3.18093714932986e-06	3.42936628390402e-05
TRINITY_DN20313_c0_g3_i1	gonads	mantle	1.70822741556335	187.508285598316	94.6082565069399	-6.58568581546917	1.41364256514043	-4.65866406252061	3.18268097639134e-06	3.42936628390402e-05
TRINITY_DN27237_c0_g1_i1	gonads	mantle	227.694305365359	1.4859134179405	114.59010939165	7.09628988273945	1.52384966577675	4.65681756022977	3.21134780361145e-06	3.4582606549093e-05
TRINITY_DN2426_c0_g1_i1	gonads	mantle	128.220940849856	0	64.1104704249281	9.72429351334132	2.08865512281787	4.65576791836364	3.22775365632275e-06	3.4739256517704e-05
TRINITY_DN27095_c0_g1_i18	gonads	mantle	138.978561587857	0.2971826835881	69.6378721357227	8.46835408346729	1.82009936424231	4.65268778718165	3.27636131516338e-06	3.52421040947107e-05
TRINITY_DN3239_c0_g1_i1	gonads	mantle	426.857000910761	3.98412645795774	215.42056368436	6.83641844228806	1.46943967539022	4.65239816018482	3.28096786797815e-06	3.52713484725569e-05
TRINITY_DN17257_c0_g1_i1	gonads	mantle	29.9589252467401	627.603269244354	328.781097245547	-4.39575760576447	0.944879413950879	-4.65218898926397	3.28429861940464e-06	3.52868518717403e-05
TRINITY_DN17495_c0_g1_i1	gonads	mantle	185.500127004166	1.73268721230698	93.6164071082364	6.79794456596137	1.46207765025748	4.64950993865764	3.32724650797773e-06	3.57277435373885e-05
TRINITY_DN648_c0_g1_i18	gonads	mantle	118.843569372241	1371.38848042108	745.11602489666	-3.52826812570377	0.75896558591294	-4.64878538789043	3.33895400269867e-06	3.58328642081689e-05
TRINITY_DN9885_c0_g1_i2	gonads	mantle	118.119346613223	0	59.0596733066113	9.60604286142902	2.06682555192823	4.64772793836767	3.35611149694435e-06	3.59963187192355e-05
TRINITY_DN13887_c0_g1_i2	gonads	mantle	1021.42551121902	27.8185425236134	524.622026871317	5.2124634981157	1.12171991561141	4.64684938331917	3.37043063843201e-06	3.61291600966516e-05
TRINITY_DN35061_c0_g1_i1	gonads	mantle	229.902662067369	1.70748276769618	115.805072417532	7.26141452432255	1.5628197249795	4.64635453997599	3.3785216234042e-06	3.61753316035363e-05
TRINITY_DN13_c2_g1_i1	gonads	mantle	55.3663699657927	735.34104683675	395.353708401271	-3.72825706448846	0.802405708824306	-4.64634912674181	3.37861023593293e-06	3.61753316035363e-05
TRINITY_DN48646_c0_g1_i1	gonads	mantle	146.306724361653	0.569160922565392	73.4379426421091	8.41716439730613	1.81192260707813	4.64543262743407	3.39364514754795e-06	3.6315501682008e-05
TRINITY_DN9644_c0_g1_i6	gonads	mantle	0.427056853890838	189.985416031367	95.206236442629	-8.42147458292807	1.81362022321373	-4.64346089392698	3.42620867231617e-06	3.66385284679654e-05
TRINITY_DN7325_c0_g1_i7	gonads	mantle	169.278468122853	0.2971826835881	84.7878254032208	8.75457778042218	1.88539399928936	4.6433677967162	3.42775357321791e-06	3.66385284679654e-05
TRINITY_DN2588_c0_g1_i1	gonads	mantle	1414.30318827388	92.7943129851253	753.548750629501	3.93456214274167	0.847576524524333	4.64213204223628	3.44832367813786e-06	3.68373239578775e-05
TRINITY_DN8832_c0_g1_i1	gonads	mantle	0	139.97716580764	69.9885829038198	-9.36401643903464	2.01731608685718	-4.64181914774846	3.45355080271061e-06	3.687208182734e-05
TRINITY_DN16399_c0_g1_i2	gonads	mantle	142.682429974303	0.569160922565392	71.6257954484341	8.38289785895713	1.80664583174917	4.64003387473068	3.48352071174496e-06	3.71638582037402e-05
TRINITY_DN1324_c0_g1_i5	gonads	mantle	265.707241536548	3894.95962827604	2080.3334349063	-3.87588615374291	0.835328468459896	-4.63995458084761	3.48485760934237e-06	3.71638582037402e-05
TRINITY_DN7325_c0_g1_i6	gonads	mantle	133.058209541228	0	66.5291047706138	9.7777149513746	2.10744344491788	4.63960965356088	3.49067882206861e-06	3.72047022883799e-05
TRINITY_DN837_c0_g2_i1	gonads	mantle	1869.00333486154	105.758991981075	987.381163421309	4.14833584515328	0.894280978874695	4.63873876683956	3.50541798079715e-06	3.73404957543979e-05
TRINITY_DN93516_c0_g1_i1	gonads	mantle	4627.48157601269	307.797605164759	2467.63959058872	3.91210583619302	0.843500798939953	4.63793969265881	3.51899424312211e-06	3.74637540960077e-05
TRINITY_DN43714_c0_g1_i1	gonads	mantle	129.643380101736	0	64.8216900508679	9.74019106641355	2.10043727631994	4.63722062840115	3.53125422215219e-06	3.75728666780704e-05
TRINITY_DN837_c1_g1_i1	gonads	mantle	1034.58321468093	90.9965537424691	562.789884211701	3.50945907818129	0.756822074466775	4.63709925566574	3.53332765174325e-06	3.75735309306607e-05
TRINITY_DN7652_c0_g3_i4	gonads	mantle	179.451509400408	0.2971826835881	89.874346041998	8.83978937178275	1.9064471065673	4.63678711113021	3.53866542889177e-06	3.76088878688361e-05
TRINITY_DN775_c0_g1_i1	gonads	mantle	3026.69899187098	164.760633674473	1595.72981277273	4.20272855993851	0.906502849187042	4.63620005575001	3.54872522609627e-06	3.76842963334594e-05
TRINITY_DN11314_c0_g2_i1	gonads	mantle	103.966401135348	0	51.9832005676741	9.42336311872192	2.03258911469837	4.63613774696434	3.54979455934963e-06	3.76842963334594e-05
TRINITY_DN1198_c0_g1_i2	gonads	mantle	77.7827913159744	964.297262003897	521.040026659936	-3.6304511002601	0.783133961239356	-4.63579831797193	3.55562521232871e-06	3.77247594929867e-05
TRINITY_DN507_c0_g1_i1	gonads	mantle	468.554300768778	4.55328738052314	236.55379407465	6.7677601341152	1.46008470789032	4.63518321748191	3.56621470840212e-06	3.78156388262118e-05
TRINITY_DN7610_c0_g1_i1	gonads	mantle	212.006908994826	6.14001857690687	109.073463785866	5.08608711060973	1.09730855434348	4.63505646654941	3.56840059161773e-06	3.78173548801961e-05
TRINITY_DN21433_c0_g1_i2	gonads	mantle	167.713134789132	0.2971826835881	84.00515873636	8.74119687236929	1.88606148416578	4.63462986003111	3.57576707613278e-06	3.78739410716921e-05
TRINITY_DN11939_c0_g1_i2	gonads	mantle	183.079054571028	1.16352628974159	92.1212904303847	7.29048271636097	1.57330252221211	4.63387213420996	3.5888871691171e-06	3.79913698967615e-05
TRINITY_DN656_c0_g1_i4	gonads	mantle	1990.47094004824	131.678957483589	1061.07494876592	3.92133330194041	0.846455977422045	4.63264884002967	3.61016607990558e-06	3.81949847321381e-05
TRINITY_DN10524_c1_g1_i8	gonads	mantle	660.224879558303	40.7181494892141	350.471514523759	4.02675183049125	0.869264124947212	4.6323685919234	3.61505793108477e-06	3.82250947280068e-05
TRINITY_DN5075_c0_g1_i3	gonads	mantle	106.525491475423	0	53.2627457377117	9.45778599604094	2.04218252672479	4.63121482642843	3.63526442549169e-06	3.84170138721079e-05
TRINITY_DN5884_c0_g1_i1	gonads	mantle	0	120.331484780375	60.1657423901877	-9.14357149988571	1.97575889516439	-4.62787819012955	3.69431188097682e-06	3.90189503584912e-05
TRINITY_DN4762_c0_g1_i11	gonads	mantle	133.769429167167	0	66.8847145835837	9.78540682558504	2.11459130626814	4.62756410497802	3.69991725975485e-06	3.90560757521241e-05
TRINITY_DN18949_c0_g1_i1	gonads	mantle	8.39824299597486	380.896977047496	194.647610021735	-5.45267455565084	1.17834446844129	-4.62740285348277	3.70279823107638e-06	3.90644167980977e-05
TRINITY_DN30114_c0_g1_i1	gonads	mantle	28.0363567084139	686.277253157811	357.156804933113	-4.62946339067272	1.00054493900992	-4.62694198948601	3.71104403767041e-06	3.91293153497934e-05
TRINITY_DN4402_c0_g1_i5	gonads	mantle	106.809654247472	0	53.4048271237362	9.46152318482438	2.04550027091118	4.62553015483575	3.73641437908903e-06	3.93612004728101e-05
TRINITY_DN14312_c0_g1_i7	gonads	mantle	14.9437391029096	363.38015948512	189.161949294015	-4.62013496858126	0.998843608748007	-4.62548383762733	3.73724949897051e-06	3.93612004728101e-05
TRINITY_DN16393_c0_g1_i7	gonads	mantle	267.186499304635	4.90087895333285	136.043689128984	5.80527524041752	1.25514460191411	4.62518440629423	3.74265269833013e-06	3.9395900290479e-05
TRINITY_DN21944_c0_g1_i1	gonads	mantle	18109.0527792152	1249.89826658396	9679.4755228996	3.8572574823118	0.834547133558179	4.62197679101236	3.8010054737837e-06	3.99876048829812e-05
TRINITY_DN2070_c0_g3_i2	gonads	mantle	12.5242920614065	323.729989158946	168.127140610176	-4.70998236679204	1.01955261200817	-4.61965602492548	3.84376743605909e-06	4.04147162494812e-05
TRINITY_DN1051_c0_g1_i1	gonads	mantle	49.6782383499094	1176.029518478	612.853878413956	-4.55084975443396	0.985165948517524	-4.61937378294699	3.84899931147928e-06	4.0446964643239e-05
TRINITY_DN2765_c0_g1_i28	gonads	mantle	254.946370015277	4.03453534717936	129.490452681228	6.02455760007279	1.30437774785346	4.6187215398201	3.86111596734814e-06	4.05514843923174e-05
TRINITY_DN63552_c0_g1_i1	gonads	mantle	7806.21612884309	662.560615639921	4234.3883722415	3.55925588674028	0.770937887105206	4.61678683363834	3.89727225918148e-06	4.09082218486218e-05
TRINITY_DN12790_c0_g1_i2	gonads	mantle	119.04328197029	0	59.5216409851452	9.61716770834647	2.08339757739438	4.61609815269837	3.91022065322223e-06	4.10210907831578e-05
TRINITY_DN7355_c0_g1_i1	gonads	mantle	173.617232919413	0.2971826835881	86.9572078015005	8.79205866592756	1.90636183922195	4.61195691449421	3.98895688984285e-06	4.18236086025947e-05
TRINITY_DN1504_c0_g1_i3	gonads	mantle	0	142.233875705032	71.1169378525159	-9.38716790337741	2.03586967746298	-4.61088841161745	4.00951733657946e-06	4.20156039913913e-05
TRINITY_DN1691_c0_g2_i1	gonads	mantle	125.374436954462	0	62.6872184772311	9.69185833008303	2.10237678304468	4.60995308179117	4.02759856247003e-06	4.21814190253308e-05
TRINITY_DN1904_c0_g1_i1	gonads	mantle	1714.23017124626	103.855144308234	909.042657777249	4.04958995029701	0.878486712445738	4.60973386725771	4.03184757407449e-06	4.22022633467831e-05
TRINITY_DN565_c0_g1_i4	gonads	mantle	29.3905997026422	512.890077983995	271.140338843319	-4.1249717518294	0.895087977174472	-4.6084539810832	4.05674136305816e-06	4.24159808846224e-05
TRINITY_DN9454_c0_g1_i1	gonads	mantle	2.98939797723587	272.10108620019	137.545242088713	-6.37217734480334	1.38271575061043	-4.60845068264405	4.05680570760117e-06	4.24159808846224e-05
TRINITY_DN7493_c0_g1_i4	gonads	mantle	135.974535085908	0	67.9872675429538	9.80901337184498	2.12923112731982	4.6068335400451	4.0884703051634e-06	4.27231427190565e-05
TRINITY_DN5667_c0_g1_i4	gonads	mantle	121.603997702001	0	60.8019988510003	9.6478184709417	2.09438860844648	4.6065082821941	4.09486759110788e-06	4.27660738246281e-05
TRINITY_DN37079_c0_g1_i1	gonads	mantle	1.20972352075156	169.420009485181	85.3148665029661	-7.20617798661936	1.56558271820858	-4.6028727213245	4.16702907353718e-06	4.3495402910597e-05
TRINITY_DN25295_c0_g1_i5	gonads	mantle	100.694465777698	0	50.3472328888491	9.37763844579563	2.03816678921347	4.60101621487732	4.20434693705498e-06	4.38556069733557e-05
TRINITY_DN2211_c0_g1_i1	gonads	mantle	2095.81596505234	142.764993251309	1119.29047915183	3.87933268990157	0.843165222540087	4.6009163876741	4.20636262229178e-06	4.38556069733557e-05
TRINITY_DN83514_c0_g1_i1	gonads	mantle	286.488507903722	3688.75863331268	1987.6235706082	-3.688456297669	0.801697742845091	-4.60080663889521	4.20857971008492e-06	4.38556069733557e-05
TRINITY_DN103499_c0_g1_i1	gonads	mantle	15214.1892702317	1148.22536765338	8181.20731894252	3.72836301103395	0.810475653914619	4.60021592632161	4.22053222547166e-06	4.39556433114339e-05
TRINITY_DN19053_c0_g1_i1	gonads	mantle	241.088965050896	6.60836172102903	123.848663385962	5.23770923886324	1.13890577025244	4.59889604185806	4.24735650012346e-06	4.42103670464104e-05
TRINITY_DN4681_c0_g1_i1	gonads	mantle	937.392834500618	43.8810705784984	490.636952539558	4.42922976561708	0.96315416138804	4.59867168017416	4.2519324617965e-06	4.42333552985555e-05
TRINITY_DN8422_c0_g1_i2	gonads	mantle	126.441266393372	0	63.2206331966859	9.70406999538104	2.11175560448949	4.59526186399157	4.32206140483376e-06	4.4937893871961e-05
TRINITY_DN661_c0_g2_i3	gonads	mantle	112.640679945198	0	56.3203399725988	9.53752735400332	2.07591003639384	4.59438375786813	4.34029988572012e-06	4.51024266211316e-05
TRINITY_DN805_c0_g1_i23	gonads	mantle	0	136.518886244217	68.2594431221086	-9.32426212101934	2.02963249500534	-4.59406426728245	4.34695406207336e-06	4.51464645335067e-05
TRINITY_DN4762_c0_g1_i3	gonads	mantle	174.896778089451	1.16352628974159	88.0301521895961	7.22443880903326	1.57286135384067	4.59318222257311	4.36537559163323e-06	4.53125986411529e-05
TRINITY_DN1719_c0_g1_i9	gonads	mantle	196.809819369916	0.2971826835881	98.553501026752	8.97538587152068	1.95518156885009	4.59056387115975	4.42050155401159e-06	4.58593287257926e-05
TRINITY_DN32367_c3_g1_i1	gonads	mantle	180.234176067269	0.5943653671762	90.4142707172224	7.99872871846581	1.7425245491752	4.59031049074856	4.42587139976794e-06	4.5889556733221e-05
TRINITY_DN698_c0_g2_i1	gonads	mantle	1.28117056167251	177.595168609724	89.4381695856984	-6.90143829626549	1.50424467171371	-4.58797589650295	4.47564298485171e-06	4.63798743921073e-05
TRINITY_DN76731_c0_g1_i1	gonads	mantle	121.888160474049	0	60.9440802370247	9.65115540009839	2.10369972272051	4.58770579083286	4.48143589879655e-06	4.64141620471811e-05
TRINITY_DN12364_c0_g1_i2	gonads	mantle	71.5182071978189	1088.63348243045	580.075844814136	-3.92989423432391	0.856662257243014	-4.58744878871101	4.48695445146282e-06	4.64455717291586e-05
TRINITY_DN65181_c0_g1_i1	gonads	mantle	1.99239018761228	177.786262863128	89.8893265253699	-6.6029286492967	1.44033689106655	-4.58429461208016	4.55521591414981e-06	4.71021786674431e-05
TRINITY_DN46106_c0_g3_i1	gonads	mantle	180.201738425585	2468.58005534376	1324.39089688467	-3.77193794242582	0.82279746555207	-4.58428483356469	4.5554290757905e-06	4.71021786674431e-05
TRINITY_DN12820_c0_g1_i2	gonads	mantle	201.455502421413	4.70451404818798	103.0800082348	5.36457933976279	1.17090969763933	4.58154830434689	4.61545963281885e-06	4.76964866037541e-05
TRINITY_DN1425_c0_g1_i7	gonads	mantle	942.012511285957	64.4066095389465	503.209560412452	3.87530771427442	0.846352896976737	4.57883198381837	4.67579585886301e-06	4.82932945422866e-05
TRINITY_DN21175_c0_g1_i1	gonads	mantle	202.004323265892	0.5943653671762	101.299344316534	8.16997010038212	1.78439244733752	4.57857245056853	4.68160011700333e-06	4.83265285006023e-05
TRINITY_DN72307_c0_g1_i1	gonads	mantle	22862.2463121143	1697.36004291754	12279.8031775159	3.7518818982378	0.819781795664601	4.57668359809835	4.72405120290585e-06	4.87378093181076e-05
TRINITY_DN10982_c0_g1_i1	gonads	mantle	150.850077931166	0.866343606153492	75.8582107686597	7.52471261676947	1.64475998225926	4.57496090489352	4.76308921790974e-06	4.91134431277183e-05
TRINITY_DN8119_c0_g1_i1	gonads	mantle	23.7674135611404	438.430814906372	231.099114233756	-4.22075610749211	0.9227432915046	-4.57413903341401	4.78182237029217e-06	4.92794093582675e-05
TRINITY_DN13512_c0_g1_i1	gonads	mantle	0	125.438121128239	62.7190605641195	-9.20238550532686	2.01215238479702	-4.57340387082818	4.79863891837854e-06	4.94088020454591e-05
TRINITY_DN83584_c0_g1_i1	gonads	mantle	172.621850521424	1.73268721230698	87.1772688668656	6.69394653040061	1.46368271374706	4.57335901253076	4.79966686536653e-06	4.94088020454591e-05
TRINITY_DN4810_c0_g2_i10	gonads	mantle	564.044580491704	7105.18562253924	3834.61510151547	-3.65490187605077	0.799877282995635	-4.56932826290894	4.89289911768677e-06	5.03408188958478e-05
TRINITY_DN3570_c0_g1_i1	gonads	mantle	99.1989540932629	0	49.5994770466314	9.35572652139565	2.04797257582411	4.56828701313584	4.91726393511555e-06	5.05636540251508e-05
TRINITY_DN8557_c0_g1_i6	gonads	mantle	188.913331052023	0.5943653671762	94.7538482095994	8.07052861820193	1.76724903700124	4.56671835673847	4.95418935901602e-06	5.09153322243429e-05
TRINITY_DN759_c0_g1_i9	gonads	mantle	1199.18342172858	52.8217555307522	626.002588629665	4.50940912369009	0.987476354958716	4.56659959607703	4.95699571560371e-06	5.0916167097493e-05
TRINITY_DN4507_c0_g1_i1	gonads	mantle	6923.82896774735	495.098984554447	3709.4639761509	3.80679761822779	0.834234295659089	4.56322359082615	5.03741168899553e-06	5.17137362621937e-05
TRINITY_DN9358_c1_g1_i1	gonads	mantle	122.527933059068	0	61.2639665295341	9.65867904699579	2.11705367149012	4.5623212944797	5.05911492614394e-06	5.19080193740106e-05
TRINITY_DN9122_c0_g1_i3	gonads	mantle	12.8100802250903	316.038985133749	164.42453267942	-4.6042369540921	1.00923538894032	-4.5621041479	5.06435137786544e-06	5.19332278507343e-05
TRINITY_DN63985_c0_g1_i1	gonads	mantle	528.447840578748	22.9428680148913	275.69535429682	4.54778257630088	0.997401259096668	4.55963187816681	5.12433684875448e-06	5.25195335612335e-05
TRINITY_DN4712_c0_g1_i2	gonads	mantle	6587.18187767094	66017.5388829916	36302.3603803313	-3.32513629059898	0.729345985524148	-4.55906573367831	5.13816882110229e-06	5.26324266740544e-05
TRINITY_DN493_c0_g1_i7	gonads	mantle	0	117.575956642508	58.7879783212542	-9.10953929182927	1.99841394632955	-4.55838456720171	5.15485838395997e-06	5.27685790494473e-05
TRINITY_DN3253_c0_g1_i1	gonads	mantle	174.755509399244	0.5943653671762	87.6749373832099	7.95454578361276	1.74507123814328	4.5582928706545	5.15710904219069e-06	5.27685790494473e-05
TRINITY_DN27576_c0_g1_i1	gonads	mantle	0	120.220125698449	60.1100628492245	-9.14133307259835	2.00564261816939	-4.55780755244518	5.16903667785481e-06	5.28599828160506e-05
TRINITY_DN11974_c0_g4_i1	gonads	mantle	446.750090536836	5982.08949011605	3214.41979032644	-3.74375998506131	0.821414429196113	-4.55769931960555	5.17170030976988e-06	5.28599828160506e-05
TRINITY_DN426_c0_g1_i1	gonads	mantle	15.7264057697703	386.706838239659	201.216622004715	-4.63925168017653	1.01867251373834	-4.5542130739852	5.25820392265264e-06	5.37147523733416e-05
TRINITY_DN667_c0_g1_i5	gonads	mantle	43.0547936355142	697.918935521066	370.48686457829	-4.01533951143928	0.881760294030727	-4.55377673345241	5.26912781412067e-06	5.37969311907271e-05
TRINITY_DN2633_c0_g1_i1	gonads	mantle	1005.2543096694	67.3227568338643	536.288533251634	3.90822606169669	0.858777490942619	4.55091813993274	5.34123271795129e-06	5.45033271994549e-05
TRINITY_DN63431_c0_g1_i1	gonads	mantle	47.4666308646296	780.10494837198	413.785789618305	-4.03681630666193	0.887410818830831	-4.54898252421631	5.39059189684367e-06	5.49769754370235e-05
TRINITY_DN4195_c0_g1_i1	gonads	mantle	0	113.406006582889	56.7030032914445	-9.05854449672922	1.9918297567608	-4.54785077187552	5.4196541569692e-06	5.52262474682898e-05
TRINITY_DN4367_c2_g1_i1	gonads	mantle	596.773686418013	47.6793734347945	322.226529926404	3.64564174445379	0.801627431996543	4.54780063523264	5.42094507904322e-06	5.52262474682898e-05
TRINITY_DN53814_c0_g1_i1	gonads	mantle	125.871315457639	0	62.9356577288196	9.69752424242163	2.1326848060303	4.54709679320699	5.43909876029457e-06	5.53809924999149e-05
TRINITY_DN26827_c0_g1_i2	gonads	mantle	135.065228253554	0.569160922565392	67.8171945880596	8.29963686433469	1.82564828992135	4.54613131683336	5.4640952808821e-06	5.5605204917212e-05
TRINITY_DN3974_c0_g1_i1	gonads	mantle	1244.80875363663	70.9340872744015	657.871420455514	4.14089246086544	0.911255672981148	4.54416096781996	5.51544997513228e-06	5.60972603894238e-05
TRINITY_DN18895_c0_g1_i4	gonads	mantle	0	121.479199114892	60.7395995574461	-9.15616910683341	2.0159796744001	-4.54179634006381	5.57769115697547e-06	5.66994459069258e-05
TRINITY_DN609_c0_g2_i14	gonads	mantle	74.4345327424989	1098.22421229085	586.329372516672	-3.88683070480261	0.855934668635991	-4.54103665528191	5.59782971087214e-06	5.68732193137221e-05
TRINITY_DN493_c0_g1_i4	gonads	mantle	2.56234112334503	246.161186904807	124.361764014076	-6.43943980855864	1.41820160175538	-4.5405672935274	5.61030683157908e-06	5.69690069789259e-05
TRINITY_DN12170_c0_g1_i1	gonads	mantle	2.06383722853324	173.600500848283	87.8321690384083	-6.34605597341386	1.39856370394105	-4.53755231565867	5.69109149714931e-06	5.77579323914925e-05
TRINITY_DN13751_c2_g1_i1	gonads	mantle	6.12006464467876	246.362822461693	126.241443553186	-5.33200323143444	1.17573464094164	-4.53503966436173	5.75926610592922e-06	5.84180933350606e-05
TRINITY_DN76150_c0_g1_i1	gonads	mantle	1.70822741556335	216.136343373023	108.922285394293	-6.80421806359054	1.50095782300801	-4.53325067452893	5.80828161335102e-06	5.88833063829899e-05
TRINITY_DN7696_c0_g1_i1	gonads	mantle	3.62917056225468	194.664725634944	99.1469480985996	-5.78896273977027	1.27708321368528	-4.53295656675736	5.81637782333689e-06	5.89334074030513e-05
TRINITY_DN19473_c0_g1_i1	gonads	mantle	2.41944704150312	152.648783957646	77.5341154995745	-6.03882489584453	1.33333698553467	-4.52910626597744	5.92337042523973e-06	5.99849609892569e-05
TRINITY_DN18231_c0_g3_i2	gonads	mantle	100.333979789824	0	50.1669898949119	9.37120323739184	2.06974341534427	4.52771255022116	5.96256147063226e-06	6.03491324579053e-05
TRINITY_DN9338_c0_g1_i2	gonads	mantle	26.6853644974553	457.63105960593	242.158212051693	-4.11016259069883	0.908255133867446	-4.52533923281813	6.02987048566242e-06	6.09813992344943e-05
TRINITY_DN9297_c0_g1_i3	gonads	mantle	214.385721245457	1.13832184513078	107.762021545294	7.78731611423828	1.72084732943132	4.52528006468285	6.03155779197953e-06	6.09813992344943e-05
TRINITY_DN24253_c0_g2_i1	gonads	mantle	10.2477391017452	255.405474006488	132.826606554116	-4.63120201572844	1.02380068783481	-4.5235386836111	6.08141983691261e-06	6.14522705423879e-05
TRINITY_DN11929_c0_g1_i11	gonads	mantle	196.809819369916	0.569160922565392	98.6894901462407	8.81837790144935	1.94954604218891	4.52329809638569	6.08833965661838e-06	6.1480458592918e-05
TRINITY_DN9634_c0_g1_i1	gonads	mantle	3203.42922272289	364.329684705042	1783.87945371397	3.1362679074043	0.693371712090511	4.52321295016273	6.09079045469338e-06	6.1480458592918e-05
TRINITY_DN3565_c0_g1_i1	gonads	mantle	1036.16635713162	73.5383887446036	554.852372938114	3.82201659776179	0.845010724328741	4.52303916118689	6.09579562316946e-06	6.14977567080444e-05
TRINITY_DN13398_c0_g1_i1	gonads	mantle	97.9161581399555	0	48.9580790699777	9.33640985851774	2.0645219077764	4.52231086691327	6.11681353258249e-06	6.16764943565954e-05
TRINITY_DN4608_c0_g1_i4	gonads	mantle	0.782666666860723	163.643394436308	82.2130305515845	-8.09513591870804	1.79049868001148	-4.52116274034682	6.15008831928386e-06	6.19641815845232e-05
TRINITY_DN26261_c0_g1_i1	gonads	mantle	909.639015172618	48.2379930538767	478.938504113247	4.24767989210476	0.939524017885186	4.52109771676305	6.1519779939676e-06	6.19641815845232e-05
TRINITY_DN1521_c0_g2_i2	gonads	mantle	0	120.562446619517	60.2812233097585	-9.14518082262612	2.02286180250842	-4.52091230912848	6.15736924586998e-06	6.19850684212471e-05
TRINITY_DN115587_c0_g1_i1	gonads	mantle	168.068744602102	2.02986989589508	85.0493072489985	6.3890116327227	1.41360382225637	4.51966210909409	6.19384055172591e-06	6.23186412861857e-05
TRINITY_DN6376_c0_g3_i1	gonads	mantle	1385.76345149575	108.39376854763	747.078610021688	3.67897560350412	0.814394434386914	4.51743706509206	6.25926229812272e-06	6.2942979966698e-05
TRINITY_DN6627_c3_g1_i1	gonads	mantle	0	115.426483989398	57.713241994699	-9.08524663352066	2.01184585038441	-4.5158761203224	6.30555197831242e-06	6.33743588826193e-05
TRINITY_DN28249_c0_g1_i1	gonads	mantle	117.049266391043	0	58.5246331955216	9.59263719557458	2.12512976051336	4.51390657352487	6.36442623137347e-06	6.39316880145064e-05
TRINITY_DN5409_c0_g2_i2	gonads	mantle	733.298667740034	45.5686195533254	389.43364364668	4.01596503559544	0.88980529415574	4.51330764378722	6.38243365221758e-06	6.40781248565466e-05
TRINITY_DN4843_c0_g2_i2	gonads	mantle	133.767803775532	0	66.8839018877662	9.78540621749118	2.16828461958104	4.5129712811328	6.392568097245e-06	6.41334616810287e-05
TRINITY_DN8788_c0_g1_i1	gonads	mantle	2709.76930874205	194.594382952854	1452.18184584745	3.80216932434943	0.842511891462466	4.51289692510982	6.3948104855361e-06	6.41334616810287e-05
TRINITY_DN2427_c0_g1_i4	gonads	mantle	5682.75199491902	670.029374920009	3176.39068491951	3.08435154404347	0.683510231816847	4.51251700482217	6.40627966542839e-06	6.4214017848103e-05
TRINITY_DN6024_c0_g2_i2	gonads	mantle	6105.78308268869	439.950176444212	3272.86662956645	3.7959367078462	0.841469592504079	4.51108006951279	6.44983666602458e-06	6.46159508139427e-05
TRINITY_DN19558_c0_g1_i1	gonads	mantle	15.4422429977214	496.197236837231	255.819739917476	-5.0131009632849	1.11143509645537	-4.51047567174446	6.46824195853623e-06	6.47656124079802e-05
TRINITY_DN14158_c0_g1_i3	gonads	mantle	113.876409732107	0	56.9382048660536	9.55859619638606	2.12083896552362	4.50698820220238	6.57542880866089e-06	6.58035949978683e-05
TRINITY_DN2640_c0_g1_i1	gonads	mantle	1240.07211884459	72.2740446764188	656.173081760504	4.10637038529642	0.911174222103707	4.50667971687751	6.58499143208724e-06	6.5864014944924e-05
TRINITY_DN1241_c0_g1_i10	gonads	mantle	44.6883232268868	773.501857302692	409.09509026479	-4.12207009203767	0.915002018002596	-4.50498470051022	6.63777246846076e-06	6.63564156237137e-05
TRINITY_DN6375_c0_g1_i1	gonads	mantle	115.574884797861	1386.75994716799	751.167415982925	-3.58108995310695	0.795299621853831	-4.50281862923496	6.70581091437286e-06	6.70007332214666e-05
TRINITY_DN9325_c0_g1_i3	gonads	mantle	0	111.235451322812	55.6177256614061	-9.03136022394776	2.00588490176477	-4.50243192717688	6.71802758384366e-06	6.70869200302164e-05
TRINITY_DN102966_c0_g1_i1	gonads	mantle	1.99239018761228	196.185235986882	99.088813087247	-6.7370209476336	1.4965609163797	-4.50166837440269	6.74221225134324e-06	6.7292464585522e-05
TRINITY_DN7970_c0_g1_i4	gonads	mantle	4.48328427003636	186.409831338924	95.4465578044802	-5.38308400834954	1.19596884967303	-4.50102359256368	6.76269982325282e-06	6.74609095022187e-05
TRINITY_DN798_c0_g5_i1	gonads	mantle	1323.38396396927	121.98855865885	722.68626131406	3.4408887617149	0.764509217905218	4.50078126087617	6.77041515930628e-06	6.75018339575659e-05
TRINITY_DN3953_c0_g1_i1	gonads	mantle	5939.0442703973	460.299284292384	3199.67177734484	3.69072065573606	0.82008303372254	4.50042313274432	6.78183263109088e-06	6.75781975400034e-05
TRINITY_DN7221_c0_g1_i2	gonads	mantle	104.742566235669	0	52.3712831178347	9.43261600060342	2.09599052837702	4.50031422990605	6.78530820943301e-06	6.75781975400034e-05
TRINITY_DN141_c0_g1_i1	gonads	mantle	72.3788224721401	1034.3954807685	553.387151620319	-3.82859263717129	0.850895415590211	-4.49948673717515	6.81177293187344e-06	6.78030051718554e-05
TRINITY_DN102863_c0_g1_i1	gonads	mantle	149.997589615019	1.73268721230698	75.8651384136631	6.492679285167	1.44301587950007	4.49938173058524	6.81513828477545e-06	6.78030051718554e-05
TRINITY_DN30530_c1_g1_i4	gonads	mantle	1.70822741556335	170.0817445109	85.8949859632319	-6.44963178950224	1.43405976662405	-4.49746373171424	6.87688871900533e-06	6.83809413655644e-05
TRINITY_DN57839_c0_g1_i1	gonads	mantle	2.13528426945419	208.128222871369	105.131753570412	-6.44278710898425	1.43261218651381	-4.49723042260477	6.88443656956122e-06	6.84195813115329e-05
TRINITY_DN23388_c0_g1_i2	gonads	mantle	136.90984818442	0.569160922565392	68.7395045534925	8.31368400256301	1.84970958513356	4.49458880971453	6.97045080640002e-06	6.92375879142892e-05
TRINITY_DN111605_c0_g1_i1	gonads	mantle	18841.7458777856	1584.35845626253	10213.0521670241	3.57226553812515	0.795099827202433	4.49285160920509	7.0275754650252e-06	6.97679171033639e-05
TRINITY_DN13641_c0_g1_i1	gonads	mantle	416.412799994237	5512.26211785434	2964.33745892429	-3.72847970971236	0.829913016292103	-4.49261505304558	7.03538873228476e-06	6.9774103110567e-05
TRINITY_DN35370_c0_g1_i1	gonads	mantle	167.640062356576	0.569160922565392	84.1046116395708	8.59343892025613	1.91279576591991	4.49260661977853	7.03566742990303e-06	6.9774103110567e-05
TRINITY_DN5444_c0_g1_i1	gonads	mantle	669.069684107788	56.9623793081164	363.016031707952	3.55421552135239	0.791308607030455	4.49156686755917	7.07010957101856e-06	7.0078475981385e-05
TRINITY_DN2061_c0_g1_i1	gonads	mantle	1101.56449968476	55.6118806026159	578.588190143691	4.31811199137082	0.961620496876853	4.49045336013028	7.10717368241642e-06	7.04085011040659e-05
TRINITY_DN1204_c1_g1_i1	gonads	mantle	104.315509381779	0	52.1577546908893	9.4266987246778	2.0994369623114	4.49010801176871	7.11870662316318e-06	7.04853813180608e-05
TRINITY_DN10385_c1_g5_i2	gonads	mantle	160.560373929876	1.13832184513078	80.8493478875035	7.39396184213402	1.64688643362927	4.48966103014148	7.13366019322524e-06	7.05960312765997e-05
TRINITY_DN31117_c0_g1_i3	gonads	mantle	177.616641819352	4.11014868101178	90.8633952501817	5.38106635340817	1.19870729718699	4.48905780922159	7.15388831320964e-06	7.07587343801e-05
TRINITY_DN4516_c0_g1_i4	gonads	mantle	0	109.809339283479	54.9046696417397	-9.01141201089524	2.0078918481877	-4.4879967110922	7.1896038559167e-06	7.10743695470623e-05
TRINITY_DN9196_c0_g1_i4	gonads	mantle	6.5471214985696	210.818678978887	108.682900238728	-5.00291948593531	1.11530160412166	-4.48570993482547	7.26715518943333e-06	7.18030288521271e-05
TRINITY_DN18580_c0_g1_i2	gonads	mantle	336.277132502776	3.41496553539235	169.846049019084	6.72558202181631	1.49990667366628	4.48400033141843	7.32565480416269e-06	7.23427771463931e-05
TRINITY_DN27363_c0_g1_i2	gonads	mantle	207.702207231585	1.70748276769618	104.70484499964	7.1095740910128	1.58599832113606	4.48271224267134	7.37002811830074e-06	7.27425279251617e-05
TRINITY_DN107595_c0_g1_i1	gonads	mantle	0	113.093011944076	56.5465059720381	-9.05323882931911	2.01976079317955	-4.48233219492656	7.38316939552038e-06	7.28337576483119e-05
TRINITY_DN16480_c0_g3_i3	gonads	mantle	95.4252640575314	0	47.7126320287657	9.29913988135474	2.07661064713209	4.4780372739576	7.53324502914688e-06	7.42750132583537e-05
TRINITY_DN11396_c0_g1_i4	gonads	mantle	2.34800000058217	223.223589541657	112.78579477112	-6.76007778463681	1.50975266843726	-4.47760611785117	7.54847081950611e-06	7.43858801643735e-05
TRINITY_DN1279_c1_g2_i2	gonads	mantle	0	127.533063054483	63.7665315272417	-9.22591885396065	2.06180568415411	-4.47467912464589	7.65261489731699e-06	7.53724073492202e-05
TRINITY_DN49_c0_g4_i1	gonads	mantle	15.2295272665934	308.803958739741	162.016743003167	-4.3303310529664	0.967965446301434	-4.47364218372925	7.68983832092395e-06	7.56991249674094e-05
TRINITY_DN2986_c0_g1_i1	gonads	mantle	812.161291627998	45.3669839964389	428.764137812218	4.17358994019896	0.933427589440846	4.47125196149288	7.77630150172062e-06	7.6509961694654e-05
TRINITY_DN1141_c1_g1_i4	gonads	mantle	1070.00780346262	106.671622638806	588.339713050713	3.32644298976261	0.744029690210019	4.47084710937227	7.79103824544328e-06	7.66146097778223e-05
TRINITY_DN31205_c1_g1_i2	gonads	mantle	4.05622741614552	175.570569365571	89.8133983908581	-5.4580093495	1.2214725135823	-4.46838491149743	7.88123962801397e-06	7.74608528194703e-05
TRINITY_DN14872_c0_g1_i2	gonads	mantle	288.269807751841	3789.26638372067	2038.76809573626	-3.71786615884977	0.832672073756907	-4.46498240546875	8.00753319855958e-06	7.86607519883739e-05
TRINITY_DN95464_c0_g1_i1	gonads	mantle	157.535217336673	0.866343606153492	79.2007804714132	7.58322487553634	1.69885247577501	4.46373359880876	8.05436969198527e-06	7.90792660667645e-05
TRINITY_DN11972_c1_g1_i1	gonads	mantle	13.2371370789811	295.383302112602	154.310219595792	-4.45818846949279	0.998885098546667	-4.46316445803352	8.07580208304804e-06	7.91997801629972e-05
TRINITY_DN522_c0_g3_i1	gonads	mantle	12.9513489152973	300.489938460466	156.720643687882	-4.55043237611289	1.01955611740043	-4.46315048132433	8.0763290955233e-06	7.91997801629972e-05
TRINITY_DN19982_c0_g3_i1	gonads	mantle	0.782666666860723	153.947724959827	77.3651958133441	-8.00683910523965	1.79402047101744	-4.46307009010813	8.07936100356844e-06	7.91997801629972e-05
TRINITY_DN10999_c0_g1_i4	gonads	mantle	163.656907372986	2.02986989589508	82.8433886344408	6.35035210276269	1.42328476549009	4.46175793961796	8.12900207424455e-06	7.96371215763209e-05
TRINITY_DN6993_c0_g2_i1	gonads	mantle	5.9057235219159	282.91629254303	144.411008032473	-5.67353066105272	1.27161713837099	-4.46166577175959	8.13249989122352e-06	7.96371215763209e-05
TRINITY_DN786_c0_g1_i1	gonads	mantle	2180.70445106117	178.834308233298	1179.76937964724	3.61042630740309	0.809972001939694	4.45747050361859	8.29324441988502e-06	8.11686635626672e-05
TRINITY_DN2055_c1_g1_i1	gonads	mantle	107.444550657587	0	53.7222753287933	9.46911278053717	2.12440022703893	4.45731113187442	8.29941033758647e-06	8.11864831138564e-05
TRINITY_DN111925_c0_g1_i1	gonads	mantle	392.06080697265	8.0186618051371	200.039734388894	5.6536650410495	1.26846298346553	4.45709895735648	8.30762593680423e-06	8.12243239158819e-05
TRINITY_DN22599_c0_g1_i1	gonads	mantle	1.6367803746424	151.725611996432	76.6811961855372	-6.52311465752561	1.46410597618363	-4.4553568960417	8.37537475379888e-06	8.18438817468506e-05
TRINITY_DN4608_c0_g1_i5	gonads	mantle	0	107.950629848118	53.9753149240592	-8.98658881911156	2.01768716610538	-4.45390592262023	8.4322059280818e-06	8.23561607738005e-05
TRINITY_DN5584_c0_g1_i3	gonads	mantle	1.99239018761228	162.071326381052	82.0318582843323	-6.467626543269	1.45310514404149	-4.45090059022206	8.5510921702089e-06	8.3473670902917e-05
TRINITY_DN8149_c0_g1_i3	gonads	mantle	4.83889408300625	177.888229455668	91.3635617693371	-5.24063338519793	1.17763231042269	-4.45014402102887	8.58127230659415e-06	8.37245387866345e-05
TRINITY_DN372_c0_g1_i3	gonads	mantle	106.806403464203	1832.52018678097	969.663295122587	-4.10716402567757	0.923001275455301	-4.44979236204368	8.59533488821812e-06	8.38179734089078e-05
TRINITY_DN82_c0_g1_i4	gonads	mantle	11.2431214997339	398.454811009707	204.848966254721	-5.17222906041736	1.1625948284685	-4.44886639245659	8.63246914975488e-06	8.41361781919772e-05
TRINITY_DN1768_c0_g2_i2	gonads	mantle	0.854113707781677	158.485200385126	79.6696570464537	-7.29145647513313	1.63952971244421	-4.44728535249478	8.69622841511301e-06	8.47134159061374e-05
TRINITY_DN17877_c0_g2_i3	gonads	mantle	378.684026595097	8.3158444887252	193.499935541911	5.54694072851628	1.24786753172863	4.44513587177983	8.78363360832614e-06	8.55202763616288e-05
TRINITY_DN23776_c0_g1_i1	gonads	mantle	828.758065021898	75.9715297542716	452.364797388085	3.44935094690217	0.776060767548737	4.44469182200419	8.80179451303588e-06	8.56524628549804e-05
TRINITY_DN1143_c3_g1_i2	gonads	mantle	2.77505685447301	171.289260224025	87.032158539249	-6.07470203969891	1.3667860974991	-4.44451553232375	8.80901441648907e-06	8.56780975313284e-05
TRINITY_DN4894_c0_g1_i1	gonads	mantle	1537.63491809106	108.756023261567	823.195470676313	3.82617629087379	0.861364407017549	4.44199488590644	8.91286790316364e-06	8.66430925612433e-05
TRINITY_DN12080_c0_g1_i2	gonads	mantle	91.5915047223232	0	45.7957523611616	9.2428112498096	2.08158685322797	4.4402717261	8.98453621558098e-06	8.72943705938196e-05
TRINITY_DN1055_c0_g1_i2	gonads	mantle	5.12305685505518	267.432317900096	136.277687377576	-5.80213050634234	1.30793055744358	-4.43611510819268	9.15968818646036e-06	8.89499033658136e-05
TRINITY_DN16989_c0_g1_i1	gonads	mantle	402.626842070777	23.6884600497324	213.157651060255	4.09801093999741	0.923962957229372	4.43525458237617	9.19635448716042e-06	8.9246856166612e-05
TRINITY_DN10350_c0_g1_i5	gonads	mantle	32.4514447207991	454.032568097071	243.242006408935	-3.801053266634	0.857024723913559	-4.43517340932323	9.19982043335981e-06	8.9246856166612e-05
TRINITY_DN829_c0_g1_i1	gonads	mantle	2616.24548313159	204.995776878437	1410.62063000502	3.67585309114652	0.828825861159203	4.43501254413737	9.20669278085084e-06	8.92524597972608e-05
TRINITY_DN58504_c0_g1_i1	gonads	mantle	90.022920605332	0	45.011460302666	9.21693303125042	2.0782560152025	4.43493629457982	9.20995196366511e-06	8.92524597972608e-05
TRINITY_DN15063_c0_g1_i4	gonads	mantle	146.152452538367	0.2971826835881	73.2248176109774	8.54433859300912	1.9268008093169	4.43446907002198	9.22994692182836e-06	8.93998591433079e-05
TRINITY_DN21798_c0_g1_i5	gonads	mantle	2.84650389539396	156.73257937995	79.7895416376718	-5.79915902715708	1.30920817629069	-4.42951635360813	9.44446515904668e-06	9.1385351007348e-05
TRINITY_DN2411_c0_g1_i1	gonads	mantle	1252.51365631465	109.753659742516	681.133658028581	3.51581796972606	0.793726058001122	4.42951057771759	9.44471809008718e-06	9.1385351007348e-05
TRINITY_DN2622_c0_g1_i1	gonads	mantle	81.4087110949594	1342.488646384	711.948678739481	-4.04611576902042	0.913600943512334	-4.42875611912697	9.47781214486646e-06	9.16580963326527e-05
TRINITY_DN17975_c0_g1_i2	gonads	mantle	164.098592751591	4.62890071435556	84.3637467329734	5.17341072963977	1.16819140944901	4.42856426420723	9.48624544245277e-06	9.16921934023733e-05
TRINITY_DN14778_c0_g1_i2	gonads	mantle	107.301656575745	0	53.6508282878723	9.46713051786889	2.13849734284293	4.42700130049413	9.55521565783039e-06	9.23110906674783e-05
TRINITY_DN2631_c0_g1_i5	gonads	mantle	103.328253941964	1097.6743097658	600.50128185388	-3.41042034518241	0.770475943854612	-4.42638134569189	9.58270539565259e-06	9.25288204715105e-05
TRINITY_DN83076_c0_g1_i1	gonads	mantle	38.7127780556848	496.422454605887	267.567616330786	-3.68260671222166	0.83208295239457	-4.42576873089858	9.60994386905555e-06	9.27439004387572e-05
TRINITY_DN35472_c1_g1_i1	gonads	mantle	4.05622741614552	177.841942404091	90.9490849101181	-5.47578394557274	1.23733245339216	-4.42547508598908	9.62302630550276e-06	9.28222114052729e-05
TRINITY_DN112207_c0_g1_i1	gonads	mantle	1222.0237193404	67.715486644154	644.869602992275	4.18153692489742	0.945161486012096	4.42415077929224	9.68223834513454e-06	9.33451709187274e-05
TRINITY_DN28658_c1_g1_i8	gonads	mantle	1.28117056167251	151.081986554131	76.1815785579019	-6.66983209153232	1.50771448307545	-4.42380315796075	9.69783866892452e-06	9.34473531151036e-05
TRINITY_DN6939_c0_g3_i1	gonads	mantle	656.732101511351	39.1566227374412	347.944362124396	4.07827106894801	0.922266954110554	4.42200715397111	9.77882180059724e-06	9.41791270733809e-05
TRINITY_DN9835_c0_g2_i1	gonads	mantle	54.2979151352481	842.168693376218	448.233304255733	-3.95471125315324	0.894841658968783	-4.41945366927894	9.89507313569582e-06	9.52496375411338e-05
TRINITY_DN2359_c0_g1_i3	gonads	mantle	188.963718192704	1.4859134179405	95.2248158053223	6.83472474790238	1.54654979692822	4.41933700516959	9.90041585795394e-06	9.52519927343004e-05
TRINITY_DN4792_c0_g1_i2	gonads	mantle	0	109.254841502042	54.6274207510208	-9.00329218689481	2.03747725336875	-4.4188430432825	9.92306776752553e-06	9.54207916461384e-05
TRINITY_DN155_c0_g1_i1	gonads	mantle	4747.46349205577	39181.8222779878	21964.6428850218	-3.04501484738813	0.689144688864932	-4.4185421386668	9.93689078606381e-06	9.55045614438355e-05
TRINITY_DN14689_c2_g1_i3	gonads	mantle	24.2675428475871	420.962108605023	222.614825726305	-4.10803783644337	0.929813710111061	-4.41812998858953	9.95585407255782e-06	9.56376233890336e-05
TRINITY_DN39679_c0_g2_i1	gonads	mantle	0	116.573049509818	58.2865247549088	-9.09637043259788	2.05925339948532	-4.41731475828637	9.99346518718815e-06	9.59495907283779e-05
TRINITY_DN2120_c0_g1_i9	gonads	mantle	23.4848761807263	474.099831798135	248.792353989431	-4.32548044336765	0.979422194465391	-4.41635942886578	1.00377125555923e-05	9.63249211035888e-05
TRINITY_DN8321_c0_g1_i8	gonads	mantle	0	109.773593535385	54.8867967676927	-9.01005291945335	2.04029964882059	-4.41604394955499	1.0052365457922e-05	9.64160144845043e-05
TRINITY_DN9771_c0_g1_i1	gonads	mantle	164.223607525449	0.5943653671762	82.4089864463128	7.87057448136852	1.78259108448324	4.41524393893743	1.00896147782332e-05	9.6723633923299e-05
TRINITY_DN2493_c0_g2_i3	gonads	mantle	1733.55656071988	155.025096612253	944.290828666064	3.48570455041324	0.789532988556506	4.41489412213936	1.01059440013483e-05	9.68304911390722e-05
TRINITY_DN5281_c0_g1_i1	gonads	mantle	570.440680950258	43.6395674358735	307.040124193066	3.71533952710893	0.84171894611468	4.4139906132073	1.01482360816858e-05	9.7185875422972e-05
TRINITY_DN10375_c1_g1_i1	gonads	mantle	1961.74611919678	144.150088890806	1052.94810404379	3.77001827493564	0.854236074639847	4.4133213134614	1.01796740643348e-05	9.7437003185467e-05
TRINITY_DN152_c0_g2_i1	gonads	mantle	5625.39931518607	75252.5274423975	40438.9633787918	-3.74183201535644	0.848014719288317	-4.41246116399573	1.02202131312695e-05	9.77749422143571e-05
TRINITY_DN5382_c0_g1_i1	gonads	mantle	0	116.003888587252	58.0019442936262	-9.08931011421698	2.06019481913217	-4.41186922217663	1.02482010152602e-05	9.79925218879849e-05
TRINITY_DN24402_c0_g1_i1	gonads	mantle	163.015509396333	0.8915480507643	81.9535287235485	7.30925854920557	1.65692666257186	4.41133498199627	1.02735235096274e-05	9.81844057564593e-05
TRINITY_DN5053_c0_g1_i1	gonads	mantle	221.22188169098	3.14298729641506	112.182434493697	6.23659239760484	1.41383022985167	4.41113244428162	1.02831392236373e-05	9.82260599460321e-05
TRINITY_DN13761_c0_g1_i1	gonads	mantle	143.377395683894	1.16352628974159	72.2704609868177	6.93746913284987	1.5728913250521	4.41064746327599	1.03061992058056e-05	9.83960275734656e-05
TRINITY_DN4639_c0_g1_i4	gonads	mantle	255.449750084993	7.22793153281604	131.338840808905	5.16122677862631	1.1704208728051	4.4097186734688	1.03504994282059e-05	9.87685042474972e-05
TRINITY_DN1641_c0_g1_i9	gonads	mantle	0	111.627032319005	55.8135161595024	-9.03402181724333	2.04895072746531	-4.40909666403693	1.0380268842052e-05	9.90020127845326e-05
TRINITY_DN5167_c0_g1_i1	gonads	mantle	9244.70233959954	714.947476146451	4979.824907873	3.6935225979379	0.83804337864413	4.40731672376393	1.04659093435593e-05	9.97604301285132e-05
TRINITY_DN10466_c0_g2_i2	gonads	mantle	428.501908243578	18.2940335076666	223.397970875622	4.55063170168769	1.03253961305259	4.40722239046523	1.04704668958475e-05	9.97604301285132e-05
TRINITY_DN1996_c0_g1_i7	gonads	mantle	773.308870273741	61.2384177979206	417.273644035831	3.66383315475671	0.831403023713643	4.4068075894064	1.04905297996242e-05	9.99006415780729e-05
TRINITY_DN15252_c0_g1_i3	gonads	mantle	88.3861402306896	0	44.1930701153448	9.19046162400334	2.08571158294854	4.40639142014588	1.05106957693203e-05	0.000100025631306834
TRINITY_DN8453_c0_g1_i7	gonads	mantle	0.782666666860723	146.593771203957	73.6882189354091	-7.93492029080715	1.80080606500561	-4.40631584100226	1.05143620149124e-05	0.000100025631306834
TRINITY_DN410_c0_g1_i2	gonads	mantle	1260.73331680382	18.2131495220925	639.473233162959	6.13618381774216	1.39308312149252	4.40475067357643	1.05905613124084e-05	0.000100699260845313
TRINITY_DN24065_c0_g1_i1	gonads	mantle	558.276804685712	17.2764632338482	287.77663395978	5.02885781512236	1.1418511966409	4.40412711386235	1.06210656159412e-05	0.000100937939963502
TRINITY_DN5878_c0_g2_i2	gonads	mantle	5.19450389597613	338.747242890598	171.970873393287	-6.07919651847362	1.38050858701084	-4.40359196289873	1.06473118787839e-05	0.000101135930423589
TRINITY_DN10115_c0_g2_i3	gonads	mantle	612.12010150029	32.744625921557	322.432363710923	4.23891087402176	0.962686091348887	4.40321192142947	1.06659884540915e-05	0.000101261853798905
TRINITY_DN7315_c0_g1_i1	gonads	mantle	106.447542867963	0	53.2237714339815	9.4555673719689	2.14764454892178	4.402761796274	1.06881496562475e-05	0.000101420715173859
TRINITY_DN254_c0_g1_i5	gonads	mantle	24.6215272689221	537.790175584496	281.205851426709	-4.45917290529141	1.01289711146873	-4.40239472973269	1.07062541375189e-05	0.000101540940256549
TRINITY_DN23965_c0_g1_i1	gonads	mantle	306.493609170575	16.0930031512374	161.293306160906	4.23571991465066	0.962414311597582	4.40113978315584	1.07683721451343e-05	0.000102078267457986
TRINITY_DN13225_c0_g1_i2	gonads	mantle	5.69300779078792	194.453697588672	100.07335268973	-5.10483930454325	1.15995700365778	-4.40088666083811	1.07809429635165e-05	0.000102145607672587
TRINITY_DN15595_c0_g1_i1	gonads	mantle	1170.8987310551	90.1196688328324	630.509199943965	3.70517312488915	0.841949411390667	4.40070754223729	1.07898469985389e-05	0.000102178155763153
TRINITY_DN6461_c0_g1_i4	gonads	mantle	236.339397316794	3.8633748866453	120.10138610172	5.83853459075168	1.32696251470623	4.39992428274752	1.08288655954562e-05	0.00010249570657827
TRINITY_DN1422_c1_g1_i2	gonads	mantle	2318.48155646848	244.930764375266	1281.70616042187	3.24132772595367	0.737201223944848	4.39680187806655	1.09857534425332e-05	0.000103928008769767
TRINITY_DN8706_c0_g1_i1	gonads	mantle	97.2000623391111	0	48.6000311695555	9.32474461634227	2.12092116838929	4.39655408004808	1.09982967759195e-05	0.000103994016680809
TRINITY_DN8757_c0_g1_i3	gonads	mantle	1.6367803746424	151.226793755957	76.4317870652999	-6.51835543933841	1.48272556407933	-4.39619818883062	1.10163356225855e-05	0.000104094661363617
TRINITY_DN21105_c2_g1_i1	gonads	mantle	32.0942095161943	451.189736507791	241.641973011993	-3.81802917526521	0.868498909656964	-4.3961243161183	1.10200835033844e-05	0.000104094661363617
TRINITY_DN1313_c2_g1_i2	gonads	mantle	1794.73770246704	164.45932915324	979.598515810142	3.44988844139735	0.785415295732584	4.39243857376055	1.12086304104414e-05	0.000105822157952849
TRINITY_DN2893_c0_g1_i1	gonads	mantle	1.70822741556335	189.708167140648	95.7081972781059	-6.61686336970963	1.50661700701888	-4.39186823119854	1.12380804597699e-05	0.000106046613793102
TRINITY_DN37165_c0_g1_i6	gonads	mantle	0	110.191527790286	55.095763895143	-9.01534418799004	2.0529547067833	-4.39139945864459	1.12623411625326e-05	0.000106221899182614
TRINITY_DN23349_c0_g1_i1	gonads	mantle	1.28117056167251	150.305919422938	75.7935449923052	-6.6635145555748	1.51752196936072	-4.39104981022575	1.1280469299439e-05	0.000106339196968072
TRINITY_DN7715_c0_g1_i1	gonads	mantle	159.954664378176	1.46070897332969	80.7076866757528	6.73202190404359	1.53375809127724	4.38923317981486	1.13751049165436e-05	0.000107177236641806
TRINITY_DN18915_c0_g1_i2	gonads	mantle	233.669850536561	3.44016998000316	118.555010258282	6.15841139411208	1.40348845053657	4.38793165113518	1.14433723042469e-05	0.000107766112970034
TRINITY_DN10623_c0_g2_i3	gonads	mantle	264.130530461382	6.60836172102903	135.369446091206	5.3624628637784	1.22238027878634	4.38690230596867	1.14976399918767e-05	0.000108222622472657
TRINITY_DN1937_c0_g3_i1	gonads	mantle	1187.50356121616	73.8807096656717	630.692135440915	4.01306230816893	0.914851114670737	4.38657421280321	1.15149888265625e-05	0.000108331345032977
TRINITY_DN449_c0_g1_i4	gonads	mantle	475.593494786633	3892.81319811201	2184.20334644932	-3.03268142889543	0.692232379284714	-4.38101643270301	1.18126961006727e-05	0.000111076202287352
TRINITY_DN8535_c1_g1_i1	gonads	mantle	1.70822741556335	173.605771500025	87.6569994577941	-6.48501263215092	1.48076959805972	-4.3794879639941	1.18958491356879e-05	0.000111801833627361
TRINITY_DN9007_c0_g1_i1	gonads	mantle	200.300972025233	1.70748276769618	101.004227396465	7.05185352331027	1.61036430545245	4.37904236912961	1.19201957437566e-05	0.000111974327439089
TRINITY_DN5869_c0_g1_i1	gonads	mantle	2469.53445739894	163.672720718564	1316.60358905875	3.91876818344955	0.895136344138148	4.37784501669698	1.19858530258729e-05	0.000112534511525332
TRINITY_DN13007_c1_g2_i1	gonads	mantle	1.6367803746424	135.648420800419	68.6426005875309	-6.36209865642128	1.45331236608977	-4.37765397506313	1.19963607436359e-05	0.000112553342595552
TRINITY_DN102695_c0_g1_i1	gonads	mantle	23.1276409761216	455.881411624301	239.504526300211	-4.30678566644219	0.983825830841276	-4.3775895401724	1.19999067892497e-05	0.000112553342595552
TRINITY_DN12145_c0_g1_i1	gonads	mantle	135.705000838573	2.00466545128428	68.8548331449284	6.21030442232338	1.41968943832833	4.37441052575269	1.21761050638909e-05	0.000114148693935643
TRINITY_DN7763_c0_g2_i2	gonads	mantle	62.6929073479532	974.355861589668	518.524384468811	-3.96206690243996	0.905996692995162	-4.37315823895741	1.2246189223111e-05	0.000114748144154767
TRINITY_DN23985_c0_g1_i1	gonads	mantle	107.442925265952	0	53.7214626329758	9.46895022213644	2.16656647727932	4.37048681470744	1.2396984064294e-05	0.000116102882334471
TRINITY_DN1124_c2_g1_i1	gonads	mantle	533.164970671166	38.9455946911687	286.055282681168	3.76629444405353	0.861885903477183	4.36982949698891	1.24343586366642e-05	0.000116336472759516
TRINITY_DN22535_c0_g2_i1	gonads	mantle	198.735638691512	1.70748276769618	100.221560729604	7.04036743855049	1.61113105622503	4.3698291404341	1.24343789392396e-05	0.000116336472759516
TRINITY_DN2792_c0_g1_i1	gonads	mantle	1421.43488923289	101.50288728414	761.468888258517	3.81289869029145	0.872625081827713	4.36945805214003	1.24555262231004e-05	0.000116476001978182
TRINITY_DN9153_c0_g1_i1	gonads	mantle	141.471081061916	1395.7574604753	768.614270768609	-3.30363316877939	0.756203361594456	-4.36870997480581	1.24982614322346e-05	0.00011678241910516
[truncated: 16,685 more rows]
