# Supplementary material for: Germline-related molecular phenotype in Metazoa: conservation and innovation highlighted by comparative transcriptomics
Source: EvoDevo. 2023 Jan 30;14:2. doi: 10.1186/s13227-022-00207-3 (PMC9885605; doi:10.1186/s13227-022-00207-3)
Supplement: Supplementary file 1 — Additional file 1: Zipped directory comprehending more detailed information on the species-specific transcriptomic analyses (transcriptomic statistics, read counts, fasta of upregulated transcripts, GO/IPR enrichment analyses, ratios bootstrap iterations) and extensive results of the comparative analyses (co-upregulated transcripts, co-enriched GO/IPR, comparisons of different cut-off iterations) [file 13227_2022_207_MOESM1_ESM.zip › SUPPLEMENTARY_MATERIAL/Ephydatia_fluviatilis/topGO_tab_bio_process_weight01.txt]

GO.ID	Term	Annotated	Significant	Expected	classicFisher	genes
1	GO:0006412	translation	155	117	29.3	< 1e-30	c("Ephydatia_fluviatilis_DN10343_c0_g1_i1.p1", "Ephydatia_fluviatilis_DN10576_c0_g1_i1.p1", "Ephydatia_fluviatilis_DN10685_c0_g1_i4.p1", "Ephydatia_fluviatilis_DN1105_c0_g1_i3.p2", "Ephydatia_fluviatilis_DN1162_c0_g1_i10.p2", "Ephydatia_fluviatilis_DN1162_c0_g1_i6.p2", "Ephydatia_fluviatilis_DN1205_c0_g1_i1.p1", "Ephydatia_fluviatilis_DN12287_c0_g1_i8.p1", "Ephydatia_fluviatilis_DN13664_c0_g1_i1.…
2	GO:0006457	protein folding	38	28	7.18	1.1e-12	c("Ephydatia_fluviatilis_DN11010_c0_g1_i1.p1", "Ephydatia_fluviatilis_DN11010_c0_g1_i4.p1", "Ephydatia_fluviatilis_DN12414_c0_g1_i3.p1", "Ephydatia_fluviatilis_DN1379_c0_g1_i1.p1", "Ephydatia_fluviatilis_DN1472_c0_g1_i4.p1", "Ephydatia_fluviatilis_DN1495_c0_g1_i1.p1", "Ephydatia_fluviatilis_DN1666_c0_g1_i2.p1", "Ephydatia_fluviatilis_DN1918_c0_g1_i2.p1", "Ephydatia_fluviatilis_DN1918_c0_g1_i3.p1"…
3	GO:0008033	tRNA processing	45	38	8.51	9.7e-10	c("Ephydatia_fluviatilis_DN10143_c0_g1_i1.p1", "Ephydatia_fluviatilis_DN10586_c0_g1_i1.p1", "Ephydatia_fluviatilis_DN11852_c0_g1_i1.p1", "Ephydatia_fluviatilis_DN11938_c0_g1_i9.p1", "Ephydatia_fluviatilis_DN12167_c0_g1_i22.p1", "Ephydatia_fluviatilis_DN12564_c0_g1_i3.p1", "Ephydatia_fluviatilis_DN15661_c0_g1_i4.p1", "Ephydatia_fluviatilis_DN19400_c0_g1_i1.p1", "Ephydatia_fluviatilis_DN3065_c0_g1_…
4	GO:0006364	rRNA processing	34	26	6.43	1.3e-08	c("Ephydatia_fluviatilis_DN11602_c0_g1_i1.p1", "Ephydatia_fluviatilis_DN13002_c0_g1_i1.p2", "Ephydatia_fluviatilis_DN13780_c0_g1_i1.p1", "Ephydatia_fluviatilis_DN16660_c0_g1_i2.p1", "Ephydatia_fluviatilis_DN19_c0_g1_i3.p1", "Ephydatia_fluviatilis_DN2099_c0_g2_i1.p1", "Ephydatia_fluviatilis_DN2467_c0_g1_i1.p1", "Ephydatia_fluviatilis_DN2864_c0_g1_i4.p1", "Ephydatia_fluviatilis_DN2864_c0_g1_i5.p1",…
5	GO:0000398	mRNA splicing, via spliceosome	45	32	8.51	4.0e-08	c("Ephydatia_fluviatilis_DN10368_c0_g1_i2.p1", "Ephydatia_fluviatilis_DN1092_c0_g1_i1.p7", "Ephydatia_fluviatilis_DN12037_c1_g1_i1.p1", "Ephydatia_fluviatilis_DN1384_c0_g1_i1.p1", "Ephydatia_fluviatilis_DN1539_c0_g1_i1.p1", "Ephydatia_fluviatilis_DN1648_c1_g1_i1.p1", "Ephydatia_fluviatilis_DN2054_c0_g1_i1.p1", "Ephydatia_fluviatilis_DN2149_c0_g2_i2.p1", "Ephydatia_fluviatilis_DN2586_c0_g1_i1.p1",…
6	GO:0002098	tRNA wobble uridine modification	7	7	1.32	8.5e-06	c("Ephydatia_fluviatilis_DN10586_c0_g1_i1.p1", "Ephydatia_fluviatilis_DN11938_c0_g1_i9.p1", "Ephydatia_fluviatilis_DN19400_c0_g1_i1.p1", "Ephydatia_fluviatilis_DN4002_c0_g1_i2.p1", "Ephydatia_fluviatilis_DN5653_c0_g1_i6.p1", "Ephydatia_fluviatilis_DN6744_c0_g1_i1.p1", "Ephydatia_fluviatilis_DN7708_c0_g1_i2.p1")
7	GO:0006396	RNA processing	197	138	37.24	1.4e-05	c("Ephydatia_fluviatilis_DN10143_c0_g1_i1.p1", "Ephydatia_fluviatilis_DN10368_c0_g1_i2.p1", "Ephydatia_fluviatilis_DN10586_c0_g1_i1.p1", "Ephydatia_fluviatilis_DN1075_c0_g1_i1.p1", "Ephydatia_fluviatilis_DN10884_c0_g1_i11.p1", "Ephydatia_fluviatilis_DN1092_c0_g1_i1.p7", "Ephydatia_fluviatilis_DN11602_c0_g1_i1.p1", "Ephydatia_fluviatilis_DN11852_c0_g1_i1.p1", "Ephydatia_fluviatilis_DN11938_c0_g1_i…
8	GO:0042254	ribosome biogenesis	54	40	10.21	3.2e-05	c("Ephydatia_fluviatilis_DN11602_c0_g1_i1.p1", "Ephydatia_fluviatilis_DN13002_c0_g1_i1.p2", "Ephydatia_fluviatilis_DN13780_c0_g1_i1.p1", "Ephydatia_fluviatilis_DN16660_c0_g1_i2.p1", "Ephydatia_fluviatilis_DN19_c0_g1_i3.p1", "Ephydatia_fluviatilis_DN1962_c0_g1_i2.p1", "Ephydatia_fluviatilis_DN1979_c0_g1_i1.p1", "Ephydatia_fluviatilis_DN2099_c0_g2_i1.p1", "Ephydatia_fluviatilis_DN2264_c0_g1_i2.p1",…
9	GO:0006289	nucleotide-excision repair	17	11	3.21	4.2e-05	c("Ephydatia_fluviatilis_DN10173_c0_g1_i2.p1", "Ephydatia_fluviatilis_DN13210_c0_g1_i4.p1", "Ephydatia_fluviatilis_DN13210_c0_g1_i7.p1", "Ephydatia_fluviatilis_DN13748_c0_g1_i2.p1", "Ephydatia_fluviatilis_DN14825_c0_g1_i1.p1", "Ephydatia_fluviatilis_DN49515_c0_g1_i1.p1", "Ephydatia_fluviatilis_DN5280_c0_g1_i1.p1", "Ephydatia_fluviatilis_DN5280_c0_g1_i2.p1", "Ephydatia_fluviatilis_DN7001_c0_g1_i2.…
10	GO:0045454	cell redox homeostasis	15	9	2.84	0.0005	c("Ephydatia_fluviatilis_DN1372_c0_g1_i1.p1", "Ephydatia_fluviatilis_DN21394_c0_g1_i1.p1", "Ephydatia_fluviatilis_DN2392_c0_g1_i11.p1", "Ephydatia_fluviatilis_DN2392_c0_g1_i8.p1", "Ephydatia_fluviatilis_DN2392_c0_g1_i9.p1", "Ephydatia_fluviatilis_DN29460_c0_g1_i1.p1", "Ephydatia_fluviatilis_DN3229_c0_g1_i1.p1", "Ephydatia_fluviatilis_DN368_c0_g1_i1.p1", "Ephydatia_fluviatilis_DN65_c0_g1_i2.p1")
11	GO:0018216	peptidyl-arginine methylation	8	7	1.51	0.0012	c("Ephydatia_fluviatilis_DN1633_c0_g1_i1.p1", "Ephydatia_fluviatilis_DN1956_c0_g1_i4.p1", "Ephydatia_fluviatilis_DN4166_c0_g1_i1.p1", "Ephydatia_fluviatilis_DN4297_c0_g1_i2.p1", "Ephydatia_fluviatilis_DN58975_c0_g1_i1.p1", "Ephydatia_fluviatilis_DN6340_c0_g1_i12.p1", "Ephydatia_fluviatilis_DN6340_c0_g1_i5.p1")
12	GO:0006414	translational elongation	8	8	1.51	0.0013	c("Ephydatia_fluviatilis_DN1744_c0_g1_i5.p1", "Ephydatia_fluviatilis_DN29673_c0_g1_i1.p1", "Ephydatia_fluviatilis_DN3015_c0_g1_i3.p1", "Ephydatia_fluviatilis_DN34195_c0_g1_i1.p1", "Ephydatia_fluviatilis_DN40959_c0_g1_i1.p1", "Ephydatia_fluviatilis_DN5475_c0_g1_i2.p1", "Ephydatia_fluviatilis_DN6918_c0_g1_i2.p1", "Ephydatia_fluviatilis_DN8153_c0_g1_i1.p1")
13	GO:0007064	mitotic sister chromatid cohesion	4	4	0.76	0.0013	c("Ephydatia_fluviatilis_DN3402_c0_g1_i2.p1", "Ephydatia_fluviatilis_DN6242_c0_g2_i2.p1", "Ephydatia_fluviatilis_DN8183_c0_g1_i3.p1", "Ephydatia_fluviatilis_DN9013_c0_g1_i2.p1")
14	GO:0006281	DNA repair	124	48	23.44	0.0031	c("Ephydatia_fluviatilis_DN10002_c2_g2_i2.p1", "Ephydatia_fluviatilis_DN10173_c0_g1_i2.p1", "Ephydatia_fluviatilis_DN1056_c0_g1_i1.p1", "Ephydatia_fluviatilis_DN10673_c0_g1_i1.p1", "Ephydatia_fluviatilis_DN10755_c1_g1_i5.p1", "Ephydatia_fluviatilis_DN11137_c0_g1_i1.p1", "Ephydatia_fluviatilis_DN11939_c0_g1_i1.p1", "Ephydatia_fluviatilis_DN12139_c0_g1_i1.p1", "Ephydatia_fluviatilis_DN12551_c0_g1_i…
15	GO:0006417	regulation of translation	15	10	2.84	0.0035	c("Ephydatia_fluviatilis_DN10343_c0_g1_i1.p1", "Ephydatia_fluviatilis_DN13664_c0_g1_i1.p1", "Ephydatia_fluviatilis_DN1744_c0_g1_i5.p1", "Ephydatia_fluviatilis_DN29673_c0_g1_i1.p1", "Ephydatia_fluviatilis_DN40959_c0_g1_i1.p1", "Ephydatia_fluviatilis_DN43146_c0_g1_i1.p1", "Ephydatia_fluviatilis_DN5475_c0_g1_i2.p1", "Ephydatia_fluviatilis_DN5825_c0_g1_i1.p1", "Ephydatia_fluviatilis_DN682_c0_g1_i3.p2…
16	GO:0006397	mRNA processing	74	48	13.99	0.0037	c("Ephydatia_fluviatilis_DN10368_c0_g1_i2.p1", "Ephydatia_fluviatilis_DN1092_c0_g1_i1.p7", "Ephydatia_fluviatilis_DN12037_c1_g1_i1.p1", "Ephydatia_fluviatilis_DN12211_c0_g1_i1.p1", "Ephydatia_fluviatilis_DN1384_c0_g1_i1.p1", "Ephydatia_fluviatilis_DN14939_c0_g1_i2.p1", "Ephydatia_fluviatilis_DN1539_c0_g1_i1.p1", "Ephydatia_fluviatilis_DN16476_c0_g1_i5.p1", "Ephydatia_fluviatilis_DN1648_c1_g1_i1.p…
17	GO:0006351	transcription, DNA-templated	311	64	58.79	0.0043	c("Ephydatia_fluviatilis_DN10187_c0_g2_i2.p1", "Ephydatia_fluviatilis_DN10485_c0_g1_i2.p1", "Ephydatia_fluviatilis_DN113_c0_g1_i2.p1", "Ephydatia_fluviatilis_DN12979_c0_g1_i1.p1", "Ephydatia_fluviatilis_DN1378_c1_g1_i1.p1", "Ephydatia_fluviatilis_DN13839_c0_g1_i1.p1", "Ephydatia_fluviatilis_DN14825_c0_g1_i1.p1", "Ephydatia_fluviatilis_DN1510_c0_g1_i1.p2", "Ephydatia_fluviatilis_DN1510_c0_g1_i3.p3…
18	GO:0001522	pseudouridine synthesis	11	7	2.08	0.0047	c("Ephydatia_fluviatilis_DN19772_c0_g1_i2.p1", "Ephydatia_fluviatilis_DN34282_c0_g1_i1.p1", "Ephydatia_fluviatilis_DN4694_c0_g1_i9.p1", "Ephydatia_fluviatilis_DN8107_c0_g1_i1.p1", "Ephydatia_fluviatilis_DN8536_c0_g1_i1.p1", "Ephydatia_fluviatilis_DN942_c0_g1_i2.p1", "Ephydatia_fluviatilis_DN9889_c0_g1_i1.p1")
19	GO:0006260	DNA replication	52	25	9.83	0.0047	c("Ephydatia_fluviatilis_DN10755_c1_g1_i5.p1", "Ephydatia_fluviatilis_DN11939_c0_g1_i1.p1", "Ephydatia_fluviatilis_DN1284_c0_g1_i1.p1", "Ephydatia_fluviatilis_DN1489_c0_g1_i1.p1", "Ephydatia_fluviatilis_DN17192_c0_g1_i14.p1", "Ephydatia_fluviatilis_DN20379_c0_g1_i1.p1", "Ephydatia_fluviatilis_DN2040_c0_g1_i2.p1", "Ephydatia_fluviatilis_DN226_c1_g3_i1.p1", "Ephydatia_fluviatilis_DN2358_c0_g1_i2.p1…
20	GO:0007020	microtubule nucleation	10	6	1.89	0.0047	c("Ephydatia_fluviatilis_DN10956_c0_g1_i4.p1", "Ephydatia_fluviatilis_DN1558_c0_g1_i12.p1", "Ephydatia_fluviatilis_DN1558_c0_g1_i4.p1", "Ephydatia_fluviatilis_DN29783_c0_g1_i1.p1", "Ephydatia_fluviatilis_DN3205_c0_g1_i2.p1", "Ephydatia_fluviatilis_DN4004_c0_g1_i3.p1")
21	GO:0006401	RNA catabolic process	23	12	4.35	0.0053	c("Ephydatia_fluviatilis_DN10884_c0_g1_i11.p1", "Ephydatia_fluviatilis_DN11600_c0_g1_i2.p1", "Ephydatia_fluviatilis_DN12200_c0_g1_i2.p1", "Ephydatia_fluviatilis_DN12200_c0_g1_i7.p1", "Ephydatia_fluviatilis_DN15315_c0_g1_i2.p1", "Ephydatia_fluviatilis_DN2054_c0_g1_i1.p1", "Ephydatia_fluviatilis_DN2876_c1_g1_i7.p1", "Ephydatia_fluviatilis_DN34377_c0_g1_i1.p1", "Ephydatia_fluviatilis_DN40360_c0_g1_i…
22	GO:0000381	regulation of alternative mRNA splicing,...	5	4	0.95	0.0054	c("Ephydatia_fluviatilis_DN40635_c0_g1_i1.p1", "Ephydatia_fluviatilis_DN4388_c0_g1_i1.p1", "Ephydatia_fluviatilis_DN5812_c0_g1_i3.p1", "Ephydatia_fluviatilis_DN59_c1_g1_i1.p1")
23	GO:0032543	mitochondrial translation	5	4	0.95	0.0054	c("Ephydatia_fluviatilis_DN10576_c0_g1_i1.p1", "Ephydatia_fluviatilis_DN1982_c0_g1_i1.p1", "Ephydatia_fluviatilis_DN2519_c0_g1_i2.p1", "Ephydatia_fluviatilis_DN29580_c0_g1_i1.p1")
24	GO:0005975	carbohydrate metabolic process	203	48	38.37	0.0061	c("Ephydatia_fluviatilis_DN10414_c0_g1_i1.p1", "Ephydatia_fluviatilis_DN1150_c0_g1_i8.p1", "Ephydatia_fluviatilis_DN123_c0_g2_i2.p1", "Ephydatia_fluviatilis_DN13130_c0_g1_i2.p1", "Ephydatia_fluviatilis_DN13777_c1_g1_i2.p1", "Ephydatia_fluviatilis_DN1380_c0_g1_i7.p1", "Ephydatia_fluviatilis_DN17147_c0_g1_i1.p1", "Ephydatia_fluviatilis_DN2065_c0_g1_i1.p1", "Ephydatia_fluviatilis_DN2246_c0_g1_i5.p1"…
25	GO:0001510	RNA methylation	18	12	3.4	0.0066	c("Ephydatia_fluviatilis_DN12283_c0_g1_i1.p1", "Ephydatia_fluviatilis_DN16617_c0_g1_i3.p1", "Ephydatia_fluviatilis_DN19_c0_g1_i3.p1", "Ephydatia_fluviatilis_DN2521_c0_g1_i1.p1", "Ephydatia_fluviatilis_DN40635_c0_g1_i1.p1", "Ephydatia_fluviatilis_DN4305_c0_g1_i1.p1", "Ephydatia_fluviatilis_DN4918_c0_g1_i14.p1", "Ephydatia_fluviatilis_DN4918_c0_g1_i4.p4", "Ephydatia_fluviatilis_DN4918_c0_g1_i5.p1",…
26	GO:0000387	spliceosomal snRNP assembly	4	4	0.76	0.0067	c("Ephydatia_fluviatilis_DN1539_c0_g1_i1.p1", "Ephydatia_fluviatilis_DN3605_c0_g2_i3.p1", "Ephydatia_fluviatilis_DN36881_c0_g1_i1.p3", "Ephydatia_fluviatilis_DN5356_c0_g1_i1.p1")
27	GO:0006378	mRNA polyadenylation	4	4	0.76	0.0067	c("Ephydatia_fluviatilis_DN12211_c0_g1_i1.p1", "Ephydatia_fluviatilis_DN2891_c0_g1_i1.p1", "Ephydatia_fluviatilis_DN34377_c0_g1_i1.p1", "Ephydatia_fluviatilis_DN47224_c0_g1_i1.p2")
28	GO:0016180	snRNA processing	4	4	0.76	0.0067	c("Ephydatia_fluviatilis_DN12484_c0_g1_i2.p1", "Ephydatia_fluviatilis_DN12497_c0_g1_i1.p1", "Ephydatia_fluviatilis_DN5026_c0_g1_i5.p1", "Ephydatia_fluviatilis_DN52906_c0_g1_i1.p1")
29	GO:0016560	protein import into peroxisome matrix, d...	3	3	0.57	0.0067	c("Ephydatia_fluviatilis_DN29571_c0_g1_i1.p1", "Ephydatia_fluviatilis_DN3256_c0_g1_i1.p1", "Ephydatia_fluviatilis_DN3256_c0_g1_i3.p1")
30	GO:0017183	peptidyl-diphthamide biosynthetic proces...	3	3	0.57	0.0067	c("Ephydatia_fluviatilis_DN29673_c0_g1_i1.p1", "Ephydatia_fluviatilis_DN40959_c0_g1_i1.p1", "Ephydatia_fluviatilis_DN5475_c0_g1_i2.p1")
31	GO:0006424	glutamyl-tRNA aminoacylation	3	3	0.57	0.0067	c("Ephydatia_fluviatilis_DN3516_c0_g1_i1.p1", "Ephydatia_fluviatilis_DN3516_c0_g1_i2.p1", "Ephydatia_fluviatilis_DN3516_c0_g1_i3.p1")
32	GO:0006433	prolyl-tRNA aminoacylation	3	3	0.57	0.0067	c("Ephydatia_fluviatilis_DN3516_c0_g1_i1.p1", "Ephydatia_fluviatilis_DN3516_c0_g1_i2.p1", "Ephydatia_fluviatilis_DN3516_c0_g1_i3.p1")
33	GO:0042176	regulation of protein catabolic process	3	3	0.57	0.0067	c("Ephydatia_fluviatilis_DN270_c0_g1_i2.p1", "Ephydatia_fluviatilis_DN3330_c0_g1_i1.p1", "Ephydatia_fluviatilis_DN6533_c0_g1_i8.p1")
34	GO:0030150	protein import into mitochondrial matrix	3	3	0.57	0.0067	c("Ephydatia_fluviatilis_DN13654_c0_g1_i5.p1", "Ephydatia_fluviatilis_DN3632_c0_g1_i4.p1", "Ephydatia_fluviatilis_DN4362_c0_g1_i1.p1")
35	GO:0034227	tRNA thio-modification	3	3	0.57	0.0067	c("Ephydatia_fluviatilis_DN10586_c0_g1_i1.p1", "Ephydatia_fluviatilis_DN4002_c0_g1_i2.p1", "Ephydatia_fluviatilis_DN8476_c0_g1_i1.p1")
36	GO:0006777	Mo-molybdopterin cofactor biosynthetic p...	3	3	0.57	0.0067	c("Ephydatia_fluviatilis_DN1272_c0_g1_i13.p1", "Ephydatia_fluviatilis_DN13734_c0_g1_i3.p1", "Ephydatia_fluviatilis_DN4163_c0_g1_i1.p1")
37	GO:0006413	translational initiation	17	9	3.21	0.0083	c("Ephydatia_fluviatilis_DN10343_c0_g1_i1.p1", "Ephydatia_fluviatilis_DN1970_c0_g1_i1.p1", "Ephydatia_fluviatilis_DN2257_c0_g1_i1.p1", "Ephydatia_fluviatilis_DN3008_c0_g1_i3.p1", "Ephydatia_fluviatilis_DN3717_c0_g1_i3.p1", "Ephydatia_fluviatilis_DN4409_c0_g1_i2.p1", "Ephydatia_fluviatilis_DN4572_c0_g1_i3.p1", "Ephydatia_fluviatilis_DN58808_c0_g1_i1.p1", "Ephydatia_fluviatilis_DN6713_c0_g1_i8.p2")
38	GO:0006270	DNA replication initiation	11	6	2.08	0.0087	c("Ephydatia_fluviatilis_DN1489_c0_g1_i1.p1", "Ephydatia_fluviatilis_DN20379_c0_g1_i1.p1", "Ephydatia_fluviatilis_DN226_c1_g3_i1.p1", "Ephydatia_fluviatilis_DN2358_c0_g1_i2.p1", "Ephydatia_fluviatilis_DN3631_c0_g1_i1.p1", "Ephydatia_fluviatilis_DN52929_c0_g1_i1.p1")
39	GO:0032259	methylation	42	25	7.94	0.0132	c("Ephydatia_fluviatilis_DN1102_c0_g1_i2.p1", "Ephydatia_fluviatilis_DN12283_c0_g1_i1.p1", "Ephydatia_fluviatilis_DN1633_c0_g1_i1.p1", "Ephydatia_fluviatilis_DN16617_c0_g1_i3.p1", "Ephydatia_fluviatilis_DN19_c0_g1_i3.p1", "Ephydatia_fluviatilis_DN1956_c0_g1_i4.p1", "Ephydatia_fluviatilis_DN2216_c0_g1_i1.p1", "Ephydatia_fluviatilis_DN2521_c0_g1_i1.p1", "Ephydatia_fluviatilis_DN40635_c0_g1_i1.p1", …
40	GO:0016255	attachment of GPI anchor to protein	6	4	1.13	0.0138	c("Ephydatia_fluviatilis_DN11992_c0_g1_i1.p1", "Ephydatia_fluviatilis_DN2077_c0_g1_i4.p1", "Ephydatia_fluviatilis_DN2077_c0_g1_i9.p1", "Ephydatia_fluviatilis_DN4943_c0_g1_i3.p1")
41	GO:0030488	tRNA methylation	6	4	1.13	0.0138	c("Ephydatia_fluviatilis_DN4305_c0_g1_i1.p1", "Ephydatia_fluviatilis_DN4918_c0_g1_i14.p1", "Ephydatia_fluviatilis_DN4918_c0_g1_i4.p4", "Ephydatia_fluviatilis_DN4918_c0_g1_i5.p1")
42	GO:0006606	protein import into nucleus	9	5	1.7	0.0153	c("Ephydatia_fluviatilis_DN2234_c0_g1_i1.p1", "Ephydatia_fluviatilis_DN3048_c0_g1_i1.p1", "Ephydatia_fluviatilis_DN3428_c0_g1_i4.p1", "Ephydatia_fluviatilis_DN514_c0_g1_i1.p1", "Ephydatia_fluviatilis_DN929_c0_g2_i1.p1")
43	GO:0000413	protein peptidyl-prolyl isomerization	16	7	3.02	0.0197	c("Ephydatia_fluviatilis_DN1666_c0_g1_i2.p1", "Ephydatia_fluviatilis_DN273_c0_g1_i5.p1", "Ephydatia_fluviatilis_DN273_c0_g1_i8.p1", "Ephydatia_fluviatilis_DN40844_c0_g1_i1.p1", "Ephydatia_fluviatilis_DN4802_c0_g1_i1.p1", "Ephydatia_fluviatilis_DN4992_c0_g1_i4.p1", "Ephydatia_fluviatilis_DN60647_c0_g1_i1.p1")
44	GO:0006400	tRNA modification	23	20	4.35	0.0224	c("Ephydatia_fluviatilis_DN10586_c0_g1_i1.p1", "Ephydatia_fluviatilis_DN11938_c0_g1_i9.p1", "Ephydatia_fluviatilis_DN12167_c0_g1_i22.p1", "Ephydatia_fluviatilis_DN19400_c0_g1_i1.p1", "Ephydatia_fluviatilis_DN3273_c0_g1_i2.p1", "Ephydatia_fluviatilis_DN3400_c0_g1_i1.p1", "Ephydatia_fluviatilis_DN4002_c0_g1_i2.p1", "Ephydatia_fluviatilis_DN4305_c0_g1_i1.p1", "Ephydatia_fluviatilis_DN4918_c0_g1_i14.…
45	GO:0006506	GPI anchor biosynthetic process	19	10	3.59	0.0227	c("Ephydatia_fluviatilis_DN11992_c0_g1_i1.p1", "Ephydatia_fluviatilis_DN15002_c0_g1_i1.p1", "Ephydatia_fluviatilis_DN19618_c0_g1_i1.p1", "Ephydatia_fluviatilis_DN2077_c0_g1_i4.p1", "Ephydatia_fluviatilis_DN2077_c0_g1_i9.p1", "Ephydatia_fluviatilis_DN3951_c0_g1_i2.p1", "Ephydatia_fluviatilis_DN46991_c0_g1_i1.p1", "Ephydatia_fluviatilis_DN4943_c0_g1_i3.p1", "Ephydatia_fluviatilis_DN5298_c0_g1_i1.p1…
46	GO:0006891	intra-Golgi vesicle-mediated transport	4	3	0.76	0.0231	c("Ephydatia_fluviatilis_DN34150_c0_g1_i1.p1", "Ephydatia_fluviatilis_DN4295_c0_g1_i3.p1", "Ephydatia_fluviatilis_DN5982_c0_g1_i3.p1")
47	GO:0006336	DNA replication-independent nucleosome a...	4	3	0.76	0.0231	c("Ephydatia_fluviatilis_DN13014_c0_g1_i2.p1", "Ephydatia_fluviatilis_DN13914_c0_g1_i1.p1", "Ephydatia_fluviatilis_DN13914_c0_g1_i2.p1")
48	GO:0006419	alanyl-tRNA aminoacylation	4	3	0.76	0.0231	c("Ephydatia_fluviatilis_DN4338_c0_g1_i1.p1", "Ephydatia_fluviatilis_DN4995_c0_g1_i1.p1", "Ephydatia_fluviatilis_DN7467_c0_g1_i9.p1")
49	GO:0009253	peptidoglycan catabolic process	4	3	0.76	0.0231	c("Ephydatia_fluviatilis_DN10965_c0_g1_i4.p1", "Ephydatia_fluviatilis_DN40547_c0_g1_i1.p1", "Ephydatia_fluviatilis_DN9006_c0_g1_i2.p1")
50	GO:0016998	cell wall macromolecule catabolic proces...	4	3	0.76	0.0231	c("Ephydatia_fluviatilis_DN10965_c0_g1_i4.p1", "Ephydatia_fluviatilis_DN40547_c0_g1_i1.p1", "Ephydatia_fluviatilis_DN9006_c0_g1_i2.p1")
51	GO:0044237	cellular metabolic process	2956	700	558.76	0.0255	c("Ephydatia_fluviatilis_DN10002_c2_g2_i2.p1", "Ephydatia_fluviatilis_DN10069_c0_g1_i2.p1", "Ephydatia_fluviatilis_DN10143_c0_g1_i1.p1", "Ephydatia_fluviatilis_DN1016_c0_g1_i5.p1", "Ephydatia_fluviatilis_DN10173_c0_g1_i2.p1", "Ephydatia_fluviatilis_DN10187_c0_g2_i2.p1", "Ephydatia_fluviatilis_DN1034_c0_g1_i1.p1", "Ephydatia_fluviatilis_DN10343_c0_g1_i1.p1", "Ephydatia_fluviatilis_DN10368_c0_g1_i2…
52	GO:0016070	RNA metabolic process	581	250	109.82	0.0272	c("Ephydatia_fluviatilis_DN10143_c0_g1_i1.p1", "Ephydatia_fluviatilis_DN10187_c0_g2_i2.p1", "Ephydatia_fluviatilis_DN10368_c0_g1_i2.p1", "Ephydatia_fluviatilis_DN10485_c0_g1_i2.p1", "Ephydatia_fluviatilis_DN10586_c0_g1_i1.p1", "Ephydatia_fluviatilis_DN1075_c0_g1_i1.p1", "Ephydatia_fluviatilis_DN1075_c0_g1_i8.p1", "Ephydatia_fluviatilis_DN10884_c0_g1_i11.p1", "Ephydatia_fluviatilis_DN1092_c0_g1_i1…
53	GO:0006488	dolichol-linked oligosaccharide biosynth...	7	4	1.32	0.0274	c("Ephydatia_fluviatilis_DN10985_c0_g2_i1.p1", "Ephydatia_fluviatilis_DN11567_c0_g1_i2.p1", "Ephydatia_fluviatilis_DN30087_c0_g1_i1.p1", "Ephydatia_fluviatilis_DN5729_c0_g1_i2.p1")
54	GO:0051603	proteolysis involved in cellular protein...	100	23	18.9	0.0356	c("Ephydatia_fluviatilis_DN10728_c0_g1_i1.p2", "Ephydatia_fluviatilis_DN10787_c0_g1_i2.p1", "Ephydatia_fluviatilis_DN11712_c0_g1_i1.p1", "Ephydatia_fluviatilis_DN1717_c0_g1_i1.p1", "Ephydatia_fluviatilis_DN1942_c0_g1_i1.p1", "Ephydatia_fluviatilis_DN2122_c0_g1_i1.p1", "Ephydatia_fluviatilis_DN21546_c0_g1_i1.p1", "Ephydatia_fluviatilis_DN29483_c0_g1_i1.p1", "Ephydatia_fluviatilis_DN3476_c0_g1_i1.p…
55	GO:0042273	ribosomal large subunit biogenesis	5	5	0.95	0.0356	c("Ephydatia_fluviatilis_DN4199_c0_g1_i1.p1", "Ephydatia_fluviatilis_DN60348_c0_g1_i1.p1", "Ephydatia_fluviatilis_DN6797_c0_g1_i2.p1", "Ephydatia_fluviatilis_DN8218_c0_g1_i3.p1", "Ephydatia_fluviatilis_DN8218_c0_g1_i7.p1")
56	GO:0006334	nucleosome assembly	6	5	1.13	0.0356	c("Ephydatia_fluviatilis_DN13014_c0_g1_i2.p1", "Ephydatia_fluviatilis_DN13914_c0_g1_i1.p1", "Ephydatia_fluviatilis_DN13914_c0_g1_i2.p1", "Ephydatia_fluviatilis_DN54606_c0_g1_i1.p1", "Ephydatia_fluviatilis_DN697_c0_g1_i1.p1")
57	GO:0000154	rRNA modification	6	4	1.13	0.0356	c("Ephydatia_fluviatilis_DN13002_c0_g1_i1.p2", "Ephydatia_fluviatilis_DN16660_c0_g1_i2.p1", "Ephydatia_fluviatilis_DN19_c0_g1_i3.p1", "Ephydatia_fluviatilis_DN58830_c0_g1_i1.p1")
58	GO:0042274	ribosomal small subunit biogenesis	3	3	0.57	0.0357	c("Ephydatia_fluviatilis_DN29435_c0_g1_i1.p1", "Ephydatia_fluviatilis_DN865_c0_g1_i7.p1", "Ephydatia_fluviatilis_DN9093_c0_g1_i3.p1")
59	GO:0045039	protein import into mitochondrial inner ...	2	2	0.38	0.0357	c("Ephydatia_fluviatilis_DN46779_c0_g1_i1.p1", "Ephydatia_fluviatilis_DN59257_c0_g1_i1.p1")
60	GO:0019427	acetyl-CoA biosynthetic process from ace...	2	2	0.38	0.0357	c("Ephydatia_fluviatilis_DN4234_c0_g1_i1.p1", "Ephydatia_fluviatilis_DN5586_c0_g1_i9.p1")
61	GO:0006303	double-strand break repair via nonhomolo...	2	2	0.38	0.0357	c("Ephydatia_fluviatilis_DN2452_c0_g1_i2.p1", "Ephydatia_fluviatilis_DN46661_c0_g1_i1.p1")
62	GO:0035246	peptidyl-arginine N-methylation	2	2	0.38	0.0357	c("Ephydatia_fluviatilis_DN6340_c0_g1_i12.p1", "Ephydatia_fluviatilis_DN6340_c0_g1_i5.p1")
63	GO:0000463	maturation of LSU-rRNA from tricistronic...	2	2	0.38	0.0357	c("Ephydatia_fluviatilis_DN8218_c0_g1_i3.p1", "Ephydatia_fluviatilis_DN8218_c0_g1_i7.p1")
64	GO:0000469	cleavage involved in rRNA processing	2	2	0.38	0.0357	c("Ephydatia_fluviatilis_DN3988_c0_g1_i4.p1", "Ephydatia_fluviatilis_DN9093_c0_g1_i3.p1")
65	GO:0006425	glutaminyl-tRNA aminoacylation	2	2	0.38	0.0357	c("Ephydatia_fluviatilis_DN3401_c0_g1_i2.p1", "Ephydatia_fluviatilis_DN8779_c0_g1_i5.p1")
66	GO:0006428	isoleucyl-tRNA aminoacylation	2	2	0.38	0.0357	c("Ephydatia_fluviatilis_DN13891_c0_g1_i1.p1", "Ephydatia_fluviatilis_DN1817_c0_g1_i1.p1")
67	GO:0006429	leucyl-tRNA aminoacylation	2	2	0.38	0.0357	c("Ephydatia_fluviatilis_DN6910_c0_g1_i1.p1", "Ephydatia_fluviatilis_DN9740_c0_g1_i2.p1")
68	GO:0006437	tyrosyl-tRNA aminoacylation	2	2	0.38	0.0357	c("Ephydatia_fluviatilis_DN12287_c0_g1_i8.p1", "Ephydatia_fluviatilis_DN46600_c0_g1_i1.p1")
69	GO:0042373	vitamin K metabolic process	2	2	0.38	0.0357	c("Ephydatia_fluviatilis_DN1029_c1_g1_i1.p1", "Ephydatia_fluviatilis_DN4398_c0_g1_i1.p1")
70	GO:0045596	negative regulation of cell differentiat...	2	2	0.38	0.0357	c("Ephydatia_fluviatilis_DN113_c0_g1_i2.p1", "Ephydatia_fluviatilis_DN1976_c0_g1_i2.p1")
71	GO:0030514	negative regulation of BMP signaling pat...	2	2	0.38	0.0357	c("Ephydatia_fluviatilis_DN113_c0_g1_i2.p1", "Ephydatia_fluviatilis_DN1976_c0_g1_i2.p1")
72	GO:0006269	DNA replication, synthesis of RNA primer	2	2	0.38	0.0357	c("Ephydatia_fluviatilis_DN53129_c0_g1_i1.p1", "Ephydatia_fluviatilis_DN793_c0_g1_i4.p1")
73	GO:0006233	dTDP biosynthetic process	2	2	0.38	0.0357	c("Ephydatia_fluviatilis_DN4367_c0_g1_i3.p1", "Ephydatia_fluviatilis_DN4367_c0_g1_i4.p1")
74	GO:0001682	tRNA 5'-leader removal	2	2	0.38	0.0357	c("Ephydatia_fluviatilis_DN7576_c0_g1_i4.p1", "Ephydatia_fluviatilis_DN875_c0_g1_i5.p1")
75	GO:0045292	mRNA cis splicing, via spliceosome	2	2	0.38	0.0357	c("Ephydatia_fluviatilis_DN3594_c0_g1_i3.p1", "Ephydatia_fluviatilis_DN8614_c0_g1_i1.p1")
76	GO:0030071	regulation of mitotic metaphase/anaphase...	2	2	0.38	0.0357	c("Ephydatia_fluviatilis_DN34575_c0_g1_i1.p1", "Ephydatia_fluviatilis_DN8989_c0_g1_i1.p1")
77	GO:0008202	steroid metabolic process	40	6	7.56	0.0359	c("Ephydatia_fluviatilis_DN10494_c0_g1_i3.p1", "Ephydatia_fluviatilis_DN1153_c0_g1_i9.p1", "Ephydatia_fluviatilis_DN2285_c0_g1_i1.p1", "Ephydatia_fluviatilis_DN2790_c0_g1_i1.p1", "Ephydatia_fluviatilis_DN2790_c0_g1_i2.p1", "Ephydatia_fluviatilis_DN54780_c0_g1_i1.p1")
78	GO:0006913	nucleocytoplasmic transport	28	14	5.29	0.0845	c("Ephydatia_fluviatilis_DN10407_c0_g1_i1.p2", "Ephydatia_fluviatilis_DN11079_c0_g1_i2.p1", "Ephydatia_fluviatilis_DN16476_c0_g1_i5.p1", "Ephydatia_fluviatilis_DN1756_c0_g1_i3.p1", "Ephydatia_fluviatilis_DN2234_c0_g1_i1.p1", "Ephydatia_fluviatilis_DN2563_c0_g1_i2.p1", "Ephydatia_fluviatilis_DN3048_c0_g1_i1.p1", "Ephydatia_fluviatilis_DN3428_c0_g1_i4.p1", "Ephydatia_fluviatilis_DN40326_c0_g1_i1.p1…
79	GO:0006406	mRNA export from nucleus	6	3	1.13	0.0858	c("Ephydatia_fluviatilis_DN10407_c0_g1_i1.p2", "Ephydatia_fluviatilis_DN16476_c0_g1_i5.p1", "Ephydatia_fluviatilis_DN40326_c0_g1_i1.p1")
80	GO:0006207	'de novo' pyrimidine nucleobase biosynth...	6	3	1.13	0.0858	c("Ephydatia_fluviatilis_DN2069_c0_g1_i1.p1", "Ephydatia_fluviatilis_DN8219_c0_g1_i1.p1", "Ephydatia_fluviatilis_DN9377_c0_g1_i2.p1")
81	GO:0006749	glutathione metabolic process	19	5	3.59	0.0859	c("Ephydatia_fluviatilis_DN1742_c0_g1_i5.p1", "Ephydatia_fluviatilis_DN2392_c0_g1_i11.p1", "Ephydatia_fluviatilis_DN2392_c0_g1_i8.p1", "Ephydatia_fluviatilis_DN2392_c0_g1_i9.p1", "Ephydatia_fluviatilis_DN3748_c0_g1_i1.p1")
82	GO:0006974	cellular response to DNA damage stimulus	132	51	24.95	0.0900	c("Ephydatia_fluviatilis_DN10002_c2_g2_i2.p1", "Ephydatia_fluviatilis_DN10173_c0_g1_i2.p1", "Ephydatia_fluviatilis_DN1056_c0_g1_i1.p1", "Ephydatia_fluviatilis_DN10673_c0_g1_i1.p1", "Ephydatia_fluviatilis_DN10755_c1_g1_i5.p1", "Ephydatia_fluviatilis_DN11137_c0_g1_i1.p1", "Ephydatia_fluviatilis_DN11939_c0_g1_i1.p1", "Ephydatia_fluviatilis_DN12139_c0_g1_i1.p1", "Ephydatia_fluviatilis_DN12551_c0_g1_i…
83	GO:0006487	protein N-linked glycosylation	11	7	2.08	0.0931	c("Ephydatia_fluviatilis_DN10985_c0_g2_i1.p1", "Ephydatia_fluviatilis_DN11567_c0_g1_i2.p1", "Ephydatia_fluviatilis_DN30087_c0_g1_i1.p1", "Ephydatia_fluviatilis_DN40284_c0_g1_i1.p1", "Ephydatia_fluviatilis_DN5729_c0_g1_i2.p1", "Ephydatia_fluviatilis_DN866_c0_g1_i2.p1", "Ephydatia_fluviatilis_DN8961_c0_g1_i1.p2")
84	GO:0043631	RNA polyadenylation	7	6	1.32	0.0932	c("Ephydatia_fluviatilis_DN1075_c0_g1_i1.p1", "Ephydatia_fluviatilis_DN1075_c0_g1_i8.p1", "Ephydatia_fluviatilis_DN12211_c0_g1_i1.p1", "Ephydatia_fluviatilis_DN2891_c0_g1_i1.p1", "Ephydatia_fluviatilis_DN34377_c0_g1_i1.p1", "Ephydatia_fluviatilis_DN47224_c0_g1_i1.p2")
85	GO:0045893	positive regulation of transcription, DN...	11	4	2.08	0.0936	c("Ephydatia_fluviatilis_DN1783_c0_g1_i5.p1", "Ephydatia_fluviatilis_DN2108_c0_g1_i2.p1", "Ephydatia_fluviatilis_DN30557_c0_g1_i1.p1", "Ephydatia_fluviatilis_DN46955_c0_g1_i1.p1")
86	GO:0006384	transcription initiation from RNA polyme...	3	2	0.57	0.0936	c("Ephydatia_fluviatilis_DN15442_c0_g1_i2.p1", "Ephydatia_fluviatilis_DN8490_c0_g1_i1.p1")
87	GO:0019509	L-methionine salvage from methylthioaden...	3	2	0.57	0.0936	c("Ephydatia_fluviatilis_DN2769_c0_g1_i1.p1", "Ephydatia_fluviatilis_DN3616_c0_g1_i2.p1")
88	GO:0000493	box H/ACA snoRNP assembly	3	2	0.57	0.0936	c("Ephydatia_fluviatilis_DN9528_c0_g1_i4.p1", "Ephydatia_fluviatilis_DN9528_c0_g1_i8.p1")
89	GO:0031297	replication fork processing	3	2	0.57	0.0936	c("Ephydatia_fluviatilis_DN10755_c1_g1_i5.p1", "Ephydatia_fluviatilis_DN11939_c0_g1_i1.p1")
90	GO:0046416	D-amino acid metabolic process	3	2	0.57	0.0936	c("Ephydatia_fluviatilis_DN11266_c0_g1_i2.p1", "Ephydatia_fluviatilis_DN36084_c0_g1_i1.p1")
91	GO:0009408	response to heat	3	2	0.57	0.0936	c("Ephydatia_fluviatilis_DN11010_c0_g1_i1.p1", "Ephydatia_fluviatilis_DN11010_c0_g1_i4.p1")
92	GO:0000055	ribosomal large subunit export from nucl...	3	2	0.57	0.0936	c("Ephydatia_fluviatilis_DN4199_c0_g1_i1.p1", "Ephydatia_fluviatilis_DN6429_c0_g1_i1.p1")
93	GO:0000245	spliceosomal complex assembly	3	2	0.57	0.0936	c("Ephydatia_fluviatilis_DN8025_c0_g1_i4.p1", "Ephydatia_fluviatilis_DN8832_c0_g1_i1.p1")
94	GO:0006000	fructose metabolic process	3	2	0.57	0.0936	c("Ephydatia_fluviatilis_DN4494_c0_g1_i6.p1", "Ephydatia_fluviatilis_DN4494_c0_g1_i7.p1")
95	GO:0006003	fructose 2,6-bisphosphate metabolic proc...	3	2	0.57	0.0936	c("Ephydatia_fluviatilis_DN4494_c0_g1_i6.p1", "Ephydatia_fluviatilis_DN4494_c0_g1_i7.p1")
96	GO:0071586	CAAX-box protein processing	3	2	0.57	0.0936	c("Ephydatia_fluviatilis_DN2182_c0_g1_i1.p1", "Ephydatia_fluviatilis_DN2182_c0_g1_i2.p1")
97	GO:0006357	regulation of transcription by RNA polym...	54	16	10.21	0.1180	c("Ephydatia_fluviatilis_DN10485_c0_g1_i2.p1", "Ephydatia_fluviatilis_DN113_c0_g1_i2.p1", "Ephydatia_fluviatilis_DN1783_c0_g1_i5.p1", "Ephydatia_fluviatilis_DN1976_c0_g1_i2.p1", "Ephydatia_fluviatilis_DN2108_c0_g1_i2.p1", "Ephydatia_fluviatilis_DN2551_c1_g1_i2.p1", "Ephydatia_fluviatilis_DN2776_c0_g1_i3.p1", "Ephydatia_fluviatilis_DN2820_c0_g1_i1.p1", "Ephydatia_fluviatilis_DN46955_c0_g1_i1.p1", …
98	GO:0006520	cellular amino acid metabolic process	100	50	18.9	0.1281	c("Ephydatia_fluviatilis_DN11266_c0_g1_i2.p1", "Ephydatia_fluviatilis_DN1205_c0_g1_i1.p1", "Ephydatia_fluviatilis_DN12287_c0_g1_i8.p1", "Ephydatia_fluviatilis_DN1285_c0_g2_i1.p1", "Ephydatia_fluviatilis_DN13891_c0_g1_i1.p1", "Ephydatia_fluviatilis_DN1478_c0_g1_i1.p1", "Ephydatia_fluviatilis_DN1638_c0_g1_i4.p1", "Ephydatia_fluviatilis_DN1718_c0_g1_i2.p1", "Ephydatia_fluviatilis_DN1724_c0_g1_i5.p1"…
99	GO:0009435	NAD biosynthetic process	8	4	1.51	0.1294	c("Ephydatia_fluviatilis_DN17874_c0_g1_i2.p2", "Ephydatia_fluviatilis_DN2376_c0_g1_i3.p1", "Ephydatia_fluviatilis_DN2376_c0_g1_i4.p1", "Ephydatia_fluviatilis_DN9485_c0_g1_i1.p1")
100	GO:0006004	fucose metabolic process	7	3	1.32	0.1296	c("Ephydatia_fluviatilis_DN831_c0_g1_i13.p1", "Ephydatia_fluviatilis_DN831_c0_g1_i6.p1", "Ephydatia_fluviatilis_DN831_c0_g1_i7.p1")
101	GO:0015986	ATP synthesis coupled proton transport	11	4	2.08	0.1375	c("Ephydatia_fluviatilis_DN3057_c0_g1_i2.p2", "Ephydatia_fluviatilis_DN3529_c0_g1_i2.p1", "Ephydatia_fluviatilis_DN58907_c0_g1_i1.p1", "Ephydatia_fluviatilis_DN687_c0_g1_i2.p1")
102	GO:0006298	mismatch repair	11	4	2.08	0.1375	c("Ephydatia_fluviatilis_DN11137_c0_g1_i1.p1", "Ephydatia_fluviatilis_DN12139_c0_g1_i1.p1", "Ephydatia_fluviatilis_DN15507_c0_g1_i2.p1", "Ephydatia_fluviatilis_DN6930_c0_g1_i1.p2")
103	GO:0006807	nitrogen compound metabolic process	3068	725	579.94	0.1450	c("Ephydatia_fluviatilis_DN0_c0_g1_i4.p1", "Ephydatia_fluviatilis_DN10002_c2_g2_i2.p1", "Ephydatia_fluviatilis_DN10069_c0_g1_i2.p1", "Ephydatia_fluviatilis_DN10143_c0_g1_i1.p1", "Ephydatia_fluviatilis_DN1016_c0_g1_i5.p1", "Ephydatia_fluviatilis_DN10173_c0_g1_i2.p1", "Ephydatia_fluviatilis_DN10187_c0_g2_i2.p1", "Ephydatia_fluviatilis_DN1034_c0_g1_i1.p1", "Ephydatia_fluviatilis_DN10343_c0_g1_i1.p1"…
104	GO:0008380	RNA splicing	52	35	9.83	0.1585	c("Ephydatia_fluviatilis_DN10143_c0_g1_i1.p1", "Ephydatia_fluviatilis_DN10368_c0_g1_i2.p1", "Ephydatia_fluviatilis_DN1092_c0_g1_i1.p7", "Ephydatia_fluviatilis_DN12037_c1_g1_i1.p1", "Ephydatia_fluviatilis_DN1384_c0_g1_i1.p1", "Ephydatia_fluviatilis_DN1539_c0_g1_i1.p1", "Ephydatia_fluviatilis_DN1648_c1_g1_i1.p1", "Ephydatia_fluviatilis_DN2054_c0_g1_i1.p1", "Ephydatia_fluviatilis_DN2149_c0_g2_i2.p1"…
105	GO:0016226	iron-sulfur cluster assembly	5	3	0.95	0.1639	c("Ephydatia_fluviatilis_DN3474_c0_g1_i1.p1", "Ephydatia_fluviatilis_DN4453_c0_g1_i1.p1", "Ephydatia_fluviatilis_DN8954_c0_g1_i1.p1")
106	GO:0070897	transcription preinitiation complex asse...	4	2	0.76	0.1641	c("Ephydatia_fluviatilis_DN21487_c0_g1_i8.p1", "Ephydatia_fluviatilis_DN7718_c0_g1_i1.p1")
107	GO:0005978	glycogen biosynthetic process	4	2	0.76	0.1641	c("Ephydatia_fluviatilis_DN2366_c0_g1_i1.p1", "Ephydatia_fluviatilis_DN3852_c0_g1_i1.p1")
108	GO:0080009	mRNA methylation	4	2	0.76	0.1641	c("Ephydatia_fluviatilis_DN16617_c0_g1_i3.p1", "Ephydatia_fluviatilis_DN40635_c0_g1_i1.p1")
109	GO:0001558	regulation of cell growth	4	2	0.76	0.1641	c("Ephydatia_fluviatilis_DN17398_c0_g1_i1.p1", "Ephydatia_fluviatilis_DN8224_c0_g1_i1.p1")
110	GO:0006265	DNA topological change	4	2	0.76	0.1641	c("Ephydatia_fluviatilis_DN2850_c0_g1_i7.p1", "Ephydatia_fluviatilis_DN7437_c0_g1_i4.p1")
111	GO:0070072	vacuolar proton-transporting V-type ATPa...	4	2	0.76	0.1641	c("Ephydatia_fluviatilis_DN4379_c0_g1_i1.p2", "Ephydatia_fluviatilis_DN771_c0_g1_i1.p2")
112	GO:0016925	protein sumoylation	4	2	0.76	0.1641	c("Ephydatia_fluviatilis_DN6637_c0_g1_i10.p1", "Ephydatia_fluviatilis_DN6637_c0_g1_i8.p1")
113	GO:0030163	protein catabolic process	114	30	21.55	0.1770	c("Ephydatia_fluviatilis_DN10728_c0_g1_i1.p2", "Ephydatia_fluviatilis_DN10787_c0_g1_i2.p1", "Ephydatia_fluviatilis_DN11712_c0_g1_i1.p1", "Ephydatia_fluviatilis_DN1449_c0_g1_i1.p1", "Ephydatia_fluviatilis_DN1717_c0_g1_i1.p1", "Ephydatia_fluviatilis_DN1942_c0_g1_i1.p1", "Ephydatia_fluviatilis_DN2122_c0_g1_i1.p1", "Ephydatia_fluviatilis_DN21546_c0_g1_i1.p1", "Ephydatia_fluviatilis_DN270_c0_g1_i2.p1"…
114	GO:0000956	nuclear-transcribed mRNA catabolic proce...	12	5	2.27	0.1789	c("Ephydatia_fluviatilis_DN2054_c0_g1_i1.p1", "Ephydatia_fluviatilis_DN2876_c1_g1_i7.p1", "Ephydatia_fluviatilis_DN40360_c0_g1_i1.p1", "Ephydatia_fluviatilis_DN6742_c0_g1_i1.p1", "Ephydatia_fluviatilis_DN976_c0_g1_i1.p1")
115	GO:0046514	ceramide catabolic process	9	4	1.7	0.1791	c("Ephydatia_fluviatilis_DN199_c0_g1_i4.p1", "Ephydatia_fluviatilis_DN850_c0_g1_i14.p1", "Ephydatia_fluviatilis_DN850_c0_g1_i20.p1", "Ephydatia_fluviatilis_DN850_c0_g1_i4.p1")
116	GO:0006614	SRP-dependent cotranslational protein ta...	9	4	1.7	0.1791	c("Ephydatia_fluviatilis_DN1229_c0_g1_i3.p1", "Ephydatia_fluviatilis_DN2157_c1_g1_i1.p1", "Ephydatia_fluviatilis_DN40592_c0_g1_i1.p1", "Ephydatia_fluviatilis_DN565_c0_g1_i9.p1")
117	GO:0034470	ncRNA processing	86	70	16.26	0.1806	c("Ephydatia_fluviatilis_DN10143_c0_g1_i1.p1", "Ephydatia_fluviatilis_DN10586_c0_g1_i1.p1", "Ephydatia_fluviatilis_DN11602_c0_g1_i1.p1", "Ephydatia_fluviatilis_DN11852_c0_g1_i1.p1", "Ephydatia_fluviatilis_DN11938_c0_g1_i9.p1", "Ephydatia_fluviatilis_DN12167_c0_g1_i22.p1", "Ephydatia_fluviatilis_DN12484_c0_g1_i2.p1", "Ephydatia_fluviatilis_DN12497_c0_g1_i1.p1", "Ephydatia_fluviatilis_DN12564_c0_g1…
118	GO:0016072	rRNA metabolic process	37	28	6.99	0.1858	c("Ephydatia_fluviatilis_DN10884_c0_g1_i11.p1", "Ephydatia_fluviatilis_DN11602_c0_g1_i1.p1", "Ephydatia_fluviatilis_DN13002_c0_g1_i1.p2", "Ephydatia_fluviatilis_DN13780_c0_g1_i1.p1", "Ephydatia_fluviatilis_DN16660_c0_g1_i2.p1", "Ephydatia_fluviatilis_DN19_c0_g1_i3.p1", "Ephydatia_fluviatilis_DN2099_c0_g2_i1.p1", "Ephydatia_fluviatilis_DN2467_c0_g1_i1.p1", "Ephydatia_fluviatilis_DN2864_c0_g1_i4.p1…
119	GO:0051169	nuclear transport	29	15	5.48	0.1876	c("Ephydatia_fluviatilis_DN10407_c0_g1_i1.p2", "Ephydatia_fluviatilis_DN11079_c0_g1_i2.p1", "Ephydatia_fluviatilis_DN16476_c0_g1_i5.p1", "Ephydatia_fluviatilis_DN1756_c0_g1_i3.p1", "Ephydatia_fluviatilis_DN2168_c0_g1_i1.p1", "Ephydatia_fluviatilis_DN2234_c0_g1_i1.p1", "Ephydatia_fluviatilis_DN2563_c0_g1_i2.p1", "Ephydatia_fluviatilis_DN3048_c0_g1_i1.p1", "Ephydatia_fluviatilis_DN3428_c0_g1_i4.p1"…
120	GO:0009056	catabolic process	302	66	57.09	0.1877	c("Ephydatia_fluviatilis_DN10728_c0_g1_i1.p2", "Ephydatia_fluviatilis_DN10787_c0_g1_i2.p1", "Ephydatia_fluviatilis_DN10884_c0_g1_i11.p1", "Ephydatia_fluviatilis_DN10965_c0_g1_i4.p1", "Ephydatia_fluviatilis_DN1153_c0_g1_i9.p1", "Ephydatia_fluviatilis_DN11600_c0_g1_i2.p1", "Ephydatia_fluviatilis_DN11712_c0_g1_i1.p1", "Ephydatia_fluviatilis_DN12200_c0_g1_i2.p1", "Ephydatia_fluviatilis_DN12200_c0_g1_…
121	GO:0031123	RNA 3'-end processing	8	7	1.51	0.1883	c("Ephydatia_fluviatilis_DN1075_c0_g1_i1.p1", "Ephydatia_fluviatilis_DN12211_c0_g1_i1.p1", "Ephydatia_fluviatilis_DN2891_c0_g1_i1.p1", "Ephydatia_fluviatilis_DN34377_c0_g1_i1.p1", "Ephydatia_fluviatilis_DN47224_c0_g1_i1.p2", "Ephydatia_fluviatilis_DN52906_c0_g1_i1.p1", "Ephydatia_fluviatilis_DN8491_c0_g1_i1.p1")
122	GO:0006333	chromatin assembly or disassembly	7	6	1.32	0.1884	c("Ephydatia_fluviatilis_DN13014_c0_g1_i2.p1", "Ephydatia_fluviatilis_DN13914_c0_g1_i1.p1", "Ephydatia_fluviatilis_DN13914_c0_g1_i2.p1", "Ephydatia_fluviatilis_DN41408_c0_g1_i1.p1", "Ephydatia_fluviatilis_DN54606_c0_g1_i1.p1", "Ephydatia_fluviatilis_DN697_c0_g1_i1.p1")
123	GO:0031124	mRNA 3'-end processing	5	5	0.95	0.1885	c("Ephydatia_fluviatilis_DN12211_c0_g1_i1.p1", "Ephydatia_fluviatilis_DN2891_c0_g1_i1.p1", "Ephydatia_fluviatilis_DN34377_c0_g1_i1.p1", "Ephydatia_fluviatilis_DN47224_c0_g1_i1.p2", "Ephydatia_fluviatilis_DN8491_c0_g1_i1.p1")
124	GO:0009086	methionine biosynthetic process	4	3	0.76	0.1888	c("Ephydatia_fluviatilis_DN2769_c0_g1_i1.p1", "Ephydatia_fluviatilis_DN3616_c0_g1_i2.p1", "Ephydatia_fluviatilis_DN46892_c0_g1_i1.p1")
125	GO:0009452	7-methylguanosine RNA capping	6	3	1.13	0.1889	c("Ephydatia_fluviatilis_DN16617_c0_g1_i3.p1", "Ephydatia_fluviatilis_DN4405_c0_g1_i2.p1", "Ephydatia_fluviatilis_DN5466_c0_g1_i4.p1")
126	GO:0006415	translational termination	2	2	0.38	0.1889	c("Ephydatia_fluviatilis_DN1744_c0_g1_i5.p1", "Ephydatia_fluviatilis_DN9651_c0_g1_i2.p1")
127	GO:0000076	DNA replication checkpoint	2	2	0.38	0.1889	c("Ephydatia_fluviatilis_DN59911_c0_g1_i1.p1", "Ephydatia_fluviatilis_DN8620_c0_g1_i1.p1")
128	GO:0000002	mitochondrial genome maintenance	2	2	0.38	0.1889	c("Ephydatia_fluviatilis_DN46875_c0_g1_i1.p1", "Ephydatia_fluviatilis_DN742_c0_g1_i3.p1")
129	GO:0006275	regulation of DNA replication	2	2	0.38	0.1889	c("Ephydatia_fluviatilis_DN2461_c0_g1_i1.p1", "Ephydatia_fluviatilis_DN59911_c0_g1_i1.p1")
130	GO:0006222	UMP biosynthetic process	2	2	0.38	0.1889	c("Ephydatia_fluviatilis_DN8219_c0_g1_i1.p1", "Ephydatia_fluviatilis_DN9377_c0_g1_i2.p1")
131	GO:0008535	respiratory chain complex IV assembly	2	2	0.38	0.1889	c("Ephydatia_fluviatilis_DN13173_c0_g1_i6.p1", "Ephydatia_fluviatilis_DN2601_c0_g1_i1.p3")
132	GO:0006783	heme biosynthetic process	2	2	0.38	0.1889	c("Ephydatia_fluviatilis_DN34742_c0_g1_i1.p1", "Ephydatia_fluviatilis_DN53238_c0_g1_i1.p1")
133	GO:0036265	RNA (guanine-N7)-methylation	3	2	0.57	0.1889	c("Ephydatia_fluviatilis_DN19_c0_g1_i3.p1", "Ephydatia_fluviatilis_DN2521_c0_g1_i1.p1")
134	GO:0031047	gene silencing by RNA	31	7	5.86	0.1890	c("Ephydatia_fluviatilis_DN1901_c0_g1_i1.p1", "Ephydatia_fluviatilis_DN26768_c0_g1_i2.p1", "Ephydatia_fluviatilis_DN3331_c1_g1_i1.p1", "Ephydatia_fluviatilis_DN3404_c0_g1_i1.p1", "Ephydatia_fluviatilis_DN3404_c0_g1_i20.p1", "Ephydatia_fluviatilis_DN3404_c0_g1_i6.p1", "Ephydatia_fluviatilis_DN6836_c0_g1_i2.p1")
135	GO:0045041	protein import into mitochondrial interm...	1	1	0.19	0.1890	Ephydatia_fluviatilis_DN30212_c0_g1_i1.p1
136	GO:0036085	GDP-fucose import into Golgi lumen	1	1	0.19	0.1890	Ephydatia_fluviatilis_DN2921_c0_g1_i1.p1
137	GO:0034720	histone H3-K4 demethylation	1	1	0.19	0.1890	Ephydatia_fluviatilis_DN16375_c0_g1_i2.p1
138	GO:0097193	intrinsic apoptotic signaling pathway	1	1	0.19	0.1890	Ephydatia_fluviatilis_DN8914_c0_g1_i3.p1
139	GO:0035600	tRNA methylthiolation	1	1	0.19	0.1890	Ephydatia_fluviatilis_DN824_c0_g1_i3.p1
140	GO:0048478	replication fork protection	1	1	0.19	0.1890	Ephydatia_fluviatilis_DN59911_c0_g1_i1.p1
141	GO:0030218	erythrocyte differentiation	1	1	0.19	0.1890	Ephydatia_fluviatilis_DN9303_c0_g1_i3.p1
142	GO:0008615	pyridoxine biosynthetic process	1	1	0.19	0.1890	Ephydatia_fluviatilis_DN2676_c0_g1_i1.p1
143	GO:0007517	muscle organ development	1	1	0.19	0.1890	Ephydatia_fluviatilis_DN3306_c0_g1_i1.p1
144	GO:0006878	cellular copper ion homeostasis	1	1	0.19	0.1890	Ephydatia_fluviatilis_DN13173_c0_g1_i6.p1
145	GO:0044571	[2Fe-2S] cluster assembly	1	1	0.19	0.1890	Ephydatia_fluviatilis_DN3474_c0_g1_i1.p1
146	GO:0018293	protein-FAD linkage	1	1	0.19	0.1890	Ephydatia_fluviatilis_DN3375_c0_g1_i1.p1
147	GO:0017196	N-terminal peptidyl-methionine acetylati...	1	1	0.19	0.1890	Ephydatia_fluviatilis_DN2180_c0_g1_i2.p1
148	GO:0002949	tRNA threonylcarbamoyladenosine modifica...	1	1	0.19	0.1890	Ephydatia_fluviatilis_DN9822_c0_g1_i2.p1
149	GO:0018279	protein N-linked glycosylation via aspar...	1	1	0.19	0.1890	Ephydatia_fluviatilis_DN866_c0_g1_i2.p1
150	GO:0097056	selenocysteinyl-tRNA(Sec) biosynthetic p...	1	1	0.19	0.1890	Ephydatia_fluviatilis_DN1892_c0_g1_i7.p1
151	GO:0006379	mRNA cleavage	1	1	0.19	0.1890	Ephydatia_fluviatilis_DN2891_c0_g1_i1.p1
152	GO:0006567	threonine catabolic process	1	1	0.19	0.1890	Ephydatia_fluviatilis_DN1285_c0_g2_i1.p1
153	GO:0097010	eukaryotic translation initiation factor...	1	1	0.19	0.1890	Ephydatia_fluviatilis_DN5274_c0_g1_i2.p1
154	GO:0006348	chromatin silencing at telomere	1	1	0.19	0.1890	Ephydatia_fluviatilis_DN6029_c0_g1_i1.p1
155	GO:0009312	oligosaccharide biosynthetic process	1	1	0.19	0.1890	Ephydatia_fluviatilis_DN10414_c0_g1_i1.p1
156	GO:0045947	negative regulation of translational ini...	1	1	0.19	0.1890	Ephydatia_fluviatilis_DN10343_c0_g1_i1.p1
157	GO:1904263	positive regulation of TORC1 signaling	1	1	0.19	0.1890	Ephydatia_fluviatilis_DN9327_c0_g1_i3.p1
158	GO:0006529	asparagine biosynthetic process	1	1	0.19	0.1890	Ephydatia_fluviatilis_DN7851_c0_g1_i1.p1
159	GO:0090116	C-5 methylation of cytosine	1	1	0.19	0.1890	Ephydatia_fluviatilis_DN1102_c0_g1_i2.p1
160	GO:0019428	allantoin biosynthetic process	1	1	0.19	0.1890	Ephydatia_fluviatilis_DN46952_c0_g1_i1.p1
161	GO:0006515	protein quality control for misfolded or...	1	1	0.19	0.1890	Ephydatia_fluviatilis_DN4114_c0_g1_i44.p1
162	GO:0023041	neuronal signal transduction	1	1	0.19	0.1890	Ephydatia_fluviatilis_DN53295_c0_g1_i1.p1
163	GO:0034356	NAD biosynthesis via nicotinamide ribosi...	1	1	0.19	0.1890	Ephydatia_fluviatilis_DN17874_c0_g1_i2.p2
164	GO:0045901	positive regulation of translational elo...	1	1	0.19	0.1890	Ephydatia_fluviatilis_DN1744_c0_g1_i5.p1
165	GO:0031119	tRNA pseudouridine synthesis	1	1	0.19	0.1890	Ephydatia_fluviatilis_DN9889_c0_g1_i1.p1
166	GO:0045905	positive regulation of translational ter...	1	1	0.19	0.1890	Ephydatia_fluviatilis_DN1744_c0_g1_i5.p1
167	GO:0031145	anaphase-promoting complex-dependent cat...	1	1	0.19	0.1890	Ephydatia_fluviatilis_DN8989_c0_g1_i1.p1
168	GO:0000462	maturation of SSU-rRNA from tricistronic...	1	1	0.19	0.1890	Ephydatia_fluviatilis_DN865_c0_g1_i7.p1
169	GO:0090090	negative regulation of canonical Wnt sig...	1	1	0.19	0.1890	Ephydatia_fluviatilis_DN9693_c0_g1_i5.p1
170	GO:0008284	positive regulation of cell proliferatio...	1	1	0.19	0.1890	Ephydatia_fluviatilis_DN46917_c0_g1_i1.p1
171	GO:0006499	N-terminal protein myristoylation	1	1	0.19	0.1890	Ephydatia_fluviatilis_DN52980_c0_g1_i1.p1
172	GO:0034551	mitochondrial respiratory chain complex ...	1	1	0.19	0.1890	Ephydatia_fluviatilis_DN4806_c0_g1_i1.p1
173	GO:0001731	formation of translation preinitiation c...	1	1	0.19	0.1890	Ephydatia_fluviatilis_DN4572_c0_g1_i3.p1
174	GO:0034553	mitochondrial respiratory chain complex ...	1	1	0.19	0.1890	Ephydatia_fluviatilis_DN2382_c0_g1_i3.p1
175	GO:0019408	dolichol biosynthetic process	1	1	0.19	0.1890	Ephydatia_fluviatilis_DN2734_c0_g1_i2.p1
176	GO:0034587	piRNA metabolic process	1	1	0.19	0.1890	Ephydatia_fluviatilis_DN2021_c0_g1_i2.p1
177	GO:0043504	mitochondrial DNA repair	1	1	0.19	0.1890	Ephydatia_fluviatilis_DN46875_c0_g1_i1.p1
178	GO:0048034	heme O biosynthetic process	1	1	0.19	0.1890	Ephydatia_fluviatilis_DN34742_c0_g1_i1.p1
179	GO:0043461	proton-transporting ATP synthase complex...	1	1	0.19	0.1890	Ephydatia_fluviatilis_DN5207_c0_g1_i2.p1
180	GO:0006420	arginyl-tRNA aminoacylation	1	1	0.19	0.1890	Ephydatia_fluviatilis_DN6776_c0_g1_i1.p1
181	GO:0006422	aspartyl-tRNA aminoacylation	1	1	0.19	0.1890	Ephydatia_fluviatilis_DN52896_c0_g1_i1.p1
182	GO:0006423	cysteinyl-tRNA aminoacylation	1	1	0.19	0.1890	Ephydatia_fluviatilis_DN3033_c0_g1_i1.p1
183	GO:0006426	glycyl-tRNA aminoacylation	1	1	0.19	0.1890	Ephydatia_fluviatilis_DN1928_c0_g1_i1.p1
184	GO:0006427	histidyl-tRNA aminoacylation	1	1	0.19	0.1890	Ephydatia_fluviatilis_DN5133_c0_g1_i2.p1
185	GO:0043488	regulation of mRNA stability	1	1	0.19	0.1890	Ephydatia_fluviatilis_DN34377_c0_g1_i1.p1
186	GO:0010133	proline catabolic process to glutamate	1	1	0.19	0.1890	Ephydatia_fluviatilis_DN3372_c0_g1_i1.p1
187	GO:0006683	galactosylceramide catabolic process	1	1	0.19	0.1890	Ephydatia_fluviatilis_DN199_c0_g1_i4.p1
188	GO:0031016	pancreas development	1	1	0.19	0.1890	Ephydatia_fluviatilis_DN2108_c0_g1_i2.p1
189	GO:0006431	methionyl-tRNA aminoacylation	1	1	0.19	0.1890	Ephydatia_fluviatilis_DN29344_c0_g1_i1.p1
190	GO:0035999	tetrahydrofolate interconversion	1	1	0.19	0.1890	Ephydatia_fluviatilis_DN946_c0_g1_i3.p1
191	GO:0006438	valyl-tRNA aminoacylation	1	1	0.19	0.1890	Ephydatia_fluviatilis_DN1205_c0_g1_i1.p1
192	GO:0032963	collagen metabolic process	1	1	0.19	0.1890	Ephydatia_fluviatilis_DN3498_c0_g1_i1.p1
193	GO:0009443	pyridoxal 5'-phosphate salvage	1	1	0.19	0.1890	Ephydatia_fluviatilis_DN58869_c0_g1_i1.p1
194	GO:0006627	protein processing involved in protein t...	1	1	0.19	0.1890	Ephydatia_fluviatilis_DN4864_c0_g1_i3.p3
195	GO:0006616	SRP-dependent cotranslational protein ta...	1	1	0.19	0.1890	Ephydatia_fluviatilis_DN40592_c0_g1_i1.p1
196	GO:0001889	liver development	1	1	0.19	0.1890	Ephydatia_fluviatilis_DN2108_c0_g1_i2.p1
197	GO:0034454	microtubule anchoring at centrosome	1	1	0.19	0.1890	Ephydatia_fluviatilis_DN2289_c0_g1_i3.p1
198	GO:0007084	mitotic nuclear envelope reassembly	1	1	0.19	0.1890	Ephydatia_fluviatilis_DN47053_c0_g1_i1.p1
199	GO:0106035	protein maturation by [4Fe-4S] cluster t...	1	1	0.19	0.1890	Ephydatia_fluviatilis_DN59393_c0_g1_i1.p1
200	GO:0035971	peptidyl-histidine dephosphorylation	1	1	0.19	0.1890	Ephydatia_fluviatilis_DN3564_c0_g1_i4.p1
201	GO:0034474	U2 snRNA 3'-end processing	1	1	0.19	0.1890	Ephydatia_fluviatilis_DN52906_c0_g1_i1.p1
202	GO:0015689	molybdate ion transport	1	1	0.19	0.1890	Ephydatia_fluviatilis_DN2409_c0_g1_i2.p1
203	GO:0030328	prenylcysteine catabolic process	1	1	0.19	0.1890	Ephydatia_fluviatilis_DN4863_c0_g1_i1.p1
204	GO:0032933	SREBP signaling pathway	1	1	0.19	0.1890	Ephydatia_fluviatilis_DN1783_c0_g1_i5.p1
205	GO:0007286	spermatid development	1	1	0.19	0.1890	Ephydatia_fluviatilis_DN1073_c0_g1_i4.p1
206	GO:0033567	DNA replication, Okazaki fragment proces...	1	1	0.19	0.1890	Ephydatia_fluviatilis_DN17192_c0_g1_i14.p1
207	GO:0033314	mitotic DNA replication checkpoint	1	1	0.19	0.1890	Ephydatia_fluviatilis_DN8620_c0_g1_i1.p1
208	GO:0006177	GMP biosynthetic process	1	1	0.19	0.1890	Ephydatia_fluviatilis_DN4559_c0_g1_i2.p1
209	GO:0019264	glycine biosynthetic process from serine	1	1	0.19	0.1890	Ephydatia_fluviatilis_DN946_c0_g1_i3.p1
210	GO:0070197	meiotic attachment of telomere to nuclea...	1	1	0.19	0.1890	Ephydatia_fluviatilis_DN18243_c0_g1_i3.p1
211	GO:0034198	cellular response to amino acid starvati...	1	1	0.19	0.1890	Ephydatia_fluviatilis_DN59403_c0_g1_i1.p1
212	GO:0019287	isopentenyl diphosphate biosynthetic pro...	1	1	0.19	0.1890	Ephydatia_fluviatilis_DN3884_c1_g1_i2.p1
213	GO:0098535	de novo centriole assembly involved in m...	1	1	0.19	0.1890	Ephydatia_fluviatilis_DN9274_c0_g1_i4.p1
214	GO:0006106	fumarate metabolic process	1	1	0.19	0.1890	Ephydatia_fluviatilis_DN3497_c0_g1_i2.p1
215	GO:0006108	malate metabolic process	1	1	0.19	0.1890	Ephydatia_fluviatilis_DN13777_c1_g1_i2.p1
216	GO:0044205	'de novo' UMP biosynthetic process	1	1	0.19	0.1890	Ephydatia_fluviatilis_DN8219_c0_g1_i1.p1
217	GO:0006069	ethanol oxidation	1	1	0.19	0.1890	Ephydatia_fluviatilis_DN1503_c0_g1_i1.p1
218	GO:0000027	ribosomal large subunit assembly	1	1	0.19	0.1890	Ephydatia_fluviatilis_DN60348_c0_g1_i1.p1
219	GO:0051131	chaperone-mediated protein complex assem...	1	1	0.19	0.1890	Ephydatia_fluviatilis_DN11357_c0_g1_i5.p1
220	GO:0006014	D-ribose metabolic process	1	1	0.19	0.1890	Ephydatia_fluviatilis_DN5011_c0_g1_i2.p1
221	GO:0000244	spliceosomal tri-snRNP complex assembly	1	1	0.19	0.1890	Ephydatia_fluviatilis_DN3605_c0_g2_i3.p1
222	GO:0046294	formaldehyde catabolic process	1	1	0.19	0.1890	Ephydatia_fluviatilis_DN1813_c0_g1_i1.p1
223	GO:0032324	molybdopterin cofactor biosynthetic proc...	1	1	0.19	0.1890	Ephydatia_fluviatilis_DN1272_c0_g1_i13.p1
224	GO:0046081	dUTP catabolic process	1	1	0.19	0.1890	Ephydatia_fluviatilis_DN388_c0_g1_i1.p1
225	GO:0006226	dUMP biosynthetic process	1	1	0.19	0.1890	Ephydatia_fluviatilis_DN388_c0_g1_i1.p1
226	GO:0033617	mitochondrial respiratory chain complex ...	1	1	0.19	0.1890	Ephydatia_fluviatilis_DN2601_c0_g1_i1.p3
227	GO:0010737	protein kinase A signaling	1	1	0.19	0.1890	Ephydatia_fluviatilis_DN40677_c0_g1_i1.p1
228	GO:0071333	cellular response to glucose stimulus	1	1	0.19	0.1890	Ephydatia_fluviatilis_DN40677_c0_g1_i1.p1
229	GO:0009249	protein lipoylation	1	1	0.19	0.1890	Ephydatia_fluviatilis_DN1638_c0_g3_i1.p1
230	GO:0071528	tRNA re-export from nucleus	1	1	0.19	0.1890	Ephydatia_fluviatilis_DN5659_c0_g1_i2.p2
231	GO:0002100	tRNA wobble adenosine to inosine editing	1	1	0.19	0.1890	Ephydatia_fluviatilis_DN3273_c0_g1_i2.p1
232	GO:0035307	positive regulation of protein dephospho...	1	1	0.19	0.1890	Ephydatia_fluviatilis_DN47053_c0_g1_i1.p1
233	GO:0101030	tRNA-guanine transglycosylation	1	1	0.19	0.1890	Ephydatia_fluviatilis_DN7516_c0_g1_i1.p1
234	GO:1900364	negative regulation of mRNA polyadenylat...	1	1	0.19	0.1890	Ephydatia_fluviatilis_DN34377_c0_g1_i1.p1
235	GO:0042026	protein refolding	1	1	0.19	0.1890	Ephydatia_fluviatilis_DN811_c0_g1_i1.p1
236	GO:0035435	phosphate ion transmembrane transport	1	1	0.19	0.1890	Ephydatia_fluviatilis_DN29237_c0_g1_i1.p1
237	GO:0030073	insulin secretion	1	1	0.19	0.1890	Ephydatia_fluviatilis_DN2108_c0_g1_i2.p1
238	GO:0044782	cilium organization	39	7	7.37	0.1892	c("Ephydatia_fluviatilis_DN11711_c0_g1_i1.p1", "Ephydatia_fluviatilis_DN12414_c0_g1_i3.p1", "Ephydatia_fluviatilis_DN2289_c0_g1_i3.p1", "Ephydatia_fluviatilis_DN2581_c0_g1_i1.p1", "Ephydatia_fluviatilis_DN3066_c0_g1_i1.p1", "Ephydatia_fluviatilis_DN3066_c0_g1_i7.p1", "Ephydatia_fluviatilis_DN7956_c0_g1_i1.p1")
239	GO:0009165	nucleotide biosynthetic process	82	21	15.5	0.2314	c("Ephydatia_fluviatilis_DN17147_c0_g1_i1.p1", "Ephydatia_fluviatilis_DN17874_c0_g1_i2.p2", "Ephydatia_fluviatilis_DN2116_c0_g1_i1.p1", "Ephydatia_fluviatilis_DN2376_c0_g1_i3.p1", "Ephydatia_fluviatilis_DN2376_c0_g1_i4.p1", "Ephydatia_fluviatilis_DN2811_c0_g1_i6.p1", "Ephydatia_fluviatilis_DN3057_c0_g1_i2.p2", "Ephydatia_fluviatilis_DN3529_c0_g1_i2.p1", "Ephydatia_fluviatilis_DN3871_c0_g1_i1.p1",…
240	GO:0006694	steroid biosynthetic process	9	3	1.7	0.2331	c("Ephydatia_fluviatilis_DN10494_c0_g1_i3.p1", "Ephydatia_fluviatilis_DN2285_c0_g1_i1.p1", "Ephydatia_fluviatilis_DN54780_c0_g1_i1.p1")
241	GO:0006915	apoptotic process	86	12	16.26	0.2354	c("Ephydatia_fluviatilis_DN10978_c0_g1_i1.p1", "Ephydatia_fluviatilis_DN2895_c0_g1_i8.p1", "Ephydatia_fluviatilis_DN47669_c0_g1_i1.p1", "Ephydatia_fluviatilis_DN54025_c0_g1_i1.p1", "Ephydatia_fluviatilis_DN5720_c0_g1_i2.p1", "Ephydatia_fluviatilis_DN6360_c0_g1_i9.p1", "Ephydatia_fluviatilis_DN6941_c0_g1_i1.p1", "Ephydatia_fluviatilis_DN7211_c0_g1_i2.p1", "Ephydatia_fluviatilis_DN7985_c0_g1_i8.p1"…
242	GO:0006302	double-strand break repair	14	6	2.65	0.2396	c("Ephydatia_fluviatilis_DN1056_c0_g1_i1.p1", "Ephydatia_fluviatilis_DN10755_c1_g1_i5.p1", "Ephydatia_fluviatilis_DN2452_c0_g1_i2.p1", "Ephydatia_fluviatilis_DN46661_c0_g1_i1.p1", "Ephydatia_fluviatilis_DN4843_c0_g1_i2.p1", "Ephydatia_fluviatilis_DN6269_c0_g1_i2.p1")
243	GO:0006383	transcription by RNA polymerase III	8	4	1.51	0.2399	c("Ephydatia_fluviatilis_DN15442_c0_g1_i2.p1", "Ephydatia_fluviatilis_DN4085_c0_g2_i1.p1", "Ephydatia_fluviatilis_DN8490_c0_g1_i1.p1", "Ephydatia_fluviatilis_DN9193_c0_g1_i2.p1")
244	GO:0006368	transcription elongation from RNA polyme...	7	3	1.32	0.2402	c("Ephydatia_fluviatilis_DN3579_c0_g1_i1.p1", "Ephydatia_fluviatilis_DN46955_c0_g1_i1.p1", "Ephydatia_fluviatilis_DN5487_c0_g1_i2.p1")
245	GO:0006370	7-methylguanosine mRNA capping	5	2	0.95	0.2404	c("Ephydatia_fluviatilis_DN16617_c0_g1_i3.p1", "Ephydatia_fluviatilis_DN4405_c0_g1_i2.p1")
246	GO:0006432	phenylalanyl-tRNA aminoacylation	5	2	0.95	0.2404	c("Ephydatia_fluviatilis_DN1718_c0_g1_i2.p1", "Ephydatia_fluviatilis_DN58940_c0_g1_i1.p1")
247	GO:0016570	histone modification	27	6	5.1	0.2404	c("Ephydatia_fluviatilis_DN16375_c0_g1_i2.p1", "Ephydatia_fluviatilis_DN3579_c0_g1_i1.p1", "Ephydatia_fluviatilis_DN3637_c0_g1_i1.p1", "Ephydatia_fluviatilis_DN53393_c0_g1_i1.p1", "Ephydatia_fluviatilis_DN5487_c0_g1_i2.p1", "Ephydatia_fluviatilis_DN6029_c0_g1_i1.p1")
248	GO:0008299	isoprenoid biosynthetic process	8	4	1.51	0.3171	c("Ephydatia_fluviatilis_DN1667_c1_g1_i2.p1", "Ephydatia_fluviatilis_DN2734_c0_g1_i2.p1", "Ephydatia_fluviatilis_DN3884_c1_g1_i2.p1", "Ephydatia_fluviatilis_DN4212_c0_g1_i4.p1")
249	GO:0006665	sphingolipid metabolic process	20	6	3.78	0.3172	c("Ephydatia_fluviatilis_DN199_c0_g1_i4.p1", "Ephydatia_fluviatilis_DN259_c0_g1_i14.p1", "Ephydatia_fluviatilis_DN259_c0_g1_i8.p1", "Ephydatia_fluviatilis_DN850_c0_g1_i14.p1", "Ephydatia_fluviatilis_DN850_c0_g1_i20.p1", "Ephydatia_fluviatilis_DN850_c0_g1_i4.p1")
250	GO:0043161	proteasome-mediated ubiquitin-dependent ...	12	4	2.27	0.3173	c("Ephydatia_fluviatilis_DN1717_c0_g1_i1.p1", "Ephydatia_fluviatilis_DN3677_c0_g1_i4.p1", "Ephydatia_fluviatilis_DN4793_c0_g1_i1.p1", "Ephydatia_fluviatilis_DN8989_c0_g1_i1.p1")
251	GO:0008643	carbohydrate transport	6	2	1.13	0.3177	c("Ephydatia_fluviatilis_DN2639_c0_g1_i2.p1", "Ephydatia_fluviatilis_DN4421_c0_g1_i5.p1")
252	GO:0009058	biosynthetic process	852	295	161.05	0.3260	c("Ephydatia_fluviatilis_DN10187_c0_g2_i2.p1", "Ephydatia_fluviatilis_DN10343_c0_g1_i1.p1", "Ephydatia_fluviatilis_DN10414_c0_g1_i1.p1", "Ephydatia_fluviatilis_DN10485_c0_g1_i2.p1", "Ephydatia_fluviatilis_DN10494_c0_g1_i3.p1", "Ephydatia_fluviatilis_DN10576_c0_g1_i1.p1", "Ephydatia_fluviatilis_DN10685_c0_g1_i4.p1", "Ephydatia_fluviatilis_DN10755_c1_g1_i5.p1", "Ephydatia_fluviatilis_DN10985_c0_g2_…
253	GO:0019752	carboxylic acid metabolic process	156	58	29.49	0.3350	c("Ephydatia_fluviatilis_DN11266_c0_g1_i2.p1", "Ephydatia_fluviatilis_DN1205_c0_g1_i1.p1", "Ephydatia_fluviatilis_DN12287_c0_g1_i8.p1", "Ephydatia_fluviatilis_DN1285_c0_g2_i1.p1", "Ephydatia_fluviatilis_DN13777_c1_g1_i2.p1", "Ephydatia_fluviatilis_DN13891_c0_g1_i1.p1", "Ephydatia_fluviatilis_DN1478_c0_g1_i1.p1", "Ephydatia_fluviatilis_DN1638_c0_g1_i4.p1", "Ephydatia_fluviatilis_DN17147_c0_g1_i1.p…
254	GO:0006418	tRNA aminoacylation for protein translat...	38	27	7.18	0.3374	c("Ephydatia_fluviatilis_DN1205_c0_g1_i1.p1", "Ephydatia_fluviatilis_DN12287_c0_g1_i8.p1", "Ephydatia_fluviatilis_DN13891_c0_g1_i1.p1", "Ephydatia_fluviatilis_DN1718_c0_g1_i2.p1", "Ephydatia_fluviatilis_DN1817_c0_g1_i1.p1", "Ephydatia_fluviatilis_DN1928_c0_g1_i1.p1", "Ephydatia_fluviatilis_DN29344_c0_g1_i1.p1", "Ephydatia_fluviatilis_DN3033_c0_g1_i1.p1", "Ephydatia_fluviatilis_DN3401_c0_g1_i2.p1"…
255	GO:0007031	peroxisome organization	7	5	1.32	0.3416	c("Ephydatia_fluviatilis_DN10734_c0_g1_i3.p1", "Ephydatia_fluviatilis_DN13992_c0_g1_i3.p1", "Ephydatia_fluviatilis_DN29571_c0_g1_i1.p1", "Ephydatia_fluviatilis_DN3256_c0_g1_i1.p1", "Ephydatia_fluviatilis_DN3256_c0_g1_i3.p1")
256	GO:0006625	protein targeting to peroxisome	5	4	0.95	0.3417	c("Ephydatia_fluviatilis_DN10734_c0_g1_i3.p1", "Ephydatia_fluviatilis_DN29571_c0_g1_i1.p1", "Ephydatia_fluviatilis_DN3256_c0_g1_i1.p1", "Ephydatia_fluviatilis_DN3256_c0_g1_i3.p1")
257	GO:0051028	mRNA transport	8	4	1.51	0.3419	c("Ephydatia_fluviatilis_DN10407_c0_g1_i1.p2", "Ephydatia_fluviatilis_DN16476_c0_g1_i5.p1", "Ephydatia_fluviatilis_DN40326_c0_g1_i1.p1", "Ephydatia_fluviatilis_DN8614_c0_g1_i1.p1")
258	GO:0006562	proline catabolic process	3	2	0.57	0.3421	c("Ephydatia_fluviatilis_DN1724_c0_g1_i5.p1", "Ephydatia_fluviatilis_DN3372_c0_g1_i1.p1")
259	GO:0097428	protein maturation by iron-sulfur cluste...	3	2	0.57	0.3421	c("Ephydatia_fluviatilis_DN2717_c0_g1_i2.p2", "Ephydatia_fluviatilis_DN59393_c0_g1_i1.p1")
260	GO:0031167	rRNA methylation	4	2	0.76	0.3422	c("Ephydatia_fluviatilis_DN19_c0_g1_i3.p1", "Ephydatia_fluviatilis_DN58830_c0_g1_i1.p1")
261	GO:0007029	endoplasmic reticulum organization	4	2	0.76	0.3422	c("Ephydatia_fluviatilis_DN5360_c0_g1_i1.p1", "Ephydatia_fluviatilis_DN7552_c0_g1_i1.p2")
262	GO:0042558	pteridine-containing compound metabolic ...	7	2	1.32	0.3423	c("Ephydatia_fluviatilis_DN46892_c0_g1_i1.p1", "Ephydatia_fluviatilis_DN946_c0_g1_i3.p1")
263	GO:0008612	peptidyl-lysine modification to peptidyl...	2	1	0.38	0.3423	Ephydatia_fluviatilis_DN7717_c0_g1_i2.p1
264	GO:0090481	pyrimidine nucleotide-sugar transmembran...	2	1	0.38	0.3423	Ephydatia_fluviatilis_DN34266_c0_g1_i1.p1
265	GO:0019346	transsulfuration	2	1	0.38	0.3423	Ephydatia_fluviatilis_DN2543_c0_g1_i3.p1
266	GO:0000350	generation of catalytic spliceosome for ...	2	1	0.38	0.3423	Ephydatia_fluviatilis_DN6344_c0_g1_i4.p1
267	GO:0046835	carbohydrate phosphorylation	2	1	0.38	0.3423	Ephydatia_fluviatilis_DN41642_c0_g1_i1.p1
268	GO:0006556	S-adenosylmethionine biosynthetic proces...	2	1	0.38	0.3423	Ephydatia_fluviatilis_DN2030_c0_g1_i1.p1
269	GO:0006546	glycine catabolic process	2	1	0.38	0.3423	Ephydatia_fluviatilis_DN40446_c0_g1_i1.p1
270	GO:0019673	GDP-mannose metabolic process	2	1	0.38	0.3423	Ephydatia_fluviatilis_DN2602_c0_g1_i1.p1
271	GO:0031053	primary miRNA processing	2	1	0.38	0.3423	Ephydatia_fluviatilis_DN6836_c0_g1_i2.p1
272	GO:0007130	synaptonemal complex assembly	2	1	0.38	0.3423	Ephydatia_fluviatilis_DN5815_c1_g1_i1.p1
273	GO:0006659	phosphatidylserine biosynthetic process	2	1	0.38	0.3423	Ephydatia_fluviatilis_DN123_c0_g1_i11.p1
274	GO:0006430	lysyl-tRNA aminoacylation	2	1	0.38	0.3423	Ephydatia_fluviatilis_DN4151_c0_g1_i2.p1
275	GO:0071786	endoplasmic reticulum tubular network or...	2	1	0.38	0.3423	Ephydatia_fluviatilis_DN5360_c0_g1_i1.p1
276	GO:0006436	tryptophanyl-tRNA aminoacylation	2	1	0.38	0.3423	Ephydatia_fluviatilis_DN7110_c0_g1_i1.p1
277	GO:0032968	positive regulation of transcription elo...	2	1	0.38	0.3423	Ephydatia_fluviatilis_DN46955_c0_g1_i1.p1
278	GO:0034508	centromere complex assembly	2	1	0.38	0.3423	Ephydatia_fluviatilis_DN13529_c0_g1_i3.p1
279	GO:0032981	mitochondrial respiratory chain complex ...	2	1	0.38	0.3423	Ephydatia_fluviatilis_DN1847_c0_g2_i3.p1
280	GO:0070476	rRNA (guanine-N7)-methylation	2	1	0.38	0.3423	Ephydatia_fluviatilis_DN19_c0_g1_i3.p1
281	GO:0007040	lysosome organization	2	1	0.38	0.3423	Ephydatia_fluviatilis_DN2667_c0_g1_i3.p1
282	GO:0006166	purine ribonucleoside salvage	2	1	0.38	0.3423	Ephydatia_fluviatilis_DN1135_c0_g1_i1.p1
283	GO:0016075	rRNA catabolic process	2	1	0.38	0.3423	Ephydatia_fluviatilis_DN10884_c0_g1_i11.p1
284	GO:0000056	ribosomal small subunit export from nucl...	2	1	0.38	0.3423	Ephydatia_fluviatilis_DN6429_c0_g1_i1.p1
285	GO:0000290	deadenylation-dependent decapping of nuc...	2	1	0.38	0.3423	Ephydatia_fluviatilis_DN6742_c0_g1_i1.p1
286	GO:0000012	single strand break repair	2	1	0.38	0.3423	Ephydatia_fluviatilis_DN20108_c0_g1_i1.p1
287	GO:0000289	nuclear-transcribed mRNA poly(A) tail sh...	2	1	0.38	0.3423	Ephydatia_fluviatilis_DN40360_c0_g1_i1.p1
288	GO:0009226	nucleotide-sugar biosynthetic process	2	1	0.38	0.3423	Ephydatia_fluviatilis_DN7326_c0_g1_i1.p1
289	GO:0071539	protein localization to centrosome	2	1	0.38	0.3423	Ephydatia_fluviatilis_DN2289_c0_g1_i3.p1
290	GO:0048598	embryonic morphogenesis	2	1	0.38	0.3423	Ephydatia_fluviatilis_DN12093_c0_g1_i2.p1
291	GO:0002084	protein depalmitoylation	2	1	0.38	0.3423	Ephydatia_fluviatilis_DN29370_c0_g1_i1.p1
292	GO:0019915	lipid storage	2	1	0.38	0.3423	Ephydatia_fluviatilis_DN59003_c0_g1_i1.p1
293	GO:0006744	ubiquinone biosynthetic process	2	1	0.38	0.3423	Ephydatia_fluviatilis_DN4417_c0_g1_i2.p1
294	GO:0010390	histone monoubiquitination	2	1	0.38	0.3423	Ephydatia_fluviatilis_DN3637_c0_g1_i1.p1
295	GO:0098542	defense response to other organism	35	3	6.62	0.3434	c("Ephydatia_fluviatilis_DN4867_c0_g1_i4.p1", "Ephydatia_fluviatilis_DN5960_c0_g1_i1.p1", "Ephydatia_fluviatilis_DN6360_c0_g1_i9.p1")
296	GO:0000723	telomere maintenance	11	3	2.08	0.3462	c("Ephydatia_fluviatilis_DN2452_c0_g1_i2.p1", "Ephydatia_fluviatilis_DN4121_c0_g1_i1.p1", "Ephydatia_fluviatilis_DN8242_c0_g4_i1.p1")
297	GO:0046907	intracellular transport	183	50	34.59	0.3532	c("Ephydatia_fluviatilis_DN1018_c0_g1_i1.p1", "Ephydatia_fluviatilis_DN1036_c0_g1_i10.p1", "Ephydatia_fluviatilis_DN10407_c0_g1_i1.p2", "Ephydatia_fluviatilis_DN10734_c0_g1_i3.p1", "Ephydatia_fluviatilis_DN11079_c0_g1_i2.p1", "Ephydatia_fluviatilis_DN11314_c0_g1_i2.p1", "Ephydatia_fluviatilis_DN1229_c0_g1_i3.p1", "Ephydatia_fluviatilis_DN13654_c0_g1_i5.p1", "Ephydatia_fluviatilis_DN16476_c0_g1_i5…
298	GO:0055114	oxidation-reduction process	482	94	91.11	0.3666	c("Ephydatia_fluviatilis_DN10494_c0_g1_i3.p1", "Ephydatia_fluviatilis_DN10599_c0_g1_i1.p1", "Ephydatia_fluviatilis_DN10639_c0_g1_i2.p1", "Ephydatia_fluviatilis_DN11266_c0_g1_i2.p1", "Ephydatia_fluviatilis_DN11325_c0_g1_i3.p1", "Ephydatia_fluviatilis_DN1153_c0_g1_i9.p1", "Ephydatia_fluviatilis_DN11852_c0_g1_i1.p1", "Ephydatia_fluviatilis_DN13461_c0_g1_i1.p1", "Ephydatia_fluviatilis_DN13777_c1_g1_i…
299	GO:0006139	nucleobase-containing compound metabolic...	1218	383	230.24	0.3907	c("Ephydatia_fluviatilis_DN10002_c2_g2_i2.p1", "Ephydatia_fluviatilis_DN10069_c0_g1_i2.p1", "Ephydatia_fluviatilis_DN10143_c0_g1_i1.p1", "Ephydatia_fluviatilis_DN10173_c0_g1_i2.p1", "Ephydatia_fluviatilis_DN10187_c0_g2_i2.p1", "Ephydatia_fluviatilis_DN10368_c0_g1_i2.p1", "Ephydatia_fluviatilis_DN10378_c0_g1_i3.p1", "Ephydatia_fluviatilis_DN10394_c0_g1_i1.p1", "Ephydatia_fluviatilis_DN10485_c0_g1_…
300	GO:0007030	Golgi organization	7	2	1.32	0.3929	c("Ephydatia_fluviatilis_DN25022_c0_g1_i1.p1", "Ephydatia_fluviatilis_DN6104_c0_g1_i1.p1")
301	GO:0000724	double-strand break repair via homologou...	7	2	1.32	0.3929	c("Ephydatia_fluviatilis_DN10755_c1_g1_i5.p1", "Ephydatia_fluviatilis_DN4843_c0_g1_i2.p1")
302	GO:0009116	nucleoside metabolic process	24	8	4.54	0.4010	c("Ephydatia_fluviatilis_DN1135_c0_g1_i1.p1", "Ephydatia_fluviatilis_DN1272_c0_g1_i13.p1", "Ephydatia_fluviatilis_DN2116_c0_g1_i1.p1", "Ephydatia_fluviatilis_DN29688_c0_g1_i1.p1", "Ephydatia_fluviatilis_DN4559_c0_g1_i2.p1", "Ephydatia_fluviatilis_DN810_c0_g1_i9.p1", "Ephydatia_fluviatilis_DN8219_c0_g1_i1.p1", "Ephydatia_fluviatilis_DN9377_c0_g1_i2.p1")
303	GO:0006825	copper ion transport	12	3	2.27	0.4026	c("Ephydatia_fluviatilis_DN13173_c0_g1_i6.p1", "Ephydatia_fluviatilis_DN1906_c0_g1_i1.p1", "Ephydatia_fluviatilis_DN1906_c0_g1_i2.p1")
304	GO:0006801	superoxide metabolic process	12	3	2.27	0.4026	c("Ephydatia_fluviatilis_DN16_c0_g1_i1.p1", "Ephydatia_fluviatilis_DN16_c0_g1_i5.p2", "Ephydatia_fluviatilis_DN786_c0_g1_i1.p1")
305	GO:0070588	calcium ion transmembrane transport	12	3	2.27	0.4026	c("Ephydatia_fluviatilis_DN1180_c0_g1_i10.p1", "Ephydatia_fluviatilis_DN1180_c0_g1_i4.p1", "Ephydatia_fluviatilis_DN1180_c0_g1_i7.p1")
306	GO:0048015	phosphatidylinositol-mediated signaling	18	4	3.4	0.4512	c("Ephydatia_fluviatilis_DN3965_c0_g1_i5.p1", "Ephydatia_fluviatilis_DN3965_c0_g1_i6.p1", "Ephydatia_fluviatilis_DN3965_c0_g2_i4.p1", "Ephydatia_fluviatilis_DN3965_c0_g2_i5.p1")
307	GO:0009072	aromatic amino acid family metabolic pro...	13	3	2.46	0.4575	c("Ephydatia_fluviatilis_DN241_c0_g1_i1.p1", "Ephydatia_fluviatilis_DN2485_c0_g1_i1.p1", "Ephydatia_fluviatilis_DN46688_c0_g1_i1.p1")
308	GO:1901135	carbohydrate derivative metabolic proces...	182	55	34.4	0.4602	c("Ephydatia_fluviatilis_DN10420_c0_g1_i4.p1", "Ephydatia_fluviatilis_DN10965_c0_g1_i4.p1", "Ephydatia_fluviatilis_DN10985_c0_g2_i1.p1", "Ephydatia_fluviatilis_DN1135_c0_g1_i1.p1", "Ephydatia_fluviatilis_DN11567_c0_g1_i2.p1", "Ephydatia_fluviatilis_DN1195_c0_g1_i1.p1", "Ephydatia_fluviatilis_DN11992_c0_g1_i1.p1", "Ephydatia_fluviatilis_DN1272_c0_g1_i13.p1", "Ephydatia_fluviatilis_DN1283_c0_g1_i3.…
309	GO:0006402	mRNA catabolic process	16	7	3.02	0.4656	c("Ephydatia_fluviatilis_DN15315_c0_g1_i2.p1", "Ephydatia_fluviatilis_DN2054_c0_g1_i1.p1", "Ephydatia_fluviatilis_DN2876_c1_g1_i7.p1", "Ephydatia_fluviatilis_DN34377_c0_g1_i1.p1", "Ephydatia_fluviatilis_DN40360_c0_g1_i1.p1", "Ephydatia_fluviatilis_DN6742_c0_g1_i1.p1", "Ephydatia_fluviatilis_DN976_c0_g1_i1.p1")
310	GO:0000278	mitotic cell cycle	30	9	5.67	0.4658	c("Ephydatia_fluviatilis_DN3402_c0_g1_i2.p1", "Ephydatia_fluviatilis_DN34575_c0_g1_i1.p1", "Ephydatia_fluviatilis_DN47053_c0_g1_i1.p1", "Ephydatia_fluviatilis_DN5899_c0_g1_i1.p1", "Ephydatia_fluviatilis_DN6242_c0_g2_i2.p1", "Ephydatia_fluviatilis_DN8183_c0_g1_i3.p1", "Ephydatia_fluviatilis_DN8620_c0_g1_i1.p1", "Ephydatia_fluviatilis_DN8989_c0_g1_i1.p1", "Ephydatia_fluviatilis_DN9013_c0_g1_i2.p1")
311	GO:0006637	acyl-CoA metabolic process	10	4	1.89	0.4662	c("Ephydatia_fluviatilis_DN3884_c1_g1_i2.p1", "Ephydatia_fluviatilis_DN4234_c0_g1_i1.p1", "Ephydatia_fluviatilis_DN5586_c0_g1_i9.p1", "Ephydatia_fluviatilis_DN636_c0_g1_i2.p1")
312	GO:0033014	tetrapyrrole biosynthetic process	7	3	1.32	0.4663	c("Ephydatia_fluviatilis_DN1500_c0_g1_i1.p1", "Ephydatia_fluviatilis_DN34742_c0_g1_i1.p1", "Ephydatia_fluviatilis_DN53238_c0_g1_i1.p1")
313	GO:0032008	positive regulation of TOR signaling	4	2	0.76	0.4664	c("Ephydatia_fluviatilis_DN6048_c0_g1_i1.p1", "Ephydatia_fluviatilis_DN9327_c0_g1_i3.p1")
314	GO:0006388	tRNA splicing, via endonucleolytic cleav...	3	1	0.57	0.4667	Ephydatia_fluviatilis_DN10143_c0_g1_i1.p1
315	GO:0006564	L-serine biosynthetic process	3	1	0.57	0.4667	Ephydatia_fluviatilis_DN1478_c0_g1_i1.p1
316	GO:0097720	calcineurin-mediated signaling	3	1	0.57	0.4667	Ephydatia_fluviatilis_DN1646_c0_g1_i10.p1
317	GO:0019236	response to pheromone	3	1	0.57	0.4667	Ephydatia_fluviatilis_DN2934_c0_g1_i6.p1
318	GO:0051103	DNA ligation involved in DNA repair	3	1	0.57	0.4667	Ephydatia_fluviatilis_DN12551_c0_g1_i1.p1
319	GO:0006012	galactose metabolic process	3	1	0.57	0.4667	Ephydatia_fluviatilis_DN41642_c0_g1_i1.p1
320	GO:0042264	peptidyl-aspartic acid hydroxylation	3	1	0.57	0.4667	Ephydatia_fluviatilis_DN30113_c0_g1_i1.p1
321	GO:0015914	phospholipid transport	24	5	4.54	0.4855	c("Ephydatia_fluviatilis_DN168_c0_g1_i1.p1", "Ephydatia_fluviatilis_DN19319_c0_g1_i4.p1", "Ephydatia_fluviatilis_DN409_c0_g1_i12.p1", "Ephydatia_fluviatilis_DN409_c0_g1_i2.p1", "Ephydatia_fluviatilis_DN409_c0_g1_i9.p1")
322	GO:0035194	posttranscriptional gene silencing by RN...	30	6	5.67	0.5244	c("Ephydatia_fluviatilis_DN26768_c0_g1_i2.p1", "Ephydatia_fluviatilis_DN3331_c1_g1_i1.p1", "Ephydatia_fluviatilis_DN3404_c0_g1_i1.p1", "Ephydatia_fluviatilis_DN3404_c0_g1_i20.p1", "Ephydatia_fluviatilis_DN3404_c0_g1_i6.p1", "Ephydatia_fluviatilis_DN6836_c0_g1_i2.p1")
323	GO:0007005	mitochondrion organization	23	15	4.35	0.5250	c("Ephydatia_fluviatilis_DN13654_c0_g1_i5.p1", "Ephydatia_fluviatilis_DN1847_c0_g2_i3.p1", "Ephydatia_fluviatilis_DN2382_c0_g1_i3.p1", "Ephydatia_fluviatilis_DN2601_c0_g1_i1.p3", "Ephydatia_fluviatilis_DN30212_c0_g1_i1.p1", "Ephydatia_fluviatilis_DN3290_c0_g1_i2.p1", "Ephydatia_fluviatilis_DN3632_c0_g1_i4.p1", "Ephydatia_fluviatilis_DN4362_c0_g1_i1.p1", "Ephydatia_fluviatilis_DN46779_c0_g1_i1.p1"…
324	GO:0006904	vesicle docking involved in exocytosis	9	2	1.7	0.5301	c("Ephydatia_fluviatilis_DN11092_c0_g1_i1.p1", "Ephydatia_fluviatilis_DN11092_c0_g1_i3.p1")
325	GO:0006367	transcription initiation from RNA polyme...	9	2	1.7	0.5301	c("Ephydatia_fluviatilis_DN46955_c0_g1_i1.p1", "Ephydatia_fluviatilis_DN7001_c0_g1_i2.p1")
326	GO:0006629	lipid metabolic process	300	60	56.71	0.5445	c("Ephydatia_fluviatilis_DN10494_c0_g1_i3.p1", "Ephydatia_fluviatilis_DN10985_c0_g2_i1.p1", "Ephydatia_fluviatilis_DN1153_c0_g1_i9.p1", "Ephydatia_fluviatilis_DN11567_c0_g1_i2.p1", "Ephydatia_fluviatilis_DN11992_c0_g1_i1.p1", "Ephydatia_fluviatilis_DN123_c0_g1_i11.p1", "Ephydatia_fluviatilis_DN1321_c0_g1_i2.p1", "Ephydatia_fluviatilis_DN1321_c0_g1_i3.p1", "Ephydatia_fluviatilis_DN1321_c0_g1_i4.p1…
327	GO:0006511	ubiquitin-dependent protein catabolic pr...	97	20	18.34	0.5493	c("Ephydatia_fluviatilis_DN10728_c0_g1_i1.p2", "Ephydatia_fluviatilis_DN10787_c0_g1_i2.p1", "Ephydatia_fluviatilis_DN11712_c0_g1_i1.p1", "Ephydatia_fluviatilis_DN1717_c0_g1_i1.p1", "Ephydatia_fluviatilis_DN1942_c0_g1_i1.p1", "Ephydatia_fluviatilis_DN2122_c0_g1_i1.p1", "Ephydatia_fluviatilis_DN21546_c0_g1_i1.p1", "Ephydatia_fluviatilis_DN3476_c0_g1_i1.p1", "Ephydatia_fluviatilis_DN3677_c0_g1_i4.p1…
328	GO:0065003	protein-containing complex assembly	108	39	20.41	0.5613	c("Ephydatia_fluviatilis_DN10407_c0_g1_i1.p2", "Ephydatia_fluviatilis_DN10956_c0_g1_i4.p1", "Ephydatia_fluviatilis_DN11357_c0_g1_i5.p1", "Ephydatia_fluviatilis_DN13014_c0_g1_i2.p1", "Ephydatia_fluviatilis_DN13173_c0_g1_i6.p1", "Ephydatia_fluviatilis_DN13529_c0_g1_i3.p1", "Ephydatia_fluviatilis_DN13914_c0_g1_i1.p1", "Ephydatia_fluviatilis_DN13914_c0_g1_i2.p1", "Ephydatia_fluviatilis_DN1539_c0_g1_i…
329	GO:0009311	oligosaccharide metabolic process	5	2	0.95	0.5673	c("Ephydatia_fluviatilis_DN10414_c0_g1_i1.p1", "Ephydatia_fluviatilis_DN1380_c0_g1_i7.p1")
330	GO:0006890	retrograde vesicle-mediated transport, G...	4	1	0.76	0.5676	Ephydatia_fluviatilis_DN6569_c0_g1_i9.p1
331	GO:0015910	peroxisomal long-chain fatty acid import	4	1	0.76	0.5676	Ephydatia_fluviatilis_DN2291_c0_g1_i1.p1
332	GO:0015937	coenzyme A biosynthetic process	4	1	0.76	0.5676	Ephydatia_fluviatilis_DN2811_c0_g1_i6.p1
333	GO:0018095	protein polyglutamylation	4	1	0.76	0.5676	Ephydatia_fluviatilis_DN9406_c0_g1_i3.p1
334	GO:0006874	cellular calcium ion homeostasis	4	1	0.76	0.5676	Ephydatia_fluviatilis_DN18766_c0_g1_i2.p1
335	GO:0070940	dephosphorylation of RNA polymerase II C...	4	1	0.76	0.5676	Ephydatia_fluviatilis_DN9824_c0_g1_i8.p1
336	GO:0006561	proline biosynthetic process	4	1	0.76	0.5676	Ephydatia_fluviatilis_DN1638_c0_g1_i4.p1
337	GO:0032007	negative regulation of TOR signaling	4	1	0.76	0.5676	Ephydatia_fluviatilis_DN59403_c0_g1_i1.p1
338	GO:0006478	peptidyl-tyrosine sulfation	4	1	0.76	0.5676	Ephydatia_fluviatilis_DN29761_c0_g1_i1.p1
339	GO:0007131	reciprocal meiotic recombination	4	1	0.76	0.5676	Ephydatia_fluviatilis_DN10069_c0_g1_i2.p1
340	GO:0010212	response to ionizing radiation	4	1	0.76	0.5676	Ephydatia_fluviatilis_DN8620_c0_g1_i1.p1
341	GO:0006098	pentose-phosphate shunt	4	1	0.76	0.5676	Ephydatia_fluviatilis_DN47392_c0_g1_i1.p1
342	GO:0032367	intracellular cholesterol transport	4	1	0.76	0.5676	Ephydatia_fluviatilis_DN500_c0_g1_i3.p1
343	GO:0043248	proteasome assembly	4	1	0.76	0.5676	Ephydatia_fluviatilis_DN10407_c0_g1_i1.p2
344	GO:0030166	proteoglycan biosynthetic process	4	1	0.76	0.5676	Ephydatia_fluviatilis_DN7010_c0_g1_i2.p1
345	GO:0042073	intraciliary transport	4	1	0.76	0.5676	Ephydatia_fluviatilis_DN2581_c0_g1_i1.p1
346	GO:0051725	protein de-ADP-ribosylation	4	1	0.76	0.5676	Ephydatia_fluviatilis_DN394_c0_g1_i6.p1
347	GO:0008272	sulfate transport	16	3	3.02	0.6065	c("Ephydatia_fluviatilis_DN4746_c0_g1_i3.p1", "Ephydatia_fluviatilis_DN5873_c0_g1_i4.p1", "Ephydatia_fluviatilis_DN8661_c0_g1_i22.p1")
348	GO:0046854	phosphatidylinositol phosphorylation	22	4	4.16	0.6202	c("Ephydatia_fluviatilis_DN3965_c0_g1_i5.p1", "Ephydatia_fluviatilis_DN3965_c0_g1_i6.p1", "Ephydatia_fluviatilis_DN3965_c0_g2_i4.p1", "Ephydatia_fluviatilis_DN3965_c0_g2_i5.p1")
349	GO:0060271	cilium assembly	37	6	6.99	0.6328	c("Ephydatia_fluviatilis_DN12414_c0_g1_i3.p1", "Ephydatia_fluviatilis_DN2289_c0_g1_i3.p1", "Ephydatia_fluviatilis_DN2581_c0_g1_i1.p1", "Ephydatia_fluviatilis_DN3066_c0_g1_i1.p1", "Ephydatia_fluviatilis_DN3066_c0_g1_i7.p1", "Ephydatia_fluviatilis_DN7956_c0_g1_i1.p1")
350	GO:0006310	DNA recombination	83	14	15.69	0.6346	c("Ephydatia_fluviatilis_DN10069_c0_g1_i2.p1", "Ephydatia_fluviatilis_DN1056_c0_g1_i1.p1", "Ephydatia_fluviatilis_DN10755_c1_g1_i5.p1", "Ephydatia_fluviatilis_DN12551_c0_g1_i1.p1", "Ephydatia_fluviatilis_DN16841_c0_g1_i1.p1", "Ephydatia_fluviatilis_DN18190_c0_g1_i2.p1", "Ephydatia_fluviatilis_DN21513_c0_g1_i1.p1", "Ephydatia_fluviatilis_DN2452_c0_g1_i2.p1", "Ephydatia_fluviatilis_DN2806_c0_g1_i1.…
351	GO:0006325	chromatin organization	63	17	11.91	0.6476	c("Ephydatia_fluviatilis_DN10157_c0_g1_i12.p1", "Ephydatia_fluviatilis_DN13014_c0_g1_i2.p1", "Ephydatia_fluviatilis_DN13914_c0_g1_i1.p1", "Ephydatia_fluviatilis_DN13914_c0_g1_i2.p1", "Ephydatia_fluviatilis_DN16375_c0_g1_i2.p1", "Ephydatia_fluviatilis_DN3579_c0_g1_i1.p1", "Ephydatia_fluviatilis_DN3637_c0_g1_i1.p1", "Ephydatia_fluviatilis_DN3702_c1_g1_i1.p1", "Ephydatia_fluviatilis_DN41408_c0_g1_i1…
352	GO:0036297	interstrand cross-link repair	5	1	0.95	0.6494	Ephydatia_fluviatilis_DN5579_c0_g1_i7.p1
353	GO:0007099	centriole replication	5	1	0.95	0.6494	Ephydatia_fluviatilis_DN9274_c0_g1_i4.p1
354	GO:0006435	threonyl-tRNA aminoacylation	5	1	0.95	0.6494	Ephydatia_fluviatilis_DN53001_c0_g1_i1.p1
355	GO:0030433	ubiquitin-dependent ERAD pathway	5	1	0.95	0.6494	Ephydatia_fluviatilis_DN3677_c0_g1_i4.p1
356	GO:0033674	positive regulation of kinase activity	5	1	0.95	0.6494	Ephydatia_fluviatilis_DN13664_c0_g1_i1.p1
357	GO:0006338	chromatin remodeling	24	4	4.54	0.6499	c("Ephydatia_fluviatilis_DN10157_c0_g1_i12.p1", "Ephydatia_fluviatilis_DN3702_c1_g1_i1.p1", "Ephydatia_fluviatilis_DN9030_c0_g1_i3.p1", "Ephydatia_fluviatilis_DN953_c0_g1_i5.p1")
358	GO:0016579	protein deubiquitination	63	11	11.91	0.6658	c("Ephydatia_fluviatilis_DN10787_c0_g1_i2.p1", "Ephydatia_fluviatilis_DN14273_c0_g1_i9.p2", "Ephydatia_fluviatilis_DN21546_c0_g1_i1.p1", "Ephydatia_fluviatilis_DN30078_c0_g1_i1.p1", "Ephydatia_fluviatilis_DN3861_c0_g1_i2.p1", "Ephydatia_fluviatilis_DN53155_c0_g1_i1.p1", "Ephydatia_fluviatilis_DN5756_c0_g1_i3.p1", "Ephydatia_fluviatilis_DN676_c0_g2_i9.p1", "Ephydatia_fluviatilis_DN7013_c0_g1_i1.p1…
359	GO:0006099	tricarboxylic acid cycle	12	2	2.27	0.6930	c("Ephydatia_fluviatilis_DN2228_c0_g1_i1.p1", "Ephydatia_fluviatilis_DN3497_c0_g1_i2.p1")
360	GO:0007062	sister chromatid cohesion	10	5	1.89	0.7146	c("Ephydatia_fluviatilis_DN3402_c0_g1_i2.p1", "Ephydatia_fluviatilis_DN4843_c0_g1_i2.p1", "Ephydatia_fluviatilis_DN6242_c0_g2_i2.p1", "Ephydatia_fluviatilis_DN8183_c0_g1_i3.p1", "Ephydatia_fluviatilis_DN9013_c0_g1_i2.p1")
361	GO:0032088	negative regulation of NF-kappaB transcr...	6	1	1.13	0.7157	Ephydatia_fluviatilis_DN6360_c0_g1_i9.p1
362	GO:0008063	Toll signaling pathway	6	1	1.13	0.7157	Ephydatia_fluviatilis_DN6360_c0_g1_i9.p1
363	GO:0006471	protein ADP-ribosylation	6	1	1.13	0.7157	Ephydatia_fluviatilis_DN5326_c0_g1_i1.p1
364	GO:0015696	ammonium transport	6	1	1.13	0.7157	Ephydatia_fluviatilis_DN1213_c0_g1_i1.p1
365	GO:0006633	fatty acid biosynthetic process	6	1	1.13	0.7157	Ephydatia_fluviatilis_DN319_c0_g1_i1.p2
366	GO:0010038	response to metal ion	6	1	1.13	0.7157	Ephydatia_fluviatilis_DN378_c0_g1_i1.p1
367	GO:0006284	base-excision repair	6	1	1.13	0.7157	Ephydatia_fluviatilis_DN7098_c0_g1_i2.p1
368	GO:0070286	axonemal dynein complex assembly	6	1	1.13	0.7157	Ephydatia_fluviatilis_DN7956_c0_g1_i1.p1
369	GO:0006464	cellular protein modification process	1234	136	233.26	0.7212	c("Ephydatia_fluviatilis_DN1016_c0_g1_i5.p1", "Ephydatia_fluviatilis_DN1034_c0_g1_i1.p1", "Ephydatia_fluviatilis_DN10685_c0_g1_i3.p1", "Ephydatia_fluviatilis_DN10712_c0_g1_i5.p1", "Ephydatia_fluviatilis_DN10787_c0_g1_i2.p1", "Ephydatia_fluviatilis_DN10869_c0_g1_i3.p1", "Ephydatia_fluviatilis_DN10985_c0_g2_i1.p1", "Ephydatia_fluviatilis_DN11567_c0_g1_i2.p1", "Ephydatia_fluviatilis_DN1195_c0_g1_i1.…
370	GO:0006751	glutathione catabolic process	13	2	2.46	0.7358	c("Ephydatia_fluviatilis_DN1742_c0_g1_i5.p1", "Ephydatia_fluviatilis_DN3748_c0_g1_i1.p1")
371	GO:0006486	protein glycosylation	49	13	9.26	0.7467	c("Ephydatia_fluviatilis_DN10985_c0_g2_i1.p1", "Ephydatia_fluviatilis_DN11567_c0_g1_i2.p1", "Ephydatia_fluviatilis_DN1195_c0_g1_i1.p1", "Ephydatia_fluviatilis_DN1283_c0_g1_i3.p1", "Ephydatia_fluviatilis_DN30087_c0_g1_i1.p1", "Ephydatia_fluviatilis_DN34241_c0_g1_i1.p1", "Ephydatia_fluviatilis_DN40284_c0_g1_i1.p1", "Ephydatia_fluviatilis_DN569_c0_g2_i3.p1", "Ephydatia_fluviatilis_DN5729_c0_g1_i2.p1…
372	GO:0010468	regulation of gene expression	317	72	59.92	0.7654	c("Ephydatia_fluviatilis_DN10187_c0_g2_i2.p1", "Ephydatia_fluviatilis_DN10343_c0_g1_i1.p1", "Ephydatia_fluviatilis_DN10485_c0_g1_i2.p1", "Ephydatia_fluviatilis_DN113_c0_g1_i2.p1", "Ephydatia_fluviatilis_DN12979_c0_g1_i1.p1", "Ephydatia_fluviatilis_DN13664_c0_g1_i1.p1", "Ephydatia_fluviatilis_DN1378_c1_g1_i1.p1", "Ephydatia_fluviatilis_DN15315_c0_g1_i2.p1", "Ephydatia_fluviatilis_DN16375_c0_g1_i2.…
373	GO:0006261	DNA-dependent DNA replication	25	13	4.73	0.7668	c("Ephydatia_fluviatilis_DN10755_c1_g1_i5.p1", "Ephydatia_fluviatilis_DN11939_c0_g1_i1.p1", "Ephydatia_fluviatilis_DN1489_c0_g1_i1.p1", "Ephydatia_fluviatilis_DN17192_c0_g1_i14.p1", "Ephydatia_fluviatilis_DN20379_c0_g1_i1.p1", "Ephydatia_fluviatilis_DN226_c1_g3_i1.p1", "Ephydatia_fluviatilis_DN2358_c0_g1_i2.p1", "Ephydatia_fluviatilis_DN3631_c0_g1_i1.p1", "Ephydatia_fluviatilis_DN4198_c0_g1_i2.p1…
374	GO:0034968	histone lysine methylation	7	1	1.32	0.7695	Ephydatia_fluviatilis_DN53393_c0_g1_i1.p1
375	GO:0050688	regulation of defense response to virus	7	1	1.32	0.7695	Ephydatia_fluviatilis_DN6360_c0_g1_i9.p1
376	GO:0033209	tumor necrosis factor-mediated signaling...	7	1	1.32	0.7695	Ephydatia_fluviatilis_DN6360_c0_g1_i9.p1
377	GO:0001817	regulation of cytokine production	7	1	1.32	0.7695	Ephydatia_fluviatilis_DN6360_c0_g1_i9.p1
378	GO:0000077	DNA damage checkpoint	7	1	1.32	0.7695	Ephydatia_fluviatilis_DN7388_c0_g1_i1.p2
379	GO:0043044	ATP-dependent chromatin remodeling	7	1	1.32	0.7695	Ephydatia_fluviatilis_DN953_c0_g1_i5.p1
380	GO:0051225	spindle assembly	7	1	1.32	0.7695	Ephydatia_fluviatilis_DN10488_c0_g1_i1.p1
381	GO:0016042	lipid catabolic process	56	6	10.59	0.7708	c("Ephydatia_fluviatilis_DN1153_c0_g1_i9.p1", "Ephydatia_fluviatilis_DN15560_c0_g1_i1.p1", "Ephydatia_fluviatilis_DN199_c0_g1_i4.p1", "Ephydatia_fluviatilis_DN850_c0_g1_i14.p1", "Ephydatia_fluviatilis_DN850_c0_g1_i20.p1", "Ephydatia_fluviatilis_DN850_c0_g1_i4.p1")
382	GO:0006821	chloride transport	33	5	6.24	0.7749	c("Ephydatia_fluviatilis_DN11382_c0_g1_i1.p1", "Ephydatia_fluviatilis_DN3660_c1_g1_i1.p1", "Ephydatia_fluviatilis_DN5660_c0_g1_i3.p1", "Ephydatia_fluviatilis_DN6750_c0_g1_i1.p1", "Ephydatia_fluviatilis_DN7246_c0_g1_i1.p1")
383	GO:0006886	intracellular protein transport	126	39	23.82	0.7967	c("Ephydatia_fluviatilis_DN1018_c0_g1_i1.p1", "Ephydatia_fluviatilis_DN1036_c0_g1_i10.p1", "Ephydatia_fluviatilis_DN10407_c0_g1_i1.p2", "Ephydatia_fluviatilis_DN10734_c0_g1_i3.p1", "Ephydatia_fluviatilis_DN11314_c0_g1_i2.p1", "Ephydatia_fluviatilis_DN1229_c0_g1_i3.p1", "Ephydatia_fluviatilis_DN13654_c0_g1_i5.p1", "Ephydatia_fluviatilis_DN16476_c0_g1_i5.p1", "Ephydatia_fluviatilis_DN1925_c0_g1_i2.…
384	GO:0006542	glutamine biosynthetic process	8	1	1.51	0.8131	Ephydatia_fluviatilis_DN538_c0_g1_i8.p1
385	GO:0071897	DNA biosynthetic process	8	1	1.51	0.8131	Ephydatia_fluviatilis_DN12551_c0_g1_i1.p1
386	GO:0043123	positive regulation of I-kappaB kinase/N...	8	1	1.51	0.8131	Ephydatia_fluviatilis_DN5784_c0_g1_i10.p1
387	GO:0007160	cell-matrix adhesion	36	5	6.8	0.8376	c("Ephydatia_fluviatilis_DN1221_c0_g1_i1.p1", "Ephydatia_fluviatilis_DN1221_c0_g1_i6.p1", "Ephydatia_fluviatilis_DN3854_c0_g1_i1.p1", "Ephydatia_fluviatilis_DN5077_c0_g1_i4.p1", "Ephydatia_fluviatilis_DN6397_c0_g1_i1.p1")
388	GO:0008654	phospholipid biosynthetic process	33	13	6.24	0.8465	c("Ephydatia_fluviatilis_DN11992_c0_g1_i1.p1", "Ephydatia_fluviatilis_DN123_c0_g1_i11.p1", "Ephydatia_fluviatilis_DN15002_c0_g1_i1.p1", "Ephydatia_fluviatilis_DN19618_c0_g1_i1.p1", "Ephydatia_fluviatilis_DN2077_c0_g1_i4.p1", "Ephydatia_fluviatilis_DN2077_c0_g1_i9.p1", "Ephydatia_fluviatilis_DN3884_c1_g1_i2.p1", "Ephydatia_fluviatilis_DN3951_c0_g1_i2.p1", "Ephydatia_fluviatilis_DN46991_c0_g1_i1.p1…
389	GO:0006796	phosphate-containing compound metabolic ...	1118	107	211.33	0.8468	c("Ephydatia_fluviatilis_DN1016_c0_g1_i5.p1", "Ephydatia_fluviatilis_DN1034_c0_g1_i1.p1", "Ephydatia_fluviatilis_DN10685_c0_g1_i3.p1", "Ephydatia_fluviatilis_DN10712_c0_g1_i5.p1", "Ephydatia_fluviatilis_DN10869_c0_g1_i3.p1", "Ephydatia_fluviatilis_DN1145_c0_g1_i1.p1", "Ephydatia_fluviatilis_DN11992_c0_g1_i1.p1", "Ephydatia_fluviatilis_DN1210_c0_g1_i7.p1", "Ephydatia_fluviatilis_DN1210_c0_g3_i1.p1…
390	GO:0051260	protein homooligomerization	9	1	1.7	0.8485	Ephydatia_fluviatilis_DN46557_c0_g1_i1.p1
391	GO:0006006	glucose metabolic process	9	1	1.7	0.8485	Ephydatia_fluviatilis_DN47392_c0_g1_i1.p1
392	GO:0051726	regulation of cell cycle	36	6	6.8	0.8771	c("Ephydatia_fluviatilis_DN34575_c0_g1_i1.p1", "Ephydatia_fluviatilis_DN59911_c0_g1_i1.p1", "Ephydatia_fluviatilis_DN7388_c0_g1_i1.p2", "Ephydatia_fluviatilis_DN8620_c0_g1_i1.p1", "Ephydatia_fluviatilis_DN8989_c0_g1_i1.p1", "Ephydatia_fluviatilis_DN9007_c0_g1_i1.p2")
393	GO:0046856	phosphatidylinositol dephosphorylation	18	2	3.4	0.8807	c("Ephydatia_fluviatilis_DN1376_c0_g2_i1.p1", "Ephydatia_fluviatilis_DN3844_c0_g1_i5.p1")
394	GO:0015031	protein transport	153	43	28.92	0.8881	c("Ephydatia_fluviatilis_DN1018_c0_g1_i1.p1", "Ephydatia_fluviatilis_DN1036_c0_g1_i10.p1", "Ephydatia_fluviatilis_DN10407_c0_g1_i1.p2", "Ephydatia_fluviatilis_DN10734_c0_g1_i3.p1", "Ephydatia_fluviatilis_DN11314_c0_g1_i2.p1", "Ephydatia_fluviatilis_DN1229_c0_g1_i3.p1", "Ephydatia_fluviatilis_DN13654_c0_g1_i5.p1", "Ephydatia_fluviatilis_DN16476_c0_g1_i5.p1", "Ephydatia_fluviatilis_DN1925_c0_g1_i2.…
395	GO:0006914	autophagy	26	3	4.91	0.8940	c("Ephydatia_fluviatilis_DN2599_c0_g2_i1.p2", "Ephydatia_fluviatilis_DN2599_c0_g2_i2.p2", "Ephydatia_fluviatilis_DN60033_c0_g1_i1.p1")
396	GO:0051301	cell division	11	1	2.08	0.9004	Ephydatia_fluviatilis_DN1489_c0_g1_i1.p1
397	GO:0045087	innate immune response	11	1	2.08	0.9004	Ephydatia_fluviatilis_DN6360_c0_g1_i9.p1
398	GO:0006508	proteolysis	493	88	93.19	0.9108	c("Ephydatia_fluviatilis_DN0_c0_g1_i4.p1", "Ephydatia_fluviatilis_DN10394_c0_g1_i1.p1", "Ephydatia_fluviatilis_DN1043_c0_g1_i1.p1", "Ephydatia_fluviatilis_DN1047_c0_g1_i1.p1", "Ephydatia_fluviatilis_DN10728_c0_g1_i1.p2", "Ephydatia_fluviatilis_DN10787_c0_g1_i2.p1", "Ephydatia_fluviatilis_DN10967_c0_g1_i1.p1", "Ephydatia_fluviatilis_DN1104_c0_g1_i2.p1", "Ephydatia_fluviatilis_DN11712_c0_g1_i1.p1",…
399	GO:0006644	phospholipid metabolic process	91	20	17.2	0.9185	c("Ephydatia_fluviatilis_DN11992_c0_g1_i1.p1", "Ephydatia_fluviatilis_DN123_c0_g1_i11.p1", "Ephydatia_fluviatilis_DN1365_c0_g1_i1.p1", "Ephydatia_fluviatilis_DN1376_c0_g2_i1.p1", "Ephydatia_fluviatilis_DN15002_c0_g1_i1.p1", "Ephydatia_fluviatilis_DN19618_c0_g1_i1.p1", "Ephydatia_fluviatilis_DN2077_c0_g1_i4.p1", "Ephydatia_fluviatilis_DN2077_c0_g1_i9.p1", "Ephydatia_fluviatilis_DN3844_c0_g1_i5.p1"…
400	GO:0045892	negative regulation of transcription, DN...	14	2	2.65	0.9192	c("Ephydatia_fluviatilis_DN2844_c0_g1_i1.p1", "Ephydatia_fluviatilis_DN6029_c0_g1_i1.p1")
401	GO:0016573	histone acetylation	12	1	2.27	0.9193	Ephydatia_fluviatilis_DN6029_c0_g1_i1.p1
402	GO:0006096	glycolytic process	12	1	2.27	0.9193	Ephydatia_fluviatilis_DN17147_c0_g1_i1.p1
403	GO:0006013	mannose metabolic process	21	2	3.97	0.9279	c("Ephydatia_fluviatilis_DN1150_c0_g1_i8.p1", "Ephydatia_fluviatilis_DN2445_c0_g1_i1.p1")
404	GO:0016485	protein processing	17	4	3.21	0.9342	c("Ephydatia_fluviatilis_DN2182_c0_g1_i1.p1", "Ephydatia_fluviatilis_DN2182_c0_g1_i2.p1", "Ephydatia_fluviatilis_DN36038_c0_g1_i1.p2", "Ephydatia_fluviatilis_DN4864_c0_g1_i3.p3")
405	GO:0007034	vacuolar transport	13	1	2.46	0.9346	Ephydatia_fluviatilis_DN4372_c0_g1_i5.p1
406	GO:0016052	carbohydrate catabolic process	25	2	4.73	0.9348	c("Ephydatia_fluviatilis_DN17147_c0_g1_i1.p1", "Ephydatia_fluviatilis_DN2805_c0_g1_i1.p1")
407	GO:0007178	transmembrane receptor protein serine/th...	17	3	3.21	0.9467	c("Ephydatia_fluviatilis_DN113_c0_g1_i2.p1", "Ephydatia_fluviatilis_DN1976_c0_g1_i2.p1", "Ephydatia_fluviatilis_DN6971_c0_g1_i10.p1")
408	GO:0007275	multicellular organism development	29	5	5.48	0.9568	c("Ephydatia_fluviatilis_DN11712_c0_g1_i1.p1", "Ephydatia_fluviatilis_DN12093_c0_g1_i2.p1", "Ephydatia_fluviatilis_DN2108_c0_g1_i2.p1", "Ephydatia_fluviatilis_DN3306_c0_g1_i1.p1", "Ephydatia_fluviatilis_DN9303_c0_g1_i3.p1")
409	GO:0009966	regulation of signal transduction	75	9	14.18	0.9574	c("Ephydatia_fluviatilis_DN113_c0_g1_i2.p1", "Ephydatia_fluviatilis_DN1976_c0_g1_i2.p1", "Ephydatia_fluviatilis_DN3179_c0_g1_i5.p1", "Ephydatia_fluviatilis_DN5784_c0_g1_i10.p1", "Ephydatia_fluviatilis_DN59403_c0_g1_i1.p1", "Ephydatia_fluviatilis_DN6048_c0_g1_i1.p1", "Ephydatia_fluviatilis_DN8461_c0_g1_i1.p1", "Ephydatia_fluviatilis_DN9327_c0_g1_i3.p1", "Ephydatia_fluviatilis_DN9693_c0_g1_i5.p1")
410	GO:0006355	regulation of transcription, DNA-templat...	243	43	45.93	0.9619	c("Ephydatia_fluviatilis_DN10187_c0_g2_i2.p1", "Ephydatia_fluviatilis_DN10485_c0_g1_i2.p1", "Ephydatia_fluviatilis_DN113_c0_g1_i2.p1", "Ephydatia_fluviatilis_DN12979_c0_g1_i1.p1", "Ephydatia_fluviatilis_DN1378_c1_g1_i1.p1", "Ephydatia_fluviatilis_DN16375_c0_g1_i2.p1", "Ephydatia_fluviatilis_DN17624_c0_g1_i2.p1", "Ephydatia_fluviatilis_DN1783_c0_g1_i5.p1", "Ephydatia_fluviatilis_DN18276_c0_g1_i1.p…
411	GO:0032012	regulation of ARF protein signal transdu...	16	1	3.02	0.9652	Ephydatia_fluviatilis_DN8461_c0_g1_i1.p1
412	GO:0006313	transposition, DNA-mediated	16	1	3.02	0.9652	Ephydatia_fluviatilis_DN18190_c0_g1_i2.p1
413	GO:0042908	xenobiotic transport	18	1	3.4	0.9771	Ephydatia_fluviatilis_DN3293_c0_g3_i6.p1
414	GO:0016197	endosomal transport	18	1	3.4	0.9771	Ephydatia_fluviatilis_DN5886_c0_g1_i2.p1
415	GO:0042981	regulation of apoptotic process	75	8	14.18	0.9821	c("Ephydatia_fluviatilis_DN10978_c0_g1_i1.p1", "Ephydatia_fluviatilis_DN2895_c0_g1_i8.p1", "Ephydatia_fluviatilis_DN47669_c0_g1_i1.p1", "Ephydatia_fluviatilis_DN54025_c0_g1_i1.p1", "Ephydatia_fluviatilis_DN6360_c0_g1_i9.p1", "Ephydatia_fluviatilis_DN7211_c0_g1_i2.p1", "Ephydatia_fluviatilis_DN7985_c0_g1_i8.p1", "Ephydatia_fluviatilis_DN8093_c0_g1_i5.p1")
416	GO:0007219	Notch signaling pathway	20	1	3.78	0.9850	Ephydatia_fluviatilis_DN10160_c0_g1_i1.p1
417	GO:0030001	metal ion transport	100	11	18.9	0.9864	c("Ephydatia_fluviatilis_DN1180_c0_g1_i10.p1", "Ephydatia_fluviatilis_DN1180_c0_g1_i4.p1", "Ephydatia_fluviatilis_DN1180_c0_g1_i7.p1", "Ephydatia_fluviatilis_DN1306_c0_g1_i4.p1", "Ephydatia_fluviatilis_DN13173_c0_g1_i6.p1", "Ephydatia_fluviatilis_DN1906_c0_g1_i1.p1", "Ephydatia_fluviatilis_DN1906_c0_g1_i2.p1", "Ephydatia_fluviatilis_DN2617_c0_g1_i2.p1", "Ephydatia_fluviatilis_DN4536_c0_g1_i1.p1",…
418	GO:0007155	cell adhesion	111	8	20.98	0.9883	c("Ephydatia_fluviatilis_DN1221_c0_g1_i1.p1", "Ephydatia_fluviatilis_DN1221_c0_g1_i6.p1", "Ephydatia_fluviatilis_DN14979_c0_g1_i1.p1", "Ephydatia_fluviatilis_DN3854_c0_g1_i1.p1", "Ephydatia_fluviatilis_DN5077_c0_g1_i4.p1", "Ephydatia_fluviatilis_DN5648_c1_g1_i9.p1", "Ephydatia_fluviatilis_DN6397_c0_g1_i1.p1", "Ephydatia_fluviatilis_DN8192_c0_g1_i1.p1")
419	GO:0016311	dephosphorylation	223	16	42.15	0.9890	c("Ephydatia_fluviatilis_DN1376_c0_g2_i1.p1", "Ephydatia_fluviatilis_DN3156_c0_g1_i1.p1", "Ephydatia_fluviatilis_DN3156_c0_g1_i2.p1", "Ephydatia_fluviatilis_DN3564_c0_g1_i4.p1", "Ephydatia_fluviatilis_DN3844_c0_g1_i5.p1", "Ephydatia_fluviatilis_DN4405_c0_g1_i2.p1", "Ephydatia_fluviatilis_DN47053_c0_g1_i1.p1", "Ephydatia_fluviatilis_DN5009_c0_g1_i1.p1", "Ephydatia_fluviatilis_DN5251_c0_g2_i1.p1", …
420	GO:0006811	ion transport	363	38	68.62	0.9954	c("Ephydatia_fluviatilis_DN10083_c0_g1_i1.p1", "Ephydatia_fluviatilis_DN11382_c0_g1_i1.p1", "Ephydatia_fluviatilis_DN1180_c0_g1_i10.p1", "Ephydatia_fluviatilis_DN1180_c0_g1_i4.p1", "Ephydatia_fluviatilis_DN1180_c0_g1_i7.p1", "Ephydatia_fluviatilis_DN1213_c0_g1_i1.p1", "Ephydatia_fluviatilis_DN1306_c0_g1_i4.p1", "Ephydatia_fluviatilis_DN13173_c0_g1_i6.p1", "Ephydatia_fluviatilis_DN1470_c0_g1_i5.p1…
421	GO:0051607	defense response to virus	33	2	6.24	0.9958	c("Ephydatia_fluviatilis_DN4867_c0_g1_i4.p1", "Ephydatia_fluviatilis_DN6360_c0_g1_i9.p1")
422	GO:1902600	proton transmembrane transport	58	7	10.96	0.9963	c("Ephydatia_fluviatilis_DN1470_c0_g1_i5.p1", "Ephydatia_fluviatilis_DN3057_c0_g1_i2.p2", "Ephydatia_fluviatilis_DN3529_c0_g1_i2.p1", "Ephydatia_fluviatilis_DN58907_c0_g1_i1.p1", "Ephydatia_fluviatilis_DN599_c0_g1_i3.p1", "Ephydatia_fluviatilis_DN687_c0_g1_i2.p1", "Ephydatia_fluviatilis_DN837_c0_g2_i3.p1")
423	GO:0006707	cholesterol catabolic process	28	1	5.29	0.9972	Ephydatia_fluviatilis_DN1153_c0_g1_i9.p1
424	GO:0007166	cell surface receptor signaling pathway	228	18	43.1	0.9981	c("Ephydatia_fluviatilis_DN10160_c0_g1_i1.p1", "Ephydatia_fluviatilis_DN113_c0_g1_i2.p1", "Ephydatia_fluviatilis_DN11380_c0_g1_i39.p1", "Ephydatia_fluviatilis_DN14481_c0_g1_i4.p1", "Ephydatia_fluviatilis_DN1934_c4_g1_i10.p1", "Ephydatia_fluviatilis_DN1976_c0_g1_i2.p1", "Ephydatia_fluviatilis_DN3220_c0_g2_i2.p1", "Ephydatia_fluviatilis_DN35765_c0_g1_i1.p1", "Ephydatia_fluviatilis_DN4232_c0_g1_i3.p…
425	GO:0006812	cation transport	213	21	40.26	0.9988	c("Ephydatia_fluviatilis_DN1180_c0_g1_i10.p1", "Ephydatia_fluviatilis_DN1180_c0_g1_i4.p1", "Ephydatia_fluviatilis_DN1180_c0_g1_i7.p1", "Ephydatia_fluviatilis_DN1213_c0_g1_i1.p1", "Ephydatia_fluviatilis_DN1306_c0_g1_i4.p1", "Ephydatia_fluviatilis_DN13173_c0_g1_i6.p1", "Ephydatia_fluviatilis_DN1470_c0_g1_i5.p1", "Ephydatia_fluviatilis_DN1906_c0_g1_i1.p1", "Ephydatia_fluviatilis_DN1906_c0_g1_i2.p1",…
426	GO:0006979	response to oxidative stress	47	2	8.88	0.9994	c("Ephydatia_fluviatilis_DN5294_c0_g1_i1.p1", "Ephydatia_fluviatilis_DN9416_c0_g1_i2.p1")
427	GO:0007154	cell communication	971	75	183.55	0.9996	c("Ephydatia_fluviatilis_DN10004_c0_g1_i2.p1", "Ephydatia_fluviatilis_DN10160_c0_g1_i1.p1", "Ephydatia_fluviatilis_DN10978_c0_g1_i1.p1", "Ephydatia_fluviatilis_DN113_c0_g1_i2.p1", "Ephydatia_fluviatilis_DN11358_c0_g1_i5.p1", "Ephydatia_fluviatilis_DN11380_c0_g1_i39.p1", "Ephydatia_fluviatilis_DN11757_c0_g1_i2.p1", "Ephydatia_fluviatilis_DN13073_c0_g1_i1.p1", "Ephydatia_fluviatilis_DN1376_c0_g2_i1…
428	GO:0016567	protein ubiquitination	99	8	18.71	0.9996	c("Ephydatia_fluviatilis_DN15300_c0_g1_i1.p1", "Ephydatia_fluviatilis_DN1581_c2_g1_i2.p1", "Ephydatia_fluviatilis_DN26819_c0_g1_i1.p1", "Ephydatia_fluviatilis_DN3637_c0_g1_i1.p1", "Ephydatia_fluviatilis_DN3888_c0_g1_i1.p1", "Ephydatia_fluviatilis_DN42487_c0_g1_i1.p1", "Ephydatia_fluviatilis_DN6214_c0_g1_i4.p1", "Ephydatia_fluviatilis_DN9564_c0_g1_i7.p1")
429	GO:0007156	homophilic cell adhesion via plasma memb...	42	1	7.94	0.9999	Ephydatia_fluviatilis_DN8192_c0_g1_i1.p1
430	GO:0035556	intracellular signal transduction	260	21	49.15	0.9999	c("Ephydatia_fluviatilis_DN1646_c0_g1_i10.p1", "Ephydatia_fluviatilis_DN16574_c0_g1_i6.p1", "Ephydatia_fluviatilis_DN29590_c0_g1_i1.p1", "Ephydatia_fluviatilis_DN36190_c0_g1_i1.p1", "Ephydatia_fluviatilis_DN3965_c0_g1_i5.p1", "Ephydatia_fluviatilis_DN3965_c0_g1_i6.p1", "Ephydatia_fluviatilis_DN3965_c0_g2_i4.p1", "Ephydatia_fluviatilis_DN3965_c0_g2_i5.p1", "Ephydatia_fluviatilis_DN40677_c0_g1_i1.p…
431	GO:0016192	vesicle-mediated transport	169	12	31.95	0.9999	c("Ephydatia_fluviatilis_DN1018_c0_g1_i1.p1", "Ephydatia_fluviatilis_DN11092_c0_g1_i1.p1", "Ephydatia_fluviatilis_DN11092_c0_g1_i3.p1", "Ephydatia_fluviatilis_DN12721_c0_g1_i1.p1", "Ephydatia_fluviatilis_DN2468_c0_g1_i1.p1", "Ephydatia_fluviatilis_DN2468_c0_g1_i2.p1", "Ephydatia_fluviatilis_DN34150_c0_g1_i1.p1", "Ephydatia_fluviatilis_DN4295_c0_g1_i3.p1", "Ephydatia_fluviatilis_DN5886_c0_g1_i2.p1…
432	GO:0071526	semaphorin-plexin signaling pathway	44	1	8.32	0.9999	Ephydatia_fluviatilis_DN3220_c0_g2_i2.p1
433	GO:0015074	DNA integration	309	33	58.41	1.0000	c("Ephydatia_fluviatilis_DN10378_c0_g1_i3.p1", "Ephydatia_fluviatilis_DN10394_c0_g1_i1.p1", "Ephydatia_fluviatilis_DN10699_c0_g1_i5.p2", "Ephydatia_fluviatilis_DN11307_c0_g1_i4.p1", "Ephydatia_fluviatilis_DN1160_c3_g1_i3.p1", "Ephydatia_fluviatilis_DN11848_c1_g1_i1.p1", "Ephydatia_fluviatilis_DN16228_c0_g1_i2.p1", "Ephydatia_fluviatilis_DN16439_c0_g1_i1.p1", "Ephydatia_fluviatilis_DN16819_c0_g1_i…
434	GO:0030036	actin cytoskeleton organization	61	1	11.53	1.0000	Ephydatia_fluviatilis_DN4199_c0_g1_i1.p1
435	GO:0007018	microtubule-based movement	129	7	24.38	1.0000	c("Ephydatia_fluviatilis_DN16543_c0_g1_i2.p1", "Ephydatia_fluviatilis_DN2581_c0_g1_i1.p1", "Ephydatia_fluviatilis_DN261_c0_g1_i6.p1", "Ephydatia_fluviatilis_DN27610_c1_g1_i3.p1", "Ephydatia_fluviatilis_DN4505_c0_g1_i1.p1", "Ephydatia_fluviatilis_DN6723_c0_g1_i1.p1", "Ephydatia_fluviatilis_DN8459_c0_g1_i1.p1")
436	GO:0055085	transmembrane transport	486	60	91.87	1.0000	c("Ephydatia_fluviatilis_DN10083_c0_g1_i1.p1", "Ephydatia_fluviatilis_DN1127_c0_g1_i1.p1", "Ephydatia_fluviatilis_DN11382_c0_g1_i1.p1", "Ephydatia_fluviatilis_DN1180_c0_g1_i10.p1", "Ephydatia_fluviatilis_DN1180_c0_g1_i4.p1", "Ephydatia_fluviatilis_DN1180_c0_g1_i7.p1", "Ephydatia_fluviatilis_DN1306_c0_g1_i4.p1", "Ephydatia_fluviatilis_DN13654_c0_g1_i5.p1", "Ephydatia_fluviatilis_DN1470_c0_g1_i5.p1…
437	GO:0006470	protein dephosphorylation	182	13	34.4	1.0000	c("Ephydatia_fluviatilis_DN3156_c0_g1_i1.p1", "Ephydatia_fluviatilis_DN3156_c0_g1_i2.p1", "Ephydatia_fluviatilis_DN3564_c0_g1_i4.p1", "Ephydatia_fluviatilis_DN47053_c0_g1_i1.p1", "Ephydatia_fluviatilis_DN5009_c0_g1_i1.p1", "Ephydatia_fluviatilis_DN5251_c0_g2_i1.p1", "Ephydatia_fluviatilis_DN6578_c0_g1_i2.p1", "Ephydatia_fluviatilis_DN717_c0_g1_i9.p1", "Ephydatia_fluviatilis_DN8220_c0_g1_i5.p1", "…
438	GO:0007186	G protein-coupled receptor signaling pat...	181	8	34.21	1.0000	c("Ephydatia_fluviatilis_DN11380_c0_g1_i39.p1", "Ephydatia_fluviatilis_DN11757_c0_g1_i2.p1", "Ephydatia_fluviatilis_DN14481_c0_g1_i4.p1", "Ephydatia_fluviatilis_DN1934_c3_g1_i1.p1", "Ephydatia_fluviatilis_DN1934_c4_g1_i10.p1", "Ephydatia_fluviatilis_DN2934_c0_g1_i6.p1", "Ephydatia_fluviatilis_DN35765_c0_g1_i1.p1", "Ephydatia_fluviatilis_DN9010_c0_g1_i7.p1")
439	GO:0007165	signal transduction	935	73	176.74	1.0000	c("Ephydatia_fluviatilis_DN10004_c0_g1_i2.p1", "Ephydatia_fluviatilis_DN10160_c0_g1_i1.p1", "Ephydatia_fluviatilis_DN10978_c0_g1_i1.p1", "Ephydatia_fluviatilis_DN113_c0_g1_i2.p1", "Ephydatia_fluviatilis_DN11358_c0_g1_i5.p1", "Ephydatia_fluviatilis_DN11380_c0_g1_i39.p1", "Ephydatia_fluviatilis_DN11757_c0_g1_i2.p1", "Ephydatia_fluviatilis_DN13073_c0_g1_i1.p1", "Ephydatia_fluviatilis_DN1376_c0_g2_i1…
440	GO:0042278	purine nucleoside metabolic process	8	3	1.51	1.0000	c("Ephydatia_fluviatilis_DN1135_c0_g1_i1.p1", "Ephydatia_fluviatilis_DN1272_c0_g1_i13.p1", "Ephydatia_fluviatilis_DN4559_c0_g1_i2.p1")
441	GO:0071616	acyl-CoA biosynthetic process	6	2	1.13	1.0000	c("Ephydatia_fluviatilis_DN4234_c0_g1_i1.p1", "Ephydatia_fluviatilis_DN5586_c0_g1_i9.p1")
442	GO:0045047	protein targeting to ER	9	4	1.7	1.0000	c("Ephydatia_fluviatilis_DN1229_c0_g1_i3.p1", "Ephydatia_fluviatilis_DN2157_c1_g1_i1.p1", "Ephydatia_fluviatilis_DN40592_c0_g1_i1.p1", "Ephydatia_fluviatilis_DN565_c0_g1_i9.p1")
443	GO:0006706	steroid catabolic process	28	1	5.29	1.0000	Ephydatia_fluviatilis_DN1153_c0_g1_i9.p1
444	GO:0030029	actin filament-based process	61	1	11.53	1.0000	Ephydatia_fluviatilis_DN4199_c0_g1_i1.p1
445	GO:0042221	response to chemical	43	8	8.13	1.0000	c("Ephydatia_fluviatilis_DN113_c0_g1_i2.p1", "Ephydatia_fluviatilis_DN1813_c0_g1_i1.p1", "Ephydatia_fluviatilis_DN1976_c0_g1_i2.p1", "Ephydatia_fluviatilis_DN2934_c0_g1_i6.p1", "Ephydatia_fluviatilis_DN3677_c0_g1_i4.p1", "Ephydatia_fluviatilis_DN378_c0_g1_i1.p1", "Ephydatia_fluviatilis_DN40677_c0_g1_i1.p1", "Ephydatia_fluviatilis_DN6360_c0_g1_i9.p1")
446	GO:0015711	organic anion transport	36	6	6.8	1.0000	c("Ephydatia_fluviatilis_DN168_c0_g1_i1.p1", "Ephydatia_fluviatilis_DN19319_c0_g1_i4.p1", "Ephydatia_fluviatilis_DN2291_c0_g1_i1.p1", "Ephydatia_fluviatilis_DN409_c0_g1_i12.p1", "Ephydatia_fluviatilis_DN409_c0_g1_i2.p1", "Ephydatia_fluviatilis_DN409_c0_g1_i9.p1")
447	GO:0051716	cellular response to stimulus	1082	126	204.53	1.0000	c("Ephydatia_fluviatilis_DN10002_c2_g2_i2.p1", "Ephydatia_fluviatilis_DN10004_c0_g1_i2.p1", "Ephydatia_fluviatilis_DN10160_c0_g1_i1.p1", "Ephydatia_fluviatilis_DN10173_c0_g1_i2.p1", "Ephydatia_fluviatilis_DN1056_c0_g1_i1.p1", "Ephydatia_fluviatilis_DN10673_c0_g1_i1.p1", "Ephydatia_fluviatilis_DN10755_c1_g1_i5.p1", "Ephydatia_fluviatilis_DN10978_c0_g1_i1.p1", "Ephydatia_fluviatilis_DN11137_c0_g1_i…
448	GO:0015718	monocarboxylic acid transport	11	1	2.08	1.0000	Ephydatia_fluviatilis_DN2291_c0_g1_i1.p1
449	GO:1903311	regulation of mRNA metabolic process	6	5	1.13	1.0000	c("Ephydatia_fluviatilis_DN34377_c0_g1_i1.p1", "Ephydatia_fluviatilis_DN40635_c0_g1_i1.p1", "Ephydatia_fluviatilis_DN4388_c0_g1_i1.p1", "Ephydatia_fluviatilis_DN5812_c0_g1_i3.p1", "Ephydatia_fluviatilis_DN59_c1_g1_i1.p1")
450	GO:1903312	negative regulation of mRNA metabolic pr...	1	1	0.19	1.0000	Ephydatia_fluviatilis_DN34377_c0_g1_i1.p1
451	GO:0009914	hormone transport	1	1	0.19	1.0000	Ephydatia_fluviatilis_DN2108_c0_g1_i2.p1
452	GO:0008652	cellular amino acid biosynthetic process	23	8	4.35	1.0000	c("Ephydatia_fluviatilis_DN1478_c0_g1_i1.p1", "Ephydatia_fluviatilis_DN1638_c0_g1_i4.p1", "Ephydatia_fluviatilis_DN2769_c0_g1_i1.p1", "Ephydatia_fluviatilis_DN3616_c0_g1_i2.p1", "Ephydatia_fluviatilis_DN46892_c0_g1_i1.p1", "Ephydatia_fluviatilis_DN538_c0_g1_i8.p1", "Ephydatia_fluviatilis_DN7851_c0_g1_i1.p1", "Ephydatia_fluviatilis_DN946_c0_g1_i3.p1")
453	GO:0030258	lipid modification	49	6	9.26	1.0000	c("Ephydatia_fluviatilis_DN1376_c0_g2_i1.p1", "Ephydatia_fluviatilis_DN3844_c0_g1_i5.p1", "Ephydatia_fluviatilis_DN3965_c0_g1_i5.p1", "Ephydatia_fluviatilis_DN3965_c0_g1_i6.p1", "Ephydatia_fluviatilis_DN3965_c0_g2_i4.p1", "Ephydatia_fluviatilis_DN3965_c0_g2_i5.p1")
454	GO:0042219	cellular modified amino acid catabolic p...	15	3	2.84	1.0000	c("Ephydatia_fluviatilis_DN1742_c0_g1_i5.p1", "Ephydatia_fluviatilis_DN3748_c0_g1_i1.p1", "Ephydatia_fluviatilis_DN4863_c0_g1_i1.p1")
455	GO:0051983	regulation of chromosome segregation	2	2	0.38	1.0000	c("Ephydatia_fluviatilis_DN34575_c0_g1_i1.p1", "Ephydatia_fluviatilis_DN8989_c0_g1_i1.p1")
456	GO:0032196	transposition	16	1	3.02	1.0000	Ephydatia_fluviatilis_DN18190_c0_g1_i2.p1
457	GO:0015980	energy derivation by oxidation of organi...	27	4	5.1	1.0000	c("Ephydatia_fluviatilis_DN2228_c0_g1_i1.p1", "Ephydatia_fluviatilis_DN2366_c0_g1_i1.p1", "Ephydatia_fluviatilis_DN3497_c0_g1_i2.p1", "Ephydatia_fluviatilis_DN3852_c0_g1_i1.p1")
458	GO:0015748	organophosphate ester transport	24	5	4.54	1.0000	c("Ephydatia_fluviatilis_DN168_c0_g1_i1.p1", "Ephydatia_fluviatilis_DN19319_c0_g1_i4.p1", "Ephydatia_fluviatilis_DN409_c0_g1_i12.p1", "Ephydatia_fluviatilis_DN409_c0_g1_i2.p1", "Ephydatia_fluviatilis_DN409_c0_g1_i9.p1")
459	GO:0048468	cell development	4	1	0.76	1.0000	Ephydatia_fluviatilis_DN1073_c0_g1_i4.p1
460	GO:0015985	energy coupled proton transport, down el...	11	4	2.08	1.0000	c("Ephydatia_fluviatilis_DN3057_c0_g1_i2.p2", "Ephydatia_fluviatilis_DN3529_c0_g1_i2.p1", "Ephydatia_fluviatilis_DN58907_c0_g1_i1.p1", "Ephydatia_fluviatilis_DN687_c0_g1_i2.p1")
461	GO:0030030	cell projection organization	40	7	7.56	1.0000	c("Ephydatia_fluviatilis_DN11711_c0_g1_i1.p1", "Ephydatia_fluviatilis_DN12414_c0_g1_i3.p1", "Ephydatia_fluviatilis_DN2289_c0_g1_i3.p1", "Ephydatia_fluviatilis_DN2581_c0_g1_i1.p1", "Ephydatia_fluviatilis_DN3066_c0_g1_i1.p1", "Ephydatia_fluviatilis_DN3066_c0_g1_i7.p1", "Ephydatia_fluviatilis_DN7956_c0_g1_i1.p1")
462	GO:0033013	tetrapyrrole metabolic process	7	3	1.32	1.0000	c("Ephydatia_fluviatilis_DN1500_c0_g1_i1.p1", "Ephydatia_fluviatilis_DN34742_c0_g1_i1.p1", "Ephydatia_fluviatilis_DN53238_c0_g1_i1.p1")
463	GO:0030031	cell projection assembly	38	6	7.18	1.0000	c("Ephydatia_fluviatilis_DN12414_c0_g1_i3.p1", "Ephydatia_fluviatilis_DN2289_c0_g1_i3.p1", "Ephydatia_fluviatilis_DN2581_c0_g1_i1.p1", "Ephydatia_fluviatilis_DN3066_c0_g1_i1.p1", "Ephydatia_fluviatilis_DN3066_c0_g1_i7.p1", "Ephydatia_fluviatilis_DN7956_c0_g1_i1.p1")
464	GO:0010389	regulation of G2/M transition of mitotic...	3	1	0.57	1.0000	Ephydatia_fluviatilis_DN8620_c0_g1_i1.p1
465	GO:0097190	apoptotic signaling pathway	2	1	0.38	1.0000	Ephydatia_fluviatilis_DN8914_c0_g1_i3.p1
466	GO:0018126	protein hydroxylation	3	1	0.57	1.0000	Ephydatia_fluviatilis_DN30113_c0_g1_i1.p1
467	GO:0070727	cellular macromolecule localization	137	40	25.9	1.0000	c("Ephydatia_fluviatilis_DN1018_c0_g1_i1.p1", "Ephydatia_fluviatilis_DN1036_c0_g1_i10.p1", "Ephydatia_fluviatilis_DN10407_c0_g1_i1.p2", "Ephydatia_fluviatilis_DN10734_c0_g1_i3.p1", "Ephydatia_fluviatilis_DN11314_c0_g1_i2.p1", "Ephydatia_fluviatilis_DN1229_c0_g1_i3.p1", "Ephydatia_fluviatilis_DN13654_c0_g1_i5.p1", "Ephydatia_fluviatilis_DN16476_c0_g1_i5.p1", "Ephydatia_fluviatilis_DN1925_c0_g1_i2.…
468	GO:0034724	DNA replication-independent nucleosome o...	4	3	0.76	1.0000	c("Ephydatia_fluviatilis_DN13014_c0_g1_i2.p1", "Ephydatia_fluviatilis_DN13914_c0_g1_i1.p1", "Ephydatia_fluviatilis_DN13914_c0_g1_i2.p1")
469	GO:0002790	peptide secretion	1	1	0.19	1.0000	Ephydatia_fluviatilis_DN2108_c0_g1_i2.p1
470	GO:0033043	regulation of organelle organization	45	2	8.51	1.0000	c("Ephydatia_fluviatilis_DN34575_c0_g1_i1.p1", "Ephydatia_fluviatilis_DN8989_c0_g1_i1.p1")
471	GO:0033044	regulation of chromosome organization	4	2	0.76	1.0000	c("Ephydatia_fluviatilis_DN34575_c0_g1_i1.p1", "Ephydatia_fluviatilis_DN8989_c0_g1_i1.p1")
472	GO:0034728	nucleosome organization	8	5	1.51	1.0000	c("Ephydatia_fluviatilis_DN13014_c0_g1_i2.p1", "Ephydatia_fluviatilis_DN13914_c0_g1_i1.p1", "Ephydatia_fluviatilis_DN13914_c0_g1_i2.p1", "Ephydatia_fluviatilis_DN54606_c0_g1_i1.p1", "Ephydatia_fluviatilis_DN697_c0_g1_i1.p1")
473	GO:0036260	RNA capping	6	3	1.13	1.0000	c("Ephydatia_fluviatilis_DN16617_c0_g1_i3.p1", "Ephydatia_fluviatilis_DN4405_c0_g1_i2.p1", "Ephydatia_fluviatilis_DN5466_c0_g1_i4.p1")
474	GO:0033045	regulation of sister chromatid segregati...	2	2	0.38	1.0000	c("Ephydatia_fluviatilis_DN34575_c0_g1_i1.p1", "Ephydatia_fluviatilis_DN8989_c0_g1_i1.p1")
475	GO:0035195	gene silencing by miRNA	5	1	0.95	1.0000	Ephydatia_fluviatilis_DN6836_c0_g1_i2.p1
476	GO:0090501	RNA phosphodiester bond hydrolysis	5	3	0.95	1.0000	c("Ephydatia_fluviatilis_DN2891_c0_g1_i1.p1", "Ephydatia_fluviatilis_DN3988_c0_g1_i4.p1", "Ephydatia_fluviatilis_DN9093_c0_g1_i3.p1")
477	GO:2001141	regulation of RNA biosynthetic process	243	43	45.93	1.0000	c("Ephydatia_fluviatilis_DN10187_c0_g2_i2.p1", "Ephydatia_fluviatilis_DN10485_c0_g1_i2.p1", "Ephydatia_fluviatilis_DN113_c0_g1_i2.p1", "Ephydatia_fluviatilis_DN12979_c0_g1_i1.p1", "Ephydatia_fluviatilis_DN1378_c1_g1_i1.p1", "Ephydatia_fluviatilis_DN16375_c0_g1_i2.p1", "Ephydatia_fluviatilis_DN17624_c0_g1_i2.p1", "Ephydatia_fluviatilis_DN1783_c0_g1_i5.p1", "Ephydatia_fluviatilis_DN18276_c0_g1_i1.p…
478	GO:0035196	production of miRNAs involved in gene si...	2	1	0.38	1.0000	Ephydatia_fluviatilis_DN6836_c0_g1_i2.p1
479	GO:0051923	sulfation	4	1	0.76	1.0000	Ephydatia_fluviatilis_DN29761_c0_g1_i1.p1
480	GO:0033047	regulation of mitotic sister chromatid s...	2	2	0.38	1.0000	c("Ephydatia_fluviatilis_DN34575_c0_g1_i1.p1", "Ephydatia_fluviatilis_DN8989_c0_g1_i1.p1")
481	GO:0045005	DNA-dependent DNA replication maintenanc...	4	3	0.76	1.0000	c("Ephydatia_fluviatilis_DN10755_c1_g1_i5.p1", "Ephydatia_fluviatilis_DN11939_c0_g1_i1.p1", "Ephydatia_fluviatilis_DN59911_c0_g1_i1.p1")
482	GO:0120031	plasma membrane bounded cell projection ...	38	6	7.18	1.0000	c("Ephydatia_fluviatilis_DN12414_c0_g1_i3.p1", "Ephydatia_fluviatilis_DN2289_c0_g1_i3.p1", "Ephydatia_fluviatilis_DN2581_c0_g1_i1.p1", "Ephydatia_fluviatilis_DN3066_c0_g1_i1.p1", "Ephydatia_fluviatilis_DN3066_c0_g1_i7.p1", "Ephydatia_fluviatilis_DN7956_c0_g1_i1.p1")
483	GO:0198738	cell-cell signaling by wnt	15	1	2.84	1.0000	Ephydatia_fluviatilis_DN9693_c0_g1_i5.p1
484	GO:0044380	protein localization to cytoskeleton	2	1	0.38	1.0000	Ephydatia_fluviatilis_DN2289_c0_g1_i3.p1
485	GO:0050667	homocysteine metabolic process	2	1	0.38	1.0000	Ephydatia_fluviatilis_DN2543_c0_g1_i3.p1
486	GO:0120036	plasma membrane bounded cell projection ...	40	7	7.56	1.0000	c("Ephydatia_fluviatilis_DN11711_c0_g1_i1.p1", "Ephydatia_fluviatilis_DN12414_c0_g1_i3.p1", "Ephydatia_fluviatilis_DN2289_c0_g1_i3.p1", "Ephydatia_fluviatilis_DN2581_c0_g1_i1.p1", "Ephydatia_fluviatilis_DN3066_c0_g1_i1.p1", "Ephydatia_fluviatilis_DN3066_c0_g1_i7.p1", "Ephydatia_fluviatilis_DN7956_c0_g1_i1.p1")
487	GO:0009890	negative regulation of biosynthetic proc...	19	4	3.59	1.0000	c("Ephydatia_fluviatilis_DN10343_c0_g1_i1.p1", "Ephydatia_fluviatilis_DN2844_c0_g1_i1.p1", "Ephydatia_fluviatilis_DN59911_c0_g1_i1.p1", "Ephydatia_fluviatilis_DN6029_c0_g1_i1.p1")
488	GO:0009891	positive regulation of biosynthetic proc...	13	5	2.46	1.0000	c("Ephydatia_fluviatilis_DN1744_c0_g1_i5.p1", "Ephydatia_fluviatilis_DN1783_c0_g1_i5.p1", "Ephydatia_fluviatilis_DN2108_c0_g1_i2.p1", "Ephydatia_fluviatilis_DN30557_c0_g1_i1.p1", "Ephydatia_fluviatilis_DN46955_c0_g1_i1.p1")
489	GO:0031497	chromatin assembly	6	5	1.13	1.0000	c("Ephydatia_fluviatilis_DN13014_c0_g1_i2.p1", "Ephydatia_fluviatilis_DN13914_c0_g1_i1.p1", "Ephydatia_fluviatilis_DN13914_c0_g1_i2.p1", "Ephydatia_fluviatilis_DN54606_c0_g1_i1.p1", "Ephydatia_fluviatilis_DN697_c0_g1_i1.p1")
490	GO:0009892	negative regulation of metabolic process	67	18	12.66	1.0000	c("Ephydatia_fluviatilis_DN10343_c0_g1_i1.p1", "Ephydatia_fluviatilis_DN15315_c0_g1_i2.p1", "Ephydatia_fluviatilis_DN1901_c0_g1_i1.p1", "Ephydatia_fluviatilis_DN2054_c0_g1_i1.p1", "Ephydatia_fluviatilis_DN26768_c0_g1_i2.p1", "Ephydatia_fluviatilis_DN2844_c0_g1_i1.p1", "Ephydatia_fluviatilis_DN2876_c1_g1_i7.p1", "Ephydatia_fluviatilis_DN3331_c1_g1_i1.p1", "Ephydatia_fluviatilis_DN3404_c0_g1_i1.p1"…
491	GO:0009893	positive regulation of metabolic process	28	7	5.29	1.0000	c("Ephydatia_fluviatilis_DN13664_c0_g1_i1.p1", "Ephydatia_fluviatilis_DN1744_c0_g1_i5.p1", "Ephydatia_fluviatilis_DN1783_c0_g1_i5.p1", "Ephydatia_fluviatilis_DN2108_c0_g1_i2.p1", "Ephydatia_fluviatilis_DN30557_c0_g1_i1.p1", "Ephydatia_fluviatilis_DN46955_c0_g1_i1.p1", "Ephydatia_fluviatilis_DN47053_c0_g1_i1.p1")
492	GO:0033036	macromolecule localization	216	53	40.83	1.0000	c("Ephydatia_fluviatilis_DN1018_c0_g1_i1.p1", "Ephydatia_fluviatilis_DN1036_c0_g1_i10.p1", "Ephydatia_fluviatilis_DN10407_c0_g1_i1.p2", "Ephydatia_fluviatilis_DN10734_c0_g1_i3.p1", "Ephydatia_fluviatilis_DN11314_c0_g1_i2.p1", "Ephydatia_fluviatilis_DN1229_c0_g1_i3.p1", "Ephydatia_fluviatilis_DN13654_c0_g1_i5.p1", "Ephydatia_fluviatilis_DN16476_c0_g1_i5.p1", "Ephydatia_fluviatilis_DN168_c0_g1_i1.p…
493	GO:0009894	regulation of catabolic process	9	4	1.7	1.0000	c("Ephydatia_fluviatilis_DN270_c0_g1_i2.p1", "Ephydatia_fluviatilis_DN3330_c0_g1_i1.p1", "Ephydatia_fluviatilis_DN34377_c0_g1_i1.p1", "Ephydatia_fluviatilis_DN6533_c0_g1_i8.p1")
494	GO:0035601	protein deacylation	2	1	0.38	1.0000	Ephydatia_fluviatilis_DN29370_c0_g1_i1.p1
495	GO:0007346	regulation of mitotic cell cycle	9	3	1.7	1.0000	c("Ephydatia_fluviatilis_DN34575_c0_g1_i1.p1", "Ephydatia_fluviatilis_DN8620_c0_g1_i1.p1", "Ephydatia_fluviatilis_DN8989_c0_g1_i1.p1")
496	GO:0043933	protein-containing complex subunit organ...	119	41	22.49	1.0000	c("Ephydatia_fluviatilis_DN10407_c0_g1_i1.p2", "Ephydatia_fluviatilis_DN10956_c0_g1_i4.p1", "Ephydatia_fluviatilis_DN11357_c0_g1_i5.p1", "Ephydatia_fluviatilis_DN13014_c0_g1_i2.p1", "Ephydatia_fluviatilis_DN13173_c0_g1_i6.p1", "Ephydatia_fluviatilis_DN13529_c0_g1_i3.p1", "Ephydatia_fluviatilis_DN13914_c0_g1_i1.p1", "Ephydatia_fluviatilis_DN13914_c0_g1_i2.p1", "Ephydatia_fluviatilis_DN1539_c0_g1_i…
497	GO:0010562	positive regulation of phosphorus metabo...	7	2	1.32	1.0000	c("Ephydatia_fluviatilis_DN13664_c0_g1_i1.p1", "Ephydatia_fluviatilis_DN47053_c0_g1_i1.p1")
498	GO:0046916	cellular transition metal ion homeostasi...	21	1	3.97	1.0000	Ephydatia_fluviatilis_DN13173_c0_g1_i6.p1
499	GO:0010564	regulation of cell cycle process	17	3	3.21	1.0000	c("Ephydatia_fluviatilis_DN34575_c0_g1_i1.p1", "Ephydatia_fluviatilis_DN8620_c0_g1_i1.p1", "Ephydatia_fluviatilis_DN8989_c0_g1_i1.p1")
500	GO:0008610	lipid biosynthetic process	70	20	13.23	1.0000	c("Ephydatia_fluviatilis_DN10494_c0_g1_i3.p1", "Ephydatia_fluviatilis_DN11992_c0_g1_i1.p1", "Ephydatia_fluviatilis_DN123_c0_g1_i11.p1", "Ephydatia_fluviatilis_DN15002_c0_g1_i1.p1", "Ephydatia_fluviatilis_DN1667_c1_g1_i2.p1", "Ephydatia_fluviatilis_DN19618_c0_g1_i1.p1", "Ephydatia_fluviatilis_DN2077_c0_g1_i4.p1", "Ephydatia_fluviatilis_DN2077_c0_g1_i9.p1", "Ephydatia_fluviatilis_DN2285_c0_g1_i1.p1…
501	GO:0050657	nucleic acid transport	12	7	2.27	1.0000	c("Ephydatia_fluviatilis_DN10407_c0_g1_i1.p2", "Ephydatia_fluviatilis_DN16476_c0_g1_i5.p1", "Ephydatia_fluviatilis_DN40326_c0_g1_i1.p1", "Ephydatia_fluviatilis_DN4199_c0_g1_i1.p1", "Ephydatia_fluviatilis_DN5659_c0_g1_i2.p2", "Ephydatia_fluviatilis_DN6429_c0_g1_i1.p1", "Ephydatia_fluviatilis_DN8614_c0_g1_i1.p1")
502	GO:0046700	heterocycle catabolic process	57	16	10.77	1.0000	c("Ephydatia_fluviatilis_DN10884_c0_g1_i11.p1", "Ephydatia_fluviatilis_DN11600_c0_g1_i2.p1", "Ephydatia_fluviatilis_DN12200_c0_g1_i2.p1", "Ephydatia_fluviatilis_DN12200_c0_g1_i7.p1", "Ephydatia_fluviatilis_DN15315_c0_g1_i2.p1", "Ephydatia_fluviatilis_DN17147_c0_g1_i1.p1", "Ephydatia_fluviatilis_DN1724_c0_g1_i5.p1", "Ephydatia_fluviatilis_DN2054_c0_g1_i1.p1", "Ephydatia_fluviatilis_DN2876_c1_g1_i7…
503	GO:0015918	sterol transport	4	1	0.76	1.0000	Ephydatia_fluviatilis_DN500_c0_g1_i3.p1
504	GO:0051704	multi-organism process	45	4	8.51	1.0000	c("Ephydatia_fluviatilis_DN1073_c0_g1_i4.p1", "Ephydatia_fluviatilis_DN4867_c0_g1_i4.p1", "Ephydatia_fluviatilis_DN5960_c0_g1_i1.p1", "Ephydatia_fluviatilis_DN6360_c0_g1_i9.p1")
505	GO:0050658	RNA transport	12	7	2.27	1.0000	c("Ephydatia_fluviatilis_DN10407_c0_g1_i1.p2", "Ephydatia_fluviatilis_DN16476_c0_g1_i5.p1", "Ephydatia_fluviatilis_DN40326_c0_g1_i1.p1", "Ephydatia_fluviatilis_DN4199_c0_g1_i1.p1", "Ephydatia_fluviatilis_DN5659_c0_g1_i2.p2", "Ephydatia_fluviatilis_DN6429_c0_g1_i1.p1", "Ephydatia_fluviatilis_DN8614_c0_g1_i1.p1")
506	GO:0015919	peroxisomal membrane transport	3	3	0.57	1.0000	c("Ephydatia_fluviatilis_DN29571_c0_g1_i1.p1", "Ephydatia_fluviatilis_DN3256_c0_g1_i1.p1", "Ephydatia_fluviatilis_DN3256_c0_g1_i3.p1")
507	GO:0008614	pyridoxine metabolic process	1	1	0.19	1.0000	Ephydatia_fluviatilis_DN2676_c0_g1_i1.p1
508	GO:0051707	response to other organism	35	3	6.62	1.0000	c("Ephydatia_fluviatilis_DN4867_c0_g1_i4.p1", "Ephydatia_fluviatilis_DN5960_c0_g1_i1.p1", "Ephydatia_fluviatilis_DN6360_c0_g1_i9.p1")
509	GO:0034982	mitochondrial protein processing	1	1	0.19	1.0000	Ephydatia_fluviatilis_DN4864_c0_g1_i3.p3
510	GO:0030003	cellular cation homeostasis	25	2	4.73	1.0000	c("Ephydatia_fluviatilis_DN13173_c0_g1_i6.p1", "Ephydatia_fluviatilis_DN18766_c0_g1_i2.p1")
511	GO:0060070	canonical Wnt signaling pathway	3	1	0.57	1.0000	Ephydatia_fluviatilis_DN9693_c0_g1_i5.p1
512	GO:0070988	demethylation	8	1	1.51	1.0000	Ephydatia_fluviatilis_DN16375_c0_g1_i2.p1
513	GO:0031503	protein-containing complex localization	13	7	2.46	1.0000	c("Ephydatia_fluviatilis_DN10407_c0_g1_i1.p2", "Ephydatia_fluviatilis_DN16476_c0_g1_i5.p1", "Ephydatia_fluviatilis_DN2581_c0_g1_i1.p1", "Ephydatia_fluviatilis_DN40326_c0_g1_i1.p1", "Ephydatia_fluviatilis_DN4199_c0_g1_i1.p1", "Ephydatia_fluviatilis_DN5659_c0_g1_i2.p2", "Ephydatia_fluviatilis_DN6429_c0_g1_i1.p1")
514	GO:0018130	heterocycle biosynthetic process	436	102	82.42	1.0000	c("Ephydatia_fluviatilis_DN10187_c0_g2_i2.p1", "Ephydatia_fluviatilis_DN10485_c0_g1_i2.p1", "Ephydatia_fluviatilis_DN113_c0_g1_i2.p1", "Ephydatia_fluviatilis_DN1135_c0_g1_i1.p1", "Ephydatia_fluviatilis_DN12551_c0_g1_i1.p1", "Ephydatia_fluviatilis_DN1272_c0_g1_i13.p1", "Ephydatia_fluviatilis_DN12979_c0_g1_i1.p1", "Ephydatia_fluviatilis_DN13734_c0_g1_i3.p1", "Ephydatia_fluviatilis_DN1378_c1_g1_i1.p…
515	GO:0046942	carboxylic acid transport	11	1	2.08	1.0000	Ephydatia_fluviatilis_DN2291_c0_g1_i1.p1
516	GO:0050684	regulation of mRNA processing	6	5	1.13	1.0000	c("Ephydatia_fluviatilis_DN34377_c0_g1_i1.p1", "Ephydatia_fluviatilis_DN40635_c0_g1_i1.p1", "Ephydatia_fluviatilis_DN4388_c0_g1_i1.p1", "Ephydatia_fluviatilis_DN5812_c0_g1_i3.p1", "Ephydatia_fluviatilis_DN59_c1_g1_i1.p1")
517	GO:0006869	lipid transport	50	7	9.45	1.0000	c("Ephydatia_fluviatilis_DN168_c0_g1_i1.p1", "Ephydatia_fluviatilis_DN19319_c0_g1_i4.p1", "Ephydatia_fluviatilis_DN2291_c0_g1_i1.p1", "Ephydatia_fluviatilis_DN409_c0_g1_i12.p1", "Ephydatia_fluviatilis_DN409_c0_g1_i2.p1", "Ephydatia_fluviatilis_DN409_c0_g1_i9.p1", "Ephydatia_fluviatilis_DN500_c0_g1_i3.p1")
518	GO:0019362	pyridine nucleotide metabolic process	28	6	5.29	1.0000	c("Ephydatia_fluviatilis_DN17147_c0_g1_i1.p1", "Ephydatia_fluviatilis_DN17874_c0_g1_i2.p2", "Ephydatia_fluviatilis_DN2376_c0_g1_i3.p1", "Ephydatia_fluviatilis_DN2376_c0_g1_i4.p1", "Ephydatia_fluviatilis_DN47392_c0_g1_i1.p1", "Ephydatia_fluviatilis_DN9485_c0_g1_i1.p1")
519	GO:0050686	negative regulation of mRNA processing	1	1	0.19	1.0000	Ephydatia_fluviatilis_DN34377_c0_g1_i1.p1
520	GO:0019363	pyridine nucleotide biosynthetic process	24	5	4.54	1.0000	c("Ephydatia_fluviatilis_DN17147_c0_g1_i1.p1", "Ephydatia_fluviatilis_DN17874_c0_g1_i2.p2", "Ephydatia_fluviatilis_DN2376_c0_g1_i3.p1", "Ephydatia_fluviatilis_DN2376_c0_g1_i4.p1", "Ephydatia_fluviatilis_DN9485_c0_g1_i1.p1")
521	GO:0010556	regulation of macromolecule biosynthetic...	261	55	49.34	1.0000	c("Ephydatia_fluviatilis_DN10187_c0_g2_i2.p1", "Ephydatia_fluviatilis_DN10343_c0_g1_i1.p1", "Ephydatia_fluviatilis_DN10485_c0_g1_i2.p1", "Ephydatia_fluviatilis_DN113_c0_g1_i2.p1", "Ephydatia_fluviatilis_DN12979_c0_g1_i1.p1", "Ephydatia_fluviatilis_DN13664_c0_g1_i1.p1", "Ephydatia_fluviatilis_DN1378_c1_g1_i1.p1", "Ephydatia_fluviatilis_DN16375_c0_g1_i2.p1", "Ephydatia_fluviatilis_DN1744_c0_g1_i5.p…
522	GO:0070972	protein localization to endoplasmic reti...	11	4	2.08	1.0000	c("Ephydatia_fluviatilis_DN1229_c0_g1_i3.p1", "Ephydatia_fluviatilis_DN2157_c1_g1_i1.p1", "Ephydatia_fluviatilis_DN40592_c0_g1_i1.p1", "Ephydatia_fluviatilis_DN565_c0_g1_i9.p1")
523	GO:0010557	positive regulation of macromolecule bio...	13	5	2.46	1.0000	c("Ephydatia_fluviatilis_DN1744_c0_g1_i5.p1", "Ephydatia_fluviatilis_DN1783_c0_g1_i5.p1", "Ephydatia_fluviatilis_DN2108_c0_g1_i2.p1", "Ephydatia_fluviatilis_DN30557_c0_g1_i1.p1", "Ephydatia_fluviatilis_DN46955_c0_g1_i1.p1")
524	GO:0071166	ribonucleoprotein complex localization	9	6	1.7	1.0000	c("Ephydatia_fluviatilis_DN10407_c0_g1_i1.p2", "Ephydatia_fluviatilis_DN16476_c0_g1_i5.p1", "Ephydatia_fluviatilis_DN40326_c0_g1_i1.p1", "Ephydatia_fluviatilis_DN4199_c0_g1_i1.p1", "Ephydatia_fluviatilis_DN5659_c0_g1_i2.p2", "Ephydatia_fluviatilis_DN6429_c0_g1_i1.p1")
525	GO:0010558	negative regulation of macromolecule bio...	18	4	3.4	1.0000	c("Ephydatia_fluviatilis_DN10343_c0_g1_i1.p1", "Ephydatia_fluviatilis_DN2844_c0_g1_i1.p1", "Ephydatia_fluviatilis_DN59911_c0_g1_i1.p1", "Ephydatia_fluviatilis_DN6029_c0_g1_i1.p1")
526	GO:0015931	nucleobase-containing compound transport	16	9	3.02	1.0000	c("Ephydatia_fluviatilis_DN10407_c0_g1_i1.p2", "Ephydatia_fluviatilis_DN16476_c0_g1_i5.p1", "Ephydatia_fluviatilis_DN2921_c0_g1_i1.p1", "Ephydatia_fluviatilis_DN34266_c0_g1_i1.p1", "Ephydatia_fluviatilis_DN40326_c0_g1_i1.p1", "Ephydatia_fluviatilis_DN4199_c0_g1_i1.p1", "Ephydatia_fluviatilis_DN5659_c0_g1_i2.p2", "Ephydatia_fluviatilis_DN6429_c0_g1_i1.p1", "Ephydatia_fluviatilis_DN8614_c0_g1_i1.p1…
527	GO:0034976	response to endoplasmic reticulum stress	5	1	0.95	1.0000	Ephydatia_fluviatilis_DN3677_c0_g1_i4.p1
528	GO:0090480	purine nucleotide-sugar transmembrane tr...	1	1	0.19	1.0000	Ephydatia_fluviatilis_DN2921_c0_g1_i1.p1
529	GO:0015936	coenzyme A metabolic process	6	1	1.13	1.0000	Ephydatia_fluviatilis_DN2811_c0_g1_i6.p1
530	GO:1901990	regulation of mitotic cell cycle phase t...	5	3	0.95	1.0000	c("Ephydatia_fluviatilis_DN34575_c0_g1_i1.p1", "Ephydatia_fluviatilis_DN8620_c0_g1_i1.p1", "Ephydatia_fluviatilis_DN8989_c0_g1_i1.p1")
531	GO:1901991	negative regulation of mitotic cell cycl...	2	1	0.38	1.0000	Ephydatia_fluviatilis_DN8620_c0_g1_i1.p1
532	GO:0046939	nucleotide phosphorylation	16	1	3.02	1.0000	Ephydatia_fluviatilis_DN17147_c0_g1_i1.p1
533	GO:0000819	sister chromatid segregation	18	7	3.4	1.0000	c("Ephydatia_fluviatilis_DN3402_c0_g1_i2.p1", "Ephydatia_fluviatilis_DN34575_c0_g1_i1.p1", "Ephydatia_fluviatilis_DN4843_c0_g1_i2.p1", "Ephydatia_fluviatilis_DN6242_c0_g2_i2.p1", "Ephydatia_fluviatilis_DN8183_c0_g1_i3.p1", "Ephydatia_fluviatilis_DN8989_c0_g1_i1.p1", "Ephydatia_fluviatilis_DN9013_c0_g1_i2.p1")
534	GO:0070925	organelle assembly	56	9	10.59	1.0000	c("Ephydatia_fluviatilis_DN10488_c0_g1_i1.p1", "Ephydatia_fluviatilis_DN12414_c0_g1_i3.p1", "Ephydatia_fluviatilis_DN2289_c0_g1_i3.p1", "Ephydatia_fluviatilis_DN2581_c0_g1_i1.p1", "Ephydatia_fluviatilis_DN3066_c0_g1_i1.p1", "Ephydatia_fluviatilis_DN3066_c0_g1_i7.p1", "Ephydatia_fluviatilis_DN60348_c0_g1_i1.p1", "Ephydatia_fluviatilis_DN7956_c0_g1_i1.p1", "Ephydatia_fluviatilis_DN9274_c0_g1_i4.p1")
535	GO:0031468	nuclear envelope reassembly	1	1	0.19	1.0000	Ephydatia_fluviatilis_DN47053_c0_g1_i1.p1
536	GO:0019359	nicotinamide nucleotide biosynthetic pro...	24	5	4.54	1.0000	c("Ephydatia_fluviatilis_DN17147_c0_g1_i1.p1", "Ephydatia_fluviatilis_DN17874_c0_g1_i2.p2", "Ephydatia_fluviatilis_DN2376_c0_g1_i3.p1", "Ephydatia_fluviatilis_DN2376_c0_g1_i4.p1", "Ephydatia_fluviatilis_DN9485_c0_g1_i1.p1")
537	GO:0043900	regulation of multi-organism process	7	1	1.32	1.0000	Ephydatia_fluviatilis_DN6360_c0_g1_i9.p1
538	GO:0006887	exocytosis	29	2	5.48	1.0000	c("Ephydatia_fluviatilis_DN11092_c0_g1_i1.p1", "Ephydatia_fluviatilis_DN11092_c0_g1_i3.p1")
539	GO:0060255	regulation of macromolecule metabolic pr...	341	78	64.46	1.0000	c("Ephydatia_fluviatilis_DN10187_c0_g2_i2.p1", "Ephydatia_fluviatilis_DN10343_c0_g1_i1.p1", "Ephydatia_fluviatilis_DN10485_c0_g1_i2.p1", "Ephydatia_fluviatilis_DN113_c0_g1_i2.p1", "Ephydatia_fluviatilis_DN12979_c0_g1_i1.p1", "Ephydatia_fluviatilis_DN13664_c0_g1_i1.p1", "Ephydatia_fluviatilis_DN1378_c1_g1_i1.p1", "Ephydatia_fluviatilis_DN15315_c0_g1_i2.p1", "Ephydatia_fluviatilis_DN16375_c0_g1_i2.…
540	GO:0036211	protein modification process	1234	136	233.26	1.0000	c("Ephydatia_fluviatilis_DN1016_c0_g1_i5.p1", "Ephydatia_fluviatilis_DN1034_c0_g1_i1.p1", "Ephydatia_fluviatilis_DN10685_c0_g1_i3.p1", "Ephydatia_fluviatilis_DN10712_c0_g1_i5.p1", "Ephydatia_fluviatilis_DN10787_c0_g1_i2.p1", "Ephydatia_fluviatilis_DN10869_c0_g1_i3.p1", "Ephydatia_fluviatilis_DN10985_c0_g2_i1.p1", "Ephydatia_fluviatilis_DN11567_c0_g1_i2.p1", "Ephydatia_fluviatilis_DN1195_c0_g1_i1.…
541	GO:0070918	production of small RNA involved in gene...	2	1	0.38	1.0000	Ephydatia_fluviatilis_DN6836_c0_g1_i2.p1
542	GO:0006873	cellular ion homeostasis	25	2	4.73	1.0000	c("Ephydatia_fluviatilis_DN13173_c0_g1_i6.p1", "Ephydatia_fluviatilis_DN18766_c0_g1_i2.p1")
543	GO:0006875	cellular metal ion homeostasis	25	2	4.73	1.0000	c("Ephydatia_fluviatilis_DN13173_c0_g1_i6.p1", "Ephydatia_fluviatilis_DN18766_c0_g1_i2.p1")
544	GO:0016569	covalent chromatin modification	27	6	5.1	1.0000	c("Ephydatia_fluviatilis_DN16375_c0_g1_i2.p1", "Ephydatia_fluviatilis_DN3579_c0_g1_i1.p1", "Ephydatia_fluviatilis_DN3637_c0_g1_i1.p1", "Ephydatia_fluviatilis_DN53393_c0_g1_i1.p1", "Ephydatia_fluviatilis_DN5487_c0_g1_i2.p1", "Ephydatia_fluviatilis_DN6029_c0_g1_i1.p1")
545	GO:0016310	phosphorylation	761	48	143.85	1.0000	c("Ephydatia_fluviatilis_DN1016_c0_g1_i5.p1", "Ephydatia_fluviatilis_DN1034_c0_g1_i1.p1", "Ephydatia_fluviatilis_DN10685_c0_g1_i3.p1", "Ephydatia_fluviatilis_DN10712_c0_g1_i5.p1", "Ephydatia_fluviatilis_DN10869_c0_g1_i3.p1", "Ephydatia_fluviatilis_DN1210_c0_g1_i7.p1", "Ephydatia_fluviatilis_DN1210_c0_g3_i1.p1", "Ephydatia_fluviatilis_DN12438_c0_g1_i1.p1", "Ephydatia_fluviatilis_DN12881_c0_g1_i1.p…
546	GO:0019374	galactolipid metabolic process	1	1	0.19	1.0000	Ephydatia_fluviatilis_DN199_c0_g1_i4.p1
547	GO:0019376	galactolipid catabolic process	1	1	0.19	1.0000	Ephydatia_fluviatilis_DN199_c0_g1_i4.p1
548	GO:0019377	glycolipid catabolic process	1	1	0.19	1.0000	Ephydatia_fluviatilis_DN199_c0_g1_i4.p1
549	GO:0006820	anion transport	125	16	23.63	1.0000	c("Ephydatia_fluviatilis_DN11382_c0_g1_i1.p1", "Ephydatia_fluviatilis_DN168_c0_g1_i1.p1", "Ephydatia_fluviatilis_DN19319_c0_g1_i4.p1", "Ephydatia_fluviatilis_DN2291_c0_g1_i1.p1", "Ephydatia_fluviatilis_DN2409_c0_g1_i2.p1", "Ephydatia_fluviatilis_DN29237_c0_g1_i1.p1", "Ephydatia_fluviatilis_DN3660_c1_g1_i1.p1", "Ephydatia_fluviatilis_DN409_c0_g1_i12.p1", "Ephydatia_fluviatilis_DN409_c0_g1_i2.p1", …
550	GO:0016553	base conversion or substitution editing	1	1	0.19	1.0000	Ephydatia_fluviatilis_DN3273_c0_g1_i2.p1
551	GO:0046903	secretion	30	3	5.67	1.0000	c("Ephydatia_fluviatilis_DN11092_c0_g1_i1.p1", "Ephydatia_fluviatilis_DN11092_c0_g1_i3.p1", "Ephydatia_fluviatilis_DN2108_c0_g1_i2.p1")
552	GO:0009888	tissue development	3	1	0.57	1.0000	Ephydatia_fluviatilis_DN9274_c0_g1_i4.p1
553	GO:0016556	mRNA modification	4	2	0.76	1.0000	c("Ephydatia_fluviatilis_DN16617_c0_g1_i3.p1", "Ephydatia_fluviatilis_DN40635_c0_g1_i1.p1")
554	GO:0009889	regulation of biosynthetic process	262	55	49.53	1.0000	c("Ephydatia_fluviatilis_DN10187_c0_g2_i2.p1", "Ephydatia_fluviatilis_DN10343_c0_g1_i1.p1", "Ephydatia_fluviatilis_DN10485_c0_g1_i2.p1", "Ephydatia_fluviatilis_DN113_c0_g1_i2.p1", "Ephydatia_fluviatilis_DN12979_c0_g1_i1.p1", "Ephydatia_fluviatilis_DN13664_c0_g1_i1.p1", "Ephydatia_fluviatilis_DN1378_c1_g1_i1.p1", "Ephydatia_fluviatilis_DN16375_c0_g1_i2.p1", "Ephydatia_fluviatilis_DN1744_c0_g1_i5.p…
555	GO:0030203	glycosaminoglycan metabolic process	7	3	1.32	1.0000	c("Ephydatia_fluviatilis_DN10965_c0_g1_i4.p1", "Ephydatia_fluviatilis_DN40547_c0_g1_i1.p1", "Ephydatia_fluviatilis_DN9006_c0_g1_i2.p1")
556	GO:0005996	monosaccharide metabolic process	44	10	8.32	1.0000	c("Ephydatia_fluviatilis_DN1150_c0_g1_i8.p1", "Ephydatia_fluviatilis_DN2445_c0_g1_i1.p1", "Ephydatia_fluviatilis_DN41642_c0_g1_i1.p1", "Ephydatia_fluviatilis_DN4494_c0_g1_i6.p1", "Ephydatia_fluviatilis_DN4494_c0_g1_i7.p1", "Ephydatia_fluviatilis_DN47392_c0_g1_i1.p1", "Ephydatia_fluviatilis_DN5011_c0_g1_i2.p1", "Ephydatia_fluviatilis_DN831_c0_g1_i13.p1", "Ephydatia_fluviatilis_DN831_c0_g1_i6.p1", …
557	GO:0019321	pentose metabolic process	1	1	0.19	1.0000	Ephydatia_fluviatilis_DN5011_c0_g1_i2.p1
558	GO:0016558	protein import into peroxisome matrix	3	3	0.57	1.0000	c("Ephydatia_fluviatilis_DN29571_c0_g1_i1.p1", "Ephydatia_fluviatilis_DN3256_c0_g1_i1.p1", "Ephydatia_fluviatilis_DN3256_c0_g1_i3.p1")
559	GO:0015908	fatty acid transport	4	1	0.76	1.0000	Ephydatia_fluviatilis_DN2291_c0_g1_i1.p1
560	GO:0015909	long-chain fatty acid transport	4	1	0.76	1.0000	Ephydatia_fluviatilis_DN2291_c0_g1_i1.p1
561	GO:1905818	regulation of chromosome separation	2	2	0.38	1.0000	c("Ephydatia_fluviatilis_DN34575_c0_g1_i1.p1", "Ephydatia_fluviatilis_DN8989_c0_g1_i1.p1")
562	GO:0000393	spliceosomal conformational changes to g...	2	1	0.38	1.0000	Ephydatia_fluviatilis_DN6344_c0_g1_i4.p1
563	GO:0006810	transport	935	127	176.74	1.0000	c("Ephydatia_fluviatilis_DN10083_c0_g1_i1.p1", "Ephydatia_fluviatilis_DN1018_c0_g1_i1.p1", "Ephydatia_fluviatilis_DN1036_c0_g1_i10.p1", "Ephydatia_fluviatilis_DN10407_c0_g1_i1.p2", "Ephydatia_fluviatilis_DN10734_c0_g1_i3.p1", "Ephydatia_fluviatilis_DN11079_c0_g1_i2.p1", "Ephydatia_fluviatilis_DN11092_c0_g1_i1.p1", "Ephydatia_fluviatilis_DN11092_c0_g1_i3.p1", "Ephydatia_fluviatilis_DN1127_c0_g1_i1…
564	GO:0000394	RNA splicing, via endonucleolytic cleava...	3	1	0.57	1.0000	Ephydatia_fluviatilis_DN10143_c0_g1_i1.p1
565	GO:0018065	protein-cofactor linkage	2	2	0.38	1.0000	c("Ephydatia_fluviatilis_DN1638_c0_g3_i1.p1", "Ephydatia_fluviatilis_DN3375_c0_g1_i1.p1")
566	GO:1903506	regulation of nucleic acid-templated tra...	243	43	45.93	1.0000	c("Ephydatia_fluviatilis_DN10187_c0_g2_i2.p1", "Ephydatia_fluviatilis_DN10485_c0_g1_i2.p1", "Ephydatia_fluviatilis_DN113_c0_g1_i2.p1", "Ephydatia_fluviatilis_DN12979_c0_g1_i1.p1", "Ephydatia_fluviatilis_DN1378_c1_g1_i1.p1", "Ephydatia_fluviatilis_DN16375_c0_g1_i2.p1", "Ephydatia_fluviatilis_DN17624_c0_g1_i2.p1", "Ephydatia_fluviatilis_DN1783_c0_g1_i5.p1", "Ephydatia_fluviatilis_DN18276_c0_g1_i1.p…
567	GO:1903507	negative regulation of nucleic acid-temp...	14	2	2.65	1.0000	c("Ephydatia_fluviatilis_DN2844_c0_g1_i1.p1", "Ephydatia_fluviatilis_DN6029_c0_g1_i1.p1")
568	GO:1903508	positive regulation of nucleic acid-temp...	11	4	2.08	1.0000	c("Ephydatia_fluviatilis_DN1783_c0_g1_i5.p1", "Ephydatia_fluviatilis_DN2108_c0_g1_i2.p1", "Ephydatia_fluviatilis_DN30557_c0_g1_i1.p1", "Ephydatia_fluviatilis_DN46955_c0_g1_i1.p1")
569	GO:1903509	liposaccharide metabolic process	20	11	3.78	1.0000	c("Ephydatia_fluviatilis_DN11992_c0_g1_i1.p1", "Ephydatia_fluviatilis_DN15002_c0_g1_i1.p1", "Ephydatia_fluviatilis_DN19618_c0_g1_i1.p1", "Ephydatia_fluviatilis_DN199_c0_g1_i4.p1", "Ephydatia_fluviatilis_DN2077_c0_g1_i4.p1", "Ephydatia_fluviatilis_DN2077_c0_g1_i9.p1", "Ephydatia_fluviatilis_DN3951_c0_g1_i2.p1", "Ephydatia_fluviatilis_DN46991_c0_g1_i1.p1", "Ephydatia_fluviatilis_DN4943_c0_g1_i3.p1"…
570	GO:0006816	calcium ion transport	13	3	2.46	1.0000	c("Ephydatia_fluviatilis_DN1180_c0_g1_i10.p1", "Ephydatia_fluviatilis_DN1180_c0_g1_i4.p1", "Ephydatia_fluviatilis_DN1180_c0_g1_i7.p1")
571	GO:0006817	phosphate ion transport	1	1	0.19	1.0000	Ephydatia_fluviatilis_DN29237_c0_g1_i1.p1
572	GO:0019318	hexose metabolic process	43	9	8.13	1.0000	c("Ephydatia_fluviatilis_DN1150_c0_g1_i8.p1", "Ephydatia_fluviatilis_DN2445_c0_g1_i1.p1", "Ephydatia_fluviatilis_DN41642_c0_g1_i1.p1", "Ephydatia_fluviatilis_DN4494_c0_g1_i6.p1", "Ephydatia_fluviatilis_DN4494_c0_g1_i7.p1", "Ephydatia_fluviatilis_DN47392_c0_g1_i1.p1", "Ephydatia_fluviatilis_DN831_c0_g1_i13.p1", "Ephydatia_fluviatilis_DN831_c0_g1_i6.p1", "Ephydatia_fluviatilis_DN831_c0_g1_i7.p1")
573	GO:0016571	histone methylation	7	1	1.32	1.0000	Ephydatia_fluviatilis_DN53393_c0_g1_i1.p1
574	GO:0016574	histone ubiquitination	2	1	0.38	1.0000	Ephydatia_fluviatilis_DN3637_c0_g1_i1.p1
575	GO:0031667	response to nutrient levels	7	1	1.32	1.0000	Ephydatia_fluviatilis_DN59403_c0_g1_i1.p1
576	GO:0031668	cellular response to extracellular stimu...	1	1	0.19	1.0000	Ephydatia_fluviatilis_DN59403_c0_g1_i1.p1
577	GO:0016577	histone demethylation	1	1	0.19	1.0000	Ephydatia_fluviatilis_DN16375_c0_g1_i2.p1
578	GO:0031669	cellular response to nutrient levels	1	1	0.19	1.0000	Ephydatia_fluviatilis_DN59403_c0_g1_i1.p1
579	GO:0015850	organic hydroxy compound transport	11	1	2.08	1.0000	Ephydatia_fluviatilis_DN500_c0_g1_i3.p1
580	GO:0019348	dolichol metabolic process	1	1	0.19	1.0000	Ephydatia_fluviatilis_DN2734_c0_g1_i2.p1
581	GO:1901987	regulation of cell cycle phase transitio...	6	3	1.13	1.0000	c("Ephydatia_fluviatilis_DN34575_c0_g1_i1.p1", "Ephydatia_fluviatilis_DN8620_c0_g1_i1.p1", "Ephydatia_fluviatilis_DN8989_c0_g1_i1.p1")
582	GO:1901988	negative regulation of cell cycle phase ...	2	1	0.38	1.0000	Ephydatia_fluviatilis_DN8620_c0_g1_i1.p1
583	GO:0008150	biological_process	6343	1199	1199	1.0000	c("Ephydatia_fluviatilis_DN0_c0_g1_i4.p1", "Ephydatia_fluviatilis_DN10002_c2_g2_i2.p1", "Ephydatia_fluviatilis_DN10004_c0_g1_i2.p1", "Ephydatia_fluviatilis_DN10069_c0_g1_i2.p1", "Ephydatia_fluviatilis_DN10083_c0_g1_i1.p1", "Ephydatia_fluviatilis_DN10143_c0_g1_i1.p1", "Ephydatia_fluviatilis_DN10157_c0_g1_i12.p1", "Ephydatia_fluviatilis_DN1016_c0_g1_i5.p1", "Ephydatia_fluviatilis_DN10160_c0_g1_i1.p…
584	GO:0008152	metabolic process	3994	911	754.97	1.0000	c("Ephydatia_fluviatilis_DN0_c0_g1_i4.p1", "Ephydatia_fluviatilis_DN10002_c2_g2_i2.p1", "Ephydatia_fluviatilis_DN10069_c0_g1_i2.p1", "Ephydatia_fluviatilis_DN10143_c0_g1_i1.p1", "Ephydatia_fluviatilis_DN1016_c0_g1_i5.p1", "Ephydatia_fluviatilis_DN10173_c0_g1_i2.p1", "Ephydatia_fluviatilis_DN10187_c0_g2_i2.p1", "Ephydatia_fluviatilis_DN1029_c1_g1_i1.p1", "Ephydatia_fluviatilis_DN1034_c0_g1_i1.p1",…
585	GO:0031440	regulation of mRNA 3'-end processing	1	1	0.19	1.0000	Ephydatia_fluviatilis_DN34377_c0_g1_i1.p1
586	GO:0006839	mitochondrial transport	10	7	1.89	1.0000	c("Ephydatia_fluviatilis_DN13654_c0_g1_i5.p1", "Ephydatia_fluviatilis_DN30212_c0_g1_i1.p1", "Ephydatia_fluviatilis_DN3632_c0_g1_i4.p1", "Ephydatia_fluviatilis_DN4362_c0_g1_i1.p1", "Ephydatia_fluviatilis_DN46779_c0_g1_i1.p1", "Ephydatia_fluviatilis_DN4864_c0_g1_i3.p3", "Ephydatia_fluviatilis_DN59257_c0_g1_i1.p1")
587	GO:0008156	negative regulation of DNA replication	1	1	0.19	1.0000	Ephydatia_fluviatilis_DN59911_c0_g1_i1.p1
588	GO:0031441	negative regulation of mRNA 3'-end proce...	1	1	0.19	1.0000	Ephydatia_fluviatilis_DN34377_c0_g1_i1.p1
589	GO:0060249	anatomical structure homeostasis	13	3	2.46	1.0000	c("Ephydatia_fluviatilis_DN2452_c0_g1_i2.p1", "Ephydatia_fluviatilis_DN4121_c0_g1_i1.p1", "Ephydatia_fluviatilis_DN8242_c0_g4_i1.p1")
590	GO:0010498	proteasomal protein catabolic process	12	4	2.27	1.0000	c("Ephydatia_fluviatilis_DN1717_c0_g1_i1.p1", "Ephydatia_fluviatilis_DN3677_c0_g1_i4.p1", "Ephydatia_fluviatilis_DN4793_c0_g1_i1.p1", "Ephydatia_fluviatilis_DN8989_c0_g1_i1.p1")
591	GO:0032101	regulation of response to external stimu...	7	1	1.32	1.0000	Ephydatia_fluviatilis_DN6360_c0_g1_i9.p1
592	GO:0018022	peptidyl-lysine methylation	7	1	1.32	1.0000	Ephydatia_fluviatilis_DN53393_c0_g1_i1.p1
593	GO:0048193	Golgi vesicle transport	38	4	7.18	1.0000	c("Ephydatia_fluviatilis_DN34150_c0_g1_i1.p1", "Ephydatia_fluviatilis_DN4295_c0_g1_i3.p1", "Ephydatia_fluviatilis_DN5982_c0_g1_i3.p1", "Ephydatia_fluviatilis_DN6569_c0_g1_i9.p1")
594	GO:0006399	tRNA metabolic process	84	66	15.88	1.0000	c("Ephydatia_fluviatilis_DN10143_c0_g1_i1.p1", "Ephydatia_fluviatilis_DN10586_c0_g1_i1.p1", "Ephydatia_fluviatilis_DN11852_c0_g1_i1.p1", "Ephydatia_fluviatilis_DN11938_c0_g1_i9.p1", "Ephydatia_fluviatilis_DN1205_c0_g1_i1.p1", "Ephydatia_fluviatilis_DN12167_c0_g1_i22.p1", "Ephydatia_fluviatilis_DN12287_c0_g1_i8.p1", "Ephydatia_fluviatilis_DN12564_c0_g1_i3.p1", "Ephydatia_fluviatilis_DN13891_c0_g1_…
595	GO:0046879	hormone secretion	1	1	0.19	1.0000	Ephydatia_fluviatilis_DN2108_c0_g1_i2.p1
596	GO:0000380	alternative mRNA splicing, via spliceoso...	5	4	0.95	1.0000	c("Ephydatia_fluviatilis_DN40635_c0_g1_i1.p1", "Ephydatia_fluviatilis_DN4388_c0_g1_i1.p1", "Ephydatia_fluviatilis_DN5812_c0_g1_i3.p1", "Ephydatia_fluviatilis_DN59_c1_g1_i1.p1")
597	GO:0090407	organophosphate biosynthetic process	124	38	23.44	1.0000	c("Ephydatia_fluviatilis_DN11992_c0_g1_i1.p1", "Ephydatia_fluviatilis_DN123_c0_g1_i11.p1", "Ephydatia_fluviatilis_DN1272_c0_g1_i13.p1", "Ephydatia_fluviatilis_DN13734_c0_g1_i3.p1", "Ephydatia_fluviatilis_DN15002_c0_g1_i1.p1", "Ephydatia_fluviatilis_DN17147_c0_g1_i1.p1", "Ephydatia_fluviatilis_DN17874_c0_g1_i2.p2", "Ephydatia_fluviatilis_DN19618_c0_g1_i1.p1", "Ephydatia_fluviatilis_DN2077_c0_g1_i4…
598	GO:1901700	response to oxygen-containing compound	10	2	1.89	1.0000	c("Ephydatia_fluviatilis_DN1813_c0_g1_i1.p1", "Ephydatia_fluviatilis_DN40677_c0_g1_i1.p1")
599	GO:1901701	cellular response to oxygen-containing c...	3	2	0.57	1.0000	c("Ephydatia_fluviatilis_DN1813_c0_g1_i1.p1", "Ephydatia_fluviatilis_DN40677_c0_g1_i1.p1")
600	GO:0005976	polysaccharide metabolic process	9	2	1.7	1.0000	c("Ephydatia_fluviatilis_DN2366_c0_g1_i1.p1", "Ephydatia_fluviatilis_DN3852_c0_g1_i1.p1")
601	GO:0005977	glycogen metabolic process	6	2	1.13	1.0000	c("Ephydatia_fluviatilis_DN2366_c0_g1_i1.p1", "Ephydatia_fluviatilis_DN3852_c0_g1_i1.p1")
602	GO:0071103	DNA conformation change	16	7	3.02	1.0000	c("Ephydatia_fluviatilis_DN13014_c0_g1_i2.p1", "Ephydatia_fluviatilis_DN13914_c0_g1_i1.p1", "Ephydatia_fluviatilis_DN13914_c0_g1_i2.p1", "Ephydatia_fluviatilis_DN2850_c0_g1_i7.p1", "Ephydatia_fluviatilis_DN54606_c0_g1_i1.p1", "Ephydatia_fluviatilis_DN697_c0_g1_i1.p1", "Ephydatia_fluviatilis_DN7437_c0_g1_i4.p1")
603	GO:0009394	2'-deoxyribonucleotide metabolic process	4	3	0.76	1.0000	c("Ephydatia_fluviatilis_DN388_c0_g1_i1.p1", "Ephydatia_fluviatilis_DN4367_c0_g1_i3.p1", "Ephydatia_fluviatilis_DN4367_c0_g1_i4.p1")
604	GO:0045786	negative regulation of cell cycle	12	3	2.27	1.0000	c("Ephydatia_fluviatilis_DN59911_c0_g1_i1.p1", "Ephydatia_fluviatilis_DN7388_c0_g1_i1.p2", "Ephydatia_fluviatilis_DN8620_c0_g1_i1.p1")
605	GO:0048609	multicellular organismal reproductive pr...	3	1	0.57	1.0000	Ephydatia_fluviatilis_DN1073_c0_g1_i4.p1
606	GO:0000375	RNA splicing, via transesterification re...	45	32	8.51	1.0000	c("Ephydatia_fluviatilis_DN10368_c0_g1_i2.p1", "Ephydatia_fluviatilis_DN1092_c0_g1_i1.p7", "Ephydatia_fluviatilis_DN12037_c1_g1_i1.p1", "Ephydatia_fluviatilis_DN1384_c0_g1_i1.p1", "Ephydatia_fluviatilis_DN1539_c0_g1_i1.p1", "Ephydatia_fluviatilis_DN1648_c1_g1_i1.p1", "Ephydatia_fluviatilis_DN2054_c0_g1_i1.p1", "Ephydatia_fluviatilis_DN2149_c0_g2_i2.p1", "Ephydatia_fluviatilis_DN2586_c0_g1_i1.p1",…
607	GO:0000377	RNA splicing, via transesterification re...	45	32	8.51	1.0000	c("Ephydatia_fluviatilis_DN10368_c0_g1_i2.p1", "Ephydatia_fluviatilis_DN1092_c0_g1_i1.p7", "Ephydatia_fluviatilis_DN12037_c1_g1_i1.p1", "Ephydatia_fluviatilis_DN1384_c0_g1_i1.p1", "Ephydatia_fluviatilis_DN1539_c0_g1_i1.p1", "Ephydatia_fluviatilis_DN1648_c1_g1_i1.p1", "Ephydatia_fluviatilis_DN2054_c0_g1_i1.p1", "Ephydatia_fluviatilis_DN2149_c0_g2_i2.p1", "Ephydatia_fluviatilis_DN2586_c0_g1_i1.p1",…
608	GO:0010467	gene expression	735	339	138.94	1.0000	c("Ephydatia_fluviatilis_DN10143_c0_g1_i1.p1", "Ephydatia_fluviatilis_DN10187_c0_g2_i2.p1", "Ephydatia_fluviatilis_DN10343_c0_g1_i1.p1", "Ephydatia_fluviatilis_DN10368_c0_g1_i2.p1", "Ephydatia_fluviatilis_DN10407_c0_g1_i1.p2", "Ephydatia_fluviatilis_DN10485_c0_g1_i2.p1", "Ephydatia_fluviatilis_DN10576_c0_g1_i1.p1", "Ephydatia_fluviatilis_DN10586_c0_g1_i1.p1", "Ephydatia_fluviatilis_DN10685_c0_g1_…
609	GO:0031401	positive regulation of protein modificat...	8	1	1.51	1.0000	Ephydatia_fluviatilis_DN47053_c0_g1_i1.p1
610	GO:0070887	cellular response to chemical stimulus	22	5	4.16	1.0000	c("Ephydatia_fluviatilis_DN113_c0_g1_i2.p1", "Ephydatia_fluviatilis_DN1813_c0_g1_i1.p1", "Ephydatia_fluviatilis_DN1976_c0_g1_i2.p1", "Ephydatia_fluviatilis_DN40677_c0_g1_i1.p1", "Ephydatia_fluviatilis_DN6360_c0_g1_i9.p1")
611	GO:0006366	transcription by RNA polymerase II	72	19	13.61	1.0000	c("Ephydatia_fluviatilis_DN10485_c0_g1_i2.p1", "Ephydatia_fluviatilis_DN113_c0_g1_i2.p1", "Ephydatia_fluviatilis_DN1783_c0_g1_i5.p1", "Ephydatia_fluviatilis_DN1976_c0_g1_i2.p1", "Ephydatia_fluviatilis_DN2108_c0_g1_i2.p1", "Ephydatia_fluviatilis_DN2551_c1_g1_i2.p1", "Ephydatia_fluviatilis_DN2776_c0_g1_i3.p1", "Ephydatia_fluviatilis_DN2820_c0_g1_i1.p1", "Ephydatia_fluviatilis_DN3579_c0_g1_i1.p1", "…
612	GO:0022411	cellular component disassembly	14	2	2.65	1.0000	c("Ephydatia_fluviatilis_DN1744_c0_g1_i5.p1", "Ephydatia_fluviatilis_DN9651_c0_g1_i2.p1")
613	GO:0022412	cellular process involved in reproductio...	2	1	0.38	1.0000	Ephydatia_fluviatilis_DN1073_c0_g1_i4.p1
614	GO:0015849	organic acid transport	11	1	2.08	1.0000	Ephydatia_fluviatilis_DN2291_c0_g1_i1.p1
615	GO:0097064	ncRNA export from nucleus	2	1	0.38	1.0000	Ephydatia_fluviatilis_DN5659_c0_g1_i2.p2
616	GO:0022414	reproductive process	18	4	3.4	1.0000	c("Ephydatia_fluviatilis_DN10069_c0_g1_i2.p1", "Ephydatia_fluviatilis_DN1073_c0_g1_i4.p1", "Ephydatia_fluviatilis_DN18243_c0_g1_i3.p1", "Ephydatia_fluviatilis_DN5815_c1_g1_i1.p1")
617	GO:0019538	protein metabolic process	1821	339	344.22	1.0000	c("Ephydatia_fluviatilis_DN0_c0_g1_i4.p1", "Ephydatia_fluviatilis_DN1016_c0_g1_i5.p1", "Ephydatia_fluviatilis_DN1034_c0_g1_i1.p1", "Ephydatia_fluviatilis_DN10343_c0_g1_i1.p1", "Ephydatia_fluviatilis_DN10394_c0_g1_i1.p1", "Ephydatia_fluviatilis_DN1043_c0_g1_i1.p1", "Ephydatia_fluviatilis_DN1047_c0_g1_i1.p1", "Ephydatia_fluviatilis_DN10576_c0_g1_i1.p1", "Ephydatia_fluviatilis_DN10685_c0_g1_i3.p1", …
618	GO:0006352	DNA-templated transcription, initiation	26	6	4.91	1.0000	c("Ephydatia_fluviatilis_DN15442_c0_g1_i2.p1", "Ephydatia_fluviatilis_DN21487_c0_g1_i8.p1", "Ephydatia_fluviatilis_DN46955_c0_g1_i1.p1", "Ephydatia_fluviatilis_DN7001_c0_g1_i2.p1", "Ephydatia_fluviatilis_DN7718_c0_g1_i1.p1", "Ephydatia_fluviatilis_DN8490_c0_g1_i1.p1")
619	GO:0006354	DNA-templated transcription, elongation	8	3	1.51	1.0000	c("Ephydatia_fluviatilis_DN3579_c0_g1_i1.p1", "Ephydatia_fluviatilis_DN46955_c0_g1_i1.p1", "Ephydatia_fluviatilis_DN5487_c0_g1_i2.p1")
620	GO:0045727	positive regulation of translation	1	1	0.19	1.0000	Ephydatia_fluviatilis_DN1744_c0_g1_i5.p1
621	GO:0046834	lipid phosphorylation	22	4	4.16	1.0000	c("Ephydatia_fluviatilis_DN3965_c0_g1_i5.p1", "Ephydatia_fluviatilis_DN3965_c0_g1_i6.p1", "Ephydatia_fluviatilis_DN3965_c0_g2_i4.p1", "Ephydatia_fluviatilis_DN3965_c0_g2_i5.p1")
622	GO:0015833	peptide transport	153	43	28.92	1.0000	c("Ephydatia_fluviatilis_DN1018_c0_g1_i1.p1", "Ephydatia_fluviatilis_DN1036_c0_g1_i10.p1", "Ephydatia_fluviatilis_DN10407_c0_g1_i1.p2", "Ephydatia_fluviatilis_DN10734_c0_g1_i3.p1", "Ephydatia_fluviatilis_DN11314_c0_g1_i2.p1", "Ephydatia_fluviatilis_DN1229_c0_g1_i3.p1", "Ephydatia_fluviatilis_DN13654_c0_g1_i5.p1", "Ephydatia_fluviatilis_DN16476_c0_g1_i5.p1", "Ephydatia_fluviatilis_DN1925_c0_g1_i2.…
623	GO:0110095	cellular detoxification of aldehyde	1	1	0.19	1.0000	Ephydatia_fluviatilis_DN1813_c0_g1_i1.p1
624	GO:0110096	cellular response to aldehyde	1	1	0.19	1.0000	Ephydatia_fluviatilis_DN1813_c0_g1_i1.p1
625	GO:0033750	ribosome localization	3	2	0.57	1.0000	c("Ephydatia_fluviatilis_DN4199_c0_g1_i1.p1", "Ephydatia_fluviatilis_DN6429_c0_g1_i1.p1")
626	GO:0046839	phospholipid dephosphorylation	19	2	3.59	1.0000	c("Ephydatia_fluviatilis_DN1376_c0_g2_i1.p1", "Ephydatia_fluviatilis_DN3844_c0_g1_i5.p1")
627	GO:1903432	regulation of TORC1 signaling	1	1	0.19	1.0000	Ephydatia_fluviatilis_DN9327_c0_g1_i3.p1
628	GO:0006382	adenosine to inosine editing	1	1	0.19	1.0000	Ephydatia_fluviatilis_DN3273_c0_g1_i2.p1
629	GO:0042737	drug catabolic process	6	1	1.13	1.0000	Ephydatia_fluviatilis_DN40446_c0_g1_i1.p1
630	GO:0017182	peptidyl-diphthamide metabolic process	3	3	0.57	1.0000	c("Ephydatia_fluviatilis_DN29673_c0_g1_i1.p1", "Ephydatia_fluviatilis_DN40959_c0_g1_i1.p1", "Ephydatia_fluviatilis_DN5475_c0_g1_i2.p1")
631	GO:0046390	ribose phosphate biosynthetic process	51	11	9.64	1.0000	c("Ephydatia_fluviatilis_DN17147_c0_g1_i1.p1", "Ephydatia_fluviatilis_DN2811_c0_g1_i6.p1", "Ephydatia_fluviatilis_DN3057_c0_g1_i2.p2", "Ephydatia_fluviatilis_DN3529_c0_g1_i2.p1", "Ephydatia_fluviatilis_DN4234_c0_g1_i1.p1", "Ephydatia_fluviatilis_DN4559_c0_g1_i2.p1", "Ephydatia_fluviatilis_DN5586_c0_g1_i9.p1", "Ephydatia_fluviatilis_DN58907_c0_g1_i1.p1", "Ephydatia_fluviatilis_DN687_c0_g1_i2.p1", …
632	GO:0018212	peptidyl-tyrosine modification	7	1	1.32	1.0000	Ephydatia_fluviatilis_DN29761_c0_g1_i1.p1
633	GO:0035082	axoneme assembly	9	1	1.7	1.0000	Ephydatia_fluviatilis_DN7956_c0_g1_i1.p1
634	GO:0046394	carboxylic acid biosynthetic process	47	10	8.88	1.0000	c("Ephydatia_fluviatilis_DN1478_c0_g1_i1.p1", "Ephydatia_fluviatilis_DN1638_c0_g1_i4.p1", "Ephydatia_fluviatilis_DN17147_c0_g1_i1.p1", "Ephydatia_fluviatilis_DN2769_c0_g1_i1.p1", "Ephydatia_fluviatilis_DN319_c0_g1_i1.p2", "Ephydatia_fluviatilis_DN3616_c0_g1_i2.p1", "Ephydatia_fluviatilis_DN46892_c0_g1_i1.p1", "Ephydatia_fluviatilis_DN538_c0_g1_i8.p1", "Ephydatia_fluviatilis_DN7851_c0_g1_i1.p1", "…
635	GO:0046395	carboxylic acid catabolic process	23	5	4.35	1.0000	c("Ephydatia_fluviatilis_DN1285_c0_g2_i1.p1", "Ephydatia_fluviatilis_DN1724_c0_g1_i5.p1", "Ephydatia_fluviatilis_DN3372_c0_g1_i1.p1", "Ephydatia_fluviatilis_DN40446_c0_g1_i1.p1", "Ephydatia_fluviatilis_DN4863_c0_g1_i1.p1")
636	GO:0098754	detoxification	1	1	0.19	1.0000	Ephydatia_fluviatilis_DN1813_c0_g1_i1.p1
637	GO:0032268	regulation of cellular protein metabolic...	36	11	6.8	1.0000	c("Ephydatia_fluviatilis_DN10343_c0_g1_i1.p1", "Ephydatia_fluviatilis_DN13664_c0_g1_i1.p1", "Ephydatia_fluviatilis_DN1744_c0_g1_i5.p1", "Ephydatia_fluviatilis_DN29673_c0_g1_i1.p1", "Ephydatia_fluviatilis_DN40959_c0_g1_i1.p1", "Ephydatia_fluviatilis_DN43146_c0_g1_i1.p1", "Ephydatia_fluviatilis_DN47053_c0_g1_i1.p1", "Ephydatia_fluviatilis_DN5475_c0_g1_i2.p1", "Ephydatia_fluviatilis_DN5825_c0_g1_i1.…
638	GO:0032269	negative regulation of cellular protein ...	6	1	1.13	1.0000	Ephydatia_fluviatilis_DN10343_c0_g1_i1.p1
639	GO:0032011	ARF protein signal transduction	16	1	3.02	1.0000	Ephydatia_fluviatilis_DN8461_c0_g1_i1.p1
640	GO:0070848	response to growth factor	9	2	1.7	1.0000	c("Ephydatia_fluviatilis_DN113_c0_g1_i2.p1", "Ephydatia_fluviatilis_DN1976_c0_g1_i2.p1")
641	GO:0006323	DNA packaging	12	5	2.27	1.0000	c("Ephydatia_fluviatilis_DN13014_c0_g1_i2.p1", "Ephydatia_fluviatilis_DN13914_c0_g1_i1.p1", "Ephydatia_fluviatilis_DN13914_c0_g1_i2.p1", "Ephydatia_fluviatilis_DN54606_c0_g1_i1.p1", "Ephydatia_fluviatilis_DN697_c0_g1_i1.p1")
642	GO:0006560	proline metabolic process	7	3	1.32	1.0000	c("Ephydatia_fluviatilis_DN1638_c0_g1_i4.p1", "Ephydatia_fluviatilis_DN1724_c0_g1_i5.p1", "Ephydatia_fluviatilis_DN3372_c0_g1_i1.p1")
643	GO:0023061	signal release	2	1	0.38	1.0000	Ephydatia_fluviatilis_DN2108_c0_g1_i2.p1
644	GO:0016458	gene silencing	33	8	6.24	1.0000	c("Ephydatia_fluviatilis_DN1901_c0_g1_i1.p1", "Ephydatia_fluviatilis_DN26768_c0_g1_i2.p1", "Ephydatia_fluviatilis_DN3331_c1_g1_i1.p1", "Ephydatia_fluviatilis_DN3404_c0_g1_i1.p1", "Ephydatia_fluviatilis_DN3404_c0_g1_i20.p1", "Ephydatia_fluviatilis_DN3404_c0_g1_i6.p1", "Ephydatia_fluviatilis_DN6029_c0_g1_i1.p1", "Ephydatia_fluviatilis_DN6836_c0_g1_i2.p1")
645	GO:0006563	L-serine metabolic process	5	2	0.95	1.0000	c("Ephydatia_fluviatilis_DN1478_c0_g1_i1.p1", "Ephydatia_fluviatilis_DN946_c0_g1_i3.p1")
646	GO:0006566	threonine metabolic process	1	1	0.19	1.0000	Ephydatia_fluviatilis_DN1285_c0_g2_i1.p1
647	GO:0008104	protein localization	161	44	30.43	1.0000	c("Ephydatia_fluviatilis_DN1018_c0_g1_i1.p1", "Ephydatia_fluviatilis_DN1036_c0_g1_i10.p1", "Ephydatia_fluviatilis_DN10407_c0_g1_i1.p2", "Ephydatia_fluviatilis_DN10734_c0_g1_i3.p1", "Ephydatia_fluviatilis_DN11314_c0_g1_i2.p1", "Ephydatia_fluviatilis_DN1229_c0_g1_i3.p1", "Ephydatia_fluviatilis_DN13654_c0_g1_i5.p1", "Ephydatia_fluviatilis_DN16476_c0_g1_i5.p1", "Ephydatia_fluviatilis_DN1925_c0_g1_i2.…
648	GO:0032042	mitochondrial DNA metabolic process	1	1	0.19	1.0000	Ephydatia_fluviatilis_DN46875_c0_g1_i1.p1
649	GO:0090150	establishment of protein localization to...	15	6	2.84	1.0000	c("Ephydatia_fluviatilis_DN1229_c0_g1_i3.p1", "Ephydatia_fluviatilis_DN2157_c1_g1_i1.p1", "Ephydatia_fluviatilis_DN40592_c0_g1_i1.p1", "Ephydatia_fluviatilis_DN46779_c0_g1_i1.p1", "Ephydatia_fluviatilis_DN565_c0_g1_i9.p1", "Ephydatia_fluviatilis_DN59257_c0_g1_i1.p1")
650	GO:0022610	biological adhesion	111	8	20.98	1.0000	c("Ephydatia_fluviatilis_DN1221_c0_g1_i1.p1", "Ephydatia_fluviatilis_DN1221_c0_g1_i6.p1", "Ephydatia_fluviatilis_DN14979_c0_g1_i1.p1", "Ephydatia_fluviatilis_DN3854_c0_g1_i1.p1", "Ephydatia_fluviatilis_DN5077_c0_g1_i4.p1", "Ephydatia_fluviatilis_DN5648_c1_g1_i9.p1", "Ephydatia_fluviatilis_DN6397_c0_g1_i1.p1", "Ephydatia_fluviatilis_DN8192_c0_g1_i1.p1")
651	GO:0090151	establishment of protein localization to...	2	2	0.38	1.0000	c("Ephydatia_fluviatilis_DN46779_c0_g1_i1.p1", "Ephydatia_fluviatilis_DN59257_c0_g1_i1.p1")
652	GO:0070838	divalent metal ion transport	14	3	2.65	1.0000	c("Ephydatia_fluviatilis_DN1180_c0_g1_i10.p1", "Ephydatia_fluviatilis_DN1180_c0_g1_i4.p1", "Ephydatia_fluviatilis_DN1180_c0_g1_i7.p1")
653	GO:0071265	L-methionine biosynthetic process	3	2	0.57	1.0000	c("Ephydatia_fluviatilis_DN2769_c0_g1_i1.p1", "Ephydatia_fluviatilis_DN3616_c0_g1_i2.p1")
654	GO:0022613	ribonucleoprotein complex biogenesis	66	50	12.48	1.0000	c("Ephydatia_fluviatilis_DN11602_c0_g1_i1.p1", "Ephydatia_fluviatilis_DN13002_c0_g1_i1.p2", "Ephydatia_fluviatilis_DN13780_c0_g1_i1.p1", "Ephydatia_fluviatilis_DN1539_c0_g1_i1.p1", "Ephydatia_fluviatilis_DN16660_c0_g1_i2.p1", "Ephydatia_fluviatilis_DN19_c0_g1_i3.p1", "Ephydatia_fluviatilis_DN1962_c0_g1_i2.p1", "Ephydatia_fluviatilis_DN1979_c0_g1_i1.p1", "Ephydatia_fluviatilis_DN2099_c0_g2_i1.p1",…
655	GO:0071267	L-methionine salvage	3	2	0.57	1.0000	c("Ephydatia_fluviatilis_DN2769_c0_g1_i1.p1", "Ephydatia_fluviatilis_DN3616_c0_g1_i2.p1")
656	GO:0098771	inorganic ion homeostasis	26	2	4.91	1.0000	c("Ephydatia_fluviatilis_DN13173_c0_g1_i6.p1", "Ephydatia_fluviatilis_DN18766_c0_g1_i2.p1")
657	GO:0022616	DNA strand elongation	1	1	0.19	1.0000	Ephydatia_fluviatilis_DN17192_c0_g1_i14.p1
658	GO:0023051	regulation of signaling	77	9	14.56	1.0000	c("Ephydatia_fluviatilis_DN113_c0_g1_i2.p1", "Ephydatia_fluviatilis_DN1976_c0_g1_i2.p1", "Ephydatia_fluviatilis_DN3179_c0_g1_i5.p1", "Ephydatia_fluviatilis_DN5784_c0_g1_i10.p1", "Ephydatia_fluviatilis_DN59403_c0_g1_i1.p1", "Ephydatia_fluviatilis_DN6048_c0_g1_i1.p1", "Ephydatia_fluviatilis_DN8461_c0_g1_i1.p1", "Ephydatia_fluviatilis_DN9327_c0_g1_i3.p1", "Ephydatia_fluviatilis_DN9693_c0_g1_i5.p1")
659	GO:0022618	ribonucleoprotein complex assembly	16	11	3.02	1.0000	c("Ephydatia_fluviatilis_DN1539_c0_g1_i1.p1", "Ephydatia_fluviatilis_DN3605_c0_g2_i3.p1", "Ephydatia_fluviatilis_DN36881_c0_g1_i1.p3", "Ephydatia_fluviatilis_DN4572_c0_g1_i3.p1", "Ephydatia_fluviatilis_DN5356_c0_g1_i1.p1", "Ephydatia_fluviatilis_DN60348_c0_g1_i1.p1", "Ephydatia_fluviatilis_DN6344_c0_g1_i4.p1", "Ephydatia_fluviatilis_DN8025_c0_g1_i4.p1", "Ephydatia_fluviatilis_DN8832_c0_g1_i1.p1",…
660	GO:0023052	signaling	943	74	178.25	1.0000	c("Ephydatia_fluviatilis_DN10004_c0_g1_i2.p1", "Ephydatia_fluviatilis_DN10160_c0_g1_i1.p1", "Ephydatia_fluviatilis_DN10978_c0_g1_i1.p1", "Ephydatia_fluviatilis_DN113_c0_g1_i2.p1", "Ephydatia_fluviatilis_DN11358_c0_g1_i5.p1", "Ephydatia_fluviatilis_DN11380_c0_g1_i39.p1", "Ephydatia_fluviatilis_DN11757_c0_g1_i2.p1", "Ephydatia_fluviatilis_DN13073_c0_g1_i1.p1", "Ephydatia_fluviatilis_DN1376_c0_g2_i1…
661	GO:0022402	cell cycle process	60	14	11.34	1.0000	c("Ephydatia_fluviatilis_DN10069_c0_g1_i2.p1", "Ephydatia_fluviatilis_DN10488_c0_g1_i1.p1", "Ephydatia_fluviatilis_DN18243_c0_g1_i3.p1", "Ephydatia_fluviatilis_DN3402_c0_g1_i2.p1", "Ephydatia_fluviatilis_DN34575_c0_g1_i1.p1", "Ephydatia_fluviatilis_DN47053_c0_g1_i1.p1", "Ephydatia_fluviatilis_DN4843_c0_g1_i2.p1", "Ephydatia_fluviatilis_DN5815_c1_g1_i1.p1", "Ephydatia_fluviatilis_DN6242_c0_g2_i2.p…
662	GO:0006555	methionine metabolic process	5	3	0.95	1.0000	c("Ephydatia_fluviatilis_DN2769_c0_g1_i1.p1", "Ephydatia_fluviatilis_DN3616_c0_g1_i2.p1", "Ephydatia_fluviatilis_DN46892_c0_g1_i1.p1")
663	GO:0023056	positive regulation of signaling	18	3	3.4	1.0000	c("Ephydatia_fluviatilis_DN5784_c0_g1_i10.p1", "Ephydatia_fluviatilis_DN6048_c0_g1_i1.p1", "Ephydatia_fluviatilis_DN9327_c0_g1_i3.p1")
664	GO:0023057	negative regulation of signaling	14	4	2.65	1.0000	c("Ephydatia_fluviatilis_DN113_c0_g1_i2.p1", "Ephydatia_fluviatilis_DN1976_c0_g1_i2.p1", "Ephydatia_fluviatilis_DN59403_c0_g1_i1.p1", "Ephydatia_fluviatilis_DN9693_c0_g1_i5.p1")
665	GO:0022406	membrane docking	11	2	2.08	1.0000	c("Ephydatia_fluviatilis_DN11092_c0_g1_i1.p1", "Ephydatia_fluviatilis_DN11092_c0_g1_i3.p1")
666	GO:0031163	metallo-sulfur cluster assembly	5	3	0.95	1.0000	c("Ephydatia_fluviatilis_DN3474_c0_g1_i1.p1", "Ephydatia_fluviatilis_DN4453_c0_g1_i1.p1", "Ephydatia_fluviatilis_DN8954_c0_g1_i1.p1")
667	GO:0006342	chromatin silencing	2	1	0.38	1.0000	Ephydatia_fluviatilis_DN6029_c0_g1_i1.p1
668	GO:0032270	positive regulation of cellular protein ...	11	2	2.08	1.0000	c("Ephydatia_fluviatilis_DN1744_c0_g1_i5.p1", "Ephydatia_fluviatilis_DN47053_c0_g1_i1.p1")
669	GO:0019692	deoxyribose phosphate metabolic process	4	3	0.76	1.0000	c("Ephydatia_fluviatilis_DN388_c0_g1_i1.p1", "Ephydatia_fluviatilis_DN4367_c0_g1_i3.p1", "Ephydatia_fluviatilis_DN4367_c0_g1_i4.p1")
670	GO:0019693	ribose phosphate metabolic process	69	15	13.04	1.0000	c("Ephydatia_fluviatilis_DN1272_c0_g1_i13.p1", "Ephydatia_fluviatilis_DN17147_c0_g1_i1.p1", "Ephydatia_fluviatilis_DN2811_c0_g1_i6.p1", "Ephydatia_fluviatilis_DN3057_c0_g1_i2.p2", "Ephydatia_fluviatilis_DN3529_c0_g1_i2.p1", "Ephydatia_fluviatilis_DN3884_c1_g1_i2.p1", "Ephydatia_fluviatilis_DN4234_c0_g1_i1.p1", "Ephydatia_fluviatilis_DN4559_c0_g1_i2.p1", "Ephydatia_fluviatilis_DN47392_c0_g1_i1.p1"…
671	GO:0017144	drug metabolic process	84	19	15.88	1.0000	c("Ephydatia_fluviatilis_DN1503_c0_g1_i1.p1", "Ephydatia_fluviatilis_DN17147_c0_g1_i1.p1", "Ephydatia_fluviatilis_DN1813_c0_g1_i1.p1", "Ephydatia_fluviatilis_DN2030_c0_g1_i1.p1", "Ephydatia_fluviatilis_DN2228_c0_g1_i1.p1", "Ephydatia_fluviatilis_DN2676_c0_g1_i1.p1", "Ephydatia_fluviatilis_DN2769_c0_g1_i1.p1", "Ephydatia_fluviatilis_DN3057_c0_g1_i2.p2", "Ephydatia_fluviatilis_DN3497_c0_g1_i2.p1", …
672	GO:0017148	negative regulation of translation	3	1	0.57	1.0000	Ephydatia_fluviatilis_DN10343_c0_g1_i1.p1
673	GO:0034397	telomere localization	2	1	0.38	1.0000	Ephydatia_fluviatilis_DN18243_c0_g1_i3.p1
674	GO:0034398	telomere tethering at nuclear periphery	1	1	0.19	1.0000	Ephydatia_fluviatilis_DN18243_c0_g1_i3.p1
675	GO:0009314	response to radiation	5	1	0.95	1.0000	Ephydatia_fluviatilis_DN8620_c0_g1_i1.p1
676	GO:0045944	positive regulation of transcription by ...	7	2	1.32	1.0000	c("Ephydatia_fluviatilis_DN1783_c0_g1_i5.p1", "Ephydatia_fluviatilis_DN46955_c0_g1_i1.p1")
677	GO:0018200	peptidyl-glutamic acid modification	4	1	0.76	1.0000	Ephydatia_fluviatilis_DN9406_c0_g1_i3.p1
678	GO:0006575	cellular modified amino acid metabolic p...	28	8	5.29	1.0000	c("Ephydatia_fluviatilis_DN123_c0_g1_i11.p1", "Ephydatia_fluviatilis_DN1742_c0_g1_i5.p1", "Ephydatia_fluviatilis_DN2392_c0_g1_i11.p1", "Ephydatia_fluviatilis_DN2392_c0_g1_i8.p1", "Ephydatia_fluviatilis_DN2392_c0_g1_i9.p1", "Ephydatia_fluviatilis_DN3748_c0_g1_i1.p1", "Ephydatia_fluviatilis_DN4863_c0_g1_i1.p1", "Ephydatia_fluviatilis_DN946_c0_g1_i3.p1")
679	GO:0018202	peptidyl-histidine modification	3	3	0.57	1.0000	c("Ephydatia_fluviatilis_DN29673_c0_g1_i1.p1", "Ephydatia_fluviatilis_DN40959_c0_g1_i1.p1", "Ephydatia_fluviatilis_DN5475_c0_g1_i2.p1")
680	GO:0046385	deoxyribose phosphate biosynthetic proce...	4	3	0.76	1.0000	c("Ephydatia_fluviatilis_DN388_c0_g1_i1.p1", "Ephydatia_fluviatilis_DN4367_c0_g1_i3.p1", "Ephydatia_fluviatilis_DN4367_c0_g1_i4.p1")
681	GO:0018205	peptidyl-lysine modification	27	6	5.1	1.0000	c("Ephydatia_fluviatilis_DN1638_c0_g3_i1.p1", "Ephydatia_fluviatilis_DN53393_c0_g1_i1.p1", "Ephydatia_fluviatilis_DN6029_c0_g1_i1.p1", "Ephydatia_fluviatilis_DN6637_c0_g1_i10.p1", "Ephydatia_fluviatilis_DN6637_c0_g1_i8.p1", "Ephydatia_fluviatilis_DN7717_c0_g1_i2.p1")
682	GO:0046386	deoxyribose phosphate catabolic process	1	1	0.19	1.0000	Ephydatia_fluviatilis_DN388_c0_g1_i1.p1
683	GO:0018206	peptidyl-methionine modification	1	1	0.19	1.0000	Ephydatia_fluviatilis_DN2180_c0_g1_i2.p1
684	GO:0018208	peptidyl-proline modification	16	7	3.02	1.0000	c("Ephydatia_fluviatilis_DN1666_c0_g1_i2.p1", "Ephydatia_fluviatilis_DN273_c0_g1_i5.p1", "Ephydatia_fluviatilis_DN273_c0_g1_i8.p1", "Ephydatia_fluviatilis_DN40844_c0_g1_i1.p1", "Ephydatia_fluviatilis_DN4802_c0_g1_i1.p1", "Ephydatia_fluviatilis_DN4992_c0_g1_i4.p1", "Ephydatia_fluviatilis_DN60647_c0_g1_i1.p1")
685	GO:0010628	positive regulation of gene expression	14	5	2.65	1.0000	c("Ephydatia_fluviatilis_DN1744_c0_g1_i5.p1", "Ephydatia_fluviatilis_DN1783_c0_g1_i5.p1", "Ephydatia_fluviatilis_DN2108_c0_g1_i2.p1", "Ephydatia_fluviatilis_DN30557_c0_g1_i1.p1", "Ephydatia_fluviatilis_DN46955_c0_g1_i1.p1")
686	GO:0045930	negative regulation of mitotic cell cycl...	3	1	0.57	1.0000	Ephydatia_fluviatilis_DN8620_c0_g1_i1.p1
687	GO:0010629	negative regulation of gene expression	62	17	11.72	1.0000	c("Ephydatia_fluviatilis_DN10343_c0_g1_i1.p1", "Ephydatia_fluviatilis_DN15315_c0_g1_i2.p1", "Ephydatia_fluviatilis_DN1901_c0_g1_i1.p1", "Ephydatia_fluviatilis_DN2054_c0_g1_i1.p1", "Ephydatia_fluviatilis_DN26768_c0_g1_i2.p1", "Ephydatia_fluviatilis_DN2844_c0_g1_i1.p1", "Ephydatia_fluviatilis_DN2876_c1_g1_i7.p1", "Ephydatia_fluviatilis_DN3331_c1_g1_i1.p1", "Ephydatia_fluviatilis_DN3404_c0_g1_i1.p1"…
688	GO:0098742	cell-cell adhesion via plasma-membrane a...	42	1	7.94	1.0000	Ephydatia_fluviatilis_DN8192_c0_g1_i1.p1
689	GO:0045934	negative regulation of nucleobase-contai...	16	4	3.02	1.0000	c("Ephydatia_fluviatilis_DN2844_c0_g1_i1.p1", "Ephydatia_fluviatilis_DN34377_c0_g1_i1.p1", "Ephydatia_fluviatilis_DN59911_c0_g1_i1.p1", "Ephydatia_fluviatilis_DN6029_c0_g1_i1.p1")
690	GO:0045935	positive regulation of nucleobase-contai...	13	4	2.46	1.0000	c("Ephydatia_fluviatilis_DN1783_c0_g1_i5.p1", "Ephydatia_fluviatilis_DN2108_c0_g1_i2.p1", "Ephydatia_fluviatilis_DN30557_c0_g1_i1.p1", "Ephydatia_fluviatilis_DN46955_c0_g1_i1.p1")
691	GO:0045937	positive regulation of phosphate metabol...	7	2	1.32	1.0000	c("Ephydatia_fluviatilis_DN13664_c0_g1_i1.p1", "Ephydatia_fluviatilis_DN47053_c0_g1_i1.p1")
692	GO:1902531	regulation of intracellular signal trans...	52	5	9.83	1.0000	c("Ephydatia_fluviatilis_DN5784_c0_g1_i10.p1", "Ephydatia_fluviatilis_DN59403_c0_g1_i1.p1", "Ephydatia_fluviatilis_DN6048_c0_g1_i1.p1", "Ephydatia_fluviatilis_DN8461_c0_g1_i1.p1", "Ephydatia_fluviatilis_DN9327_c0_g1_i3.p1")
693	GO:0006528	asparagine metabolic process	1	1	0.19	1.0000	Ephydatia_fluviatilis_DN7851_c0_g1_i1.p1
694	GO:1902532	negative regulation of intracellular sig...	9	1	1.7	1.0000	Ephydatia_fluviatilis_DN59403_c0_g1_i1.p1
695	GO:0030705	cytoskeleton-dependent intracellular tra...	8	1	1.51	1.0000	Ephydatia_fluviatilis_DN2581_c0_g1_i1.p1
696	GO:1902533	positive regulation of intracellular sig...	16	3	3.02	1.0000	c("Ephydatia_fluviatilis_DN5784_c0_g1_i10.p1", "Ephydatia_fluviatilis_DN6048_c0_g1_i1.p1", "Ephydatia_fluviatilis_DN9327_c0_g1_i3.p1")
697	GO:0016441	posttranscriptional gene silencing	30	6	5.67	1.0000	c("Ephydatia_fluviatilis_DN26768_c0_g1_i2.p1", "Ephydatia_fluviatilis_DN3331_c1_g1_i1.p1", "Ephydatia_fluviatilis_DN3404_c0_g1_i1.p1", "Ephydatia_fluviatilis_DN3404_c0_g1_i20.p1", "Ephydatia_fluviatilis_DN3404_c0_g1_i6.p1", "Ephydatia_fluviatilis_DN6836_c0_g1_i2.p1")
698	GO:0032006	regulation of TOR signaling	9	3	1.7	1.0000	c("Ephydatia_fluviatilis_DN59403_c0_g1_i1.p1", "Ephydatia_fluviatilis_DN6048_c0_g1_i1.p1", "Ephydatia_fluviatilis_DN9327_c0_g1_i3.p1")
699	GO:0000491	small nucleolar ribonucleoprotein comple...	3	2	0.57	1.0000	c("Ephydatia_fluviatilis_DN9528_c0_g1_i4.p1", "Ephydatia_fluviatilis_DN9528_c0_g1_i8.p1")
700	GO:0098732	macromolecule deacylation	2	1	0.38	1.0000	Ephydatia_fluviatilis_DN29370_c0_g1_i1.p1
701	GO:0051321	meiotic cell cycle	10	3	1.89	1.0000	c("Ephydatia_fluviatilis_DN10069_c0_g1_i2.p1", "Ephydatia_fluviatilis_DN18243_c0_g1_i3.p1", "Ephydatia_fluviatilis_DN5815_c1_g1_i1.p1")
702	GO:0098734	macromolecule depalmitoylation	2	1	0.38	1.0000	Ephydatia_fluviatilis_DN29370_c0_g1_i1.p1
703	GO:0006513	protein monoubiquitination	4	1	0.76	1.0000	Ephydatia_fluviatilis_DN3637_c0_g1_i1.p1
704	GO:0006518	peptide metabolic process	183	122	34.59	1.0000	c("Ephydatia_fluviatilis_DN10343_c0_g1_i1.p1", "Ephydatia_fluviatilis_DN10576_c0_g1_i1.p1", "Ephydatia_fluviatilis_DN10685_c0_g1_i4.p1", "Ephydatia_fluviatilis_DN1105_c0_g1_i3.p2", "Ephydatia_fluviatilis_DN1162_c0_g1_i10.p2", "Ephydatia_fluviatilis_DN1162_c0_g1_i6.p2", "Ephydatia_fluviatilis_DN1205_c0_g1_i1.p1", "Ephydatia_fluviatilis_DN12287_c0_g1_i8.p1", "Ephydatia_fluviatilis_DN13664_c0_g1_i1.…
705	GO:0010646	regulation of cell communication	75	9	14.18	1.0000	c("Ephydatia_fluviatilis_DN113_c0_g1_i2.p1", "Ephydatia_fluviatilis_DN1976_c0_g1_i2.p1", "Ephydatia_fluviatilis_DN3179_c0_g1_i5.p1", "Ephydatia_fluviatilis_DN5784_c0_g1_i10.p1", "Ephydatia_fluviatilis_DN59403_c0_g1_i1.p1", "Ephydatia_fluviatilis_DN6048_c0_g1_i1.p1", "Ephydatia_fluviatilis_DN8461_c0_g1_i1.p1", "Ephydatia_fluviatilis_DN9327_c0_g1_i3.p1", "Ephydatia_fluviatilis_DN9693_c0_g1_i5.p1")
706	GO:0010647	positive regulation of cell communicatio...	18	3	3.4	1.0000	c("Ephydatia_fluviatilis_DN5784_c0_g1_i10.p1", "Ephydatia_fluviatilis_DN6048_c0_g1_i1.p1", "Ephydatia_fluviatilis_DN9327_c0_g1_i3.p1")
707	GO:0010648	negative regulation of cell communicatio...	14	4	2.65	1.0000	c("Ephydatia_fluviatilis_DN113_c0_g1_i2.p1", "Ephydatia_fluviatilis_DN1976_c0_g1_i2.p1", "Ephydatia_fluviatilis_DN59403_c0_g1_i1.p1", "Ephydatia_fluviatilis_DN9693_c0_g1_i5.p1")
708	GO:0006304	DNA modification	5	1	0.95	1.0000	Ephydatia_fluviatilis_DN1102_c0_g1_i2.p1
709	GO:0006305	DNA alkylation	1	1	0.19	1.0000	Ephydatia_fluviatilis_DN1102_c0_g1_i2.p1
710	GO:0006306	DNA methylation	1	1	0.19	1.0000	Ephydatia_fluviatilis_DN1102_c0_g1_i2.p1
711	GO:0022607	cellular component assembly	170	50	32.13	1.0000	c("Ephydatia_fluviatilis_DN10407_c0_g1_i1.p2", "Ephydatia_fluviatilis_DN10488_c0_g1_i1.p1", "Ephydatia_fluviatilis_DN10956_c0_g1_i4.p1", "Ephydatia_fluviatilis_DN11357_c0_g1_i5.p1", "Ephydatia_fluviatilis_DN12414_c0_g1_i3.p1", "Ephydatia_fluviatilis_DN13014_c0_g1_i2.p1", "Ephydatia_fluviatilis_DN13173_c0_g1_i6.p1", "Ephydatia_fluviatilis_DN13529_c0_g1_i3.p1", "Ephydatia_fluviatilis_DN13914_c0_g1_…
712	GO:0006541	glutamine metabolic process	8	1	1.51	1.0000	Ephydatia_fluviatilis_DN538_c0_g1_i8.p1
713	GO:0006544	glycine metabolic process	4	2	0.76	1.0000	c("Ephydatia_fluviatilis_DN40446_c0_g1_i1.p1", "Ephydatia_fluviatilis_DN946_c0_g1_i3.p1")
714	GO:0006545	glycine biosynthetic process	2	1	0.38	1.0000	Ephydatia_fluviatilis_DN946_c0_g1_i3.p1
715	GO:0097240	chromosome attachment to the nuclear env...	1	1	0.19	1.0000	Ephydatia_fluviatilis_DN18243_c0_g1_i3.p1
716	GO:0042866	pyruvate biosynthetic process	12	1	2.27	1.0000	Ephydatia_fluviatilis_DN17147_c0_g1_i1.p1
717	GO:0043574	peroxisomal transport	5	4	0.95	1.0000	c("Ephydatia_fluviatilis_DN10734_c0_g1_i3.p1", "Ephydatia_fluviatilis_DN29571_c0_g1_i1.p1", "Ephydatia_fluviatilis_DN3256_c0_g1_i1.p1", "Ephydatia_fluviatilis_DN3256_c0_g1_i3.p1")
718	GO:0019682	glyceraldehyde-3-phosphate metabolic pro...	4	1	0.76	1.0000	Ephydatia_fluviatilis_DN47392_c0_g1_i1.p1
719	GO:0006534	cysteine metabolic process	3	1	0.57	1.0000	Ephydatia_fluviatilis_DN2543_c0_g1_i3.p1
720	GO:0006536	glutamate metabolic process	2	1	0.38	1.0000	Ephydatia_fluviatilis_DN3372_c0_g1_i1.p1
721	GO:0051347	positive regulation of transferase activ...	6	1	1.13	1.0000	Ephydatia_fluviatilis_DN13664_c0_g1_i1.p1
722	GO:0017062	respiratory chain complex III assembly	1	1	0.19	1.0000	Ephydatia_fluviatilis_DN4806_c0_g1_i1.p1
723	GO:0009306	protein secretion	1	1	0.19	1.0000	Ephydatia_fluviatilis_DN2108_c0_g1_i2.p1
724	GO:0002831	regulation of response to biotic stimulu...	7	1	1.32	1.0000	Ephydatia_fluviatilis_DN6360_c0_g1_i9.p1
725	GO:0019438	aromatic compound biosynthetic process	424	96	80.15	1.0000	c("Ephydatia_fluviatilis_DN10187_c0_g2_i2.p1", "Ephydatia_fluviatilis_DN10485_c0_g1_i2.p1", "Ephydatia_fluviatilis_DN113_c0_g1_i2.p1", "Ephydatia_fluviatilis_DN1135_c0_g1_i1.p1", "Ephydatia_fluviatilis_DN12551_c0_g1_i1.p1", "Ephydatia_fluviatilis_DN12979_c0_g1_i1.p1", "Ephydatia_fluviatilis_DN1378_c1_g1_i1.p1", "Ephydatia_fluviatilis_DN13839_c0_g1_i1.p1", "Ephydatia_fluviatilis_DN14825_c0_g1_i1.p…
726	GO:0097237	cellular response to toxic substance	1	1	0.19	1.0000	Ephydatia_fluviatilis_DN1813_c0_g1_i1.p1
727	GO:0019439	aromatic compound catabolic process	55	14	10.4	1.0000	c("Ephydatia_fluviatilis_DN10884_c0_g1_i11.p1", "Ephydatia_fluviatilis_DN11600_c0_g1_i2.p1", "Ephydatia_fluviatilis_DN12200_c0_g1_i2.p1", "Ephydatia_fluviatilis_DN12200_c0_g1_i7.p1", "Ephydatia_fluviatilis_DN15315_c0_g1_i2.p1", "Ephydatia_fluviatilis_DN17147_c0_g1_i1.p1", "Ephydatia_fluviatilis_DN2054_c0_g1_i1.p1", "Ephydatia_fluviatilis_DN2876_c1_g1_i7.p1", "Ephydatia_fluviatilis_DN34377_c0_g1_i…
728	GO:0090092	regulation of transmembrane receptor pro...	3	2	0.57	1.0000	c("Ephydatia_fluviatilis_DN113_c0_g1_i2.p1", "Ephydatia_fluviatilis_DN1976_c0_g1_i2.p1")
729	GO:0019674	NAD metabolic process	10	4	1.89	1.0000	c("Ephydatia_fluviatilis_DN17874_c0_g1_i2.p2", "Ephydatia_fluviatilis_DN2376_c0_g1_i3.p1", "Ephydatia_fluviatilis_DN2376_c0_g1_i4.p1", "Ephydatia_fluviatilis_DN9485_c0_g1_i1.p1")
730	GO:0008283	cell proliferation	8	1	1.51	1.0000	Ephydatia_fluviatilis_DN46917_c0_g1_i1.p1
731	GO:0051338	regulation of transferase activity	11	1	2.08	1.0000	Ephydatia_fluviatilis_DN13664_c0_g1_i1.p1
732	GO:0006490	oligosaccharide-lipid intermediate biosy...	8	4	1.51	1.0000	c("Ephydatia_fluviatilis_DN10985_c0_g2_i1.p1", "Ephydatia_fluviatilis_DN11567_c0_g1_i2.p1", "Ephydatia_fluviatilis_DN30087_c0_g1_i1.p1", "Ephydatia_fluviatilis_DN5729_c0_g1_i2.p1")
733	GO:0032200	telomere organization	11	3	2.08	1.0000	c("Ephydatia_fluviatilis_DN2452_c0_g1_i2.p1", "Ephydatia_fluviatilis_DN4121_c0_g1_i1.p1", "Ephydatia_fluviatilis_DN8242_c0_g4_i1.p1")
734	GO:0042886	amide transport	153	43	28.92	1.0000	c("Ephydatia_fluviatilis_DN1018_c0_g1_i1.p1", "Ephydatia_fluviatilis_DN1036_c0_g1_i10.p1", "Ephydatia_fluviatilis_DN10407_c0_g1_i1.p2", "Ephydatia_fluviatilis_DN10734_c0_g1_i3.p1", "Ephydatia_fluviatilis_DN11314_c0_g1_i2.p1", "Ephydatia_fluviatilis_DN1229_c0_g1_i3.p1", "Ephydatia_fluviatilis_DN13654_c0_g1_i5.p1", "Ephydatia_fluviatilis_DN16476_c0_g1_i5.p1", "Ephydatia_fluviatilis_DN1925_c0_g1_i2.…
735	GO:0006497	protein lipidation	20	11	3.78	1.0000	c("Ephydatia_fluviatilis_DN11992_c0_g1_i1.p1", "Ephydatia_fluviatilis_DN15002_c0_g1_i1.p1", "Ephydatia_fluviatilis_DN19618_c0_g1_i1.p1", "Ephydatia_fluviatilis_DN2077_c0_g1_i4.p1", "Ephydatia_fluviatilis_DN2077_c0_g1_i9.p1", "Ephydatia_fluviatilis_DN3951_c0_g1_i2.p1", "Ephydatia_fluviatilis_DN46991_c0_g1_i1.p1", "Ephydatia_fluviatilis_DN4943_c0_g1_i3.p1", "Ephydatia_fluviatilis_DN5298_c0_g1_i1.p1…
736	GO:0006498	N-terminal protein lipidation	1	1	0.19	1.0000	Ephydatia_fluviatilis_DN52980_c0_g1_i1.p1
737	GO:0046578	regulation of Ras protein signal transdu...	22	1	4.16	1.0000	Ephydatia_fluviatilis_DN8461_c0_g1_i1.p1
738	GO:0007167	enzyme linked receptor protein signaling...	29	3	5.48	1.0000	c("Ephydatia_fluviatilis_DN113_c0_g1_i2.p1", "Ephydatia_fluviatilis_DN1976_c0_g1_i2.p1", "Ephydatia_fluviatilis_DN6971_c0_g1_i10.p1")
739	GO:0010604	positive regulation of macromolecule met...	24	6	4.54	1.0000	c("Ephydatia_fluviatilis_DN1744_c0_g1_i5.p1", "Ephydatia_fluviatilis_DN1783_c0_g1_i5.p1", "Ephydatia_fluviatilis_DN2108_c0_g1_i2.p1", "Ephydatia_fluviatilis_DN30557_c0_g1_i1.p1", "Ephydatia_fluviatilis_DN46955_c0_g1_i1.p1", "Ephydatia_fluviatilis_DN47053_c0_g1_i1.p1")
740	GO:0090101	negative regulation of transmembrane rec...	2	2	0.38	1.0000	c("Ephydatia_fluviatilis_DN113_c0_g1_i2.p1", "Ephydatia_fluviatilis_DN1976_c0_g1_i2.p1")
741	GO:0010605	negative regulation of macromolecule met...	66	18	12.48	1.0000	c("Ephydatia_fluviatilis_DN10343_c0_g1_i1.p1", "Ephydatia_fluviatilis_DN15315_c0_g1_i2.p1", "Ephydatia_fluviatilis_DN1901_c0_g1_i1.p1", "Ephydatia_fluviatilis_DN2054_c0_g1_i1.p1", "Ephydatia_fluviatilis_DN26768_c0_g1_i2.p1", "Ephydatia_fluviatilis_DN2844_c0_g1_i1.p1", "Ephydatia_fluviatilis_DN2876_c1_g1_i7.p1", "Ephydatia_fluviatilis_DN3331_c1_g1_i1.p1", "Ephydatia_fluviatilis_DN3404_c0_g1_i1.p1"…
742	GO:0010608	posttranscriptional regulation of gene e...	44	17	8.32	1.0000	c("Ephydatia_fluviatilis_DN10343_c0_g1_i1.p1", "Ephydatia_fluviatilis_DN13664_c0_g1_i1.p1", "Ephydatia_fluviatilis_DN1744_c0_g1_i5.p1", "Ephydatia_fluviatilis_DN26768_c0_g1_i2.p1", "Ephydatia_fluviatilis_DN29673_c0_g1_i1.p1", "Ephydatia_fluviatilis_DN3331_c1_g1_i1.p1", "Ephydatia_fluviatilis_DN3404_c0_g1_i1.p1", "Ephydatia_fluviatilis_DN3404_c0_g1_i20.p1", "Ephydatia_fluviatilis_DN3404_c0_g1_i6.p…
743	GO:1905508	protein localization to microtubule orga...	2	1	0.38	1.0000	Ephydatia_fluviatilis_DN2289_c0_g1_i3.p1
744	GO:0043543	protein acylation	15	3	2.84	1.0000	c("Ephydatia_fluviatilis_DN2180_c0_g1_i2.p1", "Ephydatia_fluviatilis_DN52980_c0_g1_i1.p1", "Ephydatia_fluviatilis_DN6029_c0_g1_i1.p1")
745	GO:0043545	molybdopterin cofactor metabolic process	3	3	0.57	1.0000	c("Ephydatia_fluviatilis_DN1272_c0_g1_i13.p1", "Ephydatia_fluviatilis_DN13734_c0_g1_i3.p1", "Ephydatia_fluviatilis_DN4163_c0_g1_i1.p1")
746	GO:0099111	microtubule-based transport	8	1	1.51	1.0000	Ephydatia_fluviatilis_DN2581_c0_g1_i1.p1
747	GO:0006505	GPI anchor metabolic process	19	10	3.59	1.0000	c("Ephydatia_fluviatilis_DN11992_c0_g1_i1.p1", "Ephydatia_fluviatilis_DN15002_c0_g1_i1.p1", "Ephydatia_fluviatilis_DN19618_c0_g1_i1.p1", "Ephydatia_fluviatilis_DN2077_c0_g1_i4.p1", "Ephydatia_fluviatilis_DN2077_c0_g1_i9.p1", "Ephydatia_fluviatilis_DN3951_c0_g1_i2.p1", "Ephydatia_fluviatilis_DN46991_c0_g1_i1.p1", "Ephydatia_fluviatilis_DN4943_c0_g1_i3.p1", "Ephydatia_fluviatilis_DN5298_c0_g1_i1.p1…
748	GO:0043549	regulation of kinase activity	10	1	1.89	1.0000	Ephydatia_fluviatilis_DN13664_c0_g1_i1.p1
749	GO:0099116	tRNA 5'-end processing	2	2	0.38	1.0000	c("Ephydatia_fluviatilis_DN7576_c0_g1_i4.p1", "Ephydatia_fluviatilis_DN875_c0_g1_i5.p1")
750	GO:0034552	respiratory chain complex II assembly	1	1	0.19	1.0000	Ephydatia_fluviatilis_DN2382_c0_g1_i3.p1
751	GO:0042822	pyridoxal phosphate metabolic process	1	1	0.19	1.0000	Ephydatia_fluviatilis_DN58869_c0_g1_i1.p1
752	GO:0042823	pyridoxal phosphate biosynthetic process	1	1	0.19	1.0000	Ephydatia_fluviatilis_DN58869_c0_g1_i1.p1
753	GO:0000470	maturation of LSU-rRNA	2	2	0.38	1.0000	c("Ephydatia_fluviatilis_DN8218_c0_g1_i3.p1", "Ephydatia_fluviatilis_DN8218_c0_g1_i7.p1")
754	GO:0051303	establishment of chromosome localization	2	1	0.38	1.0000	Ephydatia_fluviatilis_DN18243_c0_g1_i3.p1
755	GO:0051304	chromosome separation	4	2	0.76	1.0000	c("Ephydatia_fluviatilis_DN34575_c0_g1_i1.p1", "Ephydatia_fluviatilis_DN8989_c0_g1_i1.p1")
756	GO:0008213	protein alkylation	17	8	3.21	1.0000	c("Ephydatia_fluviatilis_DN1633_c0_g1_i1.p1", "Ephydatia_fluviatilis_DN1956_c0_g1_i4.p1", "Ephydatia_fluviatilis_DN4166_c0_g1_i1.p1", "Ephydatia_fluviatilis_DN4297_c0_g1_i2.p1", "Ephydatia_fluviatilis_DN53393_c0_g1_i1.p1", "Ephydatia_fluviatilis_DN58975_c0_g1_i1.p1", "Ephydatia_fluviatilis_DN6340_c0_g1_i12.p1", "Ephydatia_fluviatilis_DN6340_c0_g1_i5.p1")
757	GO:0051306	mitotic sister chromatid separation	2	2	0.38	1.0000	c("Ephydatia_fluviatilis_DN34575_c0_g1_i1.p1", "Ephydatia_fluviatilis_DN8989_c0_g1_i1.p1")
758	GO:0008214	protein dealkylation	4	1	0.76	1.0000	Ephydatia_fluviatilis_DN16375_c0_g1_i2.p1
759	GO:0070585	protein localization to mitochondrion	7	7	1.32	1.0000	c("Ephydatia_fluviatilis_DN13654_c0_g1_i5.p1", "Ephydatia_fluviatilis_DN30212_c0_g1_i1.p1", "Ephydatia_fluviatilis_DN3632_c0_g1_i4.p1", "Ephydatia_fluviatilis_DN4362_c0_g1_i1.p1", "Ephydatia_fluviatilis_DN46779_c0_g1_i1.p1", "Ephydatia_fluviatilis_DN4864_c0_g1_i3.p3", "Ephydatia_fluviatilis_DN59257_c0_g1_i1.p1")
760	GO:0030855	epithelial cell differentiation	1	1	0.19	1.0000	Ephydatia_fluviatilis_DN9274_c0_g1_i4.p1
761	GO:0048024	regulation of mRNA splicing, via spliceo...	5	4	0.95	1.0000	c("Ephydatia_fluviatilis_DN40635_c0_g1_i1.p1", "Ephydatia_fluviatilis_DN4388_c0_g1_i1.p1", "Ephydatia_fluviatilis_DN5812_c0_g1_i3.p1", "Ephydatia_fluviatilis_DN59_c1_g1_i1.p1")
762	GO:1901360	organic cyclic compound metabolic proces...	1300	405	245.74	1.0000	c("Ephydatia_fluviatilis_DN10002_c2_g2_i2.p1", "Ephydatia_fluviatilis_DN10069_c0_g1_i2.p1", "Ephydatia_fluviatilis_DN10143_c0_g1_i1.p1", "Ephydatia_fluviatilis_DN10173_c0_g1_i2.p1", "Ephydatia_fluviatilis_DN10187_c0_g2_i2.p1", "Ephydatia_fluviatilis_DN10368_c0_g1_i2.p1", "Ephydatia_fluviatilis_DN10378_c0_g1_i3.p1", "Ephydatia_fluviatilis_DN10394_c0_g1_i1.p1", "Ephydatia_fluviatilis_DN10485_c0_g1_…
763	GO:0008219	cell death	86	12	16.26	1.0000	c("Ephydatia_fluviatilis_DN10978_c0_g1_i1.p1", "Ephydatia_fluviatilis_DN2895_c0_g1_i8.p1", "Ephydatia_fluviatilis_DN47669_c0_g1_i1.p1", "Ephydatia_fluviatilis_DN54025_c0_g1_i1.p1", "Ephydatia_fluviatilis_DN5720_c0_g1_i2.p1", "Ephydatia_fluviatilis_DN6360_c0_g1_i9.p1", "Ephydatia_fluviatilis_DN6941_c0_g1_i1.p1", "Ephydatia_fluviatilis_DN7211_c0_g1_i2.p1", "Ephydatia_fluviatilis_DN7985_c0_g1_i8.p1"…
764	GO:1901361	organic cyclic compound catabolic proces...	86	17	16.26	1.0000	c("Ephydatia_fluviatilis_DN10884_c0_g1_i11.p1", "Ephydatia_fluviatilis_DN1153_c0_g1_i9.p1", "Ephydatia_fluviatilis_DN11600_c0_g1_i2.p1", "Ephydatia_fluviatilis_DN12200_c0_g1_i2.p1", "Ephydatia_fluviatilis_DN12200_c0_g1_i7.p1", "Ephydatia_fluviatilis_DN15315_c0_g1_i2.p1", "Ephydatia_fluviatilis_DN17147_c0_g1_i1.p1", "Ephydatia_fluviatilis_DN1724_c0_g1_i5.p1", "Ephydatia_fluviatilis_DN2054_c0_g1_i1…
765	GO:1901362	organic cyclic compound biosynthetic pro...	445	105	84.12	1.0000	c("Ephydatia_fluviatilis_DN10187_c0_g2_i2.p1", "Ephydatia_fluviatilis_DN10485_c0_g1_i2.p1", "Ephydatia_fluviatilis_DN10494_c0_g1_i3.p1", "Ephydatia_fluviatilis_DN113_c0_g1_i2.p1", "Ephydatia_fluviatilis_DN1135_c0_g1_i1.p1", "Ephydatia_fluviatilis_DN12551_c0_g1_i1.p1", "Ephydatia_fluviatilis_DN1272_c0_g1_i13.p1", "Ephydatia_fluviatilis_DN12979_c0_g1_i1.p1", "Ephydatia_fluviatilis_DN13734_c0_g1_i3.…
766	GO:0042816	vitamin B6 metabolic process	2	2	0.38	1.0000	c("Ephydatia_fluviatilis_DN2676_c0_g1_i1.p1", "Ephydatia_fluviatilis_DN58869_c0_g1_i1.p1")
767	GO:0031109	microtubule polymerization or depolymeri...	12	6	2.27	1.0000	c("Ephydatia_fluviatilis_DN10956_c0_g1_i4.p1", "Ephydatia_fluviatilis_DN1558_c0_g1_i12.p1", "Ephydatia_fluviatilis_DN1558_c0_g1_i4.p1", "Ephydatia_fluviatilis_DN29783_c0_g1_i1.p1", "Ephydatia_fluviatilis_DN3205_c0_g1_i2.p1", "Ephydatia_fluviatilis_DN4004_c0_g1_i3.p1")
768	GO:0006468	protein phosphorylation	708	41	133.83	1.0000	c("Ephydatia_fluviatilis_DN1016_c0_g1_i5.p1", "Ephydatia_fluviatilis_DN1034_c0_g1_i1.p1", "Ephydatia_fluviatilis_DN10685_c0_g1_i3.p1", "Ephydatia_fluviatilis_DN10712_c0_g1_i5.p1", "Ephydatia_fluviatilis_DN10869_c0_g1_i3.p1", "Ephydatia_fluviatilis_DN1210_c0_g1_i7.p1", "Ephydatia_fluviatilis_DN1210_c0_g3_i1.p1", "Ephydatia_fluviatilis_DN12438_c0_g1_i1.p1", "Ephydatia_fluviatilis_DN12881_c0_g1_i1.p…
769	GO:0042819	vitamin B6 biosynthetic process	2	2	0.38	1.0000	c("Ephydatia_fluviatilis_DN2676_c0_g1_i1.p1", "Ephydatia_fluviatilis_DN58869_c0_g1_i1.p1")
770	GO:0019637	organophosphate metabolic process	207	49	39.13	1.0000	c("Ephydatia_fluviatilis_DN11992_c0_g1_i1.p1", "Ephydatia_fluviatilis_DN123_c0_g1_i11.p1", "Ephydatia_fluviatilis_DN1272_c0_g1_i13.p1", "Ephydatia_fluviatilis_DN1365_c0_g1_i1.p1", "Ephydatia_fluviatilis_DN13734_c0_g1_i3.p1", "Ephydatia_fluviatilis_DN1376_c0_g2_i1.p1", "Ephydatia_fluviatilis_DN15002_c0_g1_i1.p1", "Ephydatia_fluviatilis_DN17147_c0_g1_i1.p1", "Ephydatia_fluviatilis_DN17874_c0_g1_i2.…
771	GO:0033865	nucleoside bisphosphate metabolic proces...	16	5	3.02	1.0000	c("Ephydatia_fluviatilis_DN2811_c0_g1_i6.p1", "Ephydatia_fluviatilis_DN3884_c1_g1_i2.p1", "Ephydatia_fluviatilis_DN4234_c0_g1_i1.p1", "Ephydatia_fluviatilis_DN5586_c0_g1_i9.p1", "Ephydatia_fluviatilis_DN636_c0_g1_i2.p1")
772	GO:0033866	nucleoside bisphosphate biosynthetic pro...	10	3	1.89	1.0000	c("Ephydatia_fluviatilis_DN2811_c0_g1_i6.p1", "Ephydatia_fluviatilis_DN4234_c0_g1_i1.p1", "Ephydatia_fluviatilis_DN5586_c0_g1_i9.p1")
773	GO:0048017	inositol lipid-mediated signaling	18	4	3.4	1.0000	c("Ephydatia_fluviatilis_DN3965_c0_g1_i5.p1", "Ephydatia_fluviatilis_DN3965_c0_g1_i6.p1", "Ephydatia_fluviatilis_DN3965_c0_g2_i4.p1", "Ephydatia_fluviatilis_DN3965_c0_g2_i5.p1")
774	GO:0007127	meiosis I	8	3	1.51	1.0000	c("Ephydatia_fluviatilis_DN10069_c0_g1_i2.p1", "Ephydatia_fluviatilis_DN18243_c0_g1_i3.p1", "Ephydatia_fluviatilis_DN5815_c1_g1_i1.p1")
775	GO:0007129	synapsis	2	1	0.38	1.0000	Ephydatia_fluviatilis_DN5815_c1_g1_i1.p1
776	GO:0070525	tRNA threonylcarbamoyladenosine metaboli...	1	1	0.19	1.0000	Ephydatia_fluviatilis_DN9822_c0_g1_i2.p1
777	GO:0065002	intracellular protein transmembrane tran...	10	10	1.89	1.0000	c("Ephydatia_fluviatilis_DN13654_c0_g1_i5.p1", "Ephydatia_fluviatilis_DN29571_c0_g1_i1.p1", "Ephydatia_fluviatilis_DN30212_c0_g1_i1.p1", "Ephydatia_fluviatilis_DN3256_c0_g1_i1.p1", "Ephydatia_fluviatilis_DN3256_c0_g1_i3.p1", "Ephydatia_fluviatilis_DN3632_c0_g1_i4.p1", "Ephydatia_fluviatilis_DN40592_c0_g1_i1.p1", "Ephydatia_fluviatilis_DN4362_c0_g1_i1.p1", "Ephydatia_fluviatilis_DN46779_c0_g1_i1.p…
778	GO:0045814	negative regulation of gene expression, ...	2	1	0.38	1.0000	Ephydatia_fluviatilis_DN6029_c0_g1_i1.p1
779	GO:0006482	protein demethylation	4	1	0.76	1.0000	Ephydatia_fluviatilis_DN16375_c0_g1_i2.p1
780	GO:0065004	protein-DNA complex assembly	12	8	2.27	1.0000	c("Ephydatia_fluviatilis_DN13014_c0_g1_i2.p1", "Ephydatia_fluviatilis_DN13529_c0_g1_i3.p1", "Ephydatia_fluviatilis_DN13914_c0_g1_i1.p1", "Ephydatia_fluviatilis_DN13914_c0_g1_i2.p1", "Ephydatia_fluviatilis_DN21487_c0_g1_i8.p1", "Ephydatia_fluviatilis_DN54606_c0_g1_i1.p1", "Ephydatia_fluviatilis_DN697_c0_g1_i1.p1", "Ephydatia_fluviatilis_DN7718_c0_g1_i1.p1")
781	GO:0065007	biological regulation	1446	175	273.33	1.0000	c("Ephydatia_fluviatilis_DN10004_c0_g1_i2.p1", "Ephydatia_fluviatilis_DN10160_c0_g1_i1.p1", "Ephydatia_fluviatilis_DN10187_c0_g2_i2.p1", "Ephydatia_fluviatilis_DN10343_c0_g1_i1.p1", "Ephydatia_fluviatilis_DN10485_c0_g1_i2.p1", "Ephydatia_fluviatilis_DN10978_c0_g1_i1.p1", "Ephydatia_fluviatilis_DN113_c0_g1_i2.p1", "Ephydatia_fluviatilis_DN11358_c0_g1_i5.p1", "Ephydatia_fluviatilis_DN11380_c0_g1_i3…
782	GO:0012501	programmed cell death	86	12	16.26	1.0000	c("Ephydatia_fluviatilis_DN10978_c0_g1_i1.p1", "Ephydatia_fluviatilis_DN2895_c0_g1_i8.p1", "Ephydatia_fluviatilis_DN47669_c0_g1_i1.p1", "Ephydatia_fluviatilis_DN54025_c0_g1_i1.p1", "Ephydatia_fluviatilis_DN5720_c0_g1_i2.p1", "Ephydatia_fluviatilis_DN6360_c0_g1_i9.p1", "Ephydatia_fluviatilis_DN6941_c0_g1_i1.p1", "Ephydatia_fluviatilis_DN7211_c0_g1_i2.p1", "Ephydatia_fluviatilis_DN7985_c0_g1_i8.p1"…
783	GO:0065008	regulation of biological quality	106	21	20.04	1.0000	c("Ephydatia_fluviatilis_DN13173_c0_g1_i6.p1", "Ephydatia_fluviatilis_DN1372_c0_g1_i1.p1", "Ephydatia_fluviatilis_DN18766_c0_g1_i2.p1", "Ephydatia_fluviatilis_DN2108_c0_g1_i2.p1", "Ephydatia_fluviatilis_DN21394_c0_g1_i1.p1", "Ephydatia_fluviatilis_DN2392_c0_g1_i11.p1", "Ephydatia_fluviatilis_DN2392_c0_g1_i8.p1", "Ephydatia_fluviatilis_DN2392_c0_g1_i9.p1", "Ephydatia_fluviatilis_DN2452_c0_g1_i2.p1…
784	GO:0065009	regulation of molecular function	53	2	10.02	1.0000	c("Ephydatia_fluviatilis_DN13664_c0_g1_i1.p1", "Ephydatia_fluviatilis_DN6360_c0_g1_i9.p1")
785	GO:0031050	dsRNA processing	2	1	0.38	1.0000	Ephydatia_fluviatilis_DN6836_c0_g1_i2.p1
786	GO:0048285	organelle fission	27	9	5.1	1.0000	c("Ephydatia_fluviatilis_DN10069_c0_g1_i2.p1", "Ephydatia_fluviatilis_DN18243_c0_g1_i3.p1", "Ephydatia_fluviatilis_DN3402_c0_g1_i2.p1", "Ephydatia_fluviatilis_DN34575_c0_g1_i1.p1", "Ephydatia_fluviatilis_DN5815_c1_g1_i1.p1", "Ephydatia_fluviatilis_DN6242_c0_g2_i2.p1", "Ephydatia_fluviatilis_DN8183_c0_g1_i3.p1", "Ephydatia_fluviatilis_DN8989_c0_g1_i1.p1", "Ephydatia_fluviatilis_DN9013_c0_g1_i2.p1")
787	GO:0046490	isopentenyl diphosphate metabolic proces...	1	1	0.19	1.0000	Ephydatia_fluviatilis_DN3884_c1_g1_i2.p1
788	GO:0009451	RNA modification	47	36	8.88	1.0000	c("Ephydatia_fluviatilis_DN10586_c0_g1_i1.p1", "Ephydatia_fluviatilis_DN11938_c0_g1_i9.p1", "Ephydatia_fluviatilis_DN12167_c0_g1_i22.p1", "Ephydatia_fluviatilis_DN12283_c0_g1_i1.p1", "Ephydatia_fluviatilis_DN13002_c0_g1_i1.p2", "Ephydatia_fluviatilis_DN16617_c0_g1_i3.p1", "Ephydatia_fluviatilis_DN16660_c0_g1_i2.p1", "Ephydatia_fluviatilis_DN19_c0_g1_i3.p1", "Ephydatia_fluviatilis_DN19400_c0_g1_i1…
789	GO:1902652	secondary alcohol metabolic process	28	1	5.29	1.0000	Ephydatia_fluviatilis_DN1153_c0_g1_i9.p1
790	GO:0046496	nicotinamide nucleotide metabolic proces...	28	6	5.29	1.0000	c("Ephydatia_fluviatilis_DN17147_c0_g1_i1.p1", "Ephydatia_fluviatilis_DN17874_c0_g1_i2.p2", "Ephydatia_fluviatilis_DN2376_c0_g1_i3.p1", "Ephydatia_fluviatilis_DN2376_c0_g1_i4.p1", "Ephydatia_fluviatilis_DN47392_c0_g1_i1.p1", "Ephydatia_fluviatilis_DN9485_c0_g1_i1.p1")
791	GO:0048033	heme o metabolic process	1	1	0.19	1.0000	Ephydatia_fluviatilis_DN34742_c0_g1_i1.p1
792	GO:0006473	protein acetylation	14	2	2.65	1.0000	c("Ephydatia_fluviatilis_DN2180_c0_g1_i2.p1", "Ephydatia_fluviatilis_DN6029_c0_g1_i1.p1")
793	GO:0006474	N-terminal protein amino acid acetylatio...	1	1	0.19	1.0000	Ephydatia_fluviatilis_DN2180_c0_g1_i2.p1
794	GO:0006475	internal protein amino acid acetylation	13	1	2.46	1.0000	Ephydatia_fluviatilis_DN6029_c0_g1_i1.p1
795	GO:0006477	protein sulfation	4	1	0.76	1.0000	Ephydatia_fluviatilis_DN29761_c0_g1_i1.p1
796	GO:0017038	protein import	18	14	3.4	1.0000	c("Ephydatia_fluviatilis_DN13654_c0_g1_i5.p1", "Ephydatia_fluviatilis_DN2234_c0_g1_i1.p1", "Ephydatia_fluviatilis_DN29571_c0_g1_i1.p1", "Ephydatia_fluviatilis_DN30212_c0_g1_i1.p1", "Ephydatia_fluviatilis_DN3048_c0_g1_i1.p1", "Ephydatia_fluviatilis_DN3256_c0_g1_i1.p1", "Ephydatia_fluviatilis_DN3256_c0_g1_i3.p1", "Ephydatia_fluviatilis_DN3428_c0_g1_i4.p1", "Ephydatia_fluviatilis_DN3632_c0_g1_i4.p1"…
797	GO:0006479	protein methylation	17	8	3.21	1.0000	c("Ephydatia_fluviatilis_DN1633_c0_g1_i1.p1", "Ephydatia_fluviatilis_DN1956_c0_g1_i4.p1", "Ephydatia_fluviatilis_DN4166_c0_g1_i1.p1", "Ephydatia_fluviatilis_DN4297_c0_g1_i2.p1", "Ephydatia_fluviatilis_DN53393_c0_g1_i1.p1", "Ephydatia_fluviatilis_DN58975_c0_g1_i1.p1", "Ephydatia_fluviatilis_DN6340_c0_g1_i12.p1", "Ephydatia_fluviatilis_DN6340_c0_g1_i5.p1")
798	GO:0050000	chromosome localization	3	1	0.57	1.0000	Ephydatia_fluviatilis_DN18243_c0_g1_i3.p1
799	GO:0048278	vesicle docking	10	2	1.89	1.0000	c("Ephydatia_fluviatilis_DN11092_c0_g1_i1.p1", "Ephydatia_fluviatilis_DN11092_c0_g1_i3.p1")
800	GO:1902680	positive regulation of RNA biosynthetic ...	11	4	2.08	1.0000	c("Ephydatia_fluviatilis_DN1783_c0_g1_i5.p1", "Ephydatia_fluviatilis_DN2108_c0_g1_i2.p1", "Ephydatia_fluviatilis_DN30557_c0_g1_i1.p1", "Ephydatia_fluviatilis_DN46955_c0_g1_i1.p1")
801	GO:0033875	ribonucleoside bisphosphate metabolic pr...	16	5	3.02	1.0000	c("Ephydatia_fluviatilis_DN2811_c0_g1_i6.p1", "Ephydatia_fluviatilis_DN3884_c1_g1_i2.p1", "Ephydatia_fluviatilis_DN4234_c0_g1_i1.p1", "Ephydatia_fluviatilis_DN5586_c0_g1_i9.p1", "Ephydatia_fluviatilis_DN636_c0_g1_i2.p1")
802	GO:0080171	lytic vacuole organization	2	1	0.38	1.0000	Ephydatia_fluviatilis_DN2667_c0_g1_i3.p1
803	GO:0034308	primary alcohol metabolic process	1	1	0.19	1.0000	Ephydatia_fluviatilis_DN1503_c0_g1_i1.p1
804	GO:0042398	cellular modified amino acid biosyntheti...	8	1	1.51	1.0000	Ephydatia_fluviatilis_DN123_c0_g1_i11.p1
805	GO:0046500	S-adenosylmethionine metabolic process	2	1	0.38	1.0000	Ephydatia_fluviatilis_DN2030_c0_g1_i1.p1
806	GO:0002376	immune system process	42	3	7.94	1.0000	c("Ephydatia_fluviatilis_DN4867_c0_g1_i4.p1", "Ephydatia_fluviatilis_DN6360_c0_g1_i9.p1", "Ephydatia_fluviatilis_DN9303_c0_g1_i3.p1")
807	GO:0006661	phosphatidylinositol biosynthetic proces...	20	10	3.78	1.0000	c("Ephydatia_fluviatilis_DN11992_c0_g1_i1.p1", "Ephydatia_fluviatilis_DN15002_c0_g1_i1.p1", "Ephydatia_fluviatilis_DN19618_c0_g1_i1.p1", "Ephydatia_fluviatilis_DN2077_c0_g1_i4.p1", "Ephydatia_fluviatilis_DN2077_c0_g1_i9.p1", "Ephydatia_fluviatilis_DN3951_c0_g1_i2.p1", "Ephydatia_fluviatilis_DN46991_c0_g1_i1.p1", "Ephydatia_fluviatilis_DN4943_c0_g1_i3.p1", "Ephydatia_fluviatilis_DN5298_c0_g1_i1.p1…
808	GO:0006664	glycolipid metabolic process	20	11	3.78	1.0000	c("Ephydatia_fluviatilis_DN11992_c0_g1_i1.p1", "Ephydatia_fluviatilis_DN15002_c0_g1_i1.p1", "Ephydatia_fluviatilis_DN19618_c0_g1_i1.p1", "Ephydatia_fluviatilis_DN199_c0_g1_i4.p1", "Ephydatia_fluviatilis_DN2077_c0_g1_i4.p1", "Ephydatia_fluviatilis_DN2077_c0_g1_i9.p1", "Ephydatia_fluviatilis_DN3951_c0_g1_i2.p1", "Ephydatia_fluviatilis_DN46991_c0_g1_i1.p1", "Ephydatia_fluviatilis_DN4943_c0_g1_i3.p1"…
809	GO:0008203	cholesterol metabolic process	28	1	5.29	1.0000	Ephydatia_fluviatilis_DN1153_c0_g1_i9.p1
810	GO:1901564	organonitrogen compound metabolic proces...	2059	408	389.21	1.0000	c("Ephydatia_fluviatilis_DN0_c0_g1_i4.p1", "Ephydatia_fluviatilis_DN1016_c0_g1_i5.p1", "Ephydatia_fluviatilis_DN1034_c0_g1_i1.p1", "Ephydatia_fluviatilis_DN10343_c0_g1_i1.p1", "Ephydatia_fluviatilis_DN10394_c0_g1_i1.p1", "Ephydatia_fluviatilis_DN1043_c0_g1_i1.p1", "Ephydatia_fluviatilis_DN1047_c0_g1_i1.p1", "Ephydatia_fluviatilis_DN10576_c0_g1_i1.p1", "Ephydatia_fluviatilis_DN10685_c0_g1_i3.p1", …
811	GO:0080120	CAAX-box protein maturation	3	2	0.57	1.0000	c("Ephydatia_fluviatilis_DN2182_c0_g1_i1.p1", "Ephydatia_fluviatilis_DN2182_c0_g1_i2.p1")
812	GO:1901565	organonitrogen compound catabolic proces...	166	45	31.38	1.0000	c("Ephydatia_fluviatilis_DN10728_c0_g1_i1.p2", "Ephydatia_fluviatilis_DN10787_c0_g1_i2.p1", "Ephydatia_fluviatilis_DN10965_c0_g1_i4.p1", "Ephydatia_fluviatilis_DN11712_c0_g1_i1.p1", "Ephydatia_fluviatilis_DN1285_c0_g2_i1.p1", "Ephydatia_fluviatilis_DN1449_c0_g1_i1.p1", "Ephydatia_fluviatilis_DN1717_c0_g1_i1.p1", "Ephydatia_fluviatilis_DN1724_c0_g1_i5.p1", "Ephydatia_fluviatilis_DN1742_c0_g1_i5.p1…
813	GO:1901566	organonitrogen compound biosynthetic pro...	353	180	66.73	1.0000	c("Ephydatia_fluviatilis_DN10343_c0_g1_i1.p1", "Ephydatia_fluviatilis_DN10576_c0_g1_i1.p1", "Ephydatia_fluviatilis_DN10685_c0_g1_i4.p1", "Ephydatia_fluviatilis_DN10985_c0_g2_i1.p1", "Ephydatia_fluviatilis_DN1105_c0_g1_i3.p2", "Ephydatia_fluviatilis_DN1135_c0_g1_i1.p1", "Ephydatia_fluviatilis_DN11567_c0_g1_i2.p1", "Ephydatia_fluviatilis_DN1162_c0_g1_i10.p2", "Ephydatia_fluviatilis_DN1162_c0_g1_i6.…
814	GO:1902679	negative regulation of RNA biosynthetic ...	14	2	2.65	1.0000	c("Ephydatia_fluviatilis_DN2844_c0_g1_i1.p1", "Ephydatia_fluviatilis_DN6029_c0_g1_i1.p1")
815	GO:0006650	glycerophospholipid metabolic process	69	17	13.04	1.0000	c("Ephydatia_fluviatilis_DN11992_c0_g1_i1.p1", "Ephydatia_fluviatilis_DN123_c0_g1_i11.p1", "Ephydatia_fluviatilis_DN1376_c0_g2_i1.p1", "Ephydatia_fluviatilis_DN15002_c0_g1_i1.p1", "Ephydatia_fluviatilis_DN19618_c0_g1_i1.p1", "Ephydatia_fluviatilis_DN2077_c0_g1_i4.p1", "Ephydatia_fluviatilis_DN2077_c0_g1_i9.p1", "Ephydatia_fluviatilis_DN3844_c0_g1_i5.p1", "Ephydatia_fluviatilis_DN3951_c0_g1_i2.p1"…
816	GO:0032784	regulation of DNA-templated transcriptio...	3	1	0.57	1.0000	Ephydatia_fluviatilis_DN46955_c0_g1_i1.p1
817	GO:0032786	positive regulation of DNA-templated tra...	3	1	0.57	1.0000	Ephydatia_fluviatilis_DN46955_c0_g1_i1.p1
818	GO:0031023	microtubule organizing center organizati...	12	1	2.27	1.0000	Ephydatia_fluviatilis_DN9274_c0_g1_i4.p1
819	GO:0032787	monocarboxylic acid metabolic process	36	5	6.8	1.0000	c("Ephydatia_fluviatilis_DN17147_c0_g1_i1.p1", "Ephydatia_fluviatilis_DN319_c0_g1_i1.p2", "Ephydatia_fluviatilis_DN4234_c0_g1_i1.p1", "Ephydatia_fluviatilis_DN5586_c0_g1_i9.p1", "Ephydatia_fluviatilis_DN7851_c0_g1_i1.p1")
820	GO:0006658	phosphatidylserine metabolic process	3	1	0.57	1.0000	Ephydatia_fluviatilis_DN123_c0_g1_i11.p1
821	GO:0007091	metaphase/anaphase transition of mitotic...	2	2	0.38	1.0000	c("Ephydatia_fluviatilis_DN34575_c0_g1_i1.p1", "Ephydatia_fluviatilis_DN8989_c0_g1_i1.p1")
822	GO:0017001	antibiotic catabolic process	3	1	0.57	1.0000	Ephydatia_fluviatilis_DN1813_c0_g1_i1.p1
823	GO:0046466	membrane lipid catabolic process	12	4	2.27	1.0000	c("Ephydatia_fluviatilis_DN199_c0_g1_i4.p1", "Ephydatia_fluviatilis_DN850_c0_g1_i14.p1", "Ephydatia_fluviatilis_DN850_c0_g1_i20.p1", "Ephydatia_fluviatilis_DN850_c0_g1_i4.p1")
824	GO:0043484	regulation of RNA splicing	5	4	0.95	1.0000	c("Ephydatia_fluviatilis_DN40635_c0_g1_i1.p1", "Ephydatia_fluviatilis_DN4388_c0_g1_i1.p1", "Ephydatia_fluviatilis_DN5812_c0_g1_i3.p1", "Ephydatia_fluviatilis_DN59_c1_g1_i1.p1")
825	GO:0007093	mitotic cell cycle checkpoint	2	1	0.38	1.0000	Ephydatia_fluviatilis_DN8620_c0_g1_i1.p1
826	GO:0046467	membrane lipid biosynthetic process	20	10	3.78	1.0000	c("Ephydatia_fluviatilis_DN11992_c0_g1_i1.p1", "Ephydatia_fluviatilis_DN15002_c0_g1_i1.p1", "Ephydatia_fluviatilis_DN19618_c0_g1_i1.p1", "Ephydatia_fluviatilis_DN2077_c0_g1_i4.p1", "Ephydatia_fluviatilis_DN2077_c0_g1_i9.p1", "Ephydatia_fluviatilis_DN3951_c0_g1_i2.p1", "Ephydatia_fluviatilis_DN46991_c0_g1_i1.p1", "Ephydatia_fluviatilis_DN4943_c0_g1_i3.p1", "Ephydatia_fluviatilis_DN5298_c0_g1_i1.p1…
827	GO:0017004	cytochrome complex assembly	3	3	0.57	1.0000	c("Ephydatia_fluviatilis_DN13173_c0_g1_i6.p1", "Ephydatia_fluviatilis_DN2601_c0_g1_i1.p3", "Ephydatia_fluviatilis_DN4806_c0_g1_i1.p1")
828	GO:0043487	regulation of RNA stability	1	1	0.19	1.0000	Ephydatia_fluviatilis_DN34377_c0_g1_i1.p1
829	GO:0006446	regulation of translational initiation	2	1	0.38	1.0000	Ephydatia_fluviatilis_DN10343_c0_g1_i1.p1
830	GO:0090287	regulation of cellular response to growt...	3	2	0.57	1.0000	c("Ephydatia_fluviatilis_DN113_c0_g1_i2.p1", "Ephydatia_fluviatilis_DN1976_c0_g1_i2.p1")
831	GO:0007098	centrosome cycle	11	1	2.08	1.0000	Ephydatia_fluviatilis_DN9274_c0_g1_i4.p1
832	GO:0090288	negative regulation of cellular response...	2	2	0.38	1.0000	c("Ephydatia_fluviatilis_DN113_c0_g1_i2.p1", "Ephydatia_fluviatilis_DN1976_c0_g1_i2.p1")
833	GO:0006681	galactosylceramide metabolic process	1	1	0.19	1.0000	Ephydatia_fluviatilis_DN199_c0_g1_i4.p1
834	GO:0006448	regulation of translational elongation	4	4	0.76	1.0000	c("Ephydatia_fluviatilis_DN1744_c0_g1_i5.p1", "Ephydatia_fluviatilis_DN29673_c0_g1_i1.p1", "Ephydatia_fluviatilis_DN40959_c0_g1_i1.p1", "Ephydatia_fluviatilis_DN5475_c0_g1_i2.p1")
835	GO:0032774	RNA biosynthetic process	314	67	59.35	1.0000	c("Ephydatia_fluviatilis_DN10187_c0_g2_i2.p1", "Ephydatia_fluviatilis_DN10485_c0_g1_i2.p1", "Ephydatia_fluviatilis_DN113_c0_g1_i2.p1", "Ephydatia_fluviatilis_DN12979_c0_g1_i1.p1", "Ephydatia_fluviatilis_DN1378_c1_g1_i1.p1", "Ephydatia_fluviatilis_DN13839_c0_g1_i1.p1", "Ephydatia_fluviatilis_DN14825_c0_g1_i1.p1", "Ephydatia_fluviatilis_DN1510_c0_g1_i1.p2", "Ephydatia_fluviatilis_DN1510_c0_g1_i3.p3…
836	GO:0006449	regulation of translational termination	1	1	0.19	1.0000	Ephydatia_fluviatilis_DN1744_c0_g1_i5.p1
837	GO:0032776	DNA methylation on cytosine	1	1	0.19	1.0000	Ephydatia_fluviatilis_DN1102_c0_g1_i2.p1
838	GO:0042364	water-soluble vitamin biosynthetic proce...	3	2	0.57	1.0000	c("Ephydatia_fluviatilis_DN2676_c0_g1_i1.p1", "Ephydatia_fluviatilis_DN58869_c0_g1_i1.p1")
839	GO:0006687	glycosphingolipid metabolic process	1	1	0.19	1.0000	Ephydatia_fluviatilis_DN199_c0_g1_i4.p1
840	GO:1990748	cellular detoxification	1	1	0.19	1.0000	Ephydatia_fluviatilis_DN1813_c0_g1_i1.p1
841	GO:0016125	sterol metabolic process	31	1	5.86	1.0000	Ephydatia_fluviatilis_DN1153_c0_g1_i9.p1
842	GO:0048232	male gamete generation	2	1	0.38	1.0000	Ephydatia_fluviatilis_DN1073_c0_g1_i4.p1
843	GO:0098813	nuclear chromosome segregation	22	9	4.16	1.0000	c("Ephydatia_fluviatilis_DN18243_c0_g1_i3.p1", "Ephydatia_fluviatilis_DN3402_c0_g1_i2.p1", "Ephydatia_fluviatilis_DN34575_c0_g1_i1.p1", "Ephydatia_fluviatilis_DN4843_c0_g1_i2.p1", "Ephydatia_fluviatilis_DN5815_c1_g1_i1.p1", "Ephydatia_fluviatilis_DN6242_c0_g2_i2.p1", "Ephydatia_fluviatilis_DN8183_c0_g1_i3.p1", "Ephydatia_fluviatilis_DN8989_c0_g1_i1.p1", "Ephydatia_fluviatilis_DN9013_c0_g1_i2.p1")
844	GO:0016127	sterol catabolic process	28	1	5.29	1.0000	Ephydatia_fluviatilis_DN1153_c0_g1_i9.p1
845	GO:0009653	anatomical structure morphogenesis	17	1	3.21	1.0000	Ephydatia_fluviatilis_DN12093_c0_g1_i2.p1
846	GO:0006672	ceramide metabolic process	11	4	2.08	1.0000	c("Ephydatia_fluviatilis_DN199_c0_g1_i4.p1", "Ephydatia_fluviatilis_DN850_c0_g1_i14.p1", "Ephydatia_fluviatilis_DN850_c0_g1_i20.p1", "Ephydatia_fluviatilis_DN850_c0_g1_i4.p1")
847	GO:0015698	inorganic anion transport	53	10	10.02	1.0000	c("Ephydatia_fluviatilis_DN11382_c0_g1_i1.p1", "Ephydatia_fluviatilis_DN2409_c0_g1_i2.p1", "Ephydatia_fluviatilis_DN29237_c0_g1_i1.p1", "Ephydatia_fluviatilis_DN3660_c1_g1_i1.p1", "Ephydatia_fluviatilis_DN4746_c0_g1_i3.p1", "Ephydatia_fluviatilis_DN5660_c0_g1_i3.p1", "Ephydatia_fluviatilis_DN5873_c0_g1_i4.p1", "Ephydatia_fluviatilis_DN6750_c0_g1_i1.p1", "Ephydatia_fluviatilis_DN7246_c0_g1_i1.p1",…
848	GO:0046483	heterocycle metabolic process	1251	396	236.47	1.0000	c("Ephydatia_fluviatilis_DN10002_c2_g2_i2.p1", "Ephydatia_fluviatilis_DN10069_c0_g1_i2.p1", "Ephydatia_fluviatilis_DN10143_c0_g1_i1.p1", "Ephydatia_fluviatilis_DN10173_c0_g1_i2.p1", "Ephydatia_fluviatilis_DN10187_c0_g2_i2.p1", "Ephydatia_fluviatilis_DN10368_c0_g1_i2.p1", "Ephydatia_fluviatilis_DN10378_c0_g1_i3.p1", "Ephydatia_fluviatilis_DN10394_c0_g1_i1.p1", "Ephydatia_fluviatilis_DN10485_c0_g1_…
849	GO:0006677	glycosylceramide metabolic process	1	1	0.19	1.0000	Ephydatia_fluviatilis_DN199_c0_g1_i4.p1
850	GO:1901575	organic substance catabolic process	273	62	51.6	1.0000	c("Ephydatia_fluviatilis_DN10728_c0_g1_i1.p2", "Ephydatia_fluviatilis_DN10787_c0_g1_i2.p1", "Ephydatia_fluviatilis_DN10884_c0_g1_i11.p1", "Ephydatia_fluviatilis_DN10965_c0_g1_i4.p1", "Ephydatia_fluviatilis_DN1153_c0_g1_i9.p1", "Ephydatia_fluviatilis_DN11600_c0_g1_i2.p1", "Ephydatia_fluviatilis_DN11712_c0_g1_i1.p1", "Ephydatia_fluviatilis_DN12200_c0_g1_i2.p1", "Ephydatia_fluviatilis_DN12200_c0_g1_…
851	GO:0140053	mitochondrial gene expression	6	4	1.13	1.0000	c("Ephydatia_fluviatilis_DN10576_c0_g1_i1.p1", "Ephydatia_fluviatilis_DN1982_c0_g1_i1.p1", "Ephydatia_fluviatilis_DN2519_c0_g1_i2.p1", "Ephydatia_fluviatilis_DN29580_c0_g1_i1.p1")
852	GO:1901576	organic substance biosynthetic process	812	289	153.49	1.0000	c("Ephydatia_fluviatilis_DN10187_c0_g2_i2.p1", "Ephydatia_fluviatilis_DN10343_c0_g1_i1.p1", "Ephydatia_fluviatilis_DN10414_c0_g1_i1.p1", "Ephydatia_fluviatilis_DN10485_c0_g1_i2.p1", "Ephydatia_fluviatilis_DN10494_c0_g1_i3.p1", "Ephydatia_fluviatilis_DN10576_c0_g1_i1.p1", "Ephydatia_fluviatilis_DN10685_c0_g1_i4.p1", "Ephydatia_fluviatilis_DN10755_c1_g1_i5.p1", "Ephydatia_fluviatilis_DN10985_c0_g2_…
853	GO:0090220	chromosome localization to nuclear envel...	1	1	0.19	1.0000	Ephydatia_fluviatilis_DN18243_c0_g1_i3.p1
854	GO:0071772	response to BMP	3	2	0.57	1.0000	c("Ephydatia_fluviatilis_DN113_c0_g1_i2.p1", "Ephydatia_fluviatilis_DN1976_c0_g1_i2.p1")
855	GO:0046486	glycerolipid metabolic process	70	17	13.23	1.0000	c("Ephydatia_fluviatilis_DN11992_c0_g1_i1.p1", "Ephydatia_fluviatilis_DN123_c0_g1_i11.p1", "Ephydatia_fluviatilis_DN1376_c0_g2_i1.p1", "Ephydatia_fluviatilis_DN15002_c0_g1_i1.p1", "Ephydatia_fluviatilis_DN19618_c0_g1_i1.p1", "Ephydatia_fluviatilis_DN2077_c0_g1_i4.p1", "Ephydatia_fluviatilis_DN2077_c0_g1_i9.p1", "Ephydatia_fluviatilis_DN3844_c0_g1_i5.p1", "Ephydatia_fluviatilis_DN3951_c0_g1_i2.p1"…
856	GO:0042592	homeostatic process	60	16	11.34	1.0000	c("Ephydatia_fluviatilis_DN13173_c0_g1_i6.p1", "Ephydatia_fluviatilis_DN1372_c0_g1_i1.p1", "Ephydatia_fluviatilis_DN18766_c0_g1_i2.p1", "Ephydatia_fluviatilis_DN21394_c0_g1_i1.p1", "Ephydatia_fluviatilis_DN2392_c0_g1_i11.p1", "Ephydatia_fluviatilis_DN2392_c0_g1_i8.p1", "Ephydatia_fluviatilis_DN2392_c0_g1_i9.p1", "Ephydatia_fluviatilis_DN2452_c0_g1_i2.p1", "Ephydatia_fluviatilis_DN29460_c0_g1_i1.p…
857	GO:0071773	cellular response to BMP stimulus	3	2	0.57	1.0000	c("Ephydatia_fluviatilis_DN113_c0_g1_i2.p1", "Ephydatia_fluviatilis_DN1976_c0_g1_i2.p1")
858	GO:0080134	regulation of response to stress	17	1	3.21	1.0000	Ephydatia_fluviatilis_DN6360_c0_g1_i9.p1
859	GO:0034504	protein localization to nucleus	9	5	1.7	1.0000	c("Ephydatia_fluviatilis_DN2234_c0_g1_i1.p1", "Ephydatia_fluviatilis_DN3048_c0_g1_i1.p1", "Ephydatia_fluviatilis_DN3428_c0_g1_i4.p1", "Ephydatia_fluviatilis_DN514_c0_g1_i1.p1", "Ephydatia_fluviatilis_DN929_c0_g2_i1.p1")
860	GO:0140056	organelle localization by membrane tethe...	11	2	2.08	1.0000	c("Ephydatia_fluviatilis_DN11092_c0_g1_i1.p1", "Ephydatia_fluviatilis_DN11092_c0_g1_i3.p1")
861	GO:0042593	glucose homeostasis	4	1	0.76	1.0000	Ephydatia_fluviatilis_DN40677_c0_g1_i1.p1
862	GO:0046488	phosphatidylinositol metabolic process	65	16	12.29	1.0000	c("Ephydatia_fluviatilis_DN11992_c0_g1_i1.p1", "Ephydatia_fluviatilis_DN1376_c0_g2_i1.p1", "Ephydatia_fluviatilis_DN15002_c0_g1_i1.p1", "Ephydatia_fluviatilis_DN19618_c0_g1_i1.p1", "Ephydatia_fluviatilis_DN2077_c0_g1_i4.p1", "Ephydatia_fluviatilis_DN2077_c0_g1_i9.p1", "Ephydatia_fluviatilis_DN3844_c0_g1_i5.p1", "Ephydatia_fluviatilis_DN3951_c0_g1_i2.p1", "Ephydatia_fluviatilis_DN3965_c0_g1_i5.p1"…
863	GO:0042594	response to starvation	1	1	0.19	1.0000	Ephydatia_fluviatilis_DN59403_c0_g1_i1.p1
864	GO:0006626	protein targeting to mitochondrion	7	7	1.32	1.0000	c("Ephydatia_fluviatilis_DN13654_c0_g1_i5.p1", "Ephydatia_fluviatilis_DN30212_c0_g1_i1.p1", "Ephydatia_fluviatilis_DN3632_c0_g1_i4.p1", "Ephydatia_fluviatilis_DN4362_c0_g1_i1.p1", "Ephydatia_fluviatilis_DN46779_c0_g1_i1.p1", "Ephydatia_fluviatilis_DN4864_c0_g1_i3.p3", "Ephydatia_fluviatilis_DN59257_c0_g1_i1.p1")
865	GO:0061061	muscle structure development	4	1	0.76	1.0000	Ephydatia_fluviatilis_DN3306_c0_g1_i1.p1
866	GO:0046474	glycerophospholipid biosynthetic process	23	11	4.35	1.0000	c("Ephydatia_fluviatilis_DN11992_c0_g1_i1.p1", "Ephydatia_fluviatilis_DN123_c0_g1_i11.p1", "Ephydatia_fluviatilis_DN15002_c0_g1_i1.p1", "Ephydatia_fluviatilis_DN19618_c0_g1_i1.p1", "Ephydatia_fluviatilis_DN2077_c0_g1_i4.p1", "Ephydatia_fluviatilis_DN2077_c0_g1_i9.p1", "Ephydatia_fluviatilis_DN3951_c0_g1_i2.p1", "Ephydatia_fluviatilis_DN46991_c0_g1_i1.p1", "Ephydatia_fluviatilis_DN4943_c0_g1_i3.p1…
867	GO:0043412	macromolecule modification	1286	173	243.09	1.0000	c("Ephydatia_fluviatilis_DN1016_c0_g1_i5.p1", "Ephydatia_fluviatilis_DN1034_c0_g1_i1.p1", "Ephydatia_fluviatilis_DN10586_c0_g1_i1.p1", "Ephydatia_fluviatilis_DN10685_c0_g1_i3.p1", "Ephydatia_fluviatilis_DN10712_c0_g1_i5.p1", "Ephydatia_fluviatilis_DN10787_c0_g1_i2.p1", "Ephydatia_fluviatilis_DN10869_c0_g1_i3.p1", "Ephydatia_fluviatilis_DN10985_c0_g2_i1.p1", "Ephydatia_fluviatilis_DN1102_c0_g1_i2.…
868	GO:0043413	macromolecule glycosylation	49	13	9.26	1.0000	c("Ephydatia_fluviatilis_DN10985_c0_g2_i1.p1", "Ephydatia_fluviatilis_DN11567_c0_g1_i2.p1", "Ephydatia_fluviatilis_DN1195_c0_g1_i1.p1", "Ephydatia_fluviatilis_DN1283_c0_g1_i3.p1", "Ephydatia_fluviatilis_DN30087_c0_g1_i1.p1", "Ephydatia_fluviatilis_DN34241_c0_g1_i1.p1", "Ephydatia_fluviatilis_DN40284_c0_g1_i1.p1", "Ephydatia_fluviatilis_DN569_c0_g2_i3.p1", "Ephydatia_fluviatilis_DN5729_c0_g1_i2.p1…
869	GO:0043414	macromolecule methylation	36	21	6.8	1.0000	c("Ephydatia_fluviatilis_DN1102_c0_g1_i2.p1", "Ephydatia_fluviatilis_DN12283_c0_g1_i1.p1", "Ephydatia_fluviatilis_DN1633_c0_g1_i1.p1", "Ephydatia_fluviatilis_DN16617_c0_g1_i3.p1", "Ephydatia_fluviatilis_DN19_c0_g1_i3.p1", "Ephydatia_fluviatilis_DN1956_c0_g1_i4.p1", "Ephydatia_fluviatilis_DN2521_c0_g1_i1.p1", "Ephydatia_fluviatilis_DN40635_c0_g1_i1.p1", "Ephydatia_fluviatilis_DN4166_c0_g1_i1.p1", …
870	GO:0046477	glycosylceramide catabolic process	1	1	0.19	1.0000	Ephydatia_fluviatilis_DN199_c0_g1_i4.p1
871	GO:0046479	glycosphingolipid catabolic process	1	1	0.19	1.0000	Ephydatia_fluviatilis_DN199_c0_g1_i4.p1
872	GO:0002520	immune system development	2	1	0.38	1.0000	Ephydatia_fluviatilis_DN9303_c0_g1_i3.p1
873	GO:0080090	regulation of primary metabolic process	293	64	55.38	1.0000	c("Ephydatia_fluviatilis_DN10187_c0_g2_i2.p1", "Ephydatia_fluviatilis_DN10343_c0_g1_i1.p1", "Ephydatia_fluviatilis_DN10485_c0_g1_i2.p1", "Ephydatia_fluviatilis_DN113_c0_g1_i2.p1", "Ephydatia_fluviatilis_DN12979_c0_g1_i1.p1", "Ephydatia_fluviatilis_DN13664_c0_g1_i1.p1", "Ephydatia_fluviatilis_DN1378_c1_g1_i1.p1", "Ephydatia_fluviatilis_DN16375_c0_g1_i2.p1", "Ephydatia_fluviatilis_DN1744_c0_g1_i5.p…
874	GO:0006611	protein export from nucleus	11	6	2.08	1.0000	c("Ephydatia_fluviatilis_DN10407_c0_g1_i1.p2", "Ephydatia_fluviatilis_DN16476_c0_g1_i5.p1", "Ephydatia_fluviatilis_DN40326_c0_g1_i1.p1", "Ephydatia_fluviatilis_DN4199_c0_g1_i1.p1", "Ephydatia_fluviatilis_DN5659_c0_g1_i2.p2", "Ephydatia_fluviatilis_DN6429_c0_g1_i1.p1")
875	GO:1990928	response to amino acid starvation	1	1	0.19	1.0000	Ephydatia_fluviatilis_DN59403_c0_g1_i1.p1
876	GO:0006612	protein targeting to membrane	9	4	1.7	1.0000	c("Ephydatia_fluviatilis_DN1229_c0_g1_i3.p1", "Ephydatia_fluviatilis_DN2157_c1_g1_i1.p1", "Ephydatia_fluviatilis_DN40592_c0_g1_i1.p1", "Ephydatia_fluviatilis_DN565_c0_g1_i9.p1")
877	GO:0006613	cotranslational protein targeting to mem...	9	4	1.7	1.0000	c("Ephydatia_fluviatilis_DN1229_c0_g1_i3.p1", "Ephydatia_fluviatilis_DN2157_c1_g1_i1.p1", "Ephydatia_fluviatilis_DN40592_c0_g1_i1.p1", "Ephydatia_fluviatilis_DN565_c0_g1_i9.p1")
878	GO:0044092	negative regulation of molecular functio...	12	1	2.27	1.0000	Ephydatia_fluviatilis_DN6360_c0_g1_i9.p1
879	GO:0044093	positive regulation of molecular functio...	17	1	3.21	1.0000	Ephydatia_fluviatilis_DN13664_c0_g1_i1.p1
880	GO:0032984	protein-containing complex disassembly	13	2	2.46	1.0000	c("Ephydatia_fluviatilis_DN1744_c0_g1_i5.p1", "Ephydatia_fluviatilis_DN9651_c0_g1_i2.p1")
881	GO:0007051	spindle organization	9	1	1.7	1.0000	Ephydatia_fluviatilis_DN10488_c0_g1_i1.p1
882	GO:0045595	regulation of cell differentiation	2	2	0.38	1.0000	c("Ephydatia_fluviatilis_DN113_c0_g1_i2.p1", "Ephydatia_fluviatilis_DN1976_c0_g1_i2.p1")
883	GO:0006403	RNA localization	12	7	2.27	1.0000	c("Ephydatia_fluviatilis_DN10407_c0_g1_i1.p2", "Ephydatia_fluviatilis_DN16476_c0_g1_i5.p1", "Ephydatia_fluviatilis_DN40326_c0_g1_i1.p1", "Ephydatia_fluviatilis_DN4199_c0_g1_i1.p1", "Ephydatia_fluviatilis_DN5659_c0_g1_i2.p2", "Ephydatia_fluviatilis_DN6429_c0_g1_i1.p1", "Ephydatia_fluviatilis_DN8614_c0_g1_i1.p1")
884	GO:0006405	RNA export from nucleus	10	6	1.89	1.0000	c("Ephydatia_fluviatilis_DN10407_c0_g1_i1.p2", "Ephydatia_fluviatilis_DN16476_c0_g1_i5.p1", "Ephydatia_fluviatilis_DN40326_c0_g1_i1.p1", "Ephydatia_fluviatilis_DN4199_c0_g1_i1.p1", "Ephydatia_fluviatilis_DN5659_c0_g1_i2.p2", "Ephydatia_fluviatilis_DN6429_c0_g1_i1.p1")
885	GO:0007059	chromosome segregation	23	9	4.35	1.0000	c("Ephydatia_fluviatilis_DN18243_c0_g1_i3.p1", "Ephydatia_fluviatilis_DN3402_c0_g1_i2.p1", "Ephydatia_fluviatilis_DN34575_c0_g1_i1.p1", "Ephydatia_fluviatilis_DN4843_c0_g1_i2.p1", "Ephydatia_fluviatilis_DN5815_c1_g1_i1.p1", "Ephydatia_fluviatilis_DN6242_c0_g2_i2.p1", "Ephydatia_fluviatilis_DN8183_c0_g1_i3.p1", "Ephydatia_fluviatilis_DN8989_c0_g1_i1.p1", "Ephydatia_fluviatilis_DN9013_c0_g1_i2.p1")
886	GO:0060828	regulation of canonical Wnt signaling pa...	3	1	0.57	1.0000	Ephydatia_fluviatilis_DN9693_c0_g1_i5.p1
887	GO:0006409	tRNA export from nucleus	1	1	0.19	1.0000	Ephydatia_fluviatilis_DN5659_c0_g1_i2.p2
888	GO:0006643	membrane lipid metabolic process	39	16	7.37	1.0000	c("Ephydatia_fluviatilis_DN11992_c0_g1_i1.p1", "Ephydatia_fluviatilis_DN15002_c0_g1_i1.p1", "Ephydatia_fluviatilis_DN19618_c0_g1_i1.p1", "Ephydatia_fluviatilis_DN199_c0_g1_i4.p1", "Ephydatia_fluviatilis_DN2077_c0_g1_i4.p1", "Ephydatia_fluviatilis_DN2077_c0_g1_i9.p1", "Ephydatia_fluviatilis_DN259_c0_g1_i14.p1", "Ephydatia_fluviatilis_DN259_c0_g1_i8.p1", "Ephydatia_fluviatilis_DN3951_c0_g1_i2.p1", …
889	GO:0034453	microtubule anchoring	3	1	0.57	1.0000	Ephydatia_fluviatilis_DN2289_c0_g1_i3.p1
890	GO:0042325	regulation of phosphorylation	14	1	2.65	1.0000	Ephydatia_fluviatilis_DN13664_c0_g1_i1.p1
891	GO:0009628	response to abiotic stimulus	16	3	3.02	1.0000	c("Ephydatia_fluviatilis_DN11010_c0_g1_i1.p1", "Ephydatia_fluviatilis_DN11010_c0_g1_i4.p1", "Ephydatia_fluviatilis_DN8620_c0_g1_i1.p1")
892	GO:0072393	microtubule anchoring at microtubule org...	1	1	0.19	1.0000	Ephydatia_fluviatilis_DN2289_c0_g1_i3.p1
893	GO:0042327	positive regulation of phosphorylation	6	1	1.13	1.0000	Ephydatia_fluviatilis_DN13664_c0_g1_i1.p1
894	GO:0043433	negative regulation of DNA-binding trans...	6	1	1.13	1.0000	Ephydatia_fluviatilis_DN6360_c0_g1_i9.p1
895	GO:0097742	de novo centriole assembly	1	1	0.19	1.0000	Ephydatia_fluviatilis_DN9274_c0_g1_i4.p1
896	GO:0043436	oxoacid metabolic process	156	58	29.49	1.0000	c("Ephydatia_fluviatilis_DN11266_c0_g1_i2.p1", "Ephydatia_fluviatilis_DN1205_c0_g1_i1.p1", "Ephydatia_fluviatilis_DN12287_c0_g1_i8.p1", "Ephydatia_fluviatilis_DN1285_c0_g2_i1.p1", "Ephydatia_fluviatilis_DN13777_c1_g1_i2.p1", "Ephydatia_fluviatilis_DN13891_c0_g1_i1.p1", "Ephydatia_fluviatilis_DN1478_c0_g1_i1.p1", "Ephydatia_fluviatilis_DN1638_c0_g1_i4.p1", "Ephydatia_fluviatilis_DN17147_c0_g1_i1.p…
897	GO:0050790	regulation of catalytic activity	40	1	7.56	1.0000	Ephydatia_fluviatilis_DN13664_c0_g1_i1.p1
898	GO:0140029	exocytic process	9	2	1.7	1.0000	c("Ephydatia_fluviatilis_DN11092_c0_g1_i1.p1", "Ephydatia_fluviatilis_DN11092_c0_g1_i3.p1")
899	GO:0051656	establishment of organelle localization	13	3	2.46	1.0000	c("Ephydatia_fluviatilis_DN18243_c0_g1_i3.p1", "Ephydatia_fluviatilis_DN4199_c0_g1_i1.p1", "Ephydatia_fluviatilis_DN6429_c0_g1_i1.p1")
900	GO:0046653	tetrahydrofolate metabolic process	4	1	0.76	1.0000	Ephydatia_fluviatilis_DN946_c0_g1_i3.p1
901	GO:0007088	regulation of mitotic nuclear division	2	2	0.38	1.0000	c("Ephydatia_fluviatilis_DN34575_c0_g1_i1.p1", "Ephydatia_fluviatilis_DN8989_c0_g1_i1.p1")
902	GO:0050793	regulation of developmental process	5	2	0.95	1.0000	c("Ephydatia_fluviatilis_DN113_c0_g1_i2.p1", "Ephydatia_fluviatilis_DN1976_c0_g1_i2.p1")
903	GO:0006631	fatty acid metabolic process	15	1	2.84	1.0000	Ephydatia_fluviatilis_DN319_c0_g1_i1.p2
904	GO:0050794	regulation of cellular process	1328	149	251.03	1.0000	c("Ephydatia_fluviatilis_DN10004_c0_g1_i2.p1", "Ephydatia_fluviatilis_DN10160_c0_g1_i1.p1", "Ephydatia_fluviatilis_DN10187_c0_g2_i2.p1", "Ephydatia_fluviatilis_DN10343_c0_g1_i1.p1", "Ephydatia_fluviatilis_DN10485_c0_g1_i2.p1", "Ephydatia_fluviatilis_DN10978_c0_g1_i1.p1", "Ephydatia_fluviatilis_DN113_c0_g1_i2.p1", "Ephydatia_fluviatilis_DN11358_c0_g1_i5.p1", "Ephydatia_fluviatilis_DN11380_c0_g1_i3…
905	GO:0009615	response to virus	33	2	6.24	1.0000	c("Ephydatia_fluviatilis_DN4867_c0_g1_i4.p1", "Ephydatia_fluviatilis_DN6360_c0_g1_i9.p1")
906	GO:1903251	multi-ciliated epithelial cell different...	1	1	0.19	1.0000	Ephydatia_fluviatilis_DN9274_c0_g1_i4.p1
907	GO:0016093	polyprenol metabolic process	1	1	0.19	1.0000	Ephydatia_fluviatilis_DN2734_c0_g1_i2.p1
908	GO:0016094	polyprenol biosynthetic process	1	1	0.19	1.0000	Ephydatia_fluviatilis_DN2734_c0_g1_i2.p1
909	GO:0140013	meiotic nuclear division	10	3	1.89	1.0000	c("Ephydatia_fluviatilis_DN10069_c0_g1_i2.p1", "Ephydatia_fluviatilis_DN18243_c0_g1_i3.p1", "Ephydatia_fluviatilis_DN5815_c1_g1_i1.p1")
910	GO:0140014	mitotic nuclear division	16	6	3.02	1.0000	c("Ephydatia_fluviatilis_DN3402_c0_g1_i2.p1", "Ephydatia_fluviatilis_DN34575_c0_g1_i1.p1", "Ephydatia_fluviatilis_DN6242_c0_g2_i2.p1", "Ephydatia_fluviatilis_DN8183_c0_g1_i3.p1", "Ephydatia_fluviatilis_DN8989_c0_g1_i1.p1", "Ephydatia_fluviatilis_DN9013_c0_g1_i2.p1")
911	GO:0033365	protein localization to organelle	37	21	6.99	1.0000	c("Ephydatia_fluviatilis_DN10734_c0_g1_i3.p1", "Ephydatia_fluviatilis_DN1229_c0_g1_i3.p1", "Ephydatia_fluviatilis_DN13654_c0_g1_i5.p1", "Ephydatia_fluviatilis_DN2157_c1_g1_i1.p1", "Ephydatia_fluviatilis_DN2234_c0_g1_i1.p1", "Ephydatia_fluviatilis_DN2289_c0_g1_i3.p1", "Ephydatia_fluviatilis_DN29571_c0_g1_i1.p1", "Ephydatia_fluviatilis_DN30212_c0_g1_i1.p1", "Ephydatia_fluviatilis_DN3048_c0_g1_i1.p1…
912	GO:0043624	cellular protein complex disassembly	9	2	1.7	1.0000	c("Ephydatia_fluviatilis_DN1744_c0_g1_i5.p1", "Ephydatia_fluviatilis_DN9651_c0_g1_i2.p1")
913	GO:0070475	rRNA base methylation	2	1	0.38	1.0000	Ephydatia_fluviatilis_DN19_c0_g1_i3.p1
914	GO:0034471	ncRNA 5'-end processing	2	2	0.38	1.0000	c("Ephydatia_fluviatilis_DN7576_c0_g1_i4.p1", "Ephydatia_fluviatilis_DN875_c0_g1_i5.p1")
915	GO:0034472	snRNA 3'-end processing	1	1	0.19	1.0000	Ephydatia_fluviatilis_DN52906_c0_g1_i1.p1
916	GO:1903046	meiotic cell cycle process	10	3	1.89	1.0000	c("Ephydatia_fluviatilis_DN10069_c0_g1_i2.p1", "Ephydatia_fluviatilis_DN18243_c0_g1_i3.p1", "Ephydatia_fluviatilis_DN5815_c1_g1_i1.p1")
917	GO:1903047	mitotic cell cycle process	27	8	5.1	1.0000	c("Ephydatia_fluviatilis_DN3402_c0_g1_i2.p1", "Ephydatia_fluviatilis_DN34575_c0_g1_i1.p1", "Ephydatia_fluviatilis_DN47053_c0_g1_i1.p1", "Ephydatia_fluviatilis_DN6242_c0_g2_i2.p1", "Ephydatia_fluviatilis_DN8183_c0_g1_i3.p1", "Ephydatia_fluviatilis_DN8620_c0_g1_i1.p1", "Ephydatia_fluviatilis_DN8989_c0_g1_i1.p1", "Ephydatia_fluviatilis_DN9013_c0_g1_i2.p1")
918	GO:0043628	ncRNA 3'-end processing	2	1	0.38	1.0000	Ephydatia_fluviatilis_DN52906_c0_g1_i1.p1
919	GO:0046434	organophosphate catabolic process	26	2	4.91	1.0000	c("Ephydatia_fluviatilis_DN17147_c0_g1_i1.p1", "Ephydatia_fluviatilis_DN388_c0_g1_i1.p1")
920	GO:0061024	membrane organization	17	3	3.21	1.0000	c("Ephydatia_fluviatilis_DN46779_c0_g1_i1.p1", "Ephydatia_fluviatilis_DN47053_c0_g1_i1.p1", "Ephydatia_fluviatilis_DN59257_c0_g1_i1.p1")
921	GO:0015672	monovalent inorganic cation transport	79	7	14.93	1.0000	c("Ephydatia_fluviatilis_DN1470_c0_g1_i5.p1", "Ephydatia_fluviatilis_DN3057_c0_g1_i2.p2", "Ephydatia_fluviatilis_DN3529_c0_g1_i2.p1", "Ephydatia_fluviatilis_DN58907_c0_g1_i1.p1", "Ephydatia_fluviatilis_DN599_c0_g1_i3.p1", "Ephydatia_fluviatilis_DN687_c0_g1_i2.p1", "Ephydatia_fluviatilis_DN837_c0_g2_i3.p1")
922	GO:0001816	cytokine production	7	1	1.32	1.0000	Ephydatia_fluviatilis_DN6360_c0_g1_i9.p1
923	GO:0007264	small GTPase mediated signal transductio...	91	1	17.2	1.0000	Ephydatia_fluviatilis_DN8461_c0_g1_i1.p1
924	GO:0007265	Ras protein signal transduction	28	1	5.29	1.0000	Ephydatia_fluviatilis_DN8461_c0_g1_i1.p1
925	GO:0032940	secretion by cell	30	3	5.67	1.0000	c("Ephydatia_fluviatilis_DN11092_c0_g1_i1.p1", "Ephydatia_fluviatilis_DN11092_c0_g1_i3.p1", "Ephydatia_fluviatilis_DN2108_c0_g1_i2.p1")
926	GO:0009636	response to toxic substance	1	1	0.19	1.0000	Ephydatia_fluviatilis_DN1813_c0_g1_i1.p1
927	GO:0007267	cell-cell signaling	19	2	3.59	1.0000	c("Ephydatia_fluviatilis_DN2108_c0_g1_i2.p1", "Ephydatia_fluviatilis_DN9693_c0_g1_i5.p1")
928	GO:0034660	ncRNA metabolic process	128	100	24.2	1.0000	c("Ephydatia_fluviatilis_DN10143_c0_g1_i1.p1", "Ephydatia_fluviatilis_DN10586_c0_g1_i1.p1", "Ephydatia_fluviatilis_DN10884_c0_g1_i11.p1", "Ephydatia_fluviatilis_DN11602_c0_g1_i1.p1", "Ephydatia_fluviatilis_DN11852_c0_g1_i1.p1", "Ephydatia_fluviatilis_DN11938_c0_g1_i9.p1", "Ephydatia_fluviatilis_DN1205_c0_g1_i1.p1", "Ephydatia_fluviatilis_DN12167_c0_g1_i22.p1", "Ephydatia_fluviatilis_DN12287_c0_g1…
929	GO:0007010	cytoskeleton organization	119	11	22.49	1.0000	c("Ephydatia_fluviatilis_DN10488_c0_g1_i1.p1", "Ephydatia_fluviatilis_DN10956_c0_g1_i4.p1", "Ephydatia_fluviatilis_DN1558_c0_g1_i12.p1", "Ephydatia_fluviatilis_DN1558_c0_g1_i4.p1", "Ephydatia_fluviatilis_DN2289_c0_g1_i3.p1", "Ephydatia_fluviatilis_DN29783_c0_g1_i1.p1", "Ephydatia_fluviatilis_DN3205_c0_g1_i2.p1", "Ephydatia_fluviatilis_DN4004_c0_g1_i3.p1", "Ephydatia_fluviatilis_DN4199_c0_g1_i1.p1…
930	GO:0061013	regulation of mRNA catabolic process	1	1	0.19	1.0000	Ephydatia_fluviatilis_DN34377_c0_g1_i1.p1
931	GO:0034661	ncRNA catabolic process	2	1	0.38	1.0000	Ephydatia_fluviatilis_DN10884_c0_g1_i11.p1
932	GO:0007017	microtubule-based process	194	17	36.67	1.0000	c("Ephydatia_fluviatilis_DN10488_c0_g1_i1.p1", "Ephydatia_fluviatilis_DN10956_c0_g1_i4.p1", "Ephydatia_fluviatilis_DN1558_c0_g1_i12.p1", "Ephydatia_fluviatilis_DN1558_c0_g1_i4.p1", "Ephydatia_fluviatilis_DN16543_c0_g1_i2.p1", "Ephydatia_fluviatilis_DN2289_c0_g1_i3.p1", "Ephydatia_fluviatilis_DN2581_c0_g1_i1.p1", "Ephydatia_fluviatilis_DN261_c0_g1_i6.p1", "Ephydatia_fluviatilis_DN27610_c1_g1_i3.p1…
933	GO:0072350	tricarboxylic acid metabolic process	14	2	2.65	1.0000	c("Ephydatia_fluviatilis_DN2228_c0_g1_i1.p1", "Ephydatia_fluviatilis_DN3497_c0_g1_i2.p1")
934	GO:0043648	dicarboxylic acid metabolic process	7	3	1.32	1.0000	c("Ephydatia_fluviatilis_DN13777_c1_g1_i2.p1", "Ephydatia_fluviatilis_DN3372_c0_g1_i1.p1", "Ephydatia_fluviatilis_DN3497_c0_g1_i2.p1")
935	GO:0006605	protein targeting	23	15	4.35	1.0000	c("Ephydatia_fluviatilis_DN10734_c0_g1_i3.p1", "Ephydatia_fluviatilis_DN1229_c0_g1_i3.p1", "Ephydatia_fluviatilis_DN13654_c0_g1_i5.p1", "Ephydatia_fluviatilis_DN2157_c1_g1_i1.p1", "Ephydatia_fluviatilis_DN29571_c0_g1_i1.p1", "Ephydatia_fluviatilis_DN30212_c0_g1_i1.p1", "Ephydatia_fluviatilis_DN3256_c0_g1_i1.p1", "Ephydatia_fluviatilis_DN3256_c0_g1_i3.p1", "Ephydatia_fluviatilis_DN3632_c0_g1_i4.p1…
936	GO:0030329	prenylcysteine metabolic process	1	1	0.19	1.0000	Ephydatia_fluviatilis_DN4863_c0_g1_i1.p1
937	GO:0044085	cellular component biogenesis	220	89	41.59	1.0000	c("Ephydatia_fluviatilis_DN10407_c0_g1_i1.p2", "Ephydatia_fluviatilis_DN10488_c0_g1_i1.p1", "Ephydatia_fluviatilis_DN10956_c0_g1_i4.p1", "Ephydatia_fluviatilis_DN11357_c0_g1_i5.p1", "Ephydatia_fluviatilis_DN11602_c0_g1_i1.p1", "Ephydatia_fluviatilis_DN12414_c0_g1_i3.p1", "Ephydatia_fluviatilis_DN13002_c0_g1_i1.p2", "Ephydatia_fluviatilis_DN13014_c0_g1_i2.p1", "Ephydatia_fluviatilis_DN13173_c0_g1_…
938	GO:0071702	organic substance transport	217	55	41.02	1.0000	c("Ephydatia_fluviatilis_DN1018_c0_g1_i1.p1", "Ephydatia_fluviatilis_DN1036_c0_g1_i10.p1", "Ephydatia_fluviatilis_DN10407_c0_g1_i1.p2", "Ephydatia_fluviatilis_DN10734_c0_g1_i3.p1", "Ephydatia_fluviatilis_DN11314_c0_g1_i2.p1", "Ephydatia_fluviatilis_DN1229_c0_g1_i3.p1", "Ephydatia_fluviatilis_DN13654_c0_g1_i5.p1", "Ephydatia_fluviatilis_DN16476_c0_g1_i5.p1", "Ephydatia_fluviatilis_DN168_c0_g1_i1.p…
939	GO:0034654	nucleobase-containing compound biosynthe...	410	91	77.5	1.0000	c("Ephydatia_fluviatilis_DN10187_c0_g2_i2.p1", "Ephydatia_fluviatilis_DN10485_c0_g1_i2.p1", "Ephydatia_fluviatilis_DN113_c0_g1_i2.p1", "Ephydatia_fluviatilis_DN1135_c0_g1_i1.p1", "Ephydatia_fluviatilis_DN12551_c0_g1_i1.p1", "Ephydatia_fluviatilis_DN12979_c0_g1_i1.p1", "Ephydatia_fluviatilis_DN1378_c1_g1_i1.p1", "Ephydatia_fluviatilis_DN13839_c0_g1_i1.p1", "Ephydatia_fluviatilis_DN14825_c0_g1_i1.p…
940	GO:0071704	organic substance metabolic process	3569	825	674.64	1.0000	c("Ephydatia_fluviatilis_DN0_c0_g1_i4.p1", "Ephydatia_fluviatilis_DN10002_c2_g2_i2.p1", "Ephydatia_fluviatilis_DN10069_c0_g1_i2.p1", "Ephydatia_fluviatilis_DN10143_c0_g1_i1.p1", "Ephydatia_fluviatilis_DN1016_c0_g1_i5.p1", "Ephydatia_fluviatilis_DN10173_c0_g1_i2.p1", "Ephydatia_fluviatilis_DN10187_c0_g2_i2.p1", "Ephydatia_fluviatilis_DN1034_c0_g1_i1.p1", "Ephydatia_fluviatilis_DN10343_c0_g1_i1.p1"…
941	GO:0034655	nucleobase-containing compound catabolic...	42	14	7.94	1.0000	c("Ephydatia_fluviatilis_DN10884_c0_g1_i11.p1", "Ephydatia_fluviatilis_DN11600_c0_g1_i2.p1", "Ephydatia_fluviatilis_DN12200_c0_g1_i2.p1", "Ephydatia_fluviatilis_DN12200_c0_g1_i7.p1", "Ephydatia_fluviatilis_DN15315_c0_g1_i2.p1", "Ephydatia_fluviatilis_DN17147_c0_g1_i1.p1", "Ephydatia_fluviatilis_DN2054_c0_g1_i1.p1", "Ephydatia_fluviatilis_DN2876_c1_g1_i7.p1", "Ephydatia_fluviatilis_DN34377_c0_g1_i…
942	GO:0071705	nitrogen compound transport	167	47	31.57	1.0000	c("Ephydatia_fluviatilis_DN1018_c0_g1_i1.p1", "Ephydatia_fluviatilis_DN1036_c0_g1_i10.p1", "Ephydatia_fluviatilis_DN10407_c0_g1_i1.p2", "Ephydatia_fluviatilis_DN10734_c0_g1_i3.p1", "Ephydatia_fluviatilis_DN11314_c0_g1_i2.p1", "Ephydatia_fluviatilis_DN1213_c0_g1_i1.p1", "Ephydatia_fluviatilis_DN1229_c0_g1_i3.p1", "Ephydatia_fluviatilis_DN13654_c0_g1_i5.p1", "Ephydatia_fluviatilis_DN16476_c0_g1_i5.…
943	GO:0009196	pyrimidine deoxyribonucleoside diphospha...	2	2	0.38	1.0000	c("Ephydatia_fluviatilis_DN4367_c0_g1_i3.p1", "Ephydatia_fluviatilis_DN4367_c0_g1_i4.p1")
944	GO:1900247	regulation of cytoplasmic translational ...	3	3	0.57	1.0000	c("Ephydatia_fluviatilis_DN29673_c0_g1_i1.p1", "Ephydatia_fluviatilis_DN40959_c0_g1_i1.p1", "Ephydatia_fluviatilis_DN5475_c0_g1_i2.p1")
945	GO:0009197	pyrimidine deoxyribonucleoside diphospha...	2	2	0.38	1.0000	c("Ephydatia_fluviatilis_DN4367_c0_g1_i3.p1", "Ephydatia_fluviatilis_DN4367_c0_g1_i4.p1")
946	GO:0072593	reactive oxygen species metabolic proces...	29	3	5.48	1.0000	c("Ephydatia_fluviatilis_DN16_c0_g1_i1.p1", "Ephydatia_fluviatilis_DN16_c0_g1_i5.p2", "Ephydatia_fluviatilis_DN786_c0_g1_i1.p1")
947	GO:0007281	germ cell development	2	1	0.38	1.0000	Ephydatia_fluviatilis_DN1073_c0_g1_i4.p1
948	GO:0043632	modification-dependent macromolecule cat...	97	20	18.34	1.0000	c("Ephydatia_fluviatilis_DN10728_c0_g1_i1.p2", "Ephydatia_fluviatilis_DN10787_c0_g1_i2.p1", "Ephydatia_fluviatilis_DN11712_c0_g1_i1.p1", "Ephydatia_fluviatilis_DN1717_c0_g1_i1.p1", "Ephydatia_fluviatilis_DN1942_c0_g1_i1.p1", "Ephydatia_fluviatilis_DN2122_c0_g1_i1.p1", "Ephydatia_fluviatilis_DN21546_c0_g1_i1.p1", "Ephydatia_fluviatilis_DN3476_c0_g1_i1.p1", "Ephydatia_fluviatilis_DN3677_c0_g1_i4.p1…
949	GO:0072594	establishment of protein localization to...	32	20	6.05	1.0000	c("Ephydatia_fluviatilis_DN10734_c0_g1_i3.p1", "Ephydatia_fluviatilis_DN1229_c0_g1_i3.p1", "Ephydatia_fluviatilis_DN13654_c0_g1_i5.p1", "Ephydatia_fluviatilis_DN2157_c1_g1_i1.p1", "Ephydatia_fluviatilis_DN2234_c0_g1_i1.p1", "Ephydatia_fluviatilis_DN29571_c0_g1_i1.p1", "Ephydatia_fluviatilis_DN30212_c0_g1_i1.p1", "Ephydatia_fluviatilis_DN3048_c0_g1_i1.p1", "Ephydatia_fluviatilis_DN3256_c0_g1_i1.p1…
950	GO:0007049	cell cycle	81	18	15.31	1.0000	c("Ephydatia_fluviatilis_DN10069_c0_g1_i2.p1", "Ephydatia_fluviatilis_DN10488_c0_g1_i1.p1", "Ephydatia_fluviatilis_DN18243_c0_g1_i3.p1", "Ephydatia_fluviatilis_DN3402_c0_g1_i2.p1", "Ephydatia_fluviatilis_DN34575_c0_g1_i1.p1", "Ephydatia_fluviatilis_DN47053_c0_g1_i1.p1", "Ephydatia_fluviatilis_DN4843_c0_g1_i2.p1", "Ephydatia_fluviatilis_DN5815_c1_g1_i1.p1", "Ephydatia_fluviatilis_DN5899_c0_g1_i1.p…
951	GO:0009199	ribonucleoside triphosphate metabolic pr...	36	6	6.8	1.0000	c("Ephydatia_fluviatilis_DN1272_c0_g1_i13.p1", "Ephydatia_fluviatilis_DN17147_c0_g1_i1.p1", "Ephydatia_fluviatilis_DN3057_c0_g1_i2.p2", "Ephydatia_fluviatilis_DN3529_c0_g1_i2.p1", "Ephydatia_fluviatilis_DN58907_c0_g1_i1.p1", "Ephydatia_fluviatilis_DN687_c0_g1_i2.p1")
952	GO:0007283	spermatogenesis	2	1	0.38	1.0000	Ephydatia_fluviatilis_DN1073_c0_g1_i4.p1
953	GO:0045333	cellular respiration	21	2	3.97	1.0000	c("Ephydatia_fluviatilis_DN2228_c0_g1_i1.p1", "Ephydatia_fluviatilis_DN3497_c0_g1_i2.p1")
954	GO:0016051	carbohydrate biosynthetic process	18	3	3.4	1.0000	c("Ephydatia_fluviatilis_DN10414_c0_g1_i1.p1", "Ephydatia_fluviatilis_DN2366_c0_g1_i1.p1", "Ephydatia_fluviatilis_DN3852_c0_g1_i1.p1")
955	GO:0072599	establishment of protein localization to...	9	4	1.7	1.0000	c("Ephydatia_fluviatilis_DN1229_c0_g1_i3.p1", "Ephydatia_fluviatilis_DN2157_c1_g1_i1.p1", "Ephydatia_fluviatilis_DN40592_c0_g1_i1.p1", "Ephydatia_fluviatilis_DN565_c0_g1_i9.p1")
956	GO:0016053	organic acid biosynthetic process	47	10	8.88	1.0000	c("Ephydatia_fluviatilis_DN1478_c0_g1_i1.p1", "Ephydatia_fluviatilis_DN1638_c0_g1_i4.p1", "Ephydatia_fluviatilis_DN17147_c0_g1_i1.p1", "Ephydatia_fluviatilis_DN2769_c0_g1_i1.p1", "Ephydatia_fluviatilis_DN319_c0_g1_i1.p2", "Ephydatia_fluviatilis_DN3616_c0_g1_i2.p1", "Ephydatia_fluviatilis_DN46892_c0_g1_i1.p1", "Ephydatia_fluviatilis_DN538_c0_g1_i8.p1", "Ephydatia_fluviatilis_DN7851_c0_g1_i1.p1", "…
957	GO:0016054	organic acid catabolic process	23	5	4.35	1.0000	c("Ephydatia_fluviatilis_DN1285_c0_g2_i1.p1", "Ephydatia_fluviatilis_DN1724_c0_g1_i5.p1", "Ephydatia_fluviatilis_DN3372_c0_g1_i1.p1", "Ephydatia_fluviatilis_DN40446_c0_g1_i1.p1", "Ephydatia_fluviatilis_DN4863_c0_g1_i1.p1")
958	GO:0051640	organelle localization	25	5	4.73	1.0000	c("Ephydatia_fluviatilis_DN11092_c0_g1_i1.p1", "Ephydatia_fluviatilis_DN11092_c0_g1_i3.p1", "Ephydatia_fluviatilis_DN18243_c0_g1_i3.p1", "Ephydatia_fluviatilis_DN4199_c0_g1_i1.p1", "Ephydatia_fluviatilis_DN6429_c0_g1_i1.p1")
959	GO:0016055	Wnt signaling pathway	15	1	2.84	1.0000	Ephydatia_fluviatilis_DN9693_c0_g1_i5.p1
960	GO:0051641	cellular localization	213	54	40.26	1.0000	c("Ephydatia_fluviatilis_DN1018_c0_g1_i1.p1", "Ephydatia_fluviatilis_DN1036_c0_g1_i10.p1", "Ephydatia_fluviatilis_DN10407_c0_g1_i1.p2", "Ephydatia_fluviatilis_DN10734_c0_g1_i3.p1", "Ephydatia_fluviatilis_DN11079_c0_g1_i2.p1", "Ephydatia_fluviatilis_DN11092_c0_g1_i1.p1", "Ephydatia_fluviatilis_DN11092_c0_g1_i3.p1", "Ephydatia_fluviatilis_DN11314_c0_g1_i2.p1", "Ephydatia_fluviatilis_DN1229_c0_g1_i3…
961	GO:0007033	vacuole organization	5	1	0.95	1.0000	Ephydatia_fluviatilis_DN2667_c0_g1_i3.p1
962	GO:0006163	purine nucleotide metabolic process	63	12	11.91	1.0000	c("Ephydatia_fluviatilis_DN1272_c0_g1_i13.p1", "Ephydatia_fluviatilis_DN17147_c0_g1_i1.p1", "Ephydatia_fluviatilis_DN2811_c0_g1_i6.p1", "Ephydatia_fluviatilis_DN3057_c0_g1_i2.p2", "Ephydatia_fluviatilis_DN3529_c0_g1_i2.p1", "Ephydatia_fluviatilis_DN3884_c1_g1_i2.p1", "Ephydatia_fluviatilis_DN4234_c0_g1_i1.p1", "Ephydatia_fluviatilis_DN4559_c0_g1_i2.p1", "Ephydatia_fluviatilis_DN5586_c0_g1_i9.p1",…
963	GO:0006164	purine nucleotide biosynthetic process	49	9	9.26	1.0000	c("Ephydatia_fluviatilis_DN17147_c0_g1_i1.p1", "Ephydatia_fluviatilis_DN2811_c0_g1_i6.p1", "Ephydatia_fluviatilis_DN3057_c0_g1_i2.p2", "Ephydatia_fluviatilis_DN3529_c0_g1_i2.p1", "Ephydatia_fluviatilis_DN4234_c0_g1_i1.p1", "Ephydatia_fluviatilis_DN4559_c0_g1_i2.p1", "Ephydatia_fluviatilis_DN5586_c0_g1_i9.p1", "Ephydatia_fluviatilis_DN58907_c0_g1_i1.p1", "Ephydatia_fluviatilis_DN687_c0_g1_i2.p1")
964	GO:0006165	nucleoside diphosphate phosphorylation	16	1	3.02	1.0000	Ephydatia_fluviatilis_DN17147_c0_g1_i1.p1
965	GO:0051649	establishment of localization in cell	190	51	35.92	1.0000	c("Ephydatia_fluviatilis_DN1018_c0_g1_i1.p1", "Ephydatia_fluviatilis_DN1036_c0_g1_i10.p1", "Ephydatia_fluviatilis_DN10407_c0_g1_i1.p2", "Ephydatia_fluviatilis_DN10734_c0_g1_i3.p1", "Ephydatia_fluviatilis_DN11079_c0_g1_i2.p1", "Ephydatia_fluviatilis_DN11314_c0_g1_i2.p1", "Ephydatia_fluviatilis_DN1229_c0_g1_i3.p1", "Ephydatia_fluviatilis_DN13654_c0_g1_i5.p1", "Ephydatia_fluviatilis_DN16476_c0_g1_i5…
966	GO:0055065	metal ion homeostasis	26	2	4.91	1.0000	c("Ephydatia_fluviatilis_DN13173_c0_g1_i6.p1", "Ephydatia_fluviatilis_DN18766_c0_g1_i2.p1")
967	GO:0009605	response to external stimulus	42	4	7.94	1.0000	c("Ephydatia_fluviatilis_DN4867_c0_g1_i4.p1", "Ephydatia_fluviatilis_DN59403_c0_g1_i1.p1", "Ephydatia_fluviatilis_DN5960_c0_g1_i1.p1", "Ephydatia_fluviatilis_DN6360_c0_g1_i9.p1")
968	GO:0010256	endomembrane system organization	18	5	3.4	1.0000	c("Ephydatia_fluviatilis_DN25022_c0_g1_i1.p1", "Ephydatia_fluviatilis_DN47053_c0_g1_i1.p1", "Ephydatia_fluviatilis_DN5360_c0_g1_i1.p1", "Ephydatia_fluviatilis_DN6104_c0_g1_i1.p1", "Ephydatia_fluviatilis_DN7552_c0_g1_i1.p2")
969	GO:0007276	gamete generation	3	1	0.57	1.0000	Ephydatia_fluviatilis_DN1073_c0_g1_i4.p1
970	GO:0010257	NADH dehydrogenase complex assembly	2	1	0.38	1.0000	Ephydatia_fluviatilis_DN1847_c0_g2_i3.p1
971	GO:0009607	response to biotic stimulus	35	3	6.62	1.0000	c("Ephydatia_fluviatilis_DN4867_c0_g1_i4.p1", "Ephydatia_fluviatilis_DN5960_c0_g1_i1.p1", "Ephydatia_fluviatilis_DN6360_c0_g1_i9.p1")
972	GO:0050789	regulation of biological process	1384	166	261.61	1.0000	c("Ephydatia_fluviatilis_DN10004_c0_g1_i2.p1", "Ephydatia_fluviatilis_DN10160_c0_g1_i1.p1", "Ephydatia_fluviatilis_DN10187_c0_g2_i2.p1", "Ephydatia_fluviatilis_DN10343_c0_g1_i1.p1", "Ephydatia_fluviatilis_DN10485_c0_g1_i2.p1", "Ephydatia_fluviatilis_DN10978_c0_g1_i1.p1", "Ephydatia_fluviatilis_DN113_c0_g1_i2.p1", "Ephydatia_fluviatilis_DN11358_c0_g1_i5.p1", "Ephydatia_fluviatilis_DN11380_c0_g1_i3…
973	GO:0044260	cellular macromolecule metabolic process	2285	461	431.93	1.0000	c("Ephydatia_fluviatilis_DN10002_c2_g2_i2.p1", "Ephydatia_fluviatilis_DN10069_c0_g1_i2.p1", "Ephydatia_fluviatilis_DN1016_c0_g1_i5.p1", "Ephydatia_fluviatilis_DN10173_c0_g1_i2.p1", "Ephydatia_fluviatilis_DN10187_c0_g2_i2.p1", "Ephydatia_fluviatilis_DN1034_c0_g1_i1.p1", "Ephydatia_fluviatilis_DN10343_c0_g1_i1.p1", "Ephydatia_fluviatilis_DN10378_c0_g1_i3.p1", "Ephydatia_fluviatilis_DN10394_c0_g1_i1…
974	GO:0044262	cellular carbohydrate metabolic process	26	3	4.91	1.0000	c("Ephydatia_fluviatilis_DN2366_c0_g1_i1.p1", "Ephydatia_fluviatilis_DN3852_c0_g1_i1.p1", "Ephydatia_fluviatilis_DN41642_c0_g1_i1.p1")
975	GO:0044264	cellular polysaccharide metabolic proces...	6	2	1.13	1.0000	c("Ephydatia_fluviatilis_DN2366_c0_g1_i1.p1", "Ephydatia_fluviatilis_DN3852_c0_g1_i1.p1")
976	GO:0044265	cellular macromolecule catabolic process	130	35	24.57	1.0000	c("Ephydatia_fluviatilis_DN10728_c0_g1_i1.p2", "Ephydatia_fluviatilis_DN10787_c0_g1_i2.p1", "Ephydatia_fluviatilis_DN10884_c0_g1_i11.p1", "Ephydatia_fluviatilis_DN11600_c0_g1_i2.p1", "Ephydatia_fluviatilis_DN11712_c0_g1_i1.p1", "Ephydatia_fluviatilis_DN12200_c0_g1_i2.p1", "Ephydatia_fluviatilis_DN12200_c0_g1_i7.p1", "Ephydatia_fluviatilis_DN15315_c0_g1_i2.p1", "Ephydatia_fluviatilis_DN1717_c0_g1_…
977	GO:0044267	cellular protein metabolic process	1446	271	273.33	1.0000	c("Ephydatia_fluviatilis_DN1016_c0_g1_i5.p1", "Ephydatia_fluviatilis_DN1034_c0_g1_i1.p1", "Ephydatia_fluviatilis_DN10343_c0_g1_i1.p1", "Ephydatia_fluviatilis_DN10576_c0_g1_i1.p1", "Ephydatia_fluviatilis_DN10685_c0_g1_i3.p1", "Ephydatia_fluviatilis_DN10685_c0_g1_i4.p1", "Ephydatia_fluviatilis_DN10712_c0_g1_i5.p1", "Ephydatia_fluviatilis_DN10728_c0_g1_i1.p2", "Ephydatia_fluviatilis_DN10787_c0_g1_i2…
978	GO:0016071	mRNA metabolic process	85	51	16.07	1.0000	c("Ephydatia_fluviatilis_DN10368_c0_g1_i2.p1", "Ephydatia_fluviatilis_DN1092_c0_g1_i1.p7", "Ephydatia_fluviatilis_DN12037_c1_g1_i1.p1", "Ephydatia_fluviatilis_DN12211_c0_g1_i1.p1", "Ephydatia_fluviatilis_DN1384_c0_g1_i1.p1", "Ephydatia_fluviatilis_DN14939_c0_g1_i2.p1", "Ephydatia_fluviatilis_DN15315_c0_g1_i2.p1", "Ephydatia_fluviatilis_DN1539_c0_g1_i1.p1", "Ephydatia_fluviatilis_DN16476_c0_g1_i5.…
979	GO:0016073	snRNA metabolic process	4	4	0.76	1.0000	c("Ephydatia_fluviatilis_DN12484_c0_g1_i2.p1", "Ephydatia_fluviatilis_DN12497_c0_g1_i1.p1", "Ephydatia_fluviatilis_DN5026_c0_g1_i5.p1", "Ephydatia_fluviatilis_DN52906_c0_g1_i1.p1")
980	GO:0033554	cellular response to stress	150	54	28.35	1.0000	c("Ephydatia_fluviatilis_DN10002_c2_g2_i2.p1", "Ephydatia_fluviatilis_DN10173_c0_g1_i2.p1", "Ephydatia_fluviatilis_DN1056_c0_g1_i1.p1", "Ephydatia_fluviatilis_DN10673_c0_g1_i1.p1", "Ephydatia_fluviatilis_DN10755_c1_g1_i5.p1", "Ephydatia_fluviatilis_DN11137_c0_g1_i1.p1", "Ephydatia_fluviatilis_DN11939_c0_g1_i1.p1", "Ephydatia_fluviatilis_DN12139_c0_g1_i1.p1", "Ephydatia_fluviatilis_DN12551_c0_g1_i…
981	GO:0009161	ribonucleoside monophosphate metabolic p...	35	8	6.62	1.0000	c("Ephydatia_fluviatilis_DN17147_c0_g1_i1.p1", "Ephydatia_fluviatilis_DN3057_c0_g1_i2.p2", "Ephydatia_fluviatilis_DN3529_c0_g1_i2.p1", "Ephydatia_fluviatilis_DN4559_c0_g1_i2.p1", "Ephydatia_fluviatilis_DN58907_c0_g1_i1.p1", "Ephydatia_fluviatilis_DN687_c0_g1_i2.p1", "Ephydatia_fluviatilis_DN8219_c0_g1_i1.p1", "Ephydatia_fluviatilis_DN9377_c0_g1_i2.p1")
982	GO:0034622	cellular protein-containing complex asse...	95	37	17.96	1.0000	c("Ephydatia_fluviatilis_DN10407_c0_g1_i1.p2", "Ephydatia_fluviatilis_DN10956_c0_g1_i4.p1", "Ephydatia_fluviatilis_DN11357_c0_g1_i5.p1", "Ephydatia_fluviatilis_DN13014_c0_g1_i2.p1", "Ephydatia_fluviatilis_DN13173_c0_g1_i6.p1", "Ephydatia_fluviatilis_DN13529_c0_g1_i3.p1", "Ephydatia_fluviatilis_DN13914_c0_g1_i1.p1", "Ephydatia_fluviatilis_DN13914_c0_g1_i2.p1", "Ephydatia_fluviatilis_DN1539_c0_g1_i…
983	GO:0009162	deoxyribonucleoside monophosphate metabo...	2	1	0.38	1.0000	Ephydatia_fluviatilis_DN388_c0_g1_i1.p1
984	GO:0010033	response to organic substance	33	7	6.24	1.0000	c("Ephydatia_fluviatilis_DN113_c0_g1_i2.p1", "Ephydatia_fluviatilis_DN1813_c0_g1_i1.p1", "Ephydatia_fluviatilis_DN1976_c0_g1_i2.p1", "Ephydatia_fluviatilis_DN2934_c0_g1_i6.p1", "Ephydatia_fluviatilis_DN3677_c0_g1_i4.p1", "Ephydatia_fluviatilis_DN40677_c0_g1_i1.p1", "Ephydatia_fluviatilis_DN6360_c0_g1_i9.p1")
985	GO:1901698	response to nitrogen compound	12	1	2.27	1.0000	Ephydatia_fluviatilis_DN3677_c0_g1_i4.p1
986	GO:0009163	nucleoside biosynthetic process	10	4	1.89	1.0000	c("Ephydatia_fluviatilis_DN1135_c0_g1_i1.p1", "Ephydatia_fluviatilis_DN4559_c0_g1_i2.p1", "Ephydatia_fluviatilis_DN8219_c0_g1_i1.p1", "Ephydatia_fluviatilis_DN9377_c0_g1_i2.p1")
987	GO:0010035	response to inorganic substance	6	1	1.13	1.0000	Ephydatia_fluviatilis_DN378_c0_g1_i1.p1
988	GO:0055080	cation homeostasis	26	2	4.91	1.0000	c("Ephydatia_fluviatilis_DN13173_c0_g1_i6.p1", "Ephydatia_fluviatilis_DN18766_c0_g1_i2.p1")
989	GO:0009166	nucleotide catabolic process	15	2	2.84	1.0000	c("Ephydatia_fluviatilis_DN17147_c0_g1_i1.p1", "Ephydatia_fluviatilis_DN388_c0_g1_i1.p1")
990	GO:0009167	purine ribonucleoside monophosphate meta...	33	6	6.24	1.0000	c("Ephydatia_fluviatilis_DN17147_c0_g1_i1.p1", "Ephydatia_fluviatilis_DN3057_c0_g1_i2.p2", "Ephydatia_fluviatilis_DN3529_c0_g1_i2.p1", "Ephydatia_fluviatilis_DN4559_c0_g1_i2.p1", "Ephydatia_fluviatilis_DN58907_c0_g1_i1.p1", "Ephydatia_fluviatilis_DN687_c0_g1_i2.p1")
991	GO:0055082	cellular chemical homeostasis	27	3	5.1	1.0000	c("Ephydatia_fluviatilis_DN13173_c0_g1_i6.p1", "Ephydatia_fluviatilis_DN18766_c0_g1_i2.p1", "Ephydatia_fluviatilis_DN40677_c0_g1_i1.p1")
992	GO:0009168	purine ribonucleoside monophosphate bios...	26	6	4.91	1.0000	c("Ephydatia_fluviatilis_DN17147_c0_g1_i1.p1", "Ephydatia_fluviatilis_DN3057_c0_g1_i2.p2", "Ephydatia_fluviatilis_DN3529_c0_g1_i2.p1", "Ephydatia_fluviatilis_DN4559_c0_g1_i2.p1", "Ephydatia_fluviatilis_DN58907_c0_g1_i1.p1", "Ephydatia_fluviatilis_DN687_c0_g1_i2.p1")
993	GO:0044255	cellular lipid metabolic process	139	34	26.27	1.0000	c("Ephydatia_fluviatilis_DN10985_c0_g2_i1.p1", "Ephydatia_fluviatilis_DN11567_c0_g1_i2.p1", "Ephydatia_fluviatilis_DN11992_c0_g1_i1.p1", "Ephydatia_fluviatilis_DN123_c0_g1_i11.p1", "Ephydatia_fluviatilis_DN1365_c0_g1_i1.p1", "Ephydatia_fluviatilis_DN1376_c0_g2_i1.p1", "Ephydatia_fluviatilis_DN15002_c0_g1_i1.p1", "Ephydatia_fluviatilis_DN1667_c1_g1_i2.p1", "Ephydatia_fluviatilis_DN19618_c0_g1_i1.p…
994	GO:0043603	cellular amide metabolic process	215	133	40.64	1.0000	c("Ephydatia_fluviatilis_DN10343_c0_g1_i1.p1", "Ephydatia_fluviatilis_DN10576_c0_g1_i1.p1", "Ephydatia_fluviatilis_DN10685_c0_g1_i4.p1", "Ephydatia_fluviatilis_DN1105_c0_g1_i3.p2", "Ephydatia_fluviatilis_DN1162_c0_g1_i10.p2", "Ephydatia_fluviatilis_DN1162_c0_g1_i6.p2", "Ephydatia_fluviatilis_DN1205_c0_g1_i1.p1", "Ephydatia_fluviatilis_DN12287_c0_g1_i8.p1", "Ephydatia_fluviatilis_DN13664_c0_g1_i1.…
995	GO:0043604	amide biosynthetic process	171	121	32.32	1.0000	c("Ephydatia_fluviatilis_DN10343_c0_g1_i1.p1", "Ephydatia_fluviatilis_DN10576_c0_g1_i1.p1", "Ephydatia_fluviatilis_DN10685_c0_g1_i4.p1", "Ephydatia_fluviatilis_DN1105_c0_g1_i3.p2", "Ephydatia_fluviatilis_DN1162_c0_g1_i10.p2", "Ephydatia_fluviatilis_DN1162_c0_g1_i6.p2", "Ephydatia_fluviatilis_DN1205_c0_g1_i1.p1", "Ephydatia_fluviatilis_DN12287_c0_g1_i8.p1", "Ephydatia_fluviatilis_DN13664_c0_g1_i1.…
996	GO:0044257	cellular protein catabolic process	101	23	19.09	1.0000	c("Ephydatia_fluviatilis_DN10728_c0_g1_i1.p2", "Ephydatia_fluviatilis_DN10787_c0_g1_i2.p1", "Ephydatia_fluviatilis_DN11712_c0_g1_i1.p1", "Ephydatia_fluviatilis_DN1717_c0_g1_i1.p1", "Ephydatia_fluviatilis_DN1942_c0_g1_i1.p1", "Ephydatia_fluviatilis_DN2122_c0_g1_i1.p1", "Ephydatia_fluviatilis_DN21546_c0_g1_i1.p1", "Ephydatia_fluviatilis_DN29483_c0_g1_i1.p1", "Ephydatia_fluviatilis_DN3476_c0_g1_i1.p…
997	GO:0055086	nucleobase-containing small molecule met...	121	31	22.87	1.0000	c("Ephydatia_fluviatilis_DN1135_c0_g1_i1.p1", "Ephydatia_fluviatilis_DN1272_c0_g1_i13.p1", "Ephydatia_fluviatilis_DN17147_c0_g1_i1.p1", "Ephydatia_fluviatilis_DN17874_c0_g1_i2.p2", "Ephydatia_fluviatilis_DN2069_c0_g1_i1.p1", "Ephydatia_fluviatilis_DN2116_c0_g1_i1.p1", "Ephydatia_fluviatilis_DN2376_c0_g1_i3.p1", "Ephydatia_fluviatilis_DN2376_c0_g1_i4.p1", "Ephydatia_fluviatilis_DN2602_c0_g1_i1.p1"…
998	GO:0002697	regulation of immune effector process	7	1	1.32	1.0000	Ephydatia_fluviatilis_DN6360_c0_g1_i9.p1
999	GO:0044042	glucan metabolic process	6	2	1.13	1.0000	c("Ephydatia_fluviatilis_DN2366_c0_g1_i1.p1", "Ephydatia_fluviatilis_DN3852_c0_g1_i1.p1")
1000	GO:0009150	purine ribonucleotide metabolic process	62	12	11.72	1.0000	c("Ephydatia_fluviatilis_DN1272_c0_g1_i13.p1", "Ephydatia_fluviatilis_DN17147_c0_g1_i1.p1", "Ephydatia_fluviatilis_DN2811_c0_g1_i6.p1", "Ephydatia_fluviatilis_DN3057_c0_g1_i2.p2", "Ephydatia_fluviatilis_DN3529_c0_g1_i2.p1", "Ephydatia_fluviatilis_DN3884_c1_g1_i2.p1", "Ephydatia_fluviatilis_DN4234_c0_g1_i1.p1", "Ephydatia_fluviatilis_DN4559_c0_g1_i2.p1", "Ephydatia_fluviatilis_DN5586_c0_g1_i9.p1",…
1001	GO:0034612	response to tumor necrosis factor	7	1	1.32	1.0000	Ephydatia_fluviatilis_DN6360_c0_g1_i9.p1
1002	GO:0009152	purine ribonucleotide biosynthetic proce...	48	9	9.07	1.0000	c("Ephydatia_fluviatilis_DN17147_c0_g1_i1.p1", "Ephydatia_fluviatilis_DN2811_c0_g1_i6.p1", "Ephydatia_fluviatilis_DN3057_c0_g1_i2.p2", "Ephydatia_fluviatilis_DN3529_c0_g1_i2.p1", "Ephydatia_fluviatilis_DN4234_c0_g1_i1.p1", "Ephydatia_fluviatilis_DN4559_c0_g1_i2.p1", "Ephydatia_fluviatilis_DN5586_c0_g1_i9.p1", "Ephydatia_fluviatilis_DN58907_c0_g1_i1.p1", "Ephydatia_fluviatilis_DN687_c0_g1_i2.p1")
1003	GO:0034613	cellular protein localization	137	40	25.9	1.0000	c("Ephydatia_fluviatilis_DN1018_c0_g1_i1.p1", "Ephydatia_fluviatilis_DN1036_c0_g1_i10.p1", "Ephydatia_fluviatilis_DN10407_c0_g1_i1.p2", "Ephydatia_fluviatilis_DN10734_c0_g1_i3.p1", "Ephydatia_fluviatilis_DN11314_c0_g1_i2.p1", "Ephydatia_fluviatilis_DN1229_c0_g1_i3.p1", "Ephydatia_fluviatilis_DN13654_c0_g1_i5.p1", "Ephydatia_fluviatilis_DN16476_c0_g1_i5.p1", "Ephydatia_fluviatilis_DN1925_c0_g1_i2.…
1004	GO:0044281	small molecule metabolic process	361	103	68.24	1.0000	c("Ephydatia_fluviatilis_DN1029_c1_g1_i1.p1", "Ephydatia_fluviatilis_DN11266_c0_g1_i2.p1", "Ephydatia_fluviatilis_DN1135_c0_g1_i1.p1", "Ephydatia_fluviatilis_DN1150_c0_g1_i8.p1", "Ephydatia_fluviatilis_DN1153_c0_g1_i9.p1", "Ephydatia_fluviatilis_DN1205_c0_g1_i1.p1", "Ephydatia_fluviatilis_DN12287_c0_g1_i8.p1", "Ephydatia_fluviatilis_DN1272_c0_g1_i13.p1", "Ephydatia_fluviatilis_DN1285_c0_g2_i1.p1"…
1005	GO:0055070	copper ion homeostasis	2	1	0.38	1.0000	Ephydatia_fluviatilis_DN13173_c0_g1_i6.p1
1006	GO:0044282	small molecule catabolic process	69	7	13.04	1.0000	c("Ephydatia_fluviatilis_DN1153_c0_g1_i9.p1", "Ephydatia_fluviatilis_DN1285_c0_g2_i1.p1", "Ephydatia_fluviatilis_DN1724_c0_g1_i5.p1", "Ephydatia_fluviatilis_DN1813_c0_g1_i1.p1", "Ephydatia_fluviatilis_DN3372_c0_g1_i1.p1", "Ephydatia_fluviatilis_DN40446_c0_g1_i1.p1", "Ephydatia_fluviatilis_DN4863_c0_g1_i1.p1")
1007	GO:0007006	mitochondrial membrane organization	2	2	0.38	1.0000	c("Ephydatia_fluviatilis_DN46779_c0_g1_i1.p1", "Ephydatia_fluviatilis_DN59257_c0_g1_i1.p1")
1008	GO:0009156	ribonucleoside monophosphate biosyntheti...	28	8	5.29	1.0000	c("Ephydatia_fluviatilis_DN17147_c0_g1_i1.p1", "Ephydatia_fluviatilis_DN3057_c0_g1_i2.p2", "Ephydatia_fluviatilis_DN3529_c0_g1_i2.p1", "Ephydatia_fluviatilis_DN4559_c0_g1_i2.p1", "Ephydatia_fluviatilis_DN58907_c0_g1_i1.p1", "Ephydatia_fluviatilis_DN687_c0_g1_i2.p1", "Ephydatia_fluviatilis_DN8219_c0_g1_i1.p1", "Ephydatia_fluviatilis_DN9377_c0_g1_i2.p1")
1009	GO:0061008	hepaticobiliary system development	1	1	0.19	1.0000	Ephydatia_fluviatilis_DN2108_c0_g1_i2.p1
1010	GO:0044283	small molecule biosynthetic process	78	19	14.74	1.0000	c("Ephydatia_fluviatilis_DN1135_c0_g1_i1.p1", "Ephydatia_fluviatilis_DN1478_c0_g1_i1.p1", "Ephydatia_fluviatilis_DN1638_c0_g1_i4.p1", "Ephydatia_fluviatilis_DN17147_c0_g1_i1.p1", "Ephydatia_fluviatilis_DN2676_c0_g1_i1.p1", "Ephydatia_fluviatilis_DN2734_c0_g1_i2.p1", "Ephydatia_fluviatilis_DN2769_c0_g1_i1.p1", "Ephydatia_fluviatilis_DN319_c0_g1_i1.p2", "Ephydatia_fluviatilis_DN3616_c0_g1_i2.p1", "…
1011	GO:0007007	inner mitochondrial membrane organizatio...	2	2	0.38	1.0000	c("Ephydatia_fluviatilis_DN46779_c0_g1_i1.p1", "Ephydatia_fluviatilis_DN59257_c0_g1_i1.p1")
1012	GO:0009157	deoxyribonucleoside monophosphate biosyn...	2	1	0.38	1.0000	Ephydatia_fluviatilis_DN388_c0_g1_i1.p1
1013	GO:0055074	calcium ion homeostasis	4	1	0.76	1.0000	Ephydatia_fluviatilis_DN18766_c0_g1_i2.p1
1014	GO:0055076	transition metal ion homeostasis	22	1	4.16	1.0000	Ephydatia_fluviatilis_DN13173_c0_g1_i6.p1
1015	GO:0030510	regulation of BMP signaling pathway	3	2	0.57	1.0000	c("Ephydatia_fluviatilis_DN113_c0_g1_i2.p1", "Ephydatia_fluviatilis_DN1976_c0_g1_i2.p1")
1016	GO:0034404	nucleobase-containing small molecule bio...	25	6	4.73	1.0000	c("Ephydatia_fluviatilis_DN1135_c0_g1_i1.p1", "Ephydatia_fluviatilis_DN17147_c0_g1_i1.p1", "Ephydatia_fluviatilis_DN388_c0_g1_i1.p1", "Ephydatia_fluviatilis_DN4559_c0_g1_i2.p1", "Ephydatia_fluviatilis_DN8219_c0_g1_i1.p1", "Ephydatia_fluviatilis_DN9377_c0_g1_i2.p1")
1017	GO:0007249	I-kappaB kinase/NF-kappaB signaling	12	1	2.27	1.0000	Ephydatia_fluviatilis_DN5784_c0_g1_i10.p1
1018	GO:0034641	cellular nitrogen compound metabolic pro...	1405	490	265.58	1.0000	c("Ephydatia_fluviatilis_DN10002_c2_g2_i2.p1", "Ephydatia_fluviatilis_DN10069_c0_g1_i2.p1", "Ephydatia_fluviatilis_DN10143_c0_g1_i1.p1", "Ephydatia_fluviatilis_DN10173_c0_g1_i2.p1", "Ephydatia_fluviatilis_DN10187_c0_g2_i2.p1", "Ephydatia_fluviatilis_DN10343_c0_g1_i1.p1", "Ephydatia_fluviatilis_DN10368_c0_g1_i2.p1", "Ephydatia_fluviatilis_DN10378_c0_g1_i3.p1", "Ephydatia_fluviatilis_DN10394_c0_g1_…
1019	GO:0070646	protein modification by small protein re...	65	11	12.29	1.0000	c("Ephydatia_fluviatilis_DN10787_c0_g1_i2.p1", "Ephydatia_fluviatilis_DN14273_c0_g1_i9.p2", "Ephydatia_fluviatilis_DN21546_c0_g1_i1.p1", "Ephydatia_fluviatilis_DN30078_c0_g1_i1.p1", "Ephydatia_fluviatilis_DN3861_c0_g1_i2.p1", "Ephydatia_fluviatilis_DN53155_c0_g1_i1.p1", "Ephydatia_fluviatilis_DN5756_c0_g1_i3.p1", "Ephydatia_fluviatilis_DN676_c0_g2_i9.p1", "Ephydatia_fluviatilis_DN7013_c0_g1_i1.p1…
1020	GO:0044036	cell wall macromolecule metabolic proces...	4	3	0.76	1.0000	c("Ephydatia_fluviatilis_DN10965_c0_g1_i4.p1", "Ephydatia_fluviatilis_DN40547_c0_g1_i1.p1", "Ephydatia_fluviatilis_DN9006_c0_g1_i2.p1")
1021	GO:0070647	protein modification by small protein co...	165	21	31.19	1.0000	c("Ephydatia_fluviatilis_DN10787_c0_g1_i2.p1", "Ephydatia_fluviatilis_DN14273_c0_g1_i9.p2", "Ephydatia_fluviatilis_DN15300_c0_g1_i1.p1", "Ephydatia_fluviatilis_DN1581_c2_g1_i2.p1", "Ephydatia_fluviatilis_DN21546_c0_g1_i1.p1", "Ephydatia_fluviatilis_DN26819_c0_g1_i1.p1", "Ephydatia_fluviatilis_DN30078_c0_g1_i1.p1", "Ephydatia_fluviatilis_DN3637_c0_g1_i1.p1", "Ephydatia_fluviatilis_DN3861_c0_g1_i2.…
1022	GO:0044270	cellular nitrogen compound catabolic pro...	54	14	10.21	1.0000	c("Ephydatia_fluviatilis_DN10884_c0_g1_i11.p1", "Ephydatia_fluviatilis_DN11600_c0_g1_i2.p1", "Ephydatia_fluviatilis_DN12200_c0_g1_i2.p1", "Ephydatia_fluviatilis_DN12200_c0_g1_i7.p1", "Ephydatia_fluviatilis_DN15315_c0_g1_i2.p1", "Ephydatia_fluviatilis_DN17147_c0_g1_i1.p1", "Ephydatia_fluviatilis_DN2054_c0_g1_i1.p1", "Ephydatia_fluviatilis_DN2876_c1_g1_i7.p1", "Ephydatia_fluviatilis_DN34377_c0_g1_i…
1023	GO:0034645	cellular macromolecule biosynthetic proc...	600	234	113.42	1.0000	c("Ephydatia_fluviatilis_DN10187_c0_g2_i2.p1", "Ephydatia_fluviatilis_DN10343_c0_g1_i1.p1", "Ephydatia_fluviatilis_DN10485_c0_g1_i2.p1", "Ephydatia_fluviatilis_DN10576_c0_g1_i1.p1", "Ephydatia_fluviatilis_DN10685_c0_g1_i4.p1", "Ephydatia_fluviatilis_DN10755_c1_g1_i5.p1", "Ephydatia_fluviatilis_DN10985_c0_g2_i1.p1", "Ephydatia_fluviatilis_DN1105_c0_g1_i3.p2", "Ephydatia_fluviatilis_DN113_c0_g1_i2.…
1024	GO:0044271	cellular nitrogen compound biosynthetic ...	594	216	112.28	1.0000	c("Ephydatia_fluviatilis_DN10187_c0_g2_i2.p1", "Ephydatia_fluviatilis_DN10343_c0_g1_i1.p1", "Ephydatia_fluviatilis_DN10485_c0_g1_i2.p1", "Ephydatia_fluviatilis_DN10576_c0_g1_i1.p1", "Ephydatia_fluviatilis_DN10685_c0_g1_i4.p1", "Ephydatia_fluviatilis_DN1105_c0_g1_i3.p2", "Ephydatia_fluviatilis_DN113_c0_g1_i2.p1", "Ephydatia_fluviatilis_DN1135_c0_g1_i1.p1", "Ephydatia_fluviatilis_DN1162_c0_g1_i10.p…
1025	GO:0051604	protein maturation	24	9	4.54	1.0000	c("Ephydatia_fluviatilis_DN1638_c0_g3_i1.p1", "Ephydatia_fluviatilis_DN2180_c0_g1_i2.p1", "Ephydatia_fluviatilis_DN2182_c0_g1_i1.p1", "Ephydatia_fluviatilis_DN2182_c0_g1_i2.p1", "Ephydatia_fluviatilis_DN2717_c0_g1_i2.p2", "Ephydatia_fluviatilis_DN36038_c0_g1_i1.p2", "Ephydatia_fluviatilis_DN4864_c0_g1_i3.p3", "Ephydatia_fluviatilis_DN59393_c0_g1_i1.p1", "Ephydatia_fluviatilis_DN7717_c0_g1_i2.p1")
1026	GO:0009185	ribonucleoside diphosphate metabolic pro...	12	1	2.27	1.0000	Ephydatia_fluviatilis_DN17147_c0_g1_i1.p1
1027	GO:0072348	sulfur compound transport	16	3	3.02	1.0000	c("Ephydatia_fluviatilis_DN4746_c0_g1_i3.p1", "Ephydatia_fluviatilis_DN5873_c0_g1_i4.p1", "Ephydatia_fluviatilis_DN8661_c0_g1_i22.p1")
1028	GO:0044272	sulfur compound biosynthetic process	18	6	3.4	1.0000	c("Ephydatia_fluviatilis_DN2030_c0_g1_i1.p1", "Ephydatia_fluviatilis_DN2769_c0_g1_i1.p1", "Ephydatia_fluviatilis_DN3616_c0_g1_i2.p1", "Ephydatia_fluviatilis_DN4234_c0_g1_i1.p1", "Ephydatia_fluviatilis_DN46892_c0_g1_i1.p1", "Ephydatia_fluviatilis_DN5586_c0_g1_i9.p1")
1029	GO:0009186	deoxyribonucleoside diphosphate metaboli...	2	2	0.38	1.0000	c("Ephydatia_fluviatilis_DN4367_c0_g1_i3.p1", "Ephydatia_fluviatilis_DN4367_c0_g1_i4.p1")
1030	GO:0030301	cholesterol transport	4	1	0.76	1.0000	Ephydatia_fluviatilis_DN500_c0_g1_i3.p1
1031	GO:0044273	sulfur compound catabolic process	14	3	2.65	1.0000	c("Ephydatia_fluviatilis_DN1742_c0_g1_i5.p1", "Ephydatia_fluviatilis_DN3748_c0_g1_i1.p1", "Ephydatia_fluviatilis_DN4863_c0_g1_i1.p1")
1032	GO:0009189	deoxyribonucleoside diphosphate biosynth...	2	2	0.38	1.0000	c("Ephydatia_fluviatilis_DN4367_c0_g1_i3.p1", "Ephydatia_fluviatilis_DN4367_c0_g1_i4.p1")
1033	GO:1905114	cell surface receptor signaling pathway ...	15	1	2.84	1.0000	Ephydatia_fluviatilis_DN9693_c0_g1_i5.p1
1034	GO:1901661	quinone metabolic process	2	1	0.38	1.0000	Ephydatia_fluviatilis_DN4417_c0_g1_i2.p1
1035	GO:0072330	monocarboxylic acid biosynthetic process	19	3	3.59	1.0000	c("Ephydatia_fluviatilis_DN17147_c0_g1_i1.p1", "Ephydatia_fluviatilis_DN319_c0_g1_i1.p2", "Ephydatia_fluviatilis_DN7851_c0_g1_i1.p1")
1036	GO:1901663	quinone biosynthetic process	2	1	0.38	1.0000	Ephydatia_fluviatilis_DN4417_c0_g1_i2.p1
1037	GO:0016043	cellular component organization	390	104	73.72	1.0000	c("Ephydatia_fluviatilis_DN10069_c0_g1_i2.p1", "Ephydatia_fluviatilis_DN10157_c0_g1_i12.p1", "Ephydatia_fluviatilis_DN10407_c0_g1_i1.p2", "Ephydatia_fluviatilis_DN10488_c0_g1_i1.p1", "Ephydatia_fluviatilis_DN10734_c0_g1_i3.p1", "Ephydatia_fluviatilis_DN10956_c0_g1_i4.p1", "Ephydatia_fluviatilis_DN11357_c0_g1_i5.p1", "Ephydatia_fluviatilis_DN11711_c0_g1_i1.p1", "Ephydatia_fluviatilis_DN12414_c0_g1…
1038	GO:0009173	pyrimidine ribonucleoside monophosphate ...	2	2	0.38	1.0000	c("Ephydatia_fluviatilis_DN8219_c0_g1_i1.p1", "Ephydatia_fluviatilis_DN9377_c0_g1_i2.p1")
1039	GO:0006112	energy reserve metabolic process	6	2	1.13	1.0000	c("Ephydatia_fluviatilis_DN2366_c0_g1_i1.p1", "Ephydatia_fluviatilis_DN3852_c0_g1_i1.p1")
1040	GO:0009174	pyrimidine ribonucleoside monophosphate ...	2	2	0.38	1.0000	c("Ephydatia_fluviatilis_DN8219_c0_g1_i1.p1", "Ephydatia_fluviatilis_DN9377_c0_g1_i2.p1")
1041	GO:0000096	sulfur amino acid metabolic process	9	5	1.7	1.0000	c("Ephydatia_fluviatilis_DN2543_c0_g1_i3.p1", "Ephydatia_fluviatilis_DN2769_c0_g1_i1.p1", "Ephydatia_fluviatilis_DN3616_c0_g1_i2.p1", "Ephydatia_fluviatilis_DN46892_c0_g1_i1.p1", "Ephydatia_fluviatilis_DN4863_c0_g1_i1.p1")
1042	GO:0016049	cell growth	4	2	0.76	1.0000	c("Ephydatia_fluviatilis_DN17398_c0_g1_i1.p1", "Ephydatia_fluviatilis_DN8224_c0_g1_i1.p1")
1043	GO:0000097	sulfur amino acid biosynthetic process	5	3	0.95	1.0000	c("Ephydatia_fluviatilis_DN2769_c0_g1_i1.p1", "Ephydatia_fluviatilis_DN3616_c0_g1_i2.p1", "Ephydatia_fluviatilis_DN46892_c0_g1_i1.p1")
1044	GO:0009176	pyrimidine deoxyribonucleoside monophosp...	2	1	0.38	1.0000	Ephydatia_fluviatilis_DN388_c0_g1_i1.p1
1045	GO:0034637	cellular carbohydrate biosynthetic proce...	8	2	1.51	1.0000	c("Ephydatia_fluviatilis_DN2366_c0_g1_i1.p1", "Ephydatia_fluviatilis_DN3852_c0_g1_i1.p1")
1046	GO:0000098	sulfur amino acid catabolic process	1	1	0.19	1.0000	Ephydatia_fluviatilis_DN4863_c0_g1_i1.p1
1047	GO:0009177	pyrimidine deoxyribonucleoside monophosp...	2	1	0.38	1.0000	Ephydatia_fluviatilis_DN388_c0_g1_i1.p1
1048	GO:0009179	purine ribonucleoside diphosphate metabo...	12	1	2.27	1.0000	Ephydatia_fluviatilis_DN17147_c0_g1_i1.p1
1049	GO:0010243	response to organonitrogen compound	12	1	2.27	1.0000	Ephydatia_fluviatilis_DN3677_c0_g1_i4.p1
1050	GO:2000112	regulation of cellular macromolecule bio...	261	55	49.34	1.0000	c("Ephydatia_fluviatilis_DN10187_c0_g2_i2.p1", "Ephydatia_fluviatilis_DN10343_c0_g1_i1.p1", "Ephydatia_fluviatilis_DN10485_c0_g1_i2.p1", "Ephydatia_fluviatilis_DN113_c0_g1_i2.p1", "Ephydatia_fluviatilis_DN12979_c0_g1_i1.p1", "Ephydatia_fluviatilis_DN13664_c0_g1_i1.p1", "Ephydatia_fluviatilis_DN1378_c1_g1_i1.p1", "Ephydatia_fluviatilis_DN16375_c0_g1_i2.p1", "Ephydatia_fluviatilis_DN1744_c0_g1_i5.p…
1051	GO:2000113	negative regulation of cellular macromol...	18	4	3.4	1.0000	c("Ephydatia_fluviatilis_DN10343_c0_g1_i1.p1", "Ephydatia_fluviatilis_DN2844_c0_g1_i1.p1", "Ephydatia_fluviatilis_DN59911_c0_g1_i1.p1", "Ephydatia_fluviatilis_DN6029_c0_g1_i1.p1")
1052	GO:0046164	alcohol catabolic process	40	1	7.56	1.0000	Ephydatia_fluviatilis_DN1153_c0_g1_i9.p1
1053	GO:1901657	glycosyl compound metabolic process	24	8	4.54	1.0000	c("Ephydatia_fluviatilis_DN1135_c0_g1_i1.p1", "Ephydatia_fluviatilis_DN1272_c0_g1_i13.p1", "Ephydatia_fluviatilis_DN2116_c0_g1_i1.p1", "Ephydatia_fluviatilis_DN29688_c0_g1_i1.p1", "Ephydatia_fluviatilis_DN4559_c0_g1_i2.p1", "Ephydatia_fluviatilis_DN810_c0_g1_i9.p1", "Ephydatia_fluviatilis_DN8219_c0_g1_i1.p1", "Ephydatia_fluviatilis_DN9377_c0_g1_i2.p1")
1054	GO:0051168	nuclear export	13	6	2.46	1.0000	c("Ephydatia_fluviatilis_DN10407_c0_g1_i1.p2", "Ephydatia_fluviatilis_DN16476_c0_g1_i5.p1", "Ephydatia_fluviatilis_DN40326_c0_g1_i1.p1", "Ephydatia_fluviatilis_DN4199_c0_g1_i1.p1", "Ephydatia_fluviatilis_DN5659_c0_g1_i2.p2", "Ephydatia_fluviatilis_DN6429_c0_g1_i1.p1")
1055	GO:0046165	alcohol biosynthetic process	11	1	2.08	1.0000	Ephydatia_fluviatilis_DN2734_c0_g1_i2.p1
1056	GO:0009123	nucleoside monophosphate metabolic proce...	37	9	6.99	1.0000	c("Ephydatia_fluviatilis_DN17147_c0_g1_i1.p1", "Ephydatia_fluviatilis_DN3057_c0_g1_i2.p2", "Ephydatia_fluviatilis_DN3529_c0_g1_i2.p1", "Ephydatia_fluviatilis_DN388_c0_g1_i1.p1", "Ephydatia_fluviatilis_DN4559_c0_g1_i2.p1", "Ephydatia_fluviatilis_DN58907_c0_g1_i1.p1", "Ephydatia_fluviatilis_DN687_c0_g1_i2.p1", "Ephydatia_fluviatilis_DN8219_c0_g1_i1.p1", "Ephydatia_fluviatilis_DN9377_c0_g1_i2.p1")
1057	GO:1901659	glycosyl compound biosynthetic process	10	4	1.89	1.0000	c("Ephydatia_fluviatilis_DN1135_c0_g1_i1.p1", "Ephydatia_fluviatilis_DN4559_c0_g1_i2.p1", "Ephydatia_fluviatilis_DN8219_c0_g1_i1.p1", "Ephydatia_fluviatilis_DN9377_c0_g1_i2.p1")
1058	GO:0009124	nucleoside monophosphate biosynthetic pr...	30	9	5.67	1.0000	c("Ephydatia_fluviatilis_DN17147_c0_g1_i1.p1", "Ephydatia_fluviatilis_DN3057_c0_g1_i2.p2", "Ephydatia_fluviatilis_DN3529_c0_g1_i2.p1", "Ephydatia_fluviatilis_DN388_c0_g1_i1.p1", "Ephydatia_fluviatilis_DN4559_c0_g1_i2.p1", "Ephydatia_fluviatilis_DN58907_c0_g1_i1.p1", "Ephydatia_fluviatilis_DN687_c0_g1_i2.p1", "Ephydatia_fluviatilis_DN8219_c0_g1_i1.p1", "Ephydatia_fluviatilis_DN9377_c0_g1_i2.p1")
1059	GO:0072521	purine-containing compound metabolic pro...	67	13	12.66	1.0000	c("Ephydatia_fluviatilis_DN1135_c0_g1_i1.p1", "Ephydatia_fluviatilis_DN1272_c0_g1_i13.p1", "Ephydatia_fluviatilis_DN17147_c0_g1_i1.p1", "Ephydatia_fluviatilis_DN2811_c0_g1_i6.p1", "Ephydatia_fluviatilis_DN3057_c0_g1_i2.p2", "Ephydatia_fluviatilis_DN3529_c0_g1_i2.p1", "Ephydatia_fluviatilis_DN3884_c1_g1_i2.p1", "Ephydatia_fluviatilis_DN4234_c0_g1_i1.p1", "Ephydatia_fluviatilis_DN4559_c0_g1_i2.p1",…
1060	GO:0009126	purine nucleoside monophosphate metaboli...	33	6	6.24	1.0000	c("Ephydatia_fluviatilis_DN17147_c0_g1_i1.p1", "Ephydatia_fluviatilis_DN3057_c0_g1_i2.p2", "Ephydatia_fluviatilis_DN3529_c0_g1_i2.p1", "Ephydatia_fluviatilis_DN4559_c0_g1_i2.p1", "Ephydatia_fluviatilis_DN58907_c0_g1_i1.p1", "Ephydatia_fluviatilis_DN687_c0_g1_i2.p1")
1061	GO:0072522	purine-containing compound biosynthetic ...	51	10	9.64	1.0000	c("Ephydatia_fluviatilis_DN1135_c0_g1_i1.p1", "Ephydatia_fluviatilis_DN17147_c0_g1_i1.p1", "Ephydatia_fluviatilis_DN2811_c0_g1_i6.p1", "Ephydatia_fluviatilis_DN3057_c0_g1_i2.p2", "Ephydatia_fluviatilis_DN3529_c0_g1_i2.p1", "Ephydatia_fluviatilis_DN4234_c0_g1_i1.p1", "Ephydatia_fluviatilis_DN4559_c0_g1_i2.p1", "Ephydatia_fluviatilis_DN5586_c0_g1_i9.p1", "Ephydatia_fluviatilis_DN58907_c0_g1_i1.p1",…
1062	GO:0009127	purine nucleoside monophosphate biosynth...	26	6	4.91	1.0000	c("Ephydatia_fluviatilis_DN17147_c0_g1_i1.p1", "Ephydatia_fluviatilis_DN3057_c0_g1_i2.p2", "Ephydatia_fluviatilis_DN3529_c0_g1_i2.p1", "Ephydatia_fluviatilis_DN4559_c0_g1_i2.p1", "Ephydatia_fluviatilis_DN58907_c0_g1_i1.p1", "Ephydatia_fluviatilis_DN687_c0_g1_i2.p1")
1063	GO:0070192	chromosome organization involved in meio...	3	2	0.57	1.0000	c("Ephydatia_fluviatilis_DN18243_c0_g1_i3.p1", "Ephydatia_fluviatilis_DN5815_c1_g1_i1.p1")
1064	GO:0070193	synaptonemal complex organization	2	1	0.38	1.0000	Ephydatia_fluviatilis_DN5815_c1_g1_i1.p1
1065	GO:0072524	pyridine-containing compound metabolic p...	32	8	6.05	1.0000	c("Ephydatia_fluviatilis_DN17147_c0_g1_i1.p1", "Ephydatia_fluviatilis_DN17874_c0_g1_i2.p2", "Ephydatia_fluviatilis_DN2376_c0_g1_i3.p1", "Ephydatia_fluviatilis_DN2376_c0_g1_i4.p1", "Ephydatia_fluviatilis_DN2676_c0_g1_i1.p1", "Ephydatia_fluviatilis_DN47392_c0_g1_i1.p1", "Ephydatia_fluviatilis_DN58869_c0_g1_i1.p1", "Ephydatia_fluviatilis_DN9485_c0_g1_i1.p1")
1066	GO:0018393	internal peptidyl-lysine acetylation	13	1	2.46	1.0000	Ephydatia_fluviatilis_DN6029_c0_g1_i1.p1
1067	GO:0009129	pyrimidine nucleoside monophosphate meta...	4	3	0.76	1.0000	c("Ephydatia_fluviatilis_DN388_c0_g1_i1.p1", "Ephydatia_fluviatilis_DN8219_c0_g1_i1.p1", "Ephydatia_fluviatilis_DN9377_c0_g1_i2.p1")
1068	GO:0072525	pyridine-containing compound biosyntheti...	28	7	5.29	1.0000	c("Ephydatia_fluviatilis_DN17147_c0_g1_i1.p1", "Ephydatia_fluviatilis_DN17874_c0_g1_i2.p2", "Ephydatia_fluviatilis_DN2376_c0_g1_i3.p1", "Ephydatia_fluviatilis_DN2376_c0_g1_i4.p1", "Ephydatia_fluviatilis_DN2676_c0_g1_i1.p1", "Ephydatia_fluviatilis_DN58869_c0_g1_i1.p1", "Ephydatia_fluviatilis_DN9485_c0_g1_i1.p1")
1069	GO:0018394	peptidyl-lysine acetylation	13	1	2.46	1.0000	Ephydatia_fluviatilis_DN6029_c0_g1_i1.p1
1070	GO:1902099	regulation of metaphase/anaphase transit...	2	2	0.38	1.0000	c("Ephydatia_fluviatilis_DN34575_c0_g1_i1.p1", "Ephydatia_fluviatilis_DN8989_c0_g1_i1.p1")
1071	GO:0072527	pyrimidine-containing compound metabolic...	21	6	3.97	1.0000	c("Ephydatia_fluviatilis_DN2069_c0_g1_i1.p1", "Ephydatia_fluviatilis_DN388_c0_g1_i1.p1", "Ephydatia_fluviatilis_DN4367_c0_g1_i3.p1", "Ephydatia_fluviatilis_DN4367_c0_g1_i4.p1", "Ephydatia_fluviatilis_DN8219_c0_g1_i1.p1", "Ephydatia_fluviatilis_DN9377_c0_g1_i2.p1")
1072	GO:0072528	pyrimidine-containing compound biosynthe...	16	6	3.02	1.0000	c("Ephydatia_fluviatilis_DN2069_c0_g1_i1.p1", "Ephydatia_fluviatilis_DN388_c0_g1_i1.p1", "Ephydatia_fluviatilis_DN4367_c0_g1_i3.p1", "Ephydatia_fluviatilis_DN4367_c0_g1_i4.p1", "Ephydatia_fluviatilis_DN8219_c0_g1_i1.p1", "Ephydatia_fluviatilis_DN9377_c0_g1_i2.p1")
1073	GO:0072529	pyrimidine-containing compound catabolic...	6	1	1.13	1.0000	Ephydatia_fluviatilis_DN388_c0_g1_i1.p1
1074	GO:0043170	macromolecule metabolic process	2857	662	540.05	1.0000	c("Ephydatia_fluviatilis_DN0_c0_g1_i4.p1", "Ephydatia_fluviatilis_DN10002_c2_g2_i2.p1", "Ephydatia_fluviatilis_DN10069_c0_g1_i2.p1", "Ephydatia_fluviatilis_DN10143_c0_g1_i1.p1", "Ephydatia_fluviatilis_DN1016_c0_g1_i5.p1", "Ephydatia_fluviatilis_DN10173_c0_g1_i2.p1", "Ephydatia_fluviatilis_DN10187_c0_g2_i2.p1", "Ephydatia_fluviatilis_DN1034_c0_g1_i1.p1", "Ephydatia_fluviatilis_DN10343_c0_g1_i1.p1"…
1075	GO:0043171	peptide catabolic process	13	2	2.46	1.0000	c("Ephydatia_fluviatilis_DN1742_c0_g1_i5.p1", "Ephydatia_fluviatilis_DN3748_c0_g1_i1.p1")
1076	GO:0051156	glucose 6-phosphate metabolic process	4	1	0.76	1.0000	Ephydatia_fluviatilis_DN47392_c0_g1_i1.p1
1077	GO:0009110	vitamin biosynthetic process	3	2	0.57	1.0000	c("Ephydatia_fluviatilis_DN2676_c0_g1_i1.p1", "Ephydatia_fluviatilis_DN58869_c0_g1_i1.p1")
1078	GO:0009112	nucleobase metabolic process	8	3	1.51	1.0000	c("Ephydatia_fluviatilis_DN2069_c0_g1_i1.p1", "Ephydatia_fluviatilis_DN8219_c0_g1_i1.p1", "Ephydatia_fluviatilis_DN9377_c0_g1_i2.p1")
1079	GO:0043174	nucleoside salvage	2	1	0.38	1.0000	Ephydatia_fluviatilis_DN1135_c0_g1_i1.p1
1080	GO:0072511	divalent inorganic cation transport	14	3	2.65	1.0000	c("Ephydatia_fluviatilis_DN1180_c0_g1_i10.p1", "Ephydatia_fluviatilis_DN1180_c0_g1_i4.p1", "Ephydatia_fluviatilis_DN1180_c0_g1_i7.p1")
1081	GO:0030490	maturation of SSU-rRNA	1	1	0.19	1.0000	Ephydatia_fluviatilis_DN865_c0_g1_i7.p1
1082	GO:0044242	cellular lipid catabolic process	21	4	3.97	1.0000	c("Ephydatia_fluviatilis_DN199_c0_g1_i4.p1", "Ephydatia_fluviatilis_DN850_c0_g1_i14.p1", "Ephydatia_fluviatilis_DN850_c0_g1_i20.p1", "Ephydatia_fluviatilis_DN850_c0_g1_i4.p1")
1083	GO:0009117	nucleotide metabolic process	102	25	19.28	1.0000	c("Ephydatia_fluviatilis_DN1272_c0_g1_i13.p1", "Ephydatia_fluviatilis_DN17147_c0_g1_i1.p1", "Ephydatia_fluviatilis_DN17874_c0_g1_i2.p2", "Ephydatia_fluviatilis_DN2116_c0_g1_i1.p1", "Ephydatia_fluviatilis_DN2376_c0_g1_i3.p1", "Ephydatia_fluviatilis_DN2376_c0_g1_i4.p1", "Ephydatia_fluviatilis_DN2811_c0_g1_i6.p1", "Ephydatia_fluviatilis_DN3057_c0_g1_i2.p2", "Ephydatia_fluviatilis_DN3529_c0_g1_i2.p1"…
1084	GO:0048731	system development	12	3	2.27	1.0000	c("Ephydatia_fluviatilis_DN2108_c0_g1_i2.p1", "Ephydatia_fluviatilis_DN3306_c0_g1_i1.p1", "Ephydatia_fluviatilis_DN9303_c0_g1_i3.p1")
1085	GO:0002682	regulation of immune system process	11	1	2.08	1.0000	Ephydatia_fluviatilis_DN6360_c0_g1_i9.p1
1086	GO:0048732	gland development	1	1	0.19	1.0000	Ephydatia_fluviatilis_DN2108_c0_g1_i2.p1
1087	GO:0009119	ribonucleoside metabolic process	12	5	2.27	1.0000	c("Ephydatia_fluviatilis_DN1135_c0_g1_i1.p1", "Ephydatia_fluviatilis_DN1272_c0_g1_i13.p1", "Ephydatia_fluviatilis_DN4559_c0_g1_i2.p1", "Ephydatia_fluviatilis_DN8219_c0_g1_i1.p1", "Ephydatia_fluviatilis_DN9377_c0_g1_i2.p1")
1088	GO:0042451	purine nucleoside biosynthetic process	7	2	1.32	1.0000	c("Ephydatia_fluviatilis_DN1135_c0_g1_i1.p1", "Ephydatia_fluviatilis_DN4559_c0_g1_i2.p1")
1089	GO:0044248	cellular catabolic process	243	55	45.93	1.0000	c("Ephydatia_fluviatilis_DN10728_c0_g1_i1.p2", "Ephydatia_fluviatilis_DN10787_c0_g1_i2.p1", "Ephydatia_fluviatilis_DN10884_c0_g1_i11.p1", "Ephydatia_fluviatilis_DN10965_c0_g1_i4.p1", "Ephydatia_fluviatilis_DN11600_c0_g1_i2.p1", "Ephydatia_fluviatilis_DN11712_c0_g1_i1.p1", "Ephydatia_fluviatilis_DN12200_c0_g1_i2.p1", "Ephydatia_fluviatilis_DN12200_c0_g1_i7.p1", "Ephydatia_fluviatilis_DN1285_c0_g2_…
1090	GO:0044249	cellular biosynthetic process	790	285	149.33	1.0000	c("Ephydatia_fluviatilis_DN10187_c0_g2_i2.p1", "Ephydatia_fluviatilis_DN10343_c0_g1_i1.p1", "Ephydatia_fluviatilis_DN10485_c0_g1_i2.p1", "Ephydatia_fluviatilis_DN10576_c0_g1_i1.p1", "Ephydatia_fluviatilis_DN10685_c0_g1_i4.p1", "Ephydatia_fluviatilis_DN10755_c1_g1_i5.p1", "Ephydatia_fluviatilis_DN10985_c0_g2_i1.p1", "Ephydatia_fluviatilis_DN1105_c0_g1_i3.p2", "Ephydatia_fluviatilis_DN113_c0_g1_i2.…
1091	GO:0042455	ribonucleoside biosynthetic process	10	4	1.89	1.0000	c("Ephydatia_fluviatilis_DN1135_c0_g1_i1.p1", "Ephydatia_fluviatilis_DN4559_c0_g1_i2.p1", "Ephydatia_fluviatilis_DN8219_c0_g1_i1.p1", "Ephydatia_fluviatilis_DN9377_c0_g1_i2.p1")
1092	GO:0051186	cofactor metabolic process	104	29	19.66	1.0000	c("Ephydatia_fluviatilis_DN1272_c0_g1_i13.p1", "Ephydatia_fluviatilis_DN13734_c0_g1_i3.p1", "Ephydatia_fluviatilis_DN17147_c0_g1_i1.p1", "Ephydatia_fluviatilis_DN1742_c0_g1_i5.p1", "Ephydatia_fluviatilis_DN17874_c0_g1_i2.p2", "Ephydatia_fluviatilis_DN2030_c0_g1_i1.p1", "Ephydatia_fluviatilis_DN2376_c0_g1_i3.p1", "Ephydatia_fluviatilis_DN2376_c0_g1_i4.p1", "Ephydatia_fluviatilis_DN2392_c0_g1_i11.p…
1093	GO:0043122	regulation of I-kappaB kinase/NF-kappaB ...	8	1	1.51	1.0000	Ephydatia_fluviatilis_DN5784_c0_g1_i10.p1
1094	GO:0051187	cofactor catabolic process	16	2	3.02	1.0000	c("Ephydatia_fluviatilis_DN1742_c0_g1_i5.p1", "Ephydatia_fluviatilis_DN3748_c0_g1_i1.p1")
1095	GO:0046184	aldehyde biosynthetic process	1	1	0.19	1.0000	Ephydatia_fluviatilis_DN58869_c0_g1_i1.p1
1096	GO:0009141	nucleoside triphosphate metabolic proces...	37	7	6.99	1.0000	c("Ephydatia_fluviatilis_DN1272_c0_g1_i13.p1", "Ephydatia_fluviatilis_DN17147_c0_g1_i1.p1", "Ephydatia_fluviatilis_DN3057_c0_g1_i2.p2", "Ephydatia_fluviatilis_DN3529_c0_g1_i2.p1", "Ephydatia_fluviatilis_DN388_c0_g1_i1.p1", "Ephydatia_fluviatilis_DN58907_c0_g1_i1.p1", "Ephydatia_fluviatilis_DN687_c0_g1_i2.p1")
1097	GO:0051188	cofactor biosynthetic process	69	17	13.04	1.0000	c("Ephydatia_fluviatilis_DN1272_c0_g1_i13.p1", "Ephydatia_fluviatilis_DN13734_c0_g1_i3.p1", "Ephydatia_fluviatilis_DN17147_c0_g1_i1.p1", "Ephydatia_fluviatilis_DN17874_c0_g1_i2.p2", "Ephydatia_fluviatilis_DN2030_c0_g1_i1.p1", "Ephydatia_fluviatilis_DN2376_c0_g1_i3.p1", "Ephydatia_fluviatilis_DN2376_c0_g1_i4.p1", "Ephydatia_fluviatilis_DN2676_c0_g1_i1.p1", "Ephydatia_fluviatilis_DN2811_c0_g1_i6.p1…
1098	GO:0046185	aldehyde catabolic process	2	1	0.38	1.0000	Ephydatia_fluviatilis_DN1813_c0_g1_i1.p1
1099	GO:0009142	nucleoside triphosphate biosynthetic pro...	28	5	5.29	1.0000	c("Ephydatia_fluviatilis_DN17147_c0_g1_i1.p1", "Ephydatia_fluviatilis_DN3057_c0_g1_i2.p2", "Ephydatia_fluviatilis_DN3529_c0_g1_i2.p1", "Ephydatia_fluviatilis_DN58907_c0_g1_i1.p1", "Ephydatia_fluviatilis_DN687_c0_g1_i2.p1")
1100	GO:0051189	prosthetic group metabolic process	3	3	0.57	1.0000	c("Ephydatia_fluviatilis_DN1272_c0_g1_i13.p1", "Ephydatia_fluviatilis_DN13734_c0_g1_i3.p1", "Ephydatia_fluviatilis_DN4163_c0_g1_i1.p1")
1101	GO:0009143	nucleoside triphosphate catabolic proces...	1	1	0.19	1.0000	Ephydatia_fluviatilis_DN388_c0_g1_i1.p1
1102	GO:0009144	purine nucleoside triphosphate metabolic...	35	6	6.62	1.0000	c("Ephydatia_fluviatilis_DN1272_c0_g1_i13.p1", "Ephydatia_fluviatilis_DN17147_c0_g1_i1.p1", "Ephydatia_fluviatilis_DN3057_c0_g1_i2.p2", "Ephydatia_fluviatilis_DN3529_c0_g1_i2.p1", "Ephydatia_fluviatilis_DN58907_c0_g1_i1.p1", "Ephydatia_fluviatilis_DN687_c0_g1_i2.p1")
1103	GO:0009145	purine nucleoside triphosphate biosynthe...	27	5	5.1	1.0000	c("Ephydatia_fluviatilis_DN17147_c0_g1_i1.p1", "Ephydatia_fluviatilis_DN3057_c0_g1_i2.p2", "Ephydatia_fluviatilis_DN3529_c0_g1_i2.p1", "Ephydatia_fluviatilis_DN58907_c0_g1_i1.p1", "Ephydatia_fluviatilis_DN687_c0_g1_i2.p1")
1104	GO:0009147	pyrimidine nucleoside triphosphate metab...	6	1	1.13	1.0000	Ephydatia_fluviatilis_DN388_c0_g1_i1.p1
1105	GO:0009149	pyrimidine nucleoside triphosphate catab...	1	1	0.19	1.0000	Ephydatia_fluviatilis_DN388_c0_g1_i1.p1
1106	GO:0051170	import into nucleus	9	5	1.7	1.0000	c("Ephydatia_fluviatilis_DN2234_c0_g1_i1.p1", "Ephydatia_fluviatilis_DN3048_c0_g1_i1.p1", "Ephydatia_fluviatilis_DN3428_c0_g1_i4.p1", "Ephydatia_fluviatilis_DN514_c0_g1_i1.p1", "Ephydatia_fluviatilis_DN929_c0_g2_i1.p1")
1107	GO:0006090	pyruvate metabolic process	16	1	3.02	1.0000	Ephydatia_fluviatilis_DN17147_c0_g1_i1.p1
1108	GO:0051171	regulation of nitrogen compound metaboli...	290	64	54.82	1.0000	c("Ephydatia_fluviatilis_DN10187_c0_g2_i2.p1", "Ephydatia_fluviatilis_DN10343_c0_g1_i1.p1", "Ephydatia_fluviatilis_DN10485_c0_g1_i2.p1", "Ephydatia_fluviatilis_DN113_c0_g1_i2.p1", "Ephydatia_fluviatilis_DN12979_c0_g1_i1.p1", "Ephydatia_fluviatilis_DN13664_c0_g1_i1.p1", "Ephydatia_fluviatilis_DN1378_c1_g1_i1.p1", "Ephydatia_fluviatilis_DN16375_c0_g1_i2.p1", "Ephydatia_fluviatilis_DN1744_c0_g1_i5.p…
1109	GO:0006091	generation of precursor metabolites and ...	44	6	8.32	1.0000	c("Ephydatia_fluviatilis_DN1503_c0_g1_i1.p1", "Ephydatia_fluviatilis_DN17147_c0_g1_i1.p1", "Ephydatia_fluviatilis_DN2228_c0_g1_i1.p1", "Ephydatia_fluviatilis_DN2366_c0_g1_i1.p1", "Ephydatia_fluviatilis_DN3497_c0_g1_i2.p1", "Ephydatia_fluviatilis_DN3852_c0_g1_i1.p1")
1110	GO:0044238	primary metabolic process	3459	796	653.85	1.0000	c("Ephydatia_fluviatilis_DN0_c0_g1_i4.p1", "Ephydatia_fluviatilis_DN10002_c2_g2_i2.p1", "Ephydatia_fluviatilis_DN10069_c0_g1_i2.p1", "Ephydatia_fluviatilis_DN10143_c0_g1_i1.p1", "Ephydatia_fluviatilis_DN1016_c0_g1_i5.p1", "Ephydatia_fluviatilis_DN10173_c0_g1_i2.p1", "Ephydatia_fluviatilis_DN10187_c0_g2_i2.p1", "Ephydatia_fluviatilis_DN1034_c0_g1_i1.p1", "Ephydatia_fluviatilis_DN10343_c0_g1_i1.p1"…
1111	GO:0051172	negative regulation of nitrogen compound...	22	5	4.16	1.0000	c("Ephydatia_fluviatilis_DN10343_c0_g1_i1.p1", "Ephydatia_fluviatilis_DN2844_c0_g1_i1.p1", "Ephydatia_fluviatilis_DN34377_c0_g1_i1.p1", "Ephydatia_fluviatilis_DN59911_c0_g1_i1.p1", "Ephydatia_fluviatilis_DN6029_c0_g1_i1.p1")
1112	GO:0051173	positive regulation of nitrogen compound...	24	6	4.54	1.0000	c("Ephydatia_fluviatilis_DN1744_c0_g1_i5.p1", "Ephydatia_fluviatilis_DN1783_c0_g1_i5.p1", "Ephydatia_fluviatilis_DN2108_c0_g1_i2.p1", "Ephydatia_fluviatilis_DN30557_c0_g1_i1.p1", "Ephydatia_fluviatilis_DN46955_c0_g1_i1.p1", "Ephydatia_fluviatilis_DN47053_c0_g1_i1.p1")
1113	GO:0051174	regulation of phosphorus metabolic proce...	18	2	3.4	1.0000	c("Ephydatia_fluviatilis_DN13664_c0_g1_i1.p1", "Ephydatia_fluviatilis_DN47053_c0_g1_i1.p1")
1114	GO:0009130	pyrimidine nucleoside monophosphate bios...	4	3	0.76	1.0000	c("Ephydatia_fluviatilis_DN388_c0_g1_i1.p1", "Ephydatia_fluviatilis_DN8219_c0_g1_i1.p1", "Ephydatia_fluviatilis_DN9377_c0_g1_i2.p1")
1115	GO:0019220	regulation of phosphate metabolic proces...	18	2	3.4	1.0000	c("Ephydatia_fluviatilis_DN13664_c0_g1_i1.p1", "Ephydatia_fluviatilis_DN47053_c0_g1_i1.p1")
1116	GO:0019221	cytokine-mediated signaling pathway	7	1	1.32	1.0000	Ephydatia_fluviatilis_DN6360_c0_g1_i9.p1
1117	GO:0009132	nucleoside diphosphate metabolic process	18	3	3.4	1.0000	c("Ephydatia_fluviatilis_DN17147_c0_g1_i1.p1", "Ephydatia_fluviatilis_DN4367_c0_g1_i3.p1", "Ephydatia_fluviatilis_DN4367_c0_g1_i4.p1")
1118	GO:0019222	regulation of metabolic process	352	78	66.54	1.0000	c("Ephydatia_fluviatilis_DN10187_c0_g2_i2.p1", "Ephydatia_fluviatilis_DN10343_c0_g1_i1.p1", "Ephydatia_fluviatilis_DN10485_c0_g1_i2.p1", "Ephydatia_fluviatilis_DN113_c0_g1_i2.p1", "Ephydatia_fluviatilis_DN12979_c0_g1_i1.p1", "Ephydatia_fluviatilis_DN13664_c0_g1_i1.p1", "Ephydatia_fluviatilis_DN1378_c1_g1_i1.p1", "Ephydatia_fluviatilis_DN15315_c0_g1_i2.p1", "Ephydatia_fluviatilis_DN16375_c0_g1_i2.…
1119	GO:0000054	ribosomal subunit export from nucleus	3	2	0.57	1.0000	c("Ephydatia_fluviatilis_DN4199_c0_g1_i1.p1", "Ephydatia_fluviatilis_DN6429_c0_g1_i1.p1")
1120	GO:0051179	localization	960	130	181.47	1.0000	c("Ephydatia_fluviatilis_DN10083_c0_g1_i1.p1", "Ephydatia_fluviatilis_DN1018_c0_g1_i1.p1", "Ephydatia_fluviatilis_DN1036_c0_g1_i10.p1", "Ephydatia_fluviatilis_DN10407_c0_g1_i1.p2", "Ephydatia_fluviatilis_DN10734_c0_g1_i3.p1", "Ephydatia_fluviatilis_DN11079_c0_g1_i2.p1", "Ephydatia_fluviatilis_DN11092_c0_g1_i1.p1", "Ephydatia_fluviatilis_DN11092_c0_g1_i3.p1", "Ephydatia_fluviatilis_DN1127_c0_g1_i1…
1121	GO:0009133	nucleoside diphosphate biosynthetic proc...	2	2	0.38	1.0000	c("Ephydatia_fluviatilis_DN4367_c0_g1_i3.p1", "Ephydatia_fluviatilis_DN4367_c0_g1_i4.p1")
1122	GO:0071824	protein-DNA complex subunit organization	14	8	2.65	1.0000	c("Ephydatia_fluviatilis_DN13014_c0_g1_i2.p1", "Ephydatia_fluviatilis_DN13529_c0_g1_i3.p1", "Ephydatia_fluviatilis_DN13914_c0_g1_i1.p1", "Ephydatia_fluviatilis_DN13914_c0_g1_i2.p1", "Ephydatia_fluviatilis_DN21487_c0_g1_i8.p1", "Ephydatia_fluviatilis_DN54606_c0_g1_i1.p1", "Ephydatia_fluviatilis_DN697_c0_g1_i1.p1", "Ephydatia_fluviatilis_DN7718_c0_g1_i1.p1")
1123	GO:0009135	purine nucleoside diphosphate metabolic ...	12	1	2.27	1.0000	Ephydatia_fluviatilis_DN17147_c0_g1_i1.p1
1124	GO:0030509	BMP signaling pathway	3	2	0.57	1.0000	c("Ephydatia_fluviatilis_DN113_c0_g1_i2.p1", "Ephydatia_fluviatilis_DN1976_c0_g1_i2.p1")
1125	GO:0071826	ribonucleoprotein complex subunit organi...	16	11	3.02	1.0000	c("Ephydatia_fluviatilis_DN1539_c0_g1_i1.p1", "Ephydatia_fluviatilis_DN3605_c0_g2_i3.p1", "Ephydatia_fluviatilis_DN36881_c0_g1_i1.p3", "Ephydatia_fluviatilis_DN4572_c0_g1_i3.p1", "Ephydatia_fluviatilis_DN5356_c0_g1_i1.p1", "Ephydatia_fluviatilis_DN60348_c0_g1_i1.p1", "Ephydatia_fluviatilis_DN6344_c0_g1_i4.p1", "Ephydatia_fluviatilis_DN8025_c0_g1_i4.p1", "Ephydatia_fluviatilis_DN8832_c0_g1_i1.p1",…
1126	GO:0009138	pyrimidine nucleoside diphosphate metabo...	2	2	0.38	1.0000	c("Ephydatia_fluviatilis_DN4367_c0_g1_i3.p1", "Ephydatia_fluviatilis_DN4367_c0_g1_i4.p1")
1127	GO:0035825	homologous recombination	4	1	0.76	1.0000	Ephydatia_fluviatilis_DN10069_c0_g1_i2.p1
1128	GO:0009139	pyrimidine nucleoside diphosphate biosyn...	2	2	0.38	1.0000	c("Ephydatia_fluviatilis_DN4367_c0_g1_i3.p1", "Ephydatia_fluviatilis_DN4367_c0_g1_i4.p1")
1129	GO:0098534	centriole assembly	5	1	0.95	1.0000	Ephydatia_fluviatilis_DN9274_c0_g1_i4.p1
1130	GO:1901615	organic hydroxy compound metabolic proce...	59	5	11.15	1.0000	c("Ephydatia_fluviatilis_DN1153_c0_g1_i9.p1", "Ephydatia_fluviatilis_DN1503_c0_g1_i1.p1", "Ephydatia_fluviatilis_DN2676_c0_g1_i1.p1", "Ephydatia_fluviatilis_DN2734_c0_g1_i2.p1", "Ephydatia_fluviatilis_DN58869_c0_g1_i1.p1")
1131	GO:1901616	organic hydroxy compound catabolic proce...	40	1	7.56	1.0000	Ephydatia_fluviatilis_DN1153_c0_g1_i9.p1
1132	GO:1901617	organic hydroxy compound biosynthetic pr...	15	3	2.84	1.0000	c("Ephydatia_fluviatilis_DN2676_c0_g1_i1.p1", "Ephydatia_fluviatilis_DN2734_c0_g1_i2.p1", "Ephydatia_fluviatilis_DN58869_c0_g1_i1.p1")
1133	GO:0051128	regulation of cellular component organiz...	51	5	9.64	1.0000	c("Ephydatia_fluviatilis_DN17398_c0_g1_i1.p1", "Ephydatia_fluviatilis_DN1744_c0_g1_i5.p1", "Ephydatia_fluviatilis_DN34575_c0_g1_i1.p1", "Ephydatia_fluviatilis_DN8224_c0_g1_i1.p1", "Ephydatia_fluviatilis_DN8989_c0_g1_i1.p1")
1134	GO:0006101	citrate metabolic process	13	2	2.46	1.0000	c("Ephydatia_fluviatilis_DN2228_c0_g1_i1.p1", "Ephydatia_fluviatilis_DN3497_c0_g1_i2.p1")
1135	GO:0000086	G2/M transition of mitotic cell cycle	3	1	0.57	1.0000	Ephydatia_fluviatilis_DN8620_c0_g1_i1.p1
1136	GO:0046128	purine ribonucleoside metabolic process	8	3	1.51	1.0000	c("Ephydatia_fluviatilis_DN1135_c0_g1_i1.p1", "Ephydatia_fluviatilis_DN1272_c0_g1_i13.p1", "Ephydatia_fluviatilis_DN4559_c0_g1_i2.p1")
1137	GO:0046129	purine ribonucleoside biosynthetic proce...	7	2	1.32	1.0000	c("Ephydatia_fluviatilis_DN1135_c0_g1_i1.p1", "Ephydatia_fluviatilis_DN4559_c0_g1_i2.p1")
1138	GO:0019219	regulation of nucleobase-containing comp...	253	50	47.82	1.0000	c("Ephydatia_fluviatilis_DN10187_c0_g2_i2.p1", "Ephydatia_fluviatilis_DN10485_c0_g1_i2.p1", "Ephydatia_fluviatilis_DN113_c0_g1_i2.p1", "Ephydatia_fluviatilis_DN12979_c0_g1_i1.p1", "Ephydatia_fluviatilis_DN1378_c1_g1_i1.p1", "Ephydatia_fluviatilis_DN16375_c0_g1_i2.p1", "Ephydatia_fluviatilis_DN17624_c0_g1_i2.p1", "Ephydatia_fluviatilis_DN1783_c0_g1_i5.p1", "Ephydatia_fluviatilis_DN18276_c0_g1_i1.p…
1139	GO:0009092	homoserine metabolic process	2	1	0.38	1.0000	Ephydatia_fluviatilis_DN2543_c0_g1_i3.p1
1140	GO:0033500	carbohydrate homeostasis	4	1	0.76	1.0000	Ephydatia_fluviatilis_DN40677_c0_g1_i1.p1
1141	GO:0000070	mitotic sister chromatid segregation	14	6	2.65	1.0000	c("Ephydatia_fluviatilis_DN3402_c0_g1_i2.p1", "Ephydatia_fluviatilis_DN34575_c0_g1_i1.p1", "Ephydatia_fluviatilis_DN6242_c0_g2_i2.p1", "Ephydatia_fluviatilis_DN8183_c0_g1_i3.p1", "Ephydatia_fluviatilis_DN8989_c0_g1_i1.p1", "Ephydatia_fluviatilis_DN9013_c0_g1_i2.p1")
1142	GO:0046112	nucleobase biosynthetic process	6	3	1.13	1.0000	c("Ephydatia_fluviatilis_DN2069_c0_g1_i1.p1", "Ephydatia_fluviatilis_DN8219_c0_g1_i1.p1", "Ephydatia_fluviatilis_DN9377_c0_g1_i2.p1")
1143	GO:0071840	cellular component organization or bioge...	439	142	82.98	1.0000	c("Ephydatia_fluviatilis_DN10069_c0_g1_i2.p1", "Ephydatia_fluviatilis_DN10157_c0_g1_i12.p1", "Ephydatia_fluviatilis_DN10407_c0_g1_i1.p2", "Ephydatia_fluviatilis_DN10488_c0_g1_i1.p1", "Ephydatia_fluviatilis_DN10734_c0_g1_i3.p1", "Ephydatia_fluviatilis_DN10956_c0_g1_i4.p1", "Ephydatia_fluviatilis_DN11357_c0_g1_i5.p1", "Ephydatia_fluviatilis_DN11602_c0_g1_i1.p1", "Ephydatia_fluviatilis_DN11711_c0_g1…
1144	GO:2000104	negative regulation of DNA-dependent DNA...	1	1	0.19	1.0000	Ephydatia_fluviatilis_DN59911_c0_g1_i1.p1
1145	GO:0000075	cell cycle checkpoint	10	3	1.89	1.0000	c("Ephydatia_fluviatilis_DN59911_c0_g1_i1.p1", "Ephydatia_fluviatilis_DN7388_c0_g1_i1.p2", "Ephydatia_fluviatilis_DN8620_c0_g1_i1.p1")
1146	GO:0001578	microtubule bundle formation	10	1	1.89	1.0000	Ephydatia_fluviatilis_DN7956_c0_g1_i1.p1
1147	GO:0050896	response to stimulus	1174	134	221.92	1.0000	c("Ephydatia_fluviatilis_DN10002_c2_g2_i2.p1", "Ephydatia_fluviatilis_DN10004_c0_g1_i2.p1", "Ephydatia_fluviatilis_DN10160_c0_g1_i1.p1", "Ephydatia_fluviatilis_DN10173_c0_g1_i2.p1", "Ephydatia_fluviatilis_DN1056_c0_g1_i1.p1", "Ephydatia_fluviatilis_DN10673_c0_g1_i1.p1", "Ephydatia_fluviatilis_DN10755_c1_g1_i5.p1", "Ephydatia_fluviatilis_DN10978_c0_g1_i1.p1", "Ephydatia_fluviatilis_DN11010_c0_g1_i…
1148	GO:0009100	glycoprotein metabolic process	54	14	10.21	1.0000	c("Ephydatia_fluviatilis_DN10985_c0_g2_i1.p1", "Ephydatia_fluviatilis_DN11567_c0_g1_i2.p1", "Ephydatia_fluviatilis_DN1195_c0_g1_i1.p1", "Ephydatia_fluviatilis_DN1283_c0_g1_i3.p1", "Ephydatia_fluviatilis_DN30087_c0_g1_i1.p1", "Ephydatia_fluviatilis_DN34241_c0_g1_i1.p1", "Ephydatia_fluviatilis_DN40284_c0_g1_i1.p1", "Ephydatia_fluviatilis_DN569_c0_g2_i3.p1", "Ephydatia_fluviatilis_DN5729_c0_g1_i2.p1…
1149	GO:0006066	alcohol metabolic process	53	3	10.02	1.0000	c("Ephydatia_fluviatilis_DN1153_c0_g1_i9.p1", "Ephydatia_fluviatilis_DN1503_c0_g1_i1.p1", "Ephydatia_fluviatilis_DN2734_c0_g1_i2.p1")
1150	GO:0009101	glycoprotein biosynthetic process	50	14	9.45	1.0000	c("Ephydatia_fluviatilis_DN10985_c0_g2_i1.p1", "Ephydatia_fluviatilis_DN11567_c0_g1_i2.p1", "Ephydatia_fluviatilis_DN1195_c0_g1_i1.p1", "Ephydatia_fluviatilis_DN1283_c0_g1_i3.p1", "Ephydatia_fluviatilis_DN30087_c0_g1_i1.p1", "Ephydatia_fluviatilis_DN34241_c0_g1_i1.p1", "Ephydatia_fluviatilis_DN40284_c0_g1_i1.p1", "Ephydatia_fluviatilis_DN569_c0_g2_i3.p1", "Ephydatia_fluviatilis_DN5729_c0_g1_i2.p1…
1151	GO:0006067	ethanol metabolic process	1	1	0.19	1.0000	Ephydatia_fluviatilis_DN1503_c0_g1_i1.p1
1152	GO:0046148	pigment biosynthetic process	2	2	0.38	1.0000	c("Ephydatia_fluviatilis_DN34742_c0_g1_i1.p1", "Ephydatia_fluviatilis_DN53238_c0_g1_i1.p1")
1153	GO:0072503	cellular divalent inorganic cation homeo...	4	1	0.76	1.0000	Ephydatia_fluviatilis_DN18766_c0_g1_i2.p1
1154	GO:0009108	coenzyme biosynthetic process	47	14	8.88	1.0000	c("Ephydatia_fluviatilis_DN1272_c0_g1_i13.p1", "Ephydatia_fluviatilis_DN13734_c0_g1_i3.p1", "Ephydatia_fluviatilis_DN17147_c0_g1_i1.p1", "Ephydatia_fluviatilis_DN17874_c0_g1_i2.p2", "Ephydatia_fluviatilis_DN2030_c0_g1_i1.p1", "Ephydatia_fluviatilis_DN2376_c0_g1_i3.p1", "Ephydatia_fluviatilis_DN2376_c0_g1_i4.p1", "Ephydatia_fluviatilis_DN2811_c0_g1_i6.p1", "Ephydatia_fluviatilis_DN4163_c0_g1_i1.p1…
1155	GO:0042440	pigment metabolic process	2	2	0.38	1.0000	c("Ephydatia_fluviatilis_DN34742_c0_g1_i1.p1", "Ephydatia_fluviatilis_DN53238_c0_g1_i1.p1")
1156	GO:0051130	positive regulation of cellular componen...	27	1	5.1	1.0000	Ephydatia_fluviatilis_DN1744_c0_g1_i5.p1
1157	GO:0072507	divalent inorganic cation homeostasis	4	1	0.76	1.0000	Ephydatia_fluviatilis_DN18766_c0_g1_i2.p1
1158	GO:0043094	cellular metabolic compound salvage	8	4	1.51	1.0000	c("Ephydatia_fluviatilis_DN1135_c0_g1_i1.p1", "Ephydatia_fluviatilis_DN2769_c0_g1_i1.p1", "Ephydatia_fluviatilis_DN3616_c0_g1_i2.p1", "Ephydatia_fluviatilis_DN58869_c0_g1_i1.p1")
1159	GO:0036503	ERAD pathway	5	1	0.95	1.0000	Ephydatia_fluviatilis_DN3677_c0_g1_i4.p1
1160	GO:0018377	protein myristoylation	1	1	0.19	1.0000	Ephydatia_fluviatilis_DN52980_c0_g1_i1.p1
1161	GO:0046131	pyrimidine ribonucleoside metabolic proc...	8	2	1.51	1.0000	c("Ephydatia_fluviatilis_DN8219_c0_g1_i1.p1", "Ephydatia_fluviatilis_DN9377_c0_g1_i2.p1")
1162	GO:0046132	pyrimidine ribonucleoside biosynthetic p...	7	2	1.32	1.0000	c("Ephydatia_fluviatilis_DN8219_c0_g1_i1.p1", "Ephydatia_fluviatilis_DN9377_c0_g1_i2.p1")
1163	GO:0046134	pyrimidine nucleoside biosynthetic proce...	7	2	1.32	1.0000	c("Ephydatia_fluviatilis_DN8219_c0_g1_i1.p1", "Ephydatia_fluviatilis_DN9377_c0_g1_i2.p1")
1164	GO:0009060	aerobic respiration	12	2	2.27	1.0000	c("Ephydatia_fluviatilis_DN2228_c0_g1_i1.p1", "Ephydatia_fluviatilis_DN3497_c0_g1_i2.p1")
1165	GO:0000255	allantoin metabolic process	1	1	0.19	1.0000	Ephydatia_fluviatilis_DN46952_c0_g1_i1.p1
1166	GO:0009063	cellular amino acid catabolic process	14	5	2.65	1.0000	c("Ephydatia_fluviatilis_DN1285_c0_g2_i1.p1", "Ephydatia_fluviatilis_DN1724_c0_g1_i5.p1", "Ephydatia_fluviatilis_DN3372_c0_g1_i1.p1", "Ephydatia_fluviatilis_DN40446_c0_g1_i1.p1", "Ephydatia_fluviatilis_DN4863_c0_g1_i1.p1")
1167	GO:0006081	cellular aldehyde metabolic process	11	3	2.08	1.0000	c("Ephydatia_fluviatilis_DN1813_c0_g1_i1.p1", "Ephydatia_fluviatilis_DN47392_c0_g1_i1.p1", "Ephydatia_fluviatilis_DN58869_c0_g1_i1.p1")
1168	GO:0009064	glutamine family amino acid metabolic pr...	16	4	3.02	1.0000	c("Ephydatia_fluviatilis_DN1638_c0_g1_i4.p1", "Ephydatia_fluviatilis_DN1724_c0_g1_i5.p1", "Ephydatia_fluviatilis_DN3372_c0_g1_i1.p1", "Ephydatia_fluviatilis_DN538_c0_g1_i8.p1")
1169	GO:0006082	organic acid metabolic process	156	58	29.49	1.0000	c("Ephydatia_fluviatilis_DN11266_c0_g1_i2.p1", "Ephydatia_fluviatilis_DN1205_c0_g1_i1.p1", "Ephydatia_fluviatilis_DN12287_c0_g1_i8.p1", "Ephydatia_fluviatilis_DN1285_c0_g2_i1.p1", "Ephydatia_fluviatilis_DN13777_c1_g1_i2.p1", "Ephydatia_fluviatilis_DN13891_c0_g1_i1.p1", "Ephydatia_fluviatilis_DN1478_c0_g1_i1.p1", "Ephydatia_fluviatilis_DN1638_c0_g1_i4.p1", "Ephydatia_fluviatilis_DN17147_c0_g1_i1.p…
1170	GO:0033692	cellular polysaccharide biosynthetic pro...	4	2	0.76	1.0000	c("Ephydatia_fluviatilis_DN2366_c0_g1_i1.p1", "Ephydatia_fluviatilis_DN3852_c0_g1_i1.p1")
1171	GO:0009065	glutamine family amino acid catabolic pr...	3	2	0.57	1.0000	c("Ephydatia_fluviatilis_DN1724_c0_g1_i5.p1", "Ephydatia_fluviatilis_DN3372_c0_g1_i1.p1")
1172	GO:0006083	acetate metabolic process	2	2	0.38	1.0000	c("Ephydatia_fluviatilis_DN4234_c0_g1_i1.p1", "Ephydatia_fluviatilis_DN5586_c0_g1_i9.p1")
1173	GO:0006084	acetyl-CoA metabolic process	7	3	1.32	1.0000	c("Ephydatia_fluviatilis_DN3884_c1_g1_i2.p1", "Ephydatia_fluviatilis_DN4234_c0_g1_i1.p1", "Ephydatia_fluviatilis_DN5586_c0_g1_i9.p1")
1174	GO:0009066	aspartate family amino acid metabolic pr...	7	5	1.32	1.0000	c("Ephydatia_fluviatilis_DN1285_c0_g2_i1.p1", "Ephydatia_fluviatilis_DN2769_c0_g1_i1.p1", "Ephydatia_fluviatilis_DN3616_c0_g1_i2.p1", "Ephydatia_fluviatilis_DN46892_c0_g1_i1.p1", "Ephydatia_fluviatilis_DN7851_c0_g1_i1.p1")
1175	GO:0006085	acetyl-CoA biosynthetic process	6	2	1.13	1.0000	c("Ephydatia_fluviatilis_DN4234_c0_g1_i1.p1", "Ephydatia_fluviatilis_DN5586_c0_g1_i9.p1")
1176	GO:0000041	transition metal ion transport	31	3	5.86	1.0000	c("Ephydatia_fluviatilis_DN13173_c0_g1_i6.p1", "Ephydatia_fluviatilis_DN1906_c0_g1_i1.p1", "Ephydatia_fluviatilis_DN1906_c0_g1_i2.p1")
1177	GO:0043101	purine-containing compound salvage	4	1	0.76	1.0000	Ephydatia_fluviatilis_DN1135_c0_g1_i1.p1
1178	GO:0009067	aspartate family amino acid biosynthetic...	5	4	0.95	1.0000	c("Ephydatia_fluviatilis_DN2769_c0_g1_i1.p1", "Ephydatia_fluviatilis_DN3616_c0_g1_i2.p1", "Ephydatia_fluviatilis_DN46892_c0_g1_i1.p1", "Ephydatia_fluviatilis_DN7851_c0_g1_i1.p1")
1179	GO:0043102	amino acid salvage	3	2	0.57	1.0000	c("Ephydatia_fluviatilis_DN2769_c0_g1_i1.p1", "Ephydatia_fluviatilis_DN3616_c0_g1_i2.p1")
1180	GO:0009068	aspartate family amino acid catabolic pr...	1	1	0.19	1.0000	Ephydatia_fluviatilis_DN1285_c0_g2_i1.p1
1181	GO:0009069	serine family amino acid metabolic proce...	10	4	1.89	1.0000	c("Ephydatia_fluviatilis_DN1478_c0_g1_i1.p1", "Ephydatia_fluviatilis_DN2543_c0_g1_i3.p1", "Ephydatia_fluviatilis_DN40446_c0_g1_i1.p1", "Ephydatia_fluviatilis_DN946_c0_g1_i3.p1")
1182	GO:0051090	regulation of DNA-binding transcription ...	9	1	1.7	1.0000	Ephydatia_fluviatilis_DN6360_c0_g1_i9.p1
1183	GO:0000280	nuclear division	24	9	4.54	1.0000	c("Ephydatia_fluviatilis_DN10069_c0_g1_i2.p1", "Ephydatia_fluviatilis_DN18243_c0_g1_i3.p1", "Ephydatia_fluviatilis_DN3402_c0_g1_i2.p1", "Ephydatia_fluviatilis_DN34575_c0_g1_i1.p1", "Ephydatia_fluviatilis_DN5815_c1_g1_i1.p1", "Ephydatia_fluviatilis_DN6242_c0_g2_i2.p1", "Ephydatia_fluviatilis_DN8183_c0_g1_i3.p1", "Ephydatia_fluviatilis_DN8989_c0_g1_i1.p1", "Ephydatia_fluviatilis_DN9013_c0_g1_i2.p1")
1184	GO:0051093	negative regulation of developmental pro...	3	2	0.57	1.0000	c("Ephydatia_fluviatilis_DN113_c0_g1_i2.p1", "Ephydatia_fluviatilis_DN1976_c0_g1_i2.p1")
1185	GO:0006073	cellular glucan metabolic process	6	2	1.13	1.0000	c("Ephydatia_fluviatilis_DN2366_c0_g1_i1.p1", "Ephydatia_fluviatilis_DN3852_c0_g1_i1.p1")
1186	GO:0000288	nuclear-transcribed mRNA catabolic proce...	4	2	0.76	1.0000	c("Ephydatia_fluviatilis_DN40360_c0_g1_i1.p1", "Ephydatia_fluviatilis_DN6742_c0_g1_i1.p1")
1187	GO:1901605	alpha-amino acid metabolic process	42	15	7.94	1.0000	c("Ephydatia_fluviatilis_DN11266_c0_g1_i2.p1", "Ephydatia_fluviatilis_DN1285_c0_g2_i1.p1", "Ephydatia_fluviatilis_DN1478_c0_g1_i1.p1", "Ephydatia_fluviatilis_DN1638_c0_g1_i4.p1", "Ephydatia_fluviatilis_DN1724_c0_g1_i5.p1", "Ephydatia_fluviatilis_DN2543_c0_g1_i3.p1", "Ephydatia_fluviatilis_DN2769_c0_g1_i1.p1", "Ephydatia_fluviatilis_DN3372_c0_g1_i1.p1", "Ephydatia_fluviatilis_DN36084_c0_g1_i1.p1",…
1188	GO:0009057	macromolecule catabolic process	148	45	27.98	1.0000	c("Ephydatia_fluviatilis_DN10728_c0_g1_i1.p2", "Ephydatia_fluviatilis_DN10787_c0_g1_i2.p1", "Ephydatia_fluviatilis_DN10884_c0_g1_i11.p1", "Ephydatia_fluviatilis_DN10965_c0_g1_i4.p1", "Ephydatia_fluviatilis_DN11600_c0_g1_i2.p1", "Ephydatia_fluviatilis_DN11712_c0_g1_i1.p1", "Ephydatia_fluviatilis_DN12200_c0_g1_i2.p1", "Ephydatia_fluviatilis_DN12200_c0_g1_i7.p1", "Ephydatia_fluviatilis_DN1449_c0_g1_…
1189	GO:1901606	alpha-amino acid catabolic process	12	4	2.27	1.0000	c("Ephydatia_fluviatilis_DN1285_c0_g2_i1.p1", "Ephydatia_fluviatilis_DN1724_c0_g1_i5.p1", "Ephydatia_fluviatilis_DN3372_c0_g1_i1.p1", "Ephydatia_fluviatilis_DN40446_c0_g1_i1.p1")
1190	GO:0031929	TOR signaling	10	3	1.89	1.0000	c("Ephydatia_fluviatilis_DN59403_c0_g1_i1.p1", "Ephydatia_fluviatilis_DN6048_c0_g1_i1.p1", "Ephydatia_fluviatilis_DN9327_c0_g1_i3.p1")
1191	GO:1901607	alpha-amino acid biosynthetic process	23	8	4.35	1.0000	c("Ephydatia_fluviatilis_DN1478_c0_g1_i1.p1", "Ephydatia_fluviatilis_DN1638_c0_g1_i4.p1", "Ephydatia_fluviatilis_DN2769_c0_g1_i1.p1", "Ephydatia_fluviatilis_DN3616_c0_g1_i2.p1", "Ephydatia_fluviatilis_DN46892_c0_g1_i1.p1", "Ephydatia_fluviatilis_DN538_c0_g1_i8.p1", "Ephydatia_fluviatilis_DN7851_c0_g1_i1.p1", "Ephydatia_fluviatilis_DN946_c0_g1_i3.p1")
1192	GO:0009059	macromolecule biosynthetic process	601	235	113.61	1.0000	c("Ephydatia_fluviatilis_DN10187_c0_g2_i2.p1", "Ephydatia_fluviatilis_DN10343_c0_g1_i1.p1", "Ephydatia_fluviatilis_DN10485_c0_g1_i2.p1", "Ephydatia_fluviatilis_DN10576_c0_g1_i1.p1", "Ephydatia_fluviatilis_DN10685_c0_g1_i4.p1", "Ephydatia_fluviatilis_DN10755_c1_g1_i5.p1", "Ephydatia_fluviatilis_DN10985_c0_g2_i1.p1", "Ephydatia_fluviatilis_DN1105_c0_g1_i3.p2", "Ephydatia_fluviatilis_DN113_c0_g1_i2.…
1193	GO:0032365	intracellular lipid transport	4	1	0.76	1.0000	Ephydatia_fluviatilis_DN500_c0_g1_i3.p1
1194	GO:0032366	intracellular sterol transport	4	1	0.76	1.0000	Ephydatia_fluviatilis_DN500_c0_g1_i3.p1
1195	GO:0000270	peptidoglycan metabolic process	4	3	0.76	1.0000	c("Ephydatia_fluviatilis_DN10965_c0_g1_i4.p1", "Ephydatia_fluviatilis_DN40547_c0_g1_i1.p1", "Ephydatia_fluviatilis_DN9006_c0_g1_i2.p1")
1196	GO:0071806	protein transmembrane transport	10	10	1.89	1.0000	c("Ephydatia_fluviatilis_DN13654_c0_g1_i5.p1", "Ephydatia_fluviatilis_DN29571_c0_g1_i1.p1", "Ephydatia_fluviatilis_DN30212_c0_g1_i1.p1", "Ephydatia_fluviatilis_DN3256_c0_g1_i1.p1", "Ephydatia_fluviatilis_DN3256_c0_g1_i3.p1", "Ephydatia_fluviatilis_DN3632_c0_g1_i4.p1", "Ephydatia_fluviatilis_DN40592_c0_g1_i1.p1", "Ephydatia_fluviatilis_DN4362_c0_g1_i1.p1", "Ephydatia_fluviatilis_DN46779_c0_g1_i1.p…
1197	GO:0000271	polysaccharide biosynthetic process	4	2	0.76	1.0000	c("Ephydatia_fluviatilis_DN2366_c0_g1_i1.p1", "Ephydatia_fluviatilis_DN3852_c0_g1_i1.p1")
1198	GO:0072698	protein localization to microtubule cyto...	2	1	0.38	1.0000	Ephydatia_fluviatilis_DN2289_c0_g1_i3.p1
1199	GO:0006022	aminoglycan metabolic process	7	3	1.32	1.0000	c("Ephydatia_fluviatilis_DN10965_c0_g1_i4.p1", "Ephydatia_fluviatilis_DN40547_c0_g1_i1.p1", "Ephydatia_fluviatilis_DN9006_c0_g1_i2.p1")
1200	GO:0009084	glutamine family amino acid biosynthetic...	12	2	2.27	1.0000	c("Ephydatia_fluviatilis_DN1638_c0_g1_i4.p1", "Ephydatia_fluviatilis_DN538_c0_g1_i8.p1")
1201	GO:0043067	regulation of programmed cell death	75	8	14.18	1.0000	c("Ephydatia_fluviatilis_DN10978_c0_g1_i1.p1", "Ephydatia_fluviatilis_DN2895_c0_g1_i8.p1", "Ephydatia_fluviatilis_DN47669_c0_g1_i1.p1", "Ephydatia_fluviatilis_DN54025_c0_g1_i1.p1", "Ephydatia_fluviatilis_DN6360_c0_g1_i9.p1", "Ephydatia_fluviatilis_DN7211_c0_g1_i2.p1", "Ephydatia_fluviatilis_DN7985_c0_g1_i8.p1", "Ephydatia_fluviatilis_DN8093_c0_g1_i5.p1")
1202	GO:0006026	aminoglycan catabolic process	4	3	0.76	1.0000	c("Ephydatia_fluviatilis_DN10965_c0_g1_i4.p1", "Ephydatia_fluviatilis_DN40547_c0_g1_i1.p1", "Ephydatia_fluviatilis_DN9006_c0_g1_i2.p1")
1203	GO:0006027	glycosaminoglycan catabolic process	4	3	0.76	1.0000	c("Ephydatia_fluviatilis_DN10965_c0_g1_i4.p1", "Ephydatia_fluviatilis_DN40547_c0_g1_i1.p1", "Ephydatia_fluviatilis_DN9006_c0_g1_i2.p1")
1204	GO:0006029	proteoglycan metabolic process	4	1	0.76	1.0000	Ephydatia_fluviatilis_DN7010_c0_g1_i2.p1
1205	GO:0006266	DNA ligation	3	1	0.57	1.0000	Ephydatia_fluviatilis_DN12551_c0_g1_i1.p1
1206	GO:0009070	serine family amino acid biosynthetic pr...	6	2	1.13	1.0000	c("Ephydatia_fluviatilis_DN1478_c0_g1_i1.p1", "Ephydatia_fluviatilis_DN946_c0_g1_i3.p1")
1207	GO:0009071	serine family amino acid catabolic proce...	2	1	0.38	1.0000	Ephydatia_fluviatilis_DN40446_c0_g1_i1.p1
1208	GO:0000226	microtubule cytoskeleton organization	48	10	9.07	1.0000	c("Ephydatia_fluviatilis_DN10488_c0_g1_i1.p1", "Ephydatia_fluviatilis_DN10956_c0_g1_i4.p1", "Ephydatia_fluviatilis_DN1558_c0_g1_i12.p1", "Ephydatia_fluviatilis_DN1558_c0_g1_i4.p1", "Ephydatia_fluviatilis_DN2289_c0_g1_i3.p1", "Ephydatia_fluviatilis_DN29783_c0_g1_i1.p1", "Ephydatia_fluviatilis_DN3205_c0_g1_i2.p1", "Ephydatia_fluviatilis_DN4004_c0_g1_i3.p1", "Ephydatia_fluviatilis_DN7956_c0_g1_i1.p1…
1209	GO:0071363	cellular response to growth factor stimu...	9	2	1.7	1.0000	c("Ephydatia_fluviatilis_DN113_c0_g1_i2.p1", "Ephydatia_fluviatilis_DN1976_c0_g1_i2.p1")
1210	GO:0048869	cellular developmental process	30	5	5.67	1.0000	c("Ephydatia_fluviatilis_DN1073_c0_g1_i4.p1", "Ephydatia_fluviatilis_DN113_c0_g1_i2.p1", "Ephydatia_fluviatilis_DN1976_c0_g1_i2.p1", "Ephydatia_fluviatilis_DN9274_c0_g1_i4.p1", "Ephydatia_fluviatilis_DN9303_c0_g1_i3.p1")
1211	GO:0006259	DNA metabolic process	511	106	96.59	1.0000	c("Ephydatia_fluviatilis_DN10002_c2_g2_i2.p1", "Ephydatia_fluviatilis_DN10069_c0_g1_i2.p1", "Ephydatia_fluviatilis_DN10173_c0_g1_i2.p1", "Ephydatia_fluviatilis_DN10378_c0_g1_i3.p1", "Ephydatia_fluviatilis_DN10394_c0_g1_i1.p1", "Ephydatia_fluviatilis_DN1056_c0_g1_i1.p1", "Ephydatia_fluviatilis_DN10673_c0_g1_i1.p1", "Ephydatia_fluviatilis_DN10699_c0_g1_i5.p2", "Ephydatia_fluviatilis_DN10755_c1_g1_i…
1212	GO:0043085	positive regulation of catalytic activit...	14	1	2.65	1.0000	Ephydatia_fluviatilis_DN13664_c0_g1_i1.p1
1213	GO:0048856	anatomical structure development	45	7	8.51	1.0000	c("Ephydatia_fluviatilis_DN1073_c0_g1_i4.p1", "Ephydatia_fluviatilis_DN11712_c0_g1_i1.p1", "Ephydatia_fluviatilis_DN12093_c0_g1_i2.p1", "Ephydatia_fluviatilis_DN2108_c0_g1_i2.p1", "Ephydatia_fluviatilis_DN3306_c0_g1_i1.p1", "Ephydatia_fluviatilis_DN9274_c0_g1_i4.p1", "Ephydatia_fluviatilis_DN9303_c0_g1_i3.p1")
1214	GO:0071356	cellular response to tumor necrosis fact...	7	1	1.32	1.0000	Ephydatia_fluviatilis_DN6360_c0_g1_i9.p1
1215	GO:0009260	ribonucleotide biosynthetic process	51	11	9.64	1.0000	c("Ephydatia_fluviatilis_DN17147_c0_g1_i1.p1", "Ephydatia_fluviatilis_DN2811_c0_g1_i6.p1", "Ephydatia_fluviatilis_DN3057_c0_g1_i2.p2", "Ephydatia_fluviatilis_DN3529_c0_g1_i2.p1", "Ephydatia_fluviatilis_DN4234_c0_g1_i1.p1", "Ephydatia_fluviatilis_DN4559_c0_g1_i2.p1", "Ephydatia_fluviatilis_DN5586_c0_g1_i9.p1", "Ephydatia_fluviatilis_DN58907_c0_g1_i1.p1", "Ephydatia_fluviatilis_DN687_c0_g1_i2.p1", …
1216	GO:0000003	reproduction	18	4	3.4	1.0000	c("Ephydatia_fluviatilis_DN10069_c0_g1_i2.p1", "Ephydatia_fluviatilis_DN1073_c0_g1_i4.p1", "Ephydatia_fluviatilis_DN18243_c0_g1_i3.p1", "Ephydatia_fluviatilis_DN5815_c1_g1_i1.p1")
1217	GO:0009262	deoxyribonucleotide metabolic process	6	3	1.13	1.0000	c("Ephydatia_fluviatilis_DN388_c0_g1_i1.p1", "Ephydatia_fluviatilis_DN4367_c0_g1_i3.p1", "Ephydatia_fluviatilis_DN4367_c0_g1_i4.p1")
1218	GO:0040029	regulation of gene expression, epigeneti...	32	7	6.05	1.0000	c("Ephydatia_fluviatilis_DN26768_c0_g1_i2.p1", "Ephydatia_fluviatilis_DN3331_c1_g1_i1.p1", "Ephydatia_fluviatilis_DN3404_c0_g1_i1.p1", "Ephydatia_fluviatilis_DN3404_c0_g1_i20.p1", "Ephydatia_fluviatilis_DN3404_c0_g1_i6.p1", "Ephydatia_fluviatilis_DN6029_c0_g1_i1.p1", "Ephydatia_fluviatilis_DN6836_c0_g1_i2.p1")
1219	GO:0009263	deoxyribonucleotide biosynthetic process	6	3	1.13	1.0000	c("Ephydatia_fluviatilis_DN388_c0_g1_i1.p1", "Ephydatia_fluviatilis_DN4367_c0_g1_i3.p1", "Ephydatia_fluviatilis_DN4367_c0_g1_i4.p1")
1220	GO:0009264	deoxyribonucleotide catabolic process	1	1	0.19	1.0000	Ephydatia_fluviatilis_DN388_c0_g1_i1.p1
1221	GO:0009265	2'-deoxyribonucleotide biosynthetic proc...	4	3	0.76	1.0000	c("Ephydatia_fluviatilis_DN388_c0_g1_i1.p1", "Ephydatia_fluviatilis_DN4367_c0_g1_i3.p1", "Ephydatia_fluviatilis_DN4367_c0_g1_i4.p1")
1222	GO:0051052	regulation of DNA metabolic process	4	2	0.76	1.0000	c("Ephydatia_fluviatilis_DN2461_c0_g1_i1.p1", "Ephydatia_fluviatilis_DN59911_c0_g1_i1.p1")
1223	GO:0001505	regulation of neurotransmitter levels	7	2	1.32	1.0000	c("Ephydatia_fluviatilis_DN40446_c0_g1_i1.p1", "Ephydatia_fluviatilis_DN946_c0_g1_i3.p1")
1224	GO:0009266	response to temperature stimulus	3	2	0.57	1.0000	c("Ephydatia_fluviatilis_DN11010_c0_g1_i1.p1", "Ephydatia_fluviatilis_DN11010_c0_g1_i4.p1")
1225	GO:0051053	negative regulation of DNA metabolic pro...	1	1	0.19	1.0000	Ephydatia_fluviatilis_DN59911_c0_g1_i1.p1
1226	GO:0009267	cellular response to starvation	1	1	0.19	1.0000	Ephydatia_fluviatilis_DN59403_c0_g1_i1.p1
1227	GO:0098660	inorganic ion transmembrane transport	89	11	16.82	1.0000	c("Ephydatia_fluviatilis_DN1180_c0_g1_i10.p1", "Ephydatia_fluviatilis_DN1180_c0_g1_i4.p1", "Ephydatia_fluviatilis_DN1180_c0_g1_i7.p1", "Ephydatia_fluviatilis_DN1470_c0_g1_i5.p1", "Ephydatia_fluviatilis_DN29237_c0_g1_i1.p1", "Ephydatia_fluviatilis_DN3057_c0_g1_i2.p2", "Ephydatia_fluviatilis_DN3529_c0_g1_i2.p1", "Ephydatia_fluviatilis_DN58907_c0_g1_i1.p1", "Ephydatia_fluviatilis_DN599_c0_g1_i3.p1",…
1228	GO:0072662	protein localization to peroxisome	5	4	0.95	1.0000	c("Ephydatia_fluviatilis_DN10734_c0_g1_i3.p1", "Ephydatia_fluviatilis_DN29571_c0_g1_i1.p1", "Ephydatia_fluviatilis_DN3256_c0_g1_i1.p1", "Ephydatia_fluviatilis_DN3256_c0_g1_i3.p1")
1229	GO:0098661	inorganic anion transmembrane transport	8	1	1.51	1.0000	Ephydatia_fluviatilis_DN29237_c0_g1_i1.p1
1230	GO:0072663	establishment of protein localization to...	5	4	0.95	1.0000	c("Ephydatia_fluviatilis_DN10734_c0_g1_i3.p1", "Ephydatia_fluviatilis_DN29571_c0_g1_i1.p1", "Ephydatia_fluviatilis_DN3256_c0_g1_i1.p1", "Ephydatia_fluviatilis_DN3256_c0_g1_i3.p1")
1231	GO:0034097	response to cytokine	7	1	1.32	1.0000	Ephydatia_fluviatilis_DN6360_c0_g1_i9.p1
1232	GO:0098662	inorganic cation transmembrane transport	81	10	15.31	1.0000	c("Ephydatia_fluviatilis_DN1180_c0_g1_i10.p1", "Ephydatia_fluviatilis_DN1180_c0_g1_i4.p1", "Ephydatia_fluviatilis_DN1180_c0_g1_i7.p1", "Ephydatia_fluviatilis_DN1470_c0_g1_i5.p1", "Ephydatia_fluviatilis_DN3057_c0_g1_i2.p2", "Ephydatia_fluviatilis_DN3529_c0_g1_i2.p1", "Ephydatia_fluviatilis_DN58907_c0_g1_i1.p1", "Ephydatia_fluviatilis_DN599_c0_g1_i3.p1", "Ephydatia_fluviatilis_DN687_c0_g1_i2.p1", "…
1233	GO:0051056	regulation of small GTPase mediated sign...	29	1	5.48	1.0000	Ephydatia_fluviatilis_DN8461_c0_g1_i1.p1
1234	GO:0038202	TORC1 signaling	1	1	0.19	1.0000	Ephydatia_fluviatilis_DN9327_c0_g1_i3.p1
1235	GO:0046292	formaldehyde metabolic process	1	1	0.19	1.0000	Ephydatia_fluviatilis_DN1813_c0_g1_i1.p1
1236	GO:0035383	thioester metabolic process	10	4	1.89	1.0000	c("Ephydatia_fluviatilis_DN3884_c1_g1_i2.p1", "Ephydatia_fluviatilis_DN4234_c0_g1_i1.p1", "Ephydatia_fluviatilis_DN5586_c0_g1_i9.p1", "Ephydatia_fluviatilis_DN636_c0_g1_i2.p1")
1237	GO:0009250	glucan biosynthetic process	4	2	0.76	1.0000	c("Ephydatia_fluviatilis_DN2366_c0_g1_i1.p1", "Ephydatia_fluviatilis_DN3852_c0_g1_i1.p1")
1238	GO:0002181	cytoplasmic translation	4	4	0.76	1.0000	c("Ephydatia_fluviatilis_DN29673_c0_g1_i1.p1", "Ephydatia_fluviatilis_DN40959_c0_g1_i1.p1", "Ephydatia_fluviatilis_DN4572_c0_g1_i3.p1", "Ephydatia_fluviatilis_DN5475_c0_g1_i2.p1")
1239	GO:0035384	thioester biosynthetic process	6	2	1.13	1.0000	c("Ephydatia_fluviatilis_DN4234_c0_g1_i1.p1", "Ephydatia_fluviatilis_DN5586_c0_g1_i9.p1")
1240	GO:0002182	cytoplasmic translational elongation	3	3	0.57	1.0000	c("Ephydatia_fluviatilis_DN29673_c0_g1_i1.p1", "Ephydatia_fluviatilis_DN40959_c0_g1_i1.p1", "Ephydatia_fluviatilis_DN5475_c0_g1_i2.p1")
1241	GO:0051298	centrosome duplication	10	1	1.89	1.0000	Ephydatia_fluviatilis_DN9274_c0_g1_i4.p1
1242	GO:0002183	cytoplasmic translational initiation	1	1	0.19	1.0000	Ephydatia_fluviatilis_DN4572_c0_g1_i3.p1
1243	GO:0006271	DNA strand elongation involved in DNA re...	1	1	0.19	1.0000	Ephydatia_fluviatilis_DN17192_c0_g1_i14.p1
1244	GO:0006273	lagging strand elongation	1	1	0.19	1.0000	Ephydatia_fluviatilis_DN17192_c0_g1_i14.p1
1245	GO:0046080	dUTP metabolic process	1	1	0.19	1.0000	Ephydatia_fluviatilis_DN388_c0_g1_i1.p1
1246	GO:0044784	metaphase/anaphase transition of cell cy...	2	2	0.38	1.0000	c("Ephydatia_fluviatilis_DN34575_c0_g1_i1.p1", "Ephydatia_fluviatilis_DN8989_c0_g1_i1.p1")
1247	GO:0048872	homeostasis of number of cells	1	1	0.19	1.0000	Ephydatia_fluviatilis_DN9303_c0_g1_i3.p1
1248	GO:0009259	ribonucleotide metabolic process	65	14	12.29	1.0000	c("Ephydatia_fluviatilis_DN1272_c0_g1_i13.p1", "Ephydatia_fluviatilis_DN17147_c0_g1_i1.p1", "Ephydatia_fluviatilis_DN2811_c0_g1_i6.p1", "Ephydatia_fluviatilis_DN3057_c0_g1_i2.p2", "Ephydatia_fluviatilis_DN3529_c0_g1_i2.p1", "Ephydatia_fluviatilis_DN3884_c1_g1_i2.p1", "Ephydatia_fluviatilis_DN4234_c0_g1_i1.p1", "Ephydatia_fluviatilis_DN4559_c0_g1_i2.p1", "Ephydatia_fluviatilis_DN5586_c0_g1_i9.p1",…
1249	GO:0034101	erythrocyte homeostasis	1	1	0.19	1.0000	Ephydatia_fluviatilis_DN9303_c0_g1_i3.p1
1250	GO:0072655	establishment of protein localization to...	7	7	1.32	1.0000	c("Ephydatia_fluviatilis_DN13654_c0_g1_i5.p1", "Ephydatia_fluviatilis_DN30212_c0_g1_i1.p1", "Ephydatia_fluviatilis_DN3632_c0_g1_i4.p1", "Ephydatia_fluviatilis_DN4362_c0_g1_i1.p1", "Ephydatia_fluviatilis_DN46779_c0_g1_i1.p1", "Ephydatia_fluviatilis_DN4864_c0_g1_i3.p3", "Ephydatia_fluviatilis_DN59257_c0_g1_i1.p1")
1251	GO:0098655	cation transmembrane transport	87	10	16.45	1.0000	c("Ephydatia_fluviatilis_DN1180_c0_g1_i10.p1", "Ephydatia_fluviatilis_DN1180_c0_g1_i4.p1", "Ephydatia_fluviatilis_DN1180_c0_g1_i7.p1", "Ephydatia_fluviatilis_DN1470_c0_g1_i5.p1", "Ephydatia_fluviatilis_DN3057_c0_g1_i2.p2", "Ephydatia_fluviatilis_DN3529_c0_g1_i2.p1", "Ephydatia_fluviatilis_DN58907_c0_g1_i1.p1", "Ephydatia_fluviatilis_DN599_c0_g1_i3.p1", "Ephydatia_fluviatilis_DN687_c0_g1_i2.p1", "…
1252	GO:0072657	protein localization to membrane	16	6	3.02	1.0000	c("Ephydatia_fluviatilis_DN1229_c0_g1_i3.p1", "Ephydatia_fluviatilis_DN2157_c1_g1_i1.p1", "Ephydatia_fluviatilis_DN40592_c0_g1_i1.p1", "Ephydatia_fluviatilis_DN46779_c0_g1_i1.p1", "Ephydatia_fluviatilis_DN565_c0_g1_i9.p1", "Ephydatia_fluviatilis_DN59257_c0_g1_i1.p1")
1253	GO:0098656	anion transmembrane transport	9	1	1.7	1.0000	Ephydatia_fluviatilis_DN29237_c0_g1_i1.p1
1254	GO:0061982	meiosis I cell cycle process	8	3	1.51	1.0000	c("Ephydatia_fluviatilis_DN10069_c0_g1_i2.p1", "Ephydatia_fluviatilis_DN18243_c0_g1_i3.p1", "Ephydatia_fluviatilis_DN5815_c1_g1_i1.p1")
1255	GO:0048878	chemical homeostasis	31	3	5.86	1.0000	c("Ephydatia_fluviatilis_DN13173_c0_g1_i6.p1", "Ephydatia_fluviatilis_DN18766_c0_g1_i2.p1", "Ephydatia_fluviatilis_DN40677_c0_g1_i1.p1")
1256	GO:0006220	pyrimidine nucleotide metabolic process	14	5	2.65	1.0000	c("Ephydatia_fluviatilis_DN388_c0_g1_i1.p1", "Ephydatia_fluviatilis_DN4367_c0_g1_i3.p1", "Ephydatia_fluviatilis_DN4367_c0_g1_i4.p1", "Ephydatia_fluviatilis_DN8219_c0_g1_i1.p1", "Ephydatia_fluviatilis_DN9377_c0_g1_i2.p1")
1257	GO:0003006	developmental process involved in reprod...	2	1	0.38	1.0000	Ephydatia_fluviatilis_DN1073_c0_g1_i4.p1
1258	GO:0010965	regulation of mitotic sister chromatid s...	2	2	0.38	1.0000	c("Ephydatia_fluviatilis_DN34575_c0_g1_i1.p1", "Ephydatia_fluviatilis_DN8989_c0_g1_i1.p1")
1259	GO:0006221	pyrimidine nucleotide biosynthetic proce...	14	5	2.65	1.0000	c("Ephydatia_fluviatilis_DN388_c0_g1_i1.p1", "Ephydatia_fluviatilis_DN4367_c0_g1_i3.p1", "Ephydatia_fluviatilis_DN4367_c0_g1_i4.p1", "Ephydatia_fluviatilis_DN8219_c0_g1_i1.p1", "Ephydatia_fluviatilis_DN9377_c0_g1_i2.p1")
1260	GO:0044770	cell cycle phase transition	6	3	1.13	1.0000	c("Ephydatia_fluviatilis_DN34575_c0_g1_i1.p1", "Ephydatia_fluviatilis_DN8620_c0_g1_i1.p1", "Ephydatia_fluviatilis_DN8989_c0_g1_i1.p1")
1261	GO:0044772	mitotic cell cycle phase transition	5	3	0.95	1.0000	c("Ephydatia_fluviatilis_DN34575_c0_g1_i1.p1", "Ephydatia_fluviatilis_DN8620_c0_g1_i1.p1", "Ephydatia_fluviatilis_DN8989_c0_g1_i1.p1")
1262	GO:0044774	mitotic DNA integrity checkpoint	1	1	0.19	1.0000	Ephydatia_fluviatilis_DN8620_c0_g1_i1.p1
1263	GO:0046072	dTDP metabolic process	2	2	0.38	1.0000	c("Ephydatia_fluviatilis_DN4367_c0_g1_i3.p1", "Ephydatia_fluviatilis_DN4367_c0_g1_i4.p1")
1264	GO:0071322	cellular response to carbohydrate stimul...	1	1	0.19	1.0000	Ephydatia_fluviatilis_DN40677_c0_g1_i1.p1
1265	GO:0046078	dUMP metabolic process	1	1	0.19	1.0000	Ephydatia_fluviatilis_DN388_c0_g1_i1.p1
1266	GO:0071326	cellular response to monosaccharide stim...	1	1	0.19	1.0000	Ephydatia_fluviatilis_DN40677_c0_g1_i1.p1
1267	GO:0016999	antibiotic metabolic process	33	6	6.24	1.0000	c("Ephydatia_fluviatilis_DN1503_c0_g1_i1.p1", "Ephydatia_fluviatilis_DN1813_c0_g1_i1.p1", "Ephydatia_fluviatilis_DN2228_c0_g1_i1.p1", "Ephydatia_fluviatilis_DN3497_c0_g1_i2.p1", "Ephydatia_fluviatilis_DN4234_c0_g1_i1.p1", "Ephydatia_fluviatilis_DN5586_c0_g1_i9.p1")
1268	GO:0006213	pyrimidine nucleoside metabolic process	8	2	1.51	1.0000	c("Ephydatia_fluviatilis_DN8219_c0_g1_i1.p1", "Ephydatia_fluviatilis_DN9377_c0_g1_i2.p1")
1269	GO:0071310	cellular response to organic substance	18	4	3.4	1.0000	c("Ephydatia_fluviatilis_DN113_c0_g1_i2.p1", "Ephydatia_fluviatilis_DN1976_c0_g1_i2.p1", "Ephydatia_fluviatilis_DN40677_c0_g1_i1.p1", "Ephydatia_fluviatilis_DN6360_c0_g1_i9.p1")
1270	GO:0043043	peptide biosynthetic process	160	117	30.24	1.0000	c("Ephydatia_fluviatilis_DN10343_c0_g1_i1.p1", "Ephydatia_fluviatilis_DN10576_c0_g1_i1.p1", "Ephydatia_fluviatilis_DN10685_c0_g1_i4.p1", "Ephydatia_fluviatilis_DN1105_c0_g1_i3.p2", "Ephydatia_fluviatilis_DN1162_c0_g1_i10.p2", "Ephydatia_fluviatilis_DN1162_c0_g1_i6.p2", "Ephydatia_fluviatilis_DN1205_c0_g1_i1.p1", "Ephydatia_fluviatilis_DN12287_c0_g1_i8.p1", "Ephydatia_fluviatilis_DN13664_c0_g1_i1.…
1271	GO:0044728	DNA methylation or demethylation	5	1	0.95	1.0000	Ephydatia_fluviatilis_DN1102_c0_g1_i2.p1
1272	GO:0009220	pyrimidine ribonucleotide biosynthetic p...	7	2	1.32	1.0000	c("Ephydatia_fluviatilis_DN8219_c0_g1_i1.p1", "Ephydatia_fluviatilis_DN9377_c0_g1_i2.p1")
1273	GO:0009221	pyrimidine deoxyribonucleotide biosynthe...	4	3	0.76	1.0000	c("Ephydatia_fluviatilis_DN388_c0_g1_i1.p1", "Ephydatia_fluviatilis_DN4367_c0_g1_i3.p1", "Ephydatia_fluviatilis_DN4367_c0_g1_i4.p1")
1274	GO:0009223	pyrimidine deoxyribonucleotide catabolic...	1	1	0.19	1.0000	Ephydatia_fluviatilis_DN388_c0_g1_i1.p1
1275	GO:0060429	epithelium development	3	1	0.57	1.0000	Ephydatia_fluviatilis_DN9274_c0_g1_i4.p1
1276	GO:0071554	cell wall organization or biogenesis	4	3	0.76	1.0000	c("Ephydatia_fluviatilis_DN10965_c0_g1_i4.p1", "Ephydatia_fluviatilis_DN40547_c0_g1_i1.p1", "Ephydatia_fluviatilis_DN9006_c0_g1_i2.p1")
1277	GO:0009225	nucleotide-sugar metabolic process	4	2	0.76	1.0000	c("Ephydatia_fluviatilis_DN2602_c0_g1_i1.p1", "Ephydatia_fluviatilis_DN7326_c0_g1_i1.p1")
1278	GO:0006244	pyrimidine nucleotide catabolic process	1	1	0.19	1.0000	Ephydatia_fluviatilis_DN388_c0_g1_i1.p1
1279	GO:0051252	regulation of RNA metabolic process	249	48	47.07	1.0000	c("Ephydatia_fluviatilis_DN10187_c0_g2_i2.p1", "Ephydatia_fluviatilis_DN10485_c0_g1_i2.p1", "Ephydatia_fluviatilis_DN113_c0_g1_i2.p1", "Ephydatia_fluviatilis_DN12979_c0_g1_i1.p1", "Ephydatia_fluviatilis_DN1378_c1_g1_i1.p1", "Ephydatia_fluviatilis_DN16375_c0_g1_i2.p1", "Ephydatia_fluviatilis_DN17624_c0_g1_i2.p1", "Ephydatia_fluviatilis_DN1783_c0_g1_i5.p1", "Ephydatia_fluviatilis_DN18276_c0_g1_i1.p…
1280	GO:1990542	mitochondrial transmembrane transport	6	6	1.13	1.0000	c("Ephydatia_fluviatilis_DN13654_c0_g1_i5.p1", "Ephydatia_fluviatilis_DN30212_c0_g1_i1.p1", "Ephydatia_fluviatilis_DN3632_c0_g1_i4.p1", "Ephydatia_fluviatilis_DN4362_c0_g1_i1.p1", "Ephydatia_fluviatilis_DN46779_c0_g1_i1.p1", "Ephydatia_fluviatilis_DN59257_c0_g1_i1.p1")
1281	GO:0051253	negative regulation of RNA metabolic pro...	15	3	2.84	1.0000	c("Ephydatia_fluviatilis_DN2844_c0_g1_i1.p1", "Ephydatia_fluviatilis_DN34377_c0_g1_i1.p1", "Ephydatia_fluviatilis_DN6029_c0_g1_i1.p1")
1282	GO:0051254	positive regulation of RNA metabolic pro...	11	4	2.08	1.0000	c("Ephydatia_fluviatilis_DN1783_c0_g1_i5.p1", "Ephydatia_fluviatilis_DN2108_c0_g1_i2.p1", "Ephydatia_fluviatilis_DN30557_c0_g1_i1.p1", "Ephydatia_fluviatilis_DN46955_c0_g1_i1.p1")
1283	GO:0010970	transport along microtubule	8	1	1.51	1.0000	Ephydatia_fluviatilis_DN2581_c0_g1_i1.p1
1284	GO:0071345	cellular response to cytokine stimulus	7	1	1.32	1.0000	Ephydatia_fluviatilis_DN6360_c0_g1_i9.p1
1285	GO:0043038	amino acid activation	38	27	7.18	1.0000	c("Ephydatia_fluviatilis_DN1205_c0_g1_i1.p1", "Ephydatia_fluviatilis_DN12287_c0_g1_i8.p1", "Ephydatia_fluviatilis_DN13891_c0_g1_i1.p1", "Ephydatia_fluviatilis_DN1718_c0_g1_i2.p1", "Ephydatia_fluviatilis_DN1817_c0_g1_i1.p1", "Ephydatia_fluviatilis_DN1928_c0_g1_i1.p1", "Ephydatia_fluviatilis_DN29344_c0_g1_i1.p1", "Ephydatia_fluviatilis_DN3033_c0_g1_i1.p1", "Ephydatia_fluviatilis_DN3401_c0_g1_i2.p1"…
1286	GO:0010972	negative regulation of G2/M transition o...	2	1	0.38	1.0000	Ephydatia_fluviatilis_DN8620_c0_g1_i1.p1
1287	GO:0043039	tRNA aminoacylation	38	27	7.18	1.0000	c("Ephydatia_fluviatilis_DN1205_c0_g1_i1.p1", "Ephydatia_fluviatilis_DN12287_c0_g1_i8.p1", "Ephydatia_fluviatilis_DN13891_c0_g1_i1.p1", "Ephydatia_fluviatilis_DN1718_c0_g1_i2.p1", "Ephydatia_fluviatilis_DN1817_c0_g1_i1.p1", "Ephydatia_fluviatilis_DN1928_c0_g1_i1.p1", "Ephydatia_fluviatilis_DN29344_c0_g1_i1.p1", "Ephydatia_fluviatilis_DN3033_c0_g1_i1.p1", "Ephydatia_fluviatilis_DN3401_c0_g1_i2.p1"…
1288	GO:0009211	pyrimidine deoxyribonucleoside triphosph...	1	1	0.19	1.0000	Ephydatia_fluviatilis_DN388_c0_g1_i1.p1
1289	GO:0042168	heme metabolic process	2	2	0.38	1.0000	c("Ephydatia_fluviatilis_DN34742_c0_g1_i1.p1", "Ephydatia_fluviatilis_DN53238_c0_g1_i1.p1")
1290	GO:0051258	protein polymerization	40	6	7.56	1.0000	c("Ephydatia_fluviatilis_DN10956_c0_g1_i4.p1", "Ephydatia_fluviatilis_DN1558_c0_g1_i12.p1", "Ephydatia_fluviatilis_DN1558_c0_g1_i4.p1", "Ephydatia_fluviatilis_DN29783_c0_g1_i1.p1", "Ephydatia_fluviatilis_DN3205_c0_g1_i2.p1", "Ephydatia_fluviatilis_DN4004_c0_g1_i3.p1")
1291	GO:0051259	protein complex oligomerization	9	1	1.7	1.0000	Ephydatia_fluviatilis_DN46557_c0_g1_i1.p1
1292	GO:0009213	pyrimidine deoxyribonucleoside triphosph...	1	1	0.19	1.0000	Ephydatia_fluviatilis_DN388_c0_g1_i1.p1
1293	GO:0070085	glycosylation	49	13	9.26	1.0000	c("Ephydatia_fluviatilis_DN10985_c0_g2_i1.p1", "Ephydatia_fluviatilis_DN11567_c0_g1_i2.p1", "Ephydatia_fluviatilis_DN1195_c0_g1_i1.p1", "Ephydatia_fluviatilis_DN1283_c0_g1_i3.p1", "Ephydatia_fluviatilis_DN30087_c0_g1_i1.p1", "Ephydatia_fluviatilis_DN34241_c0_g1_i1.p1", "Ephydatia_fluviatilis_DN40284_c0_g1_i1.p1", "Ephydatia_fluviatilis_DN569_c0_g2_i3.p1", "Ephydatia_fluviatilis_DN5729_c0_g1_i2.p1…
1294	GO:0061919	process utilizing autophagic mechanism	26	3	4.91	1.0000	c("Ephydatia_fluviatilis_DN2599_c0_g2_i1.p2", "Ephydatia_fluviatilis_DN2599_c0_g2_i2.p2", "Ephydatia_fluviatilis_DN60033_c0_g1_i1.p1")
1295	GO:0044743	protein transmembrane import into intrac...	9	9	1.7	1.0000	c("Ephydatia_fluviatilis_DN13654_c0_g1_i5.p1", "Ephydatia_fluviatilis_DN29571_c0_g1_i1.p1", "Ephydatia_fluviatilis_DN30212_c0_g1_i1.p1", "Ephydatia_fluviatilis_DN3256_c0_g1_i1.p1", "Ephydatia_fluviatilis_DN3256_c0_g1_i3.p1", "Ephydatia_fluviatilis_DN3632_c0_g1_i4.p1", "Ephydatia_fluviatilis_DN4362_c0_g1_i1.p1", "Ephydatia_fluviatilis_DN46779_c0_g1_i1.p1", "Ephydatia_fluviatilis_DN59257_c0_g1_i1.p…
1296	GO:0009218	pyrimidine ribonucleotide metabolic proc...	7	2	1.32	1.0000	c("Ephydatia_fluviatilis_DN8219_c0_g1_i1.p1", "Ephydatia_fluviatilis_DN9377_c0_g1_i2.p1")
1297	GO:0009219	pyrimidine deoxyribonucleotide metabolic...	4	3	0.76	1.0000	c("Ephydatia_fluviatilis_DN388_c0_g1_i1.p1", "Ephydatia_fluviatilis_DN4367_c0_g1_i3.p1", "Ephydatia_fluviatilis_DN4367_c0_g1_i4.p1")
1298	GO:1901136	carbohydrate derivative catabolic proces...	11	5	2.08	1.0000	c("Ephydatia_fluviatilis_DN10965_c0_g1_i4.p1", "Ephydatia_fluviatilis_DN199_c0_g1_i4.p1", "Ephydatia_fluviatilis_DN388_c0_g1_i1.p1", "Ephydatia_fluviatilis_DN40547_c0_g1_i1.p1", "Ephydatia_fluviatilis_DN9006_c0_g1_i2.p1")
1299	GO:0071331	cellular response to hexose stimulus	1	1	0.19	1.0000	Ephydatia_fluviatilis_DN40677_c0_g1_i1.p1
1300	GO:1901137	carbohydrate derivative biosynthetic pro...	132	40	24.95	1.0000	c("Ephydatia_fluviatilis_DN10985_c0_g2_i1.p1", "Ephydatia_fluviatilis_DN1135_c0_g1_i1.p1", "Ephydatia_fluviatilis_DN11567_c0_g1_i2.p1", "Ephydatia_fluviatilis_DN1195_c0_g1_i1.p1", "Ephydatia_fluviatilis_DN11992_c0_g1_i1.p1", "Ephydatia_fluviatilis_DN1283_c0_g1_i3.p1", "Ephydatia_fluviatilis_DN15002_c0_g1_i1.p1", "Ephydatia_fluviatilis_DN17147_c0_g1_i1.p1", "Ephydatia_fluviatilis_DN19618_c0_g1_i1.…
1301	GO:0070070	proton-transporting V-type ATPase comple...	4	2	0.76	1.0000	c("Ephydatia_fluviatilis_DN4379_c0_g1_i1.p2", "Ephydatia_fluviatilis_DN771_c0_g1_i1.p2")
1302	GO:0046049	UMP metabolic process	2	2	0.38	1.0000	c("Ephydatia_fluviatilis_DN8219_c0_g1_i1.p1", "Ephydatia_fluviatilis_DN9377_c0_g1_i2.p1")
1303	GO:0070071	proton-transporting two-sector ATPase co...	5	3	0.95	1.0000	c("Ephydatia_fluviatilis_DN4379_c0_g1_i1.p2", "Ephydatia_fluviatilis_DN5207_c0_g1_i2.p1", "Ephydatia_fluviatilis_DN771_c0_g1_i1.p2")
1304	GO:0009240	isopentenyl diphosphate biosynthetic pro...	1	1	0.19	1.0000	Ephydatia_fluviatilis_DN3884_c1_g1_i2.p1
1305	GO:0040007	growth	4	2	0.76	1.0000	c("Ephydatia_fluviatilis_DN17398_c0_g1_i1.p1", "Ephydatia_fluviatilis_DN8224_c0_g1_i1.p1")
1306	GO:0042157	lipoprotein metabolic process	22	12	4.16	1.0000	c("Ephydatia_fluviatilis_DN11992_c0_g1_i1.p1", "Ephydatia_fluviatilis_DN15002_c0_g1_i1.p1", "Ephydatia_fluviatilis_DN19618_c0_g1_i1.p1", "Ephydatia_fluviatilis_DN2077_c0_g1_i4.p1", "Ephydatia_fluviatilis_DN2077_c0_g1_i9.p1", "Ephydatia_fluviatilis_DN29370_c0_g1_i1.p1", "Ephydatia_fluviatilis_DN3951_c0_g1_i2.p1", "Ephydatia_fluviatilis_DN46991_c0_g1_i1.p1", "Ephydatia_fluviatilis_DN4943_c0_g1_i3.p…
1307	GO:0040008	regulation of growth	4	2	0.76	1.0000	c("Ephydatia_fluviatilis_DN17398_c0_g1_i1.p1", "Ephydatia_fluviatilis_DN8224_c0_g1_i1.p1")
1308	GO:0042158	lipoprotein biosynthetic process	20	11	3.78	1.0000	c("Ephydatia_fluviatilis_DN11992_c0_g1_i1.p1", "Ephydatia_fluviatilis_DN15002_c0_g1_i1.p1", "Ephydatia_fluviatilis_DN19618_c0_g1_i1.p1", "Ephydatia_fluviatilis_DN2077_c0_g1_i4.p1", "Ephydatia_fluviatilis_DN2077_c0_g1_i9.p1", "Ephydatia_fluviatilis_DN3951_c0_g1_i2.p1", "Ephydatia_fluviatilis_DN46991_c0_g1_i1.p1", "Ephydatia_fluviatilis_DN4943_c0_g1_i3.p1", "Ephydatia_fluviatilis_DN5298_c0_g1_i1.p1…
1309	GO:0042159	lipoprotein catabolic process	2	1	0.38	1.0000	Ephydatia_fluviatilis_DN29370_c0_g1_i1.p1
1310	GO:0051031	tRNA transport	1	1	0.19	1.0000	Ephydatia_fluviatilis_DN5659_c0_g1_i2.p2
1311	GO:0070076	histone lysine demethylation	1	1	0.19	1.0000	Ephydatia_fluviatilis_DN16375_c0_g1_i2.p1
1312	GO:0050801	ion homeostasis	26	2	4.91	1.0000	c("Ephydatia_fluviatilis_DN13173_c0_g1_i6.p1", "Ephydatia_fluviatilis_DN18766_c0_g1_i2.p1")
1313	GO:0009247	glycolipid biosynthetic process	19	10	3.59	1.0000	c("Ephydatia_fluviatilis_DN11992_c0_g1_i1.p1", "Ephydatia_fluviatilis_DN15002_c0_g1_i1.p1", "Ephydatia_fluviatilis_DN19618_c0_g1_i1.p1", "Ephydatia_fluviatilis_DN2077_c0_g1_i4.p1", "Ephydatia_fluviatilis_DN2077_c0_g1_i9.p1", "Ephydatia_fluviatilis_DN3951_c0_g1_i2.p1", "Ephydatia_fluviatilis_DN46991_c0_g1_i1.p1", "Ephydatia_fluviatilis_DN4943_c0_g1_i3.p1", "Ephydatia_fluviatilis_DN5298_c0_g1_i1.p1…
1314	GO:0046031	ADP metabolic process	12	1	2.27	1.0000	Ephydatia_fluviatilis_DN17147_c0_g1_i1.p1
1315	GO:0042180	cellular ketone metabolic process	5	1	0.95	1.0000	Ephydatia_fluviatilis_DN4417_c0_g1_i2.p1
1316	GO:0046034	ATP metabolic process	30	5	5.67	1.0000	c("Ephydatia_fluviatilis_DN17147_c0_g1_i1.p1", "Ephydatia_fluviatilis_DN3057_c0_g1_i2.p2", "Ephydatia_fluviatilis_DN3529_c0_g1_i2.p1", "Ephydatia_fluviatilis_DN58907_c0_g1_i1.p1", "Ephydatia_fluviatilis_DN687_c0_g1_i2.p1")
1317	GO:0042181	ketone biosynthetic process	2	1	0.38	1.0000	Ephydatia_fluviatilis_DN4417_c0_g1_i2.p1
1318	GO:0046037	GMP metabolic process	1	1	0.19	1.0000	Ephydatia_fluviatilis_DN4559_c0_g1_i2.p1
1319	GO:0046039	GTP metabolic process	5	1	0.95	1.0000	Ephydatia_fluviatilis_DN1272_c0_g1_i13.p1
1320	GO:0051276	chromosome organization	103	32	19.47	1.0000	c("Ephydatia_fluviatilis_DN10157_c0_g1_i12.p1", "Ephydatia_fluviatilis_DN13014_c0_g1_i2.p1", "Ephydatia_fluviatilis_DN13529_c0_g1_i3.p1", "Ephydatia_fluviatilis_DN13914_c0_g1_i1.p1", "Ephydatia_fluviatilis_DN13914_c0_g1_i2.p1", "Ephydatia_fluviatilis_DN16375_c0_g1_i2.p1", "Ephydatia_fluviatilis_DN18243_c0_g1_i3.p1", "Ephydatia_fluviatilis_DN2452_c0_g1_i2.p1", "Ephydatia_fluviatilis_DN2850_c0_g1_i…
1321	GO:0019720	Mo-molybdopterin cofactor metabolic proc...	3	3	0.57	1.0000	c("Ephydatia_fluviatilis_DN1272_c0_g1_i13.p1", "Ephydatia_fluviatilis_DN13734_c0_g1_i3.p1", "Ephydatia_fluviatilis_DN4163_c0_g1_i1.p1")
1322	GO:0019722	calcium-mediated signaling	4	1	0.76	1.0000	Ephydatia_fluviatilis_DN1646_c0_g1_i10.p1
1323	GO:0019725	cellular homeostasis	42	12	7.94	1.0000	c("Ephydatia_fluviatilis_DN13173_c0_g1_i6.p1", "Ephydatia_fluviatilis_DN1372_c0_g1_i1.p1", "Ephydatia_fluviatilis_DN18766_c0_g1_i2.p1", "Ephydatia_fluviatilis_DN21394_c0_g1_i1.p1", "Ephydatia_fluviatilis_DN2392_c0_g1_i11.p1", "Ephydatia_fluviatilis_DN2392_c0_g1_i8.p1", "Ephydatia_fluviatilis_DN2392_c0_g1_i9.p1", "Ephydatia_fluviatilis_DN29460_c0_g1_i1.p1", "Ephydatia_fluviatilis_DN3229_c0_g1_i1.p…
1324	GO:0010941	regulation of cell death	75	8	14.18	1.0000	c("Ephydatia_fluviatilis_DN10978_c0_g1_i1.p1", "Ephydatia_fluviatilis_DN2895_c0_g1_i8.p1", "Ephydatia_fluviatilis_DN47669_c0_g1_i1.p1", "Ephydatia_fluviatilis_DN54025_c0_g1_i1.p1", "Ephydatia_fluviatilis_DN6360_c0_g1_i9.p1", "Ephydatia_fluviatilis_DN7211_c0_g1_i2.p1", "Ephydatia_fluviatilis_DN7985_c0_g1_i8.p1", "Ephydatia_fluviatilis_DN8093_c0_g1_i5.p1")
1325	GO:0002097	tRNA wobble base modification	8	8	1.51	1.0000	c("Ephydatia_fluviatilis_DN10586_c0_g1_i1.p1", "Ephydatia_fluviatilis_DN11938_c0_g1_i9.p1", "Ephydatia_fluviatilis_DN19400_c0_g1_i1.p1", "Ephydatia_fluviatilis_DN3273_c0_g1_i2.p1", "Ephydatia_fluviatilis_DN4002_c0_g1_i2.p1", "Ephydatia_fluviatilis_DN5653_c0_g1_i6.p1", "Ephydatia_fluviatilis_DN6744_c0_g1_i1.p1", "Ephydatia_fluviatilis_DN7708_c0_g1_i2.p1")
1326	GO:0043243	positive regulation of protein complex d...	4	1	0.76	1.0000	Ephydatia_fluviatilis_DN1744_c0_g1_i5.p1
1327	GO:0043244	regulation of protein complex disassembl...	8	1	1.51	1.0000	Ephydatia_fluviatilis_DN1744_c0_g1_i5.p1
1328	GO:0010948	negative regulation of cell cycle proces...	3	1	0.57	1.0000	Ephydatia_fluviatilis_DN8620_c0_g1_i1.p1
1329	GO:0006206	pyrimidine nucleobase metabolic process	6	3	1.13	1.0000	c("Ephydatia_fluviatilis_DN2069_c0_g1_i1.p1", "Ephydatia_fluviatilis_DN8219_c0_g1_i1.p1", "Ephydatia_fluviatilis_DN9377_c0_g1_i2.p1")
1330	GO:0034250	positive regulation of cellular amide me...	1	1	0.19	1.0000	Ephydatia_fluviatilis_DN1744_c0_g1_i5.p1
1331	GO:0019953	sexual reproduction	9	1	1.7	1.0000	Ephydatia_fluviatilis_DN1073_c0_g1_i4.p1
1332	GO:0045184	establishment of protein localization	154	43	29.11	1.0000	c("Ephydatia_fluviatilis_DN1018_c0_g1_i1.p1", "Ephydatia_fluviatilis_DN1036_c0_g1_i10.p1", "Ephydatia_fluviatilis_DN10407_c0_g1_i1.p2", "Ephydatia_fluviatilis_DN10734_c0_g1_i3.p1", "Ephydatia_fluviatilis_DN11314_c0_g1_i2.p1", "Ephydatia_fluviatilis_DN1229_c0_g1_i3.p1", "Ephydatia_fluviatilis_DN13654_c0_g1_i5.p1", "Ephydatia_fluviatilis_DN16476_c0_g1_i5.p1", "Ephydatia_fluviatilis_DN1925_c0_g1_i2.…
1333	GO:0035303	regulation of dephosphorylation	4	1	0.76	1.0000	Ephydatia_fluviatilis_DN47053_c0_g1_i1.p1
1334	GO:0035304	regulation of protein dephosphorylation	3	1	0.57	1.0000	Ephydatia_fluviatilis_DN47053_c0_g1_i1.p1
1335	GO:0042127	regulation of cell proliferation	6	1	1.13	1.0000	Ephydatia_fluviatilis_DN46917_c0_g1_i1.p1
1336	GO:0035306	positive regulation of dephosphorylation	1	1	0.19	1.0000	Ephydatia_fluviatilis_DN47053_c0_g1_i1.p1
1337	GO:0044703	multi-organism reproductive process	9	1	1.7	1.0000	Ephydatia_fluviatilis_DN1073_c0_g1_i4.p1
1338	GO:0001678	cellular glucose homeostasis	2	1	0.38	1.0000	Ephydatia_fluviatilis_DN40677_c0_g1_i1.p1
1339	GO:0030154	cell differentiation	21	5	3.97	1.0000	c("Ephydatia_fluviatilis_DN1073_c0_g1_i4.p1", "Ephydatia_fluviatilis_DN113_c0_g1_i2.p1", "Ephydatia_fluviatilis_DN1976_c0_g1_i2.p1", "Ephydatia_fluviatilis_DN9274_c0_g1_i4.p1", "Ephydatia_fluviatilis_DN9303_c0_g1_i3.p1")
1340	GO:0034284	response to monosaccharide	1	1	0.19	1.0000	Ephydatia_fluviatilis_DN40677_c0_g1_i1.p1
1341	GO:0051246	regulation of protein metabolic process	39	14	7.37	1.0000	c("Ephydatia_fluviatilis_DN10343_c0_g1_i1.p1", "Ephydatia_fluviatilis_DN13664_c0_g1_i1.p1", "Ephydatia_fluviatilis_DN1744_c0_g1_i5.p1", "Ephydatia_fluviatilis_DN270_c0_g1_i2.p1", "Ephydatia_fluviatilis_DN29673_c0_g1_i1.p1", "Ephydatia_fluviatilis_DN3330_c0_g1_i1.p1", "Ephydatia_fluviatilis_DN40959_c0_g1_i1.p1", "Ephydatia_fluviatilis_DN43146_c0_g1_i1.p1", "Ephydatia_fluviatilis_DN47053_c0_g1_i1.p…
1342	GO:0009200	deoxyribonucleoside triphosphate metabol...	1	1	0.19	1.0000	Ephydatia_fluviatilis_DN388_c0_g1_i1.p1
1343	GO:0051247	positive regulation of protein metabolic...	11	2	2.08	1.0000	c("Ephydatia_fluviatilis_DN1744_c0_g1_i5.p1", "Ephydatia_fluviatilis_DN47053_c0_g1_i1.p1")
1344	GO:0009201	ribonucleoside triphosphate biosynthetic...	28	5	5.29	1.0000	c("Ephydatia_fluviatilis_DN17147_c0_g1_i1.p1", "Ephydatia_fluviatilis_DN3057_c0_g1_i2.p2", "Ephydatia_fluviatilis_DN3529_c0_g1_i2.p1", "Ephydatia_fluviatilis_DN58907_c0_g1_i1.p1", "Ephydatia_fluviatilis_DN687_c0_g1_i2.p1")
1345	GO:0034030	ribonucleoside bisphosphate biosynthetic...	10	3	1.89	1.0000	c("Ephydatia_fluviatilis_DN2811_c0_g1_i6.p1", "Ephydatia_fluviatilis_DN4234_c0_g1_i1.p1", "Ephydatia_fluviatilis_DN5586_c0_g1_i9.p1")
1346	GO:0051248	negative regulation of protein metabolic...	6	1	1.13	1.0000	Ephydatia_fluviatilis_DN10343_c0_g1_i1.p1
1347	GO:0034032	purine nucleoside bisphosphate metabolic...	16	5	3.02	1.0000	c("Ephydatia_fluviatilis_DN2811_c0_g1_i6.p1", "Ephydatia_fluviatilis_DN3884_c1_g1_i2.p1", "Ephydatia_fluviatilis_DN4234_c0_g1_i1.p1", "Ephydatia_fluviatilis_DN5586_c0_g1_i9.p1", "Ephydatia_fluviatilis_DN636_c0_g1_i2.p1")
1348	GO:0009204	deoxyribonucleoside triphosphate catabol...	1	1	0.19	1.0000	Ephydatia_fluviatilis_DN388_c0_g1_i1.p1
1349	GO:0034033	purine nucleoside bisphosphate biosynthe...	10	3	1.89	1.0000	c("Ephydatia_fluviatilis_DN2811_c0_g1_i6.p1", "Ephydatia_fluviatilis_DN4234_c0_g1_i1.p1", "Ephydatia_fluviatilis_DN5586_c0_g1_i9.p1")
1350	GO:1901068	guanosine-containing compound metabolic ...	6	2	1.13	1.0000	c("Ephydatia_fluviatilis_DN1272_c0_g1_i13.p1", "Ephydatia_fluviatilis_DN4559_c0_g1_i2.p1")
1351	GO:0009205	purine ribonucleoside triphosphate metab...	35	6	6.62	1.0000	c("Ephydatia_fluviatilis_DN1272_c0_g1_i13.p1", "Ephydatia_fluviatilis_DN17147_c0_g1_i1.p1", "Ephydatia_fluviatilis_DN3057_c0_g1_i2.p2", "Ephydatia_fluviatilis_DN3529_c0_g1_i2.p1", "Ephydatia_fluviatilis_DN58907_c0_g1_i1.p1", "Ephydatia_fluviatilis_DN687_c0_g1_i2.p1")
1352	GO:0009206	purine ribonucleoside triphosphate biosy...	27	5	5.1	1.0000	c("Ephydatia_fluviatilis_DN17147_c0_g1_i1.p1", "Ephydatia_fluviatilis_DN3057_c0_g1_i2.p2", "Ephydatia_fluviatilis_DN3529_c0_g1_i2.p1", "Ephydatia_fluviatilis_DN58907_c0_g1_i1.p1", "Ephydatia_fluviatilis_DN687_c0_g1_i2.p1")
1353	GO:0051234	establishment of localization	938	128	177.31	1.0000	c("Ephydatia_fluviatilis_DN10083_c0_g1_i1.p1", "Ephydatia_fluviatilis_DN1018_c0_g1_i1.p1", "Ephydatia_fluviatilis_DN1036_c0_g1_i10.p1", "Ephydatia_fluviatilis_DN10407_c0_g1_i1.p2", "Ephydatia_fluviatilis_DN10734_c0_g1_i3.p1", "Ephydatia_fluviatilis_DN11079_c0_g1_i2.p1", "Ephydatia_fluviatilis_DN11092_c0_g1_i1.p1", "Ephydatia_fluviatilis_DN11092_c0_g1_i3.p1", "Ephydatia_fluviatilis_DN1127_c0_g1_i1…
1354	GO:0051235	maintenance of location	6	1	1.13	1.0000	Ephydatia_fluviatilis_DN59003_c0_g1_i1.p1
1355	GO:0051236	establishment of RNA localization	12	7	2.27	1.0000	c("Ephydatia_fluviatilis_DN10407_c0_g1_i1.p2", "Ephydatia_fluviatilis_DN16476_c0_g1_i5.p1", "Ephydatia_fluviatilis_DN40326_c0_g1_i1.p1", "Ephydatia_fluviatilis_DN4199_c0_g1_i1.p1", "Ephydatia_fluviatilis_DN5659_c0_g1_i2.p2", "Ephydatia_fluviatilis_DN6429_c0_g1_i1.p1", "Ephydatia_fluviatilis_DN8614_c0_g1_i1.p1")
1356	GO:0098609	cell-cell adhesion	44	1	8.32	1.0000	Ephydatia_fluviatilis_DN8192_c0_g1_i1.p1
1357	GO:0006790	sulfur compound metabolic process	51	19	9.64	1.0000	c("Ephydatia_fluviatilis_DN1742_c0_g1_i5.p1", "Ephydatia_fluviatilis_DN2030_c0_g1_i1.p1", "Ephydatia_fluviatilis_DN2392_c0_g1_i11.p1", "Ephydatia_fluviatilis_DN2392_c0_g1_i8.p1", "Ephydatia_fluviatilis_DN2392_c0_g1_i9.p1", "Ephydatia_fluviatilis_DN2543_c0_g1_i3.p1", "Ephydatia_fluviatilis_DN2769_c0_g1_i1.p1", "Ephydatia_fluviatilis_DN29761_c0_g1_i1.p1", "Ephydatia_fluviatilis_DN3474_c0_g1_i1.p1",…
1358	GO:0051239	regulation of multicellular organismal p...	8	1	1.51	1.0000	Ephydatia_fluviatilis_DN6360_c0_g1_i9.p1
1359	GO:0006793	phosphorus metabolic process	1119	107	211.52	1.0000	c("Ephydatia_fluviatilis_DN1016_c0_g1_i5.p1", "Ephydatia_fluviatilis_DN1034_c0_g1_i1.p1", "Ephydatia_fluviatilis_DN10685_c0_g1_i3.p1", "Ephydatia_fluviatilis_DN10712_c0_g1_i5.p1", "Ephydatia_fluviatilis_DN10869_c0_g1_i3.p1", "Ephydatia_fluviatilis_DN1145_c0_g1_i1.p1", "Ephydatia_fluviatilis_DN11992_c0_g1_i1.p1", "Ephydatia_fluviatilis_DN1210_c0_g1_i7.p1", "Ephydatia_fluviatilis_DN1210_c0_g3_i1.p1…
1360	GO:1901292	nucleoside phosphate catabolic process	15	2	2.84	1.0000	c("Ephydatia_fluviatilis_DN17147_c0_g1_i1.p1", "Ephydatia_fluviatilis_DN388_c0_g1_i1.p1")
1361	GO:0032501	multicellular organismal process	47	7	8.88	1.0000	c("Ephydatia_fluviatilis_DN1073_c0_g1_i4.p1", "Ephydatia_fluviatilis_DN11712_c0_g1_i1.p1", "Ephydatia_fluviatilis_DN12093_c0_g1_i2.p1", "Ephydatia_fluviatilis_DN2108_c0_g1_i2.p1", "Ephydatia_fluviatilis_DN3306_c0_g1_i1.p1", "Ephydatia_fluviatilis_DN6360_c0_g1_i9.p1", "Ephydatia_fluviatilis_DN9303_c0_g1_i3.p1")
1362	GO:1901293	nucleoside phosphate biosynthetic proces...	82	21	15.5	1.0000	c("Ephydatia_fluviatilis_DN17147_c0_g1_i1.p1", "Ephydatia_fluviatilis_DN17874_c0_g1_i2.p2", "Ephydatia_fluviatilis_DN2116_c0_g1_i1.p1", "Ephydatia_fluviatilis_DN2376_c0_g1_i3.p1", "Ephydatia_fluviatilis_DN2376_c0_g1_i4.p1", "Ephydatia_fluviatilis_DN2811_c0_g1_i6.p1", "Ephydatia_fluviatilis_DN3057_c0_g1_i2.p2", "Ephydatia_fluviatilis_DN3529_c0_g1_i2.p1", "Ephydatia_fluviatilis_DN3871_c0_g1_i1.p1",…
1363	GO:0032502	developmental process	54	9	10.21	1.0000	c("Ephydatia_fluviatilis_DN1073_c0_g1_i4.p1", "Ephydatia_fluviatilis_DN113_c0_g1_i2.p1", "Ephydatia_fluviatilis_DN11712_c0_g1_i1.p1", "Ephydatia_fluviatilis_DN12093_c0_g1_i2.p1", "Ephydatia_fluviatilis_DN1976_c0_g1_i2.p1", "Ephydatia_fluviatilis_DN2108_c0_g1_i2.p1", "Ephydatia_fluviatilis_DN3306_c0_g1_i1.p1", "Ephydatia_fluviatilis_DN9274_c0_g1_i4.p1", "Ephydatia_fluviatilis_DN9303_c0_g1_i3.p1")
1364	GO:0034220	ion transmembrane transport	96	11	18.15	1.0000	c("Ephydatia_fluviatilis_DN1180_c0_g1_i10.p1", "Ephydatia_fluviatilis_DN1180_c0_g1_i4.p1", "Ephydatia_fluviatilis_DN1180_c0_g1_i7.p1", "Ephydatia_fluviatilis_DN1470_c0_g1_i5.p1", "Ephydatia_fluviatilis_DN29237_c0_g1_i1.p1", "Ephydatia_fluviatilis_DN3057_c0_g1_i2.p2", "Ephydatia_fluviatilis_DN3529_c0_g1_i2.p1", "Ephydatia_fluviatilis_DN58907_c0_g1_i1.p1", "Ephydatia_fluviatilis_DN599_c0_g1_i3.p1",…
1365	GO:0032504	multicellular organism reproduction	3	1	0.57	1.0000	Ephydatia_fluviatilis_DN1073_c0_g1_i4.p1
1366	GO:0042133	neurotransmitter metabolic process	6	2	1.13	1.0000	c("Ephydatia_fluviatilis_DN40446_c0_g1_i1.p1", "Ephydatia_fluviatilis_DN946_c0_g1_i3.p1")
1367	GO:0071495	cellular response to endogenous stimulus	9	2	1.7	1.0000	c("Ephydatia_fluviatilis_DN113_c0_g1_i2.p1", "Ephydatia_fluviatilis_DN1976_c0_g1_i2.p1")
1368	GO:0030178	negative regulation of Wnt signaling pat...	2	1	0.38	1.0000	Ephydatia_fluviatilis_DN9693_c0_g1_i5.p1
1369	GO:0042135	neurotransmitter catabolic process	2	1	0.38	1.0000	Ephydatia_fluviatilis_DN40446_c0_g1_i1.p1
1370	GO:0071496	cellular response to external stimulus	1	1	0.19	1.0000	Ephydatia_fluviatilis_DN59403_c0_g1_i1.p1
1371	GO:0042136	neurotransmitter biosynthetic process	3	1	0.57	1.0000	Ephydatia_fluviatilis_DN946_c0_g1_i3.p1
1372	GO:0043207	response to external biotic stimulus	35	3	6.62	1.0000	c("Ephydatia_fluviatilis_DN4867_c0_g1_i4.p1", "Ephydatia_fluviatilis_DN5960_c0_g1_i1.p1", "Ephydatia_fluviatilis_DN6360_c0_g1_i9.p1")
1373	GO:0045141	meiotic telomere clustering	1	1	0.19	1.0000	Ephydatia_fluviatilis_DN18243_c0_g1_i3.p1
1374	GO:1902750	negative regulation of cell cycle G2/M p...	2	1	0.38	1.0000	Ephydatia_fluviatilis_DN8620_c0_g1_i1.p1
1375	GO:0045143	homologous chromosome segregation	3	2	0.57	1.0000	c("Ephydatia_fluviatilis_DN18243_c0_g1_i3.p1", "Ephydatia_fluviatilis_DN5815_c1_g1_i1.p1")
1376	GO:1901070	guanosine-containing compound biosynthet...	5	1	0.95	1.0000	Ephydatia_fluviatilis_DN4559_c0_g1_i2.p1
1377	GO:0009790	embryo development	2	1	0.38	1.0000	Ephydatia_fluviatilis_DN12093_c0_g1_i2.p1
1378	GO:0071501	cellular response to sterol depletion	1	1	0.19	1.0000	Ephydatia_fluviatilis_DN1783_c0_g1_i5.p1
1379	GO:0031399	regulation of protein modification proce...	16	1	3.02	1.0000	Ephydatia_fluviatilis_DN47053_c0_g1_i1.p1
1380	GO:0030111	regulation of Wnt signaling pathway	4	1	0.76	1.0000	Ephydatia_fluviatilis_DN9693_c0_g1_i5.p1
1381	GO:0019941	modification-dependent protein catabolic...	97	20	18.34	1.0000	c("Ephydatia_fluviatilis_DN10728_c0_g1_i1.p2", "Ephydatia_fluviatilis_DN10787_c0_g1_i2.p1", "Ephydatia_fluviatilis_DN11712_c0_g1_i1.p1", "Ephydatia_fluviatilis_DN1717_c0_g1_i1.p1", "Ephydatia_fluviatilis_DN1942_c0_g1_i1.p1", "Ephydatia_fluviatilis_DN2122_c0_g1_i1.p1", "Ephydatia_fluviatilis_DN21546_c0_g1_i1.p1", "Ephydatia_fluviatilis_DN3476_c0_g1_i1.p1", "Ephydatia_fluviatilis_DN3677_c0_g1_i4.p1…
1382	GO:0045132	meiotic chromosome segregation	6	2	1.13	1.0000	c("Ephydatia_fluviatilis_DN18243_c0_g1_i3.p1", "Ephydatia_fluviatilis_DN5815_c1_g1_i1.p1")
1383	GO:0034243	regulation of transcription elongation f...	2	1	0.38	1.0000	Ephydatia_fluviatilis_DN46955_c0_g1_i1.p1
1384	GO:0034248	regulation of cellular amide metabolic p...	15	10	2.84	1.0000	c("Ephydatia_fluviatilis_DN10343_c0_g1_i1.p1", "Ephydatia_fluviatilis_DN13664_c0_g1_i1.p1", "Ephydatia_fluviatilis_DN1744_c0_g1_i5.p1", "Ephydatia_fluviatilis_DN29673_c0_g1_i1.p1", "Ephydatia_fluviatilis_DN40959_c0_g1_i1.p1", "Ephydatia_fluviatilis_DN43146_c0_g1_i1.p1", "Ephydatia_fluviatilis_DN5475_c0_g1_i2.p1", "Ephydatia_fluviatilis_DN5825_c0_g1_i1.p1", "Ephydatia_fluviatilis_DN682_c0_g1_i3.p2…
1385	GO:0034249	negative regulation of cellular amide me...	3	1	0.57	1.0000	Ephydatia_fluviatilis_DN10343_c0_g1_i1.p1
1386	GO:0006760	folic acid-containing compound metabolic...	5	1	0.95	1.0000	Ephydatia_fluviatilis_DN946_c0_g1_i3.p1
1387	GO:1901264	carbohydrate derivative transport	4	2	0.76	1.0000	c("Ephydatia_fluviatilis_DN2921_c0_g1_i1.p1", "Ephydatia_fluviatilis_DN34266_c0_g1_i1.p1")
1388	GO:0006766	vitamin metabolic process	5	4	0.95	1.0000	c("Ephydatia_fluviatilis_DN1029_c1_g1_i1.p1", "Ephydatia_fluviatilis_DN2676_c0_g1_i1.p1", "Ephydatia_fluviatilis_DN4398_c0_g1_i1.p1", "Ephydatia_fluviatilis_DN58869_c0_g1_i1.p1")
1389	GO:0006767	water-soluble vitamin metabolic process	3	2	0.57	1.0000	c("Ephydatia_fluviatilis_DN2676_c0_g1_i1.p1", "Ephydatia_fluviatilis_DN58869_c0_g1_i1.p1")
1390	GO:0019932	second-messenger-mediated signaling	4	1	0.76	1.0000	Ephydatia_fluviatilis_DN1646_c0_g1_i10.p1
1391	GO:0000725	recombinational repair	7	2	1.32	1.0000	c("Ephydatia_fluviatilis_DN10755_c1_g1_i5.p1", "Ephydatia_fluviatilis_DN4843_c0_g1_i2.p1")
1392	GO:0000726	non-recombinational repair	2	2	0.38	1.0000	c("Ephydatia_fluviatilis_DN2452_c0_g1_i2.p1", "Ephydatia_fluviatilis_DN46661_c0_g1_i1.p1")
1393	GO:0030149	sphingolipid catabolic process	12	4	2.27	1.0000	c("Ephydatia_fluviatilis_DN199_c0_g1_i4.p1", "Ephydatia_fluviatilis_DN850_c0_g1_i14.p1", "Ephydatia_fluviatilis_DN850_c0_g1_i20.p1", "Ephydatia_fluviatilis_DN850_c0_g1_i4.p1")
1394	GO:0002262	myeloid cell homeostasis	1	1	0.19	1.0000	Ephydatia_fluviatilis_DN9303_c0_g1_i3.p1
1395	GO:2000765	regulation of cytoplasmic translation	3	3	0.57	1.0000	c("Ephydatia_fluviatilis_DN29673_c0_g1_i1.p1", "Ephydatia_fluviatilis_DN40959_c0_g1_i1.p1", "Ephydatia_fluviatilis_DN5475_c0_g1_i2.p1")
1396	GO:0000966	RNA 5'-end processing	2	2	0.38	1.0000	c("Ephydatia_fluviatilis_DN7576_c0_g1_i4.p1", "Ephydatia_fluviatilis_DN875_c0_g1_i5.p1")
1397	GO:0006753	nucleoside phosphate metabolic process	102	25	19.28	1.0000	c("Ephydatia_fluviatilis_DN1272_c0_g1_i13.p1", "Ephydatia_fluviatilis_DN17147_c0_g1_i1.p1", "Ephydatia_fluviatilis_DN17874_c0_g1_i2.p2", "Ephydatia_fluviatilis_DN2116_c0_g1_i1.p1", "Ephydatia_fluviatilis_DN2376_c0_g1_i3.p1", "Ephydatia_fluviatilis_DN2376_c0_g1_i4.p1", "Ephydatia_fluviatilis_DN2811_c0_g1_i6.p1", "Ephydatia_fluviatilis_DN3057_c0_g1_i2.p2", "Ephydatia_fluviatilis_DN3529_c0_g1_i2.p1"…
1398	GO:0006754	ATP biosynthetic process	23	5	4.35	1.0000	c("Ephydatia_fluviatilis_DN17147_c0_g1_i1.p1", "Ephydatia_fluviatilis_DN3057_c0_g1_i2.p2", "Ephydatia_fluviatilis_DN3529_c0_g1_i2.p1", "Ephydatia_fluviatilis_DN58907_c0_g1_i1.p1", "Ephydatia_fluviatilis_DN687_c0_g1_i2.p1")
1399	GO:0006757	ATP generation from ADP	12	1	2.27	1.0000	Ephydatia_fluviatilis_DN17147_c0_g1_i1.p1
1400	GO:0006991	response to sterol depletion	1	1	0.19	1.0000	Ephydatia_fluviatilis_DN1783_c0_g1_i5.p1
1401	GO:0006996	organelle organization	311	76	58.79	1.0000	c("Ephydatia_fluviatilis_DN10069_c0_g1_i2.p1", "Ephydatia_fluviatilis_DN10157_c0_g1_i12.p1", "Ephydatia_fluviatilis_DN10488_c0_g1_i1.p1", "Ephydatia_fluviatilis_DN10734_c0_g1_i3.p1", "Ephydatia_fluviatilis_DN10956_c0_g1_i4.p1", "Ephydatia_fluviatilis_DN11711_c0_g1_i1.p1", "Ephydatia_fluviatilis_DN12414_c0_g1_i3.p1", "Ephydatia_fluviatilis_DN13014_c0_g1_i2.p1", "Ephydatia_fluviatilis_DN13529_c0_g1…
1402	GO:0031365	N-terminal protein amino acid modificati...	2	2	0.38	1.0000	c("Ephydatia_fluviatilis_DN2180_c0_g1_i2.p1", "Ephydatia_fluviatilis_DN52980_c0_g1_i1.p1")
1403	GO:0006997	nucleus organization	1	1	0.19	1.0000	Ephydatia_fluviatilis_DN47053_c0_g1_i1.p1
1404	GO:0006998	nuclear envelope organization	1	1	0.19	1.0000	Ephydatia_fluviatilis_DN47053_c0_g1_i1.p1
1405	GO:0002252	immune effector process	33	2	6.24	1.0000	c("Ephydatia_fluviatilis_DN4867_c0_g1_i4.p1", "Ephydatia_fluviatilis_DN6360_c0_g1_i9.p1")
1406	GO:0048583	regulation of response to stimulus	84	10	15.88	1.0000	c("Ephydatia_fluviatilis_DN113_c0_g1_i2.p1", "Ephydatia_fluviatilis_DN1976_c0_g1_i2.p1", "Ephydatia_fluviatilis_DN3179_c0_g1_i5.p1", "Ephydatia_fluviatilis_DN5784_c0_g1_i10.p1", "Ephydatia_fluviatilis_DN59403_c0_g1_i1.p1", "Ephydatia_fluviatilis_DN6048_c0_g1_i1.p1", "Ephydatia_fluviatilis_DN6360_c0_g1_i9.p1", "Ephydatia_fluviatilis_DN8461_c0_g1_i1.p1", "Ephydatia_fluviatilis_DN9327_c0_g1_i3.p1", …
1407	GO:0048584	positive regulation of response to stimu...	23	3	4.35	1.0000	c("Ephydatia_fluviatilis_DN5784_c0_g1_i10.p1", "Ephydatia_fluviatilis_DN6048_c0_g1_i1.p1", "Ephydatia_fluviatilis_DN9327_c0_g1_i3.p1")
1408	GO:0048585	negative regulation of response to stimu...	14	4	2.65	1.0000	c("Ephydatia_fluviatilis_DN113_c0_g1_i2.p1", "Ephydatia_fluviatilis_DN1976_c0_g1_i2.p1", "Ephydatia_fluviatilis_DN59403_c0_g1_i1.p1", "Ephydatia_fluviatilis_DN9693_c0_g1_i5.p1")
1409	GO:0010876	lipid localization	52	8	9.83	1.0000	c("Ephydatia_fluviatilis_DN168_c0_g1_i1.p1", "Ephydatia_fluviatilis_DN19319_c0_g1_i4.p1", "Ephydatia_fluviatilis_DN2291_c0_g1_i1.p1", "Ephydatia_fluviatilis_DN409_c0_g1_i12.p1", "Ephydatia_fluviatilis_DN409_c0_g1_i2.p1", "Ephydatia_fluviatilis_DN409_c0_g1_i9.p1", "Ephydatia_fluviatilis_DN500_c0_g1_i3.p1", "Ephydatia_fluviatilis_DN59003_c0_g1_i1.p1")
1410	GO:0030097	hemopoiesis	2	1	0.38	1.0000	Ephydatia_fluviatilis_DN9303_c0_g1_i3.p1
1411	GO:0006775	fat-soluble vitamin metabolic process	2	2	0.38	1.0000	c("Ephydatia_fluviatilis_DN1029_c1_g1_i1.p1", "Ephydatia_fluviatilis_DN4398_c0_g1_i1.p1")
1412	GO:0030099	myeloid cell differentiation	1	1	0.19	1.0000	Ephydatia_fluviatilis_DN9303_c0_g1_i3.p1
1413	GO:0009991	response to extracellular stimulus	7	1	1.32	1.0000	Ephydatia_fluviatilis_DN59403_c0_g1_i1.p1
1414	GO:0006778	porphyrin-containing compound metabolic ...	4	2	0.76	1.0000	c("Ephydatia_fluviatilis_DN34742_c0_g1_i1.p1", "Ephydatia_fluviatilis_DN53238_c0_g1_i1.p1")
1415	GO:0006779	porphyrin-containing compound biosynthet...	4	2	0.76	1.0000	c("Ephydatia_fluviatilis_DN34742_c0_g1_i1.p1", "Ephydatia_fluviatilis_DN53238_c0_g1_i1.p1")
1416	GO:1902749	regulation of cell cycle G2/M phase tran...	4	1	0.76	1.0000	Ephydatia_fluviatilis_DN8620_c0_g1_i1.p1
1417	GO:0006720	isoprenoid metabolic process	8	4	1.51	1.0000	c("Ephydatia_fluviatilis_DN1667_c1_g1_i2.p1", "Ephydatia_fluviatilis_DN2734_c0_g1_i2.p1", "Ephydatia_fluviatilis_DN3884_c1_g1_i2.p1", "Ephydatia_fluviatilis_DN4212_c0_g1_i4.p1")
1418	GO:0090329	regulation of DNA-dependent DNA replicat...	1	1	0.19	1.0000	Ephydatia_fluviatilis_DN59911_c0_g1_i1.p1
1419	GO:0006725	cellular aromatic compound metabolic pro...	1249	393	236.1	1.0000	c("Ephydatia_fluviatilis_DN10002_c2_g2_i2.p1", "Ephydatia_fluviatilis_DN10069_c0_g1_i2.p1", "Ephydatia_fluviatilis_DN10143_c0_g1_i1.p1", "Ephydatia_fluviatilis_DN10173_c0_g1_i2.p1", "Ephydatia_fluviatilis_DN10187_c0_g2_i2.p1", "Ephydatia_fluviatilis_DN10368_c0_g1_i2.p1", "Ephydatia_fluviatilis_DN10378_c0_g1_i3.p1", "Ephydatia_fluviatilis_DN10394_c0_g1_i1.p1", "Ephydatia_fluviatilis_DN10485_c0_g1_…
1420	GO:0048522	positive regulation of cellular process	69	11	13.04	1.0000	c("Ephydatia_fluviatilis_DN13664_c0_g1_i1.p1", "Ephydatia_fluviatilis_DN1744_c0_g1_i5.p1", "Ephydatia_fluviatilis_DN1783_c0_g1_i5.p1", "Ephydatia_fluviatilis_DN2108_c0_g1_i2.p1", "Ephydatia_fluviatilis_DN30557_c0_g1_i1.p1", "Ephydatia_fluviatilis_DN46917_c0_g1_i1.p1", "Ephydatia_fluviatilis_DN46955_c0_g1_i1.p1", "Ephydatia_fluviatilis_DN47053_c0_g1_i1.p1", "Ephydatia_fluviatilis_DN5784_c0_g1_i10.…
1421	GO:0048523	negative regulation of cellular process	61	11	11.53	1.0000	c("Ephydatia_fluviatilis_DN10343_c0_g1_i1.p1", "Ephydatia_fluviatilis_DN113_c0_g1_i2.p1", "Ephydatia_fluviatilis_DN1976_c0_g1_i2.p1", "Ephydatia_fluviatilis_DN2844_c0_g1_i1.p1", "Ephydatia_fluviatilis_DN34377_c0_g1_i1.p1", "Ephydatia_fluviatilis_DN59403_c0_g1_i1.p1", "Ephydatia_fluviatilis_DN59911_c0_g1_i1.p1", "Ephydatia_fluviatilis_DN6029_c0_g1_i1.p1", "Ephydatia_fluviatilis_DN7388_c0_g1_i1.p2"…
1422	GO:1900363	regulation of mRNA polyadenylation	1	1	0.19	1.0000	Ephydatia_fluviatilis_DN34377_c0_g1_i1.p1
1423	GO:0010817	regulation of hormone levels	1	1	0.19	1.0000	Ephydatia_fluviatilis_DN2108_c0_g1_i2.p1
1424	GO:0071426	ribonucleoprotein complex export from nu...	9	6	1.7	1.0000	c("Ephydatia_fluviatilis_DN10407_c0_g1_i1.p2", "Ephydatia_fluviatilis_DN16476_c0_g1_i5.p1", "Ephydatia_fluviatilis_DN40326_c0_g1_i1.p1", "Ephydatia_fluviatilis_DN4199_c0_g1_i1.p1", "Ephydatia_fluviatilis_DN5659_c0_g1_i2.p2", "Ephydatia_fluviatilis_DN6429_c0_g1_i1.p1")
1425	GO:0071427	mRNA-containing ribonucleoprotein comple...	6	3	1.13	1.0000	c("Ephydatia_fluviatilis_DN10407_c0_g1_i1.p2", "Ephydatia_fluviatilis_DN16476_c0_g1_i5.p1", "Ephydatia_fluviatilis_DN40326_c0_g1_i1.p1")
1426	GO:0071428	rRNA-containing ribonucleoprotein comple...	3	2	0.57	1.0000	c("Ephydatia_fluviatilis_DN4199_c0_g1_i1.p1", "Ephydatia_fluviatilis_DN6429_c0_g1_i1.p1")
1427	GO:0044821	meiotic telomere tethering at nuclear pe...	1	1	0.19	1.0000	Ephydatia_fluviatilis_DN18243_c0_g1_i3.p1
1428	GO:0032446	protein modification by small protein co...	105	10	19.85	1.0000	c("Ephydatia_fluviatilis_DN15300_c0_g1_i1.p1", "Ephydatia_fluviatilis_DN1581_c2_g1_i2.p1", "Ephydatia_fluviatilis_DN26819_c0_g1_i1.p1", "Ephydatia_fluviatilis_DN3637_c0_g1_i1.p1", "Ephydatia_fluviatilis_DN3888_c0_g1_i1.p1", "Ephydatia_fluviatilis_DN42487_c0_g1_i1.p1", "Ephydatia_fluviatilis_DN6214_c0_g1_i4.p1", "Ephydatia_fluviatilis_DN6637_c0_g1_i10.p1", "Ephydatia_fluviatilis_DN6637_c0_g1_i8.p1…
1429	GO:0006950	response to stress	238	61	44.99	1.0000	c("Ephydatia_fluviatilis_DN10002_c2_g2_i2.p1", "Ephydatia_fluviatilis_DN10173_c0_g1_i2.p1", "Ephydatia_fluviatilis_DN1056_c0_g1_i1.p1", "Ephydatia_fluviatilis_DN10673_c0_g1_i1.p1", "Ephydatia_fluviatilis_DN10755_c1_g1_i5.p1", "Ephydatia_fluviatilis_DN11010_c0_g1_i1.p1", "Ephydatia_fluviatilis_DN11010_c0_g1_i4.p1", "Ephydatia_fluviatilis_DN11137_c0_g1_i1.p1", "Ephydatia_fluviatilis_DN11939_c0_g1_i…
1430	GO:0048513	animal organ development	4	3	0.76	1.0000	c("Ephydatia_fluviatilis_DN2108_c0_g1_i2.p1", "Ephydatia_fluviatilis_DN3306_c0_g1_i1.p1", "Ephydatia_fluviatilis_DN9303_c0_g1_i3.p1")
1431	GO:0006952	defense response	39	3	7.37	1.0000	c("Ephydatia_fluviatilis_DN4867_c0_g1_i4.p1", "Ephydatia_fluviatilis_DN5960_c0_g1_i1.p1", "Ephydatia_fluviatilis_DN6360_c0_g1_i9.p1")
1432	GO:0048515	spermatid differentiation	1	1	0.19	1.0000	Ephydatia_fluviatilis_DN1073_c0_g1_i4.p1
1433	GO:0031323	regulation of cellular metabolic process	298	61	56.33	1.0000	c("Ephydatia_fluviatilis_DN10187_c0_g2_i2.p1", "Ephydatia_fluviatilis_DN10343_c0_g1_i1.p1", "Ephydatia_fluviatilis_DN10485_c0_g1_i2.p1", "Ephydatia_fluviatilis_DN113_c0_g1_i2.p1", "Ephydatia_fluviatilis_DN12979_c0_g1_i1.p1", "Ephydatia_fluviatilis_DN13664_c0_g1_i1.p1", "Ephydatia_fluviatilis_DN1378_c1_g1_i1.p1", "Ephydatia_fluviatilis_DN16375_c0_g1_i2.p1", "Ephydatia_fluviatilis_DN1744_c0_g1_i5.p…
1434	GO:0006955	immune response	14	1	2.65	1.0000	Ephydatia_fluviatilis_DN6360_c0_g1_i9.p1
1435	GO:0031324	negative regulation of cellular metaboli...	23	5	4.35	1.0000	c("Ephydatia_fluviatilis_DN10343_c0_g1_i1.p1", "Ephydatia_fluviatilis_DN2844_c0_g1_i1.p1", "Ephydatia_fluviatilis_DN34377_c0_g1_i1.p1", "Ephydatia_fluviatilis_DN59911_c0_g1_i1.p1", "Ephydatia_fluviatilis_DN6029_c0_g1_i1.p1")
1436	GO:0048518	positive regulation of biological proces...	74	11	13.99	1.0000	c("Ephydatia_fluviatilis_DN13664_c0_g1_i1.p1", "Ephydatia_fluviatilis_DN1744_c0_g1_i5.p1", "Ephydatia_fluviatilis_DN1783_c0_g1_i5.p1", "Ephydatia_fluviatilis_DN2108_c0_g1_i2.p1", "Ephydatia_fluviatilis_DN30557_c0_g1_i1.p1", "Ephydatia_fluviatilis_DN46917_c0_g1_i1.p1", "Ephydatia_fluviatilis_DN46955_c0_g1_i1.p1", "Ephydatia_fluviatilis_DN47053_c0_g1_i1.p1", "Ephydatia_fluviatilis_DN5784_c0_g1_i10.…
1437	GO:0031325	positive regulation of cellular metaboli...	28	7	5.29	1.0000	c("Ephydatia_fluviatilis_DN13664_c0_g1_i1.p1", "Ephydatia_fluviatilis_DN1744_c0_g1_i5.p1", "Ephydatia_fluviatilis_DN1783_c0_g1_i5.p1", "Ephydatia_fluviatilis_DN2108_c0_g1_i2.p1", "Ephydatia_fluviatilis_DN30557_c0_g1_i1.p1", "Ephydatia_fluviatilis_DN46955_c0_g1_i1.p1", "Ephydatia_fluviatilis_DN47053_c0_g1_i1.p1")
1438	GO:0048519	negative regulation of biological proces...	111	25	20.98	1.0000	c("Ephydatia_fluviatilis_DN10343_c0_g1_i1.p1", "Ephydatia_fluviatilis_DN113_c0_g1_i2.p1", "Ephydatia_fluviatilis_DN15315_c0_g1_i2.p1", "Ephydatia_fluviatilis_DN1901_c0_g1_i1.p1", "Ephydatia_fluviatilis_DN1976_c0_g1_i2.p1", "Ephydatia_fluviatilis_DN2054_c0_g1_i1.p1", "Ephydatia_fluviatilis_DN26768_c0_g1_i2.p1", "Ephydatia_fluviatilis_DN2844_c0_g1_i1.p1", "Ephydatia_fluviatilis_DN2876_c1_g1_i7.p1",…
1439	GO:0031326	regulation of cellular biosynthetic proc...	262	55	49.53	1.0000	c("Ephydatia_fluviatilis_DN10187_c0_g2_i2.p1", "Ephydatia_fluviatilis_DN10343_c0_g1_i1.p1", "Ephydatia_fluviatilis_DN10485_c0_g1_i2.p1", "Ephydatia_fluviatilis_DN113_c0_g1_i2.p1", "Ephydatia_fluviatilis_DN12979_c0_g1_i1.p1", "Ephydatia_fluviatilis_DN13664_c0_g1_i1.p1", "Ephydatia_fluviatilis_DN1378_c1_g1_i1.p1", "Ephydatia_fluviatilis_DN16375_c0_g1_i2.p1", "Ephydatia_fluviatilis_DN1744_c0_g1_i5.p…
1440	GO:0031327	negative regulation of cellular biosynth...	19	4	3.59	1.0000	c("Ephydatia_fluviatilis_DN10343_c0_g1_i1.p1", "Ephydatia_fluviatilis_DN2844_c0_g1_i1.p1", "Ephydatia_fluviatilis_DN59911_c0_g1_i1.p1", "Ephydatia_fluviatilis_DN6029_c0_g1_i1.p1")
1441	GO:0031328	positive regulation of cellular biosynth...	13	5	2.46	1.0000	c("Ephydatia_fluviatilis_DN1744_c0_g1_i5.p1", "Ephydatia_fluviatilis_DN1783_c0_g1_i5.p1", "Ephydatia_fluviatilis_DN2108_c0_g1_i2.p1", "Ephydatia_fluviatilis_DN30557_c0_g1_i1.p1", "Ephydatia_fluviatilis_DN46955_c0_g1_i1.p1")
1442	GO:0031329	regulation of cellular catabolic process	6	1	1.13	1.0000	Ephydatia_fluviatilis_DN34377_c0_g1_i1.p1
1443	GO:0006743	ubiquinone metabolic process	2	1	0.38	1.0000	Ephydatia_fluviatilis_DN4417_c0_g1_i2.p1
1444	GO:0019856	pyrimidine nucleobase biosynthetic proce...	6	3	1.13	1.0000	c("Ephydatia_fluviatilis_DN2069_c0_g1_i1.p1", "Ephydatia_fluviatilis_DN8219_c0_g1_i1.p1", "Ephydatia_fluviatilis_DN9377_c0_g1_i2.p1")
1445	GO:0018193	peptidyl-amino acid modification	70	28	13.23	1.0000	c("Ephydatia_fluviatilis_DN1633_c0_g1_i1.p1", "Ephydatia_fluviatilis_DN1638_c0_g3_i1.p1", "Ephydatia_fluviatilis_DN1666_c0_g1_i2.p1", "Ephydatia_fluviatilis_DN1956_c0_g1_i4.p1", "Ephydatia_fluviatilis_DN2180_c0_g1_i2.p1", "Ephydatia_fluviatilis_DN273_c0_g1_i5.p1", "Ephydatia_fluviatilis_DN273_c0_g1_i8.p1", "Ephydatia_fluviatilis_DN29673_c0_g1_i1.p1", "Ephydatia_fluviatilis_DN29761_c0_g1_i1.p1", "…
1446	GO:0097659	nucleic acid-templated transcription	311	64	58.79	1.0000	c("Ephydatia_fluviatilis_DN10187_c0_g2_i2.p1", "Ephydatia_fluviatilis_DN10485_c0_g1_i2.p1", "Ephydatia_fluviatilis_DN113_c0_g1_i2.p1", "Ephydatia_fluviatilis_DN12979_c0_g1_i1.p1", "Ephydatia_fluviatilis_DN1378_c1_g1_i1.p1", "Ephydatia_fluviatilis_DN13839_c0_g1_i1.p1", "Ephydatia_fluviatilis_DN14825_c0_g1_i1.p1", "Ephydatia_fluviatilis_DN1510_c0_g1_i1.p2", "Ephydatia_fluviatilis_DN1510_c0_g1_i3.p3…
1447	GO:0018195	peptidyl-arginine modification	8	7	1.51	1.0000	c("Ephydatia_fluviatilis_DN1633_c0_g1_i1.p1", "Ephydatia_fluviatilis_DN1956_c0_g1_i4.p1", "Ephydatia_fluviatilis_DN4166_c0_g1_i1.p1", "Ephydatia_fluviatilis_DN4297_c0_g1_i2.p1", "Ephydatia_fluviatilis_DN58975_c0_g1_i1.p1", "Ephydatia_fluviatilis_DN6340_c0_g1_i12.p1", "Ephydatia_fluviatilis_DN6340_c0_g1_i5.p1")
1448	GO:0044818	mitotic G2/M transition checkpoint	1	1	0.19	1.0000	Ephydatia_fluviatilis_DN8620_c0_g1_i1.p1
1449	GO:0018196	peptidyl-asparagine modification	1	1	0.19	1.0000	Ephydatia_fluviatilis_DN866_c0_g1_i2.p1
1450	GO:0033108	mitochondrial respiratory chain complex ...	5	4	0.95	1.0000	c("Ephydatia_fluviatilis_DN1847_c0_g2_i3.p1", "Ephydatia_fluviatilis_DN2382_c0_g1_i3.p1", "Ephydatia_fluviatilis_DN2601_c0_g1_i1.p3", "Ephydatia_fluviatilis_DN4806_c0_g1_i1.p1")
1451	GO:0018197	peptidyl-aspartic acid modification	3	1	0.57	1.0000	Ephydatia_fluviatilis_DN30113_c0_g1_i1.p1
1452	GO:0006984	ER-nucleus signaling pathway	1	1	0.19	1.0000	Ephydatia_fluviatilis_DN1783_c0_g1_i5.p1
1453	GO:0009967	positive regulation of signal transducti...	18	3	3.4	1.0000	c("Ephydatia_fluviatilis_DN5784_c0_g1_i10.p1", "Ephydatia_fluviatilis_DN6048_c0_g1_i1.p1", "Ephydatia_fluviatilis_DN9327_c0_g1_i3.p1")
1454	GO:0009968	negative regulation of signal transducti...	14	4	2.65	1.0000	c("Ephydatia_fluviatilis_DN113_c0_g1_i2.p1", "Ephydatia_fluviatilis_DN1976_c0_g1_i2.p1", "Ephydatia_fluviatilis_DN59403_c0_g1_i1.p1", "Ephydatia_fluviatilis_DN9693_c0_g1_i5.p1")
1455	GO:0006730	one-carbon metabolic process	2	1	0.38	1.0000	Ephydatia_fluviatilis_DN946_c0_g1_i3.p1
1456	GO:0006732	coenzyme metabolic process	59	18	11.15	1.0000	c("Ephydatia_fluviatilis_DN1272_c0_g1_i13.p1", "Ephydatia_fluviatilis_DN13734_c0_g1_i3.p1", "Ephydatia_fluviatilis_DN17147_c0_g1_i1.p1", "Ephydatia_fluviatilis_DN17874_c0_g1_i2.p2", "Ephydatia_fluviatilis_DN2030_c0_g1_i1.p1", "Ephydatia_fluviatilis_DN2376_c0_g1_i3.p1", "Ephydatia_fluviatilis_DN2376_c0_g1_i4.p1", "Ephydatia_fluviatilis_DN2811_c0_g1_i6.p1", "Ephydatia_fluviatilis_DN3884_c1_g1_i2.p1…
1457	GO:0006733	oxidoreduction coenzyme metabolic proces...	30	7	5.67	1.0000	c("Ephydatia_fluviatilis_DN17147_c0_g1_i1.p1", "Ephydatia_fluviatilis_DN17874_c0_g1_i2.p2", "Ephydatia_fluviatilis_DN2376_c0_g1_i3.p1", "Ephydatia_fluviatilis_DN2376_c0_g1_i4.p1", "Ephydatia_fluviatilis_DN4417_c0_g1_i2.p1", "Ephydatia_fluviatilis_DN47392_c0_g1_i1.p1", "Ephydatia_fluviatilis_DN9485_c0_g1_i1.p1")
1458	GO:0009719	response to endogenous stimulus	9	2	1.7	1.0000	c("Ephydatia_fluviatilis_DN113_c0_g1_i2.p1", "Ephydatia_fluviatilis_DN1976_c0_g1_i2.p1")
1459	GO:0071431	tRNA-containing ribonucleoprotein comple...	1	1	0.19	1.0000	Ephydatia_fluviatilis_DN5659_c0_g1_i2.p2
1460	GO:0048534	hematopoietic or lymphoid organ developm...	2	1	0.38	1.0000	Ephydatia_fluviatilis_DN9303_c0_g1_i3.p1
1461	GO:0006739	NADP metabolic process	8	1	1.51	1.0000	Ephydatia_fluviatilis_DN47392_c0_g1_i1.p1
1462	GO:0051783	regulation of nuclear division	2	2	0.38	1.0000	c("Ephydatia_fluviatilis_DN34575_c0_g1_i1.p1", "Ephydatia_fluviatilis_DN8989_c0_g1_i1.p1")
1463	GO:0015780	nucleotide-sugar transmembrane transport	3	2	0.57	1.0000	c("Ephydatia_fluviatilis_DN2921_c0_g1_i1.p1", "Ephydatia_fluviatilis_DN34266_c0_g1_i1.p1")
1464	GO:0042255	ribosome assembly	3	1	0.57	1.0000	Ephydatia_fluviatilis_DN60348_c0_g1_i1.p1
1465	GO:0097435	supramolecular fiber organization	54	6	10.21	1.0000	c("Ephydatia_fluviatilis_DN10956_c0_g1_i4.p1", "Ephydatia_fluviatilis_DN1558_c0_g1_i12.p1", "Ephydatia_fluviatilis_DN1558_c0_g1_i4.p1", "Ephydatia_fluviatilis_DN29783_c0_g1_i1.p1", "Ephydatia_fluviatilis_DN3205_c0_g1_i2.p1", "Ephydatia_fluviatilis_DN4004_c0_g1_i3.p1")
1466	GO:0015783	GDP-fucose transmembrane transport	1	1	0.19	1.0000	Ephydatia_fluviatilis_DN2921_c0_g1_i1.p1
1467	GO:0031347	regulation of defense response	11	1	2.08	1.0000	Ephydatia_fluviatilis_DN6360_c0_g1_i9.p1
1468	GO:0046785	microtubule polymerization	10	6	1.89	1.0000	c("Ephydatia_fluviatilis_DN10956_c0_g1_i4.p1", "Ephydatia_fluviatilis_DN1558_c0_g1_i12.p1", "Ephydatia_fluviatilis_DN1558_c0_g1_i4.p1", "Ephydatia_fluviatilis_DN29783_c0_g1_i1.p1", "Ephydatia_fluviatilis_DN3205_c0_g1_i2.p1", "Ephydatia_fluviatilis_DN4004_c0_g1_i3.p1")
1469	GO:0009743	response to carbohydrate	1	1	0.19	1.0000	Ephydatia_fluviatilis_DN40677_c0_g1_i1.p1
1470	GO:0009746	response to hexose	1	1	0.19	1.0000	Ephydatia_fluviatilis_DN40677_c0_g1_i1.p1
1471	GO:0009749	response to glucose	1	1	0.19	1.0000	Ephydatia_fluviatilis_DN40677_c0_g1_i1.p1
1472	GO:0031589	cell-substrate adhesion	36	5	6.8	1.0000	c("Ephydatia_fluviatilis_DN1221_c0_g1_i1.p1", "Ephydatia_fluviatilis_DN1221_c0_g1_i6.p1", "Ephydatia_fluviatilis_DN3854_c0_g1_i1.p1", "Ephydatia_fluviatilis_DN5077_c0_g1_i4.p1", "Ephydatia_fluviatilis_DN6397_c0_g1_i1.p1")
1473	GO:0044839	cell cycle G2/M phase transition	4	1	0.76	1.0000	Ephydatia_fluviatilis_DN8620_c0_g1_i1.p1
1474	GO:0009987	cellular process	4418	881	835.12	1.0000	c("Ephydatia_fluviatilis_DN10002_c2_g2_i2.p1", "Ephydatia_fluviatilis_DN10004_c0_g1_i2.p1", "Ephydatia_fluviatilis_DN10069_c0_g1_i2.p1", "Ephydatia_fluviatilis_DN10143_c0_g1_i1.p1", "Ephydatia_fluviatilis_DN10157_c0_g1_i12.p1", "Ephydatia_fluviatilis_DN1016_c0_g1_i5.p1", "Ephydatia_fluviatilis_DN10160_c0_g1_i1.p1", "Ephydatia_fluviatilis_DN10173_c0_g1_i2.p1", "Ephydatia_fluviatilis_DN10187_c0_g2_…
1475	GO:0030072	peptide hormone secretion	1	1	0.19	1.0000	Ephydatia_fluviatilis_DN2108_c0_g1_i2.p1
1476	GO:0006928	movement of cell or subcellular componen...	138	7	26.09	1.0000	c("Ephydatia_fluviatilis_DN16543_c0_g1_i2.p1", "Ephydatia_fluviatilis_DN2581_c0_g1_i1.p1", "Ephydatia_fluviatilis_DN261_c0_g1_i6.p1", "Ephydatia_fluviatilis_DN27610_c1_g1_i3.p1", "Ephydatia_fluviatilis_DN4505_c0_g1_i1.p1", "Ephydatia_fluviatilis_DN6723_c0_g1_i1.p1", "Ephydatia_fluviatilis_DN8459_c0_g1_i1.p1")
1477	GO:0031570	DNA integrity checkpoint	9	3	1.7	1.0000	c("Ephydatia_fluviatilis_DN59911_c0_g1_i1.p1", "Ephydatia_fluviatilis_DN7388_c0_g1_i1.p2", "Ephydatia_fluviatilis_DN8620_c0_g1_i1.p1")
1478	GO:0045017	glycerolipid biosynthetic process	24	11	4.54	1.0000	c("Ephydatia_fluviatilis_DN11992_c0_g1_i1.p1", "Ephydatia_fluviatilis_DN123_c0_g1_i11.p1", "Ephydatia_fluviatilis_DN15002_c0_g1_i1.p1", "Ephydatia_fluviatilis_DN19618_c0_g1_i1.p1", "Ephydatia_fluviatilis_DN2077_c0_g1_i4.p1", "Ephydatia_fluviatilis_DN2077_c0_g1_i9.p1", "Ephydatia_fluviatilis_DN3951_c0_g1_i2.p1", "Ephydatia_fluviatilis_DN46991_c0_g1_i1.p1", "Ephydatia_fluviatilis_DN4943_c0_g1_i3.p1…
1479	GO:0090304	nucleic acid metabolic process	1083	349	204.72	1.0000	c("Ephydatia_fluviatilis_DN10002_c2_g2_i2.p1", "Ephydatia_fluviatilis_DN10069_c0_g1_i2.p1", "Ephydatia_fluviatilis_DN10143_c0_g1_i1.p1", "Ephydatia_fluviatilis_DN10173_c0_g1_i2.p1", "Ephydatia_fluviatilis_DN10187_c0_g2_i2.p1", "Ephydatia_fluviatilis_DN10368_c0_g1_i2.p1", "Ephydatia_fluviatilis_DN10378_c0_g1_i3.p1", "Ephydatia_fluviatilis_DN10394_c0_g1_i1.p1", "Ephydatia_fluviatilis_DN10485_c0_g1_…
1480	GO:0090305	nucleic acid phosphodiester bond hydroly...	6	3	1.13	1.0000	c("Ephydatia_fluviatilis_DN2891_c0_g1_i1.p1", "Ephydatia_fluviatilis_DN3988_c0_g1_i4.p1", "Ephydatia_fluviatilis_DN9093_c0_g1_i3.p1")
1481	GO:0000045	autophagosome assembly	3	0	0.57	1.0000	character(0)
1482	GO:0000079	regulation of cyclin-dependent protein s...	2	0	0.38	1.0000	character(0)
1483	GO:0000122	negative regulation of transcription by ...	2	0	0.38	1.0000	character(0)
1484	GO:0000165	MAPK cascade	4	0	0.76	1.0000	character(0)
1485	GO:0000183	chromatin silencing at rDNA	1	0	0.19	1.0000	character(0)
1486	GO:0000184	nuclear-transcribed mRNA catabolic proce...	4	0	0.76	1.0000	character(0)
1487	GO:0000186	activation of MAPKK activity	1	0	0.19	1.0000	character(0)
1488	GO:0000187	activation of MAPK activity	1	0	0.19	1.0000	character(0)
1489	GO:0000209	protein polyubiquitination	1	0	0.19	1.0000	character(0)
1490	GO:0000266	mitochondrial fission	2	0	0.38	1.0000	character(0)
1491	GO:0000272	polysaccharide catabolic process	4	0	0.76	1.0000	character(0)
1492	GO:0000281	mitotic cytokinesis	4	0	0.76	1.0000	character(0)
1493	GO:0000302	response to reactive oxygen species	1	0	0.19	1.0000	character(0)
1494	GO:0000338	protein deneddylation	2	0	0.38	1.0000	character(0)
1495	GO:0000422	autophagy of mitochondrion	1	0	0.19	1.0000	character(0)
1496	GO:0000712	resolution of meiotic recombination inte...	1	0	0.19	1.0000	character(0)
1497	GO:0000731	DNA synthesis involved in DNA repair	4	0	0.76	1.0000	character(0)
1498	GO:0000768	syncytium formation by plasma membrane f...	3	0	0.57	1.0000	character(0)
1499	GO:0000902	cell morphogenesis	9	0	1.7	1.0000	character(0)
1500	GO:0000910	cytokinesis	8	0	1.51	1.0000	character(0)
1501	GO:0000912	assembly of actomyosin apparatus involve...	1	0	0.19	1.0000	character(0)
1502	GO:0000915	actomyosin contractile ring assembly	1	0	0.19	1.0000	character(0)
1503	GO:0000959	mitochondrial RNA metabolic process	1	0	0.19	1.0000	character(0)
1504	GO:0001101	response to acid chemical	1	0	0.19	1.0000	character(0)
1505	GO:0001188	RNA polymerase I preinitiation complex a...	1	0	0.19	1.0000	character(0)
1506	GO:0001525	angiogenesis	1	0	0.19	1.0000	character(0)
1507	GO:0001539	cilium or flagellum-dependent cell motil...	2	0	0.38	1.0000	character(0)
1508	GO:0001568	blood vessel development	1	0	0.19	1.0000	character(0)
1509	GO:0001666	response to hypoxia	1	0	0.19	1.0000	character(0)
1510	GO:0001736	establishment of planar polarity	2	0	0.38	1.0000	character(0)
1511	GO:0001738	morphogenesis of a polarized epithelium	2	0	0.38	1.0000	character(0)
1512	GO:0001765	membrane raft assembly	2	0	0.38	1.0000	character(0)
1513	GO:0001818	negative regulation of cytokine producti...	2	0	0.38	1.0000	character(0)
1514	GO:0001819	positive regulation of cytokine producti...	2	0	0.38	1.0000	character(0)
1515	GO:0001881	receptor recycling	1	0	0.19	1.0000	character(0)
1516	GO:0001894	tissue homeostasis	2	0	0.38	1.0000	character(0)
1517	GO:0001895	retina homeostasis	2	0	0.38	1.0000	character(0)
1518	GO:0001919	regulation of receptor recycling	1	0	0.19	1.0000	character(0)
1519	GO:0001932	regulation of protein phosphorylation	9	0	1.7	1.0000	character(0)
1520	GO:0001934	positive regulation of protein phosphory...	5	0	0.95	1.0000	character(0)
1521	GO:0001935	endothelial cell proliferation	1	0	0.19	1.0000	character(0)
1522	GO:0001936	regulation of endothelial cell prolifera...	1	0	0.19	1.0000	character(0)
1523	GO:0001937	negative regulation of endothelial cell ...	1	0	0.19	1.0000	character(0)
1524	GO:0001944	vasculature development	1	0	0.19	1.0000	character(0)
1525	GO:0002009	morphogenesis of an epithelium	2	0	0.38	1.0000	character(0)
1526	GO:0002115	store-operated calcium entry	1	0	0.19	1.0000	character(0)
1527	GO:0002218	activation of innate immune response	6	0	1.13	1.0000	character(0)
1528	GO:0002221	pattern recognition receptor signaling p...	6	0	1.13	1.0000	character(0)
1529	GO:0002224	toll-like receptor signaling pathway	4	0	0.76	1.0000	character(0)
1530	GO:0002253	activation of immune response	6	0	1.13	1.0000	character(0)
1531	GO:0002683	negative regulation of immune system pro...	3	0	0.57	1.0000	character(0)
1532	GO:0002684	positive regulation of immune system pro...	6	0	1.13	1.0000	character(0)
1533	GO:0002698	negative regulation of immune effector p...	2	0	0.38	1.0000	character(0)
1534	GO:0002753	cytoplasmic pattern recognition receptor...	2	0	0.38	1.0000	character(0)
1535	GO:0002755	MyD88-dependent toll-like receptor signa...	2	0	0.38	1.0000	character(0)
1536	GO:0002756	MyD88-independent toll-like receptor sig...	1	0	0.19	1.0000	character(0)
1537	GO:0002757	immune response-activating signal transd...	6	0	1.13	1.0000	character(0)
1538	GO:0002758	innate immune response-activating signal...	6	0	1.13	1.0000	character(0)
1539	GO:0002764	immune response-regulating signaling pat...	6	0	1.13	1.0000	character(0)
1540	GO:0002832	negative regulation of response to bioti...	2	0	0.38	1.0000	character(0)
1541	GO:0003008	system process	6	0	1.13	1.0000	character(0)
1542	GO:0003341	cilium movement	12	0	2.27	1.0000	character(0)
1543	GO:0005980	glycogen catabolic process	1	0	0.19	1.0000	character(0)
1544	GO:0006002	fructose 6-phosphate metabolic process	3	0	0.57	1.0000	character(0)
1545	GO:0006007	glucose catabolic process	1	0	0.19	1.0000	character(0)
1546	GO:0006011	UDP-glucose metabolic process	1	0	0.19	1.0000	character(0)
1547	GO:0006020	inositol metabolic process	10	0	1.89	1.0000	character(0)
1548	GO:0006021	inositol biosynthetic process	4	0	0.76	1.0000	character(0)
1549	GO:0006023	aminoglycan biosynthetic process	2	0	0.38	1.0000	character(0)
1550	GO:0006024	glycosaminoglycan biosynthetic process	2	0	0.38	1.0000	character(0)
1551	GO:0006040	amino sugar metabolic process	1	0	0.19	1.0000	character(0)
1552	GO:0006044	N-acetylglucosamine metabolic process	1	0	0.19	1.0000	character(0)
1553	GO:0006071	glycerol metabolic process	1	0	0.19	1.0000	character(0)
1554	GO:0006072	glycerol-3-phosphate metabolic process	2	0	0.38	1.0000	character(0)
1555	GO:0006086	acetyl-CoA biosynthetic process from pyr...	3	0	0.57	1.0000	character(0)
1556	GO:0006089	lactate metabolic process	1	0	0.19	1.0000	character(0)
1557	GO:0006094	gluconeogenesis	3	0	0.57	1.0000	character(0)
1558	GO:0006102	isocitrate metabolic process	1	0	0.19	1.0000	character(0)
1559	GO:0006104	succinyl-CoA metabolic process	1	0	0.19	1.0000	character(0)
1560	GO:0006109	regulation of carbohydrate metabolic pro...	1	0	0.19	1.0000	character(0)
1561	GO:0006111	regulation of gluconeogenesis	1	0	0.19	1.0000	character(0)
1562	GO:0006119	oxidative phosphorylation	6	0	1.13	1.0000	character(0)
1563	GO:0006144	purine nucleobase metabolic process	2	0	0.38	1.0000	character(0)
1564	GO:0006145	purine nucleobase catabolic process	2	0	0.38	1.0000	character(0)
1565	GO:0006146	adenine catabolic process	1	0	0.19	1.0000	character(0)
1566	GO:0006147	guanine catabolic process	1	0	0.19	1.0000	character(0)
1567	GO:0006182	cGMP biosynthetic process	8	0	1.51	1.0000	character(0)
1568	GO:0006183	GTP biosynthetic process	4	0	0.76	1.0000	character(0)
1569	GO:0006188	IMP biosynthetic process	2	0	0.38	1.0000	character(0)
1570	GO:0006211	5-methylcytosine catabolic process	4	0	0.76	1.0000	character(0)
1571	GO:0006216	cytidine catabolic process	1	0	0.19	1.0000	character(0)
1572	GO:0006228	UTP biosynthetic process	4	0	0.76	1.0000	character(0)
1573	GO:0006231	dTMP biosynthetic process	1	0	0.19	1.0000	character(0)
1574	GO:0006241	CTP biosynthetic process	5	0	0.95	1.0000	character(0)
1575	GO:0006278	RNA-dependent DNA biosynthetic process	1	0	0.19	1.0000	character(0)
1576	GO:0006282	regulation of DNA repair	1	0	0.19	1.0000	character(0)
1577	GO:0006301	postreplication repair	6	0	1.13	1.0000	character(0)
1578	GO:0006308	DNA catabolic process	3	0	0.57	1.0000	character(0)
1579	GO:0006360	transcription by RNA polymerase I	1	0	0.19	1.0000	character(0)
1580	GO:0006361	transcription initiation from RNA polyme...	1	0	0.19	1.0000	character(0)
1581	GO:0006376	mRNA splice site selection	1	0	0.19	1.0000	character(0)
1582	GO:0006390	mitochondrial transcription	1	0	0.19	1.0000	character(0)
1583	GO:0006391	transcription initiation from mitochondr...	1	0	0.19	1.0000	character(0)
1584	GO:0006408	snRNA export from nucleus	1	0	0.19	1.0000	character(0)
1585	GO:0006421	asparaginyl-tRNA aminoacylation	1	0	0.19	1.0000	character(0)
1586	GO:0006465	signal peptide processing	4	0	0.76	1.0000	character(0)
1587	GO:0006481	C-terminal protein methylation	1	0	0.19	1.0000	character(0)
1588	GO:0006491	N-glycan processing	1	0	0.19	1.0000	character(0)
1589	GO:0006493	protein O-linked glycosylation	4	0	0.76	1.0000	character(0)
1590	GO:0006516	glycoprotein catabolic process	3	0	0.57	1.0000	character(0)
1591	GO:0006535	cysteine biosynthetic process from serin...	1	0	0.19	1.0000	character(0)
1592	GO:0006547	histidine metabolic process	2	0	0.38	1.0000	character(0)
1593	GO:0006548	histidine catabolic process	2	0	0.38	1.0000	character(0)
1594	GO:0006558	L-phenylalanine metabolic process	1	0	0.19	1.0000	character(0)
1595	GO:0006559	L-phenylalanine catabolic process	1	0	0.19	1.0000	character(0)
1596	GO:0006568	tryptophan metabolic process	3	0	0.57	1.0000	character(0)
1597	GO:0006569	tryptophan catabolic process	3	0	0.57	1.0000	character(0)
1598	GO:0006576	cellular biogenic amine metabolic proces...	7	0	1.32	1.0000	character(0)
1599	GO:0006586	indolalkylamine metabolic process	3	0	0.57	1.0000	character(0)
1600	GO:0006595	polyamine metabolic process	4	0	0.76	1.0000	character(0)
1601	GO:0006596	polyamine biosynthetic process	4	0	0.76	1.0000	character(0)
1602	GO:0006597	spermine biosynthetic process	2	0	0.38	1.0000	character(0)
1603	GO:0006621	protein retention in ER lumen	1	0	0.19	1.0000	character(0)
1604	GO:0006623	protein targeting to vacuole	2	0	0.38	1.0000	character(0)
1605	GO:0006635	fatty acid beta-oxidation	8	0	1.51	1.0000	character(0)
1606	GO:0006638	neutral lipid metabolic process	1	0	0.19	1.0000	character(0)
1607	GO:0006639	acylglycerol metabolic process	1	0	0.19	1.0000	character(0)
1608	GO:0006641	triglyceride metabolic process	1	0	0.19	1.0000	character(0)
1609	GO:0006655	phosphatidylglycerol biosynthetic proces...	1	0	0.19	1.0000	character(0)
1610	GO:0006684	sphingomyelin metabolic process	3	0	0.57	1.0000	character(0)
1611	GO:0006685	sphingomyelin catabolic process	3	0	0.57	1.0000	character(0)
1612	GO:0006721	terpenoid metabolic process	1	0	0.19	1.0000	character(0)
1613	GO:0006722	triterpenoid metabolic process	1	0	0.19	1.0000	character(0)
1614	GO:0006729	tetrahydrobiopterin biosynthetic process	1	0	0.19	1.0000	character(0)
1615	GO:0006741	NADP biosynthetic process	4	0	0.76	1.0000	character(0)
1616	GO:0006750	glutathione biosynthetic process	3	0	0.57	1.0000	character(0)
1617	GO:0006772	thiamine metabolic process	1	0	0.19	1.0000	character(0)
1618	GO:0006780	uroporphyrinogen III biosynthetic proces...	2	0	0.38	1.0000	character(0)
1619	GO:0006809	nitric oxide biosynthetic process	1	0	0.19	1.0000	character(0)
1620	GO:0006813	potassium ion transport	21	0	3.97	1.0000	character(0)
1621	GO:0006826	iron ion transport	19	0	3.59	1.0000	character(0)
1622	GO:0006836	neurotransmitter transport	1	0	0.19	1.0000	character(0)
1623	GO:0006851	mitochondrial calcium ion transmembrane ...	1	0	0.19	1.0000	character(0)
1624	GO:0006879	cellular iron ion homeostasis	20	0	3.78	1.0000	character(0)
1625	GO:0006888	ER to Golgi vesicle-mediated transport	17	0	3.21	1.0000	character(0)
1626	GO:0006892	post-Golgi vesicle-mediated transport	7	0	1.32	1.0000	character(0)
1627	GO:0006893	Golgi to plasma membrane transport	4	0	0.76	1.0000	character(0)
1628	GO:0006895	Golgi to endosome transport	3	0	0.57	1.0000	character(0)
1629	GO:0006897	endocytosis	10	0	1.89	1.0000	character(0)
1630	GO:0006898	receptor-mediated endocytosis	2	0	0.38	1.0000	character(0)
1631	GO:0006900	vesicle budding from membrane	3	0	0.57	1.0000	character(0)
1632	GO:0006901	vesicle coating	2	0	0.38	1.0000	character(0)
1633	GO:0006903	vesicle targeting	3	0	0.57	1.0000	character(0)
1634	GO:0006906	vesicle fusion	1	0	0.19	1.0000	character(0)
1635	GO:0006909	phagocytosis	1	0	0.19	1.0000	character(0)
1636	GO:0006949	syncytium formation	3	0	0.57	1.0000	character(0)
1637	GO:0006970	response to osmotic stress	7	0	1.32	1.0000	character(0)
1638	GO:0006971	hypotonic response	7	0	1.32	1.0000	character(0)
1639	GO:0007004	telomere maintenance via telomerase	1	0	0.19	1.0000	character(0)
1640	GO:0007009	plasma membrane organization	6	0	1.13	1.0000	character(0)
1641	GO:0007015	actin filament organization	41	0	7.75	1.0000	character(0)
1642	GO:0007021	tubulin complex assembly	2	0	0.38	1.0000	character(0)
1643	GO:0007023	post-chaperonin tubulin folding pathway	2	0	0.38	1.0000	character(0)
1644	GO:0007052	mitotic spindle organization	4	0	0.76	1.0000	character(0)
1645	GO:0007076	mitotic chromosome condensation	5	0	0.95	1.0000	character(0)
1646	GO:0007080	mitotic metaphase plate congression	1	0	0.19	1.0000	character(0)
1647	GO:0007163	establishment or maintenance of cell pol...	6	0	1.13	1.0000	character(0)
1648	GO:0007164	establishment of tissue polarity	2	0	0.38	1.0000	character(0)
1649	GO:0007169	transmembrane receptor protein tyrosine ...	12	0	2.27	1.0000	character(0)
1650	GO:0007172	signal complex assembly	1	0	0.19	1.0000	character(0)
1651	GO:0007173	epidermal growth factor receptor signali...	2	0	0.38	1.0000	character(0)
1652	GO:0007179	transforming growth factor beta receptor...	5	0	0.95	1.0000	character(0)
1653	GO:0007187	G protein-coupled receptor signaling pat...	2	0	0.38	1.0000	character(0)
1654	GO:0007188	adenylate cyclase-modulating G protein-c...	2	0	0.38	1.0000	character(0)
1655	GO:0007194	negative regulation of adenylate cyclase...	3	0	0.57	1.0000	character(0)
1656	GO:0007205	protein kinase C-activating G protein-co...	8	0	1.51	1.0000	character(0)
1657	GO:0007224	smoothened signaling pathway	1	0	0.19	1.0000	character(0)
1658	GO:0007229	integrin-mediated signaling pathway	1	0	0.19	1.0000	character(0)
1659	GO:0007250	activation of NF-kappaB-inducing kinase ...	1	0	0.19	1.0000	character(0)
1660	GO:0007254	JNK cascade	1	0	0.19	1.0000	character(0)
1661	GO:0007266	Rho protein signal transduction	3	0	0.57	1.0000	character(0)
1662	GO:0007268	chemical synaptic transmission	2	0	0.38	1.0000	character(0)
1663	GO:0007269	neurotransmitter secretion	1	0	0.19	1.0000	character(0)
1664	GO:0007338	single fertilization	6	0	1.13	1.0000	character(0)
1665	GO:0007339	binding of sperm to zona pellucida	1	0	0.19	1.0000	character(0)
1666	GO:0007340	acrosome reaction	5	0	0.95	1.0000	character(0)
1667	GO:0007399	nervous system development	7	0	1.32	1.0000	character(0)
1668	GO:0007416	synapse assembly	1	0	0.19	1.0000	character(0)
1669	GO:0007520	myoblast fusion	3	0	0.57	1.0000	character(0)
1670	GO:0007528	neuromuscular junction development	2	0	0.38	1.0000	character(0)
1671	GO:0007568	aging	1	0	0.19	1.0000	character(0)
1672	GO:0007569	cell aging	1	0	0.19	1.0000	character(0)
1673	GO:0007584	response to nutrient	6	0	1.13	1.0000	character(0)
1674	GO:0007586	digestion	1	0	0.19	1.0000	character(0)
1675	GO:0007600	sensory perception	6	0	1.13	1.0000	character(0)
1676	GO:0007605	sensory perception of sound	3	0	0.57	1.0000	character(0)
1677	GO:0007623	circadian rhythm	1	0	0.19	1.0000	character(0)
1678	GO:0008037	cell recognition	1	0	0.19	1.0000	character(0)
1679	GO:0008053	mitochondrial fusion	2	0	0.38	1.0000	character(0)
1680	GO:0008064	regulation of actin polymerization or de...	29	0	5.48	1.0000	character(0)
1681	GO:0008154	actin polymerization or depolymerization	31	0	5.86	1.0000	character(0)
1682	GO:0008215	spermine metabolic process	2	0	0.38	1.0000	character(0)
1683	GO:0008216	spermidine metabolic process	2	0	0.38	1.0000	character(0)
1684	GO:0008218	bioluminescence	1	0	0.19	1.0000	character(0)
1685	GO:0008285	negative regulation of cell proliferatio...	5	0	0.95	1.0000	character(0)
1686	GO:0008295	spermidine biosynthetic process	2	0	0.38	1.0000	character(0)
1687	GO:0008589	regulation of smoothened signaling pathw...	1	0	0.19	1.0000	character(0)
1688	GO:0008592	regulation of Toll signaling pathway	1	0	0.19	1.0000	character(0)
1689	GO:0008608	attachment of spindle microtubules to ki...	1	0	0.19	1.0000	character(0)
1690	GO:0009062	fatty acid catabolic process	8	0	1.51	1.0000	character(0)
1691	GO:0009074	aromatic amino acid family catabolic pro...	6	0	1.13	1.0000	character(0)
1692	GO:0009081	branched-chain amino acid metabolic proc...	3	0	0.57	1.0000	character(0)
1693	GO:0009083	branched-chain amino acid catabolic proc...	1	0	0.19	1.0000	character(0)
1694	GO:0009106	lipoate metabolic process	1	0	0.19	1.0000	character(0)
1695	GO:0009107	lipoate biosynthetic process	1	0	0.19	1.0000	character(0)
1696	GO:0009109	coenzyme catabolic process	1	0	0.19	1.0000	character(0)
1697	GO:0009148	pyrimidine nucleoside triphosphate biosy...	5	0	0.95	1.0000	character(0)
1698	GO:0009164	nucleoside catabolic process	1	0	0.19	1.0000	character(0)
1699	GO:0009187	cyclic nucleotide metabolic process	14	0	2.65	1.0000	character(0)
1700	GO:0009190	cyclic nucleotide biosynthetic process	14	0	2.65	1.0000	character(0)
1701	GO:0009208	pyrimidine ribonucleoside triphosphate m...	5	0	0.95	1.0000	character(0)
1702	GO:0009209	pyrimidine ribonucleoside triphosphate b...	5	0	0.95	1.0000	character(0)
1703	GO:0009228	thiamine biosynthetic process	1	0	0.19	1.0000	character(0)
1704	GO:0009251	glucan catabolic process	1	0	0.19	1.0000	character(0)
1705	GO:0009256	10-formyltetrahydrofolate metabolic proc...	1	0	0.19	1.0000	character(0)
1706	GO:0009258	10-formyltetrahydrofolate catabolic proc...	1	0	0.19	1.0000	character(0)
1707	GO:0009298	GDP-mannose biosynthetic process	1	0	0.19	1.0000	character(0)
1708	GO:0009308	amine metabolic process	7	0	1.32	1.0000	character(0)
1709	GO:0009309	amine biosynthetic process	4	0	0.76	1.0000	character(0)
1710	GO:0009310	amine catabolic process	3	0	0.57	1.0000	character(0)
1711	GO:0009395	phospholipid catabolic process	4	0	0.76	1.0000	character(0)
1712	GO:0009396	folic acid-containing compound biosynthe...	3	0	0.57	1.0000	character(0)
1713	GO:0009397	folic acid-containing compound catabolic...	1	0	0.19	1.0000	character(0)
1714	GO:0009411	response to UV	1	0	0.19	1.0000	character(0)
1715	GO:0009416	response to light stimulus	1	0	0.19	1.0000	character(0)
1716	GO:0009438	methylglyoxal metabolic process	1	0	0.19	1.0000	character(0)
1717	GO:0009448	gamma-aminobutyric acid metabolic proces...	1	0	0.19	1.0000	character(0)
1718	GO:0009566	fertilization	6	0	1.13	1.0000	character(0)
1719	GO:0009611	response to wounding	1	0	0.19	1.0000	character(0)
1720	GO:0009617	response to bacterium	1	0	0.19	1.0000	character(0)
1721	GO:0009651	response to salt stress	7	0	1.32	1.0000	character(0)
1722	GO:0009896	positive regulation of catabolic process	3	0	0.57	1.0000	character(0)
1723	GO:0009972	cytidine deamination	1	0	0.19	1.0000	character(0)
1724	GO:0009988	cell-cell recognition	1	0	0.19	1.0000	character(0)
1725	GO:0010039	response to iron ion	2	0	0.38	1.0000	character(0)
1726	GO:0010040	response to iron(II) ion	2	0	0.38	1.0000	character(0)
1727	GO:0010165	response to X-ray	1	0	0.19	1.0000	character(0)
1728	GO:0010171	body morphogenesis	1	0	0.19	1.0000	character(0)
1729	GO:0010172	embryonic body morphogenesis	1	0	0.19	1.0000	character(0)
1730	GO:0010265	SCF complex assembly	1	0	0.19	1.0000	character(0)
1731	GO:0010452	histone H3-K36 methylation	1	0	0.19	1.0000	character(0)
1732	GO:0010457	centriole-centriole cohesion	2	0	0.38	1.0000	character(0)
1733	GO:0010466	negative regulation of peptidase activit...	3	0	0.57	1.0000	character(0)
1734	GO:0010469	regulation of signaling receptor activit...	4	0	0.76	1.0000	character(0)
1735	GO:0010506	regulation of autophagy	5	0	0.95	1.0000	character(0)
1736	GO:0010508	positive regulation of autophagy	3	0	0.57	1.0000	character(0)
1737	GO:0010638	positive regulation of organelle organiz...	26	0	4.91	1.0000	character(0)
1738	GO:0010639	negative regulation of organelle organiz...	9	0	1.7	1.0000	character(0)
1739	GO:0010675	regulation of cellular carbohydrate meta...	1	0	0.19	1.0000	character(0)
1740	GO:0010677	negative regulation of cellular carbohyd...	1	0	0.19	1.0000	character(0)
1741	GO:0010755	regulation of plasminogen activation	2	0	0.38	1.0000	character(0)
1742	GO:0010756	positive regulation of plasminogen activ...	2	0	0.38	1.0000	character(0)
1743	GO:0010824	regulation of centrosome duplication	4	0	0.76	1.0000	character(0)
1744	GO:0010826	negative regulation of centrosome duplic...	1	0	0.19	1.0000	character(0)
1745	GO:0010833	telomere maintenance via telomere length...	1	0	0.19	1.0000	character(0)
1746	GO:0010906	regulation of glucose metabolic process	1	0	0.19	1.0000	character(0)
1747	GO:0010921	regulation of phosphatase activity	2	0	0.38	1.0000	character(0)
1748	GO:0010951	negative regulation of endopeptidase act...	3	0	0.57	1.0000	character(0)
1749	GO:0010954	positive regulation of protein processin...	2	0	0.38	1.0000	character(0)
1750	GO:0010959	regulation of metal ion transport	1	0	0.19	1.0000	character(0)
1751	GO:0010998	regulation of translational initiation b...	1	0	0.19	1.0000	character(0)
1752	GO:0014070	response to organic cyclic compound	6	0	1.13	1.0000	character(0)
1753	GO:0014074	response to purine-containing compound	6	0	1.13	1.0000	character(0)
1754	GO:0014902	myotube differentiation	3	0	0.57	1.0000	character(0)
1755	GO:0015012	heparan sulfate proteoglycan biosyntheti...	3	0	0.57	1.0000	character(0)
1756	GO:0015693	magnesium ion transport	1	0	0.19	1.0000	character(0)
1757	GO:0015700	arsenite transport	2	0	0.38	1.0000	character(0)
1758	GO:0015721	bile acid and bile salt transport	7	0	1.32	1.0000	character(0)
1759	GO:0015858	nucleoside transport	1	0	0.19	1.0000	character(0)
1760	GO:0015893	drug transport	1	0	0.19	1.0000	character(0)
1761	GO:0016032	viral process	1	0	0.19	1.0000	character(0)
1762	GO:0016050	vesicle organization	4	0	0.76	1.0000	character(0)
1763	GO:0016079	synaptic vesicle exocytosis	1	0	0.19	1.0000	character(0)
1764	GO:0016104	triterpenoid biosynthetic process	1	0	0.19	1.0000	character(0)
1765	GO:0016114	terpenoid biosynthetic process	1	0	0.19	1.0000	character(0)
1766	GO:0016126	sterol biosynthetic process	2	0	0.38	1.0000	character(0)
1767	GO:0016236	macroautophagy	8	0	1.51	1.0000	character(0)
1768	GO:0016239	positive regulation of macroautophagy	3	0	0.57	1.0000	character(0)
1769	GO:0016241	regulation of macroautophagy	3	0	0.57	1.0000	character(0)
1770	GO:0016477	cell migration	9	0	1.7	1.0000	character(0)
1771	GO:0016482	cytosolic transport	13	0	2.46	1.0000	character(0)
1772	GO:0016525	negative regulation of angiogenesis	1	0	0.19	1.0000	character(0)
1773	GO:0016539	intein-mediated protein splicing	2	0	0.38	1.0000	character(0)
1774	GO:0016559	peroxisome fission	1	0	0.19	1.0000	character(0)
1775	GO:0016572	histone phosphorylation	2	0	0.38	1.0000	character(0)
1776	GO:0016598	protein arginylation	9	0	1.7	1.0000	character(0)
1777	GO:0016973	poly(A)+ mRNA export from nucleus	2	0	0.38	1.0000	character(0)
1778	GO:0017000	antibiotic biosynthetic process	14	0	2.65	1.0000	character(0)
1779	GO:0017121	phospholipid scrambling	2	0	0.38	1.0000	character(0)
1780	GO:0017156	calcium ion regulated exocytosis	1	0	0.19	1.0000	character(0)
1781	GO:0017157	regulation of exocytosis	1	0	0.19	1.0000	character(0)
1782	GO:0018023	peptidyl-lysine trimethylation	1	0	0.19	1.0000	character(0)
1783	GO:0018108	peptidyl-tyrosine phosphorylation	3	0	0.57	1.0000	character(0)
1784	GO:0018149	peptide cross-linking	1	0	0.19	1.0000	character(0)
1785	GO:0018342	protein prenylation	3	0	0.57	1.0000	character(0)
1786	GO:0018343	protein farnesylation	1	0	0.19	1.0000	character(0)
1787	GO:0018344	protein geranylgeranylation	1	0	0.19	1.0000	character(0)
1788	GO:0018410	C-terminal protein amino acid modificati...	1	0	0.19	1.0000	character(0)
1789	GO:0019058	viral life cycle	1	0	0.19	1.0000	character(0)
1790	GO:0019079	viral genome replication	1	0	0.19	1.0000	character(0)
1791	GO:0019184	nonribosomal peptide biosynthetic proces...	3	0	0.57	1.0000	character(0)
1792	GO:0019216	regulation of lipid metabolic process	2	0	0.38	1.0000	character(0)
1793	GO:0019243	methylglyoxal catabolic process to D-lac...	1	0	0.19	1.0000	character(0)
1794	GO:0019310	inositol catabolic process	6	0	1.13	1.0000	character(0)
1795	GO:0019319	hexose biosynthetic process	3	0	0.57	1.0000	character(0)
1796	GO:0019320	hexose catabolic process	2	0	0.38	1.0000	character(0)
1797	GO:0019343	cysteine biosynthetic process via cystat...	1	0	0.19	1.0000	character(0)
1798	GO:0019344	cysteine biosynthetic process	1	0	0.19	1.0000	character(0)
1799	GO:0019388	galactose catabolic process	1	0	0.19	1.0000	character(0)
1800	GO:0019395	fatty acid oxidation	8	0	1.51	1.0000	character(0)
1801	GO:0019400	alditol metabolic process	1	0	0.19	1.0000	character(0)
1802	GO:0019432	triglyceride biosynthetic process	1	0	0.19	1.0000	character(0)
1803	GO:0019441	tryptophan catabolic process to kynureni...	1	0	0.19	1.0000	character(0)
1804	GO:0019556	histidine catabolic process to glutamate...	1	0	0.19	1.0000	character(0)
1805	GO:0019748	secondary metabolic process	2	0	0.38	1.0000	character(0)
1806	GO:0019751	polyol metabolic process	23	0	4.35	1.0000	character(0)
1807	GO:0019805	quinolinate biosynthetic process	2	0	0.38	1.0000	character(0)
1808	GO:0019857	5-methylcytosine metabolic process	4	0	0.76	1.0000	character(0)
1809	GO:0019985	translesion synthesis	4	0	0.76	1.0000	character(0)
1810	GO:0021700	developmental maturation	1	0	0.19	1.0000	character(0)
1811	GO:0022008	neurogenesis	4	0	0.76	1.0000	character(0)
1812	GO:0022603	regulation of anatomical structure morph...	2	0	0.38	1.0000	character(0)
1813	GO:0022604	regulation of cell morphogenesis	1	0	0.19	1.0000	character(0)
1814	GO:0022900	electron transport chain	14	0	2.65	1.0000	character(0)
1815	GO:0022904	respiratory electron transport chain	9	0	1.7	1.0000	character(0)
1816	GO:0023014	signal transduction by protein phosphory...	4	0	0.76	1.0000	character(0)
1817	GO:0030010	establishment of cell polarity	5	0	0.95	1.0000	character(0)
1818	GO:0030041	actin filament polymerization	30	0	5.67	1.0000	character(0)
1819	GO:0030042	actin filament depolymerization	4	0	0.76	1.0000	character(0)
1820	GO:0030091	protein repair	1	0	0.19	1.0000	character(0)
1821	GO:0030148	sphingolipid biosynthetic process	1	0	0.19	1.0000	character(0)
1822	GO:0030155	regulation of cell adhesion	1	0	0.19	1.0000	character(0)
1823	GO:0030162	regulation of proteolysis	5	0	0.95	1.0000	character(0)
1824	GO:0030177	positive regulation of Wnt signaling pat...	1	0	0.19	1.0000	character(0)
1825	GO:0030182	neuron differentiation	2	0	0.38	1.0000	character(0)
1826	GO:0030198	extracellular matrix organization	1	0	0.19	1.0000	character(0)
1827	GO:0030201	heparan sulfate proteoglycan metabolic p...	3	0	0.57	1.0000	character(0)
1828	GO:0030261	chromosome condensation	6	0	1.13	1.0000	character(0)
1829	GO:0030330	DNA damage response, signal transduction...	1	0	0.19	1.0000	character(0)
1830	GO:0030334	regulation of cell migration	3	0	0.57	1.0000	character(0)
1831	GO:0030335	positive regulation of cell migration	2	0	0.38	1.0000	character(0)
1832	GO:0030336	negative regulation of cell migration	1	0	0.19	1.0000	character(0)
1833	GO:0030513	positive regulation of BMP signaling pat...	1	0	0.19	1.0000	character(0)
1834	GO:0030522	intracellular receptor signaling pathway	2	0	0.38	1.0000	character(0)
1835	GO:0030832	regulation of actin filament length	29	0	5.48	1.0000	character(0)
1836	GO:0030833	regulation of actin filament polymerizat...	29	0	5.48	1.0000	character(0)
1837	GO:0030834	regulation of actin filament depolymeriz...	4	0	0.76	1.0000	character(0)
1838	GO:0030835	negative regulation of actin filament de...	4	0	0.76	1.0000	character(0)
1839	GO:0030837	negative regulation of actin filament po...	7	0	1.32	1.0000	character(0)
1840	GO:0030838	positive regulation of actin filament po...	22	0	4.16	1.0000	character(0)
1841	GO:0030865	cortical cytoskeleton organization	1	0	0.19	1.0000	character(0)
1842	GO:0030866	cortical actin cytoskeleton organization	1	0	0.19	1.0000	character(0)
1843	GO:0030908	protein splicing	2	0	0.38	1.0000	character(0)
1844	GO:0031032	actomyosin structure organization	3	0	0.57	1.0000	character(0)
1845	GO:0031056	regulation of histone modification	1	0	0.19	1.0000	character(0)
1846	GO:0031098	stress-activated protein kinase signalin...	1	0	0.19	1.0000	character(0)
1847	GO:0031110	regulation of microtubule polymerization...	2	0	0.38	1.0000	character(0)
1848	GO:0031122	cytoplasmic microtubule organization	4	0	0.76	1.0000	character(0)
1849	GO:0031175	neuron projection development	1	0	0.19	1.0000	character(0)
1850	GO:0031279	regulation of cyclase activity	3	0	0.57	1.0000	character(0)
1851	GO:0031280	negative regulation of cyclase activity	3	0	0.57	1.0000	character(0)
1852	GO:0031293	membrane protein intracellular domain pr...	1	0	0.19	1.0000	character(0)
1853	GO:0031331	positive regulation of cellular cataboli...	3	0	0.57	1.0000	character(0)
1854	GO:0031333	negative regulation of protein complex a...	7	0	1.32	1.0000	character(0)
1855	GO:0031334	positive regulation of protein complex a...	22	0	4.16	1.0000	character(0)
1856	GO:0031348	negative regulation of defense response	2	0	0.38	1.0000	character(0)
1857	GO:0031349	positive regulation of defense response	6	0	1.13	1.0000	character(0)
1858	GO:0031396	regulation of protein ubiquitination	2	0	0.38	1.0000	character(0)
1859	GO:0031398	positive regulation of protein ubiquitin...	1	0	0.19	1.0000	character(0)
1860	GO:0031529	ruffle organization	1	0	0.19	1.0000	character(0)
1861	GO:0031532	actin cytoskeleton reorganization	3	0	0.57	1.0000	character(0)
1862	GO:0031579	membrane raft organization	2	0	0.38	1.0000	character(0)
1863	GO:0031638	zymogen activation	2	0	0.38	1.0000	character(0)
1864	GO:0031639	plasminogen activation	2	0	0.38	1.0000	character(0)
1865	GO:0032048	cardiolipin metabolic process	1	0	0.19	1.0000	character(0)
1866	GO:0032049	cardiolipin biosynthetic process	1	0	0.19	1.0000	character(0)
1867	GO:0032065	cortical protein anchoring	2	0	0.38	1.0000	character(0)
1868	GO:0032102	negative regulation of response to exter...	2	0	0.38	1.0000	character(0)
1869	GO:0032147	activation of protein kinase activity	4	0	0.76	1.0000	character(0)
1870	GO:0032204	regulation of telomere maintenance	1	0	0.19	1.0000	character(0)
1871	GO:0032206	positive regulation of telomere maintena...	1	0	0.19	1.0000	character(0)
1872	GO:0032210	regulation of telomere maintenance via t...	1	0	0.19	1.0000	character(0)
1873	GO:0032212	positive regulation of telomere maintena...	1	0	0.19	1.0000	character(0)
1874	GO:0032218	riboflavin transport	1	0	0.19	1.0000	character(0)
1875	GO:0032261	purine nucleotide salvage	2	0	0.38	1.0000	character(0)
1876	GO:0032264	IMP salvage	2	0	0.38	1.0000	character(0)
1877	GO:0032271	regulation of protein polymerization	29	0	5.48	1.0000	character(0)
1878	GO:0032272	negative regulation of protein polymeriz...	7	0	1.32	1.0000	character(0)
1879	GO:0032273	positive regulation of protein polymeriz...	22	0	4.16	1.0000	character(0)
1880	GO:0032418	lysosome localization	1	0	0.19	1.0000	character(0)
1881	GO:0032456	endocytic recycling	3	0	0.57	1.0000	character(0)
1882	GO:0032465	regulation of cytokinesis	6	0	1.13	1.0000	character(0)
1883	GO:0032467	positive regulation of cytokinesis	2	0	0.38	1.0000	character(0)
1884	GO:0032479	regulation of type I interferon producti...	2	0	0.38	1.0000	character(0)
1885	GO:0032480	negative regulation of type I interferon...	2	0	0.38	1.0000	character(0)
1886	GO:0032482	Rab protein signal transduction	4	0	0.76	1.0000	character(0)
1887	GO:0032484	Ral protein signal transduction	1	0	0.19	1.0000	character(0)
1888	GO:0032485	regulation of Ral protein signal transdu...	1	0	0.19	1.0000	character(0)
1889	GO:0032486	Rap protein signal transduction	1	0	0.19	1.0000	character(0)
1890	GO:0032506	cytokinetic process	1	0	0.19	1.0000	character(0)
1891	GO:0032507	maintenance of protein location in cell	3	0	0.57	1.0000	character(0)
1892	GO:0032509	endosome transport via multivesicular bo...	5	0	0.95	1.0000	character(0)
1893	GO:0032535	regulation of cellular component size	29	0	5.48	1.0000	character(0)
1894	GO:0032606	type I interferon production	2	0	0.38	1.0000	character(0)
1895	GO:0032793	positive regulation of CREB transcriptio...	1	0	0.19	1.0000	character(0)
1896	GO:0032872	regulation of stress-activated MAPK casc...	1	0	0.19	1.0000	character(0)
1897	GO:0032874	positive regulation of stress-activated ...	1	0	0.19	1.0000	character(0)
1898	GO:0032879	regulation of localization	6	0	1.13	1.0000	character(0)
1899	GO:0032880	regulation of protein localization	1	0	0.19	1.0000	character(0)
1900	GO:0032886	regulation of microtubule-based process	7	0	1.32	1.0000	character(0)
1901	GO:0032922	circadian regulation of gene expression	1	0	0.19	1.0000	character(0)
1902	GO:0032954	regulation of cytokinetic process	1	0	0.19	1.0000	character(0)
1903	GO:0032956	regulation of actin cytoskeleton organiz...	31	0	5.86	1.0000	character(0)
1904	GO:0032958	inositol phosphate biosynthetic process	5	0	0.95	1.0000	character(0)
1905	GO:0032970	regulation of actin filament-based proce...	31	0	5.86	1.0000	character(0)
1906	GO:0032989	cellular component morphogenesis	9	0	1.7	1.0000	character(0)
1907	GO:0032990	cell part morphogenesis	1	0	0.19	1.0000	character(0)
1908	GO:0033198	response to ATP	6	0	1.13	1.0000	character(0)
1909	GO:0033233	regulation of protein sumoylation	1	0	0.19	1.0000	character(0)
1910	GO:0033235	positive regulation of protein sumoylati...	1	0	0.19	1.0000	character(0)
1911	GO:0033499	galactose catabolic process via UDP-gala...	1	0	0.19	1.0000	character(0)
1912	GO:0033522	histone H2A ubiquitination	1	0	0.19	1.0000	character(0)
1913	GO:0033619	membrane protein proteolysis	1	0	0.19	1.0000	character(0)
1914	GO:0034121	regulation of toll-like receptor signali...	1	0	0.19	1.0000	character(0)
1915	GO:0034122	negative regulation of toll-like recepto...	1	0	0.19	1.0000	character(0)
1916	GO:0034127	regulation of MyD88-independent toll-lik...	1	0	0.19	1.0000	character(0)
1917	GO:0034128	negative regulation of MyD88-independent...	1	0	0.19	1.0000	character(0)
1918	GO:0034219	carbohydrate transmembrane transport	3	0	0.57	1.0000	character(0)
1919	GO:0034311	diol metabolic process	1	0	0.19	1.0000	character(0)
1920	GO:0034312	diol biosynthetic process	1	0	0.19	1.0000	character(0)
1921	GO:0034314	Arp2/3 complex-mediated actin nucleation	18	0	3.4	1.0000	character(0)
1922	GO:0034315	regulation of Arp2/3 complex-mediated ac...	11	0	2.08	1.0000	character(0)
1923	GO:0034316	negative regulation of Arp2/3 complex-me...	1	0	0.19	1.0000	character(0)
1924	GO:0034440	lipid oxidation	8	0	1.51	1.0000	character(0)
1925	GO:0034599	cellular response to oxidative stress	1	0	0.19	1.0000	character(0)
1926	GO:0034656	nucleobase-containing small molecule cat...	1	0	0.19	1.0000	character(0)
1927	GO:0034729	histone H3-K79 methylation	1	0	0.19	1.0000	character(0)
1928	GO:0034755	iron ion transmembrane transport	1	0	0.19	1.0000	character(0)
1929	GO:0035023	regulation of Rho protein signal transdu...	2	0	0.38	1.0000	character(0)
1930	GO:0035036	sperm-egg recognition	1	0	0.19	1.0000	character(0)
1931	GO:0035065	regulation of histone acetylation	1	0	0.19	1.0000	character(0)
1932	GO:0035239	tube morphogenesis	1	0	0.19	1.0000	character(0)
1933	GO:0035278	miRNA mediated inhibition of translation	2	0	0.38	1.0000	character(0)
1934	GO:0035295	tube development	1	0	0.19	1.0000	character(0)
1935	GO:0035329	hippo signaling	2	0	0.38	1.0000	character(0)
1936	GO:0035434	copper ion transmembrane transport	9	0	1.7	1.0000	character(0)
1937	GO:0035437	maintenance of protein localization in e...	1	0	0.19	1.0000	character(0)
1938	GO:0035494	SNARE complex disassembly	3	0	0.57	1.0000	character(0)
1939	GO:0035510	DNA dealkylation	4	0	0.76	1.0000	character(0)
1940	GO:0035518	histone H2A monoubiquitination	1	0	0.19	1.0000	character(0)
1941	GO:0035694	mitochondrial protein catabolic process	1	0	0.19	1.0000	character(0)
1942	GO:0035721	intraciliary retrograde transport	1	0	0.19	1.0000	character(0)
1943	GO:0035735	intraciliary transport involved in ciliu...	1	0	0.19	1.0000	character(0)
1944	GO:0036159	inner dynein arm assembly	1	0	0.19	1.0000	character(0)
1945	GO:0036293	response to decreased oxygen levels	1	0	0.19	1.0000	character(0)
1946	GO:0036294	cellular response to decreased oxygen le...	1	0	0.19	1.0000	character(0)
1947	GO:0036465	synaptic vesicle recycling	4	0	0.76	1.0000	character(0)
1948	GO:0038007	netrin-activated signaling pathway	1	0	0.19	1.0000	character(0)
1949	GO:0038061	NIK/NF-kappaB signaling	1	0	0.19	1.0000	character(0)
1950	GO:0038127	ERBB signaling pathway	2	0	0.38	1.0000	character(0)
1951	GO:0038179	neurotrophin signaling pathway	1	0	0.19	1.0000	character(0)
1952	GO:0039528	cytoplasmic pattern recognition receptor...	2	0	0.38	1.0000	character(0)
1953	GO:0039529	RIG-I signaling pathway	2	0	0.38	1.0000	character(0)
1954	GO:0039531	regulation of viral-induced cytoplasmic ...	2	0	0.38	1.0000	character(0)
1955	GO:0039532	negative regulation of viral-induced cyt...	2	0	0.38	1.0000	character(0)
1956	GO:0039535	regulation of RIG-I signaling pathway	2	0	0.38	1.0000	character(0)
1957	GO:0039536	negative regulation of RIG-I signaling p...	2	0	0.38	1.0000	character(0)
1958	GO:0040011	locomotion	11	0	2.08	1.0000	character(0)
1959	GO:0040012	regulation of locomotion	3	0	0.57	1.0000	character(0)
1960	GO:0040013	negative regulation of locomotion	1	0	0.19	1.0000	character(0)
1961	GO:0040017	positive regulation of locomotion	2	0	0.38	1.0000	character(0)
1962	GO:0040033	negative regulation of translation, ncRN...	2	0	0.38	1.0000	character(0)
1963	GO:0042058	regulation of epidermal growth factor re...	2	0	0.38	1.0000	character(0)
1964	GO:0042147	retrograde transport, endosome to Golgi	8	0	1.51	1.0000	character(0)
1965	GO:0042182	ketone catabolic process	1	0	0.19	1.0000	character(0)
1966	GO:0042256	mature ribosome assembly	2	0	0.38	1.0000	character(0)
1967	GO:0042276	error-prone translesion synthesis	1	0	0.19	1.0000	character(0)
1968	GO:0042401	cellular biogenic amine biosynthetic pro...	4	0	0.76	1.0000	character(0)
1969	GO:0042402	cellular biogenic amine catabolic proces...	3	0	0.57	1.0000	character(0)
1970	GO:0042430	indole-containing compound metabolic pro...	3	0	0.57	1.0000	character(0)
1971	GO:0042436	indole-containing compound catabolic pro...	3	0	0.57	1.0000	character(0)
1972	GO:0042454	ribonucleoside catabolic process	1	0	0.19	1.0000	character(0)
1973	GO:0042493	response to drug	7	0	1.32	1.0000	character(0)
1974	GO:0042537	benzene-containing compound metabolic pr...	2	0	0.38	1.0000	character(0)
1975	GO:0042539	hypotonic salinity response	7	0	1.32	1.0000	character(0)
1976	GO:0042551	neuron maturation	1	0	0.19	1.0000	character(0)
1977	GO:0042554	superoxide anion generation	3	0	0.57	1.0000	character(0)
1978	GO:0042559	pteridine-containing compound biosynthet...	4	0	0.76	1.0000	character(0)
1979	GO:0042560	pteridine-containing compound catabolic ...	1	0	0.19	1.0000	character(0)
1980	GO:0042632	cholesterol homeostasis	1	0	0.19	1.0000	character(0)
1981	GO:0042692	muscle cell differentiation	3	0	0.57	1.0000	character(0)
1982	GO:0042723	thiamine-containing compound metabolic p...	1	0	0.19	1.0000	character(0)
1983	GO:0042724	thiamine-containing compound biosyntheti...	1	0	0.19	1.0000	character(0)
1984	GO:0042742	defense response to bacterium	1	0	0.19	1.0000	character(0)
1985	GO:0042743	hydrogen peroxide metabolic process	16	0	3.02	1.0000	character(0)
1986	GO:0042744	hydrogen peroxide catabolic process	2	0	0.38	1.0000	character(0)
1987	GO:0042770	signal transduction in response to DNA d...	1	0	0.19	1.0000	character(0)
1988	GO:0042773	ATP synthesis coupled electron transport	6	0	1.13	1.0000	character(0)
1989	GO:0042779	tRNA 3'-trailer cleavage	1	0	0.19	1.0000	character(0)
1990	GO:0042780	tRNA 3'-end processing	1	0	0.19	1.0000	character(0)
1991	GO:0042996	regulation of Golgi to plasma membrane p...	1	0	0.19	1.0000	character(0)
1992	GO:0042997	negative regulation of Golgi to plasma m...	1	0	0.19	1.0000	character(0)
1993	GO:0042999	regulation of Golgi to plasma membrane C...	1	0	0.19	1.0000	character(0)
1994	GO:0043000	Golgi to plasma membrane CFTR protein tr...	1	0	0.19	1.0000	character(0)
1995	GO:0043001	Golgi to plasma membrane protein transpo...	3	0	0.57	1.0000	character(0)
1996	GO:0043002	negative regulation of Golgi to plasma m...	1	0	0.19	1.0000	character(0)
1997	GO:0043004	cytoplasmic sequestering of CFTR protein	1	0	0.19	1.0000	character(0)
1998	GO:0043048	dolichyl monophosphate biosynthetic proc...	1	0	0.19	1.0000	character(0)
1999	GO:0043062	extracellular structure organization	1	0	0.19	1.0000	character(0)
[truncated: 429 more rows]
