# Supplementary material for: Germline-related molecular phenotype in Metazoa: conservation and innovation highlighted by comparative transcriptomics
Source: EvoDevo. 2023 Jan 30;14:2. doi: 10.1186/s13227-022-00207-3 (PMC9885605; doi:10.1186/s13227-022-00207-3)
Supplement: Supplementary file 1 — Additional file 1: Zipped directory comprehending more detailed information on the species-specific transcriptomic analyses (transcriptomic statistics, read counts, fasta of upregulated transcripts, GO/IPR enrichment analyses, ratios bootstrap iterations) and extensive results of the comparative analyses (co-upregulated transcripts, co-enriched GO/IPR, comparisons of different cut-off iterations) [file 13227_2022_207_MOESM1_ESM.zip › SUPPLEMENTARY_MATERIAL/Ephydatia_fluviatilis/salmon.isoform.counts.matrix.archeocytes_vs_mix_of_differentiated_cells.DESeq2.DE_results]

sampleA	sampleB	baseMeanA	baseMeanB	baseMean	log2FoldChange	lfcSE	stat	pvalue	padj
TRINITY_DN640_c0_g1_i1	archeocytes	mix_of_differentiated_cells	643.133510770253	16225.3475232674	8434.24051701882	-4.65697261068415	0.118595511405395	-39.2676970274634	0	0
TRINITY_DN497_c0_g1_i5	archeocytes	mix_of_differentiated_cells	188.578558569692	19765.4759426866	9977.02725062816	-6.71478885979714	0.16108875847802	-41.6837830475511	0	0
TRINITY_DN579_c0_g1_i1	archeocytes	mix_of_differentiated_cells	149.906005795392	10040.8936481351	5095.39982696525	-6.06643046372209	0.169231744243061	-35.846882574283	2.05667648512263e-281	1.01572396011923e-277
TRINITY_DN721_c0_g1_i6	archeocytes	mix_of_differentiated_cells	532.487963786313	24892.5937695217	12712.540866654	-5.54760189668873	0.160114897566268	-34.6476310512749	4.84941815309485e-263	1.79622448390633e-259
TRINITY_DN5561_c0_g2_i1	archeocytes	mix_of_differentiated_cells	249.089463018555	11515.6550993148	5882.37228116666	-5.53220372423454	0.166403302932309	-33.2457567052319	2.35090849864037e-242	6.96621206317115e-239
TRINITY_DN265_c0_g1_i2	archeocytes	mix_of_differentiated_cells	1251.46751292441	42206.0261860139	21728.7468494692	-5.07630418816616	0.164553024308972	-30.8490482595729	5.76871803394898e-209	1.42448877318313e-205
TRINITY_DN4_c0_g1_i1	archeocytes	mix_of_differentiated_cells	1182.46922565159	98269.5765276882	49726.0228766699	-6.37690420854999	0.208661615346412	-30.5609836191639	4.04103494011892e-205	8.55313909611457e-202
TRINITY_DN54_c0_g1_i7	archeocytes	mix_of_differentiated_cells	469.704243001736	11080.907650162	5775.30594658185	-4.56026610369328	0.149845496928398	-30.4331207621966	2.00361798161415e-203	3.71070050194941e-200
TRINITY_DN721_c0_g1_i4	archeocytes	mix_of_differentiated_cells	522.882800151866	59722.7466795547	30122.8147398533	-6.83562389501169	0.235136608309226	-29.0708620157615	8.38639388048478e-186	1.38058679703625e-182
TRINITY_DN499_c0_g1_i1	archeocytes	mix_of_differentiated_cells	86.6808181850236	9150.20711919692	4618.44396869097	-6.72215124560681	0.237307244059999	-28.3267848490425	1.61731094996494e-176	2.39620790346806e-173
TRINITY_DN1703_c1_g1_i1	archeocytes	mix_of_differentiated_cells	193.109289355227	7888.29717203942	4040.70323069732	-5.35276477945423	0.191137529175282	-28.0047817011671	1.42091250050413e-172	1.91383996431538e-169
TRINITY_DN5099_c0_g1_i2	archeocytes	mix_of_differentiated_cells	10356.2876357421	771.766715010246	5564.02717537617	3.74648364628181	0.137550410722824	27.2371680069447	2.35842100657825e-163	2.91186380278861e-160
TRINITY_DN41411_c0_g1_i1	archeocytes	mix_of_differentiated_cells	143.944913823424	4949.52604212763	2546.73547797552	-5.10130395575357	0.189157522500918	-26.9685492192298	3.45719801616691e-160	3.94014198519454e-157
TRINITY_DN4451_c0_g1_i1	archeocytes	mix_of_differentiated_cells	328.787267311615	13666.760495869	6997.77388159031	-5.37922708947721	0.200444712200564	-26.8364629349502	1.21365524145099e-158	1.28439400409556e-155
TRINITY_DN721_c0_g1_i5	archeocytes	mix_of_differentiated_cells	458.341737602927	31974.6897109919	16216.5157242974	-6.12481711266242	0.233505910120442	-26.229816236785	1.21480401133827e-151	1.19990241546585e-148
TRINITY_DN566_c0_g1_i1	archeocytes	mix_of_differentiated_cells	5955.58136478128	534.462198876085	3245.02178182868	3.47820318678759	0.133360608067668	26.0811887197059	5.96012249645443e-150	5.51907343171681e-147
TRINITY_DN721_c0_g1_i16	archeocytes	mix_of_differentiated_cells	177.570186644982	18686.5493509179	9432.05976878145	-6.71824465203382	0.259889193583058	-25.8504194014775	2.40682385231195e-147	2.0976177762267e-144
TRINITY_DN50_c0_g1_i7	archeocytes	mix_of_differentiated_cells	3747.64907028894	35163.0398107106	19455.3444404998	-3.23014738674831	0.126271439660167	-25.5809816965861	2.48377164875965e-144	2.04442004155683e-141
TRINITY_DN1976_c0_g1_i2	archeocytes	mix_of_differentiated_cells	17930.7277699955	1217.2792032889	9574.00348664218	3.88081704879413	0.152152347741472	25.5061266316322	1.68569698459818e-143	1.31448876441088e-140
TRINITY_DN531_c0_g1_i5	archeocytes	mix_of_differentiated_cells	14.7680044309069	3847.80282566813	1931.28541504952	-8.04486826217574	0.318066361481227	-25.2930496161587	3.80928154469518e-141	2.82191576831019e-138
TRINITY_DN3764_c0_g1_i1	archeocytes	mix_of_differentiated_cells	64530.2499980202	3626.6076539382	34078.4288259792	4.15344348471883	0.167602108611229	24.7815705848498	1.41673349566459e-135	9.99539212941266e-133
TRINITY_DN46909_c0_g1_i1	archeocytes	mix_of_differentiated_cells	83.0244955122685	5324.23068918527	2703.62759234877	-6.00547533652893	0.243771245681194	-24.6357002432639	5.23784583167926e-134	3.52745108373454e-131
TRINITY_DN812_c0_g1_i1	archeocytes	mix_of_differentiated_cells	285.647889678777	5092.70449276758	2689.17619122318	-4.15737220840384	0.170448813567562	-24.3907371450018	2.14459179778163e-131	1.38149009025794e-128
TRINITY_DN139_c0_g1_i1	archeocytes	mix_of_differentiated_cells	116.816984094264	4439.39311991469	2278.10505200448	-5.24884170729672	0.217323390147713	-24.1522171347001	7.07668932566279e-129	4.36867621037583e-126
TRINITY_DN721_c0_g1_i11	archeocytes	mix_of_differentiated_cells	49.0930186618596	2720.20546260019	1384.64924063102	-5.79349784762262	0.240849850686521	-24.0543966753925	7.50869877204172e-128	4.44995524026281e-125
TRINITY_DN4_c0_g1_i5	archeocytes	mix_of_differentiated_cells	66.3846630691379	4920.209500964	2493.29708201657	-6.2128600898224	0.261137208347943	-23.7915543676346	4.08460924757835e-125	2.32759886969695e-122
TRINITY_DN1195_c0_g1_i1	archeocytes	mix_of_differentiated_cells	7395.21104438209	890.500979934035	4142.85601215806	3.0539321740249	0.129269231122079	23.6245868217537	2.154485788705e-123	1.18225412760938e-120
TRINITY_DN1022_c0_g1_i2	archeocytes	mix_of_differentiated_cells	32.5724725339196	5866.42077918003	2949.49662585698	-7.48199010891644	0.316733748853745	-23.6223330667908	2.27251838311224e-123	1.20248687014968e-120
TRINITY_DN3164_c0_g2_i1	archeocytes	mix_of_differentiated_cells	108.645907117723	4639.85121620462	2374.24856166117	-5.42066007767448	0.230149502256702	-23.5527777576005	1.17572098413946e-122	6.00671796586559e-120
TRINITY_DN1174_c0_g1_i6	archeocytes	mix_of_differentiated_cells	81.9077892976339	4527.60835801687	2304.75807365725	-5.79000012920212	0.246491932808059	-23.4896130808092	5.20836551642119e-122	2.57223811637655e-119
TRINITY_DN721_c0_g1_i14	archeocytes	mix_of_differentiated_cells	465.677810373133	19751.8443069602	10108.7610586667	-5.40728781180189	0.230255346397459	-23.4838751690395	5.96121534994832e-122	2.84907634273659e-119
TRINITY_DN54_c0_g1_i3	archeocytes	mix_of_differentiated_cells	204.904736041025	7464.04107008058	3834.4729030608	-5.18672968058618	0.222634656852302	-23.2970452755121	4.74978774207748e-120	2.19915172458187e-117
TRINITY_DN54_c0_g1_i8	archeocytes	mix_of_differentiated_cells	249.137392463802	3012.09605918489	1630.61672582435	-3.5952346093621	0.156274376342193	-23.0059123799646	4.0675079807054e-117	1.82618782551913e-114
TRINITY_DN1687_c0_g1_i6	archeocytes	mix_of_differentiated_cells	1355.65884619387	14844.3980175704	8100.02843188214	-3.45328393733471	0.152808065231778	-22.5988329352694	4.44976950184015e-113	1.93905249821364e-110
TRINITY_DN641_c0_g2_i3	archeocytes	mix_of_differentiated_cells	14347.1497595537	2134.94724711972	8241.0485033367	2.74862638996402	0.122228131316741	22.4876741577703	5.47974963629446e-112	2.31965630318111e-109
TRINITY_DN581_c0_g1_i2	archeocytes	mix_of_differentiated_cells	49.8124620244771	5938.57827022517	2994.19536612482	-6.89227000721036	0.30883121056835	-22.3172716077702	2.51156024308611e-110	1.03364657115455e-107
TRINITY_DN487_c0_g1_i1	archeocytes	mix_of_differentiated_cells	577.630706756842	20231.2676679739	10404.4491873654	-5.13057732493828	0.229918755810038	-22.3147402953817	2.657819188181e-110	1.06427700248891e-107
TRINITY_DN50_c0_g2_i1	archeocytes	mix_of_differentiated_cells	1888.10475519812	21905.8867902511	11896.9957727246	-3.5363427916447	0.158554648195783	-22.3036210662082	3.40778751124888e-110	1.32867841491219e-107
TRINITY_DN2361_c0_g1_i1	archeocytes	mix_of_differentiated_cells	650.489285493682	6393.61502277962	3522.05215413665	-3.29764268835692	0.148454983452854	-22.2130817818196	2.56712032967053e-109	9.75242430882015e-107
TRINITY_DN54_c0_g1_i4	archeocytes	mix_of_differentiated_cells	548.842368749671	12621.8218461414	6585.33210744552	-4.52306020100405	0.203769886554041	-22.1969019931928	3.67952100116169e-109	1.36289457883029e-106
TRINITY_DN50_c0_g1_i1	archeocytes	mix_of_differentiated_cells	483.471102061726	4694.60365324031	2589.03737765102	-3.27884472112643	0.14788244893312	-22.171966617954	6.40500205477871e-109	2.31454903520979e-106
TRINITY_DN54_c0_g1_i15	archeocytes	mix_of_differentiated_cells	633.218417635482	8143.43208004034	4388.32524883791	-3.68418961698099	0.167460007970832	-22.0004146758592	2.85357863223085e-107	1.00663383369363e-104
TRINITY_DN786_c0_g1_i1	archeocytes	mix_of_differentiated_cells	20477.5759226321	1606.403353696	11041.989638164	3.67246093189146	0.168317385613707	21.8186666724961	1.54292532124844e-105	5.31627478130626e-103
TRINITY_DN3813_c0_g1_i1	archeocytes	mix_of_differentiated_cells	783.342219512177	5876.22910141088	3329.78566046153	-2.90760425387139	0.133895668168235	-21.7154467627593	1.46610750725932e-104	4.93678382444413e-102
TRINITY_DN596_c0_g1_i4	archeocytes	mix_of_differentiated_cells	1323.50441306105	10081.0550900476	5702.27975155431	-2.92948200353389	0.135001745493352	-21.6995861263005	2.07017582728278e-104	6.81593890156037e-102
TRINITY_DN192_c0_g1_i1	archeocytes	mix_of_differentiated_cells	648.302727913804	13319.7284659877	6984.01559695074	-4.36175163609603	0.201422827416238	-21.6547036502596	5.48830386876942e-104	1.76771108955843e-101
TRINITY_DN814_c0_g1_i12	archeocytes	mix_of_differentiated_cells	3267.2927380283	332.042667010249	1799.66770251927	3.2989166770915	0.152525291752049	21.6286534462386	9.65608242156123e-104	3.04392589697556e-101
TRINITY_DN5570_c0_g1_i1	archeocytes	mix_of_differentiated_cells	104.953906009997	3406.04889519778	1755.50140060389	-5.02451367309642	0.232354110530882	-21.6243803977318	1.05930266681106e-103	3.26971423155681e-101
TRINITY_DN844_c0_g1_i1	archeocytes	mix_of_differentiated_cells	213.067287478763	5274.74693210327	2743.90710979102	-4.63223042898036	0.216317055007442	-21.4140786486807	9.87778599151586e-102	2.98671994388365e-99
TRINITY_DN265_c0_g1_i4	archeocytes	mix_of_differentiated_cells	549.842439524732	13798.7370049822	7174.28972225347	-4.65055971828593	0.218887778249297	-21.2463197145219	3.56541475244913e-100	1.05650369944573e-97
TRINITY_DN426_c1_g1_i1	archeocytes	mix_of_differentiated_cells	3563.60819176382	194.177614871024	1878.89290331742	4.19997555157836	0.198092306203043	21.2021134595375	9.13028758803122e-100	2.65243805694648e-97
TRINITY_DN1952_c0_g1_i9	archeocytes	mix_of_differentiated_cells	6548.371033702	445.387608478503	3496.87932109025	3.87802221362817	0.183540611056679	21.1289599141119	4.30935029757455e-99	1.22783334632432e-96
TRINITY_DN419_c0_g1_i7	archeocytes	mix_of_differentiated_cells	3240.91247915378	8.2762153495655	1624.59434725167	8.631738873632	0.408638330981134	21.123174746988	4.87089455232793e-99	1.36164478655265e-96
TRINITY_DN10290_c0_g1_i1	archeocytes	mix_of_differentiated_cells	22196.9707060687	1952.04545548863	12074.5080807787	3.50754312455984	0.166466279480407	21.0705924077115	1.48067394253851e-98	4.06253058012049e-96
TRINITY_DN711_c1_g2_i11	archeocytes	mix_of_differentiated_cells	449.363883912076	5675.20288921085	3062.28338656146	-3.65997093488918	0.174648238692608	-20.9562430304892	1.64575765503533e-97	4.43337189400063e-95
TRINITY_DN1703_c0_g1_i2	archeocytes	mix_of_differentiated_cells	403.378685792266	18145.9092660571	9274.64397592467	-5.49201529754685	0.263098324989862	-20.8743833612718	9.15424451832125e-97	2.42195154970442e-94
TRINITY_DN113_c0_g1_i2	archeocytes	mix_of_differentiated_cells	16384.6483409915	1032.2226493873	8708.43549518938	3.98896068988827	0.191742003495672	20.8037916427546	3.99910907649735e-96	1.03948772065587e-93
TRINITY_DN531_c0_g1_i6	archeocytes	mix_of_differentiated_cells	14.8872907460976	1582.23824056132	798.562765653709	-6.72576127282586	0.326456352975239	-20.6023292594217	2.61555301320976e-94	6.68138507650272e-92
TRINITY_DN3803_c0_g1_i1	archeocytes	mix_of_differentiated_cells	26.0666039027194	2438.55720268442	1232.31190329357	-6.55376083923245	0.319663653601743	-20.50205197053	2.06403900290244e-93	5.18318675711908e-91
TRINITY_DN527_c0_g1_i6	archeocytes	mix_of_differentiated_cells	4805.17178796788	723.140266982019	2764.15602747495	2.73208749708673	0.133449574566585	20.4728078449104	3.76302221206618e-93	9.29215618232875e-91
TRINITY_DN1046_c0_g1_i1	archeocytes	mix_of_differentiated_cells	3965.4276299198	24121.3727362405	14043.4001830802	-2.60478097422556	0.127553837809484	-20.4210317694721	1.08743186878717e-92	2.64121156851651e-90
TRINITY_DN3089_c0_g1_i1	archeocytes	mix_of_differentiated_cells	5227.64366390556	543.796228404273	2885.71994615492	3.26580714609399	0.160716763169463	20.3202645554183	8.51164676801084e-92	2.03400900830401e-89
TRINITY_DN2665_c0_g1_i5	archeocytes	mix_of_differentiated_cells	43.7358092087922	6127.51138293508	3085.62359607193	-7.13217521006036	0.351323198948188	-20.3008945364641	1.26265389768357e-91	2.969441293346e-89
TRINITY_DN2810_c0_g1_i1	archeocytes	mix_of_differentiated_cells	4068.42187288198	306.366832469963	2187.39435267597	3.73231657536853	0.184058339453134	20.2778998575007	2.01554946021972e-91	4.66599700040866e-89
TRINITY_DN7182_c0_g1_i2	archeocytes	mix_of_differentiated_cells	26219.4381167424	2871.4055334309	14545.4218250866	3.19100587401277	0.159171222877416	20.0476305724578	2.11689908834789e-89	4.75793628327421e-87
TRINITY_DN3462_c0_g1_i1	archeocytes	mix_of_differentiated_cells	68.4593852767714	6935.17179173187	3501.81558850432	-6.65809510924979	0.332114825579069	-20.0475696850957	2.11949105491427e-89	4.75793628327421e-87
TRINITY_DN50_c0_g1_i5	archeocytes	mix_of_differentiated_cells	681.213357440074	6756.23035720028	3718.72185732018	-3.31087431272422	0.168226120356368	-19.6810953359117	3.13160629636913e-86	6.92505655029925e-84
TRINITY_DN46701_c0_g1_i1	archeocytes	mix_of_differentiated_cells	5713.38973149471	892.937307472815	3303.16351948376	2.67758887534084	0.136441559561789	19.624437626926	9.56293790237128e-86	2.08359541119901e-83
TRINITY_DN5956_c0_g1_i5	archeocytes	mix_of_differentiated_cells	16214.7346888914	3507.00625902856	9860.87047396	2.2089807691026	0.112801584794257	19.5828877150233	2.16397966592964e-85	4.64659749716138e-83
TRINITY_DN1143_c0_g1_i1	archeocytes	mix_of_differentiated_cells	824.701902551813	5831.88301475754	3328.29245865468	-2.82188551864974	0.1442750423028	-19.559069078124	3.45324289073573e-85	7.30903523844865e-83
TRINITY_DN922_c0_g1_i1	archeocytes	mix_of_differentiated_cells	131.465702209981	2985.56540827761	1558.5155552438	-4.50755229904895	0.231706917179038	-19.4536803386237	2.71245918715519e-84	5.66025286153398e-82
TRINITY_DN8588_c0_g1_i13	archeocytes	mix_of_differentiated_cells	130.881521644303	1942.42971087712	1036.65561626071	-3.89399894796128	0.200391295208893	-19.4319765432031	4.14104968254568e-84	8.52136001341623e-82
TRINITY_DN10378_c0_g1_i3	archeocytes	mix_of_differentiated_cells	2171.09854217091	214.613483178599	1192.85601267476	3.33921156454776	0.17331581355713	19.2666294899112	1.02391112183886e-82	2.07811879194034e-80
TRINITY_DN814_c0_g1_i6	archeocytes	mix_of_differentiated_cells	7806.29806209212	908.919279390111	4357.60867074112	3.10291350108999	0.161362047863508	19.2295124050153	2.09589379162638e-82	4.19631924550492e-80
TRINITY_DN474_c0_g1_i8	archeocytes	mix_of_differentiated_cells	275.700843580507	5300.16114286955	2787.93099322503	-4.26441099710793	0.222498314549775	-19.1660373056621	7.11246896962866e-82	1.40504453672024e-79
TRINITY_DN1201_c0_g1_i1	archeocytes	mix_of_differentiated_cells	97.0693311090846	2610.84934649142	1353.95933880025	-4.74921890594763	0.247926766608234	-19.1557328436916	8.66963719650993e-82	1.69012295662488e-79
TRINITY_DN5024_c0_g1_i4	archeocytes	mix_of_differentiated_cells	19.8669393003704	2085.68687878877	1052.77690904457	-6.71016538396216	0.350508422678167	-19.1440916959744	1.08412524196331e-81	2.08602592012058e-79
TRINITY_DN1703_c0_g1_i10	archeocytes	mix_of_differentiated_cells	977.285438477883	40712.2831677189	20844.7843030984	-5.38073300521851	0.281613822101372	-19.1067787975322	2.21740876081032e-81	4.21193951284175e-79
TRINITY_DN1379_c0_g1_i1	archeocytes	mix_of_differentiated_cells	138352.132162897	24804.8467900432	81578.4894764702	2.47964016078752	0.129945339577924	19.0821784670512	3.55143287859426e-81	6.660510066994e-79
TRINITY_DN810_c0_g1_i7	archeocytes	mix_of_differentiated_cells	4096.04292435365	313.026938662882	2204.53493150827	3.7088183588966	0.195081719847721	19.0116140138178	1.36681676367372e-80	2.53134464632374e-78
TRINITY_DN196_c0_g1_i5	archeocytes	mix_of_differentiated_cells	2758.40096936482	250.463207493366	1504.43208842909	3.46212578236077	0.182160677707297	19.005889887629	1.52438719180769e-80	2.78831118936084e-78
TRINITY_DN4440_c0_g1_i5	archeocytes	mix_of_differentiated_cells	138.504096490138	1764.31981381028	951.411955150207	-3.67153207937111	0.19329337201869	-18.9946092875658	1.8898872440579e-80	3.4147035863368e-78
TRINITY_DN4741_c0_g1_i2	archeocytes	mix_of_differentiated_cells	2042.9201272737	155.940517862823	1099.43032256826	3.71275012937709	0.195539812546878	18.9871826152386	2.1769944986014e-80	3.8860663242504e-78
TRINITY_DN1043_c0_g1_i1	archeocytes	mix_of_differentiated_cells	9611.7926357076	1705.71045983044	5658.75154776902	2.49449789268063	0.131586338500406	18.9571191136452	3.85700305195597e-80	6.80301871640234e-78
TRINITY_DN740_c0_g1_i1	archeocytes	mix_of_differentiated_cells	2143.81084762426	11148.0916343069	6645.95124096558	-2.37864500576595	0.125493872386089	-18.9542721133658	4.0714805669398e-80	7.09683012703295e-78
TRINITY_DN4168_c0_g1_i1	archeocytes	mix_of_differentiated_cells	1107.1067088916	9706.24096875563	5406.67383882361	-3.13220368696483	0.165737295288178	-18.8986050575923	1.17107925712276e-79	2.01752445041056e-77
TRINITY_DN38_c0_g1_i1	archeocytes	mix_of_differentiated_cells	986.065198040653	14454.4598326752	7720.26251535791	-3.87373882849325	0.205331978845278	-18.8657356261696	2.18213357876818e-79	3.71614840264705e-77
TRINITY_DN847_c0_g1_i18	archeocytes	mix_of_differentiated_cells	206.87987388669	3896.39028959815	2051.63508174242	-4.23521233106984	0.224932236654019	-18.8288366046182	4.38283791286413e-79	7.37910528602215e-77
TRINITY_DN711_c1_g2_i9	archeocytes	mix_of_differentiated_cells	35.6643165942195	1680.64202492858	858.153170761399	-5.5550191522892	0.29626738749677	-18.7500190258024	1.93521786134975e-78	3.22159413862448e-76
TRINITY_DN1789_c0_g1_i1	archeocytes	mix_of_differentiated_cells	75.1239441296073	1333.29557540564	704.209759767623	-4.14812956964512	0.221802804314444	-18.7018806298068	4.77891398500989e-78	7.86715440021184e-76
TRINITY_DN292_c0_g1_i1	archeocytes	mix_of_differentiated_cells	17703.1244606849	109302.669163285	63502.896811985	-2.62625919361124	0.140735056573947	-18.6610163632635	1.02758047434505e-77	1.67303651735123e-75
TRINITY_DN1302_c0_g1_i8	archeocytes	mix_of_differentiated_cells	108278.179481797	15447.2253007737	61862.7023912853	2.80936061283979	0.150863952912841	18.6218149438444	2.13842147298934e-77	3.44378831997936e-75
TRINITY_DN7999_c0_g1_i2	archeocytes	mix_of_differentiated_cells	156.916172583524	3383.93081371083	1770.42349314718	-4.43377959055094	0.238120753431638	-18.6198788919246	2.21714921848825e-77	3.53218094850773e-75
TRINITY_DN487_c0_g1_i3	archeocytes	mix_of_differentiated_cells	64.6518233253273	2621.88757393487	1343.2696986301	-5.34637174367912	0.287610437046722	-18.58893508378	3.94941399590506e-77	6.22494869822653e-75
TRINITY_DN1105_c0_g1_i2	archeocytes	mix_of_differentiated_cells	7095.77286821863	1341.64522302322	4218.70904562093	2.40307473463824	0.129360005212581	18.5766437678261	4.96608502081243e-77	7.74500164930074e-75
TRINITY_DN531_c0_g1_i1	archeocytes	mix_of_differentiated_cells	8.94590072735255	1650.52196511504	829.733932921196	-7.51160069800335	0.405514824545998	-18.5236155211172	1.33185117421916e-76	2.05549031221157e-74
TRINITY_DN4064_c0_g1_i1	archeocytes	mix_of_differentiated_cells	112.250574873758	3438.21130091559	1775.23093789467	-4.93858211288543	0.266923848902343	-18.501839132	1.99547020699419e-76	3.0479264522501e-74
TRINITY_DN847_c0_g1_i19	archeocytes	mix_of_differentiated_cells	172.57456160896	3843.39803393826	2007.98629777361	-4.47859428220802	0.242929768501066	-18.4357574201054	6.78617100875835e-76	1.01861042067532e-73
TRINITY_DN679_c0_g1_i1	archeocytes	mix_of_differentiated_cells	117.711094160267	7342.36422943233	3730.0376617963	-5.96407266340186	0.323508516612441	-18.4355970774851	6.8063196305924e-76	1.01861042067532e-73
TRINITY_DN2689_c0_g1_i1	archeocytes	mix_of_differentiated_cells	1367.8302774987	44.2336702871056	706.031973892903	4.95370559814204	0.268822494308239	18.4274221950414	7.91664825892864e-76	1.17293060604287e-73
TRINITY_DN58830_c0_g1_i1	archeocytes	mix_of_differentiated_cells	3044.08668667028	464.160905470869	1754.12379607057	2.71341865840958	0.147329734648569	18.4173185737556	9.54145345722648e-76	1.39966509328978e-73
TRINITY_DN1918_c0_g1_i2	archeocytes	mix_of_differentiated_cells	5163.48446063884	618.397225418432	2890.94084302863	3.06225852738998	0.16659111872328	18.3818834452791	1.83485895035961e-75	2.66522256946353e-73
TRINITY_DN1828_c0_g1_i10	archeocytes	mix_of_differentiated_cells	8273.12926048267	37522.7095252811	22897.9193928819	-2.18130547148728	0.119011861654243	-18.3284711386541	4.9049891456086e-75	7.05556496906185e-73
TRINITY_DN176_c0_g1_i1	archeocytes	mix_of_differentiated_cells	125.6473239779	3384.84161353836	1755.24446875813	-4.75584799990282	0.259852618314313	-18.3020976688803	7.96233254632374e-75	1.13432614429166e-72
TRINITY_DN3891_c0_g1_i5	archeocytes	mix_of_differentiated_cells	4364.12864403127	477.162911361954	2420.64577769661	3.19395439886351	0.17552112851469	18.196979622292	5.45328796394208e-74	7.69484899750151e-72
TRINITY_DN609_c0_g1_i1	archeocytes	mix_of_differentiated_cells	12033.2485863904	1964.77805991526	6999.01332315282	2.61482539694481	0.144093630717504	18.1467104682176	1.36324341496306e-73	1.90545419208421e-71
TRINITY_DN5757_c0_g1_i1	archeocytes	mix_of_differentiated_cells	1915.5660418523	201.562522442166	1058.56428214723	3.24784044529742	0.179080317953452	18.1362222404677	1.64989760728753e-73	2.28456849996e-71
TRINITY_DN2313_c0_g1_i2	archeocytes	mix_of_differentiated_cells	368.379506768325	12100.724128753	6234.55181776066	-5.03649461449466	0.278347851436542	-18.0942464204466	3.53749302379046e-73	4.85291635559995e-71
TRINITY_DN805_c0_g1_i4	archeocytes	mix_of_differentiated_cells	7985.9211197998	901.93348864209	4443.92730422095	3.14693687010246	0.173952543077578	18.0907781767756	3.76729814987077e-73	5.12076049435645e-71
TRINITY_DN1927_c0_g1_i4	archeocytes	mix_of_differentiated_cells	2907.73504560481	17369.5030514833	10138.619048544	-2.57865881452228	0.142793369477656	-18.0586733400516	6.74235796494453e-73	9.0813432371471e-71
TRINITY_DN2345_c0_g1_i4	archeocytes	mix_of_differentiated_cells	759.596361390419	9639.52524323441	5199.56080231241	-3.66599552490145	0.2035893197519	-18.0068165136017	1.72254668347385e-72	2.29921186147284e-70
TRINITY_DN93_c0_g1_i4	archeocytes	mix_of_differentiated_cells	1862.82465314454	33261.2923507763	17562.0585019604	-4.15862842365286	0.231177810841707	-17.9888736229117	2.3814941303024e-72	3.15037652094289e-70
TRINITY_DN6324_c0_g1_i1	archeocytes	mix_of_differentiated_cells	1695.70050900352	19594.4827502469	10645.0916296252	-3.53078925177964	0.196829807876008	-17.9382853129839	5.92555393516309e-72	7.7692926640156e-70
TRINITY_DN5586_c0_g1_i9	archeocytes	mix_of_differentiated_cells	15797.7015523234	3313.89627926824	9555.79891579581	2.25316296700939	0.125863859421162	17.9015880918598	1.14606718745767e-71	1.48233651879545e-69
TRINITY_DN2168_c0_g1_i1	archeocytes	mix_of_differentiated_cells	8206.16578982714	1153.34428700452	4679.75503841583	2.83131993935071	0.158162196290532	17.9013696430327	1.15057167698081e-71	1.48233651879545e-69
TRINITY_DN9093_c0_g1_i3	archeocytes	mix_of_differentiated_cells	4936.47829827232	800.038055244215	2868.25817675827	2.62550810669285	0.146956271319163	17.8659140105067	2.17342687660252e-71	2.77599074170197e-69
TRINITY_DN3766_c0_g1_i3	archeocytes	mix_of_differentiated_cells	27.5251925811769	1633.16646521115	830.345828896165	-5.8869588419807	0.329610563644052	-17.860346394535	2.4014433084037e-71	3.04100718438541e-69
TRINITY_DN3854_c0_g1_i12	archeocytes	mix_of_differentiated_cells	17728.202814367	3917.17587043834	10822.6893424027	2.17815352490496	0.122897905145881	17.7232762618653	2.77282597336222e-70	3.48154149333345e-68
TRINITY_DN11745_c0_g1_i1	archeocytes	mix_of_differentiated_cells	9139.19836824512	1170.14647730395	5154.67242277453	2.9658105449643	0.167476017653383	17.7088671352485	3.58209692340637e-70	4.45986117791502e-68
TRINITY_DN9616_c0_g1_i3	archeocytes	mix_of_differentiated_cells	40.7472749819339	1862.34661590535	951.546945443644	-5.51305346230654	0.311630923467789	-17.6909704626164	4.92203851020071e-70	6.07707688059447e-68
TRINITY_DN5077_c0_g1_i4	archeocytes	mix_of_differentiated_cells	25120.604218381	6047.99959146634	15584.3019049237	2.05430852243186	0.116339734241817	17.6578409416158	8.85630817366598e-70	1.08442199918211e-67
TRINITY_DN478_c0_g1_i2	archeocytes	mix_of_differentiated_cells	8735.82183164456	1444.28494984843	5090.0533907465	2.59665004800106	0.147214326311903	17.6385689698402	1.24575991006696e-69	1.51288351045509e-67
TRINITY_DN1686_c0_g1_i2	archeocytes	mix_of_differentiated_cells	1178.67764018189	6039.89501770559	3609.28632894374	-2.35753679357271	0.133665490452287	-17.6375875747394	1.26758171707615e-69	1.52686916424392e-67
TRINITY_DN483_c0_g1_i2	archeocytes	mix_of_differentiated_cells	113807.542158969	14203.6287147664	64005.5854368677	3.00230110856876	0.17028527018186	17.6310088674281	1.42403232605606e-69	1.70148894700375e-67
TRINITY_DN1817_c0_g1_i1	archeocytes	mix_of_differentiated_cells	8006.3477376453	1302.68831001037	4654.51802382783	2.62001865719328	0.148691853650995	17.6204586388634	1.7160803261623e-69	2.03403568899366e-67
TRINITY_DN54606_c0_g1_i1	archeocytes	mix_of_differentiated_cells	7386.9830107376	1231.47855964935	4309.23078519347	2.58485129593642	0.146923478996998	17.5931805697933	2.7783641067743e-69	3.26700338142603e-67
TRINITY_DN755_c0_g1_i1	archeocytes	mix_of_differentiated_cells	124.681857041954	3681.71818045718	1903.20001874957	-4.88477684938345	0.277699494345079	-17.5901539212508	2.93080477774042e-69	3.41911839267733e-67
TRINITY_DN1154_c0_g1_i2	archeocytes	mix_of_differentiated_cells	12939.2293920165	2519.69561914802	7729.46250558225	2.36043858838991	0.134654396358879	17.5296065499332	8.51566736972791e-69	9.85688498046006e-67
TRINITY_DN1909_c0_g1_i2	archeocytes	mix_of_differentiated_cells	13008.8102835752	1818.88655202677	7413.84841780099	2.83862253629679	0.162616821485785	17.4558973073085	3.10460563121853e-68	3.5657238009406e-66
TRINITY_DN1100_c0_g1_i2	archeocytes	mix_of_differentiated_cells	3418.21321480074	424.611399125233	1921.41230696299	3.00987743302699	0.172442444762185	17.4543885478885	3.1877271983122e-68	3.63302816693797e-66
TRINITY_DN721_c0_g1_i12	archeocytes	mix_of_differentiated_cells	515.805001965264	18543.6337225724	9529.71936226883	-5.16778459085839	0.297550198710623	-17.3677739529397	1.44732821024303e-67	1.63691715747792e-65
TRINITY_DN1783_c0_g1_i5	archeocytes	mix_of_differentiated_cells	7295.98495946492	1713.70261722495	4504.84378834494	2.0899021218521	0.120508557466136	17.3423544833269	2.25315368912335e-67	2.52899432257966e-65
TRINITY_DN1663_c0_g1_i1	archeocytes	mix_of_differentiated_cells	459.927063539522	5333.19461524142	2896.56083939047	-3.5367014417474	0.203950699834895	-17.3409625199152	2.30838828861225e-67	2.5715098409082e-65
TRINITY_DN3645_c0_g1_i2	archeocytes	mix_of_differentiated_cells	152.536681076678	2285.14329417566	1218.83998762617	-3.90820112599161	0.225933806574681	-17.2979917668929	4.87073738061531e-67	5.38543619635794e-65
TRINITY_DN2461_c0_g1_i1	archeocytes	mix_of_differentiated_cells	10372.8172090927	2560.27846224961	6466.54783567117	2.0184451439668	0.116778510491499	17.2843885015448	6.1671913647493e-67	6.76837831556486e-65
TRINITY_DN2243_c0_g1_i1	archeocytes	mix_of_differentiated_cells	148.518773986877	4855.50332114284	2502.01104756486	-5.03295456952915	0.291433291398282	-17.2696624513325	7.96066549936629e-67	8.67244264989786e-65
TRINITY_DN52916_c0_g1_i1	archeocytes	mix_of_differentiated_cells	4178.84425080534	16539.6502300412	10359.2472404233	-1.98484310280893	0.115262419110789	-17.2202103523536	1.87306190396977e-66	2.02564125322745e-64
TRINITY_DN499_c0_g1_i2	archeocytes	mix_of_differentiated_cells	6.42226075098119	1693.10288501902	849.762572884999	-8.05537224361413	0.468132204965958	-17.2074729278664	2.33396729661399e-66	2.50580141062557e-64
TRINITY_DN53637_c0_g1_i1	archeocytes	mix_of_differentiated_cells	79.6264474231173	2084.07794806237	1081.85219774274	-4.71576119768547	0.274255968874604	-17.194744081729	2.9073873717891e-66	3.09898210794441e-64
TRINITY_DN34837_c0_g1_i1	archeocytes	mix_of_differentiated_cells	8012.22257086143	1359.26528883306	4685.74392984724	2.55972295000098	0.149066787140434	17.1716517079656	4.32923406471137e-66	4.58156656448311e-64
TRINITY_DN8794_c0_g1_i1	archeocytes	mix_of_differentiated_cells	5685.79425663944	690.030570025244	3187.91241333234	3.04329534739805	0.177322640279445	17.1624748120267	5.07061435864113e-66	5.32810087500901e-64
TRINITY_DN2378_c0_g1_i4	archeocytes	mix_of_differentiated_cells	4871.35198056184	994.164222583109	2932.75810157248	2.29277319626483	0.133869036748043	17.1269865830147	9.33671227921652e-66	9.74174148794873e-64
TRINITY_DN2291_c0_g1_i1	archeocytes	mix_of_differentiated_cells	4550.32570345253	755.395447201908	2652.86057532722	2.59027006483378	0.151313313061098	17.1185866757664	1.07862403870881e-65	1.11754501800767e-63
TRINITY_DN1959_c0_g1_i2	archeocytes	mix_of_differentiated_cells	7.96818278113114	1734.34193278932	871.155057785224	-7.80063775880865	0.456155363696752	-17.1008353285405	1.46292395647369e-65	1.50518620410515e-63
TRINITY_DN46533_c0_g1_i1	archeocytes	mix_of_differentiated_cells	3164.11215026441	389.177940810964	1776.64504553769	3.02420893227379	0.177145480689571	17.0718943576856	2.40275387022595e-65	2.45511733388053e-63
TRINITY_DN2015_c0_g1_i2	archeocytes	mix_of_differentiated_cells	536.680537579498	11714.4285439077	6125.55454074358	-4.44848514834719	0.261136633806373	-17.0350865120121	4.51074149842408e-65	4.57747575620898e-63
TRINITY_DN58975_c0_g1_i1	archeocytes	mix_of_differentiated_cells	10511.7521689062	1090.72178005758	5801.23697448189	3.26911134525707	0.191937908123356	17.0321296987152	4.74456219677614e-65	4.78200227941737e-63
TRINITY_DN10414_c0_g1_i1	archeocytes	mix_of_differentiated_cells	11177.2698826061	1413.67284889464	6295.47136575037	2.98338201831506	0.176260544154364	16.9259775784097	2.89500239689394e-64	2.89813212921491e-62
TRINITY_DN3888_c0_g1_i1	archeocytes	mix_of_differentiated_cells	11161.7003319841	1820.89195707445	6491.29614452926	2.6161188634206	0.155602166658119	16.8128691239152	1.96429597280893e-63	1.95322208947229e-61
TRINITY_DN2117_c0_g1_i1	archeocytes	mix_of_differentiated_cells	4848.27118878232	494.888215107777	2671.57970194505	3.29286963084354	0.195884922994005	16.8102250061599	2.05390281157097e-63	2.0287082704157e-61
TRINITY_DN2_c0_g1_i1	archeocytes	mix_of_differentiated_cells	2929.63200145513	392.912021196586	1661.27201132586	2.89901640213242	0.172811944027945	16.7755557547784	3.68396221986704e-63	3.61467445361259e-61
TRINITY_DN2185_c0_g1_i2	archeocytes	mix_of_differentiated_cells	7663.23608192028	1528.13672319068	4595.68640255548	2.3263220482227	0.138827500409533	16.7569252587577	5.04024989168711e-63	4.91291726284449e-61
TRINITY_DN9101_c0_g1_i1	archeocytes	mix_of_differentiated_cells	37.587799523164	1049.68104435545	543.634421939306	-4.8022353375086	0.287120666988597	-16.7254951998956	8.54628878342757e-63	8.27593559576882e-61
TRINITY_DN5133_c0_g1_i2	archeocytes	mix_of_differentiated_cells	6174.9782779081	968.091763906485	3571.53502090729	2.67371085621838	0.160012232058582	16.7094154104388	1.11927403248942e-62	1.07682883541319e-60
TRINITY_DN1874_c0_g1_i3	archeocytes	mix_of_differentiated_cells	13648.6484831778	3243.78113412738	8446.21480865259	2.07311870553507	0.124089818686125	16.7065979101706	1.17341998350459e-62	1.12163809520026e-60
TRINITY_DN1641_c0_g1_i1	archeocytes	mix_of_differentiated_cells	4633.71823095698	688.240626223101	2660.97942859004	2.75156839903153	0.164832891273082	16.6930785341438	1.47181714058346e-62	1.39784889454388e-60
TRINITY_DN4255_c0_g1_i3	archeocytes	mix_of_differentiated_cells	6727.11595782543	1020.84642376989	3873.98119079766	2.7201528297357	0.163238778945204	16.6636435736192	2.40891654362393e-62	2.27328073314217e-60
TRINITY_DN134_c0_g1_i1	archeocytes	mix_of_differentiated_cells	40.4730239165808	2001.15691604192	1020.81496997925	-5.62882296641662	0.337800388652857	-16.6631630853484	2.42835064552186e-62	2.27711665595265e-60
TRINITY_DN3598_c0_g1_i2	archeocytes	mix_of_differentiated_cells	73.9752849514744	2991.43052258634	1532.70290376891	-5.33967559610032	0.32046662230337	-16.6621895213958	2.46820823267986e-62	2.29993541983552e-60
TRINITY_DN1278_c1_g1_i1	archeocytes	mix_of_differentiated_cells	67.9305850992878	2833.12710945275	1450.52884727602	-5.3838000724783	0.323300506136839	-16.6526187564939	2.89645353855647e-62	2.68211597670329e-60
TRINITY_DN2264_c0_g1_i2	archeocytes	mix_of_differentiated_cells	6293.9919214008	1523.04611418079	3908.5190177908	2.04710988531298	0.123087068802456	16.6313968252702	4.12856038707918e-62	3.79930128540156e-60
TRINITY_DN217_c0_g1_i1	archeocytes	mix_of_differentiated_cells	33.0213903026575	1588.57530470098	810.798347501816	-5.59447114838843	0.337166986865973	-16.5925828041174	7.8855089761598e-62	7.21183339449282e-60
TRINITY_DN281_c2_g1_i1	archeocytes	mix_of_differentiated_cells	4665.33584005742	1012.79549059795	2839.06566532768	2.20347384894108	0.13281975229373	16.5899560185002	8.2380665098358e-62	7.48804867544338e-60
TRINITY_DN2474_c0_g1_i1	archeocytes	mix_of_differentiated_cells	5969.2481377954	1195.75371513473	3582.50092646506	2.31987732225403	0.139921041023449	16.5799032460403	9.73854773245107e-62	8.79794653682896e-60
TRINITY_DN1962_c0_g1_i2	archeocytes	mix_of_differentiated_cells	70058.5250573814	15363.069078537	42710.7970679592	2.18910943939332	0.132116534234264	16.5695342530836	1.15718596929186e-61	1.0390828679411e-59
TRINITY_DN1429_c3_g1_i2	archeocytes	mix_of_differentiated_cells	166.442528405081	1548.51630840761	857.479418406345	-3.21869135950264	0.194260800692461	-16.5689184232192	1.16909727933036e-61	1.04345453557582e-59
TRINITY_DN52896_c0_g1_i1	archeocytes	mix_of_differentiated_cells	8929.95089372807	1419.16990297295	5174.56039835051	2.65393828495997	0.160182941842172	16.5681704583432	1.18372873916167e-61	1.05018712571373e-59
TRINITY_DN500_c0_g1_i3	archeocytes	mix_of_differentiated_cells	3589.55178387988	386.413436030299	1987.98260995509	3.2145420553915	0.194189622872295	16.5536242763368	1.50747985412107e-61	1.32945366182487e-59
TRINITY_DN40284_c0_g1_i1	archeocytes	mix_of_differentiated_cells	18038.6508675069	4291.59117453726	11165.1210210221	2.07140069930529	0.125162152132192	16.5497369933168	1.60803594775083e-61	1.40974323088025e-59
TRINITY_DN16_c0_g1_i2	archeocytes	mix_of_differentiated_cells	3425.68032321251	32516.3177064632	17970.9990148378	-3.24653846574338	0.196374884847414	-16.5323507039405	2.14608328834377e-61	1.87037470588831e-59
TRINITY_DN6570_c1_g1_i4	archeocytes	mix_of_differentiated_cells	17730.1774505288	3610.26071373748	10670.2190821331	2.29614065031219	0.139056210924301	16.5123199823283	2.99158208424659e-61	2.59200468773084e-59
TRINITY_DN1472_c0_g1_i4	archeocytes	mix_of_differentiated_cells	19018.2043222532	5212.20737872632	12115.2058504897	1.86736893000156	0.113119830583225	16.5078830155045	3.21981515038693e-61	2.77353379465888e-59
TRINITY_DN6918_c0_g1_i2	archeocytes	mix_of_differentiated_cells	29591.9709036285	3914.25014426115	16753.1105239448	2.91853276090192	0.177085242885564	16.4809484593131	5.02896843108462e-61	4.30688995808958e-59
TRINITY_DN8_c0_g1_i5	archeocytes	mix_of_differentiated_cells	361.59086153297	2277.01892873571	1319.30489513434	-2.65412822076413	0.161066790254888	-16.4784324351654	5.24266391018767e-61	4.46409818927244e-59
TRINITY_DN1970_c0_g1_i1	archeocytes	mix_of_differentiated_cells	10868.5790287745	1410.16405068665	6139.37153973057	2.94660878832455	0.178848500312913	16.4754458839139	5.50809549008548e-61	4.66331101606322e-59
TRINITY_DN2030_c0_g1_i1	archeocytes	mix_of_differentiated_cells	23234.1188912747	2936.08738564444	13085.1031384596	2.98447228666206	0.181371108231417	16.4550589990005	7.71466706057099e-61	6.49434699826249e-59
TRINITY_DN2149_c0_g2_i2	archeocytes	mix_of_differentiated_cells	6635.00012574226	1635.04185527007	4135.02099050617	2.02067035739808	0.122905825716396	16.4408020988424	9.76183437462058e-61	8.17126203923042e-59
TRINITY_DN29583_c0_g1_i1	archeocytes	mix_of_differentiated_cells	3119.47635632644	618.19642066348	1868.83638849496	2.33523335312702	0.142156518856842	16.4271984985698	1.22174304102673e-60	1.01692948853101e-58
TRINITY_DN733_c0_g1_i2	archeocytes	mix_of_differentiated_cells	25.2598271884094	1039.58307953577	532.42145336209	-5.37225456200207	0.327051365638631	-16.426332761252	1.23930674235703e-60	1.02578596060122e-58
TRINITY_DN29333_c0_g1_i1	archeocytes	mix_of_differentiated_cells	510.629910158528	14766.9003618993	7638.7651360289	-4.85422306879549	0.295657674242671	-16.4183902252144	1.41265012586416e-60	1.1627680147113e-58
TRINITY_DN531_c0_g1_i2	archeocytes	mix_of_differentiated_cells	9.9592971085456	1139.88937388646	574.9243354975	-6.83639361225005	0.416469867013712	-16.4150978347371	1.4914023968986e-60	1.22080761947235e-58
TRINITY_DN3049_c0_g1_i1	archeocytes	mix_of_differentiated_cells	2146.8840643272	331.709654209851	1239.29685926852	2.69418870514809	0.164174976198524	16.4104711176581	1.60951684156147e-60	1.31025283102059e-58
TRINITY_DN214_c1_g1_i1	archeocytes	mix_of_differentiated_cells	694.836428164321	6622.88296260232	3658.85969538332	-3.25361495213989	0.198297716418443	-16.4077277888273	1.68390509138356e-60	1.36331900731906e-58
TRINITY_DN833_c0_g1_i4	archeocytes	mix_of_differentiated_cells	79.5391140714249	1564.49095207961	822.015033075517	-4.30105291192932	0.262189340201522	-16.404377495376	1.7794127013221e-60	1.4328140534124e-58
TRINITY_DN1641_c0_g1_i2	archeocytes	mix_of_differentiated_cells	3006.43978128745	267.723290393344	1637.08153584039	3.49085189247811	0.213103617090736	16.3810072308241	2.61378707732705e-60	2.09329023446906e-58
TRINITY_DN4167_c0_g1_i6	archeocytes	mix_of_differentiated_cells	2092.43168702056	10134.2135524776	6113.32261974905	-2.27626221941615	0.139174974846707	-16.35539882025	3.98093563461033e-60	3.17105066464445e-58
TRINITY_DN3575_c0_g1_i2	archeocytes	mix_of_differentiated_cells	7389.43421924817	747.831869426756	4068.63304433746	3.30535782282658	0.202153096023556	16.3507652756475	4.29551250426685e-60	3.40333226006512e-58
TRINITY_DN53306_c0_g1_i1	archeocytes	mix_of_differentiated_cells	2187.06793529253	256.151245394546	1221.60959034354	3.0932980063564	0.18938192325575	16.3336497653953	5.68775554197104e-60	4.48243543137462e-58
TRINITY_DN592_c0_g1_i4	archeocytes	mix_of_differentiated_cells	5715.13374765294	805.505796341336	3260.31977199714	2.8274297467779	0.173185922795289	16.3259790469229	6.44976309700487e-60	5.05606825636107e-58
TRINITY_DN40547_c0_g1_i1	archeocytes	mix_of_differentiated_cells	4445.77923334115	660.118643211955	2552.94893827656	2.75207596305453	0.168872515046251	16.2967666011298	1.04053094986225e-59	8.11395081745217e-58
TRINITY_DN1762_c0_g1_i4	archeocytes	mix_of_differentiated_cells	459.358859455594	5452.74206993215	2956.05046469387	-3.57013080704261	0.219740988651762	-16.2469952872581	2.34583181873527e-59	1.81967770818753e-57
TRINITY_DN46623_c0_g1_i1	archeocytes	mix_of_differentiated_cells	7869.65156324039	1603.17362806949	4736.41259565494	2.29565328800184	0.141369377606462	16.2386885114002	2.68605429574052e-59	2.07273856487977e-57
TRINITY_DN6028_c0_g1_i2	archeocytes	mix_of_differentiated_cells	822.500443086042	5695.48969992571	3258.99507150587	-2.79143196148464	0.171922465976315	-16.2365747003024	2.78020817680519e-59	2.13427794546869e-57
TRINITY_DN60348_c0_g1_i1	archeocytes	mix_of_differentiated_cells	1929.640179537	242.211469566474	1085.92582455174	2.99433897651338	0.184494003807639	16.2300070176558	3.09424049468735e-59	2.36310655511792e-57
TRINITY_DN4459_c0_g1_i14	archeocytes	mix_of_differentiated_cells	25784.7240255419	7452.05435287774	16618.3891892098	1.79079679781293	0.110363970883034	16.2262809455347	3.28786233510305e-59	2.49810094137881e-57
TRINITY_DN8107_c0_g1_i1	archeocytes	mix_of_differentiated_cells	2899.54161579943	568.389771343264	1733.96569357135	2.35084321463944	0.144888974421744	16.2251353080641	3.34978601106166e-59	2.53216477244335e-57
TRINITY_DN327_c0_g1_i3	archeocytes	mix_of_differentiated_cells	46.895284667562	878.490684198848	462.692984433205	-4.23000648043846	0.260753047278729	-16.2222705528608	3.509763531725e-59	2.63962723279379e-57
TRINITY_DN2638_c0_g1_i1	archeocytes	mix_of_differentiated_cells	328.584373116206	8680.03264108482	4504.30850710051	-4.72456028290122	0.291722482598126	-16.1953931038278	5.4349293723441e-59	4.06686432225506e-57
TRINITY_DN1236_c0_g1_i1	archeocytes	mix_of_differentiated_cells	46.9985945010036	1154.71796480617	600.858279653585	-4.62200040417831	0.285723747189163	-16.1764657283397	7.39174842387389e-59	5.5033238516641e-57
TRINITY_DN1649_c0_g1_i1	archeocytes	mix_of_differentiated_cells	33528.319967994	7710.78894016216	20619.5544540781	2.12045010906546	0.131199556309142	16.1620219512718	9.34457381671744e-59	6.92246028342428e-57
TRINITY_DN34176_c0_g1_i1	archeocytes	mix_of_differentiated_cells	1995.47899135105	315.132746088046	1155.30586871955	2.66283258926719	0.165221440704263	16.1167496053585	1.94577926652497e-58	1.43426197078776e-56
TRINITY_DN4440_c0_g1_i4	archeocytes	mix_of_differentiated_cells	43.3065933932769	897.9519915279	470.629292460589	-4.37746837479448	0.271968753959472	-16.0954827018356	2.74422910957188e-58	2.01279695482262e-56
TRINITY_DN5227_c0_g1_i3	archeocytes	mix_of_differentiated_cells	46.3627590186051	2809.84363297947	1428.10319599904	-5.92204579166758	0.368516436478401	-16.0699637939071	4.14328281785094e-58	3.02398414922559e-56
TRINITY_DN2345_c0_g1_i2	archeocytes	mix_of_differentiated_cells	365.361670453586	3334.80220398017	1850.08193721688	-3.19168915154323	0.198707700008663	-16.0622318682371	4.69354376593107e-58	3.40880119784484e-56
TRINITY_DN58940_c0_g1_i1	archeocytes	mix_of_differentiated_cells	4211.00670779306	570.404997323032	2390.70585255805	2.88488695961545	0.17962857235713	16.0602899736899	4.8428198190458e-58	3.50005943604793e-56
TRINITY_DN41391_c0_g1_i1	archeocytes	mix_of_differentiated_cells	2618.41593136738	477.052688052398	1547.73430970989	2.45614016603813	0.152947645441215	16.0586987720719	4.96865599282862e-58	3.57357316455091e-56
TRINITY_DN2586_c0_g1_i1	archeocytes	mix_of_differentiated_cells	16521.1824589311	3243.35519700985	9882.26882797047	2.34891521393808	0.146556638658622	16.0273545807056	8.23129983746307e-58	5.89154291748081e-56
TRINITY_DN3516_c0_g1_i1	archeocytes	mix_of_differentiated_cells	5313.1273917833	969.296442621146	3141.21191720222	2.45491702867858	0.153406513860116	16.002690934735	1.22369619981924e-57	8.71648216178939e-56
TRINITY_DN2351_c0_g1_i1	archeocytes	mix_of_differentiated_cells	4289.50742177883	486.528746558112	2388.01808416847	3.14093595180449	0.196370855698543	15.9949191066635	1.38638267704843e-57	9.82806016418636e-56
TRINITY_DN8032_c0_g1_i6	archeocytes	mix_of_differentiated_cells	52738.1426075046	10745.9193154803	31742.0309614924	2.29510740774449	0.143626010449343	15.9797476833346	1.76860349307563e-57	1.24779187397183e-55
TRINITY_DN663_c0_g2_i10	archeocytes	mix_of_differentiated_cells	11784.1585504599	1687.61066649922	6735.88460847955	2.80411982299629	0.175677294987853	15.9617657090529	2.35960269526464e-57	1.65686604421995e-55
TRINITY_DN733_c0_g1_i8	archeocytes	mix_of_differentiated_cells	43.4775346251883	876.487771837943	459.982653231566	-4.33220227348488	0.271602321409291	-15.9505347782225	2.82467725958598e-57	1.97407633386914e-55
TRINITY_DN7542_c0_g1_i3	archeocytes	mix_of_differentiated_cells	8615.89803037606	27784.0886463205	18199.9933383483	-1.68917683167297	0.105924500447125	-15.9469888887149	2.98968274455131e-57	2.07958401611607e-55
TRINITY_DN29898_c0_g1_i1	archeocytes	mix_of_differentiated_cells	203.250704110104	6647.0627322276	3425.15671816885	-5.03401897623746	0.315897933915075	-15.9355868962118	3.5881596868165e-57	2.48421373457352e-55
TRINITY_DN1947_c0_g1_i14	archeocytes	mix_of_differentiated_cells	37.7267877915772	1170.12932812658	603.928057959077	-4.96330349932565	0.311620721660443	-15.9273859353099	4.09105847310439e-57	2.81921499244254e-55
TRINITY_DN4836_c0_g1_i3	archeocytes	mix_of_differentiated_cells	26.2375451346308	742.621216175231	384.429380654931	-4.82066593568729	0.302680527974855	-15.9265809662119	4.14405431520182e-57	2.84251429324214e-55
TRINITY_DN8529_c0_g1_i2	archeocytes	mix_of_differentiated_cells	2966.68462445372	331.535819564355	1649.11022200904	3.16231520173015	0.198904191113884	15.898685613515	6.47081833125909e-57	4.41804812884492e-55
TRINITY_DN814_c0_g1_i13	archeocytes	mix_of_differentiated_cells	2020.11523406733	196.922477787529	1108.51885592743	3.36056673497652	0.211528300551863	15.8870785904724	7.78731623936434e-57	5.29251731203771e-55
TRINITY_DN47187_c0_g1_i1	archeocytes	mix_of_differentiated_cells	6181.04110343375	1294.11821577367	3737.57965960371	2.25605106934742	0.142081066798745	15.878618595559	8.91195481819309e-57	6.02920194458214e-55
TRINITY_DN6030_c0_g1_i1	archeocytes	mix_of_differentiated_cells	7838.20647165162	1512.16955757903	4675.18801461532	2.37420445375337	0.150221475947167	15.8046939612574	2.88789302037756e-56	1.94486468135972e-54
TRINITY_DN517_c0_g1_i3	archeocytes	mix_of_differentiated_cells	3743.53852809621	409.391019627697	2076.46477386195	3.19397729243384	0.202430239268485	15.7781629067663	4.39803260643579e-56	2.9484729003146e-54
TRINITY_DN10160_c0_g1_i1	archeocytes	mix_of_differentiated_cells	2922.27250126023	403.641713262307	1662.95710726127	2.85640076468565	0.181447592542601	15.7422907885373	7.75833830745913e-56	5.17781713348263e-54
TRINITY_DN3076_c0_g1_i1	archeocytes	mix_of_differentiated_cells	2852.67828409536	436.722097237896	1644.70019066663	2.70836737746881	0.172263262116896	15.7222575735907	1.06461625304802e-55	7.07325309648405e-54
TRINITY_DN2592_c0_g1_i1	archeocytes	mix_of_differentiated_cells	237.477208574944	1700.46316535243	968.970186963688	-2.83913202233525	0.180616284182713	-15.7191364841896	1.11837536810308e-55	7.3972542204532e-54
TRINITY_DN3743_c0_g1_i2	archeocytes	mix_of_differentiated_cells	62.5057442477505	1729.55003822507	896.027891236412	-4.79544918275131	0.305840317714303	-15.679584753868	2.08613532473669e-55	1.37369693205773e-53
TRINITY_DN47782_c0_g1_i1	archeocytes	mix_of_differentiated_cells	2269.82297980678	233.678166371313	1251.75057308904	3.28118958183894	0.209527810979927	15.6599239332161	2.84236979247666e-55	1.86338720554576e-53
TRINITY_DN11723_c0_g1_i2	archeocytes	mix_of_differentiated_cells	1849.51208483257	281.52103724389	1065.51656103823	2.71624278764413	0.173528552610469	15.653002037892	3.16910467597804e-55	2.06843413565157e-53
TRINITY_DN1648_c1_g1_i1	archeocytes	mix_of_differentiated_cells	2969.65023293979	627.06273665904	1798.35648479941	2.24356907255165	0.143431098265029	15.6421382788691	3.7589109027915e-55	2.44263262876135e-53
TRINITY_DN134_c0_g1_i2	archeocytes	mix_of_differentiated_cells	20.8803356815635	1705.9042359702	863.392285825883	-6.35252178758685	0.406544291538607	-15.6256573264013	4.86874651349073e-55	3.15001521152308e-53
TRINITY_DN34771_c0_g1_i1	archeocytes	mix_of_differentiated_cells	692.407572482589	10980.941846672	5836.67470957731	-3.98805664168004	0.255837617643992	-15.5882339681164	8.7519751251641e-55	5.63779406323614e-53
TRINITY_DN496_c0_g1_i1	archeocytes	mix_of_differentiated_cells	9746.26872328937	2037.2316229042	5891.75017309679	2.25840992274679	0.145028784053394	15.572149608007	1.12559946295718e-54	7.21942928275912e-53
TRINITY_DN40672_c0_g1_i1	archeocytes	mix_of_differentiated_cells	106.909341902439	1254.09616033689	680.502751119666	-3.55327242870799	0.228200882390623	-15.5708093302885	1.14943582325656e-54	7.34053498162466e-53
TRINITY_DN750_c0_g1_i4	archeocytes	mix_of_differentiated_cells	51.616658638231	832.577293419156	442.096976028694	-4.01048070542014	0.257599333194607	-15.5686765787952	1.18840669603088e-54	7.55683845853802e-53
TRINITY_DN4151_c0_g1_i2	archeocytes	mix_of_differentiated_cells	13981.5511639775	2358.2165704219	8169.88386719971	2.56796948826161	0.165015885121894	15.5619532408331	1.32008063394574e-54	8.35825413356417e-53
TRINITY_DN9298_c0_g1_i1	archeocytes	mix_of_differentiated_cells	4490.43895638774	792.283343831137	2641.36115010944	2.50233550784798	0.16092882494423	15.5493306355475	1.60777369778612e-54	1.01365000452762e-52
TRINITY_DN9442_c0_g1_i1	archeocytes	mix_of_differentiated_cells	18.3566957051921	802.405786073489	410.38124088934	-5.46020696243555	0.351161665030542	-15.5489835770105	1.61650923725299e-54	1.01483901945509e-52
TRINITY_DN34197_c0_g1_i1	archeocytes	mix_of_differentiated_cells	421.986205138115	2273.40239990494	1347.69430252153	-2.42991522636583	0.156350716007716	-15.5414397094664	1.81851712045326e-54	1.13684175766395e-52
TRINITY_DN1052_c0_g3_i9	archeocytes	mix_of_differentiated_cells	1397.32473326236	5900.23503639066	3648.77988482651	-2.07839622449999	0.133926438715341	-15.5189389371996	2.58286622375899e-54	1.60788848618543e-52
TRINITY_DN4362_c0_g1_i1	archeocytes	mix_of_differentiated_cells	4774.71293986413	753.020388127338	2763.86666399573	2.6652429371481	0.17194990311751	15.5001130493611	3.46282336355693e-54	2.14666070939161e-52
TRINITY_DN47_c0_g1_i4	archeocytes	mix_of_differentiated_cells	1772.18560664133	6576.0246234554	4174.10511504837	-1.89177576042554	0.122235664862706	-15.4764631300559	5.00228847642712e-54	3.08807941944767e-52
TRINITY_DN663_c0_g1_i11	archeocytes	mix_of_differentiated_cells	4292.36492036413	880.679744824112	2586.52233259412	2.28550092800247	0.147706913172349	15.4732157007145	5.26118920432043e-54	3.23443067432413e-52
TRINITY_DN221_c0_g1_i8	archeocytes	mix_of_differentiated_cells	212.531036358333	1742.03771860992	977.284377484124	-3.03590770913137	0.196366517324286	-15.460414282939	6.41844025128268e-54	3.92957069268613e-52
TRINITY_DN4749_c0_g1_i9	archeocytes	mix_of_differentiated_cells	27.3025964325446	1414.78709597896	721.044846205754	-5.69707315217252	0.368501773566761	-15.4600969678654	6.4501363178603e-54	3.9327250899349e-52
TRINITY_DN47112_c0_g1_i1	archeocytes	mix_of_differentiated_cells	4948.56554878498	1202.60729783731	3075.58642331114	2.04105148633501	0.132119422411451	15.4485347353298	7.717802525246e-54	4.68635091041167e-52
TRINITY_DN52934_c0_g1_i1	archeocytes	mix_of_differentiated_cells	158.680965290833	1749.6185953775	954.149780334165	-3.46338928363355	0.22464045909525	-15.4174777668391	1.24887455819811e-53	7.55237773643398e-52
TRINITY_DN46561_c0_g1_i1	archeocytes	mix_of_differentiated_cells	1815.0885608355	187.872506214394	1001.48053352495	3.27370848707018	0.212460739287207	15.4085338216052	1.43429203491457e-53	8.63840275987573e-52
TRINITY_DN59047_c0_g1_i1	archeocytes	mix_of_differentiated_cells	2029.58298571313	19963.9232532793	10996.7531194962	-3.29832385322696	0.214300887591637	-15.3910881578433	1.87846468738184e-53	1.12677460762143e-51
TRINITY_DN40326_c0_g1_i1	archeocytes	mix_of_differentiated_cells	2055.61340949697	310.708162678955	1183.16078608796	2.7266584548404	0.177219504826094	15.3857695151337	2.03937443065659e-53	1.21836175663742e-51
TRINITY_DN6231_c0_g1_i6	archeocytes	mix_of_differentiated_cells	40.5087023515525	1082.4675494439	561.488125897729	-4.74831493689063	0.308790419882931	-15.3771445975908	2.32998772603622e-53	1.38638948389368e-51
TRINITY_DN1190_c0_g1_i1	archeocytes	mix_of_differentiated_cells	14446.6005898112	2941.84387044007	8694.22223012564	2.29610124871005	0.149323071300859	15.3767346780848	2.34478272841106e-53	1.38961203616553e-51
TRINITY_DN4066_c0_g1_i3	archeocytes	mix_of_differentiated_cells	1243.10794195445	72.8967990988995	658.002370526673	4.09595055804264	0.266480331965108	15.370554846723	2.5795060328394e-53	1.52262794352783e-51
TRINITY_DN814_c0_g1_i5	archeocytes	mix_of_differentiated_cells	1086.1081614907	89.7479442436759	587.928052867189	3.59726235406456	0.234330020487125	15.3512654784332	3.47344012304702e-53	2.04216225647082e-51
TRINITY_DN6378_c0_g1_i4	archeocytes	mix_of_differentiated_cells	12.3119958530055	1471.46696986591	741.889482859459	-6.90507816761945	0.449888531753621	-15.3484200646417	3.62917727605534e-53	2.12529211549549e-51
TRINITY_DN34335_c0_g1_i1	archeocytes	mix_of_differentiated_cells	2891.97922140911	570.302102258773	1731.14066183394	2.34194607518899	0.152664280340004	15.3404979211454	4.10037722119535e-53	2.39177909091458e-51
TRINITY_DN920_c0_g3_i2	archeocytes	mix_of_differentiated_cells	19497.9309073787	3536.54339662634	11517.2371520025	2.46284388677634	0.160607921689171	15.3345106572188	4.49648408912129e-53	2.61254542213416e-51
TRINITY_DN2077_c0_g1_i9	archeocytes	mix_of_differentiated_cells	2493.63448996346	437.35382448394	1465.4941572237	2.51198332155965	0.163941592454206	15.3224284573259	5.41557499192718e-53	3.13426402657786e-51
TRINITY_DN3863_c0_g1_i6	archeocytes	mix_of_differentiated_cells	15636.9869162392	3333.13963266496	9485.06327445206	2.23000369471568	0.145929802050761	15.2813453001189	1.018169265695e-52	5.86972600799108e-51
TRINITY_DN8094_c0_g1_i1	archeocytes	mix_of_differentiated_cells	3725.26064020391	827.70947390011	2276.48505705201	2.16983751674581	0.142036463952777	15.2766230329925	1.09468220598694e-52	6.28636107128006e-51
TRINITY_DN4144_c0_g1_i4	archeocytes	mix_of_differentiated_cells	125.623896553204	1385.07582410557	755.349860329388	-3.46119412386286	0.226676921514296	-15.2692832633364	1.22512220061824e-52	7.00826661172192e-51
TRINITY_DN9687_c0_g1_i1	archeocytes	mix_of_differentiated_cells	2765.63960696477	531.501874714035	1648.5707408394	2.37996672114941	0.156099354290292	15.2464866492879	1.7373313491066e-52	9.90011587244746e-51
TRINITY_DN8916_c0_g1_i1	archeocytes	mix_of_differentiated_cells	5228.63685664962	605.789500791955	2917.21317872079	3.11032857032448	0.204473523542242	15.2114000700042	2.97120099176002e-52	1.68664037907726e-50
TRINITY_DN300_c0_g1_i1	archeocytes	mix_of_differentiated_cells	174.498044537904	2494.30897775141	1334.40351114466	-3.83882604758276	0.252575011761115	-15.1987562855723	3.60398610243423e-52	2.03804038525441e-50
TRINITY_DN2729_c0_g2_i3	archeocytes	mix_of_differentiated_cells	130.074744929993	1389.95082205486	760.012783492428	-3.42002630902129	0.225153438595895	-15.1897582837256	4.13441405094087e-52	2.32910564938175e-50
TRINITY_DN5125_c0_g1_i9	archeocytes	mix_of_differentiated_cells	2268.43732427802	340.62741773754	1304.53237100778	2.73631591367011	0.180278531955535	15.1782682274393	4.9261663797011e-52	2.76462428339589e-50
TRINITY_DN470_c0_g1_i4	archeocytes	mix_of_differentiated_cells	32.1789351533759	704.859160944955	368.519048049166	-4.45246451187887	0.293445399294648	-15.173059528557	5.33317554354697e-52	2.98174825861102e-50
TRINITY_DN1139_c0_g1_i2	archeocytes	mix_of_differentiated_cells	68.1888596828917	2476.62794310747	1272.40840139518	-5.18529451564456	0.341901015508086	-15.1660693605689	5.93247522314692e-52	3.30434409421597e-50
TRINITY_DN9174_c0_g1_i2	archeocytes	mix_of_differentiated_cells	40655.1753400166	8466.61326661354	24560.8943033151	2.26364021359623	0.149598079595069	15.1314790920006	1.00412900172297e-51	5.57197576386796e-50
TRINITY_DN33_c0_g1_i2	archeocytes	mix_of_differentiated_cells	86.8714613701576	3513.18723696031	1800.02934916523	-5.33950654533246	0.352890866375382	-15.1307586965219	1.01518218959206e-51	5.61229079141643e-50
TRINITY_DN348_c1_g1_i6	archeocytes	mix_of_differentiated_cells	1603.30412073595	184.361215319615	893.832668027785	3.11938453392327	0.206803922684958	15.0837783607969	2.07071871829264e-51	1.14051184127226e-49
TRINITY_DN1109_c0_g1_i1	archeocytes	mix_of_differentiated_cells	2420.59486817614	402.219080615317	1411.40697439573	2.58958797005992	0.171916133428166	15.0630887190234	2.83238881421954e-51	1.55424713598062e-49
TRINITY_DN11992_c0_g1_i1	archeocytes	mix_of_differentiated_cells	1194.97293928558	117.6373168319	656.305128058742	3.34529134052988	0.222123264444233	15.0605176315052	2.94472343717348e-51	1.60514638608018e-49
TRINITY_DN7133_c0_g1_i6	archeocytes	mix_of_differentiated_cells	2778.60821484925	493.296583373804	1635.95239911153	2.49336210335942	0.16555671778151	15.0604707363792	2.94681301980162e-51	1.60514638608018e-49
TRINITY_DN6667_c0_g1_i2	archeocytes	mix_of_differentiated_cells	27160.0512864522	7291.12362838251	17225.5874574174	1.89727839429995	0.126255912028186	15.0272439826532	4.86843415754757e-51	2.64215093326831e-49
TRINITY_DN1265_c0_g1_i1	archeocytes	mix_of_differentiated_cells	6323.43106800431	1102.02925915043	3712.73016357737	2.52072702650233	0.168020793530816	15.0024706676559	7.07364386455774e-51	3.82493093055793e-49
TRINITY_DN350_c0_g1_i5	archeocytes	mix_of_differentiated_cells	2138.13625772792	322.627876968745	1230.38206734833	2.72937189133719	0.18194464487679	15.0011114269699	7.2200119451335e-51	3.88987989014901e-49
TRINITY_DN41778_c0_g1_i1	archeocytes	mix_of_differentiated_cells	1804.07538884346	185.034569165709	994.554979004585	3.28364637716327	0.218974333015758	14.9955765679942	7.84782283301044e-51	4.21280228601024e-49
TRINITY_DN2884_c0_g1_i1	archeocytes	mix_of_differentiated_cells	2298.71462764739	14002.7591880345	8150.73690784096	-2.60663149805599	0.173936289008015	-14.9861280410316	9.04762612866724e-51	4.8279857466379e-49
TRINITY_DN8533_c0_g1_i3	archeocytes	mix_of_differentiated_cells	3260.73736367209	437.537480061516	1849.1374218668	2.89859321540972	0.19341949685984	14.9860446463169	9.05899053432328e-51	4.8279857466379e-49
TRINITY_DN4856_c0_g1_i1	archeocytes	mix_of_differentiated_cells	22435.6945106759	6094.24614486148	14264.9703277687	1.8803142521356	0.125513526305091	14.9809690436475	9.77808653893786e-51	5.19254946813273e-49
TRINITY_DN4713_c0_g1_i1	archeocytes	mix_of_differentiated_cells	1854.887921643	228.354946938501	1041.62143429075	3.02322711236141	0.201889076569645	14.9746938454022	1.07461546894563e-50	5.68625099567801e-49
TRINITY_DN59263_c0_g1_i1	archeocytes	mix_of_differentiated_cells	1676.95987605245	213.940129332505	945.450002692475	2.97156247228039	0.1987604713331	14.9504700424079	1.54653715893429e-50	8.15426852198237e-49
TRINITY_DN5048_c0_g1_i6	archeocytes	mix_of_differentiated_cells	13551.6855432336	63260.004948289	38405.8452457613	-2.22284287979371	0.148734684616013	-14.9450202925592	1.6784004161032e-50	8.81814913651953e-49
TRINITY_DN4562_c0_g1_i7	archeocytes	mix_of_differentiated_cells	2516.7099087637	284.006319628016	1400.35811419586	3.14626072207853	0.210622493985597	14.9379140971225	1.86729269741704e-50	9.77590410068228e-49
TRINITY_DN8153_c0_g1_i1	archeocytes	mix_of_differentiated_cells	4090.43969132725	717.618735481039	2404.02921340415	2.51133354724984	0.168203192905654	14.9303559811641	2.09146589984398e-50	1.09109713986227e-48
TRINITY_DN2563_c0_g1_i2	archeocytes	mix_of_differentiated_cells	2931.70084899958	510.89950000626	1721.30017450292	2.52135212762046	0.168903232152017	14.927790874666	2.17348133104978e-50	1.12990524213451e-48
TRINITY_DN3000_c0_g1_i1	archeocytes	mix_of_differentiated_cells	2236.86814630673	318.751767605598	1277.80995695617	2.81196621867224	0.188390792416191	14.9262401978759	2.22460668744439e-50	1.15243960423693e-48
TRINITY_DN4114_c0_g1_i44	archeocytes	mix_of_differentiated_cells	4262.95299788484	740.427319991454	2501.69015893814	2.52602269754985	0.16934284311558	14.9166191560029	2.56967374721917e-50	1.32656049612541e-48
TRINITY_DN8985_c0_g1_i1	archeocytes	mix_of_differentiated_cells	4924.07309440443	1177.12244711989	3050.59777076216	2.06487188271673	0.138469849938001	14.9120684657437	2.75096550099415e-50	1.41521891884477e-48
TRINITY_DN2663_c0_g1_i2	archeocytes	mix_of_differentiated_cells	101.293857865768	1111.06457423298	606.179216049372	-3.45574984590181	0.231842896258227	-14.9055670959734	3.03227121823259e-50	1.55453738302194e-48
TRINITY_DN1608_c0_g1_i1	archeocytes	mix_of_differentiated_cells	127.002602822915	2916.91512164401	1521.95886223346	-4.52372875640817	0.30355592679503	-14.9024557160524	3.17685235176015e-50	1.62304291185098e-48
TRINITY_DN2053_c0_g1_i1	archeocytes	mix_of_differentiated_cells	49.9514502928903	759.371958942531	404.661704617711	-3.92700391033617	0.263919894651385	-14.8795296979161	4.47635032878955e-50	2.27909300588818e-48
TRINITY_DN2405_c0_g1_i2	archeocytes	mix_of_differentiated_cells	35.4257439638381	1124.56345682282	579.99460039333	-4.99653373744004	0.335849286668482	-14.8773093639831	4.62738090353331e-50	2.3479203926969e-48
TRINITY_DN1206_c0_g1_i5	archeocytes	mix_of_differentiated_cells	19751.648393897	6125.0124385966	12938.3304162468	1.68913920462789	0.113953068903753	14.8231128909268	1.03857769584883e-49	5.25172939989632e-48
TRINITY_DN721_c0_g1_i10	archeocytes	mix_of_differentiated_cells	328.671706467898	4850.72284130714	2589.69727388752	-3.88520432760555	0.262685795549382	-14.790309919423	1.69173048124661e-49	8.52540095583324e-48
TRINITY_DN7067_c0_g1_i3	archeocytes	mix_of_differentiated_cells	2164.04524600486	376.908064543399	1270.47665527413	2.52152649631874	0.170507541457485	14.7883575985257	1.74151654661953e-49	8.74654547617459e-48
TRINITY_DN148_c0_g1_i1	archeocytes	mix_of_differentiated_cells	133.202267425264	3536.29189341453	1834.7470804199	-4.7328011964952	0.320494061462522	-14.7672040314814	2.3839951495265e-49	1.19328622079002e-47
TRINITY_DN30_c0_g1_i2	archeocytes	mix_of_differentiated_cells	2110.62969250411	9206.36897637041	5658.49933443726	-2.12520825363602	0.143964670901104	-14.7620123766054	2.57481822317598e-49	1.28446150823486e-47
TRINITY_DN3678_c0_g1_i5	archeocytes	mix_of_differentiated_cells	67816.4486492525	18845.3425579659	43330.8956036092	1.84745113895809	0.125169203267022	14.7596300906138	2.66739777287892e-49	1.32618004707967e-47
TRINITY_DN9651_c0_g1_i2	archeocytes	mix_of_differentiated_cells	5789.5419738914	1267.48746211902	3528.51471800521	2.19183361736584	0.149023316212069	14.7079911592272	5.72827730549525e-49	2.83846677452233e-47
TRINITY_DN241_c0_g1_i1	archeocytes	mix_of_differentiated_cells	5788.47692259349	1182.38938346206	3485.43315302778	2.29187891230784	0.155865346841891	14.7042236054735	6.05615290526279e-49	2.99093204814578e-47
TRINITY_DN1918_c0_g1_i3	archeocytes	mix_of_differentiated_cells	12580.2090253093	1469.90465111313	7025.0568382112	3.09772394922849	0.210775354207265	14.6968034326364	6.7575155793821e-49	3.32622427987127e-47
TRINITY_DN11770_c0_g1_i3	archeocytes	mix_of_differentiated_cells	257.280241948318	1952.70166015735	1104.99095105283	-2.92488801197039	0.199173411265464	-14.6851328868993	8.02766841628144e-49	3.93834222700748e-47
TRINITY_DN40494_c0_g1_i1	archeocytes	mix_of_differentiated_cells	3412.7713228716	573.590603662709	1993.18096326715	2.57359453396104	0.17559674764023	14.6562767736105	1.2282588639989e-48	6.00590208878141e-47
TRINITY_DN474_c0_g1_i6	archeocytes	mix_of_differentiated_cells	1197.40817131441	4413.53567303845	2805.47192217643	-1.8821293506519	0.128489969969834	-14.6480643671547	1.38608409826497e-48	6.75533618417559e-47
TRINITY_DN5217_c0_g1_i1	archeocytes	mix_of_differentiated_cells	185.780667527968	4050.42361173408	2118.10213963103	-4.44763662385642	0.303746423443938	-14.6425975108718	1.50217848268861e-48	7.2971398031195e-47
TRINITY_DN8694_c0_g1_i3	archeocytes	mix_of_differentiated_cells	1322.95806012205	125.223029157995	724.090544640023	3.40179648460164	0.232395405153251	14.6379679166133	1.60802751827818e-48	7.76333186003894e-47
TRINITY_DN46737_c0_g1_i1	archeocytes	mix_of_differentiated_cells	436.675401756132	7346.54857454309	3891.61198814961	-4.07186214375757	0.278171753517674	-14.6379425382558	1.60862775447621e-48	7.76333186003894e-47
TRINITY_DN1703_c2_g1_i1	archeocytes	mix_of_differentiated_cells	27.3542513492654	1467.82347092569	747.588861137477	-5.74826468501726	0.392819582509351	-14.6333455381655	1.7211157558778e-48	8.27923735035241e-47
TRINITY_DN1242_c0_g1_i9	archeocytes	mix_of_differentiated_cells	45.2460528039705	2205.04085696985	1125.14345488691	-5.60581944164409	0.383336566483951	-14.6237534630779	1.9816714206423e-48	9.50176173729329e-47
TRINITY_DN1242_c0_g1_i11	archeocytes	mix_of_differentiated_cells	154.114556070326	5206.0797959224	2680.09717599636	-5.07877619717086	0.348103824409817	-14.5898316566373	3.26001072823052e-48	1.5580748048214e-46
TRINITY_DN697_c0_g1_i1	archeocytes	mix_of_differentiated_cells	15903.4925405034	2636.39048029948	9269.94151040142	2.59292271533335	0.177733638392171	14.5888124431011	3.30907713545356e-48	1.57644009128231e-46
TRINITY_DN7810_c0_g1_i1	archeocytes	mix_of_differentiated_cells	19.3860685681343	744.462607509504	381.924338038819	-5.2580127327552	0.360622970733782	-14.5803599866542	3.74536524582801e-48	1.77856831673679e-46
TRINITY_DN1759_c0_g1_i1	archeocytes	mix_of_differentiated_cells	4248.26967593	915.038239782383	2581.65395785619	2.21508601146173	0.152426575952782	14.5321509560637	7.58022947105153e-48	3.58813673620126e-46
TRINITY_DN16476_c0_g1_i5	archeocytes	mix_of_differentiated_cells	6768.70719300836	801.365270887296	3785.03623194783	3.07892267574261	0.211956324609007	14.5262128007846	8.26661349436786e-48	3.90057788320236e-46
TRINITY_DN4840_c0_g1_i1	archeocytes	mix_of_differentiated_cells	56.9578916095492	1583.94508097842	820.451486293983	-4.79902382312629	0.330384238732932	-14.5255834283475	8.34289316569436e-48	3.92407317914056e-46
TRINITY_DN3014_c0_g1_i9	archeocytes	mix_of_differentiated_cells	36480.9265156075	204764.32246623	120622.624490919	-2.48874644566387	0.171534207626429	-14.5087471478804	1.0665072195161e-47	5.00043384947804e-46
TRINITY_DN7534_c0_g1_i6	archeocytes	mix_of_differentiated_cells	60.1013905865699	1290.28139013884	675.191390362706	-4.42875086007624	0.305464336222312	-14.4984220247992	1.23967049267281e-47	5.7939930660695e-46
TRINITY_DN5246_c0_g1_i2	archeocytes	mix_of_differentiated_cells	24.0754895753049	2007.61636729494	1015.84592843512	-6.3916246250956	0.440941628047713	-14.4953985256388	1.29548304212398e-47	6.03581029940532e-46
TRINITY_DN34847_c0_g1_i1	archeocytes	mix_of_differentiated_cells	3282.8882957226	554.817306670344	1918.85280119647	2.56562373392554	0.177302483524295	14.470320341418	1.86601080890763e-47	8.66671352500796e-46
TRINITY_DN2664_c0_g1_i1	archeocytes	mix_of_differentiated_cells	18033.150944314	1913.89176149558	9973.52135290477	3.23634688247123	0.223939206427883	14.4518993975869	2.43866830356386e-47	1.12910342455007e-45
TRINITY_DN1903_c0_g1_i10	archeocytes	mix_of_differentiated_cells	2110.24575525823	433.884160189211	1272.06495772372	2.28190651134315	0.157899155806669	14.4516701161918	2.44680075098162e-47	1.12933956157457e-45
TRINITY_DN4237_c0_g1_i1	archeocytes	mix_of_differentiated_cells	43453.6121648556	11412.4282139755	27433.0201894156	1.92888240903468	0.133578194282435	14.4400994443471	2.89424249087689e-47	1.33171107903205e-45
TRINITY_DN59004_c0_g1_i1	archeocytes	mix_of_differentiated_cells	915.378776681703	8228.92399051674	4572.15138359922	-3.1689594939321	0.219517440388445	-14.436026077584	3.07042019465138e-47	1.4084007926921e-45
TRINITY_DN59142_c0_g1_i1	archeocytes	mix_of_differentiated_cells	88.4493363638058	1086.85299893973	587.651167651768	-3.61892061554013	0.251072940590944	-14.4138217643939	4.23606512664892e-47	1.93708459618612e-45
TRINITY_DN1101_c0_g1_i2	archeocytes	mix_of_differentiated_cells	39.4436510536387	1243.51348262226	641.478566837951	-4.98365165648606	0.345888309285444	-14.4082685731171	4.5907518415706e-47	2.09281782414493e-45
TRINITY_DN1718_c0_g1_i2	archeocytes	mix_of_differentiated_cells	3996.89564724936	536.935317456402	2266.91548235288	2.89692923540025	0.201145514627079	14.4021567707891	5.01536352337008e-47	2.27937502951691e-45
TRINITY_DN33_c0_g1_i1	archeocytes	mix_of_differentiated_cells	47.8053712153135	1755.00323308957	901.404302152442	-5.1993986415755	0.361034676074806	-14.4013829865423	5.07183655192129e-47	2.2979917539225e-45
TRINITY_DN1374_c0_g1_i3	archeocytes	mix_of_differentiated_cells	23.078069675861	603.514694279808	313.296381977834	-4.70700715989113	0.327201397476275	-14.3856572624585	6.36703419469367e-47	2.87603593379821e-45
TRINITY_DN1284_c0_g1_i1	archeocytes	mix_of_differentiated_cells	1958.65003909694	377.706298189642	1168.17816864329	2.3741598119577	0.165348336004289	14.3585346507274	9.41978134664966e-47	4.24205107695931e-45
TRINITY_DN2383_c0_g1_i4	archeocytes	mix_of_differentiated_cells	6402.0057185076	989.702997947535	3695.85435822757	2.69397214529791	0.187707843052825	14.3519423668395	1.03594646078675e-46	4.65108568576259e-45
TRINITY_DN1205_c0_g1_i1	archeocytes	mix_of_differentiated_cells	8981.40513667319	2060.75518786076	5521.08016226698	2.12397136859199	0.14810227706515	14.3412472156499	1.20863651093176e-46	5.41001768760269e-45
TRINITY_DN3854_c0_g1_i9	archeocytes	mix_of_differentiated_cells	6362.87256986624	1388.96160458575	3875.91708722599	2.19556307861251	0.153302541288878	14.3217657069054	1.60005605852176e-46	7.14049113345134e-45
TRINITY_DN3989_c0_g1_i1	archeocytes	mix_of_differentiated_cells	42447.9308511552	11050.2679798385	26749.0994154969	1.94162643493574	0.135576466934288	14.3212644409506	1.61163988185587e-46	7.1705875344074e-45
TRINITY_DN1675_c0_g1_i3	archeocytes	mix_of_differentiated_cells	445.596800462933	3085.13708031799	1765.36694039046	-2.79188336618215	0.19500108532763	-14.3172709089869	1.70695812099792e-46	7.57194356907339e-45
TRINITY_DN1456_c0_g1_i17	archeocytes	mix_of_differentiated_cells	4717.89188733128	1338.73385370652	3028.3128705189	1.81734254085425	0.127029007534672	14.3065160952172	1.99247772974494e-46	8.81210449071672e-45
TRINITY_DN34373_c0_g1_i1	archeocytes	mix_of_differentiated_cells	80.5684869343671	871.793786964393	476.18113694938	-3.43753276791881	0.240575550230076	-14.2887868889058	2.57048123089598e-46	1.13345981895699e-44
TRINITY_DN2721_c0_g1_i1	archeocytes	mix_of_differentiated_cells	31.8887076062737	1028.3954948695	530.142101237887	-5.02160673182467	0.351901480295725	-14.2699221600452	3.369545098843e-46	1.48140000547353e-44
TRINITY_DN516_c0_g1_i8	archeocytes	mix_of_differentiated_cells	14145.9152447035	3619.98388934166	8882.94956702258	1.9663310464906	0.138036029777719	14.245056523699	4.81158515426546e-46	2.10912561081648e-44
TRINITY_DN3583_c0_g1_i1	archeocytes	mix_of_differentiated_cells	11565.0007828754	1367.16452191044	6466.08265239292	3.08089762215473	0.216341800580764	14.2408800050852	5.10797486441099e-46	2.23244116787945e-44
TRINITY_DN362_c0_g1_i1	archeocytes	mix_of_differentiated_cells	736.609350537724	6219.61663781573	3478.11299417673	-3.0782634724012	0.216461254800909	-14.2208520191405	6.80197082183641e-46	2.96405881459789e-44
TRINITY_DN5950_c0_g1_i3	archeocytes	mix_of_differentiated_cells	1602.29710070185	227.05719409166	914.677147396756	2.81999104479766	0.198675601363728	14.1939474472002	9.987474841492e-46	4.3394260191069e-44
TRINITY_DN47392_c0_g1_i1	archeocytes	mix_of_differentiated_cells	2352.92628313193	358.26697559648	1355.59662936421	2.71460742932946	0.191479367416845	14.1770231746162	1.27125832300028e-45	5.50729921449477e-44
TRINITY_DN9418_c0_g1_i2	archeocytes	mix_of_differentiated_cells	2262.69137751174	437.919447707261	1350.3054126095	2.36994316386653	0.167327225175555	14.1635239655714	1.54070188610872e-45	6.65511345323232e-44
TRINITY_DN8218_c0_g1_i7	archeocytes	mix_of_differentiated_cells	52107.6955721547	13377.7324635707	32742.7140178627	1.96166327284929	0.138586228759824	14.1548210843441	1.74380994246181e-45	7.51054886846343e-44
TRINITY_DN6776_c0_g1_i1	archeocytes	mix_of_differentiated_cells	7668.29346369159	1576.59182926019	4622.44264647589	2.2824244812565	0.161301526525565	14.1500488583086	1.86627576583437e-45	8.01470775263828e-44
TRINITY_DN132_c0_g1_i9	archeocytes	mix_of_differentiated_cells	4952.93859271669	25815.1759452151	15384.0572689659	-2.38197297875811	0.168399123527155	-14.1448062725458	2.01069600399958e-45	8.60996300440978e-44
TRINITY_DN52869_c0_g1_i2	archeocytes	mix_of_differentiated_cells	3593.49138484069	12270.008287719	7931.74983627983	-1.77175497125971	0.125350246322314	-14.1344354976694	2.32994823978035e-45	9.94827467452036e-44
TRINITY_DN5233_c0_g1_i1	archeocytes	mix_of_differentiated_cells	1613.63990414744	233.154169748041	923.39703694774	2.79213615221195	0.197629337869934	14.1281460652848	2.54763269217689e-45	1.08464729791071e-43
TRINITY_DN619_c0_g1_i2	archeocytes	mix_of_differentiated_cells	401.773657902448	2756.48860209283	1579.13112999764	-2.77818429223867	0.196714906240654	-14.122896659595	2.7447312224452e-45	1.16521311724206e-43
TRINITY_DN132_c0_g1_i5	archeocytes	mix_of_differentiated_cells	132.236800489319	1714.87080452819	923.553802508752	-3.69719874442116	0.26209653196064	-14.1062482466437	3.47584060546096e-45	1.47137298315742e-43
TRINITY_DN1439_c0_g1_i9	archeocytes	mix_of_differentiated_cells	15120.7385862562	84583.4505782469	49852.0945822515	-2.48387683092348	0.176405896423034	-14.0804637559675	5.00800650031423e-45	2.11392092047452e-43
TRINITY_DN5740_c0_g1_i17	archeocytes	mix_of_differentiated_cells	30.7879778733883	1484.53507977972	757.661528826555	-5.59043154181947	0.397191814901	-14.0748911032139	5.41882982304013e-45	2.28083473460689e-43
TRINITY_DN13492_c0_g2_i2	archeocytes	mix_of_differentiated_cells	180.459136509872	2475.85637994058	1328.15775822523	-3.78049982644399	0.26870131823399	-14.0695246725655	5.8461014010558e-45	2.45370646906637e-43
TRINITY_DN2864_c0_g1_i5	archeocytes	mix_of_differentiated_cells	982.199604825397	77.3630091080409	529.781306966719	3.66735196361949	0.260866841355393	14.0583293168458	6.84839184783315e-45	2.86626479145469e-43
TRINITY_DN46811_c0_g1_i1	archeocytes	mix_of_differentiated_cells	543.624147565017	2401.88696035741	1472.75555396121	-2.14317785863378	0.152691141319177	-14.0360327398025	9.38196735997683e-45	3.91558389874413e-43
TRINITY_DN4487_c0_g1_i1	archeocytes	mix_of_differentiated_cells	13.7029531329931	1317.36535065058	665.534151891786	-6.59163311667374	0.46979433019572	-14.0308911644966	1.00875938013777e-44	4.19825252138237e-43
TRINITY_DN499_c2_g1_i1	archeocytes	mix_of_differentiated_cells	6.14800968562817	901.93348864209	454.040749163859	-7.24145378947522	0.516404115263836	-14.0228429159119	1.129958646918e-44	4.68948664222329e-43
TRINITY_DN2940_c0_g1_i2	archeocytes	mix_of_differentiated_cells	1130.41110018757	104.454148050021	617.432624118794	3.43812984282501	0.245210759497717	14.0211214624822	1.15770636448141e-44	4.79122276428955e-43
TRINITY_DN5094_c0_g1_i3	archeocytes	mix_of_differentiated_cells	2038.40057290258	6612.34923973304	4325.37490631781	-1.69769007576137	0.121119667710397	-14.0166341920671	1.2332638377886e-44	5.08970390548076e-43
TRINITY_DN3955_c0_g1_i2	archeocytes	mix_of_differentiated_cells	5726.84931192999	846.189041820396	3286.51917687519	2.75929211181724	0.196890715453496	14.0143333090228	1.27388935814569e-44	5.24276242507958e-43
TRINITY_DN10670_c0_g1_i1	archeocytes	mix_of_differentiated_cells	42.4838401972178	1056.69864077144	549.591240484328	-4.64522869317343	0.331515121393675	-14.0121170752184	1.31427853503214e-44	5.39400298477457e-43
TRINITY_DN11560_c0_g1_i1	archeocytes	mix_of_differentiated_cells	425.340049253492	2792.2745652566	1608.80730725505	-2.71566473052365	0.193855534544554	-14.0087036302773	1.37899207482045e-44	5.64396314379553e-43
TRINITY_DN4029_c0_g1_i5	archeocytes	mix_of_differentiated_cells	324.947752396673	5615.04572315376	2969.99673777522	-4.11268082242264	0.293589701571976	-14.0082598279231	1.38763549363159e-44	5.66369351891064e-43
TRINITY_DN1548_c0_g1_i3	archeocytes	mix_of_differentiated_cells	10.3368580073402	670.326831341189	340.331844674265	-6.0098644482865	0.429261231416625	-14.0004827094519	1.54815620937352e-44	6.30150615331817e-43
TRINITY_DN3884_c1_g1_i2	archeocytes	mix_of_differentiated_cells	1743.72317461623	294.571997980322	1019.14758629828	2.56634920570261	0.183321512651853	13.9991710115134	1.57699476101418e-44	6.40130256964004e-43
TRINITY_DN53144_c0_g1_i1	archeocytes	mix_of_differentiated_cells	946.4420802163	4367.21085181678	2656.82646601654	-2.2066816273764	0.157727906249539	-13.9904325103082	1.7832414883846e-44	7.21871745680497e-43
TRINITY_DN7110_c0_g1_i1	archeocytes	mix_of_differentiated_cells	6096.61232503536	971.49532417849	3534.05382460692	2.6502582724801	0.189487761425066	13.9864350739515	1.88633079014179e-44	7.61522533698659e-43
TRINITY_DN2021_c0_g1_i2	archeocytes	mix_of_differentiated_cells	8460.78662731824	1029.14726635718	4744.96694683771	3.03984468623578	0.217366713224822	13.9848675132318	1.92835611206327e-44	7.7637293903069e-43
TRINITY_DN12808_c0_g1_i2	archeocytes	mix_of_differentiated_cells	8.03581417960106	851.664111162813	429.849962671207	-6.71194876170209	0.480440428465224	-13.9704079091419	2.36269553900719e-44	9.48663878209498e-43
TRINITY_DN9778_c0_g1_i2	archeocytes	mix_of_differentiated_cells	11689.0980288958	1947.12868112424	6818.11335501003	2.58594305117021	0.185141442265976	13.9673917385564	2.46489569335757e-44	9.87024178183399e-43
TRINITY_DN6494_c0_g1_i1	archeocytes	mix_of_differentiated_cells	1929.14225772716	174.939097032814	1052.04067737999	3.46525529991979	0.248230793079616	13.9598123864043	2.74154577380491e-44	1.09484480282193e-42
TRINITY_DN4621_c0_g1_i1	archeocytes	mix_of_differentiated_cells	17.3949542407198	1073.39325026315	545.394102251934	-5.95323395163531	0.426498407385208	-13.958396675227	2.79654401907262e-44	1.11380634910161e-42
TRINITY_DN2824_c0_g1_i3	archeocytes	mix_of_differentiated_cells	1546.53952318716	200.548827550377	873.544175368767	2.94841009230685	0.211455643563304	13.9433975022954	3.45112636288178e-44	1.37082810167444e-42
TRINITY_DN3491_c0_g1_i1	archeocytes	mix_of_differentiated_cells	425.813469042782	2528.94654529117	1477.38000716697	-2.57005003952719	0.184329166120434	-13.9427204799918	3.48402589235141e-44	1.38019592569728e-42
TRINITY_DN4748_c0_g1_i1	archeocytes	mix_of_differentiated_cells	19837.6822714132	2230.91485376325	11034.2985625882	3.15277707265564	0.226221894988565	13.9366575141411	3.79291527833601e-44	1.4985555403687e-42
TRINITY_DN29477_c0_g1_i1	archeocytes	mix_of_differentiated_cells	1252.38719960682	184.229007274169	718.308103440494	2.76588436255141	0.198784121915867	13.9140105149949	5.20756259202163e-44	2.05200125966469e-42
TRINITY_DN6420_c0_g1_i4	archeocytes	mix_of_differentiated_cells	3328.69560335145	11336.2015865027	7332.44859492709	-1.76801704735518	0.12708183458867	-13.9124293655169	5.32399144085185e-44	2.09231451426157e-42
TRINITY_DN1261_c0_g1_i1	archeocytes	mix_of_differentiated_cells	3728.3029785392	430.110945890324	2079.20696221476	3.11681210081257	0.224371926863188	13.8912748327604	7.15503875681474e-44	2.80447233388802e-42
TRINITY_DN40707_c0_g1_i1	archeocytes	mix_of_differentiated_cells	4844.44077231813	1376.31958160452	3110.38017696132	1.81533399668428	0.130713768843151	13.8878559829651	7.50483008598381e-44	2.93381431540729e-42
TRINITY_DN807_c0_g1_i5	archeocytes	mix_of_differentiated_cells	2986.69370458203	10556.4280576074	6771.5608810947	-1.82161596220792	0.131350907636321	-13.8683165193768	9.85630022831228e-44	3.8429195837546e-42
TRINITY_DN53200_c0_g1_i1	archeocytes	mix_of_differentiated_cells	5762.84060910214	1342.10560831056	3552.47310870635	2.10262192799643	0.151638768857893	13.8659918161621	1.01809041834146e-43	3.95906237221707e-42
TRINITY_DN1667_c1_g1_i2	archeocytes	mix_of_differentiated_cells	2817.8686736607	697.821922664805	1757.84529816275	2.01385056060211	0.1453127567266	13.8587320615704	1.12646506469822e-43	4.3690330886306e-42
TRINITY_DN2491_c0_g1_i2	archeocytes	mix_of_differentiated_cells	28897.8528442309	7330.96965611711	18114.411250174	1.97893649520928	0.142866762967354	13.851622687507	1.24370398945787e-43	4.81115360517175e-42
TRINITY_DN8948_c0_g1_i5	archeocytes	mix_of_differentiated_cells	2194.25434506381	399.532993476238	1296.89366927002	2.45766240744355	0.177439419254196	13.8507126419454	1.25956225390799e-43	4.85981102966165e-42
TRINITY_DN3014_c0_g1_i5	archeocytes	mix_of_differentiated_cells	14969.5599773562	84238.3864674656	49603.9732224109	-2.49244214658774	0.180069323752009	-13.8415699834599	1.43047759758844e-43	5.50492365866763e-42
TRINITY_DN727_c0_g1_i1	archeocytes	mix_of_differentiated_cells	177.828461228586	1433.71692862439	805.77269492649	-3.01260597806775	0.217807004867336	-13.8315385214663	1.64464878172274e-43	6.31272444300624e-42
TRINITY_DN3575_c0_g1_i1	archeocytes	mix_of_differentiated_cells	9155.39465589879	1127.48728957344	5141.44097273612	3.02193826175521	0.218514583353302	13.8294580406528	1.69291151231632e-43	6.48118267867663e-42
TRINITY_DN121_c0_g1_i1	archeocytes	mix_of_differentiated_cells	23564.6564798636	2989.3270580329	13276.9917689482	2.97891325892834	0.215538983124409	13.8207632593725	1.91033504989119e-43	7.29472270597625e-42
TRINITY_DN4898_c1_g1_i2	archeocytes	mix_of_differentiated_cells	91.7994550077096	1296.41999239527	694.109723701491	-3.8220656781964	0.276576384741018	-13.8192047082231	1.95214627549162e-43	7.43521830788787e-42
TRINITY_DN2519_c0_g1_i2	archeocytes	mix_of_differentiated_cells	4206.14849474569	625.701372476258	2415.92493361097	2.74961623212428	0.198979227173384	13.8186094658432	1.9683539897122e-43	7.47772633630153e-42
TRINITY_DN475_c0_g1_i1	archeocytes	mix_of_differentiated_cells	50617.44020624	14978.9301493888	32798.1851778144	1.75670829157494	0.127168875836456	13.8139798753441	2.09906729653768e-43	7.95390820089571e-42
TRINITY_DN34534_c0_g1_i1	archeocytes	mix_of_differentiated_cells	1276.69008539808	152.363122945322	714.526604171703	3.06573895711233	0.222347801294583	13.7880336088892	3.0084905823718e-43	1.13708664460257e-41
TRINITY_DN1657_c1_g1_i9	archeocytes	mix_of_differentiated_cells	270.951242117813	5579.339376152	2925.14530913491	-4.36462941359984	0.316655015797395	-13.7835473807636	3.20145941353985e-43	1.20694205269737e-41
TRINITY_DN6231_c1_g1_i2	archeocytes	mix_of_differentiated_cells	297.717587429927	2152.85386357139	1225.28572550066	-2.85448176078189	0.207144322690431	-13.7801592807726	3.35531073462503e-43	1.2617330924925e-41
TRINITY_DN46917_c0_g1_i1	archeocytes	mix_of_differentiated_cells	1069.17810150047	124.366019734325	596.772060617397	3.10327188580882	0.225398387568803	13.7679418175143	3.97373404974649e-43	1.490502371672e-41
TRINITY_DN3124_c0_g1_i1	archeocytes	mix_of_differentiated_cells	1462.05271352496	176.094820902129	819.073767213543	3.05530910634975	0.221932702215331	13.7668269518267	4.03551993539547e-43	1.50985513542473e-41
TRINITY_DN7959_c0_g1_i1	archeocytes	mix_of_differentiated_cells	267.144754762225	2476.5125846093	1371.82866968576	-3.21099253092766	0.233368004856557	-13.7593520281469	4.47519854542147e-43	1.67013958813513e-41
TRINITY_DN1145_c0_g1_i1	archeocytes	mix_of_differentiated_cells	10031.4479932462	2695.99124480511	6363.71961902565	1.89572111149779	0.137851582819437	13.7518994901993	4.96096977925377e-43	1.84677709169407e-41
TRINITY_DN58735_c0_g1_i1	archeocytes	mix_of_differentiated_cells	87.0583790838182	1924.90067595784	1005.97952752083	-4.46637507018628	0.324903197683695	-13.7467870492751	5.3241972276664e-43	1.97702521616806e-41
TRINITY_DN487_c0_g1_i5	archeocytes	mix_of_differentiated_cells	40.9379181670678	1056.12085374431	548.529385955688	-4.69569194858509	0.342438122335897	-13.7125268546447	8.54299978097576e-43	3.16432711887342e-41
TRINITY_DN3648_c0_g1_i1	archeocytes	mix_of_differentiated_cells	3167.32220604405	356.856656568352	1762.0894313062	3.15111187064166	0.229872714011344	13.7080726792401	9.08388349109084e-43	3.35627974573571e-41
TRINITY_DN3892_c0_g1_i1	archeocytes	mix_of_differentiated_cells	758.844965064303	4050.44514702481	2404.64505604456	-2.41674283640678	0.176369144928419	-13.7027530375998	9.7746646481919e-43	3.60252316984108e-41
TRINITY_DN34454_c0_g1_i1	archeocytes	mix_of_differentiated_cells	3390.85416338415	675.973242642319	2033.41370301323	2.32723758076475	0.169998577126427	13.6897474090856	1.169149731241e-42	4.29829340398675e-41
TRINITY_DN6713_c0_g1_i8	archeocytes	mix_of_differentiated_cells	6737.01987454578	1442.17914242327	4089.59950848452	2.22385271895546	0.162565900561315	13.6796998095962	1.34245759664664e-42	4.92323063166252e-41
TRINITY_DN6340_c0_g1_i12	archeocytes	mix_of_differentiated_cells	1643.13543450695	280.372641619871	961.754038063411	2.55049526625604	0.186611885139671	13.6673784970721	1.59021563404041e-42	5.81744069973893e-41
TRINITY_DN1336_c0_g1_i5	archeocytes	mix_of_differentiated_cells	20642.7690616731	58527.0691221435	39584.9190919083	-1.50346424170972	0.110170627175981	-13.6466885979341	2.11262533736219e-42	7.70952142816706e-41
TRINITY_DN1947_c0_g1_i12	archeocytes	mix_of_differentiated_cells	29.6036402602838	575.551889423564	302.577764841924	-4.28396183870929	0.314296719517107	-13.630310380876	2.64453175106883e-42	9.62687528841175e-41
TRINITY_DN1053_c1_g1_i2	archeocytes	mix_of_differentiated_cells	17973.4079855849	2043.56634417212	10008.4871648785	3.13696331707194	0.230326823969929	13.6196178239383	3.06165697196314e-42	1.11180170825015e-40
TRINITY_DN3112_c0_g1_i2	archeocytes	mix_of_differentiated_cells	577.888981340446	3875.72415373938	2226.80656753991	-2.74593923682737	0.202013174403465	-13.5928720734971	4.4141288935557e-42	1.59901549356776e-40
TRINITY_DN1928_c0_g1_i1	archeocytes	mix_of_differentiated_cells	16391.4747426255	4326.76535194926	10359.1200472874	1.92168508245398	0.141379660141806	13.5923730508794	4.44433326134114e-42	1.60603028292757e-40
TRINITY_DN29344_c0_g1_i1	archeocytes	mix_of_differentiated_cells	3241.81138928711	507.980802444259	1874.89609586569	2.67482777901583	0.196947304370153	13.5814388908244	5.16026291348218e-42	1.86020572569713e-40
TRINITY_DN189_c0_g1_i2	archeocytes	mix_of_differentiated_cells	23440.9066317424	66320.4329231856	44880.669777464	-1.50040597507504	0.110548710200812	-13.5723517022455	5.84172177840975e-42	2.10075121041065e-40
TRINITY_DN1923_c0_g1_i1	archeocytes	mix_of_differentiated_cells	2301.95291091905	196.540510141784	1249.24671053042	3.55204780545136	0.261778619596743	13.5688995950972	6.12344301611596e-42	2.19672958176208e-40
TRINITY_DN4768_c0_g1_i1	archeocytes	mix_of_differentiated_cells	12994.5783878087	1700.28215227669	7347.43027004267	2.93435466166321	0.216495129463057	13.5539061268532	7.51236910244664e-42	2.68848455608332e-40
TRINITY_DN9740_c0_g1_i2	archeocytes	mix_of_differentiated_cells	8178.37917010283	1149.19643330519	4663.78780170401	2.8316309679728	0.209086917221161	13.5428414441524	8.73438336389831e-42	3.1182800944462e-40
TRINITY_DN132_c0_g1_i8	archeocytes	mix_of_differentiated_cells	786.421812562201	8070.25930030695	4428.34055643457	-3.35946510864646	0.248080317349549	-13.5418446112068	8.8537369841031e-42	3.15329247972287e-40
TRINITY_DN10576_c0_g1_i1	archeocytes	mix_of_differentiated_cells	1169.02934716953	136.535493624414	652.782420396972	3.09967525590954	0.229097149778546	13.5299599270694	1.04080363143506e-41	3.69797280655681e-40
TRINITY_DN1034_c0_g1_i1	archeocytes	mix_of_differentiated_cells	6422.9564076913	1114.51708935033	3768.73674852081	2.52720001292943	0.186850195167695	13.5252736057424	1.10930160852904e-41	3.93191689759959e-40
TRINITY_DN9006_c0_g1_i2	archeocytes	mix_of_differentiated_cells	3421.93451799635	701.781285228051	2061.8579016122	2.28598609900317	0.169096567496574	13.5188202389116	1.21102308810567e-41	4.28222388386004e-40
TRINITY_DN22547_c0_g2_i3	archeocytes	mix_of_differentiated_cells	1585.42084482005	224.586568198127	905.003706509089	2.82035631389037	0.208655165300868	13.5168295969265	1.24423436229529e-41	4.389184836135e-40
TRINITY_DN9466_c1_g1_i1	archeocytes	mix_of_differentiated_cells	1496.21208827523	14588.9408165915	8042.57645243336	-3.2857871543266	0.243173603314898	-13.5121045604266	1.32673710195714e-41	4.66910615263587e-40
TRINITY_DN319_c0_g1_i1	archeocytes	mix_of_differentiated_cells	8181.82887310871	2055.24582016359	5118.53734663615	1.99322107178178	0.147648665314164	13.4997567877816	1.56893221602507e-41	5.5083648608122e-40
TRINITY_DN2727_c0_g2_i2	archeocytes	mix_of_differentiated_cells	87.972191103043	1380.41364489999	734.192918001518	-3.97681199979974	0.294666805075017	-13.4959619859024	1.65184874005928e-41	5.78576617794757e-40
TRINITY_DN2940_c0_g1_i3	archeocytes	mix_of_differentiated_cells	1319.438576526	190.683473153622	755.06102483981	2.79098557251567	0.207098459256527	13.4766119580762	2.14743599504794e-41	7.5038706845826e-40
TRINITY_DN54_c0_g1_i13	archeocytes	mix_of_differentiated_cells	344.612872097489	1706.76578132228	1025.68932670988	-2.30884035913065	0.171332221041457	-13.4758094250817	2.17091467315581e-41	7.5680639523474e-40
TRINITY_DN8320_c0_g1_i1	archeocytes	mix_of_differentiated_cells	8348.60475843881	1702.58861464176	5025.59668654028	2.29409565679368	0.170284108653416	13.472165282686	2.28077950500721e-41	7.93240120802506e-40
TRINITY_DN53764_c0_g1_i1	archeocytes	mix_of_differentiated_cells	2457.89724021954	436.379263505418	1447.13825186248	2.49373723677971	0.185181402769693	13.4664561315648	2.46412042383043e-41	8.54997850104724e-40
TRINITY_DN13356_c0_g1_i2	archeocytes	mix_of_differentiated_cells	15.2648516448922	1635.60059969326	825.432725669074	-6.73742197902236	0.500542870706346	-13.4602296293118	2.68081797676016e-41	9.28013998684079e-40
TRINITY_DN9829_c0_g1_i1	archeocytes	mix_of_differentiated_cells	3774.31640415103	689.210201828057	2231.76330298954	2.45272853627934	0.182303239336287	13.4541138446525	2.9120948579259e-41	1.00572488146923e-39
TRINITY_DN4703_c0_g1_i6	archeocytes	mix_of_differentiated_cells	1421.21065424838	247.909328399733	834.559991324059	2.51984985182796	0.187345750173751	13.4502642813672	3.06773911397924e-41	1.05701448169108e-39
TRINITY_DN1977_c0_g1_i2	archeocytes	mix_of_differentiated_cells	34586.8161764638	9525.33650485166	22056.0763406577	1.86040092516936	0.138387892366662	13.4433792823449	3.36702210091352e-41	1.15744314262493e-39
TRINITY_DN7519_c0_g1_i1	archeocytes	mix_of_differentiated_cells	5675.76095178534	1364.02772060106	3519.8943361932	2.05705315273643	0.153075198628009	13.4381870556008	3.61177174090909e-41	1.23870393780808e-39
TRINITY_DN4627_c0_g1_i1	archeocytes	mix_of_differentiated_cells	1646.68207099917	225.210967198875	935.946519099024	2.87169514382207	0.213716660701916	13.436926884364	3.67379368720494e-41	1.25706529491059e-39
TRINITY_DN5931_c0_g1_i3	archeocytes	mix_of_differentiated_cells	3891.8911609185	12971.6003327357	8431.74574682708	-1.73677800532267	0.129258918874245	-13.4364268280193	3.69869753606997e-41	1.26267056899568e-39
TRINITY_DN1805_c0_g1_i1	archeocytes	mix_of_differentiated_cells	409.618828896915	1899.61134499171	1154.61508694431	-2.21290226031236	0.164736463646563	-13.4329838781781	3.87478146761128e-41	1.3197416603248e-39
TRINITY_DN1644_c0_g1_i1	archeocytes	mix_of_differentiated_cells	15403.9669323881	4287.48011187946	9845.72352213378	1.84512048809948	0.137419127790693	13.4269553137452	4.20341271585058e-41	1.42838905500097e-39
TRINITY_DN103_c0_g1_i9	archeocytes	mix_of_differentiated_cells	4721.86401416755	1304.70587886186	3013.28494651471	1.85573371082782	0.138243287571052	13.4236804074414	4.39340566971219e-41	1.48953543255048e-39
TRINITY_DN525_c0_g1_i4	archeocytes	mix_of_differentiated_cells	1054.36854397141	8530.55127484491	4792.45990940816	-3.01650123973852	0.225039978482519	-13.4042904735384	5.70664257311601e-41	1.93035653797458e-39
TRINITY_DN146_c0_g1_i4	archeocytes	mix_of_differentiated_cells	95.8173620975101	1269.59576223097	682.706562164239	-3.72965184099294	0.278423292155193	-13.3956171989879	6.41406081991324e-41	2.16470900017846e-39
TRINITY_DN494_c0_g1_i1	archeocytes	mix_of_differentiated_cells	7392.59899645817	21054.2907307067	14223.4448635824	-1.50991940020173	0.112734749704908	-13.3935579238351	6.59444611069875e-41	2.22052985400256e-39
TRINITY_DN2108_c0_g1_i2	archeocytes	mix_of_differentiated_cells	6682.80764614928	2073.35309155516	4378.08036885222	1.6885718111278	0.12607859502773	13.3930094220705	6.64333798152292e-41	2.23192053365632e-39
TRINITY_DN388_c0_g1_i1	archeocytes	mix_of_differentiated_cells	3385.77815425547	621.805621248951	2003.79188775221	2.44497658960176	0.182598417177935	13.3899111908469	6.92635176188129e-41	2.32173818334917e-39
TRINITY_DN195_c0_g1_i1	archeocytes	mix_of_differentiated_cells	18754.204998888	2485.49645215971	10619.8507255238	2.91576235228195	0.217894274141185	13.3815464576764	7.75175596930394e-41	2.59255116120107e-39
TRINITY_DN1053_c0_g1_i16	archeocytes	mix_of_differentiated_cells	20954.5992585545	2322.51884583179	11638.5590521931	3.17372633792405	0.237347279056695	13.371656715584	8.85464184438827e-41	2.95473814338866e-39
TRINITY_DN3854_c0_g1_i1	archeocytes	mix_of_differentiated_cells	5964.73230889576	1485.0709405767	3724.90162473623	2.00567331137798	0.150095779972646	13.3626229314608	9.99781069274508e-41	3.32870928592609e-39
TRINITY_DN1738_c0_g1_i1	archeocytes	mix_of_differentiated_cells	7472.63495774358	1591.19030244376	4531.91263009367	2.23184194738174	0.167057469194521	13.3597255970818	1.03946620620037e-40	3.45307876929702e-39
TRINITY_DN2857_c0_g1_i7	archeocytes	mix_of_differentiated_cells	3320.78495015023	939.159233630232	2129.97209189023	1.82204493530865	0.136445267202874	13.3536690034073	1.12755538127259e-40	3.7373289773903e-39
TRINITY_DN1536_c0_g1_i3	archeocytes	mix_of_differentiated_cells	787.17693435979	4079.40948296904	2433.29320866441	-2.37404336237441	0.177795677785307	-13.3526494678973	1.14309723151825e-40	3.78038584423534e-39
TRINITY_DN9307_c0_g1_i2	archeocytes	mix_of_differentiated_cells	48656.1307626858	14121.5461946568	31388.8384786713	1.78472883532985	0.13383612789901	13.3351798452849	1.44505802423049e-40	4.76836964075701e-39
TRINITY_DN29365_c0_g1_i1	archeocytes	mix_of_differentiated_cells	13.3253922341985	1530.25514386481	771.790268049505	-6.85121006375526	0.514239843164517	-13.3229856745336	1.70163817816042e-40	5.60254916613883e-39
TRINITY_DN2289_c0_g1_i3	archeocytes	mix_of_differentiated_cells	4103.97485578786	989.575625460602	2546.77524062423	2.05246169897901	0.154126535435239	13.3167315620445	1.85032203828651e-40	6.07857457189644e-39
TRINITY_DN7212_c0_g1_i1	archeocytes	mix_of_differentiated_cells	694.44023990816	3941.04256875748	2317.74140433282	-2.5044685527627	0.188185226031579	-13.3085290783796	2.06507327414167e-40	6.7690543428502e-39
TRINITY_DN6468_c0_g1_i1	archeocytes	mix_of_differentiated_cells	2019.102912282	7240.63863984263	4629.87077606231	-1.8422080401103	0.138572855639418	-13.2941479167026	2.50308432268084e-40	8.18668815117865e-39
TRINITY_DN1073_c0_g1_i4	archeocytes	mix_of_differentiated_cells	4732.53422909991	676.923326198168	2704.72877764904	2.8062784588048	0.211285900730398	13.2819012016596	2.94812634406943e-40	9.62102200743011e-39
TRINITY_DN2113_c0_g1_i1	archeocytes	mix_of_differentiated_cells	1360.45265163034	4806.62167869559	3083.53716516296	-1.82102799421021	0.137343388597192	-13.2589417867868	4.00507357155244e-40	1.30415758321145e-38
TRINITY_DN1056_c0_g1_i2	archeocytes	mix_of_differentiated_cells	744.454521532191	4356.86841240047	2550.66146696633	-2.54943634208984	0.192380029154776	-13.2520841861331	4.38844336034936e-40	1.42585914094158e-38
TRINITY_DN58927_c0_g1_i1	archeocytes	mix_of_differentiated_cells	1439.19831459358	224.153153020252	831.675733806918	2.68213646096196	0.202598961274505	13.238648629239	5.24846977345483e-40	1.701560791324e-38
TRINITY_DN3699_c0_g1_i1	archeocytes	mix_of_differentiated_cells	2665.13282386009	707.295488483735	1686.21415617191	1.91389091378007	0.144606494769901	13.2351656599206	5.497538839111e-40	1.77841780437268e-38
TRINITY_DN1900_c0_g1_i1	archeocytes	mix_of_differentiated_cells	4223.65048429132	765.530203063122	2494.59034367722	2.46449554158079	0.186212779654428	13.2348356871874	5.52173627053526e-40	1.7823539125109e-38
TRINITY_DN403_c0_g1_i1	archeocytes	mix_of_differentiated_cells	24.0238346585841	1113.88301923255	568.953426945569	-5.54454156468872	0.41909435743414	-13.2298167854957	5.90310907765132e-40	1.90131443683656e-38
TRINITY_DN10175_c0_g1_i1	archeocytes	mix_of_differentiated_cells	6.9547863999381	573.656707685432	290.305747042685	-6.38948304112073	0.48308882959763	-13.2263108762887	6.18494216344136e-40	1.98776796298367e-38
TRINITY_DN11149_c0_g1_i1	archeocytes	mix_of_differentiated_cells	40.3537376013901	997.964556806507	519.159147203948	-4.63305787958917	0.350327240173821	-13.2249432767215	6.29847330786467e-40	2.01987403743123e-38
TRINITY_DN46892_c0_g1_i1	archeocytes	mix_of_differentiated_cells	6116.562299304	876.566189479529	3496.56424439176	2.80333695340971	0.211981941135853	13.2244140155936	6.34296392900878e-40	2.02974845728281e-38
TRINITY_DN1531_c0_g1_i3	archeocytes	mix_of_differentiated_cells	109.794566295856	1119.87460713789	614.834586716874	-3.35174296057623	0.253540135133961	-13.2197727149009	6.74675054089038e-40	2.15430724167741e-38
TRINITY_DN1085_c0_g1_i1	archeocytes	mix_of_differentiated_cells	14307.1431349393	58677.524708255	36492.3339215972	-2.03608185728071	0.154042647262281	-13.2176503940105	6.93980795794982e-40	2.21118698290289e-38
TRINITY_DN112_c0_g1_i5	archeocytes	mix_of_differentiated_cells	4866.3440332875	34052.4565163187	19459.4002748031	-2.80693237781271	0.212470086561894	-13.2109532369161	7.58576544647717e-40	2.41181761491429e-38
TRINITY_DN10675_c0_g1_i3	archeocytes	mix_of_differentiated_cells	21.1545867469165	619.746425797403	320.45050627216	-4.86676559656323	0.368418243149541	-13.2098930686986	7.69336410133198e-40	2.4407897757031e-38
TRINITY_DN2833_c0_g1_i1	archeocytes	mix_of_differentiated_cells	2505.47628981474	386.033961071338	1445.75512544304	2.6991400711079	0.204795560982909	13.1796805465581	1.14876218542099e-39	3.63676507247809e-38
TRINITY_DN6693_c0_g1_i1	archeocytes	mix_of_differentiated_cells	21.2419200986089	825.1875502895	423.214735194055	-5.29078070932946	0.401583109943864	-13.1748088460918	1.22537406457591e-39	3.87103243939374e-38
TRINITY_DN10226_c0_g1_i1	archeocytes	mix_of_differentiated_cells	1369.3602230471	211.178117238623	790.269170142862	2.69735768061015	0.204771887495727	13.1724999637288	1.2634371144448e-39	3.98278389098175e-38
TRINITY_DN52996_c0_g1_i1	archeocytes	mix_of_differentiated_cells	4470.00596219515	887.317866281141	2678.66191423815	2.3332041624296	0.177132551384358	13.1720801410849	1.27048334637157e-39	3.99649283648434e-38
TRINITY_DN4202_c0_g1_i1	archeocytes	mix_of_differentiated_cells	1211.00036367101	203.026781689207	707.01357268011	2.57676230319746	0.195629493705109	13.1716453096876	1.27782267880539e-39	4.01106373075863e-38
TRINITY_DN6239_c0_g1_i1	archeocytes	mix_of_differentiated_cells	28.4869340456492	883.172505268589	455.829719657119	-4.95228588332917	0.376004189195238	-13.1708263515057	1.29176018070117e-39	4.04624076897856e-38
TRINITY_DN1526_c0_g1_i1	archeocytes	mix_of_differentiated_cells	3234.62548119974	712.728931226102	1973.67720621292	2.1827375834417	0.165775670654274	13.1668149785007	1.36224219744352e-39	4.2580127420513e-38
TRINITY_DN362_c0_g2_i6	archeocytes	mix_of_differentiated_cells	1825.7896541355	5520.2221260209	3673.0058900782	-1.59622082448401	0.121331466168607	-13.1558685878389	1.57463512143153e-39	4.91153557034307e-38
TRINITY_DN525_c0_g1_i1	archeocytes	mix_of_differentiated_cells	2131.30340851879	7726.69513693971	4928.99927272925	-1.85829422372462	0.141363745040835	-13.1454795795614	1.80656482261879e-39	5.62312277561346e-38
TRINITY_DN40_c0_g1_i1	archeocytes	mix_of_differentiated_cells	857.731818393273	3420.02765512406	2138.87973675867	-1.9949411194873	0.151963164133509	-13.1277940339188	2.28207895896372e-39	7.08831904738081e-38
TRINITY_DN6561_c0_g1_i2	archeocytes	mix_of_differentiated_cells	13.1187725673154	695.581564322464	354.35016844489	-5.7260343933759	0.436216070853913	-13.1266011868085	2.3183029581391e-39	7.1857691689935e-38
TRINITY_DN7345_c0_g1_i2	archeocytes	mix_of_differentiated_cells	26.4441648015139	795.069983162746	410.75707398213	-4.91279507403533	0.374401567165965	-13.1217267898283	2.47236463200606e-39	7.64729736697324e-38
TRINITY_DN3852_c0_g1_i1	archeocytes	mix_of_differentiated_cells	2029.83703314135	351.648496003611	1190.74276457248	2.53013276705676	0.192919419967463	13.1149718752186	2.70282484973153e-39	8.34271936950465e-38
TRINITY_DN7717_c0_g1_i2	archeocytes	mix_of_differentiated_cells	5577.05141603537	1075.93232305114	3326.49186954325	2.37439140208419	0.181057197457719	13.1140403995188	2.7362367678329e-39	8.42829188195681e-38
TRINITY_DN4411_c0_g1_i2	archeocytes	mix_of_differentiated_cells	2570.17016792213	652.838973576802	1611.50457074947	1.97698217364895	0.150900858329341	13.10119899606	3.24096903804782e-39	9.96228159081255e-38
TRINITY_DN6352_c0_g1_i2	archeocytes	mix_of_differentiated_cells	697.173150427032	5639.77222321347	3168.47268682025	-3.0167052073696	0.230311890591365	-13.0983476346952	3.36503968816351e-39	1.03222418260519e-37
TRINITY_DN13002_c0_g1_i1	archeocytes	mix_of_differentiated_cells	1749.84403140569	244.425007614411	997.134519510052	2.84120713097408	0.216944121077083	13.0964928520214	3.44826992760669e-39	1.0555695712277e-37
TRINITY_DN3534_c0_g1_i2	archeocytes	mix_of_differentiated_cells	578.100401074658	94461.1163407473	47519.608370911	-7.3522020339782	0.561885321660478	-13.0848800467879	4.0179397366624e-39	1.22741845646165e-37
TRINITY_DN27209_c0_g1_i1	archeocytes	mix_of_differentiated_cells	20.6737160146803	759.386765248178	390.030240631429	-5.19263038821643	0.396919998044834	-13.0823098201011	4.15615882530134e-39	1.26702981801779e-37
TRINITY_DN11938_c0_g1_i9	archeocytes	mix_of_differentiated_cells	1153.68088764442	142.632469280795	648.156678462607	3.01769794140665	0.230899568466569	13.0693095766594	4.93110408313202e-39	1.50018969395655e-37
TRINITY_DN8832_c0_g1_i1	archeocytes	mix_of_differentiated_cells	1877.27212457265	400.522210945354	1138.897167759	2.22891274457553	0.170678498759832	13.0591302406046	5.63680999820592e-39	1.71137247814383e-37
TRINITY_DN3048_c0_g1_i1	archeocytes	mix_of_differentiated_cells	15761.5318629764	2589.49769298275	9175.51477797956	2.60587966190971	0.19965709373719	13.0517759881843	6.20830731638172e-39	1.88102824538878e-37
TRINITY_DN850_c0_g1_i20	archeocytes	mix_of_differentiated_cells	2409.97788444027	439.804808513313	1424.89134647679	2.45319260362384	0.188081955739338	13.0432108384906	6.94686850671685e-39	2.10050619990851e-37
TRINITY_DN4388_c0_g1_i1	archeocytes	mix_of_differentiated_cells	11126.7560316644	3395.33605267932	7261.04604217187	1.71231949489118	0.131371752510419	13.034152792895	7.82311428387492e-39	2.36063668492649e-37
TRINITY_DN1646_c0_g1_i10	archeocytes	mix_of_differentiated_cells	1334.54101247778	245.56358230635	790.052297392065	2.44237603324505	0.187391317136362	13.033560308815	7.88411527881591e-39	2.37420837339302e-37
TRINITY_DN3537_c0_g1_i1	archeocytes	mix_of_differentiated_cells	11438.9552639057	1649.33927113627	6544.14726752099	2.79422250318412	0.214472465237952	13.0283507492861	8.44125299914571e-39	2.53682767617328e-37
TRINITY_DN8202_c0_g1_i1	archeocytes	mix_of_differentiated_cells	1985.98566308884	229.062599139349	1107.5241311141	3.11777779661324	0.239564595969287	13.014351240001	1.01399805286719e-38	3.04117310754661e-37
TRINITY_DN2552_c0_g1_i12	archeocytes	mix_of_differentiated_cells	5468.6627089054	1553.91545279522	3511.28908085031	1.81554294332396	0.139833225506031	12.983630583889	1.51524121977449e-38	4.53531594185433e-37
TRINITY_DN4251_c0_g1_i7	archeocytes	mix_of_differentiated_cells	8674.4007694199	3088.56043226921	5881.48060084456	1.48980707690453	0.114784149611799	12.9792055953986	1.60536992577097e-38	4.79539532665781e-37
TRINITY_DN1631_c0_g2_i1	archeocytes	mix_of_differentiated_cells	288.20720809012	2836.03832895441	1562.12276852226	-3.29931208453397	0.254303749657183	-12.9739026222839	1.72042692702739e-38	5.12874151928327e-37
TRINITY_DN1852_c0_g1_i2	archeocytes	mix_of_differentiated_cells	8167.95877544332	1235.33019158982	4701.64448351657	2.72527773618288	0.210291923119249	12.9594979006277	2.07601926455956e-38	6.17636574773383e-37
TRINITY_DN41275_c0_g1_i1	archeocytes	mix_of_differentiated_cells	2275.07580483055	532.682076006023	1403.87894041828	2.09474444028727	0.161662940422554	12.9574807609712	2.13132784777471e-38	6.32820709271144e-37
TRINITY_DN7286_c0_g1_i1	archeocytes	mix_of_differentiated_cells	17.875824972956	1237.98960824955	627.932716611254	-6.11943450372263	0.47239435925413	-12.9540803861094	2.22789929390791e-38	6.60171118770792e-37
TRINITY_DN1122_c0_g1_i12	archeocytes	mix_of_differentiated_cells	394.623428250047	3935.81740883042	2165.22041854023	-3.31896948418498	0.25632668448562	-12.9482012020921	2.40524063250269e-38	7.11298307607981e-37
TRINITY_DN59400_c0_g1_i1	archeocytes	mix_of_differentiated_cells	222.907298272118	1965.67420325219	1094.29075076216	-3.1426270127465	0.243427649330112	-12.9099016541247	3.95806250955463e-38	1.16818036138568e-36
TRINITY_DN34195_c0_g1_i1	archeocytes	mix_of_differentiated_cells	1142.64428822768	147.032575267214	644.838431747448	2.95997022905465	0.229404186158698	12.9028605738127	4.33693854445018e-38	1.2774568881625e-36
TRINITY_DN6840_c0_g1_i3	archeocytes	mix_of_differentiated_cells	4638.47048329529	1173.454470757	2905.96247702614	1.98319261072288	0.15374459341708	12.8992673280084	4.54396810048323e-38	1.3357823685865e-36
TRINITY_DN1054_c0_g1_i2	archeocytes	mix_of_differentiated_cells	4442.3321812109	21466.9030033643	12954.6175922876	-2.27264198544792	0.176216891519118	-12.8968452788839	4.68903112848544e-38	1.37569673662654e-36
TRINITY_DN2044_c0_g2_i1	archeocytes	mix_of_differentiated_cells	153.395112707709	1825.99487970321	989.694996205457	-3.57523950448199	0.277275129544017	-12.8941946952167	4.85306165816738e-38	1.42100714481043e-36
TRINITY_DN5630_c0_g1_i3	archeocytes	mix_of_differentiated_cells	77.6832625409503	1011.9704366573	544.826849599126	-3.70371127192595	0.287253746983855	-12.8935177027791	4.89586372192583e-38	1.43071236497146e-36
TRINITY_DN3398_c0_g1_i5	archeocytes	mix_of_differentiated_cells	270.573681219018	2905.35040489051	1587.96204305476	-3.4255337965566	0.265774332818526	-12.8888811806202	5.19926102029321e-38	1.51638289914693e-36
TRINITY_DN239_c0_g1_i4	archeocytes	mix_of_differentiated_cells	1320.07176113278	4343.43034882968	2831.75105498123	-1.71799922786878	0.133340675230191	-12.8842847458432	5.51847389628615e-38	1.60632041743371e-36
TRINITY_DN2737_c0_g1_i1	archeocytes	mix_of_differentiated_cells	518.423426236275	2232.91013824875	1375.66678224251	-2.10739457923299	0.163670573858543	-12.8758305757171	6.15731154491074e-38	1.78875936959603e-36
TRINITY_DN850_c0_g1_i14	archeocytes	mix_of_differentiated_cells	3553.00453363407	1064.96503518892	2308.9847844115	1.73833206890673	0.135047608918413	12.8719944235141	6.47093764142855e-38	1.87619201752261e-36
TRINITY_DN2792_c0_g1_i6	archeocytes	mix_of_differentiated_cells	18.3050407884713	1190.34504944514	604.325045116808	-6.0276655069951	0.468317516621947	-12.870894837489	6.56372782069215e-38	1.89937873811279e-36
TRINITY_DN347_c0_g1_i2	archeocytes	mix_of_differentiated_cells	4830.43748981947	1520.64892055527	3175.54320518737	1.66743848100683	0.129581014627651	12.8679227107319	6.821207152104e-38	1.96981445904337e-36
TRINITY_DN46600_c0_g1_i1	archeocytes	mix_of_differentiated_cells	6290.77548927408	1213.32482609922	3752.05015768665	2.37470106170747	0.184546274713944	12.8677810776098	6.83372456768556e-38	1.96981445904337e-36
TRINITY_DN480_c0_g1_i5	archeocytes	mix_of_differentiated_cells	4981.08479012242	1144.38723974851	3062.73601493546	2.12164989519215	0.164962060518286	12.8614415249558	7.41802417120551e-38	2.13408633243846e-36
TRINITY_DN6018_c0_g1_i1	archeocytes	mix_of_differentiated_cells	1603.06554810557	285.855039207585	944.460293656579	2.4883920652376	0.193495683766451	12.8601941748793	7.53870584897461e-38	2.16460205151953e-36
TRINITY_DN3205_c0_g1_i2	archeocytes	mix_of_differentiated_cells	2290.81407626473	431.589861627958	1361.20196894634	2.40887371014169	0.187419809581971	12.8528233782467	8.29273489130454e-38	2.37650213055258e-36
TRINITY_DN5910_c0_g1_i3	archeocytes	mix_of_differentiated_cells	2388.15923471893	618.27967386358	1503.21945429125	1.94958276607186	0.151724908821849	12.8494574899432	8.66155401744867e-38	2.47740510275134e-36
TRINITY_DN3476_c0_g1_i1	archeocytes	mix_of_differentiated_cells	6106.80861849452	1595.79106337008	3851.2998409323	1.93618940650467	0.150728571566393	12.8455367577859	9.1117731819382e-38	2.60115667559916e-36
TRINITY_DN34814_c0_g1_i1	archeocytes	mix_of_differentiated_cells	1715.37150336752	358.891374597227	1037.13143898238	2.25644580468338	0.175781916683738	12.8366207813237	1.02240648953351e-37	2.9130720286401e-36
TRINITY_DN4680_c0_g1_i1	archeocytes	mix_of_differentiated_cells	153.733269700058	1213.20727454437	683.470272122212	-2.97915469546501	0.232133994323095	-12.8337717366741	1.06071854806335e-37	3.01643109560586e-36
TRINITY_DN1893_c0_g1_i3	archeocytes	mix_of_differentiated_cells	307.680610009946	1784.93684500864	1046.30872750929	-2.53772112132629	0.197812092661238	-12.8289483579361	1.12886029495525e-37	3.20406017817183e-36
TRINITY_DN53_c0_g1_i6	archeocytes	mix_of_differentiated_cells	306.830703917718	1562.06429565786	934.447499787787	-2.34697927528725	0.183099362314145	-12.8180636219831	1.29904294893441e-37	3.68004212837709e-36
TRINITY_DN8396_c0_g1_i7	archeocytes	mix_of_differentiated_cells	756.381505543455	83.251851764173	419.816678653814	3.18355770006697	0.248411146488103	12.8156797513893	1.33959236168538e-37	3.78767183792569e-36
TRINITY_DN5058_c0_g1_i2	archeocytes	mix_of_differentiated_cells	4160.82413581273	963.608404719967	2562.21627026635	2.11082539942378	0.164710804114781	12.8153426896806	1.34542637226789e-37	3.79692135838497e-36
TRINITY_DN1787_c0_g1_i1	archeocytes	mix_of_differentiated_cells	2099.30766560761	487.899931672973	1293.60379864029	2.10534957668312	0.164397255588132	12.806476416843	1.50829502047894e-37	4.24845989038326e-36
TRINITY_DN8828_c0_g1_i1	archeocytes	mix_of_differentiated_cells	1572.94908414955	324.207195083855	948.578139616705	2.2786021523566	0.17793580403628	12.8057541015861	1.52239640554276e-37	4.27734387811046e-36
TRINITY_DN2870_c0_g1_i2	archeocytes	mix_of_differentiated_cells	5274.74728697585	499.119322007213	2886.93330449153	3.40160244530987	0.265632816377974	12.8056559113903	1.52432341228559e-37	4.27734387811046e-36
TRINITY_DN6899_c0_g1_i1	archeocytes	mix_of_differentiated_cells	1024.72922527615	4510.7690770458	2767.74915116098	-2.13859196732457	0.167022487473317	-12.8042157656539	1.55286677903954e-37	4.34920117169185e-36
TRINITY_DN60335_c0_g1_i1	archeocytes	mix_of_differentiated_cells	183.857184599023	1858.37493972324	1021.11606216113	-3.33891365555914	0.261087530069239	-12.7884838263769	1.90147326226222e-37	5.31551468937303e-36
TRINITY_DN3047_c0_g1_i2	archeocytes	mix_of_differentiated_cells	639.322223347336	2735.25684301074	1687.28953317904	-2.09698854955464	0.164033647521231	-12.7838927027653	2.01715229672242e-37	5.62827277367973e-36
TRINITY_DN1187_c0_g1_i1	archeocytes	mix_of_differentiated_cells	80.0716397203818	1158.28803147837	619.179835599377	-3.85723981069409	0.301902538241123	-12.7764404803162	2.21999198284725e-37	6.18259421388437e-36
TRINITY_DN52946_c0_g1_i1	archeocytes	mix_of_differentiated_cells	16175.3155398583	1821.93277189075	8998.62415587455	3.15053549894803	0.24660428778866	12.7756720177065	2.24202828232795e-37	6.23224972438479e-36
TRINITY_DN4017_c0_g1_i1	archeocytes	mix_of_differentiated_cells	3271.29839410782	969.619634489465	2120.45901429864	1.75452531415345	0.137353216537392	12.7738203617228	2.29602323203559e-37	6.3703895516553e-36
TRINITY_DN59353_c0_g1_i1	archeocytes	mix_of_differentiated_cells	47114.6215396018	12079.0106945538	29596.8161170778	1.96365983883705	0.154042906517494	12.7474862895686	3.21960169208866e-37	8.91619040560478e-36
TRINITY_DN3430_c0_g1_i1	archeocytes	mix_of_differentiated_cells	1112.468718412	4850.16499577428	2981.31685709314	-2.12395768066218	0.166682925858178	-12.7425029871947	3.43204448765176e-37	9.48678565840458e-36
TRINITY_DN3591_c0_g1_i1	archeocytes	mix_of_differentiated_cells	1096.01580368253	147.872435513507	621.944119598017	2.89118133200286	0.227168687143786	12.7270239941691	4.18488156233954e-37	1.15462207127789e-35
TRINITY_DN2222_c0_g1_i1	archeocytes	mix_of_differentiated_cells	1466.14412667641	179.637917464878	822.891022070645	3.03017484183764	0.238222730400207	12.7199232279264	4.58310267117922e-37	1.26214217799612e-35
TRINITY_DN588_c0_g1_i11	archeocytes	mix_of_differentiated_cells	2733.56613083654	470.91657848275	1602.24135465965	2.53806111781062	0.199591663207051	12.7162681899078	4.80254157040116e-37	1.32011977564125e-35
TRINITY_DN420_c0_g1_i13	archeocytes	mix_of_differentiated_cells	5282.41764881085	17109.2820704009	11195.8498596059	-1.69554412694602	0.133342708680193	-12.7156868472845	4.83839367393882e-37	1.32751186431625e-35
TRINITY_DN8818_c0_g1_i2	archeocytes	mix_of_differentiated_cells	30242.922934181	9527.5427146543	19885.2328244176	1.66644835378672	0.131099459787379	12.7113289138598	5.11576048050183e-37	1.40101861883762e-35
TRINITY_DN289_c0_g1_i1	archeocytes	mix_of_differentiated_cells	3779.74231959843	731.955135445449	2255.84872752194	2.36815661169376	0.186377113109661	12.7062629750059	5.45810617381126e-37	1.49201662492966e-35
TRINITY_DN2099_c0_g2_i1	archeocytes	mix_of_differentiated_cells	5450.81246054885	1582.44388087479	3516.62817071182	1.78452579978367	0.140595229502798	12.6926482932208	6.49517822451391e-37	1.77223868461138e-35
TRINITY_DN8668_c0_g1_i2	archeocytes	mix_of_differentiated_cells	1405.12304940743	184.412662851745	794.767856129589	2.93149496789958	0.231065440300209	12.686860328792	6.99334199659451e-37	1.90465726142545e-35
TRINITY_DN3405_c0_g1_i1	archeocytes	mix_of_differentiated_cells	1815.63706296621	351.03142524816	1083.33424410718	2.37071905937026	0.186869691012361	12.686482470897	7.02715364405824e-37	1.91035428239205e-35
TRINITY_DN2359_c0_g1_i1	archeocytes	mix_of_differentiated_cells	5002.26545516965	1493.60673645864	3247.93609581414	1.74365054609671	0.137452960578719	12.6854346298211	7.12176941400454e-37	1.93252995673794e-35
TRINITY_DN1675_c0_g1_i2	archeocytes	mix_of_differentiated_cells	697.535809439933	3469.63085718749	2083.58333331371	-2.31477933521319	0.182504304348528	-12.6834232402139	7.30695179224371e-37	1.97915535199055e-35
TRINITY_DN40662_c0_g1_i1	archeocytes	mix_of_differentiated_cells	291.708566012712	1507.97992746459	899.84424673865	-2.37094312966296	0.187050027715567	-12.6754492293809	8.08939107612069e-37	2.18708792306212e-35
TRINITY_DN3065_c0_g1_i5	archeocytes	mix_of_differentiated_cells	2217.0789402234	272.980405803432	1245.02967301341	3.02325695279379	0.238526132630244	12.6747409998901	8.16278603433828e-37	2.2029114368808e-35
TRINITY_DN2339_c0_g2_i5	archeocytes	mix_of_differentiated_cells	2610.23367797642	9268.08626812361	5939.15997305001	-1.82797923727003	0.144232087018328	-12.6738735815266	8.25358024880271e-37	2.22336445393202e-35
TRINITY_DN65_c0_g1_i2	archeocytes	mix_of_differentiated_cells	47257.0747659594	12649.1731107068	29953.1239383331	1.90146604217431	0.150036785410083	12.6733323229846	8.3107425678331e-37	2.2346998527226e-35
TRINITY_DN3330_c0_g1_i1	archeocytes	mix_of_differentiated_cells	8991.81757870586	3055.19364746684	6023.50561308635	1.55746319083542	0.123062110316607	12.6559116110432	1.03764062093424e-36	2.78508757966697e-35
TRINITY_DN11407_c0_g1_i1	archeocytes	mix_of_differentiated_cells	655.986557811018	3679.78107248889	2167.88381514995	-2.48728790633998	0.196593926179272	-12.6519061635294	1.09193000008347e-36	2.92550359516034e-35
TRINITY_DN519_c0_g1_i1	archeocytes	mix_of_differentiated_cells	2766.16253247907	9084.26794221616	5925.21523734761	-1.71566929403127	0.135776260162187	-12.6360034661573	1.33677798180637e-36	3.57503656650599e-35
TRINITY_DN894_c0_g1_i2	archeocytes	mix_of_differentiated_cells	8644.01650197367	2331.49757819358	5487.75704008362	1.89064840420284	0.149629476498479	12.6355344444586	1.34477316018885e-36	3.58993858402847e-35
TRINITY_DN6533_c0_g1_i8	archeocytes	mix_of_differentiated_cells	9854.28674755155	3185.07636314363	6519.68155534759	1.62956179569596	0.129368839621628	12.5962465185746	2.21433851980768e-36	5.8901863487515e-35
TRINITY_DN47118_c0_g1_i1	archeocytes	mix_of_differentiated_cells	384.179534937792	1992.0062424612	1188.09288869949	-2.37546925291083	0.188585509672847	-12.5962448389154	2.21438566161891e-36	5.8901863487515e-35
TRINITY_DN7902_c0_g1_i1	archeocytes	mix_of_differentiated_cells	37.587799523164	825.388355044453	431.488077283808	-4.45563019709098	0.35399083103334	-12.5868519929866	2.49423563530642e-36	6.62268730693548e-35
TRINITY_DN4118_c0_g1_i1	archeocytes	mix_of_differentiated_cells	119.654279042434	1761.73911442224	940.696696732337	-3.8831559290995	0.308658702419313	-12.5807433863447	2.69481965046076e-36	7.14247727034466e-35
TRINITY_DN3453_c0_g3_i2	archeocytes	mix_of_differentiated_cells	29.6552951770045	570.404997323032	300.030146250018	-4.26904503692603	0.339405058935804	-12.5780241765149	2.78918874325431e-36	7.37939650358139e-35
TRINITY_DN1_c0_g1_i16	archeocytes	mix_of_differentiated_cells	918.203820619597	8982.43188385592	4950.31785223776	-3.2908520171395	0.261760483252219	-12.5719970266429	3.01022754147279e-36	7.95000557120515e-35
TRINITY_DN590_c0_g1_i3	archeocytes	mix_of_differentiated_cells	4806.49246297378	1212.20075808282	3009.3466105283	1.98700887977597	0.158079775501165	12.5696590438372	3.10058174325018e-36	8.17406033950084e-35
TRINITY_DN548_c0_g1_i3	archeocytes	mix_of_differentiated_cells	23672.2929297557	6764.26194813816	15218.2774389469	1.80723251906514	0.14378709544026	12.5688088595962	3.13410211807688e-36	8.24775434838848e-35
TRINITY_DN35783_c0_g1_i1	archeocytes	mix_of_differentiated_cells	2483.78967910278	621.264475448304	1552.52707727554	1.99882630191753	0.159149072842175	12.5594592932359	3.52735019927952e-36	9.26617385683074e-35
TRINITY_DN7000_c0_g1_i4	archeocytes	mix_of_differentiated_cells	1563.79548915946	318.418754805199	941.107121982331	2.29660984842274	0.182875036410516	12.5583562059686	3.57686694277992e-36	9.37962134942075e-35
TRINITY_DN13664_c0_g1_i1	archeocytes	mix_of_differentiated_cells	4492.66971794139	1163.73114533777	2828.20043163958	1.94912932852228	0.155269101245654	12.5532337914323	3.81601315802743e-36	9.98905493804494e-35
TRINITY_DN112_c0_g1_i14	archeocytes	mix_of_differentiated_cells	6380.24287963032	52562.9009257723	29471.5719027013	-3.04243009886374	0.242388581831177	-12.5518705372961	3.882292335883e-36	1.01446284388787e-34
TRINITY_DN6220_c0_g1_i6	archeocytes	mix_of_differentiated_cells	34.3766691476735	1337.24541666691	685.811042907293	-5.28037805549288	0.420691767367997	-12.5516553093703	3.89286041827215e-36	1.0154334499493e-34
TRINITY_DN2217_c0_g1_i1	archeocytes	mix_of_differentiated_cells	1768.78970774389	318.609738628072	1043.69972318598	2.47340303794091	0.197106182632111	12.5485817081516	4.04693645360995e-36	1.05376819853577e-34
TRINITY_DN1539_c0_g1_i1	archeocytes	mix_of_differentiated_cells	4224.48176302618	912.702314621079	2568.59203882363	2.21086662353826	0.176235080958331	12.5449860011753	4.23489178574119e-36	1.10077467890424e-34
TRINITY_DN1298_c0_g1_i9	archeocytes	mix_of_differentiated_cells	778.478131801621	2722.2351952555	1750.35666352856	-1.80603262674674	0.143975141942044	-12.5440586644724	4.28475675597606e-36	1.11178557086762e-34
TRINITY_DN1239_c0_g1_i1	archeocytes	mix_of_differentiated_cells	5738.20436638585	1667.88479326422	3703.04457982504	1.78283794557835	0.142157284098138	12.541305617147	4.43625774215966e-36	1.14908382356359e-34
TRINITY_DN198_c0_g1_i2	archeocytes	mix_of_differentiated_cells	1049.60404062282	4519.59830236972	2784.60117149627	-2.10671348550665	0.167992754779993	-12.5405020488273	4.48147363587089e-36	1.15876986717388e-34
TRINITY_DN10_c0_g1_i6	archeocytes	mix_of_differentiated_cells	1365.57128845302	4451.42026519715	2908.49577682509	-1.7049127571876	0.136002642906364	-12.5358796031737	4.75061059531474e-36	1.22622032369657e-34
TRINITY_DN839_c12_g1_i1	archeocytes	mix_of_differentiated_cells	1182.51342962536	195.299040385586	688.906235005475	2.5972156692537	0.20736591272792	12.5247955900132	5.4631919890389e-36	1.40769830451479e-34
TRINITY_DN7255_c0_g1_i1	archeocytes	mix_of_differentiated_cells	2205.56039547857	7805.561389393	5005.56089243579	-1.82362205390428	0.14567464042341	-12.5184592774957	5.91726262953478e-36	1.52205144304145e-34
TRINITY_DN19772_c0_g1_i2	archeocytes	mix_of_differentiated_cells	5848.42922309308	674.753907437064	3261.59156526507	3.1163345501676	0.248945059365965	12.5181618711556	5.93947316672608e-36	1.52511671470041e-34
TRINITY_DN24728_c0_g1_i1	archeocytes	mix_of_differentiated_cells	660.257939417093	61.018711409159	360.638325413126	3.43637219352318	0.274728256398846	12.5082590286392	6.72827220557999e-36	1.7246726816241e-34
TRINITY_DN8155_c0_g1_i1	archeocytes	mix_of_differentiated_cells	13.1187725673154	609.883564087431	311.501168327373	-5.53636512062236	0.442724891418663	-12.505204084825	6.99200238044945e-36	1.78917974557408e-34
TRINITY_DN58719_c0_g1_i1	archeocytes	mix_of_differentiated_cells	886.035560196735	97.8748023704187	491.955181283577	3.18068161594756	0.254694992771148	12.4881984578531	8.6592241973475e-36	2.21198389151553e-34
TRINITY_DN1499_c0_g1_i4	archeocytes	mix_of_differentiated_cells	2627.86082850043	550.632661929471	1589.24674521495	2.25525589241502	0.180597881507858	12.4877206398287	8.71137717623814e-36	2.22147614876324e-34
TRINITY_DN46869_c0_g1_i1	archeocytes	mix_of_differentiated_cells	3543.79290738017	1046.01790355106	2294.90540546562	1.76060373627773	0.141035608149777	12.4833987627295	9.19750997407066e-36	2.34141422295242e-34
TRINITY_DN58863_c0_g1_i1	archeocytes	mix_of_differentiated_cells	756.023646597883	84.4247248108647	420.224185704374	3.16310886831379	0.253500969154315	12.4776993116279	9.88003500047436e-36	2.50677329011534e-34
TRINITY_DN132_c0_g1_i1	archeocytes	mix_of_differentiated_cells	325.178874084108	2462.95726911375	1394.06807159893	-2.92195749067847	0.234174511577507	-12.4776922603354	9.8809098368477e-36	2.50677329011534e-34
TRINITY_DN40844_c0_g1_i1	archeocytes	mix_of_differentiated_cells	10225.9301142079	1087.56563651414	5656.74787536104	3.2335129114189	0.25915929462809	12.4769320585596	9.97567908510729e-36	2.52648993717863e-34
TRINITY_DN1495_c0_g1_i1	archeocytes	mix_of_differentiated_cells	56603.8139897341	13815.6881030593	35209.7510463967	2.03457233623892	0.163208120333317	12.4661219802284	1.14252315160684e-35	2.8886728693186e-34
TRINITY_DN1943_c0_g1_i6	archeocytes	mix_of_differentiated_cells	1761.81944654611	7789.76835805696	4775.79390230153	-2.14477067756054	0.172126155550689	-12.4604576840672	1.226646077829e-35	3.09607977668048e-34
TRINITY_DN5946_c0_g1_i4	archeocytes	mix_of_differentiated_cells	27.0800002839124	613.37755598978	320.228778136846	-4.50902045577827	0.362160078570707	-12.4503519923385	1.39229765655201e-35	3.50821123800588e-34
TRINITY_DN592_c0_g1_i2	archeocytes	mix_of_differentiated_cells	3080.05133263016	503.556219035168	1791.80377583267	2.613540134964	0.209972651076612	12.447050230415	1.45109715950577e-35	3.64460836497631e-34
TRINITY_DN13704_c0_g1_i1	archeocytes	mix_of_differentiated_cells	1560.36921357829	165.049265213385	862.709239395836	3.24293772740336	0.260538945315199	12.4470363671737	1.45134917341794e-35	3.64460836497631e-34
TRINITY_DN2776_c0_g1_i3	archeocytes	mix_of_differentiated_cells	5905.3093814856	1637.33131827281	3771.3203498792	1.85080940363792	0.148890557046963	12.4306701536091	1.78134690816957e-35	4.46572517621664e-34
TRINITY_DN733_c0_g1_i9	archeocytes	mix_of_differentiated_cells	118.637157189767	855.518085975017	487.077621582392	-2.85093515116671	0.229485913985825	-12.4231378808845	1.95731006992296e-35	4.89856520202341e-34
TRINITY_DN4888_c0_g1_i2	archeocytes	mix_of_differentiated_cells	19600.2201071803	4528.57030574643	12064.3952064634	2.11382375192336	0.170158784247709	12.4226542947448	1.96917977035069e-35	4.91996078878851e-34
TRINITY_DN3396_c0_g1_i1	archeocytes	mix_of_differentiated_cells	3288.05271279882	612.077460271209	1950.06508653501	2.42615934670658	0.195321296025588	12.4213764503628	2.00088998813112e-35	4.99077206467183e-34
TRINITY_DN146_c0_g1_i10	archeocytes	mix_of_differentiated_cells	127.980320769137	1458.71706644686	793.348693607997	-3.51238367520942	0.282958583991359	-12.413066342305	2.21985383959531e-35	5.52762260293177e-34
TRINITY_DN1637_c0_g1_i1	archeocytes	mix_of_differentiated_cells	762.321820966344	5262.52865318289	3012.42523707462	-2.78787852011261	0.224767083911505	-12.4034109959368	2.50431574918557e-35	6.22549364763983e-34
TRINITY_DN9676_c0_g1_i1	archeocytes	mix_of_differentiated_cells	1512.71615623752	4562.65690655345	3037.68653139549	-1.5925696772988	0.128460722847747	-12.3973276967026	2.70184559179345e-35	6.70528380033698e-34
TRINITY_DN4414_c0_g1_i2	archeocytes	mix_of_differentiated_cells	1073.79294185013	8623.27125760929	4848.53209972971	-3.00604918197166	0.242531861096267	-12.3944506440681	2.80058377860027e-35	6.9387038902578e-34
TRINITY_DN3591_c0_g1_i3	archeocytes	mix_of_differentiated_cells	1398.03672568203	222.990100905641	810.513413293834	2.64968790214511	0.213804246025529	12.3930555702281	2.84974418652754e-35	7.04871617155126e-34
TRINITY_DN59221_c0_g1_i1	archeocytes	mix_of_differentiated_cells	1355.31058738296	219.378407633386	787.344497508171	2.62585942747079	0.211919637937318	12.3908263199632	2.93008547152432e-35	7.23535772435071e-34
TRINITY_DN7312_c0_g1_i5	archeocytes	mix_of_differentiated_cells	1543.75123228009	280.081255419523	911.916243849806	2.46210545732046	0.198795445672587	12.3851200362784	3.14613808985358e-35	7.75593709472056e-34
TRINITY_DN727_c0_g1_i10	archeocytes	mix_of_differentiated_cells	34.8932183148812	662.22445063712	348.558834476	-4.25268652739575	0.343982528518028	-12.3630887467381	4.13940094792889e-35	1.01876020671951e-33
TRINITY_DN1553_c0_g1_i3	archeocytes	mix_of_differentiated_cells	475.79687229917	2577.52403847405	1526.66045538661	-2.43713798011734	0.197152244575994	-12.3617054695917	4.21126120109669e-35	1.03472713027278e-33
TRINITY_DN8493_c0_g1_i1	archeocytes	mix_of_differentiated_cells	3217.27100546132	568.850156630596	1893.06058104596	2.50051572762252	0.202380138126755	12.3555391886154	4.54697205781357e-35	1.11536321206235e-33
TRINITY_DN1972_c0_g1_i1	archeocytes	mix_of_differentiated_cells	1780.0073502111	428.103048155852	1104.05519918348	2.0555454181583	0.166371265422685	12.3551709060813	4.56784353932901e-35	1.11863090708593e-33
TRINITY_DN7380_c0_g1_i2	archeocytes	mix_of_differentiated_cells	1293.1909295728	118.511475432946	705.851202502874	3.45065352951374	0.279312671929699	12.3540887195488	4.62972613411114e-35	1.13191456110546e-33
TRINITY_DN4339_c0_g1_i3	archeocytes	mix_of_differentiated_cells	621.839935754924	31.3247385281994	326.582337141562	4.31795274775929	0.349781488854208	12.3447148730019	5.20181978647244e-35	1.26968965331756e-33
TRINITY_DN4718_c0_g1_i2	archeocytes	mix_of_differentiated_cells	1263.26883427339	184.770153074817	724.019493674104	2.77497307718699	0.224901573089689	12.338611238083	5.61154337908318e-35	1.36744451816606e-33
TRINITY_DN54018_c0_g1_i1	archeocytes	mix_of_differentiated_cells	405.409204026125	4989.72003878333	2697.56462140473	-3.62227533916308	0.293645601583419	-12.3355341255948	5.83010260398733e-35	1.41837110313097e-33
TRINITY_DN927_c0_g1_i5	archeocytes	mix_of_differentiated_cells	130.181780234908	2569.62261233998	1349.90219628745	-4.3057190652132	0.349187180147765	-12.3306905579728	6.1913836397772e-35	1.50379573781867e-33
TRINITY_DN3713_c0_g1_i2	archeocytes	mix_of_differentiated_cells	1054.98575209644	127.502671228655	591.244211662547	3.05082314968207	0.247436094030856	12.3297417930531	6.26471459839562e-35	1.51911639099557e-33
TRINITY_DN4637_c0_g1_i1	archeocytes	mix_of_differentiated_cells	4474.2337127394	582.535187484802	2528.3844501121	2.94076680263307	0.238576509051591	12.3263049422738	6.53765042827548e-35	1.58270962002172e-33
TRINITY_DN7837_c0_g1_i11	archeocytes	mix_of_differentiated_cells	679.672235477253	74.4932663913862	377.082750934319	3.18946583914618	0.258772939342665	12.325345328797	6.61594555427178e-35	1.59905137572742e-33
TRINITY_DN1402_c1_g1_i1	archeocytes	mix_of_differentiated_cells	670.329071897883	3890.62383405538	2280.47645297663	-2.53674297142298	0.205844803720458	-12.3235706006353	6.76320881956489e-35	1.63198211515755e-33
TRINITY_DN5532_c0_g1_i5	archeocytes	mix_of_differentiated_cells	856.562382666062	52.2356486136989	454.39901563988	4.04055232261918	0.32806093725688	12.3164688743644	7.3858052142364e-35	1.77931853746547e-33
TRINITY_DN4873_c0_g1_i2	archeocytes	mix_of_differentiated_cells	1000.09513175158	138.007081116751	569.051106434164	2.85710601371592	0.232045339546741	12.3127058672963	7.7384506489371e-35	1.86124813010799e-33
TRINITY_DN4459_c0_g1_i13	archeocytes	mix_of_differentiated_cells	2744.86100483688	615.285051346775	1680.07302809183	2.15758399407665	0.175280549439068	12.3093178392089	8.0702400896625e-35	1.93790400597147e-33
TRINITY_DN275_c0_g1_i12	archeocytes	mix_of_differentiated_cells	1500.60332910845	288.391769123841	894.497549116145	2.38019920174069	0.193489468752931	12.301440574939	8.89730049843568e-35	2.1330486114049e-33
TRINITY_DN2204_c0_g1_i1	archeocytes	mix_of_differentiated_cells	1890.96390129122	298.382003320746	1094.67295230598	2.66503622111785	0.216661010004731	12.3004883114856	9.00282212459897e-35	2.15485965424973e-33
TRINITY_DN8989_c0_g1_i1	archeocytes	mix_of_differentiated_cells	950.762465863479	132.093761037946	541.428113450712	2.84875182048331	0.231926247835867	12.283007408887	1.11764946294679e-34	2.670821684358e-33
TRINITY_DN3637_c0_g1_i1	archeocytes	mix_of_differentiated_cells	32773.816165126	10020.4521951937	21397.1341801599	1.70959445761727	0.139190877708872	12.2823742888742	1.12643196893026e-34	2.68747440445583e-33
TRINITY_DN40592_c0_g1_i1	archeocytes	mix_of_differentiated_cells	7435.3262093531	2626.39760360074	5030.86190647692	1.50139841850976	0.122263769826003	12.2799944795294	1.16006176974457e-34	2.76325967532725e-33
TRINITY_DN8477_c0_g1_i3	archeocytes	mix_of_differentiated_cells	196.586145257268	3040.13448936583	1618.36031731155	-3.95317338482538	0.321935999881597	-12.2793766036706	1.16895506787557e-34	2.77997404263955e-33
TRINITY_DN12562_c0_g1_i1	archeocytes	mix_of_differentiated_cells	21.6194809974035	504.435213194727	263.027347096065	-4.55416384991917	0.370897792572167	-12.2787569544056	1.17794191484658e-34	2.79685695678957e-33
TRINITY_DN59685_c0_g1_i2	archeocytes	mix_of_differentiated_cells	1148.75289400687	4786.18596020307	2967.46942710497	-2.05854050715996	0.167788941043959	-12.2686304255334	1.33492237202043e-34	3.16451357821674e-33
TRINITY_DN3240_c0_g1_i2	archeocytes	mix_of_differentiated_cells	4763.72684954022	29124.5022746887	16944.1145621145	-2.61215483895014	0.21294329334711	-12.2669035398648	1.36369390927924e-34	3.22755414694588e-33
TRINITY_DN1101_c0_g1_i3	archeocytes	mix_of_differentiated_cells	610.095069389991	6333.46942126613	3471.78224532806	-3.37651397947292	0.27536383800353	-12.2620094343312	1.44862463995006e-34	3.42309771379587e-33
TRINITY_DN588_c0_g1_i8	archeocytes	mix_of_differentiated_cells	2432.24015017911	484.072777155172	1458.15646366714	2.32894730923973	0.190001250650602	12.2575367333896	1.5308283705521e-34	3.61158489460191e-33
TRINITY_DN6219_c0_g1_i1	archeocytes	mix_of_differentiated_cells	1165.90232635816	11081.7163040005	6123.80931517933	-3.24905283376647	0.265103701316578	-12.2557807289404	1.56435434129812e-34	3.68481302395436e-33
TRINITY_DN37_c0_g1_i1	archeocytes	mix_of_differentiated_cells	703.635889680314	3795.09961333686	2249.36775150859	-2.4315172430705	0.198509949975657	-12.2488431606007	1.70409358898901e-34	4.00759533562877e-33
TRINITY_DN808_c0_g1_i1	archeocytes	mix_of_differentiated_cells	4772.01140939681	1636.40820482642	3204.20980711161	1.54412948952499	0.126196569200389	12.2359070401751	1.99859653997263e-34	4.69274268403082e-33
TRINITY_DN41_c0_g1_i4	archeocytes	mix_of_differentiated_cells	19521.9525216176	6266.29072212486	12894.1216218712	1.63936587481484	0.133994546920476	12.2345715739297	2.03174024772727e-34	4.76301637821634e-33
TRINITY_DN2748_c0_g1_i1	archeocytes	mix_of_differentiated_cells	3343.01683920533	788.537099641706	2065.77696942352	2.0844536722374	0.170442387333888	12.2296671904393	2.15821059381706e-34	5.0515083977873e-33
TRINITY_DN46717_c0_g1_i1	archeocytes	mix_of_differentiated_cells	14163.6903394906	35219.9606719712	24691.8255057309	-1.314182565481	0.107470524837133	-12.2283069471615	2.19465232071273e-34	5.12870170089586e-33
TRINITY_DN6229_c0_g1_i7	archeocytes	mix_of_differentiated_cells	1005.32932941798	113.61185024593	559.470589831954	3.14729149371279	0.257397549759621	12.227356074881	2.22048912886382e-34	5.18090817846399e-33
TRINITY_DN6885_c0_g1_i1	archeocytes	mix_of_differentiated_cells	4368.26583743626	1255.93989454289	2812.10286598958	1.79848234640777	0.147286033628427	12.2108138979761	2.72152941812512e-34	6.33996538662607e-33
TRINITY_DN5720_c0_g1_i2	archeocytes	mix_of_differentiated_cells	1454.07335432941	314.924613087797	884.498983708602	2.20710805034258	0.180781157442126	12.2087283960948	2.79218961649158e-34	6.49436128068121e-33
TRINITY_DN929_c0_g2_i1	archeocytes	mix_of_differentiated_cells	4410.64156773271	1274.23565707055	2842.43861240163	1.79119328127742	0.146754178872989	12.2053988174854	2.90879727810832e-34	6.75497499568227e-33
TRINITY_DN1135_c0_g1_i1	archeocytes	mix_of_differentiated_cells	3359.44847570182	685.654941461499	2022.55170858166	2.29324037349894	0.188006575134607	12.1976604906347	3.19882986662586e-34	7.41688001626427e-33
TRINITY_DN937_c0_g1_i2	archeocytes	mix_of_differentiated_cells	9151.75474016364	31594.3635253318	20373.0591327477	-1.78754174808741	0.146568623692357	-12.1959373231163	3.26722710715005e-34	7.56363075305237e-33
TRINITY_DN402_c0_g1_i1	archeocytes	mix_of_differentiated_cells	3022.13972341104	706.580508037591	1864.36011572431	2.09690329376149	0.171971979059706	12.1932846573423	3.37536872031599e-34	7.80178829332319e-33
TRINITY_DN3951_c0_g1_i2	archeocytes	mix_of_differentiated_cells	2491.81646605967	516.705089462293	1504.26077776098	2.27044311706786	0.186332930862241	12.1848731008607	3.74235387705013e-34	8.63655997544778e-33
TRINITY_DN4042_c0_g1_i1	archeocytes	mix_of_differentiated_cells	1335.0921654841	8144.69099860402	4739.89158204406	-2.60916119618163	0.2141739514262	-12.1824394554382	3.85573879105661e-34	8.88438972446263e-33
TRINITY_DN1115_c0_g1_i8	archeocytes	mix_of_differentiated_cells	6770.3974762862	17305.8511444486	12038.1243103674	-1.35392052068844	0.111149844855294	-12.1810383311926	3.92255913473075e-34	9.0243223820141e-33
TRINITY_DN1750_c0_g1_i2	archeocytes	mix_of_differentiated_cells	2162.16489245384	313.861963350662	1238.01342790225	2.78559906148005	0.228908067610628	12.1690733339217	4.54209656840177e-34	1.04334422879753e-32
TRINITY_DN3578_c0_g1_i1	archeocytes	mix_of_differentiated_cells	18.5276369371036	662.136361878507	340.331999407805	-5.15660720511643	0.423971105099129	-12.1626383097753	4.91454071980132e-34	1.12714915332162e-32
TRINITY_DN5351_c0_g1_i4	archeocytes	mix_of_differentiated_cells	934.441088459475	145.509540242747	539.975314351111	2.6822886009065	0.220665315452008	12.155460840831	5.36583539370519e-34	1.22875142493255e-32
TRINITY_DN5573_c0_g1_i1	archeocytes	mix_of_differentiated_cells	1827.084752525	273.171389626305	1050.12807107565	2.74299074743332	0.225676481563377	12.1545263752395	5.42754205388467e-34	1.24096393627092e-32
TRINITY_DN7586_c0_g1_i1	archeocytes	mix_of_differentiated_cells	30.565381724756	586.009837153097	308.287609438927	-4.26399814647307	0.350987514472778	-12.1485750080827	5.8374149488194e-34	1.33262156982601e-32
TRINITY_DN4116_c0_g1_i1	archeocytes	mix_of_differentiated_cells	2249.18759310268	286.787973586058	1267.98778334437	2.97281092869528	0.24481032737286	12.1433232028954	6.22456107890317e-34	1.41881687607737e-32
TRINITY_DN7211_c0_g1_i2	archeocytes	mix_of_differentiated_cells	1682.33521117897	286.587168831105	984.46119000504	2.55443016202105	0.210449424406183	12.1379764721562	6.64490458131562e-34	1.51230270778452e-32
TRINITY_DN1313_c0_g1_i3	archeocytes	mix_of_differentiated_cells	568.713033521514	6543.43513626876	3556.07408489514	-3.52419914211484	0.290532467425868	-12.1301387529573	7.31254309620665e-34	1.66169690971469e-32
TRINITY_DN4409_c0_g1_i2	archeocytes	mix_of_differentiated_cells	2113.99313675415	496.526309000314	1305.25972287723	2.09064124481897	0.172378014567782	12.1282360169944	7.48442770486816e-34	1.69815131508923e-32
TRINITY_DN6922_c0_g1_i1	archeocytes	mix_of_differentiated_cells	4086.47394083808	1265.06579107083	2675.76986595446	1.69189475004427	0.139512605178733	12.1271819695198	7.58136684405034e-34	1.71751576699465e-32
TRINITY_DN46685_c0_g1_i1	archeocytes	mix_of_differentiated_cells	1471.67120276554	205.764316360416	838.717759562976	2.84007205894145	0.234220081745651	12.1256556558869	7.7239541967426e-34	1.74714664700669e-32
TRINITY_DN35494_c0_g1_i1	archeocytes	mix_of_differentiated_cells	388.304477332508	2444.44091015193	1416.37269374222	-2.65554309961568	0.219064114021812	-12.1222187005548	8.05485985497819e-34	1.81921956724629e-32
TRINITY_DN1947_c1_g1_i4	archeocytes	mix_of_differentiated_cells	210.798196614522	1745.49521910083	978.146707857678	-3.05065085719552	0.251761751831729	-12.1172133376101	8.56211079486552e-34	1.93084069310088e-32
TRINITY_DN273_c0_g1_i5	archeocytes	mix_of_differentiated_cells	11717.8602173746	3685.41751304288	7701.63886520876	1.66890755740137	0.13776753342243	12.1139394452543	8.91092899441058e-34	2.00644869272321e-32
TRINITY_DN3855_c0_g1_i2	archeocytes	mix_of_differentiated_cells	1360.56928706991	208.041465744293	784.305376407102	2.70826446599209	0.223708195352102	12.1062371529548	9.7882390778795e-34	2.20064567796453e-32
TRINITY_DN4793_c0_g1_i1	archeocytes	mix_of_differentiated_cells	3588.25776008624	850.170389119533	2219.21407460289	2.07788507559423	0.171753300461966	12.0980794546907	1.08110903449299e-33	2.4269259780376e-32
TRINITY_DN5651_c0_g2_i9	archeocytes	mix_of_differentiated_cells	6337.29586391846	1954.34708229518	4145.82147310682	1.69741170687832	0.140371523529922	12.0922795748989	1.16022176440037e-33	2.60058179445625e-32
TRINITY_DN41106_c0_g1_i1	archeocytes	mix_of_differentiated_cells	223.706624043481	1774.02613986718	998.866381955332	-2.98682678726516	0.247158936497557	-12.0846400684147	1.27326520641217e-33	2.84965215984934e-32
TRINITY_DN8552_c0_g1_i4	archeocytes	mix_of_differentiated_cells	12.6379018350793	1042.93050653219	527.784204183633	-6.36345996354242	0.526742908233603	-12.0807700760165	1.33463874693003e-33	2.98250492828286e-32
TRINITY_DN4679_c0_g1_i2	archeocytes	mix_of_differentiated_cells	1207.92077062099	223.646305574358	715.783538097673	2.4335248371923	0.201503659690869	12.0768269962224	1.40019349464221e-33	3.12428717117756e-32
TRINITY_DN5168_c0_g1_i1	archeocytes	mix_of_differentiated_cells	1895.76300847893	286.37170758556	1091.06735803224	2.72817075449422	0.225905325560033	12.0766110658566	1.40387435462737e-33	3.12778984032468e-32
TRINITY_DN12913_c0_g1_i2	archeocytes	mix_of_differentiated_cells	85.166849118372	924.945220779188	505.05603494878	-3.4367879246849	0.284631794066255	-12.0745046629784	1.44028919216235e-33	3.20410280346508e-32
TRINITY_DN3182_c0_g1_i1	archeocytes	mix_of_differentiated_cells	2015.22026798914	265.752183700409	1140.48622584477	2.92428617297082	0.242348498297599	12.0664505598869	1.5883872424641e-33	3.52826767381531e-32
TRINITY_DN1545_c0_g1_i8	archeocytes	mix_of_differentiated_cells	1132.20519498276	143.073212703967	637.639203843362	2.98584204614136	0.24747196016922	12.0653751806858	1.60927305977393e-33	3.56930982838482e-32
TRINITY_DN656_c0_g2_i4	archeocytes	mix_of_differentiated_cells	6.69651181633422	942.658510536254	474.677511176294	-7.12372519425678	0.590847806894923	-12.0567853703207	1.78619502863225e-33	3.95579455070485e-32
TRINITY_DN112_c0_g1_i15	archeocytes	mix_of_differentiated_cells	160637.097059845	374287.053974551	267462.075517198	-1.22034026873743	0.101225028510975	-12.0557167203476	1.80951534891011e-33	4.00145961335107e-32
TRINITY_DN8628_c0_g1_i7	archeocytes	mix_of_differentiated_cells	19.4217470031059	617.126442681048	318.274094842077	-5.00197793448629	0.415359067879555	-12.0425393865164	2.12317687150648e-33	4.68807578662296e-32
TRINITY_DN863_c0_g1_i4	archeocytes	mix_of_differentiated_cells	16198.1876340073	4101.38025047478	10149.783942241	1.98160896605131	0.164610058923894	12.0382009398799	2.23782746156098e-33	4.93310239593944e-32
TRINITY_DN2573_c0_g1_i5	archeocytes	mix_of_differentiated_cells	390.224234789979	1928.91602198163	1159.5701283858	-2.30653120670651	0.191602735680965	-12.0380912021376	2.24080582644927e-33	4.93310239593944e-32
TRINITY_DN740_c0_g3_i2	archeocytes	mix_of_differentiated_cells	2004.26405266505	10183.8031467558	6094.0335997104	-2.34528860623216	0.195051969242949	-12.0239165763611	2.66055022778244e-33	5.84847361644282e-32
TRINITY_DN1594_c0_g1_i5	archeocytes	mix_of_differentiated_cells	18.8018880024566	541.734540265942	280.268214134199	-4.83928099779627	0.40272734341588	-12.016271248806	2.9184657214661e-33	6.40592416729506e-32
TRINITY_DN115_c0_g1_i2	archeocytes	mix_of_differentiated_cells	2535.77379682124	630.446655066885	1583.11022594406	2.00758628414228	0.167097067911701	12.0144913925309	2.98198694737837e-33	6.53566843378077e-32
TRINITY_DN4186_c0_g1_i1	archeocytes	mix_of_differentiated_cells	74.4881086472089	1798.87457759509	936.68134312115	-4.59265809468567	0.382279066387182	-12.0138885398294	3.00381195010653e-33	6.57377811710168e-32
TRINITY_DN59081_c0_g1_i1	archeocytes	mix_of_differentiated_cells	337.761395530993	1785.81598898326	1061.78869225712	-2.40274846775703	0.200016447387174	-12.0127544466681	3.04530023523912e-33	6.65474458485293e-32
TRINITY_DN1283_c0_g1_i3	archeocytes	mix_of_differentiated_cells	30454.9926593042	11699.0763516407	21077.0345054725	1.38026139834529	0.114927231210587	12.0098725411402	3.15330680846262e-33	6.88061762506365e-32
TRINITY_DN5989_c0_g1_i2	archeocytes	mix_of_differentiated_cells	1162.51975306686	198.692779725512	680.606266396184	2.54815842364183	0.212338154921471	12.0004736058115	3.53269109210064e-33	7.69711047361222e-32
TRINITY_DN3240_c0_g1_i5	archeocytes	mix_of_differentiated_cells	638.538874057722	2502.93505544864	1570.73696475318	-1.97143671143358	0.164305877434544	-11.9985769359891	3.61457761390891e-33	7.86396210391695e-32
TRINITY_DN8633_c0_g1_i1	archeocytes	mix_of_differentiated_cells	702.371669658463	56.535352222641	379.453510940552	3.63422241650513	0.30301559306395	11.9935161743909	3.84241216651959e-33	8.34738690016924e-32
TRINITY_DN34681_c0_g1_i1	archeocytes	mix_of_differentiated_cells	11.127658239901	454.437580051639	232.78261914577	-5.37096210347036	0.447967874308506	-11.9896144601019	4.02775438223954e-33	8.7372194622637e-32
TRINITY_DN1892_c0_g1_i7	archeocytes	mix_of_differentiated_cells	707.391796715037	86.35420490375	396.873000809393	3.03321744262177	0.253436035051648	11.9683747498797	5.20379702584077e-33	1.12718503998329e-31
TRINITY_DN4952_c0_g1_i1	archeocytes	mix_of_differentiated_cells	985.715864633883	117.696092609326	551.705978621605	3.06847468901449	0.256502018650205	11.9627701378795	5.5673156988505e-33	1.20416568458641e-31
TRINITY_DN783_c0_g1_i1	archeocytes	mix_of_differentiated_cells	3532.53586100651	863.960807724782	2198.24833436565	2.03204609121275	0.169994064994285	11.9536296239581	6.21503369293766e-33	1.34198941051806e-31
TRINITY_DN1744_c0_g1_i5	archeocytes	mix_of_differentiated_cells	19965.3879106612	5631.51036472439	12798.4491376928	1.82596399597187	0.152755236832274	11.9535279695634	6.22264258251827e-33	1.34198941051806e-31
TRINITY_DN721_c0_g1_i3	archeocytes	mix_of_differentiated_cells	0	62751.7518149406	31375.8759074703	-18.5182632122854	1.54935353623979	-11.9522515546893	6.31897402613929e-33	1.36078370888488e-31
TRINITY_DN1561_c0_g1_i1	archeocytes	mix_of_differentiated_cells	1018.47310568975	5485.84164632674	3252.15737600825	-2.42990192120897	0.203431838073263	-11.9445507852801	6.93238918555538e-33	1.49071521296355e-31
TRINITY_DN2122_c0_g1_i1	archeocytes	mix_of_differentiated_cells	1760.06160309784	421.391494430804	1090.72654876432	2.06273257310567	0.172707166854841	11.9435262049048	7.01834026279424e-33	1.50701057005159e-31
TRINITY_DN6110_c0_g1_i1	archeocytes	mix_of_differentiated_cells	813.907601236933	114.410083892173	464.158842564553	2.83111890733166	0.237141414552232	11.9385258482891	7.45324289384622e-33	1.59807882366462e-31
TRINITY_DN34746_c0_g1_i1	archeocytes	mix_of_differentiated_cells	1078.83119458016	195.565949163261	637.198571871713	2.4643732740597	0.206511570517403	11.9333423685915	7.93233369907323e-33	1.69834474111949e-31
TRINITY_DN7597_c0_g1_i6	archeocytes	mix_of_differentiated_cells	6.748166733055	405.921355332968	206.334761033011	-5.90169747173735	0.494611266308607	-11.9319915936873	8.06212596975938e-33	1.72364297789257e-31
TRINITY_DN46657_c0_g1_i1	archeocytes	mix_of_differentiated_cells	2805.99441916201	502.865716011697	1654.43006758686	2.48115814235754	0.208003864350384	11.9284233016845	8.41522687723766e-33	1.79654180710595e-31
TRINITY_DN275_c0_g1_i10	archeocytes	mix_of_differentiated_cells	3882.25354263665	488.485196760454	2185.36936969855	2.99138160010203	0.250908020067972	11.9222239260891	9.06558278616664e-33	1.9325996339546e-31
TRINITY_DN6644_c1_g1_i1	archeocytes	mix_of_differentiated_cells	1910.95385237826	331.719475141931	1121.33666376009	2.52733564959482	0.212030396061814	11.9196855570558	9.3460608130278e-33	1.989529267325e-31
TRINITY_DN195_c0_g2_i2	archeocytes	mix_of_differentiated_cells	16914.4610662949	2601.64986788041	9758.05546708765	2.70086728582475	0.226703863006924	11.9136359213352	1.00497439764463e-32	2.13625547711662e-31
TRINITY_DN776_c0_g1_i2	archeocytes	mix_of_differentiated_cells	395.848244365452	2026.2987832118	1211.07351378862	-2.3553983792237	0.197711999632764	-11.9132798393556	1.00927647813022e-32	2.14232669054116e-31
TRINITY_DN3298_c0_g1_i1	archeocytes	mix_of_differentiated_cells	1499.40939136069	294.613624580372	897.011507970529	2.34810544993114	0.197123877124857	11.9118266350041	1.02702412122015e-32	2.17687973962771e-31
TRINITY_DN10539_c0_g1_i15	archeocytes	mix_of_differentiated_cells	446.503161539211	2388.01343836712	1417.25829995316	-2.4186671017792	0.20310815313638	-11.9082718464539	1.07175503767667e-32	2.26844609117394e-31
TRINITY_DN6945_c0_g1_i2	archeocytes	mix_of_differentiated_cells	1055.02143053141	125.972307958892	590.496869245151	3.06844507055215	0.257834487112829	11.9008326035508	1.17172235766097e-32	2.47649621271113e-31
TRINITY_DN362_c0_g1_i2	archeocytes	mix_of_differentiated_cells	1880.14667423555	8440.69764322009	5160.42215872782	-2.16670113357873	0.182122473805696	-11.8969454362363	1.2275863971662e-32	2.59087180347783e-31
TRINITY_DN3_c1_g1_i1	archeocytes	mix_of_differentiated_cells	4326.67660898895	708.015454303445	2517.3460316462	2.61207385898956	0.219637349631427	11.8926669957222	1.29213509155465e-32	2.72322525127649e-31
TRINITY_DN218_c0_g1_i2	archeocytes	mix_of_differentiated_cells	6133.93597531173	2286.77655250969	4210.35626391071	1.42352973925489	0.119721706453344	11.8903228280466	1.32891929705072e-32	2.79677106606584e-31
TRINITY_DN2234_c0_g1_i1	archeocytes	mix_of_differentiated_cells	3507.23713159557	1112.58511657066	2309.91112408311	1.6566406711973	0.139384404712471	11.8854090930381	1.40943309604771e-32	2.96200861716919e-31
TRINITY_DN1885_c0_g1_i1	archeocytes	mix_of_differentiated_cells	13.8579178831554	601.315962537517	307.586940210336	-5.45202764044309	0.459027091154717	-11.8773548348271	1.55201159178411e-32	3.25702602604439e-31
TRINITY_DN2978_c0_g1_i2	archeocytes	mix_of_differentiated_cells	105.037513890216	1134.05930700775	619.548410448983	-3.43294001314185	0.289160451066821	-11.8720938512734	1.65278474347095e-32	3.46360095604889e-31
TRINITY_DN168_c0_g1_i1	archeocytes	mix_of_differentiated_cells	4525.20651204034	1135.07783745805	2830.14217474919	1.99558502707554	0.168097659714889	11.8715812609186	1.66294406229086e-32	3.47996881735895e-31
TRINITY_DN866_c0_g1_i2	archeocytes	mix_of_differentiated_cells	25046.1512864849	8266.55837362998	16656.3548300574	1.59919015304146	0.134732872377707	11.8693391213269	1.7081161306548e-32	3.56945678304393e-31
TRINITY_DN10044_c0_g1_i3	archeocytes	mix_of_differentiated_cells	1134.43860741203	174.821545477961	654.630076444994	2.69867403327337	0.227381707889204	11.8684746381989	1.72585640120741e-32	3.60144907609704e-31
TRINITY_DN750_c0_g1_i2	archeocytes	mix_of_differentiated_cells	65.700898141492	1168.39317472829	617.047036434893	-4.15855847647722	0.350549866335571	-11.8629583857732	1.84344515615048e-32	3.83945634962307e-31
TRINITY_DN8042_c0_g1_i6	archeocytes	mix_of_differentiated_cells	758.348117850318	79.5422488012251	418.945183325771	3.25340327450641	0.274250630182622	11.8628834958009	1.84509511401973e-32	3.83945634962307e-31
TRINITY_DN9013_c0_g1_i2	archeocytes	mix_of_differentiated_cells	1188.95911780104	202.644814043462	695.801965922251	2.55391780829383	0.215297558634053	11.8622701738796	1.85866297601829e-32	3.8622651686798e-31
TRINITY_DN1756_c0_g1_i3	archeocytes	mix_of_differentiated_cells	20769.8309128118	6488.00535454966	13628.9181336807	1.67868088393562	0.141529344019803	11.8610094292583	1.88686500710674e-32	3.91537702315034e-31
TRINITY_DN1213_c0_g1_i5	archeocytes	mix_of_differentiated_cells	58.3328724077877	1062.11991971	560.226396058892	-4.19044965123791	0.353523352554964	-11.8533885271028	2.06661740843695e-32	4.28237811516111e-31
TRINITY_DN6387_c0_g1_i4	archeocytes	mix_of_differentiated_cells	97.6018567580415	971.279862932945	534.440859845493	-3.31487167989163	0.279736595702622	-11.8499750508709	2.15254886066386e-32	4.45421283793236e-31
TRINITY_DN40509_c0_g1_i1	archeocytes	mix_of_differentiated_cells	115.426026814277	1248.71182225492	682.068924534601	-3.43561492228926	0.290236482449764	-11.8372952059324	2.50398627059251e-32	5.17420649722436e-31
TRINITY_DN961_c0_g2_i6	archeocytes	mix_of_differentiated_cells	40.3537376013901	950.978395727493	495.666066664441	-4.56324419275869	0.385537894811251	-11.8360458314811	2.54155601939312e-32	5.244525624419e-31
TRINITY_DN7087_c0_g1_i1	archeocytes	mix_of_differentiated_cells	2088.83769399504	426.599654995545	1257.71867449529	2.29262862547525	0.19372542907428	11.8344227519878	2.59120047849243e-32	5.33953077737744e-31
TRINITY_DN3922_c0_g1_i1	archeocytes	mix_of_differentiated_cells	1535.08703356104	285.140058761441	910.113546161239	2.42971060054179	0.205356258284518	11.8316851935209	2.67712406093932e-32	5.50892640095512e-31
TRINITY_DN8678_c0_g1_i2	archeocytes	mix_of_differentiated_cells	810.021231472599	120.465432948505	465.243332210552	2.75020906569736	0.232464996808605	11.8306373150952	2.71075738093508e-32	5.57039963327797e-31
TRINITY_DN7708_c0_g1_i2	archeocytes	mix_of_differentiated_cells	1467.13939738414	292.559264687337	879.849331035741	2.32699673170838	0.196710156098997	11.829570866373	2.74541754390485e-32	5.63380974106568e-31
TRINITY_DN6459_c0_g1_i8	archeocytes	mix_of_differentiated_cells	54.8277890137215	823.799215997263	439.313502505492	-3.90856785997047	0.330467778520482	-11.8273795934638	2.8180221885003e-32	5.77480176276908e-31
TRINITY_DN3801_c0_g1_i9	archeocytes	mix_of_differentiated_cells	175.825095890895	2285.66993330077	1230.74751459583	-3.70293759097789	0.313103693699849	-11.8265535204054	2.84588504633551e-32	5.82384431581587e-31
TRINITY_DN47_c0_g1_i8	archeocytes	mix_of_differentiated_cells	2446.29186380692	8523.96619471648	5485.1290292617	-1.80116512881412	0.152332030682769	-11.8239422184625	2.93577412114627e-32	5.99950750053837e-31
TRINITY_DN525_c2_g1_i1	archeocytes	mix_of_differentiated_cells	131.171749191405	1140.87859135557	636.025170273488	-3.12051696864921	0.264007412485847	-11.8198081609413	3.08387939116998e-32	6.29349270793036e-31
TRINITY_DN3373_c0_g1_i2	archeocytes	mix_of_differentiated_cells	648.239896582664	2821.66249544662	1734.95119601464	-2.12228386079613	0.179623102707414	-11.8152054429941	3.25751649141613e-32	6.63870210960404e-31
TRINITY_DN23647_c0_g1_i6	archeocytes	mix_of_differentiated_cells	5416.99174447483	1841.16366185356	3629.07770316419	1.55692901896371	0.13178221694088	11.8144090690338	3.28852971352132e-32	6.69270003235327e-31
TRINITY_DN3494_c0_g1_i2	archeocytes	mix_of_differentiated_cells	1845.1128913725	438.884187753704	1141.9985395631	2.07240436514524	0.175468487091327	11.8106926177953	3.43718080325161e-32	6.98563385198571e-31
TRINITY_DN1477_c0_g1_i7	archeocytes	mix_of_differentiated_cells	2980.08080064591	332.422141969211	1656.25147130756	3.162951848759	0.26790616098991	11.8061930232285	3.62611046415418e-32	7.35670863036317e-31
TRINITY_DN733_c0_g1_i6	archeocytes	mix_of_differentiated_cells	14.5613847640238	387.987918586896	201.27465167546	-4.73836265608651	0.401348342017026	-11.8061099549416	3.62969358045051e-32	7.35670863036317e-31
TRINITY_DN34779_c0_g1_i1	archeocytes	mix_of_differentiated_cells	1063.80864103713	191.589437422638	627.699039229882	2.47243585912478	0.209588769733185	11.7966046667114	4.06379718109229e-32	8.22530314686658e-31
TRINITY_DN25219_c0_g1_i8	archeocytes	mix_of_differentiated_cells	558.085947967072	2505.7556935049	1531.92082073599	-2.16700354713769	0.183706989943692	-11.7959776478941	4.09418107386912e-32	8.27549615149315e-31
TRINITY_DN7291_c0_g1_i1	archeocytes	mix_of_differentiated_cells	1588.61972418527	337.348737265684	962.984230725475	2.23530231472869	0.189721422744707	11.7820237819772	4.83188197293489e-32	9.75329200422388e-31
TRINITY_DN14054_c0_g1_i2	archeocytes	mix_of_differentiated_cells	937.528132452446	143.305823126889	540.416977789668	2.71013233074006	0.230308185163294	11.7674164677148	5.74572646340034e-32	1.15821337798285e-30
TRINITY_DN4004_c0_g1_i3	archeocytes	mix_of_differentiated_cells	2179.00654449652	520.51993036123	1349.76323742888	2.06497610800857	0.175718854310179	11.7515910066399	6.93015990934317e-32	1.39507132088082e-30
TRINITY_DN141_c0_g1_i1	archeocytes	mix_of_differentiated_cells	1645.50890980049	4536.88799788099	3091.19845384074	-1.46319578723181	0.124517884044762	-11.7508886250092	6.98800898339634e-32	1.40480788464044e-30
TRINITY_DN192_c0_g1_i3	archeocytes	mix_of_differentiated_cells	12574.6474909247	98955.4101266614	55765.0288087931	-2.97630919768107	0.253304175999077	-11.7499412946588	7.06679247494672e-32	1.41872083074269e-30
TRINITY_DN7439_c0_g1_i2	archeocytes	mix_of_differentiated_cells	155.525215303536	1348.50364128431	752.014428293924	-3.11886603353072	0.265598629220199	-11.7427791050268	7.6916671768761e-32	1.54208039096883e-30
TRINITY_DN2891_c0_g1_i1	archeocytes	mix_of_differentiated_cells	2236.87559724968	546.23006325627	1391.55283025297	2.03343436696694	0.17317187067492	11.7422902405676	7.73626578756262e-32	1.54892586362875e-30
TRINITY_DN8331_c0_g1_i8	archeocytes	mix_of_differentiated_cells	993.862439589873	4133.50367209438	2563.68305584213	-2.05630567381704	0.175166327972663	-11.7391607029517	8.02791607303257e-32	1.6051498588131e-30
TRINITY_DN691_c0_g1_i14	archeocytes	mix_of_differentiated_cells	2208.52127512535	487.001295649253	1347.7612853873	2.18133283250811	0.185951600343752	11.7306483433091	8.87760595041179e-32	1.77264972724125e-30
TRINITY_DN2246_c0_g1_i5	archeocytes	mix_of_differentiated_cells	7840.25131885942	1678.85178149633	4759.55155017788	2.22310122751196	0.189556000938176	11.7279390602729	9.16633596901043e-32	1.8278389463911e-30
TRINITY_DN420_c0_g3_i1	archeocytes	mix_of_differentiated_cells	2849.60829118	726.467902299222	1788.03809673961	1.97200247442359	0.168178709437075	11.725636859887	9.41899710212325e-32	1.87569705732605e-30
TRINITY_DN358_c1_g1_i4	archeocytes	mix_of_differentiated_cells	643.169189205225	2406.51484120824	1524.84201520673	-1.90365518467196	0.162472676530976	-11.7167712462041	1.04582383728929e-31	2.07985583533934e-30
TRINITY_DN2746_c0_g1_i1	archeocytes	mix_of_differentiated_cells	9017.49114691194	883.556965601117	4950.52405625653	3.35185288599249	0.286121422240227	11.7147917822745	1.07053923891146e-31	2.12615407020271e-30
TRINITY_DN3260_c0_g1_i4	archeocytes	mix_of_differentiated_cells	37462.4346165625	12131.2514783562	24796.8430474593	1.62672000979157	0.138898805425995	11.7115478769059	1.11230222648374e-31	2.206140533813e-30
TRINITY_DN5712_c0_g1_i1	archeocytes	mix_of_differentiated_cells	67.5849771639915	10381.1560019433	5224.37048955364	-7.26235602550072	0.620218261507027	-11.709355361215	1.14144144080084e-31	2.26090860787502e-30
TRINITY_DN284_c1_g1_i3	archeocytes	mix_of_differentiated_cells	19934.7234462583	6380.8528057417	13157.788126	1.64348446116882	0.140439900560549	11.7024040504803	1.23893056063753e-31	2.45073366974709e-30
TRINITY_DN5170_c0_g1_i1	archeocytes	mix_of_differentiated_cells	829.097370540408	94.689196030742	461.893283285575	3.13284875362371	0.267740368987581	11.7010698292159	1.25856687659766e-31	2.48625691248945e-30
TRINITY_DN15659_c0_g1_i1	archeocytes	mix_of_differentiated_cells	6.42226075098119	383.587812600478	195.005036675729	-5.91226771850735	0.50545432530661	-11.6969376311518	1.32136395416949e-31	2.60683466644144e-30
TRINITY_DN53508_c0_g1_i1	archeocytes	mix_of_differentiated_cells	1478.54718135258	276.7634410344	877.655311193492	2.41807703790003	0.206773575182742	11.6943232991111	1.36269061540805e-31	2.68479044652735e-30
TRINITY_DN2451_c0_g2_i1	archeocytes	mix_of_differentiated_cells	12.7412116685208	404.366514640531	208.553863154526	-4.99049136749966	0.426917289764159	-11.6895976976162	1.44067413361246e-31	2.83466506820747e-30
TRINITY_DN54840_c0_g1_i1	archeocytes	mix_of_differentiated_cells	631.384918933847	3323.43609892494	1977.4105089294	-2.39680933411473	0.20510740792128	-11.6856302676041	1.5095560507172e-31	2.96625761902202e-30
TRINITY_DN2911_c0_g1_i1	archeocytes	mix_of_differentiated_cells	2262.81596557817	9433.02296715571	5847.91946636694	-2.05977618969614	0.17635211982477	-11.6799060410661	1.61473919530386e-31	3.16873853213536e-30
TRINITY_DN13212_c0_g1_i1	archeocytes	mix_of_differentiated_cells	38.2593134405341	662.652880441428	350.456096940981	-4.12228133885513	0.353087927953601	-11.6749427338021	1.7118097041797e-31	3.35478473242413e-30
TRINITY_DN1036_c0_g1_i10	archeocytes	mix_of_differentiated_cells	3296.730237124	1012.48944790701	2154.6098425155	1.70339014584527	0.145931080864409	11.6725658150094	1.76032669046257e-31	3.44531046841393e-30
TRINITY_DN34241_c0_g1_i1	archeocytes	mix_of_differentiated_cells	23472.8363195349	9132.92868859914	16302.882504067	1.36181770659368	0.116742736002949	11.6651172759844	1.92138160086918e-31	3.75556593647465e-30
TRINITY_DN7437_c0_g1_i4	archeocytes	mix_of_differentiated_cells	1459.49339511361	337.140604265435	898.316999689524	2.11345130093167	0.181240166941061	11.6610535986703	2.01533010299998e-31	3.93400932886003e-30
TRINITY_DN2228_c0_g1_i1	archeocytes	mix_of_differentiated_cells	3070.36843577868	759.034110583619	1914.70127318115	2.01674516441156	0.173021994532989	11.6560046013516	2.13843405317187e-31	4.16882091207821e-30
TRINITY_DN2534_c0_g1_i2	archeocytes	mix_of_differentiated_cells	1112.6545615298	3402.18729251017	2257.42092701999	-1.61272426042577	0.138380803110875	-11.6542484518868	2.18297906991835e-31	4.25006805517875e-30
TRINITY_DN4328_c0_g1_i1	archeocytes	mix_of_differentiated_cells	71.0740840763085	778.904355667873	424.989219872091	-3.4580830371184	0.296938878914826	-11.645773870219	2.41122893099809e-31	4.68828974300101e-30
TRINITY_DN2750_c0_g1_i1	archeocytes	mix_of_differentiated_cells	1305.47949800111	230.35053105411	767.915014527611	2.50323438330881	0.214995753392514	11.6431805922171	2.48569785894151e-31	4.82674960394199e-30
TRINITY_DN2626_c0_g1_i7	archeocytes	mix_of_differentiated_cells	3014.64653669896	851.260008966125	1932.95327283254	1.82474656705893	0.156753222622635	11.6408870996661	2.55345811090026e-31	4.95183709045788e-30
TRINITY_DN10_c0_g1_i1	archeocytes	mix_of_differentiated_cells	1489.57152975904	6141.60694534095	3815.58923754999	-2.04335809196888	0.17556071322677	-11.63903959156	2.60937296521372e-31	5.0536561898832e-30
TRINITY_DN4080_c0_g1_i1	archeocytes	mix_of_differentiated_cells	275.553329773291	1532.91879682284	904.236063298066	-2.47739982859055	0.212885262708656	-11.6372537820102	2.66457540136377e-31	5.1538314812801e-30
TRINITY_DN8470_c0_g1_i1	archeocytes	mix_of_differentiated_cells	752.220884713768	105.252381696265	428.736633205016	2.83847528436128	0.24395610018311	11.6351887992584	2.72985433145811e-31	5.27321014014124e-30
TRINITY_DN1006_c0_g3_i2	archeocytes	mix_of_differentiated_cells	2667.20754606772	832.768277242029	1749.98791165487	1.6795017641356	0.144369043008934	11.6333926521329	2.78792427055727e-31	5.37837057195007e-30
TRINITY_DN3481_c0_g1_i2	archeocytes	mix_of_differentiated_cells	22780.3995874205	7054.23054269033	14917.3150650554	1.69126039874813	0.145458947483834	11.6270633605134	3.00249881557219e-31	5.78478835520385e-30
TRINITY_DN1657_c1_g1_i5	archeocytes	mix_of_differentiated_cells	393.28412588678	4898.19212148464	2645.73812368571	-3.63917462633422	0.313003355202763	-11.6266313630305	3.01772813179595e-31	5.80657922086868e-30
TRINITY_DN4331_c0_g1_i1	archeocytes	mix_of_differentiated_cells	1780.29385228673	449.048256596105	1114.67105444142	1.9876782285536	0.171057253941371	11.6199587141442	3.26293897788674e-31	6.270259908738e-30
TRINITY_DN5232_c0_g1_i3	archeocytes	mix_of_differentiated_cells	6123.42874898443	1677.78429620068	3900.60652259256	1.86769815583656	0.16079630492134	11.6153051946699	3.44555854182877e-31	6.61261597872216e-30
TRINITY_DN5566_c0_g1_i1	archeocytes	mix_of_differentiated_cells	1395.91622322086	242.128216366374	819.022219793617	2.52769891353258	0.217684331899573	11.6117631961621	3.59132698755599e-31	6.88345415881366e-30
TRINITY_DN6832_c0_g1_i1	archeocytes	mix_of_differentiated_cells	1368.63597961715	4024.38968771051	2696.51283366383	-1.55591463148908	0.134012427497084	-11.6102264584599	3.65645931789466e-31	6.9992378881043e-30
TRINITY_DN1732_c0_g1_i2	archeocytes	mix_of_differentiated_cells	52813.0680270503	17860.9158678475	35336.9919474489	1.5641010812283	0.134745731705426	11.60779685881	3.76183480899182e-31	7.19165735871261e-30
TRINITY_DN953_c0_g1_i5	archeocytes	mix_of_differentiated_cells	621.430421892631	74.0108963681648	347.720659130398	3.06989942744053	0.264477530810749	11.607411102296	3.77884076053344e-31	7.2148588541319e-30
TRINITY_DN5085_c0_g1_i4	archeocytes	mix_of_differentiated_cells	21.5161711639619	433.519341720843	227.517756442402	-4.33890827150734	0.373819892252298	-11.6069485905767	3.7993310757298e-31	7.24464468700292e-30
TRINITY_DN607_c0_g1_i7	archeocytes	mix_of_differentiated_cells	403.406913284291	1584.04034816727	993.723630725782	-1.97357607511183	0.170102852597638	-11.6022514906328	4.01377400483572e-31	7.64371152386195e-30
TRINITY_DN4914_c0_g1_i2	archeocytes	mix_of_differentiated_cells	129.005968160606	864.617012393499	496.811490277053	-2.74266188894185	0.236403343168011	-11.6016205701146	4.04347894993847e-31	7.69039590786758e-30
TRINITY_DN9165_c0_g1_i1	archeocytes	mix_of_differentiated_cells	12491.8161439295	3190.34828485937	7841.08221439444	1.96937285494807	0.169777195921349	11.5997489784223	4.1328870829178e-31	7.85036602827053e-30
TRINITY_DN354_c0_g1_i2	archeocytes	mix_of_differentiated_cells	1204.76502063369	256.858897595393	730.811959114542	2.2299561953183	0.192259579645822	11.5986740396827	4.1851226078309e-31	7.93940800993888e-30
TRINITY_DN7364_c0_g1_i10	archeocytes	mix_of_differentiated_cells	19.3700920863851	750.88776040777	385.128926247078	-5.28558507524503	0.456205665937992	-11.58596981556	4.85441033291612e-31	9.19730735198021e-30
TRINITY_DN6941_c0_g1_i1	archeocytes	mix_of_differentiated_cells	682.67674618586	67.3238200657894	375.000283125825	3.34508913975224	0.288815306680181	11.582104765162	5.07836511842617e-31	9.60933047185213e-30
TRINITY_DN3240_c0_g1_i8	archeocytes	mix_of_differentiated_cells	4386.38388928303	26324.8407586194	15355.6123239512	-2.58538682427072	0.223280016396174	-11.5791232283116	5.25810747121812e-31	9.93675003744485e-30
TRINITY_DN26768_c0_g1_i2	archeocytes	mix_of_differentiated_cells	786.383483251612	67.97269648921	427.178089870411	3.53578009886949	0.305447580255705	11.5757345201737	5.4700741916435e-31	1.03241553150815e-29
TRINITY_DN5307_c0_g1_i1	archeocytes	mix_of_differentiated_cells	261.429686363585	1552.72059501264	907.075140688113	-2.56919789015488	0.222076520478846	-11.5689757954381	5.91849485977476e-31	1.11562875117586e-29
TRINITY_DN30113_c0_g1_i1	archeocytes	mix_of_differentiated_cells	900.68907837978	125.139775957895	512.914427168838	2.84786420414176	0.24641227286007	11.5573147842315	6.77957252518394e-31	1.27631698263183e-29
TRINITY_DN2600_c0_g1_i3	archeocytes	mix_of_differentiated_cells	2098.71338322336	552.079771999135	1325.39657761125	1.92703640113423	0.166801829030199	11.5528493442679	7.14129006128101e-31	1.34270753233426e-29
TRINITY_DN4818_c0_g1_i1	archeocytes	mix_of_differentiated_cells	1626.94559442841	188.82991801554	907.887756221977	3.10900113172716	0.269127625547908	11.5521441747114	7.20013710429811e-31	1.35205616397061e-29
TRINITY_DN2588_c0_g2_i2	archeocytes	mix_of_differentiated_cells	10.0626069419871	856.877257101122	433.469932021554	-6.41738144143354	0.555787478595479	-11.5464663897265	7.69183243874611e-31	1.44255935965142e-29
TRINITY_DN8502_c0_g1_i1	archeocytes	mix_of_differentiated_cells	3051.80884587808	940.089675321921	1995.9492606	1.69858718569481	0.147122387316624	11.5454025500501	7.78760115484499e-31	1.45867381428803e-29
TRINITY_DN29628_c0_g1_i1	archeocytes	mix_of_differentiated_cells	2825.96359369997	292.020611573473	1558.99210263672	3.27604251116569	0.283755910572193	11.5452837777354	7.79836642559528e-31	1.45884592123257e-29
TRINITY_DN811_c0_g1_i1	archeocytes	mix_of_differentiated_cells	16568.5346139942	1976.84493837119	9272.68977618271	3.06741758218519	0.265692015263523	11.545012292307	7.82302879434817e-31	1.46161405570066e-29
TRINITY_DN2116_c0_g1_i1	archeocytes	mix_of_differentiated_cells	1676.1307465093	362.419814669383	1019.27528058934	2.21027073405448	0.191536384579244	11.5396912127682	8.32234358102983e-31	1.55294511960375e-29
TRINITY_DN1053_c0_g1_i8	archeocytes	mix_of_differentiated_cells	2554.10706510173	677.719067157628	1615.91306612968	1.91454816025364	0.165913131344626	11.539461311696	8.34461558543322e-31	1.5551424467142e-29
TRINITY_DN5370_c0_g1_i1	archeocytes	mix_of_differentiated_cells	193.764826790848	2031.78865885986	1112.77674282535	-3.39136261391418	0.293906380412799	-11.5389213706451	8.39715609175108e-31	1.56296814893698e-29
TRINITY_DN2376_c0_g1_i4	archeocytes	mix_of_differentiated_cells	526.304275665713	45.0735305333988	285.688903099556	3.54424645297964	0.307444058480698	11.5281019594078	9.52198539464152e-31	1.77010960611052e-29
TRINITY_DN1092_c0_g1_i1	archeocytes	mix_of_differentiated_cells	1322.21784021036	308.470147208344	815.34399370935	2.0998851796983	0.182163680052796	11.5274635376805	9.59284531827982e-31	1.78104757187511e-29
TRINITY_DN5468_c0_g1_i1	archeocytes	mix_of_differentiated_cells	175.344225158659	2159.23240449604	1167.28831482735	-3.62475428119811	0.314498912940001	-11.5254906521398	9.81514536199884e-31	1.82003997100594e-29
TRINITY_DN7546_c0_g1_i1	archeocytes	mix_of_differentiated_cells	823.191658956635	108.819955681686	466.005807319161	2.91730844340664	0.253231563184407	11.5203192158247	1.04224161355822e-30	1.93023146830982e-29
TRINITY_DN2313_c0_g1_i3	archeocytes	mix_of_differentiated_cells	32.3179234217891	1007.43328706692	519.875605244357	-4.96894853753796	0.431388026719963	-11.5185128695367	1.0643202958153e-30	1.96866036239694e-29
TRINITY_DN1786_c0_g1_i1	archeocytes	mix_of_differentiated_cells	5508.8263762336	1236.40515494582	3372.61576558971	2.15595921225512	0.187258075819152	11.5133043145081	1.13061681070547e-30	2.08868063184691e-29
TRINITY_DN4013_c0_g1_i21	archeocytes	mix_of_differentiated_cells	1523.11212010453	58.1832670472575	790.647693575892	4.71578931408054	0.409872326679792	11.5055079523939	1.23758557052331e-30	2.28344555577502e-29
TRINITY_DN2060_c0_g1_i1	archeocytes	mix_of_differentiated_cells	2562.443208647	762.983652214786	1662.71343043089	1.74807405744943	0.152082038611895	11.4942834367865	1.40945758848171e-30	2.59732880981904e-29
TRINITY_DN8399_c0_g1_i1	archeocytes	mix_of_differentiated_cells	1021.67893431401	5118.27040362842	3069.97466897121	-2.32432965320604	0.202235949261272	-11.4931576789208	1.42795107696948e-30	2.62813952253165e-29
TRINITY_DN4427_c0_g2_i1	archeocytes	mix_of_differentiated_cells	65.6652197065203	750.390584078902	408.027901892711	-3.51914421794974	0.306198817472139	-11.4930039475738	1.43049513276221e-30	2.62955532096836e-29
TRINITY_DN2046_c1_g2_i5	archeocytes	mix_of_differentiated_cells	2638.98633754862	833.267796442627	1736.12706699562	1.66333771783268	0.144741036332961	11.4918184916567	1.45026460086638e-30	2.66259235767488e-29
TRINITY_DN1592_c0_g1_i3	archeocytes	mix_of_differentiated_cells	1634.5031887514	6388.27904028278	4011.39111451709	-1.96688065903389	0.171217640799826	-11.4876051897796	1.52274860347414e-30	2.7922083303308e-29
TRINITY_DN53_c1_g1_i9	archeocytes	mix_of_differentiated_cells	1422.16759564553	5630.52144688538	3526.34452126545	-1.9852013804921	0.172844732869496	-11.4854606648095	1.56101167542374e-30	2.85883176552265e-29
TRINITY_DN2057_c0_g1_i1	archeocytes	mix_of_differentiated_cells	47.2211906496358	899.110357899052	473.165774274344	-4.25104811008974	0.370327866024921	-11.4791472640724	1.67928532933728e-30	3.071640918452e-29
TRINITY_DN4238_c0_g1_i2	archeocytes	mix_of_differentiated_cells	2.24938891101833	602.949071056487	302.599229983752	-8.05561278030854	0.702493341726805	-11.4671731414663	1.92856790275098e-30	3.52326289114162e-29
TRINITY_DN487_c0_g1_i6	archeocytes	mix_of_differentiated_cells	71.709919558707	1934.03155785935	1002.87073870903	-4.75588873940025	0.414770036399111	-11.4663266919887	1.9475194152421e-30	3.55350340593929e-29
TRINITY_DN1979_c0_g1_i1	archeocytes	mix_of_differentiated_cells	1186.2224818107	167.044849328994	676.633665569845	2.82936042009045	0.246988161344985	11.4554495433427	2.20814630821707e-30	4.02409541236705e-29
TRINITY_DN720_c0_g1_i3	archeocytes	mix_of_differentiated_cells	7052.91196880652	18190.0427794277	12621.4773741171	-1.36684966351154	0.119403653598246	-11.447301839779	2.42578903885678e-30	4.41529366089707e-29
TRINITY_DN1054_c0_g1_i1	archeocytes	mix_of_differentiated_cells	2496.82219291426	6697.90052524709	4597.36135908067	-1.4235329518866	0.12438095107302	-11.4449434548132	2.49266949488484e-30	4.53145904738819e-29
TRINITY_DN3772_c0_g1_i4	archeocytes	mix_of_differentiated_cells	5.61548403667126	639.479627277698	322.547555657185	-6.8600842530806	0.599864141269966	-11.4360632368476	2.7613319747142e-30	5.01371256585363e-29
TRINITY_DN1826_c0_g1_i1	archeocytes	mix_of_differentiated_cells	3875.17997160543	1312.03450334236	2593.6072374739	1.56262697374776	0.136660040444025	11.4344102977768	2.81442317558779e-30	5.10385480654942e-29
TRINITY_DN2640_c0_g1_i12	archeocytes	mix_of_differentiated_cells	5.40886436978815	390.642200058005	198.025532213897	-6.16725205954951	0.539464247036873	-11.4321794139732	2.8876872621666e-30	5.23031472814919e-29
TRINITY_DN142_c0_g1_i13	archeocytes	mix_of_differentiated_cells	1829.47047882881	403.509505216861	1116.48999202284	2.18161402523677	0.190895380846605	11.4283227575308	3.01883473614001e-30	5.46117893170335e-29
TRINITY_DN1384_c0_g1_i1	archeocytes	mix_of_differentiated_cells	3103.32219468287	977.555508793335	2040.4388517381	1.66686632905791	0.145974266712267	11.4189053084508	3.36444972246094e-30	6.07898623024162e-29
TRINITY_DN2195_c0_g1_i2	archeocytes	mix_of_differentiated_cells	20.1928452824442	485.093800292258	252.643322787351	-4.57963227935681	0.40150733890532	-11.4060985581056	3.89824731813237e-30	7.0348882174725e-29
TRINITY_DN1035_c0_g1_i3	archeocytes	mix_of_differentiated_cells	1236.59834785177	4162.0932188231	2699.34578333744	-1.75059502631455	0.153523987162865	-11.402745972572	4.05135326196991e-30	7.30229317875257e-29
TRINITY_DN34575_c0_g1_i1	archeocytes	mix_of_differentiated_cells	1076.20424477035	188.354876237615	632.279560503983	2.51570544842605	0.220629400292691	11.4024035105415	4.06732486303744e-30	7.3221731677719e-29
TRINITY_DN2931_c0_g1_i15	archeocytes	mix_of_differentiated_cells	5490.38549973624	1924.76816828229	3707.57683400927	1.51241422043854	0.132731218387281	11.3945629281096	4.45057770025462e-30	8.00239796201122e-29
TRINITY_DN9327_c0_g1_i3	archeocytes	mix_of_differentiated_cells	1894.84174551676	464.236830425672	1179.53928797121	2.02981926931745	0.178189218258312	11.3913697425561	4.61674485249109e-30	8.29111414963733e-29
TRINITY_DN3993_c0_g1_i17	archeocytes	mix_of_differentiated_cells	657.607562182585	70.5510530055159	364.07930759405	3.22313421651359	0.282972115674179	11.3902891415096	4.67436011020848e-30	8.38442123400108e-29
TRINITY_DN146_c0_g1_i11	archeocytes	mix_of_differentiated_cells	61.1824183662328	764.509179926037	412.845799146135	-3.64555377583798	0.320335179160795	-11.3804352846556	5.23378448307588e-30	9.37651159628201e-29
TRINITY_DN1206_c0_g1_i3	archeocytes	mix_of_differentiated_cells	6108.90461893514	2023.65900841623	4066.28181367568	1.59384898187673	0.140077872578857	11.3783065985634	5.36309920195548e-30	9.59657944156671e-29
TRINITY_DN2182_c0_g1_i2	archeocytes	mix_of_differentiated_cells	880.129848612961	157.53698515531	518.833416884136	2.48152922142131	0.21823037991925	11.3711446698646	5.82190338198176e-30	1.04049843796673e-28
TRINITY_DN1456_c0_g1_i21	archeocytes	mix_of_differentiated_cells	28188.2254858949	9189.53059428966	18688.8780400923	1.61707882427808	0.142219505377471	11.3703026879901	5.87833840514691e-30	1.04931881699586e-28
TRINITY_DN3039_c0_g1_i2	archeocytes	mix_of_differentiated_cells	19872.6862505045	6931.64245276939	13402.1643516369	1.51959533346173	0.133802024050042	11.3570429464759	6.84215640553767e-30	1.21989638152161e-28
TRINITY_DN661_c0_g1_i1	archeocytes	mix_of_differentiated_cells	2724.36460640121	521.555759803963	1622.96018310258	2.38589016340918	0.210088900201563	11.3565741032492	6.87896479656738e-30	1.22498488492719e-28
TRINITY_DN942_c0_g1_i17	archeocytes	mix_of_differentiated_cells	2517.58911694381	529.910242980061	1523.74967996194	2.24774843009285	0.197980145003838	11.3534032922811	7.13311317134148e-30	1.26802836699289e-28
TRINITY_DN7506_c0_g1_i1	archeocytes	mix_of_differentiated_cells	1263.7768579018	140.193649055232	701.985253478514	3.16977820104409	0.279193307162773	11.3533459424802	7.13779466841302e-30	1.26802836699289e-28
TRINITY_DN4232_c0_g1_i3	archeocytes	mix_of_differentiated_cells	562.783894513045	53.4746256831138	308.129260098079	3.39758263404892	0.299348012794837	11.3499421704112	7.4211767264296e-30	1.31679226800935e-28
TRINITY_DN2375_c0_g1_i1	archeocytes	mix_of_differentiated_cells	1060.11291445793	144.495845350958	602.304379904442	2.87717769134761	0.253574282286821	11.3464885531775	7.7201191966725e-30	1.36819720117105e-28
TRINITY_DN2074_c0_g1_i1	archeocytes	mix_of_differentiated_cells	931.170852224317	152.213765722499	541.692308973408	2.61296216490096	0.230368294487762	11.342542474046	8.07633994909613e-30	1.4296183116584e-28
TRINITY_DN1299_c0_g1_i2	archeocytes	mix_of_differentiated_cells	48178.7512865537	15363.193508892	31770.9723977228	1.64891933078425	0.145391742113777	11.3412172301635	8.19959403853978e-30	1.44970388156331e-28
TRINITY_DN1285_c0_g2_i1	archeocytes	mix_of_differentiated_cells	6529.45938829097	2379.43835875685	4454.44887352391	1.45649207733842	0.128464185479279	11.3377286588046	8.53304476337657e-30	1.50632760592949e-28
TRINITY_DN2023_c0_g1_i1	archeocytes	mix_of_differentiated_cells	1028.92287366519	3410.29715127459	2219.61001246989	-1.7287280526963	0.152476680516434	-11.3376553505831	8.54019431007539e-30	1.50632760592949e-28
TRINITY_DN766_c0_g1_i9	archeocytes	mix_of_differentiated_cells	662.229351791285	58.298325915327	360.263838853306	3.50192300143182	0.309169213861474	11.3268813466042	9.65826611069129e-30	1.70150856951251e-28
TRINITY_DN103_c0_g1_i3	archeocytes	mix_of_differentiated_cells	14978.3681068671	4487.58086776137	9732.97448731423	1.73891559668956	0.153559869399979	11.3240236754837	9.97844326509663e-30	1.7558267864094e-28
TRINITY_DN1724_c0_g1_i5	archeocytes	mix_of_differentiated_cells	7519.91367797313	2247.64829753812	4883.78098775562	1.74253505744784	0.153962080633605	11.3179495254723	1.06944074750168e-29	1.87957700059132e-28
TRINITY_DN4724_c0_g1_i1	archeocytes	mix_of_differentiated_cells	968.484400682128	136.094750201243	552.289575441686	2.83293092840416	0.250367867797791	11.3150739083346	1.10509144499699e-29	1.93993303898997e-28
TRINITY_DN54_c0_g1_i17	archeocytes	mix_of_differentiated_cells	686.204182408766	5384.12548239309	3035.16483240093	-2.97261845583946	0.262774781992461	-11.3124190734739	1.13905086436489e-29	1.99718078182606e-28
TRINITY_DN620_c0_g1_i11	archeocytes	mix_of_differentiated_cells	41.8123262798477	543.974898608283	292.893612444065	-3.70291105552234	0.327361371004571	-11.3113866922027	1.15253449783662e-29	2.01843393852805e-28
TRINITY_DN35523_c0_g1_i1	archeocytes	mix_of_differentiated_cells	5.99304493546584	558.705729652354	282.34938729391	-6.55736546582804	0.579947558795591	-11.3068248436912	1.21403698740637e-29	2.1236330584903e-28
TRINITY_DN3489_c0_g1_i2	archeocytes	mix_of_differentiated_cells	23994.0418740152	6676.0515455945	15335.0467098049	1.84561642826452	0.163268286504225	11.3041942668809	1.25097137010736e-29	2.18565941267814e-28
TRINITY_DN4330_c0_g1_i1	archeocytes	mix_of_differentiated_cells	6652.48828799786	16453.7394110625	11553.1138495302	-1.30638598698574	0.115594370990884	-11.3014671543891	1.290438490888e-29	2.25195956195484e-28
TRINITY_DN1395_c0_g1_i7	archeocytes	mix_of_differentiated_cells	5066.2931211109	13904.4282366751	9485.36067889299	-1.45661847833837	0.128926608130574	-11.2980438984569	1.34173346861682e-29	2.33872036129727e-28
TRINITY_DN59058_c0_g1_i1	archeocytes	mix_of_differentiated_cells	763.51948418558	123.08541606486	443.30245012522	2.63355975091761	0.233203272430237	11.2929793972142	1.42135428697767e-29	2.47459284557711e-28
TRINITY_DN4002_c0_g1_i2	archeocytes	mix_of_differentiated_cells	1986.24021220097	535.725653368174	1260.98293278457	1.89035730006236	0.167406622876722	11.2920102417598	1.43711675100898e-29	2.49909880081562e-28
TRINITY_DN3594_c0_g1_i3	archeocytes	mix_of_differentiated_cells	3648.87942531149	1091.42444688486	2370.15193609817	1.74149983719452	0.15429139087556	11.2870836623611	1.51996527641657e-29	2.64007098890831e-28
TRINITY_DN12683_c0_g1_i1	archeocytes	mix_of_differentiated_cells	3849.00103064656	914.981956691739	2381.99149366915	2.07304083745223	0.183706751377735	11.2845108952456	1.56509689623187e-29	2.71527817500836e-28
TRINITY_DN1762_c0_g1_i2	archeocytes	mix_of_differentiated_cells	293.468558652692	2440.2930564526	1366.88080755264	-3.05743635069097	0.270948702081962	-11.2841889523652	1.57083724029101e-29	2.72204965522241e-28
TRINITY_DN5998_c1_g1_i1	archeocytes	mix_of_differentiated_cells	3668.43163504421	638.470618129369	2153.45112658679	2.52180165730774	0.223538634905918	11.2812787747814	1.62368383616664e-29	2.8103387519445e-28
TRINITY_DN8369_c0_g1_i8	archeocytes	mix_of_differentiated_cells	540.977495801981	52.0936196361729	296.535557719077	3.37514322443503	0.299359787493925	11.2745377483391	1.75296894197706e-29	3.03057034356267e-28
TRINITY_DN5925_c0_g1_i4	archeocytes	mix_of_differentiated_cells	3511.6949292314	654.631410065728	2083.16316964856	2.42412506284973	0.215013510157911	11.2742918390077	1.75787352368021e-29	3.03550747399138e-28
TRINITY_DN1056_c0_g1_i1	archeocytes	mix_of_differentiated_cells	839.18820497442	84.4418739882414	461.815039481331	3.31619132643922	0.294181724765123	11.2725946150696	1.79209742674771e-29	3.09100296562212e-28
TRINITY_DN56016_c0_g1_i1	archeocytes	mix_of_differentiated_cells	1802.08162364043	227.532235869585	1014.80692975501	2.987150695613	0.265017270461351	11.2715321926487	1.81385642067895e-29	3.12489496846271e-28
TRINITY_DN53001_c0_g1_i1	archeocytes	mix_of_differentiated_cells	11257.0379691732	3079.40537257514	7168.22167087419	1.87028285358273	0.165944790021072	11.2705126406514	1.83498384562913e-29	3.15762144678759e-28
TRINITY_DN10415_c0_g1_i4	archeocytes	mix_of_differentiated_cells	924.720363981311	160.906247072563	542.813305526937	2.52388581789403	0.22404579826678	11.2650441892632	1.95253969689006e-29	3.35601254630199e-28
TRINITY_DN9141_c0_g1_i1	archeocytes	mix_of_differentiated_cells	859.39330126714	124.490899534474	491.942100400807	2.78733261531586	0.247535562573403	11.2603319956878	2.05981245890922e-29	3.53628984834288e-28
TRINITY_DN5539_c0_g1_i9	archeocytes	mix_of_differentiated_cells	31.1298603372112	641.991729956227	336.560795146719	-4.35656661170064	0.386961935227623	-11.2583854252692	2.10581450979964e-29	3.61108191865642e-28
TRINITY_DN5542_c0_g1_i1	archeocytes	mix_of_differentiated_cells	27.266917997573	960.547827995493	493.907372996533	-5.132296213295	0.455872045775067	-11.2581946203109	2.11037817413341e-29	3.61472404947521e-28
TRINITY_DN58860_c0_g1_i1	archeocytes	mix_of_differentiated_cells	2485.179060103	681.786160343648	1583.48261022333	1.86639472972907	0.165884885315872	11.2511439856328	2.28607566335676e-29	3.91114284391383e-28
TRINITY_DN3771_c0_g1_i3	archeocytes	mix_of_differentiated_cells	33.398951201452	831.154810587219	432.276880894335	-4.64050898379373	0.412526650618551	-11.2489919786653	2.34253872521315e-29	4.00312038670796e-28
TRINITY_DN6341_c0_g1_i11	archeocytes	mix_of_differentiated_cells	6.79982164977577	340.010346982089	173.405084315933	-5.64348489885909	0.501829028526383	-11.2458319030112	2.42796783009371e-29	4.14432849892493e-28
TRINITY_DN17428_c0_g1_i1	archeocytes	mix_of_differentiated_cells	397.413868348825	17.3090377453245	207.361453047075	4.51613624757027	0.401855661480471	11.2382048592582	2.64710369169308e-29	4.51317471762079e-28
TRINITY_DN4569_c0_g1_i9	archeocytes	mix_of_differentiated_cells	69.1703031005864	1500.73719868602	784.953750893305	-4.44466338576329	0.395536326378148	-11.2370548274598	2.68180615221549e-29	4.56708505186491e-28
TRINITY_DN29480_c0_g1_i1	archeocytes	mix_of_differentiated_cells	621.576861103991	56.78511182294	339.180986463465	3.45386047294355	0.307520711459404	11.2313101012044	2.86203058936287e-29	4.86840932399543e-28
TRINITY_DN40858_c0_g1_i1	archeocytes	mix_of_differentiated_cells	525.799977508781	2006.75641573932	1266.27819662405	-1.93216565164128	0.172039565155946	-11.2309377781202	2.87411735732373e-29	4.88336270253537e-28
TRINITY_DN2895_c0_g1_i4	archeocytes	mix_of_differentiated_cells	1025.46571971637	208.582611544941	617.024165630657	2.29717077654586	0.204607948486273	11.2271824899314	2.99889323250277e-29	5.0895305993999e-28
TRINITY_DN557_c0_g1_i1	archeocytes	mix_of_differentiated_cells	590.308012498366	3640.36143131697	2115.33472190767	-2.62497172882201	0.23388814194794	-11.2231928774153	3.13734667205863e-29	5.31560815610118e-28
TRINITY_DN1248_c0_g1_i2	archeocytes	mix_of_differentiated_cells	8894.08740840992	2470.71432339856	5682.40086590424	1.84814118497958	0.164672404153008	11.2231384152402	3.13927992480328e-29	5.31560815610118e-28
TRINITY_DN41051_c0_g1_i1	archeocytes	mix_of_differentiated_cells	1543.63939690785	370.710686509541	957.175041708694	2.0575207089719	0.183354828860626	11.2215245257374	3.19710804653793e-29	5.40734621204405e-28
TRINITY_DN7095_c0_g1_i6	archeocytes	mix_of_differentiated_cells	135286.708341378	41451.8312353975	88369.2697883876	1.70652676148282	0.152111088573563	11.2189504229175	3.29153696716613e-29	5.56070829025465e-28
TRINITY_DN1201_c0_g1_i8	archeocytes	mix_of_differentiated_cells	48.0119908821966	1262.23548189755	655.123736389874	-4.71855134210251	0.420750961000708	-11.2145943312404	3.45768165114361e-29	5.83473933295486e-28
TRINITY_DN1922_c0_g1_i1	archeocytes	mix_of_differentiated_cells	1473.80237995722	264.469087344161	869.13573365069	2.47823059701134	0.221064036228627	11.2104648014674	3.62285885623649e-29	6.10651613356084e-28
TRINITY_DN172_c0_g1_i2	archeocytes	mix_of_differentiated_cells	14692.6982948153	4442.97475113049	9567.83652297292	1.72540595076669	0.153913970417089	11.2101971386421	3.63383132485019e-29	6.11805055783868e-28
TRINITY_DN7283_c0_g1_i2	archeocytes	mix_of_differentiated_cells	4560.91395801247	1283.10930131141	2922.01162966194	1.82945818399954	0.163270953732072	11.2050437765047	3.8516331109916e-29	6.47738889585148e-28
TRINITY_DN192_c0_g1_i7	archeocytes	mix_of_differentiated_cells	182.553560670728	2130.70412623153	1156.62884345113	-3.54638083307338	0.316708497648241	-11.1976181864632	4.18843219520499e-29	7.03580628165047e-28
TRINITY_DN680_c0_g1_i2	archeocytes	mix_of_differentiated_cells	436.173754474818	2092.93942849941	1264.55659148712	-2.26311912235665	0.202131665541985	-11.196262180339	4.25301801270987e-29	7.13620780026154e-28
TRINITY_DN2011_c0_g1_i1	archeocytes	mix_of_differentiated_cells	5064.91548943704	12627.1170467593	8846.01626809819	-1.31794980640183	0.117717272379338	-11.1958914759324	4.27084580499214e-29	7.15801486954339e-28
TRINITY_DN1136_c0_g1_i1	archeocytes	mix_of_differentiated_cells	2013.45970243721	7806.48435302434	4909.97202773077	-1.9553285512417	0.174864787776253	-11.1819456398713	4.99820050849552e-29	8.36201354244418e-28
TRINITY_DN1647_c0_g1_i4	archeocytes	mix_of_differentiated_cells	1385.50213368039	5973.34291062175	3679.42252215107	-2.10807302417895	0.188525395626285	-11.1819047888794	5.00050215888603e-29	8.36201354244418e-28
TRINITY_DN6101_c0_g2_i5	archeocytes	mix_of_differentiated_cells	204.423865308789	1194.05200990626	699.237937607522	-2.545810398761	0.227916650689345	-11.1699184375563	5.72334105054701e-29	9.55997982016961e-28
TRINITY_DN7361_c0_g1_i1	archeocytes	mix_of_differentiated_cells	947.479978618045	2812.97235696829	1880.22616779317	-1.57001311026003	0.140577398012195	-11.1683181824423	5.8273784765355e-29	9.7227972419313e-28
TRINITY_DN2_c0_g1_i2	archeocytes	mix_of_differentiated_cells	3002.22112919395	794.638910856601	1898.43002002527	1.91770313708036	0.171767721326133	11.1645140441681	6.0822898706272e-29	1.01366936696527e-27
TRINITY_DN3717_c0_g1_i3	archeocytes	mix_of_differentiated_cells	1958.71129414832	306.800247647838	1132.75577089808	2.67585357080564	0.239781954751536	11.1595285540915	6.43318110528365e-29	1.07094394669531e-27
TRINITY_DN8_c0_g1_i4	archeocytes	mix_of_differentiated_cells	522.179333270998	1793.12247891281	1157.6509060919	-1.77982843529065	0.159616608212631	-11.1506468858158	7.10876707098897e-29	1.18208185099633e-27
TRINITY_DN270_c0_g1_i2	archeocytes	mix_of_differentiated_cells	6808.78460158073	2611.93383114939	4710.35921636506	1.38238928653808	0.124014095656568	11.1470335627519	7.40334751169098e-29	1.22968606203154e-27
TRINITY_DN1150_c1_g1_i1	archeocytes	mix_of_differentiated_cells	771.46316494616	3071.0360830934	1921.24962401978	-1.9933803866914	0.178859480988517	-11.144952314937	7.57848773235697e-29	1.25736701279508e-27
TRINITY_DN111_c0_g1_i3	archeocytes	mix_of_differentiated_cells	2443.89925947211	586.528848402802	1515.21405393746	2.05846673159756	0.184762346266969	11.1411592956457	7.90831404339075e-29	1.31062170992033e-27
TRINITY_DN1808_c0_g1_i3	archeocytes	mix_of_differentiated_cells	3222.77250493404	1059.21572882353	2140.99411687879	1.60502627531889	0.144088318784214	11.1391838621045	8.08569023364152e-29	1.33852051957132e-27
TRINITY_DN5115_c0_g1_i5	archeocytes	mix_of_differentiated_cells	66.9688436348156	571.359916437395	319.164380036105	-3.09473325055534	0.277828144720556	-11.1390199638272	8.10058293817602e-29	1.33948925013411e-27
TRINITY_DN8688_c0_g1_i2	archeocytes	mix_of_differentiated_cells	2065.49389879263	248.734532155433	1157.11421547403	3.0554170297095	0.274434358892886	11.1335076337947	8.61762994661337e-29	1.42339805227451e-27
TRINITY_DN40738_c0_g1_i1	archeocytes	mix_of_differentiated_cells	2421.95387249263	629.440288420393	1525.69708045651	1.94374452672684	0.174617430752447	11.1314461468767	8.81929431689074e-29	1.45508535188255e-27
TRINITY_DN1658_c0_g3_i2	archeocytes	mix_of_differentiated_cells	833.662705165059	3174.3000591043	2003.98138213468	-1.92953211037052	0.173381274536209	-11.1288379643763	9.08116052123672e-29	1.49662374063007e-27
TRINITY_DN6393_c0_g1_i1	archeocytes	mix_of_differentiated_cells	42.6547814291293	1058.58913676611	550.62195909762	-4.6366855931311	0.41665424713633	-11.1283771256362	9.12822494512874e-29	1.50270867541142e-27
TRINITY_DN192_c1_g1_i1	archeocytes	mix_of_differentiated_cells	2331.31898191676	17944.781153329	10138.0500676229	-2.94457735027656	0.264624037854526	-11.1273993630741	9.22888453531319e-29	1.51759326609545e-27
TRINITY_DN2235_c0_g1_i1	archeocytes	mix_of_differentiated_cells	7547.09591349462	1550.01252313767	4548.55421831615	2.28398741747123	0.205307278079836	11.1247269888945	9.50965550063493e-29	1.56202944453888e-27
TRINITY_DN2290_c0_g1_i1	archeocytes	mix_of_differentiated_cells	2859.8657684625	877.543093329782	1868.70443089614	1.70448734466537	0.153348868638469	11.1150956625824	1.05937033889922e-28	1.73816510975978e-27
TRINITY_DN3924_c0_g1_i1	archeocytes	mix_of_differentiated_cells	134.609201187001	1376.3638507064	755.486525946702	-3.35575041960541	0.302267965189702	-11.10190561378	1.22797350334797e-28	2.01257250283225e-27
TRINITY_DN9479_c0_g1_i2	archeocytes	mix_of_differentiated_cells	1007.32416921687	180.460628533794	593.892398875331	2.48077310266108	0.22348601911976	11.1003503146732	1.24953157736902e-28	2.04564197240877e-27
TRINITY_DN4670_c1_g1_i7	archeocytes	mix_of_differentiated_cells	93.5322947515202	1318.35207543291	705.942185092216	-3.81710365080819	0.343947838587945	-11.0979143421254	1.28405362981559e-28	2.09983869529224e-27
TRINITY_DN10265_c0_g1_i1	archeocytes	mix_of_differentiated_cells	1650.32986813313	462.838675201354	1056.58427166724	1.83444088984195	0.165328799265542	11.0957128944944	1.31606511765039e-28	2.14981486032064e-27
TRINITY_DN1458_c0_g1_i1	archeocytes	mix_of_differentiated_cells	676.985105211917	2398.77962184427	1537.88236352809	-1.82570662562807	0.164582541439194	-11.0929543903208	1.35729647388835e-28	2.21472517149006e-27
TRINITY_DN9322_c0_g1_i1	archeocytes	mix_of_differentiated_cells	1719.70894009231	273.969623272548	996.839281682428	2.65128642685271	0.239132621895915	11.0870963812152	1.44915447733688e-28	2.36201020200475e-27
TRINITY_DN590_c0_g1_i2	archeocytes	mix_of_differentiated_cells	4629.19652739415	1350.27394322229	2989.73523530822	1.77720120347896	0.16033904838076	11.0840199029909	1.4998392319602e-28	2.44193605062883e-27
TRINITY_DN46719_c0_g1_i1	archeocytes	mix_of_differentiated_cells	199.400012780742	1547.74005949726	873.570036138998	-2.95876406073924	0.267171983279575	-11.0743799721063	1.6703231427875e-28	2.71652115077273e-27
TRINITY_DN990_c0_g1_i2	archeocytes	mix_of_differentiated_cells	1415.14625244298	335.811045750624	875.478649096799	2.07589829426688	0.187535930817769	11.0693363411199	1.76704359253485e-28	2.8706708187496e-27
TRINITY_DN9381_c0_g1_i5	archeocytes	mix_of_differentiated_cells	439.178265183425	1871.09523053101	1155.13674785722	-2.09161342438565	0.188980336022872	-11.067889222784	1.79580635613725e-28	2.91420229710071e-27
TRINITY_DN3498_c0_g1_i1	archeocytes	mix_of_differentiated_cells	3336.01734714772	745.625659624115	2040.82150338592	2.16211257750221	0.195408315990916	11.0645883545853	1.86316366739071e-28	3.02020053567405e-27
TRINITY_DN1633_c0_g1_i1	archeocytes	mix_of_differentiated_cells	4660.7113995731	1761.67036789768	3211.19088373539	1.4035318866919	0.126909375859633	11.0593238457358	1.97581335290057e-28	3.19930608049998e-27
TRINITY_DN742_c0_g1_i3	archeocytes	mix_of_differentiated_cells	1840.4911017638	473.228026221381	1156.85956399259	1.96007192279185	0.177253792245444	11.057997112286	2.00525276195022e-28	3.24343066823738e-27
TRINITY_DN132_c2_g1_i10	archeocytes	mix_of_differentiated_cells	560.36248977426	2603.28546908616	1581.82397943021	-2.21674296477299	0.200606504605383	-11.0502048232862	2.18715300121536e-28	3.53379049792876e-27
TRINITY_DN13780_c0_g1_i1	archeocytes	mix_of_differentiated_cells	1168.39351168713	161.048276050089	664.72089386861	2.86099034504302	0.259021380097844	11.0453829871584	2.30781439549648e-28	3.72468170846141e-27
TRINITY_DN7095_c0_g1_i2	archeocytes	mix_of_differentiated_cells	17394.3037882637	5358.91222619681	11376.6080072303	1.69871200567006	0.153800235667507	11.04492459519	2.31962326073307e-28	3.73966683689023e-27
TRINITY_DN8_c0_g1_i6	archeocytes	mix_of_differentiated_cells	661.86776737424	2074.10969860135	1367.9887329878	-1.64789225274747	0.149480382385532	-11.0241372576725	2.92307868189097e-28	4.7074275816192e-27
TRINITY_DN5512_c0_g1_i2	archeocytes	mix_of_differentiated_cells	930.231463588685	3251.39117406109	2090.81131882489	-1.80592389139585	0.163934735697261	-11.0161149418074	3.1955550042214e-28	5.14064527063455e-27
TRINITY_DN1194_c0_g1_i1	archeocytes	mix_of_differentiated_cells	2362.78972134999	622.569556540442	1492.67963894521	1.92375618305215	0.174678467482777	11.0131272089494	3.30334794204467e-28	5.30828667129434e-27
TRINITY_DN112_c0_g1_i1	archeocytes	mix_of_differentiated_cells	95005.7235097342	218736.070860548	156870.897185141	-1.2031021758625	0.109280867645446	-11.0092663224992	3.44800063321817e-28	5.53473211069993e-27
TRINITY_DN54_c0_g1_i14	archeocytes	mix_of_differentiated_cells	1243.1734241612	5824.5023434847	3533.83788382295	-2.22853195855397	0.202541508170407	-11.0028407445204	3.70280022075652e-28	5.9373039037585e-27
TRINITY_DN4749_c0_g2_i1	archeocytes	mix_of_differentiated_cells	11.127658239901	414.738716483181	212.933187361541	-5.23725795501167	0.476028646221066	-11.0019806509281	3.73829410133578e-28	5.98773680058281e-27
TRINITY_DN9378_c0_g1_i1	archeocytes	mix_of_differentiated_cells	8313.50757133266	21711.6592259985	15012.5833986656	-1.38487168387685	0.125925536604802	-10.9975444315402	3.92679526644369e-28	6.2828724263099e-27
TRINITY_DN188_c0_g1_i3	archeocytes	mix_of_differentiated_cells	360.401723852536	2219.02430263959	1289.71301324606	-2.62358271727664	0.238635828179918	-10.9940855792141	4.08028198558355e-28	6.52140861902976e-27
TRINITY_DN5597_c0_g1_i2	archeocytes	mix_of_differentiated_cells	2359.1605515734	746.913591538877	1553.03707155614	1.65955097806036	0.150978188663196	10.9919915767602	4.17607998895255e-28	6.66732770650011e-27
TRINITY_DN1982_c0_g1_i1	archeocytes	mix_of_differentiated_cells	1266.84262366178	237.603230579806	752.222927120795	2.4147618299896	0.219687177827218	10.9918196131082	4.18404553060108e-28	6.67285452975087e-27
TRINITY_DN58869_c0_g1_i1	archeocytes	mix_of_differentiated_cells	1477.32236523718	381.557930130116	929.440147683647	1.95329966208306	0.177741473848388	10.9895547718323	4.29037250953267e-28	6.83507087110065e-27
TRINITY_DN1785_c0_g1_i2	archeocytes	mix_of_differentiated_cells	42642.4024398426	13478.9129165224	28060.6576781825	1.66159435542997	0.151207440706038	10.9888398855998	4.32448736632295e-28	6.88201985171223e-27
TRINITY_DN5702_c0_g1_i4	archeocytes	mix_of_differentiated_cells	864.530565447193	138.107483494228	501.31902447071	2.6471718178038	0.240960764757288	10.985903951916	4.4674365105552e-28	7.10188190347487e-27
TRINITY_DN1047_c0_g1_i1	archeocytes	mix_of_differentiated_cells	2650.75835680972	895.865825966896	1773.31209138831	1.56508873477805	0.142486601306079	10.9841116317741	4.55699752555635e-28	7.2364925336166e-27
TRINITY_DN4559_c0_g1_i2	archeocytes	mix_of_differentiated_cells	5419.26456081054	1658.61203220025	3538.93829650539	1.70842093355724	0.155613326072265	10.9786287375149	4.84217981534605e-28	7.68112806682731e-27
TRINITY_DN9531_c0_g1_i6	archeocytes	mix_of_differentiated_cells	24260.9469103232	8126.57051470327	16193.7587125132	1.57791264689597	0.143764368977324	10.9756865217755	5.00244061566521e-28	7.92686204937922e-27
TRINITY_DN46576_c0_g1_i1	archeocytes	mix_of_differentiated_cells	92.6775885919628	1354.36332077431	723.520454683137	-3.87268819211986	0.353027542695558	-10.9699321547259	5.33123831023533e-28	8.43884901756909e-27
TRINITY_DN29460_c0_g1_i1	archeocytes	mix_of_differentiated_cells	18015.73693226	5761.87749366603	11888.807212963	1.64459151131868	0.149924082158171	10.9694952781744	5.35705905101428e-28	8.47067096049387e-27
TRINITY_DN1122_c0_g1_i14	archeocytes	mix_of_differentiated_cells	133.237945860236	1720.71802058427	926.977983222252	-3.69358026710189	0.337035374350642	-10.95902848245	6.01415103804587e-28	9.49953750316498e-27
TRINITY_DN40445_c0_g1_i1	archeocytes	mix_of_differentiated_cells	1111.20929845748	111.491386330172	611.350342393824	3.32001535599508	0.30314573129028	10.9518789588891	6.50833475260264e-28	1.02691680185901e-26
TRINITY_DN2909_c0_g1_i15	archeocytes	mix_of_differentiated_cells	1053.00208871197	222.747669550638	637.874879131304	2.24043384316111	0.204572845410775	10.9517655613696	6.51648892824334e-28	1.02710957405163e-26
TRINITY_DN275_c0_g1_i4	archeocytes	mix_of_differentiated_cells	5972.37143313529	517.109191658981	3244.74031239714	3.53057685153483	0.322426757001962	10.950011979041	6.64388294783766e-28	1.04607619293478e-26
TRINITY_DN5057_c0_g1_i2	archeocytes	mix_of_differentiated_cells	1859.55284062962	458.969894083504	1159.26136735656	2.01797327136199	0.184355293120201	10.9461097493212	6.93630450018077e-28	1.09095846576092e-26
TRINITY_DN8276_c1_g1_i4	archeocytes	mix_of_differentiated_cells	11.0243484064594	357.135729149838	184.080038778149	-5.02866318060526	0.459602504824331	-10.9413311020298	7.31184014242918e-28	1.14880406734073e-26
TRINITY_DN8572_c0_g1_i1	archeocytes	mix_of_differentiated_cells	17.875824972956	724.472467998667	371.174146485811	-5.34602503563835	0.488731310004778	-10.9385769362435	7.53736860890333e-28	1.18298361556686e-26
TRINITY_DN3558_c0_g1_i4	archeocytes	mix_of_differentiated_cells	483.788482504997	3467.54294801497	1975.66571525998	-2.84161593831283	0.25991131697222	-10.9330211989829	8.01351448851296e-28	1.25638339324665e-26
TRINITY_DN443_c0_g1_i2	archeocytes	mix_of_differentiated_cells	262.1406041874	1224.86491561499	743.502759901197	-2.22536435984899	0.203765110008173	-10.9212237549389	9.12578406669976e-28	1.42925599082689e-26
TRINITY_DN5294_c0_g1_i1	archeocytes	mix_of_differentiated_cells	3537.13687406614	1166.67432032244	2351.90559719429	1.60038504728921	0.146592446988552	10.9172408276545	9.53484721057905e-28	1.49174547277655e-26
TRINITY_DN7024_c0_g1_i6	archeocytes	mix_of_differentiated_cells	21.1545867469165	894.049211685403	457.60189921616	-5.39756536596573	0.49469091060073	-10.9109855271268	1.02142945849907e-27	1.59636063893695e-26
TRINITY_DN52980_c0_g1_i1	archeocytes	mix_of_differentiated_cells	3299.19104576923	1044.09575170347	2171.64339873635	1.6600084609974	0.15217494195544	10.9085532720852	1.04912634209786e-27	1.63791948203603e-26
TRINITY_DN46824_c0_g1_i1	archeocytes	mix_of_differentiated_cells	1865.86168972859	425.110918325831	1145.48630402721	2.13480916836065	0.195757693532998	10.9053653515835	1.08655902576574e-27	1.69457458165739e-26
TRINITY_DN52874_c0_g1_i1	archeocytes	mix_of_differentiated_cells	4861.99391509658	1417.43125688788	3139.71258599223	1.77805847718903	0.163063134219633	10.9041107648166	1.10165101488617e-27	1.71630509322328e-26
TRINITY_DN814_c0_g1_i7	archeocytes	mix_of_differentiated_cells	445.147882694195	23.1562538014068	234.152068247801	4.25765498304368	0.39051134477797	10.9027689975676	1.11802185920827e-27	1.73998023802833e-26
TRINITY_DN54175_c0_g1_i2	archeocytes	mix_of_differentiated_cells	2587.02887104242	843.040076707203	1715.03447387481	1.61769519885852	0.148497760048339	10.8937346821388	1.23470828452838e-27	1.91956326795094e-26
TRINITY_DN6029_c0_g1_i1	archeocytes	mix_of_differentiated_cells	1372.45844345449	351.006947825487	861.732695639989	1.9671295653629	0.180697414803573	10.8863182547535	1.33946439152829e-27	2.08024155397098e-26
TRINITY_DN532_c0_g1_i13	archeocytes	mix_of_differentiated_cells	925.995760417581	194.060063316171	560.027911866876	2.25424080089393	0.207170663407254	10.8810811522217	1.41870185080861e-27	2.20099336351627e-26
TRINITY_DN8614_c0_g1_i1	archeocytes	mix_of_differentiated_cells	1670.5104624053	469.782839349325	1070.14665087731	1.82981850417353	0.168261011041633	10.8748811911084	1.51853496233926e-27	2.35341150648729e-26
TRINITY_DN1236_c0_g1_i2	archeocytes	mix_of_differentiated_cells	685.715860733584	2961.78989066408	1823.75287569883	-2.11159951210922	0.194222813787857	-10.8720467535583	1.56646678045527e-27	2.42515901977276e-26
TRINITY_DN46779_c0_g1_i1	archeocytes	mix_of_differentiated_cells	991.68175667318	167.568845952265	579.625301312722	2.56642073562175	0.236063676583027	10.8717307667582	1.57190237660035e-27	2.43103398869632e-26
TRINITY_DN2076_c0_g1_i1	archeocytes	mix_of_differentiated_cells	6083.03345828488	2162.61617308883	4122.82481568686	1.49201537469885	0.137269330212321	10.8692551525609	1.61514021543423e-27	2.49529900228088e-26
TRINITY_DN6797_c0_g1_i2	archeocytes	mix_of_differentiated_cells	896.094441667249	160.906247072563	528.500344369906	2.478530025055	0.228126919601925	10.8646977278261	1.6978449397449e-27	2.62034069033963e-26
TRINITY_DN7597_c0_g1_i3	archeocytes	mix_of_differentiated_cells	3.58869127428518	459.440100302915	231.5143957886	-6.98744501540785	0.643170127149373	-10.8640695835443	1.70956857114274e-27	2.63568865245066e-26
TRINITY_DN8223_c0_g1_i2	archeocytes	mix_of_differentiated_cells	1914.53294351789	189.895060439458	1052.21400197867	3.33572362113153	0.307083155456508	10.8626069579514	1.73717891742609e-27	2.67547222875104e-26
TRINITY_DN36213_c0_g1_i1	archeocytes	mix_of_differentiated_cells	1950.56844466381	360.025113730653	1155.29677919723	2.43882587410073	0.224648586736973	10.8561816903669	1.86380303788142e-27	2.86750839140718e-26
TRINITY_DN3028_c0_g1_i3	archeocytes	mix_of_differentiated_cells	1233.7930058671	253.357427632694	743.575216749897	2.28452640160816	0.21053722269734	10.8509382442662	1.97388628921805e-27	3.03372398973596e-26
TRINITY_DN36881_c0_g1_i1	archeocytes	mix_of_differentiated_cells	1198.4854736226	292.840829955606	745.663151789102	2.03268675492304	0.187339113756953	10.8503062396258	1.98758289487455e-27	3.05160913683537e-26
TRINITY_DN2521_c0_g1_i1	archeocytes	mix_of_differentiated_cells	1404.85732388088	277.030349812075	840.943836846479	2.34348374919499	0.216003982104393	10.849261788435	2.01042479237042e-27	3.08348382233541e-26
TRINITY_DN3120_c0_g1_i1	archeocytes	mix_of_differentiated_cells	1427.96254645291	314.283064909673	871.122805681293	2.18290188227035	0.201298469546479	10.8441057062598	2.12705849017064e-27	3.2589967518478e-26
TRINITY_DN7771_c0_g2_i5	archeocytes	mix_of_differentiated_cells	35971.6478708227	12105.457942446	24038.5529066343	1.57119696668801	0.145004013329188	10.8355412420282	2.33580012528113e-27	3.5751254810088e-26
TRINITY_DN40524_c0_g1_i1	archeocytes	mix_of_differentiated_cells	902.377714149817	161.954240319105	532.165977234461	2.47917645780043	0.22882817534176	10.8342272716099	2.36957474110343e-27	3.62307733376558e-26
TRINITY_DN8234_c0_g1_i1	archeocytes	mix_of_differentiated_cells	570.119967283251	74.0941495682645	322.107058425758	2.94463670695865	0.271926539219214	10.8287948480999	2.51442762304703e-27	3.84059377969741e-26
TRINITY_DN5460_c0_g1_i1	archeocytes	mix_of_differentiated_cells	2667.36838548107	462.757914688038	1565.06315008455	2.52801553961583	0.233503076410478	10.8264763722932	2.57889090104598e-27	3.93499975179168e-26
TRINITY_DN35187_c0_g1_i1	archeocytes	mix_of_differentiated_cells	631.266707214512	92.6176869603306	361.942197087422	2.76963726755666	0.25590696943841	10.8228285991376	2.68364720475952e-27	4.09062931951822e-26
TRINITY_DN2467_c0_g1_i1	archeocytes	mix_of_differentiated_cells	966.433105899191	208.075764099046	587.254434999118	2.21603379556201	0.204838800089823	10.8184279276693	2.81565473338006e-27	4.28743479236989e-26
TRINITY_DN611_c0_g1_i6	archeocytes	mix_of_differentiated_cells	100.125496734413	717.628556413119	408.877026573766	-2.84072920416071	0.262588681198006	-10.8181708030996	2.82356381201325e-27	4.29506380275033e-26
TRINITY_DN22_c0_g1_i6	archeocytes	mix_of_differentiated_cells	3986.65042097714	1073.80438107503	2530.22740102608	1.89236927005193	0.17493561290405	10.8175187352496	2.84372015103821e-27	4.32128797515714e-26
TRINITY_DN4080_c0_g1_i2	archeocytes	mix_of_differentiated_cells	217.423351560913	1006.6593810283	612.041366294607	-2.21104601912724	0.204409355220946	-10.8167555087551	2.86749387109911e-27	4.35294971252095e-26
TRINITY_DN798_c0_g1_i6	archeocytes	mix_of_differentiated_cells	8653.7461824465	2810.39385063693	5732.07001654171	1.62237345709827	0.150008457124242	10.8152132766392	2.91613596346194e-27	4.42225900047616e-26
TRINITY_DN7481_c0_g1_i21	archeocytes	mix_of_differentiated_cells	20392.9986270587	7093.24388860889	13743.1212578338	1.52359863903226	0.140917741979285	10.8119717051401	3.02105866252148e-27	4.57668764252742e-26
TRINITY_DN12979_c0_g1_i1	archeocytes	mix_of_differentiated_cells	2851.0104248744	906.362907609695	1878.68666624205	1.65345616444882	0.153050758985666	10.8033189473022	3.31982050494865e-27	5.02415327899073e-26
TRINITY_DN4995_c0_g1_i1	archeocytes	mix_of_differentiated_cells	18064.6818642027	5968.45779211027	12016.5698281565	1.59784014368953	0.147910247491256	10.8027683733271	3.33979262896875e-27	5.04922118273479e-26
TRINITY_DN1893_c0_g1_i5	archeocytes	mix_of_differentiated_cells	1713.76325169014	6871.06697747019	4292.41511458016	-2.00366099008882	0.18552658910345	-10.7998589300403	3.44732806232221e-27	5.20648446191293e-26
TRINITY_DN58812_c0_g1_i1	archeocytes	mix_of_differentiated_cells	116.43942319547	8408.18687330514	4262.3131482503	-6.17431845398665	0.571920817397595	-10.7957575002805	3.60477550187666e-27	5.43873256983753e-26
TRINITY_DN227_c2_g1_i1	archeocytes	mix_of_differentiated_cells	4135.6085125981	1477.03964926892	2806.32408093351	1.48544361673482	0.13762110172871	10.7937198443815	3.68562866596002e-27	5.55506351117636e-26
TRINITY_DN3726_c0_g1_i3	archeocytes	mix_of_differentiated_cells	19.2667822529436	1045.20282035755	532.234801305247	-5.76608099143149	0.534251973181154	-10.7928117833574	3.72223689185387e-27	5.60453879976696e-26
TRINITY_DN112_c0_g1_i17	archeocytes	mix_of_differentiated_cells	2336.65441145294	5706.35613596528	4021.50527370911	-1.28815336013492	0.11936072208576	-10.7921042837642	3.75100924998469e-27	5.64212721297189e-26
TRINITY_DN9889_c0_g1_i1	archeocytes	mix_of_differentiated_cells	1034.11766742515	171.17071829244	602.644192858795	2.59657636031714	0.240673543069365	10.7887901894093	3.88874921435721e-27	5.84337812980897e-26
TRINITY_DN2599_c0_g2_i1	archeocytes	mix_of_differentiated_cells	14449.2849979729	5357.66577106704	9903.47538451996	1.4314201661048	0.132679886080751	10.788524232178	3.90001786425071e-27	5.85437332084484e-26
TRINITY_DN112_c0_g1_i9	archeocytes	mix_of_differentiated_cells	52572.5643141657	127615.282121689	90093.9232179272	-1.27941143536898	0.118614528225065	-10.7862962026149	3.99570061242096e-27	5.9919332260758e-26
TRINITY_DN785_c0_g1_i1	archeocytes	mix_of_differentiated_cells	2324.89836867359	5931.76307236059	4128.33072051709	-1.35135488795626	0.125359414459519	-10.7798436502161	4.28613665347379e-27	6.42097074397044e-26
TRINITY_DN611_c0_g1_i16	archeocytes	mix_of_differentiated_cells	85.0315863214321	718.020344990944	401.525965656188	-3.07662540061239	0.285420996858137	-10.7792539248315	4.31370238792464e-27	6.45573884641328e-26
TRINITY_DN4153_c0_g1_i1	archeocytes	mix_of_differentiated_cells	289.117294637871	1349.53214248175	819.32471855981	-2.22374457447257	0.206372975907178	-10.7753670978354	4.49983527313072e-27	6.72750347191774e-26
TRINITY_DN124_c0_g1_i5	archeocytes	mix_of_differentiated_cells	102.716768109254	733.123172933627	417.919970521441	-2.83289248440418	0.262970457045867	-10.7726644134404	4.63393435329321e-27	6.92100517927341e-26
TRINITY_DN3709_c0_g1_i2	archeocytes	mix_of_differentiated_cells	84.9123000062414	1923.13052383491	1004.02141192058	-4.50135981325497	0.417956412218717	-10.7699264364902	4.7738246929695e-27	7.12275797089991e-26
TRINITY_DN11732_c0_g1_i3	archeocytes	mix_of_differentiated_cells	13.1704274840362	335.262571704679	174.216499594358	-4.67064032217206	0.433767327029291	-10.767616717837	4.89508466798428e-27	7.29633545682646e-26
TRINITY_DN12500_c0_g1_i1	archeocytes	mix_of_differentiated_cells	256.453763280786	1226.182310326	741.318036803391	-2.2573368091276	0.209728440799639	-10.7631411387076	5.13881101598586e-27	7.65192201134136e-26
TRINITY_DN3522_c0_g1_i3	archeocytes	mix_of_differentiated_cells	23509.7926531871	8378.93872486684	15944.365689027	1.48841991857618	0.138294679208824	10.7626694468026	5.16518855365818e-27	7.68347727018069e-26
TRINITY_DN2602_c0_g1_i1	archeocytes	mix_of_differentiated_cells	10421.4288553385	3914.25468018955	7167.841767764	1.41273779282883	0.131272999499985	10.761830675081	5.212425655685e-27	7.74596775472708e-26
TRINITY_DN737_c0_g1_i1	archeocytes	mix_of_differentiated_cells	2351.38036110178	682.324813457513	1516.85258727965	1.78489631062575	0.165917257823379	10.7577495797682	5.44844397459339e-27	8.08859177631018e-26
TRINITY_DN3555_c0_g1_i4	archeocytes	mix_of_differentiated_cells	98.3090491103832	1181.93647623508	640.122762672732	-3.59041157325125	0.333987992419276	-10.7501217251666	5.91834622879577e-27	8.77739917175558e-26
TRINITY_DN199_c0_g1_i4	archeocytes	mix_of_differentiated_cells	8984.64069784119	3312.17478236055	6148.40774010087	1.43953806195097	0.133911303337609	10.7499369065336	5.93021678278444e-27	8.78620918537342e-26
TRINITY_DN54_c0_g1_i6	archeocytes	mix_of_differentiated_cells	0	8382.36736182174	4191.18368091087	-15.6140069408219	1.4525226342803	-10.7495790924858	5.95326564480209e-27	8.81154683250627e-26
TRINITY_DN1635_c0_g1_i1	archeocytes	mix_of_differentiated_cells	8768.07104907202	3161.63355870039	5964.85230388621	1.47168638012847	0.13691972476565	10.7485344616883	6.02106577308243e-27	8.90300503932028e-26
TRINITY_DN3642_c0_g1_i1	archeocytes	mix_of_differentiated_cells	1283.98302879037	197.57135421095	740.777191500661	2.70181833450368	0.251384191487396	10.7477654760926	6.0714643058135e-27	8.96857578812889e-26
TRINITY_DN673_c0_g1_i9	archeocytes	mix_of_differentiated_cells	3949.19946053068	1176.12590140548	2562.66268096808	1.74791167150762	0.162636632321533	10.7473429974374	6.09933092757639e-27	9.00076563973823e-26
TRINITY_DN6214_c0_g1_i4	archeocytes	mix_of_differentiated_cells	2797.00273818112	717.035963080341	1757.01935063073	1.96405272377263	0.18284396509853	10.7416874421546	6.4848124729042e-27	9.56009767149738e-26
TRINITY_DN2296_c0_g1_i1	archeocytes	mix_of_differentiated_cells	958.512852563307	150.42631460714	554.469583585223	2.6735931444807	0.249033742774145	10.7358670142361	6.90675669492913e-27	1.01720186075616e-25
TRINITY_DN2864_c0_g1_i4	archeocytes	mix_of_differentiated_cells	1545.13258942542	375.453626228438	960.293107826929	2.04162804007464	0.190239529631433	10.7318812448183	7.21129144976512e-27	1.06099795550864e-25
TRINITY_DN524_c0_g1_i15	archeocytes	mix_of_differentiated_cells	12.6379018350793	393.063871106192	202.850886470635	-4.95476900381049	0.462132351640878	-10.7215367766783	8.06519945564175e-27	1.18545630094036e-25
TRINITY_DN582_c0_g1_i6	archeocytes	mix_of_differentiated_cells	1080.95384623304	151.682440853931	616.318143543488	2.83519420104715	0.26507222306824	10.6959309739416	1.06346261205859e-26	1.56157205750843e-25
TRINITY_DN1776_c0_g1_i4	archeocytes	mix_of_differentiated_cells	32.4888646537006	962.088012197336	497.288438425518	-4.89098801637712	0.457440338353597	-10.6920785210605	1.1085829209749e-26	1.6262143125905e-25
TRINITY_DN4026_c0_g1_i1	archeocytes	mix_of_differentiated_cells	1934.09475338526	537.28049406061	1235.68762372294	1.84754976261819	0.172814227043637	10.6909586914489	1.12205094752851e-26	1.64434291182813e-25
TRINITY_DN1177_c0_g1_i1	archeocytes	mix_of_differentiated_cells	2102.58965116913	340.620089492244	1221.60487033069	2.62707052755185	0.245763701651127	10.6894163373284	1.14086657260854e-26	1.67026473713124e-25
TRINITY_DN1621_c0_g1_i1	archeocytes	mix_of_differentiated_cells	304.894969978498	1351.33908564621	828.117027812356	-2.14858493325094	0.201015036232195	-10.6886776906036	1.14998798891849e-26	1.6819567664182e-25
TRINITY_DN6668_c0_g1_i40	archeocytes	mix_of_differentiated_cells	644.866350514064	101.084886132769	372.975618323416	2.67305305894654	0.250126999876252	10.6867833551316	1.17371263040024e-26	1.71496314911341e-25
TRINITY_DN109_c1_g1_i1	archeocytes	mix_of_differentiated_cells	278.554115010425	1128.20461289132	703.379363950871	-2.01843672864282	0.188878295962742	-10.6864408022877	1.17805427585737e-26	1.71961104936973e-25
TRINITY_DN2921_c0_g1_i1	archeocytes	mix_of_differentiated_cells	2537.87939739651	707.417875597101	1622.64863649681	1.84247509064116	0.172422613058057	10.6858088852927	1.18610525429898e-26	1.72965900075725e-25
TRINITY_DN6378_c0_g1_i10	archeocytes	mix_of_differentiated_cells	72.8585787368398	1136.60102229757	604.729800517206	-3.96419011969646	0.371372889470979	-10.6744197869248	1.34092593685034e-26	1.95350626159043e-25
TRINITY_DN515_c0_g1_i5	archeocytes	mix_of_differentiated_cells	17.0333698236744	698.803961703677	357.918665763676	-5.35190567387102	0.50173492443447	-10.6667991667182	1.45554321949289e-26	2.11840160510871e-25
TRINITY_DN2958_c0_g1_i1	archeocytes	mix_of_differentiated_cells	1340.42702210833	365.886986277328	853.15700419283	1.87301986623657	0.175654226278196	10.6631073212559	1.51451138323955e-26	2.20206090815282e-25
TRINITY_DN9205_c0_g1_i3	archeocytes	mix_of_differentiated_cells	11.8311251207693	378.773933300344	195.302529210557	-5.0027276949458	0.469499754473962	-10.6554426222245	1.64460450397346e-26	2.38886865988929e-25
TRINITY_DN12615_c0_g1_i2	archeocytes	mix_of_differentiated_cells	1699.96021251127	468.161894634165	1084.06105357272	1.86074463525197	0.174809020295667	10.6444429017722	1.85088094202043e-26	2.68586209960575e-25
TRINITY_DN53_c1_g1_i12	archeocytes	mix_of_differentiated_cells	2924.99366245273	9477.90785673796	6201.45075959535	-1.69625911422152	0.159382145563179	-10.6427172769432	1.88549035312278e-26	2.73340754127858e-25
TRINITY_DN1675_c0_g1_i1	archeocytes	mix_of_differentiated_cells	120.441353803521	845.199674536227	482.820514169874	-2.81293321742003	0.26433073064725	-10.6417184658484	1.90581502492628e-26	2.76017159426273e-25
TRINITY_DN2065_c0_g1_i1	archeocytes	mix_of_differentiated_cells	1710.32902348211	437.659867174882	1073.9944453285	1.96619451907781	0.184795609922913	10.639833488999	1.94476571614071e-26	2.81383289554109e-25
TRINITY_DN6718_c0_g1_i2	archeocytes	mix_of_differentiated_cells	3267.77948342372	973.219014142857	2120.49924878329	1.74740453671149	0.164247858773239	10.638826891034	1.96588800125178e-26	2.84161918307769e-25
TRINITY_DN5232_c0_g1_i8	archeocytes	mix_of_differentiated_cells	16926.7132409202	5837.65166335698	11382.1824521386	1.5358825775737	0.14439176505184	10.6369125484565	2.00668776811191e-26	2.89776666397136e-25
TRINITY_DN782_c0_g1_i10	archeocytes	mix_of_differentiated_cells	20.6577395329312	1015.51617572189	518.086957627409	-5.62402977611852	0.528943607731494	-10.6325696991378	2.10238414397068e-26	3.03300131227551e-25
TRINITY_DN10728_c0_g1_i1	archeocytes	mix_of_differentiated_cells	5200.23833055152	1607.02276732318	3403.63054893735	1.69439858823343	0.159456618336283	10.6260787787438	2.25390982044552e-26	3.24843656612071e-25
TRINITY_DN10368_c0_g1_i2	archeocytes	mix_of_differentiated_cells	1390.97862944865	369.221949839828	880.100289644238	1.9130371760662	0.180045021509881	10.6253267100818	2.27215163829955e-26	3.2715450605487e-25
TRINITY_DN632_c0_g1_i2	archeocytes	mix_of_differentiated_cells	1397.36148629318	334.572068681209	865.966777487197	2.06316377448862	0.194271527427174	10.6200007886489	2.40559090126521e-26	3.46031405758692e-25
TRINITY_DN3331_c1_g1_i1	archeocytes	mix_of_differentiated_cells	3543.60226419504	1136.59105155044	2340.09665787274	1.64086801172245	0.154566925946682	10.6159063568908	2.51343191233987e-26	3.61193086452256e-25
TRINITY_DN34997_c0_g1_i1	archeocytes	mix_of_differentiated_cells	4059.59203468225	1347.47045434342	2703.53124451283	1.59135589526814	0.150035696328504	10.6065152107793	2.77922052800183e-26	3.99001272702279e-25
TRINITY_DN5867_c1_g1_i1	archeocytes	mix_of_differentiated_cells	110.1881036764	652.266022108184	381.227062892292	-2.56530494368122	0.241949255246128	-10.6026569127961	2.89632817551489e-26	4.1541140608353e-25
TRINITY_DN58766_c0_g1_i1	archeocytes	mix_of_differentiated_cells	1465.97476172426	3993.6770345642	2729.82589814423	-1.44608867207552	0.136409046442542	-10.6011200121148	2.94432718561923e-26	4.21887346055459e-25
TRINITY_DN5999_c0_g1_i1	archeocytes	mix_of_differentiated_cells	1391.90949254548	186.001801898935	788.955647222206	2.90562997720695	0.274096520562609	10.6007546948895	2.95585192650285e-26	4.23129489304988e-25
TRINITY_DN4254_c0_g1_i1	archeocytes	mix_of_differentiated_cells	3723.11348653047	1393.6555894593	2558.38453799489	1.41760621897817	0.133800730860479	10.5949063944679	3.14655634084643e-26	4.49994003339582e-25
TRINITY_DN46928_c0_g1_i1	archeocytes	mix_of_differentiated_cells	2459.92560926168	855.69924886581	1657.81242906375	1.52331492597533	0.143802165251452	10.5931292711182	3.20688605430855e-26	4.58179592870159e-25
TRINITY_DN1517_c0_g1_i6	archeocytes	mix_of_differentiated_cells	17965.580509808	5684.90876582259	11825.2446378153	1.65999933960828	0.156840844747553	10.583973468647	3.53635658821126e-26	5.04765502995549e-25
TRINITY_DN925_c0_g1_i5	archeocytes	mix_of_differentiated_cells	102.084658098329	720.975683779428	411.530170938879	-2.8220476058558	0.266813158493001	-10.5768681791975	3.81497454873763e-26	5.4401023016455e-25
TRINITY_DN268_c0_g1_i2	archeocytes	mix_of_differentiated_cells	142.012905355677	1366.68933031747	754.351117836572	-3.26968541189638	0.309202292596647	-10.5745833397221	3.90911174728119e-26	5.56898073535751e-25
TRINITY_DN6962_c0_g1_i2	archeocytes	mix_of_differentiated_cells	6992.13963721453	2594.90386598555	4793.52175160004	1.4300799891315	0.135276610106996	10.5715244342713	4.03875509042861e-26	5.74814557346689e-25
TRINITY_DN12202_c0_g1_i1	archeocytes	mix_of_differentiated_cells	9.15252039423566	299.711561835557	154.432041114897	-5.04138832218134	0.477242551054165	-10.5635767620586	4.39585963733817e-26	6.25038928856069e-25
TRINITY_DN7013_c0_g1_i1	archeocytes	mix_of_differentiated_cells	2436.60524148397	849.719824764281	1643.16253312412	1.5199314513665	0.143886203720998	10.563427292263	4.40286707905447e-26	6.25435078075465e-25
TRINITY_DN1765_c0_g2_i14	archeocytes	mix_of_differentiated_cells	3327.95115628438	1138.94412588912	2233.44764108675	1.54723430145555	0.146479797816841	10.5627828855295	4.4332051454407e-26	6.29141450525377e-25
TRINITY_DN810_c0_g1_i9	archeocytes	mix_of_differentiated_cells	944.937711284307	149.003681960149	546.970696622228	2.66620085957337	0.252561482370691	10.5566408406652	4.73296904766167e-26	6.71039898661773e-25
TRINITY_DN6048_c0_g1_i1	archeocytes	mix_of_differentiated_cells	1641.01493204578	403.908622039983	1022.46177704288	2.02329644478244	0.191742484907003	10.5521551249519	4.9645091973762e-26	7.03194725318602e-25
TRINITY_DN2639_c0_g1_i2	archeocytes	mix_of_differentiated_cells	4457.1875189935	1627.31660665323	3042.25206282337	1.4537756780027	0.137787266949205	10.5508709925906	5.03283571998916e-26	7.12191920032086e-25
TRINITY_DN1242_c0_g1_i5	archeocytes	mix_of_differentiated_cells	35.3900655288665	1213.15612664234	624.273096085605	-5.09913639114714	0.483374241259333	-10.5490445205818	5.13162788561381e-26	7.25478995737158e-25
TRINITY_DN4918_c0_g1_i14	archeocytes	mix_of_differentiated_cells	799.61194199946	96.3028125006052	447.957377250032	3.05544073381667	0.28975988183169	10.5447335031406	5.37249525680229e-26	7.58807337700502e-25
TRINITY_DN764_c0_g1_i1	archeocytes	mix_of_differentiated_cells	5153.37177505989	1942.70394790009	3548.03786147999	1.40737696872783	0.133487257410385	10.5431559238728	5.463411528572e-26	7.70913382926883e-25
TRINITY_DN7607_c0_g1_i85	archeocytes	mix_of_differentiated_cells	1323.53264055307	307.897195739727	815.714918146398	2.10468036947303	0.199716948640093	10.5383162711235	5.7519454774598e-26	8.10433203896536e-25
TRINITY_DN3635_c0_g1_i2	archeocytes	mix_of_differentiated_cells	800.400091356403	118.136836032498	459.26846369445	2.76231927353819	0.262122509132748	10.5382757195387	5.75442582680316e-26	8.10433203896536e-25
TRINITY_DN817_c0_g1_i5	archeocytes	mix_of_differentiated_cells	5760.30206723988	2146.65633572248	3953.47920148118	1.42413395612804	0.135241896685885	10.5302719869107	6.26531862531564e-26	8.81547585495504e-25
TRINITY_DN362_c0_g1_i3	archeocytes	mix_of_differentiated_cells	2173.80802526509	6175.44333710252	4174.6256811838	-1.50646944604426	0.143082955087628	-10.5286436467688	6.37463578982663e-26	8.96077835503524e-25
TRINITY_DN221_c0_g1_i9	archeocytes	mix_of_differentiated_cells	244.555006761546	1033.34158221508	638.948294488313	-2.07959880799077	0.197532898040497	-10.5278605671265	6.42787828101727e-26	9.02705636128453e-25
TRINITY_DN1065_c0_g1_i3	archeocytes	mix_of_differentiated_cells	367.897561440234	1621.51600257077	994.706782005501	-2.14021317694663	0.20332660302917	-10.5259869838065	6.55706100293841e-26	9.19975528594086e-25
TRINITY_DN3052_c0_g1_i3	archeocytes	mix_of_differentiated_cells	1849.05679071674	376.060876051809	1112.55883338427	2.29853945957946	0.218484580709909	10.5203738044623	6.95969164064177e-26	9.75542018427137e-25
TRINITY_DN58885_c0_g1_i1	archeocytes	mix_of_differentiated_cells	1684.91315694768	4247.34299757461	2966.12807726115	-1.33379832855352	0.126933045271364	-10.5078888299107	7.94522172103447e-26	1.11263142739931e-24
TRINITY_DN260_c0_g2_i4	archeocytes	mix_of_differentiated_cells	4248.84318176517	10579.4858024579	7414.16449211152	-1.31614963728397	0.125413402319917	-10.4944895277349	9.15713297658937e-26	1.28113392050187e-24
TRINITY_DN5588_c0_g1_i1	archeocytes	mix_of_differentiated_cells	651.813685971055	92.534433760231	372.174059865643	2.81696716448778	0.268452066312459	10.4933711376579	9.26620735917424e-26	1.295171021071e-24
TRINITY_DN558_c0_g1_i3	archeocytes	mix_of_differentiated_cells	827.24896995288	2432.67788133026	1629.96342564157	-1.55643361366337	0.148394496574451	-10.4884860934347	9.75793069501513e-26	1.36261546821248e-24
TRINITY_DN3115_c0_g1_i3	archeocytes	mix_of_differentiated_cells	54.8794439304423	599.185677689679	327.032560810061	-3.44824388350163	0.328821175104928	-10.4866843882584	9.94574378221395e-26	1.38753427379738e-24
TRINITY_DN338_c0_g1_i1	archeocytes	mix_of_differentiated_cells	21.8777555810073	615.512826211184	318.695290896096	-4.82683092469701	0.460355999734986	-10.4849962365554	1.01249692729114e-25	1.41120926385189e-24
TRINITY_DN843_c0_g1_i9	archeocytes	mix_of_differentiated_cells	17.6692053060729	330.571079517912	174.120142411992	-4.22457612586742	0.402940927139508	-10.4843559969394	1.0193775449463e-25	1.41946407010567e-24
TRINITY_DN1821_c0_g1_i7	archeocytes	mix_of_differentiated_cells	1395.65207397407	386.822373785501	891.237223879785	1.85079262626283	0.176544555470807	10.4834307765944	1.0294027880769e-25	1.43207809466172e-24
TRINITY_DN5430_c0_g1_i1	archeocytes	mix_of_differentiated_cells	28.3159928137377	399.550142653615	213.933067733676	-3.82247961008095	0.364713132047318	-10.4807841401911	1.0586232412637e-25	1.47134727416162e-24
TRINITY_DN1737_c0_g1_i4	archeocytes	mix_of_differentiated_cells	724.024178215221	97.9580555705184	410.99111689287	2.88819623810847	0.275602678646725	10.479565192509	1.07235621965871e-25	1.48903746489817e-24
TRINITY_DN620_c0_g1_i3	archeocytes	mix_of_differentiated_cells	24547.2057060955	100328.724993971	62437.9653500335	-2.0311276062221	0.193863580407649	-10.4770973586226	1.10070236959855e-25	1.52661617646728e-24
TRINITY_DN5716_c0_g1_i2	archeocytes	mix_of_differentiated_cells	6434.41154819303	2179.63148176207	4307.02151497755	1.56192336279783	0.149080729971087	10.4770305531825	1.10147994913845e-25	1.52661617646728e-24
TRINITY_DN7704_c0_g1_i1	archeocytes	mix_of_differentiated_cells	2390.29306278623	7875.65749192991	5132.97527735807	-1.72024534207628	0.164248540358613	-10.4734284902647	1.1442220627264e-25	1.58437327863125e-24
TRINITY_DN3152_c0_g1_i8	archeocytes	mix_of_differentiated_cells	257.38355178176	1136.30699359539	696.845272688573	-2.14329515016281	0.204655865428022	-10.4726788341994	1.15332203397443e-25	1.59548265689684e-24
TRINITY_DN6856_c0_g1_i3	archeocytes	mix_of_differentiated_cells	635.284614304313	99.238659239983	367.261636772148	2.67951070760633	0.255866973835626	10.4722804488543	1.15818712891984e-25	1.60071833041758e-24
TRINITY_DN9168_c0_g1_i2	archeocytes	mix_of_differentiated_cells	62.7640188313544	1540.75706106612	801.760539948739	-4.62097820086458	0.441272473670847	-10.4719384883079	1.16237938163619e-25	1.60501518344099e-24
TRINITY_DN6177_c0_g1_i1	archeocytes	mix_of_differentiated_cells	585.967924897965	52.1352462362227	319.051585567094	3.48919104854654	0.333199389294138	10.4717810435913	1.16431462234851e-25	1.60619045109083e-24
TRINITY_DN1881_c0_g1_i4	archeocytes	mix_of_differentiated_cells	2834.27315726102	652.383573663037	1743.32836546203	2.11967482587797	0.202434201010464	10.470932358749	1.1748014113978e-25	1.61914955453673e-24
TRINITY_DN1321_c0_g1_i4	archeocytes	mix_of_differentiated_cells	645.87229595231	74.3855357686133	360.128915860462	3.12074053960466	0.298042868331167	10.4707774323829	1.176725841025e-25	1.62029461529985e-24
TRINITY_DN5532_c0_g2_i1	archeocytes	mix_of_differentiated_cells	659.805296176882	112.147590998889	385.976443587886	2.5570220815408	0.244327880495983	10.4655353959199	1.24371434325457e-25	1.71094444843637e-24
TRINITY_DN96_c0_g1_i11	archeocytes	mix_of_differentiated_cells	1044.84433734156	222.681565527915	633.762951434738	2.23073200703706	0.213173932168381	10.4643751904668	1.25904407997166e-25	1.73042644609092e-24
TRINITY_DN1132_c0_g1_i1	archeocytes	mix_of_differentiated_cells	10130.5274964959	24713.508262771	17422.0178796334	-1.28663793851836	0.122975680829641	-10.4625396650639	1.28368014170299e-25	1.76265106389912e-24
TRINITY_DN275_c0_g1_i7	archeocytes	mix_of_differentiated_cells	1439.75534226309	305.100885291092	872.428113777092	2.23827075380334	0.213983544988502	10.460013427311	1.3183698294925e-25	1.8086080920149e-24
TRINITY_DN6418_c0_g1_i1	archeocytes	mix_of_differentiated_cells	899.190011199022	192.380342823585	545.785177011303	2.22532873756171	0.212831714905284	10.4558135922179	1.37810872875696e-25	1.8888121114952e-24
TRINITY_DN2707_c0_g1_i1	archeocytes	mix_of_differentiated_cells	1943.18924251568	342.507942985079	1142.84859275038	2.50528873275297	0.239749370995379	10.4496154561392	1.47120530506262e-25	2.01454508316153e-24
TRINITY_DN2998_c0_g1_i1	archeocytes	mix_of_differentiated_cells	4.44712290531589	477.091971780718	240.769547343017	-6.72555735437919	0.64390437391629	-10.444962989572	1.54515647256565e-25	2.1138539517574e-24
TRINITY_DN3286_c0_g1_i1	archeocytes	mix_of_differentiated_cells	659.940558973822	3080.30166572713	1870.12111235048	-2.22233260828003	0.212781309576692	-10.4442096568592	1.55747246354404e-25	2.12873727120557e-24
TRINITY_DN59282_c0_g1_i1	archeocytes	mix_of_differentiated_cells	639.517666599799	81.804741694509	360.661204147154	2.96814634595982	0.284401895432709	10.4364506482767	1.69012253067315e-25	2.30791294142428e-24
TRINITY_DN10969_c0_g1_i1	archeocytes	mix_of_differentiated_cells	1417.73379834634	317.179777735785	867.456788041064	2.16117388591524	0.207249331285873	10.4278931686114	1.84943465433082e-25	2.52313295014414e-24
TRINITY_DN132_c2_g1_i6	archeocytes	mix_of_differentiated_cells	729.984195591333	3585.08454821285	2157.53437190209	-2.29656250131582	0.220239297152657	-10.4275782342512	1.85557333255506e-25	2.52917888639704e-24
TRINITY_DN7512_c0_g1_i5	archeocytes	mix_of_differentiated_cells	486.880326565297	21.983380754715	254.431853660006	4.45964817744521	0.428106114755987	10.4171559894376	2.07052159766841e-25	2.81956323447198e-24
TRINITY_DN34528_c0_g1_i1	archeocytes	mix_of_differentiated_cells	2012.43570255354	445.130520632908	1228.78311159323	2.1771204579538	0.209073163252435	10.4131990164857	2.15844132479296e-25	2.93659014399747e-24
TRINITY_DN2254_c0_g1_i1	archeocytes	mix_of_differentiated_cells	3085.0171538944	7554.68206571419	5319.8496098043	-1.29197872152894	0.124116907048493	-10.4093692974814	2.2470539316063e-25	3.05434413308982e-24
TRINITY_DN9748_c0_g1_i2	archeocytes	mix_of_differentiated_cells	170.400255039358	2075.81155364488	1123.10590434212	-3.60926228335723	0.346759432856397	-10.4085482365289	2.26651604650835e-25	3.07797449542325e-24
TRINITY_DN40487_c0_g1_i1	archeocytes	mix_of_differentiated_cells	529.766229681861	1700.994490221	1115.38035995143	-1.68260462113821	0.161767030168297	-10.4014063890997	2.44300512026696e-25	3.3146120752633e-24
TRINITY_DN59655_c0_g1_i1	archeocytes	mix_of_differentiated_cells	55.1696714775445	666.658854978291	360.914263227918	-3.5905975535233	0.34537684143704	-10.396173462539	2.58090293535682e-25	3.49850483899786e-24
TRINITY_DN31087_c0_g1_i1	archeocytes	mix_of_differentiated_cells	882.487347424751	153.42826536924	517.957806396995	2.52438904510697	0.242865982211626	10.3941648069399	2.63585981890889e-25	3.56973483335961e-24
TRINITY_DN778_c0_g2_i6	archeocytes	mix_of_differentiated_cells	423.051256436029	2532.08334660055	1477.56730151829	-2.58143714210829	0.24844798231076	-10.390251987957	2.74626583450063e-25	3.71586069442569e-24
TRINITY_DN4686_c0_g1_i2	archeocytes	mix_of_differentiated_cells	96.7077466920392	626.146951457943	361.427349074991	-2.69356502327816	0.259282950725992	-10.3885157729661	2.79671207110048e-25	3.78066478516649e-24
TRINITY_DN2111_c0_g1_i1	archeocytes	mix_of_differentiated_cells	7913.45127837618	2536.82364381761	5225.13746109689	1.64149826343391	0.158057144687436	10.385473346871	2.88733474613619e-25	3.89961272550172e-24
TRINITY_DN58808_c0_g1_i1	archeocytes	mix_of_differentiated_cells	3466.49573127682	1206.67439102333	2336.58506115007	1.52266763735549	0.146676558258165	10.381124669393	3.02193950329285e-25	4.07769177420645e-24
TRINITY_DN4874_c0_g1_i4	archeocytes	mix_of_differentiated_cells	3640.80048175397	10517.8476774215	7079.32407958775	-1.53037440851186	0.147426043998855	-10.3806245287552	3.03781365995128e-25	4.09538190953941e-24
TRINITY_DN7113_c0_g1_i2	archeocytes	mix_of_differentiated_cells	5004.27469517052	1637.54927220514	3320.91198368783	1.61185916945145	0.155314381527553	10.3780419662264	3.1211069867545e-25	4.20384737415951e-24
TRINITY_DN11304_c0_g1_i1	archeocytes	mix_of_differentiated_cells	477.259186449101	42.6861578399654	259.972672144533	3.47911862104981	0.335316451358482	10.3756275809156	3.20102143366601e-25	4.30756889747462e-24
TRINITY_DN4594_c0_g1_i1	archeocytes	mix_of_differentiated_cells	36.5584266602219	529.366754307683	282.962590483953	-3.85903757516373	0.372383906113259	-10.3630621834393	3.6508321286978e-25	4.90841459335631e-24
TRINITY_DN222_c0_g1_i7	archeocytes	mix_of_differentiated_cells	3173.34985481863	7982.07511879747	5577.71248680805	-1.33076572612383	0.128417029302532	-10.3628446581546	3.65914657231515e-25	4.91513287537818e-24
TRINITY_DN7516_c0_g1_i1	archeocytes	mix_of_differentiated_cells	770.092984215251	108.371884013218	439.232434114234	2.83135800447331	0.273440793334708	10.3545559897771	3.99033695304673e-25	5.35514785292937e-24
TRINITY_DN11591_c0_g1_i1	archeocytes	mix_of_differentiated_cells	1009.25137761728	160.923396249939	585.087386933612	2.65071639275042	0.256041398438575	10.3526867487655	4.06903719078597e-25	5.45582398359139e-24
TRINITY_DN52906_c0_g1_i1	archeocytes	mix_of_differentiated_cells	793.183304901387	139.263207363543	466.223256132465	2.51014197486899	0.242567629301731	10.348214978622	4.26360722939317e-25	5.71153749644569e-24
TRINITY_DN10884_c0_g1_i11	archeocytes	mix_of_differentiated_cells	553.312919079682	67.1401644882135	310.226541783948	3.04047454412312	0.293912936171754	10.3448136163233	4.41775074177797e-25	5.91268247427122e-24
TRINITY_DN284_c1_g1_i4	archeocytes	mix_of_differentiated_cells	6055.3863285129	2116.6391709732	4086.01274974305	1.51658455097254	0.146680067483437	10.3394045080037	4.67433047714958e-25	6.25044046475164e-24
TRINITY_DN4057_c0_g1_i1	archeocytes	mix_of_differentiated_cells	556.901610353967	2094.51141836923	1325.7065143616	-1.91114963584973	0.184898468464247	-10.33621128246	4.83267551894856e-25	6.45634990881352e-24
TRINITY_DN15810_c0_g1_i1	archeocytes	mix_of_differentiated_cells	672.574735337428	86.4129806811765	379.493858009302	2.96275878506383	0.286668024828456	10.3351560985456	4.88615923768454e-25	6.52192209599406e-24
TRINITY_DN6440_c0_g1_i3	archeocytes	mix_of_differentiated_cells	1236.20373587537	3376.56290550201	2306.38332068869	-1.44986856121548	0.140395338761636	-10.3270420086886	5.31751113146563e-25	7.09129117225875e-24
TRINITY_DN13904_c0_g1_i2	archeocytes	mix_of_differentiated_cells	706.223435583682	83.8762507649204	395.049843174301	3.07668872286257	0.298042970720361	10.3229702597122	5.54797767826186e-25	7.39198176988558e-24
TRINITY_DN47076_c0_g1_i1	archeocytes	mix_of_differentiated_cells	2227.7561044148	624.817392943132	1426.28674867896	1.83436024833176	0.177726230065035	10.3212691095766	5.64717151468088e-25	7.51738483032452e-24
TRINITY_DN40293_c0_g1_i1	archeocytes	mix_of_differentiated_cells	2280.40213591597	419.488984447375	1349.94556018167	2.44358004587733	0.236794655055561	10.3194054160723	5.75786122743209e-25	7.65785205975169e-24
TRINITY_DN3034_c0_g1_i1	archeocytes	mix_of_differentiated_cells	2232.09296822763	648.715597300139	1440.40428276389	1.78311157835543	0.17282023372494	10.3177246085283	5.85953107652575e-25	7.78608183226956e-24
TRINITY_DN35173_c0_g1_i1	archeocytes	mix_of_differentiated_cells	1576.36310872045	444.089855631662	1010.22648217606	1.82767153850268	0.177188928120426	10.3148179623306	6.03956519394741e-25	8.01811809260975e-24
TRINITY_DN7457_c0_g1_i1	archeocytes	mix_of_differentiated_cells	535.346035283561	71.3909132518091	303.368474267685	2.90769683722118	0.281932213233307	10.3134608276032	6.12549098157891e-25	8.1249126573924e-24
TRINITY_DN5336_c0_g1_i3	archeocytes	mix_of_differentiated_cells	1750.48516863933	379.934492728173	1065.20983068375	2.20306426912107	0.213711240985859	10.3086026685271	6.44312862911804e-25	8.53858620474176e-24
TRINITY_DN1901_c0_g1_i1	archeocytes	mix_of_differentiated_cells	10539.6676750803	3232.12847843032	6885.89807675533	1.70545217036333	0.165546178252668	10.3019724669231	6.90311089519204e-25	9.13999026123014e-24
TRINITY_DN8118_c0_g1_i5	archeocytes	mix_of_differentiated_cells	916.907145950342	137.999752871455	527.453449410899	2.73422759414034	0.26541936736353	10.3015376055637	6.93439250486102e-25	9.17321065643044e-24
TRINITY_DN1567_c0_g1_i1	archeocytes	mix_of_differentiated_cells	4711.16077167583	1603.63137085499	3157.39607126541	1.55454375337402	0.150918850684104	10.3005273783055	7.00760605797254e-25	9.26179227073338e-24
TRINITY_DN362_c1_g1_i1	archeocytes	mix_of_differentiated_cells	365.75520783413	1855.14521409673	1110.45021096543	-2.34335329707391	0.22750732077569	-10.3001226030187	7.03715553423247e-25	9.29255761097935e-24
TRINITY_DN1277_c0_g1_i1	archeocytes	mix_of_differentiated_cells	5061.67025690634	1725.6419733789	3393.65611514262	1.55251582643262	0.150876449292829	10.2899811979232	7.81916401093e-25	1.03160048072964e-23
TRINITY_DN2618_c0_g1_i5	archeocytes	mix_of_differentiated_cells	3542.23688353146	1121.81625103459	2332.02656728302	1.65897620249775	0.161227636757709	10.2896515501919	7.8459785774144e-25	1.03356895715381e-23
TRINITY_DN4045_c0_g1_i1	archeocytes	mix_of_differentiated_cells	587.00582329971	2473.40290322442	1530.20436326207	-2.07525046801675	0.201683754873487	-10.289626297956	7.84803642547272e-25	1.03356895715381e-23
TRINITY_DN1242_c0_g1_i2	archeocytes	mix_of_differentiated_cells	21.4645162472411	824.58777852648	423.02614738686	-5.26619541124714	0.511883911709347	-10.2878705323275	7.99243574053905e-25	1.05145813494823e-23
TRINITY_DN40992_c0_g1_i1	archeocytes	mix_of_differentiated_cells	3617.02267066871	1197.24978004974	2407.13622535923	1.59525292957413	0.155062550527473	10.2878027231436	7.99806505188081e-25	1.05145813494823e-23
TRINITY_DN4070_c0_g1_i1	archeocytes	mix_of_differentiated_cells	3330.74159638316	860.40305467144	2095.5723255273	1.95331635694057	0.189885392491149	10.2868173866066	8.08030935268776e-25	1.06132857597005e-23
TRINITY_DN29580_c0_g1_i1	archeocytes	mix_of_differentiated_cells	1165.55249126749	196.315227964158	680.933859615823	2.57127413776491	0.249979836411383	10.2859261557939	8.15542023835967e-25	1.07024540523948e-23
TRINITY_DN6013_c0_g1_i1	archeocytes	mix_of_differentiated_cells	963.933967943371	86.9541264818242	525.444047212598	3.47416345903847	0.337762812051959	10.2858080732228	8.16542372543626e-25	1.07060989306251e-23
TRINITY_DN1657_c1_g1_i13	archeocytes	mix_of_differentiated_cells	304.159550134131	4099.02588196974	2201.59271605194	-3.75264162705307	0.365201583823178	-10.2755349190107	9.08391022051052e-25	1.18998420713602e-23
TRINITY_DN9063_c0_g1_i1	archeocytes	mix_of_differentiated_cells	31051.4904482705	10398.3346709006	20724.9125595855	1.57830435404256	0.153659795927892	10.2714203446112	9.4798546190493e-25	1.24075553035189e-23
TRINITY_DN1934_c3_g1_i1	archeocytes	mix_of_differentiated_cells	378.36595677304	27.8061193881241	203.086038080582	3.7680643764907	0.366853827039768	10.2712963549982	9.49204780639673e-25	1.24125490114364e-23
TRINITY_DN619_c0_g1_i1	archeocytes	mix_of_differentiated_cells	254.931268675332	1436.7948043413	845.863036508315	-2.49610422327264	0.243039475532563	-10.270365412051	9.58409477192347e-25	1.25218649154161e-23
TRINITY_DN9554_c0_g1_i1	archeocytes	mix_of_differentiated_cells	560.073336823013	1846.75862562256	1203.41598122279	-1.72113058419609	0.167594051836234	-10.2696400339906	9.65642904088188e-25	1.26052557418243e-23
TRINITY_DN5011_c0_g1_i2	archeocytes	mix_of_differentiated_cells	574.37272153196	74.1774027683641	324.275062150162	2.9544253757387	0.287710077845433	10.2687587374882	9.74503952513599e-25	1.27097276060224e-23
TRINITY_DN15315_c0_g1_i2	archeocytes	mix_of_differentiated_cells	974.82305355289	111.491386330172	543.157219941531	3.13104056255927	0.305004106587526	10.2655685446018	1.00725883129261e-24	1.3125371015331e-23
TRINITY_DN42411_c0_g1_i1	archeocytes	mix_of_differentiated_cells	20.7770258481219	347.89477375383	184.335899800976	-4.06313525647487	0.395899966240291	-10.2630351173325	1.03404553906806e-24	1.34518235473164e-23
TRINITY_DN2759_c0_g1_i1	archeocytes	mix_of_differentiated_cells	1615.90526954021	492.70648272781	1054.30587613401	1.71320592951055	0.166929878038172	10.2630275037929	1.03412709370906e-24	1.34518235473164e-23
TRINITY_DN5485_c0_g1_i4	archeocytes	mix_of_differentiated_cells	1071.30712950044	257.632653818963	664.469891659702	2.05616456363598	0.200354705261831	10.2626217884372	1.03848226210402e-24	1.34966256099414e-23
TRINITY_DN1313_c0_g1_i1	archeocytes	mix_of_differentiated_cells	10.7660738228555	312.463808126344	161.6149409746	-4.84971769060648	0.4727911070774	-10.2576330603709	1.09354276320213e-24	1.41997629970226e-23
TRINITY_DN2376_c0_g1_i3	archeocytes	mix_of_differentiated_cells	594.067645004563	75.1837694148566	334.62570720971	2.98239907989858	0.290751989561816	10.2575362747931	1.09463909735698e-24	1.42015524224527e-23
TRINITY_DN7410_c0_g1_i1	archeocytes	mix_of_differentiated_cells	55.7538520432222	9081.08283949076	4568.41834576699	-7.34682308974661	0.716939094337594	-10.2474856619928	1.21461993917204e-24	1.57443648458205e-23
TRINITY_DN73_c0_g1_i10	archeocytes	mix_of_differentiated_cells	245.051853975532	1008.54723452114	626.799544248334	-2.04111137885573	0.199227023444441	-10.2451532104777	1.24427590528316e-24	1.61146781579329e-23
TRINITY_DN5698_c0_g1_i1	archeocytes	mix_of_differentiated_cells	1291.67323503468	287.076867099623	789.37505106715	2.16988712634535	0.211834767375374	10.2433002534484	1.26834570278243e-24	1.64120610763533e-23
TRINITY_DN4856_c0_g1_i5	archeocytes	mix_of_differentiated_cells	5591.04782050303	1819.37859316701	3705.21320683502	1.61972089151202	0.158159996890444	10.2410275882465	1.29849813496878e-24	1.67755781394152e-23
TRINITY_DN5456_c0_g1_i2	archeocytes	mix_of_differentiated_cells	1185.0961754614	3891.29658864126	2538.19638205133	-1.71541729329976	0.167504660903646	-10.2410123040488	1.29870330223469e-24	1.67755781394152e-23
TRINITY_DN6510_c0_g1_i1	archeocytes	mix_of_differentiated_cells	65.8004825034602	485.953302402711	275.876892453086	-2.88483647592839	0.281738150410859	-10.2394243439216	1.3201952079089e-24	1.70383381536396e-23
TRINITY_DN1206_c0_g1_i9	archeocytes	mix_of_differentiated_cells	2026.27814563885	599.746315539433	1313.01223058914	1.75587636387414	0.171615522573626	10.2314542271131	1.43350390984325e-24	1.84845900158725e-23
TRINITY_DN2215_c0_g1_i2	archeocytes	mix_of_differentiated_cells	2040.06843212354	5352.94232339725	3696.5053777604	-1.39188374657158	0.136051800848082	-10.2305426160862	1.44706287863978e-24	1.86432031390669e-23
TRINITY_DN2598_c0_g1_i13	archeocytes	mix_of_differentiated_cells	1548.32774331916	374.131395958924	961.229569639043	2.04980310083166	0.200454297353554	10.2257877625656	1.51987138585345e-24	1.95642175958339e-23
TRINITY_DN9177_c0_g1_i1	archeocytes	mix_of_differentiated_cells	61.321406634646	1593.68570539008	827.503556012362	-4.7028728067971	0.460067522305686	-10.222136053482	1.57824156647662e-24	2.02979401466298e-23
TRINITY_DN1637_c0_g1_i2	archeocytes	mix_of_differentiated_cells	869.393578561893	6399.15928809175	3634.27643332682	-2.88021387519367	0.281806373386575	-10.220542000456	1.60441267118501e-24	2.06166332491562e-23
TRINITY_DN326_c0_g1_i1	archeocytes	mix_of_differentiated_cells	10.8177287395763	287.218896077149	149.018312408363	-4.72519978106797	0.462424619982191	-10.2183135950892	1.6417206148763e-24	2.1077757911618e-23
TRINITY_DN85_c0_g3_i1	archeocytes	mix_of_differentiated_cells	1210.10732820087	224.552269843374	717.32979902212	2.42958977718405	0.237776394582093	10.2179603717779	1.64771267271289e-24	2.1136373124601e-23
TRINITY_DN7597_c0_g1_i4	archeocytes	mix_of_differentiated_cells	11.0243484064594	298.597464566292	154.810906486376	-4.76976708643862	0.466964481096028	-10.2144109017528	1.70914148397246e-24	2.19053981198407e-23
TRINITY_DN419_c0_g1_i4	archeocytes	mix_of_differentiated_cells	406.201078854542	2440.26389328646	1423.2324860705	-2.58632117619979	0.253210181310554	-10.2141278949117	1.71413588427351e-24	2.19504211420884e-23
TRINITY_DN46557_c0_g1_i1	archeocytes	mix_of_differentiated_cells	1685.28806697086	430.764657872258	1058.02636242156	1.96796543983341	0.192749621910709	10.2099574584124	1.78943275824278e-24	2.28948495216969e-23
TRINITY_DN732_c0_g1_i1	archeocytes	mix_of_differentiated_cells	411.446452935365	2133.49295861981	1272.46970577759	-2.37480270499167	0.232628917401046	-10.2085447137149	1.81567551455092e-24	2.32105680962782e-23
TRINITY_DN2090_c0_g1_i1	archeocytes	mix_of_differentiated_cells	2561.57467519741	620.020662820376	1590.79766900889	2.04736266159712	0.200568722575921	10.207786315347	1.82992021994613e-24	2.33724982575188e-23
TRINITY_DN12490_c0_g1_i1	archeocytes	mix_of_differentiated_cells	12.9478313354039	510.262937201703	261.605384268554	-5.31200883571304	0.52066404326686	-10.2023731125801	1.93486053401903e-24	2.469155355041e-23
TRINITY_DN111_c0_g1_i15	archeocytes	mix_of_differentiated_cells	2053.01096170771	608.264962244001	1330.63796197586	1.75518067242117	0.17208598115053	10.199440190807	1.99418600118561e-24	2.54267295985938e-23
TRINITY_DN1_c0_g1_i2	archeocytes	mix_of_differentiated_cells	35.4773988805589	525.605703812606	280.541551346582	-3.89585797533368	0.382167840155947	-10.1941020828544	2.1068233779918e-24	2.68398066795585e-23
TRINITY_DN1105_c0_g1_i3	archeocytes	mix_of_differentiated_cells	22449.1445622046	8429.08337236102	15439.1139672828	1.41322881802044	0.138646909404088	10.1930062782833	2.13071365301889e-24	2.71208363257112e-23
TRINITY_DN1313_c0_g1_i2	archeocytes	mix_of_differentiated_cells	47.0662258994735	550.152784593033	298.609505246253	-3.54571443762427	0.347867384197784	-10.1927188310598	2.13702476381262e-24	2.71778187988393e-23
TRINITY_DN6834_c0_g1_i1	archeocytes	mix_of_differentiated_cells	867.643186056571	189.992970130151	528.818078093361	2.19155292689631	0.215025720496343	10.1920501502683	2.15177786805405e-24	2.73419733216885e-23
TRINITY_DN4946_c0_g1_i1	archeocytes	mix_of_differentiated_cells	2042.70763294363	591.489742054028	1317.09868749883	1.78848645881201	0.175536160724083	10.1887067111104	2.22707126685604e-24	2.82744540614731e-23
TRINITY_DN7659_c0_g1_i4	archeocytes	mix_of_differentiated_cells	9241.29155188225	3518.8575264239	6380.07453915307	1.39312056589117	0.136930870932423	10.1738969189694	2.59321432834634e-24	3.28947461376535e-23
TRINITY_DN8944_c0_g1_i1	archeocytes	mix_of_differentiated_cells	2326.67648698703	5976.25118799146	4151.46383748924	-1.36083638484003	0.13376560198536	-10.1732909256369	2.60940377362885e-24	3.30717932507143e-23
TRINITY_DN495_c0_g1_i10	archeocytes	mix_of_differentiated_cells	868.699711815683	2466.83557153358	1667.76764167463	-1.50602820993576	0.148116597388151	-10.1678558412269	2.75915426842045e-24	3.49398543939465e-23
TRINITY_DN656_c0_g2_i5	archeocytes	mix_of_differentiated_cells	150.370900045879	778.419492957869	464.395196501874	-2.37349686833512	0.233436083671198	-10.167652022805	2.76493260166604e-24	3.4983126751737e-23
TRINITY_DN4746_c1_g1_i2	archeocytes	mix_of_differentiated_cells	367.412965236524	1790.36061663398	1078.88679093525	-2.28438917935663	0.224703895958808	-10.1662197248925	2.80587831744987e-24	3.54708985932912e-23
TRINITY_DN1291_c0_g1_i2	archeocytes	mix_of_differentiated_cells	2081.80517437807	405.061853222515	1243.43351380029	2.36115192716453	0.232396504898803	10.1600147910688	2.99031081342164e-24	3.7770200350942e-23
TRINITY_DN793_c0_g1_i4	archeocytes	mix_of_differentiated_cells	7348.04365784089	2814.39498961528	5081.21932372808	1.38465619365889	0.136286786577103	10.1598711689891	2.99471898683805e-24	3.77936597180515e-23
TRINITY_DN836_c0_g1_i5	archeocytes	mix_of_differentiated_cells	237.600220361608	1026.89693726771	632.248578814657	-2.11188814566782	0.207887024210931	-10.1588261878481	3.02698684344815e-24	3.81683719766194e-23
TRINITY_DN34672_c0_g1_i1	archeocytes	mix_of_differentiated_cells	83.7119859113878	1017.85444375492	550.783214833154	-3.60569931137947	0.355082287781013	-10.1545456798543	3.16279808388339e-24	3.98469527302859e-23
TRINITY_DN54500_c0_g1_i1	archeocytes	mix_of_differentiated_cells	3097.09165171288	1084.86957862793	2090.9806151704	1.51359624654693	0.149058425951426	10.154382329518	3.16809870125658e-24	3.98798218842969e-23
TRINITY_DN4764_c0_g1_i3	archeocytes	mix_of_differentiated_cells	272.461485712991	1485.55595310175	879.008719407373	-2.44769421722931	0.241058970705949	-10.1539229594367	3.1830521909512e-24	4.00340418176001e-23
TRINITY_DN782_c0_g1_i7	archeocytes	mix_of_differentiated_cells	10.4918227575025	437.890134726075	224.190978741789	-5.386769002295	0.53085138997729	-10.1474143310154	3.40258962251316e-24	4.27589209899533e-23
TRINITY_DN5150_c0_g1_i2	archeocytes	mix_of_differentiated_cells	186.348871611896	1281.73577332482	734.042322468357	-2.78409248434371	0.274391570593707	-10.1464213289049	3.4373772521973e-24	4.31594757360637e-23
TRINITY_DN436_c0_g1_i2	archeocytes	mix_of_differentiated_cells	21810.1876487458	7952.4863838525	14881.3370162991	1.45558099872332	0.143484813252084	10.1444951959205	3.50586256540605e-24	4.39820997197765e-23
TRINITY_DN4167_c0_g1_i4	archeocytes	mix_of_differentiated_cells	286.184140799207	1787.3488449398	1036.7664928695	-2.64393317248862	0.260633604378476	-10.1442528057482	3.51457614451088e-24	4.40541118080145e-23
TRINITY_DN9416_c0_g1_i2	archeocytes	mix_of_differentiated_cells	2759.28232673664	927.805142563763	1843.5437346502	1.57241078191868	0.15502147958538	10.1431800684927	3.55339778171758e-24	4.45030782197191e-23
TRINITY_DN46557_c1_g1_i1	archeocytes	mix_of_differentiated_cells	1807.75141346944	5314.14224566757	3560.9468295685	-1.55545541853915	0.153392107165615	-10.1403875810882	3.65645940984892e-24	4.57551542367582e-23
TRINITY_DN4802_c0_g1_i1	archeocytes	mix_of_differentiated_cells	840.320887670804	163.908197834663	502.114542752734	2.35750234555865	0.232741151212668	10.1292888398772	4.09617661437578e-24	5.12143060916384e-23
TRINITY_DN34530_c0_g1_i1	archeocytes	mix_of_differentiated_cells	4494.51704393306	1186.08432993442	2840.30068693374	1.92239479284231	0.189815319188384	10.1277115095985	4.16277878947958e-24	5.20031454847634e-23
TRINITY_DN11852_c0_g1_i1	archeocytes	mix_of_differentiated_cells	1581.3379572074	419.288179692422	1000.31306844991	1.91587022150788	0.189211268502209	10.1255608964195	4.25531898127018e-24	5.31144111427961e-23
TRINITY_DN210_c0_g1_i6	archeocytes	mix_of_differentiated_cells	1562.14410810416	236.964175088466	899.554141596313	2.72163455444876	0.268809958152761	10.12475346208	4.29058627968459e-24	5.35095339392314e-23
TRINITY_DN4118_c0_g1_i4	archeocytes	mix_of_differentiated_cells	76.2529013545177	1598.58518076204	837.419041058279	-4.38560301020417	0.43329531677057	-10.1215102966976	4.4351825694777e-24	5.52663288051989e-23
TRINITY_DN6581_c0_g1_i5	archeocytes	mix_of_differentiated_cells	33.4149276832012	395.798913090617	214.606920386909	-3.56346251048908	0.352166115940285	-10.118697822403	4.56447746974772e-24	5.68296623460355e-23
TRINITY_DN1956_c0_g1_i4	archeocytes	mix_of_differentiated_cells	2424.05467300058	616.521535729407	1520.28810436499	1.97451997151785	0.195141021771429	10.1184259136996	4.57717382715921e-24	5.69398886844592e-23
TRINITY_DN1557_c0_g1_i5	archeocytes	mix_of_differentiated_cells	39621.948128414	14256.1816709846	26939.0648996993	1.4747274173989	0.145782780328917	10.1159232528808	4.69568663638069e-24	5.83651788629332e-23
TRINITY_DN2698_c1_g1_i4	archeocytes	mix_of_differentiated_cells	1203.73084770342	3419.66517952742	2311.69801361542	-1.50661712260567	0.14896504707037	-10.1138968653093	4.79386836621474e-24	5.95355856779862e-23
TRINITY_DN3204_c0_g1_i1	archeocytes	mix_of_differentiated_cells	191.944653695345	1081.20409495182	636.574374323581	-2.49535832537998	0.246757766300806	-10.1125827275404	4.85862455905431e-24	6.02892642101748e-23
TRINITY_DN425_c0_g1_i10	archeocytes	mix_of_differentiated_cells	5336.94833224647	2061.51663046547	3699.23248135597	1.37240478934696	0.135721780481199	10.1118979170559	4.89271229077095e-24	6.06614437657426e-23
TRINITY_DN7815_c0_g1_i1	archeocytes	mix_of_differentiated_cells	977.635846480508	235.715377086971	606.675611783739	2.0523038914198	0.20298505632973	10.1106156705744	4.95717677516965e-24	6.14093069405632e-23
TRINITY_DN5878_c0_g2_i1	archeocytes	mix_of_differentiated_cells	511.40473390934	2373.24845878334	1442.32659634634	-2.21491333696555	0.219121367378058	-10.1081577003126	5.08311137070191e-24	6.29167736577439e-23
TRINITY_DN582_c0_g1_i5	archeocytes	mix_of_differentiated_cells	1291.21579172714	206.055702560764	748.635747143951	2.649334794596	0.262242184698314	10.1026263095078	5.37822052011772e-24	6.65139526094025e-23
TRINITY_DN59093_c0_g1_i1	archeocytes	mix_of_differentiated_cells	1067.71206187907	204.133550713176	635.922806296121	2.38808510520386	0.236438292055273	10.1002468104684	5.51033309592253e-24	6.80909884480302e-23
TRINITY_DN673_c0_g1_i10	archeocytes	mix_of_differentiated_cells	1672.12509042977	327.091594291103	999.608342360437	2.35293591499116	0.233102852130507	10.0939816629692	5.87375344728072e-24	7.25212758957592e-23
TRINITY_DN2966_c0_g1_i5	archeocytes	mix_of_differentiated_cells	67.878930182567	711.384716220698	389.631823201633	-3.3906242531192	0.335994425420099	-10.0913110355323	6.03579278434131e-24	7.44598716842639e-23
TRINITY_DN1372_c0_g1_i1	archeocytes	mix_of_differentiated_cells	6024.14835827492	2198.08143707107	4111.11489767299	1.45447500081919	0.144272347863911	10.0814537390849	6.67314076393603e-24	8.2253954707551e-23
TRINITY_DN29413_c0_g1_i1	archeocytes	mix_of_differentiated_cells	2820.34173331621	814.873974409223	1817.60785386272	1.79090891321486	0.177824793212753	10.071199189149	7.40693988731592e-24	9.12229604077079e-23
TRINITY_DN3948_c0_g1_i1	archeocytes	mix_of_differentiated_cells	3946.0634124966	1560.79102023369	2753.42721636515	1.33821233373438	0.132885692513839	10.0704019252864	7.46723023515754e-24	9.18891056180184e-23
TRINITY_DN8281_c0_g1_i6	archeocytes	mix_of_differentiated_cells	183.550980570172	1439.15769961206	811.354340091115	-2.97315893423778	0.295297494369433	-10.068351377605	7.6245377074603e-24	9.37470130072463e-23
TRINITY_DN740_c0_g2_i1	archeocytes	mix_of_differentiated_cells	280.187370392268	1291.85088732187	786.01912885707	-2.20562639518133	0.219069022339231	-10.0681802092762	7.63781632622942e-24	9.38324101902281e-23
TRINITY_DN4337_c0_g1_i10	archeocytes	mix_of_differentiated_cells	33.4309041649503	504.386258349381	268.908581257166	-3.90708737781157	0.38809999418211	-10.0672183364637	7.71286203476251e-24	9.46758607349142e-23
TRINITY_DN7086_c0_g1_i1	archeocytes	mix_of_differentiated_cells	2592.58310002772	6965.8639041237	4779.22350207571	-1.42592166172122	0.141723220475441	-10.0613128669929	8.18988016801709e-24	1.00448066696475e-22
TRINITY_DN3544_c0_g1_i6	archeocytes	mix_of_differentiated_cells	105.96730239119	892.168536622811	499.067919507	-3.0763613474053	0.305834104073797	-10.0589218351626	8.3912250344663e-24	1.02832415310714e-22
TRINITY_DN12551_c0_g1_i1	archeocytes	mix_of_differentiated_cells	1017.74356050857	258.198277042284	637.970918775427	1.97918505415392	0.196795937676734	10.05704222109	8.55293927979379e-24	1.04727560635888e-22
TRINITY_DN3149_c0_g1_i1	archeocytes	mix_of_differentiated_cells	1720.80006969054	243.369686122572	982.084877906554	2.82345675541224	0.280785636469395	10.0555597890065	8.68265549888994e-24	1.06228095682538e-22
TRINITY_DN10187_c0_g2_i2	archeocytes	mix_of_differentiated_cells	1393.15293601825	408.482562671897	900.817749345074	1.77038634984799	0.176066192404895	10.0552316470653	8.71163100303771e-24	1.06494657542085e-22
TRINITY_DN754_c0_g1_i3	archeocytes	mix_of_differentiated_cells	1179.03657372332	157.461060200507	668.248816961915	2.90262193042	0.288705562723426	10.0539175727648	8.82862881711879e-24	1.07835914719235e-22
TRINITY_DN747_c0_g1_i1	archeocytes	mix_of_differentiated_cells	614.837219909738	1965.60077098417	1290.21899544696	-1.67672858586888	0.166775005300309	-10.0538362019514	8.83592456754926e-24	1.07836127176944e-22
TRINITY_DN2087_c0_g1_i1	archeocytes	mix_of_differentiated_cells	1979.07293147097	5434.63699159726	3706.85496153411	-1.45744500858933	0.144969055844782	-10.0534903817668	8.8669976599364e-24	1.08126285867998e-22
TRINITY_DN54_c0_g1_i16	archeocytes	mix_of_differentiated_cells	541.899833360008	2476.3506141375	1509.12522374876	-2.1916295330985	0.218587719085555	-10.026315944313	1.16793275551819e-23	1.42303385738137e-22
TRINITY_DN682_c0_g1_i3	archeocytes	mix_of_differentiated_cells	9446.36085280809	3352.84601385085	6399.60343332947	1.49452287615048	0.149121779618551	10.0221636301111	1.21806735699625e-23	1.48289942163158e-22
TRINITY_DN29435_c0_g1_i1	archeocytes	mix_of_differentiated_cells	2166.21475250714	327.894813310913	1247.05478290903	2.72514192043439	0.272034359926957	10.0176386584625	1.27513015760934e-23	1.55109428695731e-22
TRINITY_DN2463_c1_g1_i5	archeocytes	mix_of_differentiated_cells	1294.48710255815	286.552870476352	790.519986517252	2.17569761038377	0.217249366644221	10.0147477711491	1.31296387116364e-23	1.59580580107961e-22
TRINITY_DN2676_c0_g1_i1	archeocytes	mix_of_differentiated_cells	1110.13199614929	232.189429701599	671.160712925443	2.25860560873019	0.225539397273436	10.0142398003837	1.31972569451209e-23	1.60270949917141e-22
TRINITY_DN7817_c0_g1_i1	archeocytes	mix_of_differentiated_cells	9809.24681273055	3373.77377348362	6591.51029310709	1.53970085630642	0.153848430753233	10.0079074500021	1.40696940467169e-23	1.70726115475968e-22
TRINITY_DN6633_c0_g1_i4	archeocytes	mix_of_differentiated_cells	579.058417067657	2187.16823924282	1383.11332815524	-1.91646666142002	0.191554773947522	-10.0047971758984	1.45188896287699e-23	1.76032625810029e-22
TRINITY_DN2769_c0_g1_i6	archeocytes	mix_of_differentiated_cells	603.725538151586	96.518273746151	350.121905948869	2.64363121275523	0.264412576443166	9.99812962120381	1.55302508359962e-23	1.88140798353328e-22
TRINITY_DN5814_c0_g1_i2	archeocytes	mix_of_differentiated_cells	461.529440553722	51.3786391900292	256.454039871876	3.16970110257373	0.31706603256137	9.99697468999684	1.57123902869741e-23	1.90191809225334e-22
TRINITY_DN1165_c0_g1_i1	archeocytes	mix_of_differentiated_cells	2058.30799070525	660.008419902399	1359.15820530383	1.64078172733662	0.164315404451511	9.98556241767833	1.76298427635346e-23	2.13227551334309e-22
TRINITY_DN47694_c0_g1_i1	archeocytes	mix_of_differentiated_cells	720.820498782677	2079.16600925649	1399.99325401958	-1.52862769574838	0.153086754750211	-9.9853687423358	1.76643068425895e-23	2.13470122495764e-22
TRINITY_DN9971_c0_g1_i2	archeocytes	mix_of_differentiated_cells	824.717879033562	82.5123938953561	453.615136464459	3.32480378585329	0.332997762827404	9.98446283129108	1.78263995528215e-23	2.15253411389244e-22
TRINITY_DN12498_c0_g1_i1	archeocytes	mix_of_differentiated_cells	22.8554735272288	518.331019551019	270.593246539124	-4.5066392333063	0.451590985422868	-9.9794712002196	1.87463163752343e-23	2.26177054898593e-22
TRINITY_DN958_c0_g1_i3	archeocytes	mix_of_differentiated_cells	160.481436433113	1148.5157512138	654.498593823455	-2.83833958143219	0.284443596483438	-9.97856733820851	1.89178471807401e-23	2.28060881879451e-22
TRINITY_DN8327_c0_g1_i6	archeocytes	mix_of_differentiated_cells	376.120293333495	34.8262084908982	205.473250912197	3.43309349719389	0.344056486064474	9.97828448596823	1.89718441936976e-23	2.28525889084409e-22
TRINITY_DN507_c0_g1_i2	archeocytes	mix_of_differentiated_cells	1887.66916303551	491.349954103542	1189.50955856953	1.94143766092478	0.194648551866266	9.9740668107238	1.9795347617347e-23	2.38251722419669e-22
TRINITY_DN1321_c0_g1_i3	archeocytes	mix_of_differentiated_cells	712.471029631278	106.192644320034	409.331836975656	2.74838166620394	0.275705003337512	9.968559267818	2.09241945781722e-23	2.51633820511525e-22
TRINITY_DN517_c0_g1_i1	archeocytes	mix_of_differentiated_cells	588.528317905164	77.1720252851683	332.850171595166	2.93355732319345	0.294344900199251	9.96639425791866	2.13851947943887e-23	2.56969218226815e-22
TRINITY_DN1295_c0_g1_i5	archeocytes	mix_of_differentiated_cells	1802.83724712192	5215.87286240244	3509.35505476218	-1.53296885327361	0.153836821827094	-9.96490199853841	2.17087856826749e-23	2.60646165862651e-22
TRINITY_DN2257_c0_g1_i1	archeocytes	mix_of_differentiated_cells	684.635907549776	135.994347823766	410.315127686771	2.33179553512081	0.234022922920688	9.9639621025974	2.19150823655942e-23	2.62910008363274e-22
TRINITY_DN52_c0_g1_i2	archeocytes	mix_of_differentiated_cells	766.066551586648	160.847471295136	463.457011440892	2.25123695256865	0.226034712624884	9.95969568755879	2.28761855954436e-23	2.74218095292955e-22
TRINITY_DN9787_c0_g1_i1	archeocytes	mix_of_differentiated_cells	569.715253488287	2205.43952434781	1387.57738891805	-1.95185067485928	0.195986021800214	-9.95913206937263	2.30062346271e-23	2.75554060012218e-22
TRINITY_DN1340_c0_g1_i3	archeocytes	mix_of_differentiated_cells	9.04921056079411	275.815850165334	142.432530363064	-4.92729248366972	0.494846364675356	-9.95721669472558	2.34536827545929e-23	2.80686400397454e-22
TRINITY_DN1213_c0_g1_i3	archeocytes	mix_of_differentiated_cells	42.1739106968931	442.285255338926	242.22958301791	-3.39558934578343	0.341231833536154	-9.95097471005343	2.49725159260227e-23	2.98622111347823e-22
TRINITY_DN3059_c0_g1_i1	archeocytes	mix_of_differentiated_cells	1590.97242292973	281.655737976119	936.314080452923	2.49927483248138	0.251195130660373	9.94953535090819	2.53363397426528e-23	3.027283948606e-22
TRINITY_DN567_c0_g1_i7	archeocytes	mix_of_differentiated_cells	1522.37670026016	470.473342372796	996.425021316477	1.69376496188575	0.170263680348291	9.94789351681454	2.57577540308023e-23	3.07515619436235e-22
TRINITY_DN53150_c0_g1_i1	archeocytes	mix_of_differentiated_cells	949.987642112667	4073.17561352375	2511.58162781821	-2.10012925598192	0.211151706473506	-9.94606811877899	2.62344356710881e-23	3.12954427458004e-22
TRINITY_DN11274_c0_g1_i2	archeocytes	mix_of_differentiated_cells	481.063022929072	52.301752636422	266.682387782747	3.20244161086336	0.322132812603658	9.94137040861945	2.75017302699191e-23	3.27808234657379e-22
TRINITY_DN2231_c0_g1_i5	archeocytes	mix_of_differentiated_cells	67.5530242004932	507.554715511681	287.553869856087	-2.91197952205558	0.293284194417082	-9.92886619015829	3.11780431200171e-23	3.71329491049979e-22
TRINITY_DN41261_c0_g1_i1	archeocytes	mix_of_differentiated_cells	1052.86897510674	124.525197889228	588.697086497985	3.08214173780774	0.310555379063617	9.92461230940834	3.25364665160702e-23	3.87197018395258e-22
TRINITY_DN3295_c0_g1_i2	archeocytes	mix_of_differentiated_cells	1208.60453554863	298.854552411888	753.729543980261	2.01578678163019	0.203159813161343	9.92217284640502	3.33417487807213e-23	3.96461757572365e-22
TRINITY_DN3644_c0_g1_i2	archeocytes	mix_of_differentiated_cells	694.877981262478	106.466881343006	400.672431302742	2.70799390718944	0.272951640383459	9.92114904817969	3.3685561338894e-23	4.00228770486811e-22
TRINITY_DN8103_c0_g1_i1	archeocytes	mix_of_differentiated_cells	1249.42689287199	3997.99608040719	2623.71148663959	-1.67794275279737	0.169129954178687	-9.92102647307892	3.37269591659884e-23	4.00399540868017e-22
TRINITY_DN751_c2_g1_i1	archeocytes	mix_of_differentiated_cells	103.511293813288	856.918733886118	480.215013849703	-3.0516149652203	0.307714092738943	-9.91704649617466	3.50988548584205e-23	4.16352789097164e-22
TRINITY_DN47821_c0_g1_i1	archeocytes	mix_of_differentiated_cells	1557.46271095189	387.637756609121	972.550233780504	2.00656114341049	0.202376897299189	9.91497137365457	3.58359168049431e-23	4.2475595470563e-22
TRINITY_DN59003_c0_g1_i1	archeocytes	mix_of_differentiated_cells	837.569851478471	167.568845952265	502.569348715368	2.32236271845261	0.234277728288823	9.91286169374817	3.66009617890354e-23	4.33477098214507e-22
TRINITY_DN466_c0_g2_i7	archeocytes	mix_of_differentiated_cells	1136.46805105003	3474.57460166134	2305.52132635568	-1.61249036003171	0.162696056289428	-9.9110599040162	3.72671425594785e-23	4.41014364346033e-22
TRINITY_DN2805_c0_g1_i1	archeocytes	mix_of_differentiated_cells	3945.30191435192	1399.31182169251	2672.30686802222	1.49558939118792	0.15091252279898	9.91030673564507	3.75491588306378e-23	4.43997076803455e-22
TRINITY_DN9638_c0_g2_i6	archeocytes	mix_of_differentiated_cells	4742.87373798287	1727.87251078916	3235.37312438602	1.45654474860786	0.146996033456335	9.90873504787819	3.81444846099372e-23	4.50676781483915e-22
TRINITY_DN2804_c0_g1_i7	archeocytes	mix_of_differentiated_cells	159.984589219128	764.847028284948	462.415808752038	-2.25680745904461	0.227785273668962	-9.90760913861538	3.8576693857318e-23	4.55420156326712e-22
TRINITY_DN2179_c0_g1_i1	archeocytes	mix_of_differentiated_cells	3247.58663814128	806.920950927976	2027.25379453463	2.00845805492852	0.203131182065265	9.88749257749713	4.71694270422894e-23	5.56418973772739e-22
TRINITY_DN3860_c0_g1_i2	archeocytes	mix_of_differentiated_cells	1124.85579660642	2985.20088943935	2055.02834302288	-1.40795495006811	0.142407828642373	-9.88678054774568	4.75060227859065e-23	5.59943702144781e-22
TRINITY_DN6102_c0_g1_i2	archeocytes	mix_of_differentiated_cells	2409.8697745395	7107.66149853177	4758.76563653563	-1.56046596088611	0.157837494983964	-9.88653526872465	4.76225226340366e-23	5.60870664026937e-22
TRINITY_DN3859_c0_g1_i1	archeocytes	mix_of_differentiated_cells	3328.90809768152	1288.54274405378	2308.72542086765	1.36914589391353	0.138506688824639	9.88505252368699	4.8332827584832e-23	5.68784093325553e-22
TRINITY_DN1134_c0_g1_i1	archeocytes	mix_of_differentiated_cells	772.964883002536	28335.5718468419	14554.2683649222	-5.19616011829385	0.526521209628223	-9.86885242849545	5.68108160018001e-23	6.68023055462437e-22
TRINITY_DN763_c0_g1_i2	archeocytes	mix_of_differentiated_cells	2805.66371311261	1037.38170529164	1921.52270920213	1.43519480731478	0.145433984739966	9.86835924134848	5.70907894371833e-23	6.70782820223083e-22
TRINITY_DN9471_c0_g1_i3	archeocytes	mix_of_differentiated_cells	443.335160541639	1803.21560817398	1123.27538435781	-2.02474304711924	0.205187280121102	-9.86778052676672	5.7421057531797e-23	6.74128675428767e-22
TRINITY_DN5878_c0_g2_i3	archeocytes	mix_of_differentiated_cells	407.082937910268	1524.00601866872	965.544478289493	-1.90477365105837	0.193128088248659	-9.86274792202114	6.03740404889771e-23	7.08235775047256e-22
TRINITY_DN1797_c0_g1_i1	archeocytes	mix_of_differentiated_cells	600.781207898502	2566.49563196268	1583.63841993059	-2.09426314920174	0.21238133049855	-9.86086274290494	6.15184977126115e-23	7.21090239011117e-22
TRINITY_DN5232_c0_g1_i9	archeocytes	mix_of_differentiated_cells	981.674530119387	238.168853803127	609.921691961257	2.04334469605207	0.207292133219471	9.85731906134941	6.37282389066441e-23	7.46401255052047e-22
TRINITY_DN7140_c0_g1_i4	archeocytes	mix_of_differentiated_cells	400.795939956227	43.5431672636352	222.169553609931	3.20258276435433	0.325006781304177	9.85389520644187	6.59378436475154e-23	7.71670688374082e-22
TRINITY_DN6386_c0_g1_i5	archeocytes	mix_of_differentiated_cells	699.296876675768	136.768104047337	418.032490361553	2.35493955575188	0.239036562578237	9.85179643796586	6.73296167792474e-23	7.87336702605627e-22
TRINITY_DN9603_c0_g1_i2	archeocytes	mix_of_differentiated_cells	778.732680913752	122.096198595744	450.414439754748	2.67527235802291	0.271715472227485	9.84585947973963	7.14260941337895e-23	8.34581238711534e-22
TRINITY_DN711_c1_g2_i12	archeocytes	mix_of_differentiated_cells	12.6895567518001	373.759249245259	193.224402998529	-4.87931267606958	0.495584758494962	-9.8455664594842	7.16345454964179e-23	8.36357309751716e-22
TRINITY_DN2117_c0_g1_i2	archeocytes	mix_of_differentiated_cells	4987.28495640867	1909.79754838505	3448.54125239686	1.3850350940807	0.140802522146059	9.83672077012907	7.82188223198572e-23	9.12511867315751e-22
TRINITY_DN3428_c0_g1_i4	archeocytes	mix_of_differentiated_cells	2749.81772765037	967.229769109248	1858.52374837981	1.5070484313051	0.153259697032622	9.83329903741309	8.09234911094971e-23	9.43322143413303e-22
TRINITY_DN54_c0_g1_i9	archeocytes	mix_of_differentiated_cells	0	21361.5341729877	10680.7670864938	-16.9636149274414	1.72620823553693	-9.82709651026834	8.60643058079904e-23	1.00245971293332e-21
TRINITY_DN7587_c0_g1_i3	archeocytes	mix_of_differentiated_cells	552.725013042531	1764.2953363876	1158.51017471507	-1.67412339503025	0.170446874741448	-9.82196592087559	9.05599730860472e-23	1.05399572760634e-21
TRINITY_DN2395_c0_g1_i1	archeocytes	mix_of_differentiated_cells	2397.1738414406	803.882358939392	1600.52810019	1.57670859958829	0.160616422017701	9.8166089107285	9.550218519483e-23	1.11064393708524e-21
TRINITY_DN4236_c0_g1_i2	archeocytes	mix_of_differentiated_cells	409.086303247959	45.1567837334984	227.121543490728	3.17962292511064	0.323917359153272	9.81615475447891	9.59332513535966e-23	1.11478200161168e-21
TRINITY_DN2315_c0_g1_i1	archeocytes	mix_of_differentiated_cells	1994.8910853139	712.594230493873	1353.74265790388	1.48529809494746	0.15132051485944	9.81557653519177	9.64848611667225e-23	1.12031324690138e-21
TRINITY_DN53039_c0_g1_i1	archeocytes	mix_of_differentiated_cells	1094.21160706877	227.529743182802	660.870675125788	2.26491449775731	0.230849663589101	9.81120986941842	1.00753213923313e-22	1.16895819693642e-21
TRINITY_DN3156_c0_g1_i2	archeocytes	mix_of_differentiated_cells	1241.83999646112	319.275764228869	780.557880344996	1.96046480157141	0.199915909948606	9.80644713107329	1.05622026587723e-22	1.22448822059757e-21
TRINITY_DN17436_c0_g1_i3	archeocytes	mix_of_differentiated_cells	597.370908799075	108.229855035692	352.800381917384	2.46447795717446	0.251317602389216	9.80622898573462	1.05850523857742e-22	1.2261777650323e-21
TRINITY_DN7576_c0_g1_i4	archeocytes	mix_of_differentiated_cells	488.458201558945	67.9555473118334	278.206874435389	2.84502302557272	0.290217709113571	9.80306485866226	1.09220352384412e-22	1.26422557884957e-21
TRINITY_DN2620_c0_g1_i3	archeocytes	mix_of_differentiated_cells	1713.68071840578	4815.01763865668	3264.34917853123	-1.49077404392197	0.152139596504883	-9.79872484329955	1.14015853209428e-22	1.31870326397415e-21
TRINITY_DN3072_c0_g1_i3	archeocytes	mix_of_differentiated_cells	2568.72010478248	6249.63818867836	4409.17914673042	-1.28253617182887	0.130921103664098	-9.79625236829238	1.16840400163127e-22	1.35031776038759e-21
TRINITY_DN1052_c0_g3_i10	archeocytes	mix_of_differentiated_cells	179.612955889117	1126.33156570413	652.972260796623	-2.64886733538326	0.27047621722197	-9.79334657438449	1.20248610420152e-22	1.38862308026888e-21
TRINITY_DN3015_c0_g1_i3	archeocytes	mix_of_differentiated_cells	37198.99626311	13794.5645240451	25496.7803935776	1.43116215696022	0.146262609360628	9.78488051879011	1.30749620709796e-22	1.50871213429621e-21
TRINITY_DN217_c0_g2_i1	archeocytes	mix_of_differentiated_cells	91.2509528770036	702.106969783153	396.678961330078	-2.94689268005315	0.301233411797336	-9.78275504855272	1.33525482584168e-22	1.53954361865138e-21
TRINITY_DN15487_c0_g1_i1	archeocytes	mix_of_differentiated_cells	112.818778957686	775.60852601864	444.213652488163	-2.78436558195497	0.284647488931684	-9.78180272169283	1.34788068740512e-22	1.55289271108819e-21
TRINITY_DN29341_c0_g1_i1	archeocytes	mix_of_differentiated_cells	3251.88517264352	1263.94187286949	2257.9135227565	1.36354913746279	0.139482792657719	9.77575162843811	1.43091238987437e-22	1.64727256941559e-21
TRINITY_DN851_c0_g1_i1	archeocytes	mix_of_differentiated_cells	594.580468700297	2481.73789435142	1538.15918152586	-2.06170546737509	0.210929243490956	-9.77439369360602	1.45023025329378e-22	1.66821517335409e-21
TRINITY_DN112_c0_g1_i4	archeocytes	mix_of_differentiated_cells	1331.77987446688	3600.91671346216	2466.34829396452	-1.43486808705399	0.146804902641426	-9.77397935107579	1.45617589225523e-22	1.67375500540369e-21
TRINITY_DN1346_c0_g1_i1	archeocytes	mix_of_differentiated_cells	496.982337413729	2000.23101027863	1248.60667384618	-2.00991177152837	0.205925435933385	-9.76038614374262	1.66519969698425e-22	1.91252703182315e-21
TRINITY_DN2526_c0_g1_i1	archeocytes	mix_of_differentiated_cells	3146.24642711002	733.350947798036	1939.79868745403	2.10167945644957	0.215404523895376	9.75689562337315	1.72350210583137e-22	1.97795563129338e-21
TRINITY_DN4648_c0_g1_i7	archeocytes	mix_of_differentiated_cells	1353.28272002471	115.343018270646	734.31286914768	3.55525647148727	0.364539076562031	9.75274449317453	1.79547371655088e-22	2.05895809476918e-21
TRINITY_DN205_c0_g1_i6	archeocytes	mix_of_differentiated_cells	741.665156029269	2096.8227162928	1419.24393616104	-1.49964554829281	0.153792671428523	-9.75108588961461	1.8250550207995e-22	2.09126180882949e-21
TRINITY_DN8195_c0_g1_i1	archeocytes	mix_of_differentiated_cells	2048.72360361988	536.866720746895	1292.79516218339	1.93259108086814	0.198205982181237	9.75041751818065	1.8371113748454e-22	2.10344993274416e-21
TRINITY_DN6541_c0_g1_i1	archeocytes	mix_of_differentiated_cells	31.8530291713021	342.1651092526	187.009069211951	-3.42703587656484	0.352139810952424	-9.73203190884841	2.20150750415678e-22	2.51872858545072e-21
TRINITY_DN3156_c0_g1_i1	archeocytes	mix_of_differentiated_cells	1266.63492939904	264.287924453368	765.461426926206	2.26213119889678	0.2324689982258	9.73089408119505	2.22627471446556e-22	2.54509924147545e-21
TRINITY_DN4806_c0_g1_i1	archeocytes	mix_of_differentiated_cells	1143.82117489784	277.735509326139	710.77834211199	2.04155138366223	0.209805867034409	9.73066870111599	2.23121320926648e-22	2.548778327563e-21
TRINITY_DN927_c0_g1_i2	archeocytes	mix_of_differentiated_cells	12.8604979837115	335.245422527303	174.052960255507	-4.68828873070783	0.481981757661875	-9.72710824876655	2.3106834230214e-22	2.6370142470724e-21
TRINITY_DN2880_c0_g1_i1	archeocytes	mix_of_differentiated_cells	3041.41180741522	1232.87422218688	2137.14301480105	1.30274376044481	0.133930000406514	9.72704962660061	2.31201505598478e-22	2.6370142470724e-21
TRINITY_DN2839_c0_g1_i8	archeocytes	mix_of_differentiated_cells	5239.79166778569	1728.84722158274	3484.31944468422	1.59999814100119	0.164498565599654	9.72651728097837	2.324142382372e-22	2.64880719517104e-21
TRINITY_DN12200_c0_g1_i7	archeocytes	mix_of_differentiated_cells	623.735191191843	91.3370832908659	357.536137241355	2.77354586340196	0.285206527027248	9.72469281229662	2.36618508046271e-22	2.69465012698966e-21
TRINITY_DN940_c0_g1_i8	archeocytes	mix_of_differentiated_cells	10466.9113315811	4295.50891050046	7381.21012104078	1.28487670338825	0.132134085125561	9.72403677799935	2.38148587606998e-22	2.70999191550329e-21
TRINITY_DN1075_c0_g1_i1	archeocytes	mix_of_differentiated_cells	3631.15799217675	1100.56016434488	2365.85907826081	1.72248295740948	0.177234214962131	9.71868190223608	2.51009608603044e-22	2.85415069920391e-21
TRINITY_DN4034_c0_g1_i4	archeocytes	mix_of_differentiated_cells	1453.81400514995	282.018063757704	867.916034453825	2.36464396506942	0.243447582840059	9.71315441904775	2.65006205741533e-22	3.01099075480564e-21
TRINITY_DN8460_c0_g1_i1	archeocytes	mix_of_differentiated_cells	684.548574198084	131.82685226027	408.187713229177	2.37556360433423	0.244647896082315	9.71013298039944	2.72980734138782e-22	3.09922035019173e-21
TRINITY_DN4718_c0_g1_i4	archeocytes	mix_of_differentiated_cells	712.442802139253	105.668647696763	409.055724918008	2.755264092864	0.283772577048717	9.70940927949844	2.74925794179231e-22	3.11891314437939e-21
TRINITY_DN4500_c0_g1_i1	archeocytes	mix_of_differentiated_cells	108.216691302208	844.058756972558	476.137724137383	-2.96592463031307	0.305473861602361	-9.70925831347837	2.75333264901072e-22	3.12114587052355e-21
TRINITY_DN6891_c0_g1_i3	archeocytes	mix_of_differentiated_cells	609.825618391967	97.2259259469981	353.525772169483	2.65040498822332	0.273078238155152	9.70566166725257	2.85219643669233e-22	3.23074483226557e-21
TRINITY_DN7101_c0_g1_i5	archeocytes	mix_of_differentiated_cells	7.22903746529113	258.38193261986	132.805485042575	-5.15563194841601	0.531466194579295	-9.70077118921397	2.99228279133348e-22	3.38683436488898e-21
TRINITY_DN3694_c0_g1_i1	archeocytes	mix_of_differentiated_cells	1075.97419767877	243.276611990393	659.625404834582	2.14590754377228	0.221225501969106	9.7000911950556	3.01229272350244e-22	3.40688007568031e-21
TRINITY_DN8684_c0_g1_i1	archeocytes	mix_of_differentiated_cells	13.1704274840362	274.341769986213	143.756098735125	-4.38186278340014	0.451856058565745	-9.69747489346229	3.09052424711921e-22	3.49269315372374e-21
TRINITY_DN4206_c0_g1_i1	archeocytes	mix_of_differentiated_cells	1427.41404432221	202.762365598315	815.088204960261	2.81735086549128	0.290665028058401	9.69277550970187	3.23612543757324e-22	3.65445384779612e-21
TRINITY_DN1603_c0_g1_i2	archeocytes	mix_of_differentiated_cells	460.038898911766	1930.46368424382	1195.25129157779	-2.06919848409017	0.213514532195174	-9.69113653678017	3.28848607396588e-22	3.71075473510118e-21
TRINITY_DN3826_c0_g2_i9	archeocytes	mix_of_differentiated_cells	5236.76057709287	1330.83477044419	3283.79767376853	1.97660296292359	0.203996495999117	9.68939664008809	3.34498857328606e-22	3.77164008385132e-21
TRINITY_DN6669_c0_g1_i8	archeocytes	mix_of_differentiated_cells	400.593045760817	36.7973151838333	218.695180472325	3.44116297698906	0.355197373142785	9.68803047877765	3.39002661666014e-22	3.81951592033739e-21
TRINITY_DN11130_c0_g1_i1	archeocytes	mix_of_differentiated_cells	972.756856884059	135.463022955199	554.109939919629	2.84644817858682	0.293840806362578	9.68704181635859	3.42299351008019e-22	3.85372886362828e-21
TRINITY_DN9895_c0_g1_i10	archeocytes	mix_of_differentiated_cells	969.153765407787	153.976739415185	561.565252411486	2.65276718882486	0.273964972672447	9.68286990467395	3.56563541783358e-22	4.01127216025986e-21
TRINITY_DN3988_c0_g1_i4	archeocytes	mix_of_differentiated_cells	1176.14654926258	183.82256220575	679.984555734164	2.67956016026799	0.276804605162206	9.68033085539807	3.65531134418715e-22	4.10903587826076e-21
TRINITY_DN48582_c0_g1_i1	archeocytes	mix_of_differentiated_cells	570.20357516347	97.2504033696713	333.726989266571	2.55132690220863	0.26364238921093	9.6772256913793	3.76802042942408e-22	4.23252393346074e-21
TRINITY_DN3449_c0_g1_i1	archeocytes	mix_of_differentiated_cells	1177.55828309164	296.192942695482	736.875612893562	1.99121556188726	0.205857879597789	9.67276825049277	3.93584999473064e-22	4.41769344863099e-21
TRINITY_DN751_c1_g1_i1	archeocytes	mix_of_differentiated_cells	880.867919332946	3741.86432706175	2311.36612319735	-2.08726821093054	0.215844327038528	-9.67024818103263	4.03398617031578e-22	4.52441628307332e-21
TRINITY_DN54_c0_g1_i10	archeocytes	mix_of_differentiated_cells	0	13542.461832847	6771.23091642348	-16.3060921117401	1.68628118606968	-9.66985354900727	4.04957162204769e-22	4.53846090410428e-21
TRINITY_DN1666_c0_g1_i2	archeocytes	mix_of_differentiated_cells	2330.36211174766	492.451887568997	1411.40699965833	2.24332790082784	0.232098823172031	9.66539972141559	4.22965475525129e-22	4.73670180300855e-21
TRINITY_DN1611_c0_g1_i1	archeocytes	mix_of_differentiated_cells	4933.98338747188	13685.3637992381	9309.67359335501	-1.47177156029091	0.152320896585224	-9.66230893649872	4.35926117259804e-22	4.87815812184385e-21
TRINITY_DN2512_c0_g1_i2	archeocytes	mix_of_differentiated_cells	1520.90693516728	495.301988421492	1008.10446179439	1.61851754700324	0.167522966062806	9.66146663375359	4.39525796600673e-22	4.91472769995137e-21
TRINITY_DN0_c0_g1_i4	archeocytes	mix_of_differentiated_cells	20112.0054120918	7335.10225406564	13723.5538330787	1.45509754038853	0.15069180878635	9.65611569804404	4.63090589118091e-22	5.17432139394694e-21
TRINITY_DN53393_c0_g1_i1	archeocytes	mix_of_differentiated_cells	663.195893323087	88.6338469744105	375.914870148749	2.90588019956319	0.300982404342868	9.65465142690839	4.69754093772476e-22	5.24482038683723e-21
TRINITY_DN538_c0_g1_i8	archeocytes	mix_of_differentiated_cells	1661.5017303468	510.882350828884	1086.19204058784	1.70198142700468	0.176391343585829	9.64889428475	4.96885838543597e-22	5.5435697167635e-21
TRINITY_DN4997_c0_g1_i2	archeocytes	mix_of_differentiated_cells	674.299049542436	2312.67781904265	1493.48843429254	-1.77790196865149	0.184263957206495	-9.64866920045079	4.97977521991758e-22	5.55156882304731e-21
TRINITY_DN58907_c0_g1_i1	archeocytes	mix_of_differentiated_cells	32430.05792796	14130.3782122976	23280.2180701288	1.19853802450008	0.124291063582515	9.64299435497544	5.26299187958894e-22	5.86289381112704e-21
TRINITY_DN13253_c0_g1_i1	archeocytes	mix_of_differentiated_cells	507.181281748512	1945.93601639833	1226.55864907342	-1.93936363871499	0.201127415163348	-9.64246289915232	5.29031788658931e-22	5.88890682251744e-21
TRINITY_DN7784_c0_g1_i2	archeocytes	mix_of_differentiated_cells	2689.54167036041	1065.22212303452	1877.38189669747	1.33611810277157	0.138583184921363	9.64127143945878	5.35209074392348e-22	5.95319643107885e-21
TRINITY_DN30521_c0_g1_i1	archeocytes	mix_of_differentiated_cells	2392.5669537178	722.594285622858	1557.58061967033	1.72781318059219	0.179231295255727	9.64013108384311	5.41188235835215e-22	6.01518747346928e-21
TRINITY_DN4275_c0_g1_i2	archeocytes	mix_of_differentiated_cells	2816.14221026398	891.526988444687	1853.83459935433	1.65972455670797	0.17218093988308	9.63942093610951	5.44945062073873e-22	6.05240332810082e-21
TRINITY_DN3659_c0_g1_i4	archeocytes	mix_of_differentiated_cells	1870.16129882669	4289.16232505883	3079.66181194276	-1.19755720917098	0.124255608589593	-9.63785234939718	5.53334905742861e-22	6.1409812460571e-21
TRINITY_DN3040_c0_g1_i1	archeocytes	mix_of_differentiated_cells	20195.9020952971	55712.4436736851	37954.1728844911	-1.46393884394099	0.151950361509277	-9.63432287623491	5.726831107299e-22	6.35095282078908e-21
TRINITY_DN3404_c0_g1_i1	archeocytes	mix_of_differentiated_cells	947.787257242752	104.429670627348	526.10846393505	3.18490984570522	0.330620451452305	9.63313017000302	5.79371563353537e-22	6.42032092942857e-21
TRINITY_DN54_c0_g1_i5	archeocytes	mix_of_differentiated_cells	0	2823.25412718059	1411.6270635903	-14.0439418984985	1.45798513752704	-9.63243145421846	5.83325663917839e-22	6.45930720224716e-21
TRINITY_DN1170_c0_g1_i1	archeocytes	mix_of_differentiated_cells	2528.18582581452	9831.77049004972	6179.97815793212	-1.95931250834029	0.203461525316464	-9.62989196749988	5.979230764255e-22	6.61600321159089e-21
TRINITY_DN3720_c0_g1_i1	archeocytes	mix_of_differentiated_cells	2557.33682283459	996.818504054218	1777.0776634444	1.35936337588384	0.141217984597735	9.62599331633318	6.21039527992174e-22	6.86665794532243e-21
TRINITY_DN4083_c0_g1_i1	archeocytes	mix_of_differentiated_cells	524.122518153165	2087.21679261337	1305.66965538327	-1.99405227517703	0.207204148081064	-9.62361175509334	6.35593465649051e-22	7.02233615738728e-21
TRINITY_DN7796_c0_g1_i3	archeocytes	mix_of_differentiated_cells	3771.08822269794	1475.89858189019	2623.49340229407	1.35329707406269	0.140625560942275	9.62340747297143	6.36857456204651e-22	7.03105817520723e-21
TRINITY_DN3540_c0_g1_i9	archeocytes	mix_of_differentiated_cells	5.61548403667126	407.530136244318	206.572810140495	-6.20720775092763	0.645033684295148	-9.62307535568546	6.38917734895716e-22	7.04855186911015e-21
TRINITY_DN34331_c0_g1_i1	archeocytes	mix_of_differentiated_cells	851.699369551362	120.472761193801	486.086065372582	2.81987181288109	0.293046586788573	9.6226058927469	6.418412879626e-22	7.07553610301628e-21
TRINITY_DN7537_c0_g1_i3	archeocytes	mix_of_differentiated_cells	18.5276369371036	447.613460145304	233.070548541204	-4.59203195272803	0.477255976987751	-9.62173796483619	6.47281160017802e-22	7.1301990087909e-21
TRINITY_DN795_c0_g1_i1	archeocytes	mix_of_differentiated_cells	4143.43398163934	1556.03093133741	2849.73245648838	1.41289109220363	0.146867203787977	9.62019467765813	6.57066867317374e-22	7.23261716654845e-21
TRINITY_DN10429_c0_g1_i1	archeocytes	mix_of_differentiated_cells	62.8316502298243	530.395105690066	296.613377959945	-3.08159451157324	0.320339558943791	-9.61977509656858	6.59752572110532e-22	7.25678849917568e-21
TRINITY_DN2440_c0_g1_i6	archeocytes	mix_of_differentiated_cells	2489.30880256505	767.613875937344	1628.4613392512	1.69717807985622	0.176443599037197	9.61881354221548	6.65948444574903e-22	7.31950456589152e-21
TRINITY_DN4542_c0_g1_i1	archeocytes	mix_of_differentiated_cells	911.254908882844	4439.22322193739	2675.23906541012	-2.28466811887498	0.237586341068519	-9.6161593658959	6.83351294451005e-22	7.50521332734329e-21
TRINITY_DN474_c0_g1_i7	archeocytes	mix_of_differentiated_cells	501.894354569532	2582.36738057042	1542.13086756998	-2.36387495057298	0.245858199632714	-9.61478996472095	6.92505375282956e-22	7.60011825199428e-21
TRINITY_DN58805_c0_g1_i1	archeocytes	mix_of_differentiated_cells	1026.61545349036	197.936172679318	612.27581308484	2.37504861392423	0.247081710211256	9.61240154883806	7.08762576756793e-22	7.77278041245643e-21
TRINITY_DN425_c0_g1_i4	archeocytes	mix_of_differentiated_cells	2346.74739507866	699.127003756942	1522.9371994178	1.74714886236912	0.181785127764136	9.61106600885427	7.18017216008658e-22	7.86844901803571e-21
TRINITY_DN3975_c0_g1_i4	archeocytes	mix_of_differentiated_cells	8034.87464850935	3160.06640438909	5597.47052644922	1.34636246472228	0.140194238167462	9.6035506331869	7.72368860867401e-22	8.45781008323091e-21
TRINITY_DN354_c0_g1_i9	archeocytes	mix_of_differentiated_cells	7356.88889961042	2964.00841408558	5160.448656848	1.31170610841404	0.136724936355623	9.59375914428862	8.49328823391791e-22	9.29368969525315e-21
TRINITY_DN1018_c0_g1_i1	archeocytes	mix_of_differentiated_cells	15014.0877326215	5993.83725507665	10503.9624938491	1.32485794730736	0.138100546078977	9.59343018491545	8.52042069366348e-22	9.31649837618584e-21
TRINITY_DN46684_c0_g1_i1	archeocytes	mix_of_differentiated_cells	785.612384972273	156.023771062923	470.818078017598	2.3332121060156	0.24333028465054	9.58866303619567	8.92337681635908e-22	9.74990788430503e-21
TRINITY_DN3682_c0_g1_i3	archeocytes	mix_of_differentiated_cells	298.54406609746	1179.90893663645	739.226501366954	-1.98352621438948	0.206918111089273	-9.58604446922339	9.15268293871721e-22	9.99308403979619e-21
TRINITY_DN29370_c0_g1_i1	archeocytes	mix_of_differentiated_cells	7647.09359837504	3474.76573529926	5560.92966683715	1.13797354949678	0.118715263465329	9.58573915669344	9.17979559885888e-22	1.00153057137477e-20
TRINITY_DN34377_c0_g1_i1	archeocytes	mix_of_differentiated_cells	2606.31908072006	955.136220173962	1780.72765044701	1.44802127409908	0.151073352664577	9.58488872166667	9.25573643089954e-22	1.00907278116415e-20
TRINITY_DN5704_c0_g1_i1	archeocytes	mix_of_differentiated_cells	1291.45436435752	3942.56266165001	2617.00851300376	-1.60988503019288	0.168099369520402	-9.57698434435526	9.99198023351946e-22	1.08853808191047e-20
TRINITY_DN34887_c0_g1_i1	archeocytes	mix_of_differentiated_cells	929.179737896903	173.349957985624	551.264847941263	2.42388206021013	0.253149957117947	9.57488631562676	1.01969426870428e-21	1.11005071896566e-20
TRINITY_DN1657_c1_g1_i11	archeocytes	mix_of_differentiated_cells	0	2795.16409965247	1397.58204982624	-14.0295016927754	1.46540327304949	-9.57381626668551	1.03030751625304e-21	1.12078092223239e-20
TRINITY_DN514_c0_g1_i1	archeocytes	mix_of_differentiated_cells	7635.99201843546	2627.57062646248	5131.78132244897	1.53928006311649	0.160794456747572	9.57296721697925	1.03880649538554e-21	1.12919714127895e-20
TRINITY_DN3974_c0_g1_i2	archeocytes	mix_of_differentiated_cells	1263.45417570729	145.325884665171	704.390030186231	3.11890131607941	0.325886781152201	9.57050575986009	1.06383967862031e-21	1.15556075355122e-20
TRINITY_DN503_c0_g1_i1	archeocytes	mix_of_differentiated_cells	582.205641516151	1730.42155432428	1156.31359792022	-1.57110311626751	0.164257159473616	-9.56489885312958	1.12311242821497e-21	1.21905009058117e-20
TRINITY_DN3382_c0_g1_i1	archeocytes	mix_of_differentiated_cells	2817.6764541958	845.128734954991	1831.4025945754	1.73755732806915	0.181767806401764	9.5592138259544	1.18654595690649e-21	1.28695936292288e-20
TRINITY_DN7557_c0_g1_i5	archeocytes	mix_of_differentiated_cells	152.687920355367	760.356340853134	456.52213060425	-2.31635180539289	0.242364745995949	-9.55729677546256	1.20872560338082e-21	1.31005695242796e-20
TRINITY_DN5276_c0_g1_i1	archeocytes	mix_of_differentiated_cells	3366.11568543027	1071.00807062639	2218.56187802833	1.65182073138878	0.172898546583156	9.55369934584344	1.2514594940695e-21	1.35538186141329e-20
TRINITY_DN1266_c0_g1_i5	archeocytes	mix_of_differentiated_cells	221.266591947329	1159.47291851382	690.369755230575	-2.38903713865893	0.250093784206386	-9.55256503571239	1.26524141649326e-21	1.36930729194771e-20
TRINITY_DN36049_c0_g1_i1	archeocytes	mix_of_differentiated_cells	40.0278316193163	450.502694911066	245.265263265191	-3.49878573608068	0.366347212818231	-9.55046364121419	1.29117140858071e-21	1.39635004303152e-20
TRINITY_DN10685_c0_g1_i4	archeocytes	mix_of_differentiated_cells	25025.3184497927	9644.06812727362	17334.6932885332	1.37567944531709	0.144129904683775	9.54471903894866	1.36477030584059e-21	1.47486774991497e-20
TRINITY_DN1449_c0_g1_i1	archeocytes	mix_of_differentiated_cells	4877.29337058059	2005.9901375761	3441.64175407835	1.28195147415583	0.134361109273101	9.54109028342533	1.413384720662e-21	1.52629067210847e-20
TRINITY_DN5750_c0_g1_i1	archeocytes	mix_of_differentiated_cells	5143.57331736469	1995.06696900072	3569.32014318271	1.3664614688318	0.143278146379051	9.5371241418544	1.46848005867216e-21	1.58463223228599e-20
TRINITY_DN8401_c0_g1_i1	archeocytes	mix_of_differentiated_cells	1486.2144618561	4439.41979039404	2962.81712612507	-1.57904018311519	0.165623007298041	-9.53394222744479	1.51421305279796e-21	1.6327933471801e-20
TRINITY_DN12106_c0_g1_i7	archeocytes	mix_of_differentiated_cells	344.719907402404	25.0612564716189	184.890581937012	3.78239229692501	0.3968669879385	9.53062968671795	1.56332068126818e-21	1.68452067008504e-20
TRINITY_DN673_c0_g1_i8	archeocytes	mix_of_differentiated_cells	279.857738938721	14.2066846057474	147.032211772234	4.30366214190494	0.451631754127812	9.52913984140937	1.58591784486312e-21	1.70762781900378e-20
TRINITY_DN2216_c0_g1_i1	archeocytes	mix_of_differentiated_cells	612.941964472819	79.476144778502	346.20905462566	2.95014019548766	0.309718997151445	9.5252155102553	1.64699829794453e-21	1.77210797257416e-20
TRINITY_DN3096_c0_g1_i1	archeocytes	mix_of_differentiated_cells	1774.31678383302	260.005370021803	1017.16107692741	2.772159843871	0.291070345018653	9.5240201941333	1.66606110217457e-21	1.79131794556012e-20
TRINITY_DN7032_c0_g1_i1	archeocytes	mix_of_differentiated_cells	187.887342699099	1537.60809595293	862.747719326015	-3.03225840418237	0.318544985233516	-9.51909006496997	1.74702032021653e-21	1.87700167254011e-20
TRINITY_DN17_c0_g2_i13	archeocytes	mix_of_differentiated_cells	824.17310237433	2242.83676110971	1533.50493174202	-1.44437263926925	0.151752697481087	-9.51793716516475	1.766506981228e-21	1.8965628575271e-20
TRINITY_DN409_c0_g2_i7	archeocytes	mix_of_differentiated_cells	103.979913535249	1797.94602932997	950.96297143261	-4.11569408652272	0.432470402465854	-9.51670695394625	1.78753756047908e-21	1.91775209964214e-20
TRINITY_DN250_c0_g1_i1	archeocytes	mix_of_differentiated_cells	3645.92334573204	1354.35085734039	2500.13710153621	1.4283730553818	0.150167220410924	9.51188316247137	1.87241746743968e-21	2.00610523964246e-20
TRINITY_DN462_c0_g1_i1	archeocytes	mix_of_differentiated_cells	27.6961338130884	2969.79994631123	1498.74804006216	-6.74167953704747	0.708764667462794	-9.51187304691845	1.87259958587036e-21	2.00610523964246e-20
TRINITY_DN358_c0_g1_i2	archeocytes	mix_of_differentiated_cells	1330.87616426622	5657.70830246138	3494.2922333638	-2.08793385506035	0.21958129987148	-9.50870523256038	1.93050292838278e-21	2.06630252146841e-20
TRINITY_DN5746_c0_g1_i4	archeocytes	mix_of_differentiated_cells	67.3783574971084	526.810382527267	297.094370012188	-2.96320152020426	0.311632291948247	-9.50864719981061	1.93158004335431e-21	2.06630252146841e-20
TRINITY_DN4255_c0_g1_i4	archeocytes	mix_of_differentiated_cells	3410.90802039818	925.689664021572	2168.29884220987	1.88208456521479	0.198030245611732	9.50402580878935	2.01929163008783e-21	2.15857321727138e-20
TRINITY_DN59050_c0_g1_i1	archeocytes	mix_of_differentiated_cells	511.655557549997	1631.36171510336	1071.50863632668	-1.67298191307668	0.176088956941844	-9.50077700573356	2.08329944961177e-21	2.22539038539639e-20
TRINITY_DN5008_c0_g1_i1	archeocytes	mix_of_differentiated_cells	1392.89093596317	357.221475036721	875.056205499947	1.96413360313448	0.206820888761437	9.49678543060541	2.16469482356638e-21	2.31067136210082e-20
TRINITY_DN5525_c0_g1_i1	archeocytes	mix_of_differentiated_cells	279.325213289764	1017.76854805298	648.546880671374	-1.8654737867112	0.196499061821769	-9.49355060230899	2.2329601855427e-21	2.38074946986579e-20
TRINITY_DN1700_c0_g1_i2	archeocytes	mix_of_differentiated_cells	682.435522679861	3438.30611865929	2060.37082066957	-2.33229211213711	0.245671938752161	-9.49352263829357	2.23355950534115e-21	2.38074946986579e-20
TRINITY_DN2974_c0_g1_i1	archeocytes	mix_of_differentiated_cells	228.034460633606	902.87609413759	565.455277385598	-1.98532549948049	0.209293573936566	-9.48584068845902	2.40437071745957e-21	2.5609745902143e-20
TRINITY_DN10685_c0_g1_i3	archeocytes	mix_of_differentiated_cells	2868.76166178093	619.014296173883	1743.88797897741	2.21301486343651	0.233520996051873	9.47672757846972	2.62382475480864e-21	2.79271462408368e-20
TRINITY_DN8192_c0_g1_i1	archeocytes	mix_of_differentiated_cells	400.819367380923	32.8551017979631	216.837234589443	3.61204438933903	0.381197842645679	9.47551110014123	2.65457943787275e-21	2.82342059953501e-20
TRINITY_DN11140_c0_g1_i1	archeocytes	mix_of_differentiated_cells	357.954240813437	1192.80071921798	775.377480015708	-1.73672806859664	0.183308924268569	-9.47432360713728	2.68494520074893e-21	2.85366916027949e-20
TRINITY_DN275_c0_g1_i8	archeocytes	mix_of_differentiated_cells	942.529632151653	178.132031617787	560.33083188472	2.40432212749032	0.253820534449593	9.47252803128817	2.73151419330161e-21	2.90108346150227e-20
TRINITY_DN32_c0_g1_i1	archeocytes	mix_of_differentiated_cells	825.028883129743	146.324923066367	485.676903098055	2.49564583390851	0.263470950112111	9.47218595767987	2.74047619119415e-21	2.9085168516284e-20
TRINITY_DN860_c0_g1_i4	archeocytes	mix_of_differentiated_cells	3266.03704354525	1311.10889720919	2288.57297037722	1.31665876520841	0.139026769379659	9.47054132871945	2.78397161659704e-21	2.95256431435231e-20
TRINITY_DN1911_c0_g1_i3	archeocytes	mix_of_differentiated_cells	7096.75588791609	2933.17586651268	5014.96587721438	1.27484169717347	0.134625013056702	9.46957529086013	2.80983801065553e-21	2.97786551973336e-20
TRINITY_DN10485_c0_g1_i2	archeocytes	mix_of_differentiated_cells	1536.4731907737	525.620360303199	1031.04677553845	1.54752091368249	0.163448195699446	9.46795960065613	2.85363166849649e-21	3.02211628309106e-20
TRINITY_DN47125_c0_g1_i1	archeocytes	mix_of_differentiated_cells	19.0601625860605	400.284764963918	209.672463774989	-4.39216391190706	0.463906996075819	-9.46776821444878	2.85886375624281e-21	3.02549467232096e-20
TRINITY_DN733_c0_g1_i11	archeocytes	mix_of_differentiated_cells	218.4921283303	1014.23527242232	616.363700376308	-2.21638849537524	0.234194140094044	-9.46389390650514	2.96684302282485e-21	3.13752649722862e-20
TRINITY_DN42586_c0_g1_i2	archeocytes	mix_of_differentiated_cells	7.33234729873268	253.058713187049	130.195530242891	-5.11789331770833	0.541468660976112	-9.45187355530833	3.32819296705096e-21	3.51715456489494e-20
TRINITY_DN128_c1_g1_i4	archeocytes	mix_of_differentiated_cells	383.671511309387	2078.63249133124	1231.15200132031	-2.43711639180498	0.257853461658225	-9.45155584157054	3.33831218217701e-21	3.52533380549784e-20
TRINITY_DN24732_c0_g1_i1	archeocytes	mix_of_differentiated_cells	145.268239704942	680.145573764328	412.706906734635	-2.22655090618645	0.235618531855423	-9.44981232440865	3.39438753646434e-21	3.58199755984727e-20
TRINITY_DN2765_c0_g1_i5	archeocytes	mix_of_differentiated_cells	3864.64344319025	1223.7066990589	2544.17507112457	1.65912407116363	0.175586325438234	9.44905058536155	3.41917824890702e-21	3.60559038689014e-20
TRINITY_DN5299_c0_g1_i5	archeocytes	mix_of_differentiated_cells	764.059460777484	78.1539145089876	421.106687643236	3.29281053736111	0.348542198290005	9.44737983956055	3.47418140847344e-21	3.66098661080672e-20
TRINITY_DN2520_c0_g1_i5	archeocytes	mix_of_differentiated_cells	1484.54180256781	188.722187392767	836.631994980289	2.97747733576902	0.315174628645307	9.44707176642643	3.48441873175434e-21	3.6691647426917e-20
TRINITY_DN1805_c0_g1_i2	archeocytes	mix_of_differentiated_cells	63.7896662228232	551.369627111505	307.579646667164	-3.10848132861392	0.329058181679482	-9.44660094074709	3.50012202589969e-21	3.68308294998081e-20
TRINITY_DN6295_c0_g1_i1	archeocytes	mix_of_differentiated_cells	6871.76111474215	2820.98415622696	4846.37263548456	1.28463223221146	0.135990348718334	9.44649561030409	3.50364464820666e-21	3.68417310914336e-20
TRINITY_DN29_c0_g1_i1	archeocytes	mix_of_differentiated_cells	17264.5161895493	6412.31458787385	11838.4153887116	1.42890617586192	0.151308760829178	9.44364469070698	3.60033290993588e-21	3.78315832578794e-20
TRINITY_DN34266_c0_g1_i1	archeocytes	mix_of_differentiated_cells	2890.27195828171	999.521740370674	1944.89684932619	1.53214243972402	0.162361695365968	9.43660040177907	3.85070248925345e-21	4.04337406667463e-20
TRINITY_DN3400_c0_g1_i1	archeocytes	mix_of_differentiated_cells	1529.16162002404	339.887959868723	934.524789946382	2.17074661856036	0.230172535089267	9.4309541219524	4.06375372167049e-21	4.26406339520325e-20
TRINITY_DN6117_c0_g1_i2	archeocytes	mix_of_differentiated_cells	1954.14273573611	626.548560967848	1290.34564835198	1.6412888169153	0.174035922442056	9.43074736459515	4.07177272006388e-21	4.26945397172445e-20
TRINITY_DN8256_c0_g1_i6	archeocytes	mix_of_differentiated_cells	50.0031052096111	435.607999968631	242.805552589121	-3.12351702333467	0.331321613078122	-9.42744722964444	4.20190623141876e-21	4.40278944304811e-20
TRINITY_DN828_c0_g1_i8	archeocytes	mix_of_differentiated_cells	110.084793842958	574.712029177271	342.398411510115	-2.38366042052436	0.252879056542382	-9.42608871258921	4.25666397918904e-21	4.45502012744485e-20
TRINITY_DN7371_c0_g1_i1	archeocytes	mix_of_differentiated_cells	68.1728832011426	685.148094015604	376.660488608373	-3.33345124205676	0.353641999743637	-9.42606150986943	4.25776761640248e-21	4.45502012744485e-20
TRINITY_DN4078_c1_g1_i2	archeocytes	mix_of_differentiated_cells	15.5231262284961	286.961808231554	151.242467230025	-4.21248753625473	0.446974021604319	-9.42445720029744	4.32335881737244e-21	4.52045760325971e-20
TRINITY_DN3704_c0_g1_i1	archeocytes	mix_of_differentiated_cells	2363.65030217273	631.678303891004	1497.66430303187	1.90377112212896	0.202035785996085	9.42294016252077	4.38630091404844e-21	4.5830348619564e-20
TRINITY_DN3605_c0_g2_i3	archeocytes	mix_of_differentiated_cells	2329.56543685192	881.551410738375	1605.55842379515	1.40209676320522	0.148887734123705	9.4171408508391	4.63538143145205e-21	4.83987394562322e-20
TRINITY_DN8232_c0_g1_i3	archeocytes	mix_of_differentiated_cells	2060.31988158175	5759.8575819428	3910.08873176227	-1.48291896870227	0.157510667766459	-9.4147208549772	4.74341110098932e-21	4.94918161072238e-20
TRINITY_DN47180_c0_g1_i1	archeocytes	mix_of_differentiated_cells	1297.50171508532	397.270500582954	847.386107834138	1.70786131984323	0.181427062208671	9.41348715595092	4.79943851120719e-21	5.00411548079139e-20
TRINITY_DN4992_c0_g1_i4	archeocytes	mix_of_differentiated_cells	15035.465488429	4222.39884321269	9628.93216582082	1.83213941209981	0.194653658347669	9.41230402578642	4.85378405479181e-21	5.05721972966212e-20
TRINITY_DN52929_c0_g1_i1	archeocytes	mix_of_differentiated_cells	4010.14330626653	1414.28727714826	2712.21529170739	1.50335431180121	0.159741719790566	9.41115642032791	4.90707919089837e-21	5.10915567760719e-20
TRINITY_DN7213_c0_g1_i1	archeocytes	mix_of_differentiated_cells	1772.01574000528	222.99992183772	997.507830921498	2.99197623013016	0.318054867643281	9.40710718342424	5.09979241750443e-21	5.30607615574056e-20
TRINITY_DN6845_c0_g1_i2	archeocytes	mix_of_differentiated_cells	2151.73805021919	663.377681819651	1407.55786601942	1.6977437735509	0.180521452794761	9.40466491526135	5.21962532500137e-21	5.42694518001546e-20
TRINITY_DN58787_c0_g1_i1	archeocytes	mix_of_differentiated_cells	851.063534068964	2741.14070029331	1796.10211718114	-1.68680287307051	0.179367743861312	-9.4041595035881	5.24476959509419e-21	5.44926411787626e-20
TRINITY_DN24745_c0_g1_i1	archeocytes	mix_of_differentiated_cells	3.10782054204904	546.607345158555	274.857582850302	-7.43796218652821	0.791225816484944	-9.40055548183664	5.42757643364104e-21	5.63524684238442e-20
TRINITY_DN1162_c0_g1_i10	archeocytes	mix_of_differentiated_cells	12105.8276123106	5073.11067776298	8589.46914503681	1.25478467136309	0.133531210911368	9.39693920843691	5.6173366788318e-21	5.82818348974594e-20
TRINITY_DN4562_c0_g1_i4	archeocytes	mix_of_differentiated_cells	2204.39418353893	282.547045754542	1243.47061464673	2.96520814903382	0.31559416598505	9.39563676590361	5.68727608034691e-21	5.89661878281454e-20
TRINITY_DN1657_c1_g1_i7	archeocytes	mix_of_differentiated_cells	921.229107877283	25689.5748436027	13305.40197574	-4.80157938837676	0.511075644447296	-9.39504638999073	5.71926147495139e-21	5.92563482607551e-20
TRINITY_DN1424_c0_g2_i1	archeocytes	mix_of_differentiated_cells	48.2345870308289	608.620109595343	328.427348313086	-3.65805820984903	0.389403778892092	-9.39399771686016	5.7765157877431e-21	5.98077274012591e-20
TRINITY_DN6045_c0_g1_i5	archeocytes	mix_of_differentiated_cells	966.680204068374	220.876965235179	593.778584651777	2.13073360233126	0.226889075772373	9.39108061980436	5.93877894961104e-21	6.14447967300539e-20
TRINITY_DN3843_c0_g1_i1	archeocytes	mix_of_differentiated_cells	313.995835456013	1441.83895119262	877.917393324318	-2.19912147794813	0.234182713826217	-9.39062256994793	5.96466417299004e-21	6.16695494675649e-20
TRINITY_DN976_c0_g1_i1	archeocytes	mix_of_differentiated_cells	1665.13090012339	435.715730591404	1050.4233153574	1.93497967365491	0.206095595928728	9.38874828904191	6.0717507025928e-21	6.27329556552405e-20
TRINITY_DN226_c1_g3_i1	archeocytes	mix_of_differentiated_cells	5168.33894821473	2227.43756159312	3697.88825490392	1.21437564696155	0.129362198815325	9.38740728035374	6.14953363012523e-21	6.34923277100596e-20
TRINITY_DN1096_c0_g1_i6	archeocytes	mix_of_differentiated_cells	1129.42485670254	3651.25219496416	2390.33852583335	-1.69329213022799	0.180408779191513	-9.38586324798788	6.24031380066231e-21	6.43847418319031e-20
TRINITY_DN810_c0_g1_i5	archeocytes	mix_of_differentiated_cells	2823.5140326972	0	1411.7570163486	13.7833260746777	1.46986059121758	9.37730160059608	6.76826802270055e-21	6.97833396133134e-20
TRINITY_DN10274_c0_g1_i1	archeocytes	mix_of_differentiated_cells	775.640836853452	2067.53035292175	1421.5855948876	-1.41417917099255	0.150830932777569	-9.37592272984243	6.85733062395613e-21	7.06524412548915e-20
TRINITY_DN4372_c0_g1_i5	archeocytes	mix_of_differentiated_cells	3195.67975195594	1151.20168853782	2173.44072024688	1.47302677165927	0.157127790558714	9.37470555922348	6.93691138040494e-21	7.14137911357194e-20
TRINITY_DN1590_c0_g1_i1	archeocytes	mix_of_differentiated_cells	2367.56962826837	489.040999051695	1428.30531366003	2.27567300436092	0.242747634277892	9.37464544661961	6.94086522917359e-21	7.14137911357194e-20
TRINITY_DN409_c0_g2_i9	archeocytes	mix_of_differentiated_cells	392.644564932909	1391.94157061196	892.293067772433	-1.82675912895361	0.194948843717655	-9.37045377709092	7.22213526065109e-21	7.42561804453897e-20
TRINITY_DN5214_c0_g1_i1	archeocytes	mix_of_differentiated_cells	437.206852809233	1746.64580778153	1091.92633029538	-1.99926271292292	0.213394147461656	-9.36887321749139	7.33109588465484e-21	7.53242140270777e-20
TRINITY_DN6930_c0_g1_i1	archeocytes	mix_of_differentiated_cells	3272.32189230758	1286.58878653822	2279.4553394229	1.34655547135294	0.143838691441264	9.36156647325178	7.85631465889202e-21	8.06646971490951e-20
TRINITY_DN4050_c0_g1_i2	archeocytes	mix_of_differentiated_cells	789.132370252233	3566.06164143524	2177.59700584374	-2.17611493013082	0.232495428556884	-9.35981814196574	7.98740519185843e-21	8.19538748771292e-20
TRINITY_DN295_c0_g1_i4	archeocytes	mix_of_differentiated_cells	960.956610130933	244.082173881933	602.519392006433	1.97629309222405	0.211219488345553	9.35658498041078	8.23555324257507e-21	8.4441492624216e-20
TRINITY_DN2140_c0_g1_i1	archeocytes	mix_of_differentiated_cells	93.8938791685656	608.262469557218	351.078174362892	-2.69745702336247	0.288435907616044	-9.35201530786252	8.59933234429863e-21	8.81104481418593e-20
TRINITY_DN2263_c0_g1_i1	archeocytes	mix_of_differentiated_cells	1534.90384131885	509.501344781943	1022.2025930504	1.59139760034094	0.170170002197009	9.35181042366414	8.61600964043497e-21	8.82203170923873e-20
TRINITY_DN2457_c0_g1_i3	archeocytes	mix_of_differentiated_cells	20205.582985413	43277.0045483831	31741.293766898	-1.09882592650807	0.117609223989373	-9.34302505564836	9.36202916397016e-21	9.5792696197087e-20
TRINITY_DN999_c0_g1_i3	archeocytes	mix_of_differentiated_cells	654.146682762293	2411.15005030436	1532.64836653333	-1.88130453927111	0.201377719777134	-9.34216824658239	9.43811803160076e-21	9.65045940346425e-20
TRINITY_DN6601_c0_g1_i2	archeocytes	mix_of_differentiated_cells	429.628481937172	2284.11524242339	1356.87186218028	-2.41050828006982	0.258077045216629	-9.34026611334788	9.60922953552983e-21	9.81864446885586e-20
TRINITY_DN7847_c0_g1_i1	archeocytes	mix_of_differentiated_cells	76.912164261612	645.831198092891	361.371681177252	-3.07233368541521	0.328973906805018	-9.33914095270836	9.71188669860052e-21	9.91232769970898e-20
TRINITY_DN5475_c0_g1_i2	archeocytes	mix_of_differentiated_cells	866.610087722156	210.737373815452	538.673730768804	2.04046760977168	0.218486192348866	9.33911469569474	9.71429523486598e-21	9.91232769970898e-20
TRINITY_DN1723_c0_g1_i1	archeocytes	mix_of_differentiated_cells	670.086773796028	2087.45438840986	1378.77058110295	-1.63905346948661	0.175522884343536	-9.33811836340741	9.80612581579862e-21	9.99914384630918e-20
TRINITY_DN1125_c0_g1_i2	archeocytes	mix_of_differentiated_cells	4653.43178178695	1535.77373323385	3094.6027575104	1.59906387290758	0.171243310588188	9.33796401982123	9.82042803844539e-21	1.00068405651724e-19
TRINITY_DN18741_c0_g1_i2	archeocytes	mix_of_differentiated_cells	416.18007791631	55.6122387762482	235.896158346279	2.90490479883442	0.311126444812549	9.33673381761103	9.93516442135563e-21	1.01167969805364e-19
TRINITY_DN1968_c0_g1_i2	archeocytes	mix_of_differentiated_cells	1569.08506721406	4042.63415252109	2805.85960986758	-1.36540787604995	0.146258969643422	-9.33554967178289	1.00468570811482e-20	1.02235051177398e-19
TRINITY_DN2389_c0_g1_i5	archeocytes	mix_of_differentiated_cells	262.721059281605	938.627908761664	600.674484021634	-1.83704136209019	0.196806072203929	-9.33427176061245	1.0168787344414e-20	1.03404772336882e-19
TRINITY_DN9854_c0_g1_i3	archeocytes	mix_of_differentiated_cells	473.305185286297	41.7801935709492	257.542689428623	3.50696782293604	0.375876497024571	9.3301066991342	1.05764381552336e-20	1.07476342735213e-19
TRINITY_DN6395_c0_g1_i8	archeocytes	mix_of_differentiated_cells	15.9523420440114	262.598383028702	139.275362536357	-4.04429840944326	0.433518411597432	-9.32901187412271	1.06862486603674e-20	1.08517793113093e-19
TRINITY_DN182_c0_g1_i8	archeocytes	mix_of_differentiated_cells	711.115750786262	1887.82633143415	1299.4710411102	-1.40864850095034	0.15104912216684	-9.32576423313759	1.10186617111801e-20	1.11816775282771e-19
TRINITY_DN58944_c0_g1_i2	archeocytes	mix_of_differentiated_cells	700.151582835326	136.185331646639	418.168457240982	2.36147928893244	0.253225215644079	9.32560875869338	1.10348292825705e-20	1.11904196201619e-19
TRINITY_DN10675_c0_g1_i6	archeocytes	mix_of_differentiated_cells	85.9294218589078	904.994215181618	495.461818520263	-3.40061799104278	0.364889140520029	-9.31959220873583	1.16788296416326e-20	1.18353994507817e-19
TRINITY_DN2339_c0_g1_i6	archeocytes	mix_of_differentiated_cells	1889.0196418132	664.051035665745	1276.53533873947	1.5082015927588	0.161877563481314	9.31692793197304	1.19757512780284e-20	1.21280062156712e-19
TRINITY_DN106_c0_g1_i2	archeocytes	mix_of_differentiated_cells	11387.8773648074	26089.7649821148	18738.8211734611	-1.19595649333978	0.128388299100216	-9.31515178346781	1.21778294919997e-20	1.23242296279691e-19
TRINITY_DN3584_c0_g1_i1	archeocytes	mix_of_differentiated_cells	3926.0058300111	1593.54821234096	2759.77702117603	1.30104145957657	0.139675467439482	9.3147456989201	1.22245025587198e-20	1.23630191064841e-19
TRINITY_DN2784_c0_g1_i3	archeocytes	mix_of_differentiated_cells	1041.7019129604	1.0479932465423	521.374953103469	9.90543781975716	1.06344464770724	9.31448368385983	1.22547109313719e-20	1.23851157680222e-19
TRINITY_DN8264_c0_g1_i1	archeocytes	mix_of_differentiated_cells	1276.78006962539	3862.6089824068	2569.6945260161	-1.59735214868433	0.171498801918703	-9.31407176501173	1.23023513972167e-20	1.24247878869231e-19
TRINITY_DN3361_c0_g1_i3	archeocytes	mix_of_differentiated_cells	3185.32799206271	1002.3473638005	2093.8376779316	1.66802843213825	0.179191687390107	9.3086261781044	1.29496431950593e-20	1.30696126415531e-19
TRINITY_DN346_c0_g1_i23	archeocytes	mix_of_differentiated_cells	2334.08764209865	0	1167.04382104933	13.5085740862532	1.45353897172651	9.29357543830268	1.49190577123868e-20	1.504702240073e-19
TRINITY_DN9173_c0_g1_i1	archeocytes	mix_of_differentiated_cells	1104.16237863852	300.103350413382	702.13286452595	1.88023376743013	0.20234598779225	9.29217222414402	1.51171070173089e-20	1.52363984740441e-19
TRINITY_DN6899_c0_g1_i2	archeocytes	mix_of_differentiated_cells	579.899797621083	2097.6137715088	1338.75678456494	-1.85531454491581	0.199801930157374	-9.28576887848119	1.60543803619889e-20	1.61700679431154e-19
TRINITY_DN6387_c0_g1_i3	archeocytes	mix_of_differentiated_cells	73.613700534429	571.088172101206	322.350936317818	-2.95586222539822	0.318358664009236	-9.28469226555263	1.6217513434543e-20	1.63232798265074e-19
TRINITY_DN1371_c0_g1_i8	archeocytes	mix_of_differentiated_cells	1331.14776445596	398.832669520688	864.990216988323	1.73834233787154	0.187331605706351	9.279493074951	1.70286790969752e-20	1.7128099762443e-19
TRINITY_DN132_c2_g1_i4	archeocytes	mix_of_differentiated_cells	431.520011902619	1938.49996092517	1185.00998641389	-2.16776878083728	0.23362082889647	-9.27900474917814	1.71068966222856e-20	1.71951004311929e-19
TRINITY_DN3361_c4_g1_i1	archeocytes	mix_of_differentiated_cells	504.141092604933	70.8669166285379	287.504004616735	2.83192599384741	0.305248637249389	9.27744025121962	1.7359889889191e-20	1.74375680405596e-19
TRINITY_DN9965_c0_g1_i1	archeocytes	mix_of_differentiated_cells	178.702869341365	775.868106551019	477.285487946192	-2.11873677962292	0.228439727463681	-9.27481748970204	1.77923388641655e-20	1.78598436728642e-19
TRINITY_DN4910_c0_g1_i3	archeocytes	mix_of_differentiated_cells	389.26621879698	1741.06550050312	1065.16585965005	-2.16241280746013	0.23320296337766	-9.27266436129383	1.81553009932206e-20	1.82118442461447e-19
TRINITY_DN1608_c0_g2_i1	archeocytes	mix_of_differentiated_cells	9.25583022767721	262.889769229051	136.072799728364	-4.8438214924472	0.522478038059007	-9.27086143264869	1.84648529238668e-20	1.85098282083904e-19
TRINITY_DN711_c1_g2_i8	archeocytes	mix_of_differentiated_cells	5.61548403667126	278.286476058867	141.950980047769	-5.65918706839009	0.610709281179518	-9.26658107677682	1.9220821435063e-20	1.92546105734884e-19
TRINITY_DN20046_c0_g1_i1	archeocytes	mix_of_differentiated_cells	4.12121692324208	266.114509481994	135.117863202618	-6.02307385965936	0.650174542759745	-9.26377989838496	1.97320305779856e-20	1.97533625029348e-19
TRINITY_DN10673_c0_g1_i1	archeocytes	mix_of_differentiated_cells	351.150693692188	37.0470747841322	194.09888423816	3.24570664426407	0.350396019557865	9.26296665230258	1.98829482073823e-20	1.98910034193502e-19
TRINITY_DN34881_c0_g1_i1	archeocytes	mix_of_differentiated_cells	1123.6283296154	266.092524746104	694.86042718075	2.07932095132015	0.224511415348355	9.26153776231753	2.0150882760557e-20	2.01454439258038e-19
TRINITY_DN4928_c0_g1_i7	archeocytes	mix_of_differentiated_cells	327.504419932398	28.8541126346664	178.179266283532	3.505450125544	0.378556645869376	9.26004116898686	2.04353403464252e-20	2.04160487237111e-19
TRINITY_DN7799_c0_g1_i2	archeocytes	mix_of_differentiated_cells	25138.515864245	10075.8393016074	17607.1775829262	1.31902037836432	0.142450085150748	9.25952678068576	2.05340240729895e-20	2.05008154087205e-19
TRINITY_DN17_c0_g1_i13	archeocytes	mix_of_differentiated_cells	853.36722877232	2244.78822593849	1549.07772735541	-1.39567365458131	0.150739413395562	-9.25885024455321	2.0664533027096e-20	2.06172202915458e-19
TRINITY_DN800_c0_g1_i6	archeocytes	mix_of_differentiated_cells	200.270695422048	822.538104376905	511.404399899476	-2.03893193980061	0.220276443083802	-9.25624143578948	2.11755157775377e-20	2.11128157308209e-19
TRINITY_DN4127_c0_g1_i1	archeocytes	mix_of_differentiated_cells	700.449261325375	103.090291180457	401.769776252916	2.76696715290799	0.298986892245765	9.25447644920021	2.15282853604599e-20	2.14501059785187e-19
TRINITY_DN3188_c0_g1_i1	archeocytes	mix_of_differentiated_cells	1404.41958252656	462.846003446651	933.632792986608	1.60111452109564	0.173087745028704	9.25030550736057	2.23851923578043e-20	2.22889119605665e-19
TRINITY_DN6425_c0_g1_i2	archeocytes	mix_of_differentiated_cells	2202.00953183097	861.223273053573	1531.61640244227	1.35450609938262	0.146456781415805	9.24850379947277	2.27656971823111e-20	2.26525567127684e-19
TRINITY_DN132_c0_g1_i7	archeocytes	mix_of_differentiated_cells	4314.18672264499	17107.4724305655	10710.8295766052	-1.98755798599178	0.214924539524186	-9.24770149742774	2.29371874371475e-20	2.28078771187099e-19
TRINITY_DN362_c0_g2_i2	archeocytes	mix_of_differentiated_cells	909.307998529203	2335.96129551594	1622.63464702257	-1.36121720558528	0.147205228156969	-9.24707106281422	2.30728369785296e-20	2.29273744248085e-19
TRINITY_DN6304_c0_g1_i3	archeocytes	mix_of_differentiated_cells	21746.1748846904	7712.31651111504	14729.2456979027	1.49550789182473	0.161834567168402	9.24096698246511	2.44279502421062e-20	2.42576749857269e-19
TRINITY_DN9065_c0_g1_i1	archeocytes	mix_of_differentiated_cells	1153.77567193906	357.752799905289	755.764235922173	1.68951534192539	0.182860851720809	9.23934962582879	2.48000028133643e-20	2.46106390946286e-19
TRINITY_DN946_c0_g1_i3	archeocytes	mix_of_differentiated_cells	7346.39227678559	2954.75280219898	5150.57253949228	1.31417514099023	0.142321183857383	9.23386881258054	2.61029443246831e-20	2.58862933811583e-19
TRINITY_DN52917_c0_g1_i1	archeocytes	mix_of_differentiated_cells	1272.27118998479	224.180123129709	748.225656557251	2.50624390722742	0.271446191296745	9.23293082601256	2.63326141941195e-20	2.60965894247541e-19
TRINITY_DN54134_c0_g1_i1	archeocytes	mix_of_differentiated_cells	2173.23451942993	673.017754038781	1423.12613673435	1.69124571617266	0.18322598112559	9.23038155278541	2.69669564955526e-20	2.67073815132425e-19
TRINITY_DN358_c0_g1_i17	archeocytes	mix_of_differentiated_cells	418.810753197596	1459.88495411998	939.347853658789	-1.80170931470032	0.195199303173198	-9.23010116025714	2.70376429070802e-20	2.67595001543955e-19
TRINITY_DN10621_c0_g1_i1	archeocytes	mix_of_differentiated_cells	7.81321803096881	307.316916025812	157.565067028391	-5.30745241383729	0.575130732265886	-9.22825388399455	2.75079382870058e-20	2.72067832884031e-19
TRINITY_DN5368_c0_g1_i7	archeocytes	mix_of_differentiated_cells	763.170150778811	158.810260579478	460.990205679144	2.26593589910003	0.245650688572545	9.22421961146207	2.85633185085399e-20	2.82317629768197e-19
TRINITY_DN3446_c0_g1_i16	archeocytes	mix_of_differentiated_cells	8469.06094290018	3903.80904607888	6186.43499448953	1.11723932366751	0.121137708430376	9.22288640047742	2.89208155571792e-20	2.85660535530112e-19
TRINITY_DN6519_c0_g1_i4	archeocytes	mix_of_differentiated_cells	326.395164660711	1262.70538848686	794.550276573784	-1.95226255462693	0.211737331075562	-9.22020951482684	2.9652026051051e-20	2.92687820101513e-19
TRINITY_DN6864_c0_g1_i1	archeocytes	mix_of_differentiated_cells	1625.2042291458	536.523887014417	1080.86405808011	1.59842727292642	0.173370737700782	9.21970624411321	2.97915250997103e-20	2.93868998586756e-19
TRINITY_DN4569_c0_g1_i3	archeocytes	mix_of_differentiated_cells	48.9700068751956	840.753256206299	444.861631540747	-4.0966051578627	0.444336350235765	-9.21960392321952	2.98199661723045e-20	2.93953838196183e-19
TRINITY_DN5326_c0_g1_i1	archeocytes	mix_of_differentiated_cells	2288.72495385511	814.384276140705	1551.55461499791	1.49035210172361	0.161675696602678	9.21815791142796	3.02247809048297e-20	2.97746245934811e-19
TRINITY_DN14617_c0_g1_i6	archeocytes	mix_of_differentiated_cells	5661.69906511092	2300.58162760553	3981.14034635822	1.29925432825625	0.140982075663098	9.21574123621963	3.09134969231689e-20	3.04328485324698e-19
TRINITY_DN7599_c0_g3_i1	archeocytes	mix_of_differentiated_cells	38.394576237474	391.73665546311	215.065615850292	-3.349403348703	0.363501608560964	-9.2142738018758	3.13392403468553e-20	3.08314863863883e-19
TRINITY_DN814_c0_g1_i11	archeocytes	mix_of_differentiated_cells	1749.32905851825	228.526288897214	988.92767370773	2.93471929521876	0.318887865970989	9.20298201464255	3.48151185491587e-20	3.42283209306128e-19
TRINITY_DN5922_c0_g1_i1	archeocytes	mix_of_differentiated_cells	709.34723260748	118.303342432697	413.825287520088	2.58610756066717	0.281018872698172	9.20261168168862	3.49353487639739e-20	3.43237484938353e-19
TRINITY_DN95_c0_g1_i5	archeocytes	mix_of_differentiated_cells	515.450868491165	1611.95669086495	1063.70377967806	-1.64508916570331	0.178781238143679	-9.20168795554052	3.52370322189613e-20	3.45972080421558e-19
TRINITY_DN3929_c0_g1_i1	archeocytes	mix_of_differentiated_cells	545.026281259424	2131.34303190781	1338.18465658362	-1.96790366636153	0.21386640596161	-9.20155579139797	3.52804063188086e-20	3.46168543059251e-19
TRINITY_DN5774_c0_g2_i1	archeocytes	mix_of_differentiated_cells	1286.20791568084	91.8953782688903	689.051646974865	3.81038635025677	0.414304502986564	9.19706718799611	3.67852457294011e-20	3.60695036880745e-19
TRINITY_DN6487_c0_g1_i2	archeocytes	mix_of_differentiated_cells	341.576408425384	1612.16980923877	976.873108832077	-2.23922003511978	0.243496203609211	-9.19611887959256	3.71112014376447e-20	3.63650502976286e-19
TRINITY_DN16617_c0_g1_i3	archeocytes	mix_of_differentiated_cells	502.193107655437	80.2743784247454	291.233743040091	2.6467742279478	0.287870251175244	9.19433049140095	3.77337010395886e-20	3.69505958098179e-19
TRINITY_DN53052_c0_g1_i1	archeocytes	mix_of_differentiated_cells	7022.49732467655	2522.43300400418	4772.46516434036	1.47701990792738	0.16071883755899	9.19008580674469	3.92528119045116e-20	3.8412791359131e-19
TRINITY_DN1594_c0_g1_i2	archeocytes	mix_of_differentiated_cells	8.67164966199953	246.729127107745	127.700388384872	-4.83517720248197	0.526352454103111	-9.18619674856646	4.06976392621482e-20	3.98004107794051e-19
TRINITY_DN2322_c0_g1_i3	archeocytes	mix_of_differentiated_cells	178.512226156232	924.117674151758	551.314950153995	-2.37149155458527	0.2581722011464	-9.18569677159191	4.08871592122724e-20	3.99593767077195e-19
TRINITY_DN6113_c0_g1_i2	archeocytes	mix_of_differentiated_cells	15278.7211696456	5752.87677656834	10515.798973107	1.40921016942393	0.15353198423337	9.17860976304404	4.3669266557573e-20	4.2650221049242e-19
TRINITY_DN308_c0_g1_i7	archeocytes	mix_of_differentiated_cells	0	1809.97128118586	904.985640592929	-13.4025167157022	1.46034189079319	-9.17765682146022	4.40573543993055e-20	4.30009066390059e-19
TRINITY_DN6059_c0_g2_i1	archeocytes	mix_of_differentiated_cells	28.2803143787661	724.208051907775	376.24418314327	-4.67475817298524	0.509693694660769	-9.17170100779169	4.65612918813844e-20	4.54148848265037e-19
TRINITY_DN2518_c1_g1_i1	archeocytes	mix_of_differentiated_cells	25.911639152557	348.467725222447	187.189682187502	-3.75100863193192	0.409424411611016	-9.16166336338454	5.11034405499642e-20	4.98124062623861e-19
TRINITY_DN4288_c0_g1_i1	archeocytes	mix_of_differentiated_cells	264.970448192623	1387.65916599545	826.314807094034	-2.38852856900061	0.260722863540795	-9.16117802851176	5.13338287386489e-20	5.00040766990021e-19
TRINITY_DN7287_c0_g1_i12	archeocytes	mix_of_differentiated_cells	15319.3294563592	5296.89636981302	10308.1129130861	1.53211204906736	0.167266711566368	9.15969492506851	5.20442383989647e-20	5.06627750406741e-19
TRINITY_DN46908_c0_g1_i1	archeocytes	mix_of_differentiated_cells	620.496907920184	120.448283771128	370.472595845656	2.36425195595011	0.25813310431984	9.15904204607822	5.23600412294977e-20	5.09367282243097e-19
TRINITY_DN6578_c0_g1_i2	archeocytes	mix_of_differentiated_cells	13406.9686702192	4944.93963806179	9175.95415414048	1.43901945210188	0.157140942347277	9.15750809818671	5.31094970048218e-20	5.16319099490447e-19
TRINITY_DN317_c0_g1_i5	archeocytes	mix_of_differentiated_cells	48644.477528056	19986.1981158803	34315.3378219681	1.28327441641884	0.140148757249206	9.1565165585948	5.3599575318681e-20	5.20741841260051e-19
TRINITY_DN4009_c0_g1_i1	archeocytes	mix_of_differentiated_cells	104.520964723008	1086.83599957741	595.678482150207	-3.37753496107409	0.368904768456748	-9.15557414777653	5.40695136255324e-20	5.24963246314475e-19
TRINITY_DN762_c0_g1_i6	archeocytes	mix_of_differentiated_cells	925.562819130593	3266.59236113963	2096.07759013511	-1.81912064596815	0.198742618489274	-9.15314822656582	5.52980304225461e-20	5.36539370491449e-19
TRINITY_DN719_c0_g1_i1	archeocytes	mix_of_differentiated_cells	265.919938646819	1328.84167901536	797.38080883109	-2.32201566709666	0.253798533302498	-9.14905077220874	5.74359924922252e-20	5.56918628772781e-19
TRINITY_DN9693_c0_g1_i5	archeocytes	mix_of_differentiated_cells	1386.11081626662	344.520676278064	865.315746272342	2.0094355358743	0.219828965548375	9.14090429740076	6.19322574368798e-20	6.0012316951263e-19
TRINITY_DN515_c0_g1_i4	archeocytes	mix_of_differentiated_cells	18.4759820203828	438.223147526473	228.349564773428	-4.56422454717277	0.499385738649168	-9.13967739551181	6.26389068059667e-20	6.0657388446876e-19
TRINITY_DN2124_c0_g1_i1	archeocytes	mix_of_differentiated_cells	5374.84068829068	12865.418408238	9120.12954826435	-1.25923990634725	0.137833818129924	-9.13592849296445	6.48478858797398e-20	6.27554720571015e-19
TRINITY_DN40427_c0_g1_i1	archeocytes	mix_of_differentiated_cells	3069.86893768908	1155.61894370162	2112.74394069535	1.40961691584257	0.154306737882975	9.13516114190438	6.53094390184263e-20	6.316087783923e-19
TRINITY_DN1594_c0_g1_i3	archeocytes	mix_of_differentiated_cells	13.1704274840362	254.106706433591	133.638566958813	-4.27059717309592	0.467501208536283	-9.13494360039602	6.54408775428369e-20	6.32467085241142e-19
TRINITY_DN4417_c1_g1_i1	archeocytes	mix_of_differentiated_cells	583.358026165757	2119.21767730456	1351.28785173516	-1.86072690484474	0.203739109678691	-9.1328901347376	6.66945347717043e-20	6.44163120715496e-19
TRINITY_DN3649_c0_g1_i1	archeocytes	mix_of_differentiated_cells	2230.48048939487	773.747642635261	1502.11406601506	1.5278726187318	0.167298695893871	9.13260327923322	6.68715415481334e-20	6.45451960636576e-19
TRINITY_DN1503_c0_g1_i1	archeocytes	mix_of_differentiated_cells	11853.8901796134	4304.59846543202	8079.24432252271	1.46154884662256	0.160046649894976	9.13201774346191	6.72342941763581e-20	6.48530795909454e-19
TRINITY_DN1321_c0_g1_i2	archeocytes	mix_of_differentiated_cells	647.230225672944	121.829289818069	384.529757745506	2.4089513712719	0.263856933320516	9.12976339471691	6.86491640970433e-20	6.61747570111772e-19
TRINITY_DN4588_c0_g1_i1	archeocytes	mix_of_differentiated_cells	20.5901081344613	598.262414428233	309.426261281347	-4.8734711700994	0.534139081495397	-9.12397414631305	7.24188472161112e-20	6.97631755756764e-19
TRINITY_DN293_c0_g1_i4	archeocytes	mix_of_differentiated_cells	935.886351531801	125.739697535969	530.813024533885	2.8978988028081	0.317630888059664	9.12347920729851	7.27504644773127e-20	7.00370943272167e-19
TRINITY_DN1622_c0_g1_i1	archeocytes	mix_of_differentiated_cells	1459.49446970947	460.70106210822	960.097765908845	1.66397814677187	0.182386074778144	9.12338372760061	7.2814609924636e-20	7.00533286132083e-19
TRINITY_DN29391_c0_g1_i1	archeocytes	mix_of_differentiated_cells	4728.6931379052	1747.62036876005	3238.15675333263	1.43602766815931	0.157539623585363	9.11534276569601	7.84221793306106e-20	7.53992867593982e-19
TRINITY_DN595_c0_g1_i3	archeocytes	mix_of_differentiated_cells	3564.96347060884	1178.86343607669	2371.91345334276	1.5969097246762	0.175191672730349	9.11521478040865	7.85147990560687e-20	7.54393815054938e-19
TRINITY_DN511_c0_g1_i2	archeocytes	mix_of_differentiated_cells	1411.48140423142	3981.66205308555	2696.57172865848	-1.49606673642355	0.164217552098557	-9.11027303296835	8.21749048323468e-20	7.89049507450454e-19
TRINITY_DN850_c0_g1_i4	archeocytes	mix_of_differentiated_cells	1780.38598570575	357.941291041378	1069.16363837357	2.3134530567294	0.253956524500935	9.10964213766788	8.26541527324549e-20	7.93137258344594e-19
TRINITY_DN354_c0_g1_i7	archeocytes	mix_of_differentiated_cells	3465.39765241955	1513.28849040681	2489.34307141318	1.19536916785437	0.131245169180297	9.10790984018806	8.39843125686748e-20	8.05379660205492e-19
TRINITY_DN46554_c0_g1_i1	archeocytes	mix_of_differentiated_cells	986.098225600007	160.083536003646	573.090880801827	2.62486892031571	0.288245741721859	9.10635801464348	8.51938480252984e-20	8.16450227906094e-19
TRINITY_DN5820_c0_g1_i1	archeocytes	mix_of_differentiated_cells	45.7109470544575	414.655463283082	230.18320516877	-3.18428376323317	0.349808182147543	-9.10294248603396	8.79169844382681e-20	8.42002612435281e-19
TRINITY_DN1149_c0_g1_i1	archeocytes	mix_of_differentiated_cells	4800.24486892618	2099.86629365495	3450.05558129057	1.19268976674229	0.131042440093445	9.10155340431537	8.90489221676394e-20	8.52292526379681e-19
TRINITY_DN7281_c0_g1_i1	archeocytes	mix_of_differentiated_cells	615.306914227554	85.4482406347338	350.377577431144	2.85084267452389	0.313302789732611	9.09932106559583	9.08982609590845e-20	8.69431009922399e-19
TRINITY_DN5364_c0_g1_i1	archeocytes	mix_of_differentiated_cells	1442.01483299268	4627.52271397468	3034.76877348368	-1.68210296477249	0.18490458751392	-9.09714024615996	9.27415595648517e-20	8.86489642911512e-19
TRINITY_DN2847_c0_g1_i2	archeocytes	mix_of_differentiated_cells	1670.69365464748	561.127250885488	1115.91045276649	1.57364608713157	0.173097699464913	9.09108608604326	9.80545965789736e-20	9.36671117288248e-19
TRINITY_DN620_c0_g1_i6	archeocytes	mix_of_differentiated_cells	97.2120448489711	1121.99242855181	609.602236700392	-3.53248087504933	0.388608794917417	-9.09006929655314	9.89759538162849e-20	9.44863229215256e-19
TRINITY_DN6575_c0_g1_i5	archeocytes	mix_of_differentiated_cells	1129.46160973337	348.768932354876	739.115271044124	1.69487477855781	0.186499924732178	9.08780408888486	1.01059432847047e-19	9.64131717361141e-19
TRINITY_DN19544_c0_g2_i2	archeocytes	mix_of_differentiated_cells	32077.7169507635	63643.6279996113	47860.6724751874	-0.988436507693653	0.108782377905648	-9.08636607071573	1.02404515711473e-19	9.76335459962148e-19
TRINITY_DN4588_c0_g1_i2	archeocytes	mix_of_differentiated_cells	29.551985343563	413.394351662723	221.473168503143	-3.80775813037876	0.419119155866799	-9.08514458735193	1.03560944277812e-19	9.86726013131871e-19
TRINITY_DN6898_c0_g1_i1	archeocytes	mix_of_differentiated_cells	106.392792735232	629.868868039754	368.130830387493	-2.56474215106346	0.282392819091174	-9.08217906998335	1.06422500441711e-19	1.0133391815838e-18
TRINITY_DN7891_c0_g1_i4	archeocytes	mix_of_differentiated_cells	734.019153758738	178.722132263782	456.37064301126	2.03770810686753	0.22446759807522	9.07796102573646	1.10627760914047e-19	1.05270449948781e-18
TRINITY_DN797_c0_g1_i5	archeocytes	mix_of_differentiated_cells	815.315609594525	159.258332247946	487.286970921236	2.35507839320294	0.259522272376254	9.07466774099665	1.1402485767081e-19	1.0843339481712e-18
TRINITY_DN1985_c0_g1_i4	archeocytes	mix_of_differentiated_cells	27145.2562003532	10578.3472277659	18861.8017140595	1.35958384965774	0.149921702308244	9.06862601428037	1.20527218250607e-19	1.14543378165555e-18
TRINITY_DN1535_c0_g1_i1	archeocytes	mix_of_differentiated_cells	39.1853764700348	343.230251676519	191.207814073277	-3.13290821242325	0.345472964113116	-9.06846132074596	1.2070950566983e-19	1.14643079231039e-18
TRINITY_DN10746_c0_g1_i1	archeocytes	mix_of_differentiated_cells	324.761909278868	31.9980923742933	178.380000826581	3.34133833428815	0.368557139668305	9.0659981171313	1.23468582797812e-19	1.17188374294195e-18
TRINITY_DN3474_c0_g1_i1	archeocytes	mix_of_differentiated_cells	1431.69502606294	460.975299131192	946.335162597066	1.63525747658098	0.180374288705961	9.06591226672399	1.23565860997048e-19	1.17205620776713e-18
TRINITY_DN2888_c1_g1_i1	archeocytes	mix_of_differentiated_cells	1232.04418964154	334.711604971951	783.377897306746	1.87967498470322	0.207369235132129	9.06438693042172	1.25306921619066e-19	1.18781020518752e-18
TRINITY_DN35313_c0_g1_i1	archeocytes	mix_of_differentiated_cells	773.716279328652	106.442403920333	440.079341624492	2.86389982719269	0.315954338877696	9.06428390053312	1.25425392976472e-19	1.18817303218632e-18
TRINITY_DN40594_c0_g1_i1	archeocytes	mix_of_differentiated_cells	608.574723976248	2088.05445980299	1348.31459188962	-1.7778514586554	0.196151138945454	-9.0636815478792	1.26120241043755e-19	1.19399200722318e-18
TRINITY_DN1238_c0_g1_i5	archeocytes	mix_of_differentiated_cells	24744.5131559074	11082.5252033	17913.5191796037	1.15877823948252	0.127881013351707	9.06137830090199	1.28812427830815e-19	1.21870046662921e-18
TRINITY_DN8684_c0_g1_i3	archeocytes	mix_of_differentiated_cells	20.1928452824442	307.789465116954	163.991155199699	-3.92337035096843	0.433117828005022	-9.05843652070342	1.3233370346401e-19	1.25121643300751e-18
TRINITY_DN4501_c0_g1_i1	archeocytes	mix_of_differentiated_cells	739.559555453993	168.68294322153	454.121249337761	2.13271871571432	0.235445170655665	9.05823937596661	1.32573055500208e-19	1.2526800958489e-18
TRINITY_DN5337_c0_g1_i2	archeocytes	mix_of_differentiated_cells	112.882684884683	638.247828638526	375.565256761605	-2.49826809106002	0.275822550043445	-9.05751937492609	1.33450843704122e-19	1.2601706184323e-18
TRINITY_DN1864_c0_g1_i2	archeocytes	mix_of_differentiated_cells	15.7457223771283	265.583184613426	140.664453495277	-4.07093774421825	0.449457469144215	-9.05744819853473	1.33537929626638e-19	1.26018978684603e-18
TRINITY_DN6188_c0_g1_i9	archeocytes	mix_of_differentiated_cells	51.4616938880686	388.470288610117	219.965991249093	-2.91396053236779	0.321853987788837	-9.0536722952757	1.38239245190909e-19	1.30372543395831e-18
TRINITY_DN5812_c0_g1_i3	archeocytes	mix_of_differentiated_cells	2544.7367486262	894.776206120304	1719.75647737325	1.5080817785279	0.166590370181842	9.05263477643845	1.39559443038465e-19	1.31533887281037e-18
TRINITY_DN5004_c0_g1_i6	archeocytes	mix_of_differentiated_cells	3895.26255779539	678.784059766494	2287.02330878094	2.52002626861647	0.27843785709398	9.05058778614971	1.42200796920471e-19	1.33938144130559e-18
TRINITY_DN2431_c0_g2_i1	archeocytes	mix_of_differentiated_cells	8039.81009308984	3394.1754932515	5716.99279317067	1.24412809178373	0.137495815807812	9.04847965353897	1.44972681838366e-19	1.36462214365771e-18
TRINITY_DN10586_c0_g1_i1	archeocytes	mix_of_differentiated_cells	424.899657023557	52.4927364592945	238.696196741426	3.01465964977442	0.333199121837678	9.04762183389863	1.46115812004257e-19	1.37369506350458e-18
TRINITY_DN12484_c0_g1_i2	archeocytes	mix_of_differentiated_cells	610.044489069126	60.0294939400431	335.036991504585	3.34949283464178	0.370207177759662	9.04761721507265	1.46121991096329e-19	1.37369506350458e-18
TRINITY_DN1025_c0_g1_i2	archeocytes	mix_of_differentiated_cells	1185.22663819101	3812.67306717308	2498.94985268205	-1.68578316094452	0.186485644533225	-9.03974761791478	1.57033955400521e-19	1.47534247508822e-18
TRINITY_DN8242_c0_g4_i1	archeocytes	mix_of_differentiated_cells	1609.65767549261	588.901564605642	1099.27962004913	1.45069702176616	0.160489401225107	9.03920764045577	1.57811538713791e-19	1.48170833813912e-18
TRINITY_DN34304_c0_g1_i1	archeocytes	mix_of_differentiated_cells	1537.3992538032	479.78289447831	1008.59107414075	1.68063786739748	0.185996558591507	9.03585464228166	1.6272583452885e-19	1.52688154805538e-18
TRINITY_DN3933_c0_g1_i4	archeocytes	mix_of_differentiated_cells	54.3666202347079	661.578066900482	357.972343567595	-3.6093063316276	0.39945864299715	-9.03549439948742	1.63262734587239e-19	1.53094979471173e-18
TRINITY_DN7459_c0_g1_i1	archeocytes	mix_of_differentiated_cells	3002.31268970102	1256.42959281141	2129.37114125622	1.25662958992303	0.13913523771584	9.03171339304772	1.69004569818001e-19	1.58378982063472e-18
TRINITY_DN831_c0_g1_i6	archeocytes	mix_of_differentiated_cells	1739.538051766	619.237085664726	1179.38756871536	1.49050737256894	0.165144530767713	9.02547220692062	1.78922034085203e-19	1.67566931542754e-18
TRINITY_DN1020_c0_g1_i1	archeocytes	mix_of_differentiated_cells	4386.97774121141	1591.59909038391	2989.28841579766	1.4628448705078	0.162129226066607	9.0227092671547	1.83494050497437e-19	1.71740230711941e-18
TRINITY_DN8369_c0_g1_i5	archeocytes	mix_of_differentiated_cells	489.102562580146	68.7121543580269	278.907358469087	2.82941371941143	0.313623353135596	9.02169335007435	1.85204022989992e-19	1.73231237665386e-18
TRINITY_DN403_c3_g1_i1	archeocytes	mix_of_differentiated_cells	10.6984424243856	286.462289030956	148.580365727671	-4.76044598592798	0.528084504640362	-9.01455343623452	1.97674161641794e-19	1.84778572800305e-18
TRINITY_DN46611_c0_g1_i1	archeocytes	mix_of_differentiated_cells	1311.19721727537	3026.51820503618	2168.85771115578	-1.20670602948952	0.133890876755415	-9.01260831754702	2.01212849002551e-19	1.87967816571362e-18
TRINITY_DN451_c0_g1_i3	archeocytes	mix_of_differentiated_cells	6101.21118890327	2739.84544013325	4420.52831451826	1.15510248613454	0.128175987696692	9.01184774848713	2.02613485581264e-19	1.89156988177191e-18
TRINITY_DN1478_c0_g1_i1	archeocytes	mix_of_differentiated_cells	5393.99198092795	2021.68306616478	3707.83752354636	1.41591034753584	0.157252649437215	9.00404764309653	2.17545684473557e-19	2.02969575639812e-18
TRINITY_DN588_c0_g1_i9	archeocytes	mix_of_differentiated_cells	10.0626069419871	604.342540537344	307.202573739666	-5.91228627182241	0.65677832108885	-9.00195101144728	2.21741503757609e-19	2.06754066688026e-18
TRINITY_DN1233_c0_g1_i1	archeocytes	mix_of_differentiated_cells	32466.0831136032	15278.5492363523	23872.3161749778	1.08745346520098	0.12083793162661	8.99927241854171	2.27218463962825e-19	2.11727595098944e-18
TRINITY_DN3979_c0_g1_i1	archeocytes	mix_of_differentiated_cells	1631.38899186226	586.697847489784	1109.04341967602	1.47573790182024	0.164057986006489	8.99522137106977	2.35756616293648e-19	2.19545570522104e-18
TRINITY_DN2231_c0_g1_i3	archeocytes	mix_of_differentiated_cells	94.5100126977416	548.761957614013	321.635985155877	-2.53632883241843	0.282013643869678	-8.99363873894872	2.39177681659329e-19	2.22591490669888e-18
TRINITY_DN3687_c0_g1_i1	archeocytes	mix_of_differentiated_cells	2628.16595793343	579.589669628397	1603.87781378091	2.18174070545314	0.242598175173145	8.99322801540449	2.40073501457166e-19	2.23284933935302e-18
TRINITY_DN515_c0_g1_i10	archeocytes	mix_of_differentiated_cells	50.8972152756134	716.56107111747	383.729143196542	-3.81803639981972	0.424644402033973	-8.99113795338403	2.44683701202537e-19	2.27429969699924e-18
TRINITY_DN2283_c0_g1_i1	archeocytes	mix_of_differentiated_cells	3575.49254808107	7553.72699678478	5564.60977243292	-1.07913248323683	0.120023744401295	-8.99099164602622	2.45009678218458e-19	2.27590181347002e-18
TRINITY_DN7362_c0_g1_i4	archeocytes	mix_of_differentiated_cells	1778.86721657177	415.172131661056	1097.01967411641	2.100177730035	0.233622896941604	8.98960571728533	2.4811892966002e-19	2.30333963774615e-18
TRINITY_DN6197_c0_g1_i1	archeocytes	mix_of_differentiated_cells	675.344398887127	152.147661699776	413.746030293452	2.15108184344583	0.239301035238408	8.98902021590832	2.49444152877688e-19	2.31419196558286e-18
TRINITY_DN1573_c0_g1_i6	archeocytes	mix_of_differentiated_cells	303.913526560803	26.2341295183106	165.073828039557	3.53722361587347	0.393533587048847	8.98836524322997	2.50934906080697e-19	2.32586042619003e-18
TRINITY_DN9187_c0_g1_i12	archeocytes	mix_of_differentiated_cells	65.8878158551526	591.932978163983	328.910397009568	-3.16962466452625	0.3526377801462	-8.98832979045002	2.5101584918182e-19	2.32586042619003e-18
TRINITY_DN524_c0_g1_i21	archeocytes	mix_of_differentiated_cells	5.78642526858273	268.996565817512	137.391495543047	-5.52177607204242	0.614410774634482	-8.98710813677929	2.53820852176428e-19	2.35038109115372e-18
TRINITY_DN3179_c0_g1_i5	archeocytes	mix_of_differentiated_cells	728.515505094311	74.1847310136608	401.350118053986	3.29238092711634	0.366348971152394	8.98700743381307	2.54053450211441e-19	2.35106553299982e-18
TRINITY_DN4199_c0_g1_i1	archeocytes	mix_of_differentiated_cells	1304.29781126362	163.053681097777	733.675746180701	3.00196798472054	0.334174864781534	8.98322495524333	2.62944195123177e-19	2.43182346750624e-18
TRINITY_DN2470_c0_g1_i1	archeocytes	mix_of_differentiated_cells	3900.64161839339	1680.40193644531	2790.52177741935	1.21509341673359	0.13534245156392	8.97791788675942	2.75938898956516e-19	2.55041218149703e-18
TRINITY_DN2822_c0_g1_i1	archeocytes	mix_of_differentiated_cells	1319.02641178809	405.203882200041	862.115146994064	1.70219997030753	0.18961049612066	8.97735096491873	2.77364006975047e-19	2.56198574023834e-18
TRINITY_DN6466_c0_g1_i1	archeocytes	mix_of_differentiated_cells	479.301955693236	84.9903480341857	282.146151863711	2.49622054959647	0.278077704780847	8.97670149990537	2.79005547950667e-19	2.57554280276454e-18
TRINITY_DN338_c0_g1_i3	archeocytes	mix_of_differentiated_cells	8.1907789297634	233.088065725318	120.639422327541	-4.83296657514276	0.538533737899419	-8.97430603696997	2.85143566015886e-19	2.63056480329475e-18
TRINITY_DN7541_c0_g1_i1	archeocytes	mix_of_differentiated_cells	1394.78619140009	276.939768366679	835.862979883386	2.33375775827871	0.260132300723851	8.97142627726254	2.92699333032546e-19	2.69858949484144e-18
TRINITY_DN1813_c0_g1_i1	archeocytes	mix_of_differentiated_cells	3540.81397328797	1310.75140698612	2425.78269013704	1.43372482242223	0.159963633364358	8.96281731208592	3.16486661322634e-19	2.9160860535797e-18
TRINITY_DN6208_c0_g1_i2	archeocytes	mix_of_differentiated_cells	1160.4168033672	359.258685752379	759.837744559788	1.69209584243661	0.188793086532735	8.96270024243297	3.168229557334e-19	2.91737036180613e-18
TRINITY_DN1179_c0_g1_i1	archeocytes	mix_of_differentiated_cells	1744.27167674694	630.547057444362	1187.40936709565	1.46771008462668	0.163776471873943	8.96166627497243	3.19808502135679e-19	2.94303277493306e-18
TRINITY_DN3636_c0_g1_i2	archeocytes	mix_of_differentiated_cells	1009.29823246668	2474.2303000368	1741.76426625174	-1.29386465649011	0.14462636699461	-8.94625705794249	3.6774008168998e-19	3.38202175687073e-18
TRINITY_DN2445_c0_g1_i1	archeocytes	mix_of_differentiated_cells	4955.02936263412	2141.14946071209	3548.0894116731	1.21057254888308	0.135319250809296	8.94604826470054	3.68436020148203e-19	3.38632014548125e-18
TRINITY_DN841_c0_g1_i1	archeocytes	mix_of_differentiated_cells	1221.90170029081	3390.79421734549	2306.34795881815	-1.47219618284616	0.164593639982002	-8.94442934129861	3.73876469672313e-19	3.43419328869497e-18
TRINITY_DN875_c0_g1_i5	archeocytes	mix_of_differentiated_cells	2288.4342246241	744.134430267618	1516.28432744586	1.62092563607828	0.181335350902984	8.93882868401922	3.93317052321215e-19	3.61052382106018e-18
TRINITY_DN1174_c0_g1_i5	archeocytes	mix_of_differentiated_cells	17.3432993239991	258.614543042782	137.978921183391	-3.90215402067697	0.436591964101601	-8.93775960514217	3.97139880027124e-19	3.64335880029837e-18
TRINITY_DN899_c0_g1_i3	archeocytes	mix_of_differentiated_cells	6373.62474517101	3018.61912177385	4696.12193347243	1.07824347281083	0.12064889411059	8.93703569153721	3.99749280412142e-19	3.66502805605587e-18
TRINITY_DN60647_c0_g1_i1	archeocytes	mix_of_differentiated_cells	2228.10916329304	816.913677811665	1522.51142055235	1.44759564410391	0.161991435436646	8.93624801954454	4.02607746088648e-19	3.68895260732802e-18
TRINITY_DN2690_c0_g1_i1	archeocytes	mix_of_differentiated_cells	14394.9956092713	6831.80621482307	10613.4009120472	1.07529108769067	0.120429198120761	8.92882377753959	4.30562103010836e-19	3.94265025847253e-18
TRINITY_DN527_c0_g1_i7	archeocytes	mix_of_differentiated_cells	1059.38867102798	194.677134071622	627.032902549801	2.44567967148961	0.274076856357011	8.92333524252	4.52452602606559e-19	4.14054216196342e-18
TRINITY_DN3021_c0_g1_i1	archeocytes	mix_of_differentiated_cells	1108.97588602821	304.594037845197	706.784961936702	1.86452448304652	0.208962517230497	8.92277001520729	4.54768459931509e-19	4.15916635947237e-18
TRINITY_DN4335_c0_g1_i2	archeocytes	mix_of_differentiated_cells	454.348332533678	1397.20850695413	925.778419743902	-1.62000301064835	0.181626006516599	-8.919444091286	4.68634580846172e-19	4.28333741506285e-18
TRINITY_DN2869_c0_g1_i1	archeocytes	mix_of_differentiated_cells	2241.26253969947	797.760905860338	1519.5117227799	1.49073621559585	0.167186782655456	8.91659132329862	4.80860237933562e-19	4.39237070605651e-18
TRINITY_DN6789_c0_g1_i1	archeocytes	mix_of_differentiated_cells	947.682872813455	229.003823361922	588.343348087688	2.05021606394365	0.230087836635976	8.91057995033141	5.07663059383478e-19	4.63434127407616e-18
TRINITY_DN550_c0_g1_i1	archeocytes	mix_of_differentiated_cells	34209.6915139718	14852.4904275273	24531.0909707496	1.20372801346953	0.135131300637884	8.90784006212741	5.20363929273231e-19	4.74735959120209e-18
TRINITY_DN13722_c0_g1_i1	archeocytes	mix_of_differentiated_cells	7.28069238201191	384.616313797913	195.948503089963	-5.72493437739492	0.643151516271982	-8.90137740882493	5.51578598757131e-19	5.02903908872963e-18
TRINITY_DN6467_c0_g1_i1	archeocytes	mix_of_differentiated_cells	504.796630040554	89.0990678202553	296.947848930405	2.50196331008187	0.281146865235481	8.89913287130659	5.62846808402357e-19	5.12862134888642e-18
TRINITY_DN8_c0_g1_i1	archeocytes	mix_of_differentiated_cells	322.528496849599	1030.98601518962	676.757256019607	-1.67664326084652	0.188438046749247	-8.89758352822249	5.70757299294541e-19	5.19750469966067e-18
TRINITY_DN354_c0_g1_i6	archeocytes	mix_of_differentiated_cells	1199.68206224598	202.071862574844	700.876962410411	2.57148006777905	0.289038546537174	8.89666827690169	5.75481799611686e-19	5.23730856452502e-18
TRINITY_DN5082_c0_g1_i1	archeocytes	mix_of_differentiated_cells	500.002824604086	1692.23590484821	1096.11936472615	-1.75981615392872	0.1978478883341	-8.89479371625621	5.85279141265646e-19	5.32320181521903e-18
TRINITY_DN8578_c0_g1_i6	archeocytes	mix_of_differentiated_cells	57.9196330740214	449.939564374528	253.929598724275	-2.95930262309866	0.332821160315584	-8.8915699359158	6.02514919093335e-19	5.47660186582015e-18
TRINITY_DN814_c1_g1_i1	archeocytes	mix_of_differentiated_cells	293.970205934007	26.150876318211	160.060541126109	3.49191386105906	0.392889256167665	8.88778149629241	6.23411259388117e-19	5.66306635137605e-18
TRINITY_DN3580_c0_g1_i2	archeocytes	mix_of_differentiated_cells	3312.43763019054	1226.60341188501	2269.52052103777	1.43345247508766	0.161294773635413	8.88716009067846	6.26906498454634e-19	5.69132762322541e-18
TRINITY_DN3683_c0_g1_i1	archeocytes	mix_of_differentiated_cells	2406.5686599367	5087.12154298734	3746.84510146202	-1.07980140289976	0.121509605062677	-8.88655182726322	6.30346561724079e-19	5.71905367942679e-18
TRINITY_DN4309_c0_g1_i1	archeocytes	mix_of_differentiated_cells	234.615411606223	996.720594363525	615.668002984874	-2.08797780792496	0.234983502774377	-8.88563572877608	6.35562819951574e-19	5.76285112631733e-18
TRINITY_DN6934_c0_g1_i2	archeocytes	mix_of_differentiated_cells	414.650132367909	54.6891253298554	234.669628848882	2.92519978333741	0.329270179085999	8.88388918625213	6.45626031942914e-19	5.85051699649309e-18
TRINITY_DN8184_c0_g1_i2	archeocytes	mix_of_differentiated_cells	2179.31167392952	603.842871521693	1391.57727272561	1.85219172971034	0.208499124924083	8.88345085565585	6.481762084039e-19	5.87003588246466e-18
TRINITY_DN58717_c0_g1_i1	archeocytes	mix_of_differentiated_cells	135.909099643823	673.448676529873	404.678888086848	-2.30793032990954	0.259979031145872	-8.87737107003289	6.84591188786159e-19	6.19603118696135e-18
TRINITY_DN10599_c0_g1_i1	archeocytes	mix_of_differentiated_cells	838.257341877591	109.437026437137	473.847184157364	2.93991342789725	0.331325950792807	8.8731758585844	7.10889416825475e-19	6.43012063472908e-18
TRINITY_DN9633_c0_g1_i1	archeocytes	mix_of_differentiated_cells	296.477869428629	981.363021446976	638.920445437802	-1.72643897513516	0.194634673911674	-8.87015114233255	7.30466909950071e-19	6.60317128604042e-18
TRINITY_DN794_c0_g1_i8	archeocytes	mix_of_differentiated_cells	0	1290.63140230156	645.315701150782	-12.9148124311807	1.45810113049448	-8.85728168031866	8.19891745368699e-19	7.40702201181869e-18
TRINITY_DN6045_c0_g1_i4	archeocytes	mix_of_differentiated_cells	11.4535642219748	231.697238746298	121.575401484136	-4.34610345331546	0.490692421456886	-8.85708289606695	8.21354565546257e-19	7.41571556559009e-18
TRINITY_DN3827_c0_g1_i3	archeocytes	mix_of_differentiated_cells	1855.48807869043	603.76694656689	1229.62751262866	1.62018538437998	0.182941061317889	8.85632439600128	8.26959963463107e-19	7.46177759967685e-18
TRINITY_DN1268_c0_g1_i2	archeocytes	mix_of_differentiated_cells	8.1907789297634	223.11498070579	115.652879817777	-4.76990329206987	0.539121114220113	-8.84755422530606	8.94581715932895e-19	8.06702538238696e-18
TRINITY_DN146_c0_g1_i7	archeocytes	mix_of_differentiated_cells	26.1342353011893	311.582321280001	168.858278290595	-3.57168290728659	0.403740007583278	-8.8464923965948	9.03130814443028e-19	8.13916432286369e-18
TRINITY_DN3190_c0_g1_i1	archeocytes	mix_of_differentiated_cells	110.549688093445	539.76826913152	325.158978612483	-2.28873362714402	0.258779642828568	-8.84433412971445	9.20757129238611e-19	8.29297120170167e-18
TRINITY_DN7607_c0_g1_i36	archeocytes	mix_of_differentiated_cells	400.255963364323	50.0808863431879	225.168424853756	2.99934769285468	0.339159551080683	8.84347111351484	9.27899995338538e-19	8.3522274185515e-18
TRINITY_DN6762_c0_g1_i1	archeocytes	mix_of_differentiated_cells	242.834418028012	867.66058975565	555.247503891831	-1.83641768793638	0.207843107030424	-8.835595821167	9.95661482435177e-19	8.95672162948366e-18
TRINITY_DN3846_c0_g1_i1	archeocytes	mix_of_differentiated_cells	774.019832481885	166.486554350969	470.253193416427	2.2163664210843	0.250852536324363	8.83533590514885	9.97979275160717e-19	8.97212435727014e-18
TRINITY_DN9936_c0_g1_i1	archeocytes	mix_of_differentiated_cells	37.2778700228394	571.756690388787	304.517280205813	-3.93534462595918	0.445450406280902	-8.83452921014409	1.00520694101476e-18	9.03162282478759e-18
TRINITY_DN4941_c0_g1_i2	archeocytes	mix_of_differentiated_cells	190.867351387155	1283.29544957577	737.081400481461	-2.75151592640759	0.3116881871511	-8.82778379109281	1.06770198916272e-18	9.58731677056654e-18
TRINITY_DN1689_c0_g2_i1	archeocytes	mix_of_differentiated_cells	22305.2247233137	8838.91029985338	15572.0675115835	1.33547381614235	0.151316076667779	8.82572325130026	1.08754661137846e-18	9.75959454523518e-18
TRINITY_DN10498_c0_g1_i2	archeocytes	mix_of_differentiated_cells	1458.89058719057	301.435401614977	880.162994402773	2.27622750381331	0.258003147804006	8.82247958285558	1.11952614211704e-18	1.00404959573887e-17
TRINITY_DN1739_c0_g1_i11	archeocytes	mix_of_differentiated_cells	1762.68375284033	687.241587821905	1224.96267033112	1.3589407617622	0.154074710032477	8.82001180775059	1.14447652034654e-18	1.02580545223559e-17
TRINITY_DN6016_c0_g1_i1	archeocytes	mix_of_differentiated_cells	591.393840345358	131.153498414177	361.273669379768	2.17313373962445	0.246465548121094	8.81719070349233	1.17367247365787e-18	1.05133805137333e-17
TRINITY_DN1336_c0_g1_i16	archeocytes	mix_of_differentiated_cells	3895.16727181685	1406.82644462231	2650.99685821958	1.46907814695064	0.166617057615228	8.81709332752238	1.17469325451123e-18	1.05161663195398e-17
TRINITY_DN4166_c0_g1_i1	archeocytes	mix_of_differentiated_cells	1514.4761488775	169.966039577778	842.221094227638	3.15752593551087	0.358209944800918	8.81473555198396	1.19967893782586e-18	1.07333593857657e-17
TRINITY_DN8801_c0_g1_i2	archeocytes	mix_of_differentiated_cells	69.889746463204	710.503229374355	390.196487918779	-3.34879032520232	0.380017743977242	-8.81219463637167	1.22719313021242e-18	1.0972898863746e-17
TRINITY_DN2577_c0_g2_i3	archeocytes	mix_of_differentiated_cells	5276.41292577705	2360.06997574493	3818.24145076099	1.1607305528169	0.131748195848969	8.81021971752475	1.24900804991095e-18	1.116122030608e-17
TRINITY_DN59373_c0_g1_i1	archeocytes	mix_of_differentiated_cells	3597.29629591652	1637.36312394078	2617.32970992865	1.13550901997225	0.12891038605451	8.80851461799286	1.26815030382567e-18	1.1325445992454e-17
TRINITY_DN4146_c0_g1_i1	archeocytes	mix_of_differentiated_cells	434.802499148052	1645.49496744109	1040.14873329457	-1.92083466691854	0.21809948896743	-8.80714886592599	1.28369161191746e-18	1.14573342904633e-17
TRINITY_DN4875_c0_g1_i1	archeocytes	mix_of_differentiated_cells	6.9547863999381	325.749871972482	166.35232918621	-5.56538846380792	0.631930131713644	-8.80696802463891	1.28576351116372e-18	1.14689176287789e-17
TRINITY_DN2792_c0_g1_i2	archeocytes	mix_of_differentiated_cells	3.58869127428518	305.088721487282	154.338706380783	-6.3984206579486	0.726556333757812	-8.80650317210148	1.29110449573846e-18	1.15096294878826e-17
TRINITY_DN1661_c0_g1_i9	archeocytes	mix_of_differentiated_cells	7966.60519104967	37332.9146090658	22649.7599000578	-2.22847680179909	0.253077177567329	-8.8055225809772	1.30244308964011e-18	1.16037262874972e-17
TRINITY_DN123_c0_g1_i11	archeocytes	mix_of_differentiated_cells	3046.15395793496	930.305081438482	1988.22951968672	1.71078608545952	0.194358598925482	8.8022145401215	1.34142433015091e-18	1.19438358626898e-17
TRINITY_DN58836_c0_g1_i1	archeocytes	mix_of_differentiated_cells	1860.19935084253	664.151438043222	1262.17539444288	1.4860446786008	0.168856751476646	8.80062340182076	1.36058213331614e-18	1.21071380703976e-17
TRINITY_DN40907_c0_g1_i1	archeocytes	mix_of_differentiated_cells	873.131932835105	165.42141192705	519.276672381078	2.39870555340557	0.272570827741195	8.80030182717546	1.36448668883036e-18	1.21345947069091e-17
TRINITY_DN3470_c0_g1_i1	archeocytes	mix_of_differentiated_cells	1716.7368840311	562.109140109307	1139.42301207021	1.61025765803372	0.182994487431688	8.79948724485392	1.37442692446494e-18	1.22156624552325e-17
TRINITY_DN912_c0_g1_i1	archeocytes	mix_of_differentiated_cells	3176.51147946911	7792.41281859599	5484.46214903255	-1.29446825412476	0.14714290952502	-8.79735393505082	1.40079956274469e-18	1.24425937180008e-17
TRINITY_DN2540_c1_g1_i14	archeocytes	mix_of_differentiated_cells	3448.70243958822	1383.49401330368	2416.09822644595	1.31804000756324	0.149847821083268	8.79585701036536	1.41960274877497e-18	1.26020577147094e-17
TRINITY_DN7413_c0_g1_i2	archeocytes	mix_of_differentiated_cells	429.120458308767	59.2802151391462	244.200336723957	2.85607649895552	0.324894221770867	8.79078884009755	1.48513470008407e-18	1.31759016266142e-17
TRINITY_DN6215_c0_g1_i3	archeocytes	mix_of_differentiated_cells	451.037617796219	1377.27450071888	914.156059257549	-1.61057521506032	0.183215893937983	-8.79058677958086	1.4878083814917e-18	1.31917229085464e-17
TRINITY_DN30618_c0_g1_i1	archeocytes	mix_of_differentiated_cells	12787.4669617787	4540.42830212685	8663.94763195275	1.49372523357508	0.169986710973904	8.78730593125242	1.53189196792754e-18	1.35744685387646e-17
TRINITY_DN46664_c0_g1_i1	archeocytes	mix_of_differentiated_cells	1647.60813402868	510.630098541802	1079.11911628524	1.689551099807	0.192377008775944	8.78250010516991	1.5988042176037e-18	1.41589260538054e-17
TRINITY_DN2666_c0_g1_i2	archeocytes	mix_of_differentiated_cells	1785.68781477063	536.925496524322	1161.30665564747	1.73433589203532	0.197506924213637	8.78113969391447	1.61826405780119e-18	1.43227002869668e-17
TRINITY_DN2581_c0_g1_i1	archeocytes	mix_of_differentiated_cells	2266.78916701029	803.74516552038	1535.26716626533	1.49549322311741	0.170335622308985	8.77968567493543	1.63932152012804e-18	1.45004105326669e-17
TRINITY_DN7679_c0_g1_i2	archeocytes	mix_of_differentiated_cells	1120.18607755247	362.326740537203	741.256409044837	1.62802473540225	0.185550946616471	8.77400393309407	1.72423204736657e-18	1.52423759032118e-17
TRINITY_DN3494_c0_g1_i1	archeocytes	mix_of_differentiated_cells	448.029381616139	73.5701529449933	260.799767280566	2.60742857697294	0.297260292005046	8.77153339043572	1.76249424757828e-18	1.55713266381156e-17
TRINITY_DN46607_c0_g1_i1	archeocytes	mix_of_differentiated_cells	464.053080530093	83.3767315643225	273.714906047208	2.47738323744844	0.282499195729771	8.76952315226487	1.79424521622796e-18	1.5842393995014e-17
TRINITY_DN2047_c0_g1_i1	archeocytes	mix_of_differentiated_cells	709.077781609456	153.51151856934	431.294650089398	2.20816895502195	0.251805246231759	8.76935245816751	1.79696713884426e-18	1.58569774443816e-17
TRINITY_DN53238_c0_g1_i1	archeocytes	mix_of_differentiated_cells	2040.00774998411	650.037827569654	1345.02278877688	1.65050540216797	0.188317322140381	8.76449061301755	1.87623053649651e-18	1.65465664456739e-17
TRINITY_DN53015_c0_g1_i1	archeocytes	mix_of_differentiated_cells	4606.27449706431	1877.71605299561	3241.99527502996	1.29449177684896	0.147701768419791	8.76422666226862	1.88063120572346e-18	1.65755097822718e-17
TRINITY_DN7176_c1_g1_i3	archeocytes	mix_of_differentiated_cells	21.4128613305204	263.979389075643	142.696125203082	-3.6263122657919	0.413880263592632	-8.76174242838782	1.92255170933959e-18	1.69349144622921e-17
TRINITY_DN34354_c0_g1_i1	archeocytes	mix_of_differentiated_cells	616.101439931588	68.7880793128299	342.444759622209	3.1667864465315	0.361522164613386	8.75959140684522	1.9595938191833e-18	1.72509459447533e-17
TRINITY_DN53188_c0_g1_i1	archeocytes	mix_of_differentiated_cells	2583.01146563653	625.41980720799	1604.21563642226	2.04667261472748	0.233829576934467	8.75283889044148	2.08051602992878e-18	1.83045875887321e-17
TRINITY_DN4767_c0_g1_i2	archeocytes	mix_of_differentiated_cells	10802.3919581495	4387.56830248276	7594.98013031614	1.29983002654694	0.148505996762672	8.75271069776531	2.08288152234618e-18	1.83145238190392e-17
TRINITY_DN782_c0_g1_i6	archeocytes	mix_of_differentiated_cells	6.57722550114352	491.426028873398	249.001627187271	-6.24549796444565	0.713629162419508	-8.75174151133446	2.10085170916854e-18	1.84615770599295e-17
TRINITY_DN2790_c0_g1_i1	archeocytes	mix_of_differentiated_cells	926.294513503486	245.164465483228	585.729489493357	1.91838355386701	0.219277119782464	8.74867179836258	2.15878520922985e-18	1.89594319264668e-17
TRINITY_DN1376_c0_g2_i1	archeocytes	mix_of_differentiated_cells	5790.37110343455	2823.90768934748	4307.13939639101	1.03593428731641	0.118422579505269	8.74777674700386	2.17597223359234e-18	1.90990548654645e-17
TRINITY_DN709_c0_g1_i1	archeocytes	mix_of_differentiated_cells	51672.1888907577	118239.636655705	84955.9127732311	-1.19425090264557	0.136689641280049	-8.73695249663283	2.39483129249986e-18	2.10075905445103e-17
TRINITY_DN488_c0_g1_i10	archeocytes	mix_of_differentiated_cells	65.5581844016054	992.905903279641	529.232043840623	-3.91857446080054	0.4486145196839	-8.73483645505193	2.44008910878094e-18	2.13919291335494e-17
TRINITY_DN1657_c1_g1_i16	archeocytes	mix_of_differentiated_cells	603.788369482727	16155.3999874012	8379.59417844197	-4.74192547273748	0.54293547210952	-8.73386565499803	2.46113413718561e-18	2.1563668466317e-17
TRINITY_DN1620_c0_g1_i1	archeocytes	mix_of_differentiated_cells	7624.77387428434	2425.14580959297	5024.95984193865	1.65245495477359	0.18927365114364	8.73050709799826	2.535332912817e-18	2.22006456479295e-17
TRINITY_DN485_c0_g1_i6	archeocytes	mix_of_differentiated_cells	507.470434699758	2211.15717486028	1359.31380478002	-2.12369547613685	0.243320503638917	-8.7279758358892	2.59271029223284e-18	2.268966077361e-17
TRINITY_DN7661_c0_g1_i1	archeocytes	mix_of_differentiated_cells	273.848717521506	966.331133085529	620.089925303517	-1.8196283400068	0.208507067070336	-8.72693844661381	2.61659400758244e-18	2.28851575066951e-17
TRINITY_DN3772_c0_g1_i3	archeocytes	mix_of_differentiated_cells	1.82017309550298	399.662858649954	200.741515872729	-7.78178157161848	0.891822023211108	-8.72571137411395	2.64512534570329e-18	2.31210484495221e-17
TRINITY_DN13777_c1_g1_i2	archeocytes	mix_of_differentiated_cells	11531.6423101762	4957.14356012169	8244.39293514897	1.21813161320763	0.139618727050693	8.72470075425738	2.66885432245806e-18	2.33147085150581e-17
TRINITY_DN2301_c0_g1_i5	archeocytes	mix_of_differentiated_cells	1724.56342766821	674.881130108944	1199.72227888857	1.35347264727707	0.155177180499658	8.72211134987111	2.73061597171379e-18	2.38401922433185e-17
TRINITY_DN34650_c0_g1_i1	archeocytes	mix_of_differentiated_cells	1172.06208537016	155.218209171383	663.640147270772	2.91886145380853	0.334813354520197	8.71787643593665	2.83468065430464e-18	2.4734174660882e-17
TRINITY_DN2035_c0_g1_i1	archeocytes	mix_of_differentiated_cells	1359.98403190838	3266.5823903925	2313.28321115044	-1.26410187617222	0.145007672507375	-8.71748269808229	2.84455265318548e-18	2.48057045965839e-17
TRINITY_DN2636_c0_g1_i2	archeocytes	mix_of_differentiated_cells	2134.89317438894	6155.37697300677	4145.13507369785	-1.52779161827375	0.175293889717887	-8.71560110128503	2.89219970773341e-18	2.52063710998695e-17
TRINITY_DN9532_c0_g1_i1	archeocytes	mix_of_differentiated_cells	754.136916699766	101.119184487522	427.628050593644	2.9016376831102	0.332953277553914	8.71484943601538	2.91145338693599e-18	2.53592553679269e-17
TRINITY_DN3229_c0_g1_i1	archeocytes	mix_of_differentiated_cells	14967.9199151714	4882.40726311509	9925.16358914325	1.61613210547881	0.185531317732992	8.71083181657058	3.01652943589169e-18	2.62590482503944e-17
TRINITY_DN1002_c0_g1_i1	archeocytes	mix_of_differentiated_cells	2765.68116006292	1057.38665110813	1911.53390558552	1.3872118492481	0.159318245465966	8.70717503315995	3.11541819840849e-18	2.71039553890899e-17
TRINITY_DN54654_c0_g1_i1	archeocytes	mix_of_differentiated_cells	1431.48095545311	216.65318658104	824.067071017075	2.72572978415342	0.313240659921617	8.70171128114558	3.26916447930853e-18	2.84248479609361e-17
TRINITY_DN6046_c0_g1_i1	archeocytes	mix_of_differentiated_cells	2171.3051618378	870.082260803837	1520.69371132082	1.31961886045573	0.151729298992433	8.69719209947412	3.40197254165531e-18	2.95452103798842e-17
TRINITY_DN3253_c0_g3_i1	archeocytes	mix_of_differentiated_cells	38.6528508210779	318.1689952049	178.410923012989	-3.04226058537745	0.349798066711254	-8.69719096500534	3.4020065407723e-18	2.95452103798842e-17
TRINITY_DN8337_c0_g1_i18	archeocytes	mix_of_differentiated_cells	13.0511411688455	310.517178856082	161.784160012464	-4.58871401457296	0.527641317726021	-8.69665407240845	3.41813448379744e-18	2.9667885478584e-17
TRINITY_DN5006_c0_g1_i1	archeocytes	mix_of_differentiated_cells	7151.47857713247	39356.0194631564	23253.7490201444	-2.46035451832325	0.282910890273863	-8.69657055598524	3.42065004391598e-18	2.96723366807138e-17
TRINITY_DN4186_c0_g1_i6	archeocytes	mix_of_differentiated_cells	0	1252.9723919506	626.4861959753	-12.8718275104344	1.48070998484676	-8.69301054369976	3.52959604511693e-18	3.05994704531612e-17
TRINITY_DN3489_c0_g1_i3	archeocytes	mix_of_differentiated_cells	1048.70355420973	46.7630719580651	547.733313083895	4.4926662984816	0.517053350229714	8.68898015356756	3.65707532884219e-18	3.1686098287793e-17
TRINITY_DN3071_c0_g1_i2	archeocytes	mix_of_differentiated_cells	1160.22136011473	3106.95923967618	2133.59029989546	-1.42122470372403	0.163610149602958	-8.68665365304651	3.7327195510086e-18	3.23226024942978e-17
TRINITY_DN2555_c0_g1_i14	archeocytes	mix_of_differentiated_cells	2655.47600530892	1009.67115272248	1832.5735790157	1.39548456569447	0.160651719130669	8.68639671735744	3.74116773213602e-18	3.23768347659622e-17
TRINITY_DN2696_c0_g2_i1	archeocytes	mix_of_differentiated_cells	3250.31847406429	1471.90741365898	2361.11294386164	1.14283841174993	0.131584986150543	8.68517332549201	3.78165313407142e-18	3.27080985606551e-17
TRINITY_DN8513_c0_g1_i1	archeocytes	mix_of_differentiated_cells	932.497903577308	246.702156998288	589.600030287798	1.91764559141939	0.220862293788442	8.68253950697554	3.8702871224683e-18	3.34551773666805e-17
TRINITY_DN11445_c0_g1_i4	archeocytes	mix_of_differentiated_cells	80.7271771560028	907.305662920248	494.016420038125	-3.49478488081033	0.402560015488312	-8.68140090011449	3.90923586527404e-18	3.3772150775452e-17
TRINITY_DN3049_c0_g1_i2	archeocytes	mix_of_differentiated_cells	1310.66204075079	288.866810901766	799.76442582628	2.18300030721484	0.251541839950477	8.67847793291415	4.01100347861768e-18	3.46311349296035e-17
TRINITY_DN1776_c0_g1_i19	archeocytes	mix_of_differentiated_cells	43.6324993753507	856.429185432654	450.030842404002	-4.29503504112035	0.494981907113632	-8.67715562810328	4.05789655218409e-18	3.50156058923469e-17
TRINITY_DN11380_c0_g1_i10	archeocytes	mix_of_differentiated_cells	216.27469238278	1340.64149887857	778.458095630674	-2.63223029193094	0.303457400276834	-8.67413445686164	4.16707729485426e-18	3.59367969735511e-17
TRINITY_DN19504_c0_g1_i2	archeocytes	mix_of_differentiated_cells	21.1386102651673	543.0789050864	282.108757675784	-4.68784234705454	0.540550162020246	-8.672353976427	4.23277412912292e-18	3.64821300157563e-17
TRINITY_DN1770_c0_g1_i1	archeocytes	mix_of_differentiated_cells	496.073325461833	1544.79937719936	1020.4363513306	-1.63806296318252	0.188960258284385	-8.66882262997991	4.36611480561041e-18	3.76095098604208e-17
TRINITY_DN3293_c0_g3_i5	archeocytes	mix_of_differentiated_cells	237.846243934936	1120.22960467418	679.037924304558	-2.23729438724259	0.258279257375673	-8.66230765093304	4.62308644979513e-18	3.97999121674402e-17
TRINITY_DN3142_c0_g1_i6	archeocytes	mix_of_differentiated_cells	622.141339716446	2292.58478446756	1457.363062092	-1.88193820055964	0.217469578038461	-8.65379984425594	4.9812537521526e-18	4.28584527246765e-17
TRINITY_DN2453_c0_g1_i4	archeocytes	mix_of_differentiated_cells	1778.69627533986	439.85376335866	1109.27501934926	2.01488720396773	0.232851171393676	8.65311173617077	5.01139166280648e-18	4.30927329519099e-17
TRINITY_DN3919_c0_g1_i11	archeocytes	mix_of_differentiated_cells	28.5742673973416	380.370400592831	204.472333995086	-3.74130437066418	0.432483648655223	-8.65074178479927	5.11657540092082e-18	4.39716827958486e-17
TRINITY_DN25652_c0_g1_i1	archeocytes	mix_of_differentiated_cells	41.7803733163494	550.091516128824	295.935944722587	-3.72606067574692	0.430778813900841	-8.6495912879425	5.16841984306115e-18	4.43914831274168e-17
TRINITY_DN3771_c0_g1_i6	archeocytes	mix_of_differentiated_cells	1144.2493161175	3119.56212874415	2131.90572243082	-1.44697084181351	0.167324761548807	-8.64767909076886	5.25573806589234e-18	4.51153042782508e-17
TRINITY_DN5660_c0_g1_i1	archeocytes	mix_of_differentiated_cells	31.9403625229945	417.091790821861	224.516076672428	-3.71501433369592	0.429628863993109	-8.64703153127884	5.28563691713226e-18	4.53456841715296e-17
TRINITY_DN3518_c0_g1_i1	archeocytes	mix_of_differentiated_cells	1677.77625290141	610.027935936687	1143.90209441905	1.45967591199256	0.168830118773787	8.64582648282302	5.34172353680915e-18	4.58003332878266e-17
TRINITY_DN2518_c0_g1_i9	archeocytes	mix_of_differentiated_cells	35.1514928984851	430.167228980967	232.659360939726	-3.6207096745843	0.418792363738263	-8.64559621446959	5.3525075871901e-18	4.5866253563799e-17
TRINITY_DN11980_c0_g1_i1	archeocytes	mix_of_differentiated_cells	19.2151273362228	278.075850371834	148.645488854029	-3.8605982459612	0.446564306612207	-8.6451115523519	5.3752758108085e-18	4.60347320306004e-17
TRINITY_DN61025_c0_g1_i2	archeocytes	mix_of_differentiated_cells	184.282674943065	921.556466812829	552.919570877947	-2.32195255387471	0.268703244855445	-8.64132681063774	5.55639277742613e-18	4.75583566668663e-17
TRINITY_DN185_c0_g1_i5	archeocytes	mix_of_differentiated_cells	7.12572763184958	214.380872755676	110.753300193763	-4.89521498989414	0.566524589452685	-8.64078114353937	5.58299748345676e-18	4.77584819370066e-17
TRINITY_DN9421_c0_g1_i1	archeocytes	mix_of_differentiated_cells	19358.8058772921	7880.63962124176	13619.7227492669	1.29660381040372	0.150099305426527	8.63830653126111	5.70523719681442e-18	4.87759920992513e-17
TRINITY_DN53277_c0_g1_i1	archeocytes	mix_of_differentiated_cells	310.279332327734	1610.53405821796	960.406695272849	-2.37733728179312	0.275215780545933	-8.63808491314452	5.71631261672601e-18	4.8842495807043e-17
TRINITY_DN5772_c0_g1_i4	archeocytes	mix_of_differentiated_cells	518.296688978137	51.2292819672065	284.762985472672	3.34346282279493	0.387109966193716	8.63698461620543	5.77161526058565e-18	4.92866004039406e-17
TRINITY_DN40435_c0_g1_i1	archeocytes	mix_of_differentiated_cells	8.61999474527875	199.757922149431	104.188958447355	-4.53456731266074	0.525098570732256	-8.63564969589849	5.83941988301022e-18	4.98368922734328e-17
TRINITY_DN717_c0_g1_i9	archeocytes	mix_of_differentiated_cells	2764.4286181394	941.686142614408	1853.0573803769	1.55325742316679	0.179871890471654	8.63535385709182	5.8545525317601e-18	4.99372770930096e-17
TRINITY_DN2452_c0_g1_i2	archeocytes	mix_of_differentiated_cells	1885.73235450044	758.88958891931	1322.31097170987	1.31305627766085	0.15205936468117	8.6351556210563	5.86471428893696e-18	4.99951708313522e-17
TRINITY_DN2392_c0_g1_i11	archeocytes	mix_of_differentiated_cells	2096.05820592153	852.829506149155	1474.44385603534	1.29728525485608	0.150293665390823	8.63166954829812	6.04628532247971e-18	5.15133774225758e-17
TRINITY_DN4719_c0_g1_i4	archeocytes	mix_of_differentiated_cells	954.546600390227	291.601852886191	623.074226638209	1.71099326475871	0.198232204172133	8.63125783171427	6.06809247590689e-18	5.16694586914003e-17
TRINITY_DN52_c0_g1_i4	archeocytes	mix_of_differentiated_cells	756.226540793293	159.750523203247	457.98853199827	2.24448694614843	0.260161520965646	8.62728253516326	6.2826839486522e-18	5.34659651827863e-17
TRINITY_DN2150_c0_g1_i1	archeocytes	mix_of_differentiated_cells	1407.44486978425	355.022593479377	881.233731631813	1.98640465214642	0.230286649540482	8.62579162148619	6.36508228750946e-18	5.41360844843514e-17
TRINITY_DN2231_c0_g1_i12	archeocytes	mix_of_differentiated_cells	31.7497193378605	390.461037167212	211.105378252536	-3.61982584032424	0.419665441489242	-8.62550375241475	6.38111437287742e-18	5.42413026669833e-17
TRINITY_DN5313_c0_g1_i1	archeocytes	mix_of_differentiated_cells	791.092606212005	213.065970731459	502.079288471732	1.89250675227643	0.219463211866556	8.62334391345355	6.50267887737996e-18	5.52429416555398e-17
TRINITY_DN1762_c0_g1_i3	archeocytes	mix_of_differentiated_cells	0	1030.35678063036	515.178390315178	-12.5897257366	1.46195727902053	-8.61155515093765	7.20760501948823e-18	6.11964905264972e-17
TRINITY_DN738_c0_g1_i1	archeocytes	mix_of_differentiated_cells	9885.89905490076	4783.614782117	7334.75691850888	1.04735121504805	0.121644566201619	8.60993012472193	7.31051225231838e-18	6.2034678997909e-17
TRINITY_DN837_c0_g2_i3	archeocytes	mix_of_differentiated_cells	20919.2288949788	8877.247649424	14898.2382722014	1.23666248753549	0.143664999467653	8.60795943422482	7.43725647129906e-18	6.30740651853274e-17
TRINITY_DN4977_c0_g1_i1	archeocytes	mix_of_differentiated_cells	251.290922484326	1098.43720774234	674.864065113332	-2.12946106316555	0.247404687918552	-8.60719770947343	7.48682557080718e-18	6.34581279502741e-17
TRINITY_DN1762_c0_g1_i5	archeocytes	mix_of_differentiated_cells	280.127189936744	1661.05568798432	970.591438960534	-2.56955276867153	0.298540557009189	-8.60704754628174	7.49663582115187e-18	6.35049493002779e-17
TRINITY_DN580_c0_g1_i7	archeocytes	mix_of_differentiated_cells	1281.33050236415	3902.48960812626	2591.91005524521	-1.60678358318551	0.186699938286863	-8.60623521319381	7.54992640192522e-18	6.3919834040528e-17
TRINITY_DN5813_c0_g1_i2	archeocytes	mix_of_differentiated_cells	28.4869340456492	330.938390673064	179.712662359357	-3.53619069857679	0.411228324136014	-8.59909323125124	8.03483961758804e-18	6.79863985003908e-17
TRINITY_DN41567_c0_g1_i1	archeocytes	mix_of_differentiated_cells	730.037999699765	139.953710387013	434.995855043389	2.38375135510507	0.277406204295808	8.59299942896444	8.47279589555486e-18	7.16512237377516e-17
TRINITY_DN9395_c0_g1_i1	archeocytes	mix_of_differentiated_cells	1552.18430931171	373.999187913478	963.091748612593	2.05426202334832	0.239080853117535	8.59233182649898	8.52218490826226e-18	7.20277761556267e-17
TRINITY_DN1354_c0_g1_i2	archeocytes	mix_of_differentiated_cells	29409.7464727274	12008.6238050768	20709.1851389021	1.29222425223966	0.150408906976496	8.59140777109423	8.59101536588873e-18	7.25681206733224e-17
TRINITY_DN12497_c0_g1_i1	archeocytes	mix_of_differentiated_cells	1039.49457883144	289.980908171031	664.737743501236	1.84281929452469	0.214525951496737	8.59019284924472	8.68234721503809e-18	7.32978098792048e-17
TRINITY_DN192_c0_g1_i6	archeocytes	mix_of_differentiated_cells	24.556360307541	379.263631568862	201.909995938202	-3.95833787524304	0.460855519628007	-8.58910809712798	8.76470292244747e-18	7.39509330859805e-17
TRINITY_DN3726_c0_g2_i1	archeocytes	mix_of_differentiated_cells	108.38763253412	1082.81053299144	595.599082762778	-3.32155307446148	0.387082604625596	-8.58099288050992	9.4057704243252e-18	7.93146810511111e-17
TRINITY_DN3518_c0_g1_i10	archeocytes	mix_of_differentiated_cells	1974.17903998863	655.777313002963	1314.97817649579	1.59054298883431	0.185389617892664	8.57946095856992	9.53187651521528e-18	8.03323563421101e-17
TRINITY_DN8776_c0_g1_i2	archeocytes	mix_of_differentiated_cells	2399.68257953108	5436.23081638791	3917.9566979595	-1.17955620173007	0.137529606881148	-8.57674378978944	9.75966851421614e-18	8.2205371635376e-17
TRINITY_DN8954_c0_g1_i1	archeocytes	mix_of_differentiated_cells	949.702214632894	254.904940079834	602.303577356364	1.89851905874569	0.221371193929535	8.57617933501326	9.80765885740591e-18	8.25626554723443e-17
TRINITY_DN1489_c0_g1_i1	archeocytes	mix_of_differentiated_cells	2126.72052113263	738.894464034907	1432.80749258377	1.52542967715904	0.177888888288307	8.57518247394268	9.89298219155362e-18	8.32336309767509e-17
TRINITY_DN685_c0_g1_i4	archeocytes	mix_of_differentiated_cells	3250.561846762	8019.18361186086	5634.87272931143	-1.30264321356742	0.151930433192328	-8.57394523399014	9.99989946157526e-18	8.40854202171959e-17
TRINITY_DN4752_c0_g1_i1	archeocytes	mix_of_differentiated_cells	46.4144139353259	364.408070539694	205.41124223751	-2.97391842025774	0.347038909398688	-8.56940919221603	1.04017306642257e-17	8.74146576977697e-17
TRINITY_DN4670_c1_g1_i5	archeocytes	mix_of_differentiated_cells	36.4391403450312	760.856009868785	398.647575106908	-4.38814039858628	0.512181334326023	-8.56755235791755	1.05707803002666e-17	8.87849665128965e-17
TRINITY_DN3893_c0_g1_i5	archeocytes	mix_of_differentiated_cells	4986.24068165983	2390.30509442653	3688.27288804318	1.06072362561497	0.123824491094927	8.56634754752831	1.06819159088622e-17	8.96675728644203e-17
TRINITY_DN1755_c0_g1_i8	archeocytes	mix_of_differentiated_cells	827.515770075287	2081.34041339116	1454.42809173322	-1.33036270416586	0.155341044688057	-8.56414160750228	1.08883954619103e-17	9.13490754041129e-17
TRINITY_DN2769_c0_g1_i1	archeocytes	mix_of_differentiated_cells	598.964760274472	96.4693189008046	347.717039587639	2.63689376142436	0.308039141791758	8.5602555119666	1.12617650078376e-17	9.44280194431926e-17
TRINITY_DN46841_c0_g1_i1	archeocytes	mix_of_differentiated_cells	1813.52293685213	618.654313264028	1216.08862505808	1.55197641240072	0.181323107190842	8.55917613835763	1.13676927524252e-17	9.52622940157983e-17
TRINITY_DN4693_c0_g1_i1	archeocytes	mix_of_differentiated_cells	56.8029268593869	444.675120719143	250.739023789265	-2.96892363909582	0.346882428522328	-8.55887584661764	1.13973372584053e-17	9.54567262976448e-17
TRINITY_DN3125_c0_g1_i4	archeocytes	mix_of_differentiated_cells	51.4616938880686	423.156960810273	237.309327349171	-3.03739674658117	0.354952428439158	-8.5571938750711	1.15647956884878e-17	9.68045270738051e-17
TRINITY_DN10762_c0_g3_i1	archeocytes	mix_of_differentiated_cells	286.621882153525	27.3237493649028	156.972815759214	3.39381806538011	0.396929484842246	8.55017879744797	1.22897981856015e-17	1.02815160879657e-16
TRINITY_DN2742_c0_g1_i1	archeocytes	mix_of_differentiated_cells	284.114218658902	1022.07557990722	653.094899283063	-1.84669113914663	0.215996025832267	-8.54965331899525	1.23458772610663e-17	1.03189658942334e-16
TRINITY_DN42261_c0_g1_i1	archeocytes	mix_of_differentiated_cells	2268.80958342558	775.258364040865	1522.03397373322	1.54922162167219	0.18120337679121	8.54962887064334	1.23484925286689e-17	1.03189658942334e-16
TRINITY_DN4446_c0_g1_i1	archeocytes	mix_of_differentiated_cells	192.573038234797	962.07789163515	577.325464934973	-2.31998874456894	0.271755484924552	-8.53704478205121	1.37698198062996e-17	1.15002057638182e-16
TRINITY_DN5712_c0_g1_i2	archeocytes	mix_of_differentiated_cells	5.46051928650893	382.870489282604	194.165504284557	-6.1335394123459	0.718468846031829	-8.5369594606948	1.37799874169893e-17	1.15022137222599e-16
TRINITY_DN260_c0_g2_i3	archeocytes	mix_of_differentiated_cells	2697.60678662789	6261.168307447	4479.38754703745	-1.21466734161564	0.142328502021759	-8.53425227105915	1.4106474235941e-17	1.17681037319652e-16
TRINITY_DN35_c0_g1_i8	archeocytes	mix_of_differentiated_cells	0	1029.83776938065	514.918884690325	-12.5888700684993	1.47521367261467	-8.53359096529171	1.41873806880111e-17	1.18289382258622e-16
TRINITY_DN7823_c0_g1_i1	archeocytes	mix_of_differentiated_cells	614.877698412039	2547.50203816625	1581.18986828915	-2.05014700469729	0.240293961267196	-8.53182907254843	1.44051787100931e-17	1.20037754650584e-16
TRINITY_DN2246_c0_g2_i1	archeocytes	mix_of_differentiated_cells	1295.49197340054	410.95318856543	853.222580982986	1.6570511164836	0.194280643567822	8.52916217515586	1.47411412169587e-17	1.22768267718077e-16
TRINITY_DN3365_c0_g1_i1	archeocytes	mix_of_differentiated_cells	866.574409287184	96.4864680781811	481.530438682683	3.17006124116432	0.3717310215428	8.52783614347702	1.49110543634844e-17	1.24113585083924e-16
TRINITY_DN2444_c0_g1_i3	archeocytes	mix_of_differentiated_cells	2584.69265046362	8527.91399273613	5556.30332159987	-1.72227480987274	0.2019641617647	-8.52762586601521	1.49381755451833e-17	1.24269516494911e-16
TRINITY_DN1776_c0_g1_i18	archeocytes	mix_of_differentiated_cells	197.718827953652	1235.77826325829	716.748545605972	-2.64605297623161	0.310635477007458	-8.51819309797666	1.62061835810072e-17	1.34742320951854e-16
TRINITY_DN832_c0_g2_i1	archeocytes	mix_of_differentiated_cells	147.791879681313	1301.99312124344	724.892500462375	-3.13836323933465	0.368439186596085	-8.51799524455902	1.62338867675778e-17	1.34896952522957e-16
TRINITY_DN10343_c0_g1_i1	archeocytes	mix_of_differentiated_cells	986.069998107982	299.711561835557	642.89077997177	1.71831712700279	0.201756642517593	8.51678093747499	1.64049389009177e-17	1.36241914100895e-16
TRINITY_DN112_c0_g1_i16	archeocytes	mix_of_differentiated_cells	304624.736247323	671322.534689976	487973.635468649	-1.13997364712763	0.133869257965448	-8.51557455724346	1.65766352111444e-17	1.37590715567684e-16
TRINITY_DN35_c0_g1_i4	archeocytes	mix_of_differentiated_cells	1190.63872634837	0	595.319363174184	12.5376965909969	1.47340747741951	8.50932059402539	1.74955471463827e-17	1.45136632990373e-16
TRINITY_DN610_c0_g1_i9	archeocytes	mix_of_differentiated_cells	5528.36046029286	11406.0227029414	8467.19158161713	-1.0447900409936	0.122803433800499	-8.50782432265629	1.77227448550047e-17	1.46939108993704e-16
TRINITY_DN2231_c0_g1_i2	archeocytes	mix_of_differentiated_cells	115.735956314601	577.973560471751	346.854758393176	-2.32123414890194	0.272877684525617	-8.50650045985726	1.79261893841426e-17	1.48542741563455e-16
TRINITY_DN6037_c0_g1_i1	archeocytes	mix_of_differentiated_cells	121.729001250067	604.570015771647	363.149508510857	-2.31394183825256	0.272052329661314	-8.50550275064086	1.80810333928812e-17	1.49742085382296e-16
TRINITY_DN8_c0_g1_i3	archeocytes	mix_of_differentiated_cells	417.801082287876	1421.49102182861	919.646052058242	-1.76748084634657	0.207830785200866	-8.50442269482994	1.825014536416e-17	1.51058186433182e-16
TRINITY_DN3989_c0_g1_i2	archeocytes	mix_of_differentiated_cells	311.762423026743	37.6126980074532	174.687560517098	3.0522352112668	0.358912290076962	8.50412564755668	1.8296929165155e-17	1.51360861256805e-16
TRINITY_DN635_c0_g1_i1	archeocytes	mix_of_differentiated_cells	4273.12529100736	1925.00312157694	3099.06420629215	1.15027159704963	0.135278206691936	8.5030074331862	1.84741072195993e-17	1.52741279333473e-16
TRINITY_DN58865_c0_g1_i1	archeocytes	mix_of_differentiated_cells	2.73025964325447	242.887316099351	122.808787871303	-6.47803603560638	0.762061400262427	-8.50067466135351	1.88491961237015e-17	1.55755543652405e-16
TRINITY_DN5836_c0_g1_i1	archeocytes	mix_of_differentiated_cells	557.93098321691	1858.53132556126	1208.23115438908	-1.73631516640844	0.204307589466626	-8.49853483632858	1.91998632908188e-17	1.58564757255726e-16
TRINITY_DN5779_c0_g2_i5	archeocytes	mix_of_differentiated_cells	1121.44019575576	185.47531258888	653.457754172319	2.59527995828206	0.305393074160112	8.49816245970727	1.92615412318426e-17	1.58985512474084e-16
TRINITY_DN1127_c0_g1_i1	archeocytes	mix_of_differentiated_cells	19227.4738615993	7517.46319952619	13372.4685305627	1.35484987420302	0.15945949606494	8.49651420979819	1.95369022576042e-17	1.61168565617296e-16
TRINITY_DN3278_c0_g1_i3	archeocytes	mix_of_differentiated_cells	224.46174584107	980.295536151327	602.378640996199	-2.12601415668462	0.250235557713741	-8.4960513849782	1.96149190128886e-17	1.61722114688346e-16
TRINITY_DN4435_c0_g1_i4	archeocytes	mix_of_differentiated_cells	1319.19362754853	451.300928557309	885.247278052917	1.5472877647536	0.182160098879646	8.49410916150139	1.99456781808611e-17	1.64357712974215e-16
TRINITY_DN369_c0_g2_i1	archeocytes	mix_of_differentiated_cells	67.7079889506556	649.102550319451	358.405269635053	-3.26283047506492	0.384189289007177	-8.49276793607841	2.01772940245607e-17	1.66173867853191e-16
TRINITY_DN133_c0_g1_i2	archeocytes	mix_of_differentiated_cells	1353.56284575325	3491.34279323612	2422.45281949469	-1.36662346951456	0.160932913088184	-8.49188300447724	2.03315636323255e-17	1.67351359320297e-16
TRINITY_DN7592_c1_g1_i1	archeocytes	mix_of_differentiated_cells	234.989247033545	906.715562274254	570.852404653899	-1.94779617906702	0.229409426012621	-8.49048015559684	2.0578509442953e-17	1.69289947755021e-16
TRINITY_DN73_c0_g1_i1	archeocytes	mix_of_differentiated_cells	401.220355704413	2411.69807490515	1406.45921530478	-2.58856528989212	0.304897896778301	-8.48994144349355	2.06741242303986e-17	1.69982144615752e-16
TRINITY_DN10773_c0_g1_i1	archeocytes	mix_of_differentiated_cells	449.217444700716	84.4663514109146	266.841898055816	2.41173720369717	0.284120850424087	8.48842033274693	2.09464752967715e-17	1.72125889072083e-16
TRINITY_DN8_c0_g1_i2	archeocytes	mix_of_differentiated_cells	0	910.537731418488	455.268865709244	-12.4115363936592	1.46236058089906	-8.48732970224664	2.11439259420144e-17	1.73652110175657e-16
TRINITY_DN527_c0_g1_i2	archeocytes	mix_of_differentiated_cells	920.653452850407	182.31667635866	551.485064604534	2.33737690189873	0.275575579364766	8.48179982887695	2.21736808034668e-17	1.82008451403969e-16
TRINITY_DN5222_c0_g1_i2	archeocytes	mix_of_differentiated_cells	2.73025964325447	209.970945837178	106.350602740216	-6.26904035960396	0.739577061270103	-8.47652082237097	2.3202822723037e-17	1.90350510223985e-16
TRINITY_DN10613_c0_g1_i1	archeocytes	mix_of_differentiated_cells	1073.42605568185	339.204785090549	706.315420386199	1.66264114960318	0.196236271220499	8.47264952224335	2.39873473970279e-17	1.96677664103135e-16
TRINITY_DN34292_c0_g1_i1	archeocytes	mix_of_differentiated_cells	1852.79084660653	665.059894999021	1258.92537080277	1.47867744377304	0.174548143928687	8.47145899401349	2.42338296325298e-17	1.98588727785156e-16
TRINITY_DN8561_c0_g1_i1	archeocytes	mix_of_differentiated_cells	63.880725045989	830.082040287896	446.981382666943	-3.70424692225573	0.437445856821547	-8.46789805982058	2.49860831888714e-17	2.04640026824941e-16
TRINITY_DN711_c1_g1_i1	archeocytes	mix_of_differentiated_cells	39.2210549050064	418.556050068902	228.888552486954	-3.42199849532032	0.404240397163999	-8.46525611821036	2.55590404813956e-17	2.0921698550959e-16
TRINITY_DN6551_c0_g1_i1	archeocytes	mix_of_differentiated_cells	909.422484777065	236.305477732965	572.863981255015	1.94360720420963	0.229666171085112	8.46274919386953	2.61146940253849e-17	2.13647325610217e-16
TRINITY_DN3273_c0_g1_i2	archeocytes	mix_of_differentiated_cells	771.309274791853	186.134009944381	478.721642368117	2.05214554935143	0.24255828253742	8.46042249262235	2.66410565812657e-17	2.17833275004433e-16
TRINITY_DN3045_c0_g2_i4	archeocytes	mix_of_differentiated_cells	1045.61063555357	0	522.805317776785	12.3500434532048	1.46022914559829	8.45760645884431	2.72921350148981e-17	2.23033796128367e-16
TRINITY_DN1273_c0_g1_i2	archeocytes	mix_of_differentiated_cells	1652.5483786765	518.781434091218	1085.66490638386	1.67110874306477	0.19761297311622	8.4564728555648	2.75586380195093e-17	2.2508753081425e-16
TRINITY_DN34148_c0_g1_i1	archeocytes	mix_of_differentiated_cells	205.421285208232	784.905764505292	495.163524856762	-1.93465220828423	0.228809026484431	-8.45531418934589	2.78336861674394e-17	2.27208757166271e-16
TRINITY_DN2212_c0_g1_i1	archeocytes	mix_of_differentiated_cells	220.543423113238	1255.16628813438	737.854855623808	-2.5074502455312	0.296591318897713	-8.45422669432869	2.80943024345321e-17	2.2920990356279e-16
TRINITY_DN13318_c0_g1_i2	archeocytes	mix_of_differentiated_cells	609.301618281813	139.495817786465	374.398718034139	2.12639079480785	0.251597987085193	8.45154136343642	2.87481938090594e-17	2.34415651884989e-16
TRINITY_DN2003_c0_g1_i1	archeocytes	mix_of_differentiated_cells	7594.17761419194	3273.63413534819	5433.90587477006	1.21401287679143	0.143688589487071	8.4489163762072	2.94018964627339e-17	2.39614135309057e-16
TRINITY_DN1887_c0_g1_i2	archeocytes	mix_of_differentiated_cells	429.791972226137	1907.70171170702	1168.74684196658	-2.14947745603893	0.254467795309628	-8.44695279975808	2.99004543740776e-17	2.43543228150815e-16
TRINITY_DN6668_c0_g1_i7	archeocytes	mix_of_differentiated_cells	875.494733398129	193.802975470576	534.648854434352	2.17599116145972	0.257650934857612	8.44550074177786	3.0274491483661e-17	2.46454321880177e-16
TRINITY_DN1661_c0_g1_i17	archeocytes	mix_of_differentiated_cells	167.769579758072	1090.13636515505	628.952972456559	-2.70215273864999	0.320106041753463	-8.44142998316512	3.13478679815917e-17	2.55052175736003e-16
TRINITY_DN386_c0_g1_i2	archeocytes	mix_of_differentiated_cells	1824.03711243847	3996.09387005387	2910.06549124617	-1.13137146177852	0.13404110328713	-8.44048156896322	3.16032886324031e-17	2.56989201085447e-16
TRINITY_DN11759_c0_g1_i1	archeocytes	mix_of_differentiated_cells	6.90313148321733	364.520786536034	185.711959009626	-5.73176747719228	0.679264610120721	-8.43819535390429	3.22274671532555e-17	2.6192109344083e-16
TRINITY_DN2291_c0_g2_i1	archeocytes	mix_of_differentiated_cells	0	887.775758881689	443.887879440845	-12.3747785191614	1.46661822109773	-8.43762769420604	3.23843238544442e-17	2.63051613063292e-16
TRINITY_DN326_c0_g1_i3	archeocytes	mix_of_differentiated_cells	2874.11084737911	6179.40314911092	4526.75699824501	-1.10427043976785	0.130890891211682	-8.43657209104016	3.26780149752545e-17	2.65291764314176e-16
TRINITY_DN5598_c0_g2_i1	archeocytes	mix_of_differentiated_cells	853.217064089487	246.486695752743	549.851879921115	1.7916973612771	0.212576396072847	8.42848686108645	3.50163478876094e-17	2.84119501808774e-16
TRINITY_DN5777_c0_g1_i2	archeocytes	mix_of_differentiated_cells	1314.33326530944	3268.71267524033	2291.52297027489	-1.3140785849755	0.155916920277802	-8.42806914499187	3.51415403816851e-17	2.84979234972658e-16
TRINITY_DN2040_c0_g1_i2	archeocytes	mix_of_differentiated_cells	931.563315009005	259.346672666302	595.454993837654	1.84557280600826	0.219033313278845	8.42599136350877	3.57708568078367e-17	2.89923968525661e-16
TRINITY_DN4348_c0_g1_i2	archeocytes	mix_of_differentiated_cells	1282.67833026622	432.030605051129	857.354467658675	1.57051507480225	0.186619195962609	8.41561376739035	3.90843072151361e-17	3.16606394586909e-16
TRINITY_DN1266_c0_g1_i4	archeocytes	mix_of_differentiated_cells	535.719870710882	106.217121742707	320.968496226795	2.33528860631868	0.277626936682036	8.41160672025591	4.04431964933852e-17	3.27435190844806e-16
TRINITY_DN4295_c0_g1_i3	archeocytes	mix_of_differentiated_cells	3165.33589178396	1368.14626131921	2266.74107655159	1.21036646154287	0.143965398549818	8.40734283192383	4.19403810008209e-17	3.39371209671307e-16
TRINITY_DN146_c0_g1_i3	archeocytes	mix_of_differentiated_cells	42.3251499755821	465.593359049939	253.959254512761	-3.45312598470646	0.410801247731358	-8.40583129621995	4.24841475826477e-17	3.43583586563597e-16
TRINITY_DN818_c0_g1_i4	archeocytes	mix_of_differentiated_cells	3950.11592342552	880.427642352083	2415.2717828888	2.16614451369832	0.257798837975448	8.40246034741484	4.37220009966098e-17	3.53401618530154e-16
TRINITY_DN722_c1_g1_i1	archeocytes	mix_of_differentiated_cells	164.25224535373	1276.68180554141	720.467025447571	-2.96098577468727	0.352479273810582	-8.40045357185589	4.44757366464319e-17	3.59297990269103e-16
TRINITY_DN40318_c0_g1_i1	archeocytes	mix_of_differentiated_cells	861.561733173557	3513.32896630772	2187.44534974064	-2.02789856215941	0.241424888281522	-8.39970798617376	4.47590286460628e-17	3.61389519574968e-16
TRINITY_DN53_c0_g1_i9	archeocytes	mix_of_differentiated_cells	467.855842414208	1428.40587299539	948.1308577048	-1.61111939778881	0.19181047342101	-8.39953819545885	4.48237905599455e-17	3.61715294627534e-16
TRINITY_DN6301_c0_g1_i4	archeocytes	mix_of_differentiated_cells	11464.4775216051	5339.23500817705	8401.85626489106	1.10249030165354	0.131267983418656	8.39877533684156	4.51159040096222e-17	3.63874378773305e-16
TRINITY_DN6502_c0_g1_i1	archeocytes	mix_of_differentiated_cells	49.7645325792297	458.99686419296	254.380698386095	-3.21041817078158	0.382408651489401	-8.39525507144694	4.64883920034196e-17	3.74581925756782e-16
TRINITY_DN5953_c0_g1_i3	archeocytes	mix_of_differentiated_cells	313.979858974263	1337.61008532023	825.794972147246	-2.09108851990569	0.249080233670337	-8.39524071859225	4.64940713732939e-17	3.74581925756782e-16
TRINITY_DN4469_c0_g1_i1	archeocytes	mix_of_differentiated_cells	4.65374257219899	222.566506659846	113.610124616022	-5.60278782374754	0.667551700072984	-8.39303955504118	4.73732131107882e-17	3.81457350787738e-16
TRINITY_DN12310_c0_g1_i3	archeocytes	mix_of_differentiated_cells	461.974632850986	72.8135458987998	267.394089374893	2.66811147272913	0.318049350231895	8.38898576835251	4.90354051753561e-17	3.94627139097271e-16
TRINITY_DN3_c0_g1_i5	archeocytes	mix_of_differentiated_cells	762.069421045925	2169.442935497	1465.75617827146	-1.50871704124175	0.179846614726101	-8.38890986933211	4.9067068722382e-17	3.94667584251255e-16
TRINITY_DN2489_c0_g1_i1	archeocytes	mix_of_differentiated_cells	1365.83063763248	3363.92586789435	2364.87825276342	-1.300080186039	0.155025258808633	-8.38624748012098	5.01906166060866e-17	4.03485716568518e-16
TRINITY_DN53164_c0_g1_i1	archeocytes	mix_of_differentiated_cells	424.808598200391	47.1450396038101	235.976818902101	3.17526700514451	0.37875050914411	8.38353197813488	5.13627145780414e-17	4.12684370492549e-16
TRINITY_DN1435_c0_g1_i2	archeocytes	mix_of_differentiated_cells	545.889512957784	1629.27554954236	1087.58253125007	-1.57707334224341	0.18813180284115	-8.38281097840229	5.16784306465113e-17	4.14996004584668e-16
TRINITY_DN3517_c1_g1_i1	archeocytes	mix_of_differentiated_cells	699.877331769973	1892.37828733017	1296.12780955007	-1.43444364960173	0.171121303058361	-8.38261294160734	5.17654828605304e-17	4.15318695314128e-16
TRINITY_DN1748_c0_g1_i2	archeocytes	mix_of_differentiated_cells	1030.21532117907	317.752729204402	673.984025191735	1.69726946798897	0.20247549438133	8.3825920424347	5.17746780673053e-17	4.15318695314128e-16
TRINITY_DN3812_c1_g1_i1	archeocytes	mix_of_differentiated_cells	84.6897038576092	533.100834693305	308.895269275457	-2.65487336550964	0.316720444002345	-8.38238710441436	5.18649319874561e-17	4.15817549960038e-16
TRINITY_DN5370_c0_g1_i4	archeocytes	mix_of_differentiated_cells	38.1560036070926	555.287512889755	296.721758248424	-3.86693686899793	0.461387019355651	-8.38111326668506	5.24294154543296e-17	4.20115856880123e-16
TRINITY_DN626_c0_g1_i1	archeocytes	mix_of_differentiated_cells	735.433538463422	204.116401535799	469.77496999961	1.84919119944349	0.220759345705561	8.37650244674063	5.45237617993128e-17	4.36661651253308e-16
TRINITY_DN17192_c0_g1_i14	archeocytes	mix_of_differentiated_cells	1569.25708304183	552.451918712801	1060.85450087731	1.50586566322837	0.179855055074159	8.37266243424443	5.63307972182207e-17	4.50889838781825e-16
TRINITY_DN7970_c1_g1_i2	archeocytes	mix_of_differentiated_cells	490.954688639148	90.1470610667976	290.550874852973	2.44495378348326	0.292079458050565	8.37085154773189	5.72033374066589e-17	4.57626699253271e-16
TRINITY_DN6279_c0_g1_i5	archeocytes	mix_of_differentiated_cells	1.87182801222375	325.034891526339	163.453359769281	-7.47491756213267	0.893053977761399	-8.37006244669544	5.75877075610545e-17	4.60453035739117e-16
TRINITY_DN12414_c0_g1_i3	archeocytes	mix_of_differentiated_cells	383.484593595726	42.8281868174915	213.156390206609	3.16687379860362	0.378434112962643	8.3683623915697	5.84244790782369e-17	4.66891630001703e-16
TRINITY_DN6261_c0_g1_i1	archeocytes	mix_of_differentiated_cells	1950.58442114556	612.870708543885	1281.72756484472	1.66989926230802	0.199567573546923	8.36758814384935	5.88095292339188e-17	4.6971535586509e-16
TRINITY_DN11690_c0_g1_i2	archeocytes	mix_of_differentiated_cells	13.4803569843608	302.924138284691	158.202247634526	-4.50364683383408	0.538343750933649	-8.36574554088054	5.97359905442273e-17	4.76857993482366e-16
TRINITY_DN2082_c0_g1_i16	archeocytes	mix_of_differentiated_cells	3080.48004676177	1247.55594857056	2164.01799766616	1.30429896041148	0.155981761597938	8.36186838159624	6.17326939639007e-17	4.92531822169711e-16
TRINITY_DN157_c0_g1_i1	archeocytes	mix_of_differentiated_cells	2155.85124328753	5270.77027054759	3713.31075691756	-1.29000462108346	0.154283359475327	-8.3612686777783	6.20473587286476e-17	4.94775924070852e-16
TRINITY_DN4474_c0_g1_i6	archeocytes	mix_of_differentiated_cells	466.457434191274	95.7616666999575	281.109550445616	2.28434143029987	0.2732377328394	8.36027076700467	6.25744725963402e-17	4.98710804726937e-16
TRINITY_DN2747_c0_g1_i2	archeocytes	mix_of_differentiated_cells	1789.32973724139	656.492293449107	1222.91101534525	1.4468006833378	0.173089809063552	8.3586705142565	6.34289880260776e-17	5.05249401394821e-16
TRINITY_DN1865_c0_g1_i1	archeocytes	mix_of_differentiated_cells	1521.73448843067	493.546342974103	1007.64041570239	1.62436888500401	0.194352742066697	8.35783878185041	6.38776579171003e-17	5.08549908489929e-16
TRINITY_DN34409_c0_g1_i1	archeocytes	mix_of_differentiated_cells	164.77732005974	729.151496751517	446.964408405629	-2.14684366906791	0.25699680099171	-8.35358129277708	6.62237980244911e-17	5.26945108233545e-16
TRINITY_DN29502_c0_g1_i1	archeocytes	mix_of_differentiated_cells	368.533396922632	55.088242152977	211.810819537804	2.74294664722885	0.328693716930702	8.3449926358256	7.12183223873936e-17	5.66382535959003e-16
TRINITY_DN588_c0_g1_i10	archeocytes	mix_of_differentiated_cells	953.68071781625	0	476.840358908125	12.217475671047	1.46496779471354	8.33975717086399	7.44432468480958e-17	5.91711987822633e-16
TRINITY_DN1934_c4_g1_i10	archeocytes	mix_of_differentiated_cells	992.599294163878	327.559307823731	660.079300993805	1.59963630966646	0.191816090333039	8.33942714028373	7.46512955113585e-17	5.93047503644122e-16
TRINITY_DN6651_c0_g1_i4	archeocytes	mix_of_differentiated_cells	35.219124296955	386.210288403617	210.714706350286	-3.45778894540456	0.414756042626649	-8.33692240746245	7.62490604603283e-17	6.05415905562821e-16
TRINITY_DN9235_c0_g1_i1	archeocytes	mix_of_differentiated_cells	487.811189662127	85.2229584571081	286.517074059617	2.51661135282853	0.301952835352334	8.33445180235523	7.7858081279961e-17	6.1786038149111e-16
TRINITY_DN7403_c0_g1_i1	archeocytes	mix_of_differentiated_cells	75.1596225645789	418.862092759844	247.010857662211	-2.48015254752895	0.297630825563391	-8.33298279112797	7.88306240218398e-17	6.25243322006198e-16
TRINITY_DN7935_c0_g1_i1	archeocytes	mix_of_differentiated_cells	124.70528446665	1135.79516077593	630.250222621288	-3.19026680910247	0.382952168840795	-8.3307187389994	8.03530228309562e-17	6.3697719971292e-16
TRINITY_DN11064_c0_g1_i1	archeocytes	mix_of_differentiated_cells	16.4848676929683	228.736914584247	122.610891138607	-3.80042708301219	0.456200746969683	-8.33060249957186	8.04319625095174e-17	6.3726200884546e-16
TRINITY_DN2387_c0_g1_i2	archeocytes	mix_of_differentiated_cells	716.567744533968	2033.41428931848	1374.99101692622	-1.5052021038551	0.18075147462664	-8.32746790566572	8.25897836063492e-17	6.54008676596296e-16
TRINITY_DN2599_c0_g2_i2	archeocytes	mix_of_differentiated_cells	12109.9829313891	5307.75607686752	8708.8695041283	1.19007762474025	0.142925092266169	8.32658286848593	8.32093011559723e-17	6.58562503166072e-16
TRINITY_DN1070_c0_g1_i6	archeocytes	mix_of_differentiated_cells	643.796499148821	2208.62248818565	1426.20949366723	-1.77915529585558	0.213791521175722	-8.3219170062092	8.65519084749268e-17	6.84651935912715e-16
TRINITY_DN8246_c0_g1_i1	archeocytes	mix_of_differentiated_cells	35.9902225762933	464.481754467457	250.235988521875	-3.68664701271817	0.443014346129476	-8.32173279472241	8.66865592780889e-17	6.85351153822927e-16
TRINITY_DN5561_c0_g2_i2	archeocytes	mix_of_differentiated_cells	6.52557058442275	241.298177052161	123.911873818292	-5.22954614467553	0.628507516807172	-8.32057852106798	8.75349995110336e-17	6.91689894802919e-16
TRINITY_DN1272_c0_g1_i13	archeocytes	mix_of_differentiated_cells	7445.24667546715	3087.06187466742	5266.15427506729	1.27014090903634	0.152671256443978	8.31945016121888	8.83723056318724e-17	6.97933944691802e-16
TRINITY_DN7481_c0_g1_i3	archeocytes	mix_of_differentiated_cells	5013.87563164959	1678.94984100207	3346.41273632583	1.57840471398404	0.189890539862453	8.31218192927017	9.39582296503075e-17	7.41654305007435e-16
TRINITY_DN1213_c0_g1_i1	archeocytes	mix_of_differentiated_cells	5253.60430709922	2567.18349248431	3910.39389979176	1.03320610236327	0.124326777382348	8.31040684973116	9.53745072176187e-17	7.52432747037401e-16
TRINITY_DN9611_c0_g1_i5	archeocytes	mix_of_differentiated_cells	576.868134016306	139.471340363792	358.169737190049	2.04886264493541	0.246557032145842	8.30989336261753	9.57881130109909e-17	7.55293604242065e-16
TRINITY_DN1661_c0_g1_i21	archeocytes	mix_of_differentiated_cells	10057.5533569154	32781.9848391828	21419.7690980491	-1.7046607425163	0.20517395731496	-8.30836800549447	9.70272235785087e-17	7.64657098159141e-16
TRINITY_DN2685_c0_g1_i1	archeocytes	mix_of_differentiated_cells	199.690240327844	970.080019776796	584.88513005232	-2.28182670154583	0.274784188549854	-8.30406841670163	1.0060566131302e-16	7.92436724090219e-16
TRINITY_DN9575_c0_g1_i3	archeocytes	mix_of_differentiated_cells	332.158162504597	44.6744137102771	188.416288107437	2.89539630392588	0.348687803229128	8.30369252125311	1.00924626212286e-16	7.94526706674404e-16
TRINITY_DN7391_c0_g1_i3	archeocytes	mix_of_differentiated_cells	651.487779988982	123.144191842287	387.315985915634	2.40539016521308	0.289759976966781	8.30131956246269	1.02961335282165e-16	8.10130187753882e-16
TRINITY_DN539_c0_g1_i5	archeocytes	mix_of_differentiated_cells	528.224033123184	1374.41707162109	951.320552372136	-1.37963650709909	0.166202951561673	-8.30091459950485	1.03312940396291e-16	8.12465246768284e-16
TRINITY_DN2015_c0_g1_i1	archeocytes	mix_of_differentiated_cells	23.6622502415387	277.385347348364	150.523798794951	-3.55341913696702	0.428242628509778	-8.29767729880698	1.06166587670344e-16	8.34463746909186e-16
TRINITY_DN374_c0_g1_i11	archeocytes	mix_of_differentiated_cells	2004.28110374266	775.890091286909	1390.08559751478	1.3687427909843	0.164984210294967	8.29620476127501	1.07490197956359e-16	8.44419285748366e-16
TRINITY_DN1052_c0_g1_i1	archeocytes	mix_of_differentiated_cells	6.9547863999381	235.409334396029	121.182060397983	-5.09754455894773	0.614494236046897	-8.29551240665941	1.08118141239505e-16	8.48902162482518e-16
TRINITY_DN14873_c0_g1_i2	archeocytes	mix_of_differentiated_cells	44.5942408398229	392.414994682771	218.504617761297	-3.13818046782302	0.378365901211454	-8.29403616386988	1.09469149511078e-16	8.58663345885421e-16
TRINITY_DN16_c0_g1_i5	archeocytes	mix_of_differentiated_cells	2930.00368769074	1306.98302824574	2118.49335796824	1.16449757903463	0.140401945739724	8.29402735766476	1.09477258394814e-16	8.58663345885421e-16
TRINITY_DN60088_c0_g1_i1	archeocytes	mix_of_differentiated_cells	6026.97340221281	2461.63224652735	4244.30282437008	1.2917048418483	0.155818802713181	8.28978800604683	1.1345048938362e-16	8.89355794025243e-16
TRINITY_DN6644_c0_g1_i2	archeocytes	mix_of_differentiated_cells	15758.9870159951	6144.84838532611	10951.9177006606	1.35873612576461	0.163943818038627	8.28781555791558	1.15347262351975e-16	9.03746715498079e-16
TRINITY_DN3771_c0_g1_i1	archeocytes	mix_of_differentiated_cells	227.489683974374	1090.86380903511	659.17674650474	-2.26243692491266	0.273020320722079	-8.28669792390912	1.16435860076109e-16	9.11793711885643e-16
TRINITY_DN3148_c0_g1_i6	archeocytes	mix_of_differentiated_cells	4705.35464445403	2001.86676129944	3353.61070287673	1.23320455719789	0.148974762901095	8.27794274132609	1.25321457533779e-16	9.80857218605634e-16
TRINITY_DN7274_c0_g1_i1	archeocytes	mix_of_differentiated_cells	2037.18535692184	751.543815261434	1394.36458609163	1.43843227098404	0.173786414344589	8.27701219573972	1.26304293193076e-16	9.87537762176011e-16
TRINITY_DN2069_c0_g1_i1	archeocytes	mix_of_differentiated_cells	1096.86305889914	197.463623588177	647.163341243657	2.47538196327284	0.299067228652469	8.27700839850078	1.26308319338792e-16	9.87537762176011e-16
[truncated: 12,921 more rows]
