# Supplementary material for: Germline-related molecular phenotype in Metazoa: conservation and innovation highlighted by comparative transcriptomics
Source: EvoDevo. 2023 Jan 30;14:2. doi: 10.1186/s13227-022-00207-3 (PMC9885605; doi:10.1186/s13227-022-00207-3)
Supplement: Supplementary file 1 — Additional file 1: Zipped directory comprehending more detailed information on the species-specific transcriptomic analyses (transcriptomic statistics, read counts, fasta of upregulated transcripts, GO/IPR enrichment analyses, ratios bootstrap iterations) and extensive results of the comparative analyses (co-upregulated transcripts, co-enriched GO/IPR, comparisons of different cut-off iterations) [file 13227_2022_207_MOESM1_ESM.zip › SUPPLEMENTARY_MATERIAL/Ephydatia_fluviatilis/salmon.isoform.counts.matrix.archeocytes_vs_mix_of_differentiated_cells.edgeR.DE_results]

sampleA	sampleB	logFC	logCPM	PValue	FDR
TRINITY_DN54_c0_g1_i6	archeocytes	mix_of_differentiated_cells	-16.0375053431754	7.72413083879463	2.91450903623087e-264	4.31813658807966e-260
TRINITY_DN497_c0_g1_i5	archeocytes	mix_of_differentiated_cells	-6.69148738943412	8.9756261657966	2.75724437591359e-211	2.04256663367679e-207
TRINITY_DN419_c0_g1_i7	archeocytes	mix_of_differentiated_cells	8.63041137066462	6.38053906809029	4.00107616175471e-190	1.97599814708526e-186
TRINITY_DN579_c0_g1_i1	archeocytes	mix_of_differentiated_cells	-6.04423044562712	8.00629081188213	5.01288985883779e-187	1.85677440371352e-183
TRINITY_DN346_c0_g1_i23	archeocytes	mix_of_differentiated_cells	14.2139194497041	5.90476032436867	7.46520140940517e-179	2.21208848163494e-175
TRINITY_DN640_c0_g1_i1	archeocytes	mix_of_differentiated_cells	-4.63589102931111	8.7339030626187	8.95714799419026e-177	2.21181841136538e-173
TRINITY_DN531_c0_g1_i5	archeocytes	mix_of_differentiated_cells	-8.01157853099871	6.60656003528538	1.13500325716259e-164	2.40231546544584e-161
TRINITY_DN721_c0_g1_i3	archeocytes	mix_of_differentiated_cells	-18.9415819124243	10.6281044756849	1.32239254078889e-159	2.44907098554103e-156
TRINITY_DN54_c0_g1_i5	archeocytes	mix_of_differentiated_cells	-14.467445500356	6.15427844261139	6.67174858212646e-158	1.09831807769762e-154
TRINITY_DN721_c0_g1_i6	archeocytes	mix_of_differentiated_cells	-5.52532987874735	9.3253664827449	3.2337493694361e-157	4.79112306575653e-154
TRINITY_DN5561_c0_g2_i1	archeocytes	mix_of_differentiated_cells	-5.50991929498369	8.21380822601906	4.29758002868321e-155	5.78844960954276e-152
TRINITY_DN54_c0_g1_i7	archeocytes	mix_of_differentiated_cells	-4.53888793230176	8.18755451282884	1.00720359512026e-137	1.24356070544182e-134
TRINITY_DN41411_c0_g1_i1	archeocytes	mix_of_differentiated_cells	-5.08020517893519	7.00611278262047	1.75961956103629e-127	2.00542487817797e-124
TRINITY_DN308_c0_g1_i7	archeocytes	mix_of_differentiated_cells	-13.826058217628	5.51306632283351	5.2798333446409e-126	5.58757220244282e-123
TRINITY_DN265_c0_g1_i2	archeocytes	mix_of_differentiated_cells	-5.05361995765621	10.0990084901027	1.46379303276753e-123	1.44583717156558e-120
TRINITY_DN1703_c1_g1_i1	archeocytes	mix_of_differentiated_cells	-5.33066293221761	7.67188116870604	1.72624856995541e-123	1.59850617577871e-120
TRINITY_DN794_c0_g1_i8	archeocytes	mix_of_differentiated_cells	-13.3385144227504	5.02573627414986	3.84255396601122e-122	3.3488987976719e-119
TRINITY_DN499_c0_g1_i1	archeocytes	mix_of_differentiated_cells	-6.69919675544497	7.86426746316366	8.50664769220799e-121	7.00191623376409e-118
TRINITY_DN4_c0_g1_i1	archeocytes	mix_of_differentiated_cells	-6.35547323502097	11.2927688925947	1.215967562343e-117	9.48198705456522e-115
TRINITY_DN5099_c0_g1_i2	archeocytes	mix_of_differentiated_cells	3.76652375389954	8.15265943222128	6.71671577622726e-116	4.97574304702915e-113
TRINITY_DN1657_c1_g1_i11	archeocytes	mix_of_differentiated_cells	-14.4529377008215	6.13972378875758	7.87704083813088e-116	5.55743985989272e-113
TRINITY_DN721_c0_g1_i11	archeocytes	mix_of_differentiated_cells	-5.7690929440587	6.12689854628082	5.63470406732469e-110	3.79471706643102e-107
TRINITY_DN1976_c0_g1_i2	archeocytes	mix_of_differentiated_cells	3.90038813848696	8.93486655474258	2.74220376728842e-106	1.76645613113675e-103
TRINITY_DN531_c0_g1_i6	archeocytes	mix_of_differentiated_cells	-6.69404786760068	5.33297134357402	7.30804513973665e-106	4.51149986626409e-103
TRINITY_DN566_c0_g1_i1	archeocytes	mix_of_differentiated_cells	3.49896312071014	7.37583256427089	5.61019533583199e-105	3.32482616382747e-102
TRINITY_DN721_c0_g1_i4	archeocytes	mix_of_differentiated_cells	-6.81421195157947	10.5695211650061	2.00749104143124e-103	1.1439610488402e-100
TRINITY_DN4451_c0_g1_i1	archeocytes	mix_of_differentiated_cells	-5.35576757521691	8.46436003823995	2.56226078387562e-102	1.40601688051486e-99
TRINITY_DN3045_c0_g2_i4	archeocytes	mix_of_differentiated_cells	13.0556248468255	4.75169149294567	4.44185336498819e-102	2.35037498055947e-99
TRINITY_DN810_c0_g1_i5	archeocytes	mix_of_differentiated_cells	14.4858875088544	6.17607778439344	1.59555958342785e-101	8.15165889243689e-99
TRINITY_DN139_c0_g1_i1	archeocytes	mix_of_differentiated_cells	-5.22619506947475	6.84522226813555	5.63807778789293e-101	2.78445868351406e-98
TRINITY_DN46909_c0_g1_i1	archeocytes	mix_of_differentiated_cells	-5.98162713594762	7.09198613300874	1.5519966494407e-99	7.41754269616562e-97
TRINITY_DN812_c0_g1_i1	archeocytes	mix_of_differentiated_cells	-4.13502251010848	7.08529471063143	4.05920781458972e-99	1.87941321815504e-96
TRINITY_DN1762_c0_g1_i3	archeocytes	mix_of_differentiated_cells	-13.0133968935704	4.70083329257653	1.21977036279518e-98	5.47639930156769e-96
TRINITY_DN3764_c0_g1_i1	archeocytes	mix_of_differentiated_cells	4.17419262794967	10.7672874201691	1.69980055420977e-93	7.40713088563881e-91
TRINITY_DN3164_c0_g2_i1	archeocytes	mix_of_differentiated_cells	-5.39646585248043	6.90489505615669	2.07454811813778e-93	8.7818585480941e-91
TRINITY_DN4_c0_g1_i5	archeocytes	mix_of_differentiated_cells	-6.18902472696988	6.97505648151787	3.333649070729e-93	1.37198179533113e-90
TRINITY_DN1174_c0_g1_i6	archeocytes	mix_of_differentiated_cells	-5.76653789158128	6.861767079937	3.94311587679409e-93	1.5789514819076e-90
TRINITY_DN8_c0_g1_i2	archeocytes	mix_of_differentiated_cells	-12.8352976507291	4.52289081843386	1.24541600115047e-92	4.85581144027511e-90
TRINITY_DN531_c0_g1_i1	archeocytes	mix_of_differentiated_cells	-7.4724755502654	5.38793431627061	2.95134309975958e-92	1.12120767605225e-89
TRINITY_DN721_c0_g1_i5	archeocytes	mix_of_differentiated_cells	-6.10230926304253	9.67628654775298	4.34867374782443e-90	1.61074875619417e-87
TRINITY_DN588_c0_g1_i10	archeocytes	mix_of_differentiated_cells	12.9220256682671	4.61902999543307	5.98930578857982e-89	2.16433059911216e-86
TRINITY_DN54_c0_g1_i8	archeocytes	mix_of_differentiated_cells	-3.57414354380574	6.36430150068854	2.51163888635681e-88	8.86010517625298e-86
TRINITY_DN1022_c0_g1_i2	archeocytes	mix_of_differentiated_cells	-7.45820551976469	7.21723968649656	8.02313904792436e-88	2.7644378635825e-85
TRINITY_DN54_c0_g1_i3	archeocytes	mix_of_differentiated_cells	-5.16502897352741	7.59629102763894	1.11095798532067e-87	3.74089852511613e-85
TRINITY_DN1195_c0_g1_i1	archeocytes	mix_of_differentiated_cells	3.07427127736182	7.72686769492229	1.63003159503696e-87	5.36678846934835e-85
TRINITY_DN50_c0_g1_i1	archeocytes	mix_of_differentiated_cells	-3.25837072040356	7.03148232955927	2.45674686304001e-86	7.91286120060885e-84
TRINITY_DN54_c0_g1_i15	archeocytes	mix_of_differentiated_cells	-3.66392709380221	7.79197769712642	5.8753926248646e-86	1.85212376872328e-83
TRINITY_DN721_c0_g1_i16	archeocytes	mix_of_differentiated_cells	-6.69534412974904	8.89433787725323	1.79550736264003e-85	5.54213272601557e-83
TRINITY_DN426_c1_g1_i1	archeocytes	mix_of_differentiated_cells	4.21967838699462	6.58871745509701	7.80344496664447e-85	2.35950695154703e-82
TRINITY_DN50_c0_g1_i7	archeocytes	mix_of_differentiated_cells	-3.20843957537509	9.94102949070085	1.20334834440798e-84	3.56576181414971e-82
TRINITY_DN499_c0_g1_i2	archeocytes	mix_of_differentiated_cells	-8.00700595542879	5.42221943749039	2.51183018740985e-84	7.29711295228713e-82
TRINITY_DN1952_c0_g1_i9	archeocytes	mix_of_differentiated_cells	3.89693912855336	7.48235653473587	4.43647317483339e-84	1.26405358766022e-81
TRINITY_DN2291_c0_g2_i1	archeocytes	mix_of_differentiated_cells	-12.7984380321916	4.48600960166588	4.41084217780903e-82	1.23303844729092e-79
TRINITY_DN814_c0_g1_i12	archeocytes	mix_of_differentiated_cells	3.31908952458727	6.52593886096487	9.91953146089793e-82	2.72162552082711e-79
TRINITY_DN5570_c0_g1_i1	archeocytes	mix_of_differentiated_cells	-5.00033377098702	6.46958093499231	1.65742287589399e-81	4.46479587804461e-79
TRINITY_DN54_c0_g1_i4	archeocytes	mix_of_differentiated_cells	-4.50225985410353	8.37679656699745	4.06951246409513e-81	1.07667672621488e-78
TRINITY_DN786_c0_g1_i1	archeocytes	mix_of_differentiated_cells	3.69259068020513	9.14082892565431	2.34375519134823e-80	6.09211875702025e-78
TRINITY_DN2361_c0_g1_i1	archeocytes	mix_of_differentiated_cells	-3.27565553175264	7.47541919049647	4.03724099466127e-80	1.03130625132589e-77
TRINITY_DN2810_c0_g1_i1	archeocytes	mix_of_differentiated_cells	3.75192604187966	6.80689815112418	1.3241813235009e-79	3.32526618457447e-77
TRINITY_DN3803_c0_g1_i1	archeocytes	mix_of_differentiated_cells	-6.52548983178671	5.95847462456641	1.10897688465282e-78	2.73843358716936e-76
TRINITY_DN50_c0_g2_i1	archeocytes	mix_of_differentiated_cells	-3.51539219959149	9.23113797408121	3.06875671781762e-78	7.4535573001944e-76
TRINITY_DN721_c0_g1_i14	archeocytes	mix_of_differentiated_cells	-5.384124938283	8.99469416351146	8.20711473083739e-78	1.96123567503366e-75
TRINITY_DN1687_c0_g1_i6	archeocytes	mix_of_differentiated_cells	-3.43094982703719	8.67662793482971	1.08253887923954e-77	2.54585651346238e-75
TRINITY_DN54_c0_g1_i10	archeocytes	mix_of_differentiated_cells	-16.7293040411506	8.41583305258141	4.97731782321182e-77	1.15224907607354e-74
TRINITY_DN844_c0_g1_i1	archeocytes	mix_of_differentiated_cells	-4.60851490429402	7.11405943702115	5.81397128288198e-77	1.32522766964891e-74
TRINITY_DN35_c0_g1_i4	archeocytes	mix_of_differentiated_cells	13.2408030806668	4.93592382286346	8.60710909704688e-77	1.93216558154313e-74
TRINITY_DN409_c0_g1_i9	archeocytes	mix_of_differentiated_cells	12.5417457850253	4.24175168355927	1.20343049004614e-76	2.66119793142143e-74
TRINITY_DN10290_c0_g1_i1	archeocytes	mix_of_differentiated_cells	3.52740679466198	9.26933628380005	2.94063958804288e-76	6.40713472594755e-74
TRINITY_DN3089_c0_g1_i1	archeocytes	mix_of_differentiated_cells	3.28643243941617	7.20628203231422	5.46194403472703e-76	1.17281395389153e-73
TRINITY_DN711_c1_g2_i11	archeocytes	mix_of_differentiated_cells	-3.63722919308718	7.27327679617178	7.22006427959176e-76	1.52817817666331e-73
TRINITY_DN113_c0_g1_i2	archeocytes	mix_of_differentiated_cells	4.00851896360906	8.79821321352185	2.2591531171682e-75	4.71431163154424e-73
TRINITY_DN54_c0_g1_i9	archeocytes	mix_of_differentiated_cells	-17.3868102470983	9.07333011931812	5.93603233910466e-75	1.22150354355798e-72
TRINITY_DN581_c0_g1_i2	archeocytes	mix_of_differentiated_cells	-6.86972658471244	7.23894352493768	2.85414384080674e-74	5.7927390610127e-72
TRINITY_DN641_c0_g2_i3	archeocytes	mix_of_differentiated_cells	2.76908944108482	8.71804873481301	8.65566295291447e-74	1.73300408527542e-71
TRINITY_DN2689_c0_g1_i1	archeocytes	mix_of_differentiated_cells	4.969688104385	5.18098657319275	2.13440914077658e-73	4.21645411063277e-71
TRINITY_DN487_c0_g1_i1	archeocytes	mix_of_differentiated_cells	-5.10836331514661	9.0363416319625	9.29390655138599e-73	1.81182262454388e-70
TRINITY_DN3813_c0_g1_i1	archeocytes	mix_of_differentiated_cells	-2.88595539691706	7.39504737529605	9.73074880962846e-73	1.87234771900591e-70
TRINITY_DN192_c0_g1_i1	archeocytes	mix_of_differentiated_cells	-4.33823709850089	8.46196712406053	1.00013415814338e-72	1.89974201116055e-70
TRINITY_DN2784_c0_g1_i3	archeocytes	mix_of_differentiated_cells	9.76755393825539	4.74597362392108	3.25456568315573e-71	6.10375255210574e-69
TRINITY_DN4741_c0_g1_i2	archeocytes	mix_of_differentiated_cells	3.73190696951695	5.81675583787439	3.77349202286415e-71	6.9885072263444e-69
TRINITY_DN810_c0_g1_i7	archeocytes	mix_of_differentiated_cells	3.72808421933461	6.81800754558169	4.95237677682559e-71	9.05856966980838e-69
TRINITY_DN596_c0_g1_i4	archeocytes	mix_of_differentiated_cells	-2.90776369238854	8.17096207974977	5.81059201671551e-71	1.04987477219094e-68
TRINITY_DN1959_c0_g1_i2	archeocytes	mix_of_differentiated_cells	-7.7558303192076	5.45813375450428	1.43517678307341e-70	2.56187701421874e-68
TRINITY_DN5024_c0_g1_i4	archeocytes	mix_of_differentiated_cells	-6.68117695655604	5.73124841244927	1.69234576011814e-70	2.98497556927504e-68
TRINITY_DN35_c0_g1_i8	archeocytes	mix_of_differentiated_cells	-13.0124041738998	4.69967059945206	1.16108638820467e-69	2.02384187384005e-67
TRINITY_DN10378_c0_g1_i3	archeocytes	mix_of_differentiated_cells	3.35914080059327	5.93404171624778	1.59742894484419e-69	2.75203572637343e-67
TRINITY_DN527_c0_g1_i6	archeocytes	mix_of_differentiated_cells	2.75297990029889	7.14361124926642	3.68588232082761e-69	6.27701522590596e-67
TRINITY_DN814_c0_g1_i6	archeocytes	mix_of_differentiated_cells	3.1230255473679	7.79952697491348	8.55733330974908e-69	1.44074375360503e-66
TRINITY_DN8588_c0_g1_i13	archeocytes	mix_of_differentiated_cells	-3.87104738337045	5.71095549142783	2.69127888647717e-68	4.48022336876919e-66
TRINITY_DN711_c1_g2_i9	archeocytes	mix_of_differentiated_cells	-5.53002415586178	5.43685411926242	4.75304686201427e-68	7.82457136751149e-66
TRINITY_DN265_c0_g1_i4	archeocytes	mix_of_differentiated_cells	-4.62665089338581	8.50063669856985	5.50039159304251e-68	8.95536283983712e-66
TRINITY_DN922_c0_g1_i1	archeocytes	mix_of_differentiated_cells	-4.4844881705587	6.29855068601653	1.2826565339137e-67	2.06563469635493e-65
TRINITY_DN3891_c0_g1_i5	archeocytes	mix_of_differentiated_cells	3.21382250943998	6.95228287648891	2.63041991223199e-67	4.19057004512142e-65
TRINITY_DN1201_c0_g1_i1	archeocytes	mix_of_differentiated_cells	-4.72659228614413	6.09491008347611	2.67824337650721e-67	4.22136743258838e-65
TRINITY_DN7182_c0_g1_i2	archeocytes	mix_of_differentiated_cells	3.21177475546872	9.53828075595358	3.42142197269219e-67	5.33597767867447e-65
TRINITY_DN196_c0_g1_i5	archeocytes	mix_of_differentiated_cells	3.48306759860085	6.26892616333341	3.60853127883519e-67	5.5691666070023e-65
TRINITY_DN1918_c0_g1_i2	archeocytes	mix_of_differentiated_cells	3.08197449623348	7.20776068277303	4.10991097204378e-67	6.27757123317533e-65
TRINITY_DN46701_c0_g1_i1	archeocytes	mix_of_differentiated_cells	2.69787657086697	7.39972540535389	1.45498537457138e-66	2.19970033771934e-64
TRINITY_DN1789_c0_g1_i1	archeocytes	mix_of_differentiated_cells	-4.12564651064578	5.15296775584581	1.6199432437549e-66	2.42435142418916e-64
TRINITY_DN50_c0_g1_i5	archeocytes	mix_of_differentiated_cells	-3.28843820773316	7.5539250389089	3.1111238573499e-66	4.60944110704961e-64
TRINITY_DN3675_c0_g1_i13	archeocytes	mix_of_differentiated_cells	-12.2562557859411	3.94452224029482	3.45784855948868e-66	5.07242418389944e-64
TRINITY_DN474_c0_g1_i8	archeocytes	mix_of_differentiated_cells	-4.2431898934006	7.13701012652478	9.48319695711883e-66	1.3774808442811e-63
TRINITY_DN1143_c0_g1_i1	archeocytes	mix_of_differentiated_cells	-2.80088389671136	7.39439840157631	1.34459586634049e-65	1.9341293549224e-63
TRINITY_DN4440_c0_g1_i5	archeocytes	mix_of_differentiated_cells	-3.64939956452677	5.58727213725761	1.50817369230022e-65	2.14856744472308e-63
TRINITY_DN847_c0_g1_i18	archeocytes	mix_of_differentiated_cells	-4.21339514067809	6.69471923819863	1.77675361498453e-64	2.50708395805817e-62
TRINITY_DN531_c0_g1_i2	archeocytes	mix_of_differentiated_cells	-6.79851629773728	4.85890804435184	2.31122815652069e-64	3.23048644971797e-62
TRINITY_DN4186_c0_g1_i6	archeocytes	mix_of_differentiated_cells	-13.2952824454219	4.98229901920947	3.67349817339011e-64	5.08659335859325e-62
TRINITY_DN431_c0_g1_i6	archeocytes	mix_of_differentiated_cells	12.2418188353795	3.94495734951587	3.49280160330694e-62	4.79160634764774e-60
TRINITY_DN4168_c0_g1_i1	archeocytes	mix_of_differentiated_cells	-3.11069734272155	8.09376588899483	3.76985823420636e-62	5.12424033009187e-60
TRINITY_DN805_c0_g1_i4	archeocytes	mix_of_differentiated_cells	3.1674060190649	7.82814458704352	1.23473566775258e-61	1.66307669576566e-59
TRINITY_DN58830_c0_g1_i1	archeocytes	mix_of_differentiated_cells	2.73384164260825	6.48816673884904	1.81635853465315e-61	2.4244295540019e-59
TRINITY_DN3766_c0_g1_i3	archeocytes	mix_of_differentiated_cells	-5.86053400570128	5.38915394316691	3.02140165588957e-61	3.99688276193392e-59
TRINITY_DN5757_c0_g1_i1	archeocytes	mix_of_differentiated_cells	3.26821728899138	5.76247473931675	3.4006385451995e-61	4.45874873324564e-59
TRINITY_DN1204_c0_g1_i11	archeocytes	mix_of_differentiated_cells	-12.1280732876218	3.81651825366306	7.71792005404339e-61	1.00305880281322e-58
TRINITY_DN7999_c0_g1_i2	archeocytes	mix_of_differentiated_cells	-4.40961745604884	6.48219493939291	1.03883595700937e-60	1.33838204687399e-58
TRINITY_DN9093_c0_g1_i3	archeocytes	mix_of_differentiated_cells	2.64546531313575	7.1959043258444	1.27626379479884e-60	1.63009692963273e-58
TRINITY_DN733_c0_g1_i4	archeocytes	mix_of_differentiated_cells	-12.1884058923393	3.87668273234412	2.25205014233451e-60	2.85182691528446e-58
TRINITY_DN4238_c0_g1_i2	archeocytes	mix_of_differentiated_cells	-7.95986025501308	3.93462574895487	3.21367548893364e-60	4.03506915627465e-58
TRINITY_DN1043_c0_g1_i1	archeocytes	mix_of_differentiated_cells	2.51463648995952	8.17525488982903	3.73541800388588e-60	4.65075236517422e-58
TRINITY_DN1100_c0_g1_i2	archeocytes	mix_of_differentiated_cells	3.02986965849343	6.61946672498911	4.94388020539966e-60	6.10404409360011e-58
TRINITY_DN38_c0_g1_i1	archeocytes	mix_of_differentiated_cells	-3.85217593889989	8.60669831127571	5.45294190065181e-60	6.6769245619882e-58
TRINITY_DN1046_c0_g1_i1	archeocytes	mix_of_differentiated_cells	-2.58354852050286	9.47161602134402	6.53636399224234e-60	7.93793187779201e-58
TRINITY_DN487_c0_g1_i3	archeocytes	mix_of_differentiated_cells	-5.32104546869242	6.08322885072778	1.11688714702045e-59	1.34534959107764e-57
TRINITY_DN1703_c0_g1_i2	archeocytes	mix_of_differentiated_cells	-5.46879919587112	8.87035838017531	1.19205576289394e-59	1.42431436959973e-57
TRINITY_DN847_c0_g1_i19	archeocytes	mix_of_differentiated_cells	-4.45536304723253	6.66358294788036	2.43132429200382e-59	2.88180005682628e-57
TRINITY_DN2168_c0_g1_i1	archeocytes	mix_of_differentiated_cells	2.85186900823522	7.90228281097395	2.7043832457254e-59	3.18001128322759e-57
TRINITY_DN11745_c0_g1_i1	archeocytes	mix_of_differentiated_cells	2.98605221813013	8.04156037092422	4.42479708504088e-59	5.16203099306816e-57
TRINITY_DN8794_c0_g1_i1	archeocytes	mix_of_differentiated_cells	3.0633350682764	7.34886455964289	1.28819774745661e-58	1.49108889268103e-56
TRINITY_DN4064_c0_g1_i1	archeocytes	mix_of_differentiated_cells	-4.914963507454	6.48553039996176	3.64224378122977e-58	4.1832158033101e-56
TRINITY_DN46533_c0_g1_i1	archeocytes	mix_of_differentiated_cells	3.04411827294188	6.50662796978545	4.45487307552103e-58	5.07718457591689e-56
TRINITY_DN478_c0_g1_i2	archeocytes	mix_of_differentiated_cells	2.61641905816332	8.02242893478645	6.56560853818094e-58	7.4256531375335e-56
TRINITY_DN609_c0_g1_i1	archeocytes	mix_of_differentiated_cells	2.63511714107222	8.48206198770965	8.89240033425799e-58	9.9810457085126e-56
TRINITY_DN54606_c0_g1_i1	archeocytes	mix_of_differentiated_cells	2.60483370530422	7.78249379715447	1.16829521831695e-57	1.30146330485594e-55
TRINITY_DN1302_c0_g1_i8	archeocytes	mix_of_differentiated_cells	2.82995592935125	11.6257915590912	1.45089409332158e-57	1.60281133488795e-55
TRINITY_DN1105_c0_g1_i2	archeocytes	mix_of_differentiated_cells	2.42339887430359	7.75184509274556	1.46044499331718e-57	1.60281133488795e-55
TRINITY_DN35_c0_g1_i17	archeocytes	mix_of_differentiated_cells	12.0609833997896	3.76608266486163	1.60116802198943e-57	1.74283295530288e-55
TRINITY_DN524_c0_g1_i24	archeocytes	mix_of_differentiated_cells	-12.0817805400048	3.77045424891851	1.61155585094826e-57	1.74283295530288e-55
TRINITY_DN9616_c0_g1_i3	archeocytes	mix_of_differentiated_cells	-5.48825563670998	5.58575412831551	2.9624625633944e-57	3.18056850284431e-55
TRINITY_DN1641_c0_g1_i1	archeocytes	mix_of_differentiated_cells	2.77123910124091	7.08778212485808	3.49857796649888e-57	3.72913173752859e-55
TRINITY_DN176_c0_g1_i1	archeocytes	mix_of_differentiated_cells	-4.73082850222834	6.46962838834512	7.78219301715602e-57	8.23578369587025e-55
TRINITY_DN1909_c0_g1_i2	archeocytes	mix_of_differentiated_cells	2.8585879772551	8.56515995340705	1.29127082426389e-56	1.35684173987899e-54
TRINITY_DN2_c0_g1_i1	archeocytes	mix_of_differentiated_cells	2.91867249160047	6.40955810338315	1.69872572357879e-56	1.77241692398192e-54
TRINITY_DN1817_c0_g1_i1	archeocytes	mix_of_differentiated_cells	2.64060355003811	7.89416039288074	2.26581837552605e-56	2.34757797564993e-54
TRINITY_DN2345_c0_g1_i4	archeocytes	mix_of_differentiated_cells	-3.64424725762534	8.03708125264476	2.45789325292851e-56	2.52889905801311e-54
TRINITY_DN9101_c0_g1_i1	archeocytes	mix_of_differentiated_cells	-4.7772592307218	4.7791842098703	2.87988984229239e-56	2.94265157954511e-54
TRINITY_DN524_c0_g1_i20	archeocytes	mix_of_differentiated_cells	-12.0939839419054	3.78238312672873	3.29654223202414e-56	3.34531299381299e-54
TRINITY_DN1379_c0_g1_i1	archeocytes	mix_of_differentiated_cells	2.49981373771459	12.0241033707459	4.48697158713559e-56	4.52237898197285e-54
TRINITY_DN3645_c0_g1_i2	archeocytes	mix_of_differentiated_cells	-3.88454993168664	5.9444481913813	8.28712794283684e-56	8.29608700007234e-54
TRINITY_DN40547_c0_g1_i1	archeocytes	mix_of_differentiated_cells	2.77171977478018	7.02803784450467	2.34702421246652e-55	2.33379266657073e-53
TRINITY_DN4255_c0_g1_i3	archeocytes	mix_of_differentiated_cells	2.73965561343638	7.62889890141449	2.46671996609269e-55	2.43646153450862e-53
TRINITY_DN746_c0_g1_i6	archeocytes	mix_of_differentiated_cells	11.9879114324506	3.69393512387719	4.63644739101146e-55	4.54396259435298e-53
TRINITY_DN58975_c0_g1_i1	archeocytes	mix_of_differentiated_cells	3.28905202552926	8.21204995889794	4.6617326831915e-55	4.54396259435298e-53
TRINITY_DN2665_c0_g1_i5	archeocytes	mix_of_differentiated_cells	-7.10622286498599	7.28221213713953	4.80682464377629e-55	4.65476561582938e-53
TRINITY_DN733_c0_g1_i2	archeocytes	mix_of_differentiated_cells	-5.34347655646875	4.74889857500478	5.95127059037689e-55	5.72558604331325e-53
TRINITY_DN500_c0_g1_i3	archeocytes	mix_of_differentiated_cells	3.23444071602105	6.66895141380282	7.52854501195564e-55	7.19631760626676e-53
TRINITY_DN10414_c0_g1_i1	archeocytes	mix_of_differentiated_cells	3.00319521968737	8.32944882291518	8.03909256122489e-55	7.63507662737871e-53
TRINITY_DN53306_c0_g1_i1	archeocytes	mix_of_differentiated_cells	3.11268319077282	5.96742597907268	9.62384088364838e-55	9.08196347338436e-53
TRINITY_DN483_c0_g1_i2	archeocytes	mix_of_differentiated_cells	3.02220545532959	11.6745806477536	9.98704007966308e-55	9.36506239368912e-53
TRINITY_DN1663_c0_g1_i1	archeocytes	mix_of_differentiated_cells	-3.5134608828909	7.19316109548075	1.2972833605726e-54	1.20883963963797e-52
TRINITY_DN3462_c0_g1_i1	archeocytes	mix_of_differentiated_cells	-6.63742026950026	7.46484373974763	1.33609298114517e-54	1.23722210054042e-52
TRINITY_DN2351_c0_g1_i1	archeocytes	mix_of_differentiated_cells	3.16025480146751	6.9321443664416	1.98609126979184e-54	1.82769740703329e-52
TRINITY_DN34837_c0_g1_i1	archeocytes	mix_of_differentiated_cells	2.58015578590322	7.90355579082712	2.5529430689018e-54	2.33483978449685e-52
TRINITY_DN2117_c0_g1_i1	archeocytes	mix_of_differentiated_cells	3.31491334572431	7.09642499087314	3.34356416611992e-54	3.03915623835784e-52
TRINITY_DN1641_c0_g1_i2	archeocytes	mix_of_differentiated_cells	3.51095801500515	6.38970849392846	1.03340197690007e-53	9.33590468887283e-52
TRINITY_DN2291_c0_g1_i1	archeocytes	mix_of_differentiated_cells	2.61169375892413	7.08456786973129	1.16608019337873e-53	1.04706934212723e-51
TRINITY_DN5133_c0_g1_i2	archeocytes	mix_of_differentiated_cells	2.69419823797505	7.5124007684228	1.27511261419677e-53	1.13807641517707e-51
TRINITY_DN53637_c0_g1_i1	archeocytes	mix_of_differentiated_cells	-4.69037897954036	5.77169136744484	1.36091837807331e-53	1.20738722691821e-51
TRINITY_DN58940_c0_g1_i1	archeocytes	mix_of_differentiated_cells	2.90504606218206	6.93406621396122	1.39584700937802e-53	1.231004124461e-51
TRINITY_DN60348_c0_g1_i1	archeocytes	mix_of_differentiated_cells	3.01381146744743	5.79793135435969	4.64083902445792e-53	4.04905144717889e-51
TRINITY_DN8529_c0_g1_i2	archeocytes	mix_of_differentiated_cells	3.18137207292119	6.39889947582747	4.64591486244879e-53	4.04905144717889e-51
TRINITY_DN292_c0_g1_i1	archeocytes	mix_of_differentiated_cells	-2.60487388187471	11.6484443868008	5.25896466031534e-53	4.55653920510129e-51
TRINITY_DN6324_c0_g1_i1	archeocytes	mix_of_differentiated_cells	-3.50786770696893	9.0706753939171	7.83168784711198e-53	6.74617948504716e-51
TRINITY_DN740_c0_g1_i1	archeocytes	mix_of_differentiated_cells	-2.35724064345075	8.39284900478799	8.97328976929044e-53	7.6848705908559e-51
TRINITY_DN5956_c0_g1_i5	archeocytes	mix_of_differentiated_cells	2.22962331789662	8.97595504925187	9.959584365875e-53	8.48052884855196e-51
TRINITY_DN1154_c0_g1_i2	archeocytes	mix_of_differentiated_cells	2.38044795972513	8.6245420509241	1.10041342410211e-52	9.31641445228393e-51
TRINITY_DN592_c0_g1_i4	archeocytes	mix_of_differentiated_cells	2.84792653774409	7.38126367420227	1.13737899926213e-52	9.57466321197031e-51
TRINITY_DN2044_c0_g1_i10	archeocytes	mix_of_differentiated_cells	-11.9321189181403	3.62111432517904	1.218533900755e-52	1.01998860302746e-50
TRINITY_DN52896_c0_g1_i1	archeocytes	mix_of_differentiated_cells	2.67402899112558	8.04647642515229	1.33690169296255e-52	1.11278289229961e-50
TRINITY_DN1289_c0_g1_i4	archeocytes	mix_of_differentiated_cells	-11.8610083122421	3.54997396801871	3.44820514677031e-52	2.85411214829882e-50
TRINITY_DN4836_c0_g1_i3	archeocytes	mix_of_differentiated_cells	-4.79404102727826	4.28014223298598	3.70907125648322e-52	3.05297776311419e-50
TRINITY_DN1927_c0_g1_i4	archeocytes	mix_of_differentiated_cells	-2.55710004710918	9.00169122551089	4.35038995553451e-52	3.56107058459664e-50
TRINITY_DN47782_c0_g1_i1	archeocytes	mix_of_differentiated_cells	3.30031531337569	6.00243708237456	5.72048160838506e-52	4.65684920383698e-50
TRINITY_DN3575_c0_g1_i2	archeocytes	mix_of_differentiated_cells	3.32552477822374	7.70087115833419	5.81539762381993e-52	4.70824760625771e-50
TRINITY_DN755_c0_g1_i1	archeocytes	mix_of_differentiated_cells	-4.86174606926836	6.58588957441398	6.0228872534348e-52	4.84973356233098e-50
TRINITY_DN2378_c0_g1_i4	archeocytes	mix_of_differentiated_cells	2.31313942398024	7.2276030437035	9.0819457700377e-52	7.27341127183127e-50
TRINITY_DN1970_c0_g1_i1	archeocytes	mix_of_differentiated_cells	2.96693437465574	8.29361973371187	1.32584322119777e-51	1.056112535767e-49
TRINITY_DN10160_c0_g1_i1	archeocytes	mix_of_differentiated_cells	2.87578033153902	6.41070176425437	1.34498809498101e-51	1.06001776979348e-49
TRINITY_DN3049_c0_g1_i1	archeocytes	mix_of_differentiated_cells	2.71431452262786	5.98784406397055	1.34505494547229e-51	1.06001776979348e-49
TRINITY_DN9442_c0_g1_i1	archeocytes	mix_of_differentiated_cells	-5.42922269129316	4.37432217450583	1.90168626082862e-51	1.49076103917655e-49
TRINITY_DN327_c0_g1_i3	archeocytes	mix_of_differentiated_cells	-4.20528085990962	4.54770396151047	2.76129603888306e-51	2.15322958484692e-49
TRINITY_DN5586_c0_g1_i9	archeocytes	mix_of_differentiated_cells	2.27335906792901	8.93035691618376	3.33667599893491e-51	2.58828228273401e-49
TRINITY_DN1236_c0_g1_i1	archeocytes	mix_of_differentiated_cells	-4.59684473814659	4.92359995509511	3.61210354444285e-51	2.78733990179507e-49
TRINITY_DN499_c2_g1_i1	archeocytes	mix_of_differentiated_cells	-7.18995977123137	4.51876613779736	4.05531542463664e-51	3.11313747831174e-49
TRINITY_DN2185_c0_g1_i2	archeocytes	mix_of_differentiated_cells	2.34636262878964	7.87482666335192	4.29806476901189e-51	3.28248080503506e-49
TRINITY_DN814_c0_g1_i13	archeocytes	mix_of_differentiated_cells	3.38070875253566	5.82868544683048	5.07218704868147e-51	3.85382170837255e-49
TRINITY_DN6028_c0_g1_i2	archeocytes	mix_of_differentiated_cells	-2.77071141666827	7.36400537947593	5.37117346118855e-51	4.06016867351885e-49
TRINITY_DN4440_c0_g1_i4	archeocytes	mix_of_differentiated_cells	-4.35233315059564	4.57228390944526	5.61593984373715e-51	4.22364287943196e-49
TRINITY_DN833_c0_g1_i4	archeocytes	mix_of_differentiated_cells	-4.27686137418841	5.37574216502558	5.80846901630049e-51	4.34637762351051e-49
TRINITY_DN3888_c0_g1_i1	archeocytes	mix_of_differentiated_cells	2.63716620684672	8.37408775444078	8.79789649973785e-51	6.55023289146311e-49
TRINITY_DN733_c0_g1_i8	archeocytes	mix_of_differentiated_cells	-4.30795071000588	4.53891286670068	1.15728483702452e-50	8.57316607267763e-49
TRINITY_DN1429_c3_g1_i2	archeocytes	mix_of_differentiated_cells	-3.19645004701213	5.43810305748419	1.35439504962052e-50	9.9834413209839e-49
TRINITY_DN3534_c0_g1_i2	archeocytes	mix_of_differentiated_cells	-7.33134742065134	11.2269750922531	1.77962370617865e-50	1.30529231835361e-48
TRINITY_DN3516_c0_g1_i1	archeocytes	mix_of_differentiated_cells	2.47494461701788	7.32658604316458	1.91014625743844e-50	1.39412448030581e-48
TRINITY_DN2474_c0_g1_i1	archeocytes	mix_of_differentiated_cells	2.34007755184498	7.51592410287617	2.07751558710537e-50	1.50884661463496e-48
TRINITY_DN517_c0_g1_i3	archeocytes	mix_of_differentiated_cells	3.21445261677759	6.73184838706661	3.16038808678608e-50	2.28411267774744e-48
TRINITY_DN1686_c0_g1_i2	archeocytes	mix_of_differentiated_cells	-2.336062347018	7.51229868145423	3.39085929978611e-50	2.43878501871995e-48
TRINITY_DN814_c0_g1_i3	archeocytes	mix_of_differentiated_cells	11.8343460541736	3.54259558148396	3.73111226248721e-50	2.67053909570099e-48
TRINITY_DN217_c0_g1_i1	archeocytes	mix_of_differentiated_cells	-5.56687412302005	5.35495106121065	4.23761516609146e-50	3.01848587984669e-48
TRINITY_DN6918_c0_g1_i2	archeocytes	mix_of_differentiated_cells	2.93847292872363	9.740957329302	6.67118056527918e-50	4.72919671077398e-48
TRINITY_DN8_c0_g1_i5	archeocytes	mix_of_differentiated_cells	-2.63342049096279	6.06025597821853	7.08276356807476e-50	4.99705833450456e-48
TRINITY_DN2313_c0_g1_i2	archeocytes	mix_of_differentiated_cells	-5.01800076830975	8.29747091604425	9.3636476393626e-50	6.57496698695717e-48
TRINITY_DN1947_c0_g1_i14	archeocytes	mix_of_differentiated_cells	-4.93624572504958	4.93084947523946	1.33766612015367e-49	9.34851945103619e-48
TRINITY_DN4362_c0_g1_i1	archeocytes	mix_of_differentiated_cells	2.68534107504206	7.14259126282495	1.57753921893721e-49	1.09731554308797e-47
TRINITY_DN46561_c0_g1_i1	archeocytes	mix_of_differentiated_cells	3.29293487949275	5.68180888311586	1.8757856098402e-49	1.29797651824853e-47
TRINITY_DN746_c0_g1_i5	archeocytes	mix_of_differentiated_cells	12.0810603977524	3.78553709305482	1.88353773908905e-49	1.29797651824853e-47
TRINITY_DN4066_c0_g1_i3	archeocytes	mix_of_differentiated_cells	4.11423048023856	5.07964574507848	1.94520367391859e-49	1.33426563114712e-47
TRINITY_DN2030_c0_g1_i1	archeocytes	mix_of_differentiated_cells	3.00498594796946	9.38512667077195	2.43939022060834e-49	1.66553020776651e-47
TRINITY_DN16_c0_g1_i2	archeocytes	mix_of_differentiated_cells	-3.2276102880215	9.82631442926365	3.43523159012115e-49	2.33469684583646e-47
TRINITY_DN814_c0_g1_i5	archeocytes	mix_of_differentiated_cells	3.61552214902101	4.91730110916847	4.37433099015256e-49	2.95936474657992e-47
TRINITY_DN1777_c0_g1_i9	archeocytes	mix_of_differentiated_cells	11.9772810114754	3.68312626220571	5.40803781436222e-49	3.6420676480723e-47
TRINITY_DN3076_c0_g1_i1	archeocytes	mix_of_differentiated_cells	2.72880511260314	6.39537537151795	7.39329723820709e-49	4.95651999462788e-47
TRINITY_DN3854_c0_g1_i12	archeocytes	mix_of_differentiated_cells	2.1984332902847	9.10982951359797	8.59521110357012e-49	5.73633548245472e-47
TRINITY_DN9298_c0_g1_i1	archeocytes	mix_of_differentiated_cells	2.52254148615898	7.07717708662021	1.29696346540859e-48	8.61695547241865e-47
TRINITY_DN34176_c0_g1_i1	archeocytes	mix_of_differentiated_cells	2.68338976813715	5.88715550233725	1.426632807111e-48	9.43615699560564e-47
TRINITY_DN29583_c0_g1_i1	archeocytes	mix_of_differentiated_cells	2.35597130901941	6.57880115433625	1.7847428941408e-48	1.17523336531511e-46
TRINITY_DN41391_c0_g1_i1	archeocytes	mix_of_differentiated_cells	2.47676260163858	6.30753685783134	2.07954141760441e-48	1.36329582492154e-46
TRINITY_DN1703_c0_g1_i10	archeocytes	mix_of_differentiated_cells	-5.35796148117623	10.0386473815199	2.24033765160826e-48	1.46223976415101e-46
TRINITY_DN93_c0_g1_i4	archeocytes	mix_of_differentiated_cells	-4.1345044056489	9.79243127723711	2.36405521820512e-48	1.53622114530382e-46
TRINITY_DN1762_c0_g1_i4	archeocytes	mix_of_differentiated_cells	-3.5470784972747	7.22233423857012	2.66301229346701e-48	1.72293406724922e-46
TRINITY_DN214_c1_g1_i1	archeocytes	mix_of_differentiated_cells	-3.23045028440492	7.5306575280153	2.77457042238663e-48	1.78730588600349e-46
TRINITY_DN2345_c0_g1_i2	archeocytes	mix_of_differentiated_cells	-3.16870250051678	6.54718421751723	3.98625264099564e-48	2.55672377181781e-46
TRINITY_DN2044_c0_g1_i2	archeocytes	mix_of_differentiated_cells	-11.7007409087469	3.39013527754917	4.06649551517587e-48	2.59694817038128e-46
TRINITY_DN8107_c0_g1_i1	archeocytes	mix_of_differentiated_cells	2.37142600103346	6.47084803397263	4.36380278637172e-48	2.77485416664736e-46
TRINITY_DN663_c0_g2_i10	archeocytes	mix_of_differentiated_cells	2.82493509430968	8.42751448670527	7.36812663545094e-48	4.66522069362569e-46
TRINITY_DN134_c0_g1_i1	archeocytes	mix_of_differentiated_cells	-5.60322340572515	5.68697346179636	7.60347454123099e-48	4.79374803416504e-46
TRINITY_DN6570_c1_g1_i4	archeocytes	mix_of_differentiated_cells	2.31620104326007	9.08939139328381	9.62946192617067e-48	6.04534355500613e-46
TRINITY_DN40326_c0_g1_i1	archeocytes	mix_of_differentiated_cells	2.74653926594119	5.92100497957527	1.10261535046602e-47	6.89297427531838e-46
TRINITY_DN8153_c0_g1_i1	archeocytes	mix_of_differentiated_cells	2.53096754838217	6.940984677985	1.16615653295135e-47	7.2595694084904e-46
TRINITY_DN11723_c0_g1_i2	archeocytes	mix_of_differentiated_cells	2.73624348663443	5.77048015215608	1.1770451131242e-47	7.29669472637997e-46
TRINITY_DN8916_c0_g1_i1	archeocytes	mix_of_differentiated_cells	3.13023306516294	7.22092744470555	1.28888044173861e-47	7.95668859366634e-46
TRINITY_DN6030_c0_g1_i1	archeocytes	mix_of_differentiated_cells	2.39443234557385	7.89976369018964	1.3536778274115e-47	8.3220293323356e-46
TRINITY_DN588_c0_g1_i3	archeocytes	mix_of_differentiated_cells	-12.4245190580355	4.11301301582829	1.72579428222869e-47	1.05658545807852e-45
TRINITY_DN47187_c0_g1_i1	archeocytes	mix_of_differentiated_cells	2.27607622092089	7.57672814722991	1.84340201848952e-47	1.12394421012102e-45
TRINITY_DN46623_c0_g1_i1	archeocytes	mix_of_differentiated_cells	2.31629868495687	7.91871084701559	1.90439167964398e-47	1.15637160350841e-45
TRINITY_DN11992_c0_g1_i1	archeocytes	mix_of_differentiated_cells	3.36401861394563	5.07480985006818	2.22667543374846e-47	1.34654788679254e-45
TRINITY_DN750_c0_g1_i4	archeocytes	mix_of_differentiated_cells	-3.98695831795821	4.48225701276592	2.6151580391572e-47	1.57504802878671e-45
TRINITY_DN8533_c0_g1_i3	archeocytes	mix_of_differentiated_cells	2.91824361570285	6.56371011860566	2.9790669016745e-47	1.78695770102063e-45
TRINITY_DN281_c2_g1_i1	archeocytes	mix_of_differentiated_cells	2.22457293980476	7.1811787618346	5.72282533914533e-47	3.41892662196683e-45
TRINITY_DN40672_c0_g1_i1	archeocytes	mix_of_differentiated_cells	-3.53046501072242	5.10428189998778	5.96109019678442e-47	3.54696836769309e-45
TRINITY_DN348_c1_g1_i6	archeocytes	mix_of_differentiated_cells	3.13865709521085	5.5182925789212	7.00143205059037e-47	4.14932869046187e-45
TRINITY_DN361_c0_g1_i1	archeocytes	mix_of_differentiated_cells	-11.6789256346435	3.36851345712929	7.23152537191649e-47	4.26861672949461e-45
TRINITY_DN2243_c0_g1_i1	archeocytes	mix_of_differentiated_cells	-5.0084753588068	6.98048665420038	8.70590932615924e-47	5.11852192763394e-45
TRINITY_DN1265_c0_g1_i1	archeocytes	mix_of_differentiated_cells	2.54014270477764	7.56713488733626	1.13159271847023e-46	6.62675008571339e-45
TRINITY_DN2592_c0_g1_i1	archeocytes	mix_of_differentiated_cells	-2.81828022831252	5.61489542993247	1.44249582554501e-46	8.41418037451768e-45
TRINITY_DN3000_c0_g1_i1	archeocytes	mix_of_differentiated_cells	2.83175571253585	6.03176698109602	1.50133497709994e-46	8.72305059635794e-45
TRINITY_DN1109_c0_g1_i1	archeocytes	mix_of_differentiated_cells	2.60926189535769	6.17435874521762	1.70998582315369e-46	9.89654295150196e-45
TRINITY_DN4144_c0_g1_i4	archeocytes	mix_of_differentiated_cells	-3.43975903484453	5.25469245838062	1.92477668731825e-46	1.10963001553725e-44
TRINITY_DN2451_c0_g3_i3	archeocytes	mix_of_differentiated_cells	-11.6460552437503	3.33553388053051	2.40539908400771e-46	1.38133305537435e-44
TRINITY_DN4114_c0_g1_i44	archeocytes	mix_of_differentiated_cells	2.5462973820543	6.9988689429424	2.43004423909182e-46	1.3900978936828e-44
TRINITY_DN52934_c0_g1_i1	archeocytes	mix_of_differentiated_cells	-3.44104993554468	5.59156562332958	2.59067170409895e-46	1.47628430645885e-44
TRINITY_DN4151_c0_g1_i2	archeocytes	mix_of_differentiated_cells	2.58795417504381	8.70473696353884	2.70074486068853e-46	1.5304481005062e-44
TRINITY_DN4562_c0_g1_i7	archeocytes	mix_of_differentiated_cells	3.16588131954021	6.16426442913704	2.70638095526878e-46	1.5304481005062e-44
TRINITY_DN41778_c0_g1_i1	archeocytes	mix_of_differentiated_cells	3.3031397351501	5.67230242898353	2.80261195941855e-46	1.57884025820324e-44
TRINITY_DN6231_c0_g1_i6	archeocytes	mix_of_differentiated_cells	-4.72144991551727	4.82606686854502	2.99325982381804e-46	1.67985369506395e-44
TRINITY_DN1783_c0_g1_i5	archeocytes	mix_of_differentiated_cells	2.11083620861321	7.84623694812841	3.00688700943072e-46	1.68113350685757e-44
TRINITY_DN679_c0_g1_i1	archeocytes	mix_of_differentiated_cells	-5.94012132567222	7.5560569952024	3.57497928057912e-46	1.99123657973911e-44
TRINITY_DN663_c0_g1_i11	archeocytes	mix_of_differentiated_cells	2.30604515388977	7.04667058648193	3.63088735807881e-46	2.01480251300733e-44
TRINITY_DN470_c0_g1_i4	archeocytes	mix_of_differentiated_cells	-4.42680244936019	4.21953879587639	3.72798228203109e-46	2.06096214517062e-44
TRINITY_DN7133_c0_g1_i6	archeocytes	mix_of_differentiated_cells	2.51347218413403	6.38705376285158	5.97921225064069e-46	3.29323452436775e-44
TRINITY_DN5125_c0_g1_i9	archeocytes	mix_of_differentiated_cells	2.75705936925769	6.06218691390222	8.11894447582784e-46	4.45519560569871e-44
TRINITY_DN8694_c0_g1_i3	archeocytes	mix_of_differentiated_cells	3.42008635552676	5.21560722422636	8.38636989198984e-46	4.5849614878126e-44
TRINITY_DN496_c0_g1_i1	archeocytes	mix_of_differentiated_cells	2.27836651058655	8.23277940217159	1.82104905425801e-45	9.91936131907598e-44
TRINITY_DN221_c0_g1_i8	archeocytes	mix_of_differentiated_cells	-3.01366684451163	5.62691718476959	2.30294741658802e-45	1.2498340265263e-43
TRINITY_DN34335_c0_g1_i1	archeocytes	mix_of_differentiated_cells	2.36232496837573	6.4683267708387	2.33005587136873e-45	1.25993094124814e-43
TRINITY_DN2015_c0_g1_i2	archeocytes	mix_of_differentiated_cells	-4.42561460079413	8.27243863622818	2.68148794735097e-45	1.44468819738007e-43
TRINITY_DN350_c0_g1_i5	archeocytes	mix_of_differentiated_cells	2.74989799868204	5.97779747880737	3.01768158767544e-45	1.61992646387678e-43
TRINITY_DN1962_c0_g1_i2	archeocytes	mix_of_differentiated_cells	2.20907420436063	11.0897841994902	3.03264882995954e-45	1.62208393735309e-43
TRINITY_DN2077_c0_g1_i9	archeocytes	mix_of_differentiated_cells	2.53263606426954	6.22908259284315	3.71253067133265e-45	1.97859188584405e-43
TRINITY_DN2563_c0_g1_i2	archeocytes	mix_of_differentiated_cells	2.54186075668551	6.46057102379077	3.99221172388721e-45	2.12002182441265e-43
TRINITY_DN1828_c0_g1_i10	archeocytes	mix_of_differentiated_cells	-2.1597655852597	10.1778459229884	4.50047750250971e-45	2.38139552418514e-43
TRINITY_DN1548_c0_g1_i3	archeocytes	mix_of_differentiated_cells	-5.97340420175975	4.10344574666811	4.70343456016618e-45	2.47993190190115e-43
TRINITY_DN1278_c1_g1_i1	archeocytes	mix_of_differentiated_cells	-5.35926011215736	6.19381059249708	5.11251148619452e-45	2.6860627723212e-43
TRINITY_DN9687_c0_g1_i1	archeocytes	mix_of_differentiated_cells	2.40051071735282	6.39815820690835	5.25640753941817e-45	2.75190579872861e-43
TRINITY_DN1648_c1_g1_i1	archeocytes	mix_of_differentiated_cells	2.26413175832151	6.52308030236008	6.51641178637589e-45	3.39954778263891e-43
TRINITY_DN5077_c0_g1_i4	archeocytes	mix_of_differentiated_cells	2.07485811854306	9.63568228079229	6.98351454462085e-45	3.63044742081062e-43
TRINITY_DN4713_c0_g1_i1	archeocytes	mix_of_differentiated_cells	3.04398067658848	5.73906955597387	7.08722671418005e-45	3.6714808041011e-43
TRINITY_DN10175_c0_g1_i1	archeocytes	mix_of_differentiated_cells	-6.34230293241059	3.87466267971339	7.13483062481401e-45	3.68326308492141e-43
TRINITY_DN2586_c0_g1_i1	archeocytes	mix_of_differentiated_cells	2.37002679165473	8.97969389130041	1.0190411578197e-44	5.24240062300579e-43
TRINITY_DN3598_c0_g1_i2	archeocytes	mix_of_differentiated_cells	-5.31499916071075	6.27333318004052	1.04462366731296e-44	5.35541323699268e-43
TRINITY_DN7810_c0_g1_i1	archeocytes	mix_of_differentiated_cells	-5.22920488419249	4.26996485199591	1.17196666231373e-44	5.98753726511732e-43
TRINITY_DN2461_c0_g1_i1	archeocytes	mix_of_differentiated_cells	2.03904086092109	8.36701553168029	1.29842878224641e-44	6.61083190301128e-43
TRINITY_DN7067_c0_g1_i3	archeocytes	mix_of_differentiated_cells	2.54132333685504	6.02294310997088	1.53838040240552e-44	7.80570001439731e-43
TRINITY_DN1874_c0_g1_i3	archeocytes	mix_of_differentiated_cells	2.09355707475518	8.75214276317835	1.76724769202721e-44	8.93636239081062e-43
TRINITY_DN920_c0_g3_i2	archeocytes	mix_of_differentiated_cells	2.48245842150498	9.19959643907212	1.96979850642534e-44	9.92671247319654e-43
TRINITY_DN2264_c0_g1_i2	archeocytes	mix_of_differentiated_cells	2.06783531094096	7.641277814193	2.11567018505691e-44	1.06256845633231e-42
TRINITY_DN12808_c0_g1_i2	archeocytes	mix_of_differentiated_cells	-6.67112487966937	4.43950342684486	2.19510356304518e-44	1.0987383239891e-42
TRINITY_DN40494_c0_g1_i1	archeocytes	mix_of_differentiated_cells	2.5941856210271	6.67190038775065	2.31047799176138e-44	1.15259400424029e-42
TRINITY_DN8032_c0_g1_i6	archeocytes	mix_of_differentiated_cells	2.31534656720944	10.6620046471473	2.55030339977075e-44	1.26796292520146e-42
TRINITY_DN3743_c0_g1_i2	archeocytes	mix_of_differentiated_cells	-4.76961069248916	5.49964137784744	2.6299371870459e-44	1.30318225295224e-42
TRINITY_DN2729_c0_g2_i3	archeocytes	mix_of_differentiated_cells	-3.3969446354305	5.26414363076911	3.05684263482142e-44	1.5096726825838e-42
TRINITY_DN59263_c0_g1_i1	archeocytes	mix_of_differentiated_cells	2.99233346734241	5.5997416728869	3.34169418839317e-44	1.64486847492469e-42
TRINITY_DN34847_c0_g1_i1	archeocytes	mix_of_differentiated_cells	2.58577548750782	6.61679072115766	3.94873001070524e-44	1.93723125293407e-42
TRINITY_DN1190_c0_g1_i1	archeocytes	mix_of_differentiated_cells	2.31620409665332	8.79404542176887	6.5680785919864e-44	3.2116386936921e-42
TRINITY_DN590_c0_g1_i1	archeocytes	mix_of_differentiated_cells	13.3284824097383	5.0236347216248	1.3771330955476e-43	6.71171182356357e-42
TRINITY_DN1649_c0_g1_i1	archeocytes	mix_of_differentiated_cells	2.14043913241902	10.0392036752817	1.59275848015555e-43	7.73715070229005e-42
TRINITY_DN2663_c0_g1_i2	archeocytes	mix_of_differentiated_cells	-3.4331490068405	4.93771197138437	1.91795130914407e-43	9.28639431250931e-42
TRINITY_DN4749_c0_g1_i9	archeocytes	mix_of_differentiated_cells	-5.66942123685426	5.18554329962596	2.20286722575597e-43	1.06311663898373e-41
TRINITY_DN8094_c0_g1_i1	archeocytes	mix_of_differentiated_cells	2.19060806279166	6.86264867692964	2.44203028951555e-43	1.17471171329423e-41
TRINITY_DN1759_c0_g1_i1	archeocytes	mix_of_differentiated_cells	2.23494387698696	7.04327253512848	2.45743827779445e-43	1.17829791339167e-41
TRINITY_DN3863_c0_g1_i6	archeocytes	mix_of_differentiated_cells	2.24974951848808	8.91924431661788	2.56528711664705e-43	1.22604173936267e-41
TRINITY_DN300_c0_g1_i1	archeocytes	mix_of_differentiated_cells	-3.8155124954994	6.07477207875554	2.76547975463491e-43	1.31747099822093e-41
TRINITY_DN1718_c0_g1_i2	archeocytes	mix_of_differentiated_cells	2.91777277678823	6.85803162397832	3.09986045705378e-43	1.47203629909323e-41
TRINITY_DN2149_c0_g2_i2	archeocytes	mix_of_differentiated_cells	2.04147158854627	7.72247660764419	3.42063841409632e-43	1.61917503972048e-41
TRINITY_DN2053_c0_g1_i1	archeocytes	mix_of_differentiated_cells	-3.90293478075693	4.3551014262659	3.89456793135886e-43	1.83764071563735e-41
TRINITY_DN1374_c0_g1_i3	archeocytes	mix_of_differentiated_cells	-4.67951635027194	3.98581394037016	4.72058195486957e-43	2.22032197597929e-41
TRINITY_DN34197_c0_g1_i1	archeocytes	mix_of_differentiated_cells	-2.40840855588206	6.09151627799087	5.53264424827271e-43	2.59403978425343e-41
TRINITY_DN6378_c0_g1_i4	archeocytes	mix_of_differentiated_cells	-6.86941019240906	5.22621813086476	5.76242374405511e-43	2.69325142561264e-41
TRINITY_DN4167_c0_g1_i6	archeocytes	mix_of_differentiated_cells	-2.25427064668645	8.27271084042488	5.85448073192598e-43	2.72767253220803e-41
TRINITY_DN1242_c0_g1_i12	archeocytes	mix_of_differentiated_cells	-11.5568380649594	3.24644337913212	8.08944143888378e-43	3.75715248772734e-41
TRINITY_DN35_c0_g1_i15	archeocytes	mix_of_differentiated_cells	-11.5041445283937	3.19399905609457	1.20365357448055e-42	5.57291604984496e-41
TRINITY_DN47392_c0_g1_i1	archeocytes	mix_of_differentiated_cells	2.73424451881738	6.11663369743598	1.50287479422963e-42	6.93663331816391e-41
TRINITY_DN2864_c0_g1_i5	archeocytes	mix_of_differentiated_cells	3.68484627565471	4.76765100656814	1.56936103093371e-42	7.22101025910369e-41
TRINITY_DN241_c0_g1_i1	archeocytes	mix_of_differentiated_cells	2.31248315948855	7.47654794642815	2.21813415486024e-42	1.01745745010555e-40
TRINITY_DN721_c0_g1_i12	archeocytes	mix_of_differentiated_cells	-5.14681337913656	8.90948043201868	2.33251207763054e-42	1.06662033772142e-40
TRINITY_DN2884_c0_g1_i1	archeocytes	mix_of_differentiated_cells	-2.5864067399097	8.6865726080503	2.55640482952588e-42	1.16540596782324e-40
TRINITY_DN2405_c0_g1_i2	archeocytes	mix_of_differentiated_cells	-4.96922048035577	4.87322669960317	3.61156222477141e-42	1.64137748227648e-40
TRINITY_DN40284_c0_g1_i1	archeocytes	mix_of_differentiated_cells	2.09246905530077	9.15516847154907	4.16057529307248e-42	1.88510958844532e-40
TRINITY_DN47112_c0_g1_i1	archeocytes	mix_of_differentiated_cells	2.06164837672557	7.29571597609037	4.73942698896808e-42	2.14083384965095e-40
TRINITY_DN11770_c0_g1_i3	archeocytes	mix_of_differentiated_cells	-2.90261231343103	5.80417045560656	6.5927057720739e-42	2.96892184556374e-40
TRINITY_DN2519_c0_g1_i2	archeocytes	mix_of_differentiated_cells	2.76916443176807	6.94839252643748	7.29453140582903e-42	3.275023554811e-40
TRINITY_DN9174_c0_g1_i2	archeocytes	mix_of_differentiated_cells	2.28362634214461	10.291749709608	1.55508833583236e-41	6.96078210987681e-40
TRINITY_DN9651_c0_g1_i2	archeocytes	mix_of_differentiated_cells	2.21243773612655	7.49404370350908	1.586670089275e-41	7.08075422972845e-40
TRINITY_DN2383_c0_g1_i4	archeocytes	mix_of_differentiated_cells	2.71485307760016	7.562019470911	1.78749704741973e-41	7.95301989626748e-40
TRINITY_DN59142_c0_g1_i1	archeocytes	mix_of_differentiated_cells	-3.59628524300852	4.89261907860066	2.20074572498747e-41	9.76234989862703e-40
TRINITY_DN524_c0_g1_i28	archeocytes	mix_of_differentiated_cells	-12.3360237318198	4.02355886086213	2.59052434864984e-41	1.14570772386854e-39
TRINITY_DN1918_c0_g1_i3	archeocytes	mix_of_differentiated_cells	3.11792295530123	8.48798908423931	3.12070680312057e-41	1.37608309509031e-39
TRINITY_DN6231_c0_g1_i15	archeocytes	mix_of_differentiated_cells	-11.4395334434251	3.12989281329507	3.19778156097566e-41	1.40588521090253e-39
TRINITY_DN8985_c0_g1_i1	archeocytes	mix_of_differentiated_cells	2.08536746646321	7.28392595529526	3.59560446154294e-41	1.5761087485864e-39
TRINITY_DN134_c0_g1_i2	archeocytes	mix_of_differentiated_cells	-6.32317348276922	5.44506033822629	3.96911966311078e-41	1.73470433417845e-39
TRINITY_DN3854_c0_g1_i9	archeocytes	mix_of_differentiated_cells	2.21541833633291	7.62888783127033	4.8046929145233e-41	2.09371559475227e-39
TRINITY_DN905_c0_g1_i1	archeocytes	mix_of_differentiated_cells	-11.4302589596977	3.12066445795829	6.1921719120213e-41	2.69041698089465e-39
TRINITY_DN16476_c0_g1_i5	archeocytes	mix_of_differentiated_cells	3.10055039814459	7.59767467475651	7.26594643570021e-41	3.14772697050685e-39
TRINITY_DN697_c0_g1_i1	archeocytes	mix_of_differentiated_cells	2.61368811737774	8.88757453798751	1.60306709806107e-40	6.92450207722239e-39
TRINITY_DN1675_c0_g1_i3	archeocytes	mix_of_differentiated_cells	-2.7704895287776	6.48022835512462	1.83012795517348e-40	7.88231854181695e-39
TRINITY_DN2940_c0_g1_i2	archeocytes	mix_of_differentiated_cells	3.4581229380611	4.98833752501197	1.94940428176443e-40	8.37170256191938e-39
TRINITY_DN5233_c0_g1_i1	archeocytes	mix_of_differentiated_cells	2.8125209932247	5.56509223474813	2.13693592071871e-40	9.1505325437481e-39
TRINITY_DN7110_c0_g1_i1	archeocytes	mix_of_differentiated_cells	2.67062941020258	7.49698200307627	2.18611048463994e-40	9.33412476669321e-39
TRINITY_DN3955_c0_g1_i2	archeocytes	mix_of_differentiated_cells	2.77992914910461	7.39273860625772	2.4243267452348e-40	1.03215014532755e-38
TRINITY_DN5950_c0_g1_i3	archeocytes	mix_of_differentiated_cells	2.84073930300428	5.55181173169617	2.45465929253064e-40	1.04206968705255e-38
TRINITY_DN59047_c0_g1_i1	archeocytes	mix_of_differentiated_cells	-3.27549860017245	9.11780098927951	2.49276060776159e-40	1.05522117613131e-38
TRINITY_DN34534_c0_g1_i1	archeocytes	mix_of_differentiated_cells	3.08471162506948	5.19641442981098	3.05352319405403e-40	1.28891736874942e-38
TRINITY_DN619_c0_g1_i2	archeocytes	mix_of_differentiated_cells	-2.75689500052448	6.31909078537344	3.7045807849523e-40	1.55929173039356e-38
TRINITY_DN1903_c0_g1_i10	archeocytes	mix_of_differentiated_cells	2.30236990438875	6.02467372502257	4.96829240024693e-40	2.08527535983168e-38
TRINITY_DN7534_c0_g1_i6	archeocytes	mix_of_differentiated_cells	-4.40325544806425	5.09190394484147	5.37208075162061e-40	2.24838272361613e-38
TRINITY_DN9418_c0_g1_i2	archeocytes	mix_of_differentiated_cells	2.3903802962044	6.11074222459488	5.53249096500106e-40	2.30899679260438e-38
TRINITY_DN1261_c0_g1_i1	archeocytes	mix_of_differentiated_cells	3.13685438258764	6.73320563248814	5.87859384189139e-40	2.44655186408603e-38
TRINITY_DN6494_c0_g1_i1	archeocytes	mix_of_differentiated_cells	3.4854149976045	5.75361879478036	6.37114323590342e-40	2.6441136745979e-38
TRINITY_DN29344_c0_g1_i1	archeocytes	mix_of_differentiated_cells	2.69491744684309	6.58353899284791	6.50833560060833e-40	2.69350559381601e-38
TRINITY_DN327_c0_g1_i2	archeocytes	mix_of_differentiated_cells	-11.3524485697742	3.04302608537127	7.03399284390179e-40	2.90294256198465e-38
TRINITY_DN6776_c0_g1_i1	archeocytes	mix_of_differentiated_cells	2.30283429001027	7.8833296528016	7.19874287555988e-40	2.96268262345264e-38
TRINITY_DN46917_c0_g1_i1	archeocytes	mix_of_differentiated_cells	3.12212512190404	4.93800450154149	7.55634763133328e-40	3.10124228548016e-38
TRINITY_DN52916_c0_g1_i1	archeocytes	mix_of_differentiated_cells	-1.96341530765948	9.03408529025362	7.58557288957606e-40	3.10463668320329e-38
TRINITY_DN388_c0_g1_i1	archeocytes	mix_of_differentiated_cells	2.46420980428248	6.67827345529324	9.12983194224791e-40	3.72599317495555e-38
TRINITY_DN9778_c0_g1_i2	archeocytes	mix_of_differentiated_cells	2.6052177993049	8.44335048238644	9.15403290823313e-40	3.72599317495555e-38
TRINITY_DN1205_c0_g1_i1	archeocytes	mix_of_differentiated_cells	2.14400233101212	8.13884308208152	9.27607268328323e-40	3.76532309248012e-38
TRINITY_DN9006_c0_g1_i2	archeocytes	mix_of_differentiated_cells	2.30557145044435	6.7193103264967	1.11784831184095e-39	4.52514770170368e-38
TRINITY_DN2824_c0_g1_i3	archeocytes	mix_of_differentiated_cells	2.96898136978169	5.48581112107448	1.23170427298336e-39	4.97246062902492e-38
TRINITY_DN7959_c0_g1_i1	archeocytes	mix_of_differentiated_cells	-3.19111448540664	6.11526470574118	1.28443688580933e-39	5.17125459243236e-38
TRINITY_DN3884_c1_g1_i2	archeocytes	mix_of_differentiated_cells	2.58655012643002	5.70627061980089	1.50736557811682e-39	6.05233832124086e-38
TRINITY_DN1284_c0_g1_i1	archeocytes	mix_of_differentiated_cells	2.39498837044259	5.90259903596009	1.85692863886939e-39	7.43574451715915e-38
TRINITY_DN5712_c0_g1_i1	archeocytes	mix_of_differentiated_cells	-7.23919660114426	8.04175284236591	2.05686518220297e-39	8.21415486240411e-38
TRINITY_DN588_c0_g1_i4	archeocytes	mix_of_differentiated_cells	-11.9476212551812	3.63581305355612	2.26221679658433e-39	9.00994732747137e-38
TRINITY_DN34373_c0_g1_i1	archeocytes	mix_of_differentiated_cells	-3.41424374043562	4.59028486653881	2.27001409688259e-39	9.01676376927948e-38
TRINITY_DN1052_c0_g3_i9	archeocytes	mix_of_differentiated_cells	-2.05669980841207	7.5287124338083	2.30675259259863e-39	9.13819422779178e-38
TRINITY_DN53764_c0_g1_i1	archeocytes	mix_of_differentiated_cells	2.51306144532746	6.2098796364453	2.32453563780172e-39	9.18408533591208e-38
TRINITY_DN22547_c0_g2_i3	archeocytes	mix_of_differentiated_cells	2.83948331386248	5.53525250828097	2.73107120848474e-39	1.07615827193909e-37
TRINITY_DN34454_c0_g1_i1	archeocytes	mix_of_differentiated_cells	2.34770040298354	6.70004136550388	3.01945628979587e-39	1.1866383127219e-37
TRINITY_DN9829_c0_g1_i1	archeocytes	mix_of_differentiated_cells	2.47252173219243	6.8340234951606	3.08556410736679e-39	1.20941052419964e-37
TRINITY_DN5227_c0_g1_i3	archeocytes	mix_of_differentiated_cells	-5.89682064655161	6.1710269052928	3.12230668995242e-39	1.22058300576082e-37
TRINITY_DN3124_c0_g1_i1	archeocytes	mix_of_differentiated_cells	3.07558269517068	5.39329255057037	3.95996398302841e-39	1.54396911506708e-37
TRINITY_DN2721_c0_g1_i1	archeocytes	mix_of_differentiated_cells	-4.99292920771532	4.74297464084803	4.89889800732642e-39	1.90504128284903e-37
TRINITY_DN6713_c0_g1_i8	archeocytes	mix_of_differentiated_cells	2.24336149839618	7.70601470246451	5.25971839499741e-39	2.03999967906497e-37
TRINITY_DN10576_c0_g1_i1	archeocytes	mix_of_differentiated_cells	3.11882875047725	5.06676646072765	5.84275106988501e-39	2.26021409533724e-37
TRINITY_DN2638_c0_g1_i1	archeocytes	mix_of_differentiated_cells	-4.69989444287558	7.82884138412371	6.33748868707809e-39	2.44521438509763e-37
TRINITY_DN1034_c0_g1_i1	archeocytes	mix_of_differentiated_cells	2.54671886870436	7.58873854440094	6.64030332945918e-39	2.55539569166928e-37
TRINITY_DN29333_c0_g1_i1	archeocytes	mix_of_differentiated_cells	-4.8314697227376	8.59060387408969	6.83026180483222e-39	2.62168805441436e-37
TRINITY_DN3491_c0_g1_i1	archeocytes	mix_of_differentiated_cells	-2.54882066280026	6.2234940079843	7.69059939518411e-39	2.94428735501415e-37
TRINITY_DN29477_c0_g1_i1	archeocytes	mix_of_differentiated_cells	2.78587794006743	5.20395609577846	7.89154073556609e-39	3.01342957572544e-37
TRINITY_DN6068_c0_g1_i1	archeocytes	mix_of_differentiated_cells	-7.40660734911477	4.98556817157989	7.92886707670722e-39	3.01989960433147e-37
TRINITY_DN132_c0_g1_i5	archeocytes	mix_of_differentiated_cells	-3.67466107892454	5.54412968620954	8.31351270288791e-39	3.15828215912788e-37
TRINITY_DN1900_c0_g1_i1	archeocytes	mix_of_differentiated_cells	2.48416120518393	6.99412323262693	9.21838481727845e-39	3.49308412922756e-37
TRINITY_DN34771_c0_g1_i1	archeocytes	mix_of_differentiated_cells	-3.96349847018659	8.20339117453387	9.59587362415663e-39	3.62684856162002e-37
TRINITY_DN480_c0_g1_i7	archeocytes	mix_of_differentiated_cells	11.4249392858994	3.13938006871954	1.11018319117171e-38	4.18536238178118e-37
TRINITY_DN2021_c0_g1_i2	archeocytes	mix_of_differentiated_cells	3.06002445131088	7.92213513831922	1.14342433172418e-38	4.29973982203692e-37
TRINITY_DN3583_c0_g1_i1	archeocytes	mix_of_differentiated_cells	3.10149055583595	8.36874947091631	1.17907318668242e-38	4.42256919845235e-37
TRINITY_DN3648_c0_g1_i1	archeocytes	mix_of_differentiated_cells	3.17155874614802	6.4953238453593	1.43618393183715e-38	5.37335887224727e-37
TRINITY_DN1101_c0_g1_i2	archeocytes	mix_of_differentiated_cells	-4.956731767899	5.01746312879809	1.62444823251462e-38	6.06242443650795e-37
TRINITY_DN903_c1_g1_i2	archeocytes	mix_of_differentiated_cells	11.8293578280409	3.53672568904489	1.93775408486067e-38	7.21350867369238e-37
TRINITY_DN6231_c1_g1_i2	archeocytes	mix_of_differentiated_cells	-2.83260345012132	5.95318589691126	2.62668505411544e-38	9.75362550420411e-37
TRINITY_DN4627_c0_g1_i1	archeocytes	mix_of_differentiated_cells	2.89149131321494	5.58414354667335	2.74966774271378e-38	1.01847693190119e-36
TRINITY_DN11560_c0_g1_i1	archeocytes	mix_of_differentiated_cells	-2.69306692052508	6.34632297685717	3.40964720637283e-38	1.25978386557655e-36
TRINITY_DN8948_c0_g1_i5	archeocytes	mix_of_differentiated_cells	2.47903190092792	6.05359946655595	3.43524328534241e-38	1.26608369441873e-36
TRINITY_DN2833_c0_g1_i1	archeocytes	mix_of_differentiated_cells	2.71848399428921	6.20881611048787	3.45742949671355e-38	1.27109864573965e-36
TRINITY_DN53200_c0_g1_i1	archeocytes	mix_of_differentiated_cells	2.12298461969926	7.50339066921851	3.82781806989581e-38	1.40378595355387e-36
TRINITY_DN3575_c0_g1_i1	archeocytes	mix_of_differentiated_cells	3.04148097363605	8.03725298646895	4.08261895350906e-38	1.4935328991405e-36
TRINITY_DN362_c0_g1_i1	archeocytes	mix_of_differentiated_cells	-3.05560260153272	7.45756099148303	4.11465633200888e-38	1.50154552253802e-36
TRINITY_DN4840_c0_g1_i1	archeocytes	mix_of_differentiated_cells	-4.77426811699255	5.37228572066271	4.94881104477377e-38	1.80151313118841e-36
TRINITY_DN52996_c0_g1_i1	archeocytes	mix_of_differentiated_cells	2.35291980309182	7.09648399201375	5.49053598585121e-38	1.99381816584244e-36
TRINITY_DN6038_c0_g1_i4	archeocytes	mix_of_differentiated_cells	-11.2550824525687	2.94607362577905	8.32604643431348e-38	3.01610523155962e-36
TRINITY_DN10670_c0_g1_i1	archeocytes	mix_of_differentiated_cells	-4.61783887964043	4.79535316509758	9.80058691103993e-38	3.54159745546262e-36
TRINITY_DN2664_c0_g1_i1	archeocytes	mix_of_differentiated_cells	3.25753833422757	8.99440269777451	1.01228977538925e-37	3.64916917570977e-36
TRINITY_DN1472_c0_g1_i4	archeocytes	mix_of_differentiated_cells	1.88861171482528	9.27257527352253	1.16471255885252e-37	4.18844205630073e-36
TRINITY_DN721_c0_g1_i10	archeocytes	mix_of_differentiated_cells	-3.86054927528762	7.03146890841646	1.64809294024253e-37	5.91238377787732e-36
TRINITY_DN727_c0_g1_i1	archeocytes	mix_of_differentiated_cells	-2.98985706865184	5.3488041163415	1.66003844378952e-37	5.940852556325e-36
TRINITY_DN1608_c0_g1_i1	archeocytes	mix_of_differentiated_cells	-4.49909240171343	6.26375957986167	1.81736505942033e-37	6.48821222177628e-36
TRINITY_DN1923_c0_g1_i1	archeocytes	mix_of_differentiated_cells	3.57189814519654	6.00050618704409	1.91915034009116e-37	6.83512774970928e-36
TRINITY_DN9740_c0_g1_i2	archeocytes	mix_of_differentiated_cells	2.85151742706477	7.8966912840241	2.19007159873952e-37	7.78131913835125e-36
TRINITY_DN8320_c0_g1_i1	archeocytes	mix_of_differentiated_cells	2.31405178128783	8.00353232077789	2.23057698177689e-37	7.90627477559963e-36
TRINITY_DN4898_c1_g1_i2	archeocytes	mix_of_differentiated_cells	-3.79818406237121	5.13234028532081	2.39224319074803e-37	8.45906327306033e-36
TRINITY_DN1073_c0_g1_i4	archeocytes	mix_of_differentiated_cells	2.8266388835717	7.11181964322026	2.47394280598411e-37	8.72712776510965e-36
TRINITY_DN1139_c0_g1_i2	archeocytes	mix_of_differentiated_cells	-5.15993142780685	6.00491992595395	2.57040998039305e-37	9.04588937517897e-36
TRINITY_DN1947_c0_g1_i12	archeocytes	mix_of_differentiated_cells	-4.25714459057707	3.93590472009558	2.93885644066341e-37	1.03180324703481e-35
TRINITY_DN3112_c0_g1_i2	archeocytes	mix_of_differentiated_cells	-2.72379839450888	6.81492138823562	3.18306842943672e-37	1.1149016985942e-35
TRINITY_DN7519_c0_g1_i1	archeocytes	mix_of_differentiated_cells	2.07679229019755	7.48955857918069	3.56844983558132e-37	1.24693756518804e-35
TRINITY_DN59004_c0_g1_i1	archeocytes	mix_of_differentiated_cells	-3.1451993402719	7.85221850616143	3.79460856211758e-37	1.32284518720786e-35
TRINITY_DN6667_c0_g1_i2	archeocytes	mix_of_differentiated_cells	1.91740934068238	9.77941243187631	4.84113281970306e-37	1.68371417504039e-35
TRINITY_DN58927_c0_g1_i1	archeocytes	mix_of_differentiated_cells	2.70154223740989	5.41383920308936	5.1944109400046e-37	1.80235111211026e-35
TRINITY_DN3852_c0_g1_i1	archeocytes	mix_of_differentiated_cells	2.55005612501271	5.92970831593476	5.24647839057361e-37	1.81616410828829e-35
TRINITY_DN516_c0_g1_i8	archeocytes	mix_of_differentiated_cells	1.9862644678477	8.82423182078472	5.34569103499831e-37	1.84619483390524e-35
TRINITY_DN3014_c0_g1_i9	archeocytes	mix_of_differentiated_cells	-2.4677442048782	12.5741889655384	5.69729396032029e-37	1.96304900735129e-35
TRINITY_DN10226_c0_g1_i1	archeocytes	mix_of_differentiated_cells	2.71657490650178	5.34031251619704	5.99143923017903e-37	2.05960936506572e-35
TRINITY_DN30_c0_g1_i2	archeocytes	mix_of_differentiated_cells	-2.10342051378508	8.16155352876101	6.63252815412111e-37	2.27471150767265e-35
TRINITY_DN13002_c0_g1_i1	archeocytes	mix_of_differentiated_cells	2.86096704367561	5.67505144953904	7.17783897894815e-37	2.45604762845487e-35
TRINITY_DN35_c0_g1_i11	archeocytes	mix_of_differentiated_cells	-11.2244175734774	2.91529790431217	7.23846325640284e-37	2.47108459923651e-35
TRINITY_DN3892_c0_g1_i1	archeocytes	mix_of_differentiated_cells	-2.39439502664356	6.92654542446118	7.41101898632677e-37	2.52417602991764e-35
TRINITY_DN6340_c0_g1_i12	archeocytes	mix_of_differentiated_cells	2.57163331005238	5.62363595137732	7.43735663937901e-37	2.52733660479448e-35
TRINITY_DN4856_c0_g1_i1	archeocytes	mix_of_differentiated_cells	1.90048280133702	9.50736291524574	7.62763592846997e-37	2.58606530700712e-35
TRINITY_DN46811_c0_g1_i1	archeocytes	mix_of_differentiated_cells	-2.12235558250015	6.22002486427357	8.21461165363889e-37	2.77871429818068e-35
TRINITY_DN7212_c0_g1_i1	archeocytes	mix_of_differentiated_cells	-2.48339250173919	6.87298308607119	9.14234730641973e-37	3.08549015243541e-35
TRINITY_DN1703_c2_g1_i1	archeocytes	mix_of_differentiated_cells	-5.72015971547557	5.23756252403532	1.09454158266383e-36	3.68562002016983e-35
TRINITY_DN1667_c1_g1_i2	archeocytes	mix_of_differentiated_cells	2.03429086338268	6.48958666693361	1.1320226730428e-36	3.80318547024993e-35
TRINITY_DN531_c0_g1_i4	archeocytes	mix_of_differentiated_cells	-11.8078885316828	3.49629214345316	1.38679602452061e-36	4.64859047495417e-35
TRINITY_DN2940_c0_g1_i3	archeocytes	mix_of_differentiated_cells	2.81196671650094	5.27640254335468	1.40293669041238e-36	4.69207900793451e-35
TRINITY_DN13492_c0_g2_i2	archeocytes	mix_of_differentiated_cells	-3.75610598112261	6.06822437164217	1.41325732066097e-36	4.71595055471011e-35
TRINITY_DN4703_c0_g1_i6	archeocytes	mix_of_differentiated_cells	2.53981286969582	5.41877045258856	1.60686722321558e-36	5.34996511891282e-35
TRINITY_DN47_c0_g1_i4	archeocytes	mix_of_differentiated_cells	-1.87052012399546	7.72309973191156	1.62584997411281e-36	5.4010298691604e-35
TRINITY_DN53144_c0_g1_i1	archeocytes	mix_of_differentiated_cells	-2.18459561510376	7.07094567575073	1.72055378244747e-36	5.70284672052389e-35
TRINITY_DN11938_c0_g1_i9	archeocytes	mix_of_differentiated_cells	3.03710726381184	5.05654111309583	1.78044330203236e-36	5.88818034886418e-35
TRINITY_DN5048_c0_g1_i6	archeocytes	mix_of_differentiated_cells	-2.20104664371192	10.9238331292641	1.81337254123135e-36	5.98372551690061e-35
TRINITY_DN1526_c0_g1_i1	archeocytes	mix_of_differentiated_cells	2.20307444996229	6.65666315488054	1.87441590415941e-36	6.17141023022796e-35
TRINITY_DN46737_c0_g1_i1	archeocytes	mix_of_differentiated_cells	-4.05182037764683	7.6181164434567	2.06092250126436e-36	6.77042744539528e-35
TRINITY_DN4459_c0_g1_i14	archeocytes	mix_of_differentiated_cells	1.8114350868216	9.72778173655287	2.38029098690342e-36	7.8022989517613e-35
TRINITY_DN58812_c0_g1_i1	archeocytes	mix_of_differentiated_cells	-6.15116412288127	7.7483448792411	2.91221328451741e-36	9.52480177117217e-35
TRINITY_DN7597_c0_g1_i6	archeocytes	mix_of_differentiated_cells	-5.85645138287031	3.38340363627044	3.15564927227888e-36	1.02982598277718e-34
TRINITY_DN319_c0_g1_i1	archeocytes	mix_of_differentiated_cells	2.0130134305278	8.0292317321944	3.48296561607474e-36	1.13414546302777e-34
TRINITY_DN7717_c0_g1_i2	archeocytes	mix_of_differentiated_cells	2.39484133226622	7.40927239315798	3.62526183953639e-36	1.17789209242481e-34
TRINITY_DN10675_c0_g1_i3	archeocytes	mix_of_differentiated_cells	-4.8389946050956	4.01739293436618	3.95413075109289e-36	1.28193438092324e-34
TRINITY_DN588_c0_g1_i11	archeocytes	mix_of_differentiated_cells	2.55770597431132	6.35663943424901	4.40781324438207e-36	1.42589871241844e-34
TRINITY_DN4237_c0_g1_i1	archeocytes	mix_of_differentiated_cells	1.94880069808486	10.4505713064553	5.08278816237608e-36	1.64066643602972e-34
TRINITY_DN1738_c0_g1_i1	archeocytes	mix_of_differentiated_cells	2.25255015451034	7.85492980967307	5.27761798639419e-36	1.69985191492209e-34
TRINITY_DN289_c0_g1_i1	archeocytes	mix_of_differentiated_cells	2.38758328544387	6.84899739644958	5.2998350176503e-36	1.70330489417585e-34
TRINITY_DN3205_c0_g1_i2	archeocytes	mix_of_differentiated_cells	2.42859885476009	6.12178833016749	5.36371175031184e-36	1.72010288512165e-34
TRINITY_DN8202_c0_g1_i1	archeocytes	mix_of_differentiated_cells	3.13772036158657	5.82666365202429	5.51866402220743e-36	1.76597248710638e-34
TRINITY_DN3989_c0_g1_i1	archeocytes	mix_of_differentiated_cells	1.96150068721772	10.4141453835833	6.3567180686964e-36	2.02976583848719e-34
TRINITY_DN29898_c0_g1_i1	archeocytes	mix_of_differentiated_cells	-5.00750809795011	7.43392567854507	7.41340681836909e-36	2.36208678324637e-34
TRINITY_DN4748_c0_g1_i1	archeocytes	mix_of_differentiated_cells	3.17322313967505	9.13938656196114	1.06250153106192e-35	3.37811645583979e-34
TRINITY_DN487_c0_g1_i5	archeocytes	mix_of_differentiated_cells	-4.66854507243782	4.79214612540566	1.06973510363044e-35	3.39383196903397e-34
TRINITY_DN394_c0_g1_i6	archeocytes	mix_of_differentiated_cells	11.5394538370615	3.25311282244284	1.08220527712152e-35	3.42605841577617e-34
TRINITY_DN1852_c0_g1_i2	archeocytes	mix_of_differentiated_cells	2.74383616613707	7.9071326734844	1.37782640701885e-35	4.35263881586167e-34
TRINITY_DN15659_c0_g1_i1	archeocytes	mix_of_differentiated_cells	-5.86408307219356	3.30243330197358	1.41508206899826e-35	4.46082041154856e-34
TRINITY_DN4621_c0_g1_i1	archeocytes	mix_of_differentiated_cells	-5.92113671866952	4.78279204744155	1.43707373639771e-35	4.52052749012069e-34
TRINITY_DN8218_c0_g1_i7	archeocytes	mix_of_differentiated_cells	1.98149389466219	10.7058261470686	1.48789224718796e-35	4.67046854541033e-34
TRINITY_DN2222_c0_g1_i1	archeocytes	mix_of_differentiated_cells	3.04881442294447	5.39861670621167	1.54568204206509e-35	4.84161207933116e-34
TRINITY_DN850_c0_g1_i20	archeocytes	mix_of_differentiated_cells	2.47385788912734	6.18861234179832	1.74668965231545e-35	5.45969491322904e-34
TRINITY_DN1536_c0_g1_i3	archeocytes	mix_of_differentiated_cells	-2.35180257041082	6.94368683306373	2.12158486183996e-35	6.61755817116228e-34
TRINITY_DN465_c0_g1_i3	archeocytes	mix_of_differentiated_cells	-11.2080361193713	2.89880504125487	2.2778955176416e-35	7.09018907339873e-34
TRINITY_DN146_c0_g1_i4	archeocytes	mix_of_differentiated_cells	-3.70598891383802	5.10854033613317	2.30335887243509e-35	7.15441615387804e-34
TRINITY_DN4202_c0_g1_i1	archeocytes	mix_of_differentiated_cells	2.59657264428515	5.18058212280907	2.38267616520075e-35	7.38529917648836e-34
TRINITY_DN46892_c0_g1_i1	archeocytes	mix_of_differentiated_cells	2.82464489917226	7.48265442319633	2.47312875146921e-35	7.64966087302043e-34
TRINITY_DN6561_c0_g1_i2	archeocytes	mix_of_differentiated_cells	-5.69246819407657	4.1613932631359	2.57122991468799e-35	7.93652967000358e-34
TRINITY_DN1539_c0_g1_i1	archeocytes	mix_of_differentiated_cells	2.23030939214451	7.03557183365411	2.58288601319779e-35	7.95593329969615e-34
TRINITY_DN34195_c0_g1_i1	archeocytes	mix_of_differentiated_cells	2.97973348316954	5.04930344827959	2.71821673094124e-35	8.35541474805508e-34
TRINITY_DN2491_c0_g1_i2	archeocytes	mix_of_differentiated_cells	1.99878724908907	9.85190985738669	2.77269825596988e-35	8.50523754874735e-34
TRINITY_DN1145_c0_g1_i1	archeocytes	mix_of_differentiated_cells	1.91569185329026	8.34310821750577	2.83551062336302e-35	8.67994326358399e-34
TRINITY_DN2289_c0_g1_i3	archeocytes	mix_of_differentiated_cells	2.07367618698152	7.02429785687282	2.89533130824189e-35	8.84478941503336e-34
TRINITY_DN1456_c0_g1_i17	archeocytes	mix_of_differentiated_cells	1.83804913688679	7.27289733277479	2.92778617745242e-35	8.92553086525412e-34
TRINITY_DN474_c0_g1_i6	archeocytes	mix_of_differentiated_cells	-1.86095416993944	7.15008189588948	2.94167356542956e-35	8.94945288406659e-34
TRINITY_DN5217_c0_g1_i1	archeocytes	mix_of_differentiated_cells	-4.42366685751671	6.74050104554139	3.22642170709652e-35	9.79562787138156e-34
TRINITY_DN121_c0_g1_i1	archeocytes	mix_of_differentiated_cells	3.00008691570025	9.40664101197999	3.33820883286051e-35	1.01142949013622e-33
TRINITY_DN1056_c0_g1_i2	archeocytes	mix_of_differentiated_cells	-2.52711331371251	7.01121239623211	3.40479750594708e-35	1.02949958873698e-33
TRINITY_DN33_c0_g1_i1	archeocytes	mix_of_differentiated_cells	-5.17409105385599	5.50764702169218	3.88478332543219e-35	1.17223930243591e-33
TRINITY_DN195_c0_g1_i1	archeocytes	mix_of_differentiated_cells	2.93450287961426	9.08241775977737	4.16406579774132e-35	1.25395932640925e-33
TRINITY_DN3854_c0_g1_i1	archeocytes	mix_of_differentiated_cells	2.0261140111609	7.57163661794234	4.66977390598524e-35	1.40339493288189e-33
TRINITY_DN1531_c0_g1_i3	archeocytes	mix_of_differentiated_cells	-3.32864985306543	4.95826084302944	4.7539978661184e-35	1.42394717457593e-33
TRINITY_DN8832_c0_g1_i1	archeocytes	mix_of_differentiated_cells	2.2488494462341	5.8650262721558	4.75738290641932e-35	1.42394717457593e-33
TRINITY_DN480_c0_g1_i5	archeocytes	mix_of_differentiated_cells	2.1415493309713	7.28939132894938	5.00664636840099e-35	1.49553372165784e-33
TRINITY_DN6018_c0_g1_i1	archeocytes	mix_of_differentiated_cells	2.50819691634245	5.59632487257427	5.9705045313301e-35	1.77985905706613e-33
TRINITY_DN2640_c0_g1_i12	archeocytes	mix_of_differentiated_cells	-6.1154510495467	3.32394661467198	6.10443262834334e-35	1.81612999641636e-33
TRINITY_DN3678_c0_g1_i5	archeocytes	mix_of_differentiated_cells	1.86777657683572	11.1100835079423	6.2091863429533e-35	1.84359328371134e-33
TRINITY_DN46600_c0_g1_i1	archeocytes	mix_of_differentiated_cells	2.39498160342862	7.58264120057336	6.31345373050649e-35	1.87080260942368e-33
TRINITY_DN5058_c0_g1_i2	archeocytes	mix_of_differentiated_cells	2.13126024050503	7.03251113111882	6.50935695905187e-35	1.92500264880863e-33
TRINITY_DN41275_c0_g1_i1	archeocytes	mix_of_differentiated_cells	2.11474941976729	6.16573586682547	6.72385961414636e-35	1.98447617615921e-33
TRINITY_DN3591_c0_g1_i1	archeocytes	mix_of_differentiated_cells	2.91028908758466	4.99681249355716	7.19985977140144e-35	2.1207380193456e-33
TRINITY_DN1134_c0_g1_i1	archeocytes	mix_of_differentiated_cells	-5.1730028583281	9.52044369717043	8.19895290420066e-35	2.41023186961581e-33
TRINITY_DN431_c0_g1_i1	archeocytes	mix_of_differentiated_cells	-11.1586382782592	2.84966027797056	8.80435681632486e-35	2.58307624932018e-33
TRINITY_DN2727_c0_g2_i2	archeocytes	mix_of_differentiated_cells	-3.95136841863648	5.21354681141974	8.86923297695203e-35	2.59696750566248e-33
TRINITY_DN6840_c0_g1_i3	archeocytes	mix_of_differentiated_cells	2.00320559587883	7.21332089282903	1.06177308560336e-34	3.10280671327405e-33
TRINITY_DN148_c0_g1_i1	archeocytes	mix_of_differentiated_cells	-4.70766696017254	6.53319596217187	1.14274358613258e-34	3.33285215987014e-33
TRINITY_DN103_c0_g1_i9	archeocytes	mix_of_differentiated_cells	1.87591484218209	7.26543205537234	1.18046148235688e-34	3.43609377654215e-33
TRINITY_DN3405_c0_g1_i1	archeocytes	mix_of_differentiated_cells	2.39022316915982	5.79314040132345	1.21075343412674e-34	3.51735742745524e-33
TRINITY_DN1499_c0_g1_i4	archeocytes	mix_of_differentiated_cells	2.2748843726665	6.34432398128127	1.23280562456347e-34	3.57441255059341e-33
TRINITY_DN3537_c0_g1_i1	archeocytes	mix_of_differentiated_cells	2.81301796029537	8.38412072792866	1.27051471990286e-34	3.6765519707189e-33
TRINITY_DN4768_c0_g1_i1	archeocytes	mix_of_differentiated_cells	2.95603288499191	8.5537273938587	1.4241102896625e-34	4.11298597497848e-33
TRINITY_DN2217_c0_g1_i1	archeocytes	mix_of_differentiated_cells	2.49269293705635	5.73956601030542	1.5030385514347e-34	4.33249400351295e-33
TRINITY_DN11407_c0_g1_i1	archeocytes	mix_of_differentiated_cells	-2.46707300959566	6.77649484452659	1.8362099068955e-34	5.28257980205122e-33
TRINITY_DN132_c0_g1_i9	archeocytes	mix_of_differentiated_cells	-2.35944466114718	9.60378090080712	1.85184245175066e-34	5.31722824905771e-33
TRINITY_DN1805_c0_g1_i1	archeocytes	mix_of_differentiated_cells	-2.19222498896896	5.86903231429573	1.89402610140654e-34	5.42783186043312e-33
TRINITY_DN8668_c0_g1_i2	archeocytes	mix_of_differentiated_cells	2.95146987940022	5.34946077933605	2.48466690202515e-34	7.10672293830204e-33
TRINITY_DN1928_c0_g1_i1	archeocytes	mix_of_differentiated_cells	1.941718740591	9.04586966013806	2.68069693918111e-34	7.65264081905729e-33
TRINITY_DN3014_c0_g1_i5	archeocytes	mix_of_differentiated_cells	-2.47121618115815	11.2922436652324	2.85847541050148e-34	8.14445609269036e-33
TRINITY_DN33_c0_g1_i2	archeocytes	mix_of_differentiated_cells	-5.31461600330574	6.5051557241534	3.5061604284746e-34	9.97068577894045e-33
TRINITY_DN40_c0_g1_i1	archeocytes	mix_of_differentiated_cells	-1.97475352236578	6.75837091601675	3.7828063258017e-34	1.0736792820513e-32
TRINITY_DN4680_c0_g1_i1	archeocytes	mix_of_differentiated_cells	-2.95786189675047	5.1113369147419	3.93393221831993e-34	1.11443861848237e-32
TRINITY_DN588_c0_g1_i8	archeocytes	mix_of_differentiated_cells	2.34818258290569	6.22035752324903	4.66839805411708e-34	1.31998064064501e-32
TRINITY_DN1053_c1_g1_i2	archeocytes	mix_of_differentiated_cells	3.1578218880639	8.99900479240789	5.39347210151333e-34	1.52137548597422e-32
TRINITY_DN27209_c0_g1_i1	archeocytes	mix_of_differentiated_cells	-5.16473773500312	4.29995212485067	5.40121156602618e-34	1.52137548597422e-32
TRINITY_DN1439_c0_g1_i9	archeocytes	mix_of_differentiated_cells	-2.46140241259487	11.2996970762611	5.59817238960594e-34	1.57386189989377e-32
TRINITY_DN4411_c0_g1_i2	archeocytes	mix_of_differentiated_cells	1.99730221649427	6.36423816151304	5.96257365829872e-34	1.67313430532867e-32
TRINITY_DN3476_c0_g1_i1	archeocytes	mix_of_differentiated_cells	1.9559640602367	7.61901168769435	7.407664233587e-34	2.07470611124433e-32
TRINITY_DN3065_c0_g1_i5	archeocytes	mix_of_differentiated_cells	3.04409333967528	5.99553066485557	7.54751153807587e-34	2.1098854895874e-32
TRINITY_DN58735_c0_g1_i1	archeocytes	mix_of_differentiated_cells	-4.44345024390594	5.6664298845476	7.91232297163633e-34	2.20512952103092e-32
TRINITY_DN4487_c0_g1_i1	archeocytes	mix_of_differentiated_cells	-6.55693388789223	5.06951724443671	7.91798667108834e-34	2.20512952103092e-32
TRINITY_DN8493_c0_g1_i1	archeocytes	mix_of_differentiated_cells	2.52058309735947	6.59702663704507	8.32695339292202e-34	2.31467432400624e-32
TRINITY_DN40707_c0_g1_i1	archeocytes	mix_of_differentiated_cells	1.8363065152041	7.31162992582056	8.68998189289024e-34	2.41106314091876e-32
TRINITY_DN8396_c0_g1_i7	archeocytes	mix_of_differentiated_cells	3.20289026013898	4.43470069317777	9.80198020791747e-34	2.7145072665515e-32
TRINITY_DN54_c0_g1_i13	archeocytes	mix_of_differentiated_cells	-2.28709384190773	5.69828468911727	1.12857112731228e-33	3.11957272803334e-32
TRINITY_DN1242_c0_g1_i9	archeocytes	mix_of_differentiated_cells	-5.58142216598756	5.82714027648085	1.14705988393364e-33	3.16465779942534e-32
TRINITY_DN4459_c0_g1_i13	archeocytes	mix_of_differentiated_cells	2.17708523845721	6.42406256216461	1.1491535475775e-33	3.16465779942534e-32
TRINITY_DN3048_c0_g1_i1	archeocytes	mix_of_differentiated_cells	2.62626747401734	8.87247836457301	1.19025788905479e-33	3.27177381896768e-32
TRINITY_DN1646_c0_g1_i10	archeocytes	mix_of_differentiated_cells	2.46301756184548	5.34032024444579	1.20133301681506e-33	3.29610184761704e-32
TRINITY_DN2204_c0_g1_i1	archeocytes	mix_of_differentiated_cells	2.68448888159843	5.8086012942196	1.45353391526494e-33	3.98069472986422e-32
TRINITY_DN5740_c0_g1_i17	archeocytes	mix_of_differentiated_cells	-5.56415215190178	5.25684140268419	1.54179154369325e-33	4.21460950394081e-32
TRINITY_DN7345_c0_g1_i2	archeocytes	mix_of_differentiated_cells	-4.88481371897505	4.3748299042165	1.59650876417254e-33	4.35614619704979e-32
TRINITY_DN1135_c0_g1_i1	archeocytes	mix_of_differentiated_cells	2.31288507029254	6.69157032642694	1.66961141913048e-33	4.54723580622008e-32
TRINITY_DN8828_c0_g1_i1	archeocytes	mix_of_differentiated_cells	2.29852894258757	5.60218491738277	1.68858709468144e-33	4.59047823757802e-32
TRINITY_DN6239_c0_g1_i1	archeocytes	mix_of_differentiated_cells	-4.9258824485189	4.52473651863617	1.75896301106959e-33	4.77303955531264e-32
TRINITY_DN34814_c0_g1_i1	archeocytes	mix_of_differentiated_cells	2.27664554203832	5.73068558774065	1.82457127537597e-33	4.94201974697812e-32
TRINITY_DN6693_c0_g1_i1	archeocytes	mix_of_differentiated_cells	-5.25947172782826	4.41783322092148	2.08663979555171e-33	5.64154292169601e-32
TRINITY_DN3699_c0_g1_i1	archeocytes	mix_of_differentiated_cells	1.93441465349461	6.42946578553003	2.14079787827267e-33	5.77742465655516e-32
TRINITY_DN5630_c0_g1_i3	archeocytes	mix_of_differentiated_cells	-3.6804643825994	4.78331780061435	2.37661559666902e-33	6.40217030549967e-32
TRINITY_DN525_c0_g1_i4	archeocytes	mix_of_differentiated_cells	-2.99391131551403	7.92001810490135	2.64297217139646e-33	7.10676509825953e-32
TRINITY_DN13664_c0_g1_i1	archeocytes	mix_of_differentiated_cells	1.96913191709045	7.17413520038095	2.75634445742573e-33	7.39818831181515e-32
TRINITY_DN3951_c0_g1_i2	archeocytes	mix_of_differentiated_cells	2.29014662680273	6.26527551559489	2.92621849610326e-33	7.83993729444229e-32
TRINITY_DN3396_c0_g1_i1	archeocytes	mix_of_differentiated_cells	2.44717419109819	6.64036869247891	3.01731866159716e-33	8.06942117152049e-32
TRINITY_DN3430_c0_g1_i1	archeocytes	mix_of_differentiated_cells	-2.10343527088887	7.2368954405656	3.04503631164826e-33	8.12887531412264e-32
TRINITY_DN11149_c0_g1_i1	archeocytes	mix_of_differentiated_cells	-4.60625933627735	4.71272989665547	3.12343227129415e-33	8.32316052724715e-32
TRINITY_DN58719_c0_g1_i1	archeocytes	mix_of_differentiated_cells	3.19973391942683	4.66139922253514	3.62477932000349e-33	9.64178283755326e-32
TRINITY_DN1644_c0_g1_i1	archeocytes	mix_of_differentiated_cells	1.86503102044697	8.97232779355825	3.77470471169941e-33	1.00225851269782e-31
TRINITY_DN620_c0_g1_i5	archeocytes	mix_of_differentiated_cells	-11.0238567882013	2.71567618116067	3.95110717496519e-33	1.04722010562226e-31
TRINITY_DN7312_c0_g1_i5	archeocytes	mix_of_differentiated_cells	2.48154532064779	5.54568143327176	4.39473426247592e-33	1.16272112201506e-31
TRINITY_DN592_c0_g1_i2	archeocytes	mix_of_differentiated_cells	2.63484963553085	6.51911727188044	4.44154559135421e-33	1.17301139895729e-31
TRINITY_DN2857_c0_g1_i7	archeocytes	mix_of_differentiated_cells	1.8426843786192	6.76579515335133	4.54371889948369e-33	1.19786012837634e-31
TRINITY_DN402_c0_g1_i1	archeocytes	mix_of_differentiated_cells	2.1164667214128	6.57382553755755	5.02523841497818e-33	1.32244995304293e-31
TRINITY_DN839_c12_g1_i1	archeocytes	mix_of_differentiated_cells	2.61698861079299	5.14340385342803	6.01087915732332e-33	1.57902811338479e-31
TRINITY_DN4873_c0_g1_i2	archeocytes	mix_of_differentiated_cells	2.87582647619314	4.86907550322946	6.92908298011844e-33	1.81701404306964e-31
TRINITY_DN132_c0_g1_i8	archeocytes	mix_of_differentiated_cells	-3.3369554123483	7.80546540178403	7.12018126698102e-33	1.8638269549751e-31
TRINITY_DN1053_c0_g1_i16	archeocytes	mix_of_differentiated_cells	3.19361771697613	9.21580458698894	8.06751094611891e-33	2.10808187262254e-31
TRINITY_DN1787_c0_g1_i1	archeocytes	mix_of_differentiated_cells	2.12656058817349	6.04891014118605	8.21780550997044e-33	2.14357405696694e-31
TRINITY_DN6229_c0_g1_i7	archeocytes	mix_of_differentiated_cells	3.16563952551391	4.84504570208319	8.48966367580765e-33	2.210595026727e-31
TRINITY_DN53_c0_g1_i6	archeocytes	mix_of_differentiated_cells	-2.32648872460343	5.56365013839171	8.99635933942188e-33	2.33842210478727e-31
TRINITY_DN4718_c0_g1_i2	archeocytes	mix_of_differentiated_cells	2.7947574294019	5.21508110840726	9.41396752672839e-33	2.44268551446599e-31
TRINITY_DN1977_c0_g1_i2	archeocytes	mix_of_differentiated_cells	1.88022465572904	10.1356354622513	1.01027857337662e-32	2.61683345159931e-31
TRINITY_DN1657_c1_g1_i7	archeocytes	mix_of_differentiated_cells	-4.77810175606179	9.39124425193787	1.01626368569163e-32	2.62224373426468e-31
TRINITY_DN1675_c0_g1_i2	archeocytes	mix_of_differentiated_cells	-2.293377553794	6.72018636550398	1.0162965643172e-32	2.62224373426468e-31
TRINITY_DN2870_c0_g1_i2	archeocytes	mix_of_differentiated_cells	3.41882068284459	7.20415507928067	1.01767693520666e-32	2.62224373426468e-31
TRINITY_DN59400_c0_g1_i1	archeocytes	mix_of_differentiated_cells	-3.11875778140189	5.78999179787735	1.11614643694312e-32	2.87097666835925e-31
TRINITY_DN4339_c0_g1_i3	archeocytes	mix_of_differentiated_cells	4.33337917955311	4.07677106753855	1.18891901584696e-32	3.05286380221639e-31
TRINITY_DN4793_c0_g1_i1	archeocytes	mix_of_differentiated_cells	2.09765715431019	6.8248621262148	1.20650962575624e-32	3.09267242477586e-31
TRINITY_DN462_c0_g1_i1	archeocytes	mix_of_differentiated_cells	-6.71369800183512	6.24038130215513	1.21306720084141e-32	3.10411116540006e-31
TRINITY_DN7211_c0_g1_i2	archeocytes	mix_of_differentiated_cells	2.57381576113664	5.65574788474044	1.36089253360216e-32	3.47637651342234e-31
TRINITY_DN7380_c0_g1_i2	archeocytes	mix_of_differentiated_cells	3.46959261539577	5.17936982146239	1.4067704239795e-32	3.5873856457281e-31
TRINITY_DN3713_c0_g1_i2	archeocytes	mix_of_differentiated_cells	3.07051337490704	4.92496431274856	1.47749022017903e-32	3.76125345398154e-31
TRINITY_DN1553_c0_g1_i3	archeocytes	mix_of_differentiated_cells	-2.41626351042844	6.27100307345598	1.58330535785019e-32	4.02371392485564e-31
TRINITY_DN4637_c0_g1_i1	archeocytes	mix_of_differentiated_cells	2.95922618163508	7.01363646160235	1.59085314922814e-32	4.03597264708289e-31
TRINITY_DN59221_c0_g1_i1	archeocytes	mix_of_differentiated_cells	2.64587815480432	5.33550273335765	1.77520584203325e-32	4.49597431719053e-31
TRINITY_DN1631_c0_g2_i1	archeocytes	mix_of_differentiated_cells	-3.27655802019999	6.30262865213208	1.83960402938665e-32	4.65112172344583e-31
TRINITY_DN3591_c0_g1_i3	archeocytes	mix_of_differentiated_cells	2.67008983224665	5.37733556506694	2.11468982369556e-32	5.33752034546396e-31
TRINITY_DN24728_c0_g1_i1	archeocytes	mix_of_differentiated_cells	3.4551664335503	4.21783854255796	2.16361142304917e-32	5.45171204828171e-31
TRINITY_DN1545_c0_g1_i8	archeocytes	mix_of_differentiated_cells	3.00443954807271	5.03236288267083	2.23514783318072e-32	5.62240242723354e-31
TRINITY_DN1893_c0_g1_i3	archeocytes	mix_of_differentiated_cells	-2.51504062357911	5.72651628340174	2.34281106596351e-32	5.88323538191785e-31
TRINITY_DN1618_c0_g1_i14	archeocytes	mix_of_differentiated_cells	-11.2910001545736	2.98099039186438	2.50807730070114e-32	6.28759277278987e-31
TRINITY_DN590_c0_g1_i3	archeocytes	mix_of_differentiated_cells	2.00760332969574	7.26426182514765	2.59237783719505e-32	6.48795101957465e-31
TRINITY_DN1402_c1_g1_i1	archeocytes	mix_of_differentiated_cells	-2.5159489210448	6.84946078468172	2.69429448605134e-32	6.73164706666722e-31
TRINITY_DN1750_c0_g1_i2	archeocytes	mix_of_differentiated_cells	2.80584347964664	5.98643067426577	2.70640783312244e-32	6.75052835951886e-31
TRINITY_DN275_c0_g1_i12	archeocytes	mix_of_differentiated_cells	2.39990072671959	5.51785198343063	2.74386643625365e-32	6.83245800328303e-31
TRINITY_DN6341_c0_g1_i11	archeocytes	mix_of_differentiated_cells	-5.59794977133074	3.13437377246839	2.75396015374055e-32	6.84608618084228e-31
TRINITY_DN6352_c0_g1_i2	archeocytes	mix_of_differentiated_cells	-2.9932159080245	7.32329621765667	2.84636302171106e-32	7.06393878218946e-31
TRINITY_DN3047_c0_g1_i2	archeocytes	mix_of_differentiated_cells	-2.07577402284348	6.41621382733012	2.90096223697178e-32	7.18740075300566e-31
TRINITY_DN6468_c0_g1_i1	archeocytes	mix_of_differentiated_cells	-1.82202734585121	7.87252273232568	3.03209123775957e-32	7.49974353566708e-31
TRINITY_DN58863_c0_g1_i1	archeocytes	mix_of_differentiated_cells	3.18277521644036	4.43623907797259	3.70403941081542e-32	9.14650798510689e-31
TRINITY_DN13704_c0_g1_i1	archeocytes	mix_of_differentiated_cells	3.26382237519281	5.46864785572359	4.02525361213249e-32	9.92315432901082e-31
TRINITY_DN2748_c0_g1_i1	archeocytes	mix_of_differentiated_cells	2.10500675298319	6.72225700206846	4.03707823894573e-32	9.93577262262791e-31
TRINITY_DN8155_c0_g1_i1	archeocytes	mix_of_differentiated_cells	-5.50283913264047	3.97578574593475	4.10657187661344e-32	1.00900445976625e-30
TRINITY_DN3855_c0_g1_i2	archeocytes	mix_of_differentiated_cells	2.72740487948966	5.32952123163476	4.43030450526501e-32	1.08674489321203e-30
TRINITY_DN2552_c0_g1_i12	archeocytes	mix_of_differentiated_cells	1.83615357193495	7.48607400924204	4.62017373523325e-32	1.13144618283001e-30
TRINITY_DN60335_c0_g1_i1	archeocytes	mix_of_differentiated_cells	-3.3153947394158	5.68960364576939	4.8427662374877e-32	1.18400040552174e-30
TRINITY_DN46685_c0_g1_i1	archeocytes	mix_of_differentiated_cells	2.85973958909271	5.42630445567316	4.92286432159824e-32	1.20160062255024e-30
TRINITY_DN1187_c0_g1_i1	archeocytes	mix_of_differentiated_cells	-3.83272748934705	4.9675928957041	5.1044664354387e-32	1.24387787347796e-30
TRINITY_DN7597_c0_g1_i3	archeocytes	mix_of_differentiated_cells	-6.91985754693233	3.54783922424283	5.74949853965416e-32	1.39876141812013e-30
TRINITY_DN3453_c0_g3_i2	archeocytes	mix_of_differentiated_cells	-4.24188040896356	3.92337685537858	6.26545721288185e-32	1.52178711583701e-30
TRINITY_DN783_c0_g1_i1	archeocytes	mix_of_differentiated_cells	2.05176892262398	6.81104792349316	6.39693957945164e-32	1.55117932584542e-30
TRINITY_DN2044_c0_g2_i1	archeocytes	mix_of_differentiated_cells	-3.55129546342774	5.64417939201017	6.91531930613939e-32	1.67414004640133e-30
TRINITY_DN475_c0_g1_i1	archeocytes	mix_of_differentiated_cells	1.77676940546727	10.7079512091013	7.59126374019795e-32	1.83265780300136e-30
TRINITY_DN894_c0_g1_i2	archeocytes	mix_of_differentiated_cells	1.91076687740887	8.12962380236775	7.59484267712497e-32	1.83265780300136e-30
TRINITY_DN1206_c0_g1_i5	archeocytes	mix_of_differentiated_cells	1.71001403703646	9.36665224137594	8.06412738750081e-32	1.94273351826361e-30
TRINITY_DN7000_c0_g1_i4	archeocytes	mix_of_differentiated_cells	2.31738913461307	5.591466432562	8.302102691118e-32	1.99681742648708e-30
TRINITY_DN5910_c0_g1_i3	archeocytes	mix_of_differentiated_cells	1.97065326909403	6.26454991203316	9.07703187620917e-32	2.17966457500673e-30
TRINITY_DN2776_c0_g1_i3	archeocytes	mix_of_differentiated_cells	1.87065507963601	7.58858134119187	9.32509441939953e-32	2.23560839672853e-30
TRINITY_DN1054_c0_g1_i2	archeocytes	mix_of_differentiated_cells	-2.25224547524847	9.35563657848166	9.61009254233262e-32	2.30021213420356e-30
TRINITY_DN6644_c1_g1_i1	archeocytes	mix_of_differentiated_cells	2.5469670253144	5.84303824056502	1.05007602948458e-31	2.50934297626508e-30
TRINITY_DN3182_c0_g1_i1	archeocytes	mix_of_differentiated_cells	2.94400818494435	5.86826205239081	1.07018608145886e-31	2.55231999205633e-30
TRINITY_DN7542_c0_g1_i3	archeocytes	mix_of_differentiated_cells	-1.66825786436672	9.84768295592282	1.07150582819859e-31	2.55231999205633e-30
TRINITY_DN7837_c0_g1_i11	archeocytes	mix_of_differentiated_cells	3.2079810967516	4.28067463459355	1.13661423080922e-31	2.70306202948146e-30
TRINITY_DN46657_c0_g1_i1	archeocytes	mix_of_differentiated_cells	2.50140158942637	6.40310111412462	1.14498700073638e-31	2.71861016072279e-30
TRINITY_DN6899_c0_g1_i1	archeocytes	mix_of_differentiated_cells	-2.11627432934591	7.13005388182274	1.15030278670923e-31	2.72686177406144e-30
TRINITY_DN4116_c0_g1_i1	archeocytes	mix_of_differentiated_cells	2.99298849630338	6.02115384580289	1.21632755005594e-31	2.87877140281611e-30
TRINITY_DN5573_c0_g1_i1	archeocytes	mix_of_differentiated_cells	2.76385679280259	5.75013046512958	1.35470691410597e-31	3.20117027741532e-30
TRINITY_DN2737_c0_g1_i1	archeocytes	mix_of_differentiated_cells	-2.08549126363849	6.12204001329543	1.46590419456047e-31	3.45841346283566e-30
TRINITY_DN2099_c0_g2_i1	archeocytes	mix_of_differentiated_cells	1.80471408644973	7.48787317137631	1.58312916158838e-31	3.72903682958561e-30
TRINITY_DN4888_c0_g1_i2	archeocytes	mix_of_differentiated_cells	2.13317558972372	9.26553271648729	1.66883628589326e-31	3.92467911298327e-30
TRINITY_DN4029_c0_g1_i5	archeocytes	mix_of_differentiated_cells	-4.08730330326776	7.22894705151665	1.67683333167941e-31	3.9372365518482e-30
TRINITY_DN34681_c0_g1_i1	archeocytes	mix_of_differentiated_cells	-5.33271750927926	3.55765893362733	1.68825005878805e-31	3.95777102389301e-30
TRINITY_DN5168_c0_g1_i1	archeocytes	mix_of_differentiated_cells	2.74876078392579	5.80486237943001	1.76784206386353e-31	4.13781169323887e-30
TRINITY_DN691_c0_g1_i14	archeocytes	mix_of_differentiated_cells	2.20070768883426	6.10674870878674	2.12689693977971e-31	4.97036357409719e-30
TRINITY_DN10044_c0_g1_i3	archeocytes	mix_of_differentiated_cells	2.71748758714569	5.0696296893437	2.16736637372872e-31	5.05696066034089e-30
TRINITY_DN5532_c0_g1_i5	archeocytes	mix_of_differentiated_cells	4.05913240000508	4.54953129811456	2.25788862310969e-31	5.25988645282911e-30
TRINITY_DN8989_c0_g1_i1	archeocytes	mix_of_differentiated_cells	2.86895434247101	4.79868108254719	2.27520399280159e-31	5.29190303883019e-30
TRINITY_DN3398_c0_g1_i5	archeocytes	mix_of_differentiated_cells	-3.40223486359486	6.32614751656519	2.38443754506527e-31	5.53727690716097e-30
TRINITY_DN2108_c0_g1_i2	archeocytes	mix_of_differentiated_cells	1.70897282312615	7.80365575044691	2.40529809347551e-31	5.57697911626496e-30
TRINITY_DN47118_c0_g1_i1	archeocytes	mix_of_differentiated_cells	-2.35296156056252	5.91008100580466	2.60104563435081e-31	6.02142064352213e-30
TRINITY_DN35783_c0_g1_i1	archeocytes	mix_of_differentiated_cells	2.02000881720616	6.31125839469707	2.68164504878395e-31	6.19832340761044e-30
TRINITY_DN1122_c0_g1_i12	archeocytes	mix_of_differentiated_cells	-3.29544517897376	6.77358045852969	2.81675256707075e-31	6.50046822955144e-30
TRINITY_DN9307_c0_g1_i2	archeocytes	mix_of_differentiated_cells	1.80464764810303	10.6445585785187	3.05177230114234e-31	7.0318908886042e-30
TRINITY_DN132_c0_g1_i1	archeocytes	mix_of_differentiated_cells	-2.8990309174185	6.13923933978573	3.24528149416223e-31	7.46616313936453e-30
TRINITY_DN850_c0_g1_i14	archeocytes	mix_of_differentiated_cells	1.75887486528739	6.88175025567281	3.43084659091164e-31	7.88084078929408e-30
TRINITY_DN5989_c0_g1_i2	archeocytes	mix_of_differentiated_cells	2.56748229493154	5.12554437615117	3.45665566060049e-31	7.92783440672706e-30
TRINITY_DN7902_c0_g1_i1	archeocytes	mix_of_differentiated_cells	-4.43051695073317	4.44611066236803	3.58142296339542e-31	8.20129252328695e-30
TRINITY_DN4679_c0_g1_i2	archeocytes	mix_of_differentiated_cells	2.45301461727707	5.19765806966926	3.98683327586591e-31	9.11557435420205e-30
TRINITY_DN59353_c0_g1_i1	archeocytes	mix_of_differentiated_cells	1.98330286237777	10.5599945945064	4.01916233949648e-31	9.17533269984282e-30
TRINITY_DN9466_c1_g1_i1	archeocytes	mix_of_differentiated_cells	-3.26211617027171	8.66656812012858	4.10880709621026e-31	9.3655516826848e-30
TRINITY_DN12913_c0_g1_i2	archeocytes	mix_of_differentiated_cells	-3.41604355862092	4.67472200418271	4.20543082553846e-31	9.57106960233145e-30
TRINITY_DN7087_c0_g1_i1	archeocytes	mix_of_differentiated_cells	2.31268055040588	6.0079427691579	4.29374971030655e-31	9.75708523127328e-30
TRINITY_DN1242_c0_g1_i11	archeocytes	mix_of_differentiated_cells	-5.05523719360685	7.07943704045036	4.67313716466828e-31	1.06029403111371e-29
TRINITY_DN4409_c0_g1_i2	archeocytes	mix_of_differentiated_cells	2.11134888977527	6.0613660347759	4.91102239206151e-31	1.1125643388499e-29
TRINITY_DN464_c0_g1_i5	archeocytes	mix_of_differentiated_cells	-11.207726858304	2.89801179430773	5.01201170382764e-31	1.13370939547955e-29
TRINITY_DN59685_c0_g1_i2	archeocytes	mix_of_differentiated_cells	-2.03791054234371	7.23035123669543	5.31106480141598e-31	1.19952341612468e-29
TRINITY_DN19772_c0_g1_i2	archeocytes	mix_of_differentiated_cells	3.13658618877609	7.38197265733581	5.40155051377843e-31	1.21810308085451e-29
TRINITY_DN198_c0_g1_i2	archeocytes	mix_of_differentiated_cells	-2.08505784883903	7.13893181538226	5.75432299311806e-31	1.29568464234099e-29
TRINITY_DN5946_c0_g1_i4	archeocytes	mix_of_differentiated_cells	-4.48061591534173	4.01797489775812	5.77996446452995e-31	1.29948336125153e-29
TRINITY_DN37_c0_g1_i1	archeocytes	mix_of_differentiated_cells	-2.40939736567256	6.83011682443271	6.31426426139112e-31	1.41745665601168e-29
TRINITY_DN168_c0_g1_i1	archeocytes	mix_of_differentiated_cells	2.01557460687942	7.17519284622257	6.3396883272387e-31	1.42101092672267e-29
TRINITY_DN5351_c0_g1_i4	archeocytes	mix_of_differentiated_cells	2.70182639774722	4.79397705117764	6.55221620721585e-31	1.46642953664819e-29
TRINITY_DN40662_c0_g1_i1	archeocytes	mix_of_differentiated_cells	-2.34894285879231	5.5095433017309	6.70761555531751e-31	1.49894467673581e-29
TRINITY_DN2113_c0_g1_i1	archeocytes	mix_of_differentiated_cells	-1.79965316125904	7.28652569990887	6.90857974521999e-31	1.54152887809005e-29
TRINITY_DN6885_c0_g1_i1	archeocytes	mix_of_differentiated_cells	1.81848702954725	7.16554955964347	7.12204190141116e-31	1.58676951595951e-29
TRINITY_DN807_c0_g1_i5	archeocytes	mix_of_differentiated_cells	-1.79995981051436	8.42122958185166	7.59296483647793e-31	1.68914965491377e-29
TRINITY_DN7410_c0_g1_i1	archeocytes	mix_of_differentiated_cells	-7.32332301702199	7.84811021646345	7.88533425953682e-31	1.75156090538677e-29
TRINITY_DN46869_c0_g1_i1	archeocytes	mix_of_differentiated_cells	1.78095979842265	6.8728530623388	8.19203036782804e-31	1.81696290313983e-29
TRINITY_DN12562_c0_g1_i1	archeocytes	mix_of_differentiated_cells	-4.52388131986631	3.73412456382677	8.90434821514916e-31	1.97200034612332e-29
TRINITY_DN4952_c0_g1_i1	archeocytes	mix_of_differentiated_cells	3.08799081170181	4.82562901090645	9.06922718359997e-31	2.00551746197339e-29
TRINITY_DN5094_c0_g1_i3	archeocytes	mix_of_differentiated_cells	-1.67689118523474	7.7749028503947	9.97239679721278e-31	2.20195277119977e-29
TRINITY_DN5246_c0_g1_i2	archeocytes	mix_of_differentiated_cells	-6.35906033191578	5.67962328799257	1.07321226589154e-30	2.36617751956087e-29
TRINITY_DN115_c0_g1_i2	archeocytes	mix_of_differentiated_cells	2.02778891368461	6.33867403940192	1.07818894482569e-30	2.37361774242756e-29
TRINITY_DN5720_c0_g1_i2	archeocytes	mix_of_differentiated_cells	2.2270483188962	5.50144770337373	1.09957592322146e-30	2.41710932914675e-29
TRINITY_DN4017_c0_g1_i1	archeocytes	mix_of_differentiated_cells	1.77519115423744	6.75916894867326	1.12749078273659e-30	2.47480050918893e-29
TRINITY_DN1239_c0_g1_i1	archeocytes	mix_of_differentiated_cells	1.80327508123432	7.56249579664058	1.13076479881462e-30	2.47831527503511e-29
TRINITY_DN2359_c0_g1_i1	archeocytes	mix_of_differentiated_cells	1.7640721163953	7.37341287856029	1.23892173795972e-30	2.71135368827344e-29
TRINITY_DN52869_c0_g1_i2	archeocytes	mix_of_differentiated_cells	-1.75024974617897	8.64945098843612	1.31059610426235e-30	2.86398110335561e-29
TRINITY_DN403_c0_g1_i1	archeocytes	mix_of_differentiated_cells	-5.51338129356334	4.84406286759992	1.3609628610168e-30	2.96966505873709e-29
TRINITY_DN112_c0_g1_i5	archeocytes	mix_of_differentiated_cells	-2.78399049411719	9.94194721084171	1.37261651299404e-30	2.99068915537055e-29
TRINITY_DN1972_c0_g1_i1	archeocytes	mix_of_differentiated_cells	2.07598903025119	5.82024254150123	1.48011996403217e-30	3.22018463834076e-29
TRINITY_DN130_c0_g1_i17	archeocytes	mix_of_differentiated_cells	-10.9023595050343	2.59466446202229	1.55311576744538e-30	3.37404152646199e-29
TRINITY_DN10539_c0_g1_i15	archeocytes	mix_of_differentiated_cells	-2.39770189038721	6.16382565655131	1.60831892328653e-30	3.48657575599207e-29
TRINITY_DN6945_c0_g1_i2	archeocytes	mix_of_differentiated_cells	3.08826537587607	4.92325278234204	1.609623256681e-30	3.48657575599207e-29
TRINITY_DN733_c0_g1_i6	archeocytes	mix_of_differentiated_cells	-4.70585511195805	3.34876782342547	1.77530907992612e-30	3.83985099681539e-29
TRINITY_DN420_c0_g3_i1	archeocytes	mix_of_differentiated_cells	1.9916643374999	6.51339604241281	1.91761005573461e-30	4.14159046439708e-29
TRINITY_DN53508_c0_g1_i1	archeocytes	mix_of_differentiated_cells	2.43729460279449	5.49026397271203	2.07064202614885e-30	4.46559421534518e-29
TRINITY_DN733_c0_g1_i9	archeocytes	mix_of_differentiated_cells	-2.82847447655112	4.62381053605092	2.10197546141104e-30	4.52657971457353e-29
TRINITY_DN3922_c0_g1_i1	archeocytes	mix_of_differentiated_cells	2.44968067996962	5.54299991834121	2.19228844646758e-30	4.71421562015438e-29
TRINITY_DN727_c0_g1_i10	archeocytes	mix_of_differentiated_cells	-4.2253205649789	4.13934468884605	2.3675092975888e-30	5.0807471745839e-29
TRINITY_DN3_c1_g1_i1	archeocytes	mix_of_differentiated_cells	2.63315156084368	7.00858851374907	2.36959793307065e-30	5.0807471745839e-29
TRINITY_DN41106_c0_g1_i1	archeocytes	mix_of_differentiated_cells	-2.96545682943304	5.65817523403815	2.62978713748688e-30	5.63048066893144e-29
TRINITY_DN146_c0_g1_i10	archeocytes	mix_of_differentiated_cells	-3.48866143904603	5.32537535783208	2.72239254231513e-30	5.82034168931327e-29
TRINITY_DN5566_c0_g1_i1	archeocytes	mix_of_differentiated_cells	2.54657115055367	5.39096502925759	2.79806285837829e-30	5.97350134146005e-29
TRINITY_DN929_c0_g2_i1	archeocytes	mix_of_differentiated_cells	1.8114500445909	7.18122940489306	2.96341002022288e-30	6.31739321721183e-29
TRINITY_DN34746_c0_g1_i1	archeocytes	mix_of_differentiated_cells	2.4840052291842	5.0308688745069	3.00636733957871e-30	6.39976127919515e-29
TRINITY_DN65_c0_g1_i2	archeocytes	mix_of_differentiated_cells	1.92135430745801	10.5773224475205	3.21693384648322e-30	6.83817673880852e-29
TRINITY_DN1495_c0_g1_i1	archeocytes	mix_of_differentiated_cells	2.05420556104673	10.8106744760627	3.28753430633791e-30	6.97823900898316e-29
TRINITY_DN2750_c0_g1_i1	archeocytes	mix_of_differentiated_cells	2.52228215142597	5.2984540211313	3.39470244354852e-30	7.19540935674033e-29
TRINITY_DN275_c0_g1_i10	archeocytes	mix_of_differentiated_cells	3.0105872370789	6.80399474306581	4.35186463213715e-30	9.211032341392e-29
TRINITY_DN2451_c0_g2_i1	archeocytes	mix_of_differentiated_cells	-4.95619690786316	3.39918458947082	4.43510141692262e-30	9.37381777362705e-29
TRINITY_DN7291_c0_g1_i1	archeocytes	mix_of_differentiated_cells	2.25488481345901	5.62350734246929	4.50491872986921e-30	9.50781708002026e-29
TRINITY_DN548_c0_g1_i3	archeocytes	mix_of_differentiated_cells	1.82697387447759	9.60015893351438	4.7217165113164e-30	9.94545816039186e-29
TRINITY_DN6420_c0_g1_i4	archeocytes	mix_of_differentiated_cells	-1.74640140858506	8.53616323751539	4.72570366152529e-30	9.94545816039186e-29
TRINITY_DN8633_c0_g1_i1	archeocytes	mix_of_differentiated_cells	3.65390987995811	4.29166554625756	4.73356095548606e-30	9.94786370446545e-29
TRINITY_DN1085_c0_g1_i1	archeocytes	mix_of_differentiated_cells	-2.01447977992774	10.8504792931692	4.80219958312753e-30	1.00778171421554e-28
TRINITY_DN1657_c1_g1_i9	archeocytes	mix_of_differentiated_cells	-4.34112839688063	7.20617034200031	4.85870955060149e-30	1.01819859549804e-28
TRINITY_DN1594_c0_g1_i5	archeocytes	mix_of_differentiated_cells	-4.81117371178801	3.8243966420584	5.2264137336795e-30	1.09370827511576e-28
TRINITY_DN776_c0_g1_i2	archeocytes	mix_of_differentiated_cells	-2.33439313612388	5.93733166584628	5.30047531689509e-30	1.10764234548826e-28
TRINITY_DN4388_c0_g1_i1	archeocytes	mix_of_differentiated_cells	1.73278757071869	8.53328364406664	5.68157838554715e-30	1.18560937127136e-28
TRINITY_DN525_c0_g1_i1	archeocytes	mix_of_differentiated_cells	-1.83646754971796	7.96304996674557	5.71926098490503e-30	1.1917942440556e-28
TRINITY_DN347_c0_g1_i2	archeocytes	mix_of_differentiated_cells	1.68794727021523	7.3407634755827	6.14841933677967e-30	1.27942388895685e-28
TRINITY_DN2122_c0_g1_i1	archeocytes	mix_of_differentiated_cells	2.08269493720376	5.80241455526276	6.50523816788591e-30	1.35177571802802e-28
TRINITY_DN217_c0_g1_i2	archeocytes	mix_of_differentiated_cells	-11.5847021976675	3.27330990312272	6.55558410921724e-30	1.36032961011432e-28
TRINITY_DN9013_c0_g1_i2	archeocytes	mix_of_differentiated_cells	2.57425520047388	5.15787063468643	7.03153668166706e-30	1.45705241224586e-28
TRINITY_DN52946_c0_g1_i1	archeocytes	mix_of_differentiated_cells	3.17128624327788	8.84552158732487	7.57016488325723e-30	1.56647434232317e-28
TRINITY_DN1637_c0_g1_i1	archeocytes	mix_of_differentiated_cells	-2.7645257334991	7.25085590099529	8.68907572551391e-30	1.79549994350368e-28
TRINITY_DN2891_c0_g1_i1	archeocytes	mix_of_differentiated_cells	2.05362714498253	6.15307334961056	8.82456659862863e-30	1.82095792096493e-28
TRINITY_DN1204_c0_g1_i4	archeocytes	mix_of_differentiated_cells	11.0089974201443	2.73170392453441	8.92742032385664e-30	1.83961974295215e-28
TRINITY_DN2792_c0_g1_i3	archeocytes	mix_of_differentiated_cells	-12.0604140313941	3.74788802039177	9.65684485218271e-30	1.98716407402693e-28
TRINITY_DN1892_c0_g1_i7	archeocytes	mix_of_differentiated_cells	3.05267846053058	4.3539589742107	9.87396087623506e-30	2.02902363858944e-28
TRINITY_DN5931_c0_g1_i3	archeocytes	mix_of_differentiated_cells	-1.71623532553423	8.73759861216384	1.04426239362226e-29	2.14290742713398e-28
TRINITY_DN7586_c0_g1_i1	archeocytes	mix_of_differentiated_cells	-4.23693945363512	3.96231196612946	1.06469989251603e-29	2.18182484198029e-28
TRINITY_DN1979_c0_g1_i1	archeocytes	mix_of_differentiated_cells	2.84793200943666	5.11713807906496	1.16162326378373e-29	2.37715611549996e-28
TRINITY_DN2228_c0_g1_i1	archeocytes	mix_of_differentiated_cells	2.03719900392053	6.61261128659043	1.25395724084339e-29	2.5625697214256e-28
TRINITY_DN239_c0_g1_i4	archeocytes	mix_of_differentiated_cells	-1.69738173532609	7.16382324146273	1.27858593610125e-29	2.60930154673225e-28
TRINITY_DN3494_c0_g1_i2	archeocytes	mix_of_differentiated_cells	2.09251624847933	5.86860525903241	1.29921378800745e-29	2.64775123564215e-28
TRINITY_DN1947_c1_g1_i4	archeocytes	mix_of_differentiated_cells	-3.02772405416421	5.62804588871219	1.35414699309875e-29	2.75591234199877e-28
TRINITY_DN6110_c0_g1_i1	archeocytes	mix_of_differentiated_cells	2.85123252762931	4.5779323062266	1.36249327889998e-29	2.76909470784392e-28
TRINITY_DN1786_c0_g1_i1	archeocytes	mix_of_differentiated_cells	2.17555768669219	7.42796687947005	1.44846073620558e-29	2.93978003666052e-28
TRINITY_DN12683_c0_g1_i1	archeocytes	mix_of_differentiated_cells	2.09246500805399	6.92654694085696	1.48282325192533e-29	3.00540482907327e-28
TRINITY_DN59081_c0_g1_i1	archeocytes	mix_of_differentiated_cells	-2.38093077939999	5.74771304133429	1.51465476167135e-29	3.06572745203862e-28
TRINITY_DN863_c0_g1_i4	archeocytes	mix_of_differentiated_cells	2.00113705069126	9.01625996120711	1.55337520188049e-29	3.13980995785283e-28
TRINITY_DN35494_c0_g1_i1	archeocytes	mix_of_differentiated_cells	-2.63221434864089	6.16290738832853	1.55732326054888e-29	3.14350155698804e-28
TRINITY_DN30113_c0_g1_i1	archeocytes	mix_of_differentiated_cells	2.86625684192068	4.71991087589844	1.57144259038469e-29	3.16768617947477e-28
TRINITY_DN34779_c0_g1_i1	archeocytes	mix_of_differentiated_cells	2.49220067534749	5.00948932126177	1.59065302830583e-29	3.20205370480695e-28
TRINITY_DN8042_c0_g1_i6	archeocytes	mix_of_differentiated_cells	3.27365842268355	4.43250655125074	1.86722593742343e-29	3.75370685059233e-28
TRINITY_DN2339_c0_g2_i5	archeocytes	mix_of_differentiated_cells	-1.8072367354818	8.23177424407059	1.95155109678209e-29	3.91791071137174e-28
TRINITY_DN3298_c0_g1_i1	archeocytes	mix_of_differentiated_cells	2.36923565851456	5.52285092608841	2.01898115879971e-29	4.04779767913078e-28
TRINITY_DN5170_c0_g1_i1	archeocytes	mix_of_differentiated_cells	3.15205371045269	4.5710433473043	2.02963591601739e-29	4.06366023401536e-28
TRINITY_DN1943_c0_g1_i6	archeocytes	mix_of_differentiated_cells	-2.12235961000211	7.91685095250505	2.04832468930857e-29	4.09554367028282e-28
TRINITY_DN942_c0_g1_i17	archeocytes	mix_of_differentiated_cells	2.26724387901718	6.28378275969804	2.07298454994069e-29	4.13926402856083e-28
TRINITY_DN4004_c0_g1_i3	archeocytes	mix_of_differentiated_cells	2.0857476081582	6.10970420524469	2.37630247697001e-29	4.73853263779107e-28
TRINITY_DN8678_c0_g1_i2	archeocytes	mix_of_differentiated_cells	2.76981574048179	4.58069656249574	3.3828931862274e-29	6.73668621601413e-28
TRINITY_DN7708_c0_g1_i2	archeocytes	mix_of_differentiated_cells	2.34784634490706	5.49480911384241	3.55086474777517e-29	7.0616928997365e-28
TRINITY_DN4118_c0_g1_i1	archeocytes	mix_of_differentiated_cells	-3.85784569422663	5.57067312613673	3.66602751489355e-29	7.28094687140252e-28
TRINITY_DN26768_c0_g1_i2	archeocytes	mix_of_differentiated_cells	3.55341612398395	4.45917923212744	3.8703528832294e-29	7.67645894483625e-28
TRINITY_DN17428_c0_g1_i1	archeocytes	mix_of_differentiated_cells	4.52742015693858	3.43008681561283	4.09313872922599e-29	8.10747906580378e-28
TRINITY_DN431_c0_g1_i4	archeocytes	mix_of_differentiated_cells	-10.8024376977001	2.49622244588827	4.62671432359645e-29	9.15212275279106e-28
TRINITY_DN3578_c0_g1_i1	archeocytes	mix_of_differentiated_cells	-5.12705545908695	4.10343414245007	4.65099211532919e-29	9.1878798907623e-28
TRINITY_DN525_c2_g1_i1	archeocytes	mix_of_differentiated_cells	-3.09826362522248	5.00732845109044	5.01843903606539e-29	9.90055829005922e-28
TRINITY_DN661_c0_g1_i1	archeocytes	mix_of_differentiated_cells	2.40621366098871	6.37529115826658	5.62252146099975e-29	1.10775635593314e-27
TRINITY_DN2116_c0_g1_i1	archeocytes	mix_of_differentiated_cells	2.23031788409976	5.70536850174663	6.43893216209075e-29	1.26692189792213e-27
TRINITY_DN5232_c0_g1_i3	archeocytes	mix_of_differentiated_cells	1.88742502579379	7.63718050165799	6.65361687781547e-29	1.30742689206517e-27
TRINITY_DN2573_c0_g1_i5	archeocytes	mix_of_differentiated_cells	-2.28397047033203	5.87524481893929	6.85634967747336e-29	1.34547916319795e-27
TRINITY_DN14054_c0_g1_i2	archeocytes	mix_of_differentiated_cells	2.73086796134093	4.79599976184143	7.25871552526869e-29	1.42255461934366e-27
TRINITY_DN40844_c0_g1_i1	archeocytes	mix_of_differentiated_cells	3.25390749218107	8.17594466049573	7.51135622199243e-29	1.4701222428671e-27
TRINITY_DN6387_c0_g1_i4	archeocytes	mix_of_differentiated_cells	-3.29218237654048	4.7561917492353	7.593752381612e-29	1.48428806445862e-27
TRINITY_DN1657_c1_g1_i16	archeocytes	mix_of_differentiated_cells	-4.71889869691688	8.72416533057983	7.90404183557708e-29	1.54290229032819e-27
TRINITY_DN1053_c0_g1_i8	archeocytes	mix_of_differentiated_cells	1.93465210937999	6.36778022103176	8.04052056960006e-29	1.56747832577887e-27
TRINITY_DN25219_c0_g1_i8	archeocytes	mix_of_differentiated_cells	-2.14572389115447	6.27702436458775	8.87752828367246e-29	1.72837659725218e-27
TRINITY_DN5307_c0_g1_i1	archeocytes	mix_of_differentiated_cells	-2.54860234913249	5.52007901336433	9.23582859926694e-29	1.79577475756875e-27
TRINITY_DN195_c0_g2_i2	archeocytes	mix_of_differentiated_cells	2.71909556096933	8.95964021578031	1.02337241461681e-28	1.98719340694137e-27
TRINITY_DN6941_c0_g1_i1	archeocytes	mix_of_differentiated_cells	3.36338293998915	4.27294679811561	1.02767817956198e-28	1.99294239638617e-27
TRINITY_DN5925_c0_g1_i4	archeocytes	mix_of_differentiated_cells	2.44401895470758	6.73451643140128	1.03852095754697e-28	2.01133679830273e-27
TRINITY_DN1298_c0_g1_i9	archeocytes	mix_of_differentiated_cells	-1.78494633443521	6.46996305857328	1.08894173423025e-28	2.10623508281402e-27
TRINITY_DN2600_c0_g1_i3	archeocytes	mix_of_differentiated_cells	1.94718452056292	6.08254474914809	1.11435381059621e-28	2.15257706099003e-27
TRINITY_DN10_c0_g1_i1	archeocytes	mix_of_differentiated_cells	-2.02344665637821	7.59283201426538	1.19029507801072e-28	2.29627758799569e-27
TRINITY_DN142_c0_g1_i13	archeocytes	mix_of_differentiated_cells	2.20176976762733	5.83638629270129	1.20144347728707e-28	2.31477068393827e-27
TRINITY_DN2978_c0_g1_i2	archeocytes	mix_of_differentiated_cells	-3.40999410720987	4.96891304079605	1.30476190126231e-28	2.51056523754577e-27
TRINITY_DN1922_c0_g1_i1	archeocytes	mix_of_differentiated_cells	2.49701678483831	5.47616921289769	1.32408600773405e-28	2.54444335805289e-27
TRINITY_DN3027_c0_g3_i3	archeocytes	mix_of_differentiated_cells	-11.3205430996759	3.01237029894981	1.39877303326672e-28	2.68448461928493e-27
TRINITY_DN8470_c0_g1_i1	archeocytes	mix_of_differentiated_cells	2.85769108943762	4.46368144871986	1.42282064371614e-28	2.72710357791699e-27
TRINITY_DN4042_c0_g1_i1	archeocytes	mix_of_differentiated_cells	-2.58644525565549	7.90489183523357	1.4532309248901e-28	2.7817919099705e-27
TRINITY_DN8628_c0_g1_i7	archeocytes	mix_of_differentiated_cells	-4.96980345783159	4.00759082895674	1.53913452898328e-28	2.94242802340855e-27
TRINITY_DN4186_c0_g1_i3	archeocytes	mix_of_differentiated_cells	10.8448136193342	2.57349158682211	1.66516754427663e-28	3.17926834226838e-27
TRINITY_DN1744_c0_g1_i5	archeocytes	mix_of_differentiated_cells	1.84556418175818	9.35030119040358	1.67709041598479e-28	3.19603466249117e-27
TRINITY_DN2375_c0_g1_i1	archeocytes	mix_of_differentiated_cells	2.89653045077747	4.95081402178851	1.67826334193988e-28	3.19603466249117e-27
TRINITY_DN2626_c0_g1_i7	archeocytes	mix_of_differentiated_cells	1.84514121677051	6.62575606341417	1.70575043430328e-28	3.24421032537066e-27
TRINITY_DN8818_c0_g1_i2	archeocytes	mix_of_differentiated_cells	1.68645367697633	9.98583868796676	1.80810267159081e-28	3.43446784388327e-27
TRINITY_DN6922_c0_g1_i1	archeocytes	mix_of_differentiated_cells	1.71269467181685	7.09422049872703	1.83224305288002e-28	3.47586595025228e-27
TRINITY_DN8331_c0_g1_i8	archeocytes	mix_of_differentiated_cells	-2.03474527656881	7.01958070429676	1.84135284936631e-28	3.48868079491193e-27
TRINITY_DN34575_c0_g1_i1	archeocytes	mix_of_differentiated_cells	2.53538107579237	5.01985653255819	2.01733186476315e-28	3.81721441996563e-27
TRINITY_DN9327_c0_g1_i3	archeocytes	mix_of_differentiated_cells	2.05001872689096	5.91506623685534	2.02166050190923e-28	3.82052576483254e-27
TRINITY_DN3498_c0_g1_i1	archeocytes	mix_of_differentiated_cells	2.18153241077736	6.70403743612141	2.02984868990379e-28	3.83111314517384e-27
TRINITY_DN7546_c0_g1_i1	archeocytes	mix_of_differentiated_cells	2.93670943718373	4.58349961746983	2.07249547872288e-28	3.90662760976567e-27
TRINITY_DN3373_c0_g1_i2	archeocytes	mix_of_differentiated_cells	-2.10031580817556	6.45643553651222	2.12837191045849e-28	4.00685619127739e-27
TRINITY_DN8399_c0_g1_i1	archeocytes	mix_of_differentiated_cells	-2.30419449861036	7.27858149175062	2.13326955832297e-28	4.01097992082653e-27
TRINITY_DN2246_c0_g1_i5	archeocytes	mix_of_differentiated_cells	2.24414831213595	7.92605914264644	2.23316746130038e-28	4.19348657878663e-27
TRINITY_DN40509_c0_g1_i1	archeocytes	mix_of_differentiated_cells	-3.41288063905602	5.10744827350707	2.38356690613701e-28	4.4702439596615e-27
TRINITY_DN4724_c0_g1_i1	archeocytes	mix_of_differentiated_cells	2.85189677308213	4.82615142978924	2.56805481622545e-28	4.81015172657349e-27
TRINITY_DN5651_c0_g2_i9	archeocytes	mix_of_differentiated_cells	1.71793818142858	7.7251485843902	2.58714047090568e-28	4.83978197183568e-27
TRINITY_DN354_c0_g1_i2	archeocytes	mix_of_differentiated_cells	2.24980292053756	5.22717705207605	2.80821148082614e-28	5.24671643126357e-27
TRINITY_DN2074_c0_g1_i1	archeocytes	mix_of_differentiated_cells	2.63186644386324	4.79787948238584	3.01341135910527e-28	5.6230104151768e-27
TRINITY_DN4818_c0_g1_i1	archeocytes	mix_of_differentiated_cells	3.12931626268656	5.54120165480582	3.01767488742862e-28	5.62388316127578e-27
TRINITY_DN2376_c0_g1_i4	archeocytes	mix_of_differentiated_cells	3.56216475879903	3.88523519932884	3.09919277986943e-28	5.76854776715395e-27
TRINITY_DN4331_c0_g1_i1	archeocytes	mix_of_differentiated_cells	2.00788956389618	5.83360686863045	3.22777676639629e-28	6.00034386084409e-27
TRINITY_DN953_c0_g1_i5	archeocytes	mix_of_differentiated_cells	3.08883050990095	4.1647148433124	3.24532831578712e-28	6.02541156976215e-27
TRINITY_DN2_c0_g1_i2	archeocytes	mix_of_differentiated_cells	1.93725635705364	6.59947978351407	3.33194459639739e-28	6.17848449815065e-27
TRINITY_DN9141_c0_g1_i1	archeocytes	mix_of_differentiated_cells	2.80575918532073	4.65997647488435	3.77829487574997e-28	6.99740210988894e-27
TRINITY_DN6459_c0_g1_i8	archeocytes	mix_of_differentiated_cells	-3.88481950860221	4.47267701023032	4.06562668254988e-28	7.52014044053171e-27
TRINITY_DN6533_c0_g1_i8	archeocytes	mix_of_differentiated_cells	1.65009975529592	8.37774630994126	4.42082460879349e-28	8.16694980098309e-27
TRINITY_DN3919_c0_g1_i9	archeocytes	mix_of_differentiated_cells	-11.8459106047158	3.53624275757209	4.64249740151767e-28	8.56578349948765e-27
TRINITY_DN5998_c1_g1_i1	archeocytes	mix_of_differentiated_cells	2.54171744896807	6.78289886588846	5.05274901470098e-28	9.31113549773753e-27
TRINITY_DN4914_c0_g1_i2	archeocytes	mix_of_differentiated_cells	-2.72176642599172	4.65243947876025	5.0707635585444e-28	9.33272458178805e-27
TRINITY_DN1561_c0_g1_i1	archeocytes	mix_of_differentiated_cells	-2.40662430625648	7.36216055660791	5.79306236432495e-28	1.06488848622628e-26
TRINITY_DN111_c0_g1_i3	archeocytes	mix_of_differentiated_cells	2.0783124376843	6.27546580175829	5.85472524832115e-28	1.07488982997678e-26
TRINITY_DN4232_c0_g1_i3	archeocytes	mix_of_differentiated_cells	3.4146938884462	3.99205622276597	6.49001656318657e-28	1.19005056188332e-26
TRINITY_DN1036_c0_g1_i10	archeocytes	mix_of_differentiated_cells	1.72366214148657	6.78173639805064	6.666519779234e-28	1.22090428985329e-26
TRINITY_DN54840_c0_g1_i1	archeocytes	mix_of_differentiated_cells	-2.37385438736606	6.64456559482693	6.72835923899766e-28	1.23070827759246e-26
TRINITY_DN3637_c0_g1_i1	archeocytes	mix_of_differentiated_cells	1.72945768052816	10.0915768605228	6.85812116457665e-28	1.25289670991822e-26
TRINITY_DN273_c0_g1_i5	archeocytes	mix_of_differentiated_cells	1.68893205340267	8.61773459695216	7.12813776784285e-28	1.30062178778768e-26
TRINITY_DN9165_c0_g1_i1	archeocytes	mix_of_differentiated_cells	1.98948300700572	8.64434554295157	7.25400784805735e-28	1.32196039700883e-26
TRINITY_DN5085_c0_g1_i4	archeocytes	mix_of_differentiated_cells	-4.30924607781803	3.52541209232011	7.36032005074873e-28	1.33968675518296e-26
TRINITY_DN9322_c0_g1_i1	archeocytes	mix_of_differentiated_cells	2.67033975551509	5.673612122771	7.39418952822871e-28	1.34420014785566e-26
TRINITY_DN3594_c0_g1_i3	archeocytes	mix_of_differentiated_cells	1.76145560996861	6.91896657406649	8.53494477187143e-28	1.54967820759862e-26
TRINITY_DN3240_c0_g1_i5	archeocytes	mix_of_differentiated_cells	-1.94942725536141	6.31363039473996	8.59889039847461e-28	1.55937772513831e-26
TRINITY_DN3993_c0_g1_i17	archeocytes	mix_of_differentiated_cells	3.24162879306331	4.23050746155883	8.81954166601061e-28	1.59743678879723e-26
TRINITY_DN1056_c0_g1_i1	archeocytes	mix_of_differentiated_cells	3.33470232359865	4.57072425828865	8.9585426624401e-28	1.62063208897085e-26
TRINITY_DN740_c0_g3_i2	archeocytes	mix_of_differentiated_cells	-2.32285066745401	8.26792535902761	9.53946484500923e-28	1.72361842858118e-26
TRINITY_DN3717_c0_g1_i3	archeocytes	mix_of_differentiated_cells	2.69571192793131	5.85805742053307	9.64236175620982e-28	1.74008808501833e-26
TRINITY_DN7437_c0_g1_i4	archeocytes	mix_of_differentiated_cells	2.13408409567066	5.52397332455627	9.8450480993411e-28	1.77450404671335e-26
TRINITY_DN7439_c0_g1_i2	archeocytes	mix_of_differentiated_cells	-3.09484237045375	5.24951597004825	1.00722864278869e-27	1.81325632704219e-26
TRINITY_DN1885_c0_g1_i1	archeocytes	mix_of_differentiated_cells	-5.41644451445146	3.95775289930388	1.0118299684752e-27	1.81932922486997e-26
TRINITY_DN1477_c0_g1_i7	archeocytes	mix_of_differentiated_cells	3.18380113676531	6.40690381138926	1.01753722273767e-27	1.82737351419168e-26
TRINITY_DN56016_c0_g1_i1	archeocytes	mix_of_differentiated_cells	3.00628425739631	5.70002906140366	1.12188558632638e-27	2.01233133741062e-26
TRINITY_DN58860_c0_g1_i1	archeocytes	mix_of_differentiated_cells	1.88639540699441	6.33838474521985	1.20420216241137e-27	2.15737112917616e-26
TRINITY_DN4002_c0_g1_i2	archeocytes	mix_of_differentiated_cells	1.91038414437452	6.01070310992144	1.27844289319579e-27	2.28760989197933e-26
TRINITY_DN4414_c0_g1_i2	archeocytes	mix_of_differentiated_cells	-2.98189517759497	7.93710464589135	1.31534367412316e-27	2.35079998501915e-26
TRINITY_DN10_c0_g1_i6	archeocytes	mix_of_differentiated_cells	-1.68344695863825	7.20260381546321	1.34158364292898e-27	2.39480762091997e-26
TRINITY_DN7255_c0_g1_i1	archeocytes	mix_of_differentiated_cells	-1.8015241935765	7.98547667146496	1.38190990297675e-27	2.46382396179345e-26
TRINITY_DN40738_c0_g1_i1	archeocytes	mix_of_differentiated_cells	1.96361585276898	6.28507393209621	1.46382375780515e-27	2.6067323071684e-26
TRINITY_DN8369_c0_g1_i8	archeocytes	mix_of_differentiated_cells	3.39227833060237	3.93740336125145	1.59234831960238e-27	2.83220080470935e-26
TRINITY_DN7506_c0_g1_i1	archeocytes	mix_of_differentiated_cells	3.18961341564095	5.17203960905017	1.77494379966239e-27	3.15318553187026e-26
TRINITY_DN7286_c0_g1_i1	archeocytes	mix_of_differentiated_cells	-6.08683165321615	4.98570399785554	1.83537952992595e-27	3.25664468447698e-26
TRINITY_DN2792_c0_g1_i6	archeocytes	mix_of_differentiated_cells	-5.99561276904839	4.93046949225523	1.98601437458685e-27	3.51971159974627e-26
TRINITY_DN13356_c0_g1_i2	archeocytes	mix_of_differentiated_cells	-6.70698323690796	5.37984097948857	2.01326340577441e-27	3.56374081480928e-26
TRINITY_DN1092_c0_g1_i1	archeocytes	mix_of_differentiated_cells	2.11995351552704	5.38421166587497	2.0318390556625e-27	3.59233024447441e-26
TRINITY_DN1982_c0_g1_i1	archeocytes	mix_of_differentiated_cells	2.43366552980285	5.26850288413075	2.09511222852184e-27	3.69978340617159e-26
TRINITY_DN2234_c0_g1_i1	archeocytes	mix_of_differentiated_cells	1.67747186807588	6.88228412768033	2.17909617028327e-27	3.84351057844249e-26
TRINITY_DN362_c0_g1_i2	archeocytes	mix_of_differentiated_cells	-2.14435425450374	8.02847876142597	2.20193576083905e-27	3.87917719769219e-26
TRINITY_DN4080_c0_g1_i1	archeocytes	mix_of_differentiated_cells	-2.45446656480912	5.51634350743919	2.43011876622894e-27	4.2760854679867e-26
TRINITY_DN10415_c0_g1_i4	archeocytes	mix_of_differentiated_cells	2.54341396815144	4.80094880950342	2.43675956920032e-27	4.28268443384008e-26
TRINITY_DN7283_c0_g1_i2	archeocytes	mix_of_differentiated_cells	1.84949820463425	7.22099101136301	2.48878442788605e-27	4.36893721369191e-26
TRINITY_DN9479_c0_g1_i2	archeocytes	mix_of_differentiated_cells	2.49980867018895	4.92953950449672	2.56786780682563e-27	4.50242951786136e-26
TRINITY_DN766_c0_g1_i9	archeocytes	mix_of_differentiated_cells	3.52007371908955	4.21628978134899	2.59676313093556e-27	4.54771188509943e-26
TRINITY_DN4328_c0_g1_i1	archeocytes	mix_of_differentiated_cells	-3.43311505311501	4.42623887879275	2.79801588632865e-27	4.89438056338197e-26
TRINITY_DN362_c0_g2_i6	archeocytes	mix_of_differentiated_cells	-1.57523019501398	7.53942212700392	2.86779353690495e-27	5.0105222927811e-26
TRINITY_DN35523_c0_g1_i1	archeocytes	mix_of_differentiated_cells	-6.50582880563019	3.83353310596588	2.88434803276272e-27	5.03351006518404e-26
TRINITY_DN13780_c0_g1_i1	archeocytes	mix_of_differentiated_cells	2.88044896939105	5.09228452762878	2.98101877602282e-27	5.19609108065342e-26
TRINITY_DN1_c0_g1_i16	archeocytes	mix_of_differentiated_cells	-3.26616947648776	7.96669176209724	3.04236341177621e-27	5.29678687530862e-26
TRINITY_DN3772_c0_g1_i4	archeocytes	mix_of_differentiated_cells	-6.80453810319856	4.02531106621412	3.28948255591471e-27	5.72030205967515e-26
TRINITY_DN358_c1_g1_i4	archeocytes	mix_of_differentiated_cells	-1.88238475485179	6.27080232114636	3.38558249824117e-27	5.88051468862147e-26
TRINITY_DN409_c0_g1_i12	archeocytes	mix_of_differentiated_cells	11.3181313010498	3.03695086220791	3.51274338604584e-27	6.09423957935073e-26
TRINITY_DN2182_c0_g1_i2	archeocytes	mix_of_differentiated_cells	2.50130610492807	4.73627645941273	3.96220164627185e-27	6.86596252528232e-26
TRINITY_DN3330_c0_g1_i1	archeocytes	mix_of_differentiated_cells	1.57805064996129	8.26345242261552	4.09639892973631e-27	7.09021571763705e-26
TRINITY_DN3240_c0_g1_i2	archeocytes	mix_of_differentiated_cells	-2.58920287765442	9.74263567402838	4.84515605421016e-27	8.37640981320626e-26
TRINITY_DN6378_c0_g1_i6	archeocytes	mix_of_differentiated_cells	-8.46918273905188	2.40001990608474	5.11262892511045e-27	8.82852099702056e-26
TRINITY_DN22_c0_g1_i6	archeocytes	mix_of_differentiated_cells	1.91184335026693	7.01324846860996	5.13387344907204e-27	8.85274202641642e-26
TRINITY_DN1493_c0_g1_i13	archeocytes	mix_of_differentiated_cells	-10.7462456483609	2.44074304047916	5.1386056578821e-27	8.85274202641642e-26
TRINITY_DN742_c0_g1_i3	archeocytes	mix_of_differentiated_cells	1.9800984700108	5.88681648359995	5.31679943587638e-27	9.14458015203732e-26
TRINITY_DN10415_c0_g1_i3	archeocytes	mix_of_differentiated_cells	10.7359240249901	2.46533229959347	5.32034833359623e-27	9.14458015203732e-26
TRINITY_DN2195_c0_g1_i2	archeocytes	mix_of_differentiated_cells	-4.55226734673704	3.67680985005873	5.64597823363757e-27	9.69302589913954e-26
TRINITY_DN1756_c0_g1_i3	archeocytes	mix_of_differentiated_cells	1.69847332990838	9.44078380701763	6.11868019578616e-27	1.04924034468481e-25
TRINITY_DN8502_c0_g1_i1	archeocytes	mix_of_differentiated_cells	1.71906949175656	6.67172198866837	6.32641989387154e-27	1.08360967800694e-25
TRINITY_DN13212_c0_g1_i1	archeocytes	mix_of_differentiated_cells	-4.09471981905262	4.14804634762824	6.73301248434486e-27	1.15192047307221e-25
TRINITY_DN59058_c0_g1_i1	archeocytes	mix_of_differentiated_cells	2.65300258143421	4.51105842881044	7.01292274665047e-27	1.19842518355679e-25
TRINITY_DN36213_c0_g1_i1	archeocytes	mix_of_differentiated_cells	2.45857725247312	5.88579355737813	7.09044587738755e-27	1.21027702902505e-25
TRINITY_DN6214_c0_g1_i4	archeocytes	mix_of_differentiated_cells	1.98341478321072	6.48792452696292	8.03256036786076e-27	1.36950994718326e-25
TRINITY_DN519_c0_g1_i1	archeocytes	mix_of_differentiated_cells	-1.69403285860981	8.22900997990607	8.13510173974589e-27	1.38539847558707e-25
TRINITY_DN41_c0_g1_i4	archeocytes	mix_of_differentiated_cells	1.65969687776798	9.36120175512499	8.77936262884281e-27	1.49339881410947e-25
TRINITY_DN41051_c0_g1_i1	archeocytes	mix_of_differentiated_cells	2.07758836526722	5.6146725622228	8.80476728649069e-27	1.49600266188814e-25
TRINITY_DN29365_c0_g1_i1	archeocytes	mix_of_differentiated_cells	-6.81451832283552	5.28294487000983	9.44617278926382e-27	1.60314428460175e-25
TRINITY_DN1194_c0_g1_i1	archeocytes	mix_of_differentiated_cells	1.94389175994304	6.25372686544415	9.70221003244363e-27	1.64471331625498e-25
TRINITY_DN2982_c0_g1_i3	archeocytes	mix_of_differentiated_cells	-9.89819120742187	3.82234396368102	9.75175010738081e-27	1.65122205246805e-25
TRINITY_DN2895_c0_g1_i4	archeocytes	mix_of_differentiated_cells	2.3170607884762	4.98442574955027	1.0182503008965e-26	1.72219137649345e-25
TRINITY_DN8276_c1_g1_i4	archeocytes	mix_of_differentiated_cells	-4.99151003180504	3.22107715157265	1.04738804741311e-26	1.76945282901627e-25
TRINITY_DN3540_c0_g1_i3	archeocytes	mix_of_differentiated_cells	-11.5364735857095	3.22494504401724	1.1091666471279e-26	1.87138774413998e-25
TRINITY_DN1006_c0_g3_i2	archeocytes	mix_of_differentiated_cells	1.69996625418075	6.48220230335936	1.1102523131068e-26	1.87138774413998e-25
TRINITY_DN53_c1_g1_i9	archeocytes	mix_of_differentiated_cells	-1.9636908415577	7.47956114649493	1.2415697266374e-26	2.09035193975679e-25
TRINITY_DN12202_c0_g1_i1	archeocytes	mix_of_differentiated_cells	-5.00158151249343	2.96819476827135	1.24589198762141e-26	2.09524809178193e-25
TRINITY_DN5460_c0_g1_i1	archeocytes	mix_of_differentiated_cells	2.54762059571586	6.32271757164931	1.30440963313633e-26	2.19117155607118e-25
TRINITY_DN1035_c0_g1_i3	archeocytes	mix_of_differentiated_cells	-1.73018713858207	7.09457271092951	1.37174231117763e-26	2.30166863900427e-25
TRINITY_DN6220_c0_g1_i6	archeocytes	mix_of_differentiated_cells	-5.25483936948527	5.11317560279729	1.39483921523923e-26	2.33777577069959e-25
TRINITY_DN29480_c0_g1_i1	archeocytes	mix_of_differentiated_cells	3.47331598630723	4.13063068962643	1.40462473063371e-26	2.35151638520554e-25
TRINITY_DN1101_c0_g1_i3	archeocytes	mix_of_differentiated_cells	-3.35326741031823	7.45500953469851	1.40768035689808e-26	2.35397202796861e-25
TRINITY_DN112_c0_g1_i14	archeocytes	mix_of_differentiated_cells	-3.01884510986062	10.5404452564059	1.51707939168297e-26	2.53405279224069e-25
TRINITY_DN9676_c0_g1_i1	archeocytes	mix_of_differentiated_cells	-1.57195110971931	7.26544393386843	1.53617321484312e-26	2.56305657107158e-25
TRINITY_DN4427_c0_g2_i1	archeocytes	mix_of_differentiated_cells	-3.4937595922491	4.36756768969678	1.59353900371753e-26	2.6557788390415e-25
TRINITY_DN53001_c0_g1_i1	archeocytes	mix_of_differentiated_cells	1.89035875262438	8.51470734260623	1.60796677592141e-26	2.67681300584849e-25
TRINITY_DN1248_c0_g1_i2	archeocytes	mix_of_differentiated_cells	1.86837815483506	8.17982584718177	1.65303026325412e-26	2.74874257916644e-25
TRINITY_DN29628_c0_g1_i1	archeocytes	mix_of_differentiated_cells	3.29659418879335	6.31931066808355	1.81679696913451e-26	3.01767532451759e-25
TRINITY_DN1724_c0_g1_i5	archeocytes	mix_of_differentiated_cells	1.76292918635825	7.96131832233949	1.84171411656709e-26	3.05563676943538e-25
TRINITY_DN54018_c0_g1_i1	archeocytes	mix_of_differentiated_cells	-3.59821059290795	7.09020710587837	1.88145709681023e-26	3.11808370764434e-25
TRINITY_DN46779_c0_g1_i1	archeocytes	mix_of_differentiated_cells	2.58552189569578	4.89482816019652	1.89801501145333e-26	3.14201010164162e-25
TRINITY_DN1213_c0_g1_i5	archeocytes	mix_of_differentiated_cells	-4.16431065571753	4.82288026904671	1.95330260532936e-26	3.22992537952676e-25
TRINITY_DN2235_c0_g1_i1	archeocytes	mix_of_differentiated_cells	2.30464300990161	7.86021479669798	2.00998750687662e-26	3.31995260890569e-25
TRINITY_DN46824_c0_g1_i1	archeocytes	mix_of_differentiated_cells	2.15525514574337	5.87333627836355	2.02116456131337e-26	3.33469645216247e-25
TRINITY_DN2060_c0_g1_i1	archeocytes	mix_of_differentiated_cells	1.76901651519459	6.40905592156023	2.02904182785168e-26	3.34396926823699e-25
TRINITY_DN6101_c0_g2_i5	archeocytes	mix_of_differentiated_cells	-2.52431701248411	5.1451782293878	2.03782717587286e-26	3.35471638197025e-25
TRINITY_DN8688_c0_g1_i2	archeocytes	mix_of_differentiated_cells	3.07498069491696	5.88918036113325	2.07234159481326e-26	3.40774839830779e-25
TRINITY_DN1384_c0_g1_i1	archeocytes	mix_of_differentiated_cells	1.68736000092176	6.70335146560689	2.0981108938118e-26	3.4462983373299e-25
TRINITY_DN3028_c0_g1_i3	archeocytes	mix_of_differentiated_cells	2.30383328709818	5.25177133283698	2.10162152309985e-26	3.4482419143131e-25
TRINITY_DN420_c0_g1_i13	archeocytes	mix_of_differentiated_cells	-1.67403280039422	9.14683377373216	2.14592042098258e-26	3.51703063686703e-25
TRINITY_DN3481_c0_g1_i2	archeocytes	mix_of_differentiated_cells	1.71094952105556	9.5710328156845	2.17663387886837e-26	3.56342624854296e-25
TRINITY_DN2521_c0_g1_i1	archeocytes	mix_of_differentiated_cells	2.36326942651211	5.42899886225283	2.19497840655069e-26	3.58949228161755e-25
TRINITY_DN407_c0_g1_i13	archeocytes	mix_of_differentiated_cells	-10.5602570283204	2.25509800795871	2.41648574129634e-26	3.9473707544704e-25
TRINITY_DN814_c0_g1_i7	archeocytes	mix_of_differentiated_cells	4.27100130765751	3.60242398869258	2.74431545183447e-26	4.47794908968937e-25
TRINITY_DN23647_c0_g1_i6	archeocytes	mix_of_differentiated_cells	1.57721736188516	7.53271612046121	2.82012451056346e-26	4.596585780914e-25
TRINITY_DN103_c0_g1_i3	archeocytes	mix_of_differentiated_cells	1.75846580043282	8.95516685852603	2.82735774217163e-26	4.603311242639e-25
TRINITY_DN3489_c0_g1_i2	archeocytes	mix_of_differentiated_cells	1.86494413753356	9.61098778467439	2.88336485349704e-26	4.6893450789695e-25
TRINITY_DN990_c0_g1_i2	archeocytes	mix_of_differentiated_cells	2.09590019242059	5.48633263787616	3.03934424450112e-26	4.93760135159305e-25
TRINITY_DN656_c0_g2_i4	archeocytes	mix_of_differentiated_cells	-7.0793238783424	4.58180630243496	3.11653128813921e-26	5.05745099288834e-25
TRINITY_DN3726_c0_g1_i2	archeocytes	mix_of_differentiated_cells	-12.1608328547886	3.8479379456307	3.17666596690154e-26	5.14939638573449e-25
TRINITY_DN680_c0_g1_i2	archeocytes	mix_of_differentiated_cells	-2.24081445228833	6.00011167200158	3.26865096155666e-26	5.2927139504288e-25
TRINITY_DN40858_c0_g1_i1	archeocytes	mix_of_differentiated_cells	-1.91144984172217	6.00293952491442	3.53505390595797e-26	5.71783391601237e-25
TRINITY_DN284_c1_g1_i3	archeocytes	mix_of_differentiated_cells	1.66329497768025	9.38997982093691	3.64934191395779e-26	5.89625406730628e-25
TRINITY_DN808_c0_g1_i1	archeocytes	mix_of_differentiated_cells	1.56509848651634	7.35367930642624	3.79564410903561e-26	6.12595458817773e-25
TRINITY_DN5539_c0_g1_i9	archeocytes	mix_of_differentiated_cells	-4.33337101995725	4.08924457009214	3.85642290769461e-26	6.21727549514726e-25
TRINITY_DN3642_c0_g1_i1	archeocytes	mix_of_differentiated_cells	2.72101157414835	5.24723132026579	3.95751953985002e-26	6.37332711982802e-25
TRINITY_DN146_c0_g1_i11	archeocytes	mix_of_differentiated_cells	-3.62087462399288	4.38375088547702	4.21147726903899e-26	6.77494540912938e-25
TRINITY_DN1313_c0_g1_i3	archeocytes	mix_of_differentiated_cells	-3.50274799753262	7.48862485211132	4.27700344287857e-26	6.87289403575802e-25
TRINITY_DN750_c0_g1_i2	archeocytes	mix_of_differentiated_cells	-4.13147656174736	4.96297427754229	4.37997683389576e-26	7.03074071191761e-25
TRINITY_DN590_c0_g1_i2	archeocytes	mix_of_differentiated_cells	1.7977528811473	7.25426215221024	4.56199051565543e-26	7.31498392640161e-25
TRINITY_DN2911_c0_g1_i1	archeocytes	mix_of_differentiated_cells	-2.03739177198085	8.20917093059899	4.59924312789218e-26	7.36674445220006e-25
TRINITY_DN40445_c0_g1_i1	archeocytes	mix_of_differentiated_cells	3.33874593316419	4.97271023621128	5.12316258134525e-26	8.19706013015241e-25
TRINITY_DN937_c0_g1_i2	archeocytes	mix_of_differentiated_cells	-1.76628559227643	10.0101331162508	5.53038220930033e-26	8.83906610711907e-25
TRINITY_DN4749_c0_g2_i1	archeocytes	mix_of_differentiated_cells	-5.19878083997833	3.42894222147103	5.81811250079847e-26	9.28891754437824e-25
TRINITY_DN11732_c0_g1_i3	archeocytes	mix_of_differentiated_cells	-4.6371020259628	3.14099394966602	6.15377911649433e-26	9.81425095694079e-25
TRINITY_DN9889_c0_g1_i1	archeocytes	mix_of_differentiated_cells	2.61623270976929	4.95112038780735	6.399689896031e-26	1.01954629569457e-24
TRINITY_DN1881_c0_g1_i4	archeocytes	mix_of_differentiated_cells	2.13883510163492	6.47683834934519	6.48491797320971e-26	1.03201444351316e-24
TRINITY_DN1647_c0_g1_i4	archeocytes	mix_of_differentiated_cells	-2.08680276340651	7.54046230007065	6.6899123848375e-26	1.06349508469691e-24
TRINITY_DN1177_c0_g1_i1	archeocytes	mix_of_differentiated_cells	2.64634357558026	5.96611140231149	6.79331385489543e-26	1.07877532769701e-24
TRINITY_DN961_c0_g2_i6	archeocytes	mix_of_differentiated_cells	-4.53661145772378	4.64750109747843	6.94359919236566e-26	1.10146001749561e-24
TRINITY_DN620_c0_g1_i11	archeocytes	mix_of_differentiated_cells	-3.67814970737025	3.89057376030894	7.04812488911464e-26	1.11684511611896e-24
TRINITY_DN52874_c0_g1_i1	archeocytes	mix_of_differentiated_cells	1.7981264323845	7.3244434318868	7.1755679751026e-26	1.13582494785385e-24
TRINITY_DN40592_c0_g1_i1	archeocytes	mix_of_differentiated_cells	1.52190969217724	8.00358787934359	7.4804264396146e-26	1.18281748270363e-24
TRINITY_DN3052_c0_g1_i3	archeocytes	mix_of_differentiated_cells	2.31765017117027	5.83080121058767	7.52625260578612e-26	1.18879486788195e-24
TRINITY_DN582_c0_g1_i6	archeocytes	mix_of_differentiated_cells	2.85427132776447	4.98346300635094	7.70359582016925e-26	1.21551092302053e-24
TRINITY_DN4251_c0_g1_i7	archeocytes	mix_of_differentiated_cells	1.51084482166263	8.22918855512291	7.92481019284866e-26	1.24908497677921e-24
TRINITY_DN2046_c1_g2_i5	archeocytes	mix_of_differentiated_cells	1.68407326482646	6.47088762931211	8.0859599972715e-26	1.27313053474574e-24
TRINITY_DN6219_c0_g1_i1	archeocytes	mix_of_differentiated_cells	-3.22484949640454	8.27346313340154	8.17288641157244e-26	1.28545100927662e-24
TRINITY_DN90_c0_g1_i7	archeocytes	mix_of_differentiated_cells	11.0223267441263	2.74754965462941	8.28003292723397e-26	1.30092224655248e-24
TRINITY_DN40524_c0_g1_i1	archeocytes	mix_of_differentiated_cells	2.49845923504227	4.77223735947725	8.59596849707691e-26	1.34912997089716e-24
TRINITY_DN6797_c0_g1_i2	archeocytes	mix_of_differentiated_cells	2.49793095326471	4.76240325550946	8.6533602497077e-26	1.3567003752346e-24
TRINITY_DN1826_c0_g1_i1	archeocytes	mix_of_differentiated_cells	1.58301353771039	7.0486152757007	8.77548859973541e-26	1.37439364792473e-24
TRINITY_DN1592_c0_g1_i3	archeocytes	mix_of_differentiated_cells	-1.9449470442602	7.66581409746119	9.49144856388418e-26	1.48495566972025e-24
TRINITY_DN557_c0_g1_i1	archeocytes	mix_of_differentiated_cells	-2.60220528045684	6.74112935718191	9.77768497917158e-26	1.52812426847475e-24
TRINITY_DN52980_c0_g1_i1	archeocytes	mix_of_differentiated_cells	1.67997707058499	6.79274566079388	1.01888943733637e-25	1.59071295085097e-24
TRINITY_DN5370_c0_g1_i1	archeocytes	mix_of_differentiated_cells	-3.36786779609461	5.81332248018558	1.10453251266357e-25	1.72260565343405e-24
TRINITY_DN34528_c0_g1_i1	archeocytes	mix_of_differentiated_cells	2.19612056709057	5.97340812391388	1.13279012137207e-25	1.76481792200301e-24
TRINITY_DN5702_c0_g1_i4	archeocytes	mix_of_differentiated_cells	2.66773606218731	4.68799442694754	1.15214296733257e-25	1.79308300462178e-24
TRINITY_DN607_c0_g1_i7	archeocytes	mix_of_differentiated_cells	-1.95204643821223	5.65347087818136	1.18958855233934e-25	1.84941699805453e-24
TRINITY_DN2296_c0_g1_i1	archeocytes	mix_of_differentiated_cells	2.6931140205073	4.8317354870573	1.31226024649637e-25	2.03799243313315e-24
TRINITY_DN673_c0_g1_i9	archeocytes	mix_of_differentiated_cells	1.7682340384991	7.03172976875824	1.31474202124358e-25	2.03970866876909e-24
TRINITY_DN3260_c0_g1_i4	archeocytes	mix_of_differentiated_cells	1.64655578072285	10.3040513751994	1.3808857017796e-25	2.14008394953626e-24
TRINITY_DN5057_c0_g1_i2	archeocytes	mix_of_differentiated_cells	2.03959492912529	5.89120108671047	1.45879985728136e-25	2.25847217194156e-24
TRINITY_DN3120_c0_g1_i1	archeocytes	mix_of_differentiated_cells	2.20318644099313	5.47979704781507	1.56193527112064e-25	2.41561930865589e-24
TRINITY_DN1206_c0_g1_i3	archeocytes	mix_of_differentiated_cells	1.61413022270663	7.69682294225933	1.56364251761705e-25	2.4157380126188e-24
TRINITY_DN1150_c1_g1_i1	archeocytes	mix_of_differentiated_cells	-1.97134102376848	6.60387196273963	1.61621721047229e-25	2.49436189482891e-24
TRINITY_DN4186_c0_g1_i5	archeocytes	mix_of_differentiated_cells	10.6685809807206	2.40253201563513	1.73798256642393e-25	2.67949528659074e-24
TRINITY_DN737_c0_g1_i1	archeocytes	mix_of_differentiated_cells	1.80480932588238	6.276258127891	1.74051054119116e-25	2.68060334493641e-24
TRINITY_DN58869_c0_g1_i1	archeocytes	mix_of_differentiated_cells	1.97329659702138	5.57198542662088	1.7461471488239e-25	2.68649181276997e-24
TRINITY_DN4559_c0_g1_i2	archeocytes	mix_of_differentiated_cells	1.72886538783524	7.49692379448662	1.80560848445612e-25	2.77509287403546e-24
TRINITY_DN6718_c0_g1_i2	archeocytes	mix_of_differentiated_cells	1.76718592606626	6.75855952736839	1.80787673191244e-25	2.77569965388754e-24
TRINITY_DN8477_c0_g1_i3	archeocytes	mix_of_differentiated_cells	-3.92767516425734	6.3535476989754	1.90775185122478e-25	2.92600946457001e-24
TRINITY_DN5743_c0_g1_i3	archeocytes	mix_of_differentiated_cells	-6.9482406822538	3.55431048131802	2.04744529719831e-25	3.1370164967208e-24
TRINITY_DN810_c0_g1_i9	archeocytes	mix_of_differentiated_cells	2.68481673903147	4.81160214226487	2.32202215464296e-25	3.55390434836808e-24
TRINITY_DN10265_c0_g1_i1	archeocytes	mix_of_differentiated_cells	1.85490632914207	5.75635401139691	2.32433403993565e-25	3.55390434836808e-24
TRINITY_DN2057_c0_g1_i1	archeocytes	mix_of_differentiated_cells	-4.22633413189567	4.57906031492834	2.35188249277835e-25	3.59231866113444e-24
TRINITY_DN2023_c0_g1_i1	archeocytes	mix_of_differentiated_cells	-1.70751910571373	6.81263152262108	2.40119029888692e-25	3.66385535204003e-24
TRINITY_DN462_c0_g1_i10	archeocytes	mix_of_differentiated_cells	-12.2357214151136	3.92267588543781	2.47714181639719e-25	3.77585732013794e-24
TRINITY_DN132_c2_g1_i10	archeocytes	mix_of_differentiated_cells	-2.19387780492126	6.32317091224195	2.67355200450357e-25	4.07105308311664e-24
TRINITY_DN866_c0_g1_i2	archeocytes	mix_of_differentiated_cells	1.61954091371308	9.73039901907633	2.80969989477585e-25	4.27397470646807e-24
TRINITY_DN47_c0_g1_i8	archeocytes	mix_of_differentiated_cells	-1.77891617482837	8.11752199076861	2.83626180322538e-25	4.30995434631664e-24
TRINITY_DN5294_c0_g1_i1	archeocytes	mix_of_differentiated_cells	1.62050760933481	6.90756647414464	2.8935845731333e-25	4.39255625364169e-24
TRINITY_DN494_c0_g1_i1	archeocytes	mix_of_differentiated_cells	-1.48919032446181	9.49247180631791	2.91939940666884e-25	4.4272079436239e-24
TRINITY_DN382_c0_g1_i1	archeocytes	mix_of_differentiated_cells	-4.55181298292572	7.9071359439014	3.03796138136035e-25	4.60229405176227e-24
TRINITY_DN3801_c0_g1_i9	archeocytes	mix_of_differentiated_cells	-3.67725572420852	5.95858065066466	3.23313576098828e-25	4.89296623440269e-24
TRINITY_DN275_c0_g1_i7	archeocytes	mix_of_differentiated_cells	2.2573200603014	5.48117816557981	3.38087344709111e-25	5.11132867266346e-24
TRINITY_DN2909_c0_g1_i15	archeocytes	mix_of_differentiated_cells	2.26125596515387	5.03258247200558	3.42046774778484e-25	5.16591744660348e-24
TRINITY_DN2065_c0_g1_i1	archeocytes	mix_of_differentiated_cells	1.9859050537178	5.77976660305035	3.52354766284911e-25	5.31617944732917e-24
TRINITY_DN4026_c0_g1_i1	archeocytes	mix_of_differentiated_cells	1.86771142964448	5.98153639247158	3.52843245587396e-25	5.318133801244e-24
TRINITY_DN2707_c0_g1_i1	archeocytes	mix_of_differentiated_cells	2.52446616985349	5.86991908260999	4.01675514832284e-25	6.04799230462918e-24
TRINITY_DN189_c0_g1_i2	archeocytes	mix_of_differentiated_cells	-1.47990992364798	11.1501967813829	4.20932091582433e-25	6.33150240495973e-24
TRINITY_DN9381_c0_g1_i5	archeocytes	mix_of_differentiated_cells	-2.06943847541707	5.87013546655967	5.16533986384192e-25	7.76163036741196e-24
TRINITY_DN10728_c0_g1_i1	archeocytes	mix_of_differentiated_cells	1.71412202863837	7.44018820583711	5.40546276802603e-25	8.11421847731242e-24
TRINITY_DN1121_c0_g1_i5	archeocytes	mix_of_differentiated_cells	-12.072057436507	3.76208558424878	5.47182767751743e-25	8.20552620142695e-24
TRINITY_DN12979_c0_g1_i1	archeocytes	mix_of_differentiated_cells	1.67348826132238	6.58402368890241	5.9308050585907e-25	8.88481372579168e-24
TRINITY_DN8234_c0_g1_i1	archeocytes	mix_of_differentiated_cells	2.96322404966901	4.05481591392486	6.05233156880839e-25	9.05771156802678e-24
TRINITY_DN12615_c0_g1_i2	archeocytes	mix_of_differentiated_cells	1.88064286658917	5.79295696811106	6.09184490711015e-25	9.10055917597297e-24
TRINITY_DN927_c0_g1_i5	archeocytes	mix_of_differentiated_cells	-4.27939985634043	6.09099072568916	6.09324696447435e-25	9.10055917597297e-24
TRINITY_DN172_c0_g1_i2	archeocytes	mix_of_differentiated_cells	1.745718518266	8.93111383846582	6.43643379312585e-25	9.60344441882704e-24
TRINITY_DN1336_c0_g1_i5	archeocytes	mix_of_differentiated_cells	-1.48272432703312	10.9691460190832	6.78694069762784e-25	1.01162287098646e-23
TRINITY_DN2921_c0_g1_i1	archeocytes	mix_of_differentiated_cells	1.86305163232398	6.37403343189592	7.04699205744291e-25	1.0493289881716e-23
TRINITY_DN35187_c0_g1_i1	archeocytes	mix_of_differentiated_cells	2.78866765295339	4.22109776216864	7.40217569710919e-25	1.10111079446154e-23
TRINITY_DN1658_c0_g3_i2	archeocytes	mix_of_differentiated_cells	-1.90711435677769	6.66502979186032	7.73728881895414e-25	1.14980612980566e-23
TRINITY_DN5115_c0_g1_i5	archeocytes	mix_of_differentiated_cells	-3.07087476075156	4.01472735648156	7.7785758052377e-25	1.15478335802006e-23
TRINITY_DN2290_c0_g1_i1	archeocytes	mix_of_differentiated_cells	1.72592010300433	6.57749196748773	7.92739156767513e-25	1.17569803269945e-23
TRINITY_DN532_c0_g1_i13	archeocytes	mix_of_differentiated_cells	2.27435912533436	4.84535699925549	8.3570841164237e-25	1.23818558268934e-23
TRINITY_DN1456_c0_g1_i21	archeocytes	mix_of_differentiated_cells	1.63699952478571	9.89611352742763	8.70881932062826e-25	1.2890096608834e-23
TRINITY_DN7682_c0_g1_i7	archeocytes	mix_of_differentiated_cells	-10.8972886723625	2.58861706503916	8.83485835745044e-25	1.30635989445096e-23
TRINITY_DN1299_c0_g1_i2	archeocytes	mix_of_differentiated_cells	1.66862760504197	10.661533099638	8.88138443489741e-25	1.31193012749192e-23
TRINITY_DN1762_c0_g1_i2	archeocytes	mix_of_differentiated_cells	-3.03289071719926	6.11088486920047	9.05041825293978e-25	1.3355676975653e-23
TRINITY_DN188_c0_g1_i3	archeocytes	mix_of_differentiated_cells	-2.59990310284878	6.02791399762823	9.12870165790658e-25	1.34577953993576e-23
TRINITY_DN6048_c0_g1_i1	archeocytes	mix_of_differentiated_cells	2.04336470193753	5.70933802316205	9.1652765635626e-25	1.348827034865e-23
TRINITY_DN5999_c0_g1_i1	archeocytes	mix_of_differentiated_cells	2.92519582654477	5.33843575949508	9.1675811562436e-25	1.348827034865e-23
TRINITY_DN9664_c0_g1_i2	archeocytes	mix_of_differentiated_cells	10.3963308415693	2.13788069693296	9.51065270988497e-25	1.39791498561166e-23
TRINITY_DN46719_c0_g1_i1	archeocytes	mix_of_differentiated_cells	-2.93448153761033	5.4657035798237	9.63012300566942e-25	1.41407237316153e-23
TRINITY_DN2467_c0_g1_i1	archeocytes	mix_of_differentiated_cells	2.23611403394327	4.91329506533819	1.04444916169482e-24	1.53213453264063e-23
TRINITY_DN524_c0_g1_i15	archeocytes	mix_of_differentiated_cells	-4.92117272308928	3.35880519688288	1.10241095703002e-24	1.61556090399177e-23
TRINITY_DN326_c0_g1_i1	archeocytes	mix_of_differentiated_cells	-4.68963132088284	2.91689586980472	1.11297152834502e-24	1.62942551027271e-23
TRINITY_DN15985_c0_g1_i1	archeocytes	mix_of_differentiated_cells	-10.5033256899327	2.19826298340042	1.14725921056156e-24	1.67667474714489e-23
TRINITY_DN9205_c0_g1_i3	archeocytes	mix_of_differentiated_cells	-4.96727143172682	3.30425814711716	1.14750823002491e-24	1.67667474714489e-23
TRINITY_DN124_c0_g1_i5	archeocytes	mix_of_differentiated_cells	-2.81185077921766	4.40311012278063	1.17945119926279e-24	1.72165014465789e-23
TRINITY_DN2746_c0_g1_i1	archeocytes	mix_of_differentiated_cells	3.37305169323415	7.98454475580165	1.28730535959091e-24	1.87723584721446e-23
TRINITY_DN47076_c0_g1_i1	archeocytes	mix_of_differentiated_cells	1.8539412396419	6.1874774301434	1.32114419046181e-24	1.92468754433453e-23
TRINITY_DN3635_c0_g1_i2	archeocytes	mix_of_differentiated_cells	2.78148664388477	4.56180197788517	1.33008141866436e-24	1.93580415510129e-23
TRINITY_DN10969_c0_g1_i1	archeocytes	mix_of_differentiated_cells	2.1809018859458	5.47308630717468	1.33551055956715e-24	1.94179827777693e-23
TRINITY_DN1732_c0_g1_i2	archeocytes	mix_of_differentiated_cells	1.58398575626469	10.8148752903789	1.3693029300605e-24	1.98897962860553e-23
TRINITY_DN35_c0_g1_i25	archeocytes	mix_of_differentiated_cells	10.4320853856781	2.17279669653703	1.39756913876247e-24	2.02804939861947e-23
TRINITY_DN36881_c0_g1_i1	archeocytes	mix_of_differentiated_cells	2.05298169157869	5.25580514366376	1.47185955598211e-24	2.13376430346683e-23
TRINITY_DN4186_c0_g1_i1	archeocytes	mix_of_differentiated_cells	-4.57024462519825	5.56320116094983	1.53365306629979e-24	2.221173394946e-23
TRINITY_DN96_c0_g1_i11	archeocytes	mix_of_differentiated_cells	2.250088786583	5.02222332876165	1.55071689120475e-24	2.24212750993781e-23
TRINITY_DN8614_c0_g1_i1	archeocytes	mix_of_differentiated_cells	1.85052240662967	5.7748791380337	1.5511478791079e-24	2.24212750993781e-23
TRINITY_DN2864_c0_g1_i4	archeocytes	mix_of_differentiated_cells	2.06265620239091	5.61989243652346	1.63044027323512e-24	2.35444474544363e-23
TRINITY_DN31087_c0_g1_i1	archeocytes	mix_of_differentiated_cells	2.54301076294869	4.73317319046156	1.65626037185629e-24	2.38940152574711e-23
TRINITY_DN632_c0_g1_i2	archeocytes	mix_of_differentiated_cells	2.08346500746216	5.47077296772816	1.69098526918966e-24	2.43712429458307e-23
TRINITY_DN3331_c1_g1_i1	archeocytes	mix_of_differentiated_cells	1.6612400238437	6.90057084008758	1.6975373812785e-24	2.44418987765037e-23
TRINITY_DN5597_c0_g1_i2	archeocytes	mix_of_differentiated_cells	1.68018009681015	6.31030202739846	1.78939044696451e-24	2.57394260798313e-23
TRINITY_DN3924_c0_g1_i1	archeocytes	mix_of_differentiated_cells	-3.33165913139739	5.25511346471825	1.81440992817118e-24	2.60740033906733e-23
TRINITY_DN4070_c0_g1_i1	archeocytes	mix_of_differentiated_cells	1.97356052894928	6.74225659888433	1.88504349103892e-24	2.7062794925613e-23
TRINITY_DN2534_c0_g1_i2	archeocytes	mix_of_differentiated_cells	-1.59122969838759	6.83748783148694	1.92891378047626e-24	2.76658146868696e-23
TRINITY_DN7364_c0_g1_i10	archeocytes	mix_of_differentiated_cells	-5.25308039086932	4.28153998992889	1.99631426113262e-24	2.86048279428829e-23
TRINITY_DN3240_c0_g1_i8	archeocytes	mix_of_differentiated_cells	-2.56265662241435	9.60060949598626	2.024716139331e-24	2.89837626283363e-23
TRINITY_DN1808_c0_g1_i3	archeocytes	mix_of_differentiated_cells	1.62618177533873	6.77297693251847	2.0954395627297e-24	2.99672128971074e-23
TRINITY_DN40293_c0_g1_i1	archeocytes	mix_of_differentiated_cells	2.46318670497155	6.10970173414948	2.12133229023066e-24	3.03082538206919e-23
TRINITY_DN6832_c0_g1_i1	archeocytes	mix_of_differentiated_cells	-1.53503781751536	7.09376813241743	2.1506189931048e-24	3.069708189002e-23
TRINITY_DN54175_c0_g1_i2	archeocytes	mix_of_differentiated_cells	1.63796094865268	6.45282193067204	2.15471921575786e-24	3.07260056791804e-23
TRINITY_DN2931_c0_g1_i15	archeocytes	mix_of_differentiated_cells	1.5330564160216	7.56366449559401	2.19276880923482e-24	3.12385218054068e-23
TRINITY_DN5588_c0_g1_i1	archeocytes	mix_of_differentiated_cells	2.83511621800122	4.26056681071644	2.33602714307886e-24	3.32474333831474e-23
TRINITY_DN29580_c0_g1_i1	archeocytes	mix_of_differentiated_cells	2.59033240555028	5.12587398627135	2.39549857551914e-24	3.40611390545984e-23
TRINITY_DN1236_c0_g1_i2	archeocytes	mix_of_differentiated_cells	-2.08875854333564	6.52873615714389	2.4628645615446e-24	3.49854279423248e-23
TRINITY_DN611_c0_g1_i16	archeocytes	mix_of_differentiated_cells	-3.05444076751896	4.34474644874568	2.52067428029759e-24	3.57723277173267e-23
TRINITY_DN1313_c0_g1_i1	archeocytes	mix_of_differentiated_cells	-4.81443029860261	3.03280906130784	2.58762787073862e-24	3.6687363189343e-23
TRINITY_DN54_c0_g1_i14	archeocytes	mix_of_differentiated_cells	-2.20601173201858	7.4824797165033	2.59194131369904e-24	3.67133867148805e-23
TRINITY_DN3675_c0_g1_i2	archeocytes	mix_of_differentiated_cells	10.341236091922	2.08456052471069	2.62052048346179e-24	3.70827425816331e-23
TRINITY_DN611_c0_g1_i6	archeocytes	mix_of_differentiated_cells	-2.81860392269742	4.3715523460934	2.74554717818018e-24	3.88149112518297e-23
TRINITY_DN85_c0_g3_i1	archeocytes	mix_of_differentiated_cells	2.44822270195461	5.20021726474702	2.92302515128765e-24	4.12845954637538e-23
TRINITY_DN7095_c0_g1_i6	archeocytes	mix_of_differentiated_cells	1.72669546334503	12.1376636997481	2.94229003247769e-24	4.15171134487518e-23
TRINITY_DN2998_c0_g1_i1	archeocytes	mix_of_differentiated_cells	-6.66830246746123	3.60382363032968	2.96019899424823e-24	4.17300744993167e-23
TRINITY_DN1321_c0_g1_i4	archeocytes	mix_of_differentiated_cells	3.1385141130683	4.21411385130383	2.97151265012614e-24	4.18497446998754e-23
TRINITY_DN6668_c0_g1_i40	archeocytes	mix_of_differentiated_cells	2.69224645431584	4.26385121199669	3.11899317011954e-24	4.38850928855566e-23
TRINITY_DN11591_c0_g1_i1	archeocytes	mix_of_differentiated_cells	2.67016074028072	4.9086645752232	3.12204251683404e-24	4.38863206161416e-23
TRINITY_DN2090_c0_g1_i1	archeocytes	mix_of_differentiated_cells	2.06748793742803	6.34549671994633	3.20105292055788e-24	4.49543128634934e-23
TRINITY_DN6029_c0_g1_i1	archeocytes	mix_of_differentiated_cells	1.98818864706797	5.46402142305425	3.22542415315869e-24	4.52536782700749e-23
TRINITY_DN1291_c0_g1_i2	archeocytes	mix_of_differentiated_cells	2.37986039841584	5.99089543024567	3.2942275934508e-24	4.61752847914542e-23
TRINITY_DN12500_c0_g1_i1	archeocytes	mix_of_differentiated_cells	-2.23575366293601	5.23023042538361	3.33549734148716e-24	4.67095733567806e-23
TRINITY_DN5468_c0_g1_i1	archeocytes	mix_of_differentiated_cells	-3.59909692375272	5.88233882852867	3.38658001654888e-24	4.73788972794073e-23
TRINITY_DN2618_c0_g1_i5	archeocytes	mix_of_differentiated_cells	1.6786857617788	6.89520816096364	3.38968892522757e-24	4.73788972794073e-23
TRINITY_DN59282_c0_g1_i1	archeocytes	mix_of_differentiated_cells	2.98589626637968	4.21582445218602	3.39772976275284e-24	4.74465260744072e-23
TRINITY_DN1458_c0_g1_i1	archeocytes	mix_of_differentiated_cells	-1.80381281881728	6.28357602224696	3.64184794401494e-24	5.08075509778958e-23
TRINITY_DN8552_c0_g1_i4	archeocytes	mix_of_differentiated_cells	-6.32958226774902	4.7348620005782	3.68608474064343e-24	5.13763231583941e-23
TRINITY_DN843_c0_g1_i9	archeocytes	mix_of_differentiated_cells	-4.19469426685996	3.14096211391758	3.81283401331889e-24	5.30929969373427e-23
TRINITY_DN1737_c0_g1_i4	archeocytes	mix_of_differentiated_cells	2.90723809985394	4.4031050712091	3.88997805105763e-24	5.41163519290797e-23
TRINITY_DN811_c0_g1_i1	archeocytes	mix_of_differentiated_cells	3.08899838284107	8.88937678484993	3.90927429904985e-24	5.43337786254434e-23
TRINITY_DN5698_c0_g1_i1	archeocytes	mix_of_differentiated_cells	2.18900369679328	5.33722918607157	3.97977139061423e-24	5.5261755317095e-23
TRINITY_DN6231_c0_g1_i1	archeocytes	mix_of_differentiated_cells	-10.3275286363099	2.02489805320854	4.33150550857999e-24	6.00894996396266e-23
TRINITY_DN3558_c0_g1_i4	archeocytes	mix_of_differentiated_cells	-2.8194249078913	6.64201495041699	4.40776559687026e-24	6.1090229264013e-23
TRINITY_DN5512_c0_g1_i2	archeocytes	mix_of_differentiated_cells	-1.78393101738992	6.72652472623142	4.56539420430291e-24	6.32157761971513e-23
TRINITY_DN7095_c0_g1_i2	archeocytes	mix_of_differentiated_cells	1.71941190227168	9.18090479364644	4.63033466266976e-24	6.40551245211159e-23
TRINITY_DN443_c0_g1_i2	archeocytes	mix_of_differentiated_cells	-2.20291392687584	5.23486769767617	4.73943900989386e-24	6.55010396952739e-23
TRINITY_DN8_c0_g1_i4	archeocytes	mix_of_differentiated_cells	-1.75868056931296	5.87405453526488	4.74369705676491e-24	6.55010396952739e-23
TRINITY_DN3286_c0_g1_i1	archeocytes	mix_of_differentiated_cells	-2.20153319685831	6.56404411829663	4.77899165836389e-24	6.59269463783234e-23
TRINITY_DN1785_c0_g1_i2	archeocytes	mix_of_differentiated_cells	1.68113029677206	10.4822760072477	4.97528045363668e-24	6.85709350707731e-23
TRINITY_DN1136_c0_g1_i1	archeocytes	mix_of_differentiated_cells	-1.93265901681236	7.95746563199381	5.14107625363077e-24	7.07901354775033e-23
TRINITY_DN54_c0_g1_i17	archeocytes	mix_of_differentiated_cells	-2.94858506229243	7.26137980562007	5.80929218047349e-24	7.99168736730689e-23
TRINITY_DN52906_c0_g1_i1	archeocytes	mix_of_differentiated_cells	2.52891104877246	4.58244898313082	5.87789575535408e-24	8.07856247785955e-23
TRINITY_DN7597_c0_g1_i4	archeocytes	mix_of_differentiated_cells	-4.73267949087054	2.97168265913887	5.98872258790924e-24	8.22325429679919e-23
TRINITY_DN1934_c3_g1_i1	archeocytes	mix_of_differentiated_cells	3.78224912427542	3.39890049176955	6.19336520571839e-24	8.4963795266596e-23
TRINITY_DN7607_c0_g1_i85	archeocytes	mix_of_differentiated_cells	2.1254175418609	5.38527801413073	6.21376173204629e-24	8.51647491415336e-23
TRINITY_DN4918_c0_g1_i14	archeocytes	mix_of_differentiated_cells	3.07623399325981	4.52803059710289	6.95287188348167e-24	9.5195183716497e-23
TRINITY_DN46557_c0_g1_i1	archeocytes	mix_of_differentiated_cells	1.9874034542844	5.75801857807772	6.95844924169588e-24	9.5195183716497e-23
TRINITY_DN1047_c0_g1_i1	archeocytes	mix_of_differentiated_cells	1.58559797772497	6.50095928472274	7.85290077479102e-24	1.07332636420022e-22
TRINITY_DN7516_c0_g1_i1	archeocytes	mix_of_differentiated_cells	2.85042402617161	4.49804490180861	8.08952369899573e-24	1.10464869239005e-22
TRINITY_DN8118_c0_g1_i5	archeocytes	mix_of_differentiated_cells	2.75370347697537	4.76021531170115	8.60521488811496e-24	1.17398585434909e-22
TRINITY_DN29460_c0_g1_i1	archeocytes	mix_of_differentiated_cells	1.66468205010784	9.24397418158684	9.04012127643346e-24	1.23218433147781e-22
TRINITY_DN40992_c0_g1_i1	archeocytes	mix_of_differentiated_cells	1.61511003118339	6.9408050980552	9.39975163826214e-24	1.28002500250452e-22
TRINITY_DN4153_c0_g1_i1	archeocytes	mix_of_differentiated_cells	-2.20125081867505	5.3747484051439	9.76053468446264e-24	1.32793463622588e-22
TRINITY_DN8223_c0_g1_i2	archeocytes	mix_of_differentiated_cells	3.35615238317432	5.75378298164301	9.78938600422467e-24	1.33063800952837e-22
TRINITY_DN218_c0_g1_i2	archeocytes	mix_of_differentiated_cells	1.44426499845638	7.74681968909427	9.86338437202545e-24	1.33946748722208e-22
TRINITY_DN15810_c0_g1_i1	archeocytes	mix_of_differentiated_cells	2.98102621877536	4.28880380567275	1.1010137962408e-23	1.49382970742708e-22
TRINITY_DN59093_c0_g1_i1	archeocytes	mix_of_differentiated_cells	2.40713586473922	5.02726328767921	1.10637472432617e-23	1.49972990993747e-22
TRINITY_DN4080_c0_g1_i2	archeocytes	mix_of_differentiated_cells	-2.18943173102052	4.95437774721525	1.11441514153442e-23	1.50924814780383e-22
TRINITY_DN111_c0_g1_i15	archeocytes	mix_of_differentiated_cells	1.77494124720724	6.08746745441863	1.18375857140387e-23	1.60169561588308e-22
TRINITY_DN1739_c0_g1_i7	archeocytes	mix_of_differentiated_cells	10.2669113059996	2.0121859787557	1.20640540967086e-23	1.63084877278133e-22
TRINITY_DN7113_c0_g1_i2	archeocytes	mix_of_differentiated_cells	1.63175452071046	7.40462107493423	1.25606660690546e-23	1.6964341702745e-22
TRINITY_DN1340_c0_g1_i3	archeocytes	mix_of_differentiated_cells	-4.88818866268981	2.85137626643616	1.36093235603696e-23	1.8363910552863e-22
TRINITY_DN4670_c1_g1_i7	archeocytes	mix_of_differentiated_cells	-3.79405753147534	5.15629838078047	1.38541173527765e-23	1.86772158961543e-22
TRINITY_DN1285_c0_g2_i1	archeocytes	mix_of_differentiated_cells	1.47701748157197	7.82800262021337	1.4302600477572e-23	1.92514268997988e-22
TRINITY_DN3039_c0_g1_i2	archeocytes	mix_of_differentiated_cells	1.53999099807319	9.41657353916453	1.43060347034817e-23	1.92514268997988e-22
TRINITY_DN34530_c0_g1_i1	archeocytes	mix_of_differentiated_cells	1.94268933121358	7.18034476053029	1.57793264763393e-23	2.1214746013924e-22
TRINITY_DN6856_c0_g1_i3	archeocytes	mix_of_differentiated_cells	2.69865383639092	4.24171440208085	1.66360342955457e-23	2.23462814254583e-22
TRINITY_DN1621_c0_g1_i1	archeocytes	mix_of_differentiated_cells	-2.12699190680768	5.39046271143319	1.67475888109162e-23	2.24757496216064e-22
TRINITY_DN10368_c0_g1_i2	archeocytes	mix_of_differentiated_cells	1.93364449329632	5.49388787104904	1.80116324293227e-23	2.41388750555363e-22
TRINITY_DN9531_c0_g1_i6	archeocytes	mix_of_differentiated_cells	1.59772549403963	9.68929478127241	1.80194356178612e-23	2.41388750555363e-22
TRINITY_DN1675_c0_g1_i1	archeocytes	mix_of_differentiated_cells	-2.78987926952307	4.61176919529292	1.86930773257335e-23	2.50186660937731e-22
TRINITY_DN3771_c0_g1_i3	archeocytes	mix_of_differentiated_cells	-4.61291012807975	4.44838843871359	1.9245342078454e-23	2.5734565725124e-22
TRINITY_DN227_c2_g1_i1	archeocytes	mix_of_differentiated_cells	1.50569067916249	7.16189757829174	1.96866475741085e-23	2.63009351179434e-22
TRINITY_DN2076_c0_g1_i1	archeocytes	mix_of_differentiated_cells	1.51215113880507	7.71632023914671	1.98487423365378e-23	2.64936005818147e-22
TRINITY_DN11304_c0_g1_i1	archeocytes	mix_of_differentiated_cells	3.49618450611102	3.75029874153552	1.98916336854937e-23	2.65269527168564e-22
TRINITY_DN6418_c0_g1_i1	archeocytes	mix_of_differentiated_cells	2.24531701440998	4.80818478158993	2.06125643838776e-23	2.74636469344901e-22
TRINITY_DN1765_c0_g2_i14	archeocytes	mix_of_differentiated_cells	1.56763063405296	6.83312776424157	2.14922516268109e-23	2.86048352138687e-22
TRINITY_DN7101_c0_g1_i5	archeocytes	mix_of_differentiated_cells	-5.11182838273175	2.75068591681425	2.15076852242506e-23	2.86048352138687e-22
TRINITY_DN507_c0_g1_i2	archeocytes	mix_of_differentiated_cells	1.96100544221976	5.92660338628153	2.17666834838805e-23	2.89233347531097e-22
TRINITY_DN2463_c1_g1_i5	archeocytes	mix_of_differentiated_cells	2.19467594804451	5.33922586670538	2.35872594555802e-23	3.13144118363688e-22
TRINITY_DN34997_c0_g1_i1	archeocytes	mix_of_differentiated_cells	1.61237062372834	7.1089262161507	2.39533942627053e-23	3.17720223273269e-22
TRINITY_DN1065_c0_g1_i3	archeocytes	mix_of_differentiated_cells	-2.11835262919108	5.65433217787804	2.51042759552248e-23	3.32687792980869e-22
TRINITY_DN192_c0_g1_i7	archeocytes	mix_of_differentiated_cells	-3.52196119225456	5.86888513957671	2.51370818172216e-23	3.32824847367252e-22
TRINITY_DN673_c0_g1_i10	archeocytes	mix_of_differentiated_cells	2.37247201414498	5.6776006846946	2.57875079589939e-23	3.41131891000406e-22
TRINITY_DN6177_c0_g1_i1	archeocytes	mix_of_differentiated_cells	3.50905423816881	4.04370462051486	2.58960486739203e-23	3.42262138405712e-22
TRINITY_DN5532_c0_g2_i1	archeocytes	mix_of_differentiated_cells	2.57637464359297	4.31255115821158	2.59680497660201e-23	3.42907865716001e-22
TRINITY_DN4856_c0_g1_i5	archeocytes	mix_of_differentiated_cells	1.63935112228164	7.56234516500525	2.92496481046729e-23	3.85897405448649e-22
TRINITY_DN5011_c0_g1_i2	archeocytes	mix_of_differentiated_cells	2.9722394721393	4.06393522146094	2.95880862263444e-23	3.90015200649038e-22
TRINITY_DN29413_c0_g1_i1	archeocytes	mix_of_differentiated_cells	1.81082474706038	6.53680908503353	3.08995053160436e-23	4.06939618455557e-22
TRINITY_DN5336_c0_g1_i3	archeocytes	mix_of_differentiated_cells	2.22483354466948	5.77017746942739	3.14770774846805e-23	4.14177957382794e-22
TRINITY_DN1657_c1_g1_i5	archeocytes	mix_of_differentiated_cells	-3.61541211650502	7.06210710754428	3.1532834891896e-23	4.14543462074827e-22
TRINITY_DN5716_c0_g1_i2	archeocytes	mix_of_differentiated_cells	1.58194460014052	7.7793890817381	3.17831115504553e-23	4.17463280790378e-22
TRINITY_DN1956_c0_g1_i4	archeocytes	mix_of_differentiated_cells	1.99513849126784	6.28066770112388	3.26078644249755e-23	4.27916846165134e-22
TRINITY_DN2958_c0_g1_i1	archeocytes	mix_of_differentiated_cells	1.89367363813389	5.44907299068138	3.34403413008397e-23	4.38453182932071e-22
TRINITY_DN15315_c0_g1_i2	archeocytes	mix_of_differentiated_cells	3.15009046760419	4.80293814161949	3.4869575334162e-23	4.5678835380278e-22
TRINITY_DN582_c0_g1_i5	archeocytes	mix_of_differentiated_cells	2.66883940802283	5.26244826432138	3.5046231671494e-23	4.58696968590861e-22
TRINITY_DN35173_c0_g1_i1	archeocytes	mix_of_differentiated_cells	1.84758089199462	5.69142362508592	3.58811801866364e-23	4.69210561028425e-22
TRINITY_DN13904_c0_g1_i2	archeocytes	mix_of_differentiated_cells	3.09615116908995	4.3473043871911	3.78569450339948e-23	4.94610668098472e-22
TRINITY_DN1893_c0_g1_i5	archeocytes	mix_of_differentiated_cells	-1.98090482785395	7.76336145244366	4.16616265409632e-23	5.43840228044856e-22
TRINITY_DN7457_c0_g1_i1	archeocytes	mix_of_differentiated_cells	2.92589086617482	3.96890956872575	4.23438675816276e-23	5.52259456064608e-22
TRINITY_DN10884_c0_g1_i11	archeocytes	mix_of_differentiated_cells	3.05935539377864	4.00173528540439	4.35338684469883e-23	5.67280382507105e-22
TRINITY_DN58808_c0_g1_i1	archeocytes	mix_of_differentiated_cells	1.54282305153946	6.89793825203914	4.54548331480055e-23	5.91791571107952e-22
TRINITY_DN1517_c0_g1_i6	archeocytes	mix_of_differentiated_cells	1.67968752605316	9.23596709620226	4.74601438400702e-23	6.17356884226936e-22
TRINITY_DN5946_c0_g1_i2	archeocytes	mix_of_differentiated_cells	-3.96036927706214	9.61445963988669	4.93867442538795e-23	6.4185438847849e-22
TRINITY_DN2313_c0_g1_i3	archeocytes	mix_of_differentiated_cells	-4.93925871553692	4.71423362676376	5.31060651014998e-23	6.89587607838581e-22
TRINITY_DN925_c0_g1_i5	archeocytes	mix_of_differentiated_cells	-2.79897480479801	4.38166151677314	5.31602964740219e-23	6.8968734900097e-22
TRINITY_DN5430_c0_g1_i1	archeocytes	mix_of_differentiated_cells	-3.79497231127256	3.43752701642093	5.66725061508659e-23	7.34610543421898e-22
TRINITY_DN192_c0_g1_i3	archeocytes	mix_of_differentiated_cells	-2.95179911488564	11.4607802810412	5.68997379651044e-23	7.36911291687926e-22
TRINITY_DN3034_c0_g1_i1	archeocytes	mix_of_differentiated_cells	1.80439877137528	6.20270528660285	5.74296220040464e-23	7.43124261669827e-22
TRINITY_DN8195_c0_g1_i1	archeocytes	mix_of_differentiated_cells	1.95189699488612	6.04605297146341	6.05434460544163e-23	7.82732719670359e-22
TRINITY_DN47821_c0_g1_i1	archeocytes	mix_of_differentiated_cells	2.025769688399	5.63678562270565	6.22767140796872e-23	8.04439229123492e-22
TRINITY_DN9787_c0_g1_i1	archeocytes	mix_of_differentiated_cells	-1.93221737326149	6.13436972521642	6.53658888264017e-23	8.43607150567916e-22
TRINITY_DN8_c0_g1_i6	archeocytes	mix_of_differentiated_cells	-1.62681456601616	6.11512699819383	6.56484228741047e-23	8.46516129941458e-22
TRINITY_DN2598_c0_g1_i13	archeocytes	mix_of_differentiated_cells	2.07093150857286	5.62135848824724	6.66978416235758e-23	8.5930019260426e-22
TRINITY_DN2179_c0_g1_i1	archeocytes	mix_of_differentiated_cells	2.02811555154665	6.69448181851327	6.92631204244115e-23	8.90963231260556e-22
TRINITY_DN2676_c0_g1_i1	archeocytes	mix_of_differentiated_cells	2.27831327666615	5.1047527640019	6.92757588021167e-23	8.90963231260556e-22
TRINITY_DN7512_c0_g1_i5	archeocytes	mix_of_differentiated_cells	4.47364339208769	3.72150912913982	7.04703540993264e-23	9.05540994219965e-22
TRINITY_DN42411_c0_g1_i1	archeocytes	mix_of_differentiated_cells	-4.03524085756946	3.22419510518071	7.07141818896777e-23	9.07886758126053e-22
TRINITY_DN4802_c0_g1_i1	archeocytes	mix_of_differentiated_cells	2.37670912454013	4.68858989891174	7.18727140035176e-23	9.219620179014e-22
TRINITY_DN141_c0_g1_i1	archeocytes	mix_of_differentiated_cells	-1.44216505743319	7.29111767816406	7.21182655034214e-23	9.24311610465996e-22
TRINITY_DN7771_c0_g2_i5	archeocytes	mix_of_differentiated_cells	1.59098925040911	10.2590923243164	7.51058699363374e-23	9.61770586842502e-22
TRINITY_DN4045_c0_g1_i1	archeocytes	mix_of_differentiated_cells	-2.05331593162066	6.27542034700988	7.6703965156502e-23	9.81386828807197e-22
TRINITY_DN4057_c0_g1_i1	archeocytes	mix_of_differentiated_cells	-1.88964533792675	6.06901532554158	7.78254112981879e-23	9.94876008450346e-22
TRINITY_DN54_c0_g1_i16	archeocytes	mix_of_differentiated_cells	-2.17191594992717	6.2550954466243	7.82887182467286e-23	9.99935904778906e-22
TRINITY_DN4995_c0_g1_i1	archeocytes	mix_of_differentiated_cells	1.61843068277032	9.2594972977528	7.96547971335271e-23	1.01650772982803e-21
TRINITY_DN2588_c0_g2_i2	archeocytes	mix_of_differentiated_cells	-6.37769986633847	4.4509824205605	8.29645910289534e-23	1.05783423466865e-21
TRINITY_DN231_c0_g1_i2	archeocytes	mix_of_differentiated_cells	-5.30436076769051	6.22477088012247	8.32150625036079e-23	1.06011553400985e-21
TRINITY_DN7481_c0_g1_i21	archeocytes	mix_of_differentiated_cells	1.54341387625527	9.45242837191577	8.40039650820798e-23	1.06924634592448e-21
TRINITY_DN6633_c0_g1_i4	archeocytes	mix_of_differentiated_cells	-1.89652832727589	6.1298298487996	8.41863185901079e-23	1.07064763624982e-21
TRINITY_DN35_c0_g1_i27	archeocytes	mix_of_differentiated_cells	-10.9968846620437	2.69085972454418	8.77478839957532e-23	1.11498511945204e-21
TRINITY_DN132_c2_g1_i6	archeocytes	mix_of_differentiated_cells	-2.27360897103955	6.77045747058926	8.79661621233194e-23	1.11680090661448e-21
TRINITY_DN3115_c0_g1_i3	archeocytes	mix_of_differentiated_cells	-3.42446612129431	4.0483971834175	9.41842492093611e-23	1.19472075024477e-21
TRINITY_DN7361_c0_g1_i1	archeocytes	mix_of_differentiated_cells	-1.54877873875814	6.57390729371389	9.6408335634999e-23	1.2218869980908e-21
TRINITY_DN1635_c0_g1_i1	archeocytes	mix_of_differentiated_cells	1.49171857241801	8.24869600737236	1.01664302611829e-22	1.28740026281783e-21
TRINITY_DN4746_c1_g1_i2	archeocytes	mix_of_differentiated_cells	-2.26324947026238	5.77082791089067	1.03132642484086e-22	1.30487893342803e-21
TRINITY_DN778_c0_g2_i6	archeocytes	mix_of_differentiated_cells	-2.55960890248544	6.22356252897377	1.03520648166074e-22	1.30867058295951e-21
TRINITY_DN4946_c0_g1_i1	archeocytes	mix_of_differentiated_cells	1.80967121029192	6.0738125881284	1.18209713456041e-22	1.49309046424954e-21
TRINITY_DN5232_c0_g1_i8	archeocytes	mix_of_differentiated_cells	1.55562042704543	9.18054430805764	1.20122647155966e-22	1.51596008540272e-21
TRINITY_DN284_c1_g1_i4	archeocytes	mix_of_differentiated_cells	1.53647976871204	7.70325191642931	1.22750861569757e-22	1.54781001278087e-21
TRINITY_DN59655_c0_g1_i1	archeocytes	mix_of_differentiated_cells	-3.56865131283884	4.19002196859385	1.2345793288008e-22	1.5554019843123e-21
TRINITY_DN1821_c0_g1_i7	archeocytes	mix_of_differentiated_cells	1.87160086820881	5.51189506320273	1.27656563769897e-22	1.60693258183076e-21
TRINITY_DN2111_c0_g1_i1	archeocytes	mix_of_differentiated_cells	1.66219535092869	8.05866759599728	1.2978496606001e-22	1.63233790929127e-21
TRINITY_DN5222_c0_g1_i2	archeocytes	mix_of_differentiated_cells	-6.1860787967974	2.43390727720416	1.31220946862149e-22	1.64899876904971e-21
TRINITY_DN3059_c0_g1_i1	archeocytes	mix_of_differentiated_cells	2.51900637643683	5.58366931341577	1.36483749347157e-22	1.71368070366735e-21
TRINITY_DN673_c0_g1_i8	archeocytes	mix_of_differentiated_cells	4.31268954420432	2.94232576435354	1.40619205433532e-22	1.76411020127283e-21
TRINITY_DN798_c0_g1_i6	archeocytes	mix_of_differentiated_cells	1.64408188162466	8.19300859850328	1.41107103218083e-22	1.76873336825645e-21
TRINITY_DN754_c0_g1_i3	archeocytes	mix_of_differentiated_cells	2.92136172699011	5.09993995335615	1.43860752523278e-22	1.79945803839491e-21
TRINITY_DN6834_c0_g1_i1	archeocytes	mix_of_differentiated_cells	2.21122439617078	4.76258644177775	1.43885003666115e-22	1.79945803839491e-21
TRINITY_DN5867_c1_g1_i1	archeocytes	mix_of_differentiated_cells	-2.54328478328432	4.27175869429548	1.4392263603523e-22	1.79945803839491e-21
TRINITY_DN3555_c0_g1_i4	archeocytes	mix_of_differentiated_cells	-3.5652184983656	5.0159082841357	1.51315917439027e-22	1.89030070217253e-21
TRINITY_DN11852_c0_g1_i1	archeocytes	mix_of_differentiated_cells	1.93647859838999	5.67791045371109	1.58158081274624e-22	1.97411131606136e-21
TRINITY_DN109_c1_g1_i1	archeocytes	mix_of_differentiated_cells	-1.99673727607513	5.15544890807346	1.61413601532186e-22	2.0130504379637e-21
TRINITY_DN2639_c0_g1_i2	archeocytes	mix_of_differentiated_cells	1.47398576513702	7.27810661559121	1.68173651697985e-22	2.09559362788675e-21
TRINITY_DN362_c1_g1_i1	archeocytes	mix_of_differentiated_cells	-2.32056026797882	5.81258871085308	1.70532349078979e-22	2.12319939828081e-21
TRINITY_DN6013_c0_g1_i1	archeocytes	mix_of_differentiated_cells	3.49256127875728	4.7557984780448	1.71833736298187e-22	2.13760590847518e-21
TRINITY_DN2376_c0_g1_i3	archeocytes	mix_of_differentiated_cells	3.0025736055816	4.11029978407583	1.77031490618478e-22	2.20041825923102e-21
TRINITY_DN20046_c0_g1_i1	archeocytes	mix_of_differentiated_cells	-5.9604502326801	2.77740780647447	1.80472499715645e-22	2.24130809370242e-21
TRINITY_DN1901_c0_g1_i1	archeocytes	mix_of_differentiated_cells	1.72585884177314	8.45658594570861	1.81784928619069e-22	2.25571650118939e-21
TRINITY_DN1567_c0_g1_i1	archeocytes	mix_of_differentiated_cells	1.57492637115708	7.33213081870869	1.92799031952811e-22	2.39038532001075e-21
TRINITY_DN1206_c0_g1_i9	archeocytes	mix_of_differentiated_cells	1.77716118815906	6.06940556949429	1.98010017921489e-22	2.45294015512105e-21
TRINITY_DN9416_c0_g1_i2	archeocytes	mix_of_differentiated_cells	1.59244302865977	6.55659921440446	2.08875003215711e-22	2.58537347338678e-21
TRINITY_DN732_c0_g1_i1	archeocytes	mix_of_differentiated_cells	-2.35245073393476	6.00871963611635	2.10594710580177e-22	2.60448349912846e-21
TRINITY_DN4686_c0_g1_i2	archeocytes	mix_of_differentiated_cells	-2.67203176125195	4.19480483504874	2.3078212119235e-22	2.85176639498403e-21
TRINITY_DN419_c0_g1_i4	archeocytes	mix_of_differentiated_cells	-2.56546756172194	6.16937774265551	2.32632576060744e-22	2.87223687242998e-21
TRINITY_DN5485_c0_g1_i4	archeocytes	mix_of_differentiated_cells	2.07712098596831	5.09069492334146	2.40042190898029e-22	2.96125320594937e-21
TRINITY_DN3152_c0_g1_i8	archeocytes	mix_of_differentiated_cells	-2.12100051644822	5.14167010694148	2.51526584657238e-22	3.10034765248056e-21
TRINITY_DN462_c0_g1_i5	archeocytes	mix_of_differentiated_cells	-12.4951926257042	4.1817301578374	2.52355665854211e-22	3.10798133441063e-21
TRINITY_DN3295_c0_g1_i2	archeocytes	mix_of_differentiated_cells	2.03524804581713	5.27064147728613	2.67603643116926e-22	3.29303619304017e-21
TRINITY_DN4013_c0_g1_i21	archeocytes	mix_of_differentiated_cells	4.73374447752489	5.34432127618442	2.76150315332202e-22	3.39538844146216e-21
TRINITY_DN5542_c0_g1_i1	archeocytes	mix_of_differentiated_cells	-5.10769035655085	4.63989831499593	2.97533781537019e-22	3.65527405244815e-21
TRINITY_DN53039_c0_g1_i1	archeocytes	mix_of_differentiated_cells	2.28418932572509	5.0825387671745	2.99670159037958e-22	3.67846982295475e-21
TRINITY_DN46576_c0_g1_i1	archeocytes	mix_of_differentiated_cells	-3.84648566871788	5.19212944734266	3.02899073803303e-22	3.71502705088555e-21
TRINITY_DN3644_c0_g1_i2	archeocytes	mix_of_differentiated_cells	2.72637343832096	4.36579515174649	3.20504214112398e-22	3.9277009398588e-21
TRINITY_DN221_c0_g1_i9	archeocytes	mix_of_differentiated_cells	-2.05776372246337	5.01686030426857	3.21644502459651e-22	3.93841731276214e-21
TRINITY_DN8327_c0_g1_i6	archeocytes	mix_of_differentiated_cells	3.44936521754153	3.4152045614453	3.27913542852065e-22	4.01186379099603e-21
TRINITY_DN1633_c0_g1_i1	archeocytes	mix_of_differentiated_cells	1.4242741526055	7.35623952382469	3.51338574422619e-22	4.29491115399795e-21
TRINITY_DN54500_c0_g1_i1	archeocytes	mix_of_differentiated_cells	1.53370684512208	6.73787550861033	3.54218960558654e-22	4.32655244817561e-21
TRINITY_DN1666_c0_g1_i2	archeocytes	mix_of_differentiated_cells	2.26268993464437	6.1731331112525	3.5596843837861e-22	4.34433968947075e-21
TRINITY_DN1797_c0_g1_i1	archeocytes	mix_of_differentiated_cells	-2.07407270989415	6.32450865899369	3.81537849851309e-22	4.65256360773415e-21
TRINITY_DN3826_c0_g2_i9	archeocytes	mix_of_differentiated_cells	1.99549317327555	7.38856033738368	3.90944126063941e-22	4.7633455359896e-21
TRINITY_DN619_c0_g1_i1	archeocytes	mix_of_differentiated_cells	-2.47272459832061	5.42002223427552	3.92175724327955e-22	4.77442525196629e-21
TRINITY_DN270_c0_g1_i2	archeocytes	mix_of_differentiated_cells	1.40292712785794	7.90833798725272	3.94424506262046e-22	4.79786000392321e-21
TRINITY_DN3522_c0_g1_i3	archeocytes	mix_of_differentiated_cells	1.50834385808976	9.66674729539466	4.16947530519044e-22	5.06767400506165e-21
TRINITY_DN1283_c0_g1_i3	archeocytes	mix_of_differentiated_cells	1.40094475908742	10.0695546080442	4.38912448202834e-22	5.33026789555179e-21
TRINITY_DN46928_c0_g1_i1	archeocytes	mix_of_differentiated_cells	1.5441202494034	6.4040321348679	4.59407589647867e-22	5.5745969272914e-21
TRINITY_DN268_c0_g1_i2	archeocytes	mix_of_differentiated_cells	-3.24430890787551	5.25365696899582	4.85871621627802e-22	5.89089520952334e-21
TRINITY_DN6962_c0_g1_i2	archeocytes	mix_of_differentiated_cells	1.45019165937093	7.93342950104463	4.94118738187454e-22	5.98598791903951e-21
TRINITY_DN5456_c0_g1_i2	archeocytes	mix_of_differentiated_cells	-1.69433805633718	7.00625760842004	4.94540509500023e-22	5.98620276858852e-21
TRINITY_DN7013_c0_g1_i1	archeocytes	mix_of_differentiated_cells	1.54066486101375	6.39117979316482	4.98915656171645e-22	6.03423213211355e-21
TRINITY_DN11274_c0_g1_i2	archeocytes	mix_of_differentiated_cells	3.21894490996597	3.78523297556233	5.06946225208979e-22	6.12635829746838e-21
TRINITY_DN2759_c0_g1_i1	archeocytes	mix_of_differentiated_cells	1.73390699684834	5.7530471001231	5.34506216935421e-22	6.4541516789855e-21
TRINITY_DN1321_c0_g1_i3	archeocytes	mix_of_differentiated_cells	2.76792646264987	4.397203056428	5.39229841482429e-22	6.50588707769028e-21
TRINITY_DN42586_c0_g1_i2	archeocytes	mix_of_differentiated_cells	-5.0732732670061	2.72215795971595	5.42845706578187e-22	6.54418388011588e-21
TRINITY_DN41261_c0_g1_i1	archeocytes	mix_of_differentiated_cells	3.10020752064238	4.91754220838163	5.45920540335775e-22	6.57590140293889e-21
TRINITY_DN1165_c0_g1_i1	archeocytes	mix_of_differentiated_cells	1.66088170682681	6.11792350235203	5.52958335571636e-22	6.65526458150232e-21
TRINITY_DN1122_c0_g1_i14	archeocytes	mix_of_differentiated_cells	-3.66779674248106	5.54969220350416	5.71031887954824e-22	6.86721465254762e-21
TRINITY_DN29435_c0_g1_i1	archeocytes	mix_of_differentiated_cells	2.74535976826848	5.99669050996174	5.73533081143202e-22	6.89170002450744e-21
TRINITY_DN817_c0_g1_i5	archeocytes	mix_of_differentiated_cells	1.44428452386978	7.65565094586961	5.78055442257027e-22	6.94041283021079e-21
TRINITY_DN3149_c0_g1_i1	archeocytes	mix_of_differentiated_cells	2.8438046976756	5.65348757134478	5.88788941266493e-22	7.06356028648126e-21
TRINITY_DN6124_c0_g1_i16	archeocytes	mix_of_differentiated_cells	-6.63172149060918	2.30521656458591	5.99565453748186e-22	7.18702407988117e-21
TRINITY_DN210_c0_g1_i6	archeocytes	mix_of_differentiated_cells	2.74407702206049	5.52878254965704	6.06609137296088e-22	7.26557880208475e-21
TRINITY_DN5878_c0_g2_i1	archeocytes	mix_of_differentiated_cells	-2.19218676858343	6.18992256163993	6.15867144400358e-22	7.37050695592545e-21
TRINITY_DN425_c0_g1_i4	archeocytes	mix_of_differentiated_cells	1.76658239976098	6.2815443875299	6.75036744951091e-22	8.07211009943128e-21
TRINITY_DN4836_c0_g1_i10	archeocytes	mix_of_differentiated_cells	-10.2944396354542	1.99110065165344	6.8023721169073e-22	8.12773752291117e-21
TRINITY_DN6393_c0_g1_i1	archeocytes	mix_of_differentiated_cells	-4.60944561788205	4.79717557516697	7.03056427489274e-22	8.39362129708388e-21
TRINITY_DN4764_c0_g1_i3	archeocytes	mix_of_differentiated_cells	-2.42490130854154	5.4753584947639	7.0448333880143e-22	8.40388498203059e-21
TRINITY_DN733_c0_g1_i10	archeocytes	mix_of_differentiated_cells	-11.8607930072022	3.54800413077966	7.22607326064798e-22	8.61315377552377e-21
TRINITY_DN58805_c0_g1_i1	archeocytes	mix_of_differentiated_cells	2.39345838039856	4.9725184405594	7.49649956483085e-22	8.92830687721333e-21
TRINITY_DN1054_c0_g1_i1	archeocytes	mix_of_differentiated_cells	-1.40269262645997	7.86360662395319	7.79617224285772e-22	9.27775806828755e-21
TRINITY_DN9554_c0_g1_i1	archeocytes	mix_of_differentiated_cells	-1.7004882860108	5.93012337745839	7.86996041988021e-22	9.35805245432947e-21
TRINITY_DN2526_c0_g1_i1	archeocytes	mix_of_differentiated_cells	2.12264572279967	6.63188495529032	7.97059882086353e-22	9.4701196575713e-21
TRINITY_DN3382_c0_g1_i1	archeocytes	mix_of_differentiated_cells	1.75695648008807	6.54704853841172	7.99865015766318e-22	9.4958333923027e-21
TRINITY_DN517_c0_g1_i1	archeocytes	mix_of_differentiated_cells	2.95243420760806	4.1016831384934	8.16487196713885e-22	9.68540777142748e-21
TRINITY_DN3694_c0_g1_i1	archeocytes	mix_of_differentiated_cells	2.16528221031842	5.07932871515224	8.55665643218959e-22	1.01420337359457e-20
TRINITY_DN2629_c0_g2_i5	archeocytes	mix_of_differentiated_cells	10.0726735066429	1.82537523919235	8.69372804773199e-22	1.0296264968441e-20
TRINITY_DN9603_c0_g1_i2	archeocytes	mix_of_differentiated_cells	2.69480615059638	4.53386565725824	8.85098672255487e-22	1.04741389202375e-20
TRINITY_DN4594_c0_g1_i1	archeocytes	mix_of_differentiated_cells	-3.83245103676671	3.83930472123272	9.00472714711145e-22	1.06475688277417e-20
TRINITY_DN5814_c0_g1_i2	archeocytes	mix_of_differentiated_cells	3.18740736742867	3.7299979496157	9.08299555958931e-22	1.07315520104366e-20
TRINITY_DN2805_c0_g1_i1	archeocytes	mix_of_differentiated_cells	1.51551110285339	7.09115267141261	9.43719260199132e-22	1.11411510431158e-20
TRINITY_DN3156_c0_g1_i1	archeocytes	mix_of_differentiated_cells	2.28229449806279	5.29386172391901	1.01328820782478e-21	1.19529284133217e-20
TRINITY_DN7704_c0_g1_i1	archeocytes	mix_of_differentiated_cells	-1.6986436288385	8.02180143772769	1.06369766695471e-21	1.25375852295951e-20
TRINITY_DN2602_c0_g1_i1	archeocytes	mix_of_differentiated_cells	1.43291417274904	8.51359875253682	1.07588576152661e-21	1.26711633090448e-20
TRINITY_DN3204_c0_g1_i1	archeocytes	mix_of_differentiated_cells	-2.47218745031578	5.01033421132605	1.10846915794322e-21	1.30445425290601e-20
TRINITY_DN7815_c0_g1_i1	archeocytes	mix_of_differentiated_cells	2.07309868085925	4.95993141361435	1.12920905524779e-21	1.32780645734534e-20
TRINITY_DN53150_c0_g1_i1	archeocytes	mix_of_differentiated_cells	-2.07865315267785	6.9897574438106	1.1395951042406e-21	1.33895646823385e-20
TRINITY_DN2769_c0_g1_i6	archeocytes	mix_of_differentiated_cells	2.66296067154047	4.17346568559649	1.17663123966089e-21	1.38137626361457e-20
TRINITY_DN8684_c0_g1_i1	archeocytes	mix_of_differentiated_cells	-4.34861275123983	2.86684560574722	1.25314326512905e-21	1.47003726176976e-20
TRINITY_DN6581_c0_g1_i5	archeocytes	mix_of_differentiated_cells	-3.53861558075905	3.4424303063444	1.27081873869154e-21	1.48959259750426e-20
TRINITY_DN3704_c0_g1_i1	archeocytes	mix_of_differentiated_cells	1.92277413945186	6.25759973180355	1.3126172765753e-21	1.5373705588727e-20
TRINITY_DN958_c0_g1_i3	archeocytes	mix_of_differentiated_cells	-2.81702717259262	5.0489726935869	1.34278103159995e-21	1.57145685341112e-20
TRINITY_DN5232_c0_g1_i9	archeocytes	mix_of_differentiated_cells	2.06296386109333	4.96680441368522	1.34412062760321e-21	1.57178304803229e-20
TRINITY_DN1313_c0_g1_i2	archeocytes	mix_of_differentiated_cells	-3.52179467241265	3.91723565658338	1.40916979907556e-21	1.64655045292615e-20
TRINITY_DN9971_c0_g1_i2	archeocytes	mix_of_differentiated_cells	3.34383510661361	4.54539087225377	1.43077674408439e-21	1.67047976677339e-20
TRINITY_DN2440_c0_g1_i6	archeocytes	mix_of_differentiated_cells	1.71685127973053	6.37807934283886	1.43470620381011e-21	1.67374859178351e-20
TRINITY_DN40487_c0_g1_i1	archeocytes	mix_of_differentiated_cells	-1.66192177187213	5.82067380982359	1.44077501732469e-21	1.67950610988849e-20
TRINITY_DN12551_c0_g1_i1	archeocytes	mix_of_differentiated_cells	1.9996505215975	5.03167234651246	1.45077288795656e-21	1.68983106194688e-20
TRINITY_DN1201_c0_g1_i8	archeocytes	mix_of_differentiated_cells	-4.69222049169406	5.04756205693776	1.49777754748997e-21	1.74321069470632e-20
TRINITY_DN6378_c0_g1_i10	archeocytes	mix_of_differentiated_cells	-3.94003855934426	4.93298316391594	1.62376393140524e-21	1.88835843074569e-20
TRINITY_DN764_c0_g1_i1	archeocytes	mix_of_differentiated_cells	1.42781847838515	7.49984437928161	1.65832905352928e-21	1.92704339271292e-20
TRINITY_DN34241_c0_g1_i1	archeocytes	mix_of_differentiated_cells	1.38243183912446	9.69896240523601	1.68885959138668e-21	1.96098304905839e-20
TRINITY_DN1934_c0_g1_i2	archeocytes	mix_of_differentiated_cells	-10.2798362563339	1.97654859337656	1.69811037873872e-21	1.97018037364079e-20
TRINITY_DN4806_c0_g1_i1	archeocytes	mix_of_differentiated_cells	2.06117496601534	5.18659363304998	1.72762339426328e-21	2.00285353751211e-20
TRINITY_DN9063_c0_g1_i1	archeocytes	mix_of_differentiated_cells	1.59792011817039	10.045028049269	1.81285518715263e-21	2.10002052016054e-20
TRINITY_DN740_c0_g2_i1	archeocytes	mix_of_differentiated_cells	-2.18328805887147	5.31487292004689	1.82640398473102e-21	2.11406261232616e-20
TRINITY_DN10187_c0_g2_i2	archeocytes	mix_of_differentiated_cells	1.79064260489113	5.52660252238453	1.87810037056187e-21	2.17220414443752e-20
TRINITY_DN4236_c0_g1_i2	archeocytes	mix_of_differentiated_cells	3.19645070263017	3.55686227718557	1.92533976451336e-21	2.22510405234242e-20
TRINITY_DN59003_c0_g1_i1	archeocytes	mix_of_differentiated_cells	2.34300547885	4.6905875227408	2.01511038796978e-21	2.32703628278724e-20
TRINITY_DN53_c1_g1_i12	archeocytes	mix_of_differentiated_cells	-1.67416493295144	8.29477712189436	2.03483792727653e-21	2.34722801733439e-20
TRINITY_DN836_c0_g1_i5	archeocytes	mix_of_differentiated_cells	-2.09012941522456	5.00145928883598	2.03576404041218e-21	2.34722801733439e-20
TRINITY_DN2765_c0_g1_i5	archeocytes	mix_of_differentiated_cells	1.67849531943226	7.02044709489742	2.06659424904295e-21	2.380922270126e-20
TRINITY_DN3449_c0_g1_i1	archeocytes	mix_of_differentiated_cells	2.01061427095223	5.23802741787158	2.08455389978916e-21	2.39974751975728e-20
TRINITY_DN5150_c0_g1_i2	archeocytes	mix_of_differentiated_cells	-2.75992675139659	5.21504818695374	2.09583453441109e-21	2.41086059486295e-20
TRINITY_DN7140_c0_g1_i4	archeocytes	mix_of_differentiated_cells	3.21995581700321	3.52583879083234	2.15566758911669e-21	2.47776346007392e-20
TRINITY_DN192_c1_g1_i1	archeocytes	mix_of_differentiated_cells	-2.92001121345119	9.00128377047467	2.19561059529269e-21	2.52171833952376e-20
TRINITY_DN4167_c0_g1_i4	archeocytes	mix_of_differentiated_cells	-2.62038091397925	5.71292350149488	2.2315505074286e-21	2.56101102386229e-20
TRINITY_DN3156_c0_g1_i2	archeocytes	mix_of_differentiated_cells	1.98065632065467	5.32112661604554	2.27979687134454e-21	2.61435529766568e-20
TRINITY_DN73_c0_g1_i10	archeocytes	mix_of_differentiated_cells	-2.01963435998834	4.98921992144445	2.28643959285632e-21	2.61994501220102e-20
TRINITY_DN2599_c0_g2_i1	archeocytes	mix_of_differentiated_cells	1.4520914673596	8.98017477291434	2.33031832713682e-21	2.66816045864444e-20
TRINITY_DN4337_c0_g1_i10	archeocytes	mix_of_differentiated_cells	-3.8840628365232	3.76627360880165	2.36757954440547e-21	2.70873038841015e-20
TRINITY_DN8572_c0_g1_i1	archeocytes	mix_of_differentiated_cells	-5.31359964751441	4.2279804980822	2.37295005805078e-21	2.71277994290743e-20
TRINITY_DN927_c0_g1_i2	archeocytes	mix_of_differentiated_cells	-4.65688547876066	3.13982756791582	2.48035924071095e-21	2.83338492755385e-20
TRINITY_DN13253_c0_g1_i1	archeocytes	mix_of_differentiated_cells	-1.919415841734	5.95685099674443	2.50909661178291e-21	2.86400426811831e-20
TRINITY_DN11130_c0_g1_i1	archeocytes	mix_of_differentiated_cells	2.86527158604441	4.83067756774908	2.52291103345851e-21	2.87755580228801e-20
TRINITY_DN8103_c0_g1_i1	archeocytes	mix_of_differentiated_cells	-1.65754918156156	7.05398129937007	2.53137236805385e-21	2.88498561577584e-20
TRINITY_DN4254_c0_g1_i1	archeocytes	mix_of_differentiated_cells	1.4388452119701	7.02906343331271	2.60388318855437e-21	2.96534460581257e-20
TRINITY_DN2257_c0_g1_i1	archeocytes	mix_of_differentiated_cells	2.35154148530249	4.39955038679853	2.69371698751533e-21	3.06529269485616e-20
TRINITY_DN1277_c0_g1_i1	archeocytes	mix_of_differentiated_cells	1.57432835232189	7.43708441054087	2.70927288298388e-21	3.0806283218948e-20
TRINITY_DN10685_c0_g1_i3	archeocytes	mix_of_differentiated_cells	2.23198497269737	6.47731072779335	2.72478505768642e-21	3.09589075265966e-20
TRINITY_DN275_c0_g1_i4	archeocytes	mix_of_differentiated_cells	3.55004322417392	7.37436424903754	2.72827113658218e-21	3.09747625744073e-20
TRINITY_DN6510_c0_g1_i1	archeocytes	mix_of_differentiated_cells	-2.86173107834004	3.80561643705002	2.84248626236421e-21	3.22467660514458e-20
TRINITY_DN6386_c0_g1_i5	archeocytes	mix_of_differentiated_cells	2.37430511598463	4.42604304547135	3.13094262311651e-21	3.54920014568433e-20
TRINITY_DN199_c0_g1_i4	archeocytes	mix_of_differentiated_cells	1.4606053162234	8.29310273622714	3.20102537261275e-21	3.62587094194423e-20
TRINITY_DN1372_c0_g1_i1	archeocytes	mix_of_differentiated_cells	1.47452672970257	7.71206393891984	3.21309700961486e-21	3.63676434640594e-20
TRINITY_DN52_c0_g1_i2	archeocytes	mix_of_differentiated_cells	2.27165624478783	4.57415064936289	3.22749459276051e-21	3.65027174704883e-20
TRINITY_DN4034_c0_g1_i4	archeocytes	mix_of_differentiated_cells	2.38527332878436	5.47535407518031	3.34091021442252e-21	3.77566176482716e-20
TRINITY_DN2839_c0_g1_i8	archeocytes	mix_of_differentiated_cells	1.62019186900458	7.47399914418291	3.35791350429521e-21	3.79198524997239e-20
TRINITY_DN4874_c0_g1_i4	archeocytes	mix_of_differentiated_cells	-1.51053254995763	8.4857811730898	3.50647257282387e-21	3.95673249344696e-20
TRINITY_DN4255_c0_g1_i4	archeocytes	mix_of_differentiated_cells	1.90265045365494	6.79143307374382	3.549741638109e-21	4.00250929301545e-20
TRINITY_DN3988_c0_g1_i4	archeocytes	mix_of_differentiated_cells	2.69981542775023	5.12494676744731	3.6458190902513e-21	4.10771525788313e-20
TRINITY_DN275_c0_g1_i8	archeocytes	mix_of_differentiated_cells	2.42272240705111	4.84536084571362	3.66933290463402e-21	4.13106658929009e-20
TRINITY_DN34887_c0_g1_i1	archeocytes	mix_of_differentiated_cells	2.44316164498221	4.82251346614226	3.69122732703776e-21	4.15256067406162e-20
TRINITY_DN34331_c0_g1_i1	archeocytes	mix_of_differentiated_cells	2.83792584646009	4.64286417443547	3.71483798993082e-21	4.17595141569158e-20
TRINITY_DN53393_c0_g1_i1	archeocytes	mix_of_differentiated_cells	2.92381976128271	4.27484760971728	3.92155301017624e-21	4.40498327511533e-20
TRINITY_DN1075_c0_g1_i1	archeocytes	mix_of_differentiated_cells	1.74410329629685	6.91745821960428	4.0266869723701e-21	4.51965107444207e-20
TRINITY_DN656_c0_g2_i5	archeocytes	mix_of_differentiated_cells	-2.35083974703248	4.55664028512422	4.11399966603643e-21	4.61415738470823e-20
TRINITY_DN5276_c0_g1_i1	archeocytes	mix_of_differentiated_cells	1.67194045842949	6.82371818823376	4.47598536207766e-21	5.01635394285496e-20
TRINITY_DN4569_c0_g1_i9	archeocytes	mix_of_differentiated_cells	-4.41615891094672	5.3091602089283	4.49743025285041e-21	5.03657797628357e-20
TRINITY_DN7817_c0_g1_i1	archeocytes	mix_of_differentiated_cells	1.55971594949486	8.39300205333453	5.01588448577513e-21	5.61294143060757e-20
TRINITY_DN682_c0_g1_i3	archeocytes	mix_of_differentiated_cells	1.51456231247294	8.35017236339947	5.05497888620953e-21	5.65242016438343e-20
TRINITY_DN258_c2_g1_i14	archeocytes	mix_of_differentiated_cells	-10.4513074817441	2.14922561528736	5.18197478096715e-21	5.79005568286646e-20
TRINITY_DN6845_c0_g1_i2	archeocytes	mix_of_differentiated_cells	1.71725515204474	6.16802435420191	5.40862771198758e-21	6.03875118167354e-20
TRINITY_DN3544_c0_g1_i6	archeocytes	mix_of_differentiated_cells	-3.05178995839916	4.6582904087518	5.59635600082426e-21	6.23951932383585e-20
TRINITY_DN1810_c0_g1_i6	archeocytes	mix_of_differentiated_cells	10.7729450221527	2.5055666908528	5.59686904790621e-21	6.23951932383585e-20
TRINITY_DN1115_c0_g1_i8	archeocytes	mix_of_differentiated_cells	-1.33324248562858	9.25231020612279	5.61564071424244e-21	6.25573930994105e-20
TRINITY_DN32_c0_g1_i1	archeocytes	mix_of_differentiated_cells	2.51380137877797	4.64055891178387	5.80477163596536e-21	6.46156998936609e-20
TRINITY_DN27516_c0_g1_i1	archeocytes	mix_of_differentiated_cells	-7.83146007525785	2.60600580399873	5.86838470020494e-21	6.52747655542316e-20
TRINITY_DN2395_c0_g1_i1	archeocytes	mix_of_differentiated_cells	1.5972467688186	6.35331933466747	6.00489825322879e-21	6.67431151686705e-20
TRINITY_DN46684_c0_g1_i1	archeocytes	mix_of_differentiated_cells	2.35233896125529	4.59608970074987	6.24849263718383e-21	6.93985509089322e-20
TRINITY_DN30521_c0_g1_i1	archeocytes	mix_of_differentiated_cells	1.74880861181436	6.31489800693906	6.47252714873044e-21	7.18323883441591e-20
TRINITY_DN3772_c0_g1_i3	archeocytes	mix_of_differentiated_cells	-7.66689049271234	3.3412662463193	6.47732659474869e-21	7.18323883441591e-20
TRINITY_DN46557_c1_g1_i1	archeocytes	mix_of_differentiated_cells	-1.53478289729633	7.4946742070535	6.49533778877839e-21	7.19782533122966e-20
TRINITY_DN2966_c0_g1_i5	archeocytes	mix_of_differentiated_cells	-3.36651777031381	4.30066140099495	6.70636166583857e-21	7.42611767123052e-20
TRINITY_DN1_c0_g1_i2	archeocytes	mix_of_differentiated_cells	-3.86777407861851	3.82730146873271	6.79468748251805e-21	7.51830393883401e-20
TRINITY_DN711_c1_g2_i8	archeocytes	mix_of_differentiated_cells	-5.60548658619577	2.84571279979366	7.01657696491025e-21	7.75803017254554e-20
TRINITY_DN976_c0_g1_i1	archeocytes	mix_of_differentiated_cells	1.95464373989288	5.74755585119962	7.60601278854544e-21	8.40348139262411e-20
TRINITY_DN538_c0_g1_i8	archeocytes	mix_of_differentiated_cells	1.72218247238228	5.79546640532245	7.66181364807434e-21	8.4588249634776e-20
TRINITY_DN1603_c0_g1_i2	archeocytes	mix_of_differentiated_cells	-2.0474293153079	5.91920601149119	7.7043579836783e-21	8.49946149562008e-20
TRINITY_DN4718_c0_g1_i4	archeocytes	mix_of_differentiated_cells	2.77551961524922	4.39670310727693	8.64267676206311e-21	9.52752224008386e-20
TRINITY_DN851_c0_g1_i1	archeocytes	mix_of_differentiated_cells	-2.03947903579291	6.28297683992785	8.68115546129889e-21	9.56282522785162e-20
TRINITY_DN3361_c0_g1_i3	archeocytes	mix_of_differentiated_cells	1.68746082793036	6.73985935688949	8.91400407960562e-21	9.81202707603543e-20
TRINITY_DN5008_c0_g1_i1	archeocytes	mix_of_differentiated_cells	1.98416136904611	5.48523773638958	9.0993218251438e-21	1.00085784826526e-19
TRINITY_DN567_c0_g1_i7	archeocytes	mix_of_differentiated_cells	1.71465390174466	5.67188096538429	9.3849066741941e-21	1.03150428252863e-19
TRINITY_DN487_c0_g1_i6	archeocytes	mix_of_differentiated_cells	-4.72930494755851	5.66168301661087	9.45254286872702e-21	1.03816808853269e-19
TRINITY_DN3400_c0_g1_i1	archeocytes	mix_of_differentiated_cells	2.19083516095348	5.58034476979412	9.56557988382602e-21	1.04980467821308e-19
TRINITY_DN1052_c0_g3_i10	archeocytes	mix_of_differentiated_cells	-2.62653791255655	5.04622676912064	9.6484606891493e-21	1.05811690281596e-19
TRINITY_DN747_c0_g1_i1	archeocytes	mix_of_differentiated_cells	-1.65537050369151	6.03064437478937	9.7177283849678e-21	1.06492502774913e-19
TRINITY_DN9471_c0_g1_i3	archeocytes	mix_of_differentiated_cells	-2.00229642403283	5.83002419768523	9.94229740951073e-21	1.08872933051967e-19
TRINITY_DN17436_c0_g1_i3	archeocytes	mix_of_differentiated_cells	2.48384082577324	4.18371174678246	1.02471241783344e-20	1.12128058955836e-19
TRINITY_DN7576_c0_g1_i4	archeocytes	mix_of_differentiated_cells	2.86425748652539	3.84576835106882	1.04304817407357e-20	1.1405019739538e-19
TRINITY_DN558_c0_g1_i3	archeocytes	mix_of_differentiated_cells	-1.53490791918695	6.36810017303348	1.05422817994846e-20	1.15187645384339e-19
TRINITY_DN11240_c0_g1_i1	archeocytes	mix_of_differentiated_cells	-7.19320532751052	1.97594083041634	1.07954339686536e-20	1.17866727840509e-19
TRINITY_DN362_c0_g1_i3	archeocytes	mix_of_differentiated_cells	-1.48521834556244	7.72444955116004	1.19762396967139e-20	1.30662715277255e-19
TRINITY_DN8460_c0_g1_i1	archeocytes	mix_of_differentiated_cells	2.39507613228347	4.39216944787747	1.20751761824538e-20	1.31645187872874e-19
TRINITY_DN6669_c0_g1_i8	archeocytes	mix_of_differentiated_cells	3.45840906066261	3.50431345725311	1.22324145177235e-20	1.3326136286367e-19
TRINITY_DN12200_c0_g1_i7	archeocytes	mix_of_differentiated_cells	2.7935167764188	4.20406235977868	1.24213787817778e-20	1.35220534923453e-19
TRINITY_DN793_c0_g1_i4	archeocytes	mix_of_differentiated_cells	1.40476759340132	8.01730826199328	1.26005229042536e-20	1.37070005396051e-19
TRINITY_DN1395_c0_g1_i7	archeocytes	mix_of_differentiated_cells	-1.43492472398142	8.90843183995905	1.2747992570201e-20	1.38572456287672e-19
TRINITY_DN782_c0_g1_i7	archeocytes	mix_of_differentiated_cells	-5.34878581508375	3.50174730454742	1.32019827217661e-20	1.43402181822351e-19
TRINITY_DN4206_c0_g1_i1	archeocytes	mix_of_differentiated_cells	2.83769926079478	5.38561125591658	1.34153334506459e-20	1.45612879417413e-19
TRINITY_DN9895_c0_g1_i10	archeocytes	mix_of_differentiated_cells	2.67465709202678	4.85177427126664	1.36249180503569e-20	1.47779491825833e-19
TRINITY_DN12106_c0_g1_i7	archeocytes	mix_of_differentiated_cells	3.79814480325244	3.26648976514865	1.40877150328806e-20	1.5268733425542e-19
TRINITY_DN515_c0_g1_i2	archeocytes	mix_of_differentiated_cells	-8.12936401769962	6.16296883343885	1.4749219036969e-20	1.59740079862378e-19
TRINITY_DN515_c0_g1_i5	archeocytes	mix_of_differentiated_cells	-5.32286552725385	4.17542743682447	1.52438061636063e-20	1.64976064368146e-19
TRINITY_DN8281_c0_g1_i6	archeocytes	mix_of_differentiated_cells	-2.94838927347933	5.35899298716335	1.52768989437566e-20	1.65213529015107e-19
TRINITY_DN4275_c0_g1_i2	archeocytes	mix_of_differentiated_cells	1.6810537036088	6.56571409252016	1.56672079337135e-20	1.69310979391612e-19
TRINITY_DN425_c0_g1_i10	archeocytes	mix_of_differentiated_cells	1.3925699261727	7.55967947942276	1.57017734184037e-20	1.69557888216699e-19
TRINITY_DN436_c0_g1_i2	archeocytes	mix_of_differentiated_cells	1.47545698417059	9.56703574743307	1.57129441496711e-20	1.69557888216699e-19
TRINITY_DN48582_c0_g1_i1	archeocytes	mix_of_differentiated_cells	2.57016164509699	4.10429491401416	1.60084038382593e-20	1.72620459437882e-19
TRINITY_DN843_c1_g2_i1	archeocytes	mix_of_differentiated_cells	-5.83813597005158	2.3144124147366	1.65965763251803e-20	1.78832636242816e-19
TRINITY_DN751_c2_g1_i1	archeocytes	mix_of_differentiated_cells	-3.02730218372439	4.602761759198	1.66674086748165e-20	1.79465353870698e-19
TRINITY_DN34266_c0_g1_i1	archeocytes	mix_of_differentiated_cells	1.55195325863469	6.63337167226255	1.79914341693881e-20	1.93581037511731e-19
TRINITY_DN1346_c0_g1_i1	archeocytes	mix_of_differentiated_cells	-1.98703084463576	5.98279343000116	1.8137003703361e-20	1.95005694389692e-19
TRINITY_DN6045_c0_g1_i5	archeocytes	mix_of_differentiated_cells	2.15003771936168	4.92828531518761	1.82182087885712e-20	1.95736752292583e-19
TRINITY_DN466_c0_g2_i7	archeocytes	mix_of_differentiated_cells	-1.59132049980443	6.86792076088619	1.90280175192786e-20	2.04289208380892e-19
TRINITY_DN1557_c0_g1_i5	archeocytes	mix_of_differentiated_cells	1.49437825123997	10.4230274890724	1.9224110370255e-20	2.06245053762272e-19
TRINITY_DN6891_c0_g1_i3	archeocytes	mix_of_differentiated_cells	2.67036686721925	4.18755371352914	1.92930332647467e-20	2.06773269528783e-19
TRINITY_DN4083_c0_g1_i1	archeocytes	mix_of_differentiated_cells	-1.97256388616519	6.04718789339512	1.93012575430823e-20	2.06773269528783e-19
TRINITY_DN58865_c0_g1_i1	archeocytes	mix_of_differentiated_cells	-6.39440764796873	2.63618085083121	1.98228664008163e-20	2.12207795227235e-19
TRINITY_DN7024_c0_g1_i6	archeocytes	mix_of_differentiated_cells	-5.36981878080252	4.52948203359285	2.01591344490428e-20	2.15651794943695e-19
TRINITY_DN54134_c0_g1_i1	archeocytes	mix_of_differentiated_cells	1.71069048128739	6.18379823536404	2.02553159128939e-20	2.16524358272321e-19
TRINITY_DN2804_c0_g1_i7	archeocytes	mix_of_differentiated_cells	-2.23528747381981	4.55047073688612	2.04665094951951e-20	2.186242283207e-19
TRINITY_DN7659_c0_g1_i4	archeocytes	mix_of_differentiated_cells	1.41335269662415	8.34563269591338	2.10268165609251e-20	2.24447632684918e-19
TRINITY_DN9638_c0_g2_i6	archeocytes	mix_of_differentiated_cells	1.47721209926954	7.36720447574411	2.11722169937164e-20	2.25836981266308e-19
TRINITY_DN1266_c0_g1_i5	archeocytes	mix_of_differentiated_cells	-2.36858304878871	5.12762746131234	2.13403395897121e-20	2.27466526159119e-19
TRINITY_DN3404_c0_g1_i1	archeocytes	mix_of_differentiated_cells	3.20312211754447	4.75676800451549	2.24135490387705e-20	2.38640453371652e-19
TRINITY_DN620_c0_g1_i3	archeocytes	mix_of_differentiated_cells	-2.00877367643088	11.6256792676334	2.24208633297341e-20	2.38640453371652e-19
TRINITY_DN711_c1_g2_i12	archeocytes	mix_of_differentiated_cells	-4.84522040743389	3.28853728534034	2.25502443298418e-20	2.39845240481649e-19
TRINITY_DN4997_c0_g1_i2	archeocytes	mix_of_differentiated_cells	-1.7567970030019	6.24110855473466	2.30614099432918e-20	2.45012309280093e-19
TRINITY_DN5704_c0_g1_i1	archeocytes	mix_of_differentiated_cells	-1.58995479955313	7.05033422876964	2.30691260425033e-20	2.45012309280093e-19
TRINITY_DN5878_c0_g2_i3	archeocytes	mix_of_differentiated_cells	-1.8829368364921	5.61218152892774	2.42888848970521e-20	2.57782319938914e-19
TRINITY_DN338_c0_g1_i1	archeocytes	mix_of_differentiated_cells	-4.79370853274456	4.00967189787382	2.44041669538307e-20	2.5882042776518e-19
TRINITY_DN58766_c0_g1_i1	archeocytes	mix_of_differentiated_cells	-1.42450172217952	7.112019127831	2.59848396623287e-20	2.75387256392748e-19
TRINITY_DN13403_c0_g1_i6	archeocytes	mix_of_differentiated_cells	-6.32982491567653	2.32759157862064	2.72061350411522e-20	2.88124443723882e-19
TRINITY_DN999_c0_g1_i3	archeocytes	mix_of_differentiated_cells	-1.86144426046143	6.27787103053465	2.72827914341187e-20	2.88729884205644e-19
TRINITY_DN1700_c0_g1_i2	archeocytes	mix_of_differentiated_cells	-2.31371696613567	6.70351726924106	2.78916263527464e-20	2.94962409737538e-19
TRINITY_DN2216_c0_g1_i1	archeocytes	mix_of_differentiated_cells	2.96863511192769	4.15765203214225	2.83209607754427e-20	2.99289126140484e-19
TRINITY_DN9378_c0_g1_i1	archeocytes	mix_of_differentiated_cells	-1.36473027566542	9.57059023275516	2.88701125071808e-20	3.04874972848461e-19
TRINITY_DN1608_c0_g2_i1	archeocytes	mix_of_differentiated_cells	-4.80317033226133	2.78627085676844	2.89438554436918e-20	3.05436013001238e-19
TRINITY_DN34672_c0_g1_i1	archeocytes	mix_of_differentiated_cells	-3.58101267235105	4.79896771343389	3.05417923502093e-20	3.22069178263844e-19
TRINITY_DN1105_c0_g1_i3	archeocytes	mix_of_differentiated_cells	1.43307646378438	9.62002115794065	3.09138167011219e-20	3.25760389931595e-19
TRINITY_DN1213_c0_g1_i3	archeocytes	mix_of_differentiated_cells	-3.36927659275779	3.61749490572838	3.184082275855e-20	3.35290426432606e-19
TRINITY_DN3428_c0_g1_i4	archeocytes	mix_of_differentiated_cells	1.5280546215532	6.56875435583599	3.2602110270195e-20	3.43063114888643e-19
TRINITY_DN58787_c0_g1_i1	archeocytes	mix_of_differentiated_cells	-1.66710752691526	6.50717702452956	3.26751352320274e-20	3.43587511424924e-19
TRINITY_DN7587_c0_g1_i3	archeocytes	mix_of_differentiated_cells	-1.65326324467037	5.87533390898353	3.57311764962175e-20	3.75456107069474e-19
TRINITY_DN6541_c0_g1_i1	archeocytes	mix_of_differentiated_cells	-3.40090500133417	3.24556823361269	3.78049328500472e-20	3.96965191428986e-19
TRINITY_DN1594_c0_g1_i2	archeocytes	mix_of_differentiated_cells	-4.79447908021031	2.69451471820513	3.91282064156016e-20	4.10569055420363e-19
TRINITY_DN2231_c0_g1_i5	archeocytes	mix_of_differentiated_cells	-2.88778673635525	3.86518206882294	4.08246282009771e-20	4.28066306741456e-19
TRINITY_DN3974_c0_g1_i2	archeocytes	mix_of_differentiated_cells	3.13558228714788	5.17442848850425	4.09937285307791e-20	4.2953541860822e-19
TRINITY_DN2698_c1_g1_i4	archeocytes	mix_of_differentiated_cells	-1.48523144561355	6.87211400770525	4.54838646220203e-20	4.76246599462794e-19
TRINITY_DN22304_c0_g1_i1	archeocytes	mix_of_differentiated_cells	-6.58011315659384	1.88325094475191	4.63199355500673e-20	4.8465830869336e-19
TRINITY_DN4372_c0_g1_i5	archeocytes	mix_of_differentiated_cells	1.49289845607145	6.7933345063668	4.91994296897315e-20	5.14423959268216e-19
TRINITY_DN15487_c0_g1_i1	archeocytes	mix_of_differentiated_cells	-2.76009765859316	4.49165039639072	4.96694669938034e-20	5.18972371636242e-19
TRINITY_DN3948_c0_g1_i1	archeocytes	mix_of_differentiated_cells	1.35863086355654	7.13413606274788	4.9799694639122e-20	5.19966367704885e-19
TRINITY_DN751_c1_g1_i1	archeocytes	mix_of_differentiated_cells	-2.06491800468302	6.87056031158388	4.98494282127896e-20	5.20119104507529e-19
TRINITY_DN763_c0_g1_i2	archeocytes	mix_of_differentiated_cells	1.45583813756577	6.61628181527488	5.01365122121695e-20	5.22746351115766e-19
TRINITY_DN34881_c0_g1_i1	archeocytes	mix_of_differentiated_cells	2.09911703179046	5.15408817589342	5.17045454261444e-20	5.38716276395046e-19
TRINITY_DN4928_c0_g1_i7	archeocytes	mix_of_differentiated_cells	3.51977805127052	3.21263265532417	5.43920732166338e-20	5.66319716639245e-19
TRINITY_DN795_c0_g1_i1	archeocytes	mix_of_differentiated_cells	1.43303383897297	7.18375030153137	5.52277021503798e-20	5.74616316755637e-19
TRINITY_DN515_c0_g1_i18	archeocytes	mix_of_differentiated_cells	-8.26920070320549	6.61545934687525	5.76491523830744e-20	5.99389362601845e-19
TRINITY_DN2512_c0_g1_i2	archeocytes	mix_of_differentiated_cells	1.63884345671203	5.68800758124705	5.88516844732926e-20	6.11463223812274e-19
TRINITY_DN720_c0_g1_i3	archeocytes	mix_of_differentiated_cells	-1.34574004277252	9.32059619323038	5.98358521395667e-20	6.21252967974647e-19
TRINITY_DN217_c0_g2_i1	archeocytes	mix_of_differentiated_cells	-2.92229112305456	4.32802341376291	6.23555854736767e-20	6.46961032477587e-19
TRINITY_DN935_c0_g2_i2	archeocytes	mix_of_differentiated_cells	-10.308762725259	2.00449926062649	6.90359102317165e-20	7.15770501044865e-19
TRINITY_DN6395_c0_g1_i8	archeocytes	mix_of_differentiated_cells	-4.01284774317878	2.82105981264936	6.92558556240568e-20	7.1754878106715e-19
TRINITY_DN52929_c0_g1_i1	archeocytes	mix_of_differentiated_cells	1.52364874937376	7.11288672016575	7.0156474708278e-20	7.26371998097726e-19
TRINITY_DN6440_c0_g1_i3	archeocytes	mix_of_differentiated_cells	-1.42830345694799	6.8689329184198	7.21331379829441e-20	7.46316042147556e-19
TRINITY_DN46717_c0_g1_i1	archeocytes	mix_of_differentiated_cells	-1.29331399381065	10.2887922554664	7.24354513306533e-20	7.48920898056497e-19
TRINITY_DN4078_c1_g1_i2	archeocytes	mix_of_differentiated_cells	-4.18034356091746	2.93838236802955	7.54366689296202e-20	7.79407034073398e-19
TRINITY_DN1776_c0_g1_i4	archeocytes	mix_of_differentiated_cells	-4.86287789472954	4.64989125866256	7.80678730601173e-20	8.06030388333588e-19
TRINITY_DN2315_c0_g1_i1	archeocytes	mix_of_differentiated_cells	1.50600214146767	6.11205804243703	8.00502565856077e-20	8.2592242449329e-19
TRINITY_DN4500_c0_g1_i1	archeocytes	mix_of_differentiated_cells	-2.94146949015152	4.59076813766282	8.1410278117488e-20	8.39369993450733e-19
TRINITY_DN52917_c0_g1_i1	archeocytes	mix_of_differentiated_cells	2.52550584464664	5.26110195410788	8.19914004040447e-20	8.44773705414691e-19
TRINITY_DN3096_c0_g1_i1	archeocytes	mix_of_differentiated_cells	2.79226813534808	5.70362670840035	8.76314382167332e-20	9.02256698136983e-19
TRINITY_DN1125_c0_g1_i2	archeocytes	mix_of_differentiated_cells	1.61941173559267	7.30332317146166	9.56275043950202e-20	9.83900767442097e-19
TRINITY_DN128_c1_g1_i4	archeocytes	mix_of_differentiated_cells	-2.41645425550755	5.96062488866371	9.77315283554052e-20	1.00485102297966e-18
TRINITY_DN58944_c0_g1_i2	archeocytes	mix_of_differentiated_cells	2.38033683042016	4.42631477982595	1.00601224350007e-19	1.03363920941034e-18
TRINITY_DN3859_c0_g1_i1	archeocytes	mix_of_differentiated_cells	1.38986164758391	6.8806069421005	1.00934576441744e-19	1.03634558874628e-18
TRINITY_DN4_c0_g1_i2	archeocytes	mix_of_differentiated_cells	-5.9736791639168	6.12658155939114	1.07629967813293e-19	1.10432520991811e-18
TRINITY_DN29341_c0_g1_i1	archeocytes	mix_of_differentiated_cells	1.38401138057696	6.84831589117578	1.12250390307814e-19	1.15093548982738e-18
TRINITY_DN10673_c0_g1_i1	archeocytes	mix_of_differentiated_cells	3.26175523569873	3.33359866836217	1.13560803821273e-19	1.16356629973442e-18
TRINITY_DN8192_c0_g1_i1	archeocytes	mix_of_differentiated_cells	3.62945854998626	3.49265031737045	1.15405031512361e-19	1.18164543668773e-18
TRINITY_DN5475_c0_g1_i2	archeocytes	mix_of_differentiated_cells	2.05997530755856	4.78844209692365	1.16502715657505e-19	1.19206093589889e-18
TRINITY_DN12490_c0_g1_i1	archeocytes	mix_of_differentiated_cells	-5.27480332071278	3.7241987889944	1.18884746155847e-19	1.21559447829195e-18
TRINITY_DN495_c0_g1_i10	archeocytes	mix_of_differentiated_cells	-1.48462895414324	6.40133667119424	1.25594415796506e-19	1.28331507892485e-18
TRINITY_DN5746_c0_g1_i4	archeocytes	mix_of_differentiated_cells	-2.94185011188457	3.91168531095421	1.33097379699478e-19	1.35904257589763e-18
TRINITY_DN474_c0_g1_i7	archeocytes	mix_of_differentiated_cells	-2.34062665419896	6.28604551275894	1.42459641020451e-19	1.45363776953099e-18
TRINITY_DN6117_c0_g1_i2	archeocytes	mix_of_differentiated_cells	1.66270594887318	6.04397744453309	1.43772776129561e-19	1.46602715150418e-18
TRINITY_DN338_c0_g1_i3	archeocytes	mix_of_differentiated_cells	-4.79140126771664	2.61292309980368	1.46470514975602e-19	1.49250835617505e-18
TRINITY_DN595_c0_g1_i3	archeocytes	mix_of_differentiated_cells	1.61735476540092	6.9198932814707	1.47804707432771e-19	1.5050684160302e-18
TRINITY_DN112_c0_g1_i4	archeocytes	mix_of_differentiated_cells	-1.41445798801409	6.9654511809648	1.50734352317901e-19	1.53384626644369e-18
TRINITY_DN514_c0_g1_i1	archeocytes	mix_of_differentiated_cells	1.56030296057433	8.03261513244052	1.55214052220294e-19	1.5783468755634e-18
TRINITY_DN9693_c0_g1_i5	archeocytes	mix_of_differentiated_cells	2.02963923211962	5.46936573388352	1.63985122325211e-19	1.66639476842958e-18
TRINITY_DN5368_c0_g1_i7	archeocytes	mix_of_differentiated_cells	2.28514177388041	4.56567858980965	1.65408447809351e-19	1.67970634869317e-18
TRINITY_DN2640_c0_g1_i5	archeocytes	mix_of_differentiated_cells	-5.35273057641794	2.1785314730092	1.67326342097624e-19	1.69801855104e-18
TRINITY_DN34377_c0_g1_i1	archeocytes	mix_of_differentiated_cells	1.46853267504551	6.50662523113296	1.76950082649255e-19	1.79445066703037e-18
TRINITY_DN1590_c0_g1_i1	archeocytes	mix_of_differentiated_cells	2.29859776037831	6.19314752067749	1.77846088843218e-19	1.80230345574632e-18
TRINITY_DN3361_c4_g1_i1	archeocytes	mix_of_differentiated_cells	2.84936318697929	3.8915928618162	1.80662494884367e-19	1.82959365974489e-18
TRINITY_DN295_c0_g1_i4	archeocytes	mix_of_differentiated_cells	1.99658083590195	4.94954471396958	1.83369739936581e-19	1.85574184897567e-18
TRINITY_DN4542_c0_g1_i1	archeocytes	mix_of_differentiated_cells	-2.26297456791209	7.08087548978887	1.83568582062519e-19	1.85648608316606e-18
TRINITY_DN2117_c0_g1_i2	archeocytes	mix_of_differentiated_cells	1.40599222852937	7.45907227076198	1.83921817035352e-19	1.85878965975156e-18
TRINITY_DN3843_c0_g1_i1	archeocytes	mix_of_differentiated_cells	-2.17729912046919	5.47403867841609	2.14592466216137e-19	2.16728151292317e-18
TRINITY_DN1594_c0_g1_i3	archeocytes	mix_of_differentiated_cells	-4.23716339314409	2.76076357397322	2.16436563689177e-19	2.18441698066679e-18
TRINITY_DN5750_c0_g1_i1	archeocytes	mix_of_differentiated_cells	1.38645443303785	7.50799593521938	2.18990491108355e-19	2.20868830242436e-18
TRINITY_DN12498_c0_g1_i1	archeocytes	mix_of_differentiated_cells	-4.47704410059944	3.77356959970825	2.19241331599863e-19	2.20971399250583e-18
TRINITY_DN9173_c0_g1_i1	archeocytes	mix_of_differentiated_cells	1.90049045821423	5.1687777000566	2.2529144686705e-19	2.26914893051136e-18
TRINITY_DN1637_c0_g1_i2	archeocytes	mix_of_differentiated_cells	-2.85612861334925	7.52133984215342	2.37414841539533e-19	2.38963199201747e-18
TRINITY_DN4330_c0_g1_i1	archeocytes	mix_of_differentiated_cells	-1.28583488938952	9.19306196578292	2.42590512797188e-19	2.44006859307748e-18
TRINITY_DN785_c0_g1_i1	archeocytes	mix_of_differentiated_cells	-1.33005228131362	7.7087555801431	2.44558516440262e-19	2.45659553020538e-18
TRINITY_DN7796_c0_g1_i3	archeocytes	mix_of_differentiated_cells	1.37368800380537	7.06451999552165	2.44565227257892e-19	2.45659553020538e-18
TRINITY_DN6102_c0_g1_i2	archeocytes	mix_of_differentiated_cells	-1.53883467966499	7.91310266403925	2.47225535136639e-19	2.48163518196778e-18
TRINITY_DN4127_c0_g1_i1	archeocytes	mix_of_differentiated_cells	2.78632821966396	4.37038674918905	2.52278820325283e-19	2.53064522812417e-18
TRINITY_DN1170_c0_g1_i1	archeocytes	mix_of_differentiated_cells	-1.93799751745087	8.28878462375028	2.66380473022649e-19	2.67029302320945e-18
TRINITY_DN7557_c0_g1_i5	archeocytes	mix_of_differentiated_cells	-2.29419903832116	4.53180948788125	2.6689426778207e-19	2.67363453107447e-18
TRINITY_DN4992_c0_g1_i4	archeocytes	mix_of_differentiated_cells	1.85187543469871	8.94017320689986	2.72206437521522e-19	2.72500714751275e-18
TRINITY_DN524_c0_g1_i21	archeocytes	mix_of_differentiated_cells	-5.4732372485917	2.79800897228635	2.74654250790911e-19	2.747655219256e-18
TRINITY_DN1268_c0_g1_i2	archeocytes	mix_of_differentiated_cells	-4.7284021109355	2.5526441582918	2.80172382525367e-19	2.80096762449111e-18
TRINITY_DN875_c0_g1_i5	archeocytes	mix_of_differentiated_cells	1.64037861398192	6.27486608554288	2.8153798507922e-19	2.81272204108814e-18
TRINITY_DN46554_c0_g1_i1	archeocytes	mix_of_differentiated_cells	2.64383730151154	4.87847772819279	2.83876496051885e-19	2.83417396597353e-18
TRINITY_DN1805_c0_g1_i2	archeocytes	mix_of_differentiated_cells	-3.08708798234417	3.9618631410767	2.89440782312972e-19	2.88778089612727e-18
TRINITY_DN850_c0_g1_i4	archeocytes	mix_of_differentiated_cells	2.33284689843902	5.77416803436041	2.94264882124944e-19	2.93393572918114e-18
TRINITY_DN6279_c0_g1_i5	archeocytes	mix_of_differentiated_cells	-7.35886876771712	3.04584874410218	2.97860916481806e-19	2.96650144557511e-18
TRINITY_DN58885_c0_g1_i1	archeocytes	mix_of_differentiated_cells	-1.31297364558715	7.23189128433878	2.97931570667911e-19	2.96650144557511e-18
TRINITY_DN18741_c0_g1_i2	archeocytes	mix_of_differentiated_cells	2.92288683614675	3.61028029000424	2.98495729729876e-19	2.9701227210731e-18
TRINITY_DN40594_c0_g1_i1	archeocytes	mix_of_differentiated_cells	-1.75801480035373	6.09345593980308	2.98843229202073e-19	2.97158475426705e-18
TRINITY_DN3682_c0_g1_i3	archeocytes	mix_of_differentiated_cells	-1.96116882797068	5.2272182875375	3.02467931181588e-19	3.00561024036647e-18
TRINITY_DN9748_c0_g1_i2	archeocytes	mix_of_differentiated_cells	-3.58268526801395	5.82683363410342	3.05326104928152e-19	3.0319782644876e-18
TRINITY_DN9854_c0_g1_i3	archeocytes	mix_of_differentiated_cells	3.52340842880554	3.73635710863952	3.10047847543755e-19	3.076804359818e-18
TRINITY_DN8944_c0_g1_i1	archeocytes	mix_of_differentiated_cells	-1.34051583080596	7.71657807243803	3.10366036287341e-19	3.07790039734488e-18
TRINITY_DN797_c0_g1_i5	archeocytes	mix_of_differentiated_cells	2.37377293567606	4.64535796186578	3.11730139221186e-19	3.08936036301077e-18
TRINITY_DN47694_c0_g1_i1	archeocytes	mix_of_differentiated_cells	-1.50712584166016	6.14896121420332	3.27084179056844e-19	3.23935775194265e-18
TRINITY_DN250_c0_g1_i1	archeocytes	mix_of_differentiated_cells	1.44946071528712	6.99585630248978	3.27938936930267e-19	3.2456535000393e-18
TRINITY_DN3015_c0_g1_i3	archeocytes	mix_of_differentiated_cells	1.45090456914926	10.3436351175639	3.33573058562094e-19	3.29921123875566e-18
TRINITY_DN2339_c0_g1_i6	archeocytes	mix_of_differentiated_cells	1.52841337837203	6.02728955223747	3.43598862585782e-19	3.39610456842625e-18
TRINITY_DN1723_c0_g1_i1	archeocytes	mix_of_differentiated_cells	-1.61874915602418	6.12639125399647	3.48931570423436e-19	3.44651343159575e-18
TRINITY_DN5299_c0_g1_i5	archeocytes	mix_of_differentiated_cells	3.31253963346516	4.4393689003267	3.60302713524386e-19	3.5564590296984e-18
TRINITY_DN1573_c0_g1_i6	archeocytes	mix_of_differentiated_cells	3.55165792893389	3.10455496840781	3.64388251549708e-19	3.59439170103893e-18
TRINITY_DN2888_c1_g1_i1	archeocytes	mix_of_differentiated_cells	1.89923813973101	5.32576631843919	3.68543142111548e-19	3.63295754725529e-18
TRINITY_DN40435_c0_g1_i1	archeocytes	mix_of_differentiated_cells	-4.49460769798958	2.40473215637937	3.73848880232073e-19	3.68280918186063e-18
TRINITY_DN2087_c0_g1_i1	archeocytes	mix_of_differentiated_cells	-1.43586490506	7.5531444749408	3.74363994433473e-19	3.68543318373843e-18
TRINITY_DN10429_c0_g1_i1	archeocytes	mix_of_differentiated_cells	-3.0563086087977	3.90944997854785	3.76355240932405e-19	3.7025758629844e-18
TRINITY_DN1295_c0_g1_i5	archeocytes	mix_of_differentiated_cells	-1.51089473649282	7.47417351090114	3.96066936585182e-19	3.89391355835836e-18
TRINITY_DN185_c0_g1_i5	archeocytes	mix_of_differentiated_cells	-4.85198618520661	2.49105821061718	3.97444855095799e-19	3.9048693455566e-18
TRINITY_DN1947_c0_g1_i17	archeocytes	mix_of_differentiated_cells	-5.70230332805857	1.95512164738229	4.04545051043653e-19	3.97199435140011e-18
TRINITY_DN5812_c0_g1_i3	archeocytes	mix_of_differentiated_cells	1.52781756721015	6.45606010561495	4.12518153625756e-19	4.04759534047629e-18
TRINITY_DN733_c0_g1_i11	archeocytes	mix_of_differentiated_cells	-2.19332553146029	4.96483861557109	4.39542211591138e-19	4.30989901186916e-18
TRINITY_DN358_c0_g1_i2	archeocytes	mix_of_differentiated_cells	-2.06577962246606	7.46617371706349	4.47764934604184e-19	4.38762253379338e-18
TRINITY_DN1622_c0_g1_i1	archeocytes	mix_of_differentiated_cells	1.68383353085791	5.61761831055706	4.4982437089398e-19	4.40488954340066e-18
TRINITY_DN1371_c0_g1_i8	archeocytes	mix_of_differentiated_cells	1.75858144708858	5.46819527851614	4.52135860905533e-19	4.42460034027502e-18
TRINITY_DN5922_c0_g1_i1	archeocytes	mix_of_differentiated_cells	2.60601766064643	4.41251084259032	4.54101953079167e-19	4.44090728503032e-18
TRINITY_DN7362_c0_g1_i4	archeocytes	mix_of_differentiated_cells	2.12048160230518	5.81084207109998	4.62345439534774e-19	4.51854223756413e-18
TRINITY_DN1020_c0_g1_i1	archeocytes	mix_of_differentiated_cells	1.48244321829595	7.25239186331333	4.82685049969941e-19	4.71421338190814e-18
TRINITY_DN4417_c1_g1_i1	archeocytes	mix_of_differentiated_cells	-1.8398147513392	6.0965275438743	4.96147591165793e-19	4.84250507952068e-18
TRINITY_DN3975_c0_g1_i4	archeocytes	mix_of_differentiated_cells	1.36630500540901	8.15662692635455	5.03022063497527e-19	4.90636925133598e-18
TRINITY_DN762_c0_g1_i6	archeocytes	mix_of_differentiated_cells	-1.79831701251578	6.72959622193899	5.33319492861461e-19	5.19846158304961e-18
TRINITY_DN503_c0_g1_i1	archeocytes	mix_of_differentiated_cells	-1.55065055696837	5.87294376107589	5.4296414993343e-19	5.288992008819e-18
TRINITY_DN3709_c0_g1_i2	archeocytes	mix_of_differentiated_cells	-4.47787872507387	5.66331359332994	5.46430128884896e-19	5.319256760551e-18
TRINITY_DN1864_c0_g1_i2	archeocytes	mix_of_differentiated_cells	-4.04085309257152	2.83622823234302	5.51002213284238e-19	5.36024214840399e-18
TRINITY_DN3540_c0_g1_i9	archeocytes	mix_of_differentiated_cells	-6.15138769381372	3.38353843650953	5.514326256463e-19	5.36090930549578e-18
TRINITY_DN2263_c0_g1_i1	archeocytes	mix_of_differentiated_cells	1.61187099332585	5.70795764718132	5.5690688569776e-19	5.41057863508066e-18
TRINITY_DN8232_c0_g1_i3	archeocytes	mix_of_differentiated_cells	-1.46317298554713	7.62966987741333	5.57444085461959e-19	5.4122487353895e-18
TRINITY_DN4050_c0_g1_i2	archeocytes	mix_of_differentiated_cells	-2.15396578372348	6.78387542221245	5.60582778814834e-19	5.43915812110058e-18
TRINITY_DN10746_c0_g1_i1	archeocytes	mix_of_differentiated_cells	3.35742925884519	3.21432272799208	5.75481855735217e-19	5.58006490482524e-18
TRINITY_DN814_c1_g1_i1	archeocytes	mix_of_differentiated_cells	3.50594923774662	3.06073187845245	6.17189391467447e-19	5.9805611667637e-18
TRINITY_DN7086_c0_g1_i1	archeocytes	mix_of_differentiated_cells	-1.40457140474971	7.91965001602185	6.23766678680475e-19	6.04034451720909e-18
TRINITY_DN132_c2_g1_i4	archeocytes	mix_of_differentiated_cells	-2.14542440203034	5.90659551454051	6.39382682870984e-19	6.18752046336806e-18
TRINITY_DN29391_c0_g1_i1	archeocytes	mix_of_differentiated_cells	1.45581679643796	7.36774396844371	6.48511399221364e-19	6.27176559455857e-18
TRINITY_DN47180_c0_g1_i1	archeocytes	mix_of_differentiated_cells	1.72875028348806	5.43888754079332	6.52837274744997e-19	6.30948275448263e-18
TRINITY_DN40427_c0_g1_i1	archeocytes	mix_of_differentiated_cells	1.4295509679882	6.75236400696016	6.63303318514375e-19	6.40645499811537e-18
TRINITY_DN1813_c0_g1_i1	archeocytes	mix_of_differentiated_cells	1.45348797300004	6.95141183536239	6.64205680563726e-19	6.41099111611216e-18
TRINITY_DN7281_c0_g1_i1	archeocytes	mix_of_differentiated_cells	2.86888220429274	4.17416103829763	7.20587882860324e-19	6.95067062009021e-18
TRINITY_DN2011_c0_g1_i1	archeocytes	mix_of_differentiated_cells	-1.29662966461913	8.80809976163351	7.24818067568871e-19	6.98692549713754e-18
TRINITY_DN3860_c0_g1_i2	archeocytes	mix_of_differentiated_cells	-1.3870420151495	6.70249038584783	7.26676098827139e-19	7.00028158662086e-18
TRINITY_DN6899_c0_g1_i2	archeocytes	mix_of_differentiated_cells	-1.83300643527823	6.08347424782319	7.32763340331634e-19	7.05433505546036e-18
TRINITY_DN3687_c0_g1_i1	archeocytes	mix_of_differentiated_cells	2.20196717076868	6.35763556160723	7.37197078706651e-19	7.09241033644009e-18
TRINITY_DN5214_c0_g1_i1	archeocytes	mix_of_differentiated_cells	-1.97657859081096	5.78960976033839	7.79712200313175e-19	7.4965710316937e-18
TRINITY_DN46908_c0_g1_i1	archeocytes	mix_of_differentiated_cells	2.38325564170889	4.25310354816111	7.9230977245163e-19	7.61275070599439e-18
TRINITY_DN2520_c0_g1_i5	archeocytes	mix_of_differentiated_cells	2.9986669240915	5.4241149129321	7.95738407830717e-19	7.64073898277376e-18
TRINITY_DN6601_c0_g1_i2	archeocytes	mix_of_differentiated_cells	-2.38856528622338	6.10106837849322	8.07224404251034e-19	7.74600827291665e-18
TRINITY_DN36049_c0_g1_i1	archeocytes	mix_of_differentiated_cells	-3.47161164669439	3.63535651784281	8.34207949638893e-19	7.99975726980573e-18
TRINITY_DN2666_c0_g1_i2	archeocytes	mix_of_differentiated_cells	1.75399626717177	5.89134391836381	8.40330165307969e-19	8.05325467606913e-18
TRINITY_DN10621_c0_g1_i1	archeocytes	mix_of_differentiated_cells	-5.26328982897814	2.99477406751923	8.41045166276002e-19	8.05489669266015e-18
TRINITY_DN29_c0_g1_i1	archeocytes	mix_of_differentiated_cells	1.44852008190542	9.23687392039206	8.76138615683461e-19	8.38557476096005e-18
TRINITY_DN2974_c0_g1_i1	archeocytes	mix_of_differentiated_cells	-1.96408604463144	4.84124670658921	8.94399669721278e-19	8.55482602103968e-18
TRINITY_DN3605_c0_g2_i3	archeocytes	mix_of_differentiated_cells	1.4224306081102	6.35718210881228	9.57531945735556e-19	9.15276987614065e-18
TRINITY_DN59050_c0_g1_i1	archeocytes	mix_of_differentiated_cells	-1.65143941820524	5.76297333162723	1.00769053257245e-18	9.62601091592093e-18
TRINITY_DN2215_c0_g1_i2	archeocytes	mix_of_differentiated_cells	-1.37020960071321	7.54937980420581	1.02208709958072e-18	9.75724385785308e-18
TRINITY_DN3021_c0_g1_i1	archeocytes	mix_of_differentiated_cells	1.88388541505791	5.17767674621721	1.03260652409652e-18	9.85131890599745e-18
TRINITY_DN3474_c0_g1_i1	archeocytes	mix_of_differentiated_cells	1.65513977547735	5.59679159699971	1.03579236915309e-18	9.8753537589268e-18
TRINITY_DN2019_c0_g1_i10	archeocytes	mix_of_differentiated_cells	9.80270900230996	1.56583752015275	1.03768800717791e-18	9.88706463945203e-18
TRINITY_DN53238_c0_g1_i1	archeocytes	mix_of_differentiated_cells	1.67016267272464	6.10247724862002	1.05194284755509e-18	1.00164429494705e-17
TRINITY_DN1096_c0_g1_i6	archeocytes	mix_of_differentiated_cells	-1.67104410939653	6.92001041226958	1.05942216307319e-18	1.00811809685886e-17
TRINITY_DN4501_c0_g1_i1	archeocytes	mix_of_differentiated_cells	2.15189734672335	4.54378100334664	1.07125727558278e-18	1.01872578915497e-17
TRINITY_DN5525_c0_g1_i1	archeocytes	mix_of_differentiated_cells	-1.84428998698445	5.0390588960091	1.0751016917128e-18	1.02172589252193e-17
TRINITY_DN7032_c0_g1_i1	archeocytes	mix_of_differentiated_cells	-3.01069991692749	5.44666885414007	1.08309866454956e-18	1.02866601371579e-17
TRINITY_DN10485_c0_g1_i2	archeocytes	mix_of_differentiated_cells	1.5683767455026	5.72047975740699	1.0914063229857e-18	1.03589212564741e-17
TRINITY_DN8256_c0_g1_i6	archeocytes	mix_of_differentiated_cells	-3.09921151942631	3.62086683864859	1.09444968135589e-18	1.03811565166254e-17
TRINITY_DN2322_c0_g1_i3	archeocytes	mix_of_differentiated_cells	-2.34995475447574	4.80310040162019	1.10729009837003e-18	1.04962316682344e-17
TRINITY_DN24732_c0_g1_i1	archeocytes	mix_of_differentiated_cells	-2.20531496280067	4.38709014342986	1.15596014086024e-18	1.09505789302976e-17
TRINITY_DN7541_c0_g1_i1	archeocytes	mix_of_differentiated_cells	2.35415974566874	5.42059487385695	1.19376005532263e-18	1.13014370477062e-17
TRINITY_DN3929_c0_g1_i1	archeocytes	mix_of_differentiated_cells	-1.94528278398017	6.08256216021853	1.20252430544717e-18	1.13771392781004e-17
TRINITY_DN3649_c0_g1_i1	archeocytes	mix_of_differentiated_cells	1.54861478768278	6.26190433619639	1.2183820052561e-18	1.15198135225746e-17
TRINITY_DN4648_c0_g1_i7	archeocytes	mix_of_differentiated_cells	3.57580292528193	5.23758567651031	1.22225535396553e-18	1.15490658956335e-17
TRINITY_DN3580_c0_g1_i2	archeocytes	mix_of_differentiated_cells	1.4532243280685	6.85542546038195	1.24951366358257e-18	1.17991041680302e-17
TRINITY_DN112_c0_g1_i17	archeocytes	mix_of_differentiated_cells	-1.26711311123902	7.67110250834563	1.3501741128761e-18	1.27415157046957e-17
TRINITY_DN205_c0_g1_i6	archeocytes	mix_of_differentiated_cells	-1.47832760497073	6.16873380544226	1.40297772448722e-18	1.32313927218349e-17
TRINITY_DN2620_c0_g1_i3	archeocytes	mix_of_differentiated_cells	-1.46880618235209	7.36991053576877	1.42410429035832e-18	1.34220923447511e-17
TRINITY_DN6045_c0_g1_i4	archeocytes	mix_of_differentiated_cells	-4.31020406379236	2.62663466710566	1.44667873791542e-18	1.36261870190432e-17
TRINITY_DN53052_c0_g1_i1	archeocytes	mix_of_differentiated_cells	1.49727155567904	7.92738627574504	1.4485323204855e-18	1.36349776749131e-17
TRINITY_DN0_c0_g1_i4	archeocytes	mix_of_differentiated_cells	1.47576372607919	9.45090259762362	1.46628867697317e-18	1.37933543098631e-17
TRINITY_DN10194_c0_g1_i5	archeocytes	mix_of_differentiated_cells	-9.74552737517231	1.45262558415826	1.47549033606968e-18	1.3871107118787e-17
TRINITY_DN16617_c0_g1_i3	archeocytes	mix_of_differentiated_cells	2.66604588771924	3.91027911228302	1.48183059337479e-18	1.39218782951432e-17
TRINITY_DN7213_c0_g1_i1	archeocytes	mix_of_differentiated_cells	3.01196589527437	5.67596050572793	1.48424045934699e-18	1.39356822849715e-17
TRINITY_DN3720_c0_g1_i1	archeocytes	mix_of_differentiated_cells	1.38013609500458	6.50352137065185	1.51432367383837e-18	1.42091320782706e-17
TRINITY_DN4288_c0_g1_i1	archeocytes	mix_of_differentiated_cells	-2.36688173713165	5.38609783774767	1.52672619912829e-18	1.43164401052435e-17
TRINITY_DN1478_c0_g1_i1	archeocytes	mix_of_differentiated_cells	1.43555506415069	7.56278138496251	1.53354977082244e-18	1.4371330426632e-17
TRINITY_DN3188_c0_g1_i1	archeocytes	mix_of_differentiated_cells	1.62156010256631	5.57765316091896	1.5712093593391e-18	1.4714941762306e-17
TRINITY_DN7537_c0_g1_i3	archeocytes	mix_of_differentiated_cells	-4.56257539740716	3.55839186484943	1.69521161337395e-18	1.58584371052067e-17
TRINITY_DN9506_c0_g1_i20	archeocytes	mix_of_differentiated_cells	-9.95182442298207	1.65603056946747	1.69544845941195e-18	1.58584371052067e-17
TRINITY_DN354_c0_g1_i9	archeocytes	mix_of_differentiated_cells	1.33206375440626	8.03955215737842	1.71316327762404e-18	1.60140234203646e-17
TRINITY_DN860_c0_g1_i4	archeocytes	mix_of_differentiated_cells	1.33718885414404	6.86767679736396	1.73002644975705e-18	1.61614576794455e-17
TRINITY_DN8184_c0_g1_i2	archeocytes	mix_of_differentiated_cells	1.87369320685939	6.15333130098217	1.76305732062312e-18	1.64596454079094e-17
TRINITY_DN8264_c0_g1_i1	archeocytes	mix_of_differentiated_cells	-1.57586997572101	7.02448554022402	1.78925640210926e-18	1.66937171622486e-17
TRINITY_DN8401_c0_g1_i1	archeocytes	mix_of_differentiated_cells	-1.55675278857171	7.22984991512144	1.83041832821411e-18	1.70670094089491e-17
TRINITY_DN34304_c0_g1_i1	archeocytes	mix_of_differentiated_cells	1.70144068031746	5.68914681322496	1.84579576777939e-18	1.71995660977481e-17
TRINITY_DN2880_c0_g1_i1	archeocytes	mix_of_differentiated_cells	1.3235236912274	6.76914108947586	1.87402798871602e-18	1.74516647899539e-17
TRINITY_DN2140_c0_g1_i1	archeocytes	mix_of_differentiated_cells	-2.6742555340923	4.15342138007561	1.90074007066501e-18	1.76892995521186e-17
TRINITY_DN4910_c0_g1_i3	archeocytes	mix_of_differentiated_cells	-2.13913708105863	5.75344804120106	1.91154618936688e-18	1.77786995239546e-17
TRINITY_DN6487_c0_g1_i2	archeocytes	mix_of_differentiated_cells	-2.21663526412191	5.62799979681163	1.914842638881e-18	1.77981860336643e-17
TRINITY_DN2847_c0_g1_i2	archeocytes	mix_of_differentiated_cells	1.59409683974829	5.83415280913314	1.93500650140998e-18	1.79743299842572e-17
TRINITY_DN10586_c0_g1_i1	archeocytes	mix_of_differentiated_cells	3.03170526398713	3.62719645364501	1.93893501123711e-18	1.79995370466723e-17
TRINITY_DN47125_c0_g1_i1	archeocytes	mix_of_differentiated_cells	-4.36239754069344	3.40658426619859	1.96254115776724e-18	1.82072697517091e-17
TRINITY_DN123_c0_g1_i11	archeocytes	mix_of_differentiated_cells	1.73100666749612	6.6660931291464	1.99197408321444e-18	1.84687659680257e-17
TRINITY_DN10685_c0_g1_i4	archeocytes	mix_of_differentiated_cells	1.39544464162731	9.78691405049483	2.043732939238e-18	1.89368025189182e-17
TRINITY_DN1174_c0_g1_i5	archeocytes	mix_of_differentiated_cells	-3.87134453780071	2.80765175260361	2.04775170530416e-18	1.89621807911165e-17
TRINITY_DN7287_c0_g1_i12	archeocytes	mix_of_differentiated_cells	1.55158785796183	9.03744643669579	2.07751481227749e-18	1.92257710547803e-17
TRINITY_DN8369_c0_g1_i5	archeocytes	mix_of_differentiated_cells	2.84720689126448	3.84867652782063	2.09127492918168e-18	1.93410295572758e-17
TRINITY_DN828_c0_g1_i8	archeocytes	mix_of_differentiated_cells	-2.36184213438344	4.11766684906941	2.1059024959182e-18	1.9464161808811e-17
TRINITY_DN6864_c0_g1_i1	archeocytes	mix_of_differentiated_cells	1.61963993622997	5.78881465017443	2.12333112739479e-18	1.96130137054122e-17
TRINITY_DN8684_c0_g1_i3	archeocytes	mix_of_differentiated_cells	-3.89584003395158	3.05497534467495	2.14834095030845e-18	1.98316632521931e-17
TRINITY_DN2254_c0_g1_i1	archeocytes	mix_of_differentiated_cells	-1.27133717088322	8.0744828027498	2.16326896931212e-18	1.99570317866304e-17
TRINITY_DN10498_c0_g1_i2	archeocytes	mix_of_differentiated_cells	2.29592120335563	5.49414831100103	2.33932152161892e-18	2.15677583474212e-17
TRINITY_DN527_c0_g1_i7	archeocytes	mix_of_differentiated_cells	2.46651480602518	5.00834495151156	2.35116128313047e-18	2.16634363002867e-17
TRINITY_DN6387_c0_g1_i3	archeocytes	mix_of_differentiated_cells	-2.93253570833836	4.02878548964012	2.44581643339977e-18	2.25215763065575e-17
TRINITY_DN5019_c0_g1_i6	archeocytes	mix_of_differentiated_cells	-5.64205156735156	5.1944610113261	2.47801673040835e-18	2.28039104830622e-17
TRINITY_DN6578_c0_g1_i2	archeocytes	mix_of_differentiated_cells	1.45851618819852	8.86933853407951	2.50163623765319e-18	2.3006978582911e-17
TRINITY_DN7784_c0_g1_i2	archeocytes	mix_of_differentiated_cells	1.3570071501574	6.58262637193056	2.54081063561444e-18	2.33527607799401e-17
TRINITY_DN222_c0_g1_i7	archeocytes	mix_of_differentiated_cells	-1.30951760898461	8.14278556205605	2.59479603669419e-18	2.38302248066028e-17
TRINITY_DN698_c0_g1_i4	archeocytes	mix_of_differentiated_cells	10.8158337763578	2.54018296030317	2.59646650321227e-18	2.38302248066028e-17
TRINITY_DN260_c0_g2_i4	archeocytes	mix_of_differentiated_cells	-1.29531875683253	8.55334098677484	2.59786030671823e-18	2.38302248066028e-17
TRINITY_DN1321_c0_g1_i2	archeocytes	mix_of_differentiated_cells	2.42993150584629	4.30764662717753	2.59919298646532e-18	2.38302248066028e-17
TRINITY_DN3846_c0_g1_i1	archeocytes	mix_of_differentiated_cells	2.23522285080441	4.59398220993492	2.65797950735023e-18	2.43541276319734e-17
TRINITY_DN6519_c0_g1_i4	archeocytes	mix_of_differentiated_cells	-1.93016847340988	5.33116582919851	2.74654763415378e-18	2.51500925510645e-17
TRINITY_DN6304_c0_g1_i3	archeocytes	mix_of_differentiated_cells	1.51509162481041	9.55220712537828	2.84426403393944e-18	2.60287930369652e-17
TRINITY_DN6789_c0_g1_i1	archeocytes	mix_of_differentiated_cells	2.07054753430493	4.91545717878651	2.85433613518216e-18	2.61048420857153e-17
TRINITY_DN7847_c0_g1_i1	archeocytes	mix_of_differentiated_cells	-3.04763669417786	4.19317258273898	2.96781211070478e-18	2.71259125429994e-17
TRINITY_DN293_c0_g1_i4	archeocytes	mix_of_differentiated_cells	2.91928734646486	4.77104411634955	2.97484851318018e-18	2.71734621277913e-17
TRINITY_DN620_c0_g1_i13	archeocytes	mix_of_differentiated_cells	-10.6005512430185	2.29266926190867	3.01275923117134e-18	2.75027977628063e-17
TRINITY_DN1336_c0_g1_i16	archeocytes	mix_of_differentiated_cells	1.48904081230159	7.07964900074699	3.05411442708031e-18	2.7863152310112e-17
TRINITY_DN4562_c0_g1_i4	archeocytes	mix_of_differentiated_cells	2.98564919123009	5.99321688635429	3.06484106438241e-18	2.79438062830091e-17
TRINITY_DN409_c0_g2_i9	archeocytes	mix_of_differentiated_cells	-1.80439463387329	5.49898979176912	3.10344269261796e-18	2.82783560478645e-17
TRINITY_DN462_c0_g1_i6	archeocytes	mix_of_differentiated_cells	-7.42961155859814	3.38234944610273	3.14275993892363e-18	2.86190112200937e-17
TRINITY_DN403_c3_g1_i1	archeocytes	mix_of_differentiated_cells	-4.72129792726741	2.91248763314528	3.18379651960147e-18	2.89748951071347e-17
TRINITY_DN46664_c0_g1_i1	archeocytes	mix_of_differentiated_cells	1.70955173551252	5.78602687158152	3.18931572066125e-18	2.90073061493659e-17
TRINITY_DN40907_c0_g1_i1	archeocytes	mix_of_differentiated_cells	2.4174950667451	4.73676219818686	3.27681593479448e-18	2.97848496257148e-17
TRINITY_DN5326_c0_g1_i1	archeocytes	mix_of_differentiated_cells	1.51167697852895	6.30890979422347	3.31028044023092e-18	3.00705794006507e-17
TRINITY_DN7891_c0_g1_i4	archeocytes	mix_of_differentiated_cells	2.05759684192748	4.55099677993182	3.35067891822597e-18	3.04189086105612e-17
TRINITY_DN1449_c0_g1_i1	archeocytes	mix_of_differentiated_cells	1.30242439407699	7.45554615712535	3.3666114830908e-18	3.05448351092916e-17
TRINITY_DN7599_c0_g3_i1	archeocytes	mix_of_differentiated_cells	-3.32538794365312	3.44723063446818	3.38188012460926e-18	3.06645874701412e-17
TRINITY_DN3584_c0_g1_i1	archeocytes	mix_of_differentiated_cells	1.32144575468834	7.13730021875367	3.4570839110496e-18	3.13273120648996e-17
TRINITY_DN35313_c0_g1_i1	archeocytes	mix_of_differentiated_cells	2.88487094204814	4.50207837237655	3.46506641694947e-18	3.13804547882172e-17
TRINITY_DN354_c0_g1_i6	archeocytes	mix_of_differentiated_cells	2.59139903167132	5.16783738268788	3.52844218985197e-18	3.19348805649644e-17
TRINITY_DN2792_c0_g1_i2	archeocytes	mix_of_differentiated_cells	-6.3310347140921	2.96365373100095	3.55197885734532e-18	3.21282776254141e-17
TRINITY_DN9065_c0_g1_i1	archeocytes	mix_of_differentiated_cells	1.71022845758634	5.27423663957729	3.57487098359715e-18	3.23156122592895e-17
TRINITY_DN60647_c0_g1_i1	archeocytes	mix_of_differentiated_cells	1.46757538402903	6.28062320644347	3.7309884042844e-18	3.37062952426083e-17
TRINITY_DN719_c0_g1_i1	archeocytes	mix_of_differentiated_cells	-2.29895715914594	5.33524921650413	3.76611996433957e-18	3.40029453940616e-17
TRINITY_DN358_c0_g1_i17	archeocytes	mix_of_differentiated_cells	-1.77993215823603	5.5728462754939	3.86766393785219e-18	3.48984828886834e-17
TRINITY_DN3049_c0_g1_i2	archeocytes	mix_of_differentiated_cells	2.20215755797686	5.35587738635328	3.91816079808344e-18	3.53326052248353e-17
TRINITY_DN6113_c0_g1_i2	archeocytes	mix_of_differentiated_cells	1.42875270063559	9.06587207448714	4.05526408906396e-18	3.65467109145813e-17
TRINITY_DN3726_c0_g1_i3	archeocytes	mix_of_differentiated_cells	-5.73352730417392	4.74708514520082	4.06406839693272e-18	3.66037917136506e-17
TRINITY_DN11140_c0_g1_i1	archeocytes	mix_of_differentiated_cells	-1.71519731413942	5.29669574575011	4.10996115192879e-18	3.6994644244822e-17
TRINITY_DN1018_c0_g1_i1	archeocytes	mix_of_differentiated_cells	1.34517655543647	9.06451224635912	4.12389132443575e-18	3.70974947558227e-17
TRINITY_DN5364_c0_g1_i1	archeocytes	mix_of_differentiated_cells	-1.66074665187552	7.26380909594445	4.38485703247634e-18	3.94211418647873e-17
TRINITY_DN6295_c0_g1_i1	archeocytes	mix_of_differentiated_cells	1.30488393671682	7.94886492540174	4.46438840476224e-18	4.01118123741403e-17
TRINITY_DN7371_c0_g1_i1	archeocytes	mix_of_differentiated_cells	-3.30727334004239	4.25252548868277	4.47092156224157e-18	4.01461659794977e-17
TRINITY_DN9965_c0_g1_i1	archeocytes	mix_of_differentiated_cells	-2.09662189690611	4.59657422350701	4.54865884905647e-18	4.08194606345371e-17
TRINITY_DN2822_c0_g1_i1	archeocytes	mix_of_differentiated_cells	1.72253988370485	5.46336395835081	4.63257209170634e-18	4.15473293648433e-17
TRINITY_DN5678_c0_g1_i4	archeocytes	mix_of_differentiated_cells	-9.77853865189439	1.48259879190052	4.66587472772228e-18	4.18206896345634e-17
TRINITY_DN6197_c0_g1_i1	archeocytes	mix_of_differentiated_cells	2.17076092248526	4.4107327771062	4.71768389679213e-18	4.22594949303943e-17
TRINITY_DN794_c0_g1_i3	archeocytes	mix_of_differentiated_cells	9.86103018323785	1.62055485261294	4.86750888900208e-18	4.35752336552597e-17
TRINITY_DN515_c0_g1_i11	archeocytes	mix_of_differentiated_cells	-6.88729278565841	4.59988641889008	5.11026667818961e-18	4.57208400386819e-17
TRINITY_DN1611_c0_g1_i1	archeocytes	mix_of_differentiated_cells	-1.45069957736854	8.88118724253881	5.22728199079325e-18	4.67395352900379e-17
TRINITY_DN1242_c0_g1_i5	archeocytes	mix_of_differentiated_cells	-5.07302013950794	4.97744453452448	5.25182480474132e-18	4.69306612225859e-17
TRINITY_DN3726_c0_g1_i1	archeocytes	mix_of_differentiated_cells	-10.4523670838769	2.1458042815804	5.40130039114221e-18	4.82372914979885e-17
TRINITY_DN940_c0_g1_i8	archeocytes	mix_of_differentiated_cells	1.30529618981247	8.55571292169302	5.41017620791911e-18	4.8287452226825e-17
TRINITY_DN7607_c0_g1_i36	archeocytes	mix_of_differentiated_cells	3.0157069143078	3.5437102382726	5.50602264864357e-18	4.91133242397972e-17
TRINITY_DN2518_c1_g1_i1	archeocytes	mix_of_differentiated_cells	-3.72390664139329	3.24733367286612	5.54611892524174e-18	4.94412141975822e-17
TRINITY_DN58836_c0_g1_i1	archeocytes	mix_of_differentiated_cells	1.50595241095653	6.01070204224473	5.55647479856445e-18	4.95037466118646e-17
TRINITY_DN3827_c0_g1_i3	archeocytes	mix_of_differentiated_cells	1.64140298423259	5.97435742149564	5.6992550115502e-18	5.07452898143797e-17
TRINITY_DN1503_c0_g1_i1	archeocytes	mix_of_differentiated_cells	1.48190334036092	8.68636904741343	5.84390407953808e-18	5.19738749229509e-17
TRINITY_DN2047_c0_g1_i1	archeocytes	mix_of_differentiated_cells	2.22691566080471	4.46988215635956	5.84425456409531e-18	5.19738749229509e-17
TRINITY_DN5337_c0_g1_i2	archeocytes	mix_of_differentiated_cells	-2.47716426837431	4.25073564360882	6.30878329694489e-18	5.60713457273759e-17
TRINITY_DN14617_c0_g1_i6	archeocytes	mix_of_differentiated_cells	1.31930455828272	7.6652729199021	6.36261814163884e-18	5.65159174979143e-17
TRINITY_DN2790_c0_g1_i1	archeocytes	mix_of_differentiated_cells	1.93780381066608	4.90810365560255	6.37573276773223e-18	5.65984761454288e-17
TRINITY_DN1242_c0_g1_i2	archeocytes	mix_of_differentiated_cells	-5.23570966456778	4.41625146843731	6.44264747275842e-18	5.71582424888555e-17
TRINITY_DN2869_c0_g1_i1	archeocytes	mix_of_differentiated_cells	1.51142958337092	6.27832936430404	6.48516933265307e-18	5.75010585473297e-17
TRINITY_DN6898_c0_g1_i1	archeocytes	mix_of_differentiated_cells	-2.54283158929623	4.22104318635114	6.57530968451974e-18	5.82654236159357e-17
TRINITY_DN1424_c0_g2_i1	archeocytes	mix_of_differentiated_cells	-3.63309246855594	4.05379371419402	6.61930096624357e-18	5.86201811810309e-17
TRINITY_DN6930_c0_g1_i1	archeocytes	mix_of_differentiated_cells	1.36800530963723	6.86263828625239	6.69347968919998e-18	5.92416935933016e-17
TRINITY_DN6467_c0_g1_i1	archeocytes	mix_of_differentiated_cells	2.52035385899987	3.9371244916508	6.72734027049515e-18	5.95058348941231e-17
TRINITY_DN1025_c0_g1_i2	archeocytes	mix_of_differentiated_cells	-1.66378656054941	6.9838153890017	6.78932258443297e-18	6.00182597917415e-17
TRINITY_DN112_c0_g1_i9	archeocytes	mix_of_differentiated_cells	-1.25909733809896	12.1561188935486	6.84265937153526e-18	6.04536918596699e-17
TRINITY_DN2150_c0_g1_i1	archeocytes	mix_of_differentiated_cells	2.00577144128654	5.49522392419153	6.99054181877339e-18	6.1723401422495e-17
TRINITY_DN2389_c0_g1_i5	archeocytes	mix_of_differentiated_cells	-1.81565440763359	4.92861278682889	7.5038996836404e-18	6.62166633191282e-17
TRINITY_DN3518_c0_g1_i10	archeocytes	mix_of_differentiated_cells	1.61042830771212	6.06992355563363	7.69582813673944e-18	6.78698748059116e-17
TRINITY_DN4469_c0_g1_i1	archeocytes	mix_of_differentiated_cells	-5.54339449906763	2.52564223820759	7.71028307113058e-18	6.79569030231235e-17
TRINITY_DN800_c0_g1_i6	archeocytes	mix_of_differentiated_cells	-2.01670129598588	4.69634590251941	8.22938488003337e-18	7.24890406555139e-17
TRINITY_DN831_c0_g1_i6	archeocytes	mix_of_differentiated_cells	1.51125488251013	5.91360745959118	8.30233732929709e-18	7.30881936249945e-17
TRINITY_DN511_c0_g1_i2	archeocytes	mix_of_differentiated_cells	-1.47492613892939	7.0939648894257	8.57460849444425e-18	7.54402609582459e-17
TRINITY_DN6934_c0_g1_i2	archeocytes	mix_of_differentiated_cells	2.94285413083903	3.60270385173803	8.66994833712152e-18	7.62338009274732e-17
TRINITY_DN2453_c0_g1_i4	archeocytes	mix_of_differentiated_cells	2.0348910995551	5.82676511194856	8.80734980042092e-18	7.73960229199504e-17
TRINITY_DN12484_c0_g1_i2	archeocytes	mix_of_differentiated_cells	3.36796828997668	4.11193046054487	8.92462101992366e-18	7.83800741145163e-17
TRINITY_DN95_c0_g1_i5	archeocytes	mix_of_differentiated_cells	-1.62347573267861	5.75253934611443	8.97673560727415e-18	7.87910632448897e-17
TRINITY_DN42261_c0_g1_i1	archeocytes	mix_of_differentiated_cells	1.56872220742949	6.28016765502259	9.02893024835308e-18	7.92022679452926e-17
TRINITY_DN6575_c0_g1_i5	archeocytes	mix_of_differentiated_cells	1.71562395735902	5.24229983365306	9.09597585543797e-18	7.97431824107509e-17
TRINITY_DN17_c0_g2_i13	archeocytes	mix_of_differentiated_cells	-1.42307331288357	6.28043664975902	9.11334118769674e-18	7.98481744748166e-17
TRINITY_DN1489_c0_g1_i1	archeocytes	mix_of_differentiated_cells	1.54501161269995	6.19312554928324	9.13788207091235e-18	8.0015875155223e-17
TRINITY_DN19053_c0_g1_i5	archeocytes	mix_of_differentiated_cells	9.96922561924558	1.72985004480882	9.16896613092674e-18	8.02406392178445e-17
TRINITY_DN6466_c0_g1_i1	archeocytes	mix_of_differentiated_cells	2.51530818702012	3.86443561359754	9.19469069815994e-18	8.04182629184992e-17
TRINITY_DN1535_c0_g1_i1	archeocytes	mix_of_differentiated_cells	-3.10748255927046	3.27800099736284	9.29355929596637e-18	8.12350292206712e-17
TRINITY_DN782_c0_g1_i10	archeocytes	mix_of_differentiated_cells	-5.59194174723974	4.70831650089973	9.4407366376128e-18	8.24728502493344e-17
TRINITY_DN6208_c0_g1_i2	archeocytes	mix_of_differentiated_cells	1.71251912555419	5.2817550539681	9.84557459129891e-18	8.59587702679343e-17
TRINITY_DN4066_c0_g1_i1	archeocytes	mix_of_differentiated_cells	4.92783340907023	2.44461409461513	1.0162909060204e-17	8.86770675123575e-17
TRINITY_DN9395_c0_g1_i1	archeocytes	mix_of_differentiated_cells	2.07420771077546	5.623180793856	1.07222533504237e-17	9.35025930782089e-17
TRINITY_DN3072_c0_g1_i3	archeocytes	mix_of_differentiated_cells	-1.26223211120391	7.80363044605556	1.07963350643648e-17	9.4093235478605e-17
TRINITY_DN46841_c0_g1_i1	archeocytes	mix_of_differentiated_cells	1.57165677093143	5.95718217848026	1.0930642674724e-17	9.5207761239689e-17
TRINITY_DN2581_c0_g1_i1	archeocytes	mix_of_differentiated_cells	1.51583167994133	6.29308916828626	1.11144897229232e-17	9.67522207607701e-17
TRINITY_DN1179_c0_g1_i1	archeocytes	mix_of_differentiated_cells	1.48816495970505	5.92315337984985	1.14703093868495e-17	9.97910181301013e-17
TRINITY_DN6188_c0_g1_i9	archeocytes	mix_of_differentiated_cells	-2.89110156440732	3.4797606101907	1.15520527974503e-17	1.00443200849192e-16
TRINITY_DN841_c0_g1_i1	archeocytes	mix_of_differentiated_cells	-1.4516366346778	6.86848899658742	1.16140269650509e-17	1.00922829040583e-16
TRINITY_DN946_c0_g1_i3	archeocytes	mix_of_differentiated_cells	1.33469358711979	8.03689106869912	1.18776866810334e-17	1.03153461820745e-16
TRINITY_DN5959_c0_g1_i4	archeocytes	mix_of_differentiated_cells	3.98098379072621	2.57723741620321	1.20257865911478e-17	1.04378473423811e-16
TRINITY_DN7413_c0_g1_i2	archeocytes	mix_of_differentiated_cells	2.87294979640161	3.6588729852403	1.20466887979548e-17	1.0449867753542e-16
TRINITY_DN10762_c0_g3_i1	archeocytes	mix_of_differentiated_cells	3.40851727893865	3.03293603951016	1.21346794202707e-17	1.05200357103997e-16
TRINITY_DN41567_c0_g1_i1	archeocytes	mix_of_differentiated_cells	2.40176929308118	4.48223258988205	1.27521337922374e-17	1.10488663313327e-16
TRINITY_DN9168_c0_g1_i2	archeocytes	mix_of_differentiated_cells	-4.59315864244707	5.33901780488543	1.27908076519226e-17	1.10741681041418e-16
TRINITY_DN3179_c0_g1_i5	archeocytes	mix_of_differentiated_cells	3.30957472552653	4.36956393767605	1.27962849583496e-17	1.10741681041418e-16
TRINITY_DN6425_c0_g1_i2	archeocytes	mix_of_differentiated_cells	1.37518538071237	6.28935288632018	1.29875857789163e-17	1.12331623409471e-16
TRINITY_DN1657_c1_g1_i13	archeocytes	mix_of_differentiated_cells	-3.72957143391187	6.79668926694619	1.30246325933559e-17	1.12586322347236e-16
TRINITY_DN3979_c0_g1_i1	archeocytes	mix_of_differentiated_cells	1.49624317245095	5.82490713659115	1.39331171879095e-17	1.20369133677007e-16
TRINITY_DN53188_c0_g1_i1	archeocytes	mix_of_differentiated_cells	2.06876482144221	6.35904076356005	1.40190225356128e-17	1.21040698069719e-16
TRINITY_DN814_c0_g1_i11	archeocytes	mix_of_differentiated_cells	2.95578552662911	5.66476531664143	1.46795625959957e-17	1.26670005487637e-16
TRINITY_DN10274_c0_g1_i1	archeocytes	mix_of_differentiated_cells	-1.39356748526687	6.17116803848581	1.50788796210931e-17	1.30039976988426e-16
TRINITY_DN1002_c0_g1_i1	archeocytes	mix_of_differentiated_cells	1.40708709395046	6.60807780028653	1.54858094802808e-17	1.33471642385015e-16
TRINITY_DN8513_c0_g1_i1	archeocytes	mix_of_differentiated_cells	1.93739051415103	4.91790198642774	1.61283374240159e-17	1.38928748415244e-16
TRINITY_DN1911_c0_g1_i3	archeocytes	mix_of_differentiated_cells	1.29574840645364	7.99857980577508	1.73579389139074e-17	1.49433598459298e-16
TRINITY_DN146_c0_g1_i7	archeocytes	mix_of_differentiated_cells	-3.5456702554343	3.09775549390962	1.76866644812096e-17	1.52175157348201e-16
TRINITY_DN112_c0_g1_i15	archeocytes	mix_of_differentiated_cells	-1.19933961685922	13.7262903830532	1.77908304160109e-17	1.5298255568405e-16
TRINITY_DN10599_c0_g1_i1	archeocytes	mix_of_differentiated_cells	2.96030311016978	4.60773686281021	1.79830772169279e-17	1.54545981465199e-16
TRINITY_DN6360_c0_g1_i9	archeocytes	mix_of_differentiated_cells	9.95783015551287	1.71913240188666	1.83380079293063e-17	1.57504884336581e-16
TRINITY_DN1620_c0_g1_i1	archeocytes	mix_of_differentiated_cells	1.67243252499559	8.00205176003393	1.83957851129786e-17	1.57909589938523e-16
TRINITY_DN120_c0_g1_i9	archeocytes	mix_of_differentiated_cells	9.55119320810251	1.33011679172361	1.87852372135053e-17	1.61159278839198e-16
TRINITY_DN2231_c0_g1_i3	archeocytes	mix_of_differentiated_cells	-2.51453105701659	4.02693356148854	1.9235461675857e-17	1.64926273257811e-16
TRINITY_DN31941_c0_g1_i1	archeocytes	mix_of_differentiated_cells	4.81080081396024	2.43658960442228	1.9757569014224e-17	1.69304882888804e-16
TRINITY_DN7176_c1_g1_i3	archeocytes	mix_of_differentiated_cells	-3.59755012486208	2.85654966102093	1.98769274171074e-17	1.70229223475066e-16
TRINITY_DN6759_c0_g1_i5	archeocytes	mix_of_differentiated_cells	9.53097723428008	1.31078552321077	2.00656336240864e-17	1.71746058795185e-16
TRINITY_DN5820_c0_g1_i1	archeocytes	mix_of_differentiated_cells	-3.15868939392513	3.54407766200688	2.01705824321707e-17	1.72544658957876e-16
TRINITY_DN4118_c0_g1_i4	archeocytes	mix_of_differentiated_cells	-4.36748151098582	5.40182189731272	2.100590659445e-17	1.79586562090809e-16
TRINITY_DN7799_c0_g1_i2	archeocytes	mix_of_differentiated_cells	1.33876629826581	9.80921800830391	2.10574269643e-17	1.79923205249751e-16
TRINITY_DN1221_c0_g1_i13	archeocytes	mix_of_differentiated_cells	-9.8324121731036	1.53898057606681	2.18049584762314e-17	1.86203034457548e-16
TRINITY_DN3494_c0_g1_i1	archeocytes	mix_of_differentiated_cells	2.62555477595942	3.75217540386478	2.18421061773392e-17	1.86412814011208e-16
TRINITY_DN9021_c0_g1_i1	archeocytes	mix_of_differentiated_cells	-10.9641658804024	2.65353842384362	2.39687812727033e-17	2.0444528689486e-16
TRINITY_DN3338_c0_g1_i18	archeocytes	mix_of_differentiated_cells	-7.7921199369857	2.54346832839023	2.44066906751105e-17	2.08060718666534e-16
TRINITY_DN1162_c0_g1_i10	archeocytes	mix_of_differentiated_cells	1.27481543305812	8.77395980767209	2.45521830864024e-17	2.09180646698182e-16
TRINITY_DN11845_c0_g1_i6	archeocytes	mix_of_differentiated_cells	-7.61279994325889	2.36674172198408	2.45811322632145e-17	2.09306928512521e-16
TRINITY_DN5004_c0_g1_i6	archeocytes	mix_of_differentiated_cells	2.54105074131041	6.87053092544958	2.47654283361291e-17	2.10755075375122e-16
TRINITY_DN3470_c0_g1_i1	archeocytes	mix_of_differentiated_cells	1.63192194820886	5.86509085981931	2.48378401593224e-17	2.11249965442319e-16
TRINITY_DN6473_c0_g1_i3	archeocytes	mix_of_differentiated_cells	-11.0822456555003	2.77103259820955	2.49137594391254e-17	2.11774102036765e-16
TRINITY_DN1273_c0_g1_i2	archeocytes	mix_of_differentiated_cells	1.69085071368944	5.79449292987356	2.59132967466092e-17	2.20144154012478e-16
TRINITY_DN4337_c0_g1_i6	archeocytes	mix_of_differentiated_cells	-6.7297577070691	4.10266445397292	2.63854789096857e-17	2.2393786072651e-16
TRINITY_DN10893_c0_g1_i1	archeocytes	mix_of_differentiated_cells	-9.75862789681271	1.46262155652959	2.63900853690933e-17	2.2393786072651e-16
TRINITY_DN58717_c0_g1_i1	archeocytes	mix_of_differentiated_cells	-2.28706780934747	4.35865322640816	2.69139772679364e-17	2.28252711620919e-16
TRINITY_DN24745_c0_g1_i1	archeocytes	mix_of_differentiated_cells	-7.36517210205918	3.79352917888404	2.69850580536796e-17	2.28724611054529e-16
TRINITY_DN6016_c0_g1_i1	archeocytes	mix_of_differentiated_cells	2.19258182665158	4.21662325147561	2.76293417471117e-17	2.34051645125905e-16
TRINITY_DN6261_c0_g1_i1	archeocytes	mix_of_differentiated_cells	1.68952928550104	6.0333280601683	2.77085813529571e-17	2.34588766471664e-16
TRINITY_DN7145_c0_g1_i2	archeocytes	mix_of_differentiated_cells	-10.2033091073431	1.89940989005412	2.90779627871139e-17	2.46041745661839e-16
TRINITY_DN2540_c1_g1_i14	archeocytes	mix_of_differentiated_cells	1.3385689682423	6.94574620818701	2.91369746770856e-17	2.46400352063756e-16
TRINITY_DN4335_c0_g1_i2	archeocytes	mix_of_differentiated_cells	-1.59958602166918	5.55226353275104	2.91563075961762e-17	2.46423190727294e-16
TRINITY_DN8954_c0_g1_i1	archeocytes	mix_of_differentiated_cells	1.91830740438892	4.94827019609262	2.92399976066452e-17	2.46989626305619e-16
TRINITY_DN10675_c0_g1_i6	archeocytes	mix_of_differentiated_cells	-3.37406280411991	4.64733681427294	3.09013165496404e-17	2.6087402051252e-16
TRINITY_DN9532_c0_g1_i1	archeocytes	mix_of_differentiated_cells	2.92028647589239	4.45951814814025	3.11593125404223e-17	2.62902263439007e-16
TRINITY_DN4199_c0_g1_i1	archeocytes	mix_of_differentiated_cells	3.02224654696017	5.23484236934759	3.17213987770896e-17	2.67492455481707e-16
TRINITY_DN1968_c0_g1_i2	archeocytes	mix_of_differentiated_cells	-1.34402047469071	7.15178305404612	3.22861933666922e-17	2.72100250808254e-16
TRINITY_DN12497_c0_g1_i1	archeocytes	mix_of_differentiated_cells	1.86303185705099	5.08996618092027	3.32749915580188e-17	2.80274175624564e-16
TRINITY_DN8242_c0_g4_i1	archeocytes	mix_of_differentiated_cells	1.47159993196971	5.81237164436681	3.3367127494807e-17	2.80890546001739e-16
TRINITY_DN4588_c0_g1_i2	archeocytes	mix_of_differentiated_cells	-3.78136109947358	3.48910411057241	3.35108628769126e-17	2.81940343205188e-16
TRINITY_DN226_c1_g3_i1	archeocytes	mix_of_differentiated_cells	1.23473180320919	7.55880330598546	3.4597347335425e-17	2.90916173735333e-16
TRINITY_DN4309_c0_g1_i1	archeocytes	mix_of_differentiated_cells	-2.0651967011659	4.96340614626875	3.47207818917093e-17	2.91788488092776e-16
TRINITY_DN2982_c0_g1_i6	archeocytes	mix_of_differentiated_cells	-5.97188891938356	1.96994986470898	3.48635110848725e-17	2.92821870880652e-16
TRINITY_DN52_c0_g1_i4	archeocytes	mix_of_differentiated_cells	2.2649222772114	4.55695048987714	3.72656809418464e-17	3.12820582909006e-16
TRINITY_DN2555_c0_g1_i14	archeocytes	mix_of_differentiated_cells	1.41592432225094	6.54765226560248	3.83973854197613e-17	3.22137974167148e-16
TRINITY_DN1985_c0_g1_i4	archeocytes	mix_of_differentiated_cells	1.37927639900384	9.90861522857755	3.94969646734434e-17	3.311754547831e-16
TRINITY_DN46607_c0_g1_i1	archeocytes	mix_of_differentiated_cells	2.49630586926851	3.82099148532873	4.40623992676e-17	3.69246893409933e-16
TRINITY_DN5082_c0_g1_i1	archeocytes	mix_of_differentiated_cells	-1.73721063358898	5.79574197020117	4.4329051382932e-17	3.71271467094133e-16
TRINITY_DN3518_c0_g1_i1	archeocytes	mix_of_differentiated_cells	1.47970656202177	5.86910047086005	4.63245149218054e-17	3.87764979142073e-16
TRINITY_DN34354_c0_g1_i1	archeocytes	mix_of_differentiated_cells	3.18503689693493	4.1424603776152	4.77368430570078e-17	3.99361415433443e-16
TRINITY_DN3382_c0_g1_i8	archeocytes	mix_of_differentiated_cells	11.7935934571755	3.4987749482052	4.79061453451563e-17	4.00551608032639e-16
TRINITY_DN3040_c0_g1_i1	archeocytes	mix_of_differentiated_cells	-1.44242132765599	10.9086498024495	4.89870115365501e-17	4.09357903511295e-16
TRINITY_DN6454_c0_g2_i1	archeocytes	mix_of_differentiated_cells	-7.18312384809117	2.47230221086697	5.04224533788383e-17	4.21115597103083e-16
TRINITY_DN15230_c0_g1_i5	archeocytes	mix_of_differentiated_cells	-7.73558214952686	2.4873576466364	5.11126195068751e-17	4.26301305999196e-16
TRINITY_DN5779_c0_g2_i5	archeocytes	mix_of_differentiated_cells	2.61264127939771	5.06598522521912	5.11290918454913e-17	4.26301305999196e-16
TRINITY_DN2246_c0_g2_i1	archeocytes	mix_of_differentiated_cells	1.67683170494426	5.4478112951293	5.11296855264964e-17	4.26301305999196e-16
TRINITY_DN132_c0_g1_i7	archeocytes	mix_of_differentiated_cells	-1.96567014171491	9.08250796689311	5.15605036267689e-17	4.29651530784144e-16
TRINITY_DN3164_c0_g2_i2	archeocytes	mix_of_differentiated_cells	-4.34602101116945	2.3425811319439	5.43298769751057e-17	4.52474118753888e-16
TRINITY_DN4146_c0_g1_i1	archeocytes	mix_of_differentiated_cells	-1.89808134412743	5.71957297139492	5.55510316238207e-17	4.62384317156476e-16
TRINITY_DN1770_c0_g1_i1	archeocytes	mix_of_differentiated_cells	-1.61775200128918	5.69240715285705	5.67069998415765e-17	4.71741105925209e-16
TRINITY_DN7481_c0_g1_i3	archeocytes	mix_of_differentiated_cells	1.59739685571305	7.41496660952232	5.8286745841333e-17	4.84610789217278e-16
TRINITY_DN182_c0_g1_i8	archeocytes	mix_of_differentiated_cells	-1.38750700648058	6.04186688338104	5.84709358143999e-17	4.85869537311356e-16
TRINITY_DN3989_c0_g1_i2	archeocytes	mix_of_differentiated_cells	3.06906423412117	3.18371772919491	6.02520175583369e-17	5.00388952995695e-16
TRINITY_DN5313_c0_g1_i1	archeocytes	mix_of_differentiated_cells	1.9121425077712	4.68714174285081	6.08456843217662e-17	5.05036223479714e-16
TRINITY_DN1865_c0_g1_i1	archeocytes	mix_of_differentiated_cells	1.64390409028144	5.68686014167723	6.21606434781591e-17	5.15661866613888e-16
TRINITY_DN485_c0_g1_i6	archeocytes	mix_of_differentiated_cells	-2.10121097427071	6.10455466594458	6.22622054743548e-17	5.16215353278142e-16
TRINITY_DN531_c0_g1_i8	archeocytes	mix_of_differentiated_cells	-6.64539227734329	4.83958491330835	6.54728031610986e-17	5.42530789504943e-16
TRINITY_DN9187_c0_g1_i12	archeocytes	mix_of_differentiated_cells	-3.14464793730225	4.05728236987655	6.64892319316962e-17	5.50645310396876e-16
TRINITY_DN4815_c0_g1_i1	archeocytes	mix_of_differentiated_cells	-4.47928385990518	2.39854261060109	6.80212683643595e-17	5.63018498372263e-16
TRINITY_DN3229_c0_g1_i1	archeocytes	mix_of_differentiated_cells	1.63591904192438	8.98335666372687	7.02529998952243e-17	5.81166078418561e-16
TRINITY_DN54654_c0_g1_i1	archeocytes	mix_of_differentiated_cells	2.74496690002678	5.40027773999701	7.30063428177437e-17	6.03606012939559e-16
TRINITY_DN1132_c0_g1_i1	archeocytes	mix_of_differentiated_cells	-1.26494769927968	9.78602365934236	7.33485760414294e-17	6.0609732438919e-16
TRINITY_DN1657_c1_g1_i6	archeocytes	mix_of_differentiated_cells	-11.5308563167105	3.21807451997833	7.36427521689823e-17	6.08188972204929e-16
TRINITY_DN7823_c0_g1_i1	archeocytes	mix_of_differentiated_cells	-2.03005783179603	6.32230144056995	7.3912856849999e-17	6.10079602835423e-16
TRINITY_DN4009_c0_g1_i1	archeocytes	mix_of_differentiated_cells	-3.35537918300241	4.91195432005729	7.41141832498741e-17	6.11400745562436e-16
TRINITY_DN2431_c0_g2_i1	archeocytes	mix_of_differentiated_cells	1.26414896725868	8.18684779893833	7.48002993989581e-17	6.16717437893691e-16
TRINITY_DN3273_c0_g1_i2	archeocytes	mix_of_differentiated_cells	2.07152535688027	4.61912590671112	7.74787052585209e-17	6.3844521530047e-16
TRINITY_DN2769_c0_g1_i1	archeocytes	mix_of_differentiated_cells	2.65581961852742	4.16307491329371	7.79919592705966e-17	6.42317325488138e-16
TRINITY_DN717_c0_g1_i9	archeocytes	mix_of_differentiated_cells	1.5752445655732	6.56536360054271	8.23912983305305e-17	6.781719311473e-16
TRINITY_DN4719_c0_g1_i4	archeocytes	mix_of_differentiated_cells	1.73097311260005	4.99650652689222	8.25493819793766e-17	6.79095859748164e-16
TRINITY_DN34292_c0_g1_i1	archeocytes	mix_of_differentiated_cells	1.49906809100255	6.00722069461319	8.31245226034724e-17	6.83447795168173e-16
TRINITY_DN7406_c0_g1_i1	archeocytes	mix_of_differentiated_cells	-6.38588078212885	1.69224504821183	8.32941629365938e-17	6.84462738806752e-16
TRINITY_DN3142_c0_g1_i6	archeocytes	mix_of_differentiated_cells	-1.85963423069577	6.20570129331734	8.41757095716586e-17	6.91323344242624e-16
TRINITY_DN4699_c0_g1_i1	archeocytes	mix_of_differentiated_cells	-6.58631939413855	5.135850141041	8.5431119394007e-17	7.01245132931639e-16
TRINITY_DN10343_c0_g1_i1	archeocytes	mix_of_differentiated_cells	1.73806546312981	5.04134505145144	8.61942669454616e-17	7.07117529935747e-16
TRINITY_DN8961_c0_g1_i1	archeocytes	mix_of_differentiated_cells	1.48527772690855	6.91745368814904	8.680708163609e-17	7.11750814344388e-16
TRINITY_DN7679_c0_g1_i2	archeocytes	mix_of_differentiated_cells	1.64856192192522	5.24608363738622	8.68814840406803e-17	7.11966851519203e-16
TRINITY_DN8578_c0_g1_i6	archeocytes	mix_of_differentiated_cells	-2.93480983461582	3.68574099030416	8.76209177937704e-17	7.17629363202047e-16
TRINITY_DN30618_c0_g1_i1	archeocytes	mix_of_differentiated_cells	1.51411209976003	8.78745293661049	8.82396138753987e-17	7.22297303413209e-16
TRINITY_DN34650_c0_g1_i1	archeocytes	mix_of_differentiated_cells	2.93791230647645	5.0897051897045	8.92047347566052e-17	7.29794229792304e-16
TRINITY_DN9799_c0_g1_i4	archeocytes	mix_of_differentiated_cells	-5.24446337964754	1.90722937090335	9.05587518960559e-17	7.4046273073508e-16
TRINITY_DN11980_c0_g1_i1	archeocytes	mix_of_differentiated_cells	-3.83049185340516	2.91616854599894	9.12719277455999e-17	7.45882449795261e-16
TRINITY_DN53015_c0_g1_i1	archeocytes	mix_of_differentiated_cells	1.31481018150484	7.36940514904052	9.22385177719262e-17	7.53365975363208e-16
TRINITY_DN34626_c0_g1_i1	archeocytes	mix_of_differentiated_cells	1.60308390055098	5.92025180934495	1.00629097110335e-16	8.21443913381116e-16
TRINITY_DN61025_c0_g1_i2	archeocytes	mix_of_differentiated_cells	-2.30005370635767	4.80743318411566	1.0243275887459e-16	8.35706913813832e-16
TRINITY_DN4446_c0_g1_i1	archeocytes	mix_of_differentiated_cells	-2.29971282978789	4.87024073932676	1.05230491106465e-16	8.58059964905549e-16
TRINITY_DN6762_c0_g1_i1	archeocytes	mix_of_differentiated_cells	-1.8157291222512	4.81529042645898	1.05600416109117e-16	8.60362280908872e-16
TRINITY_DN10194_c0_g1_i6	archeocytes	mix_of_differentiated_cells	-7.6118644874011	1.55940537966858	1.05628981437179e-16	8.60362280908872e-16
TRINITY_DN9633_c0_g1_i1	archeocytes	mix_of_differentiated_cells	-1.70566459333381	5.01785136239424	1.1523401554576e-16	9.38080865014276e-16
TRINITY_DN3253_c0_g3_i1	archeocytes	mix_of_differentiated_cells	-3.01715056726454	3.17879798877214	1.20045492740085e-16	9.76712806390502e-16
TRINITY_DN317_c0_g1_i5	archeocytes	mix_of_differentiated_cells	1.30310047816062	10.7717706119068	1.21468532469064e-16	9.87748505522309e-16
TRINITY_DN17_c0_g1_i13	archeocytes	mix_of_differentiated_cells	-1.37410789917573	6.2952888215351	1.25650146553703e-16	1.0211917560832e-15
TRINITY_DN4901_c0_g1_i1	archeocytes	mix_of_differentiated_cells	1.64321831370424	6.0685383798278	1.25835448292096e-16	1.02213706244282e-15
TRINITY_DN1947_c0_g1_i11	archeocytes	mix_of_differentiated_cells	-6.15828129485861	3.00415110597561	1.28868399059709e-16	1.04619956190063e-15
TRINITY_DN184_c0_g1_i5	archeocytes	mix_of_differentiated_cells	-3.41010351221908	8.46444402110848	1.29079947884197e-16	1.04734310397166e-15
TRINITY_DN1689_c0_g2_i1	archeocytes	mix_of_differentiated_cells	1.35503752711786	9.63195056880767	1.29211791602509e-16	1.04783902812412e-15
TRINITY_DN58907_c0_g1_i1	archeocytes	mix_of_differentiated_cells	1.21871035370737	10.2120611310827	1.37979572842705e-16	1.11832896676013e-15
TRINITY_DN362_c0_g2_i2	archeocytes	mix_of_differentiated_cells	-1.33999422528304	6.36214884113204	1.40568446478227e-16	1.13868895736545e-15
TRINITY_DN527_c0_g1_i2	archeocytes	mix_of_differentiated_cells	2.35897818859059	4.82435604513199	1.42440715956858e-16	1.1532249440529e-15
TRINITY_DN515_c0_g1_i4	archeocytes	mix_of_differentiated_cells	-4.53518879945332	3.52878396684174	1.45412708634959e-16	1.17664374174525e-15
TRINITY_DN354_c0_g1_i7	archeocytes	mix_of_differentiated_cells	1.21598333329646	6.98849556636132	1.51048381323573e-16	1.22157904895746e-15
TRINITY_DN112_c0_g1_i1	archeocytes	mix_of_differentiated_cells	-1.18223029156304	12.9565260136163	1.54570071123595e-16	1.24937816353911e-15
TRINITY_DN52935_c0_g1_i1	archeocytes	mix_of_differentiated_cells	2.13697434171356	4.91855510917704	1.59216416766661e-16	1.2862325140757e-15
TRINITY_DN2445_c0_g1_i1	archeocytes	mix_of_differentiated_cells	1.23076878410779	7.4990698525449	1.61276075593165e-16	1.30216149100182e-15
TRINITY_DN6215_c0_g1_i3	archeocytes	mix_of_differentiated_cells	-1.58963929388166	5.53439407066994	1.61441415497824e-16	1.30278649891926e-15
TRINITY_DN1739_c0_g1_i11	archeocytes	mix_of_differentiated_cells	1.37964301939754	5.96772542763667	1.67872896685746e-16	1.35394928540883e-15
TRINITY_DN580_c0_g1_i7	archeocytes	mix_of_differentiated_cells	-1.58509944577686	7.03663588337614	1.68599340630408e-16	1.35906846070736e-15
TRINITY_DN3293_c0_g3_i5	archeocytes	mix_of_differentiated_cells	-2.21365047715298	5.10426385697335	1.74867755802504e-16	1.40883125066335e-15
TRINITY_DN3278_c0_g1_i3	archeocytes	mix_of_differentiated_cells	-2.10489386225244	4.93138063526174	1.75110902918972e-16	1.41002344437364e-15
TRINITY_DN1748_c0_g1_i2	archeocytes	mix_of_differentiated_cells	1.71691609881848	5.10902928019208	1.77361788431206e-16	1.42737222020464e-15
TRINITY_DN4435_c0_g1_i4	archeocytes	mix_of_differentiated_cells	1.56739665175043	5.5007249735893	1.79834074891186e-16	1.44648298240381e-15
TRINITY_DN5471_c0_g1_i1	archeocytes	mix_of_differentiated_cells	1.85648184038881	5.51603471057	1.80621116172732e-16	1.45202520738752e-15
TRINITY_DN2966_c0_g1_i3	archeocytes	mix_of_differentiated_cells	-9.84029433629099	1.5420384967742	1.82896412365394e-16	1.46951911366902e-15
TRINITY_DN6909_c0_g1_i1	archeocytes	mix_of_differentiated_cells	2.09089884928605	4.69472216461953	1.86136854024026e-16	1.49474451448237e-15
TRINITY_DN5836_c0_g1_i1	archeocytes	mix_of_differentiated_cells	-1.71513876732037	5.93608063505787	1.95280473465959e-16	1.56732150318074e-15
TRINITY_DN581_c0_g1_i6	archeocytes	mix_of_differentiated_cells	-7.90937699704699	2.68600152993623	2.0353638340498e-16	1.63269900191022e-15
TRINITY_DN1887_c0_g1_i2	archeocytes	mix_of_differentiated_cells	-2.12909795844421	5.88630058909394	2.04088816351621e-16	1.63624453629092e-15
TRINITY_DN1266_c0_g1_i4	archeocytes	mix_of_differentiated_cells	2.35372445077607	4.04753078238037	2.05104817912161e-16	1.64350080161524e-15
TRINITY_DN5772_c0_g1_i4	archeocytes	mix_of_differentiated_cells	3.36120929079782	3.87955808363944	2.07797203186431e-16	1.66417479049198e-15
TRINITY_DN2470_c0_g1_i1	archeocytes	mix_of_differentiated_cells	1.23582673549993	7.15321311958534	2.13042673296455e-16	1.70526215427352e-15
TRINITY_DN4767_c0_g1_i2	archeocytes	mix_of_differentiated_cells	1.31974383811906	8.59658435276028	2.14649266240034e-16	1.71719412992027e-15
TRINITY_DN7459_c0_g1_i1	archeocytes	mix_of_differentiated_cells	1.27791391627613	6.76407153892144	2.19104467437756e-16	1.7518897946885e-15
TRINITY_DN9177_c0_g1_i1	archeocytes	mix_of_differentiated_cells	-4.67508084249293	5.3844275488908	2.20067806713525e-16	1.75864327091024e-15
TRINITY_DN6668_c0_g1_i7	archeocytes	mix_of_differentiated_cells	2.19781527720461	4.77956771399992	2.21263590790698e-16	1.76724601679514e-15
TRINITY_DN47261_c0_g1_i2	archeocytes	mix_of_differentiated_cells	1.6651127963329	7.16353919894591	2.23828249326324e-16	1.78676688686359e-15
TRINITY_DN2742_c0_g1_i1	archeocytes	mix_of_differentiated_cells	-1.82601838319177	5.0491762818059	2.24187046400766e-16	1.78866735566707e-15
TRINITY_DN11287_c0_g1_i1	archeocytes	mix_of_differentiated_cells	-4.47564115725317	2.13769705439931	2.25990915791775e-16	1.80208902495744e-15
TRINITY_DN4091_c0_g1_i6	archeocytes	mix_of_differentiated_cells	-10.0375717136408	1.74171907020268	2.26329297197759e-16	1.80381649665519e-15
TRINITY_DN8_c0_g1_i1	archeocytes	mix_of_differentiated_cells	-1.6554329402285	5.10099868415268	2.33909733516833e-16	1.86322936117494e-15
TRINITY_DN2364_c0_g1_i5	archeocytes	mix_of_differentiated_cells	-9.50520633348571	1.21837544955585	2.36659552109455e-16	1.88341123420154e-15
TRINITY_DN5598_c0_g2_i1	archeocytes	mix_of_differentiated_cells	1.81136462354179	4.81714628617488	2.36697605162207e-16	1.88341123420154e-15
TRINITY_DN2082_c0_g1_i16	archeocytes	mix_of_differentiated_cells	1.32425253795083	6.78656018109591	2.45014902046834e-16	1.94854578031449e-15
TRINITY_DN4977_c0_g1_i1	archeocytes	mix_of_differentiated_cells	-2.10611574702916	5.09566867170154	2.45566031564574e-16	1.95188107492528e-15
TRINITY_DN7661_c0_g1_i1	archeocytes	mix_of_differentiated_cells	-1.79812518313613	4.97471466890785	2.5095520756041e-16	1.99364737545042e-15
TRINITY_DN17192_c0_g1_i14	archeocytes	mix_of_differentiated_cells	1.52598329753239	5.76090525874013	2.52033407596279e-16	2.00113985366906e-15
TRINITY_DN2069_c0_g1_i1	archeocytes	mix_of_differentiated_cells	2.49412880638142	5.05228978711422	2.55975582648089e-16	2.03135202598505e-15
TRINITY_DN11064_c0_g1_i1	archeocytes	mix_of_differentiated_cells	-3.76892371344617	2.63906449833454	2.58901842651287e-16	2.05347414385517e-15
TRINITY_DN13318_c0_g1_i2	archeocytes	mix_of_differentiated_cells	2.14564989001824	4.26745557913697	2.61154385979554e-16	2.07023187943985e-15
TRINITY_DN6454_c0_g1_i1	archeocytes	mix_of_differentiated_cells	-8.06393009182166	1.98717172110127	2.61324430408665e-16	2.070472064671e-15
TRINITY_DN10613_c0_g1_i1	archeocytes	mix_of_differentiated_cells	1.68297134102273	5.17661236758156	2.63094462550882e-16	2.0833819118941e-15
TRINITY_DN12099_c0_g1_i3	archeocytes	mix_of_differentiated_cells	-9.34164286989955	1.05667553803344	2.63944470853183e-16	2.08899641034228e-15
TRINITY_DN133_c0_g1_i2	archeocytes	mix_of_differentiated_cells	-1.34656286619117	6.93954608215064	2.65520725988834e-16	2.10034974706384e-15
TRINITY_DN6046_c0_g1_i1	archeocytes	mix_of_differentiated_cells	1.34022563084322	6.27886208157311	2.81544308338411e-16	2.22591273870966e-15
TRINITY_DN2040_c0_g1_i2	archeocytes	mix_of_differentiated_cells	1.86634021997794	4.93230714726887	2.84992037540845e-16	2.25196908170942e-15
TRINITY_DN3190_c0_g1_i1	archeocytes	mix_of_differentiated_cells	-2.26609986575801	4.04398565361684	2.85652337316755e-16	2.25598349130333e-15
TRINITY_DN9575_c0_g1_i3	archeocytes	mix_of_differentiated_cells	2.91201825017885	3.29032600555617	2.87481144799654e-16	2.26921717706535e-15
TRINITY_DN3160_c0_g1_i4	archeocytes	mix_of_differentiated_cells	1.64326164551492	6.3216890572041	2.89358070713032e-16	2.28281638747832e-15
TRINITY_DN6551_c0_g1_i1	archeocytes	mix_of_differentiated_cells	1.96519645218528	4.87779045731426	2.92165614642389e-16	2.30373908810093e-15
TRINITY_DN5813_c0_g1_i2	archeocytes	mix_of_differentiated_cells	-3.51016551310187	3.18695067261647	2.95730632965227e-16	2.33060907341107e-15
TRINITY_DN3_c0_g1_i5	archeocytes	mix_of_differentiated_cells	-1.4886510050139	6.21472911044301	3.02331119939779e-16	2.38135984743634e-15
TRINITY_DN7274_c0_g1_i1	archeocytes	mix_of_differentiated_cells	1.45845505630204	6.15406817980735	3.04330286983536e-16	2.39583290751757e-15
TRINITY_DN7391_c0_g1_i3	archeocytes	mix_of_differentiated_cells	2.42422256499089	4.3164876400472	3.11168558023656e-16	2.44758419476055e-15
TRINITY_DN7970_c1_g1_i2	archeocytes	mix_of_differentiated_cells	2.46302965689929	3.90568108563236	3.11234383297036e-16	2.44758419476055e-15
TRINITY_DN4718_c0_g1_i7	archeocytes	mix_of_differentiated_cells	2.37511567714333	4.77787718139058	3.19014828927264e-16	2.50723865052676e-15
TRINITY_DN11380_c0_g1_i10	archeocytes	mix_of_differentiated_cells	-2.6096251008192	5.29950336103318	3.19158483726611e-16	2.50723865052676e-15
TRINITY_DN4569_c0_g1_i3	archeocytes	mix_of_differentiated_cells	-4.07594375147593	4.49008270243307	3.21855585167539e-16	2.52708656589415e-15
TRINITY_DN2636_c0_g1_i2	archeocytes	mix_of_differentiated_cells	-1.50678080775343	7.71416655818423	3.23378137873473e-16	2.53769623449861e-15
TRINITY_DN3933_c0_g1_i4	archeocytes	mix_of_differentiated_cells	-3.58226866777467	4.17832151450467	3.24426916201643e-16	2.54457871383988e-15
TRINITY_DN13654_c0_g1_i5	archeocytes	mix_of_differentiated_cells	1.48060927583287	6.41330960056414	3.31088945314017e-16	2.59545704432406e-15
TRINITY_DN49915_c0_g1_i1	archeocytes	mix_of_differentiated_cells	-5.55495691192139	2.2128886345578	3.32224284086325e-16	2.60297990112268e-15
TRINITY_DN9235_c0_g1_i1	archeocytes	mix_of_differentiated_cells	2.53436165254657	3.88584628284088	3.32578635964864e-16	2.60437900129779e-15
TRINITY_DN2301_c0_g1_i5	archeocytes	mix_of_differentiated_cells	1.37416984499991	5.93774117911852	3.42863654766998e-16	2.68350127259791e-15
TRINITY_DN2212_c0_g1_i1	archeocytes	mix_of_differentiated_cells	-2.48733692236096	5.22233684752765	3.49008475487618e-16	2.7301528895589e-15
TRINITY_DN4941_c0_g1_i2	archeocytes	mix_of_differentiated_cells	-2.72635257467575	5.22138722585601	3.54787790719729e-16	2.77389757641346e-15
TRINITY_DN1149_c0_g1_i1	archeocytes	mix_of_differentiated_cells	1.21343483696543	7.45900758176149	3.69127022841243e-16	2.88448627131638e-15
TRINITY_DN3871_c0_g1_i2	archeocytes	mix_of_differentiated_cells	1.82448982487896	4.91733006432594	3.74640452937138e-16	2.92602685857493e-15
TRINITY_DN8337_c0_g1_i18	archeocytes	mix_of_differentiated_cells	-4.55150337817187	3.03493190019547	3.76613932843452e-16	2.93989042624267e-15
TRINITY_DN7467_c0_g1_i9	archeocytes	mix_of_differentiated_cells	2.21202481487991	4.64555659521083	3.88199167164116e-16	3.02873031106032e-15
TRINITY_DN10773_c0_g1_i1	archeocytes	mix_of_differentiated_cells	2.43076001187381	3.78450897523249	3.9930997234243e-16	3.1137771316976e-15
TRINITY_DN59191_c0_g1_i1	archeocytes	mix_of_differentiated_cells	1.95677119364759	5.01341176760336	4.03497796484572e-16	3.1447781971149e-15
TRINITY_DN6996_c0_g1_i7	archeocytes	mix_of_differentiated_cells	2.23358479437994	5.14103366913714	4.03813652368659e-16	3.14558521214198e-15
TRINITY_DN14329_c0_g1_i3	archeocytes	mix_of_differentiated_cells	-6.54548037297446	1.8467474586251	4.14401148922618e-16	3.22636228189044e-15
TRINITY_DN53164_c0_g1_i1	archeocytes	mix_of_differentiated_cells	3.19118936902715	3.61060634182905	4.15068279866554e-16	3.22970516047749e-15
TRINITY_DN46952_c0_g1_i1	archeocytes	mix_of_differentiated_cells	2.39453098201771	4.10928183640487	4.15266491003619e-16	3.22970516047749e-15
TRINITY_DN3771_c0_g1_i6	archeocytes	mix_of_differentiated_cells	-1.42546778475837	6.75540698641584	4.18556912972229e-16	3.25358825949451e-15
TRINITY_DN11445_c0_g1_i13	archeocytes	mix_of_differentiated_cells	-6.10227687084291	1.81992163564144	4.22150151714068e-16	3.27979897629556e-15
TRINITY_DN12929_c0_g1_i3	archeocytes	mix_of_differentiated_cells	-4.22028261643907	2.22481343185317	4.25392933054704e-16	3.30326084703276e-15
TRINITY_DN12414_c0_g1_i3	archeocytes	mix_of_differentiated_cells	3.18384192867887	3.46644414241394	4.32511401325629e-16	3.35677785334758e-15
TRINITY_DN12310_c0_g1_i3	archeocytes	mix_of_differentiated_cells	2.68669678547153	3.78809645462968	4.39360758176197e-16	3.40815130530814e-15
TRINITY_DN59403_c0_g1_i1	archeocytes	mix_of_differentiated_cells	2.09251358221601	4.76034147770224	4.45607283303203e-16	3.45479723151243e-15
TRINITY_DN2407_c0_g1_i5	archeocytes	mix_of_differentiated_cells	-3.86940353448729	2.54558709658415	4.70242528162619e-16	3.64388770777059e-15
TRINITY_DN7746_c0_g1_i1	archeocytes	mix_of_differentiated_cells	-5.41304808130144	1.68147595313466	4.71191479017085e-16	3.6493324375939e-15
TRINITY_DN2572_c0_g1_i2	archeocytes	mix_of_differentiated_cells	1.3385522653041	7.20488103323791	4.8779853754141e-16	3.77597864796945e-15
TRINITY_DN7592_c1_g1_i1	archeocytes	mix_of_differentiated_cells	-1.92629462723397	4.85470577481542	5.02867053609036e-16	3.89058917298772e-15
TRINITY_DN29370_c0_g1_i1	archeocytes	mix_of_differentiated_cells	1.15863283975319	8.14703787024562	5.06429489549594e-16	3.91610611543151e-15
TRINITY_DN818_c0_g1_i4	archeocytes	mix_of_differentiated_cells	2.18709227823005	6.94778435718513	5.15680491813718e-16	3.98556190230154e-15
TRINITY_DN1201_c0_g1_i10	archeocytes	mix_of_differentiated_cells	-7.78552858863142	6.60924805344799	5.41912807788587e-16	4.18612104285491e-15
TRINITY_DN2374_c0_g1_i1	archeocytes	mix_of_differentiated_cells	1.84150029766	5.82876018895239	5.42413227435621e-16	4.18780321922155e-15
TRINITY_DN13941_c0_g1_i1	archeocytes	mix_of_differentiated_cells	3.60446136903019	3.06672986769578	5.47837636194286e-16	4.22748042596591e-15
TRINITY_DN2876_c1_g1_i7	archeocytes	mix_of_differentiated_cells	2.08432355297737	6.40052693837794	5.59989064295073e-16	4.31899946725445e-15
TRINITY_DN4875_c0_g1_i1	archeocytes	mix_of_differentiated_cells	-5.51687356002957	3.07213675264877	5.61368773634123e-16	4.32738800736897e-15
TRINITY_DN2392_c0_g1_i11	archeocytes	mix_of_differentiated_cells	1.31777788742056	6.23427000964355	5.64823353292825e-16	4.35175392739808e-15
TRINITY_DN5561_c0_g2_i2	archeocytes	mix_of_differentiated_cells	-5.18000875614516	2.65035863849058	5.66957441093173e-16	4.36592590812706e-15
TRINITY_DN3125_c0_g1_i4	archeocytes	mix_of_differentiated_cells	-3.01435602621381	3.58787675319636	5.74041572966793e-16	4.41818178964987e-15
TRINITY_DN4619_c0_g1_i1	archeocytes	mix_of_differentiated_cells	2.13667429612826	4.49365880956851	5.80531795406288e-16	4.4658146836654e-15
TRINITY_DN3071_c0_g1_i2	archeocytes	mix_of_differentiated_cells	-1.39954246182389	6.75669647968587	5.83703759754638e-16	4.48788526441345e-15
TRINITY_DN4752_c0_g1_i1	archeocytes	mix_of_differentiated_cells	-2.94925407047001	3.38095982691649	5.89102238471601e-16	4.52704292800583e-15
TRINITY_DN782_c0_g1_i9	archeocytes	mix_of_differentiated_cells	-10.9272496751407	2.6164496622616	5.90742751800132e-16	4.5372963248682e-15
TRINITY_DN11922_c0_g1_i1	archeocytes	mix_of_differentiated_cells	-5.70644203022374	1.41896574869509	5.95000035925901e-16	4.56762721879697e-15
TRINITY_DN4348_c0_g1_i2	archeocytes	mix_of_differentiated_cells	1.59116562536178	5.45503139375818	6.15992802001287e-16	4.72633317164737e-15
TRINITY_DN53277_c0_g1_i1	archeocytes	mix_of_differentiated_cells	-2.35301074314515	5.60356870391627	6.25236216335471e-16	4.79477214349189e-15
TRINITY_DN3659_c0_g1_i4	archeocytes	mix_of_differentiated_cells	-1.17652506944946	7.28657367964314	6.33726233313526e-16	4.85736568689767e-15
TRINITY_DN18243_c0_g1_i3	archeocytes	mix_of_differentiated_cells	3.14760280789169	3.24845835370979	6.4164340761512e-16	4.91550606371541e-15
TRINITY_DN9421_c0_g1_i1	archeocytes	mix_of_differentiated_cells	1.31631463047959	9.43876398448757	6.98482030957799e-16	5.34817042411925e-15
TRINITY_DN2452_c0_g1_i2	archeocytes	mix_of_differentiated_cells	1.33374271601989	6.07764975105363	7.00687421530609e-16	5.36228555650697e-15
TRINITY_DN1052_c0_g1_i1	archeocytes	mix_of_differentiated_cells	-5.05018460311759	2.6183997048777	7.02838610936264e-16	5.37597153310877e-15
TRINITY_DN1435_c0_g1_i2	archeocytes	mix_of_differentiated_cells	-1.55636243037565	5.78450109623724	7.04523112786417e-16	5.38607556194198e-15
TRINITY_DN5774_c0_g2_i1	archeocytes	mix_of_differentiated_cells	3.82913856471388	5.14549906431438	7.2585495051853e-16	5.54629548575686e-15
TRINITY_DN5953_c0_g1_i3	archeocytes	mix_of_differentiated_cells	-2.06894774010342	5.38616076733683	7.34458513656773e-16	5.60914295790657e-15
TRINITY_DN949_c0_g1_i4	archeocytes	mix_of_differentiated_cells	1.67348424832598	5.36609832655121	7.52908438926082e-16	5.74708471464649e-15
TRINITY_DN1127_c0_g1_i1	archeocytes	mix_of_differentiated_cells	1.37436510030407	9.4123681555022	7.67111426440896e-16	5.85248346763559e-15
TRINITY_DN29502_c0_g1_i1	archeocytes	mix_of_differentiated_cells	2.761775870018	3.45678838479869	7.69748574246571e-16	5.86958048174843e-15
TRINITY_DN3282_c0_g2_i5	archeocytes	mix_of_differentiated_cells	1.55712576812852	5.57652756315976	8.25412028069294e-16	6.29079455137585e-15
TRINITY_DN52885_c0_g1_i1	archeocytes	mix_of_differentiated_cells	1.48500725282398	5.91565968847726	8.38175816871029e-16	6.38478812481294e-15
TRINITY_DN3365_c0_g1_i1	archeocytes	mix_of_differentiated_cells	3.18872546767958	4.63020043952059	8.52157892753064e-16	6.48796060587327e-15
TRINITY_DN2747_c0_g1_i2	archeocytes	mix_of_differentiated_cells	1.46815675550176	5.96600737918326	8.64638496328449e-16	6.57960141838844e-15
TRINITY_DN8801_c0_g1_i2	archeocytes	mix_of_differentiated_cells	-3.32277797294342	4.30293943642422	8.69621774154216e-16	6.61412536235568e-15
TRINITY_DN462_c0_g1_i4	archeocytes	mix_of_differentiated_cells	-11.3901455107507	3.07751173120787	8.82261949153308e-16	6.70682044056204e-15
TRINITY_DN4943_c0_g1_i3	archeocytes	mix_of_differentiated_cells	1.72170070272787	5.17663298727466	8.85576624011009e-16	6.7285657750498e-15
TRINITY_DN4693_c0_g1_i1	archeocytes	mix_of_differentiated_cells	-2.9449875801073	3.66727193939511	8.89449031316657e-16	6.75452426857386e-15
TRINITY_DN3517_c1_g1_i1	archeocytes	mix_of_differentiated_cells	-1.41423398977475	6.03776489787111	8.94682185245317e-16	6.79078445522265e-15
TRINITY_DN2231_c0_g1_i12	archeocytes	mix_of_differentiated_cells	-3.59380338148899	3.41785627326489	8.952122154055e-16	6.79132830693696e-15
TRINITY_DN4166_c0_g1_i1	archeocytes	mix_of_differentiated_cells	3.17789713044097	5.43344069548305	9.03443804521481e-16	6.85026786478519e-15
TRINITY_DN8_c0_g1_i3	archeocytes	mix_of_differentiated_cells	-1.74515581944121	5.54281376290275	9.3026434420368e-16	7.05002379730011e-15
TRINITY_DN7682_c0_g1_i6	archeocytes	mix_of_differentiated_cells	9.7697146947901	1.54045494207259	9.38941640703488e-16	7.11214690626937e-15
TRINITY_DN8687_c0_g1_i2	archeocytes	mix_of_differentiated_cells	2.50704388000947	3.98273318652799	9.69650764047457e-16	7.34100445586465e-15
TRINITY_DN10123_c0_g1_i2	archeocytes	mix_of_differentiated_cells	2.48300888245727	3.92800193218578	9.74695404758966e-16	7.37542753672566e-15
TRINITY_DN13779_c0_g1_i4	archeocytes	mix_of_differentiated_cells	2.602543438573	4.32332295691981	9.78427801016247e-16	7.39989091365835e-15
TRINITY_DN10285_c0_g1_i1	archeocytes	mix_of_differentiated_cells	-6.17903378159278	2.66008479133854	9.84012908700942e-16	7.43833431393528e-15
TRINITY_DN3919_c0_g1_i11	archeocytes	mix_of_differentiated_cells	-3.71209129064124	3.37233061589372	1.00971073304907e-15	7.62869669599951e-15
TRINITY_DN3526_c0_g1_i1	archeocytes	mix_of_differentiated_cells	-1.77786380077134	5.6099799266102	1.01443130342878e-15	7.66045575514824e-15
TRINITY_DN16660_c0_g1_i2	archeocytes	mix_of_differentiated_cells	3.16419770436924	3.06667469288252	1.02921564198997e-15	7.76814006710314e-15
TRINITY_DN3671_c1_g1_i1	archeocytes	mix_of_differentiated_cells	1.72117069780768	5.2073009435817	1.0400040518131e-15	7.84557028088738e-15
TRINITY_DN912_c0_g1_i1	archeocytes	mix_of_differentiated_cells	-1.27407548232275	8.11831021842129	1.04389847972117e-15	7.87094141249307e-15
TRINITY_DN10683_c0_g1_i2	archeocytes	mix_of_differentiated_cells	-9.35428391658153	1.06816516444597	1.0447455941202e-15	7.87332183239316e-15
TRINITY_DN7220_c0_g1_i2	archeocytes	mix_of_differentiated_cells	1.45369550441165	6.65886855309381	1.05765710228177e-15	7.9665722559261e-15
TRINITY_DN407_c0_g1_i8	archeocytes	mix_of_differentiated_cells	9.59104599681502	1.36274756481597	1.0619266976484e-15	7.99466765871888e-15
TRINITY_DN1272_c0_g1_i13	archeocytes	mix_of_differentiated_cells	1.28980995505326	8.06822920688753	1.07893042483357e-15	8.11855417690917e-15
TRINITY_DN11065_c0_g1_i1	archeocytes	mix_of_differentiated_cells	-3.86591260289439	2.51160973146987	1.08123584609053e-15	8.13177172369408e-15
TRINITY_DN1934_c4_g1_i10	archeocytes	mix_of_differentiated_cells	1.61978811868464	5.07906106660228	1.15370392571392e-15	8.67238831221584e-15
TRINITY_DN7713_c0_g1_i1	archeocytes	mix_of_differentiated_cells	1.58112712778493	5.75506892778523	1.1577654107535e-15	8.69850523616827e-15
TRINITY_DN515_c0_g1_i10	archeocytes	mix_of_differentiated_cells	-3.79154270330677	4.27763588981797	1.18657632785824e-15	8.91044849140785e-15
TRINITY_DN620_c0_g1_i6	archeocytes	mix_of_differentiated_cells	-3.5056739810414	4.94665359677166	1.24115379852612e-15	9.3155697461819e-15
TRINITY_DN4474_c0_g1_i6	archeocytes	mix_of_differentiated_cells	2.30360389645553	3.85846300234624	1.29171011773805e-15	9.69011498957312e-15
TRINITY_DN2577_c0_g2_i3	archeocytes	mix_of_differentiated_cells	1.18106121193501	7.60479817276477	1.2963205555874e-15	9.71978003622621e-15
TRINITY_DN3535_c0_g1_i1	archeocytes	mix_of_differentiated_cells	1.95427200650696	4.64982541939217	1.30063212652582e-15	9.74717530936095e-15
TRINITY_DN1354_c0_g1_i2	archeocytes	mix_of_differentiated_cells	1.311886904282	10.0431863052144	1.30591439560142e-15	9.78181379435324e-15
TRINITY_DN626_c0_g1_i1	archeocytes	mix_of_differentiated_cells	1.86993631304134	4.59225391423716	1.30811725733349e-15	9.79336295333652e-15
TRINITY_DN9936_c0_g1_i1	archeocytes	mix_of_differentiated_cells	-3.91171977836226	3.94415185036077	1.31744519205231e-15	9.85821614416518e-15
TRINITY_DN47026_c0_g1_i1	archeocytes	mix_of_differentiated_cells	1.37061164674203	6.18985844279539	1.31955119148399e-15	9.8689906375703e-15
TRINITY_DN3885_c0_g1_i5	archeocytes	mix_of_differentiated_cells	1.79497493475261	8.20468238195791	1.33832982228719e-15	1.00043868047462e-14
TRINITY_DN2274_c0_g1_i1	archeocytes	mix_of_differentiated_cells	1.73047932594375	5.29933904653393	1.3573824892449e-15	1.01416938782917e-14
TRINITY_DN4295_c0_g1_i3	archeocytes	mix_of_differentiated_cells	1.23067894971464	6.85332714318561	1.37670291977125e-15	1.02766524504005e-14
TRINITY_DN40318_c0_g1_i1	archeocytes	mix_of_differentiated_cells	-2.00573504046139	6.79075015839173	1.37683282357215e-15	1.02766524504005e-14
TRINITY_DN550_c0_g1_i1	archeocytes	mix_of_differentiated_cells	1.22366955981709	10.2873796043585	1.39579391856737e-15	1.04129318718501e-14
TRINITY_DN2015_c0_g1_i1	archeocytes	mix_of_differentiated_cells	-3.52568832949971	2.93492509018847	1.40815011753721e-15	1.04998249327787e-14
TRINITY_DN2231_c0_g1_i2	archeocytes	mix_of_differentiated_cells	-2.29825427789567	4.1364586925833	1.43945208536633e-15	1.07278280164927e-14
TRINITY_DN41642_c0_g1_i1	archeocytes	mix_of_differentiated_cells	1.39165385136073	5.9042151235758	1.44526807699931e-15	1.0765757581107e-14
TRINITY_DN3546_c0_g2_i4	archeocytes	mix_of_differentiated_cells	2.54815430387166	3.83148364651691	1.47859570553807e-15	1.10084793835438e-14
TRINITY_DN8091_c1_g1_i1	archeocytes	mix_of_differentiated_cells	1.33501187490786	7.39089651521758	1.48263314253575e-15	1.1032994796489e-14
TRINITY_DN15091_c0_g1_i1	archeocytes	mix_of_differentiated_cells	-7.1426097537781	1.90338131282811	1.49953576683326e-15	1.1153173655322e-14
TRINITY_DN13722_c0_g1_i1	archeocytes	mix_of_differentiated_cells	-5.67983380456752	3.3069409318729	1.51939839308001e-15	1.12952366241211e-14
TRINITY_DN12041_c0_g1_i8	archeocytes	mix_of_differentiated_cells	-4.49722309649188	2.56794983142983	1.531530198709e-15	1.13797148566061e-14
TRINITY_DN1070_c0_g1_i6	archeocytes	mix_of_differentiated_cells	-1.75685055133261	6.17525811684882	1.57109298084189e-15	1.16678263679967e-14
TRINITY_DN1521_c0_g1_i1	archeocytes	mix_of_differentiated_cells	1.66626251519077	5.36084708284803	1.57837858091832e-15	1.17160606487404e-14
TRINITY_DN5777_c0_g1_i2	archeocytes	mix_of_differentiated_cells	-1.29361728257127	6.85969106733509	1.60762330764372e-15	1.19271642093387e-14
TRINITY_DN9611_c0_g1_i5	archeocytes	mix_of_differentiated_cells	2.06856718335313	4.20391317908455	1.63368261109231e-15	1.211443521819e-14
TRINITY_DN6037_c0_g1_i1	archeocytes	mix_of_differentiated_cells	-2.29102642195598	4.20312281459288	1.64550865109693e-15	1.21960261003762e-14
[truncated: 12,817 more rows]
