# Supplementary material for: Germline-related molecular phenotype in Metazoa: conservation and innovation highlighted by comparative transcriptomics
Source: EvoDevo. 2023 Jan 30;14:2. doi: 10.1186/s13227-022-00207-3 (PMC9885605; doi:10.1186/s13227-022-00207-3)
Supplement: Supplementary file 1 — Additional file 1: Zipped directory comprehending more detailed information on the species-specific transcriptomic analyses (transcriptomic statistics, read counts, fasta of upregulated transcripts, GO/IPR enrichment analyses, ratios bootstrap iterations) and extensive results of the comparative analyses (co-upregulated transcripts, co-enriched GO/IPR, comparisons of different cut-off iterations) [file 13227_2022_207_MOESM1_ESM.zip › SUPPLEMENTARY_MATERIAL/Ephydatia_fluviatilis/IPR_counts_odds.txt]

IPR_code	N_full_transcriptome	N_germline-related_subset	Odds_ratio	Pvalue
IPR000001	6	1	1.197767	1
IPR000008	103	6	0.36914	0.01054
IPR000011	2	1	5.989508	0.2657
IPR000014	10	1	0.665299	1
IPR000043	1	1	Inf	0.1431
IPR000048	40	2	0.314729	0.1122
IPR000049	1	1	Inf	0.1431
IPR000061	4	3	17.979	0.01045
IPR000073	22	6	2.24820	0.1167
IPR000086	20	3	1.05688	1
IPR000092	2	1	5.989508	0.2657
IPR000101	12	2	1.19784	0.6859
IPR000111	2	1	5.989508	0.2657
IPR000118	4	3	17.979	0.01045
IPR000120	7	2	2.39627	0.2641
IPR000152	236	7	0.181090	9.636e-09
IPR000156	9	5	7.4946	0.004553
IPR000157	19	1	0.3324825	0.5063
IPR000159	18	1	0.3520601	0.4992
IPR000164	7	1	0.998103	1
IPR000169	27	9	3.0003	0.01019
IPR000182	12	6	5.9981	0.003629
IPR000184	1	1	Inf	0.1431
IPR000192	14	5	3.33076	0.03902
IPR000194	4	2	5.99123	0.1007
IPR000195	40	2	0.314729	0.1122
IPR000196	1	1	Inf	0.1431
IPR000198	38	5	0.90719	1
IPR000203	36	1	0.1708254	0.05303
IPR000209	44	1	0.138980	0.01628
IPR000210	29	4	0.95812	1
IPR000212	14	1	0.460489	0.7078
IPR000222	6	1	1.197767	1
IPR000225	18	3	1.19790	0.7351
IPR000228	4	1	1.996532	0.4608
IPR000231	1	1	Inf	0.1431
IPR000235	2	2	Inf	0.02047
IPR000237	4	1	1.996532	0.4608
IPR000241	1	1	Inf	0.1431
IPR000242	130	5	0.238241	0.0001392
IPR000244	1	1	Inf	0.1431
IPR000245	3	1	2.994770	0.3708
IPR000246	4	3	17.979	0.01045
IPR000253	18	4	1.71196	0.3127
IPR000261	7	1	0.998103	1
IPR000268	4	2	5.99123	0.1007
IPR000277	2	1	5.989508	0.2657
IPR000286	4	1	1.996532	0.4608
IPR000289	2	1	5.989508	0.2657
IPR000299	26	1	0.2392924	0.1639
IPR000300	10	1	0.665299	1
IPR000301	22	1	0.2849367	0.3539
IPR000313	10	1	0.665299	1
IPR000315	147	22	1.05442	0.813
IPR000322	38	4	0.70415	0.6461
IPR000323	8	1	0.855487	1
IPR000326	7	1	0.998103	1
IPR000330	20	4	1.49780	0.5165
IPR000333	9	1	0.748501	1
IPR000341	7	2	2.39627	0.2641
IPR000357	4	1	1.996532	0.4608
IPR000362	2	2	Inf	0.02047
IPR000380	2	1	5.989508	0.2657
IPR000385	1	1	Inf	0.1431
IPR000387	113	4	0.218698	0.0003587
IPR000403	21	5	1.87283	0.2107
IPR000408	26	10	3.7521	0.002092
IPR000409	10	1	0.665299	1
IPR000412	1	1	Inf	0.1431
IPR000415	1	1	Inf	0.1431
IPR000424	1	1	Inf	0.1431
IPR000426	5	4	23.9739	0.001853
IPR000432	3	2	11.9824	0.05555
IPR000436	39	1	0.1573121	0.03612
IPR000439	1	1	Inf	0.1431
IPR000445	2	1	5.989508	0.2657
IPR000467	18	4	1.71196	0.3127
IPR000477	238	18	0.48681	0.001988
IPR000483	2	2	Inf	0.02047
IPR000488	198	16	0.52386	0.01042
IPR000489	1	1	Inf	0.1431
IPR000504	134	64	5.5756	2.2e-16
IPR000509	1	1	Inf	0.1431
IPR000511	1	1	Inf	0.1431
IPR000519	6	2	2.99546	0.2074
IPR000530	3	2	11.9824	0.05555
IPR000537	2	1	5.989508	0.2657
IPR000539	10	2	1.49746	0.6435
IPR000541	1	1	Inf	0.1431
IPR000542	10	3	2.56797	0.1621
IPR000552	2	2	Inf	0.02047
IPR000555	7	3	4.49483	0.06547
IPR000559	1	1	Inf	0.1431
IPR000560	15	2	0.92126	1
IPR000569	73	9	0.84167	0.7391
IPR000571	44	18	4.1655	1.473e-05
IPR000577	1	1	Inf	0.1431
IPR000581	2	1	5.989508	0.2657
IPR000582	6	1	1.197767	1
IPR000589	1	1	Inf	0.1431
IPR000592	1	1	Inf	0.1431
IPR000594	12	7	8.4002	0.0004976
IPR000602	17	2	0.798352	1
IPR000620	1	1	Inf	0.1431
IPR000626	78	12	1.08923	0.7464
IPR000629	28	18	10.8383	1.869e-09
IPR000630	1	1	Inf	0.1431
IPR000631	1	1	Inf	0.1431
IPR000634	4	2	5.99123	0.1007
IPR000639	10	2	1.49746	0.6435
IPR000640	6	5	29.9827	0.0003161
IPR000644	15	3	1.49763	0.4641
IPR000649	3	2	11.9824	0.05555
IPR000659	1	1	Inf	0.1431
IPR000668	39	10	2.0687	0.06203
IPR000672	2	1	5.989508	0.2657
IPR000674	3	1	2.994770	0.3708
IPR000679	4	1	1.996532	0.4608
IPR000683	4	3	17.979	0.01045
IPR000687	2	1	5.989508	0.2657
IPR000690	4	4	Inf	0.0004185
IPR000702	2	2	Inf	0.02047
IPR000705	2	1	5.989508	0.2657
IPR000711	1	1	Inf	0.1431
IPR000716	8	4	5.9947	0.0181
IPR000717	14	8	8.0037	0.0002328
IPR000718	18	1	0.3520601	0.4992
IPR000719	671	40	0.37096	5.02e-12
IPR000722	3	2	11.9824	0.05555
IPR000727	22	2	0.5986	0.7599
IPR000730	1	1	Inf	0.1431
IPR000731	5	1	1.497287	0.538
IPR000738	5	5	Inf	5.981e-05
IPR000740	1	1	Inf	0.1431
IPR000742	315	11	0.21372	2.127e-10
IPR000754	1	1	Inf	0.1431
IPR000757	8	1	0.855487	1
IPR000772	15	3	1.49763	0.4641
IPR000782	5	1	1.497287	0.538
IPR000783	2	1	5.989508	0.2657
IPR000793	2	1	5.989508	0.2657
IPR000795	13	9	13.5094	1.028e-05
IPR000800	2	1	5.989508	0.2657
IPR000801	1	1	Inf	0.1431
IPR000812	3	2	11.9824	0.05555
IPR000819	4	2	5.99123	0.1007
IPR000832	72	5	0.44597	0.08963
IPR000834	9	1	0.748501	1
IPR000836	3	3	Inf	0.002927
IPR000845	7	2	2.39627	0.2641
IPR000848	2	1	5.989508	0.2657
IPR000849	6	2	2.99546	0.2074
IPR000851	1	1	Inf	0.1431
IPR000857	9	2	1.71147	0.6255
IPR000863	9	5	7.4946	0.004553
IPR000866	3	1	2.994770	0.3708
IPR000867	3	2	11.9824	0.05555
IPR000868	1	1	Inf	0.1431
IPR000872	1	1	Inf	0.1431
IPR000873	61	8	0.90366	1
IPR000878	1	1	Inf	0.1431
IPR000884	13	2	1.08892	1
IPR000885	7	4	7.9911	0.0102
IPR000891	4	1	1.996532	0.4608
IPR000903	1	1	Inf	0.1431
IPR000904	16	1	0.3990462	0.7171
IPR000905	1	1	Inf	0.1431
IPR000906	14	1	0.460489	0.7078
IPR000909	21	5	1.87283	0.2107
IPR000917	2	1	5.989508	0.2657
IPR000924	5	5	Inf	5.981e-05
IPR000933	9	3	2.99615	0.1264
IPR000938	22	3	0.94551	1
IPR000940	11	1	0.598737	1
IPR000941	2	1	5.989508	0.2657
IPR000945	10	2	1.49746	0.6435
IPR000949	6	2	2.99546	0.2074
IPR000953	9	2	1.71147	0.6255
IPR000960	4	1	1.996532	0.4608
IPR000965	3	1	2.994770	0.3708
IPR000969	1	1	Inf	0.1431
IPR000977	3	1	2.994770	0.3708
IPR000980	90	2	0.135515	0.0002136
IPR000988	2	2	Inf	0.02047
IPR000994	7	2	2.39627	0.2641
IPR000999	4	2	5.99123	0.1007
IPR001005	18	7	3.8175	0.009117
IPR001007	12	4	2.99684	0.08003
IPR001012	8	3	3.59557	0.09389
IPR001015	1	1	Inf	0.1431
IPR001017	6	1	1.197767	1
IPR001025	6	2	2.99546	0.2074
IPR001040	3	1	2.994770	0.3708
IPR001041	4	1	1.996532	0.4608
IPR001044	2	1	5.989508	0.2657
IPR001045	1	1	Inf	0.1431
IPR001047	1	1	Inf	0.1431
IPR001048	3	1	2.994770	0.3708
IPR001057	3	1	2.994770	0.3708
IPR001060	17	2	0.798352	1
IPR001075	1	1	Inf	0.1431
IPR001077	1	1	Inf	0.1431
IPR001085	1	1	Inf	0.1431
IPR001087	9	2	1.71147	0.6255
IPR001094	4	2	5.99123	0.1007
IPR001100	5	4	23.9739	0.001853
IPR001104	7	6	35.9685	5.249e-05
IPR001107	15	2	0.92126	1
IPR001117	9	1	0.748501	1
IPR001124	7	1	0.998103	1
IPR001128	74	6	0.52744	0.1804
IPR001129	1	1	Inf	0.1431
IPR001130	4	2	5.99123	0.1007
IPR001135	2	1	5.989508	0.2657
IPR001139	3	2	11.9824	0.05555
IPR001148	20	2	0.665184	0.758
IPR001154	1	1	Inf	0.1431
IPR001161	1	1	Inf	0.1431
IPR001163	9	8	48.047	1.37e-06
IPR001173	5	3	8.9894	0.02335
IPR001179	14	5	3.33076	0.03902
IPR001190	381	28	0.46992	3.171e-05
IPR001192	18	5	2.3054	0.1651
IPR001196	1	1	Inf	0.1431
IPR001197	1	1	Inf	0.1431
IPR001199	14	2	0.99810	1
IPR001202	54	9	1.19831	0.5621
IPR001206	10	1	0.665299	1
IPR001208	7	5	14.9919	0.0009752
IPR001214	18	10	7.5060	5.14e-05
IPR001223	2	1	5.989508	0.2657
IPR001233	1	1	Inf	0.1431
IPR001236	1	1	Inf	0.1431
IPR001241	1	1	Inf	0.1431
IPR001245	356	8	0.13529	8.087e-15
IPR001247	4	4	Inf	0.0004185
IPR001251	19	2	0.704351	1
IPR001252	1	1	Inf	0.1431
IPR001254	3	1	2.994770	0.3708
IPR001258	76	15	1.4750	0.1874
IPR001261	2	2	Inf	0.02047
IPR001263	12	2	1.19784	0.6859
IPR001269	6	5	29.9827	0.0003161
IPR001270	2	2	Inf	0.02047
IPR001278	1	1	Inf	0.1431
IPR001279	12	4	2.99684	0.08003
IPR001282	3	1	2.994770	0.3708
IPR001283	10	1	0.665299	1
IPR001286	1	1	Inf	0.1431
IPR001293	90	17	1.39691	0.2259
IPR001295	1	1	Inf	0.1431
IPR001296	4	2	5.99123	0.1007
IPR001298	91	10	0.73844	0.453
IPR001299	3	2	11.9824	0.05555
IPR001303	2	1	5.989508	0.2657
IPR001305	3	2	11.9824	0.05555
IPR001307	6	3	5.99295	0.04178
IPR001308	1	1	Inf	0.1431
IPR001309	30	2	0.427376	0.3032
IPR001310	4	1	1.996532	0.4608
IPR001313	2	1	5.989508	0.2657
IPR001315	22	2	0.5986	0.7599
IPR001326	1	1	Inf	0.1431
IPR001339	2	1	5.989508	0.2657
IPR001345	6	3	5.99295	0.04178
IPR001347	2	1	5.989508	0.2657
IPR001351	1	1	Inf	0.1431
IPR001352	1	1	Inf	0.1431
IPR001353	8	7	42.0409	8.545e-06
IPR001356	18	1	0.3520601	0.4992
IPR001357	27	7	2.09859	0.09597
IPR001373	7	2	2.39627	0.2641
IPR001374	10	1	0.665299	1
IPR001375	5	3	8.9894	0.02335
IPR001377	1	1	Inf	0.1431
IPR001380	1	1	Inf	0.1431
IPR001382	6	3	5.99295	0.04178
IPR001388	12	1	0.544277	1
IPR001394	51	10	1.46220	0.3131
IPR001401	3	1	2.994770	0.3708
IPR001404	2	2	Inf	0.02047
IPR001406	2	2	Inf	0.02047
IPR001412	13	12	72.141	8.156e-10
IPR001424	6	2	2.99546	0.2074
IPR001431	5	2	3.99428	0.1522
IPR001433	7	2	2.39627	0.2641
IPR001440	16	8	6.0016	0.0007633
IPR001447	1	1	Inf	0.1431
IPR001452	115	3	0.159548	4.393e-05
IPR001453	2	1	5.989508	0.2657
IPR001461	4	4	Inf	0.0004185
IPR001466	4	4	Inf	0.0004185
IPR001469	1	1	Inf	0.1431
IPR001478	84	3	0.221004	0.002557
IPR001487	19	2	0.704351	1
IPR001494	15	8	6.8592	0.0004363
IPR001503	20	2	0.665184	0.758
IPR001509	5	2	3.99428	0.1522
IPR001510	3	1	2.994770	0.3708
IPR001525	4	4	Inf	0.0004185
IPR001537	2	1	5.989508	0.2657
IPR001547	5	4	23.9739	0.001853
IPR001557	1	1	Inf	0.1431
IPR001559	1	1	Inf	0.1431
IPR001563	9	8	48.047	1.37e-06
IPR001568	3	2	11.9824	0.05555
IPR001577	10	2	1.49746	0.6435
IPR001580	2	2	Inf	0.02047
IPR001584	264	29	0.73640	0.1324
IPR001593	1	1	Inf	0.1431
IPR001594	13	5	3.74735	0.02835
IPR001606	4	1	1.996532	0.4608
IPR001607	10	3	2.56797	0.1621
IPR001608	2	1	5.989508	0.2657
IPR001611	156	11	0.45224	0.007842
IPR001619	7	2	2.39627	0.2641
IPR001623	31	8	2.08592	0.07382
IPR001632	4	1	1.996532	0.4608
IPR001648	1	1	Inf	0.1431
IPR001650	93	38	4.1792	3.374e-10
IPR001656	2	2	Inf	0.02047
IPR001660	105	6	0.36164	0.007748
IPR001662	1	1	Inf	0.1431
IPR001666	4	1	1.996532	0.4608
IPR001674	1	1	Inf	0.1431
IPR001678	5	4	23.9739	0.001853
IPR001680	215	71	3.0015	2.721e-12
IPR001683	30	1	0.2062394	0.1136
IPR001695	3	2	11.9824	0.05555
IPR001699	6	1	1.197767	1
IPR001709	6	2	2.99546	0.2074
IPR001711	15	3	1.49763	0.4641
IPR001715	61	1	0.0995049	0.001504
IPR001731	1	1	Inf	0.1431
IPR001732	1	1	Inf	0.1431
IPR001736	5	3	8.9894	0.02335
IPR001737	3	2	11.9824	0.05555
IPR001752	33	2	0.385951	0.2191
IPR001754	1	1	Inf	0.1431
IPR001757	61	9	1.03661	0.8554
IPR001763	11	3	2.24691	0.2005
IPR001764	9	8	48.047	1.37e-06
IPR001766	17	1	0.3740849	0.4958
IPR001774	2	1	5.989508	0.2657
IPR001780	1	1	Inf	0.1431
IPR001787	1	1	Inf	0.1431
IPR001790	3	3	Inf	0.002927
IPR001791	16	1	0.3990462	0.7171
IPR001806	204	9	0.27416	7.243e-06
IPR001807	26	5	1.42657	0.4081
IPR001810	32	2	0.398839	0.3078
IPR001828	64	1	0.0947502	0.001009
IPR001841	343	39	0.76513	0.1203
IPR001844	1	1	Inf	0.1431
IPR001846	9	1	0.748501	1
IPR001848	1	1	Inf	0.1431
IPR001849	216	2	0.0553199	2.983e-12
IPR001853	10	1	0.665299	1
IPR001857	1	1	Inf	0.1431
IPR001863	4	1	1.996532	0.4608
IPR001870	14	1	0.460489	0.7078
IPR001876	16	7	4.6663	0.004252
IPR001878	115	20	1.26255	0.349
IPR001879	15	1	0.427573	0.7111
IPR001881	274	10	0.22418	8.821e-09
IPR001884	1	1	Inf	0.1431
IPR001900	5	1	1.497287	0.538
IPR001902	16	3	1.38236	0.4913
IPR001907	1	1	Inf	0.1431
IPR001911	1	1	Inf	0.1431
IPR001912	1	1	Inf	0.1431
IPR001915	7	3	4.49483	0.06547
IPR001917	3	1	2.994770	0.3708
IPR001921	1	1	Inf	0.1431
IPR001926	9	6	11.9975	0.0004857
IPR001930	11	4	3.42513	0.05993
IPR001931	2	2	Inf	0.02047
IPR001932	30	2	0.427376	0.3032
IPR001940	1	1	Inf	0.1431
IPR001944	8	3	3.59557	0.09389
IPR001945	5	4	23.9739	0.001853
IPR001950	2	1	5.989508	0.2657
IPR001962	1	1	Inf	0.1431
IPR001965	59	7	0.80570	0.7114
IPR001969	47	9	1.41963	0.3031
IPR001971	3	3	Inf	0.002927
IPR001972	14	2	0.99810	1
IPR001975	1	1	Inf	0.1431
IPR001976	1	1	Inf	0.1431
IPR001977	3	1	2.994770	0.3708
IPR001995	36	3	0.54396	0.472
IPR002000	9	3	2.99615	0.1264
IPR002008	5	1	1.497287	0.538
IPR002013	10	1	0.665299	1
IPR002015	2	2	Inf	0.02047
IPR002035	44	5	0.76738	0.8285
IPR002041	1	1	Inf	0.1431
IPR002048	102	5	0.30751	0.004138
IPR002049	18	2	0.748414	1
IPR002052	4	3	17.979	0.01045
IPR002053	3	3	Inf	0.002927
IPR002054	6	1	1.197767	1
IPR002058	4	2	5.99123	0.1007
IPR002067	12	1	0.544277	1
IPR002075	2	1	5.989508	0.2657
IPR002076	9	7	20.9920	3.366e-05
IPR002082	1	1	Inf	0.1431
IPR002083	60	14	1.82655	0.06175
IPR002092	1	1	Inf	0.1431
IPR002099	2	1	5.989508	0.2657
IPR002109	6	2	2.99546	0.2074
IPR002110	348	14	0.2474	3.499e-10
IPR002117	2	2	Inf	0.02047
IPR002121	2	2	Inf	0.02047
IPR002123	8	4	5.9947	0.0181
IPR002125	4	3	17.979	0.01045
IPR002126	42	1	0.1457763	0.02456
IPR002129	2	1	5.989508	0.2657
IPR002130	15	6	3.9984	0.01341
IPR002133	2	1	5.989508	0.2657
IPR002136	2	2	Inf	0.02047
IPR002138	18	1	0.3520601	0.4992
IPR002139	2	2	Inf	0.02047
IPR002155	5	1	1.497287	0.538
IPR002159	3	3	Inf	0.002927
IPR002164	2	2	Inf	0.02047
IPR002171	1	1	Inf	0.1431
IPR002173	3	2	11.9824	0.05555
IPR002194	8	7	42.0409	8.545e-06
IPR002205	1	1	Inf	0.1431
IPR002213	15	2	0.92126	1
IPR002218	1	1	Inf	0.1431
IPR002219	51	4	0.50901	0.2312
IPR002223	8	1	0.855487	1
IPR002225	6	3	5.99295	0.04178
IPR002226	4	1	1.996532	0.4608
IPR002229	3	1	2.994770	0.3708
IPR002241	2	1	5.989508	0.2657
IPR002300	4	4	Inf	0.0004185
IPR002301	2	2	Inf	0.02047
IPR002302	1	1	Inf	0.1431
IPR002303	1	1	Inf	0.1431
IPR002305	4	3	17.979	0.01045
IPR002306	2	1	5.989508	0.2657
IPR002307	2	2	Inf	0.02047
IPR002312	3	2	11.9824	0.05555
IPR002313	2	1	5.989508	0.2657
IPR002314	7	5	14.9919	0.0009752
IPR002315	1	1	Inf	0.1431
IPR002318	2	2	Inf	0.02047
IPR002319	3	1	2.994770	0.3708
IPR002320	5	1	1.497287	0.538
IPR002328	4	1	1.996532	0.4608
IPR002344	3	2	11.9824	0.05555
IPR002346	3	1	2.994770	0.3708
IPR002347	50	14	2.3352	0.01284
IPR002350	7	1	0.998103	1
IPR002355	6	1	1.197767	1
IPR002372	2	1	5.989508	0.2657
IPR002379	4	1	1.996532	0.4608
IPR002398	27	2	0.478745	0.4161
IPR002401	49	2	0.254331	0.03943
IPR002402	2	1	5.989508	0.2657
IPR002403	6	2	2.99546	0.2074
IPR002404	25	1	0.2492771	0.2458
IPR002413	4	1	1.996532	0.4608
IPR002418	1	1	Inf	0.1431
IPR002423	13	10	20.0333	6.698e-07
IPR002455	67	1	0.0904277	0.0006769
IPR002464	13	4	2.66356	0.103
IPR002470	2	2	Inf	0.02047
IPR002471	3	2	11.9824	0.05555
IPR002472	2	1	5.989508	0.2657
IPR002478	4	3	17.979	0.01045
IPR002483	4	1	1.996532	0.4608
IPR002495	3	1	2.994770	0.3708
IPR002501	1	1	Inf	0.1431
IPR002524	28	1	0.2215418	0.1698
IPR002528	25	1	0.2492771	0.2458
IPR002547	3	3	Inf	0.002927
IPR002562	4	2	5.99123	0.1007
IPR002589	44	4	0.59832	0.3949
IPR002591	5	1	1.497287	0.538
IPR002616	1	1	Inf	0.1431
IPR002634	1	1	Inf	0.1431
IPR002641	40	2	0.314729	0.1122
IPR002645	10	3	2.56797	0.1621
IPR002646	1	1	Inf	0.1431
IPR002652	3	1	2.994770	0.3708
IPR002656	5	2	3.99428	0.1522
IPR002671	1	1	Inf	0.1431
IPR002672	3	3	Inf	0.002927
IPR002673	6	2	2.99546	0.2074
IPR002677	1	1	Inf	0.1431
IPR002687	3	3	Inf	0.002927
IPR002706	2	1	5.989508	0.2657
IPR002713	2	2	Inf	0.02047
IPR002715	3	2	11.9824	0.05555
IPR002716	4	3	17.979	0.01045
IPR002731	1	1	Inf	0.1431
IPR002735	4	1	1.996532	0.4608
IPR002737	1	1	Inf	0.1431
IPR002738	1	1	Inf	0.1431
IPR002744	1	1	Inf	0.1431
IPR002745	1	1	Inf	0.1431
IPR002755	1	1	Inf	0.1431
IPR002761	2	1	5.989508	0.2657
IPR002772	6	5	29.9827	0.0003161
IPR002773	1	1	Inf	0.1431
IPR002777	2	2	Inf	0.02047
IPR002778	1	1	Inf	0.1431
IPR002792	1	1	Inf	0.1431
IPR002804	1	1	Inf	0.1431
IPR002809	1	1	Inf	0.1431
IPR002811	1	1	Inf	0.1431
IPR002821	1	1	Inf	0.1431
IPR002848	1	1	Inf	0.1431
IPR002857	6	3	5.99295	0.04178
IPR002861	30	1	0.2062394	0.1136
IPR002867	51	1	0.1194747	0.00768
IPR002872	2	1	5.989508	0.2657
IPR002876	1	1	Inf	0.1431
IPR002877	4	3	17.979	0.01045
IPR002884	9	1	0.748501	1
IPR002885	6	5	29.9827	0.0003161
IPR002888	3	1	2.994770	0.3708
IPR002893	25	9	3.3757	0.005797
IPR002905	1	1	Inf	0.1431
IPR002913	20	3	1.05688	1
IPR002919	15	6	3.9984	0.01341
IPR002933	4	3	17.979	0.01045
IPR002934	5	2	3.99428	0.1522
IPR002937	15	3	1.49763	0.4641
IPR002938	11	1	0.598737	1
IPR002939	7	4	7.9911	0.0102
IPR002942	3	2	11.9824	0.05555
IPR002995	2	1	5.989508	0.2657
IPR002999	21	16	19.2655	2.956e-10
IPR003000	6	1	1.197767	1
IPR003010	2	1	5.989508	0.2657
IPR003011	1	1	Inf	0.1431
IPR003021	1	1	Inf	0.1431
IPR003029	6	3	5.99295	0.04178
IPR003034	9	3	2.99615	0.1264
IPR003038	1	1	Inf	0.1431
IPR003081	8	6	17.9965	0.0001843
IPR003094	3	2	11.9824	0.05555
IPR003097	4	1	1.996532	0.4608
IPR003100	4	2	5.99123	0.1007
IPR003105	3	1	2.994770	0.3708
IPR003107	7	5	14.9919	0.0009752
IPR003108	3	1	2.994770	0.3708
IPR003111	4	2	5.99123	0.1007
IPR003113	2	1	5.989508	0.2657
IPR003114	3	1	2.994770	0.3708
IPR003119	1	1	Inf	0.1431
IPR003121	1	1	Inf	0.1431
IPR003131	8	1	0.855487	1
IPR003137	8	1	0.855487	1
IPR003140	1	1	Inf	0.1431
IPR003142	1	1	Inf	0.1431
IPR003150	5	1	1.497287	0.538
IPR003151	4	2	5.99123	0.1007
IPR003152	5	2	3.99428	0.1522
IPR003156	2	1	5.989508	0.2657
IPR003165	3	2	11.9824	0.05555
IPR003172	9	1	0.748501	1
IPR003185	1	1	Inf	0.1431
IPR003186	1	1	Inf	0.1431
IPR003231	1	1	Inf	0.1431
IPR003256	1	1	Inf	0.1431
IPR003265	3	1	2.994770	0.3708
IPR003307	7	2	2.39627	0.2641
IPR003309	13	1	0.49889	0.7078
IPR003323	36	1	0.1708254	0.05303
IPR003343	1	1	Inf	0.1431
IPR003347	26	7	2.20914	0.08567
IPR003368	33	3	0.59846	0.6163
IPR003378	12	3	1.99722	0.3973
IPR003382	1	1	Inf	0.1431
IPR003395	6	3	5.99295	0.04178
IPR003406	6	1	1.197767	1
IPR003409	12	1	0.544277	1
IPR003439	86	15	1.26656	0.4386
IPR003492	2	1	5.989508	0.2657
IPR003511	1	1	Inf	0.1431
IPR003545	2	1	5.989508	0.2657
IPR003591	66	4	0.38553	0.05315
IPR003593	143	40	2.3442	1.931e-05
IPR003594	3	3	Inf	0.002927
IPR003595	95	3	0.194456	0.0005932
IPR003598	102	10	0.64974	0.255
IPR003599	164	12	0.47061	0.009489
IPR003601	1	1	Inf	0.1431
IPR003602	1	1	Inf	0.1431
IPR003604	8	6	17.9965	0.0001843
IPR003605	5	1	1.497287	0.538
IPR003607	16	2	0.85544	1
IPR003613	7	2	2.39627	0.2641
IPR003616	6	1	1.197767	1
IPR003649	12	4	2.99684	0.08003
IPR003673	2	2	Inf	0.02047
IPR003674	2	2	Inf	0.02047
IPR003689	24	5	1.57690	0.3761
IPR003690	1	1	Inf	0.1431
IPR003692	2	1	5.989508	0.2657
IPR003701	1	1	Inf	0.1431
IPR003703	2	1	5.989508	0.2657
IPR003726	2	2	Inf	0.02047
IPR003732	1	1	Inf	0.1431
IPR003737	1	1	Inf	0.1431
IPR003749	1	1	Inf	0.1431
IPR003750	1	1	Inf	0.1431
IPR003759	1	1	Inf	0.1431
IPR003782	1	1	Inf	0.1431
IPR003817	2	1	5.989508	0.2657
IPR003819	3	2	11.9824	0.05555
IPR003822	2	1	5.989508	0.2657
IPR003827	1	1	Inf	0.1431
IPR003840	1	1	Inf	0.1431
IPR003864	1	1	Inf	0.1431
IPR003877	13	1	0.49889	0.7078
IPR003886	33	3	0.59846	0.6163
IPR003888	2	1	5.989508	0.2657
IPR003889	2	1	5.989508	0.2657
IPR003890	8	4	5.9947	0.0181
IPR003891	3	1	2.994770	0.3708
IPR003892	7	2	2.39627	0.2641
IPR003903	14	1	0.460489	0.7078
IPR003954	8	5	9.9945	0.002293
IPR003958	4	2	5.99123	0.1007
IPR003959	48	16	3.0051	0.0007031
IPR003960	25	7	2.33199	0.07713
IPR003961	283	23	0.52602	0.001986
IPR003977	4	1	1.996532	0.4608
IPR004000	42	8	1.41019	0.3761
IPR004001	26	3	0.78091	1
IPR004012	13	2	1.08892	1
IPR004014	31	3	0.64128	0.6119
IPR004015	1	1	Inf	0.1431
IPR004023	1	1	Inf	0.1431
IPR004037	1	1	Inf	0.1431
IPR004038	8	5	9.9945	0.002293
IPR004044	1	1	Inf	0.1431
IPR004045	27	12	4.8063	0.0001535
IPR004046	21	12	8.0113	5.992e-06
IPR004087	25	5	1.49797	0.3911
IPR004088	25	6	1.89284	0.158
IPR004095	1	1	Inf	0.1431
IPR004099	7	4	7.9911	0.0102
IPR004100	4	2	5.99123	0.1007
IPR004102	6	1	1.197767	1
IPR004104	4	3	17.979	0.01045
IPR004114	1	1	Inf	0.1431
IPR004115	1	1	Inf	0.1431
IPR004127	2	2	Inf	0.02047
IPR004130	3	2	11.9824	0.05555
IPR004139	3	1	2.994770	0.3708
IPR004143	2	2	Inf	0.02047
IPR004147	3	2	11.9824	0.05555
IPR004154	8	6	17.9965	0.0001843
IPR004160	2	1	5.989508	0.2657
IPR004161	6	5	29.9827	0.0003161
IPR004170	22	3	0.94551	1
IPR004179	3	2	11.9824	0.05555
IPR004193	1	1	Inf	0.1431
IPR004217	1	1	Inf	0.1431
IPR004223	1	1	Inf	0.1431
IPR004240	7	4	7.9911	0.0102
IPR004241	9	3	2.99615	0.1264
IPR004254	3	1	2.994770	0.3708
IPR004273	20	3	1.05688	1
IPR004274	3	1	2.994770	0.3708
IPR004277	2	1	5.989508	0.2657
IPR004294	3	1	2.994770	0.3708
IPR004299	22	5	1.76261	0.2311
IPR004301	4	4	Inf	0.0004185
IPR004316	2	1	5.989508	0.2657
IPR004323	1	1	Inf	0.1431
IPR004327	2	1	5.989508	0.2657
IPR004343	1	1	Inf	0.1431
IPR004344	12	2	1.19784	0.6859
IPR004364	5	3	8.9894	0.02335
IPR004365	5	3	8.9894	0.02335
IPR004394	1	1	Inf	0.1431
IPR004403	1	1	Inf	0.1431
IPR004408	1	1	Inf	0.1431
IPR004416	1	1	Inf	0.1431
IPR004450	1	1	Inf	0.1431
IPR004457	1	1	Inf	0.1431
IPR004467	1	1	Inf	0.1431
IPR004480	2	2	Inf	0.02047
IPR004493	1	1	Inf	0.1431
IPR004499	3	3	Inf	0.002927
IPR004506	2	2	Inf	0.02047
IPR004514	1	1	Inf	0.1431
IPR004516	2	1	5.989508	0.2657
IPR004520	1	1	Inf	0.1431
IPR004521	2	2	Inf	0.02047
IPR004523	1	1	Inf	0.1431
IPR004524	1	1	Inf	0.1431
IPR004526	3	3	Inf	0.002927
IPR004529	2	1	5.989508	0.2657
IPR004531	2	1	5.989508	0.2657
IPR004536	1	1	Inf	0.1431
IPR004540	1	1	Inf	0.1431
IPR004545	1	1	Inf	0.1431
IPR004551	1	1	Inf	0.1431
IPR004562	1	1	Inf	0.1431
IPR004579	1	1	Inf	0.1431
IPR004582	1	1	Inf	0.1431
IPR004583	1	1	Inf	0.1431
IPR004584	1	1	Inf	0.1431
IPR004589	6	1	1.197767	1
IPR004595	1	1	Inf	0.1431
IPR004598	2	2	Inf	0.02047
IPR004625	1	1	Inf	0.1431
IPR004640	1	1	Inf	0.1431
IPR004649	1	1	Inf	0.1431
IPR004680	12	2	1.19784	0.6859
IPR004728	1	1	Inf	0.1431
IPR004739	1	1	Inf	0.1431
IPR004802	1	1	Inf	0.1431
IPR004803	1	1	Inf	0.1431
IPR004808	2	1	5.989508	0.2657
IPR004815	2	1	5.989508	0.2657
IPR004821	5	1	1.497287	0.538
IPR004835	28	5	1.30238	0.5868
IPR004837	8	2	1.9969	0.3209
IPR004839	6	1	1.197767	1
IPR004843	53	13	1.95058	0.04654
IPR004853	7	5	14.9919	0.0009752
IPR004856	2	1	5.989508	0.2657
IPR004859	2	1	5.989508	0.2657
IPR004870	2	1	5.989508	0.2657
IPR004871	3	2	11.9824	0.05555
IPR004875	42	9	1.63518	0.1858
IPR004888	4	1	1.996532	0.4608
IPR004907	3	1	2.994770	0.3708
IPR004910	2	1	5.989508	0.2657
IPR004963	7	1	0.998103	1
IPR004971	2	1	5.989508	0.2657
IPR005011	1	1	Inf	0.1431
IPR005013	1	1	Inf	0.1431
IPR005016	6	1	1.197767	1
IPR005018	36	1	0.1708254	0.05303
IPR005024	10	1	0.665299	1
IPR005027	21	2	0.630139	0.758
IPR005033	3	1	2.994770	0.3708
IPR005036	3	2	11.9824	0.05555
IPR005037	2	2	Inf	0.02047
IPR005043	1	1	Inf	0.1431
IPR005049	1	1	Inf	0.1431
IPR005065	6	1	1.197767	1
IPR005069	12	4	2.99684	0.08003
IPR005079	19	9	5.4028	0.0005872
IPR005106	1	1	Inf	0.1431
IPR005107	2	1	5.989508	0.2657
IPR005110	1	1	Inf	0.1431
IPR005111	1	1	Inf	0.1431
IPR005121	2	1	5.989508	0.2657
IPR005123	10	3	2.56797	0.1621
IPR005135	22	3	0.94551	1
IPR005140	2	1	5.989508	0.2657
IPR005141	2	1	5.989508	0.2657
IPR005142	2	1	5.989508	0.2657
IPR005146	2	1	5.989508	0.2657
IPR005147	2	1	5.989508	0.2657
IPR005148	1	1	Inf	0.1431
IPR005160	1	1	Inf	0.1431
IPR005161	1	1	Inf	0.1431
IPR005175	1	1	Inf	0.1431
IPR005176	2	1	5.989508	0.2657
IPR005181	1	1	Inf	0.1431
IPR005225	194	15	0.49926	0.00708
IPR005294	2	1	5.989508	0.2657
IPR005302	3	1	2.994770	0.3708
IPR005303	3	1	2.994770	0.3708
IPR005324	1	1	Inf	0.1431
IPR005326	1	1	Inf	0.1431
IPR005343	1	1	Inf	0.1431
IPR005344	1	1	Inf	0.1431
IPR005345	1	1	Inf	0.1431
IPR005349	1	1	Inf	0.1431
IPR005365	1	1	Inf	0.1431
IPR005475	5	1	1.497287	0.538
IPR005484	2	1	5.989508	0.2657
IPR005485	1	1	Inf	0.1431
IPR005486	2	2	Inf	0.02047
IPR005502	25	4	1.14085	0.7744
IPR005517	4	3	17.979	0.01045
IPR005533	7	1	0.998103	1
IPR005570	1	1	Inf	0.1431
IPR005571	2	1	5.989508	0.2657
IPR005574	2	1	5.989508	0.2657
IPR005579	1	1	Inf	0.1431
IPR005599	4	3	17.979	0.01045
IPR005607	3	1	2.994770	0.3708
IPR005612	2	1	5.989508	0.2657
IPR005631	1	1	Inf	0.1431
IPR005654	1	1	Inf	0.1431
IPR005677	1	1	Inf	0.1431
IPR005679	1	1	Inf	0.1431
IPR005683	1	1	Inf	0.1431
IPR005703	1	1	Inf	0.1431
IPR005710	1	1	Inf	0.1431
IPR005715	3	1	2.994770	0.3708
IPR005716	1	1	Inf	0.1431
IPR005717	1	1	Inf	0.1431
IPR005719	1	1	Inf	0.1431
IPR005720	3	1	2.994770	0.3708
IPR005722	1	1	Inf	0.1431
IPR005729	1	1	Inf	0.1431
IPR005766	3	1	2.994770	0.3708
IPR005788	4	4	Inf	0.0004185
IPR005792	2	2	Inf	0.02047
IPR005804	13	2	1.08892	1
IPR005813	1	1	Inf	0.1431
IPR005814	6	1	1.197767	1
IPR005821	35	2	0.362519	0.2226
IPR005822	2	2	Inf	0.02047
IPR005823	1	1	Inf	0.1431
IPR005835	5	3	8.9894	0.02335
IPR005839	1	1	Inf	0.1431
IPR005841	1	1	Inf	0.1431
IPR005844	2	1	5.989508	0.2657
IPR005845	1	1	Inf	0.1431
IPR005846	1	1	Inf	0.1431
IPR005900	1	1	Inf	0.1431
IPR005904	1	1	Inf	0.1431
IPR005914	1	1	Inf	0.1431
IPR005925	1	1	Inf	0.1431
IPR005931	1	1	Inf	0.1431
IPR005935	1	1	Inf	0.1431
IPR005937	6	4	11.9899	0.004927
IPR005946	3	3	Inf	0.002927
IPR005955	2	2	Inf	0.02047
IPR005959	1	1	Inf	0.1431
IPR005996	1	1	Inf	0.1431
IPR005998	2	2	Inf	0.02047
IPR006011	11	2	1.3310	0.6639
IPR006012	7	2	2.39627	0.2641
IPR006020	16	1	0.3990462	0.7171
IPR006032	1	1	Inf	0.1431
IPR006035	1	1	Inf	0.1431
IPR006047	3	1	2.994770	0.3708
IPR006048	1	1	Inf	0.1431
IPR006068	13	3	1.79735	0.4161
IPR006073	15	7	5.2497	0.002726
IPR006076	8	3	3.59557	0.09389
IPR006084	6	4	11.9899	0.004927
IPR006085	4	3	17.979	0.01045
IPR006086	4	3	17.979	0.01045
IPR006091	11	1	0.598737	1
IPR006093	1	1	Inf	0.1431
IPR006094	5	2	3.99428	0.1522
IPR006120	1	1	Inf	0.1431
IPR006130	1	1	Inf	0.1431
IPR006131	1	1	Inf	0.1431
IPR006132	1	1	Inf	0.1431
IPR006133	4	2	5.99123	0.1007
IPR006134	3	3	Inf	0.002927
IPR006139	5	3	8.9894	0.02335
IPR006140	6	4	11.9899	0.004927
IPR006148	1	1	Inf	0.1431
IPR006158	2	1	5.989508	0.2657
IPR006162	4	1	1.996532	0.4608
IPR006164	1	1	Inf	0.1431
IPR006166	3	3	Inf	0.002927
IPR006169	1	1	Inf	0.1431
IPR006171	3	2	11.9824	0.05555
IPR006172	2	2	Inf	0.02047
IPR006175	1	1	Inf	0.1431
IPR006186	16	3	1.38236	0.4913
IPR006195	17	10	8.5796	2.622e-05
IPR006203	3	2	11.9824	0.05555
IPR006204	5	4	23.9739	0.001853
IPR006205	1	1	Inf	0.1431
IPR006206	2	1	5.989508	0.2657
IPR006212	25	2	0.520433	0.5672
IPR006222	2	1	5.989508	0.2657
IPR006223	1	1	Inf	0.1431
IPR006297	1	1	Inf	0.1431
IPR006322	3	3	Inf	0.002927
IPR006338	3	1	2.994770	0.3708
IPR006368	1	1	Inf	0.1431
IPR006369	1	1	Inf	0.1431
IPR006408	3	2	11.9824	0.05555
IPR006439	4	2	5.99123	0.1007
IPR006461	13	1	0.49889	0.7078
IPR006466	1	1	Inf	0.1431
IPR006509	2	1	5.989508	0.2657
IPR006539	20	4	1.49780	0.5165
IPR006544	14	1	0.460489	0.7078
IPR006549	3	1	2.994770	0.3708
IPR006551	3	1	2.994770	0.3708
IPR006553	9	1	0.748501	1
IPR006554	6	2	2.99546	0.2074
IPR006555	4	4	Inf	0.0004185
IPR006561	3	2	11.9824	0.05555
IPR006568	3	1	2.994770	0.3708
IPR006569	5	3	8.9894	0.02335
IPR006575	8	2	1.9969	0.3209
IPR006577	4	1	1.996532	0.4608
IPR006590	2	1	5.989508	0.2657
IPR006591	1	1	Inf	0.1431
IPR006592	3	2	11.9824	0.05555
IPR006593	9	1	0.748501	1
IPR006594	11	1	0.598737	1
IPR006595	2	1	5.989508	0.2657
IPR006598	2	1	5.989508	0.2657
IPR006600	23	6	2.11586	0.1282
IPR006616	4	1	1.996532	0.4608
IPR006620	5	2	3.99428	0.1522
IPR006621	4	1	1.996532	0.4608
IPR006623	2	1	5.989508	0.2657
IPR006626	22	3	0.94551	1
IPR006628	1	1	Inf	0.1431
IPR006630	6	4	11.9899	0.004927
IPR006634	19	6	2.76744	0.04393
IPR006636	3	1	2.994770	0.3708
IPR006638	3	3	Inf	0.002927
IPR006652	31	4	0.88708	1
IPR006674	6	2	2.99546	0.2074
IPR006680	7	2	2.39627	0.2641
IPR006689	19	1	0.3324825	0.5063
IPR006692	2	1	5.989508	0.2657
IPR006703	23	3	0.89817	1
IPR006708	1	1	Inf	0.1431
IPR006709	1	1	Inf	0.1431
IPR006746	1	1	Inf	0.1431
IPR006757	8	4	5.9947	0.0181
IPR006762	5	1	1.497287	0.538
IPR006767	2	1	5.989508	0.2657
IPR006768	2	1	5.989508	0.2657
IPR006785	2	2	Inf	0.02047
IPR006797	2	1	5.989508	0.2657
IPR006818	1	1	Inf	0.1431
IPR006823	8	3	3.59557	0.09389
IPR006845	3	2	11.9824	0.05555
IPR006846	1	1	Inf	0.1431
IPR006849	1	1	Inf	0.1431
IPR006861	1	1	Inf	0.1431
IPR006875	1	1	Inf	0.1431
IPR006887	1	1	Inf	0.1431
IPR006899	1	1	Inf	0.1431
IPR006906	1	1	Inf	0.1431
IPR006913	1	1	Inf	0.1431
IPR006917	5	3	8.9894	0.02335
IPR006935	3	2	11.9824	0.05555
IPR006941	3	1	2.994770	0.3708
IPR006942	1	1	Inf	0.1431
IPR006966	1	1	Inf	0.1431
IPR006968	1	1	Inf	0.1431
IPR006977	1	1	Inf	0.1431
IPR006984	1	1	Inf	0.1431
IPR007000	11	5	4.9969	0.01302
IPR007009	2	2	Inf	0.02047
IPR007010	1	1	Inf	0.1431
IPR007012	2	2	Inf	0.02047
IPR007015	1	1	Inf	0.1431
IPR007019	1	1	Inf	0.1431
IPR007023	1	1	Inf	0.1431
IPR007042	1	1	Inf	0.1431
IPR007051	4	3	17.979	0.01045
IPR007052	11	11	Inf	5.066e-10
IPR007064	1	1	Inf	0.1431
IPR007066	3	2	11.9824	0.05555
IPR007080	3	2	11.9824	0.05555
IPR007081	4	2	5.99123	0.1007
IPR007083	3	2	11.9824	0.05555
IPR007109	4	3	17.979	0.01045
IPR007110	247	19	0.49576	0.001796
IPR007111	40	6	1.05694	0.8224
IPR007120	2	2	Inf	0.02047
IPR007121	2	2	Inf	0.02047
IPR007133	1	1	Inf	0.1431
IPR007144	2	1	5.989508	0.2657
IPR007146	3	1	2.994770	0.3708
IPR007148	3	3	Inf	0.002927
IPR007173	1	1	Inf	0.1431
IPR007177	1	1	Inf	0.1431
IPR007180	1	1	Inf	0.1431
IPR007187	2	2	Inf	0.02047
IPR007192	1	1	Inf	0.1431
IPR007196	1	1	Inf	0.1431
IPR007197	4	4	Inf	0.0004185
IPR007198	1	1	Inf	0.1431
IPR007203	2	1	5.989508	0.2657
IPR007205	1	1	Inf	0.1431
IPR007206	1	1	Inf	0.1431
IPR007207	1	1	Inf	0.1431
IPR007209	2	2	Inf	0.02047
IPR007213	3	1	2.994770	0.3708
IPR007223	1	1	Inf	0.1431
IPR007231	1	1	Inf	0.1431
IPR007238	1	1	Inf	0.1431
IPR007243	1	1	Inf	0.1431
IPR007244	1	1	Inf	0.1431
IPR007245	1	1	Inf	0.1431
IPR007246	3	2	11.9824	0.05555
IPR007248	6	3	5.99295	0.04178
IPR007252	1	1	Inf	0.1431
IPR007259	8	6	17.9965	0.0001843
IPR007271	2	1	5.989508	0.2657
IPR007276	1	1	Inf	0.1431
IPR007281	1	1	Inf	0.1431
IPR007282	2	1	5.989508	0.2657
IPR007287	1	1	Inf	0.1431
IPR007305	1	1	Inf	0.1431
IPR007307	1	1	Inf	0.1431
IPR007308	1	1	Inf	0.1431
IPR007315	1	1	Inf	0.1431
IPR007319	1	1	Inf	0.1431
IPR007320	1	1	Inf	0.1431
IPR007342	1	1	Inf	0.1431
IPR007379	2	1	5.989508	0.2657
IPR007474	2	1	5.989508	0.2657
IPR007482	1	1	Inf	0.1431
IPR007484	12	2	1.19784	0.6859
IPR007502	10	5	5.9964	0.008039
IPR007504	2	1	5.989508	0.2657
IPR007518	3	1	2.994770	0.3708
IPR007526	3	3	Inf	0.002927
IPR007529	3	1	2.994770	0.3708
IPR007533	1	1	Inf	0.1431
IPR007537	2	1	5.989508	0.2657
IPR007583	1	1	Inf	0.1431
IPR007593	42	2	0.298959	0.07939
IPR007638	2	2	Inf	0.02047
IPR007639	2	2	Inf	0.02047
IPR007641	2	2	Inf	0.02047
IPR007642	2	2	Inf	0.02047
IPR007644	3	2	11.9824	0.05555
IPR007645	2	2	Inf	0.02047
IPR007646	2	2	Inf	0.02047
IPR007647	2	2	Inf	0.02047
IPR007657	1	1	Inf	0.1431
IPR007676	1	1	Inf	0.1431
IPR007695	2	2	Inf	0.02047
IPR007696	5	2	3.99428	0.1522
IPR007699	2	2	Inf	0.02047
IPR007702	1	1	Inf	0.1431
IPR007708	1	1	Inf	0.1431
IPR007718	1	1	Inf	0.1431
IPR007720	1	1	Inf	0.1431
IPR007724	2	1	5.989508	0.2657
IPR007725	1	1	Inf	0.1431
IPR007741	4	3	17.979	0.01045
IPR007745	2	2	Inf	0.02047
IPR007754	1	1	Inf	0.1431
IPR007757	3	2	11.9824	0.05555
IPR007759	1	1	Inf	0.1431
IPR007783	1	1	Inf	0.1431
IPR007803	3	1	2.994770	0.3708
IPR007807	1	1	Inf	0.1431
IPR007832	2	1	5.989508	0.2657
IPR007834	1	1	Inf	0.1431
IPR007842	3	1	2.994770	0.3708
IPR007846	1	1	Inf	0.1431
IPR007852	1	1	Inf	0.1431
IPR007854	2	2	Inf	0.02047
IPR007856	2	1	5.989508	0.2657
IPR007857	2	2	Inf	0.02047
IPR007860	3	2	11.9824	0.05555
IPR007861	2	1	5.989508	0.2657
IPR007863	7	2	2.39627	0.2641
IPR007889	7	4	7.9911	0.0102
IPR007915	1	1	Inf	0.1431
IPR007946	1	1	Inf	0.1431
IPR007949	1	1	Inf	0.1431
IPR007955	1	1	Inf	0.1431
IPR007967	3	1	2.994770	0.3708
IPR007991	1	1	Inf	0.1431
IPR008011	3	1	2.994770	0.3708
IPR008037	4	4	Inf	0.0004185
IPR008046	1	1	Inf	0.1431
IPR008047	1	1	Inf	0.1431
IPR008048	1	1	Inf	0.1431
IPR008049	1	1	Inf	0.1431
IPR008050	1	1	Inf	0.1431
IPR008138	2	1	5.989508	0.2657
IPR008139	6	1	1.197767	1
IPR008146	7	1	0.998103	1
IPR008147	7	1	0.998103	1
IPR008160	22	5	1.76261	0.2311
IPR008162	1	1	Inf	0.1431
IPR008181	1	1	Inf	0.1431
IPR008183	3	2	11.9824	0.05555
IPR008211	7	1	0.998103	1
IPR008250	56	9	1.14718	0.7015
IPR008254	4	2	5.99123	0.1007
IPR008256	1	1	Inf	0.1431
IPR008265	5	3	8.9894	0.02335
IPR008266	233	11	0.29407	3.093e-06
IPR008268	2	1	5.989508	0.2657
IPR008269	2	1	5.989508	0.2657
IPR008271	198	21	0.70841	0.1529
IPR008274	3	1	2.994770	0.3708
IPR008278	1	1	Inf	0.1431
IPR008283	1	1	Inf	0.1431
IPR008284	1	1	Inf	0.1431
IPR008288	1	1	Inf	0.1431
IPR008381	1	1	Inf	0.1431
IPR008383	1	1	Inf	0.1431
IPR008395	2	1	5.989508	0.2657
IPR008409	1	1	Inf	0.1431
IPR008428	34	7	1.55390	0.3219
IPR008429	2	2	Inf	0.02047
IPR008491	1	1	Inf	0.1431
IPR008501	1	1	Inf	0.1431
IPR008509	1	1	Inf	0.1431
IPR008530	1	1	Inf	0.1431
IPR008532	2	1	5.989508	0.2657
IPR008568	1	1	Inf	0.1431
IPR008591	1	1	Inf	0.1431
IPR008594	1	1	Inf	0.1431
IPR008606	1	1	Inf	0.1431
IPR008631	1	1	Inf	0.1431
IPR008676	1	1	Inf	0.1431
IPR008709	1	1	Inf	0.1431
IPR008717	2	2	Inf	0.02047
IPR008728	1	1	Inf	0.1431
IPR008737	14	1	0.460489	0.7078
IPR008753	12	1	0.544277	1
IPR008758	3	3	Inf	0.002927
IPR008794	1	1	Inf	0.1431
IPR008814	1	1	Inf	0.1431
IPR008826	3	1	2.994770	0.3708
IPR008829	1	1	Inf	0.1431
IPR008847	1	1	Inf	0.1431
IPR008851	1	1	Inf	0.1431
IPR008893	3	1	2.994770	0.3708
IPR008905	2	2	Inf	0.02047
IPR008906	64	8	0.85514	0.8579
IPR008909	1	1	Inf	0.1431
IPR008913	3	2	11.9824	0.05555
IPR008914	1	1	Inf	0.1431
IPR008918	4	3	17.979	0.01045
IPR008921	5	4	23.9739	0.001853
IPR008927	6	1	1.197767	1
IPR008928	16	1	0.3990462	0.7171
IPR008936	64	6	0.61874	0.369
IPR008942	16	3	1.38236	0.4913
IPR008948	3	2	11.9824	0.05555
IPR008949	3	1	2.994770	0.3708
IPR008952	21	1	0.2992005	0.3475
IPR008963	16	5	2.72502	0.0668
IPR008964	2	1	5.989508	0.2657
IPR008967	18	3	1.19790	0.7351
IPR008969	3	1	2.994770	0.3708
IPR008971	7	4	7.9911	0.0102
IPR008972	13	1	0.49889	0.7078
IPR008974	131	27	1.55991	0.04476
IPR008977	11	2	1.3310	0.6639
IPR008978	13	13	Inf	1.03e-11
IPR008979	53	10	1.39403	0.3267
IPR008984	27	5	1.3617	0.5782
IPR008991	5	4	23.9739	0.001853
IPR009000	20	14	14.0326	2.421e-08
IPR009001	4	2	5.99123	0.1007
IPR009003	5	3	8.9894	0.02335
IPR009008	4	4	Inf	0.0004185
IPR009011	16	5	2.72502	0.0668
IPR009012	1	1	Inf	0.1431
IPR009019	1	1	Inf	0.1431
IPR009022	2	1	5.989508	0.2657
IPR009027	3	1	2.994770	0.3708
IPR009030	190	8	0.26121	9.148e-06
IPR009033	2	2	Inf	0.02047
IPR009038	8	2	1.9969	0.3209
IPR009053	4	4	Inf	0.0004185
IPR009057	71	16	1.74620	0.05973
IPR009060	29	4	0.95812	1
IPR009061	4	1	1.996532	0.4608
IPR009068	5	5	Inf	5.981e-05
IPR009069	4	4	Inf	0.0004185
IPR009071	11	4	3.42513	0.05993
IPR009072	42	2	0.298959	0.07939
IPR009075	6	1	1.197767	1
IPR009077	1	1	Inf	0.1431
IPR009078	21	1	0.2992005	0.3475
IPR009080	8	8	Inf	1.743e-07
IPR009081	4	2	5.99123	0.1007
IPR009089	1	1	Inf	0.1431
IPR009091	28	10	3.3348	0.003942
IPR009100	12	1	0.544277	1
IPR009145	3	3	Inf	0.002927
IPR009199	4	3	17.979	0.01045
IPR009244	1	1	Inf	0.1431
IPR009262	7	3	4.49483	0.06547
IPR009288	1	1	Inf	0.1431
IPR009292	1	1	Inf	0.1431
IPR009316	2	2	Inf	0.02047
IPR009348	2	1	5.989508	0.2657
IPR009360	2	1	5.989508	0.2657
IPR009361	1	1	Inf	0.1431
IPR009445	1	1	Inf	0.1431
IPR009446	1	1	Inf	0.1431
IPR009464	1	1	Inf	0.1431
IPR009543	9	1	0.748501	1
IPR009563	1	1	Inf	0.1431
IPR009581	2	1	5.989508	0.2657
IPR009600	4	2	5.99123	0.1007
IPR009613	3	3	Inf	0.002927
IPR009653	2	1	5.989508	0.2657
IPR009689	30	3	0.66507	0.7926
IPR009723	1	1	Inf	0.1431
IPR009738	1	1	Inf	0.1431
IPR009771	1	1	Inf	0.1431
IPR009779	3	1	2.994770	0.3708
IPR009787	1	1	Inf	0.1431
IPR009816	1	1	Inf	0.1431
IPR009887	1	1	Inf	0.1431
IPR010003	1	1	Inf	0.1431
IPR010014	1	1	Inf	0.1431
IPR010031	2	1	5.989508	0.2657
IPR010033	1	1	Inf	0.1431
IPR010036	1	1	Inf	0.1431
IPR010044	1	1	Inf	0.1431
IPR010159	1	1	Inf	0.1431
IPR010240	1	1	Inf	0.1431
IPR010280	1	1	Inf	0.1431
IPR010281	1	1	Inf	0.1431
IPR010285	3	1	2.994770	0.3708
IPR010291	7	1	0.998103	1
IPR010301	1	1	Inf	0.1431
IPR010339	2	2	Inf	0.02047
IPR010357	1	1	Inf	0.1431
IPR010400	1	1	Inf	0.1431
IPR010418	1	1	Inf	0.1431
IPR010487	2	2	Inf	0.02047
IPR010490	1	1	Inf	0.1431
IPR010491	1	1	Inf	0.1431
IPR010505	1	1	Inf	0.1431
IPR010506	2	1	5.989508	0.2657
IPR010516	1	1	Inf	0.1431
IPR010531	2	1	5.989508	0.2657
IPR010565	1	1	Inf	0.1431
IPR010582	4	1	1.996532	0.4608
IPR010585	1	1	Inf	0.1431
IPR010591	1	1	Inf	0.1431
IPR010613	1	1	Inf	0.1431
IPR010614	8	4	5.9947	0.0181
IPR010617	1	1	Inf	0.1431
IPR010625	3	3	Inf	0.002927
IPR010643	2	2	Inf	0.02047
IPR010655	1	1	Inf	0.1431
IPR010666	4	2	5.99123	0.1007
IPR010671	1	1	Inf	0.1431
IPR010678	1	1	Inf	0.1431
IPR010721	1	1	Inf	0.1431
IPR010729	1	1	Inf	0.1431
IPR010760	1	1	Inf	0.1431
IPR010793	2	2	Inf	0.02047
IPR010795	1	1	Inf	0.1431
IPR010912	2	1	5.989508	0.2657
IPR010918	1	1	Inf	0.1431
IPR010920	10	8	24.0056	5.98e-06
IPR010935	4	1	1.996532	0.4608
IPR010945	1	1	Inf	0.1431
IPR010982	2	1	5.989508	0.2657
IPR010987	32	17	6.8202	2.774e-07
IPR010989	16	2	0.85544	1
IPR010994	4	1	1.996532	0.4608
IPR010996	5	1	1.497287	0.538
IPR010997	4	3	17.979	0.01045
IPR010998	22	3	0.94551	1
IPR011001	6	1	1.197767	1
IPR011004	4	1	1.996532	0.4608
IPR011005	1	1	Inf	0.1431
IPR011008	1	1	Inf	0.1431
IPR011009	747	49	0.41045	1.966e-11
IPR011010	40	4	0.66495	0.6494
IPR011011	118	14	0.80523	0.5112
IPR011013	33	7	1.6138	0.3138
IPR011021	14	1	0.460489	0.7078
IPR011022	12	1	0.544277	1
IPR011023	1	1	Inf	0.1431
IPR011029	204	16	0.50696	0.00641
IPR011032	17	3	1.28355	0.7253
IPR011035	4	4	Inf	0.0004185
IPR011037	6	1	1.197767	1
IPR011039	2	1	5.989508	0.2657
IPR011040	1	1	Inf	0.1431
IPR011042	155	22	0.99053	1
IPR011043	8	2	1.9969	0.3209
IPR011044	4	1	1.996532	0.4608
IPR011047	51	7	0.95262	1
IPR011048	1	1	Inf	0.1431
IPR011050	55	5	0.59818	0.3369
IPR011051	10	1	0.665299	1
IPR011053	7	1	0.998103	1
IPR011057	5	2	3.99428	0.1522
IPR011059	11	2	1.3310	0.6639
IPR011060	4	1	1.996532	0.4608
IPR011063	2	2	Inf	0.02047
IPR011068	1	1	Inf	0.1431
IPR011074	12	2	1.19784	0.6859
IPR011078	2	1	5.989508	0.2657
IPR011082	1	1	Inf	0.1431
IPR011108	3	2	11.9824	0.05555
IPR011124	3	1	2.994770	0.3708
IPR011145	1	1	Inf	0.1431
IPR011146	5	1	1.497287	0.538
IPR011184	2	1	5.989508	0.2657
IPR011234	4	2	5.99123	0.1007
IPR011236	2	2	Inf	0.02047
IPR011249	7	2	2.39627	0.2641
IPR011256	6	4	11.9899	0.004927
IPR011257	5	1	1.497287	0.538
IPR011268	1	1	Inf	0.1431
IPR011270	1	1	Inf	0.1431
IPR011274	1	1	Inf	0.1431
IPR011282	1	1	Inf	0.1431
IPR011322	1	1	Inf	0.1431
IPR011323	2	1	5.989508	0.2657
IPR011330	18	2	0.748414	1
IPR011332	4	4	Inf	0.0004185
IPR011333	35	4	0.77242	0.8104
IPR011335	23	3	0.89817	1
IPR011344	1	1	Inf	0.1431
IPR011356	4	2	5.99123	0.1007
IPR011387	1	1	Inf	0.1431
IPR011390	2	2	Inf	0.02047
IPR011400	1	1	Inf	0.1431
IPR011408	1	1	Inf	0.1431
IPR011419	1	1	Inf	0.1431
IPR011488	1	1	Inf	0.1431
IPR011513	1	1	Inf	0.1431
IPR011527	52	3	0.366006	0.1087
IPR011530	2	2	Inf	0.02047
IPR011545	77	33	4.5314	1.111e-09
IPR011547	16	3	1.38236	0.4913
IPR011555	3	1	2.994770	0.3708
IPR011566	1	1	Inf	0.1431
IPR011576	1	1	Inf	0.1431
IPR011583	2	1	5.989508	0.2657
IPR011598	18	2	0.748414	1
IPR011599	1	1	Inf	0.1431
IPR011603	2	1	5.989508	0.2657
IPR011611	4	3	17.979	0.01045
IPR011614	5	2	3.99428	0.1522
IPR011615	2	2	Inf	0.02047
IPR011641	8	1	0.855487	1
IPR011650	6	5	29.9827	0.0003161
IPR011665	2	1	5.989508	0.2657
IPR011678	1	1	Inf	0.1431
IPR011679	1	1	Inf	0.1431
IPR011682	10	2	1.49746	0.6435
IPR011685	2	1	5.989508	0.2657
IPR011687	1	1	Inf	0.1431
IPR011697	1	1	Inf	0.1431
IPR011701	60	7	0.79045	0.712
IPR011704	6	3	5.99295	0.04178
IPR011705	17	1	0.3740849	0.4958
IPR011706	9	1	0.748501	1
IPR011707	9	1	0.748501	1
IPR011709	10	4	3.99635	0.04287
IPR011722	2	2	Inf	0.02047
IPR011760	2	2	Inf	0.02047
IPR011765	7	2	2.39627	0.2641
IPR011766	2	1	5.989508	0.2657
IPR011777	7	1	0.998103	1
IPR011822	1	1	Inf	0.1431
IPR011877	1	1	Inf	0.1431
IPR011893	4	2	5.99123	0.1007
IPR011904	2	2	Inf	0.02047
IPR011907	1	1	Inf	0.1431
IPR011948	2	1	5.989508	0.2657
IPR011949	1	1	Inf	0.1431
IPR011989	129	33	2.0707	0.0008741
IPR011990	184	62	3.0878	3.66e-11
IPR011992	118	5	0.263724	0.0008099
IPR011993	330	16	0.30131	4.608e-08
IPR012000	2	1	5.989508	0.2657
IPR012001	2	1	5.989508	0.2657
IPR012094	1	1	Inf	0.1431
IPR012108	4	1	1.996532	0.4608
IPR012135	1	1	Inf	0.1431
IPR012162	1	1	Inf	0.1431
IPR012170	1	1	Inf	0.1431
IPR012171	6	2	2.99546	0.2074
IPR012173	2	2	Inf	0.02047
IPR012178	2	1	5.989508	0.2657
IPR012227	34	5	1.03258	1
IPR012255	1	1	Inf	0.1431
IPR012270	1	1	Inf	0.1431
IPR012308	3	1	2.994770	0.3708
IPR012309	3	1	2.994770	0.3708
IPR012310	3	1	2.994770	0.3708
IPR012317	61	7	0.77577	0.7132
IPR012334	12	2	1.19784	0.6859
IPR012336	13	1	0.49889	0.7078
IPR012337	423	59	0.97007	0.8884
IPR012338	4	4	Inf	0.0004185
IPR012340	51	28	7.3491	1.359e-11
IPR012341	12	4	2.99684	0.08003
IPR012346	3	2	11.9824	0.05555
IPR012349	1	1	Inf	0.1431
IPR012419	1	1	Inf	0.1431
IPR012444	11	4	3.42513	0.05993
IPR012459	1	1	Inf	0.1431
IPR012471	1	1	Inf	0.1431
IPR012485	1	1	Inf	0.1431
IPR012577	1	1	Inf	0.1431
IPR012580	3	2	11.9824	0.05555
IPR012582	1	1	Inf	0.1431
IPR012588	1	1	Inf	0.1431
IPR012590	1	1	Inf	0.1431
IPR012591	1	1	Inf	0.1431
IPR012592	1	1	Inf	0.1431
IPR012606	1	1	Inf	0.1431
IPR012617	1	1	Inf	0.1431
IPR012675	5	3	8.9894	0.02335
IPR012676	1	1	Inf	0.1431
IPR012677	143	68	5.5354	2.2e-16
IPR012678	3	3	Inf	0.002927
IPR012682	1	1	Inf	0.1431
IPR012715	1	1	Inf	0.1431
IPR012719	1	1	Inf	0.1431
IPR012720	2	2	Inf	0.02047
IPR012722	1	1	Inf	0.1431
IPR012724	3	2	11.9824	0.05555
IPR012725	1	1	Inf	0.1431
IPR012795	1	1	Inf	0.1431
IPR012816	11	3	2.24691	0.2005
IPR012879	1	1	Inf	0.1431
IPR012887	2	1	5.989508	0.2657
IPR012890	1	1	Inf	0.1431
IPR012901	1	1	Inf	0.1431
IPR012920	1	1	Inf	0.1431
IPR012921	3	1	2.994770	0.3708
IPR012923	1	1	Inf	0.1431
IPR012929	1	1	Inf	0.1431
IPR012932	2	2	Inf	0.02047
IPR012942	1	1	Inf	0.1431
IPR012947	6	4	11.9899	0.004927
IPR012948	1	1	Inf	0.1431
IPR012951	1	1	Inf	0.1431
IPR012952	1	1	Inf	0.1431
IPR012953	1	1	Inf	0.1431
IPR012954	1	1	Inf	0.1431
IPR012960	1	1	Inf	0.1431
IPR012961	2	2	Inf	0.02047
IPR012971	1	1	Inf	0.1431
IPR012972	2	1	5.989508	0.2657
IPR012974	2	2	Inf	0.02047
IPR012975	1	1	Inf	0.1431
IPR012976	3	3	Inf	0.002927
IPR012977	1	1	Inf	0.1431
IPR012978	1	1	Inf	0.1431
IPR012981	2	1	5.989508	0.2657
IPR012982	2	1	5.989508	0.2657
IPR012984	1	1	Inf	0.1431
IPR012988	2	2	Inf	0.02047
IPR012989	3	2	11.9824	0.05555
IPR012993	1	1	Inf	0.1431
IPR012999	7	4	7.9911	0.0102
IPR013005	1	1	Inf	0.1431
IPR013010	6	3	5.99295	0.04178
IPR013017	92	16	1.26218	0.3722
IPR013020	4	4	Inf	0.0004185
IPR013022	2	1	5.989508	0.2657
IPR013024	1	1	Inf	0.1431
IPR013025	1	1	Inf	0.1431
IPR013026	105	30	2.4099	0.0001276
IPR013057	10	1	0.665299	1
IPR013078	8	3	3.59557	0.09389
IPR013079	3	2	11.9824	0.05555
IPR013083	542	71	0.90033	0.4556
IPR013085	3	2	11.9824	0.05555
IPR013087	70	20	2.4050	0.00173
IPR013098	66	8	0.82554	0.7263
IPR013103	5	1	1.497287	0.538
IPR013105	9	2	1.71147	0.6255
IPR013106	5	1	1.497287	0.538
IPR013122	20	1	0.3149657	0.3447
IPR013126	31	6	1.43814	0.4374
IPR013136	1	1	Inf	0.1431
IPR013137	2	2	Inf	0.02047
IPR013149	14	3	1.63386	0.4387
IPR013150	2	2	Inf	0.02047
IPR013151	20	3	1.05688	1
IPR013154	7	2	2.39627	0.2641
IPR013155	5	5	Inf	5.981e-05
IPR013167	1	1	Inf	0.1431
IPR013170	3	2	11.9824	0.05555
IPR013194	1	1	Inf	0.1431
IPR013201	28	5	1.30238	0.5868
IPR013216	9	3	2.99615	0.1264
IPR013234	1	1	Inf	0.1431
IPR013235	2	2	Inf	0.02047
IPR013244	1	1	Inf	0.1431
IPR013261	1	1	Inf	0.1431
IPR013283	1	1	Inf	0.1431
IPR013320	68	5	0.47440	0.1178
IPR013324	1	1	Inf	0.1431
IPR013341	2	2	Inf	0.02047
IPR013342	2	2	Inf	0.02047
IPR013483	1	1	Inf	0.1431
IPR013497	1	1	Inf	0.1431
IPR013506	1	1	Inf	0.1431
IPR013507	3	1	2.994770	0.3708
IPR013520	10	8	24.0056	5.98e-06
IPR013523	1	1	Inf	0.1431
IPR013525	15	4	2.17921	0.255
IPR013535	1	1	Inf	0.1431
IPR013538	1	1	Inf	0.1431
IPR013548	35	1	0.1758598	0.05222
IPR013562	1	1	Inf	0.1431
IPR013568	4	1	1.996532	0.4608
IPR013578	1	1	Inf	0.1431
IPR013586	1	1	Inf	0.1431
IPR013598	7	3	4.49483	0.06547
IPR013599	1	1	Inf	0.1431
IPR013602	28	2	0.460303	0.4176
IPR013618	4	1	1.996532	0.4608
IPR013625	4	1	1.996532	0.4608
IPR013657	5	1	1.497287	0.538
IPR013662	2	1	5.989508	0.2657
IPR013697	1	1	Inf	0.1431
IPR013713	1	1	Inf	0.1431
IPR013717	1	1	Inf	0.1431
IPR013719	2	2	Inf	0.02047
IPR013725	2	1	5.989508	0.2657
IPR013740	2	1	5.989508	0.2657
IPR013748	2	2	Inf	0.02047
IPR013749	1	1	Inf	0.1431
IPR013750	4	3	17.979	0.01045
IPR013757	1	1	Inf	0.1431
IPR013758	1	1	Inf	0.1431
IPR013759	1	1	Inf	0.1431
IPR013760	1	1	Inf	0.1431
IPR013761	120	7	0.36947	0.005598
IPR013762	41	4	0.64694	0.5081
IPR013763	20	2	0.665184	0.758
IPR013766	29	10	3.1591	0.005257
IPR013767	6	1	1.197767	1
IPR013780	49	14	2.4021	0.01193
IPR013783	661	55	0.53471	2.49e-06
IPR013784	2	2	Inf	0.02047
IPR013785	35	16	5.065	7.972e-06
IPR013791	3	1	2.994770	0.3708
IPR013792	3	1	2.994770	0.3708
IPR013805	1	1	Inf	0.1431
IPR013806	6	1	1.197767	1
IPR013810	1	1	Inf	0.1431
IPR013815	16	2	0.85544	1
IPR013824	1	1	Inf	0.1431
IPR013825	1	1	Inf	0.1431
IPR013826	1	1	Inf	0.1431
IPR013830	2	2	Inf	0.02047
IPR013842	1	1	Inf	0.1431
IPR013846	1	1	Inf	0.1431
IPR013848	1	1	Inf	0.1431
IPR013857	2	1	5.989508	0.2657
IPR013870	1	1	Inf	0.1431
IPR013876	1	1	Inf	0.1431
IPR013877	1	1	Inf	0.1431
IPR013879	1	1	Inf	0.1431
IPR013893	3	2	11.9824	0.05555
IPR013913	1	1	Inf	0.1431
IPR013915	1	1	Inf	0.1431
IPR013917	1	1	Inf	0.1431
IPR013918	1	1	Inf	0.1431
IPR013919	1	1	Inf	0.1431
IPR013921	1	1	Inf	0.1431
IPR013934	1	1	Inf	0.1431
IPR013937	4	1	1.996532	0.4608
IPR013947	1	1	Inf	0.1431
IPR013949	1	1	Inf	0.1431
IPR013953	1	1	Inf	0.1431
IPR013954	3	1	2.994770	0.3708
IPR013956	1	1	Inf	0.1431
IPR013969	1	1	Inf	0.1431
IPR013970	2	1	5.989508	0.2657
IPR013977	2	1	5.989508	0.2657
IPR013979	2	2	Inf	0.02047
IPR014001	104	40	3.781	1.011e-09
IPR014009	6	2	2.99546	0.2074
IPR014013	6	2	2.99546	0.2074
IPR014014	33	21	10.5470	1.076e-10
IPR014017	17	1	0.3740849	0.4958
IPR014020	9	1	0.748501	1
IPR014026	1	1	Inf	0.1431
IPR014027	1	1	Inf	0.1431
IPR014029	2	1	5.989508	0.2657
IPR014038	1	1	Inf	0.1431
IPR014044	10	1	0.665299	1
IPR014052	1	1	Inf	0.1431
IPR014183	1	1	Inf	0.1431
IPR014186	1	1	Inf	0.1431
IPR014352	30	2	0.427376	0.3032
IPR014371	7	1	0.998103	1
IPR014381	2	1	5.989508	0.2657
IPR014401	1	1	Inf	0.1431
IPR014440	2	1	5.989508	0.2657
IPR014710	31	1	0.199353	0.1169
IPR014717	1	1	Inf	0.1431
IPR014718	3	2	11.9824	0.05555
IPR014720	13	2	1.08892	1
IPR014721	17	12	14.4245	2.211e-07
IPR014722	6	3	5.99295	0.04178
IPR014724	2	2	Inf	0.02047
IPR014726	1	1	Inf	0.1431
IPR014729	36	25	13.7163	8.503e-14
IPR014730	2	2	Inf	0.02047
IPR014731	1	1	Inf	0.1431
IPR014732	1	1	Inf	0.1431
IPR014743	30	7	1.82455	0.1853
IPR014746	10	1	0.665299	1
IPR014752	19	3	1.12295	0.7464
IPR014756	205	21	0.68119	0.108
IPR014758	1	1	Inf	0.1431
IPR014762	3	2	11.9824	0.05555
IPR014764	2	1	5.989508	0.2657
IPR014770	27	2	0.478745	0.4161
IPR014772	30	2	0.427376	0.3032
IPR014776	1	1	Inf	0.1431
IPR014777	2	1	5.989508	0.2657
IPR014782	18	6	2.99822	0.03406
IPR014784	9	1	0.748501	1
IPR014786	1	1	Inf	0.1431
IPR014807	1	1	Inf	0.1431
IPR014808	2	1	5.989508	0.2657
IPR014813	1	1	Inf	0.1431
IPR014824	1	1	Inf	0.1431
IPR014836	7	1	0.998103	1
IPR014851	1	1	Inf	0.1431
IPR014857	1	1	Inf	0.1431
IPR014870	1	1	Inf	0.1431
IPR014877	2	1	5.989508	0.2657
IPR014881	1	1	Inf	0.1431
IPR014882	9	6	11.9975	0.0004857
IPR014886	2	2	Inf	0.02047
IPR014893	1	1	Inf	0.1431
IPR014898	1	1	Inf	0.1431
IPR014906	2	1	5.989508	0.2657
IPR014908	2	1	5.989508	0.2657
IPR015007	1	1	Inf	0.1431
IPR015016	1	1	Inf	0.1431
IPR015088	1	1	Inf	0.1431
IPR015155	1	1	Inf	0.1431
IPR015158	1	1	Inf	0.1431
IPR015163	1	1	Inf	0.1431
IPR015172	1	1	Inf	0.1431
IPR015174	1	1	Inf	0.1431
IPR015211	1	1	Inf	0.1431
IPR015216	1	1	Inf	0.1431
IPR015221	1	1	Inf	0.1431
IPR015224	2	1	5.989508	0.2657
IPR015256	1	1	Inf	0.1431
IPR015267	1	1	Inf	0.1431
IPR015310	1	1	Inf	0.1431
IPR015341	13	2	1.08892	1
IPR015353	1	1	Inf	0.1431
IPR015366	2	2	Inf	0.02047
IPR015377	1	1	Inf	0.1431
IPR015413	1	1	Inf	0.1431
IPR015415	7	1	0.998103	1
IPR015421	34	11	2.8710	0.006038
IPR015422	28	8	2.39900	0.0512
IPR015424	35	11	2.7513	0.01216
IPR015425	10	1	0.665299	1
IPR015433	18	4	1.71196	0.3127
IPR015500	35	1	0.1758598	0.05222
IPR015507	2	2	Inf	0.02047
IPR015517	1	1	Inf	0.1431
IPR015526	12	1	0.544277	1
IPR015527	1	1	Inf	0.1431
IPR015590	17	6	3.27095	0.02575
IPR015655	24	3	0.85539	1
IPR015659	2	1	5.989508	0.2657
IPR015672	1	1	Inf	0.1431
IPR015699	1	1	Inf	0.1431
IPR015712	3	2	11.9824	0.05555
IPR015720	4	1	1.996532	0.4608
IPR015760	1	1	Inf	0.1431
IPR015797	25	3	0.81645	1
IPR015803	1	1	Inf	0.1431
IPR015807	1	1	Inf	0.1431
IPR015812	7	1	0.998103	1
IPR015834	2	2	Inf	0.02047
IPR015847	3	2	11.9824	0.05555
IPR015867	1	1	Inf	0.1431
IPR015878	1	1	Inf	0.1431
IPR015883	2	1	5.989508	0.2657
IPR015894	3	1	2.994770	0.3708
IPR015914	15	5	2.99753	0.05183
IPR015915	60	7	0.79045	0.712
IPR015917	23	1	0.2719696	0.2383
IPR015919	49	1	0.1244672	0.007389
IPR015940	17	1	0.3740849	0.4958
IPR015943	295	86	2.5088	3.986e-11
IPR015946	1	1	Inf	0.1431
IPR015947	12	6	5.9981	0.003629
IPR015955	1	1	Inf	0.1431
IPR016021	18	7	3.8175	0.009117
IPR016024	253	67	2.1845	2.992e-07
IPR016035	47	2	0.265665	0.05713
IPR016039	8	1	0.855487	1
IPR016040	2	1	5.989508	0.2657
IPR016049	2	1	5.989508	0.2657
IPR016050	4	4	Inf	0.0004185
IPR016055	2	1	5.989508	0.2657
IPR016059	3	1	2.994770	0.3708
IPR016061	3	3	Inf	0.002927
IPR016064	14	1	0.460489	0.7078
IPR016066	2	1	5.989508	0.2657
IPR016068	1	1	Inf	0.1431
IPR016069	1	1	Inf	0.1431
IPR016071	1	1	Inf	0.1431
IPR016082	3	3	Inf	0.002927
IPR016093	5	1	1.497287	0.538
IPR016095	3	3	Inf	0.002927
IPR016130	91	4	0.274349	0.00394
IPR016135	34	1	0.1811992	0.08023
IPR016151	2	2	Inf	0.02047
IPR016155	2	2	Inf	0.02047
IPR016156	12	7	8.4002	0.0004976
IPR016157	4	1	1.996532	0.4608
IPR016158	7	2	2.39627	0.2641
IPR016159	9	1	0.748501	1
IPR016160	7	2	2.39627	0.2641
IPR016161	17	6	3.27095	0.02575
IPR016162	17	6	3.27095	0.02575
IPR016163	17	6	3.27095	0.02575
IPR016166	8	3	3.59557	0.09389
IPR016167	3	1	2.994770	0.3708
IPR016169	4	1	1.996532	0.4608
IPR016180	3	1	2.994770	0.3708
IPR016181	32	10	2.7280	0.01842
IPR016189	4	1	1.996532	0.4608
IPR016190	4	1	1.996532	0.4608
IPR016192	3	2	11.9824	0.05555
IPR016193	4	3	17.979	0.01045
IPR016194	3	2	11.9824	0.05555
IPR016195	1	1	Inf	0.1431
IPR016197	12	3	1.99722	0.3973
IPR016208	2	1	5.989508	0.2657
IPR016286	7	3	4.49483	0.06547
IPR016295	1	1	Inf	0.1431
IPR016314	1	1	Inf	0.1431
IPR016435	2	2	Inf	0.02047
IPR016438	2	2	Inf	0.02047
IPR016443	1	1	Inf	0.1431
IPR016444	9	1	0.748501	1
IPR016447	1	1	Inf	0.1431
IPR016453	1	1	Inf	0.1431
IPR016454	2	2	Inf	0.02047
IPR016461	1	1	Inf	0.1431
IPR016471	4	2	5.99123	0.1007
IPR016487	1	1	Inf	0.1431
IPR016494	1	1	Inf	0.1431
IPR016558	1	1	Inf	0.1431
IPR016562	1	1	Inf	0.1431
IPR016636	2	2	Inf	0.02047
IPR016641	1	1	Inf	0.1431
IPR016642	1	1	Inf	0.1431
IPR016643	1	1	Inf	0.1431
IPR016650	1	1	Inf	0.1431
IPR016685	1	1	Inf	0.1431
IPR016706	1	1	Inf	0.1431
IPR016833	1	1	Inf	0.1431
IPR017046	1	1	Inf	0.1431
IPR017074	2	1	5.989508	0.2657
IPR017096	9	1	0.748501	1
IPR017117	1	1	Inf	0.1431
IPR017131	1	1	Inf	0.1431
IPR017144	2	2	Inf	0.02047
IPR017155	1	1	Inf	0.1431
IPR017198	1	1	Inf	0.1431
IPR017261	1	1	Inf	0.1431
IPR017276	1	1	Inf	0.1431
IPR017303	1	1	Inf	0.1431
IPR017340	1	1	Inf	0.1431
IPR017366	1	1	Inf	0.1431
IPR017375	1	1	Inf	0.1431
IPR017380	1	1	Inf	0.1431
IPR017389	1	1	Inf	0.1431
IPR017407	1	1	Inf	0.1431
IPR017423	3	3	Inf	0.002927
IPR017438	10	1	0.665299	1
IPR017439	2	2	Inf	0.02047
IPR017441	407	25	0.38665	2.119e-07
IPR017448	315	27	0.55733	0.002586
IPR017449	3	3	Inf	0.002927
IPR017452	33	2	0.385951	0.2191
IPR017476	1	1	Inf	0.1431
IPR017580	1	1	Inf	0.1431
IPR017714	1	1	Inf	0.1431
IPR017850	8	2	1.9969	0.3209
IPR017853	82	33	4.0679	7.621e-09
IPR017856	1	1	Inf	0.1431
IPR017860	1	1	Inf	0.1431
IPR017861	1	1	Inf	0.1431
IPR017862	1	1	Inf	0.1431
IPR017868	144	16	0.74719	0.3384
IPR017871	59	12	1.53117	0.1912
IPR017877	4	1	1.996532	0.4608
IPR017884	10	3	2.56797	0.1621
IPR017896	4	1	1.996532	0.4608
IPR017900	4	1	1.996532	0.4608
IPR017907	210	27	0.88250	0.6205
IPR017926	2	1	5.989508	0.2657
IPR017927	21	2	0.630139	0.758
IPR017930	3	2	11.9824	0.05555
IPR017937	7	5	14.9919	0.0009752
IPR017938	21	2	0.630139	0.758
IPR017941	11	3	2.24691	0.2005
IPR017942	6	1	1.197767	1
IPR017943	8	1	0.855487	1
IPR017946	28	7	1.99860	0.1079
IPR017947	1	1	Inf	0.1431
IPR017957	3	1	2.994770	0.3708
IPR017964	2	2	Inf	0.02047
IPR017972	27	2	0.478745	0.4161
IPR017978	54	1	0.1126925	0.005206
IPR017981	107	11	0.68501	0.2692
IPR017986	187	64	3.1635	5.499e-12
IPR017998	8	7	42.0409	8.545e-06
IPR018020	1	1	Inf	0.1431
IPR018022	1	1	Inf	0.1431
IPR018028	5	2	3.99428	0.1522
IPR018038	2	2	Inf	0.02047
IPR018045	12	2	1.19784	0.6859
IPR018056	6	1	1.197767	1
IPR018061	7	1	0.998103	1
IPR018075	2	1	5.989508	0.2657
IPR018079	1	1	Inf	0.1431
IPR018089	1	1	Inf	0.1431
IPR018094	2	2	Inf	0.02047
IPR018095	2	2	Inf	0.02047
IPR018097	251	9	0.220307	2.974e-08
IPR018098	1	1	Inf	0.1431
IPR018099	1	1	Inf	0.1431
IPR018102	2	2	Inf	0.02047
IPR018105	1	1	Inf	0.1431
IPR018108	40	8	1.49849	0.3616
IPR018114	2	1	5.989508	0.2657
IPR018117	2	2	Inf	0.02047
IPR018119	6	1	1.197767	1
IPR018121	5	1	1.497287	0.538
IPR018122	11	1	0.598737	1
IPR018124	2	2	Inf	0.02047
IPR018149	2	1	5.989508	0.2657
IPR018152	4	2	5.99123	0.1007
IPR018162	2	2	Inf	0.02047
IPR018163	6	4	11.9899	0.004927
IPR018164	3	2	11.9824	0.05555
IPR018165	3	3	Inf	0.002927
IPR018170	17	5	2.49768	0.0839
IPR018181	17	6	3.27095	0.02575
IPR018186	5	1	1.497287	0.538
IPR018192	1	1	Inf	0.1431
IPR018200	44	8	1.33170	0.515
IPR018202	8	8	Inf	1.743e-07
IPR018206	1	1	Inf	0.1431
IPR018215	1	1	Inf	0.1431
IPR018222	3	1	2.994770	0.3708
IPR018228	2	2	Inf	0.02047
IPR018244	7	1	0.998103	1
IPR018247	85	3	0.218297	0.002653
IPR018253	13	4	2.66356	0.103
IPR018255	1	1	Inf	0.1431
IPR018256	1	1	Inf	0.1431
IPR018258	1	1	Inf	0.1431
IPR018280	1	1	Inf	0.1431
IPR018281	1	1	Inf	0.1431
IPR018283	1	1	Inf	0.1431
IPR018303	48	8	1.19825	0.6781
IPR018314	4	3	17.979	0.01045
IPR018325	1	1	Inf	0.1431
IPR018326	1	1	Inf	0.1431
IPR018327	1	1	Inf	0.1431
IPR018328	1	1	Inf	0.1431
IPR018338	17	2	0.798352	1
IPR018369	1	1	Inf	0.1431
IPR018370	1	1	Inf	0.1431
IPR018376	4	1	1.996532	0.4608
IPR018379	8	2	1.9969	0.3209
IPR018391	3	1	2.994770	0.3708
IPR018483	1	1	Inf	0.1431
IPR018484	5	3	8.9894	0.02335
IPR018485	1	1	Inf	0.1431
IPR018492	1	1	Inf	0.1431
IPR018497	14	1	0.460489	0.7078
IPR018499	24	1	0.2601300	0.2404
IPR018501	3	2	11.9824	0.05555
IPR018506	11	2	1.3310	0.6639
IPR018517	6	5	29.9827	0.0003161
IPR018522	1	1	Inf	0.1431
IPR018525	5	5	Inf	5.981e-05
IPR018526	7	3	4.49483	0.06547
IPR018609	1	1	Inf	0.1431
IPR018611	1	1	Inf	0.1431
IPR018627	1	1	Inf	0.1431
IPR018711	3	1	2.994770	0.3708
IPR018732	3	2	11.9824	0.05555
IPR018796	1	1	Inf	0.1431
IPR018801	1	1	Inf	0.1431
IPR018816	1	1	Inf	0.1431
IPR018834	2	1	5.989508	0.2657
IPR018838	1	1	Inf	0.1431
IPR018849	1	1	Inf	0.1431
IPR018863	1	1	Inf	0.1431
IPR018866	2	1	5.989508	0.2657
IPR018935	2	1	5.989508	0.2657
IPR018936	15	3	1.49763	0.4641
IPR018939	6	1	1.197767	1
IPR018940	1	1	Inf	0.1431
IPR018944	6	1	1.197767	1
IPR018948	2	1	5.989508	0.2657
IPR018951	1	1	Inf	0.1431
IPR018952	24	1	0.2601300	0.2404
IPR018957	60	9	1.05700	0.8534
IPR018958	1	1	Inf	0.1431
IPR018965	2	1	5.989508	0.2657
IPR018967	1	1	Inf	0.1431
IPR019002	1	1	Inf	0.1431
IPR019008	1	1	Inf	0.1431
IPR019010	1	1	Inf	0.1431
IPR019012	1	1	Inf	0.1431
IPR019013	2	2	Inf	0.02047
IPR019024	1	1	Inf	0.1431
IPR019095	1	1	Inf	0.1431
IPR019128	1	1	Inf	0.1431
IPR019129	1	1	Inf	0.1431
IPR019130	1	1	Inf	0.1431
IPR019133	1	1	Inf	0.1431
IPR019134	1	1	Inf	0.1431
IPR019136	1	1	Inf	0.1431
IPR019141	1	1	Inf	0.1431
IPR019142	1	1	Inf	0.1431
IPR019151	1	1	Inf	0.1431
IPR019156	1	1	Inf	0.1431
IPR019163	1	1	Inf	0.1431
IPR019164	1	1	Inf	0.1431
IPR019165	1	1	Inf	0.1431
IPR019175	1	1	Inf	0.1431
IPR019176	1	1	Inf	0.1431
IPR019183	1	1	Inf	0.1431
IPR019190	1	1	Inf	0.1431
IPR019192	1	1	Inf	0.1431
IPR019194	1	1	Inf	0.1431
IPR019197	2	2	Inf	0.02047
IPR019258	1	1	Inf	0.1431
IPR019265	1	1	Inf	0.1431
IPR019266	1	1	Inf	0.1431
IPR019273	1	1	Inf	0.1431
IPR019309	1	1	Inf	0.1431
IPR019310	1	1	Inf	0.1431
IPR019313	1	1	Inf	0.1431
IPR019315	1	1	Inf	0.1431
IPR019321	1	1	Inf	0.1431
IPR019322	1	1	Inf	0.1431
IPR019331	1	1	Inf	0.1431
IPR019333	2	2	Inf	0.02047
IPR019335	1	1	Inf	0.1431
IPR019336	3	1	2.994770	0.3708
IPR019351	1	1	Inf	0.1431
IPR019355	1	1	Inf	0.1431
IPR019358	2	2	Inf	0.02047
IPR019361	1	1	Inf	0.1431
IPR019374	1	1	Inf	0.1431
IPR019375	1	1	Inf	0.1431
IPR019378	5	3	8.9894	0.02335
IPR019382	1	1	Inf	0.1431
IPR019388	1	1	Inf	0.1431
IPR019389	2	2	Inf	0.02047
IPR019395	1	1	Inf	0.1431
IPR019397	1	1	Inf	0.1431
IPR019398	1	1	Inf	0.1431
IPR019400	1	1	Inf	0.1431
IPR019404	1	1	Inf	0.1431
IPR019407	1	1	Inf	0.1431
IPR019410	6	1	1.197767	1
IPR019411	1	1	Inf	0.1431
IPR019414	2	1	5.989508	0.2657
IPR019438	1	1	Inf	0.1431
IPR019440	1	1	Inf	0.1431
IPR019442	1	1	Inf	0.1431
IPR019446	1	1	Inf	0.1431
IPR019451	2	1	5.989508	0.2657
IPR019458	2	1	5.989508	0.2657
IPR019465	1	1	Inf	0.1431
IPR019467	1	1	Inf	0.1431
IPR019468	1	1	Inf	0.1431
IPR019479	3	1	2.994770	0.3708
IPR019489	2	1	5.989508	0.2657
IPR019491	1	1	Inf	0.1431
IPR019496	1	1	Inf	0.1431
IPR019516	1	1	Inf	0.1431
IPR019520	1	1	Inf	0.1431
IPR019525	2	1	5.989508	0.2657
IPR019531	1	1	Inf	0.1431
IPR019533	1	1	Inf	0.1431
IPR019539	2	1	5.989508	0.2657
[truncated: 1,680 more rows]
