# Supplementary material for: Germline-related molecular phenotype in Metazoa: conservation and innovation highlighted by comparative transcriptomics
Source: EvoDevo. 2023 Jan 30;14:2. doi: 10.1186/s13227-022-00207-3 (PMC9885605; doi:10.1186/s13227-022-00207-3)
Supplement: Supplementary file 1 — Additional file 1: Zipped directory comprehending more detailed information on the species-specific transcriptomic analyses (transcriptomic statistics, read counts, fasta of upregulated transcripts, GO/IPR enrichment analyses, ratios bootstrap iterations) and extensive results of the comparative analyses (co-upregulated transcripts, co-enriched GO/IPR, comparisons of different cut-off iterations) [file 13227_2022_207_MOESM1_ESM.zip › SUPPLEMENTARY_MATERIAL/Ephydatia_fluviatilis/topGO_tab_mol_function_elim.txt]

GO.ID	Term	Annotated	Significant	Expected	classicFisher	genes
1	GO:0003735	structural constituent of ribosome	86	71	14.4	< 1e-30	c("Ephydatia_fluviatilis_DN10226_c0_g1_i1.p1", "Ephydatia_fluviatilis_DN10576_c0_g1_i1.p1", "Ephydatia_fluviatilis_DN10685_c0_g1_i4.p1", "Ephydatia_fluviatilis_DN1105_c0_g1_i3.p2", "Ephydatia_fluviatilis_DN1162_c0_g1_i10.p2", "Ephydatia_fluviatilis_DN1162_c0_g1_i6.p2", "Ephydatia_fluviatilis_DN1517_c0_g1_i6.p2", "Ephydatia_fluviatilis_DN1557_c0_g1_i3.p2", "Ephydatia_fluviatilis_DN1557_c0_g1_i5.p1…
2	GO:0003723	RNA binding	275	120	46.04	2.9e-15	c("Ephydatia_fluviatilis_DN10586_c0_g1_i1.p1", "Ephydatia_fluviatilis_DN1073_c0_g1_i4.p1", "Ephydatia_fluviatilis_DN1075_c0_g1_i1.p1", "Ephydatia_fluviatilis_DN10884_c0_g1_i11.p1", "Ephydatia_fluviatilis_DN1092_c0_g1_i1.p7", "Ephydatia_fluviatilis_DN1105_c0_g1_i2.p1", "Ephydatia_fluviatilis_DN11600_c0_g1_i2.p1", "Ephydatia_fluviatilis_DN11929_c0_g1_i1.p1", "Ephydatia_fluviatilis_DN1194_c0_g1_i1.p…
3	GO:0051082	unfolded protein binding	25	20	4.19	6.1e-12	c("Ephydatia_fluviatilis_DN11010_c0_g1_i1.p1", "Ephydatia_fluviatilis_DN11010_c0_g1_i4.p1", "Ephydatia_fluviatilis_DN12414_c0_g1_i3.p1", "Ephydatia_fluviatilis_DN1379_c0_g1_i1.p1", "Ephydatia_fluviatilis_DN1472_c0_g1_i4.p1", "Ephydatia_fluviatilis_DN1495_c0_g1_i1.p1", "Ephydatia_fluviatilis_DN1918_c0_g1_i2.p1", "Ephydatia_fluviatilis_DN1918_c0_g1_i3.p1", "Ephydatia_fluviatilis_DN2765_c0_g1_i5.p1"…
4	GO:0004812	aminoacyl-tRNA ligase activity	38	27	6.36	1.2e-11	c("Ephydatia_fluviatilis_DN1205_c0_g1_i1.p1", "Ephydatia_fluviatilis_DN12287_c0_g1_i8.p1", "Ephydatia_fluviatilis_DN13891_c0_g1_i1.p1", "Ephydatia_fluviatilis_DN1718_c0_g1_i2.p1", "Ephydatia_fluviatilis_DN1817_c0_g1_i1.p1", "Ephydatia_fluviatilis_DN1928_c0_g1_i1.p1", "Ephydatia_fluviatilis_DN29344_c0_g1_i1.p1", "Ephydatia_fluviatilis_DN3033_c0_g1_i1.p1", "Ephydatia_fluviatilis_DN3401_c0_g1_i2.p1"…
5	GO:0003676	nucleic acid binding	1395	381	233.53	3.7e-08	c("Ephydatia_fluviatilis_DN10012_c0_g1_i2.p1", "Ephydatia_fluviatilis_DN10173_c0_g1_i2.p1", "Ephydatia_fluviatilis_DN10185_c0_g1_i1.p1", "Ephydatia_fluviatilis_DN10187_c0_g2_i2.p1", "Ephydatia_fluviatilis_DN10304_c0_g1_i1.p1", "Ephydatia_fluviatilis_DN10378_c0_g1_i3.p1", "Ephydatia_fluviatilis_DN10394_c0_g1_i1.p1", "Ephydatia_fluviatilis_DN10434_c0_g1_i1.p1", "Ephydatia_fluviatilis_DN10485_c0_g1_…
6	GO:0003743	translation initiation factor activity	26	15	4.35	2.6e-06	c("Ephydatia_fluviatilis_DN1105_c0_g1_i2.p1", "Ephydatia_fluviatilis_DN1970_c0_g1_i1.p1", "Ephydatia_fluviatilis_DN2235_c0_g1_i1.p1", "Ephydatia_fluviatilis_DN2257_c0_g1_i1.p1", "Ephydatia_fluviatilis_DN3008_c0_g1_i3.p1", "Ephydatia_fluviatilis_DN3630_c0_g1_i5.p1", "Ephydatia_fluviatilis_DN3717_c0_g1_i3.p1", "Ephydatia_fluviatilis_DN4409_c0_g1_i2.p1", "Ephydatia_fluviatilis_DN4572_c0_g1_i3.p1", "…
7	GO:0000049	tRNA binding	11	9	1.84	4.0e-06	c("Ephydatia_fluviatilis_DN10586_c0_g1_i1.p1", "Ephydatia_fluviatilis_DN13891_c0_g1_i1.p1", "Ephydatia_fluviatilis_DN1718_c0_g1_i2.p1", "Ephydatia_fluviatilis_DN1817_c0_g1_i1.p1", "Ephydatia_fluviatilis_DN210_c0_g1_i1.p1", "Ephydatia_fluviatilis_DN210_c0_g1_i6.p1", "Ephydatia_fluviatilis_DN4002_c0_g1_i2.p1", "Ephydatia_fluviatilis_DN46600_c0_g1_i1.p1", "Ephydatia_fluviatilis_DN5659_c0_g1_i2.p2")
8	GO:0004185	serine-type carboxypeptidase activity	9	8	1.51	4.7e-06	c("Ephydatia_fluviatilis_DN2555_c0_g1_i14.p2", "Ephydatia_fluviatilis_DN35783_c0_g1_i1.p1", "Ephydatia_fluviatilis_DN527_c0_g1_i2.p1", "Ephydatia_fluviatilis_DN527_c0_g1_i6.p1", "Ephydatia_fluviatilis_DN527_c0_g1_i7.p1", "Ephydatia_fluviatilis_DN590_c0_g1_i1.p1", "Ephydatia_fluviatilis_DN590_c0_g1_i2.p1", "Ephydatia_fluviatilis_DN590_c0_g1_i3.p1")
9	GO:0050662	coenzyme binding	140	50	23.44	2.2e-05	c("Ephydatia_fluviatilis_DN10599_c0_g1_i1.p1", "Ephydatia_fluviatilis_DN11266_c0_g1_i2.p1", "Ephydatia_fluviatilis_DN11852_c0_g1_i1.p1", "Ephydatia_fluviatilis_DN11938_c0_g1_i9.p1", "Ephydatia_fluviatilis_DN1285_c0_g2_i1.p1", "Ephydatia_fluviatilis_DN13941_c0_g1_i1.p1", "Ephydatia_fluviatilis_DN16375_c0_g1_i2.p1", "Ephydatia_fluviatilis_DN1759_c0_g1_i1.p1", "Ephydatia_fluviatilis_DN2111_c0_g1_i1.…
10	GO:0016274	protein-arginine N-methyltransferase act...	8	7	1.34	2.5e-05	c("Ephydatia_fluviatilis_DN1633_c0_g1_i1.p1", "Ephydatia_fluviatilis_DN1956_c0_g1_i4.p1", "Ephydatia_fluviatilis_DN4166_c0_g1_i1.p1", "Ephydatia_fluviatilis_DN4297_c0_g1_i2.p1", "Ephydatia_fluviatilis_DN58975_c0_g1_i1.p1", "Ephydatia_fluviatilis_DN6340_c0_g1_i12.p1", "Ephydatia_fluviatilis_DN6340_c0_g1_i5.p1")
11	GO:0004553	hydrolase activity, hydrolyzing O-glycos...	128	39	21.43	8.1e-05	c("Ephydatia_fluviatilis_DN10965_c0_g1_i4.p1", "Ephydatia_fluviatilis_DN1150_c0_g1_i8.p1", "Ephydatia_fluviatilis_DN123_c0_g2_i2.p1", "Ephydatia_fluviatilis_DN13130_c0_g1_i2.p1", "Ephydatia_fluviatilis_DN1380_c0_g1_i7.p1", "Ephydatia_fluviatilis_DN199_c0_g1_i4.p1", "Ephydatia_fluviatilis_DN2065_c0_g1_i1.p1", "Ephydatia_fluviatilis_DN2246_c0_g1_i5.p1", "Ephydatia_fluviatilis_DN2263_c0_g1_i1.p1", "…
12	GO:0003677	DNA binding	378	91	63.28	0.00013	c("Ephydatia_fluviatilis_DN10173_c0_g1_i2.p1", "Ephydatia_fluviatilis_DN10185_c0_g1_i1.p1", "Ephydatia_fluviatilis_DN10187_c0_g2_i2.p1", "Ephydatia_fluviatilis_DN10304_c0_g1_i1.p1", "Ephydatia_fluviatilis_DN10485_c0_g1_i2.p1", "Ephydatia_fluviatilis_DN1056_c0_g1_i1.p1", "Ephydatia_fluviatilis_DN10673_c0_g1_i1.p1", "Ephydatia_fluviatilis_DN1102_c0_g1_i2.p1", "Ephydatia_fluviatilis_DN11137_c0_g1_i1…
13	GO:0002161	aminoacyl-tRNA editing activity	5	5	0.84	0.00013	c("Ephydatia_fluviatilis_DN1205_c0_g1_i1.p1", "Ephydatia_fluviatilis_DN13891_c0_g1_i1.p1", "Ephydatia_fluviatilis_DN1817_c0_g1_i1.p1", "Ephydatia_fluviatilis_DN40524_c0_g1_i1.p1", "Ephydatia_fluviatilis_DN9740_c0_g1_i2.p1")
14	GO:0003678	DNA helicase activity	39	16	6.53	0.00028	c("Ephydatia_fluviatilis_DN13210_c0_g1_i4.p1", "Ephydatia_fluviatilis_DN13210_c0_g1_i7.p1", "Ephydatia_fluviatilis_DN16051_c0_g1_i1.p1", "Ephydatia_fluviatilis_DN17192_c0_g1_i14.p1", "Ephydatia_fluviatilis_DN226_c1_g3_i1.p1", "Ephydatia_fluviatilis_DN2358_c0_g1_i2.p1", "Ephydatia_fluviatilis_DN2452_c0_g1_i2.p1", "Ephydatia_fluviatilis_DN2579_c0_g1_i1.p1", "Ephydatia_fluviatilis_DN4121_c0_g1_i1.p1…
15	GO:0050660	flavin adenine dinucleotide binding	63	22	10.55	0.00035	c("Ephydatia_fluviatilis_DN10599_c0_g1_i1.p1", "Ephydatia_fluviatilis_DN11266_c0_g1_i2.p1", "Ephydatia_fluviatilis_DN11852_c0_g1_i1.p1", "Ephydatia_fluviatilis_DN11938_c0_g1_i9.p1", "Ephydatia_fluviatilis_DN16375_c0_g1_i2.p1", "Ephydatia_fluviatilis_DN1759_c0_g1_i1.p1", "Ephydatia_fluviatilis_DN2111_c0_g1_i1.p1", "Ephydatia_fluviatilis_DN21394_c0_g1_i1.p1", "Ephydatia_fluviatilis_DN2392_c0_g1_i11…
16	GO:0003899	DNA-directed 5'-3' RNA polymerase activi...	19	10	3.18	0.00036	c("Ephydatia_fluviatilis_DN13839_c0_g1_i1.p1", "Ephydatia_fluviatilis_DN1510_c0_g1_i1.p2", "Ephydatia_fluviatilis_DN1510_c0_g1_i3.p3", "Ephydatia_fluviatilis_DN31087_c0_g1_i1.p1", "Ephydatia_fluviatilis_DN3144_c0_g1_i1.p1", "Ephydatia_fluviatilis_DN34176_c0_g1_i1.p1", "Ephydatia_fluviatilis_DN5125_c0_g1_i9.p1", "Ephydatia_fluviatilis_DN53129_c0_g1_i1.p1", "Ephydatia_fluviatilis_DN5663_c0_g1_i2.p1…
17	GO:0008536	Ran GTPase binding	16	9	2.68	0.00037	c("Ephydatia_fluviatilis_DN1036_c0_g1_i10.p1", "Ephydatia_fluviatilis_DN2168_c0_g1_i1.p1", "Ephydatia_fluviatilis_DN2761_c0_g1_i1.p1", "Ephydatia_fluviatilis_DN3048_c0_g1_i1.p1", "Ephydatia_fluviatilis_DN3076_c0_g1_i1.p1", "Ephydatia_fluviatilis_DN46623_c0_g1_i1.p1", "Ephydatia_fluviatilis_DN5659_c0_g1_i2.p2", "Ephydatia_fluviatilis_DN7312_c0_g1_i5.p1", "Ephydatia_fluviatilis_DN929_c0_g2_i1.p1")
18	GO:0019843	rRNA binding	8	6	1.34	0.00045	c("Ephydatia_fluviatilis_DN2519_c0_g1_i2.p1", "Ephydatia_fluviatilis_DN3489_c0_g1_i2.p1", "Ephydatia_fluviatilis_DN3489_c0_g1_i3.p1", "Ephydatia_fluviatilis_DN3678_c0_g1_i5.p1", "Ephydatia_fluviatilis_DN436_c0_g1_i2.p1", "Ephydatia_fluviatilis_DN9322_c0_g1_i1.p1")
19	GO:0008168	methyltransferase activity	92	43	15.4	0.00052	c("Ephydatia_fluviatilis_DN1102_c0_g1_i2.p1", "Ephydatia_fluviatilis_DN11929_c0_g1_i1.p1", "Ephydatia_fluviatilis_DN12283_c0_g1_i1.p1", "Ephydatia_fluviatilis_DN13002_c0_g1_i1.p2", "Ephydatia_fluviatilis_DN13496_c0_g1_i1.p1", "Ephydatia_fluviatilis_DN15542_c0_g1_i1.p1", "Ephydatia_fluviatilis_DN1633_c0_g1_i1.p1", "Ephydatia_fluviatilis_DN1641_c0_g1_i1.p1", "Ephydatia_fluviatilis_DN1641_c0_g1_i2.p…
20	GO:0017150	tRNA dihydrouridine synthase activity	6	5	1	0.00068	c("Ephydatia_fluviatilis_DN11852_c0_g1_i1.p1", "Ephydatia_fluviatilis_DN5819_c0_g1_i4.p1", "Ephydatia_fluviatilis_DN6891_c0_g1_i2.p1", "Ephydatia_fluviatilis_DN6891_c0_g1_i3.p1", "Ephydatia_fluviatilis_DN7887_c0_g1_i1.p1")
21	GO:0004298	threonine-type endopeptidase activity	4	4	0.67	0.00078	c("Ephydatia_fluviatilis_DN10728_c0_g1_i1.p2", "Ephydatia_fluviatilis_DN29483_c0_g1_i1.p1", "Ephydatia_fluviatilis_DN4793_c0_g1_i1.p1", "Ephydatia_fluviatilis_DN8091_c1_g1_i1.p1")
22	GO:0001671	ATPase activator activity	4	4	0.67	0.00078	c("Ephydatia_fluviatilis_DN12683_c0_g1_i1.p1", "Ephydatia_fluviatilis_DN2717_c0_g1_i2.p2", "Ephydatia_fluviatilis_DN5280_c0_g1_i1.p1", "Ephydatia_fluviatilis_DN5280_c0_g1_i2.p1")
23	GO:0003746	translation elongation factor activity	4	4	0.67	0.00078	c("Ephydatia_fluviatilis_DN1744_c0_g1_i5.p1", "Ephydatia_fluviatilis_DN34195_c0_g1_i1.p1", "Ephydatia_fluviatilis_DN6918_c0_g1_i2.p1", "Ephydatia_fluviatilis_DN8153_c0_g1_i1.p1")
24	GO:0031369	translation initiation factor binding	4	4	0.67	0.00078	c("Ephydatia_fluviatilis_DN10343_c0_g1_i1.p1", "Ephydatia_fluviatilis_DN1970_c0_g1_i1.p1", "Ephydatia_fluviatilis_DN2257_c0_g1_i1.p1", "Ephydatia_fluviatilis_DN4409_c0_g1_i2.p1")
25	GO:0008757	S-adenosylmethionine-dependent methyltra...	38	22	6.36	0.00080	c("Ephydatia_fluviatilis_DN1102_c0_g1_i2.p1", "Ephydatia_fluviatilis_DN11929_c0_g1_i1.p1", "Ephydatia_fluviatilis_DN12283_c0_g1_i1.p1", "Ephydatia_fluviatilis_DN13002_c0_g1_i1.p2", "Ephydatia_fluviatilis_DN1633_c0_g1_i1.p1", "Ephydatia_fluviatilis_DN16617_c0_g1_i3.p1", "Ephydatia_fluviatilis_DN16660_c0_g1_i2.p1", "Ephydatia_fluviatilis_DN19_c0_g1_i3.p1", "Ephydatia_fluviatilis_DN1956_c0_g1_i4.p1"…
26	GO:0004519	endonuclease activity	27	14	4.52	0.00082	c("Ephydatia_fluviatilis_DN10816_c0_g1_i1.p1", "Ephydatia_fluviatilis_DN10884_c0_g1_i11.p1", "Ephydatia_fluviatilis_DN1194_c0_g1_i1.p1", "Ephydatia_fluviatilis_DN13748_c0_g1_i2.p1", "Ephydatia_fluviatilis_DN15661_c0_g1_i4.p1", "Ephydatia_fluviatilis_DN17192_c0_g1_i14.p1", "Ephydatia_fluviatilis_DN478_c0_g1_i2.p1", "Ephydatia_fluviatilis_DN59381_c0_g1_i1.p1", "Ephydatia_fluviatilis_DN6030_c0_g1_i1…
27	GO:0043015	gamma-tubulin binding	9	6	1.51	0.00116	c("Ephydatia_fluviatilis_DN10956_c0_g1_i4.p1", "Ephydatia_fluviatilis_DN1558_c0_g1_i12.p1", "Ephydatia_fluviatilis_DN1558_c0_g1_i4.p1", "Ephydatia_fluviatilis_DN29783_c0_g1_i1.p1", "Ephydatia_fluviatilis_DN3205_c0_g1_i2.p1", "Ephydatia_fluviatilis_DN4004_c0_g1_i3.p1")
28	GO:0009982	pseudouridine synthase activity	9	6	1.51	0.00116	c("Ephydatia_fluviatilis_DN19772_c0_g1_i2.p1", "Ephydatia_fluviatilis_DN4694_c0_g1_i9.p1", "Ephydatia_fluviatilis_DN8107_c0_g1_i1.p1", "Ephydatia_fluviatilis_DN8536_c0_g1_i1.p1", "Ephydatia_fluviatilis_DN942_c0_g1_i2.p1", "Ephydatia_fluviatilis_DN9889_c0_g1_i1.p1")
29	GO:0019842	vitamin binding	40	15	6.7	0.00131	c("Ephydatia_fluviatilis_DN1285_c0_g2_i1.p1", "Ephydatia_fluviatilis_DN2228_c0_g1_i1.p1", "Ephydatia_fluviatilis_DN2543_c0_g1_i3.p1", "Ephydatia_fluviatilis_DN29959_c0_g1_i1.p1", "Ephydatia_fluviatilis_DN3474_c0_g1_i1.p1", "Ephydatia_fluviatilis_DN3498_c0_g1_i1.p1", "Ephydatia_fluviatilis_DN46892_c0_g1_i1.p1", "Ephydatia_fluviatilis_DN5170_c0_g1_i1.p1", "Ephydatia_fluviatilis_DN52927_c0_g1_i1.p1"…
30	GO:0008641	ubiquitin-like modifier activating enzym...	12	7	2.01	0.00132	c("Ephydatia_fluviatilis_DN1233_c0_g1_i1.p1", "Ephydatia_fluviatilis_DN40638_c0_g1_i1.p1", "Ephydatia_fluviatilis_DN47581_c0_g1_i1.p1", "Ephydatia_fluviatilis_DN6637_c0_g1_i10.p1", "Ephydatia_fluviatilis_DN6637_c0_g1_i8.p1", "Ephydatia_fluviatilis_DN8525_c0_g1_i15.p1", "Ephydatia_fluviatilis_DN8525_c0_g1_i4.p1")
31	GO:0016641	oxidoreductase activity, acting on the C...	7	5	1.17	0.00204	c("Ephydatia_fluviatilis_DN11266_c0_g1_i2.p1", "Ephydatia_fluviatilis_DN2676_c0_g1_i1.p1", "Ephydatia_fluviatilis_DN2810_c0_g1_i1.p1", "Ephydatia_fluviatilis_DN2810_c0_g2_i1.p1", "Ephydatia_fluviatilis_DN36084_c0_g1_i1.p1")
32	GO:0000030	mannosyltransferase activity	10	6	1.67	0.00248	c("Ephydatia_fluviatilis_DN16915_c0_g1_i1.p1", "Ephydatia_fluviatilis_DN19618_c0_g1_i1.p1", "Ephydatia_fluviatilis_DN3188_c0_g1_i1.p1", "Ephydatia_fluviatilis_DN5298_c0_g1_i1.p1", "Ephydatia_fluviatilis_DN5729_c0_g1_i2.p1", "Ephydatia_fluviatilis_DN6016_c0_g1_i1.p1")
33	GO:0016783	sulfurtransferase activity	10	6	1.67	0.00248	c("Ephydatia_fluviatilis_DN2375_c0_g1_i1.p1", "Ephydatia_fluviatilis_DN2375_c0_g1_i2.p1", "Ephydatia_fluviatilis_DN3474_c0_g1_i1.p1", "Ephydatia_fluviatilis_DN63972_c0_g1_i1.p1", "Ephydatia_fluviatilis_DN8472_c1_g1_i4.p1", "Ephydatia_fluviatilis_DN8472_c1_g1_i6.p1")
34	GO:0016289	CoA hydrolase activity	5	4	0.84	0.00339	c("Ephydatia_fluviatilis_DN636_c0_g1_i2.p1", "Ephydatia_fluviatilis_DN758_c0_g1_i2.p1", "Ephydatia_fluviatilis_DN758_c0_g1_i4.p1", "Ephydatia_fluviatilis_DN8513_c0_g1_i1.p1")
35	GO:0031072	heat shock protein binding	5	4	0.84	0.00339	c("Ephydatia_fluviatilis_DN11010_c0_g1_i1.p1", "Ephydatia_fluviatilis_DN11010_c0_g1_i4.p1", "Ephydatia_fluviatilis_DN12683_c0_g1_i1.p1", "Ephydatia_fluviatilis_DN40844_c0_g1_i1.p1")
36	GO:0043021	ribonucleoprotein complex binding	8	5	1.34	0.00468	c("Ephydatia_fluviatilis_DN13664_c0_g1_i1.p1", "Ephydatia_fluviatilis_DN1744_c0_g1_i5.p1", "Ephydatia_fluviatilis_DN2157_c1_g1_i1.p1", "Ephydatia_fluviatilis_DN2519_c0_g1_i2.p1", "Ephydatia_fluviatilis_DN661_c0_g1_i1.p1")
37	GO:0004827	proline-tRNA ligase activity	3	3	0.5	0.00468	c("Ephydatia_fluviatilis_DN3516_c0_g1_i1.p1", "Ephydatia_fluviatilis_DN3516_c0_g1_i2.p1", "Ephydatia_fluviatilis_DN3516_c0_g1_i3.p1")
38	GO:0016405	CoA-ligase activity	3	3	0.5	0.00468	c("Ephydatia_fluviatilis_DN4234_c0_g1_i1.p1", "Ephydatia_fluviatilis_DN5586_c0_g1_i9.p1", "Ephydatia_fluviatilis_DN58725_c0_g1_i1.p1")
39	GO:0004818	glutamate-tRNA ligase activity	3	3	0.5	0.00468	c("Ephydatia_fluviatilis_DN3516_c0_g1_i1.p1", "Ephydatia_fluviatilis_DN3516_c0_g1_i2.p1", "Ephydatia_fluviatilis_DN3516_c0_g1_i3.p1")
40	GO:0004362	glutathione-disulfide reductase activity	3	3	0.5	0.00468	c("Ephydatia_fluviatilis_DN2392_c0_g1_i11.p1", "Ephydatia_fluviatilis_DN2392_c0_g1_i8.p1", "Ephydatia_fluviatilis_DN2392_c0_g1_i9.p1")
41	GO:0003865	3-oxo-5-alpha-steroid 4-dehydrogenase ac...	3	3	0.5	0.00468	c("Ephydatia_fluviatilis_DN11567_c0_g1_i2.p1", "Ephydatia_fluviatilis_DN2790_c0_g1_i1.p1", "Ephydatia_fluviatilis_DN2790_c0_g1_i2.p1")
42	GO:0016895	exodeoxyribonuclease activity, producing...	3	3	0.5	0.00468	c("Ephydatia_fluviatilis_DN4435_c0_g1_i4.p1", "Ephydatia_fluviatilis_DN46875_c0_g1_i1.p1", "Ephydatia_fluviatilis_DN6955_c0_g1_i1.p1")
43	GO:0016888	endodeoxyribonuclease activity, producin...	3	3	0.5	0.00468	c("Ephydatia_fluviatilis_DN10816_c0_g1_i1.p1", "Ephydatia_fluviatilis_DN17192_c0_g1_i14.p1", "Ephydatia_fluviatilis_DN7272_c0_g4_i2.p1")
44	GO:0004749	ribose phosphate diphosphokinase activit...	3	3	0.5	0.00468	c("Ephydatia_fluviatilis_DN2116_c0_g1_i1.p1", "Ephydatia_fluviatilis_DN3871_c0_g1_i1.p1", "Ephydatia_fluviatilis_DN3871_c0_g1_i2.p1")
45	GO:0008408	3'-5' exonuclease activity	11	6	1.84	0.00469	c("Ephydatia_fluviatilis_DN19984_c0_g1_i1.p1", "Ephydatia_fluviatilis_DN40360_c0_g1_i1.p1", "Ephydatia_fluviatilis_DN41261_c0_g1_i1.p1", "Ephydatia_fluviatilis_DN6269_c0_g1_i2.p1", "Ephydatia_fluviatilis_DN7512_c0_g1_i5.p1", "Ephydatia_fluviatilis_DN8470_c0_g1_i1.p1")
46	GO:0016616	oxidoreductase activity, acting on the C...	26	10	4.35	0.00671	c("Ephydatia_fluviatilis_DN10494_c0_g1_i3.p1", "Ephydatia_fluviatilis_DN13777_c1_g1_i2.p1", "Ephydatia_fluviatilis_DN1503_c0_g1_i1.p1", "Ephydatia_fluviatilis_DN2285_c0_g1_i1.p1", "Ephydatia_fluviatilis_DN47392_c0_g1_i1.p1", "Ephydatia_fluviatilis_DN54088_c0_g1_i1.p1", "Ephydatia_fluviatilis_DN54780_c0_g1_i1.p1", "Ephydatia_fluviatilis_DN6484_c0_g1_i1.p1", "Ephydatia_fluviatilis_DN6484_c0_g1_i3.p…
47	GO:0000287	magnesium ion binding	55	17	9.21	0.00678	c("Ephydatia_fluviatilis_DN1145_c0_g1_i1.p1", "Ephydatia_fluviatilis_DN17147_c0_g1_i1.p1", "Ephydatia_fluviatilis_DN19319_c0_g1_i4.p1", "Ephydatia_fluviatilis_DN2116_c0_g1_i1.p1", "Ephydatia_fluviatilis_DN2769_c0_g1_i1.p1", "Ephydatia_fluviatilis_DN3871_c0_g1_i1.p1", "Ephydatia_fluviatilis_DN3871_c0_g1_i2.p1", "Ephydatia_fluviatilis_DN388_c0_g1_i1.p1", "Ephydatia_fluviatilis_DN394_c0_g1_i6.p1", "…
48	GO:0004364	glutathione transferase activity	12	6	2.01	0.00807	c("Ephydatia_fluviatilis_DN275_c0_g1_i10.p1", "Ephydatia_fluviatilis_DN275_c0_g1_i12.p1", "Ephydatia_fluviatilis_DN275_c0_g1_i4.p1", "Ephydatia_fluviatilis_DN275_c0_g1_i7.p1", "Ephydatia_fluviatilis_DN275_c0_g1_i8.p1", "Ephydatia_fluviatilis_DN3975_c0_g1_i4.p1")
49	GO:0017056	structural constituent of nuclear pore	12	6	2.01	0.00807	c("Ephydatia_fluviatilis_DN11079_c0_g1_i2.p1", "Ephydatia_fluviatilis_DN11723_c0_g1_i2.p1", "Ephydatia_fluviatilis_DN2563_c0_g1_i2.p1", "Ephydatia_fluviatilis_DN4411_c0_g1_i2.p1", "Ephydatia_fluviatilis_DN5537_c0_g1_i1.p1", "Ephydatia_fluviatilis_DN6429_c0_g1_i1.p1")
50	GO:0140098	catalytic activity, acting on RNA	147	74	24.61	0.00852	c("Ephydatia_fluviatilis_DN10143_c0_g1_i1.p1", "Ephydatia_fluviatilis_DN10884_c0_g1_i11.p1", "Ephydatia_fluviatilis_DN11600_c0_g1_i2.p1", "Ephydatia_fluviatilis_DN11852_c0_g1_i1.p1", "Ephydatia_fluviatilis_DN11929_c0_g1_i1.p1", "Ephydatia_fluviatilis_DN1194_c0_g1_i1.p1", "Ephydatia_fluviatilis_DN1205_c0_g1_i1.p1", "Ephydatia_fluviatilis_DN12283_c0_g1_i1.p1", "Ephydatia_fluviatilis_DN12287_c0_g1_i…
51	GO:0051087	chaperone binding	6	4	1	0.00882	c("Ephydatia_fluviatilis_DN12683_c0_g1_i1.p1", "Ephydatia_fluviatilis_DN13654_c0_g1_i5.p1", "Ephydatia_fluviatilis_DN2717_c0_g1_i2.p2", "Ephydatia_fluviatilis_DN36213_c0_g1_i1.p1")
52	GO:0008649	rRNA methyltransferase activity	6	4	1	0.00882	c("Ephydatia_fluviatilis_DN13002_c0_g1_i1.p2", "Ephydatia_fluviatilis_DN16660_c0_g1_i2.p1", "Ephydatia_fluviatilis_DN19_c0_g1_i3.p1", "Ephydatia_fluviatilis_DN58830_c0_g1_i1.p1")
53	GO:0008175	tRNA methyltransferase activity	6	4	1	0.00882	c("Ephydatia_fluviatilis_DN11929_c0_g1_i1.p1", "Ephydatia_fluviatilis_DN4305_c0_g1_i1.p1", "Ephydatia_fluviatilis_DN4952_c0_g1_i1.p1", "Ephydatia_fluviatilis_DN6475_c0_g1_i1.p1")
54	GO:0003756	protein disulfide isomerase activity	6	4	1	0.00882	c("Ephydatia_fluviatilis_DN29460_c0_g1_i1.p1", "Ephydatia_fluviatilis_DN3229_c0_g1_i1.p1", "Ephydatia_fluviatilis_DN368_c0_g1_i1.p1", "Ephydatia_fluviatilis_DN65_c0_g1_i2.p1")
55	GO:0008173	RNA methyltransferase activity	21	13	3.52	0.00896	c("Ephydatia_fluviatilis_DN11929_c0_g1_i1.p1", "Ephydatia_fluviatilis_DN12283_c0_g1_i1.p1", "Ephydatia_fluviatilis_DN13002_c0_g1_i1.p2", "Ephydatia_fluviatilis_DN16617_c0_g1_i3.p1", "Ephydatia_fluviatilis_DN16660_c0_g1_i2.p1", "Ephydatia_fluviatilis_DN19_c0_g1_i3.p1", "Ephydatia_fluviatilis_DN3124_c0_g1_i1.p1", "Ephydatia_fluviatilis_DN3826_c0_g2_i9.p1", "Ephydatia_fluviatilis_DN4305_c0_g1_i1.p1"…
56	GO:0003755	peptidyl-prolyl cis-trans isomerase acti...	31	11	5.19	0.00911	c("Ephydatia_fluviatilis_DN1666_c0_g1_i2.p1", "Ephydatia_fluviatilis_DN2021_c0_g1_i2.p1", "Ephydatia_fluviatilis_DN273_c0_g1_i5.p1", "Ephydatia_fluviatilis_DN273_c0_g1_i8.p1", "Ephydatia_fluviatilis_DN29391_c0_g1_i1.p1", "Ephydatia_fluviatilis_DN3885_c0_g1_i5.p1", "Ephydatia_fluviatilis_DN40844_c0_g1_i1.p1", "Ephydatia_fluviatilis_DN4802_c0_g1_i1.p1", "Ephydatia_fluviatilis_DN4992_c0_g1_i4.p1", "…
57	GO:0004521	endoribonuclease activity	16	7	2.68	0.01026	c("Ephydatia_fluviatilis_DN10884_c0_g1_i11.p1", "Ephydatia_fluviatilis_DN1194_c0_g1_i1.p1", "Ephydatia_fluviatilis_DN15661_c0_g1_i4.p1", "Ephydatia_fluviatilis_DN478_c0_g1_i2.p1", "Ephydatia_fluviatilis_DN59381_c0_g1_i1.p1", "Ephydatia_fluviatilis_DN6840_c0_g1_i3.p1", "Ephydatia_fluviatilis_DN9093_c0_g1_i3.p1")
58	GO:0003729	mRNA binding	20	8	3.35	0.01148	c("Ephydatia_fluviatilis_DN2117_c0_g1_i1.p2", "Ephydatia_fluviatilis_DN2117_c0_g1_i2.p2", "Ephydatia_fluviatilis_DN43146_c0_g1_i1.p1", "Ephydatia_fluviatilis_DN47224_c0_g1_i1.p2", "Ephydatia_fluviatilis_DN5140_c0_g1_i3.p1", "Ephydatia_fluviatilis_DN682_c0_g1_i3.p2", "Ephydatia_fluviatilis_DN682_c0_g1_i7.p1", "Ephydatia_fluviatilis_DN8025_c0_g1_i4.p1")
59	GO:0016407	acetyltransferase activity	24	9	4.02	0.01201	c("Ephydatia_fluviatilis_DN1285_c0_g2_i1.p1", "Ephydatia_fluviatilis_DN21129_c0_g1_i1.p1", "Ephydatia_fluviatilis_DN35735_c0_g1_i1.p1", "Ephydatia_fluviatilis_DN420_c0_g3_i1.p1", "Ephydatia_fluviatilis_DN53260_c0_g1_i1.p1", "Ephydatia_fluviatilis_DN5757_c0_g1_i1.p1", "Ephydatia_fluviatilis_DN6029_c0_g1_i1.p1", "Ephydatia_fluviatilis_DN7623_c0_g1_i1.p1", "Ephydatia_fluviatilis_DN8669_c0_g1_i2.p1")
60	GO:0030170	pyridoxal phosphate binding	28	10	4.69	0.01207	c("Ephydatia_fluviatilis_DN1285_c0_g2_i1.p1", "Ephydatia_fluviatilis_DN2543_c0_g1_i3.p1", "Ephydatia_fluviatilis_DN29959_c0_g1_i1.p1", "Ephydatia_fluviatilis_DN3474_c0_g1_i1.p1", "Ephydatia_fluviatilis_DN52927_c0_g1_i1.p1", "Ephydatia_fluviatilis_DN5749_c0_g1_i1.p1", "Ephydatia_fluviatilis_DN6630_c0_g1_i4.p1", "Ephydatia_fluviatilis_DN738_c0_g1_i1.p1", "Ephydatia_fluviatilis_DN8533_c0_g1_i3.p1", …
61	GO:0070279	vitamin B6 binding	28	10	4.69	0.01207	c("Ephydatia_fluviatilis_DN1285_c0_g2_i1.p1", "Ephydatia_fluviatilis_DN2543_c0_g1_i3.p1", "Ephydatia_fluviatilis_DN29959_c0_g1_i1.p1", "Ephydatia_fluviatilis_DN3474_c0_g1_i1.p1", "Ephydatia_fluviatilis_DN52927_c0_g1_i1.p1", "Ephydatia_fluviatilis_DN5749_c0_g1_i1.p1", "Ephydatia_fluviatilis_DN6630_c0_g1_i4.p1", "Ephydatia_fluviatilis_DN738_c0_g1_i1.p1", "Ephydatia_fluviatilis_DN8533_c0_g1_i3.p1", …
62	GO:0016747	transferase activity, transferring acyl ...	68	19	11.38	0.01390	c("Ephydatia_fluviatilis_DN1285_c0_g2_i1.p1", "Ephydatia_fluviatilis_DN1340_c0_g2_i1.p1", "Ephydatia_fluviatilis_DN1377_c0_g1_i1.p1", "Ephydatia_fluviatilis_DN21129_c0_g1_i1.p1", "Ephydatia_fluviatilis_DN2892_c0_g1_i1.p1", "Ephydatia_fluviatilis_DN2996_c0_g1_i2.p1", "Ephydatia_fluviatilis_DN2996_c0_g1_i5.p1", "Ephydatia_fluviatilis_DN347_c0_g1_i2.p1", "Ephydatia_fluviatilis_DN35735_c0_g1_i1.p1", …
63	GO:0004518	nuclease activity	57	29	9.54	0.01427	c("Ephydatia_fluviatilis_DN10816_c0_g1_i1.p1", "Ephydatia_fluviatilis_DN10884_c0_g1_i11.p1", "Ephydatia_fluviatilis_DN1194_c0_g1_i1.p1", "Ephydatia_fluviatilis_DN13392_c0_g1_i7.p1", "Ephydatia_fluviatilis_DN13748_c0_g1_i2.p1", "Ephydatia_fluviatilis_DN15661_c0_g1_i4.p1", "Ephydatia_fluviatilis_DN17192_c0_g1_i14.p1", "Ephydatia_fluviatilis_DN19984_c0_g1_i1.p1", "Ephydatia_fluviatilis_DN2876_c1_g1_…
64	GO:0051287	NAD binding	21	8	3.52	0.01587	c("Ephydatia_fluviatilis_DN13941_c0_g1_i1.p1", "Ephydatia_fluviatilis_DN2611_c0_g1_i1.p1", "Ephydatia_fluviatilis_DN4501_c0_g1_i1.p1", "Ephydatia_fluviatilis_DN5326_c0_g1_i1.p1", "Ephydatia_fluviatilis_DN54088_c0_g1_i1.p1", "Ephydatia_fluviatilis_DN6484_c0_g1_i1.p1", "Ephydatia_fluviatilis_DN6484_c0_g1_i3.p1", "Ephydatia_fluviatilis_DN802_c0_g1_i8.p1")
65	GO:0004540	ribonuclease activity	25	9	4.19	0.01603	c("Ephydatia_fluviatilis_DN10884_c0_g1_i11.p1", "Ephydatia_fluviatilis_DN1194_c0_g1_i1.p1", "Ephydatia_fluviatilis_DN15661_c0_g1_i4.p1", "Ephydatia_fluviatilis_DN40360_c0_g1_i1.p1", "Ephydatia_fluviatilis_DN478_c0_g1_i2.p1", "Ephydatia_fluviatilis_DN59381_c0_g1_i1.p1", "Ephydatia_fluviatilis_DN6840_c0_g1_i3.p1", "Ephydatia_fluviatilis_DN6915_c0_g1_i1.p1", "Ephydatia_fluviatilis_DN9093_c0_g1_i3.p1…
66	GO:0003993	acid phosphatase activity	25	9	4.19	0.01603	c("Ephydatia_fluviatilis_DN40501_c0_g1_i1.p1", "Ephydatia_fluviatilis_DN42604_c0_g1_i1.p1", "Ephydatia_fluviatilis_DN488_c0_g1_i7.p1", "Ephydatia_fluviatilis_DN754_c0_g1_i3.p1", "Ephydatia_fluviatilis_DN754_c0_g1_i6.p1", "Ephydatia_fluviatilis_DN810_c0_g1_i10.p1", "Ephydatia_fluviatilis_DN810_c0_g1_i11.p1", "Ephydatia_fluviatilis_DN810_c0_g1_i5.p1", "Ephydatia_fluviatilis_DN810_c0_g1_i7.p1")
67	GO:0004813	alanine-tRNA ligase activity	4	3	0.67	0.01639	c("Ephydatia_fluviatilis_DN4338_c0_g1_i1.p1", "Ephydatia_fluviatilis_DN4995_c0_g1_i1.p1", "Ephydatia_fluviatilis_DN7467_c0_g1_i9.p1")
68	GO:0004376	glycolipid mannosyltransferase activity	4	3	0.67	0.01639	c("Ephydatia_fluviatilis_DN19618_c0_g1_i1.p1", "Ephydatia_fluviatilis_DN3188_c0_g1_i1.p1", "Ephydatia_fluviatilis_DN5298_c0_g1_i1.p1")
69	GO:0016878	acid-thiol ligase activity	4	3	0.67	0.01639	c("Ephydatia_fluviatilis_DN4234_c0_g1_i1.p1", "Ephydatia_fluviatilis_DN5586_c0_g1_i9.p1", "Ephydatia_fluviatilis_DN58725_c0_g1_i1.p1")
70	GO:0008409	5'-3' exonuclease activity	4	3	0.67	0.01639	c("Ephydatia_fluviatilis_DN2876_c1_g1_i7.p1", "Ephydatia_fluviatilis_DN4435_c0_g1_i4.p1", "Ephydatia_fluviatilis_DN6955_c0_g1_i1.p1")
71	GO:0047617	acyl-CoA hydrolase activity	4	3	0.67	0.01639	c("Ephydatia_fluviatilis_DN636_c0_g1_i2.p1", "Ephydatia_fluviatilis_DN758_c0_g1_i2.p1", "Ephydatia_fluviatilis_DN758_c0_g1_i4.p1")
72	GO:0003730	mRNA 3'-UTR binding	4	3	0.67	0.01639	c("Ephydatia_fluviatilis_DN43146_c0_g1_i1.p1", "Ephydatia_fluviatilis_DN682_c0_g1_i3.p2", "Ephydatia_fluviatilis_DN682_c0_g1_i7.p1")
73	GO:0046933	proton-transporting ATP synthase activit...	7	4	1.17	0.01787	c("Ephydatia_fluviatilis_DN3057_c0_g1_i2.p2", "Ephydatia_fluviatilis_DN3529_c0_g1_i2.p1", "Ephydatia_fluviatilis_DN58907_c0_g1_i1.p1", "Ephydatia_fluviatilis_DN687_c0_g1_i2.p1")
74	GO:0008170	N-methyltransferase activity	22	13	3.68	0.01911	c("Ephydatia_fluviatilis_DN13002_c0_g1_i1.p2", "Ephydatia_fluviatilis_DN1633_c0_g1_i1.p1", "Ephydatia_fluviatilis_DN16660_c0_g1_i2.p1", "Ephydatia_fluviatilis_DN1956_c0_g1_i4.p1", "Ephydatia_fluviatilis_DN3826_c0_g2_i9.p1", "Ephydatia_fluviatilis_DN4166_c0_g1_i1.p1", "Ephydatia_fluviatilis_DN4297_c0_g1_i2.p1", "Ephydatia_fluviatilis_DN4952_c0_g1_i1.p1", "Ephydatia_fluviatilis_DN53393_c0_g1_i1.p1"…
75	GO:0051540	metal cluster binding	30	10	5.02	0.02013	c("Ephydatia_fluviatilis_DN1767_c0_g1_i1.p1", "Ephydatia_fluviatilis_DN2869_c0_g1_i1.p1", "Ephydatia_fluviatilis_DN3065_c0_g1_i5.p1", "Ephydatia_fluviatilis_DN374_c0_g1_i10.p1", "Ephydatia_fluviatilis_DN374_c0_g1_i11.p1", "Ephydatia_fluviatilis_DN374_c0_g1_i7.p1", "Ephydatia_fluviatilis_DN4163_c0_g1_i1.p1", "Ephydatia_fluviatilis_DN4453_c0_g1_i1.p1", "Ephydatia_fluviatilis_DN824_c0_g1_i3.p1", "Ep…
76	GO:0003712	transcription coregulator activity	30	10	5.02	0.02013	c("Ephydatia_fluviatilis_DN2167_c0_g1_i4.p1", "Ephydatia_fluviatilis_DN2551_c1_g1_i2.p1", "Ephydatia_fluviatilis_DN2820_c0_g1_i1.p1", "Ephydatia_fluviatilis_DN58734_c0_g1_i1.p1", "Ephydatia_fluviatilis_DN59126_c0_g1_i1.p1", "Ephydatia_fluviatilis_DN7408_c0_g1_i1.p1", "Ephydatia_fluviatilis_DN802_c0_g1_i8.p1", "Ephydatia_fluviatilis_DN8096_c0_g1_i1.p1", "Ephydatia_fluviatilis_DN8600_c0_g1_i2.p2", …
77	GO:0051536	iron-sulfur cluster binding	30	10	5.02	0.02013	c("Ephydatia_fluviatilis_DN1767_c0_g1_i1.p1", "Ephydatia_fluviatilis_DN2869_c0_g1_i1.p1", "Ephydatia_fluviatilis_DN3065_c0_g1_i5.p1", "Ephydatia_fluviatilis_DN374_c0_g1_i10.p1", "Ephydatia_fluviatilis_DN374_c0_g1_i11.p1", "Ephydatia_fluviatilis_DN374_c0_g1_i7.p1", "Ephydatia_fluviatilis_DN4163_c0_g1_i1.p1", "Ephydatia_fluviatilis_DN4453_c0_g1_i1.p1", "Ephydatia_fluviatilis_DN824_c0_g1_i3.p1", "Ep…
78	GO:0016782	transferase activity, transferring sulfu...	32	14	5.36	0.02107	c("Ephydatia_fluviatilis_DN1414_c0_g1_i2.p1", "Ephydatia_fluviatilis_DN16658_c0_g1_i2.p1", "Ephydatia_fluviatilis_DN2375_c0_g1_i1.p1", "Ephydatia_fluviatilis_DN2375_c0_g1_i2.p1", "Ephydatia_fluviatilis_DN2628_c0_g1_i4.p1", "Ephydatia_fluviatilis_DN29761_c0_g1_i1.p1", "Ephydatia_fluviatilis_DN3474_c0_g1_i1.p1", "Ephydatia_fluviatilis_DN40525_c0_g1_i1.p1", "Ephydatia_fluviatilis_DN58944_c0_g1_i2.p1…
79	GO:0016410	N-acyltransferase activity	22	8	3.68	0.02137	c("Ephydatia_fluviatilis_DN21129_c0_g1_i1.p1", "Ephydatia_fluviatilis_DN420_c0_g3_i1.p1", "Ephydatia_fluviatilis_DN52980_c0_g1_i1.p1", "Ephydatia_fluviatilis_DN53260_c0_g1_i1.p1", "Ephydatia_fluviatilis_DN5757_c0_g1_i1.p1", "Ephydatia_fluviatilis_DN6029_c0_g1_i1.p1", "Ephydatia_fluviatilis_DN7623_c0_g1_i1.p1", "Ephydatia_fluviatilis_DN8669_c0_g1_i2.p1")
80	GO:0004386	helicase activity	83	29	13.89	0.02347	c("Ephydatia_fluviatilis_DN11600_c0_g1_i2.p1", "Ephydatia_fluviatilis_DN13210_c0_g1_i4.p1", "Ephydatia_fluviatilis_DN13210_c0_g1_i7.p1", "Ephydatia_fluviatilis_DN16051_c0_g1_i1.p1", "Ephydatia_fluviatilis_DN17192_c0_g1_i14.p1", "Ephydatia_fluviatilis_DN21513_c0_g1_i1.p1", "Ephydatia_fluviatilis_DN226_c1_g3_i1.p1", "Ephydatia_fluviatilis_DN2358_c0_g1_i2.p1", "Ephydatia_fluviatilis_DN2452_c0_g1_i2.…
81	GO:0050661	NADP binding	15	6	2.51	0.02785	c("Ephydatia_fluviatilis_DN2392_c0_g1_i11.p1", "Ephydatia_fluviatilis_DN2392_c0_g1_i8.p1", "Ephydatia_fluviatilis_DN2392_c0_g1_i9.p1", "Ephydatia_fluviatilis_DN47392_c0_g1_i1.p1", "Ephydatia_fluviatilis_DN78_c0_g1_i12.p1", "Ephydatia_fluviatilis_DN9485_c0_g1_i1.p1")
82	GO:0003987	acetate-CoA ligase activity	2	2	0.33	0.02801	c("Ephydatia_fluviatilis_DN4234_c0_g1_i1.p1", "Ephydatia_fluviatilis_DN5586_c0_g1_i9.p1")
83	GO:0008297	single-stranded DNA exodeoxyribonuclease...	2	2	0.33	0.02801	c("Ephydatia_fluviatilis_DN46875_c0_g1_i1.p1", "Ephydatia_fluviatilis_DN6955_c0_g1_i1.p1")
84	GO:0004822	isoleucine-tRNA ligase activity	2	2	0.33	0.02801	c("Ephydatia_fluviatilis_DN13891_c0_g1_i1.p1", "Ephydatia_fluviatilis_DN1817_c0_g1_i1.p1")
85	GO:0004823	leucine-tRNA ligase activity	2	2	0.33	0.02801	c("Ephydatia_fluviatilis_DN6910_c0_g1_i1.p1", "Ephydatia_fluviatilis_DN9740_c0_g1_i2.p1")
86	GO:0004819	glutamine-tRNA ligase activity	2	2	0.33	0.02801	c("Ephydatia_fluviatilis_DN3401_c0_g1_i2.p1", "Ephydatia_fluviatilis_DN8779_c0_g1_i5.p1")
87	GO:0004831	tyrosine-tRNA ligase activity	2	2	0.33	0.02801	c("Ephydatia_fluviatilis_DN12287_c0_g1_i8.p1", "Ephydatia_fluviatilis_DN46600_c0_g1_i1.p1")
88	GO:0017025	TBP-class protein binding	2	2	0.33	0.02801	c("Ephydatia_fluviatilis_DN21487_c0_g1_i8.p1", "Ephydatia_fluviatilis_DN7718_c0_g1_i1.p1")
89	GO:0016900	oxidoreductase activity, acting on the C...	2	2	0.33	0.02801	c("Ephydatia_fluviatilis_DN1029_c1_g1_i1.p1", "Ephydatia_fluviatilis_DN4398_c0_g1_i1.p1")
90	GO:0004576	oligosaccharyl transferase activity	2	2	0.33	0.02801	c("Ephydatia_fluviatilis_DN1195_c0_g1_i1.p1", "Ephydatia_fluviatilis_DN34241_c0_g1_i1.p1")
91	GO:0016846	carbon-sulfur lyase activity	2	2	0.33	0.02801	c("Ephydatia_fluviatilis_DN11297_c0_g1_i1.p1", "Ephydatia_fluviatilis_DN54175_c0_g1_i2.p1")
92	GO:0000009	alpha-1,6-mannosyltransferase activity	2	2	0.33	0.02801	c("Ephydatia_fluviatilis_DN19618_c0_g1_i1.p1", "Ephydatia_fluviatilis_DN5729_c0_g1_i2.p1")
93	GO:0004798	thymidylate kinase activity	2	2	0.33	0.02801	c("Ephydatia_fluviatilis_DN4367_c0_g1_i3.p1", "Ephydatia_fluviatilis_DN4367_c0_g1_i4.p1")
94	GO:0004731	purine-nucleoside phosphorylase activity	2	2	0.33	0.02801	c("Ephydatia_fluviatilis_DN29688_c0_g1_i1.p1", "Ephydatia_fluviatilis_DN810_c0_g1_i9.p1")
95	GO:0004677	DNA-dependent protein kinase activity	2	2	0.33	0.02801	c("Ephydatia_fluviatilis_DN16647_c0_g1_i1.p1", "Ephydatia_fluviatilis_DN46661_c0_g1_i1.p1")
96	GO:0016208	AMP binding	2	2	0.33	0.02801	c("Ephydatia_fluviatilis_DN4234_c0_g1_i1.p1", "Ephydatia_fluviatilis_DN5586_c0_g1_i9.p1")
97	GO:0016530	metallochaperone activity	2	2	0.33	0.02801	c("Ephydatia_fluviatilis_DN1906_c0_g1_i1.p1", "Ephydatia_fluviatilis_DN1906_c0_g1_i2.p1")
98	GO:0016531	copper chaperone activity	2	2	0.33	0.02801	c("Ephydatia_fluviatilis_DN1906_c0_g1_i1.p1", "Ephydatia_fluviatilis_DN1906_c0_g1_i2.p1")
99	GO:0003727	single-stranded RNA binding	2	2	0.33	0.02801	c("Ephydatia_fluviatilis_DN34377_c0_g1_i1.p1", "Ephydatia_fluviatilis_DN5274_c0_g1_i2.p1")
100	GO:0047057	vitamin-K-epoxide reductase (warfarin-se...	2	2	0.33	0.02801	c("Ephydatia_fluviatilis_DN1029_c1_g1_i1.p1", "Ephydatia_fluviatilis_DN4398_c0_g1_i1.p1")
101	GO:0016423	tRNA (guanine) methyltransferase activit...	2	2	0.33	0.02801	c("Ephydatia_fluviatilis_DN4305_c0_g1_i1.p1", "Ephydatia_fluviatilis_DN4952_c0_g1_i1.p1")
102	GO:0035312	5'-3' exodeoxyribonuclease activity	2	2	0.33	0.02801	c("Ephydatia_fluviatilis_DN4435_c0_g1_i4.p1", "Ephydatia_fluviatilis_DN6955_c0_g1_i1.p1")
103	GO:0043139	5'-3' DNA helicase activity	2	2	0.33	0.02801	c("Ephydatia_fluviatilis_DN2579_c0_g1_i1.p1", "Ephydatia_fluviatilis_DN52996_c0_g1_i1.p1")
104	GO:0016746	transferase activity, transferring acyl ...	107	26	17.91	0.02820	c("Ephydatia_fluviatilis_DN1285_c0_g2_i1.p1", "Ephydatia_fluviatilis_DN1340_c0_g2_i1.p1", "Ephydatia_fluviatilis_DN1365_c0_g1_i1.p1", "Ephydatia_fluviatilis_DN1377_c0_g1_i1.p1", "Ephydatia_fluviatilis_DN1739_c0_g1_i11.p1", "Ephydatia_fluviatilis_DN1739_c0_g1_i7.p1", "Ephydatia_fluviatilis_DN21129_c0_g1_i1.p1", "Ephydatia_fluviatilis_DN2315_c0_g1_i1.p1", "Ephydatia_fluviatilis_DN2892_c0_g1_i1.p1",…
105	GO:0008080	N-acetyltransferase activity	19	7	3.18	0.02858	c("Ephydatia_fluviatilis_DN21129_c0_g1_i1.p1", "Ephydatia_fluviatilis_DN420_c0_g3_i1.p1", "Ephydatia_fluviatilis_DN53260_c0_g1_i1.p1", "Ephydatia_fluviatilis_DN5757_c0_g1_i1.p1", "Ephydatia_fluviatilis_DN6029_c0_g1_i1.p1", "Ephydatia_fluviatilis_DN7623_c0_g1_i1.p1", "Ephydatia_fluviatilis_DN8669_c0_g1_i2.p1")
106	GO:0008528	G protein-coupled peptide receptor activ...	8	4	1.34	0.03106	c("Ephydatia_fluviatilis_DN1737_c0_g1_i12.p1", "Ephydatia_fluviatilis_DN1737_c0_g1_i16.p1", "Ephydatia_fluviatilis_DN1737_c0_g1_i4.p1", "Ephydatia_fluviatilis_DN1737_c0_g1_i5.p1")
107	GO:0001653	peptide receptor activity	8	4	1.34	0.03106	c("Ephydatia_fluviatilis_DN1737_c0_g1_i12.p1", "Ephydatia_fluviatilis_DN1737_c0_g1_i16.p1", "Ephydatia_fluviatilis_DN1737_c0_g1_i4.p1", "Ephydatia_fluviatilis_DN1737_c0_g1_i5.p1")
108	GO:0004985	opioid receptor activity	8	4	1.34	0.03106	c("Ephydatia_fluviatilis_DN1737_c0_g1_i12.p1", "Ephydatia_fluviatilis_DN1737_c0_g1_i16.p1", "Ephydatia_fluviatilis_DN1737_c0_g1_i4.p1", "Ephydatia_fluviatilis_DN1737_c0_g1_i5.p1")
109	GO:0010181	FMN binding	5	3	0.84	0.03588	c("Ephydatia_fluviatilis_DN2676_c0_g1_i1.p1", "Ephydatia_fluviatilis_DN3065_c0_g1_i5.p1", "Ephydatia_fluviatilis_DN4634_c2_g1_i1.p1")
110	GO:0045182	translation regulator activity	5	3	0.84	0.03588	c("Ephydatia_fluviatilis_DN43146_c0_g1_i1.p1", "Ephydatia_fluviatilis_DN682_c0_g1_i3.p2", "Ephydatia_fluviatilis_DN682_c0_g1_i7.p1")
111	GO:0061783	peptidoglycan muralytic activity	5	3	0.84	0.03588	c("Ephydatia_fluviatilis_DN10965_c0_g1_i4.p1", "Ephydatia_fluviatilis_DN40547_c0_g1_i1.p1", "Ephydatia_fluviatilis_DN9006_c0_g1_i2.p1")
112	GO:0003796	lysozyme activity	5	3	0.84	0.03588	c("Ephydatia_fluviatilis_DN10965_c0_g1_i4.p1", "Ephydatia_fluviatilis_DN40547_c0_g1_i1.p1", "Ephydatia_fluviatilis_DN9006_c0_g1_i2.p1")
113	GO:0019200	carbohydrate kinase activity	12	5	2.01	0.03689	c("Ephydatia_fluviatilis_DN41642_c0_g1_i1.p1", "Ephydatia_fluviatilis_DN4494_c0_g1_i6.p1", "Ephydatia_fluviatilis_DN4494_c0_g1_i7.p1", "Ephydatia_fluviatilis_DN5011_c0_g1_i2.p1", "Ephydatia_fluviatilis_DN8493_c0_g1_i1.p1")
114	GO:0003684	damaged DNA binding	12	5	2.01	0.03689	c("Ephydatia_fluviatilis_DN10173_c0_g1_i2.p1", "Ephydatia_fluviatilis_DN10673_c0_g1_i1.p1", "Ephydatia_fluviatilis_DN20108_c0_g1_i1.p1", "Ephydatia_fluviatilis_DN2452_c0_g1_i2.p1", "Ephydatia_fluviatilis_DN7149_c0_g1_i1.p1")
115	GO:0016811	hydrolase activity, acting on carbon-nit...	16	6	2.68	0.03841	c("Ephydatia_fluviatilis_DN3699_c0_g1_i1.p1", "Ephydatia_fluviatilis_DN4374_c0_g1_i1.p1", "Ephydatia_fluviatilis_DN46991_c0_g1_i1.p1", "Ephydatia_fluviatilis_DN850_c0_g1_i14.p1", "Ephydatia_fluviatilis_DN850_c0_g1_i20.p1", "Ephydatia_fluviatilis_DN850_c0_g1_i4.p1")
116	GO:0004620	phospholipase activity	42	12	7.03	0.03846	c("Ephydatia_fluviatilis_DN1321_c0_g1_i2.p1", "Ephydatia_fluviatilis_DN1321_c0_g1_i3.p1", "Ephydatia_fluviatilis_DN1321_c0_g1_i4.p1", "Ephydatia_fluviatilis_DN34482_c0_g1_i1.p1", "Ephydatia_fluviatilis_DN36190_c0_g1_i1.p1", "Ephydatia_fluviatilis_DN601_c0_g1_i4.p1", "Ephydatia_fluviatilis_DN7137_c0_g1_i3.p1", "Ephydatia_fluviatilis_DN7193_c0_g1_i2.p1", "Ephydatia_fluviatilis_DN746_c0_g1_i11.p1", …
117	GO:0003690	double-stranded DNA binding	33	10	5.52	0.03867	c("Ephydatia_fluviatilis_DN10485_c0_g1_i2.p1", "Ephydatia_fluviatilis_DN11137_c0_g1_i1.p1", "Ephydatia_fluviatilis_DN12139_c0_g1_i1.p1", "Ephydatia_fluviatilis_DN15507_c0_g1_i2.p1", "Ephydatia_fluviatilis_DN3631_c0_g1_i1.p1", "Ephydatia_fluviatilis_DN3955_c0_g1_i2.p1", "Ephydatia_fluviatilis_DN6197_c0_g1_i1.p1", "Ephydatia_fluviatilis_DN6930_c0_g1_i1.p2", "Ephydatia_fluviatilis_DN6941_c0_g1_i1.p1…
118	GO:0016298	lipase activity	43	12	7.2	0.04551	c("Ephydatia_fluviatilis_DN1321_c0_g1_i2.p1", "Ephydatia_fluviatilis_DN1321_c0_g1_i3.p1", "Ephydatia_fluviatilis_DN1321_c0_g1_i4.p1", "Ephydatia_fluviatilis_DN34482_c0_g1_i1.p1", "Ephydatia_fluviatilis_DN36190_c0_g1_i1.p1", "Ephydatia_fluviatilis_DN601_c0_g1_i4.p1", "Ephydatia_fluviatilis_DN7137_c0_g1_i3.p1", "Ephydatia_fluviatilis_DN7193_c0_g1_i2.p1", "Ephydatia_fluviatilis_DN746_c0_g1_i11.p1", …
119	GO:0016893	endonuclease activity, active with eithe...	12	7	2.01	0.04841	c("Ephydatia_fluviatilis_DN10816_c0_g1_i1.p1", "Ephydatia_fluviatilis_DN10884_c0_g1_i11.p1", "Ephydatia_fluviatilis_DN15661_c0_g1_i4.p1", "Ephydatia_fluviatilis_DN17192_c0_g1_i14.p1", "Ephydatia_fluviatilis_DN59381_c0_g1_i1.p1", "Ephydatia_fluviatilis_DN6840_c0_g1_i3.p1", "Ephydatia_fluviatilis_DN7272_c0_g4_i2.p1")
120	GO:0140104	molecular carrier activity	9	4	1.51	0.04864	c("Ephydatia_fluviatilis_DN1036_c0_g1_i10.p1", "Ephydatia_fluviatilis_DN1906_c0_g1_i1.p1", "Ephydatia_fluviatilis_DN1906_c0_g1_i2.p1", "Ephydatia_fluviatilis_DN2234_c0_g1_i1.p1")
121	GO:0030983	mismatched DNA binding	9	4	1.51	0.04864	c("Ephydatia_fluviatilis_DN11137_c0_g1_i1.p1", "Ephydatia_fluviatilis_DN12139_c0_g1_i1.p1", "Ephydatia_fluviatilis_DN15507_c0_g1_i2.p1", "Ephydatia_fluviatilis_DN6930_c0_g1_i1.p2")
122	GO:0016891	endoribonuclease activity, producing 5'-...	9	4	1.51	0.04864	c("Ephydatia_fluviatilis_DN10884_c0_g1_i11.p1", "Ephydatia_fluviatilis_DN15661_c0_g1_i4.p1", "Ephydatia_fluviatilis_DN59381_c0_g1_i1.p1", "Ephydatia_fluviatilis_DN6840_c0_g1_i3.p1")
123	GO:0016409	palmitoyltransferase activity	13	5	2.18	0.05190	c("Ephydatia_fluviatilis_DN1377_c0_g1_i1.p1", "Ephydatia_fluviatilis_DN2892_c0_g1_i1.p1", "Ephydatia_fluviatilis_DN347_c0_g1_i2.p1", "Ephydatia_fluviatilis_DN3919_c0_g1_i13.p1", "Ephydatia_fluviatilis_DN635_c0_g1_i1.p1")
124	GO:0003697	single-stranded DNA binding	13	5	2.18	0.05190	c("Ephydatia_fluviatilis_DN13748_c0_g1_i2.p1", "Ephydatia_fluviatilis_DN13775_c0_g1_i1.p1", "Ephydatia_fluviatilis_DN34781_c0_g1_i1.p1", "Ephydatia_fluviatilis_DN742_c0_g1_i3.p1", "Ephydatia_fluviatilis_DN8916_c0_g1_i1.p1")
125	GO:0016229	steroid dehydrogenase activity	9	6	1.51	0.06271	c("Ephydatia_fluviatilis_DN10494_c0_g1_i3.p1", "Ephydatia_fluviatilis_DN11567_c0_g1_i2.p1", "Ephydatia_fluviatilis_DN2285_c0_g1_i1.p1", "Ephydatia_fluviatilis_DN2790_c0_g1_i1.p1", "Ephydatia_fluviatilis_DN2790_c0_g1_i2.p1", "Ephydatia_fluviatilis_DN54780_c0_g1_i1.p1")
126	GO:0003854	3-beta-hydroxy-delta5-steroid dehydrogen...	6	3	1	0.06294	c("Ephydatia_fluviatilis_DN10494_c0_g1_i3.p1", "Ephydatia_fluviatilis_DN2285_c0_g1_i1.p1", "Ephydatia_fluviatilis_DN54780_c0_g1_i1.p1")
127	GO:0004571	mannosyl-oligosaccharide 1,2-alpha-manno...	6	3	1	0.06294	c("Ephydatia_fluviatilis_DN2696_c0_g2_i1.p1", "Ephydatia_fluviatilis_DN4620_c0_g1_i2.p1", "Ephydatia_fluviatilis_DN8211_c0_g1_i4.p1")
128	GO:0015924	mannosyl-oligosaccharide mannosidase act...	6	3	1	0.06294	c("Ephydatia_fluviatilis_DN2696_c0_g2_i1.p1", "Ephydatia_fluviatilis_DN4620_c0_g1_i2.p1", "Ephydatia_fluviatilis_DN8211_c0_g1_i4.p1")
129	GO:0004792	thiosulfate sulfurtransferase activity	6	3	1	0.06294	c("Ephydatia_fluviatilis_DN2375_c0_g1_i1.p1", "Ephydatia_fluviatilis_DN2375_c0_g1_i2.p1", "Ephydatia_fluviatilis_DN63972_c0_g1_i1.p1")
130	GO:0008174	mRNA methyltransferase activity	6	3	1	0.06294	c("Ephydatia_fluviatilis_DN12283_c0_g1_i1.p1", "Ephydatia_fluviatilis_DN16617_c0_g1_i3.p1", "Ephydatia_fluviatilis_DN3826_c0_g2_i9.p1")
131	GO:0008094	DNA-dependent ATPase activity	6	3	1	0.06294	c("Ephydatia_fluviatilis_DN17192_c0_g1_i14.p1", "Ephydatia_fluviatilis_DN2850_c0_g1_i7.p1", "Ephydatia_fluviatilis_DN7556_c0_g1_i7.p1")
132	GO:0008134	transcription factor binding	6	3	1	0.06294	c("Ephydatia_fluviatilis_DN18276_c0_g1_i1.p1", "Ephydatia_fluviatilis_DN21487_c0_g1_i8.p1", "Ephydatia_fluviatilis_DN7718_c0_g1_i1.p1")
133	GO:0033764	steroid dehydrogenase activity, acting o...	6	3	1	0.06294	c("Ephydatia_fluviatilis_DN10494_c0_g1_i3.p1", "Ephydatia_fluviatilis_DN2285_c0_g1_i1.p1", "Ephydatia_fluviatilis_DN54780_c0_g1_i1.p1")
134	GO:0016765	transferase activity, transferring alkyl...	22	10	3.68	0.07009	c("Ephydatia_fluviatilis_DN1667_c1_g1_i2.p1", "Ephydatia_fluviatilis_DN2030_c0_g1_i1.p1", "Ephydatia_fluviatilis_DN2734_c0_g1_i2.p1", "Ephydatia_fluviatilis_DN275_c0_g1_i10.p1", "Ephydatia_fluviatilis_DN275_c0_g1_i12.p1", "Ephydatia_fluviatilis_DN275_c0_g1_i4.p1", "Ephydatia_fluviatilis_DN275_c0_g1_i7.p1", "Ephydatia_fluviatilis_DN275_c0_g1_i8.p1", "Ephydatia_fluviatilis_DN34742_c0_g1_i1.p1", "Ep…
135	GO:0044769	ATPase activity, coupled to transmembran...	10	4	1.67	0.07060	c("Ephydatia_fluviatilis_DN3057_c0_g1_i2.p2", "Ephydatia_fluviatilis_DN3529_c0_g1_i2.p1", "Ephydatia_fluviatilis_DN58907_c0_g1_i1.p1", "Ephydatia_fluviatilis_DN687_c0_g1_i2.p1")
136	GO:0016741	transferase activity, transferring one-c...	95	45	15.9	0.07244	c("Ephydatia_fluviatilis_DN1102_c0_g1_i2.p1", "Ephydatia_fluviatilis_DN11929_c0_g1_i1.p1", "Ephydatia_fluviatilis_DN12283_c0_g1_i1.p1", "Ephydatia_fluviatilis_DN13002_c0_g1_i1.p2", "Ephydatia_fluviatilis_DN13496_c0_g1_i1.p1", "Ephydatia_fluviatilis_DN15542_c0_g1_i1.p1", "Ephydatia_fluviatilis_DN1633_c0_g1_i1.p1", "Ephydatia_fluviatilis_DN1641_c0_g1_i1.p1", "Ephydatia_fluviatilis_DN1641_c0_g1_i2.p…
137	GO:0016433	rRNA (adenine) methyltransferase activit...	3	2	0.5	0.07466	c("Ephydatia_fluviatilis_DN13002_c0_g1_i1.p2", "Ephydatia_fluviatilis_DN16660_c0_g1_i2.p1")
138	GO:0000179	rRNA (adenine-N6,N6-)-dimethyltransferas...	3	2	0.5	0.07466	c("Ephydatia_fluviatilis_DN13002_c0_g1_i1.p2", "Ephydatia_fluviatilis_DN16660_c0_g1_i2.p1")
139	GO:0003884	D-amino-acid oxidase activity	3	2	0.5	0.07466	c("Ephydatia_fluviatilis_DN11266_c0_g1_i2.p1", "Ephydatia_fluviatilis_DN36084_c0_g1_i1.p1")
140	GO:0003873	6-phosphofructo-2-kinase activity	3	2	0.5	0.07466	c("Ephydatia_fluviatilis_DN4494_c0_g1_i6.p1", "Ephydatia_fluviatilis_DN4494_c0_g1_i7.p1")
141	GO:0033897	ribonuclease T2 activity	3	2	0.5	0.07466	c("Ephydatia_fluviatilis_DN1194_c0_g1_i1.p1", "Ephydatia_fluviatilis_DN478_c0_g1_i2.p1")
142	GO:0004348	glucosylceramidase activity	3	2	0.5	0.07466	c("Ephydatia_fluviatilis_DN259_c0_g1_i14.p1", "Ephydatia_fluviatilis_DN259_c0_g1_i8.p1")
143	GO:0000026	alpha-1,2-mannosyltransferase activity	3	2	0.5	0.07466	c("Ephydatia_fluviatilis_DN3188_c0_g1_i1.p1", "Ephydatia_fluviatilis_DN5298_c0_g1_i1.p1")
144	GO:0019948	SUMO activating enzyme activity	3	2	0.5	0.07466	c("Ephydatia_fluviatilis_DN6637_c0_g1_i10.p1", "Ephydatia_fluviatilis_DN6637_c0_g1_i8.p1")
145	GO:0016884	carbon-nitrogen ligase activity, with gl...	3	2	0.5	0.07466	c("Ephydatia_fluviatilis_DN4559_c0_g1_i2.p1", "Ephydatia_fluviatilis_DN7851_c0_g1_i1.p1")
146	GO:0097617	annealing activity	3	2	0.5	0.07466	c("Ephydatia_fluviatilis_DN11939_c0_g1_i1.p1", "Ephydatia_fluviatilis_DN5274_c0_g1_i2.p1")
147	GO:0008410	CoA-transferase activity	3	2	0.5	0.07466	c("Ephydatia_fluviatilis_DN1414_c0_g1_i2.p1", "Ephydatia_fluviatilis_DN2628_c0_g1_i4.p1")
148	GO:0005338	nucleotide-sugar transmembrane transport...	3	2	0.5	0.07466	c("Ephydatia_fluviatilis_DN2921_c0_g1_i1.p1", "Ephydatia_fluviatilis_DN34266_c0_g1_i1.p1")
149	GO:0005520	insulin-like growth factor binding	3	2	0.5	0.07466	c("Ephydatia_fluviatilis_DN17398_c0_g1_i1.p1", "Ephydatia_fluviatilis_DN8224_c0_g1_i1.p1")
150	GO:0016829	lyase activity	76	18	12.72	0.07470	c("Ephydatia_fluviatilis_DN11297_c0_g1_i1.p1", "Ephydatia_fluviatilis_DN1500_c0_g1_i1.p1", "Ephydatia_fluviatilis_DN17147_c0_g1_i1.p1", "Ephydatia_fluviatilis_DN2602_c0_g1_i1.p1", "Ephydatia_fluviatilis_DN2805_c0_g1_i1.p1", "Ephydatia_fluviatilis_DN2823_c0_g1_i1.p1", "Ephydatia_fluviatilis_DN2826_c0_g1_i1.p1", "Ephydatia_fluviatilis_DN324_c0_g1_i2.p1", "Ephydatia_fluviatilis_DN3497_c0_g1_i2.p1", …
151	GO:0016620	oxidoreductase activity, acting on the a...	19	6	3.18	0.08369	c("Ephydatia_fluviatilis_DN1638_c0_g1_i4.p1", "Ephydatia_fluviatilis_DN2391_c0_g1_i2.p1", "Ephydatia_fluviatilis_DN2391_c0_g1_i3.p1", "Ephydatia_fluviatilis_DN3089_c0_g1_i1.p1", "Ephydatia_fluviatilis_DN3372_c0_g1_i1.p1", "Ephydatia_fluviatilis_DN53200_c0_g1_i1.p1")
152	GO:0016757	transferase activity, transferring glyco...	248	54	41.52	0.08854	c("Ephydatia_fluviatilis_DN10160_c0_g1_i1.p1", "Ephydatia_fluviatilis_DN10414_c0_g1_i1.p1", "Ephydatia_fluviatilis_DN1076_c0_g1_i4.p1", "Ephydatia_fluviatilis_DN1076_c0_g1_i5.p1", "Ephydatia_fluviatilis_DN10893_c0_g1_i4.p1", "Ephydatia_fluviatilis_DN10985_c0_g2_i1.p1", "Ephydatia_fluviatilis_DN11034_c0_g1_i3.p2", "Ephydatia_fluviatilis_DN11034_c0_g1_i9.p1", "Ephydatia_fluviatilis_DN1135_c0_g1_i1.…
153	GO:0016830	carbon-carbon lyase activity	15	5	2.51	0.09100	c("Ephydatia_fluviatilis_DN324_c0_g1_i2.p1", "Ephydatia_fluviatilis_DN3884_c1_g1_i2.p1", "Ephydatia_fluviatilis_DN7362_c0_g1_i4.p1", "Ephydatia_fluviatilis_DN738_c0_g1_i1.p1", "Ephydatia_fluviatilis_DN8219_c0_g1_i1.p1")
154	GO:0070122	isopeptidase activity	7	3	1.17	0.09675	c("Ephydatia_fluviatilis_DN2572_c0_g1_i2.p1", "Ephydatia_fluviatilis_DN2586_c0_g1_i1.p1", "Ephydatia_fluviatilis_DN5058_c0_g1_i2.p1")
155	GO:0004565	beta-galactosidase activity	7	3	1.17	0.09675	c("Ephydatia_fluviatilis_DN2065_c0_g1_i1.p1", "Ephydatia_fluviatilis_DN2629_c0_g2_i5.p1", "Ephydatia_fluviatilis_DN764_c0_g1_i1.p1")
156	GO:0015925	galactosidase activity	7	3	1.17	0.09675	c("Ephydatia_fluviatilis_DN2065_c0_g1_i1.p1", "Ephydatia_fluviatilis_DN2629_c0_g2_i5.p1", "Ephydatia_fluviatilis_DN764_c0_g1_i1.p1")
157	GO:0005388	calcium-transporting ATPase activity	7	3	1.17	0.09675	c("Ephydatia_fluviatilis_DN1180_c0_g1_i10.p1", "Ephydatia_fluviatilis_DN1180_c0_g1_i4.p1", "Ephydatia_fluviatilis_DN1180_c0_g1_i7.p1")
158	GO:0016879	ligase activity, forming carbon-nitrogen...	20	6	3.35	0.10336	c("Ephydatia_fluviatilis_DN29341_c0_g1_i1.p1", "Ephydatia_fluviatilis_DN4559_c0_g1_i2.p1", "Ephydatia_fluviatilis_DN5275_c0_g1_i1.p1", "Ephydatia_fluviatilis_DN538_c0_g1_i8.p1", "Ephydatia_fluviatilis_DN59032_c0_g1_i1.p1", "Ephydatia_fluviatilis_DN7851_c0_g1_i1.p1")
159	GO:0016810	hydrolase activity, acting on carbon-nit...	39	10	6.53	0.10460	c("Ephydatia_fluviatilis_DN2069_c0_g1_i1.p1", "Ephydatia_fluviatilis_DN2246_c0_g2_i1.p1", "Ephydatia_fluviatilis_DN3273_c0_g1_i2.p1", "Ephydatia_fluviatilis_DN3699_c0_g1_i1.p1", "Ephydatia_fluviatilis_DN4374_c0_g1_i1.p1", "Ephydatia_fluviatilis_DN4538_c0_g1_i2.p1", "Ephydatia_fluviatilis_DN46991_c0_g1_i1.p1", "Ephydatia_fluviatilis_DN850_c0_g1_i14.p1", "Ephydatia_fluviatilis_DN850_c0_g1_i20.p1", …
160	GO:0016831	carboxy-lyase activity	12	4	2.01	0.12663	c("Ephydatia_fluviatilis_DN3884_c1_g1_i2.p1", "Ephydatia_fluviatilis_DN7362_c0_g1_i4.p1", "Ephydatia_fluviatilis_DN738_c0_g1_i1.p1", "Ephydatia_fluviatilis_DN8219_c0_g1_i1.p1")
161	GO:0005201	extracellular matrix structural constitu...	12	4	2.01	0.12663	c("Ephydatia_fluviatilis_DN195_c0_g1_i1.p1", "Ephydatia_fluviatilis_DN195_c0_g2_i2.p1", "Ephydatia_fluviatilis_DN3537_c0_g1_i1.p1", "Ephydatia_fluviatilis_DN40849_c0_g1_i1.p1")
162	GO:0016903	oxidoreductase activity, acting on the a...	26	7	4.35	0.13104	c("Ephydatia_fluviatilis_DN1638_c0_g1_i4.p1", "Ephydatia_fluviatilis_DN2228_c0_g1_i1.p1", "Ephydatia_fluviatilis_DN2391_c0_g1_i2.p1", "Ephydatia_fluviatilis_DN2391_c0_g1_i3.p1", "Ephydatia_fluviatilis_DN3089_c0_g1_i1.p1", "Ephydatia_fluviatilis_DN3372_c0_g1_i1.p1", "Ephydatia_fluviatilis_DN53200_c0_g1_i1.p1")
163	GO:0003916	DNA topoisomerase activity	4	2	0.67	0.13293	c("Ephydatia_fluviatilis_DN2850_c0_g1_i7.p1", "Ephydatia_fluviatilis_DN7437_c0_g1_i4.p1")
164	GO:0043022	ribosome binding	4	2	0.67	0.13293	c("Ephydatia_fluviatilis_DN13664_c0_g1_i1.p1", "Ephydatia_fluviatilis_DN1744_c0_g1_i5.p1")
165	GO:0008312	7S RNA binding	4	2	0.67	0.13293	c("Ephydatia_fluviatilis_DN2157_c1_g1_i1.p1", "Ephydatia_fluviatilis_DN565_c0_g1_i9.p1")
166	GO:0030976	thiamine pyrophosphate binding	4	2	0.67	0.13293	c("Ephydatia_fluviatilis_DN2228_c0_g1_i1.p1", "Ephydatia_fluviatilis_DN7784_c0_g1_i2.p1")
167	GO:0016892	endoribonuclease activity, producing 3'-...	4	2	0.67	0.13293	c("Ephydatia_fluviatilis_DN1194_c0_g1_i1.p1", "Ephydatia_fluviatilis_DN478_c0_g1_i2.p1")
168	GO:0016894	endonuclease activity, active with eithe...	4	2	0.67	0.13293	c("Ephydatia_fluviatilis_DN1194_c0_g1_i1.p1", "Ephydatia_fluviatilis_DN478_c0_g1_i2.p1")
169	GO:0004525	ribonuclease III activity	4	2	0.67	0.13293	c("Ephydatia_fluviatilis_DN10884_c0_g1_i11.p1", "Ephydatia_fluviatilis_DN6840_c0_g1_i3.p1")
170	GO:0070568	guanylyltransferase activity	4	2	0.67	0.13293	c("Ephydatia_fluviatilis_DN4405_c0_g1_i2.p1", "Ephydatia_fluviatilis_DN8135_c0_g1_i2.p1")
171	GO:0046527	glucosyltransferase activity	4	2	0.67	0.13293	c("Ephydatia_fluviatilis_DN10985_c0_g2_i1.p1", "Ephydatia_fluviatilis_DN2366_c0_g1_i1.p1")
172	GO:0000339	RNA cap binding	4	2	0.67	0.13293	c("Ephydatia_fluviatilis_DN3630_c0_g1_i5.p1", "Ephydatia_fluviatilis_DN8614_c0_g1_i1.p1")
173	GO:0019838	growth factor binding	4	2	0.67	0.13293	c("Ephydatia_fluviatilis_DN17398_c0_g1_i1.p1", "Ephydatia_fluviatilis_DN8224_c0_g1_i1.p1")
174	GO:0008192	RNA guanylyltransferase activity	4	2	0.67	0.13293	c("Ephydatia_fluviatilis_DN4405_c0_g1_i2.p1", "Ephydatia_fluviatilis_DN8135_c0_g1_i2.p1")
175	GO:0030515	snoRNA binding	4	2	0.67	0.13293	c("Ephydatia_fluviatilis_DN2099_c0_g2_i1.p1", "Ephydatia_fluviatilis_DN865_c0_g1_i7.p1")
176	GO:0032296	double-stranded RNA-specific ribonucleas...	4	2	0.67	0.13293	c("Ephydatia_fluviatilis_DN10884_c0_g1_i11.p1", "Ephydatia_fluviatilis_DN6840_c0_g1_i3.p1")
177	GO:0005507	copper ion binding	31	8	5.19	0.13417	c("Ephydatia_fluviatilis_DN13173_c0_g1_i6.p1", "Ephydatia_fluviatilis_DN1906_c0_g1_i1.p1", "Ephydatia_fluviatilis_DN1906_c0_g1_i2.p1", "Ephydatia_fluviatilis_DN27884_c0_g1_i1.p1", "Ephydatia_fluviatilis_DN2810_c0_g1_i1.p1", "Ephydatia_fluviatilis_DN2810_c0_g2_i1.p1", "Ephydatia_fluviatilis_DN53491_c0_g1_i1.p1", "Ephydatia_fluviatilis_DN8023_c0_g1_i4.p1")
178	GO:0017040	N-acylsphingosine amidohydrolase activit...	8	3	1.34	0.13615	c("Ephydatia_fluviatilis_DN850_c0_g1_i14.p1", "Ephydatia_fluviatilis_DN850_c0_g1_i20.p1", "Ephydatia_fluviatilis_DN850_c0_g1_i4.p1")
179	GO:0031625	ubiquitin protein ligase binding	8	3	1.34	0.13615	c("Ephydatia_fluviatilis_DN1942_c0_g1_i1.p1", "Ephydatia_fluviatilis_DN3000_c0_g1_i1.p1", "Ephydatia_fluviatilis_DN7672_c0_g1_i1.p1")
180	GO:0044389	ubiquitin-like protein ligase binding	8	3	1.34	0.13615	c("Ephydatia_fluviatilis_DN1942_c0_g1_i1.p1", "Ephydatia_fluviatilis_DN3000_c0_g1_i1.p1", "Ephydatia_fluviatilis_DN7672_c0_g1_i1.p1")
181	GO:0016874	ligase activity	85	45	14.23	0.14396	c("Ephydatia_fluviatilis_DN10143_c0_g1_i1.p1", "Ephydatia_fluviatilis_DN1205_c0_g1_i1.p1", "Ephydatia_fluviatilis_DN12287_c0_g1_i8.p1", "Ephydatia_fluviatilis_DN1233_c0_g1_i1.p1", "Ephydatia_fluviatilis_DN12551_c0_g1_i1.p1", "Ephydatia_fluviatilis_DN13891_c0_g1_i1.p1", "Ephydatia_fluviatilis_DN1718_c0_g1_i2.p1", "Ephydatia_fluviatilis_DN1817_c0_g1_i1.p1", "Ephydatia_fluviatilis_DN1928_c0_g1_i1.p1…
182	GO:0030246	carbohydrate binding	52	12	8.7	0.14909	c("Ephydatia_fluviatilis_DN1150_c0_g1_i8.p1", "Ephydatia_fluviatilis_DN1277_c0_g1_i1.p1", "Ephydatia_fluviatilis_DN2445_c0_g1_i1.p1", "Ephydatia_fluviatilis_DN258_c1_g1_i15.p1", "Ephydatia_fluviatilis_DN337_c0_g1_i1.p1", "Ephydatia_fluviatilis_DN3498_c0_g1_i1.p1", "Ephydatia_fluviatilis_DN4528_c0_g1_i1.p1", "Ephydatia_fluviatilis_DN5170_c0_g1_i1.p1", "Ephydatia_fluviatilis_DN61109_c0_g1_i1.p1", "…
183	GO:0003724	RNA helicase activity	27	7	4.52	0.15278	c("Ephydatia_fluviatilis_DN11600_c0_g1_i2.p1", "Ephydatia_fluviatilis_DN26768_c0_g1_i2.p1", "Ephydatia_fluviatilis_DN3331_c1_g1_i1.p1", "Ephydatia_fluviatilis_DN3404_c0_g1_i1.p1", "Ephydatia_fluviatilis_DN3404_c0_g1_i20.p1", "Ephydatia_fluviatilis_DN3404_c0_g1_i6.p1", "Ephydatia_fluviatilis_DN6208_c0_g1_i2.p1")
184	GO:0008135	translation factor activity, RNA binding	31	20	5.19	0.16606	c("Ephydatia_fluviatilis_DN1105_c0_g1_i2.p1", "Ephydatia_fluviatilis_DN1744_c0_g1_i5.p1", "Ephydatia_fluviatilis_DN1970_c0_g1_i1.p1", "Ephydatia_fluviatilis_DN2235_c0_g1_i1.p1", "Ephydatia_fluviatilis_DN2257_c0_g1_i1.p1", "Ephydatia_fluviatilis_DN3008_c0_g1_i3.p1", "Ephydatia_fluviatilis_DN34195_c0_g1_i1.p1", "Ephydatia_fluviatilis_DN3630_c0_g1_i5.p1", "Ephydatia_fluviatilis_DN3717_c0_g1_i3.p1", …
185	GO:0008079	translation termination factor activity	1	1	0.17	0.16740	Ephydatia_fluviatilis_DN9651_c0_g1_i2.p1
186	GO:0030729	acetoacetate-CoA ligase activity	1	1	0.17	0.16740	Ephydatia_fluviatilis_DN58725_c0_g1_i1.p1
187	GO:0008022	protein C-terminus binding	1	1	0.17	0.16740	Ephydatia_fluviatilis_DN10734_c0_g1_i3.p1
188	GO:0008026	ATP-dependent helicase activity	1	1	0.17	0.16740	Ephydatia_fluviatilis_DN17192_c0_g1_i14.p1
189	GO:0000150	recombinase activity	1	1	0.17	0.16740	Ephydatia_fluviatilis_DN16841_c0_g1_i1.p1
190	GO:0005457	GDP-fucose transmembrane transporter act...	1	1	0.17	0.16740	Ephydatia_fluviatilis_DN2921_c0_g1_i1.p1
191	GO:0004820	glycine-tRNA ligase activity	1	1	0.17	0.16740	Ephydatia_fluviatilis_DN1928_c0_g1_i1.p1
192	GO:0022884	macromolecule transmembrane transporter ...	1	1	0.17	0.16740	Ephydatia_fluviatilis_DN4362_c0_g1_i1.p1
193	GO:0004821	histidine-tRNA ligase activity	1	1	0.17	0.16740	Ephydatia_fluviatilis_DN5133_c0_g1_i2.p1
194	GO:0004825	methionine-tRNA ligase activity	1	1	0.17	0.16740	Ephydatia_fluviatilis_DN29344_c0_g1_i1.p1
195	GO:0003979	UDP-glucose 6-dehydrogenase activity	1	1	0.17	0.16740	Ephydatia_fluviatilis_DN54088_c0_g1_i1.p1
196	GO:0016743	carboxyl- or carbamoyltransferase activi...	1	1	0.17	0.16740	Ephydatia_fluviatilis_DN2069_c0_g1_i1.p1
197	GO:0003922	GMP synthase (glutamine-hydrolyzing) act...	1	1	0.17	0.16740	Ephydatia_fluviatilis_DN4559_c0_g1_i2.p1
198	GO:0004066	asparagine synthase (glutamine-hydrolyzi...	1	1	0.17	0.16740	Ephydatia_fluviatilis_DN7851_c0_g1_i1.p1
199	GO:0004067	asparaginase activity	1	1	0.17	0.16740	Ephydatia_fluviatilis_DN4374_c0_g1_i1.p1
200	GO:0004814	arginine-tRNA ligase activity	1	1	0.17	0.16740	Ephydatia_fluviatilis_DN6776_c0_g1_i1.p1
201	GO:0004815	aspartate-tRNA ligase activity	1	1	0.17	0.16740	Ephydatia_fluviatilis_DN52896_c0_g1_i1.p1
202	GO:0004817	cysteine-tRNA ligase activity	1	1	0.17	0.16740	Ephydatia_fluviatilis_DN3033_c0_g1_i1.p1
203	GO:0016408	C-acyltransferase activity	1	1	0.17	0.16740	Ephydatia_fluviatilis_DN1285_c0_g2_i1.p1
204	GO:0030623	U5 snRNA binding	1	1	0.17	0.16740	Ephydatia_fluviatilis_DN2586_c0_g1_i1.p1
205	GO:0008320	protein transmembrane transporter activi...	1	1	0.17	0.16740	Ephydatia_fluviatilis_DN4362_c0_g1_i1.p1
206	GO:0003918	DNA topoisomerase type II (ATP-hydrolyzi...	1	1	0.17	0.16740	Ephydatia_fluviatilis_DN2850_c0_g1_i7.p1
207	GO:0003896	DNA primase activity	1	1	0.17	0.16740	Ephydatia_fluviatilis_DN53129_c0_g1_i1.p1
208	GO:0017116	single-stranded DNA-dependent ATP-depend...	1	1	0.17	0.16740	Ephydatia_fluviatilis_DN17192_c0_g1_i14.p1
209	GO:0043023	ribosomal large subunit binding	1	1	0.17	0.16740	Ephydatia_fluviatilis_DN661_c0_g1_i1.p1
210	GO:0043024	ribosomal small subunit binding	1	1	0.17	0.16740	Ephydatia_fluviatilis_DN2519_c0_g1_i2.p1
211	GO:0008251	tRNA-specific adenosine deaminase activi...	1	1	0.17	0.16740	Ephydatia_fluviatilis_DN3273_c0_g1_i2.p1
212	GO:0004832	valine-tRNA ligase activity	1	1	0.17	0.16740	Ephydatia_fluviatilis_DN1205_c0_g1_i1.p1
213	GO:0050023	L-fuconate dehydratase activity	1	1	0.17	0.16740	Ephydatia_fluviatilis_DN2805_c0_g1_i1.p1
214	GO:0004070	aspartate carbamoyltransferase activity	1	1	0.17	0.16740	Ephydatia_fluviatilis_DN2069_c0_g1_i1.p1
215	GO:0016615	malate dehydrogenase activity	1	1	0.17	0.16740	Ephydatia_fluviatilis_DN13777_c1_g1_i2.p1
216	GO:0004077	biotin-[acetyl-CoA-carboxylase] ligase a...	1	1	0.17	0.16740	Ephydatia_fluviatilis_DN59032_c0_g1_i1.p1
217	GO:0033735	aspartate dehydrogenase activity	1	1	0.17	0.16740	Ephydatia_fluviatilis_DN9485_c0_g1_i1.p1
218	GO:0051721	protein phosphatase 2A binding	1	1	0.17	0.16740	Ephydatia_fluviatilis_DN47053_c0_g1_i1.p1
219	GO:0000149	SNARE binding	1	1	0.17	0.16740	Ephydatia_fluviatilis_DN4703_c0_g1_i6.p1
220	GO:0070063	RNA polymerase binding	1	1	0.17	0.16740	Ephydatia_fluviatilis_DN9824_c0_g1_i8.p1
221	GO:0003860	3-hydroxyisobutyryl-CoA hydrolase activi...	1	1	0.17	0.16740	Ephydatia_fluviatilis_DN8513_c0_g1_i1.p1
222	GO:0016635	oxidoreductase activity, acting on the C...	1	1	0.17	0.16740	Ephydatia_fluviatilis_DN9377_c0_g1_i2.p1
223	GO:0004013	adenosylhomocysteinase activity	1	1	0.17	0.16740	Ephydatia_fluviatilis_DN7182_c0_g1_i2.p1
224	GO:0017061	S-methyl-5-thioadenosine phosphorylase a...	1	1	0.17	0.16740	Ephydatia_fluviatilis_DN29688_c0_g1_i1.p1
225	GO:0004809	tRNA (guanine-N2-)-methyltransferase act...	1	1	0.17	0.16740	Ephydatia_fluviatilis_DN4952_c0_g1_i1.p1
226	GO:0017069	snRNA binding	1	1	0.17	0.16740	Ephydatia_fluviatilis_DN2586_c0_g1_i1.p1
227	GO:0050262	ribosylnicotinamide kinase activity	1	1	0.17	0.16740	Ephydatia_fluviatilis_DN17874_c0_g1_i2.p2
228	GO:0044548	S100 protein binding	1	1	0.17	0.16740	Ephydatia_fluviatilis_DN3000_c0_g1_i1.p1
229	GO:0018271	biotin-protein ligase activity	1	1	0.17	0.16740	Ephydatia_fluviatilis_DN59032_c0_g1_i1.p1
230	GO:0032422	purine-rich negative regulatory element ...	1	1	0.17	0.16740	Ephydatia_fluviatilis_DN3955_c0_g1_i2.p1
231	GO:0004046	aminoacylase activity	1	1	0.17	0.16740	Ephydatia_fluviatilis_DN3699_c0_g1_i1.p1
232	GO:0004047	aminomethyltransferase activity	1	1	0.17	0.16740	Ephydatia_fluviatilis_DN40446_c0_g1_i1.p1
233	GO:0017057	6-phosphogluconolactonase activity	1	1	0.17	0.16740	Ephydatia_fluviatilis_DN47392_c0_g1_i1.p1
234	GO:0045127	N-acetylglucosamine kinase activity	1	1	0.17	0.16740	Ephydatia_fluviatilis_DN8493_c0_g1_i1.p1
235	GO:0004372	glycine hydroxymethyltransferase activit...	1	1	0.17	0.16740	Ephydatia_fluviatilis_DN946_c0_g1_i3.p1
236	GO:0030942	endoplasmic reticulum signal peptide bin...	1	1	0.17	0.16740	Ephydatia_fluviatilis_DN2157_c1_g1_i1.p1
237	GO:0004373	glycogen (starch) synthase activity	1	1	0.17	0.16740	Ephydatia_fluviatilis_DN2366_c0_g1_i1.p1
238	GO:0030158	protein xylosyltransferase activity	1	1	0.17	0.16740	Ephydatia_fluviatilis_DN7010_c0_g1_i2.p1
239	GO:0003885	D-arabinono-1,4-lactone oxidase activity	1	1	0.17	0.16740	Ephydatia_fluviatilis_DN7096_c0_g1_i1.p1
240	GO:0003886	DNA (cytosine-5-)-methyltransferase acti...	1	1	0.17	0.16740	Ephydatia_fluviatilis_DN1102_c0_g1_i2.p1
241	GO:0004377	GDP-Man:Man3GlcNAc2-PP-Dol alpha-1,2-man...	1	1	0.17	0.16740	Ephydatia_fluviatilis_DN3188_c0_g1_i1.p1
242	GO:0017108	5'-flap endonuclease activity	1	1	0.17	0.16740	Ephydatia_fluviatilis_DN17192_c0_g1_i14.p1
243	GO:0004379	glycylpeptide N-tetradecanoyltransferase...	1	1	0.17	0.16740	Ephydatia_fluviatilis_DN52980_c0_g1_i1.p1
244	GO:0052855	ADP-dependent NAD(P)H-hydrate dehydratas...	1	1	0.17	0.16740	Ephydatia_fluviatilis_DN3769_c0_g1_i1.p1
245	GO:0004325	ferrochelatase activity	1	1	0.17	0.16740	Ephydatia_fluviatilis_DN53238_c0_g1_i1.p1
246	GO:0004590	orotidine-5'-phosphate decarboxylase act...	1	1	0.17	0.16740	Ephydatia_fluviatilis_DN8219_c0_g1_i1.p1
247	GO:0017070	U6 snRNA binding	1	1	0.17	0.16740	Ephydatia_fluviatilis_DN2586_c0_g1_i1.p1
248	GO:0004329	formate-tetrahydrofolate ligase activity	1	1	0.17	0.16740	Ephydatia_fluviatilis_DN29341_c0_g1_i1.p1
249	GO:0045145	single-stranded DNA 5'-3' exodeoxyribonu...	1	1	0.17	0.16740	Ephydatia_fluviatilis_DN6955_c0_g1_i1.p1
250	GO:0042084	5-methyltetrahydrofolate-dependent methy...	1	1	0.17	0.16740	Ephydatia_fluviatilis_DN46892_c0_g1_i1.p1
251	GO:0004003	ATP-dependent DNA helicase activity	1	1	0.17	0.16740	Ephydatia_fluviatilis_DN17192_c0_g1_i14.p1
252	GO:0052824	dolichyl-pyrophosphate Man7GlcNAc2 alpha...	1	1	0.17	0.16740	Ephydatia_fluviatilis_DN5729_c0_g1_i2.p1
253	GO:0008495	protoheme IX farnesyltransferase activit...	1	1	0.17	0.16740	Ephydatia_fluviatilis_DN34742_c0_g1_i1.p1
254	GO:0003842	1-pyrroline-5-carboxylate dehydrogenase ...	1	1	0.17	0.16740	Ephydatia_fluviatilis_DN3372_c0_g1_i1.p1
255	GO:0004333	fumarate hydratase activity	1	1	0.17	0.16740	Ephydatia_fluviatilis_DN3497_c0_g1_i2.p1
256	GO:0003844	1,4-alpha-glucan branching enzyme activi...	1	1	0.17	0.16740	Ephydatia_fluviatilis_DN3852_c0_g1_i1.p1
257	GO:0004334	fumarylacetoacetase activity	1	1	0.17	0.16740	Ephydatia_fluviatilis_DN241_c0_g1_i1.p1
258	GO:0004336	galactosylceramidase activity	1	1	0.17	0.16740	Ephydatia_fluviatilis_DN199_c0_g1_i4.p1
259	GO:0070035	purine NTP-dependent helicase activity	1	1	0.17	0.16740	Ephydatia_fluviatilis_DN17192_c0_g1_i14.p1
260	GO:0047793	cycloeucalenol cycloisomerase activity	1	1	0.17	0.16740	Ephydatia_fluviatilis_DN41220_c0_g1_i1.p1
261	GO:0106130	purine phosphoribosyltransferase activit...	1	1	0.17	0.16740	Ephydatia_fluviatilis_DN1135_c0_g1_i1.p1
262	GO:0001681	sialate O-acetylesterase activity	1	1	0.17	0.16740	Ephydatia_fluviatilis_DN250_c0_g1_i1.p1
263	GO:0004588	orotate phosphoribosyltransferase activi...	1	1	0.17	0.16740	Ephydatia_fluviatilis_DN8219_c0_g1_i1.p1
264	GO:0030060	L-malate dehydrogenase activity	1	1	0.17	0.16740	Ephydatia_fluviatilis_DN13777_c1_g1_i2.p1
265	GO:0016822	hydrolase activity, acting on acid carbo...	1	1	0.17	0.16740	Ephydatia_fluviatilis_DN241_c0_g1_i1.p1
266	GO:0016823	hydrolase activity, acting on acid carbo...	1	1	0.17	0.16740	Ephydatia_fluviatilis_DN241_c0_g1_i1.p1
267	GO:0008455	alpha-1,6-mannosylglycoprotein 2-beta-N-...	1	1	0.17	0.16740	Ephydatia_fluviatilis_DN10414_c0_g1_i1.p1
268	GO:0001735	prenylcysteine oxidase activity	1	1	0.17	0.16740	Ephydatia_fluviatilis_DN4863_c0_g1_i1.p1
269	GO:0019905	syntaxin binding	1	1	0.17	0.16740	Ephydatia_fluviatilis_DN4703_c0_g1_i6.p1
270	GO:0016813	hydrolase activity, acting on carbon-nit...	1	1	0.17	0.16740	Ephydatia_fluviatilis_DN2246_c0_g2_i1.p1
271	GO:0004526	ribonuclease P activity	1	1	0.17	0.16740	Ephydatia_fluviatilis_DN15661_c0_g1_i4.p1
272	GO:0050497	transferase activity, transferring alkyl...	1	1	0.17	0.16740	Ephydatia_fluviatilis_DN824_c0_g1_i3.p1
273	GO:0061578	Lys63-specific deubiquitinase activity	1	1	0.17	0.16740	Ephydatia_fluviatilis_DN2572_c0_g1_i2.p1
274	GO:0008478	pyridoxal kinase activity	1	1	0.17	0.16740	Ephydatia_fluviatilis_DN58869_c0_g1_i1.p1
275	GO:0042281	dolichyl pyrophosphate Man9GlcNAc2 alpha...	1	1	0.17	0.16740	Ephydatia_fluviatilis_DN10985_c0_g2_i1.p1
276	GO:0008479	queuine tRNA-ribosyltransferase activity	1	1	0.17	0.16740	Ephydatia_fluviatilis_DN7516_c0_g1_i1.p1
277	GO:0004496	mevalonate kinase activity	1	1	0.17	0.16740	Ephydatia_fluviatilis_DN4212_c0_g1_i4.p1
278	GO:0042285	xylosyltransferase activity	1	1	0.17	0.16740	Ephydatia_fluviatilis_DN7010_c0_g1_i2.p1
279	GO:0051903	S-(hydroxymethyl)glutathione dehydrogena...	1	1	0.17	0.16740	Ephydatia_fluviatilis_DN1503_c0_g1_i1.p1
280	GO:0000225	N-acetylglucosaminylphosphatidylinositol...	1	1	0.17	0.16740	Ephydatia_fluviatilis_DN46991_c0_g1_i1.p1
281	GO:0034338	short-chain carboxylesterase activity	1	1	0.17	0.16740	Ephydatia_fluviatilis_DN250_c0_g1_i1.p1
282	GO:0051879	Hsp90 protein binding	1	1	0.17	0.16740	Ephydatia_fluviatilis_DN12683_c0_g1_i1.p1
283	GO:0008446	GDP-mannose 4,6-dehydratase activity	1	1	0.17	0.16740	Ephydatia_fluviatilis_DN2602_c0_g1_i1.p1
284	GO:0019107	myristoyltransferase activity	1	1	0.17	0.16740	Ephydatia_fluviatilis_DN52980_c0_g1_i1.p1
285	GO:0016801	hydrolase activity, acting on ether bond...	1	1	0.17	0.16740	Ephydatia_fluviatilis_DN7182_c0_g1_i2.p1
286	GO:0016802	trialkylsulfonium hydrolase activity	1	1	0.17	0.16740	Ephydatia_fluviatilis_DN7182_c0_g1_i2.p1
287	GO:0032934	sterol binding	1	1	0.17	0.16740	Ephydatia_fluviatilis_DN1783_c0_g1_i5.p1
288	GO:0015114	phosphate ion transmembrane transporter ...	1	1	0.17	0.16740	Ephydatia_fluviatilis_DN29237_c0_g1_i1.p1
289	GO:0034584	piRNA binding	1	1	0.17	0.16740	Ephydatia_fluviatilis_DN1073_c0_g1_i4.p1
290	GO:0009019	tRNA (guanine-N1-)-methyltransferase act...	1	1	0.17	0.16740	Ephydatia_fluviatilis_DN4305_c0_g1_i1.p1
291	GO:0015098	molybdate ion transmembrane transporter ...	1	1	0.17	0.16740	Ephydatia_fluviatilis_DN2409_c0_g1_i2.p1
292	GO:0036080	purine nucleotide-sugar transmembrane tr...	1	1	0.17	0.16740	Ephydatia_fluviatilis_DN2921_c0_g1_i1.p1
293	GO:0061505	DNA topoisomerase II activity	1	1	0.17	0.16740	Ephydatia_fluviatilis_DN2850_c0_g1_i7.p1
294	GO:0004422	hypoxanthine phosphoribosyltransferase a...	1	1	0.17	0.16740	Ephydatia_fluviatilis_DN1135_c0_g1_i1.p1
295	GO:0004427	inorganic diphosphatase activity	1	1	0.17	0.16740	Ephydatia_fluviatilis_DN1145_c0_g1_i1.p1
296	GO:0030337	DNA polymerase processivity factor activ...	1	1	0.17	0.16740	Ephydatia_fluviatilis_DN2461_c0_g1_i1.p1
297	GO:0033592	RNA strand annealing activity	1	1	0.17	0.16740	Ephydatia_fluviatilis_DN5274_c0_g1_i2.p1
298	GO:0009008	DNA-methyltransferase activity	1	1	0.17	0.16740	Ephydatia_fluviatilis_DN1102_c0_g1_i2.p1
299	GO:0008190	eukaryotic initiation factor 4E binding	1	1	0.17	0.16740	Ephydatia_fluviatilis_DN10343_c0_g1_i1.p1
300	GO:0018738	S-formylglutathione hydrolase activity	1	1	0.17	0.16740	Ephydatia_fluviatilis_DN1813_c0_g1_i1.p1
301	GO:0008705	methionine synthase activity	1	1	0.17	0.16740	Ephydatia_fluviatilis_DN46892_c0_g1_i1.p1
302	GO:0004654	polyribonucleotide nucleotidyltransferas...	1	1	0.17	0.16740	Ephydatia_fluviatilis_DN15315_c0_g1_i2.p1
303	GO:0004655	porphobilinogen synthase activity	1	1	0.17	0.16740	Ephydatia_fluviatilis_DN1500_c0_g1_i1.p1
304	GO:1904680	peptide transmembrane transporter activi...	1	1	0.17	0.16740	Ephydatia_fluviatilis_DN4362_c0_g1_i1.p1
305	GO:0004747	ribokinase activity	1	1	0.17	0.16740	Ephydatia_fluviatilis_DN5011_c0_g1_i2.p1
306	GO:0008890	glycine C-acetyltransferase activity	1	1	0.17	0.16740	Ephydatia_fluviatilis_DN1285_c0_g2_i1.p1
307	GO:0004408	holocytochrome-c synthase activity	1	1	0.17	0.16740	Ephydatia_fluviatilis_DN54175_c0_g1_i2.p1
308	GO:0008897	holo-[acyl-carrier-protein] synthase act...	1	1	0.17	0.16740	Ephydatia_fluviatilis_DN6210_c0_g1_i4.p1
309	GO:0004733	pyridoxamine-phosphate oxidase activity	1	1	0.17	0.16740	Ephydatia_fluviatilis_DN2676_c0_g1_i1.p1
310	GO:0004622	lysophospholipase activity	1	1	0.17	0.16740	Ephydatia_fluviatilis_DN601_c0_g1_i4.p1
311	GO:0070717	poly-purine tract binding	1	1	0.17	0.16740	Ephydatia_fluviatilis_DN34377_c0_g1_i1.p1
312	GO:0004648	O-phospho-L-serine:2-oxoglutarate aminot...	1	1	0.17	0.16740	Ephydatia_fluviatilis_DN1478_c0_g1_i1.p1
313	GO:0008126	acetylesterase activity	1	1	0.17	0.16740	Ephydatia_fluviatilis_DN250_c0_g1_i1.p1
314	GO:0048256	flap endonuclease activity	1	1	0.17	0.16740	Ephydatia_fluviatilis_DN17192_c0_g1_i14.p1
315	GO:0008097	5S rRNA binding	1	1	0.17	0.16740	Ephydatia_fluviatilis_DN3678_c0_g1_i5.p1
316	GO:0008143	poly(A) binding	1	1	0.17	0.16740	Ephydatia_fluviatilis_DN34377_c0_g1_i1.p1
317	GO:0016453	C-acetyltransferase activity	1	1	0.17	0.16740	Ephydatia_fluviatilis_DN1285_c0_g2_i1.p1
318	GO:0004163	diphosphomevalonate decarboxylase activi...	1	1	0.17	0.16740	Ephydatia_fluviatilis_DN3884_c1_g1_i2.p1
319	GO:0004164	diphthine synthase activity	1	1	0.17	0.16740	Ephydatia_fluviatilis_DN40959_c0_g1_i1.p1
320	GO:0004152	dihydroorotate dehydrogenase activity	1	1	0.17	0.16740	Ephydatia_fluviatilis_DN9377_c0_g1_i2.p1
321	GO:0061929	gamma-glutamylaminecyclotransferase acti...	1	1	0.17	0.16740	Ephydatia_fluviatilis_DN2826_c0_g1_i1.p1
322	GO:0043175	RNA polymerase core enzyme binding	1	1	0.17	0.16740	Ephydatia_fluviatilis_DN9824_c0_g1_i8.p1
323	GO:0005527	macrolide binding	1	1	0.17	0.16740	Ephydatia_fluviatilis_DN40844_c0_g1_i1.p1
324	GO:0005528	FK506 binding	1	1	0.17	0.16740	Ephydatia_fluviatilis_DN40844_c0_g1_i1.p1
325	GO:0051499	D-aminoacyl-tRNA deacylase activity	1	1	0.17	0.16740	Ephydatia_fluviatilis_DN40524_c0_g1_i1.p1
326	GO:0035596	methylthiotransferase activity	1	1	0.17	0.16740	Ephydatia_fluviatilis_DN824_c0_g1_i3.p1
327	GO:0016422	mRNA (2'-O-methyladenosine-N6-)-methyltr...	1	1	0.17	0.16740	Ephydatia_fluviatilis_DN12283_c0_g1_i1.p1
328	GO:0035252	UDP-xylosyltransferase activity	1	1	0.17	0.16740	Ephydatia_fluviatilis_DN7010_c0_g1_i2.p1
329	GO:0035598	N6-threonylcarbomyladenosine methylthiot...	1	1	0.17	0.16740	Ephydatia_fluviatilis_DN824_c0_g1_i3.p1
330	GO:0004170	dUTP diphosphatase activity	1	1	0.17	0.16740	Ephydatia_fluviatilis_DN388_c0_g1_i1.p1
331	GO:0016427	tRNA (cytosine) methyltransferase activi...	1	1	0.17	0.16740	Ephydatia_fluviatilis_DN11929_c0_g1_i1.p1
332	GO:0016428	tRNA (cytosine-5-)-methyltransferase act...	1	1	0.17	0.16740	Ephydatia_fluviatilis_DN11929_c0_g1_i1.p1
333	GO:0003688	DNA replication origin binding	1	1	0.17	0.16740	Ephydatia_fluviatilis_DN3631_c0_g1_i1.p1
334	GO:0031071	cysteine desulfurase activity	1	1	0.17	0.16740	Ephydatia_fluviatilis_DN3474_c0_g1_i1.p1
335	GO:0005496	steroid binding	1	1	0.17	0.16740	Ephydatia_fluviatilis_DN1783_c0_g1_i5.p1
336	GO:0003747	translation release factor activity	1	1	0.17	0.16740	Ephydatia_fluviatilis_DN9651_c0_g1_i2.p1
337	GO:0043142	single-stranded DNA-dependent ATPase act...	1	1	0.17	0.16740	Ephydatia_fluviatilis_DN17192_c0_g1_i14.p1
338	GO:0016785	transferase activity, transferring selen...	1	1	0.17	0.16740	Ephydatia_fluviatilis_DN1892_c0_g1_i7.p1
339	GO:0101006	protein histidine phosphatase activity	1	1	0.17	0.16740	Ephydatia_fluviatilis_DN3564_c0_g1_i4.p1
340	GO:0043874	acireductone synthase activity	1	1	0.17	0.16740	Ephydatia_fluviatilis_DN2769_c0_g1_i1.p1
341	GO:0015036	disulfide oxidoreductase activity	21	8	3.52	0.16961	c("Ephydatia_fluviatilis_DN21394_c0_g1_i1.p1", "Ephydatia_fluviatilis_DN2392_c0_g1_i11.p1", "Ephydatia_fluviatilis_DN2392_c0_g1_i8.p1", "Ephydatia_fluviatilis_DN2392_c0_g1_i9.p1", "Ephydatia_fluviatilis_DN30212_c0_g1_i1.p1", "Ephydatia_fluviatilis_DN3160_c0_g1_i2.p1", "Ephydatia_fluviatilis_DN3160_c0_g1_i4.p1", "Ephydatia_fluviatilis_DN4301_c0_g1_i1.p1")
342	GO:0008146	sulfotransferase activity	18	5	3.01	0.17036	c("Ephydatia_fluviatilis_DN16658_c0_g1_i2.p1", "Ephydatia_fluviatilis_DN29761_c0_g1_i1.p1", "Ephydatia_fluviatilis_DN40525_c0_g1_i1.p1", "Ephydatia_fluviatilis_DN58944_c0_g1_i2.p1", "Ephydatia_fluviatilis_DN9835_c0_g1_i1.p1")
343	GO:0022853	active ion transmembrane transporter act...	28	7	4.69	0.17605	c("Ephydatia_fluviatilis_DN1180_c0_g1_i10.p1", "Ephydatia_fluviatilis_DN1180_c0_g1_i4.p1", "Ephydatia_fluviatilis_DN1180_c0_g1_i7.p1", "Ephydatia_fluviatilis_DN3057_c0_g1_i2.p2", "Ephydatia_fluviatilis_DN3529_c0_g1_i2.p1", "Ephydatia_fluviatilis_DN58907_c0_g1_i1.p1", "Ephydatia_fluviatilis_DN687_c0_g1_i2.p1")
344	GO:0019829	cation-transporting ATPase activity	28	7	4.69	0.17605	c("Ephydatia_fluviatilis_DN1180_c0_g1_i10.p1", "Ephydatia_fluviatilis_DN1180_c0_g1_i4.p1", "Ephydatia_fluviatilis_DN1180_c0_g1_i7.p1", "Ephydatia_fluviatilis_DN3057_c0_g1_i2.p2", "Ephydatia_fluviatilis_DN3529_c0_g1_i2.p1", "Ephydatia_fluviatilis_DN58907_c0_g1_i1.p1", "Ephydatia_fluviatilis_DN687_c0_g1_i2.p1")
345	GO:0042625	ATPase coupled ion transmembrane transpo...	28	7	4.69	0.17605	c("Ephydatia_fluviatilis_DN1180_c0_g1_i10.p1", "Ephydatia_fluviatilis_DN1180_c0_g1_i4.p1", "Ephydatia_fluviatilis_DN1180_c0_g1_i7.p1", "Ephydatia_fluviatilis_DN3057_c0_g1_i2.p2", "Ephydatia_fluviatilis_DN3529_c0_g1_i2.p1", "Ephydatia_fluviatilis_DN58907_c0_g1_i1.p1", "Ephydatia_fluviatilis_DN687_c0_g1_i2.p1")
346	GO:0004560	alpha-L-fucosidase activity	9	3	1.51	0.17991	c("Ephydatia_fluviatilis_DN831_c0_g1_i13.p1", "Ephydatia_fluviatilis_DN831_c0_g1_i6.p1", "Ephydatia_fluviatilis_DN831_c0_g1_i7.p1")
347	GO:0042802	identical protein binding	9	3	1.51	0.17991	c("Ephydatia_fluviatilis_DN2291_c0_g1_i1.p1", "Ephydatia_fluviatilis_DN36213_c0_g1_i1.p1", "Ephydatia_fluviatilis_DN6836_c0_g1_i2.p1")
348	GO:0015928	fucosidase activity	9	3	1.51	0.17991	c("Ephydatia_fluviatilis_DN831_c0_g1_i13.p1", "Ephydatia_fluviatilis_DN831_c0_g1_i6.p1", "Ephydatia_fluviatilis_DN831_c0_g1_i7.p1")
349	GO:0031406	carboxylic acid binding	9	3	1.51	0.17991	c("Ephydatia_fluviatilis_DN2069_c0_g1_i1.p1", "Ephydatia_fluviatilis_DN3498_c0_g1_i1.p1", "Ephydatia_fluviatilis_DN5170_c0_g1_i1.p1")
350	GO:0043177	organic acid binding	9	3	1.51	0.17991	c("Ephydatia_fluviatilis_DN2069_c0_g1_i1.p1", "Ephydatia_fluviatilis_DN3498_c0_g1_i1.p1", "Ephydatia_fluviatilis_DN5170_c0_g1_i1.p1")
351	GO:0050145	nucleoside monophosphate kinase activity	9	3	1.51	0.17991	c("Ephydatia_fluviatilis_DN35187_c0_g1_i1.p1", "Ephydatia_fluviatilis_DN4367_c0_g1_i3.p1", "Ephydatia_fluviatilis_DN4367_c0_g1_i4.p1")
352	GO:0140101	catalytic activity, acting on a tRNA	56	39	9.37	0.19235	c("Ephydatia_fluviatilis_DN11852_c0_g1_i1.p1", "Ephydatia_fluviatilis_DN11929_c0_g1_i1.p1", "Ephydatia_fluviatilis_DN1205_c0_g1_i1.p1", "Ephydatia_fluviatilis_DN12287_c0_g1_i8.p1", "Ephydatia_fluviatilis_DN13891_c0_g1_i1.p1", "Ephydatia_fluviatilis_DN15661_c0_g1_i4.p1", "Ephydatia_fluviatilis_DN1718_c0_g1_i2.p1", "Ephydatia_fluviatilis_DN1817_c0_g1_i1.p1", "Ephydatia_fluviatilis_DN1928_c0_g1_i1.p…
353	GO:0016763	transferase activity, transferring pento...	76	16	12.72	0.19319	c("Ephydatia_fluviatilis_DN1135_c0_g1_i1.p1", "Ephydatia_fluviatilis_DN19807_c0_g1_i1.p1", "Ephydatia_fluviatilis_DN2376_c0_g1_i3.p1", "Ephydatia_fluviatilis_DN2376_c0_g1_i4.p1", "Ephydatia_fluviatilis_DN28455_c0_g1_i1.p1", "Ephydatia_fluviatilis_DN29688_c0_g1_i1.p1", "Ephydatia_fluviatilis_DN3291_c0_g1_i1.p1", "Ephydatia_fluviatilis_DN4013_c0_g1_i21.p1", "Ephydatia_fluviatilis_DN4034_c0_g1_i4.p1…
354	GO:0051537	2 iron, 2 sulfur cluster binding	14	4	2.34	0.19581	c("Ephydatia_fluviatilis_DN1767_c0_g1_i1.p1", "Ephydatia_fluviatilis_DN374_c0_g1_i10.p1", "Ephydatia_fluviatilis_DN374_c0_g1_i11.p1", "Ephydatia_fluviatilis_DN374_c0_g1_i7.p1")
355	GO:0016721	oxidoreductase activity, acting on super...	5	2	0.84	0.19763	c("Ephydatia_fluviatilis_DN16_c0_g1_i1.p1", "Ephydatia_fluviatilis_DN16_c0_g1_i5.p2")
356	GO:0004826	phenylalanine-tRNA ligase activity	5	2	0.84	0.19763	c("Ephydatia_fluviatilis_DN1718_c0_g1_i2.p1", "Ephydatia_fluviatilis_DN58940_c0_g1_i1.p1")
357	GO:0042803	protein homodimerization activity	5	2	0.84	0.19763	c("Ephydatia_fluviatilis_DN2291_c0_g1_i1.p1", "Ephydatia_fluviatilis_DN36213_c0_g1_i1.p1")
358	GO:0004514	nicotinate-nucleotide diphosphorylase (c...	5	2	0.84	0.19763	c("Ephydatia_fluviatilis_DN2376_c0_g1_i3.p1", "Ephydatia_fluviatilis_DN2376_c0_g1_i4.p1")
359	GO:0031418	L-ascorbic acid binding	5	2	0.84	0.19763	c("Ephydatia_fluviatilis_DN3498_c0_g1_i1.p1", "Ephydatia_fluviatilis_DN5170_c0_g1_i1.p1")
360	GO:0004784	superoxide dismutase activity	5	2	0.84	0.19763	c("Ephydatia_fluviatilis_DN16_c0_g1_i1.p1", "Ephydatia_fluviatilis_DN16_c0_g1_i5.p2")
361	GO:0004652	polynucleotide adenylyltransferase activ...	5	2	0.84	0.19763	c("Ephydatia_fluviatilis_DN1075_c0_g1_i1.p1", "Ephydatia_fluviatilis_DN1075_c0_g1_i8.p1")
362	GO:0016758	transferase activity, transferring hexos...	137	31	22.93	0.21237	c("Ephydatia_fluviatilis_DN10160_c0_g1_i1.p1", "Ephydatia_fluviatilis_DN10414_c0_g1_i1.p1", "Ephydatia_fluviatilis_DN10893_c0_g1_i4.p1", "Ephydatia_fluviatilis_DN10985_c0_g2_i1.p1", "Ephydatia_fluviatilis_DN11034_c0_g1_i3.p2", "Ephydatia_fluviatilis_DN11034_c0_g1_i9.p1", "Ephydatia_fluviatilis_DN1195_c0_g1_i1.p1", "Ephydatia_fluviatilis_DN1204_c0_g1_i10.p1", "Ephydatia_fluviatilis_DN1204_c0_g1_i1…
363	GO:0016614	oxidoreductase activity, acting on CH-OH...	36	13	6.03	0.22524	c("Ephydatia_fluviatilis_DN1029_c1_g1_i1.p1", "Ephydatia_fluviatilis_DN10494_c0_g1_i3.p1", "Ephydatia_fluviatilis_DN13777_c1_g1_i2.p1", "Ephydatia_fluviatilis_DN1503_c0_g1_i1.p1", "Ephydatia_fluviatilis_DN2285_c0_g1_i1.p1", "Ephydatia_fluviatilis_DN4398_c0_g1_i1.p1", "Ephydatia_fluviatilis_DN47392_c0_g1_i1.p1", "Ephydatia_fluviatilis_DN54088_c0_g1_i1.p1", "Ephydatia_fluviatilis_DN54780_c0_g1_i1.p…
364	GO:0016853	isomerase activity	71	27	11.89	0.22551	c("Ephydatia_fluviatilis_DN1666_c0_g1_i2.p1", "Ephydatia_fluviatilis_DN19772_c0_g1_i2.p1", "Ephydatia_fluviatilis_DN2021_c0_g1_i2.p1", "Ephydatia_fluviatilis_DN258_c1_g1_i15.p1", "Ephydatia_fluviatilis_DN273_c0_g1_i5.p1", "Ephydatia_fluviatilis_DN273_c0_g1_i8.p1", "Ephydatia_fluviatilis_DN2850_c0_g1_i7.p1", "Ephydatia_fluviatilis_DN29391_c0_g1_i1.p1", "Ephydatia_fluviatilis_DN29460_c0_g1_i1.p1", …
365	GO:0016645	oxidoreductase activity, acting on the C...	10	3	1.67	0.22676	c("Ephydatia_fluviatilis_DN1724_c0_g1_i5.p1", "Ephydatia_fluviatilis_DN29341_c0_g1_i1.p1", "Ephydatia_fluviatilis_DN3372_c0_g1_i1.p1")
366	GO:0030145	manganese ion binding	10	3	1.67	0.22676	c("Ephydatia_fluviatilis_DN40293_c0_g1_i1.p1", "Ephydatia_fluviatilis_DN588_c0_g1_i13.p1", "Ephydatia_fluviatilis_DN6269_c0_g1_i2.p1")
367	GO:0051539	4 iron, 4 sulfur cluster binding	10	3	1.67	0.22676	c("Ephydatia_fluviatilis_DN3065_c0_g1_i5.p1", "Ephydatia_fluviatilis_DN4163_c0_g1_i1.p1", "Ephydatia_fluviatilis_DN824_c0_g1_i3.p1")
368	GO:0016667	oxidoreductase activity, acting on a sul...	28	9	4.69	0.22997	c("Ephydatia_fluviatilis_DN21394_c0_g1_i1.p1", "Ephydatia_fluviatilis_DN2392_c0_g1_i11.p1", "Ephydatia_fluviatilis_DN2392_c0_g1_i8.p1", "Ephydatia_fluviatilis_DN2392_c0_g1_i9.p1", "Ephydatia_fluviatilis_DN30212_c0_g1_i1.p1", "Ephydatia_fluviatilis_DN3160_c0_g1_i2.p1", "Ephydatia_fluviatilis_DN3160_c0_g1_i4.p1", "Ephydatia_fluviatilis_DN4301_c0_g1_i1.p1", "Ephydatia_fluviatilis_DN4863_c0_g1_i1.p1")
369	GO:1990837	sequence-specific double-stranded DNA bi...	20	5	3.35	0.23396	c("Ephydatia_fluviatilis_DN10485_c0_g1_i2.p1", "Ephydatia_fluviatilis_DN3631_c0_g1_i1.p1", "Ephydatia_fluviatilis_DN3955_c0_g1_i2.p1", "Ephydatia_fluviatilis_DN6941_c0_g1_i1.p1", "Ephydatia_fluviatilis_DN9235_c0_g1_i1.p1")
370	GO:0016779	nucleotidyltransferase activity	93	25	15.57	0.24357	c("Ephydatia_fluviatilis_DN1075_c0_g1_i1.p1", "Ephydatia_fluviatilis_DN1075_c0_g1_i8.p1", "Ephydatia_fluviatilis_DN12439_c0_g1_i1.p1", "Ephydatia_fluviatilis_DN13839_c0_g1_i1.p1", "Ephydatia_fluviatilis_DN1510_c0_g1_i1.p2", "Ephydatia_fluviatilis_DN1510_c0_g1_i3.p3", "Ephydatia_fluviatilis_DN15315_c0_g1_i2.p1", "Ephydatia_fluviatilis_DN1972_c0_g1_i1.p1", "Ephydatia_fluviatilis_DN3031_c0_g1_i1.p1"…
371	GO:0008375	acetylglucosaminyltransferase activity	36	8	6.03	0.24608	c("Ephydatia_fluviatilis_DN10414_c0_g1_i1.p1", "Ephydatia_fluviatilis_DN10893_c0_g1_i4.p1", "Ephydatia_fluviatilis_DN15002_c0_g1_i1.p1", "Ephydatia_fluviatilis_DN29502_c0_g1_i1.p1", "Ephydatia_fluviatilis_DN6848_c0_g1_i2.p1", "Ephydatia_fluviatilis_DN6924_c0_g1_i2.p1", "Ephydatia_fluviatilis_DN7942_c0_g1_i1.p1", "Ephydatia_fluviatilis_DN8715_c0_g2_i1.p1")
372	GO:0016835	carbon-oxygen lyase activity	36	8	6.03	0.24608	c("Ephydatia_fluviatilis_DN1500_c0_g1_i1.p1", "Ephydatia_fluviatilis_DN17147_c0_g1_i1.p1", "Ephydatia_fluviatilis_DN2602_c0_g1_i1.p1", "Ephydatia_fluviatilis_DN2805_c0_g1_i1.p1", "Ephydatia_fluviatilis_DN2823_c0_g1_i1.p1", "Ephydatia_fluviatilis_DN3497_c0_g1_i2.p1", "Ephydatia_fluviatilis_DN3769_c0_g1_i1.p1", "Ephydatia_fluviatilis_DN766_c0_g1_i9.p1")
373	GO:0016836	hydro-lyase activity	36	8	6.03	0.24608	c("Ephydatia_fluviatilis_DN1500_c0_g1_i1.p1", "Ephydatia_fluviatilis_DN17147_c0_g1_i1.p1", "Ephydatia_fluviatilis_DN2602_c0_g1_i1.p1", "Ephydatia_fluviatilis_DN2805_c0_g1_i1.p1", "Ephydatia_fluviatilis_DN2823_c0_g1_i1.p1", "Ephydatia_fluviatilis_DN3497_c0_g1_i2.p1", "Ephydatia_fluviatilis_DN3769_c0_g1_i1.p1", "Ephydatia_fluviatilis_DN766_c0_g1_i9.p1")
374	GO:0071949	FAD binding	26	6	4.35	0.26098	c("Ephydatia_fluviatilis_DN10599_c0_g1_i1.p1", "Ephydatia_fluviatilis_DN11266_c0_g1_i2.p1", "Ephydatia_fluviatilis_DN2869_c0_g1_i1.p1", "Ephydatia_fluviatilis_DN36084_c0_g1_i1.p1", "Ephydatia_fluviatilis_DN7096_c0_g1_i1.p1", "Ephydatia_fluviatilis_DN798_c0_g1_i6.p1")
375	GO:0008144	drug binding	1300	226	217.62	0.26451	c("Ephydatia_fluviatilis_DN1016_c0_g1_i5.p1", "Ephydatia_fluviatilis_DN1034_c0_g1_i1.p1", "Ephydatia_fluviatilis_DN10685_c0_g1_i3.p1", "Ephydatia_fluviatilis_DN10712_c0_g1_i5.p1", "Ephydatia_fluviatilis_DN10869_c0_g1_i3.p1", "Ephydatia_fluviatilis_DN11010_c0_g1_i1.p1", "Ephydatia_fluviatilis_DN11010_c0_g1_i4.p1", "Ephydatia_fluviatilis_DN11137_c0_g1_i1.p1", "Ephydatia_fluviatilis_DN1127_c0_g1_i1.…
376	GO:0008443	phosphofructokinase activity	6	2	1	0.26498	c("Ephydatia_fluviatilis_DN4494_c0_g1_i6.p1", "Ephydatia_fluviatilis_DN4494_c0_g1_i7.p1")
377	GO:0003714	transcription corepressor activity	6	2	1	0.26498	c("Ephydatia_fluviatilis_DN2167_c0_g1_i4.p1", "Ephydatia_fluviatilis_DN802_c0_g1_i8.p1")
378	GO:0052689	carboxylic ester hydrolase activity	21	9	3.52	0.27208	c("Ephydatia_fluviatilis_DN1205_c0_g1_i1.p1", "Ephydatia_fluviatilis_DN13891_c0_g1_i1.p1", "Ephydatia_fluviatilis_DN15560_c0_g1_i1.p1", "Ephydatia_fluviatilis_DN1817_c0_g1_i1.p1", "Ephydatia_fluviatilis_DN250_c0_g1_i1.p1", "Ephydatia_fluviatilis_DN40524_c0_g1_i1.p1", "Ephydatia_fluviatilis_DN47392_c0_g1_i1.p1", "Ephydatia_fluviatilis_DN601_c0_g1_i4.p1", "Ephydatia_fluviatilis_DN9740_c0_g1_i2.p1")
379	GO:1901681	sulfur compound binding	11	3	1.84	0.27553	c("Ephydatia_fluviatilis_DN2228_c0_g1_i1.p1", "Ephydatia_fluviatilis_DN3570_c0_g1_i1.p1", "Ephydatia_fluviatilis_DN7784_c0_g1_i2.p1")
380	GO:0004527	exonuclease activity	16	10	2.68	0.30573	c("Ephydatia_fluviatilis_DN19984_c0_g1_i1.p1", "Ephydatia_fluviatilis_DN2876_c1_g1_i7.p1", "Ephydatia_fluviatilis_DN40360_c0_g1_i1.p1", "Ephydatia_fluviatilis_DN41261_c0_g1_i1.p1", "Ephydatia_fluviatilis_DN4435_c0_g1_i4.p1", "Ephydatia_fluviatilis_DN46875_c0_g1_i1.p1", "Ephydatia_fluviatilis_DN6269_c0_g1_i2.p1", "Ephydatia_fluviatilis_DN6955_c0_g1_i1.p1", "Ephydatia_fluviatilis_DN7512_c0_g1_i5.p1…
381	GO:0101005	ubiquitinyl hydrolase activity	66	13	11.05	0.30587	c("Ephydatia_fluviatilis_DN10787_c0_g1_i2.p1", "Ephydatia_fluviatilis_DN14273_c0_g1_i9.p2", "Ephydatia_fluviatilis_DN21546_c0_g1_i1.p1", "Ephydatia_fluviatilis_DN2572_c0_g1_i2.p1", "Ephydatia_fluviatilis_DN30078_c0_g1_i1.p1", "Ephydatia_fluviatilis_DN3861_c0_g1_i2.p1", "Ephydatia_fluviatilis_DN53155_c0_g1_i1.p1", "Ephydatia_fluviatilis_DN5756_c0_g1_i3.p1", "Ephydatia_fluviatilis_DN676_c0_g2_i9.p1…
382	GO:0060590	ATPase regulator activity	6	5	1	0.30626	c("Ephydatia_fluviatilis_DN12683_c0_g1_i1.p1", "Ephydatia_fluviatilis_DN2717_c0_g1_i2.p2", "Ephydatia_fluviatilis_DN36213_c0_g1_i1.p1", "Ephydatia_fluviatilis_DN5280_c0_g1_i1.p1", "Ephydatia_fluviatilis_DN5280_c0_g1_i2.p1")
383	GO:0016435	rRNA (guanine) methyltransferase activit...	2	1	0.33	0.30679	Ephydatia_fluviatilis_DN19_c0_g1_i3.p1
384	GO:0140103	catalytic activity, acting on a glycopro...	2	1	0.33	0.30679	Ephydatia_fluviatilis_DN10414_c0_g1_i1.p1
385	GO:0003972	RNA ligase (ATP) activity	2	1	0.33	0.30679	Ephydatia_fluviatilis_DN10143_c0_g1_i1.p1
386	GO:0004824	lysine-tRNA ligase activity	2	1	0.33	0.30679	Ephydatia_fluviatilis_DN4151_c0_g1_i2.p1
387	GO:0016742	hydroxymethyl-, formyl- and related tran...	2	1	0.33	0.30679	Ephydatia_fluviatilis_DN946_c0_g1_i3.p1
388	GO:0016670	oxidoreductase activity, acting on a sul...	2	1	0.33	0.30679	Ephydatia_fluviatilis_DN4863_c0_g1_i1.p1
389	GO:0004830	tryptophan-tRNA ligase activity	2	1	0.33	0.30679	Ephydatia_fluviatilis_DN7110_c0_g1_i1.p1
390	GO:0042887	amide transmembrane transporter activity	2	1	0.33	0.30679	Ephydatia_fluviatilis_DN4362_c0_g1_i1.p1
391	GO:0036402	proteasome-activating ATPase activity	2	1	0.33	0.30679	Ephydatia_fluviatilis_DN7659_c0_g1_i4.p2
392	GO:0016899	oxidoreductase activity, acting on the C...	2	1	0.33	0.30679	Ephydatia_fluviatilis_DN7096_c0_g1_i1.p1
393	GO:0004591	oxoglutarate dehydrogenase (succinyl-tra...	2	1	0.33	0.30679	Ephydatia_fluviatilis_DN2228_c0_g1_i1.p1
394	GO:0004311	farnesyltranstransferase activity	2	1	0.33	0.30679	Ephydatia_fluviatilis_DN34742_c0_g1_i1.p1
395	GO:0004335	galactokinase activity	2	1	0.33	0.30679	Ephydatia_fluviatilis_DN41642_c0_g1_i1.p1
396	GO:0004563	beta-N-acetylhexosaminidase activity	2	1	0.33	0.30679	Ephydatia_fluviatilis_DN2246_c0_g1_i5.p1
397	GO:0033170	protein-DNA loading ATPase activity	2	1	0.33	0.30679	Ephydatia_fluviatilis_DN7556_c0_g1_i7.p1
398	GO:0008452	RNA ligase activity	2	1	0.33	0.30679	Ephydatia_fluviatilis_DN10143_c0_g1_i1.p1
399	GO:0019902	phosphatase binding	2	1	0.33	0.30679	Ephydatia_fluviatilis_DN47053_c0_g1_i1.p1
400	GO:0019903	protein phosphatase binding	2	1	0.33	0.30679	Ephydatia_fluviatilis_DN47053_c0_g1_i1.p1
401	GO:0015929	hexosaminidase activity	2	1	0.33	0.30679	Ephydatia_fluviatilis_DN2246_c0_g1_i5.p1
402	GO:0008484	sulfuric ester hydrolase activity	2	1	0.33	0.30679	Ephydatia_fluviatilis_DN1521_c0_g1_i1.p1
403	GO:0015165	pyrimidine nucleotide-sugar transmembran...	2	1	0.33	0.30679	Ephydatia_fluviatilis_DN34266_c0_g1_i1.p1
404	GO:0016842	amidine-lyase activity	2	1	0.33	0.30679	Ephydatia_fluviatilis_DN2826_c0_g1_i1.p1
405	GO:0016833	oxo-acid-lyase activity	2	1	0.33	0.30679	Ephydatia_fluviatilis_DN324_c0_g1_i2.p1
406	GO:0031419	cobalamin binding	2	1	0.33	0.30679	Ephydatia_fluviatilis_DN46892_c0_g1_i1.p1
407	GO:0004549	tRNA-specific ribonuclease activity	2	1	0.33	0.30679	Ephydatia_fluviatilis_DN15661_c0_g1_i4.p1
408	GO:0004535	poly(A)-specific ribonuclease activity	2	1	0.33	0.30679	Ephydatia_fluviatilis_DN40360_c0_g1_i1.p1
409	GO:0070573	metallodipeptidase activity	2	1	0.33	0.30679	Ephydatia_fluviatilis_DN34292_c0_g1_i1.p1
410	GO:0016805	dipeptidase activity	2	1	0.33	0.30679	Ephydatia_fluviatilis_DN34292_c0_g1_i1.p1
411	GO:0015095	magnesium ion transmembrane transporter ...	2	1	0.33	0.30679	Ephydatia_fluviatilis_DN635_c0_g1_i1.p1
412	GO:0004482	mRNA (guanine-N7-)-methyltransferase act...	2	1	0.33	0.30679	Ephydatia_fluviatilis_DN3826_c0_g2_i9.p1
413	GO:0004484	mRNA guanylyltransferase activity	2	1	0.33	0.30679	Ephydatia_fluviatilis_DN4405_c0_g1_i2.p1
414	GO:0004488	methylenetetrahydrofolate dehydrogenase ...	2	1	0.33	0.30679	Ephydatia_fluviatilis_DN29341_c0_g1_i1.p1
415	GO:0034237	protein kinase A regulatory subunit bind...	2	1	0.33	0.30679	Ephydatia_fluviatilis_DN40677_c0_g1_i1.p1
416	GO:0004478	methionine adenosyltransferase activity	2	1	0.33	0.30679	Ephydatia_fluviatilis_DN2030_c0_g1_i1.p1
417	GO:0016597	amino acid binding	2	1	0.33	0.30679	Ephydatia_fluviatilis_DN2069_c0_g1_i1.p1
418	GO:0004691	cAMP-dependent protein kinase activity	2	1	0.33	0.30679	Ephydatia_fluviatilis_DN40677_c0_g1_i1.p1
419	GO:0051018	protein kinase A binding	2	1	0.33	0.30679	Ephydatia_fluviatilis_DN40677_c0_g1_i1.p1
420	GO:0030551	cyclic nucleotide binding	2	1	0.33	0.30679	Ephydatia_fluviatilis_DN9010_c0_g1_i7.p1
421	GO:0030552	cAMP binding	2	1	0.33	0.30679	Ephydatia_fluviatilis_DN9010_c0_g1_i7.p1
422	GO:0008193	tRNA guanylyltransferase activity	2	1	0.33	0.30679	Ephydatia_fluviatilis_DN8135_c0_g1_i2.p1
423	GO:0004430	1-phosphatidylinositol 4-kinase activity	2	1	0.33	0.30679	Ephydatia_fluviatilis_DN14786_c0_g1_i1.p1
424	GO:0051377	mannose-ethanolamine phosphotransferase ...	2	1	0.33	0.30679	Ephydatia_fluviatilis_DN3951_c0_g1_i2.p1
425	GO:0004651	polynucleotide 5'-phosphatase activity	2	1	0.33	0.30679	Ephydatia_fluviatilis_DN4405_c0_g1_i2.p1
426	GO:0005047	signal recognition particle binding	2	1	0.33	0.30679	Ephydatia_fluviatilis_DN2157_c1_g1_i1.p1
427	GO:0004657	proline dehydrogenase activity	2	1	0.33	0.30679	Ephydatia_fluviatilis_DN1724_c0_g1_i5.p1
428	GO:0036310	annealing helicase activity	2	1	0.33	0.30679	Ephydatia_fluviatilis_DN11939_c0_g1_i1.p1
429	GO:0019211	phosphatase activator activity	2	1	0.33	0.30679	Ephydatia_fluviatilis_DN11500_c1_g2_i2.p1
430	GO:0019213	deacetylase activity	2	1	0.33	0.30679	Ephydatia_fluviatilis_DN46991_c0_g1_i1.p1
431	GO:0008172	S-methyltransferase activity	2	1	0.33	0.30679	Ephydatia_fluviatilis_DN46892_c0_g1_i1.p1
432	GO:0000774	adenyl-nucleotide exchange factor activi...	2	1	0.33	0.30679	Ephydatia_fluviatilis_DN36213_c0_g1_i1.p1
433	GO:0004649	poly(ADP-ribose) glycohydrolase activity	2	1	0.33	0.30679	Ephydatia_fluviatilis_DN123_c0_g2_i2.p1
434	GO:0004634	phosphopyruvate hydratase activity	2	1	0.33	0.30679	Ephydatia_fluviatilis_DN17147_c0_g1_i1.p1
435	GO:0098518	polynucleotide phosphatase activity	2	1	0.33	0.30679	Ephydatia_fluviatilis_DN4405_c0_g1_i2.p1
436	GO:0003720	telomerase activity	2	1	0.33	0.30679	Ephydatia_fluviatilis_DN8118_c0_g1_i5.p1
437	GO:0003721	telomerase RNA reverse transcriptase act...	2	1	0.33	0.30679	Ephydatia_fluviatilis_DN8118_c0_g1_i5.p1
438	GO:0004609	phosphatidylserine decarboxylase activit...	2	1	0.33	0.30679	Ephydatia_fluviatilis_DN7362_c0_g1_i4.p1
439	GO:0035251	UDP-glucosyltransferase activity	2	1	0.33	0.30679	Ephydatia_fluviatilis_DN2366_c0_g1_i1.p1
440	GO:0004176	ATP-dependent peptidase activity	2	1	0.33	0.30679	Ephydatia_fluviatilis_DN4114_c0_g1_i44.p1
441	GO:0003689	DNA clamp loader activity	2	1	0.33	0.30679	Ephydatia_fluviatilis_DN7556_c0_g1_i7.p1
442	GO:0003964	RNA-directed DNA polymerase activity	2	1	0.33	0.30679	Ephydatia_fluviatilis_DN8118_c0_g1_i5.p1
443	GO:0015035	protein disulfide oxidoreductase activit...	17	4	2.85	0.31425	c("Ephydatia_fluviatilis_DN30212_c0_g1_i1.p1", "Ephydatia_fluviatilis_DN3160_c0_g1_i2.p1", "Ephydatia_fluviatilis_DN3160_c0_g1_i4.p1", "Ephydatia_fluviatilis_DN4301_c0_g1_i1.p1")
444	GO:0008194	UDP-glycosyltransferase activity	112	21	18.75	0.32009	c("Ephydatia_fluviatilis_DN10414_c0_g1_i1.p1", "Ephydatia_fluviatilis_DN1076_c0_g1_i4.p1", "Ephydatia_fluviatilis_DN1076_c0_g1_i5.p1", "Ephydatia_fluviatilis_DN10893_c0_g1_i4.p1", "Ephydatia_fluviatilis_DN11034_c0_g1_i3.p2", "Ephydatia_fluviatilis_DN11034_c0_g1_i9.p1", "Ephydatia_fluviatilis_DN1204_c0_g1_i10.p1", "Ephydatia_fluviatilis_DN1204_c0_g1_i15.p1", "Ephydatia_fluviatilis_DN1204_c0_g1_i4.…
445	GO:0003682	chromatin binding	12	3	2.01	0.32516	c("Ephydatia_fluviatilis_DN1102_c0_g1_i2.p1", "Ephydatia_fluviatilis_DN2690_c0_g1_i1.p2", "Ephydatia_fluviatilis_DN3402_c0_g1_i2.p1")
446	GO:0016646	oxidoreductase activity, acting on the C...	7	2	1.17	0.33227	c("Ephydatia_fluviatilis_DN29341_c0_g1_i1.p1", "Ephydatia_fluviatilis_DN3372_c0_g1_i1.p1")
447	GO:0004402	histone acetyltransferase activity	7	2	1.17	0.33227	c("Ephydatia_fluviatilis_DN21129_c0_g1_i1.p1", "Ephydatia_fluviatilis_DN6029_c0_g1_i1.p1")
448	GO:0048029	monosaccharide binding	7	2	1.17	0.33227	c("Ephydatia_fluviatilis_DN3498_c0_g1_i1.p1", "Ephydatia_fluviatilis_DN5170_c0_g1_i1.p1")
449	GO:0140142	nucleocytoplasmic carrier activity	7	2	1.17	0.33227	c("Ephydatia_fluviatilis_DN1036_c0_g1_i10.p1", "Ephydatia_fluviatilis_DN2234_c0_g1_i1.p1")
450	GO:0016780	phosphotransferase activity, for other s...	7	2	1.17	0.33227	c("Ephydatia_fluviatilis_DN3951_c0_g1_i2.p1", "Ephydatia_fluviatilis_DN6210_c0_g1_i4.p1")
451	GO:0008376	acetylgalactosaminyltransferase activity	34	7	5.69	0.33899	c("Ephydatia_fluviatilis_DN1204_c0_g1_i10.p1", "Ephydatia_fluviatilis_DN1204_c0_g1_i15.p1", "Ephydatia_fluviatilis_DN1204_c0_g1_i4.p1", "Ephydatia_fluviatilis_DN1204_c1_g1_i1.p2", "Ephydatia_fluviatilis_DN15492_c0_g1_i1.p1", "Ephydatia_fluviatilis_DN348_c1_g1_i2.p1", "Ephydatia_fluviatilis_DN348_c1_g1_i6.p1")
452	GO:0140097	catalytic activity, acting on DNA	107	33	17.91	0.35036	c("Ephydatia_fluviatilis_DN10816_c0_g1_i1.p1", "Ephydatia_fluviatilis_DN1102_c0_g1_i2.p1", "Ephydatia_fluviatilis_DN11939_c0_g1_i1.p1", "Ephydatia_fluviatilis_DN12551_c0_g1_i1.p1", "Ephydatia_fluviatilis_DN13210_c0_g1_i4.p1", "Ephydatia_fluviatilis_DN13210_c0_g1_i7.p1", "Ephydatia_fluviatilis_DN16051_c0_g1_i1.p1", "Ephydatia_fluviatilis_DN16841_c0_g1_i1.p1", "Ephydatia_fluviatilis_DN17192_c0_g1_i…
453	GO:0044212	transcription regulatory region DNA bind...	18	4	3.01	0.35536	c("Ephydatia_fluviatilis_DN10485_c0_g1_i2.p1", "Ephydatia_fluviatilis_DN3955_c0_g1_i2.p1", "Ephydatia_fluviatilis_DN6941_c0_g1_i1.p1", "Ephydatia_fluviatilis_DN9235_c0_g1_i1.p1")
454	GO:0001067	regulatory region nucleic acid binding	18	4	3.01	0.35536	c("Ephydatia_fluviatilis_DN10485_c0_g1_i2.p1", "Ephydatia_fluviatilis_DN3955_c0_g1_i2.p1", "Ephydatia_fluviatilis_DN6941_c0_g1_i1.p1", "Ephydatia_fluviatilis_DN9235_c0_g1_i1.p1")
455	GO:0000976	transcription regulatory region sequence...	18	4	3.01	0.35536	c("Ephydatia_fluviatilis_DN10485_c0_g1_i2.p1", "Ephydatia_fluviatilis_DN3955_c0_g1_i2.p1", "Ephydatia_fluviatilis_DN6941_c0_g1_i1.p1", "Ephydatia_fluviatilis_DN9235_c0_g1_i1.p1")
456	GO:0008270	zinc ion binding	611	106	102.28	0.35614	c("Ephydatia_fluviatilis_DN10012_c0_g1_i2.p1", "Ephydatia_fluviatilis_DN10394_c0_g1_i1.p1", "Ephydatia_fluviatilis_DN10734_c0_g1_i3.p1", "Ephydatia_fluviatilis_DN10787_c0_g1_i2.p1", "Ephydatia_fluviatilis_DN10816_c0_g1_i1.p1", "Ephydatia_fluviatilis_DN10900_c0_g1_i1.p1", "Ephydatia_fluviatilis_DN10967_c0_g1_i1.p1", "Ephydatia_fluviatilis_DN10978_c0_g1_i1.p1", "Ephydatia_fluviatilis_DN1102_c0_g1_i…
457	GO:0015662	ATPase activity, coupled to transmembran...	13	3	2.18	0.37476	c("Ephydatia_fluviatilis_DN1180_c0_g1_i10.p1", "Ephydatia_fluviatilis_DN1180_c0_g1_i4.p1", "Ephydatia_fluviatilis_DN1180_c0_g1_i7.p1")
458	GO:0005484	SNAP receptor activity	8	2	1.34	0.39765	c("Ephydatia_fluviatilis_DN2468_c0_g1_i1.p1", "Ephydatia_fluviatilis_DN2468_c0_g1_i2.p1")
459	GO:0016886	ligase activity, forming phosphoric este...	8	2	1.34	0.39765	c("Ephydatia_fluviatilis_DN10143_c0_g1_i1.p1", "Ephydatia_fluviatilis_DN12551_c0_g1_i1.p1")
460	GO:0034212	peptide N-acetyltransferase activity	8	2	1.34	0.39765	c("Ephydatia_fluviatilis_DN21129_c0_g1_i1.p1", "Ephydatia_fluviatilis_DN6029_c0_g1_i1.p1")
461	GO:0016278	lysine N-methyltransferase activity	8	2	1.34	0.39765	c("Ephydatia_fluviatilis_DN53393_c0_g1_i1.p1", "Ephydatia_fluviatilis_DN655_c0_g1_i7.p2")
462	GO:0016279	protein-lysine N-methyltransferase activ...	8	2	1.34	0.39765	c("Ephydatia_fluviatilis_DN53393_c0_g1_i1.p1", "Ephydatia_fluviatilis_DN655_c0_g1_i7.p2")
463	GO:0061733	peptide-lysine-N-acetyltransferase activ...	8	2	1.34	0.39765	c("Ephydatia_fluviatilis_DN21129_c0_g1_i1.p1", "Ephydatia_fluviatilis_DN6029_c0_g1_i1.p1")
464	GO:0019208	phosphatase regulator activity	8	2	1.34	0.39765	c("Ephydatia_fluviatilis_DN10456_c0_g1_i2.p1", "Ephydatia_fluviatilis_DN11500_c1_g2_i2.p1")
465	GO:0036459	thiol-dependent ubiquitinyl hydrolase ac...	65	12	10.88	0.40473	c("Ephydatia_fluviatilis_DN10787_c0_g1_i2.p1", "Ephydatia_fluviatilis_DN14273_c0_g1_i9.p2", "Ephydatia_fluviatilis_DN21546_c0_g1_i1.p1", "Ephydatia_fluviatilis_DN30078_c0_g1_i1.p1", "Ephydatia_fluviatilis_DN3861_c0_g1_i2.p1", "Ephydatia_fluviatilis_DN53155_c0_g1_i1.p1", "Ephydatia_fluviatilis_DN5756_c0_g1_i3.p1", "Ephydatia_fluviatilis_DN676_c0_g2_i9.p1", "Ephydatia_fluviatilis_DN7013_c0_g1_i1.p1…
466	GO:0019783	ubiquitin-like protein-specific protease...	65	12	10.88	0.40473	c("Ephydatia_fluviatilis_DN10787_c0_g1_i2.p1", "Ephydatia_fluviatilis_DN14273_c0_g1_i9.p2", "Ephydatia_fluviatilis_DN21546_c0_g1_i1.p1", "Ephydatia_fluviatilis_DN30078_c0_g1_i1.p1", "Ephydatia_fluviatilis_DN3861_c0_g1_i2.p1", "Ephydatia_fluviatilis_DN53155_c0_g1_i1.p1", "Ephydatia_fluviatilis_DN5756_c0_g1_i3.p1", "Ephydatia_fluviatilis_DN676_c0_g2_i9.p1", "Ephydatia_fluviatilis_DN7013_c0_g1_i1.p1…
467	GO:0061659	ubiquitin-like protein ligase activity	25	5	4.19	0.41020	c("Ephydatia_fluviatilis_DN10069_c0_g1_i2.p1", "Ephydatia_fluviatilis_DN26819_c0_g1_i1.p1", "Ephydatia_fluviatilis_DN3888_c0_g1_i1.p1", "Ephydatia_fluviatilis_DN42487_c0_g1_i1.p1", "Ephydatia_fluviatilis_DN8184_c0_g1_i2.p1")
468	GO:0061630	ubiquitin protein ligase activity	25	5	4.19	0.41020	c("Ephydatia_fluviatilis_DN10069_c0_g1_i2.p1", "Ephydatia_fluviatilis_DN26819_c0_g1_i1.p1", "Ephydatia_fluviatilis_DN3888_c0_g1_i1.p1", "Ephydatia_fluviatilis_DN42487_c0_g1_i1.p1", "Ephydatia_fluviatilis_DN8184_c0_g1_i2.p1")
469	GO:0032574	5'-3' RNA helicase activity	25	5	4.19	0.41020	c("Ephydatia_fluviatilis_DN26768_c0_g1_i2.p1", "Ephydatia_fluviatilis_DN3331_c1_g1_i1.p1", "Ephydatia_fluviatilis_DN3404_c0_g1_i1.p1", "Ephydatia_fluviatilis_DN3404_c0_g1_i20.p1", "Ephydatia_fluviatilis_DN3404_c0_g1_i6.p1")
470	GO:0008237	metallopeptidase activity	124	22	20.76	0.41884	c("Ephydatia_fluviatilis_DN1047_c0_g1_i1.p1", "Ephydatia_fluviatilis_DN10967_c0_g1_i1.p1", "Ephydatia_fluviatilis_DN14979_c0_g1_i1.p1", "Ephydatia_fluviatilis_DN1778_c0_g1_i4.p1", "Ephydatia_fluviatilis_DN2182_c0_g1_i1.p1", "Ephydatia_fluviatilis_DN2182_c0_g1_i2.p1", "Ephydatia_fluviatilis_DN2572_c0_g1_i2.p1", "Ephydatia_fluviatilis_DN2586_c0_g1_i1.p1", "Ephydatia_fluviatilis_DN34292_c0_g1_i1.p1"…
471	GO:0016638	oxidoreductase activity, acting on the C...	10	6	1.67	0.42210	c("Ephydatia_fluviatilis_DN11266_c0_g1_i2.p1", "Ephydatia_fluviatilis_DN2676_c0_g1_i1.p1", "Ephydatia_fluviatilis_DN2810_c0_g1_i1.p1", "Ephydatia_fluviatilis_DN2810_c0_g2_i1.p1", "Ephydatia_fluviatilis_DN36084_c0_g1_i1.p1", "Ephydatia_fluviatilis_DN9485_c0_g1_i1.p1")
472	GO:0016774	phosphotransferase activity, carboxyl gr...	3	1	0.5	0.42286	Ephydatia_fluviatilis_DN1638_c0_g1_i4.p1
473	GO:0004140	dephospho-CoA kinase activity	3	1	0.5	0.42286	Ephydatia_fluviatilis_DN2811_c0_g1_i6.p1
474	GO:0008381	mechanosensitive ion channel activity	3	1	0.5	0.42286	Ephydatia_fluviatilis_DN14976_c0_g1_i1.p1
475	GO:0017176	phosphatidylinositol N-acetylglucosaminy...	3	1	0.5	0.42286	Ephydatia_fluviatilis_DN15002_c0_g1_i1.p1
476	GO:0000175	3'-5'-exoribonuclease activity	3	1	0.5	0.42286	Ephydatia_fluviatilis_DN40360_c0_g1_i1.p1
477	GO:0003910	DNA ligase (ATP) activity	3	1	0.5	0.42286	Ephydatia_fluviatilis_DN12551_c0_g1_i1.p1
478	GO:0003917	DNA topoisomerase type I activity	3	1	0.5	0.42286	Ephydatia_fluviatilis_DN7437_c0_g1_i4.p1
479	GO:0048487	beta-tubulin binding	3	1	0.5	0.42286	Ephydatia_fluviatilis_DN2581_c0_g1_i1.p1
480	GO:0004350	glutamate-5-semialdehyde dehydrogenase a...	3	1	0.5	0.42286	Ephydatia_fluviatilis_DN1638_c0_g1_i4.p1
481	GO:0008565	protein transporter activity	3	1	0.5	0.42286	Ephydatia_fluviatilis_DN4362_c0_g1_i1.p1
482	GO:0033192	calmodulin-dependent protein phosphatase...	3	1	0.5	0.42286	Ephydatia_fluviatilis_DN1646_c0_g1_i10.p1
483	GO:0003909	DNA ligase activity	3	1	0.5	0.42286	Ephydatia_fluviatilis_DN12551_c0_g1_i1.p1
484	GO:0042393	histone binding	3	1	0.5	0.42286	Ephydatia_fluviatilis_DN6029_c0_g1_i1.p1
485	GO:0004597	peptide-aspartate beta-dioxygenase activ...	3	1	0.5	0.42286	Ephydatia_fluviatilis_DN30113_c0_g1_i1.p1
486	GO:0004345	glucose-6-phosphate dehydrogenase activi...	3	1	0.5	0.42286	Ephydatia_fluviatilis_DN47392_c0_g1_i1.p1
487	GO:0004349	glutamate 5-kinase activity	3	1	0.5	0.42286	Ephydatia_fluviatilis_DN1638_c0_g1_i4.p1
488	GO:0016868	intramolecular transferase activity, pho...	3	1	0.5	0.42286	Ephydatia_fluviatilis_DN59373_c0_g1_i1.p1
489	GO:0051920	peroxiredoxin activity	3	1	0.5	0.42286	Ephydatia_fluviatilis_DN34218_c0_g1_i1.p2
490	GO:0004523	RNA-DNA hybrid ribonuclease activity	3	1	0.5	0.42286	Ephydatia_fluviatilis_DN59381_c0_g1_i1.p1
491	GO:0008430	selenium binding	3	1	0.5	0.42286	Ephydatia_fluviatilis_DN2076_c0_g1_i1.p2
492	GO:0004791	thioredoxin-disulfide reductase activity	3	1	0.5	0.42286	Ephydatia_fluviatilis_DN21394_c0_g1_i1.p1
493	GO:0004483	mRNA (nucleoside-2'-O-)-methyltransferas...	3	1	0.5	0.42286	Ephydatia_fluviatilis_DN16617_c0_g1_i3.p1
494	GO:0034511	U3 snoRNA binding	3	1	0.5	0.42286	Ephydatia_fluviatilis_DN2099_c0_g2_i1.p1
495	GO:0004723	calcium-dependent protein serine/threoni...	3	1	0.5	0.42286	Ephydatia_fluviatilis_DN1646_c0_g1_i10.p1
496	GO:0005048	signal sequence binding	3	1	0.5	0.42286	Ephydatia_fluviatilis_DN2157_c1_g1_i1.p1
497	GO:0048038	quinone binding	3	1	0.5	0.42286	Ephydatia_fluviatilis_DN13941_c0_g1_i1.p1
498	GO:0019202	amino acid kinase activity	3	1	0.5	0.42286	Ephydatia_fluviatilis_DN1638_c0_g1_i4.p1
499	GO:0008061	chitin binding	3	1	0.5	0.42286	Ephydatia_fluviatilis_DN4110_c0_g1_i2.p1
500	GO:0061608	nuclear import signal receptor activity	3	1	0.5	0.42286	Ephydatia_fluviatilis_DN2234_c0_g1_i1.p1
501	GO:0052742	phosphatidylinositol kinase activity	3	1	0.5	0.42286	Ephydatia_fluviatilis_DN14786_c0_g1_i1.p1
502	GO:0008242	omega peptidase activity	14	3	2.34	0.42356	c("Ephydatia_fluviatilis_DN1742_c0_g1_i5.p1", "Ephydatia_fluviatilis_DN3748_c0_g1_i1.p1", "Ephydatia_fluviatilis_DN6909_c0_g1_i1.p1")
503	GO:0008235	metalloexopeptidase activity	20	4	3.35	0.43706	c("Ephydatia_fluviatilis_DN10967_c0_g1_i1.p1", "Ephydatia_fluviatilis_DN34292_c0_g1_i1.p1", "Ephydatia_fluviatilis_DN40293_c0_g1_i1.p1", "Ephydatia_fluviatilis_DN588_c0_g1_i13.p1")
504	GO:0030554	adenyl nucleotide binding	1276	216	213.61	0.43715	c("Ephydatia_fluviatilis_DN1016_c0_g1_i5.p1", "Ephydatia_fluviatilis_DN1034_c0_g1_i1.p1", "Ephydatia_fluviatilis_DN10685_c0_g1_i3.p1", "Ephydatia_fluviatilis_DN10712_c0_g1_i5.p1", "Ephydatia_fluviatilis_DN10869_c0_g1_i3.p1", "Ephydatia_fluviatilis_DN11010_c0_g1_i1.p1", "Ephydatia_fluviatilis_DN11010_c0_g1_i4.p1", "Ephydatia_fluviatilis_DN11137_c0_g1_i1.p1", "Ephydatia_fluviatilis_DN1127_c0_g1_i1.…
505	GO:0034061	DNA polymerase activity	26	5	4.35	0.44573	c("Ephydatia_fluviatilis_DN1972_c0_g1_i1.p1", "Ephydatia_fluviatilis_DN3031_c0_g1_i1.p1", "Ephydatia_fluviatilis_DN4650_c0_g1_i2.p1", "Ephydatia_fluviatilis_DN7225_c0_g1_i4.p1", "Ephydatia_fluviatilis_DN8118_c0_g1_i5.p1")
506	GO:0005247	voltage-gated chloride channel activity	26	5	4.35	0.44573	c("Ephydatia_fluviatilis_DN11382_c0_g1_i1.p1", "Ephydatia_fluviatilis_DN3660_c1_g1_i1.p1", "Ephydatia_fluviatilis_DN5660_c0_g1_i3.p1", "Ephydatia_fluviatilis_DN6750_c0_g1_i1.p1", "Ephydatia_fluviatilis_DN7246_c0_g1_i1.p1")
507	GO:0030414	peptidase inhibitor activity	26	5	4.35	0.44573	c("Ephydatia_fluviatilis_DN2179_c1_g1_i1.p1", "Ephydatia_fluviatilis_DN472_c0_g1_i1.p1", "Ephydatia_fluviatilis_DN472_c0_g1_i3.p1", "Ephydatia_fluviatilis_DN472_c0_g1_i4.p1", "Ephydatia_fluviatilis_DN472_c0_g1_i6.p1")
508	GO:0008238	exopeptidase activity	47	15	7.87	0.45252	c("Ephydatia_fluviatilis_DN10967_c0_g1_i1.p1", "Ephydatia_fluviatilis_DN1742_c0_g1_i5.p1", "Ephydatia_fluviatilis_DN2555_c0_g1_i14.p2", "Ephydatia_fluviatilis_DN34292_c0_g1_i1.p1", "Ephydatia_fluviatilis_DN35783_c0_g1_i1.p1", "Ephydatia_fluviatilis_DN3748_c0_g1_i1.p1", "Ephydatia_fluviatilis_DN40293_c0_g1_i1.p1", "Ephydatia_fluviatilis_DN527_c0_g1_i2.p1", "Ephydatia_fluviatilis_DN527_c0_g1_i6.p1"…
509	GO:0032559	adenyl ribonucleotide binding	1274	215	213.27	0.45814	c("Ephydatia_fluviatilis_DN1016_c0_g1_i5.p1", "Ephydatia_fluviatilis_DN1034_c0_g1_i1.p1", "Ephydatia_fluviatilis_DN10685_c0_g1_i3.p1", "Ephydatia_fluviatilis_DN10712_c0_g1_i5.p1", "Ephydatia_fluviatilis_DN10869_c0_g1_i3.p1", "Ephydatia_fluviatilis_DN11010_c0_g1_i1.p1", "Ephydatia_fluviatilis_DN11010_c0_g1_i4.p1", "Ephydatia_fluviatilis_DN11137_c0_g1_i1.p1", "Ephydatia_fluviatilis_DN1127_c0_g1_i1.…
510	GO:0016840	carbon-nitrogen lyase activity	9	2	1.51	0.45986	c("Ephydatia_fluviatilis_DN2826_c0_g1_i1.p1", "Ephydatia_fluviatilis_DN8774_c0_g1_i1.p1")
511	GO:0001012	RNA polymerase II regulatory region DNA ...	9	2	1.51	0.45986	c("Ephydatia_fluviatilis_DN10485_c0_g1_i2.p1", "Ephydatia_fluviatilis_DN3955_c0_g1_i2.p1")
512	GO:0005516	calmodulin binding	9	2	1.51	0.45986	c("Ephydatia_fluviatilis_DN3066_c0_g1_i1.p1", "Ephydatia_fluviatilis_DN3066_c0_g1_i7.p1")
513	GO:0000977	RNA polymerase II regulatory region sequ...	9	2	1.51	0.45986	c("Ephydatia_fluviatilis_DN10485_c0_g1_i2.p1", "Ephydatia_fluviatilis_DN3955_c0_g1_i2.p1")
514	GO:0016491	oxidoreductase activity	570	114	95.42	0.46890	c("Ephydatia_fluviatilis_DN10275_c0_g1_i1.p1", "Ephydatia_fluviatilis_DN1029_c1_g1_i1.p1", "Ephydatia_fluviatilis_DN10494_c0_g1_i3.p1", "Ephydatia_fluviatilis_DN10599_c0_g1_i1.p1", "Ephydatia_fluviatilis_DN10639_c0_g1_i2.p1", "Ephydatia_fluviatilis_DN11266_c0_g1_i2.p1", "Ephydatia_fluviatilis_DN11325_c0_g1_i3.p1", "Ephydatia_fluviatilis_DN1153_c0_g1_i9.p1", "Ephydatia_fluviatilis_DN11567_c0_g1_i2…
515	GO:0004435	phosphatidylinositol phospholipase C act...	15	3	2.51	0.47097	c("Ephydatia_fluviatilis_DN36190_c0_g1_i1.p1", "Ephydatia_fluviatilis_DN7137_c0_g1_i3.p1", "Ephydatia_fluviatilis_DN7636_c0_g1_i4.p1")
516	GO:0004629	phospholipase C activity	15	3	2.51	0.47097	c("Ephydatia_fluviatilis_DN36190_c0_g1_i1.p1", "Ephydatia_fluviatilis_DN7137_c0_g1_i3.p1", "Ephydatia_fluviatilis_DN7636_c0_g1_i4.p1")
517	GO:0061134	peptidase regulator activity	27	5	4.52	0.48069	c("Ephydatia_fluviatilis_DN2179_c1_g1_i1.p1", "Ephydatia_fluviatilis_DN472_c0_g1_i1.p1", "Ephydatia_fluviatilis_DN472_c0_g1_i3.p1", "Ephydatia_fluviatilis_DN472_c0_g1_i4.p1", "Ephydatia_fluviatilis_DN472_c0_g1_i6.p1")
518	GO:0008308	voltage-gated anion channel activity	27	5	4.52	0.48069	c("Ephydatia_fluviatilis_DN11382_c0_g1_i1.p1", "Ephydatia_fluviatilis_DN3660_c1_g1_i1.p1", "Ephydatia_fluviatilis_DN5660_c0_g1_i3.p1", "Ephydatia_fluviatilis_DN6750_c0_g1_i1.p1", "Ephydatia_fluviatilis_DN7246_c0_g1_i1.p1")
519	GO:0004559	alpha-mannosidase activity	27	5	4.52	0.48069	c("Ephydatia_fluviatilis_DN1150_c0_g1_i8.p1", "Ephydatia_fluviatilis_DN2445_c0_g1_i1.p1", "Ephydatia_fluviatilis_DN2696_c0_g2_i1.p1", "Ephydatia_fluviatilis_DN4620_c0_g1_i2.p1", "Ephydatia_fluviatilis_DN8211_c0_g1_i4.p1")
520	GO:0015923	mannosidase activity	27	5	4.52	0.48069	c("Ephydatia_fluviatilis_DN1150_c0_g1_i8.p1", "Ephydatia_fluviatilis_DN2445_c0_g1_i1.p1", "Ephydatia_fluviatilis_DN2696_c0_g2_i1.p1", "Ephydatia_fluviatilis_DN4620_c0_g1_i2.p1", "Ephydatia_fluviatilis_DN8211_c0_g1_i4.p1")
521	GO:0004100	chitin synthase activity	28	5	4.69	0.51487	c("Ephydatia_fluviatilis_DN10893_c0_g1_i4.p1", "Ephydatia_fluviatilis_DN29502_c0_g1_i1.p1", "Ephydatia_fluviatilis_DN6848_c0_g1_i2.p1", "Ephydatia_fluviatilis_DN7942_c0_g1_i1.p1", "Ephydatia_fluviatilis_DN8715_c0_g2_i1.p1")
522	GO:0005254	chloride channel activity	28	5	4.69	0.51487	c("Ephydatia_fluviatilis_DN11382_c0_g1_i1.p1", "Ephydatia_fluviatilis_DN3660_c1_g1_i1.p1", "Ephydatia_fluviatilis_DN5660_c0_g1_i3.p1", "Ephydatia_fluviatilis_DN6750_c0_g1_i1.p1", "Ephydatia_fluviatilis_DN7246_c0_g1_i1.p1")
523	GO:0008271	secondary active sulfate transmembrane t...	16	3	2.68	0.51652	c("Ephydatia_fluviatilis_DN4746_c0_g1_i3.p1", "Ephydatia_fluviatilis_DN5873_c0_g1_i4.p1", "Ephydatia_fluviatilis_DN8661_c0_g1_i22.p1")
524	GO:0015116	sulfate transmembrane transporter activi...	16	3	2.68	0.51652	c("Ephydatia_fluviatilis_DN4746_c0_g1_i3.p1", "Ephydatia_fluviatilis_DN5873_c0_g1_i4.p1", "Ephydatia_fluviatilis_DN8661_c0_g1_i22.p1")
525	GO:0004096	catalase activity	10	2	1.67	0.51813	c("Ephydatia_fluviatilis_DN5294_c0_g1_i1.p1", "Ephydatia_fluviatilis_DN9416_c0_g1_i2.p1")
526	GO:0016706	oxidoreductase activity, acting on paire...	10	2	1.67	0.51813	c("Ephydatia_fluviatilis_DN30113_c0_g1_i1.p1", "Ephydatia_fluviatilis_DN5170_c0_g1_i1.p1")
527	GO:0004500	dopamine beta-monooxygenase activity	10	2	1.67	0.51813	c("Ephydatia_fluviatilis_DN15324_c0_g1_i1.p1", "Ephydatia_fluviatilis_DN27884_c0_g1_i1.p1")
528	GO:0015293	symporter activity	10	2	1.67	0.51813	c("Ephydatia_fluviatilis_DN2639_c0_g1_i2.p1", "Ephydatia_fluviatilis_DN4421_c0_g1_i5.p1")
529	GO:0008171	O-methyltransferase activity	10	2	1.67	0.51813	c("Ephydatia_fluviatilis_DN16617_c0_g1_i3.p1", "Ephydatia_fluviatilis_DN34528_c0_g1_i1.p1")
530	GO:0016668	oxidoreductase activity, acting on a sul...	7	4	1.17	0.51895	c("Ephydatia_fluviatilis_DN21394_c0_g1_i1.p1", "Ephydatia_fluviatilis_DN2392_c0_g1_i11.p1", "Ephydatia_fluviatilis_DN2392_c0_g1_i8.p1", "Ephydatia_fluviatilis_DN2392_c0_g1_i9.p1")
531	GO:0016796	exonuclease activity, active with either...	7	4	1.17	0.51895	c("Ephydatia_fluviatilis_DN40360_c0_g1_i1.p1", "Ephydatia_fluviatilis_DN4435_c0_g1_i4.p1", "Ephydatia_fluviatilis_DN46875_c0_g1_i1.p1", "Ephydatia_fluviatilis_DN6955_c0_g1_i1.p1")
532	GO:0042162	telomeric DNA binding	4	1	0.67	0.51950	Ephydatia_fluviatilis_DN2452_c0_g1_i2.p1
533	GO:0004017	adenylate kinase activity	4	1	0.67	0.51950	Ephydatia_fluviatilis_DN35187_c0_g1_i1.p1
534	GO:0030151	molybdenum ion binding	4	1	0.67	0.51950	Ephydatia_fluviatilis_DN6630_c0_g1_i4.p1
535	GO:0016896	exoribonuclease activity, producing 5'-p...	4	1	0.67	0.51950	Ephydatia_fluviatilis_DN40360_c0_g1_i1.p1
536	GO:0003875	ADP-ribosylarginine hydrolase activity	4	1	0.67	0.51950	Ephydatia_fluviatilis_DN394_c0_g1_i6.p1
537	GO:0004573	mannosyl-oligosaccharide glucosidase act...	4	1	0.67	0.51950	Ephydatia_fluviatilis_DN1380_c0_g1_i7.p1
538	GO:0047429	nucleoside-triphosphate diphosphatase ac...	4	1	0.67	0.51950	Ephydatia_fluviatilis_DN388_c0_g1_i1.p1
539	GO:0008476	protein-tyrosine sulfotransferase activi...	4	1	0.67	0.51950	Ephydatia_fluviatilis_DN29761_c0_g1_i1.p1
540	GO:0004499	N,N-dimethylaniline monooxygenase activi...	4	1	0.67	0.51950	Ephydatia_fluviatilis_DN78_c0_g1_i12.p1
541	GO:0004532	exoribonuclease activity	4	1	0.67	0.51950	Ephydatia_fluviatilis_DN40360_c0_g1_i1.p1
542	GO:0042277	peptide binding	4	1	0.67	0.51950	Ephydatia_fluviatilis_DN2157_c1_g1_i1.p1
543	GO:0004690	cyclic nucleotide-dependent protein kina...	4	1	0.67	0.51950	Ephydatia_fluviatilis_DN40677_c0_g1_i1.p1
544	GO:0005049	nuclear export signal receptor activity	4	1	0.67	0.51950	Ephydatia_fluviatilis_DN1036_c0_g1_i10.p1
545	GO:0005524	ATP binding	1262	211	211.26	0.52173	c("Ephydatia_fluviatilis_DN1016_c0_g1_i5.p1", "Ephydatia_fluviatilis_DN1034_c0_g1_i1.p1", "Ephydatia_fluviatilis_DN10685_c0_g1_i3.p1", "Ephydatia_fluviatilis_DN10712_c0_g1_i5.p1", "Ephydatia_fluviatilis_DN10869_c0_g1_i3.p1", "Ephydatia_fluviatilis_DN11010_c0_g1_i1.p1", "Ephydatia_fluviatilis_DN11010_c0_g1_i4.p1", "Ephydatia_fluviatilis_DN11137_c0_g1_i1.p1", "Ephydatia_fluviatilis_DN1127_c0_g1_i1.…
546	GO:0005253	anion channel activity	29	5	4.85	0.54806	c("Ephydatia_fluviatilis_DN11382_c0_g1_i1.p1", "Ephydatia_fluviatilis_DN3660_c1_g1_i1.p1", "Ephydatia_fluviatilis_DN5660_c0_g1_i3.p1", "Ephydatia_fluviatilis_DN6750_c0_g1_i1.p1", "Ephydatia_fluviatilis_DN7246_c0_g1_i1.p1")
547	GO:0070001	aspartic-type peptidase activity	72	12	12.05	0.55597	c("Ephydatia_fluviatilis_DN0_c0_g1_i4.p1", "Ephydatia_fluviatilis_DN10394_c0_g1_i1.p1", "Ephydatia_fluviatilis_DN11848_c1_g1_i1.p1", "Ephydatia_fluviatilis_DN2_c0_g1_i1.p1", "Ephydatia_fluviatilis_DN2_c0_g1_i2.p1", "Ephydatia_fluviatilis_DN4543_c0_g1_i1.p1", "Ephydatia_fluviatilis_DN4753_c0_g1_i13.p1", "Ephydatia_fluviatilis_DN5004_c0_g1_i6.p1", "Ephydatia_fluviatilis_DN5099_c0_g1_i2.p1", "Ephyda…
548	GO:0004190	aspartic-type endopeptidase activity	72	12	12.05	0.55597	c("Ephydatia_fluviatilis_DN0_c0_g1_i4.p1", "Ephydatia_fluviatilis_DN10394_c0_g1_i1.p1", "Ephydatia_fluviatilis_DN11848_c1_g1_i1.p1", "Ephydatia_fluviatilis_DN2_c0_g1_i1.p1", "Ephydatia_fluviatilis_DN2_c0_g1_i2.p1", "Ephydatia_fluviatilis_DN4543_c0_g1_i1.p1", "Ephydatia_fluviatilis_DN4753_c0_g1_i13.p1", "Ephydatia_fluviatilis_DN5004_c0_g1_i6.p1", "Ephydatia_fluviatilis_DN5099_c0_g1_i2.p1", "Ephyda…
549	GO:1901505	carbohydrate derivative transmembrane tr...	17	3	2.85	0.55986	c("Ephydatia_fluviatilis_DN2921_c0_g1_i1.p1", "Ephydatia_fluviatilis_DN34266_c0_g1_i1.p1", "Ephydatia_fluviatilis_DN36613_c0_g1_i1.p1")
550	GO:1901682	sulfur compound transmembrane transporte...	17	3	2.85	0.55986	c("Ephydatia_fluviatilis_DN4746_c0_g1_i3.p1", "Ephydatia_fluviatilis_DN5873_c0_g1_i4.p1", "Ephydatia_fluviatilis_DN8661_c0_g1_i22.p1")
551	GO:0015932	nucleobase-containing compound transmemb...	17	3	2.85	0.55986	c("Ephydatia_fluviatilis_DN2921_c0_g1_i1.p1", "Ephydatia_fluviatilis_DN34266_c0_g1_i1.p1", "Ephydatia_fluviatilis_DN36613_c0_g1_i1.p1")
552	GO:0017171	serine hydrolase activity	94	22	15.74	0.56599	c("Ephydatia_fluviatilis_DN1043_c0_g1_i1.p1", "Ephydatia_fluviatilis_DN1104_c0_g1_i2.p1", "Ephydatia_fluviatilis_DN12017_c0_g1_i2.p1", "Ephydatia_fluviatilis_DN18788_c0_g1_i4.p1", "Ephydatia_fluviatilis_DN1900_c0_g1_i1.p1", "Ephydatia_fluviatilis_DN19752_c0_g1_i3.p1", "Ephydatia_fluviatilis_DN2474_c0_g1_i1.p1", "Ephydatia_fluviatilis_DN2555_c0_g1_i14.p2", "Ephydatia_fluviatilis_DN3_c1_g1_i1.p1", …
553	GO:0008236	serine-type peptidase activity	94	22	15.74	0.56599	c("Ephydatia_fluviatilis_DN1043_c0_g1_i1.p1", "Ephydatia_fluviatilis_DN1104_c0_g1_i2.p1", "Ephydatia_fluviatilis_DN12017_c0_g1_i2.p1", "Ephydatia_fluviatilis_DN18788_c0_g1_i4.p1", "Ephydatia_fluviatilis_DN1900_c0_g1_i1.p1", "Ephydatia_fluviatilis_DN19752_c0_g1_i3.p1", "Ephydatia_fluviatilis_DN2474_c0_g1_i1.p1", "Ephydatia_fluviatilis_DN2555_c0_g1_i14.p2", "Ephydatia_fluviatilis_DN3_c1_g1_i1.p1", …
554	GO:0008081	phosphoric diester hydrolase activity	42	7	7.03	0.56934	c("Ephydatia_fluviatilis_DN16574_c0_g1_i6.p1", "Ephydatia_fluviatilis_DN36190_c0_g1_i1.p1", "Ephydatia_fluviatilis_DN4734_c0_g1_i1.p2", "Ephydatia_fluviatilis_DN54097_c0_g1_i1.p1", "Ephydatia_fluviatilis_DN7137_c0_g1_i3.p1", "Ephydatia_fluviatilis_DN7636_c0_g1_i4.p1", "Ephydatia_fluviatilis_DN8796_c0_g1_i1.p1")
555	GO:0016715	oxidoreductase activity, acting on paire...	11	2	1.84	0.57204	c("Ephydatia_fluviatilis_DN15324_c0_g1_i1.p1", "Ephydatia_fluviatilis_DN27884_c0_g1_i1.p1")
556	GO:0033218	amide binding	11	2	1.84	0.57204	c("Ephydatia_fluviatilis_DN2157_c1_g1_i1.p1", "Ephydatia_fluviatilis_DN3570_c0_g1_i1.p1")
557	GO:0008233	peptidase activity	476	88	79.68	0.57453	c("Ephydatia_fluviatilis_DN0_c0_g1_i4.p1", "Ephydatia_fluviatilis_DN10394_c0_g1_i1.p1", "Ephydatia_fluviatilis_DN1043_c0_g1_i1.p1", "Ephydatia_fluviatilis_DN1047_c0_g1_i1.p1", "Ephydatia_fluviatilis_DN10728_c0_g1_i1.p2", "Ephydatia_fluviatilis_DN10787_c0_g1_i2.p1", "Ephydatia_fluviatilis_DN10967_c0_g1_i1.p1", "Ephydatia_fluviatilis_DN1104_c0_g1_i2.p1", "Ephydatia_fluviatilis_DN11848_c1_g1_i1.p1",…
558	GO:0003887	DNA-directed DNA polymerase activity	24	4	4.02	0.58846	c("Ephydatia_fluviatilis_DN1972_c0_g1_i1.p1", "Ephydatia_fluviatilis_DN3031_c0_g1_i1.p1", "Ephydatia_fluviatilis_DN4650_c0_g1_i2.p1", "Ephydatia_fluviatilis_DN7225_c0_g1_i4.p1")
559	GO:0036094	small molecule binding	1777	311	297.47	0.59805	c("Ephydatia_fluviatilis_DN1016_c0_g1_i5.p1", "Ephydatia_fluviatilis_DN1034_c0_g1_i1.p1", "Ephydatia_fluviatilis_DN10599_c0_g1_i1.p1", "Ephydatia_fluviatilis_DN10685_c0_g1_i3.p1", "Ephydatia_fluviatilis_DN10712_c0_g1_i5.p1", "Ephydatia_fluviatilis_DN10869_c0_g1_i3.p1", "Ephydatia_fluviatilis_DN11010_c0_g1_i1.p1", "Ephydatia_fluviatilis_DN11010_c0_g1_i4.p1", "Ephydatia_fluviatilis_DN11137_c0_g1_i1…
560	GO:0016627	oxidoreductase activity, acting on the C...	46	14	7.7	0.59850	c("Ephydatia_fluviatilis_DN11567_c0_g1_i2.p1", "Ephydatia_fluviatilis_DN11852_c0_g1_i1.p1", "Ephydatia_fluviatilis_DN2790_c0_g1_i1.p1", "Ephydatia_fluviatilis_DN2790_c0_g1_i2.p1", "Ephydatia_fluviatilis_DN4331_c0_g1_i1.p1", "Ephydatia_fluviatilis_DN46701_c0_g1_i1.p1", "Ephydatia_fluviatilis_DN46869_c0_g1_i1.p1", "Ephydatia_fluviatilis_DN5819_c0_g1_i4.p1", "Ephydatia_fluviatilis_DN6780_c0_g1_i1.p1…
561	GO:0016866	intramolecular transferase activity	14	7	2.34	0.59893	c("Ephydatia_fluviatilis_DN19772_c0_g1_i2.p1", "Ephydatia_fluviatilis_DN4694_c0_g1_i9.p1", "Ephydatia_fluviatilis_DN59373_c0_g1_i1.p1", "Ephydatia_fluviatilis_DN8107_c0_g1_i1.p1", "Ephydatia_fluviatilis_DN8536_c0_g1_i1.p1", "Ephydatia_fluviatilis_DN942_c0_g1_i2.p1", "Ephydatia_fluviatilis_DN9889_c0_g1_i1.p1")
562	GO:0043813	phosphatidylinositol-3,5-bisphosphate 5-...	5	1	0.84	0.59997	Ephydatia_fluviatilis_DN3844_c0_g1_i5.p1
563	GO:0004829	threonine-tRNA ligase activity	5	1	0.84	0.59997	Ephydatia_fluviatilis_DN53001_c0_g1_i1.p1
564	GO:0016872	intramolecular lyase activity	5	1	0.84	0.59997	Ephydatia_fluviatilis_DN41220_c0_g1_i1.p1
565	GO:0019901	protein kinase binding	5	1	0.84	0.59997	Ephydatia_fluviatilis_DN13664_c0_g1_i1.p1
566	GO:0015926	glucosidase activity	5	1	0.84	0.59997	Ephydatia_fluviatilis_DN1380_c0_g1_i7.p1
567	GO:0008420	RNA polymerase II CTD heptapeptide repea...	5	1	0.84	0.59997	Ephydatia_fluviatilis_DN9824_c0_g1_i8.p1
568	GO:0106018	phosphatidylinositol-3,5-bisphosphate ph...	5	1	0.84	0.59997	Ephydatia_fluviatilis_DN3844_c0_g1_i5.p1
569	GO:0004659	prenyltransferase activity	5	1	0.84	0.59997	Ephydatia_fluviatilis_DN34742_c0_g1_i1.p1
570	GO:1990380	Lys48-specific deubiquitinase activity	5	1	0.84	0.59997	Ephydatia_fluviatilis_DN7834_c0_g1_i3.p1
571	GO:0005198	structural molecule activity	143	84	23.94	0.60610	c("Ephydatia_fluviatilis_DN1018_c0_g1_i1.p1", "Ephydatia_fluviatilis_DN10226_c0_g1_i1.p1", "Ephydatia_fluviatilis_DN10576_c0_g1_i1.p1", "Ephydatia_fluviatilis_DN10685_c0_g1_i4.p1", "Ephydatia_fluviatilis_DN1105_c0_g1_i3.p2", "Ephydatia_fluviatilis_DN11079_c0_g1_i2.p1", "Ephydatia_fluviatilis_DN1162_c0_g1_i10.p2", "Ephydatia_fluviatilis_DN1162_c0_g1_i6.p2", "Ephydatia_fluviatilis_DN11723_c0_g1_i2.…
572	GO:0070011	peptidase activity, acting on L-amino ac...	474	87	79.35	0.60801	c("Ephydatia_fluviatilis_DN0_c0_g1_i4.p1", "Ephydatia_fluviatilis_DN10394_c0_g1_i1.p1", "Ephydatia_fluviatilis_DN1043_c0_g1_i1.p1", "Ephydatia_fluviatilis_DN1047_c0_g1_i1.p1", "Ephydatia_fluviatilis_DN10728_c0_g1_i1.p2", "Ephydatia_fluviatilis_DN10787_c0_g1_i2.p1", "Ephydatia_fluviatilis_DN10967_c0_g1_i1.p1", "Ephydatia_fluviatilis_DN1104_c0_g1_i2.p1", "Ephydatia_fluviatilis_DN11848_c1_g1_i1.p1",…
573	GO:0009055	electron transfer activity	31	5	5.19	0.61093	c("Ephydatia_fluviatilis_DN1759_c0_g1_i1.p1", "Ephydatia_fluviatilis_DN2869_c0_g1_i1.p1", "Ephydatia_fluviatilis_DN3160_c0_g1_i2.p1", "Ephydatia_fluviatilis_DN3160_c0_g1_i4.p1", "Ephydatia_fluviatilis_DN40427_c0_g1_i1.p1")
574	GO:0004857	enzyme inhibitor activity	31	5	5.19	0.61093	c("Ephydatia_fluviatilis_DN2179_c1_g1_i1.p1", "Ephydatia_fluviatilis_DN472_c0_g1_i1.p1", "Ephydatia_fluviatilis_DN472_c0_g1_i3.p1", "Ephydatia_fluviatilis_DN472_c0_g1_i4.p1", "Ephydatia_fluviatilis_DN472_c0_g1_i6.p1")
575	GO:0008276	protein methyltransferase activity	20	9	3.35	0.61949	c("Ephydatia_fluviatilis_DN1633_c0_g1_i1.p1", "Ephydatia_fluviatilis_DN1956_c0_g1_i4.p1", "Ephydatia_fluviatilis_DN4166_c0_g1_i1.p1", "Ephydatia_fluviatilis_DN4297_c0_g1_i2.p1", "Ephydatia_fluviatilis_DN53393_c0_g1_i1.p1", "Ephydatia_fluviatilis_DN58975_c0_g1_i1.p1", "Ephydatia_fluviatilis_DN6340_c0_g1_i12.p1", "Ephydatia_fluviatilis_DN6340_c0_g1_i5.p1", "Ephydatia_fluviatilis_DN655_c0_g1_i7.p2")
576	GO:0008483	transaminase activity	12	2	2.01	0.62142	c("Ephydatia_fluviatilis_DN1478_c0_g1_i1.p1", "Ephydatia_fluviatilis_DN8533_c0_g1_i3.p1")
577	GO:0036374	glutathione hydrolase activity	12	2	2.01	0.62142	c("Ephydatia_fluviatilis_DN1742_c0_g1_i5.p1", "Ephydatia_fluviatilis_DN3748_c0_g1_i1.p1")
578	GO:0016769	transferase activity, transferring nitro...	12	2	2.01	0.62142	c("Ephydatia_fluviatilis_DN1478_c0_g1_i1.p1", "Ephydatia_fluviatilis_DN8533_c0_g1_i3.p1")
579	GO:0004177	aminopeptidase activity	12	2	2.01	0.62142	c("Ephydatia_fluviatilis_DN40293_c0_g1_i1.p1", "Ephydatia_fluviatilis_DN588_c0_g1_i13.p1")
580	GO:0015085	calcium ion transmembrane transporter ac...	19	3	3.18	0.63907	c("Ephydatia_fluviatilis_DN1180_c0_g1_i10.p1", "Ephydatia_fluviatilis_DN1180_c0_g1_i4.p1", "Ephydatia_fluviatilis_DN1180_c0_g1_i7.p1")
581	GO:0046914	transition metal ion binding	786	128	131.58	0.65443	c("Ephydatia_fluviatilis_DN10012_c0_g1_i2.p1", "Ephydatia_fluviatilis_DN10394_c0_g1_i1.p1", "Ephydatia_fluviatilis_DN10734_c0_g1_i3.p1", "Ephydatia_fluviatilis_DN10787_c0_g1_i2.p1", "Ephydatia_fluviatilis_DN10816_c0_g1_i1.p1", "Ephydatia_fluviatilis_DN10900_c0_g1_i1.p1", "Ephydatia_fluviatilis_DN10967_c0_g1_i1.p1", "Ephydatia_fluviatilis_DN10978_c0_g1_i1.p1", "Ephydatia_fluviatilis_DN1102_c0_g1_i…
582	GO:0018024	histone-lysine N-methyltransferase activ...	6	1	1	0.66697	Ephydatia_fluviatilis_DN53393_c0_g1_i1.p1
583	GO:0000062	fatty-acyl-CoA binding	6	1	1	0.66697	Ephydatia_fluviatilis_DN3570_c0_g1_i1.p1
584	GO:0042054	histone methyltransferase activity	6	1	1	0.66697	Ephydatia_fluviatilis_DN53393_c0_g1_i1.p1
585	GO:0004000	adenosine deaminase activity	6	1	1	0.66697	Ephydatia_fluviatilis_DN3273_c0_g1_i2.p1
586	GO:0008519	ammonium transmembrane transporter activ...	6	1	1	0.66697	Ephydatia_fluviatilis_DN1213_c0_g1_i1.p1
587	GO:0003847	1-alkyl-2-acetylglycerophosphocholine es...	6	1	1	0.66697	Ephydatia_fluviatilis_DN15560_c0_g1_i1.p1
588	GO:0019888	protein phosphatase regulator activity	6	1	1	0.66697	Ephydatia_fluviatilis_DN10456_c0_g1_i2.p1
589	GO:0016843	amine-lyase activity	6	1	1	0.66697	Ephydatia_fluviatilis_DN8774_c0_g1_i1.p1
590	GO:0016844	strictosidine synthase activity	6	1	1	0.66697	Ephydatia_fluviatilis_DN8774_c0_g1_i1.p1
591	GO:0070403	NAD+ binding	6	1	1	0.66697	Ephydatia_fluviatilis_DN2611_c0_g1_i1.p1
592	GO:1901567	fatty acid derivative binding	6	1	1	0.66697	Ephydatia_fluviatilis_DN3570_c0_g1_i1.p1
593	GO:0005548	phospholipid transporter activity	6	1	1	0.66697	Ephydatia_fluviatilis_DN168_c0_g1_i1.p1
594	GO:0000166	nucleotide binding	1729	293	289.44	0.67947	c("Ephydatia_fluviatilis_DN1016_c0_g1_i5.p1", "Ephydatia_fluviatilis_DN1034_c0_g1_i1.p1", "Ephydatia_fluviatilis_DN10599_c0_g1_i1.p1", "Ephydatia_fluviatilis_DN10685_c0_g1_i3.p1", "Ephydatia_fluviatilis_DN10712_c0_g1_i5.p1", "Ephydatia_fluviatilis_DN10869_c0_g1_i3.p1", "Ephydatia_fluviatilis_DN11010_c0_g1_i1.p1", "Ephydatia_fluviatilis_DN11010_c0_g1_i4.p1", "Ephydatia_fluviatilis_DN11137_c0_g1_i1…
595	GO:1901265	nucleoside phosphate binding	1729	293	289.44	0.67947	c("Ephydatia_fluviatilis_DN1016_c0_g1_i5.p1", "Ephydatia_fluviatilis_DN1034_c0_g1_i1.p1", "Ephydatia_fluviatilis_DN10599_c0_g1_i1.p1", "Ephydatia_fluviatilis_DN10685_c0_g1_i3.p1", "Ephydatia_fluviatilis_DN10712_c0_g1_i5.p1", "Ephydatia_fluviatilis_DN10869_c0_g1_i3.p1", "Ephydatia_fluviatilis_DN11010_c0_g1_i1.p1", "Ephydatia_fluviatilis_DN11010_c0_g1_i4.p1", "Ephydatia_fluviatilis_DN11137_c0_g1_i1…
596	GO:0005164	tumor necrosis factor receptor binding	14	2	2.34	0.70672	c("Ephydatia_fluviatilis_DN5784_c0_g1_i10.p1", "Ephydatia_fluviatilis_DN6360_c0_g1_i9.p1")
597	GO:0005126	cytokine receptor binding	14	2	2.34	0.70672	c("Ephydatia_fluviatilis_DN5784_c0_g1_i10.p1", "Ephydatia_fluviatilis_DN6360_c0_g1_i9.p1")
598	GO:0032813	tumor necrosis factor receptor superfami...	14	2	2.34	0.70672	c("Ephydatia_fluviatilis_DN5784_c0_g1_i10.p1", "Ephydatia_fluviatilis_DN6360_c0_g1_i9.p1")
599	GO:0008417	fucosyltransferase activity	21	3	3.52	0.70770	c("Ephydatia_fluviatilis_DN10160_c0_g1_i1.p1", "Ephydatia_fluviatilis_DN569_c0_g2_i3.p1", "Ephydatia_fluviatilis_DN8496_c0_g1_i2.p1")
600	GO:0019205	nucleobase-containing compound kinase ac...	21	3	3.52	0.70770	c("Ephydatia_fluviatilis_DN35187_c0_g1_i1.p1", "Ephydatia_fluviatilis_DN4367_c0_g1_i3.p1", "Ephydatia_fluviatilis_DN4367_c0_g1_i4.p1")
601	GO:0016887	ATPase activity	244	38	40.85	0.71506	c("Ephydatia_fluviatilis_DN1127_c0_g1_i1.p1", "Ephydatia_fluviatilis_DN1180_c0_g1_i10.p1", "Ephydatia_fluviatilis_DN1180_c0_g1_i4.p1", "Ephydatia_fluviatilis_DN1180_c0_g1_i7.p1", "Ephydatia_fluviatilis_DN12139_c0_g1_i1.p1", "Ephydatia_fluviatilis_DN12196_c0_g1_i1.p1", "Ephydatia_fluviatilis_DN15507_c0_g1_i2.p1", "Ephydatia_fluviatilis_DN17192_c0_g1_i14.p1", "Ephydatia_fluviatilis_DN19971_c0_g1_i4…
602	GO:0015108	chloride transmembrane transporter activ...	35	5	5.86	0.71997	c("Ephydatia_fluviatilis_DN11382_c0_g1_i1.p1", "Ephydatia_fluviatilis_DN3660_c1_g1_i1.p1", "Ephydatia_fluviatilis_DN5660_c0_g1_i3.p1", "Ephydatia_fluviatilis_DN6750_c0_g1_i1.p1", "Ephydatia_fluviatilis_DN7246_c0_g1_i1.p1")
603	GO:0003824	catalytic activity	4505	845	754.15	0.72069	c("Ephydatia_fluviatilis_DN0_c0_g1_i4.p1", "Ephydatia_fluviatilis_DN10069_c0_g1_i2.p1", "Ephydatia_fluviatilis_DN10143_c0_g1_i1.p1", "Ephydatia_fluviatilis_DN1016_c0_g1_i5.p1", "Ephydatia_fluviatilis_DN10160_c0_g1_i1.p1", "Ephydatia_fluviatilis_DN10275_c0_g1_i1.p1", "Ephydatia_fluviatilis_DN1029_c1_g1_i1.p1", "Ephydatia_fluviatilis_DN1034_c0_g1_i1.p1", "Ephydatia_fluviatilis_DN10394_c0_g1_i1.p1",…
604	GO:0016624	oxidoreductase activity, acting on the a...	7	1	1.17	0.72275	Ephydatia_fluviatilis_DN2228_c0_g1_i1.p1
605	GO:0035591	signaling adaptor activity	7	1	1.17	0.72275	Ephydatia_fluviatilis_DN5224_c0_g1_i1.p1
606	GO:0016798	hydrolase activity, acting on glycosyl b...	143	41	23.94	0.73740	c("Ephydatia_fluviatilis_DN10965_c0_g1_i4.p1", "Ephydatia_fluviatilis_DN1150_c0_g1_i8.p1", "Ephydatia_fluviatilis_DN123_c0_g2_i2.p1", "Ephydatia_fluviatilis_DN13130_c0_g1_i2.p1", "Ephydatia_fluviatilis_DN1380_c0_g1_i7.p1", "Ephydatia_fluviatilis_DN199_c0_g1_i4.p1", "Ephydatia_fluviatilis_DN2065_c0_g1_i1.p1", "Ephydatia_fluviatilis_DN2246_c0_g1_i5.p1", "Ephydatia_fluviatilis_DN2263_c0_g1_i1.p1", "…
607	GO:0004356	glutamate-ammonia ligase activity	8	1	1.34	0.76919	Ephydatia_fluviatilis_DN538_c0_g1_i8.p1
608	GO:0016880	acid-ammonia (or amide) ligase activity	8	1	1.34	0.76919	Ephydatia_fluviatilis_DN538_c0_g1_i8.p1
609	GO:0016211	ammonia ligase activity	8	1	1.34	0.76919	Ephydatia_fluviatilis_DN538_c0_g1_i8.p1
610	GO:0004867	serine-type endopeptidase inhibitor acti...	8	1	1.34	0.76919	Ephydatia_fluviatilis_DN2179_c1_g1_i1.p1
611	GO:0016790	thiolester hydrolase activity	21	6	3.52	0.77440	c("Ephydatia_fluviatilis_DN1813_c0_g1_i1.p1", "Ephydatia_fluviatilis_DN29370_c0_g1_i1.p1", "Ephydatia_fluviatilis_DN636_c0_g1_i2.p1", "Ephydatia_fluviatilis_DN758_c0_g1_i2.p1", "Ephydatia_fluviatilis_DN758_c0_g1_i4.p1", "Ephydatia_fluviatilis_DN8513_c0_g1_i1.p1")
612	GO:0008234	cysteine-type peptidase activity	164	24	27.45	0.79582	c("Ephydatia_fluviatilis_DN10787_c0_g1_i2.p1", "Ephydatia_fluviatilis_DN14273_c0_g1_i9.p2", "Ephydatia_fluviatilis_DN1921_c0_g1_i2.p1", "Ephydatia_fluviatilis_DN21546_c0_g1_i1.p1", "Ephydatia_fluviatilis_DN30078_c0_g1_i1.p1", "Ephydatia_fluviatilis_DN3518_c0_g1_i1.p1", "Ephydatia_fluviatilis_DN3518_c0_g1_i10.p1", "Ephydatia_fluviatilis_DN3518_c0_g1_i2.p1", "Ephydatia_fluviatilis_DN3518_c0_g1_i5.p…
613	GO:0016788	hydrolase activity, acting on ester bond...	434	89	72.65	0.79617	c("Ephydatia_fluviatilis_DN10816_c0_g1_i1.p1", "Ephydatia_fluviatilis_DN10884_c0_g1_i11.p1", "Ephydatia_fluviatilis_DN1194_c0_g1_i1.p1", "Ephydatia_fluviatilis_DN1205_c0_g1_i1.p1", "Ephydatia_fluviatilis_DN1321_c0_g1_i2.p1", "Ephydatia_fluviatilis_DN1321_c0_g1_i3.p1", "Ephydatia_fluviatilis_DN1321_c0_g1_i4.p1", "Ephydatia_fluviatilis_DN13392_c0_g1_i7.p1", "Ephydatia_fluviatilis_DN13748_c0_g1_i2.p…
614	GO:0030234	enzyme regulator activity	97	17	16.24	0.79957	c("Ephydatia_fluviatilis_DN10456_c0_g1_i2.p1", "Ephydatia_fluviatilis_DN11500_c1_g2_i2.p1", "Ephydatia_fluviatilis_DN12683_c0_g1_i1.p1", "Ephydatia_fluviatilis_DN13664_c0_g1_i1.p1", "Ephydatia_fluviatilis_DN2179_c1_g1_i1.p1", "Ephydatia_fluviatilis_DN2461_c0_g1_i1.p1", "Ephydatia_fluviatilis_DN270_c0_g1_i2.p1", "Ephydatia_fluviatilis_DN2717_c0_g1_i2.p2", "Ephydatia_fluviatilis_DN3330_c0_g1_i1.p1"…
615	GO:0004722	protein serine/threonine phosphatase act...	39	5	6.53	0.80528	c("Ephydatia_fluviatilis_DN1646_c0_g1_i10.p1", "Ephydatia_fluviatilis_DN9238_c0_g1_i1.p1", "Ephydatia_fluviatilis_DN9238_c0_g1_i2.p1", "Ephydatia_fluviatilis_DN9396_c0_g1_i2.p1", "Ephydatia_fluviatilis_DN9824_c0_g1_i8.p1")
616	GO:0004180	carboxypeptidase activity	18	9	3.01	0.80656	c("Ephydatia_fluviatilis_DN10967_c0_g1_i1.p1", "Ephydatia_fluviatilis_DN2555_c0_g1_i14.p2", "Ephydatia_fluviatilis_DN35783_c0_g1_i1.p1", "Ephydatia_fluviatilis_DN527_c0_g1_i2.p1", "Ephydatia_fluviatilis_DN527_c0_g1_i6.p1", "Ephydatia_fluviatilis_DN527_c0_g1_i7.p1", "Ephydatia_fluviatilis_DN590_c0_g1_i1.p1", "Ephydatia_fluviatilis_DN590_c0_g1_i2.p1", "Ephydatia_fluviatilis_DN590_c0_g1_i3.p1")
617	GO:0034593	phosphatidylinositol bisphosphate phosph...	9	1	1.51	0.80786	Ephydatia_fluviatilis_DN3844_c0_g1_i5.p1
618	GO:0034595	phosphatidylinositol phosphate 5-phospha...	9	1	1.51	0.80786	Ephydatia_fluviatilis_DN3844_c0_g1_i5.p1
619	GO:0032182	ubiquitin-like protein binding	9	1	1.51	0.80786	Ephydatia_fluviatilis_DN1717_c0_g1_i1.p1
620	GO:0004181	metallocarboxypeptidase activity	9	1	1.51	0.80786	Ephydatia_fluviatilis_DN10967_c0_g1_i1.p1
621	GO:0043130	ubiquitin binding	9	1	1.51	0.80786	Ephydatia_fluviatilis_DN1717_c0_g1_i1.p1
622	GO:0042623	ATPase activity, coupled	114	16	19.08	0.81580	c("Ephydatia_fluviatilis_DN1180_c0_g1_i10.p1", "Ephydatia_fluviatilis_DN1180_c0_g1_i4.p1", "Ephydatia_fluviatilis_DN1180_c0_g1_i7.p1", "Ephydatia_fluviatilis_DN17192_c0_g1_i14.p1", "Ephydatia_fluviatilis_DN2291_c0_g1_i1.p1", "Ephydatia_fluviatilis_DN2850_c0_g1_i7.p1", "Ephydatia_fluviatilis_DN3034_c0_g1_i1.p1", "Ephydatia_fluviatilis_DN3057_c0_g1_i2.p2", "Ephydatia_fluviatilis_DN3293_c0_g3_i6.p1"…
623	GO:0004252	serine-type endopeptidase activity	81	11	13.56	0.81844	c("Ephydatia_fluviatilis_DN1043_c0_g1_i1.p1", "Ephydatia_fluviatilis_DN12017_c0_g1_i2.p1", "Ephydatia_fluviatilis_DN18788_c0_g1_i4.p1", "Ephydatia_fluviatilis_DN1900_c0_g1_i1.p1", "Ephydatia_fluviatilis_DN19752_c0_g1_i3.p1", "Ephydatia_fluviatilis_DN3_c1_g1_i1.p1", "Ephydatia_fluviatilis_DN36038_c0_g1_i1.p2", "Ephydatia_fluviatilis_DN4114_c0_g1_i44.p1", "Ephydatia_fluviatilis_DN6466_c0_g1_i1.p1",…
624	GO:0004843	thiol-dependent ubiquitin-specific prote...	18	2	3.01	0.82948	c("Ephydatia_fluviatilis_DN14273_c0_g1_i9.p2", "Ephydatia_fluviatilis_DN7834_c0_g1_i3.p1")
625	GO:0097367	carbohydrate derivative binding	1614	257	270.19	0.83955	c("Ephydatia_fluviatilis_DN1016_c0_g1_i5.p1", "Ephydatia_fluviatilis_DN1034_c0_g1_i1.p1", "Ephydatia_fluviatilis_DN10420_c0_g1_i4.p1", "Ephydatia_fluviatilis_DN10685_c0_g1_i3.p1", "Ephydatia_fluviatilis_DN10712_c0_g1_i5.p1", "Ephydatia_fluviatilis_DN10869_c0_g1_i3.p1", "Ephydatia_fluviatilis_DN11010_c0_g1_i1.p1", "Ephydatia_fluviatilis_DN11010_c0_g1_i4.p1", "Ephydatia_fluviatilis_DN11137_c0_g1_i1…
626	GO:0019900	kinase binding	10	1	1.67	0.84005	Ephydatia_fluviatilis_DN13664_c0_g1_i1.p1
627	GO:0008474	palmitoyl-(protein) hydrolase activity	10	1	1.67	0.84005	Ephydatia_fluviatilis_DN29370_c0_g1_i1.p1
628	GO:0098599	palmitoyl hydrolase activity	10	1	1.67	0.84005	Ephydatia_fluviatilis_DN29370_c0_g1_i1.p1
629	GO:0004675	transmembrane receptor protein serine/th...	10	1	1.67	0.84005	Ephydatia_fluviatilis_DN6971_c0_g1_i10.p1
630	GO:0043168	anion binding	1777	293	297.47	0.84904	c("Ephydatia_fluviatilis_DN1016_c0_g1_i5.p1", "Ephydatia_fluviatilis_DN1034_c0_g1_i1.p1", "Ephydatia_fluviatilis_DN10599_c0_g1_i1.p1", "Ephydatia_fluviatilis_DN10685_c0_g1_i3.p1", "Ephydatia_fluviatilis_DN10712_c0_g1_i5.p1", "Ephydatia_fluviatilis_DN10869_c0_g1_i3.p1", "Ephydatia_fluviatilis_DN11010_c0_g1_i1.p1", "Ephydatia_fluviatilis_DN11010_c0_g1_i4.p1", "Ephydatia_fluviatilis_DN11137_c0_g1_i1…
631	GO:0003950	NAD+ ADP-ribosyltransferase activity	63	8	10.55	0.84986	c("Ephydatia_fluviatilis_DN19807_c0_g1_i1.p1", "Ephydatia_fluviatilis_DN28455_c0_g1_i1.p1", "Ephydatia_fluviatilis_DN3291_c0_g1_i1.p1", "Ephydatia_fluviatilis_DN4013_c0_g1_i21.p1", "Ephydatia_fluviatilis_DN4034_c0_g1_i4.p1", "Ephydatia_fluviatilis_DN5326_c0_g1_i1.p1", "Ephydatia_fluviatilis_DN8721_c0_g1_i10.p1", "Ephydatia_fluviatilis_DN9756_c0_g1_i8.p1")
632	GO:0051213	dioxygenase activity	27	3	4.52	0.85379	c("Ephydatia_fluviatilis_DN10639_c0_g1_i2.p1", "Ephydatia_fluviatilis_DN30113_c0_g1_i1.p1", "Ephydatia_fluviatilis_DN5170_c0_g1_i1.p1")
633	GO:0004497	monooxygenase activity	64	8	10.71	0.86181	c("Ephydatia_fluviatilis_DN1153_c0_g1_i9.p1", "Ephydatia_fluviatilis_DN15324_c0_g1_i1.p1", "Ephydatia_fluviatilis_DN2050_c0_g1_i3.p1", "Ephydatia_fluviatilis_DN27884_c0_g1_i1.p1", "Ephydatia_fluviatilis_DN40349_c0_g1_i1.p1", "Ephydatia_fluviatilis_DN4417_c0_g1_i2.p1", "Ephydatia_fluviatilis_DN6570_c1_g1_i4.p2", "Ephydatia_fluviatilis_DN78_c0_g1_i12.p1")
634	GO:0015078	proton transmembrane transporter activit...	57	7	9.54	0.86266	c("Ephydatia_fluviatilis_DN1470_c0_g1_i5.p1", "Ephydatia_fluviatilis_DN3057_c0_g1_i2.p2", "Ephydatia_fluviatilis_DN3529_c0_g1_i2.p1", "Ephydatia_fluviatilis_DN58907_c0_g1_i1.p1", "Ephydatia_fluviatilis_DN599_c0_g1_i3.p1", "Ephydatia_fluviatilis_DN687_c0_g1_i2.p1", "Ephydatia_fluviatilis_DN837_c0_g2_i3.p1")
635	GO:0005267	potassium channel activity	11	1	1.84	0.86685	Ephydatia_fluviatilis_DN11033_c0_g1_i1.p1
636	GO:0019239	deaminase activity	11	1	1.84	0.86685	Ephydatia_fluviatilis_DN3273_c0_g1_i2.p1
637	GO:0004089	carbonate dehydratase activity	20	2	3.35	0.87157	c("Ephydatia_fluviatilis_DN2823_c0_g1_i1.p1", "Ephydatia_fluviatilis_DN766_c0_g1_i9.p1")
638	GO:0032553	ribonucleotide binding	1604	253	268.51	0.87827	c("Ephydatia_fluviatilis_DN1016_c0_g1_i5.p1", "Ephydatia_fluviatilis_DN1034_c0_g1_i1.p1", "Ephydatia_fluviatilis_DN10685_c0_g1_i3.p1", "Ephydatia_fluviatilis_DN10712_c0_g1_i5.p1", "Ephydatia_fluviatilis_DN10869_c0_g1_i3.p1", "Ephydatia_fluviatilis_DN11010_c0_g1_i1.p1", "Ephydatia_fluviatilis_DN11010_c0_g1_i4.p1", "Ephydatia_fluviatilis_DN11137_c0_g1_i1.p1", "Ephydatia_fluviatilis_DN1127_c0_g1_i1.…
639	GO:0046873	metal ion transmembrane transporter acti...	80	10	13.39	0.88219	c("Ephydatia_fluviatilis_DN11033_c0_g1_i1.p1", "Ephydatia_fluviatilis_DN1180_c0_g1_i10.p1", "Ephydatia_fluviatilis_DN1180_c0_g1_i4.p1", "Ephydatia_fluviatilis_DN1180_c0_g1_i7.p1", "Ephydatia_fluviatilis_DN1306_c0_g1_i4.p1", "Ephydatia_fluviatilis_DN2617_c0_g1_i2.p1", "Ephydatia_fluviatilis_DN4536_c0_g1_i1.p1", "Ephydatia_fluviatilis_DN6174_c0_g1_i1.p1", "Ephydatia_fluviatilis_DN635_c0_g1_i1.p1", …
640	GO:0015018	galactosylgalactosylxylosylprotein 3-bet...	21	2	3.52	0.88881	c("Ephydatia_fluviatilis_DN11034_c0_g1_i3.p2", "Ephydatia_fluviatilis_DN11034_c0_g1_i9.p1")
641	GO:0030171	voltage-gated proton channel activity	12	1	2.01	0.88917	Ephydatia_fluviatilis_DN599_c0_g1_i3.p1
642	GO:0016814	hydrolase activity, acting on carbon-nit...	12	1	2.01	0.88917	Ephydatia_fluviatilis_DN3273_c0_g1_i2.p1
643	GO:0005347	ATP transmembrane transporter activity	12	1	2.01	0.88917	Ephydatia_fluviatilis_DN36613_c0_g1_i1.p1
644	GO:0015252	proton channel activity	12	1	2.01	0.88917	Ephydatia_fluviatilis_DN599_c0_g1_i3.p1
645	GO:0008374	O-acyltransferase activity	13	1	2.18	0.90774	Ephydatia_fluviatilis_DN1340_c0_g2_i1.p1
646	GO:0016628	oxidoreductase activity, acting on the C...	13	1	2.18	0.90774	Ephydatia_fluviatilis_DN798_c0_g1_i6.p1
647	GO:0000295	adenine nucleotide transmembrane transpo...	13	1	2.18	0.90774	Ephydatia_fluviatilis_DN36613_c0_g1_i1.p1
648	GO:0015605	organophosphate ester transmembrane tran...	13	1	2.18	0.90774	Ephydatia_fluviatilis_DN36613_c0_g1_i1.p1
649	GO:0005346	purine ribonucleotide transmembrane tran...	13	1	2.18	0.90774	Ephydatia_fluviatilis_DN36613_c0_g1_i1.p1
650	GO:0016799	hydrolase activity, hydrolyzing N-glycos...	13	1	2.18	0.90774	Ephydatia_fluviatilis_DN394_c0_g1_i6.p1
651	GO:0015215	nucleotide transmembrane transporter act...	13	1	2.18	0.90774	Ephydatia_fluviatilis_DN36613_c0_g1_i1.p1
652	GO:0015216	purine nucleotide transmembrane transpor...	13	1	2.18	0.90774	Ephydatia_fluviatilis_DN36613_c0_g1_i1.p1
653	GO:0032555	purine ribonucleotide binding	1599	250	267.68	0.90785	c("Ephydatia_fluviatilis_DN1016_c0_g1_i5.p1", "Ephydatia_fluviatilis_DN1034_c0_g1_i1.p1", "Ephydatia_fluviatilis_DN10685_c0_g1_i3.p1", "Ephydatia_fluviatilis_DN10712_c0_g1_i5.p1", "Ephydatia_fluviatilis_DN10869_c0_g1_i3.p1", "Ephydatia_fluviatilis_DN11010_c0_g1_i1.p1", "Ephydatia_fluviatilis_DN11010_c0_g1_i4.p1", "Ephydatia_fluviatilis_DN11137_c0_g1_i1.p1", "Ephydatia_fluviatilis_DN1127_c0_g1_i1.…
654	GO:0017076	purine nucleotide binding	1606	251	268.85	0.90954	c("Ephydatia_fluviatilis_DN1016_c0_g1_i5.p1", "Ephydatia_fluviatilis_DN1034_c0_g1_i1.p1", "Ephydatia_fluviatilis_DN10685_c0_g1_i3.p1", "Ephydatia_fluviatilis_DN10712_c0_g1_i5.p1", "Ephydatia_fluviatilis_DN10869_c0_g1_i3.p1", "Ephydatia_fluviatilis_DN11010_c0_g1_i1.p1", "Ephydatia_fluviatilis_DN11010_c0_g1_i4.p1", "Ephydatia_fluviatilis_DN11137_c0_g1_i1.p1", "Ephydatia_fluviatilis_DN1127_c0_g1_i1.…
655	GO:0016776	phosphotransferase activity, phosphate g...	31	3	5.19	0.91141	c("Ephydatia_fluviatilis_DN35187_c0_g1_i1.p1", "Ephydatia_fluviatilis_DN4367_c0_g1_i3.p1", "Ephydatia_fluviatilis_DN4367_c0_g1_i4.p1")
656	GO:0070566	adenylyltransferase activity	31	3	5.19	0.91141	c("Ephydatia_fluviatilis_DN1075_c0_g1_i1.p1", "Ephydatia_fluviatilis_DN1075_c0_g1_i8.p1", "Ephydatia_fluviatilis_DN4867_c0_g1_i4.p1")
657	GO:0004222	metalloendopeptidase activity	77	9	12.89	0.91617	c("Ephydatia_fluviatilis_DN1047_c0_g1_i1.p1", "Ephydatia_fluviatilis_DN14979_c0_g1_i1.p1", "Ephydatia_fluviatilis_DN2182_c0_g1_i1.p1", "Ephydatia_fluviatilis_DN2182_c0_g1_i2.p1", "Ephydatia_fluviatilis_DN34454_c0_g1_i1.p1", "Ephydatia_fluviatilis_DN4715_c0_g1_i1.p1", "Ephydatia_fluviatilis_DN5023_c0_g1_i1.p1", "Ephydatia_fluviatilis_DN5648_c1_g1_i9.p1", "Ephydatia_fluviatilis_DN5921_c0_g1_i2.p1")
658	GO:0003951	NAD+ kinase activity	14	1	2.34	0.92321	Ephydatia_fluviatilis_DN59191_c0_g1_i1.p1
659	GO:0019887	protein kinase regulator activity	14	1	2.34	0.92321	Ephydatia_fluviatilis_DN13664_c0_g1_i1.p1
660	GO:0015020	glucuronosyltransferase activity	24	2	4.02	0.92848	c("Ephydatia_fluviatilis_DN11034_c0_g1_i3.p2", "Ephydatia_fluviatilis_DN11034_c0_g1_i9.p1")
661	GO:0035639	purine ribonucleoside triphosphate bindi...	1587	246	265.67	0.93052	c("Ephydatia_fluviatilis_DN1016_c0_g1_i5.p1", "Ephydatia_fluviatilis_DN1034_c0_g1_i1.p1", "Ephydatia_fluviatilis_DN10685_c0_g1_i3.p1", "Ephydatia_fluviatilis_DN10712_c0_g1_i5.p1", "Ephydatia_fluviatilis_DN10869_c0_g1_i3.p1", "Ephydatia_fluviatilis_DN11010_c0_g1_i1.p1", "Ephydatia_fluviatilis_DN11010_c0_g1_i4.p1", "Ephydatia_fluviatilis_DN11137_c0_g1_i1.p1", "Ephydatia_fluviatilis_DN1127_c0_g1_i1.…
662	GO:0022832	voltage-gated channel activity	57	6	9.54	0.93240	c("Ephydatia_fluviatilis_DN11382_c0_g1_i1.p1", "Ephydatia_fluviatilis_DN3660_c1_g1_i1.p1", "Ephydatia_fluviatilis_DN5660_c0_g1_i3.p1", "Ephydatia_fluviatilis_DN599_c0_g1_i3.p1", "Ephydatia_fluviatilis_DN6750_c0_g1_i1.p1", "Ephydatia_fluviatilis_DN7246_c0_g1_i1.p1")
663	GO:0005244	voltage-gated ion channel activity	57	6	9.54	0.93240	c("Ephydatia_fluviatilis_DN11382_c0_g1_i1.p1", "Ephydatia_fluviatilis_DN3660_c1_g1_i1.p1", "Ephydatia_fluviatilis_DN5660_c0_g1_i3.p1", "Ephydatia_fluviatilis_DN599_c0_g1_i3.p1", "Ephydatia_fluviatilis_DN6750_c0_g1_i1.p1", "Ephydatia_fluviatilis_DN7246_c0_g1_i1.p1")
664	GO:0052866	phosphatidylinositol phosphate phosphata...	15	1	2.51	0.93608	Ephydatia_fluviatilis_DN3844_c0_g1_i5.p1
665	GO:0060090	molecular adaptor activity	15	1	2.51	0.93608	Ephydatia_fluviatilis_DN5224_c0_g1_i1.p1
666	GO:0019207	kinase regulator activity	15	1	2.51	0.93608	Ephydatia_fluviatilis_DN13664_c0_g1_i1.p1
667	GO:0016787	hydrolase activity	1903	347	318.57	0.93822	c("Ephydatia_fluviatilis_DN0_c0_g1_i4.p1", "Ephydatia_fluviatilis_DN10394_c0_g1_i1.p1", "Ephydatia_fluviatilis_DN1043_c0_g1_i1.p1", "Ephydatia_fluviatilis_DN1047_c0_g1_i1.p1", "Ephydatia_fluviatilis_DN10728_c0_g1_i1.p2", "Ephydatia_fluviatilis_DN10787_c0_g1_i2.p1", "Ephydatia_fluviatilis_DN10816_c0_g1_i1.p1", "Ephydatia_fluviatilis_DN10884_c0_g1_i11.p1", "Ephydatia_fluviatilis_DN10965_c0_g1_i4.p1…
668	GO:0015103	inorganic anion transmembrane transporte...	88	10	14.73	0.93938	c("Ephydatia_fluviatilis_DN11382_c0_g1_i1.p1", "Ephydatia_fluviatilis_DN2409_c0_g1_i2.p1", "Ephydatia_fluviatilis_DN29237_c0_g1_i1.p1", "Ephydatia_fluviatilis_DN3660_c1_g1_i1.p1", "Ephydatia_fluviatilis_DN4746_c0_g1_i3.p1", "Ephydatia_fluviatilis_DN5660_c0_g1_i3.p1", "Ephydatia_fluviatilis_DN5873_c0_g1_i4.p1", "Ephydatia_fluviatilis_DN6750_c0_g1_i1.p1", "Ephydatia_fluviatilis_DN7246_c0_g1_i1.p1",…
669	GO:0043565	sequence-specific DNA binding	81	9	13.56	0.94126	c("Ephydatia_fluviatilis_DN10485_c0_g1_i2.p1", "Ephydatia_fluviatilis_DN2452_c0_g1_i2.p1", "Ephydatia_fluviatilis_DN2690_c0_g1_i1.p2", "Ephydatia_fluviatilis_DN2759_c0_g1_i1.p1", "Ephydatia_fluviatilis_DN34781_c0_g1_i1.p1", "Ephydatia_fluviatilis_DN3631_c0_g1_i1.p1", "Ephydatia_fluviatilis_DN3955_c0_g1_i2.p1", "Ephydatia_fluviatilis_DN6941_c0_g1_i1.p1", "Ephydatia_fluviatilis_DN9235_c0_g1_i1.p1")
670	GO:0004803	transposase activity	16	1	2.68	0.94679	Ephydatia_fluviatilis_DN18190_c0_g1_i2.p1
671	GO:0005086	ARF guanyl-nucleotide exchange factor ac...	16	1	2.68	0.94679	Ephydatia_fluviatilis_DN8461_c0_g1_i1.p1
672	GO:0016209	antioxidant activity	63	9	10.55	0.95027	c("Ephydatia_fluviatilis_DN16_c0_g1_i1.p1", "Ephydatia_fluviatilis_DN16_c0_g1_i5.p2", "Ephydatia_fluviatilis_DN21394_c0_g1_i1.p1", "Ephydatia_fluviatilis_DN2392_c0_g1_i11.p1", "Ephydatia_fluviatilis_DN2392_c0_g1_i8.p1", "Ephydatia_fluviatilis_DN2392_c0_g1_i9.p1", "Ephydatia_fluviatilis_DN34218_c0_g1_i1.p2", "Ephydatia_fluviatilis_DN5294_c0_g1_i1.p1", "Ephydatia_fluviatilis_DN9416_c0_g1_i2.p1")
673	GO:0022836	gated channel activity	68	7	11.38	0.95193	c("Ephydatia_fluviatilis_DN11382_c0_g1_i1.p1", "Ephydatia_fluviatilis_DN14976_c0_g1_i1.p1", "Ephydatia_fluviatilis_DN3660_c1_g1_i1.p1", "Ephydatia_fluviatilis_DN5660_c0_g1_i3.p1", "Ephydatia_fluviatilis_DN599_c0_g1_i3.p1", "Ephydatia_fluviatilis_DN6750_c0_g1_i1.p1", "Ephydatia_fluviatilis_DN7246_c0_g1_i1.p1")
674	GO:0003725	double-stranded RNA binding	27	2	4.52	0.95450	c("Ephydatia_fluviatilis_DN4867_c0_g1_i4.p1", "Ephydatia_fluviatilis_DN5274_c0_g1_i2.p1")
675	GO:0061135	endopeptidase regulator activity	17	1	2.85	0.95571	Ephydatia_fluviatilis_DN2179_c1_g1_i1.p1
676	GO:0008514	organic anion transmembrane transporter ...	17	1	2.85	0.95571	Ephydatia_fluviatilis_DN36613_c0_g1_i1.p1
677	GO:0005200	structural constituent of cytoskeleton	17	1	2.85	0.95571	Ephydatia_fluviatilis_DN1545_c0_g1_i5.p1
678	GO:0005544	calcium-dependent phospholipid binding	17	1	2.85	0.95571	Ephydatia_fluviatilis_DN14882_c0_g1_i1.p1
679	GO:0004866	endopeptidase inhibitor activity	17	1	2.85	0.95571	Ephydatia_fluviatilis_DN2179_c1_g1_i1.p1
680	GO:0015405	P-P-bond-hydrolysis-driven transmembrane...	101	11	16.91	0.96311	c("Ephydatia_fluviatilis_DN1180_c0_g1_i10.p1", "Ephydatia_fluviatilis_DN1180_c0_g1_i4.p1", "Ephydatia_fluviatilis_DN1180_c0_g1_i7.p1", "Ephydatia_fluviatilis_DN2291_c0_g1_i1.p1", "Ephydatia_fluviatilis_DN3034_c0_g1_i1.p1", "Ephydatia_fluviatilis_DN3057_c0_g1_i2.p2", "Ephydatia_fluviatilis_DN3293_c0_g3_i6.p1", "Ephydatia_fluviatilis_DN346_c0_g1_i23.p1", "Ephydatia_fluviatilis_DN3529_c0_g1_i2.p1", …
681	GO:0043492	ATPase activity, coupled to movement of ...	101	11	16.91	0.96311	c("Ephydatia_fluviatilis_DN1180_c0_g1_i10.p1", "Ephydatia_fluviatilis_DN1180_c0_g1_i4.p1", "Ephydatia_fluviatilis_DN1180_c0_g1_i7.p1", "Ephydatia_fluviatilis_DN2291_c0_g1_i1.p1", "Ephydatia_fluviatilis_DN3034_c0_g1_i1.p1", "Ephydatia_fluviatilis_DN3057_c0_g1_i2.p2", "Ephydatia_fluviatilis_DN3293_c0_g3_i6.p1", "Ephydatia_fluviatilis_DN346_c0_g1_i23.p1", "Ephydatia_fluviatilis_DN3529_c0_g1_i2.p1", …
682	GO:0015399	primary active transmembrane transporter...	101	11	16.91	0.96311	c("Ephydatia_fluviatilis_DN1180_c0_g1_i10.p1", "Ephydatia_fluviatilis_DN1180_c0_g1_i4.p1", "Ephydatia_fluviatilis_DN1180_c0_g1_i7.p1", "Ephydatia_fluviatilis_DN2291_c0_g1_i1.p1", "Ephydatia_fluviatilis_DN3034_c0_g1_i1.p1", "Ephydatia_fluviatilis_DN3057_c0_g1_i2.p2", "Ephydatia_fluviatilis_DN3293_c0_g3_i6.p1", "Ephydatia_fluviatilis_DN346_c0_g1_i23.p1", "Ephydatia_fluviatilis_DN3529_c0_g1_i2.p1", …
683	GO:0042626	ATPase activity, coupled to transmembran...	101	11	16.91	0.96311	c("Ephydatia_fluviatilis_DN1180_c0_g1_i10.p1", "Ephydatia_fluviatilis_DN1180_c0_g1_i4.p1", "Ephydatia_fluviatilis_DN1180_c0_g1_i7.p1", "Ephydatia_fluviatilis_DN2291_c0_g1_i1.p1", "Ephydatia_fluviatilis_DN3034_c0_g1_i1.p1", "Ephydatia_fluviatilis_DN3057_c0_g1_i2.p2", "Ephydatia_fluviatilis_DN3293_c0_g3_i6.p1", "Ephydatia_fluviatilis_DN346_c0_g1_i23.p1", "Ephydatia_fluviatilis_DN3529_c0_g1_i2.p1", …
684	GO:0016702	oxidoreductase activity, acting on singl...	18	1	3.01	0.96314	Ephydatia_fluviatilis_DN10639_c0_g1_i2.p1
685	GO:0008559	xenobiotic transmembrane transporting AT...	18	1	3.01	0.96314	Ephydatia_fluviatilis_DN3293_c0_g3_i6.p1
686	GO:0005319	lipid transporter activity	18	1	3.01	0.96314	Ephydatia_fluviatilis_DN168_c0_g1_i1.p1
687	GO:0022839	ion gated channel activity	65	6	10.88	0.97158	c("Ephydatia_fluviatilis_DN11382_c0_g1_i1.p1", "Ephydatia_fluviatilis_DN3660_c1_g1_i1.p1", "Ephydatia_fluviatilis_DN5660_c0_g1_i3.p1", "Ephydatia_fluviatilis_DN599_c0_g1_i3.p1", "Ephydatia_fluviatilis_DN6750_c0_g1_i1.p1", "Ephydatia_fluviatilis_DN7246_c0_g1_i1.p1")
688	GO:0015077	monovalent inorganic cation transmembran...	81	8	13.56	0.97186	c("Ephydatia_fluviatilis_DN11033_c0_g1_i1.p1", "Ephydatia_fluviatilis_DN1470_c0_g1_i5.p1", "Ephydatia_fluviatilis_DN3057_c0_g1_i2.p2", "Ephydatia_fluviatilis_DN3529_c0_g1_i2.p1", "Ephydatia_fluviatilis_DN58907_c0_g1_i1.p1", "Ephydatia_fluviatilis_DN599_c0_g1_i3.p1", "Ephydatia_fluviatilis_DN687_c0_g1_i2.p1", "Ephydatia_fluviatilis_DN837_c0_g2_i3.p1")
689	GO:0004674	protein serine/threonine kinase activity	81	8	13.56	0.97186	c("Ephydatia_fluviatilis_DN13779_c0_g1_i4.p1", "Ephydatia_fluviatilis_DN16647_c0_g1_i1.p1", "Ephydatia_fluviatilis_DN2707_c0_g1_i1.p1", "Ephydatia_fluviatilis_DN3877_c0_g1_i4.p1", "Ephydatia_fluviatilis_DN40677_c0_g1_i1.p1", "Ephydatia_fluviatilis_DN46661_c0_g1_i1.p1", "Ephydatia_fluviatilis_DN52894_c0_g1_i1.p1", "Ephydatia_fluviatilis_DN6971_c0_g1_i10.p1")
690	GO:0015238	drug transmembrane transporter activity	31	2	5.19	0.97544	c("Ephydatia_fluviatilis_DN3293_c0_g3_i6.p1", "Ephydatia_fluviatilis_DN36613_c0_g1_i1.p1")
691	GO:0019199	transmembrane receptor protein kinase ac...	21	1	3.52	0.97875	Ephydatia_fluviatilis_DN6971_c0_g1_i10.p1
692	GO:0008509	anion transmembrane transporter activity	108	11	18.08	0.98065	c("Ephydatia_fluviatilis_DN11382_c0_g1_i1.p1", "Ephydatia_fluviatilis_DN2409_c0_g1_i2.p1", "Ephydatia_fluviatilis_DN29237_c0_g1_i1.p1", "Ephydatia_fluviatilis_DN3660_c1_g1_i1.p1", "Ephydatia_fluviatilis_DN36613_c0_g1_i1.p1", "Ephydatia_fluviatilis_DN4746_c0_g1_i3.p1", "Ephydatia_fluviatilis_DN5660_c0_g1_i3.p1", "Ephydatia_fluviatilis_DN5873_c0_g1_i4.p1", "Ephydatia_fluviatilis_DN6750_c0_g1_i1.p1"…
693	GO:0004175	endopeptidase activity	279	38	46.71	0.98225	c("Ephydatia_fluviatilis_DN0_c0_g1_i4.p1", "Ephydatia_fluviatilis_DN10394_c0_g1_i1.p1", "Ephydatia_fluviatilis_DN1043_c0_g1_i1.p1", "Ephydatia_fluviatilis_DN1047_c0_g1_i1.p1", "Ephydatia_fluviatilis_DN10728_c0_g1_i1.p2", "Ephydatia_fluviatilis_DN11848_c1_g1_i1.p1", "Ephydatia_fluviatilis_DN12017_c0_g1_i2.p1", "Ephydatia_fluviatilis_DN14979_c0_g1_i1.p1", "Ephydatia_fluviatilis_DN18788_c0_g1_i4.p1"…
694	GO:0015631	tubulin binding	70	11	11.72	0.98261	c("Ephydatia_fluviatilis_DN10956_c0_g1_i4.p1", "Ephydatia_fluviatilis_DN1558_c0_g1_i12.p1", "Ephydatia_fluviatilis_DN1558_c0_g1_i4.p1", "Ephydatia_fluviatilis_DN2581_c0_g1_i1.p1", "Ephydatia_fluviatilis_DN261_c0_g1_i6.p1", "Ephydatia_fluviatilis_DN29783_c0_g1_i1.p1", "Ephydatia_fluviatilis_DN3000_c0_g1_i1.p1", "Ephydatia_fluviatilis_DN3205_c0_g1_i2.p1", "Ephydatia_fluviatilis_DN4004_c0_g1_i3.p1",…
695	GO:0046983	protein dimerization activity	141	15	23.6	0.98494	c("Ephydatia_fluviatilis_DN11586_c0_g1_i1.p1", "Ephydatia_fluviatilis_DN14624_c0_g1_i1.p1", "Ephydatia_fluviatilis_DN15667_c0_g1_i1.p1", "Ephydatia_fluviatilis_DN1748_c0_g1_i2.p1", "Ephydatia_fluviatilis_DN18307_c0_g1_i2.p2", "Ephydatia_fluviatilis_DN2111_c0_g1_i1.p1", "Ephydatia_fluviatilis_DN2238_c0_g1_i1.p1", "Ephydatia_fluviatilis_DN2291_c0_g1_i1.p1", "Ephydatia_fluviatilis_DN29902_c0_g1_i1.p…
696	GO:0016701	oxidoreductase activity, acting on singl...	24	1	4.02	0.98775	Ephydatia_fluviatilis_DN10639_c0_g1_i2.p1
697	GO:0015079	potassium ion transmembrane transporter ...	24	1	4.02	0.98775	Ephydatia_fluviatilis_DN11033_c0_g1_i1.p1
698	GO:0015297	antiporter activity	25	1	4.19	0.98981	Ephydatia_fluviatilis_DN15203_c0_g1_i1.p1
699	GO:0140110	transcription regulator activity	155	16	25.95	0.99149	c("Ephydatia_fluviatilis_DN2167_c0_g1_i4.p1", "Ephydatia_fluviatilis_DN2551_c1_g1_i2.p1", "Ephydatia_fluviatilis_DN2759_c0_g1_i1.p1", "Ephydatia_fluviatilis_DN2776_c0_g1_i3.p1", "Ephydatia_fluviatilis_DN2820_c0_g1_i1.p1", "Ephydatia_fluviatilis_DN47782_c0_g1_i1.p1", "Ephydatia_fluviatilis_DN58734_c0_g1_i1.p1", "Ephydatia_fluviatilis_DN59126_c0_g1_i1.p1", "Ephydatia_fluviatilis_DN6941_c0_g1_i1.p1"…
700	GO:0001730	2'-5'-oligoadenylate synthetase activity	26	1	4.35	0.99152	Ephydatia_fluviatilis_DN4867_c0_g1_i4.p1
701	GO:0022890	inorganic cation transmembrane transport...	171	18	28.63	0.99217	c("Ephydatia_fluviatilis_DN11033_c0_g1_i1.p1", "Ephydatia_fluviatilis_DN1180_c0_g1_i10.p1", "Ephydatia_fluviatilis_DN1180_c0_g1_i4.p1", "Ephydatia_fluviatilis_DN1180_c0_g1_i7.p1", "Ephydatia_fluviatilis_DN1306_c0_g1_i4.p1", "Ephydatia_fluviatilis_DN1470_c0_g1_i5.p1", "Ephydatia_fluviatilis_DN17639_c0_g1_i9.p1", "Ephydatia_fluviatilis_DN2617_c0_g1_i2.p1", "Ephydatia_fluviatilis_DN3057_c0_g1_i2.p2"…
702	GO:0048037	cofactor binding	314	68	52.56	0.99232	c("Ephydatia_fluviatilis_DN10599_c0_g1_i1.p1", "Ephydatia_fluviatilis_DN11266_c0_g1_i2.p1", "Ephydatia_fluviatilis_DN1153_c0_g1_i9.p1", "Ephydatia_fluviatilis_DN11852_c0_g1_i1.p1", "Ephydatia_fluviatilis_DN11938_c0_g1_i9.p1", "Ephydatia_fluviatilis_DN1285_c0_g2_i1.p1", "Ephydatia_fluviatilis_DN13941_c0_g1_i1.p1", "Ephydatia_fluviatilis_DN16375_c0_g1_i2.p1", "Ephydatia_fluviatilis_DN1759_c0_g1_i1.…
703	GO:0016705	oxidoreductase activity, acting on paire...	126	12	21.09	0.99285	c("Ephydatia_fluviatilis_DN1153_c0_g1_i9.p1", "Ephydatia_fluviatilis_DN15324_c0_g1_i1.p1", "Ephydatia_fluviatilis_DN2050_c0_g1_i3.p1", "Ephydatia_fluviatilis_DN27884_c0_g1_i1.p1", "Ephydatia_fluviatilis_DN30113_c0_g1_i1.p1", "Ephydatia_fluviatilis_DN3498_c0_g1_i1.p1", "Ephydatia_fluviatilis_DN40349_c0_g1_i1.p1", "Ephydatia_fluviatilis_DN5170_c0_g1_i1.p1", "Ephydatia_fluviatilis_DN5226_c0_g1_i12.p…
704	GO:0022838	substrate-specific channel activity	102	9	17.08	0.99289	c("Ephydatia_fluviatilis_DN10083_c0_g1_i1.p1", "Ephydatia_fluviatilis_DN11033_c0_g1_i1.p1", "Ephydatia_fluviatilis_DN11382_c0_g1_i1.p1", "Ephydatia_fluviatilis_DN17639_c0_g1_i9.p1", "Ephydatia_fluviatilis_DN3660_c1_g1_i1.p1", "Ephydatia_fluviatilis_DN5660_c0_g1_i3.p1", "Ephydatia_fluviatilis_DN599_c0_g1_i3.p1", "Ephydatia_fluviatilis_DN6750_c0_g1_i1.p1", "Ephydatia_fluviatilis_DN7246_c0_g1_i1.p1")
705	GO:0005216	ion channel activity	102	9	17.08	0.99289	c("Ephydatia_fluviatilis_DN10083_c0_g1_i1.p1", "Ephydatia_fluviatilis_DN11033_c0_g1_i1.p1", "Ephydatia_fluviatilis_DN11382_c0_g1_i1.p1", "Ephydatia_fluviatilis_DN17639_c0_g1_i9.p1", "Ephydatia_fluviatilis_DN3660_c1_g1_i1.p1", "Ephydatia_fluviatilis_DN5660_c0_g1_i3.p1", "Ephydatia_fluviatilis_DN599_c0_g1_i3.p1", "Ephydatia_fluviatilis_DN6750_c0_g1_i1.p1", "Ephydatia_fluviatilis_DN7246_c0_g1_i1.p1")
706	GO:0016651	oxidoreductase activity, acting on NAD(P...	43	5	7.2	0.99407	c("Ephydatia_fluviatilis_DN13941_c0_g1_i1.p1", "Ephydatia_fluviatilis_DN21394_c0_g1_i1.p1", "Ephydatia_fluviatilis_DN2392_c0_g1_i11.p1", "Ephydatia_fluviatilis_DN2392_c0_g1_i8.p1", "Ephydatia_fluviatilis_DN2392_c0_g1_i9.p1")
707	GO:0033781	cholesterol 24-hydroxylase activity	28	1	4.69	0.99412	Ephydatia_fluviatilis_DN1153_c0_g1_i9.p1
708	GO:0008138	protein tyrosine/serine/threonine phosph...	28	1	4.69	0.99412	Ephydatia_fluviatilis_DN4405_c0_g1_i2.p1
709	GO:0016684	oxidoreductase activity, acting on perox...	52	3	8.7	0.99533	c("Ephydatia_fluviatilis_DN34218_c0_g1_i1.p2", "Ephydatia_fluviatilis_DN5294_c0_g1_i1.p1", "Ephydatia_fluviatilis_DN9416_c0_g1_i2.p1")
710	GO:0097159	organic cyclic compound binding	3145	622	526.48	0.99546	c("Ephydatia_fluviatilis_DN10012_c0_g1_i2.p1", "Ephydatia_fluviatilis_DN1016_c0_g1_i5.p1", "Ephydatia_fluviatilis_DN10173_c0_g1_i2.p1", "Ephydatia_fluviatilis_DN10185_c0_g1_i1.p1", "Ephydatia_fluviatilis_DN10187_c0_g2_i2.p1", "Ephydatia_fluviatilis_DN10304_c0_g1_i1.p1", "Ephydatia_fluviatilis_DN1034_c0_g1_i1.p1", "Ephydatia_fluviatilis_DN10378_c0_g1_i3.p1", "Ephydatia_fluviatilis_DN10394_c0_g1_i1…
711	GO:0008289	lipid binding	98	8	16.41	0.99563	c("Ephydatia_fluviatilis_DN14882_c0_g1_i1.p1", "Ephydatia_fluviatilis_DN1783_c0_g1_i5.p1", "Ephydatia_fluviatilis_DN2455_c0_g1_i1.p1", "Ephydatia_fluviatilis_DN3176_c0_g1_i1.p1", "Ephydatia_fluviatilis_DN3535_c0_g1_i1.p1", "Ephydatia_fluviatilis_DN566_c0_g1_i1.p1", "Ephydatia_fluviatilis_DN5750_c0_g1_i1.p1", "Ephydatia_fluviatilis_DN7243_c0_g1_i5.p1")
712	GO:0046982	protein heterodimerization activity	42	2	7.03	0.99575	c("Ephydatia_fluviatilis_DN1748_c0_g1_i2.p1", "Ephydatia_fluviatilis_DN2238_c0_g1_i1.p1")
713	GO:0022803	passive transmembrane transporter activi...	115	10	19.25	0.99578	c("Ephydatia_fluviatilis_DN10083_c0_g1_i1.p1", "Ephydatia_fluviatilis_DN11033_c0_g1_i1.p1", "Ephydatia_fluviatilis_DN11382_c0_g1_i1.p1", "Ephydatia_fluviatilis_DN14976_c0_g1_i1.p1", "Ephydatia_fluviatilis_DN17639_c0_g1_i9.p1", "Ephydatia_fluviatilis_DN3660_c1_g1_i1.p1", "Ephydatia_fluviatilis_DN5660_c0_g1_i3.p1", "Ephydatia_fluviatilis_DN599_c0_g1_i3.p1", "Ephydatia_fluviatilis_DN6750_c0_g1_i1.p1…
714	GO:0015267	channel activity	115	10	19.25	0.99578	c("Ephydatia_fluviatilis_DN10083_c0_g1_i1.p1", "Ephydatia_fluviatilis_DN11033_c0_g1_i1.p1", "Ephydatia_fluviatilis_DN11382_c0_g1_i1.p1", "Ephydatia_fluviatilis_DN14976_c0_g1_i1.p1", "Ephydatia_fluviatilis_DN17639_c0_g1_i9.p1", "Ephydatia_fluviatilis_DN3660_c1_g1_i1.p1", "Ephydatia_fluviatilis_DN5660_c0_g1_i3.p1", "Ephydatia_fluviatilis_DN599_c0_g1_i3.p1", "Ephydatia_fluviatilis_DN6750_c0_g1_i1.p1…
715	GO:0022843	voltage-gated cation channel activity	30	1	5.02	0.99593	Ephydatia_fluviatilis_DN599_c0_g1_i3.p1
716	GO:1901363	heterocyclic compound binding	3143	621	526.14	0.99615	c("Ephydatia_fluviatilis_DN10012_c0_g1_i2.p1", "Ephydatia_fluviatilis_DN1016_c0_g1_i5.p1", "Ephydatia_fluviatilis_DN10173_c0_g1_i2.p1", "Ephydatia_fluviatilis_DN10185_c0_g1_i1.p1", "Ephydatia_fluviatilis_DN10187_c0_g2_i2.p1", "Ephydatia_fluviatilis_DN10304_c0_g1_i1.p1", "Ephydatia_fluviatilis_DN1034_c0_g1_i1.p1", "Ephydatia_fluviatilis_DN10378_c0_g1_i3.p1", "Ephydatia_fluviatilis_DN10394_c0_g1_i1…
717	GO:0015318	inorganic molecular entity transmembrane...	261	29	43.69	0.99620	c("Ephydatia_fluviatilis_DN10083_c0_g1_i1.p1", "Ephydatia_fluviatilis_DN11033_c0_g1_i1.p1", "Ephydatia_fluviatilis_DN11382_c0_g1_i1.p1", "Ephydatia_fluviatilis_DN1180_c0_g1_i10.p1", "Ephydatia_fluviatilis_DN1180_c0_g1_i4.p1", "Ephydatia_fluviatilis_DN1180_c0_g1_i7.p1", "Ephydatia_fluviatilis_DN1306_c0_g1_i4.p1", "Ephydatia_fluviatilis_DN1470_c0_g1_i5.p1", "Ephydatia_fluviatilis_DN17639_c0_g1_i9.p…
718	GO:0042910	xenobiotic transmembrane transporter act...	43	2	7.2	0.99639	c("Ephydatia_fluviatilis_DN15203_c0_g1_i1.p1", "Ephydatia_fluviatilis_DN3293_c0_g3_i6.p1")
719	GO:0016709	oxidoreductase activity, acting on paire...	43	2	7.2	0.99639	c("Ephydatia_fluviatilis_DN1153_c0_g1_i9.p1", "Ephydatia_fluviatilis_DN78_c0_g1_i12.p1")
720	GO:0015291	secondary active transmembrane transport...	83	6	13.89	0.99675	c("Ephydatia_fluviatilis_DN15203_c0_g1_i1.p1", "Ephydatia_fluviatilis_DN2639_c0_g1_i2.p1", "Ephydatia_fluviatilis_DN4421_c0_g1_i5.p1", "Ephydatia_fluviatilis_DN4746_c0_g1_i3.p1", "Ephydatia_fluviatilis_DN5873_c0_g1_i4.p1", "Ephydatia_fluviatilis_DN8661_c0_g1_i22.p1")
721	GO:0008017	microtubule binding	55	3	9.21	0.99702	c("Ephydatia_fluviatilis_DN261_c0_g1_i6.p1", "Ephydatia_fluviatilis_DN4505_c0_g1_i1.p1", "Ephydatia_fluviatilis_DN626_c0_g1_i1.p1")
722	GO:0004197	cysteine-type endopeptidase activity	45	2	7.53	0.99740	c("Ephydatia_fluviatilis_DN1921_c0_g1_i2.p1", "Ephydatia_fluviatilis_DN765_c0_g2_i3.p1")
723	GO:0060589	nucleoside-triphosphatase regulator acti...	37	5	6.19	0.99763	c("Ephydatia_fluviatilis_DN12683_c0_g1_i1.p1", "Ephydatia_fluviatilis_DN2717_c0_g1_i2.p2", "Ephydatia_fluviatilis_DN36213_c0_g1_i1.p1", "Ephydatia_fluviatilis_DN5280_c0_g1_i1.p1", "Ephydatia_fluviatilis_DN5280_c0_g1_i2.p1")
724	GO:0042578	phosphoric ester hydrolase activity	306	34	51.23	0.99804	c("Ephydatia_fluviatilis_DN1646_c0_g1_i10.p1", "Ephydatia_fluviatilis_DN16574_c0_g1_i6.p1", "Ephydatia_fluviatilis_DN2769_c0_g1_i1.p1", "Ephydatia_fluviatilis_DN3156_c0_g1_i1.p1", "Ephydatia_fluviatilis_DN3156_c0_g1_i2.p1", "Ephydatia_fluviatilis_DN3564_c0_g1_i4.p1", "Ephydatia_fluviatilis_DN36190_c0_g1_i1.p1", "Ephydatia_fluviatilis_DN3844_c0_g1_i5.p1", "Ephydatia_fluviatilis_DN40501_c0_g1_i1.p1…
725	GO:0032549	ribonucleoside binding	329	37	55.08	0.99822	c("Ephydatia_fluviatilis_DN11358_c0_g1_i5.p1", "Ephydatia_fluviatilis_DN12167_c0_g1_i22.p1", "Ephydatia_fluviatilis_DN1261_c0_g1_i1.p1", "Ephydatia_fluviatilis_DN1302_c0_g1_i8.p1", "Ephydatia_fluviatilis_DN13603_c0_g1_i16.p1", "Ephydatia_fluviatilis_DN13839_c0_g1_i1.p1", "Ephydatia_fluviatilis_DN1437_c0_g1_i10.p1", "Ephydatia_fluviatilis_DN1491_c1_g2_i1.p1", "Ephydatia_fluviatilis_DN1738_c0_g1_i1…
726	GO:0001882	nucleoside binding	329	37	55.08	0.99822	c("Ephydatia_fluviatilis_DN11358_c0_g1_i5.p1", "Ephydatia_fluviatilis_DN12167_c0_g1_i22.p1", "Ephydatia_fluviatilis_DN1261_c0_g1_i1.p1", "Ephydatia_fluviatilis_DN1302_c0_g1_i8.p1", "Ephydatia_fluviatilis_DN13603_c0_g1_i16.p1", "Ephydatia_fluviatilis_DN13839_c0_g1_i1.p1", "Ephydatia_fluviatilis_DN1437_c0_g1_i10.p1", "Ephydatia_fluviatilis_DN1491_c1_g2_i1.p1", "Ephydatia_fluviatilis_DN1738_c0_g1_i1…
727	GO:0008047	enzyme activator activity	40	5	6.7	0.99863	c("Ephydatia_fluviatilis_DN11500_c1_g2_i2.p1", "Ephydatia_fluviatilis_DN12683_c0_g1_i1.p1", "Ephydatia_fluviatilis_DN2717_c0_g1_i2.p2", "Ephydatia_fluviatilis_DN5280_c0_g1_i1.p1", "Ephydatia_fluviatilis_DN5280_c0_g1_i2.p1")
728	GO:0004601	peroxidase activity	49	2	8.2	0.99865	c("Ephydatia_fluviatilis_DN5294_c0_g1_i1.p1", "Ephydatia_fluviatilis_DN9416_c0_g1_i2.p1")
729	GO:0008324	cation transmembrane transporter activit...	206	20	34.48	0.99867	c("Ephydatia_fluviatilis_DN11033_c0_g1_i1.p1", "Ephydatia_fluviatilis_DN1180_c0_g1_i10.p1", "Ephydatia_fluviatilis_DN1180_c0_g1_i4.p1", "Ephydatia_fluviatilis_DN1180_c0_g1_i7.p1", "Ephydatia_fluviatilis_DN1213_c0_g1_i1.p1", "Ephydatia_fluviatilis_DN1306_c0_g1_i4.p1", "Ephydatia_fluviatilis_DN1470_c0_g1_i5.p1", "Ephydatia_fluviatilis_DN17639_c0_g1_i9.p1", "Ephydatia_fluviatilis_DN2617_c0_g1_i2.p1"…
730	GO:0022804	active transmembrane transporter activit...	184	17	30.8	0.99885	c("Ephydatia_fluviatilis_DN1180_c0_g1_i10.p1", "Ephydatia_fluviatilis_DN1180_c0_g1_i4.p1", "Ephydatia_fluviatilis_DN1180_c0_g1_i7.p1", "Ephydatia_fluviatilis_DN15203_c0_g1_i1.p1", "Ephydatia_fluviatilis_DN2291_c0_g1_i1.p1", "Ephydatia_fluviatilis_DN2639_c0_g1_i2.p1", "Ephydatia_fluviatilis_DN3034_c0_g1_i1.p1", "Ephydatia_fluviatilis_DN3057_c0_g1_i2.p2", "Ephydatia_fluviatilis_DN3293_c0_g3_i6.p1",…
731	GO:0016791	phosphatase activity	263	27	44.03	0.99903	c("Ephydatia_fluviatilis_DN1646_c0_g1_i10.p1", "Ephydatia_fluviatilis_DN2769_c0_g1_i1.p1", "Ephydatia_fluviatilis_DN3156_c0_g1_i1.p1", "Ephydatia_fluviatilis_DN3156_c0_g1_i2.p1", "Ephydatia_fluviatilis_DN3564_c0_g1_i4.p1", "Ephydatia_fluviatilis_DN3844_c0_g1_i5.p1", "Ephydatia_fluviatilis_DN40501_c0_g1_i1.p1", "Ephydatia_fluviatilis_DN42604_c0_g1_i1.p1", "Ephydatia_fluviatilis_DN4405_c0_g1_i2.p1"…
732	GO:0035091	phosphatidylinositol binding	39	1	6.53	0.99922	Ephydatia_fluviatilis_DN7243_c0_g1_i5.p1
733	GO:0005506	iron ion binding	130	10	21.76	0.99923	c("Ephydatia_fluviatilis_DN1153_c0_g1_i9.p1", "Ephydatia_fluviatilis_DN2050_c0_g1_i3.p1", "Ephydatia_fluviatilis_DN2869_c0_g1_i1.p1", "Ephydatia_fluviatilis_DN3498_c0_g1_i1.p1", "Ephydatia_fluviatilis_DN40349_c0_g1_i1.p1", "Ephydatia_fluviatilis_DN4453_c0_g1_i1.p1", "Ephydatia_fluviatilis_DN5170_c0_g1_i1.p1", "Ephydatia_fluviatilis_DN5226_c0_g1_i12.p1", "Ephydatia_fluviatilis_DN6179_c0_g1_i1.p1",…
734	GO:0005261	cation channel activity	64	3	10.71	0.99925	c("Ephydatia_fluviatilis_DN11033_c0_g1_i1.p1", "Ephydatia_fluviatilis_DN17639_c0_g1_i9.p1", "Ephydatia_fluviatilis_DN599_c0_g1_i3.p1")
735	GO:0001883	purine nucleoside binding	326	35	54.57	0.99927	c("Ephydatia_fluviatilis_DN11358_c0_g1_i5.p1", "Ephydatia_fluviatilis_DN12167_c0_g1_i22.p1", "Ephydatia_fluviatilis_DN1261_c0_g1_i1.p1", "Ephydatia_fluviatilis_DN1302_c0_g1_i8.p1", "Ephydatia_fluviatilis_DN13603_c0_g1_i16.p1", "Ephydatia_fluviatilis_DN1437_c0_g1_i10.p1", "Ephydatia_fluviatilis_DN1491_c1_g2_i1.p1", "Ephydatia_fluviatilis_DN1738_c0_g1_i1.p1", "Ephydatia_fluviatilis_DN17436_c0_g1_i3…
736	GO:0005525	GTP binding	326	35	54.57	0.99927	c("Ephydatia_fluviatilis_DN11358_c0_g1_i5.p1", "Ephydatia_fluviatilis_DN12167_c0_g1_i22.p1", "Ephydatia_fluviatilis_DN1261_c0_g1_i1.p1", "Ephydatia_fluviatilis_DN1302_c0_g1_i8.p1", "Ephydatia_fluviatilis_DN13603_c0_g1_i16.p1", "Ephydatia_fluviatilis_DN1437_c0_g1_i10.p1", "Ephydatia_fluviatilis_DN1491_c1_g2_i1.p1", "Ephydatia_fluviatilis_DN1738_c0_g1_i1.p1", "Ephydatia_fluviatilis_DN17436_c0_g1_i3…
737	GO:0032561	guanyl ribonucleotide binding	326	35	54.57	0.99927	c("Ephydatia_fluviatilis_DN11358_c0_g1_i5.p1", "Ephydatia_fluviatilis_DN12167_c0_g1_i22.p1", "Ephydatia_fluviatilis_DN1261_c0_g1_i1.p1", "Ephydatia_fluviatilis_DN1302_c0_g1_i8.p1", "Ephydatia_fluviatilis_DN13603_c0_g1_i16.p1", "Ephydatia_fluviatilis_DN1437_c0_g1_i10.p1", "Ephydatia_fluviatilis_DN1491_c1_g2_i1.p1", "Ephydatia_fluviatilis_DN1738_c0_g1_i1.p1", "Ephydatia_fluviatilis_DN17436_c0_g1_i3…
738	GO:0032550	purine ribonucleoside binding	326	35	54.57	0.99927	c("Ephydatia_fluviatilis_DN11358_c0_g1_i5.p1", "Ephydatia_fluviatilis_DN12167_c0_g1_i22.p1", "Ephydatia_fluviatilis_DN1261_c0_g1_i1.p1", "Ephydatia_fluviatilis_DN1302_c0_g1_i8.p1", "Ephydatia_fluviatilis_DN13603_c0_g1_i16.p1", "Ephydatia_fluviatilis_DN1437_c0_g1_i10.p1", "Ephydatia_fluviatilis_DN1491_c1_g2_i1.p1", "Ephydatia_fluviatilis_DN1738_c0_g1_i1.p1", "Ephydatia_fluviatilis_DN17436_c0_g1_i3…
739	GO:0019001	guanyl nucleotide binding	331	35	55.41	0.99951	c("Ephydatia_fluviatilis_DN11358_c0_g1_i5.p1", "Ephydatia_fluviatilis_DN12167_c0_g1_i22.p1", "Ephydatia_fluviatilis_DN1261_c0_g1_i1.p1", "Ephydatia_fluviatilis_DN1302_c0_g1_i8.p1", "Ephydatia_fluviatilis_DN13603_c0_g1_i16.p1", "Ephydatia_fluviatilis_DN1437_c0_g1_i10.p1", "Ephydatia_fluviatilis_DN1491_c1_g2_i1.p1", "Ephydatia_fluviatilis_DN1738_c0_g1_i1.p1", "Ephydatia_fluviatilis_DN17436_c0_g1_i3…
740	GO:0046906	tetrapyrrole binding	152	12	25.45	0.99956	c("Ephydatia_fluviatilis_DN1153_c0_g1_i9.p1", "Ephydatia_fluviatilis_DN2050_c0_g1_i3.p1", "Ephydatia_fluviatilis_DN3764_c0_g1_i1.p1", "Ephydatia_fluviatilis_DN40349_c0_g1_i1.p1", "Ephydatia_fluviatilis_DN46892_c0_g1_i1.p1", "Ephydatia_fluviatilis_DN5226_c0_g1_i12.p1", "Ephydatia_fluviatilis_DN5294_c0_g1_i1.p1", "Ephydatia_fluviatilis_DN5716_c0_g1_i2.p1", "Ephydatia_fluviatilis_DN6179_c0_g1_i1.p1"…
741	GO:0043167	ion binding	3140	482	525.64	0.99965	c("Ephydatia_fluviatilis_DN10012_c0_g1_i2.p1", "Ephydatia_fluviatilis_DN10083_c0_g1_i1.p1", "Ephydatia_fluviatilis_DN1016_c0_g1_i5.p1", "Ephydatia_fluviatilis_DN1034_c0_g1_i1.p1", "Ephydatia_fluviatilis_DN10394_c0_g1_i1.p1", "Ephydatia_fluviatilis_DN10599_c0_g1_i1.p1", "Ephydatia_fluviatilis_DN10685_c0_g1_i3.p1", "Ephydatia_fluviatilis_DN10712_c0_g1_i5.p1", "Ephydatia_fluviatilis_DN10734_c0_g1_i3…
742	GO:0017154	semaphorin receptor activity	44	1	7.37	0.99969	Ephydatia_fluviatilis_DN3220_c0_g2_i2.p1
743	GO:0015075	ion transmembrane transporter activity	316	32	52.9	0.99974	c("Ephydatia_fluviatilis_DN10083_c0_g1_i1.p1", "Ephydatia_fluviatilis_DN11033_c0_g1_i1.p1", "Ephydatia_fluviatilis_DN11382_c0_g1_i1.p1", "Ephydatia_fluviatilis_DN1180_c0_g1_i10.p1", "Ephydatia_fluviatilis_DN1180_c0_g1_i4.p1", "Ephydatia_fluviatilis_DN1180_c0_g1_i7.p1", "Ephydatia_fluviatilis_DN1213_c0_g1_i1.p1", "Ephydatia_fluviatilis_DN1306_c0_g1_i4.p1", "Ephydatia_fluviatilis_DN1470_c0_g1_i5.p1…
744	GO:0005102	signaling receptor binding	59	2	9.88	0.99975	c("Ephydatia_fluviatilis_DN5784_c0_g1_i10.p1", "Ephydatia_fluviatilis_DN6360_c0_g1_i9.p1")
745	GO:0020037	heme binding	150	11	25.11	0.99980	c("Ephydatia_fluviatilis_DN1153_c0_g1_i9.p1", "Ephydatia_fluviatilis_DN2050_c0_g1_i3.p1", "Ephydatia_fluviatilis_DN3764_c0_g1_i1.p1", "Ephydatia_fluviatilis_DN40349_c0_g1_i1.p1", "Ephydatia_fluviatilis_DN5226_c0_g1_i12.p1", "Ephydatia_fluviatilis_DN5294_c0_g1_i1.p1", "Ephydatia_fluviatilis_DN5716_c0_g1_i2.p1", "Ephydatia_fluviatilis_DN6179_c0_g1_i1.p1", "Ephydatia_fluviatilis_DN6570_c1_g1_i4.p2",…
746	GO:0016462	pyrophosphatase activity	728	98	121.87	0.99987	c("Ephydatia_fluviatilis_DN1127_c0_g1_i1.p1", "Ephydatia_fluviatilis_DN1145_c0_g1_i1.p1", "Ephydatia_fluviatilis_DN11600_c0_g1_i2.p1", "Ephydatia_fluviatilis_DN1180_c0_g1_i10.p1", "Ephydatia_fluviatilis_DN1180_c0_g1_i4.p1", "Ephydatia_fluviatilis_DN1180_c0_g1_i7.p1", "Ephydatia_fluviatilis_DN11939_c0_g1_i1.p1", "Ephydatia_fluviatilis_DN12139_c0_g1_i1.p1", "Ephydatia_fluviatilis_DN12167_c0_g1_i22.…
747	GO:0043169	cation binding	1467	206	245.58	0.99988	c("Ephydatia_fluviatilis_DN10012_c0_g1_i2.p1", "Ephydatia_fluviatilis_DN10083_c0_g1_i1.p1", "Ephydatia_fluviatilis_DN10394_c0_g1_i1.p1", "Ephydatia_fluviatilis_DN10734_c0_g1_i3.p1", "Ephydatia_fluviatilis_DN10787_c0_g1_i2.p1", "Ephydatia_fluviatilis_DN10816_c0_g1_i1.p1", "Ephydatia_fluviatilis_DN10900_c0_g1_i1.p1", "Ephydatia_fluviatilis_DN10967_c0_g1_i1.p1", "Ephydatia_fluviatilis_DN10978_c0_g1_…
748	GO:0019787	ubiquitin-like protein transferase activ...	231	20	38.67	0.99989	c("Ephydatia_fluviatilis_DN10069_c0_g1_i2.p1", "Ephydatia_fluviatilis_DN15300_c0_g1_i1.p1", "Ephydatia_fluviatilis_DN17922_c0_g1_i1.p1", "Ephydatia_fluviatilis_DN19053_c0_g1_i2.p1", "Ephydatia_fluviatilis_DN19053_c0_g1_i5.p1", "Ephydatia_fluviatilis_DN19971_c0_g1_i4.p1", "Ephydatia_fluviatilis_DN258_c2_g1_i3.p1", "Ephydatia_fluviatilis_DN26595_c0_g1_i1.p1", "Ephydatia_fluviatilis_DN26819_c0_g1_i1…
749	GO:0004842	ubiquitin-protein transferase activity	231	20	38.67	0.99989	c("Ephydatia_fluviatilis_DN10069_c0_g1_i2.p1", "Ephydatia_fluviatilis_DN15300_c0_g1_i1.p1", "Ephydatia_fluviatilis_DN17922_c0_g1_i1.p1", "Ephydatia_fluviatilis_DN19053_c0_g1_i2.p1", "Ephydatia_fluviatilis_DN19053_c0_g1_i5.p1", "Ephydatia_fluviatilis_DN19971_c0_g1_i4.p1", "Ephydatia_fluviatilis_DN258_c2_g1_i3.p1", "Ephydatia_fluviatilis_DN26595_c0_g1_i1.p1", "Ephydatia_fluviatilis_DN26819_c0_g1_i1…
750	GO:0005543	phospholipid binding	64	2	10.71	0.99989	c("Ephydatia_fluviatilis_DN14882_c0_g1_i1.p1", "Ephydatia_fluviatilis_DN7243_c0_g1_i5.p1")
751	GO:0016818	hydrolase activity, acting on acid anhyd...	734	98	122.87	0.99991	c("Ephydatia_fluviatilis_DN1127_c0_g1_i1.p1", "Ephydatia_fluviatilis_DN1145_c0_g1_i1.p1", "Ephydatia_fluviatilis_DN11600_c0_g1_i2.p1", "Ephydatia_fluviatilis_DN1180_c0_g1_i10.p1", "Ephydatia_fluviatilis_DN1180_c0_g1_i4.p1", "Ephydatia_fluviatilis_DN1180_c0_g1_i7.p1", "Ephydatia_fluviatilis_DN11939_c0_g1_i1.p1", "Ephydatia_fluviatilis_DN12139_c0_g1_i1.p1", "Ephydatia_fluviatilis_DN12167_c0_g1_i22.…
752	GO:0016817	hydrolase activity, acting on acid anhyd...	738	98	123.54	0.99993	c("Ephydatia_fluviatilis_DN1127_c0_g1_i1.p1", "Ephydatia_fluviatilis_DN1145_c0_g1_i1.p1", "Ephydatia_fluviatilis_DN11600_c0_g1_i2.p1", "Ephydatia_fluviatilis_DN1180_c0_g1_i10.p1", "Ephydatia_fluviatilis_DN1180_c0_g1_i4.p1", "Ephydatia_fluviatilis_DN1180_c0_g1_i7.p1", "Ephydatia_fluviatilis_DN11939_c0_g1_i1.p1", "Ephydatia_fluviatilis_DN12139_c0_g1_i1.p1", "Ephydatia_fluviatilis_DN12167_c0_g1_i22.…
753	GO:0017111	nucleoside-triphosphatase activity	718	95	120.19	0.99994	c("Ephydatia_fluviatilis_DN1127_c0_g1_i1.p1", "Ephydatia_fluviatilis_DN11600_c0_g1_i2.p1", "Ephydatia_fluviatilis_DN1180_c0_g1_i10.p1", "Ephydatia_fluviatilis_DN1180_c0_g1_i4.p1", "Ephydatia_fluviatilis_DN1180_c0_g1_i7.p1", "Ephydatia_fluviatilis_DN11939_c0_g1_i1.p1", "Ephydatia_fluviatilis_DN12139_c0_g1_i1.p1", "Ephydatia_fluviatilis_DN12167_c0_g1_i22.p1", "Ephydatia_fluviatilis_DN12196_c0_g1_i1…
754	GO:0003777	microtubule motor activity	115	6	19.25	0.99996	c("Ephydatia_fluviatilis_DN16543_c0_g1_i2.p1", "Ephydatia_fluviatilis_DN261_c0_g1_i6.p1", "Ephydatia_fluviatilis_DN27610_c1_g1_i3.p1", "Ephydatia_fluviatilis_DN4505_c0_g1_i1.p1", "Ephydatia_fluviatilis_DN6723_c0_g1_i1.p1", "Ephydatia_fluviatilis_DN8459_c0_g1_i1.p1")
755	GO:0046872	metal ion binding	1456	201	243.74	0.99996	c("Ephydatia_fluviatilis_DN10012_c0_g1_i2.p1", "Ephydatia_fluviatilis_DN10083_c0_g1_i1.p1", "Ephydatia_fluviatilis_DN10394_c0_g1_i1.p1", "Ephydatia_fluviatilis_DN10734_c0_g1_i3.p1", "Ephydatia_fluviatilis_DN10787_c0_g1_i2.p1", "Ephydatia_fluviatilis_DN10816_c0_g1_i1.p1", "Ephydatia_fluviatilis_DN10900_c0_g1_i1.p1", "Ephydatia_fluviatilis_DN10967_c0_g1_i1.p1", "Ephydatia_fluviatilis_DN10978_c0_g1_…
756	GO:0003924	GTPase activity	258	22	43.19	0.99996	c("Ephydatia_fluviatilis_DN12167_c0_g1_i22.p1", "Ephydatia_fluviatilis_DN1302_c0_g1_i8.p1", "Ephydatia_fluviatilis_DN1437_c0_g1_i10.p1", "Ephydatia_fluviatilis_DN1491_c1_g2_i1.p1", "Ephydatia_fluviatilis_DN1738_c0_g1_i1.p1", "Ephydatia_fluviatilis_DN17436_c0_g1_i3.p1", "Ephydatia_fluviatilis_DN1756_c0_g1_i3.p1", "Ephydatia_fluviatilis_DN20153_c0_g1_i5.p1", "Ephydatia_fluviatilis_DN2082_c0_g1_i16.…
757	GO:0016740	transferase activity	1684	271	281.91	0.99998	c("Ephydatia_fluviatilis_DN10069_c0_g1_i2.p1", "Ephydatia_fluviatilis_DN1016_c0_g1_i5.p1", "Ephydatia_fluviatilis_DN10160_c0_g1_i1.p1", "Ephydatia_fluviatilis_DN1034_c0_g1_i1.p1", "Ephydatia_fluviatilis_DN10414_c0_g1_i1.p1", "Ephydatia_fluviatilis_DN10685_c0_g1_i3.p1", "Ephydatia_fluviatilis_DN10712_c0_g1_i5.p1", "Ephydatia_fluviatilis_DN1075_c0_g1_i1.p1", "Ephydatia_fluviatilis_DN1075_c0_g1_i8.p…
758	GO:0003700	DNA-binding transcription factor activit...	123	6	20.59	0.99999	c("Ephydatia_fluviatilis_DN2759_c0_g1_i1.p1", "Ephydatia_fluviatilis_DN2776_c0_g1_i3.p1", "Ephydatia_fluviatilis_DN47782_c0_g1_i1.p1", "Ephydatia_fluviatilis_DN6941_c0_g1_i1.p1", "Ephydatia_fluviatilis_DN8851_c0_g1_i2.p1", "Ephydatia_fluviatilis_DN9235_c0_g1_i1.p1")
759	GO:0004930	G protein-coupled receptor activity	174	11	29.13	0.99999	c("Ephydatia_fluviatilis_DN11380_c0_g1_i39.p1", "Ephydatia_fluviatilis_DN11757_c0_g1_i2.p1", "Ephydatia_fluviatilis_DN14481_c0_g1_i4.p1", "Ephydatia_fluviatilis_DN1737_c0_g1_i12.p1", "Ephydatia_fluviatilis_DN1737_c0_g1_i16.p1", "Ephydatia_fluviatilis_DN1737_c0_g1_i4.p1", "Ephydatia_fluviatilis_DN1737_c0_g1_i5.p1", "Ephydatia_fluviatilis_DN1934_c3_g1_i1.p1", "Ephydatia_fluviatilis_DN1934_c4_g1_i10…
760	GO:0004721	phosphoprotein phosphatase activity	207	14	34.65	0.99999	c("Ephydatia_fluviatilis_DN1646_c0_g1_i10.p1", "Ephydatia_fluviatilis_DN3156_c0_g1_i1.p1", "Ephydatia_fluviatilis_DN3156_c0_g1_i2.p1", "Ephydatia_fluviatilis_DN3564_c0_g1_i4.p1", "Ephydatia_fluviatilis_DN4405_c0_g1_i2.p1", "Ephydatia_fluviatilis_DN5009_c0_g1_i1.p1", "Ephydatia_fluviatilis_DN5251_c0_g2_i1.p1", "Ephydatia_fluviatilis_DN6578_c0_g1_i2.p1", "Ephydatia_fluviatilis_DN717_c0_g1_i9.p1", "…
761	GO:0016917	GABA receptor activity	67	1	11.22	1.00000	Ephydatia_fluviatilis_DN11757_c0_g1_i2.p1
762	GO:0099528	G protein-coupled neurotransmitter recep...	67	1	11.22	1.00000	Ephydatia_fluviatilis_DN11757_c0_g1_i2.p1
763	GO:0030594	neurotransmitter receptor activity	67	1	11.22	1.00000	Ephydatia_fluviatilis_DN11757_c0_g1_i2.p1
764	GO:0004965	G protein-coupled GABA receptor activity	67	1	11.22	1.00000	Ephydatia_fluviatilis_DN11757_c0_g1_i2.p1
765	GO:0098772	molecular function regulator	213	18	35.66	1.00000	c("Ephydatia_fluviatilis_DN10456_c0_g1_i2.p1", "Ephydatia_fluviatilis_DN11500_c1_g2_i2.p1", "Ephydatia_fluviatilis_DN12683_c0_g1_i1.p1", "Ephydatia_fluviatilis_DN13664_c0_g1_i1.p1", "Ephydatia_fluviatilis_DN2179_c1_g1_i1.p1", "Ephydatia_fluviatilis_DN2461_c0_g1_i1.p1", "Ephydatia_fluviatilis_DN270_c0_g1_i2.p1", "Ephydatia_fluviatilis_DN2717_c0_g1_i2.p2", "Ephydatia_fluviatilis_DN3330_c0_g1_i1.p1"…
766	GO:0003774	motor activity	138	6	23.1	1.00000	c("Ephydatia_fluviatilis_DN16543_c0_g1_i2.p1", "Ephydatia_fluviatilis_DN261_c0_g1_i6.p1", "Ephydatia_fluviatilis_DN27610_c1_g1_i3.p1", "Ephydatia_fluviatilis_DN4505_c0_g1_i1.p1", "Ephydatia_fluviatilis_DN6723_c0_g1_i1.p1", "Ephydatia_fluviatilis_DN8459_c0_g1_i1.p1")
767	GO:0003779	actin binding	75	1	12.56	1.00000	Ephydatia_fluviatilis_DN1545_c0_g1_i5.p1
768	GO:0019899	enzyme binding	168	16	28.12	1.00000	c("Ephydatia_fluviatilis_DN1036_c0_g1_i10.p1", "Ephydatia_fluviatilis_DN13664_c0_g1_i1.p1", "Ephydatia_fluviatilis_DN1942_c0_g1_i1.p1", "Ephydatia_fluviatilis_DN2168_c0_g1_i1.p1", "Ephydatia_fluviatilis_DN2761_c0_g1_i1.p1", "Ephydatia_fluviatilis_DN3000_c0_g1_i1.p1", "Ephydatia_fluviatilis_DN3048_c0_g1_i1.p1", "Ephydatia_fluviatilis_DN3076_c0_g1_i1.p1", "Ephydatia_fluviatilis_DN46623_c0_g1_i1.p1"…
769	GO:0008092	cytoskeletal protein binding	150	12	25.11	1.00000	c("Ephydatia_fluviatilis_DN10956_c0_g1_i4.p1", "Ephydatia_fluviatilis_DN1545_c0_g1_i5.p1", "Ephydatia_fluviatilis_DN1558_c0_g1_i12.p1", "Ephydatia_fluviatilis_DN1558_c0_g1_i4.p1", "Ephydatia_fluviatilis_DN2581_c0_g1_i1.p1", "Ephydatia_fluviatilis_DN261_c0_g1_i6.p1", "Ephydatia_fluviatilis_DN29783_c0_g1_i1.p1", "Ephydatia_fluviatilis_DN3000_c0_g1_i1.p1", "Ephydatia_fluviatilis_DN3205_c0_g1_i2.p1",…
770	GO:0022857	transmembrane transporter activity	555	54	92.91	1.00000	c("Ephydatia_fluviatilis_DN10083_c0_g1_i1.p1", "Ephydatia_fluviatilis_DN11033_c0_g1_i1.p1", "Ephydatia_fluviatilis_DN11382_c0_g1_i1.p1", "Ephydatia_fluviatilis_DN1180_c0_g1_i10.p1", "Ephydatia_fluviatilis_DN1180_c0_g1_i4.p1", "Ephydatia_fluviatilis_DN1180_c0_g1_i7.p1", "Ephydatia_fluviatilis_DN1213_c0_g1_i1.p1", "Ephydatia_fluviatilis_DN1306_c0_g1_i4.p1", "Ephydatia_fluviatilis_DN1470_c0_g1_i5.p1…
771	GO:0005215	transporter activity	575	55	96.26	1.00000	c("Ephydatia_fluviatilis_DN10083_c0_g1_i1.p1", "Ephydatia_fluviatilis_DN11033_c0_g1_i1.p1", "Ephydatia_fluviatilis_DN11382_c0_g1_i1.p1", "Ephydatia_fluviatilis_DN1180_c0_g1_i10.p1", "Ephydatia_fluviatilis_DN1180_c0_g1_i4.p1", "Ephydatia_fluviatilis_DN1180_c0_g1_i7.p1", "Ephydatia_fluviatilis_DN1213_c0_g1_i1.p1", "Ephydatia_fluviatilis_DN1306_c0_g1_i4.p1", "Ephydatia_fluviatilis_DN1470_c0_g1_i5.p1…
772	GO:0060089	molecular transducer activity	292	20	48.88	1.00000	c("Ephydatia_fluviatilis_DN11380_c0_g1_i39.p1", "Ephydatia_fluviatilis_DN11757_c0_g1_i2.p1", "Ephydatia_fluviatilis_DN14481_c0_g1_i4.p1", "Ephydatia_fluviatilis_DN1737_c0_g1_i12.p1", "Ephydatia_fluviatilis_DN1737_c0_g1_i16.p1", "Ephydatia_fluviatilis_DN1737_c0_g1_i4.p1", "Ephydatia_fluviatilis_DN1737_c0_g1_i5.p1", "Ephydatia_fluviatilis_DN1934_c3_g1_i1.p1", "Ephydatia_fluviatilis_DN1934_c4_g1_i10…
773	GO:0004888	transmembrane signaling receptor activit...	286	19	47.88	1.00000	c("Ephydatia_fluviatilis_DN11380_c0_g1_i39.p1", "Ephydatia_fluviatilis_DN11757_c0_g1_i2.p1", "Ephydatia_fluviatilis_DN14481_c0_g1_i4.p1", "Ephydatia_fluviatilis_DN1737_c0_g1_i12.p1", "Ephydatia_fluviatilis_DN1737_c0_g1_i16.p1", "Ephydatia_fluviatilis_DN1737_c0_g1_i4.p1", "Ephydatia_fluviatilis_DN1737_c0_g1_i5.p1", "Ephydatia_fluviatilis_DN1934_c3_g1_i1.p1", "Ephydatia_fluviatilis_DN1934_c4_g1_i10…
774	GO:0038023	signaling receptor activity	288	19	48.21	1.00000	c("Ephydatia_fluviatilis_DN11380_c0_g1_i39.p1", "Ephydatia_fluviatilis_DN11757_c0_g1_i2.p1", "Ephydatia_fluviatilis_DN14481_c0_g1_i4.p1", "Ephydatia_fluviatilis_DN1737_c0_g1_i12.p1", "Ephydatia_fluviatilis_DN1737_c0_g1_i16.p1", "Ephydatia_fluviatilis_DN1737_c0_g1_i4.p1", "Ephydatia_fluviatilis_DN1737_c0_g1_i5.p1", "Ephydatia_fluviatilis_DN1934_c3_g1_i1.p1", "Ephydatia_fluviatilis_DN1934_c4_g1_i10…
775	GO:0004725	protein tyrosine phosphatase activity	159	6	26.62	1.00000	c("Ephydatia_fluviatilis_DN4405_c0_g1_i2.p1", "Ephydatia_fluviatilis_DN5009_c0_g1_i1.p1", "Ephydatia_fluviatilis_DN5251_c0_g2_i1.p1", "Ephydatia_fluviatilis_DN6578_c0_g1_i2.p1", "Ephydatia_fluviatilis_DN717_c0_g1_i9.p1", "Ephydatia_fluviatilis_DN8220_c0_g1_i5.p1")
776	GO:0005044	scavenger receptor activity	381	28	63.78	1.00000	c("Ephydatia_fluviatilis_DN10225_c0_g1_i1.p1", "Ephydatia_fluviatilis_DN111_c0_g1_i15.p1", "Ephydatia_fluviatilis_DN111_c0_g1_i16.p1", "Ephydatia_fluviatilis_DN111_c0_g1_i3.p1", "Ephydatia_fluviatilis_DN111_c0_g1_i5.p1", "Ephydatia_fluviatilis_DN111_c0_g1_i9.p1", "Ephydatia_fluviatilis_DN12004_c0_g1_i1.p1", "Ephydatia_fluviatilis_DN1477_c0_g1_i10.p1", "Ephydatia_fluviatilis_DN1477_c0_g1_i11.p1", …
777	GO:0038024	cargo receptor activity	383	28	64.12	1.00000	c("Ephydatia_fluviatilis_DN10225_c0_g1_i1.p1", "Ephydatia_fluviatilis_DN111_c0_g1_i15.p1", "Ephydatia_fluviatilis_DN111_c0_g1_i16.p1", "Ephydatia_fluviatilis_DN111_c0_g1_i3.p1", "Ephydatia_fluviatilis_DN111_c0_g1_i5.p1", "Ephydatia_fluviatilis_DN111_c0_g1_i9.p1", "Ephydatia_fluviatilis_DN12004_c0_g1_i1.p1", "Ephydatia_fluviatilis_DN1477_c0_g1_i10.p1", "Ephydatia_fluviatilis_DN1477_c0_g1_i11.p1", …
778	GO:0005085	guanyl-nucleotide exchange factor activi...	104	1	17.41	1.00000	Ephydatia_fluviatilis_DN8461_c0_g1_i1.p1
779	GO:0051020	GTPase binding	146	10	24.44	1.00000	c("Ephydatia_fluviatilis_DN1036_c0_g1_i10.p1", "Ephydatia_fluviatilis_DN2168_c0_g1_i1.p1", "Ephydatia_fluviatilis_DN2761_c0_g1_i1.p1", "Ephydatia_fluviatilis_DN3048_c0_g1_i1.p1", "Ephydatia_fluviatilis_DN3076_c0_g1_i1.p1", "Ephydatia_fluviatilis_DN46623_c0_g1_i1.p1", "Ephydatia_fluviatilis_DN5659_c0_g1_i2.p2", "Ephydatia_fluviatilis_DN7312_c0_g1_i5.p1", "Ephydatia_fluviatilis_DN8461_c0_g1_i1.p1",…
780	GO:0016772	transferase activity, transferring phosp...	931	98	155.85	1.00000	c("Ephydatia_fluviatilis_DN1016_c0_g1_i5.p1", "Ephydatia_fluviatilis_DN1034_c0_g1_i1.p1", "Ephydatia_fluviatilis_DN10685_c0_g1_i3.p1", "Ephydatia_fluviatilis_DN10712_c0_g1_i5.p1", "Ephydatia_fluviatilis_DN1075_c0_g1_i1.p1", "Ephydatia_fluviatilis_DN1075_c0_g1_i8.p1", "Ephydatia_fluviatilis_DN10869_c0_g1_i3.p1", "Ephydatia_fluviatilis_DN1210_c0_g1_i7.p1", "Ephydatia_fluviatilis_DN1210_c0_g3_i1.p1"…
781	GO:0004713	protein tyrosine kinase activity	203	5	33.98	1.00000	c("Ephydatia_fluviatilis_DN12438_c0_g1_i1.p1", "Ephydatia_fluviatilis_DN284_c1_g1_i3.p1", "Ephydatia_fluviatilis_DN4047_c1_g1_i2.p1", "Ephydatia_fluviatilis_DN4920_c0_g1_i6.p1", "Ephydatia_fluviatilis_DN53182_c0_g1_i1.p1")
782	GO:0005515	protein binding	3263	449	546.23	1.00000	c("Ephydatia_fluviatilis_DN10004_c0_g1_i2.p1", "Ephydatia_fluviatilis_DN1018_c0_g1_i1.p1", "Ephydatia_fluviatilis_DN10185_c0_g1_i1.p1", "Ephydatia_fluviatilis_DN103_c0_g1_i9.p1", "Ephydatia_fluviatilis_DN10343_c0_g1_i1.p1", "Ephydatia_fluviatilis_DN1036_c0_g1_i10.p1", "Ephydatia_fluviatilis_DN10498_c0_g1_i2.p2", "Ephydatia_fluviatilis_DN10531_c0_g1_i3.p1", "Ephydatia_fluviatilis_DN10673_c0_g1_i1.…
783	GO:0016773	phosphotransferase activity, alcohol gro...	765	60	128.06	1.00000	c("Ephydatia_fluviatilis_DN1016_c0_g1_i5.p1", "Ephydatia_fluviatilis_DN1034_c0_g1_i1.p1", "Ephydatia_fluviatilis_DN10685_c0_g1_i3.p1", "Ephydatia_fluviatilis_DN10712_c0_g1_i5.p1", "Ephydatia_fluviatilis_DN10869_c0_g1_i3.p1", "Ephydatia_fluviatilis_DN1210_c0_g1_i7.p1", "Ephydatia_fluviatilis_DN1210_c0_g3_i1.p1", "Ephydatia_fluviatilis_DN12438_c0_g1_i1.p1", "Ephydatia_fluviatilis_DN12881_c0_g1_i1.p…
784	GO:0005488	binding	7037	1134	1178.01	1.00000	c("Ephydatia_fluviatilis_DN10004_c0_g1_i2.p1", "Ephydatia_fluviatilis_DN10012_c0_g1_i2.p1", "Ephydatia_fluviatilis_DN10083_c0_g1_i1.p1", "Ephydatia_fluviatilis_DN1016_c0_g1_i5.p1", "Ephydatia_fluviatilis_DN10173_c0_g1_i2.p1", "Ephydatia_fluviatilis_DN1018_c0_g1_i1.p1", "Ephydatia_fluviatilis_DN10185_c0_g1_i1.p1", "Ephydatia_fluviatilis_DN10187_c0_g2_i2.p1", "Ephydatia_fluviatilis_DN103_c0_g1_i9.p…
785	GO:0016301	kinase activity	816	63	136.6	1.00000	c("Ephydatia_fluviatilis_DN1016_c0_g1_i5.p1", "Ephydatia_fluviatilis_DN1034_c0_g1_i1.p1", "Ephydatia_fluviatilis_DN10685_c0_g1_i3.p1", "Ephydatia_fluviatilis_DN10712_c0_g1_i5.p1", "Ephydatia_fluviatilis_DN10869_c0_g1_i3.p1", "Ephydatia_fluviatilis_DN1210_c0_g1_i7.p1", "Ephydatia_fluviatilis_DN1210_c0_g3_i1.p1", "Ephydatia_fluviatilis_DN12438_c0_g1_i1.p1", "Ephydatia_fluviatilis_DN12881_c0_g1_i1.p…
786	GO:0005509	calcium ion binding	462	23	77.34	1.00000	c("Ephydatia_fluviatilis_DN10083_c0_g1_i1.p1", "Ephydatia_fluviatilis_DN1221_c0_g1_i1.p1", "Ephydatia_fluviatilis_DN1379_c0_g1_i1.p1", "Ephydatia_fluviatilis_DN1472_c0_g1_i4.p1", "Ephydatia_fluviatilis_DN17428_c0_g1_i1.p1", "Ephydatia_fluviatilis_DN1787_c0_g1_i1.p1", "Ephydatia_fluviatilis_DN1934_c4_g1_i10.p1", "Ephydatia_fluviatilis_DN2696_c0_g2_i1.p1", "Ephydatia_fluviatilis_DN2775_c0_g1_i1.p1"…
787	GO:0016778	diphosphotransferase activity	3	3	0.5	1.00000	c("Ephydatia_fluviatilis_DN2116_c0_g1_i1.p1", "Ephydatia_fluviatilis_DN3871_c0_g1_i1.p1", "Ephydatia_fluviatilis_DN3871_c0_g1_i2.p1")
788	GO:0140102	catalytic activity, acting on a rRNA	6	4	1	1.00000	c("Ephydatia_fluviatilis_DN13002_c0_g1_i1.p2", "Ephydatia_fluviatilis_DN16660_c0_g1_i2.p1", "Ephydatia_fluviatilis_DN19_c0_g1_i3.p1", "Ephydatia_fluviatilis_DN58830_c0_g1_i1.p1")
789	GO:0031267	small GTPase binding	50	9	8.37	1.00000	c("Ephydatia_fluviatilis_DN1036_c0_g1_i10.p1", "Ephydatia_fluviatilis_DN2168_c0_g1_i1.p1", "Ephydatia_fluviatilis_DN2761_c0_g1_i1.p1", "Ephydatia_fluviatilis_DN3048_c0_g1_i1.p1", "Ephydatia_fluviatilis_DN3076_c0_g1_i1.p1", "Ephydatia_fluviatilis_DN46623_c0_g1_i1.p1", "Ephydatia_fluviatilis_DN5659_c0_g1_i2.p2", "Ephydatia_fluviatilis_DN7312_c0_g1_i5.p1", "Ephydatia_fluviatilis_DN929_c0_g2_i1.p1")
790	GO:0034062	5'-3' RNA polymerase activity	20	10	3.35	1.00000	c("Ephydatia_fluviatilis_DN13839_c0_g1_i1.p1", "Ephydatia_fluviatilis_DN1510_c0_g1_i1.p2", "Ephydatia_fluviatilis_DN1510_c0_g1_i3.p3", "Ephydatia_fluviatilis_DN31087_c0_g1_i1.p1", "Ephydatia_fluviatilis_DN3144_c0_g1_i1.p1", "Ephydatia_fluviatilis_DN34176_c0_g1_i1.p1", "Ephydatia_fluviatilis_DN5125_c0_g1_i9.p1", "Ephydatia_fluviatilis_DN53129_c0_g1_i1.p1", "Ephydatia_fluviatilis_DN5663_c0_g1_i2.p1…
791	GO:0016860	intramolecular oxidoreductase activity	13	4	2.18	1.00000	c("Ephydatia_fluviatilis_DN29460_c0_g1_i1.p1", "Ephydatia_fluviatilis_DN3229_c0_g1_i1.p1", "Ephydatia_fluviatilis_DN368_c0_g1_i1.p1", "Ephydatia_fluviatilis_DN65_c0_g1_i2.p1")
792	GO:0016864	intramolecular oxidoreductase activity, ...	6	4	1	1.00000	c("Ephydatia_fluviatilis_DN29460_c0_g1_i1.p1", "Ephydatia_fluviatilis_DN3229_c0_g1_i1.p1", "Ephydatia_fluviatilis_DN368_c0_g1_i1.p1", "Ephydatia_fluviatilis_DN65_c0_g1_i2.p1")
793	GO:0017016	Ras GTPase binding	50	9	8.37	1.00000	c("Ephydatia_fluviatilis_DN1036_c0_g1_i10.p1", "Ephydatia_fluviatilis_DN2168_c0_g1_i1.p1", "Ephydatia_fluviatilis_DN2761_c0_g1_i1.p1", "Ephydatia_fluviatilis_DN3048_c0_g1_i1.p1", "Ephydatia_fluviatilis_DN3076_c0_g1_i1.p1", "Ephydatia_fluviatilis_DN46623_c0_g1_i1.p1", "Ephydatia_fluviatilis_DN5659_c0_g1_i2.p2", "Ephydatia_fluviatilis_DN7312_c0_g1_i5.p1", "Ephydatia_fluviatilis_DN929_c0_g2_i1.p1")
794	GO:0016859	cis-trans isomerase activity	31	11	5.19	1.00000	c("Ephydatia_fluviatilis_DN1666_c0_g1_i2.p1", "Ephydatia_fluviatilis_DN2021_c0_g1_i2.p1", "Ephydatia_fluviatilis_DN273_c0_g1_i5.p1", "Ephydatia_fluviatilis_DN273_c0_g1_i8.p1", "Ephydatia_fluviatilis_DN29391_c0_g1_i1.p1", "Ephydatia_fluviatilis_DN3885_c0_g1_i5.p1", "Ephydatia_fluviatilis_DN40844_c0_g1_i1.p1", "Ephydatia_fluviatilis_DN4802_c0_g1_i1.p1", "Ephydatia_fluviatilis_DN4992_c0_g1_i4.p1", "…
795	GO:0016875	ligase activity, forming carbon-oxygen b...	38	27	6.36	1.00000	c("Ephydatia_fluviatilis_DN1205_c0_g1_i1.p1", "Ephydatia_fluviatilis_DN12287_c0_g1_i8.p1", "Ephydatia_fluviatilis_DN13891_c0_g1_i1.p1", "Ephydatia_fluviatilis_DN1718_c0_g1_i2.p1", "Ephydatia_fluviatilis_DN1817_c0_g1_i1.p1", "Ephydatia_fluviatilis_DN1928_c0_g1_i1.p1", "Ephydatia_fluviatilis_DN29344_c0_g1_i1.p1", "Ephydatia_fluviatilis_DN3033_c0_g1_i1.p1", "Ephydatia_fluviatilis_DN3401_c0_g1_i2.p1"…
796	GO:0016877	ligase activity, forming carbon-sulfur b...	16	10	2.68	1.00000	c("Ephydatia_fluviatilis_DN1233_c0_g1_i1.p1", "Ephydatia_fluviatilis_DN40638_c0_g1_i1.p1", "Ephydatia_fluviatilis_DN4234_c0_g1_i1.p1", "Ephydatia_fluviatilis_DN47581_c0_g1_i1.p1", "Ephydatia_fluviatilis_DN5586_c0_g1_i9.p1", "Ephydatia_fluviatilis_DN58725_c0_g1_i1.p1", "Ephydatia_fluviatilis_DN6637_c0_g1_i10.p1", "Ephydatia_fluviatilis_DN6637_c0_g1_i8.p1", "Ephydatia_fluviatilis_DN8525_c0_g1_i15.p…
797	GO:0097747	RNA polymerase activity	20	10	3.35	1.00000	c("Ephydatia_fluviatilis_DN13839_c0_g1_i1.p1", "Ephydatia_fluviatilis_DN1510_c0_g1_i1.p2", "Ephydatia_fluviatilis_DN1510_c0_g1_i3.p3", "Ephydatia_fluviatilis_DN31087_c0_g1_i1.p1", "Ephydatia_fluviatilis_DN3144_c0_g1_i1.p1", "Ephydatia_fluviatilis_DN34176_c0_g1_i1.p1", "Ephydatia_fluviatilis_DN5125_c0_g1_i9.p1", "Ephydatia_fluviatilis_DN53129_c0_g1_i1.p1", "Ephydatia_fluviatilis_DN5663_c0_g1_i2.p1…
798	GO:0070003	threonine-type peptidase activity	4	4	0.67	1.00000	c("Ephydatia_fluviatilis_DN10728_c0_g1_i1.p2", "Ephydatia_fluviatilis_DN29483_c0_g1_i1.p1", "Ephydatia_fluviatilis_DN4793_c0_g1_i1.p1", "Ephydatia_fluviatilis_DN8091_c1_g1_i1.p1")
799	GO:0070008	serine-type exopeptidase activity	9	8	1.51	1.00000	c("Ephydatia_fluviatilis_DN2555_c0_g1_i14.p2", "Ephydatia_fluviatilis_DN35783_c0_g1_i1.p1", "Ephydatia_fluviatilis_DN527_c0_g1_i2.p1", "Ephydatia_fluviatilis_DN527_c0_g1_i6.p1", "Ephydatia_fluviatilis_DN527_c0_g1_i7.p1", "Ephydatia_fluviatilis_DN590_c0_g1_i1.p1", "Ephydatia_fluviatilis_DN590_c0_g1_i2.p1", "Ephydatia_fluviatilis_DN590_c0_g1_i3.p1")
800	GO:0004520	endodeoxyribonuclease activity	3	3	0.5	1.00000	c("Ephydatia_fluviatilis_DN10816_c0_g1_i1.p1", "Ephydatia_fluviatilis_DN17192_c0_g1_i14.p1", "Ephydatia_fluviatilis_DN7272_c0_g4_i2.p1")
801	GO:0004529	exodeoxyribonuclease activity	3	3	0.5	1.00000	c("Ephydatia_fluviatilis_DN4435_c0_g1_i4.p1", "Ephydatia_fluviatilis_DN46875_c0_g1_i1.p1", "Ephydatia_fluviatilis_DN6955_c0_g1_i1.p1")
802	GO:0004536	deoxyribonuclease activity	9	6	1.51	1.00000	c("Ephydatia_fluviatilis_DN10816_c0_g1_i1.p1", "Ephydatia_fluviatilis_DN17192_c0_g1_i14.p1", "Ephydatia_fluviatilis_DN4435_c0_g1_i4.p1", "Ephydatia_fluviatilis_DN46875_c0_g1_i1.p1", "Ephydatia_fluviatilis_DN6955_c0_g1_i1.p1", "Ephydatia_fluviatilis_DN7272_c0_g4_i2.p1")
803	GO:0016273	arginine N-methyltransferase activity	8	7	1.34	1.00000	c("Ephydatia_fluviatilis_DN1633_c0_g1_i1.p1", "Ephydatia_fluviatilis_DN1956_c0_g1_i4.p1", "Ephydatia_fluviatilis_DN4166_c0_g1_i1.p1", "Ephydatia_fluviatilis_DN4297_c0_g1_i2.p1", "Ephydatia_fluviatilis_DN58975_c0_g1_i1.p1", "Ephydatia_fluviatilis_DN6340_c0_g1_i12.p1", "Ephydatia_fluviatilis_DN6340_c0_g1_i5.p1")
804	GO:0004672	protein kinase activity	709	46	118.69	1.00000	c("Ephydatia_fluviatilis_DN1016_c0_g1_i5.p1", "Ephydatia_fluviatilis_DN1034_c0_g1_i1.p1", "Ephydatia_fluviatilis_DN10685_c0_g1_i3.p1", "Ephydatia_fluviatilis_DN10712_c0_g1_i5.p1", "Ephydatia_fluviatilis_DN10869_c0_g1_i3.p1", "Ephydatia_fluviatilis_DN1210_c0_g1_i7.p1", "Ephydatia_fluviatilis_DN1210_c0_g3_i1.p1", "Ephydatia_fluviatilis_DN12438_c0_g1_i1.p1", "Ephydatia_fluviatilis_DN12881_c0_g1_i1.p…
805	GO:0044877	protein-containing complex binding	49	5	8.2	1.00000	c("Ephydatia_fluviatilis_DN13664_c0_g1_i1.p1", "Ephydatia_fluviatilis_DN1744_c0_g1_i5.p1", "Ephydatia_fluviatilis_DN2157_c1_g1_i1.p1", "Ephydatia_fluviatilis_DN2519_c0_g1_i2.p1", "Ephydatia_fluviatilis_DN661_c0_g1_i1.p1")
806	GO:0015037	peptide disulfide oxidoreductase activit...	3	3	0.5	1.00000	c("Ephydatia_fluviatilis_DN2392_c0_g1_i11.p1", "Ephydatia_fluviatilis_DN2392_c0_g1_i8.p1", "Ephydatia_fluviatilis_DN2392_c0_g1_i9.p1")
807	GO:0015038	glutathione disulfide oxidoreductase act...	3	3	0.5	1.00000	c("Ephydatia_fluviatilis_DN2392_c0_g1_i11.p1", "Ephydatia_fluviatilis_DN2392_c0_g1_i8.p1", "Ephydatia_fluviatilis_DN2392_c0_g1_i9.p1")
808	GO:0140096	catalytic activity, acting on a protein	1722	198	288.27	1.00000	c("Ephydatia_fluviatilis_DN0_c0_g1_i4.p1", "Ephydatia_fluviatilis_DN10069_c0_g1_i2.p1", "Ephydatia_fluviatilis_DN1016_c0_g1_i5.p1", "Ephydatia_fluviatilis_DN1034_c0_g1_i1.p1", "Ephydatia_fluviatilis_DN10394_c0_g1_i1.p1", "Ephydatia_fluviatilis_DN10414_c0_g1_i1.p1", "Ephydatia_fluviatilis_DN1043_c0_g1_i1.p1", "Ephydatia_fluviatilis_DN1047_c0_g1_i1.p1", "Ephydatia_fluviatilis_DN10685_c0_g1_i3.p1", …
809	GO:0003674	molecular_function	10424	1745	1745	1.00000	c("Ephydatia_fluviatilis_DN0_c0_g1_i4.p1", "Ephydatia_fluviatilis_DN10004_c0_g1_i2.p1", "Ephydatia_fluviatilis_DN10012_c0_g1_i2.p1", "Ephydatia_fluviatilis_DN10069_c0_g1_i2.p1", "Ephydatia_fluviatilis_DN10083_c0_g1_i1.p1", "Ephydatia_fluviatilis_DN10143_c0_g1_i1.p1", "Ephydatia_fluviatilis_DN1016_c0_g1_i5.p1", "Ephydatia_fluviatilis_DN10160_c0_g1_i1.p1", "Ephydatia_fluviatilis_DN10173_c0_g1_i2.p1…
810	GO:0033765	steroid dehydrogenase activity, acting o...	3	3	0.5	1.00000	c("Ephydatia_fluviatilis_DN11567_c0_g1_i2.p1", "Ephydatia_fluviatilis_DN2790_c0_g1_i1.p1", "Ephydatia_fluviatilis_DN2790_c0_g1_i2.p1")
811	GO:0000034	adenine deaminase activity	1	0	0.17	1.00000	character(0)
812	GO:0000104	succinate dehydrogenase activity	1	0	0.17	1.00000	character(0)
813	GO:0000213	tRNA-intron endonuclease activity	1	0	0.17	1.00000	character(0)
814	GO:0000250	lanosterol synthase activity	1	0	0.17	1.00000	character(0)
815	GO:0000285	1-phosphatidylinositol-3-phosphate 5-kin...	3	0	0.5	1.00000	character(0)
816	GO:0000334	3-hydroxyanthranilate 3,4-dioxygenase ac...	2	0	0.33	1.00000	character(0)
817	GO:0000386	second spliceosomal transesterification ...	1	0	0.17	1.00000	character(0)
818	GO:0000700	mismatch base pair DNA N-glycosylase act...	1	0	0.17	1.00000	character(0)
819	GO:0000702	oxidized base lesion DNA N-glycosylase a...	1	0	0.17	1.00000	character(0)
820	GO:0000829	inositol heptakisphosphate kinase activi...	17	0	2.85	1.00000	character(0)
821	GO:0000978	RNA polymerase II proximal promoter sequ...	3	0	0.5	1.00000	character(0)
822	GO:0000981	DNA-binding transcription factor activit...	18	0	3.01	1.00000	character(0)
823	GO:0000987	proximal promoter sequence-specific DNA ...	4	0	0.67	1.00000	character(0)
824	GO:0001013	RNA polymerase I regulatory region DNA b...	1	0	0.17	1.00000	character(0)
825	GO:0001046	core promoter sequence-specific DNA bind...	1	0	0.17	1.00000	character(0)
826	GO:0001047	core promoter binding	1	0	0.17	1.00000	character(0)
827	GO:0001163	RNA polymerase I regulatory region seque...	1	0	0.17	1.00000	character(0)
828	GO:0001164	RNA polymerase I CORE element sequence-s...	1	0	0.17	1.00000	character(0)
829	GO:0001227	DNA-binding transcription repressor acti...	1	0	0.17	1.00000	character(0)
830	GO:0001228	DNA-binding transcription activator acti...	3	0	0.5	1.00000	character(0)
831	GO:0001540	amyloid-beta binding	1	0	0.17	1.00000	character(0)
832	GO:0001614	purinergic nucleotide receptor activity	6	0	1	1.00000	character(0)
833	GO:0001664	G protein-coupled receptor binding	1	0	0.17	1.00000	character(0)
834	GO:0001784	phosphotyrosine residue binding	1	0	0.17	1.00000	character(0)
835	GO:0001965	G-protein alpha-subunit binding	1	0	0.17	1.00000	character(0)
836	GO:0002020	protease binding	1	0	0.17	1.00000	character(0)
837	GO:0002151	G-quadruplex RNA binding	1	0	0.17	1.00000	character(0)
838	GO:0002953	5'-deoxynucleotidase activity	1	0	0.17	1.00000	character(0)
839	GO:0003707	steroid hormone receptor activity	1	0	0.17	1.00000	character(0)
840	GO:0003713	transcription coactivator activity	2	0	0.33	1.00000	character(0)
841	GO:0003726	double-stranded RNA adenosine deaminase ...	2	0	0.33	1.00000	character(0)
842	GO:0003785	actin monomer binding	1	0	0.17	1.00000	character(0)
843	GO:0003810	protein-glutamine gamma-glutamyltransfer...	1	0	0.17	1.00000	character(0)
844	GO:0003826	alpha-ketoacid dehydrogenase activity	1	0	0.17	1.00000	character(0)
845	GO:0003839	gamma-glutamylcyclotransferase activity	1	0	0.17	1.00000	character(0)
846	GO:0003857	3-hydroxyacyl-CoA dehydrogenase activity	2	0	0.33	1.00000	character(0)
847	GO:0003863	3-methyl-2-oxobutanoate dehydrogenase (2...	1	0	0.17	1.00000	character(0)
848	GO:0003867	4-aminobutyrate transaminase activity	1	0	0.17	1.00000	character(0)
849	GO:0003868	4-hydroxyphenylpyruvate dioxygenase acti...	1	0	0.17	1.00000	character(0)
850	GO:0003870	5-aminolevulinate synthase activity	1	0	0.17	1.00000	character(0)
851	GO:0003872	6-phosphofructokinase activity	3	0	0.5	1.00000	character(0)
852	GO:0003876	AMP deaminase activity	2	0	0.33	1.00000	character(0)
853	GO:0003878	ATP citrate synthase activity	1	0	0.17	1.00000	character(0)
854	GO:0003880	protein C-terminal carboxyl O-methyltran...	1	0	0.17	1.00000	character(0)
855	GO:0003883	CTP synthase activity	1	0	0.17	1.00000	character(0)
856	GO:0003905	alkylbase DNA N-glycosylase activity	2	0	0.33	1.00000	character(0)
857	GO:0003906	DNA-(apurinic or apyrimidinic site) endo...	1	0	0.17	1.00000	character(0)
858	GO:0003933	GTP cyclohydrolase activity	1	0	0.17	1.00000	character(0)
859	GO:0003934	GTP cyclohydrolase I activity	1	0	0.17	1.00000	character(0)
860	GO:0003952	NAD+ synthase (glutamine-hydrolyzing) ac...	1	0	0.17	1.00000	character(0)
861	GO:0003953	NAD+ nucleosidase activity	3	0	0.5	1.00000	character(0)
862	GO:0003954	NADH dehydrogenase activity	13	0	2.18	1.00000	character(0)
863	GO:0003963	RNA-3'-phosphate cyclase activity	3	0	0.5	1.00000	character(0)
864	GO:0003968	RNA-directed 5'-3' RNA polymerase activi...	1	0	0.17	1.00000	character(0)
865	GO:0003975	UDP-N-acetylglucosamine-dolichyl-phospha...	1	0	0.17	1.00000	character(0)
866	GO:0003980	UDP-glucose:glycoprotein glucosyltransfe...	1	0	0.17	1.00000	character(0)
867	GO:0003983	UTP:glucose-1-phosphate uridylyltransfer...	1	0	0.17	1.00000	character(0)
868	GO:0003989	acetyl-CoA carboxylase activity	2	0	0.33	1.00000	character(0)
869	GO:0003994	aconitate hydratase activity	2	0	0.33	1.00000	character(0)
870	GO:0003995	acyl-CoA dehydrogenase activity	5	0	0.84	1.00000	character(0)
871	GO:0003997	acyl-CoA oxidase activity	6	0	1	1.00000	character(0)
872	GO:0004001	adenosine kinase activity	1	0	0.17	1.00000	character(0)
873	GO:0004014	adenosylmethionine decarboxylase activit...	2	0	0.33	1.00000	character(0)
874	GO:0004019	adenylosuccinate synthase activity	1	0	0.17	1.00000	character(0)
875	GO:0004045	aminoacyl-tRNA hydrolase activity	2	0	0.33	1.00000	character(0)
876	GO:0004057	arginyltransferase activity	9	0	1.51	1.00000	character(0)
877	GO:0004084	branched-chain-amino-acid transaminase a...	2	0	0.33	1.00000	character(0)
878	GO:0004108	citrate (Si)-synthase activity	1	0	0.17	1.00000	character(0)
879	GO:0004112	cyclic-nucleotide phosphodiesterase acti...	10	0	1.67	1.00000	character(0)
880	GO:0004114	3',5'-cyclic-nucleotide phosphodiesteras...	10	0	1.67	1.00000	character(0)
881	GO:0004122	cystathionine beta-synthase activity	1	0	0.17	1.00000	character(0)
882	GO:0004126	cytidine deaminase activity	1	0	0.17	1.00000	character(0)
883	GO:0004127	cytidylate kinase activity	4	0	0.67	1.00000	character(0)
884	GO:0004129	cytochrome-c oxidase activity	4	0	0.67	1.00000	character(0)
885	GO:0004133	glycogen debranching enzyme activity	1	0	0.17	1.00000	character(0)
886	GO:0004134	4-alpha-glucanotransferase activity	1	0	0.17	1.00000	character(0)
887	GO:0004135	amylo-alpha-1,6-glucosidase activity	1	0	0.17	1.00000	character(0)
888	GO:0004143	diacylglycerol kinase activity	9	0	1.51	1.00000	character(0)
889	GO:0004144	diacylglycerol O-acyltransferase activit...	1	0	0.17	1.00000	character(0)
890	GO:0004146	dihydrofolate reductase activity	1	0	0.17	1.00000	character(0)
891	GO:0004148	dihydrolipoyl dehydrogenase activity	1	0	0.17	1.00000	character(0)
892	GO:0004168	dolichol kinase activity	1	0	0.17	1.00000	character(0)
893	GO:0004174	electron-transferring-flavoprotein dehyd...	1	0	0.17	1.00000	character(0)
894	GO:0004198	calcium-dependent cysteine-type endopept...	10	0	1.67	1.00000	character(0)
895	GO:0004300	enoyl-CoA hydratase activity	1	0	0.17	1.00000	character(0)
896	GO:0004310	farnesyl-diphosphate farnesyltransferase...	1	0	0.17	1.00000	character(0)
897	GO:0004322	ferroxidase activity	1	0	0.17	1.00000	character(0)
898	GO:0004326	tetrahydrofolylpolyglutamate synthase ac...	1	0	0.17	1.00000	character(0)
899	GO:0004332	fructose-bisphosphate aldolase activity	1	0	0.17	1.00000	character(0)
900	GO:0004347	glucose-6-phosphate isomerase activity	1	0	0.17	1.00000	character(0)
901	GO:0004357	glutamate-cysteine ligase activity	2	0	0.33	1.00000	character(0)
902	GO:0004359	glutaminase activity	1	0	0.17	1.00000	character(0)
903	GO:0004360	glutamine-fructose-6-phosphate transamin...	1	0	0.17	1.00000	character(0)
904	GO:0004363	glutathione synthase activity	1	0	0.17	1.00000	character(0)
905	GO:0004367	glycerol-3-phosphate dehydrogenase [NAD+...	1	0	0.17	1.00000	character(0)
906	GO:0004368	glycerol-3-phosphate dehydrogenase (quin...	1	0	0.17	1.00000	character(0)
907	GO:0004371	glycerone kinase activity	1	0	0.17	1.00000	character(0)
908	GO:0004375	glycine dehydrogenase (decarboxylating) ...	1	0	0.17	1.00000	character(0)
909	GO:0004383	guanylate cyclase activity	8	0	1.34	1.00000	character(0)
910	GO:0004396	hexokinase activity	1	0	0.17	1.00000	character(0)
911	GO:0004397	histidine ammonia-lyase activity	1	0	0.17	1.00000	character(0)
912	GO:0004416	hydroxyacylglutathione hydrolase activit...	1	0	0.17	1.00000	character(0)
913	GO:0004417	hydroxyethylthiazole kinase activity	1	0	0.17	1.00000	character(0)
914	GO:0004420	hydroxymethylglutaryl-CoA reductase (NAD...	2	0	0.33	1.00000	character(0)
915	GO:0004421	hydroxymethylglutaryl-CoA synthase activ...	1	0	0.17	1.00000	character(0)
916	GO:0004438	phosphatidylinositol-3-phosphatase activ...	1	0	0.17	1.00000	character(0)
917	GO:0004445	inositol-polyphosphate 5-phosphatase act...	1	0	0.17	1.00000	character(0)
918	GO:0004448	isocitrate dehydrogenase activity	3	0	0.5	1.00000	character(0)
919	GO:0004449	isocitrate dehydrogenase (NAD+) activity	2	0	0.33	1.00000	character(0)
920	GO:0004450	isocitrate dehydrogenase (NADP+) activit...	1	0	0.17	1.00000	character(0)
921	GO:0004452	isopentenyl-diphosphate delta-isomerase ...	1	0	0.17	1.00000	character(0)
922	GO:0004476	mannose-6-phosphate isomerase activity	1	0	0.17	1.00000	character(0)
923	GO:0004489	methylenetetrahydrofolate reductase (NAD...	1	0	0.17	1.00000	character(0)
924	GO:0004491	methylmalonate-semialdehyde dehydrogenas...	1	0	0.17	1.00000	character(0)
925	GO:0004494	methylmalonyl-CoA mutase activity	1	0	0.17	1.00000	character(0)
926	GO:0004502	kynurenine 3-monooxygenase activity	2	0	0.33	1.00000	character(0)
927	GO:0004505	phenylalanine 4-monooxygenase activity	1	0	0.17	1.00000	character(0)
928	GO:0004506	squalene monooxygenase activity	1	0	0.17	1.00000	character(0)
929	GO:0004512	inositol-3-phosphate synthase activity	4	0	0.67	1.00000	character(0)
930	GO:0004517	nitric-oxide synthase activity	1	0	0.17	1.00000	character(0)
931	GO:0004534	5'-3' exoribonuclease activity	1	0	0.17	1.00000	character(0)
932	GO:0004550	nucleoside diphosphate kinase activity	5	0	0.84	1.00000	character(0)
933	GO:0004587	ornithine-oxo-acid transaminase activity	2	0	0.33	1.00000	character(0)
934	GO:0004594	pantothenate kinase activity	1	0	0.17	1.00000	character(0)
935	GO:0004602	glutathione peroxidase activity	1	0	0.17	1.00000	character(0)
936	GO:0004605	phosphatidate cytidylyltransferase activ...	1	0	0.17	1.00000	character(0)
937	GO:0004610	phosphoacetylglucosamine mutase activity	1	0	0.17	1.00000	character(0)
938	GO:0004611	phosphoenolpyruvate carboxykinase activi...	1	0	0.17	1.00000	character(0)
939	GO:0004616	phosphogluconate dehydrogenase (decarbox...	1	0	0.17	1.00000	character(0)
940	GO:0004617	phosphoglycerate dehydrogenase activity	1	0	0.17	1.00000	character(0)
941	GO:0004619	phosphoglycerate mutase activity	1	0	0.17	1.00000	character(0)
942	GO:0004645	phosphorylase activity	1	0	0.17	1.00000	character(0)
943	GO:0004647	phosphoserine phosphatase activity	1	0	0.17	1.00000	character(0)
944	GO:0004656	procollagen-proline 4-dioxygenase activi...	1	0	0.17	1.00000	character(0)
945	GO:0004671	protein C-terminal S-isoprenylcysteine c...	1	0	0.17	1.00000	character(0)
946	GO:0004683	calmodulin-dependent protein kinase acti...	3	0	0.5	1.00000	character(0)
947	GO:0004689	phosphorylase kinase activity	1	0	0.17	1.00000	character(0)
948	GO:0004692	cGMP-dependent protein kinase activity	2	0	0.33	1.00000	character(0)
949	GO:0004694	eukaryotic translation initiation factor...	1	0	0.17	1.00000	character(0)
950	GO:0004697	protein kinase C activity	2	0	0.33	1.00000	character(0)
951	GO:0004703	G protein-coupled receptor kinase activi...	2	0	0.33	1.00000	character(0)
952	GO:0004707	MAP kinase activity	10	0	1.67	1.00000	character(0)
953	GO:0004709	MAP kinase kinase kinase activity	3	0	0.5	1.00000	character(0)
954	GO:0004712	protein serine/threonine/tyrosine kinase...	2	0	0.33	1.00000	character(0)
955	GO:0004714	transmembrane receptor protein tyrosine ...	11	0	1.84	1.00000	character(0)
956	GO:0004715	non-membrane spanning protein tyrosine k...	1	0	0.17	1.00000	character(0)
957	GO:0004719	protein-L-isoaspartate (D-aspartate) O-m...	1	0	0.17	1.00000	character(0)
958	GO:0004735	pyrroline-5-carboxylate reductase activi...	1	0	0.17	1.00000	character(0)
959	GO:0004738	pyruvate dehydrogenase activity	3	0	0.5	1.00000	character(0)
960	GO:0004739	pyruvate dehydrogenase (acetyl-transferr...	3	0	0.5	1.00000	character(0)
961	GO:0004742	dihydrolipoyllysine-residue acetyltransf...	1	0	0.17	1.00000	character(0)
962	GO:0004743	pyruvate kinase activity	3	0	0.5	1.00000	character(0)
963	GO:0004767	sphingomyelin phosphodiesterase activity	3	0	0.5	1.00000	character(0)
964	GO:0004774	succinate-CoA ligase activity	1	0	0.17	1.00000	character(0)
965	GO:0004776	succinate-CoA ligase (GDP-forming) activ...	1	0	0.17	1.00000	character(0)
966	GO:0004797	thymidine kinase activity	1	0	0.17	1.00000	character(0)
967	GO:0004799	thymidylate synthase activity	1	0	0.17	1.00000	character(0)
968	GO:0004801	sedoheptulose-7-phosphate:D-glyceraldehy...	2	0	0.33	1.00000	character(0)
969	GO:0004806	triglyceride lipase activity	1	0	0.17	1.00000	character(0)
970	GO:0004807	triose-phosphate isomerase activity	2	0	0.33	1.00000	character(0)
971	GO:0004816	asparagine-tRNA ligase activity	1	0	0.17	1.00000	character(0)
972	GO:0004838	L-tyrosine:2-oxoglutarate aminotransfera...	1	0	0.17	1.00000	character(0)
973	GO:0004844	uracil DNA N-glycosylase activity	1	0	0.17	1.00000	character(0)
974	GO:0004850	uridine phosphorylase activity	2	0	0.33	1.00000	character(0)
975	GO:0004852	uroporphyrinogen-III synthase activity	3	0	0.5	1.00000	character(0)
976	GO:0004864	protein phosphatase inhibitor activity	1	0	0.17	1.00000	character(0)
977	GO:0004869	cysteine-type endopeptidase inhibitor ac...	7	0	1.17	1.00000	character(0)
978	GO:0004931	extracellularly ATP-gated cation channel...	6	0	1	1.00000	character(0)
979	GO:0005003	ephrin receptor activity	2	0	0.33	1.00000	character(0)
980	GO:0005042	netrin receptor activity	1	0	0.17	1.00000	character(0)
981	GO:0005078	MAP-kinase scaffold activity	5	0	0.84	1.00000	character(0)
982	GO:0005088	Ras guanyl-nucleotide exchange factor ac...	8	0	1.34	1.00000	character(0)
983	GO:0005089	Rho guanyl-nucleotide exchange factor ac...	6	0	1	1.00000	character(0)
984	GO:0005092	GDP-dissociation inhibitor activity	3	0	0.5	1.00000	character(0)
985	GO:0005093	Rab GDP-dissociation inhibitor activity	1	0	0.17	1.00000	character(0)
986	GO:0005094	Rho GDP-dissociation inhibitor activity	2	0	0.33	1.00000	character(0)
987	GO:0005096	GTPase activator activity	27	0	4.52	1.00000	character(0)
988	GO:0005154	epidermal growth factor receptor binding	2	0	0.33	1.00000	character(0)
989	GO:0005176	ErbB-2 class receptor binding	4	0	0.67	1.00000	character(0)
990	GO:0005179	hormone activity	1	0	0.17	1.00000	character(0)
991	GO:0005217	intracellular ligand-gated ion channel a...	3	0	0.5	1.00000	character(0)
992	GO:0005219	ryanodine-sensitive calcium-release chan...	1	0	0.17	1.00000	character(0)
993	GO:0005220	inositol 1,4,5-trisphosphate-sensitive c...	1	0	0.17	1.00000	character(0)
994	GO:0005230	extracellular ligand-gated ion channel a...	6	0	1	1.00000	character(0)
995	GO:0005231	excitatory extracellular ligand-gated io...	6	0	1	1.00000	character(0)
996	GO:0005242	inward rectifier potassium channel activ...	2	0	0.33	1.00000	character(0)
997	GO:0005245	voltage-gated calcium channel activity	9	0	1.51	1.00000	character(0)
998	GO:0005249	voltage-gated potassium channel activity	9	0	1.51	1.00000	character(0)
999	GO:0005262	calcium channel activity	12	0	2.01	1.00000	character(0)
1000	GO:0005337	nucleoside transmembrane transporter act...	1	0	0.17	1.00000	character(0)
1001	GO:0005375	copper ion transmembrane transporter act...	9	0	1.51	1.00000	character(0)
1002	GO:0005381	iron ion transmembrane transporter activ...	1	0	0.17	1.00000	character(0)
1003	GO:0005452	inorganic anion exchanger activity	32	0	5.36	1.00000	character(0)
1004	GO:0005523	tropomyosin binding	1	0	0.17	1.00000	character(0)
1005	GO:0005536	glucose binding	1	0	0.17	1.00000	character(0)
1006	GO:0005537	mannose binding	1	0	0.17	1.00000	character(0)
1007	GO:0005539	glycosaminoglycan binding	1	0	0.17	1.00000	character(0)
1008	GO:0005540	hyaluronic acid binding	1	0	0.17	1.00000	character(0)
1009	GO:0005545	1-phosphatidylinositol binding	1	0	0.17	1.00000	character(0)
1010	GO:0008013	beta-catenin binding	2	0	0.33	1.00000	character(0)
1011	GO:0008073	ornithine decarboxylase inhibitor activi...	4	0	0.67	1.00000	character(0)
1012	GO:0008083	growth factor activity	12	0	2.01	1.00000	character(0)
1013	GO:0008093	cytoskeletal adaptor activity	3	0	0.5	1.00000	character(0)
1014	GO:0008108	UDP-glucose:hexose-1-phosphate uridylylt...	1	0	0.17	1.00000	character(0)
1015	GO:0008119	thiopurine S-methyltransferase activity	1	0	0.17	1.00000	character(0)
1016	GO:0008121	ubiquinol-cytochrome-c reductase activit...	1	0	0.17	1.00000	character(0)
1017	GO:0008124	4-alpha-hydroxytetrahydrobiopterin dehyd...	1	0	0.17	1.00000	character(0)
1018	GO:0008137	NADH dehydrogenase (ubiquinone) activity	13	0	2.18	1.00000	character(0)
1019	GO:0008139	nuclear localization sequence binding	1	0	0.17	1.00000	character(0)
1020	GO:0008140	cAMP response element binding protein bi...	1	0	0.17	1.00000	character(0)
1021	GO:0008184	glycogen phosphorylase activity	1	0	0.17	1.00000	character(0)
1022	GO:0008191	metalloendopeptidase inhibitor activity	2	0	0.33	1.00000	character(0)
1023	GO:0008195	phosphatidate phosphatase activity	5	0	0.84	1.00000	character(0)
1024	GO:0008199	ferric iron binding	19	0	3.18	1.00000	character(0)
1025	GO:0008240	tripeptidyl-peptidase activity	1	0	0.17	1.00000	character(0)
1026	GO:0008252	nucleotidase activity	1	0	0.17	1.00000	character(0)
1027	GO:0008253	5'-nucleotidase activity	1	0	0.17	1.00000	character(0)
1028	GO:0008263	pyrimidine-specific mismatch base pair D...	1	0	0.17	1.00000	character(0)
1029	GO:0008318	protein prenyltransferase activity	2	0	0.33	1.00000	character(0)
1030	GO:0008349	MAP kinase kinase kinase kinase activity	1	0	0.17	1.00000	character(0)
1031	GO:0008353	RNA polymerase II CTD heptapeptide repea...	1	0	0.17	1.00000	character(0)
1032	GO:0008444	CDP-diacylglycerol-glycerol-3-phosphate ...	1	0	0.17	1.00000	character(0)
1033	GO:0008448	N-acetylglucosamine-6-phosphate deacetyl...	1	0	0.17	1.00000	character(0)
1034	GO:0008449	N-acetylglucosamine-6-sulfatase activity	1	0	0.17	1.00000	character(0)
1035	GO:0008475	procollagen-lysine 5-dioxygenase activit...	1	0	0.17	1.00000	character(0)
1036	GO:0008521	acetyl-CoA transmembrane transporter act...	1	0	0.17	1.00000	character(0)
1037	GO:0008534	oxidized purine nucleobase lesion DNA N-...	1	0	0.17	1.00000	character(0)
1038	GO:0008556	potassium-transporting ATPase activity	6	0	1	1.00000	character(0)
1039	GO:0008568	microtubule-severing ATPase activity	1	0	0.17	1.00000	character(0)
1040	GO:0008569	ATP-dependent microtubule motor activity...	2	0	0.33	1.00000	character(0)
1041	GO:0008603	cAMP-dependent protein kinase regulator ...	1	0	0.17	1.00000	character(0)
1042	GO:0008609	alkylglycerone-phosphate synthase activi...	1	0	0.17	1.00000	character(0)
1043	GO:0008746	NAD(P)+ transhydrogenase activity	1	0	0.17	1.00000	character(0)
1044	GO:0008887	glycerate kinase activity	1	0	0.17	1.00000	character(0)
1045	GO:0008892	guanine deaminase activity	1	0	0.17	1.00000	character(0)
1046	GO:0008934	inositol monophosphate 1-phosphatase act...	1	0	0.17	1.00000	character(0)
1047	GO:0008942	nitrite reductase [NAD(P)H] activity	1	0	0.17	1.00000	character(0)
1048	GO:0008963	phospho-N-acetylmuramoyl-pentapeptide-tr...	1	0	0.17	1.00000	character(0)
1049	GO:0009041	uridylate kinase activity	3	0	0.5	1.00000	character(0)
1050	GO:0009045	xylose isomerase activity	1	0	0.17	1.00000	character(0)
1051	GO:0009374	biotin binding	1	0	0.17	1.00000	character(0)
1052	GO:0009916	alternative oxidase activity	1	0	0.17	1.00000	character(0)
1053	GO:0009975	cyclase activity	11	0	1.84	1.00000	character(0)
1054	GO:0010309	acireductone dioxygenase [iron(II)-requi...	1	0	0.17	1.00000	character(0)
1055	GO:0010340	carboxyl-O-methyltransferase activity	3	0	0.5	1.00000	character(0)
1056	GO:0010997	anaphase-promoting complex binding	1	0	0.17	1.00000	character(0)
1057	GO:0015002	heme-copper terminal oxidase activity	4	0	0.67	1.00000	character(0)
1058	GO:0015016	[heparan sulfate]-glucosamine N-sulfotra...	1	0	0.17	1.00000	character(0)
1059	GO:0015105	arsenite transmembrane transporter activ...	2	0	0.33	1.00000	character(0)
1060	GO:0015144	carbohydrate transmembrane transporter a...	3	0	0.5	1.00000	character(0)
1061	GO:0015276	ligand-gated ion channel activity	11	0	1.84	1.00000	character(0)
1062	GO:0015278	calcium-release channel activity	3	0	0.5	1.00000	character(0)
1063	GO:0015294	solute:cation symporter activity	7	0	1.17	1.00000	character(0)
1064	GO:0015296	anion:cation symporter activity	7	0	1.17	1.00000	character(0)
1065	GO:0015377	cation:chloride symporter activity	7	0	1.17	1.00000	character(0)
1066	GO:0015379	potassium:chloride symporter activity	7	0	1.17	1.00000	character(0)
1067	GO:0016153	urocanate hydratase activity	1	0	0.17	1.00000	character(0)
1068	GO:0016155	formyltetrahydrofolate dehydrogenase act...	1	0	0.17	1.00000	character(0)
1069	GO:0016174	NAD(P)H oxidase activity	14	0	2.34	1.00000	character(0)
1070	GO:0016175	superoxide-generating NADPH oxidase acti...	3	0	0.5	1.00000	character(0)
1071	GO:0016176	superoxide-generating NADPH oxidase acti...	1	0	0.17	1.00000	character(0)
1072	GO:0016251	RNA polymerase II general transcription ...	2	0	0.33	1.00000	character(0)
1073	GO:0016303	1-phosphatidylinositol-3-kinase activity	1	0	0.17	1.00000	character(0)
1074	GO:0016307	phosphatidylinositol phosphate kinase ac...	8	0	1.34	1.00000	character(0)
1075	GO:0016316	phosphatidylinositol-3,4-bisphosphate 4-...	2	0	0.33	1.00000	character(0)
1076	GO:0016411	acylglycerol O-acyltransferase activity	1	0	0.17	1.00000	character(0)
1077	GO:0016417	S-acyltransferase activity	1	0	0.17	1.00000	character(0)
1078	GO:0016418	S-acetyltransferase activity	1	0	0.17	1.00000	character(0)
1079	GO:0016421	CoA carboxylase activity	2	0	0.33	1.00000	character(0)
1080	GO:0016426	tRNA (adenine) methyltransferase activit...	1	0	0.17	1.00000	character(0)
1081	GO:0016429	tRNA (adenine-N1-)-methyltransferase act...	1	0	0.17	1.00000	character(0)
1082	GO:0016500	protein-hormone receptor activity	2	0	0.33	1.00000	character(0)
1083	GO:0016502	nucleotide receptor activity	6	0	1	1.00000	character(0)
1084	GO:0016504	peptidase activator activity	1	0	0.17	1.00000	character(0)
1085	GO:0016538	cyclin-dependent protein serine/threonin...	8	0	1.34	1.00000	character(0)
1086	GO:0016603	glutaminyl-peptide cyclotransferase acti...	2	0	0.33	1.00000	character(0)
1087	GO:0016634	oxidoreductase activity, acting on the C...	6	0	1	1.00000	character(0)
1088	GO:0016639	oxidoreductase activity, acting on the C...	1	0	0.17	1.00000	character(0)
1089	GO:0016642	oxidoreductase activity, acting on the C...	1	0	0.17	1.00000	character(0)
1090	GO:0016649	oxidoreductase activity, acting on the C...	1	0	0.17	1.00000	character(0)
1091	GO:0016652	oxidoreductase activity, acting on NAD(P...	1	0	0.17	1.00000	character(0)
1092	GO:0016655	oxidoreductase activity, acting on NAD(P...	13	0	2.18	1.00000	character(0)
1093	GO:0016661	oxidoreductase activity, acting on other...	1	0	0.17	1.00000	character(0)
1094	GO:0016671	oxidoreductase activity, acting on a sul...	4	0	0.67	1.00000	character(0)
1095	GO:0016675	oxidoreductase activity, acting on a hem...	4	0	0.67	1.00000	character(0)
1096	GO:0016676	oxidoreductase activity, acting on a hem...	4	0	0.67	1.00000	character(0)
1097	GO:0016679	oxidoreductase activity, acting on diphe...	2	0	0.33	1.00000	character(0)
1098	GO:0016681	oxidoreductase activity, acting on diphe...	1	0	0.17	1.00000	character(0)
1099	GO:0016682	oxidoreductase activity, acting on diphe...	1	0	0.17	1.00000	character(0)
1100	GO:0016714	oxidoreductase activity, acting on paire...	3	0	0.5	1.00000	character(0)
1101	GO:0016717	oxidoreductase activity, acting on paire...	5	0	0.84	1.00000	character(0)
1102	GO:0016722	oxidoreductase activity, oxidizing metal...	1	0	0.17	1.00000	character(0)
1103	GO:0016724	oxidoreductase activity, oxidizing metal...	1	0	0.17	1.00000	character(0)
1104	GO:0016744	transferase activity, transferring aldeh...	2	0	0.33	1.00000	character(0)
1105	GO:0016748	succinyltransferase activity	1	0	0.17	1.00000	character(0)
1106	GO:0016749	N-succinyltransferase activity	1	0	0.17	1.00000	character(0)
1107	GO:0016755	transferase activity, transferring amino...	14	0	2.34	1.00000	character(0)
1108	GO:0016756	glutathione gamma-glutamylcysteinyltrans...	2	0	0.33	1.00000	character(0)
1109	GO:0016812	hydrolase activity, acting on carbon-nit...	1	0	0.17	1.00000	character(0)
1110	GO:0016832	aldehyde-lyase activity	1	0	0.17	1.00000	character(0)
1111	GO:0016841	ammonia-lyase activity	1	0	0.17	1.00000	character(0)
1112	GO:0016849	phosphorus-oxygen lyase activity	11	0	1.84	1.00000	character(0)
1113	GO:0016854	racemase and epimerase activity	1	0	0.17	1.00000	character(0)
1114	GO:0016857	racemase and epimerase activity, acting ...	1	0	0.17	1.00000	character(0)
1115	GO:0016861	intramolecular oxidoreductase activity, ...	5	0	0.84	1.00000	character(0)
1116	GO:0016863	intramolecular oxidoreductase activity, ...	2	0	0.33	1.00000	character(0)
1117	GO:0016881	acid-amino acid ligase activity	4	0	0.67	1.00000	character(0)
1118	GO:0016885	ligase activity, forming carbon-carbon b...	2	0	0.33	1.00000	character(0)
1119	GO:0016901	oxidoreductase activity, acting on the C...	1	0	0.17	1.00000	character(0)
1120	GO:0016920	pyroglutamyl-peptidase activity	1	0	0.17	1.00000	character(0)
1121	GO:0016971	flavin-linked sulfhydryl oxidase activit...	1	0	0.17	1.00000	character(0)
1122	GO:0016972	thiol oxidase activity	1	0	0.17	1.00000	character(0)
1123	GO:0016992	lipoate synthase activity	1	0	0.17	1.00000	character(0)
1124	GO:0017017	MAP kinase tyrosine/serine/threonine pho...	1	0	0.17	1.00000	character(0)
1125	GO:0017048	Rho GTPase binding	16	0	2.68	1.00000	character(0)
1126	GO:0017049	GTP-Rho binding	1	0	0.17	1.00000	character(0)
1127	GO:0017065	single-strand selective uracil DNA N-gly...	1	0	0.17	1.00000	character(0)
1128	GO:0017110	nucleoside-diphosphatase activity	1	0	0.17	1.00000	character(0)
1129	GO:0017112	Rab guanyl-nucleotide exchange factor ac...	2	0	0.33	1.00000	character(0)
1130	GO:0017128	phospholipid scramblase activity	2	0	0.33	1.00000	character(0)
1131	GO:0017134	fibroblast growth factor binding	1	0	0.17	1.00000	character(0)
1132	GO:0017137	Rab GTPase binding	17	0	2.85	1.00000	character(0)
1133	GO:0017160	Ral GTPase binding	1	0	0.17	1.00000	character(0)
1134	GO:0017169	CDP-alcohol phosphatidyltransferase acti...	1	0	0.17	1.00000	character(0)
1135	GO:0018025	calmodulin-lysine N-methyltransferase ac...	1	0	0.17	1.00000	character(0)
1136	GO:0019104	DNA N-glycosylase activity	6	0	1	1.00000	character(0)
1137	GO:0019135	deoxyhypusine monooxygenase activity	1	0	0.17	1.00000	character(0)
1138	GO:0019136	deoxynucleoside kinase activity	2	0	0.33	1.00000	character(0)
1139	GO:0019203	carbohydrate phosphatase activity	1	0	0.17	1.00000	character(0)
1140	GO:0019206	nucleoside kinase activity	3	0	0.5	1.00000	character(0)
1141	GO:0019209	kinase activator activity	5	0	0.84	1.00000	character(0)
1142	GO:0019212	phosphatase inhibitor activity	1	0	0.17	1.00000	character(0)
1143	GO:0019237	centromeric DNA binding	1	0	0.17	1.00000	character(0)
1144	GO:0019238	cyclohydrolase activity	1	0	0.17	1.00000	character(0)
1145	GO:0019781	NEDD8 activating enzyme activity	2	0	0.33	1.00000	character(0)
1146	GO:0019798	procollagen-proline dioxygenase activity	1	0	0.17	1.00000	character(0)
1147	GO:0019799	tubulin N-acetyltransferase activity	1	0	0.17	1.00000	character(0)
1148	GO:0019894	kinesin binding	1	0	0.17	1.00000	character(0)
1149	GO:0019904	protein domain specific binding	9	0	1.51	1.00000	character(0)
1150	GO:0019992	diacylglycerol binding	1	0	0.17	1.00000	character(0)
1151	GO:0022834	ligand-gated channel activity	11	0	1.84	1.00000	character(0)
1152	GO:0030144	alpha-1,6-mannosylglycoprotein 6-beta-N-...	1	0	0.17	1.00000	character(0)
1153	GO:0030197	extracellular matrix constituent, lubric...	4	0	0.67	1.00000	character(0)
1154	GO:0030215	semaphorin receptor binding	18	0	3.01	1.00000	character(0)
1155	GO:0030228	lipoprotein particle receptor activity	1	0	0.17	1.00000	character(0)
1156	GO:0030229	very-low-density lipoprotein particle re...	1	0	0.17	1.00000	character(0)
1157	GO:0030274	LIM domain binding	2	0	0.33	1.00000	character(0)
1158	GO:0030276	clathrin binding	6	0	1	1.00000	character(0)
1159	GO:0030295	protein kinase activator activity	5	0	0.84	1.00000	character(0)
1160	GO:0030296	protein tyrosine kinase activator activi...	1	0	0.17	1.00000	character(0)
1161	GO:0030523	dihydrolipoamide S-acyltransferase activ...	1	0	0.17	1.00000	character(0)
1162	GO:0030545	receptor regulator activity	13	0	2.18	1.00000	character(0)
1163	GO:0030628	pre-mRNA 3'-splice site binding	1	0	0.17	1.00000	character(0)
1164	GO:0030674	protein binding, bridging	5	0	0.84	1.00000	character(0)
1165	GO:0030695	GTPase regulator activity	31	0	5.19	1.00000	character(0)
1166	GO:0030955	potassium ion binding	3	0	0.5	1.00000	character(0)
1167	GO:0030971	receptor tyrosine kinase binding	1	0	0.17	1.00000	character(0)
1168	GO:0031151	histone methyltransferase activity (H3-K...	1	0	0.17	1.00000	character(0)
1169	GO:0031420	alkali metal ion binding	3	0	0.5	1.00000	character(0)
1170	GO:0031491	nucleosome binding	1	0	0.17	1.00000	character(0)
1171	GO:0031543	peptidyl-proline dioxygenase activity	1	0	0.17	1.00000	character(0)
1172	GO:0031545	peptidyl-proline 4-dioxygenase activity	1	0	0.17	1.00000	character(0)
1173	GO:0031559	oxidosqualene cyclase activity	1	0	0.17	1.00000	character(0)
1174	GO:0031683	G-protein beta/gamma-subunit complex bin...	8	0	1.34	1.00000	character(0)
1175	GO:0032051	clathrin light chain binding	2	0	0.33	1.00000	character(0)
1176	GO:0032217	riboflavin transmembrane transporter act...	1	0	0.17	1.00000	character(0)
1177	GO:0032266	phosphatidylinositol-3-phosphate binding	4	0	0.67	1.00000	character(0)
1178	GO:0032440	2-alkenal reductase [NAD(P)] activity	5	0	0.84	1.00000	character(0)
1179	GO:0032947	protein-containing complex scaffold acti...	5	0	0.84	1.00000	character(0)
1180	GO:0032977	membrane insertase activity	2	0	0.33	1.00000	character(0)
1181	GO:0033149	FFAT motif binding	1	0	0.17	1.00000	character(0)
1182	GO:0033293	monocarboxylic acid binding	1	0	0.17	1.00000	character(0)
1183	GO:0033549	MAP kinase phosphatase activity	1	0	0.17	1.00000	character(0)
1184	GO:0033743	peptide-methionine (R)-S-oxide reductase...	2	0	0.33	1.00000	character(0)
1185	GO:0033925	mannosyl-glycoprotein endo-beta-N-acetyl...	1	0	0.17	1.00000	character(0)
1186	GO:0034450	ubiquitin-ubiquitin ligase activity	2	0	0.33	1.00000	character(0)
1187	GO:0034483	heparan sulfate sulfotransferase activit...	1	0	0.17	1.00000	character(0)
1188	GO:0034596	phosphatidylinositol phosphate 4-phospha...	4	0	0.67	1.00000	character(0)
1189	GO:0034597	phosphatidylinositol-4,5-bisphosphate 4-...	2	0	0.33	1.00000	character(0)
1190	GO:0035004	phosphatidylinositol 3-kinase activity	1	0	0.17	1.00000	character(0)
1191	GO:0035014	phosphatidylinositol 3-kinase regulator ...	1	0	0.17	1.00000	character(0)
1192	GO:0035240	dopamine binding	1	0	0.17	1.00000	character(0)
1193	GO:0035368	selenocysteine insertion sequence bindin...	2	0	0.33	1.00000	character(0)
1194	GO:0035381	ATP-gated ion channel activity	6	0	1	1.00000	character(0)
1195	GO:0035586	purinergic receptor activity	6	0	1	1.00000	character(0)
1196	GO:0035615	clathrin adaptor activity	1	0	0.17	1.00000	character(0)
1197	GO:0036002	pre-mRNA binding	3	0	0.5	1.00000	character(0)
1198	GO:0036054	protein-malonyllysine demalonylase activ...	1	0	0.17	1.00000	character(0)
1199	GO:0036055	protein-succinyllysine desuccinylase act...	1	0	0.17	1.00000	character(0)
1200	GO:0036137	kynurenine aminotransferase activity	1	0	0.17	1.00000	character(0)
1201	GO:0036440	citrate synthase activity	1	0	0.17	1.00000	character(0)
1202	GO:0036442	proton-exporting ATPase activity	3	0	0.5	1.00000	character(0)
1203	GO:0038062	protein tyrosine kinase collagen recepto...	3	0	0.5	1.00000	character(0)
1204	GO:0038064	collagen receptor activity	3	0	0.5	1.00000	character(0)
1205	GO:0042083	5,10-methylenetetrahydrofolate-dependent...	1	0	0.17	1.00000	character(0)
1206	GO:0042132	fructose 1,6-bisphosphate 1-phosphatase ...	1	0	0.17	1.00000	character(0)
1207	GO:0042283	dolichyl pyrophosphate Glc1Man9GlcNAc2 a...	1	0	0.17	1.00000	character(0)
1208	GO:0042284	sphingolipid delta-4 desaturase activity	1	0	0.17	1.00000	character(0)
1209	GO:0042300	beta-amyrin synthase activity	1	0	0.17	1.00000	character(0)
1210	GO:0042500	aspartic endopeptidase activity, intrame...	1	0	0.17	1.00000	character(0)
1211	GO:0042979	ornithine decarboxylase regulator activi...	4	0	0.67	1.00000	character(0)
1212	GO:0043014	alpha-tubulin binding	1	0	0.17	1.00000	character(0)
1213	GO:0043047	single-stranded telomeric DNA binding	3	0	0.5	1.00000	character(0)
1214	GO:0043138	3'-5' DNA helicase activity	1	0	0.17	1.00000	character(0)
1215	GO:0043178	alcohol binding	1	0	0.17	1.00000	character(0)
1216	GO:0043515	kinetochore binding	1	0	0.17	1.00000	character(0)
1217	GO:0043531	ADP binding	1	0	0.17	1.00000	character(0)
1218	GO:0045131	pre-mRNA branch point binding	2	0	0.33	1.00000	character(0)
1219	GO:0045296	cadherin binding	5	0	0.84	1.00000	character(0)
1220	GO:0045309	protein phosphorylated amino acid bindin...	1	0	0.17	1.00000	character(0)
1221	GO:0046030	inositol trisphosphate phosphatase activ...	1	0	0.17	1.00000	character(0)
1222	GO:0046332	SMAD binding	1	0	0.17	1.00000	character(0)
1223	GO:0046857	oxidoreductase activity, acting on other...	1	0	0.17	1.00000	character(0)
1224	GO:0046875	ephrin receptor binding	1	0	0.17	1.00000	character(0)
1225	GO:0046912	transferase activity, transferring acyl ...	3	0	0.5	1.00000	character(0)
1226	GO:0046915	transition metal ion transmembrane trans...	10	0	1.67	1.00000	character(0)
1227	GO:0046923	ER retention sequence binding	1	0	0.17	1.00000	character(0)
1228	GO:0046935	1-phosphatidylinositol-3-kinase regulato...	1	0	0.17	1.00000	character(0)
1229	GO:0046961	proton-transporting ATPase activity, rot...	3	0	0.5	1.00000	character(0)
1230	GO:0046975	histone methyltransferase activity (H3-K...	1	0	0.17	1.00000	character(0)
1231	GO:0047522	15-oxoprostaglandin 13-oxidase activity	5	0	0.84	1.00000	character(0)
1232	GO:0047623	adenosine-phosphate deaminase activity	2	0	0.33	1.00000	character(0)
1233	GO:0047631	ADP-ribose diphosphatase activity	1	0	0.17	1.00000	character(0)
1234	GO:0047750	cholestenol delta-isomerase activity	1	0	0.17	1.00000	character(0)
1235	GO:0047961	glycine N-acyltransferase activity	1	0	0.17	1.00000	character(0)
1236	GO:0048018	receptor ligand activity	13	0	2.18	1.00000	character(0)
1237	GO:0048365	Rac GTPase binding	1	0	0.17	1.00000	character(0)
1238	GO:0050080	malonyl-CoA decarboxylase activity	1	0	0.17	1.00000	character(0)
1239	GO:0050113	inositol oxygenase activity	6	0	1	1.00000	character(0)
1240	GO:0050136	NADH dehydrogenase (quinone) activity	13	0	2.18	1.00000	character(0)
1241	GO:0050290	sphingomyelin phosphodiesterase D activi...	1	0	0.17	1.00000	character(0)
1242	GO:0050308	sugar-phosphatase activity	1	0	0.17	1.00000	character(0)
1243	GO:0050528	acyloxyacyl hydrolase activity	1	0	0.17	1.00000	character(0)
1244	GO:0050664	oxidoreductase activity, acting on NAD(P...	17	0	2.85	1.00000	character(0)
1245	GO:0050839	cell adhesion molecule binding	5	0	0.84	1.00000	character(0)
1246	GO:0051010	microtubule plus-end binding	2	0	0.33	1.00000	character(0)
1247	GO:0051015	actin filament binding	23	0	3.85	1.00000	character(0)
1248	GO:0051184	cofactor transmembrane transporter activ...	1	0	0.17	1.00000	character(0)
1249	GO:0051185	coenzyme transmembrane transporter activ...	1	0	0.17	1.00000	character(0)
1250	GO:0051219	phosphoprotein binding	1	0	0.17	1.00000	character(0)
1251	GO:0051723	protein methylesterase activity	3	0	0.5	1.00000	character(0)
1252	GO:0051748	UTP-monosaccharide-1-phosphate uridylylt...	1	0	0.17	1.00000	character(0)
1253	GO:0051996	squalene synthase activity	1	0	0.17	1.00000	character(0)
1254	GO:0051998	protein carboxyl O-methyltransferase act...	3	0	0.5	1.00000	character(0)
1255	GO:0052744	phosphatidylinositol monophosphate phosp...	1	0	0.17	1.00000	character(0)
1256	GO:0052745	inositol phosphate phosphatase activity	2	0	0.33	1.00000	character(0)
1257	GO:0052834	inositol monophosphate phosphatase activ...	1	0	0.17	1.00000	character(0)
1258	GO:0055106	ubiquitin-protein transferase regulator ...	1	0	0.17	1.00000	character(0)
1259	GO:0061575	cyclin-dependent protein serine/threonin...	2	0	0.33	1.00000	character(0)
1260	GO:0070006	metalloaminopeptidase activity	2	0	0.33	1.00000	character(0)
1261	GO:0070273	phosphatidylinositol-4-phosphate binding	1	0	0.17	1.00000	character(0)
1262	GO:0070405	ammonium ion binding	1	0	0.17	1.00000	character(0)
1263	GO:0070513	death domain binding	1	0	0.17	1.00000	character(0)
1264	GO:0070547	L-tyrosine aminotransferase activity	1	0	0.17	1.00000	character(0)
1265	GO:0070548	L-glutamine aminotransferase activity	1	0	0.17	1.00000	character(0)
1266	GO:0070567	cytidylyltransferase activity	1	0	0.17	1.00000	character(0)
1267	GO:0070569	uridylyltransferase activity	3	0	0.5	1.00000	character(0)
1268	GO:0070577	lysine-acetylated histone binding	1	0	0.17	1.00000	character(0)
1269	GO:0070579	methylcytosine dioxygenase activity	4	0	0.67	1.00000	character(0)
1270	GO:0070628	proteasome binding	1	0	0.17	1.00000	character(0)
1271	GO:0070679	inositol 1,4,5 trisphosphate binding	1	0	0.17	1.00000	character(0)
1272	GO:0070815	peptidyl-lysine 5-dioxygenase activity	1	0	0.17	1.00000	character(0)
1273	GO:0070840	dynein complex binding	3	0	0.5	1.00000	character(0)
1274	GO:0070851	growth factor receptor binding	2	0	0.33	1.00000	character(0)
1275	GO:0070976	TIR domain binding	2	0	0.33	1.00000	character(0)
1276	GO:0071077	adenosine 3',5'-bisphosphate transmembra...	1	0	0.17	1.00000	character(0)
1277	GO:0071933	Arp2/3 complex binding	1	0	0.17	1.00000	character(0)
1278	GO:0072341	modified amino acid binding	1	0	0.17	1.00000	character(0)
1279	GO:0072345	NAADP-sensitive calcium-release channel ...	1	0	0.17	1.00000	character(0)
1280	GO:0072544	L-DOPA binding	1	0	0.17	1.00000	character(0)
1281	GO:0072545	tyrosine binding	1	0	0.17	1.00000	character(0)
1282	GO:0072572	poly-ADP-D-ribose binding	1	0	0.17	1.00000	character(0)
1283	GO:0080019	fatty-acyl-CoA reductase (alcohol-formin...	1	0	0.17	1.00000	character(0)
1284	GO:0080025	phosphatidylinositol-3,5-bisphosphate bi...	1	0	0.17	1.00000	character(0)
1285	GO:0080132	fatty acid alpha-hydroxylase activity	1	0	0.17	1.00000	character(0)
1286	GO:0090482	vitamin transmembrane transporter activi...	4	0	0.67	1.00000	character(0)
1287	GO:0090599	alpha-glucosidase activity	1	0	0.17	1.00000	character(0)
1288	GO:0097020	COPII adaptor activity	1	0	0.17	1.00000	character(0)
1289	GO:0097027	ubiquitin-protein transferase activator ...	1	0	0.17	1.00000	character(0)
1290	GO:0097506	deaminated base DNA N-glycosylase activi...	1	0	0.17	1.00000	character(0)
1291	GO:0098519	nucleotide phosphatase activity, acting ...	1	0	0.17	1.00000	character(0)
1292	GO:0098748	endocytic adaptor activity	1	0	0.17	1.00000	character(0)
1293	GO:0098809	nitrite reductase activity	1	0	0.17	1.00000	character(0)
1294	GO:0098847	sequence-specific single stranded DNA bi...	3	0	0.5	1.00000	character(0)
1295	GO:0099094	ligand-gated cation channel activity	11	0	1.84	1.00000	character(0)
1296	GO:0099604	ligand-gated calcium channel activity	3	0	0.5	1.00000	character(0)
1297	GO:0106017	phosphatidylinositol-3,4-bisphosphate ph...	2	0	0.33	1.00000	character(0)
1298	GO:0106019	phosphatidylinositol-4,5-bisphosphate ph...	2	0	0.33	1.00000	character(0)
1299	GO:0106050	tRNA 2'-O-methyltransferase activity	1	0	0.17	1.00000	character(0)
1300	GO:0120013	intermembrane lipid transfer activity	2	0	0.33	1.00000	character(0)
1301	GO:0140030	modification-dependent protein binding	1	0	0.17	1.00000	character(0)
1302	GO:0140033	acetylation-dependent protein binding	1	0	0.17	1.00000	character(0)
1303	GO:0140223	general transcription initiation factor ...	2	0	0.33	1.00000	character(0)
1304	GO:1901338	catecholamine binding	1	0	0.17	1.00000	character(0)
1305	GO:1901981	phosphatidylinositol phosphate binding	5	0	0.84	1.00000	character(0)
1306	GO:1902936	phosphatidylinositol bisphosphate bindin...	1	0	0.17	1.00000	character(0)
1307	GO:1990782	protein tyrosine kinase binding	1	0	0.17	1.00000	character(0)
1308	GO:1990817	RNA adenylyltransferase activity	2	0	0.33	1.00000	character(0)
1309	GO:1990939	ATP-dependent microtubule motor activity	2	0	0.33	1.00000	character(0)
