# Supplementary material for: Germline-related molecular phenotype in Metazoa: conservation and innovation highlighted by comparative transcriptomics
Source: EvoDevo. 2023 Jan 30;14:2. doi: 10.1186/s13227-022-00207-3 (PMC9885605; doi:10.1186/s13227-022-00207-3)
Supplement: Supplementary file 1 — Additional file 1: Zipped directory comprehending more detailed information on the species-specific transcriptomic analyses (transcriptomic statistics, read counts, fasta of upregulated transcripts, GO/IPR enrichment analyses, ratios bootstrap iterations) and extensive results of the comparative analyses (co-upregulated transcripts, co-enriched GO/IPR, comparisons of different cut-off iterations) [file 13227_2022_207_MOESM1_ESM.zip › SUPPLEMENTARY_MATERIAL/Nematostella_vectensis/salmon.isoform.counts.matrix.gonads_vs_soma.edgeR.DE_results]

sampleA	sampleB	logFC	logCPM	PValue	FDR
TRINITY_DN35508_c0_g1_i1	gonads	soma	6.40391551930102	4.75775839326136	4.81038336360684e-46	1.33863348242451e-41
TRINITY_DN18322_c0_g1_i1	gonads	soma	5.33167026009535	3.1328488667591	1.17452683457561e-45	1.63423663762851e-41
TRINITY_DN14249_c0_g1_i1	gonads	soma	6.00906900914854	3.33980791063698	3.66565695622086e-45	3.40026339259047e-41
TRINITY_DN357_c0_g1_i1	gonads	soma	5.03035885393458	4.36085580510993	7.41217259970637e-44	5.15664847761572e-40
TRINITY_DN37297_c0_g1_i1	gonads	soma	4.71586186957051	2.79581587632359	1.95567217814038e-40	1.08844890746581e-36
TRINITY_DN45064_c0_g1_i1	gonads	soma	6.66640327708017	2.7619695709618	3.5837276876082e-39	1.66213290151268e-35
TRINITY_DN613_c0_g1_i1	gonads	soma	5.80444088455832	6.06933410819283	1.05496613933325e-37	4.1939425321951e-34
TRINITY_DN5112_c0_g1_i1	gonads	soma	3.81224435830351	5.15891214145237	1.27950309402071e-37	4.45075151255103e-34
TRINITY_DN14009_c0_g1_i1	gonads	soma	4.72577105212588	3.61843395552003	3.86616403691077e-36	1.19541792021281e-32
TRINITY_DN20343_c0_g1_i1	gonads	soma	5.02660537720052	3.39991360094156	1.12446943292126e-35	3.12917353793329e-32
TRINITY_DN427_c0_g1_i1	gonads	soma	4.19671283840694	6.22739294143567	1.63083997928838e-34	4.12572863123974e-31
TRINITY_DN52457_c0_g1_i1	gonads	soma	4.6520193426504	4.04340037795773	3.42441396230688e-33	7.94121597858965e-30
TRINITY_DN14236_c0_g1_i1	gonads	soma	4.07299933176058	2.0961495950469	4.82865178672651e-33	1.03362863016173e-29
TRINITY_DN20370_c0_g1_i1	gonads	soma	5.41328643025528	5.81747743158025	5.71843645619897e-33	1.13666178359361e-29
TRINITY_DN26278_c0_g1_i1	gonads	soma	4.95677101645483	2.73114522067476	1.05896333882385e-32	1.90836438030612e-29
TRINITY_DN23461_c0_g1_i1	gonads	soma	3.55956532890202	3.82185650703138	1.09723408383276e-32	1.90836438030612e-29
TRINITY_DN11944_c0_g1_i1	gonads	soma	6.3437323185694	4.77944411219295	1.51581928555743e-32	2.48130700461718e-29
TRINITY_DN46420_c0_g1_i1	gonads	soma	3.15279198106373	4.63563473280801	2.43453217508168e-32	3.76378674267627e-29
TRINITY_DN41786_c0_g1_i1	gonads	soma	4.25360355424047	4.20524740597075	6.19519889173866e-32	9.07368393470018e-29
TRINITY_DN48764_c0_g1_i1	gonads	soma	3.58271668035285	5.4421427183212	7.63506830185346e-31	1.06234340351989e-27
TRINITY_DN53673_c0_g1_i1	gonads	soma	5.16204466887398	2.31674083763099	2.52783842143902e-30	3.34974702818119e-27
TRINITY_DN34519_c0_g1_i1	gonads	soma	3.32612014127409	4.72962027056717	2.97765812976068e-30	3.76646683795364e-27
TRINITY_DN28302_c0_g1_i1	gonads	soma	3.05805778610146	4.63585976443401	4.55680485256589e-30	5.5133376277045e-27
TRINITY_DN23031_c0_g1_i1	gonads	soma	4.0793940208417	1.47969903320339	7.13558178166596e-30	8.27370707584169e-27
TRINITY_DN38787_c0_g1_i1	gonads	soma	3.12223474699634	2.28712711338866	7.98686790161001e-30	8.89034239864013e-27
TRINITY_DN42559_c0_g1_i1	gonads	soma	4.08666419627395	2.73278444946029	1.34195426685114e-29	1.4363039745359e-26
TRINITY_DN35293_c0_g1_i1	gonads	soma	5.94807649904043	5.2077070266718	1.66600077536971e-29	1.71709146581438e-26
TRINITY_DN14203_c0_g1_i1	gonads	soma	4.34430227083952	1.45203795900906	4.83243539934175e-29	4.80275043903151e-26
TRINITY_DN9946_c0_g1_i1	gonads	soma	3.82993470971435	3.87422665364157	5.95127122650046e-29	5.71075778245017e-26
TRINITY_DN34237_c0_g1_i1	gonads	soma	4.89590835576879	1.61019024871834	7.7298918363016e-29	7.17024766735337e-26
TRINITY_DN22889_c0_g1_i1	gonads	soma	3.77244843618224	5.3141837921116	1.00756809293308e-28	9.04471125488441e-26
TRINITY_DN16674_c0_g1_i1	gonads	soma	6.39830127429806	1.04554805462339	1.10047450271458e-28	9.42190981241595e-26
TRINITY_DN37084_c0_g1_i1	gonads	soma	5.28821395089375	2.65046965197785	1.11730280224855e-28	9.42190981241595e-26
TRINITY_DN50620_c0_g1_i1	gonads	soma	4.70505556894062	6.18387332292722	1.22279842004443e-28	1.00082454214695e-25
TRINITY_DN4063_c0_g1_i1	gonads	soma	4.25960018892795	5.15974086135006	1.71358787694552e-28	1.36244924113257e-25
TRINITY_DN27012_c0_g1_i1	gonads	soma	3.13007527740294	3.11507416173559	2.12692771736755e-28	1.64411512552511e-25
TRINITY_DN27685_c0_g1_i1	gonads	soma	5.25392286779535	5.30359900397084	2.34965712206863e-28	1.76719617278178e-25
TRINITY_DN49006_c0_g1_i1	gonads	soma	5.4068213650829	0.992608221909118	2.50353641932629e-28	1.83337924939505e-25
TRINITY_DN26570_c1_g1_i1	gonads	soma	5.65762925130908	7.39500402385882	3.38304603937503e-28	2.41393346624945e-25
TRINITY_DN37115_c0_g1_i1	gonads	soma	5.40338402363858	1.13828338236614	5.52482618289445e-28	3.84362157543967e-25
TRINITY_DN18737_c0_g1_i1	gonads	soma	5.92257909945671	2.84740537230032	5.69413759775831e-28	3.86479173342484e-25
TRINITY_DN5652_c0_g1_i1	gonads	soma	3.07471837754649	4.69445353242841	6.6547708380178e-28	4.40926102096094e-25
TRINITY_DN4668_c0_g1_i1	gonads	soma	5.10263076621354	3.52375681946055	8.39949941821497e-28	5.43584348395549e-25
TRINITY_DN3571_c0_g1_i1	gonads	soma	5.05378774653242	4.10261626954605	9.61638247983897e-28	6.08192481020361e-25
TRINITY_DN44218_c0_g1_i1	gonads	soma	4.49553444241736	2.10433395695417	2.06744865193476e-27	1.27851024635645e-24
TRINITY_DN11937_c0_g1_i1	gonads	soma	4.69942614898239	1.85640116600858	2.33653593276455e-27	1.41350265080374e-24
TRINITY_DN20109_c0_g1_i1	gonads	soma	5.81975461071293	6.44687898894372	2.74349908706775e-27	1.62438494882811e-24
TRINITY_DN26319_c0_g1_i1	gonads	soma	3.24060718279828	3.32119290811198	6.50190051559881e-27	3.76947682391841e-24
TRINITY_DN14630_c0_g1_i1	gonads	soma	3.60015731318665	2.74817731151154	6.83782636742255e-27	3.88332718678846e-24
TRINITY_DN29132_c0_g1_i1	gonads	soma	6.42016586456457	0.379711861026657	8.25415059280109e-27	4.59393005392937e-24
TRINITY_DN2319_c0_g1_i4	gonads	soma	6.15392079604374	0.830763951113472	1.02400387549913e-26	5.58744702889994e-24
TRINITY_DN16615_c0_g1_i1	gonads	soma	5.23665757544408	0.676252386293975	1.86372415076262e-26	9.97379147450425e-24
TRINITY_DN19179_c0_g1_i1	gonads	soma	3.62221981081323	3.99688669648412	2.09051277154398e-26	1.09763753597218e-23
TRINITY_DN12161_c0_g1_i1	gonads	soma	4.08380429919697	2.52143765236023	2.79830915555436e-26	1.44206198482901e-23
TRINITY_DN52127_c0_g1_i1	gonads	soma	4.77968344800817	3.49766500120682	3.50254690508674e-26	1.77216136863189e-23
TRINITY_DN26696_c0_g1_i1	gonads	soma	4.13015050700924	3.62654580981862	4.9517872625853e-26	2.46068457041471e-23
TRINITY_DN416_c0_g1_i4	gonads	soma	6.31204876720585	4.39065207888026	5.66154894047559e-26	2.76402778799219e-23
TRINITY_DN34603_c0_g1_i1	gonads	soma	3.49202863075941	2.35440480537064	5.79308514667762e-26	2.77948230106457e-23
TRINITY_DN15079_c0_g1_i1	gonads	soma	2.72073115538024	3.38263424990578	6.84762425852043e-26	3.22975742145943e-23
TRINITY_DN2319_c0_g1_i3	gonads	soma	4.94424779929716	1.38939749621591	9.00208133746571e-26	4.1751653243166e-23
TRINITY_DN26033_c0_g1_i1	gonads	soma	4.07649001614968	4.19491001122552	1.07957254512181e-25	4.92497455502452e-23
TRINITY_DN3326_c0_g1_i1	gonads	soma	3.10787979891607	5.65477162419142	1.53969960833679e-25	6.91076785496711e-23
TRINITY_DN43763_c0_g1_i1	gonads	soma	5.61475213668741	0.355632937107818	1.83141371427113e-25	8.0896160064662e-23
TRINITY_DN41535_c0_g1_i1	gonads	soma	4.37102641512231	1.32128773988474	1.97968339317018e-25	8.60791085392808e-23
TRINITY_DN7646_c0_g1_i1	gonads	soma	3.8086935453233	1.43328161725112	2.20859671174411e-25	9.4555121991408e-23
TRINITY_DN48441_c0_g1_i1	gonads	soma	5.85383790089528	0.581673503515271	2.40656045975917e-25	1.01469340112391e-22
TRINITY_DN24137_c0_g1_i1	gonads	soma	4.72214510392336	1.77809322676756	4.48602232232563e-25	1.86323924157728e-22
TRINITY_DN9270_c0_g1_i1	gonads	soma	2.99865345030699	4.34313292994132	5.28600512845443e-25	2.16321986345044e-22
TRINITY_DN6035_c0_g1_i1	gonads	soma	3.84735332667891	4.59039607258816	9.53399679798927e-25	3.84510236078906e-22
TRINITY_DN38992_c0_g1_i1	gonads	soma	5.88073959552586	1.26659334753835	2.40075531837406e-24	9.54403128567333e-22
TRINITY_DN15413_c0_g1_i1	gonads	soma	3.34136370977573	3.84113429046823	3.51407099073998e-24	1.37731785253961e-21
TRINITY_DN45618_c0_g1_i1	gonads	soma	3.02819388664055	5.72366226859533	3.81995002838925e-24	1.47641068597245e-21
TRINITY_DN31877_c0_g1_i1	gonads	soma	6.25504619492108	0.605687037181055	4.32955530456969e-24	1.65045020569267e-21
TRINITY_DN20743_c0_g1_i1	gonads	soma	6.18236729891672	0.588034787254338	5.10927995932667e-24	1.92136544200193e-21
TRINITY_DN36294_c0_g1_i1	gonads	soma	3.60054872994986	1.0950042274026	6.88995479562815e-24	2.55644882736987e-21
TRINITY_DN49739_c0_g1_i1	gonads	soma	5.01038095623758	0.784601850153954	8.24584315930595e-24	3.01928057154166e-21
TRINITY_DN45233_c0_g1_i1	gonads	soma	7.01463749574138	0.305780725008066	1.23772455590727e-23	4.47316869373863e-21
TRINITY_DN47417_c0_g1_i1	gonads	soma	5.22530347066067	3.59193792732783	1.29389136864272e-23	4.6162062828961e-21
TRINITY_DN93_c0_g1_i1	gonads	soma	6.91808185420935	7.79076664755656	2.16715734653198e-23	7.6338803340876e-21
TRINITY_DN28364_c0_g1_i1	gonads	soma	5.80545694659579	6.50886520829966	5.22763264841602e-23	1.81843201675151e-20
TRINITY_DN12675_c0_g1_i1	gonads	soma	3.53721314598629	0.805722931112245	6.23049451963419e-23	2.14052100607877e-20
TRINITY_DN55832_c0_g1_i1	gonads	soma	5.34463333232144	0.376349308038019	6.61681096665017e-23	2.2455197021944e-20
TRINITY_DN7284_c0_g1_i1	gonads	soma	7.62490866973122	-0.204743203006268	7.18540791071309e-23	2.40910278722077e-20
TRINITY_DN51365_c0_g1_i1	gonads	soma	4.14982409368792	1.49404363219829	9.63183270914381e-23	3.19088857892921e-20
TRINITY_DN20824_c0_g1_i1	gonads	soma	2.83415240935075	4.27406025471726	1.03107251391884e-22	3.37561010792157e-20
TRINITY_DN4434_c0_g1_i2	gonads	soma	5.98282696115518	2.16108537639959	1.27887284299675e-22	4.13819459010624e-20
TRINITY_DN687_c0_g1_i1	gonads	soma	5.26962388856363	5.16301150549546	1.34841733542371e-22	4.31307558737598e-20
TRINITY_DN17508_c0_g1_i1	gonads	soma	4.60021507160616	0.169807720818044	1.53925526893294e-22	4.86754495725749e-20
TRINITY_DN50208_c0_g1_i1	gonads	soma	3.6224271872046	2.54308594133554	1.9892296799832e-22	6.12689142469843e-20
TRINITY_DN11241_c0_g1_i1	gonads	soma	5.21787445764048	1.95112259145129	1.99869166128068e-22	6.12689142469843e-20
TRINITY_DN36809_c0_g1_i1	gonads	soma	2.83585917723818	5.70029270865092	2.00354721736222e-22	6.12689142469843e-20
TRINITY_DN39057_c0_g1_i1	gonads	soma	5.99501111073085	0.0238854963551276	2.56310288064865e-22	7.75282901768376e-20
TRINITY_DN42831_c0_g1_i1	gonads	soma	5.95881548035504	1.16553115265909	2.96225807438687e-22	8.86384061226212e-20
TRINITY_DN51428_c0_g1_i1	gonads	soma	4.84900662220137	1.18074325082007	3.06939371386171e-22	9.08671151801528e-20
TRINITY_DN143_c0_g1_i1	gonads	soma	6.23984830910237	9.14248320664178	3.9459639570343e-22	1.15587668417211e-19
TRINITY_DN5314_c0_g1_i1	gonads	soma	3.27983974523316	2.70877752893996	4.86196124327886e-22	1.40936101539546e-19
TRINITY_DN45901_c0_g1_i1	gonads	soma	6.78828593683545	0.721750534207619	7.51758186450037e-22	2.156693485828e-19
TRINITY_DN36036_c0_g1_i1	gonads	soma	4.09554273282446	2.31814996090989	8.32291779479727e-22	2.36336894279203e-19
TRINITY_DN45000_c0_g1_i1	gonads	soma	5.53672859438986	0.917375560568301	9.44676182667574e-22	2.65539886982558e-19
TRINITY_DN18394_c0_g1_i1	gonads	soma	4.2719107042323	3.74164484638611	1.22332824552549e-21	3.40427784164834e-19
TRINITY_DN43344_c0_g1_i1	gonads	soma	3.31810733432869	3.26889467595641	1.27977369906272e-21	3.52609331658588e-19
TRINITY_DN50175_c0_g1_i1	gonads	soma	3.599415688576	3.79546091390597	1.40389650057154e-21	3.83015998214754e-19
TRINITY_DN37629_c0_g1_i1	gonads	soma	4.92210175031899	0.573026975309318	1.56867827090486e-21	4.23817271094569e-19
TRINITY_DN19508_c0_g1_i1	gonads	soma	5.49707143272165	6.22669156758159	1.70376626436624e-21	4.55888534661382e-19
TRINITY_DN53882_c0_g1_i1	gonads	soma	3.48608592570201	2.42579412759797	2.41072415370442e-21	6.38910778564634e-19
TRINITY_DN36416_c0_g1_i1	gonads	soma	3.67519195563528	1.13895217356203	2.76318557922907e-21	7.2541441791308e-19
TRINITY_DN18893_c0_g1_i1	gonads	soma	2.89852893543883	3.76792535475271	3.43907354135645e-21	8.94416247746424e-19
TRINITY_DN27608_c0_g1_i1	gonads	soma	5.79064841192542	1.5670026705801	4.27373835799669e-21	1.10119991691048e-18
TRINITY_DN44185_c0_g1_i1	gonads	soma	3.89529515124211	0.425988267279132	4.55374351904622e-21	1.16258325365154e-18
TRINITY_DN40_c0_g1_i4	gonads	soma	6.23563526950067	11.6343941665303	5.28216622935505e-21	1.33629201664084e-18
TRINITY_DN42570_c0_g1_i1	gonads	soma	2.46032925273539	5.32896448587402	7.15809549204625e-21	1.79455388606003e-18
TRINITY_DN27317_c0_g1_i1	gonads	soma	3.83461581455879	1.12880896441157	7.81204071472068e-21	1.93338233050464e-18
TRINITY_DN8745_c0_g1_i1	gonads	soma	2.13034290627303	4.03513009357392	7.85080506493546e-21	1.93338233050464e-18
TRINITY_DN46202_c0_g1_i1	gonads	soma	4.04052008826253	1.64138243776506	8.19651014977464e-21	2.00081126708709e-18
TRINITY_DN8945_c0_g1_i1	gonads	soma	5.10485945819733	2.09751883643988	8.44057317941581e-21	2.04247191684159e-18
TRINITY_DN27482_c0_g1_i1	gonads	soma	5.89357679030577	-0.079330187721183	1.06229843490039e-20	2.54841731434553e-18
TRINITY_DN3337_c0_g1_i1	gonads	soma	5.24697932625823	0.0799091606448894	1.09468740179252e-20	2.6036718818019e-18
TRINITY_DN43414_c0_g1_i1	gonads	soma	6.10907240131467	6.12195194237825	1.53429399430203e-20	3.61833332825736e-18
TRINITY_DN18703_c0_g1_i1	gonads	soma	2.54924355732217	4.00474972109094	1.7122363822225e-20	4.00404319701577e-18
TRINITY_DN7250_c0_g1_i1	gonads	soma	-2.94717963163886	3.69185596153529	2.41184238674898e-20	5.59306249487088e-18
TRINITY_DN7125_c0_g1_i1	gonads	soma	2.49332637995627	3.85447683701364	2.56880552005405e-20	5.90782810017059e-18
TRINITY_DN626_c0_g1_i1	gonads	soma	6.6389000366336	7.3046586852124	3.07765311527788e-20	7.02007630261909e-18
TRINITY_DN14620_c0_g1_i1	gonads	soma	6.08048431636424	0.0632533348433481	3.5339259290429e-20	7.99529193117121e-18
TRINITY_DN48815_c0_g1_i1	gonads	soma	5.59224251666447	5.20437503527514	4.51738936932646e-20	1.01378960781949e-17
TRINITY_DN166_c0_g1_i1	gonads	soma	4.61249866808692	9.82356801677725	6.75062799732463e-20	1.5028518072764e-17
TRINITY_DN18546_c0_g1_i1	gonads	soma	5.68421987155997	5.37899545230664	6.84698731183245e-20	1.51220605487042e-17
TRINITY_DN42403_c0_g1_i1	gonads	soma	3.22082564108209	3.00753460129093	7.10041765185182e-20	1.55583009776167e-17
TRINITY_DN12_c0_g1_i2	gonads	soma	6.41065639796106	11.3638771078612	7.53523134776581e-20	1.63820639020021e-17
TRINITY_DN416_c0_g1_i2	gonads	soma	5.80956949792642	4.62481861152453	7.9280795422363e-20	1.71025269380893e-17
TRINITY_DN52559_c0_g1_i1	gonads	soma	4.50586083887588	0.0817417206113256	8.88233509539716e-20	1.90136631565163e-17
TRINITY_DN42042_c0_g1_i1	gonads	soma	4.77466675128108	4.89881387328059	9.12151362203704e-20	1.93766016087059e-17
TRINITY_DN25019_c0_g1_i1	gonads	soma	3.81976234173	0.250044063239772	1.40121667159849e-19	2.94926461182592e-17
TRINITY_DN27172_c0_g1_i1	gonads	soma	4.2248678770303	3.58894740417151	1.40955941272404e-19	2.94926461182592e-17
TRINITY_DN32383_c0_g1_i1	gonads	soma	2.42980957345924	3.16233500893269	1.46946121705154e-19	3.0516542349336e-17
TRINITY_DN753_c0_g1_i2	gonads	soma	5.02903054357828	5.33690287951865	1.6431351209274e-19	3.38704919593835e-17
TRINITY_DN38092_c0_g1_i1	gonads	soma	3.43908954837539	4.25643329422296	2.69272957276207e-19	5.50979989344287e-17
TRINITY_DN20526_c0_g1_i1	gonads	soma	2.304906760043	3.30432995753566	3.27549885323871e-19	6.65332715970269e-17
TRINITY_DN650_c0_g1_i2	gonads	soma	3.33856249160924	7.22381166414111	3.48417667992206e-19	7.02515465404582e-17
TRINITY_DN1267_c0_g1_i3	gonads	soma	5.38954740109452	4.97512829715414	3.50904303906989e-19	7.02515465404582e-17
TRINITY_DN45026_c0_g1_i1	gonads	soma	3.54628662356554	0.776365027583358	4.70108108331581e-19	9.30039966858204e-17
TRINITY_DN9542_c0_g1_i1	gonads	soma	2.43465540058951	4.69394954253899	4.71236291961358e-19	9.30039966858204e-17
TRINITY_DN30733_c0_g1_i1	gonads	soma	4.01456235649529	0.114615116206112	4.87003670795024e-19	9.54390010625628e-17
TRINITY_DN27798_c0_g1_i1	gonads	soma	2.21783749577916	5.64620096979325	6.54396394142275e-19	1.27346453539799e-16
TRINITY_DN53130_c0_g1_i1	gonads	soma	2.78449325425647	1.53897637710922	7.86908347486119e-19	1.52070038151692e-16
TRINITY_DN33806_c0_g1_i1	gonads	soma	5.90545286929508	4.9641331172829	9.28499728544043e-19	1.78195106523611e-16
TRINITY_DN41288_c0_g1_i1	gonads	soma	3.06506807382358	5.01170019167393	1.38617372328572e-18	2.64208509394486e-16
TRINITY_DN54246_c0_g1_i1	gonads	soma	3.57730617878602	0.447492875802199	1.8435390290883e-18	3.48993225180063e-16
TRINITY_DN20086_c0_g1_i1	gonads	soma	2.81814440016107	3.32309032326657	1.93848361441981e-18	3.64487310959963e-16
TRINITY_DN471_c0_g1_i5	gonads	soma	6.41670413871895	9.55861113289407	2.40776192960765e-18	4.49685899175314e-16
TRINITY_DN31047_c0_g1_i1	gonads	soma	3.69224920103576	1.10128242310789	2.90348992515798e-18	5.38655450915308e-16
TRINITY_DN37625_c0_g1_i1	gonads	soma	5.7146113732715	0.185562189488506	3.04835126983635e-18	5.61784894947058e-16
TRINITY_DN52266_c0_g1_i1	gonads	soma	5.1592193645927	4.63963877621337	3.7051753455346e-18	6.783396020759e-16
TRINITY_DN11877_c0_g1_i1	gonads	soma	4.7413252276583	0.996364639458831	3.80480223907878e-18	6.92026383719505e-16
TRINITY_DN41382_c0_g1_i1	gonads	soma	3.20946773704664	3.77250916511852	4.42711395735994e-18	7.99985241593586e-16
TRINITY_DN43197_c0_g1_i1	gonads	soma	2.57754231513044	5.6907402063151	4.6822145150741e-18	8.40623648551498e-16
TRINITY_DN34282_c1_g1_i1	gonads	soma	4.33447489906113	0.336649813486752	5.74532718453198e-18	1.02487798007151e-15
TRINITY_DN42001_c0_g1_i1	gonads	soma	3.63122399203289	6.54115253326977	7.98709070781458e-18	1.41569910966283e-15
TRINITY_DN15702_c0_g1_i1	gonads	soma	2.54521317964443	5.78206389260748	9.23008589697528e-18	1.62566348317106e-15
TRINITY_DN49991_c0_g1_i1	gonads	soma	4.89459119656666	1.72303857787172	1.14682023552612e-17	2.00715179334723e-15
TRINITY_DN14869_c0_g1_i1	gonads	soma	2.56249559304357	2.39817724424976	1.22026730826671e-17	2.12234991590288e-15
TRINITY_DN30818_c0_g1_i1	gonads	soma	2.94701620133387	1.34075964016895	1.31192305031466e-17	2.2675897294507e-15
TRINITY_DN31629_c0_g1_i1	gonads	soma	4.55949562778597	0.66539138892711	1.7114884418992e-17	2.93995681241796e-15
TRINITY_DN50762_c0_g1_i1	gonads	soma	4.7403769561053	-0.0813834668117388	1.74348930073699e-17	2.97189688100466e-15
TRINITY_DN4668_c0_g1_i2	gonads	soma	4.67982646014138	3.43070653032423	1.75144131265188e-17	2.97189688100466e-15
TRINITY_DN37157_c0_g1_i1	gonads	soma	3.14584513558323	1.22986907287271	1.80948524322997e-17	3.05177911203659e-15
TRINITY_DN32811_c0_g1_i1	gonads	soma	5.0893237536876	0.359758353900311	1.96686535468391e-17	3.29722464398457e-15
TRINITY_DN37231_c0_g1_i1	gonads	soma	5.35341994704615	2.93815411826186	2.18541244074351e-17	3.64165613179702e-15
TRINITY_DN529_c0_g1_i1	gonads	soma	3.89460386185391	5.9686355688336	2.23624005509297e-17	3.70417191982899e-15
TRINITY_DN36974_c0_g1_i1	gonads	soma	2.90098957309688	2.13378108044758	2.47918121599674e-17	4.08228727093239e-15
TRINITY_DN1120_c0_g1_i2	gonads	soma	6.30137175201913	6.61404715538784	2.51403317888969e-17	4.11532442953778e-15
TRINITY_DN23522_c0_g1_i1	gonads	soma	2.26202743734771	3.13655932193659	3.04894657146966e-17	4.96175936788641e-15
TRINITY_DN35966_c0_g1_i1	gonads	soma	3.8169789235422	0.697750124858294	3.98496158684862e-17	6.44729715341997e-15
TRINITY_DN5317_c0_g1_i1	gonads	soma	3.88459809935002	5.22777095655803	5.11475979994861e-17	8.22737200653005e-15
TRINITY_DN51481_c0_g1_i1	gonads	soma	5.61562649400064	0.924417914412453	6.36700549043963e-17	1.01828177464341e-14
TRINITY_DN26974_c0_g1_i1	gonads	soma	5.85761275116064	7.18049980611325	6.92253585230821e-17	1.10001461649554e-14
TRINITY_DN16147_c0_g1_i1	gonads	soma	5.72469288103332	2.33280616699936	6.95711414773662e-17	1.10001461649554e-14
TRINITY_DN11594_c0_g1_i1	gonads	soma	3.77607013078088	0.97384500676051	7.14594798158126e-17	1.12348836401945e-14
TRINITY_DN50792_c0_g1_i1	gonads	soma	2.16853075494987	3.31387757497416	7.2747320637226e-17	1.12735208293694e-14
TRINITY_DN20401_c0_g1_i1	gonads	soma	3.67427900611579	2.35931639963301	7.28071152048158e-17	1.12735208293694e-14
TRINITY_DN18491_c0_g1_i1	gonads	soma	5.58442311234315	6.85860220081161	7.2920574575481e-17	1.12735208293694e-14
TRINITY_DN37478_c0_g1_i1	gonads	soma	3.91960108719522	2.91723310960398	7.33675496205475e-17	1.12799567449757e-14
TRINITY_DN139_c0_g1_i1	gonads	soma	6.04999044236362	7.03990443861469	7.7791595620577e-17	1.18944204556561e-14
TRINITY_DN34289_c0_g1_i1	gonads	soma	2.95940063607852	1.834835841186	9.82468270236563e-17	1.49399601224825e-14
TRINITY_DN41524_c0_g1_i1	gonads	soma	2.15898087572452	4.68866199369653	1.00116844772952e-16	1.51415845453353e-14
TRINITY_DN46982_c0_g1_i1	gonads	soma	4.28655030211487	0.315639830227882	1.03336474379123e-16	1.55440400487688e-14
TRINITY_DN54453_c0_g1_i1	gonads	soma	2.588740621222	1.50195389172434	1.064375227681e-16	1.59244267934984e-14
TRINITY_DN26459_c0_g1_i1	gonads	soma	2.29617208631198	3.08580471397365	1.07549440472326e-16	1.60047370559566e-14
TRINITY_DN26152_c0_g1_i1	gonads	soma	2.35580640108682	5.67428461971283	1.16282918974284e-16	1.72123461128531e-14
TRINITY_DN35259_c0_g1_i1	gonads	soma	4.41481150664192	1.54739029867338	1.31033701418971e-16	1.92931526089265e-14
TRINITY_DN8511_c0_g1_i1	gonads	soma	-2.70216852252201	3.91534145609349	1.49353864833256e-16	2.18748386872623e-14
TRINITY_DN52116_c0_g1_i1	gonads	soma	3.85222535546509	3.77941952158278	1.75941179104711e-16	2.56339849849524e-14
TRINITY_DN9738_c0_g1_i1	gonads	soma	4.04283077780348	2.40275503752407	1.78825649954189e-16	2.59185426402353e-14
TRINITY_DN37009_c0_g1_i1	gonads	soma	3.95379884929827	0.0369689308276297	1.97793659860253e-16	2.85191811740473e-14
TRINITY_DN10248_c0_g1_i1	gonads	soma	1.91128768612736	4.37494587974548	2.10492849895747e-16	3.01937887984477e-14
TRINITY_DN49816_c0_g1_i1	gonads	soma	2.48028556421923	4.41523331489313	2.12483420166225e-16	3.03230185455677e-14
TRINITY_DN49904_c0_g1_i1	gonads	soma	-3.68512517087711	3.06529327306453	2.4198744486695e-16	3.43572786518238e-14
TRINITY_DN34190_c0_g1_i1	gonads	soma	-4.89173372503564	7.00475683719279	2.45188047792189e-16	3.4634989817061e-14
TRINITY_DN30827_c0_g1_i1	gonads	soma	4.88366853275705	1.19935283136955	2.53687577314057e-16	3.56546358661393e-14
TRINITY_DN10935_c0_g1_i1	gonads	soma	2.40294960002222	2.94012591157655	2.70795805477048e-16	3.78678677126397e-14
TRINITY_DN43575_c0_g1_i1	gonads	soma	4.92968707186128	1.39777573389334	2.72249551255401e-16	3.78808025616766e-14
TRINITY_DN41378_c0_g1_i1	gonads	soma	1.97336257796057	3.78519845042127	2.83271503374603e-16	3.92183054522809e-14
TRINITY_DN49602_c0_g1_i1	gonads	soma	3.942654274835	0.659949568152976	3.01761436297468e-16	4.15713725212175e-14
TRINITY_DN28906_c0_g1_i1	gonads	soma	5.32206170458016	0.150151285307024	3.08478189830977e-16	4.2287345155746e-14
TRINITY_DN55541_c0_g1_i1	gonads	soma	4.56987939189327	0.0937404703042253	3.320689514235e-16	4.52981116677116e-14
TRINITY_DN13712_c0_g1_i1	gonads	soma	2.32017260825586	4.13883429452816	3.70525331481819e-16	5.0158281235015e-14
TRINITY_DN36875_c0_g1_i1	gonads	soma	2.72663627291004	3.5876489748462	3.71302498721183e-16	5.0158281235015e-14
TRINITY_DN7218_c0_g1_i1	gonads	soma	4.49695067372125	3.22492123395244	4.05808857844806e-16	5.45548255850496e-14
TRINITY_DN27838_c0_g1_i1	gonads	soma	2.92623923374607	2.02668908580274	4.44210892613892e-16	5.94302919214394e-14
TRINITY_DN14353_c0_g1_i1	gonads	soma	2.33008411510745	2.67081241599273	4.68391120950688e-16	6.23654933675394e-14
TRINITY_DN19019_c0_g1_i1	gonads	soma	3.36312186460471	1.42095109346029	4.74122184947154e-16	6.28279626795686e-14
TRINITY_DN27592_c0_g1_i1	gonads	soma	2.27382116273378	3.05519128729861	4.81836145306456e-16	6.35475651734032e-14
TRINITY_DN1015_c0_g2_i1	gonads	soma	5.35017219597019	5.99251207255434	5.68727365175542e-16	7.46535147080423e-14
TRINITY_DN41470_c0_g1_i1	gonads	soma	6.51931375023956	0.446392057756405	5.72160456989119e-16	7.47515549159305e-14
TRINITY_DN50930_c0_g1_i1	gonads	soma	2.04323023367394	3.9352671159837	5.8013161254136e-16	7.51103685855973e-14
TRINITY_DN11303_c0_g1_i1	gonads	soma	3.21870753141605	2.63727543153195	5.8030506130169e-16	7.51103685855973e-14
TRINITY_DN29654_c0_g1_i1	gonads	soma	2.81615864887574	1.37095320373364	6.3026427312003e-16	8.11990471869639e-14
TRINITY_DN6078_c0_g1_i1	gonads	soma	4.42827324168081	1.30947755510903	6.66640207005677e-16	8.54896943804331e-14
TRINITY_DN9691_c0_g1_i1	gonads	soma	2.96343582005681	1.6518522384219	6.8209735556509e-16	8.70706661039693e-14
TRINITY_DN49756_c0_g1_i1	gonads	soma	-3.27318439930999	2.17112281782901	7.25476468298609e-16	9.21852016429849e-14
TRINITY_DN4531_c0_g1_i1	gonads	soma	1.9537185545495	3.1292472673579	7.65754092171744e-16	9.68609312588877e-14
TRINITY_DN2684_c0_g1_i1	gonads	soma	2.75089275480127	4.87558382151459	8.00524583054481e-16	1.00800896367602e-13
TRINITY_DN13983_c0_g1_i1	gonads	soma	2.16502138277423	5.96387835663225	1.01584664380778e-15	1.2733774956704e-13
TRINITY_DN49809_c0_g1_i1	gonads	soma	2.92839131017278	7.07342297234947	1.15682168817897e-15	1.4435889658585e-13
TRINITY_DN90_c0_g1_i1	gonads	soma	4.372805956863	10.7275911833908	1.41898832158469e-15	1.76283959879726e-13
TRINITY_DN13987_c0_g1_i1	gonads	soma	2.06653981281281	4.10816482902468	1.42713139697526e-15	1.765076111779e-13
TRINITY_DN49033_c0_g1_i1	gonads	soma	2.19951578637967	2.33107637254931	1.43458034250405e-15	1.76643813146914e-13
TRINITY_DN19424_c0_g1_i1	gonads	soma	4.03223411394222	0.0740334558103212	1.45630212432537e-15	1.78528526500997e-13
TRINITY_DN5257_c0_g1_i1	gonads	soma	2.29201785670719	4.4474197086692	1.52294583172556e-15	1.85879546514293e-13
TRINITY_DN5999_c0_g1_i1	gonads	soma	4.0149411981325	6.77846148376639	1.62672533799532e-15	1.97679094784863e-13
TRINITY_DN41113_c0_g1_i1	gonads	soma	4.25549864504232	-0.106307625925734	1.65639132963567e-15	2.00408947483049e-13
TRINITY_DN47210_c0_g1_i1	gonads	soma	2.55362167797274	3.96830800868887	1.69804371701055e-15	2.04559136610258e-13
TRINITY_DN34241_c0_g1_i1	gonads	soma	-4.85776680151388	7.183311829446	1.7976640889153e-15	2.15626708044547e-13
TRINITY_DN254_c0_g1_i1	gonads	soma	3.98618177231824	8.06395977787511	1.84535745622098e-15	2.20397456187629e-13
TRINITY_DN8058_c0_g1_i1	gonads	soma	2.1086882664333	4.3398183793769	1.9717607048072e-15	2.34487849971687e-13
TRINITY_DN43811_c0_g1_i1	gonads	soma	5.04361217492087	0.461677012325879	2.04172096572872e-15	2.4177451503957e-13
TRINITY_DN41469_c0_g1_i1	gonads	soma	2.14013051245401	2.92582148311911	2.17335697032966e-15	2.56271939704804e-13
TRINITY_DN344_c1_g1_i1	gonads	soma	4.13783676701344	4.81890639417382	2.44638636376104e-15	2.87249112787942e-13
TRINITY_DN20733_c0_g1_i1	gonads	soma	2.66710616698798	1.66431510558089	2.66795666394251e-15	3.11949151446186e-13
TRINITY_DN26248_c0_g1_i1	gonads	soma	2.77784239747062	1.7991501288112	2.8399766934459e-15	3.30673102197542e-13
TRINITY_DN563_c0_g1_i1	gonads	soma	5.52017652396766	5.51456905955614	3.09968902708226e-15	3.59408942690188e-13
TRINITY_DN52354_c0_g1_i1	gonads	soma	5.90101926254043	-0.564657835293164	3.17017553013496e-15	3.66056616815749e-13
TRINITY_DN42944_c0_g1_i1	gonads	soma	1.84476871773182	5.16135178834359	3.27340886521733e-15	3.76414966534165e-13
TRINITY_DN26501_c0_g1_i1	gonads	soma	2.04019823576697	3.34871185942823	3.34253277427714e-15	3.80445303574866e-13
TRINITY_DN23628_c0_g1_i1	gonads	soma	4.03361015384045	-0.278461275452725	3.34654590672197e-15	3.80445303574866e-13
TRINITY_DN3490_c0_g1_i1	gonads	soma	2.50147356522207	3.02537687961867	3.34947173263771e-15	3.80445303574866e-13
TRINITY_DN33730_c0_g1_i1	gonads	soma	2.28996531242397	5.06546219118436	3.477066913992e-15	3.93332593831582e-13
TRINITY_DN2914_c0_g1_i1	gonads	soma	2.85661502902818	3.90890219093376	3.75544631989024e-15	4.23103482550225e-13
TRINITY_DN41670_c0_g1_i1	gonads	soma	-4.06341516917864	6.01269068383057	3.94684432099097e-15	4.42874128082809e-13
TRINITY_DN28918_c0_g1_i1	gonads	soma	2.31667416642332	5.17229706941573	3.98168820321195e-15	4.44989635819205e-13
TRINITY_DN36694_c0_g1_i1	gonads	soma	5.57327982336645	6.13091750218666	4.02741931731616e-15	4.48300099049097e-13
TRINITY_DN98_c0_g1_i1	gonads	soma	5.03565881913521	5.95975887357596	4.36916539398967e-15	4.84402926629261e-13
TRINITY_DN11795_c0_g1_i1	gonads	soma	3.94645430778819	0.416861981632769	5.13063973190331e-15	5.66569216108751e-13
TRINITY_DN11576_c0_g1_i1	gonads	soma	4.18641561082005	4.62604945864555	5.62909244537161e-15	6.19155670236368e-13
TRINITY_DN27825_c0_g1_i1	gonads	soma	2.57819350690552	4.45202572284236	6.50076521000984e-15	7.12217693953362e-13
TRINITY_DN36420_c0_g1_i1	gonads	soma	1.85787624345653	2.753387278983	6.60248541237811e-15	7.20525349237874e-13
TRINITY_DN26450_c0_g1_i1	gonads	soma	-3.55073531227204	2.94874875264048	7.47537070611345e-15	8.12596156287989e-13
TRINITY_DN37805_c0_g1_i1	gonads	soma	3.43168531749229	-0.0344264296369539	7.52894720677154e-15	8.152355753698e-13
TRINITY_DN18476_c0_g1_i1	gonads	soma	2.59343681840996	2.08641706387915	7.57646009439619e-15	8.16272675157084e-13
TRINITY_DN43220_c0_g1_i1	gonads	soma	4.20596938902945	1.02395685301553	7.59719070237476e-15	8.16272675157084e-13
TRINITY_DN13801_c0_g1_i1	gonads	soma	2.34276591616088	2.32196579448378	7.98468703138001e-15	8.51415843195376e-13
TRINITY_DN24529_c0_g1_i1	gonads	soma	4.88318136934225	-0.225240105135328	7.98546554096569e-15	8.51415843195376e-13
TRINITY_DN34376_c0_g1_i1	gonads	soma	2.61585328375849	5.09627536882768	8.45582521959379e-15	8.98124825232275e-13
TRINITY_DN2921_c0_g1_i1	gonads	soma	5.48787140430099	6.0690064377816	1.01306989132235e-14	1.07192809641514e-12
TRINITY_DN22969_c0_g1_i1	gonads	soma	4.64769241510556	0.614750410865688	1.09137814202582e-14	1.15041177788994e-12
TRINITY_DN35511_c0_g1_i1	gonads	soma	3.25518730741708	2.13866449060587	1.12139958273419e-14	1.17759651276706e-12
TRINITY_DN49808_c0_g1_i1	gonads	soma	2.33625642906868	2.26196254207568	1.19384454418522e-14	1.24895887126264e-12
TRINITY_DN344_c0_g1_i2	gonads	soma	4.49182810006263	6.12864128921873	1.27525834438168e-14	1.32913442724545e-12
TRINITY_DN11936_c0_g1_i1	gonads	soma	1.80804099998656	4.19613201642926	1.33000549744237e-14	1.38102212622486e-12
TRINITY_DN14455_c0_g1_i1	gonads	soma	2.15066956878265	2.06946971420932	1.50540531573269e-14	1.55733900097432e-12
TRINITY_DN2486_c0_g1_i1	gonads	soma	1.97737234796436	4.76271590432759	1.58458296677754e-14	1.63317684442538e-12
TRINITY_DN4528_c0_g1_i1	gonads	soma	2.19824263038264	3.37590168068102	1.7150701933231e-14	1.76114292766772e-12
TRINITY_DN47564_c0_g1_i1	gonads	soma	2.77642934401289	1.61783652433702	1.7553465133721e-14	1.78784468989301e-12
TRINITY_DN10786_c0_g1_i1	gonads	soma	-2.86227755177083	3.46625145120539	1.7613887540447e-14	1.78784468989301e-12
TRINITY_DN21499_c0_g1_i1	gonads	soma	1.79141780692129	4.83730464947094	1.76620532987024e-14	1.78784468989301e-12
TRINITY_DN29150_c0_g1_i1	gonads	soma	2.34402442650556	2.81205542798293	1.76677191936387e-14	1.78784468989301e-12
TRINITY_DN34482_c0_g1_i1	gonads	soma	2.82183204726334	0.518430129804213	1.86156176041408e-14	1.87693987930446e-12
TRINITY_DN21128_c0_g1_i1	gonads	soma	2.38357735650494	3.67437056374932	1.89876823597439e-14	1.90754232746192e-12
TRINITY_DN26141_c0_g1_i1	gonads	soma	-4.56303716549109	6.79177068491378	2.12188458677489e-14	2.1240217367184e-12
TRINITY_DN7623_c0_g1_i1	gonads	soma	2.1856603235333	2.801615189195	2.13081117843887e-14	2.12531231088161e-12
TRINITY_DN22577_c0_g1_i1	gonads	soma	3.03431579473438	3.7304738045801	2.15978597697062e-14	2.14651872025494e-12
TRINITY_DN347_c0_g1_i1	gonads	soma	-3.19341141150477	6.12428416555583	2.22158768974501e-14	2.20008335338876e-12
TRINITY_DN16309_c0_g1_i1	gonads	soma	3.57219176663538	0.163902780154672	2.26194133399374e-14	2.23210295894957e-12
TRINITY_DN2047_c0_g1_i1	gonads	soma	1.99917256692793	5.36092546616356	2.27804509459401e-14	2.24005084425308e-12
TRINITY_DN52189_c0_g1_i1	gonads	soma	1.91182291818239	2.62393660122366	2.32367906113344e-14	2.27687820116976e-12
TRINITY_DN27222_c0_g1_i1	gonads	soma	2.15959288609935	3.1899992837724	2.56935552770256e-14	2.5087728289441e-12
TRINITY_DN46646_c0_g1_i1	gonads	soma	3.27138766507696	1.46160569739387	2.66804474196478e-14	2.59602619158727e-12
TRINITY_DN4393_c0_g1_i1	gonads	soma	-3.57802444038468	3.03929802648493	2.76785304374797e-14	2.68375660283688e-12
TRINITY_DN30149_c0_g1_i1	gonads	soma	-4.9652811794165	2.36516270224613	2.81298202435499e-14	2.71804388103301e-12
TRINITY_DN26158_c0_g1_i1	gonads	soma	3.91354053771343	2.57442621819476	2.93616387964097e-14	2.82725150320585e-12
TRINITY_DN50886_c0_g1_i1	gonads	soma	2.08310351585711	2.69757914703393	3.07209635345075e-14	2.94794128702853e-12
TRINITY_DN18653_c0_g1_i1	gonads	soma	2.1014613742433	3.83671064540975	3.42545600933789e-14	3.2757247363524e-12
TRINITY_DN18644_c0_g1_i1	gonads	soma	1.97069445464166	2.36813912954016	3.44211586291936e-14	3.28038356963425e-12
TRINITY_DN9822_c0_g1_i1	gonads	soma	3.68949122529404	2.30665820100243	4.05117133259567e-14	3.84764490933352e-12
TRINITY_DN45824_c0_g1_i1	gonads	soma	2.39439341654055	2.23972508722169	4.10438858244861e-14	3.88492943783605e-12
TRINITY_DN27383_c0_g1_i1	gonads	soma	1.89460535001048	3.44314561694039	4.23599365356416e-14	3.99590614886046e-12
TRINITY_DN38469_c0_g1_i1	gonads	soma	4.39966788338931	0.00368015555107944	4.35317462249696e-14	4.09257241198802e-12
TRINITY_DN35143_c0_g1_i1	gonads	soma	2.17960488413445	5.67285035063291	4.99854070939832e-14	4.68348117377564e-12
TRINITY_DN233_c0_g1_i2	gonads	soma	5.51413857856235	5.89766293673172	5.45512084518978e-14	5.09413096912555e-12
TRINITY_DN20356_c0_g1_i1	gonads	soma	3.04485140348055	2.47338787466161	5.58830555564391e-14	5.20104906362738e-12
TRINITY_DN5237_c0_g1_i1	gonads	soma	3.45297171073784	5.49924068102795	5.9411146480932e-14	5.51097794757125e-12
TRINITY_DN63_c0_g1_i1	gonads	soma	-4.84912352450154	10.8443575795221	6.46085758412846e-14	5.97318089206401e-12
TRINITY_DN44838_c0_g1_i1	gonads	soma	5.63645247083097	4.00247846594474	6.55194554592521e-14	6.03733578317903e-12
TRINITY_DN41298_c0_g1_i1	gonads	soma	1.95718503918409	4.03319459001861	7.0532570639096e-14	6.47782302225995e-12
TRINITY_DN11045_c0_g1_i1	gonads	soma	3.84478933394618	0.673823119013453	7.19891315039514e-14	6.58984720885513e-12
TRINITY_DN35911_c0_g1_i1	gonads	soma	4.82152221138521	3.82454851818636	7.50671775129041e-14	6.84908005189867e-12
TRINITY_DN13345_c0_g1_i1	gonads	soma	4.56806347403146	3.66758383645163	7.86776609614768e-14	7.14035426326281e-12
TRINITY_DN43565_c0_g1_i1	gonads	soma	1.84336375868904	4.45854013640102	7.8772774141932e-14	7.14035426326281e-12
TRINITY_DN5868_c0_g1_i2	gonads	soma	2.0094657279157	3.84552493660038	8.41712854613763e-14	7.60493029811422e-12
TRINITY_DN8430_c0_g1_i1	gonads	soma	1.90931095856254	3.23439797240855	8.49818694706161e-14	7.65331865251879e-12
TRINITY_DN22631_c0_g1_i1	gonads	soma	3.72801778248095	1.65300625550293	9.16253009191554e-14	8.2249963676718e-12
TRINITY_DN2712_c0_g1_i1	gonads	soma	1.89254069483094	5.08475319519627	9.41569418361948e-14	8.42507838397951e-12
TRINITY_DN28598_c0_g1_i1	gonads	soma	2.24465185239862	2.6083972646309	9.61078406750613e-14	8.57208009713336e-12
TRINITY_DN38245_c0_g1_i1	gonads	soma	4.27345403031186	4.18473600005913	1.02952321127102e-13	9.15321786685301e-12
TRINITY_DN27723_c0_g1_i1	gonads	soma	1.90242769895692	3.51244413721481	1.05788979475597e-13	9.37546407913026e-12
TRINITY_DN37291_c0_g1_i1	gonads	soma	5.85426683539851	-0.621857374305844	1.10016730634594e-13	9.71919231777616e-12
TRINITY_DN54587_c0_g1_i1	gonads	soma	5.30378270259509	-0.544070125570303	1.19721250370262e-13	1.05430473269103e-11
TRINITY_DN48886_c0_g1_i1	gonads	soma	3.00601601085412	3.42745924228975	1.22464111880916e-13	1.07505719413947e-11
TRINITY_DN9857_c0_g1_i1	gonads	soma	1.8681029827617	4.24044233660705	1.25847761408687e-13	1.10128663662922e-11
TRINITY_DN18999_c0_g1_i1	gonads	soma	3.15680998601172	2.65775848618236	1.29166984337787e-13	1.1267896050633e-11
TRINITY_DN29480_c0_g1_i1	gonads	soma	4.03339434338956	-0.249437961525882	1.32650742647207e-13	1.15356402074578e-11
TRINITY_DN101_c0_g1_i1	gonads	soma	4.39782593956101	11.085034846324	1.41127701917641e-13	1.22345847008228e-11
TRINITY_DN32107_c0_g1_i1	gonads	soma	3.71095376135055	3.04120158634964	1.59034022468738e-13	1.37440955815529e-11
TRINITY_DN50665_c0_g1_i1	gonads	soma	2.70056753338577	3.08985647126442	1.60493689912624e-13	1.37977555543905e-11
TRINITY_DN22210_c0_g1_i1	gonads	soma	4.70383566647192	-0.118450458081527	1.60646571784624e-13	1.37977555543905e-11
TRINITY_DN19984_c0_g1_i1	gonads	soma	2.31769223821171	5.50046453629395	1.64894468949938e-13	1.40917045009475e-11
TRINITY_DN28125_c0_g1_i1	gonads	soma	1.98364884752447	4.13322816548	1.65081776171801e-13	1.40917045009475e-11
TRINITY_DN301_c0_g1_i1	gonads	soma	3.49830518147088	3.03598687013136	1.67045015414392e-13	1.42156840640724e-11
TRINITY_DN44145_c0_g1_i1	gonads	soma	2.89078316532603	4.67322611074994	1.75202419474783e-13	1.48644296620252e-11
TRINITY_DN31938_c0_g1_i1	gonads	soma	4.0343667043739	-0.275251035407295	1.8065326965393e-13	1.52803014830686e-11
TRINITY_DN4554_c0_g1_i1	gonads	soma	2.12197213754803	2.73157135964892	1.8253343283561e-13	1.53925465725738e-11
TRINITY_DN7081_c0_g1_i1	gonads	soma	3.19836195226982	3.74689290173553	1.87301975064426e-13	1.57469467132714e-11
TRINITY_DN16045_c0_g1_i1	gonads	soma	2.74511627957669	0.479108518679372	1.89242267077456e-13	1.58621500247935e-11
TRINITY_DN15815_c0_g1_i1	gonads	soma	2.03421210305276	2.44095395075508	2.00424374881573e-13	1.67489774901033e-11
TRINITY_DN302_c0_g1_i2	gonads	soma	2.39224171061234	7.45252687844279	2.03850063910734e-13	1.69842502350536e-11
TRINITY_DN43337_c0_g1_i1	gonads	soma	1.99000371988196	5.49520416557839	2.13447256775349e-13	1.77307769001326e-11
TRINITY_DN49744_c0_g1_i1	gonads	soma	2.78687060369746	0.349805358395138	2.19737440147617e-13	1.81989687036544e-11
TRINITY_DN11053_c0_g1_i1	gonads	soma	1.82098056161407	2.5811969880118	2.31227514337862e-13	1.90937663768368e-11
TRINITY_DN13756_c0_g1_i1	gonads	soma	1.8461116132823	4.35598129672777	2.42685578010497e-13	1.99806339197518e-11
TRINITY_DN18308_c0_g1_i1	gonads	soma	-4.69947154217247	7.66432539111442	2.51155690902658e-13	2.06169928213545e-11
TRINITY_DN4981_c0_g1_i1	gonads	soma	4.36921588888409	3.49949153217817	2.55384058720042e-13	2.0902434076651e-11
TRINITY_DN22010_c0_g1_i1	gonads	soma	1.89684426576271	4.12463043316157	2.64473459944422e-13	2.15828957282504e-11
TRINITY_DN7914_c0_g1_i1	gonads	soma	-3.20402058416775	3.07538089423746	2.70305193358177e-13	2.19943067858811e-11
TRINITY_DN50229_c0_g1_i1	gonads	soma	2.30432383490912	2.17968615936441	2.74749245182398e-13	2.2290734679113e-11
TRINITY_DN52577_c1_g1_i1	gonads	soma	3.84500545209362	0.228705473358239	2.94623040997739e-13	2.38336336769915e-11
TRINITY_DN5103_c0_g1_i1	gonads	soma	-3.43827992890074	2.2110486824799	2.95706569135803e-13	2.38519490026409e-11
TRINITY_DN26123_c0_g1_i1	gonads	soma	5.46502455425587	7.57863390255298	3.00852105848067e-13	2.41968566518497e-11
TRINITY_DN36307_c0_g1_i1	gonads	soma	2.65722116088607	1.0599306703746	3.02982925177643e-13	2.42980081897506e-11
TRINITY_DN4520_c0_g1_i1	gonads	soma	1.8378431375729	3.92276142276692	3.08533861015014e-13	2.46705193280608e-11
TRINITY_DN15433_c0_g1_i1	gonads	soma	2.3809116258306	2.59519768533674	3.09401007815625e-13	2.46705193280608e-11
TRINITY_DN21123_c0_g1_i1	gonads	soma	2.25248040213844	2.08962770584143	3.1454124406061e-13	2.50087249706247e-11
TRINITY_DN14835_c0_g1_i1	gonads	soma	2.92401100218499	2.75212750481674	3.24651660338406e-13	2.57390495837526e-11
TRINITY_DN21781_c0_g1_i1	gonads	soma	3.16474435450826	0.851267182502668	3.32339738093475e-13	2.62083297689062e-11
TRINITY_DN4806_c1_g1_i1	gonads	soma	3.71743415271303	3.92268240639606	3.32454377189301e-13	2.62083297689062e-11
TRINITY_DN43872_c0_g1_i1	gonads	soma	5.84463386974852	6.17079131844346	3.45219964354102e-13	2.71377999097343e-11
TRINITY_DN39850_c0_g1_i1	gonads	soma	1.97245616483131	1.74082777517612	3.71957489178747e-13	2.91572760813132e-11
TRINITY_DN46137_c0_g1_i1	gonads	soma	-4.62307157743467	3.01726845687504	3.81531167420874e-13	2.98237340645733e-11
TRINITY_DN10375_c0_g1_i1	gonads	soma	4.03533947388356	-0.138066042983959	4.77119393378395e-13	3.71912562435125e-11
TRINITY_DN45623_c0_g1_i1	gonads	soma	2.89126432184314	-0.00874485819203181	4.88319602467379e-13	3.79579829538051e-11
TRINITY_DN18804_c0_g1_i1	gonads	soma	1.76301494221202	4.28721734109469	5.04952970952859e-13	3.91415912971481e-11
TRINITY_DN41669_c0_g1_i1	gonads	soma	1.80242455312185	4.13735187995375	5.27812308815418e-13	4.07998914714318e-11
TRINITY_DN283_c0_g1_i4	gonads	soma	5.24130930932294	6.7689539716332	5.47274463621582e-13	4.21871295669291e-11
TRINITY_DN42112_c0_g1_i1	gonads	soma	3.30380863831939	0.302973830307865	5.51461923749987e-13	4.23924928566703e-11
TRINITY_DN17059_c0_g1_i1	gonads	soma	2.46030672504708	2.41125656290238	5.54853667229342e-13	4.25357241092511e-11
TRINITY_DN34103_c0_g1_i1	gonads	soma	5.52669241476829	4.01847518919267	5.63441602874728e-13	4.30754201230712e-11
TRINITY_DN26869_c0_g1_i1	gonads	soma	3.01268023316176	1.9896264871697	5.76840822268659e-13	4.39789764440884e-11
TRINITY_DN49261_c0_g1_i1	gonads	soma	-2.59983358798426	2.98828141786202	6.36908514845494e-13	4.84259293746459e-11
TRINITY_DN8642_c1_g1_i1	gonads	soma	-3.57244634757245	5.20056213387584	6.45972314551478e-13	4.89812467829388e-11
TRINITY_DN50738_c0_g1_i1	gonads	soma	1.84884513052661	2.29079697497387	6.55316515353539e-13	4.95547499708106e-11
TRINITY_DN55956_c0_g1_i1	gonads	soma	4.02837754849302	-0.153952421646762	6.69239147253173e-13	5.04704254465076e-11
TRINITY_DN2135_c0_g1_i1	gonads	soma	4.66771678306668	1.48992824243115	7.03618780218059e-13	5.29197389619139e-11
TRINITY_DN41452_c1_g1_i1	gonads	soma	3.80871775546542	0.501256301134068	7.9471926168095e-13	5.96103709273786e-11
TRINITY_DN42504_c0_g1_i1	gonads	soma	3.03102241584951	1.25352130970988	8.16943606914183e-13	6.11126524010965e-11
TRINITY_DN9064_c0_g1_i1	gonads	soma	-2.5459451161744	4.22896814035874	8.28919647139283e-13	6.18422947468954e-11
TRINITY_DN38851_c0_g1_i1	gonads	soma	4.51363244067907	1.44960543872393	8.38260811877139e-13	6.23719836174252e-11
TRINITY_DN13259_c0_g1_i1	gonads	soma	1.71275887911437	3.69594049084561	8.47599439884182e-13	6.28986592349254e-11
TRINITY_DN11948_c0_g1_i1	gonads	soma	4.72788994807503	3.67698815714128	8.53307997860561e-13	6.31538695863396e-11
TRINITY_DN54201_c0_g1_i1	gonads	soma	4.11895763658554	-0.347184576640284	9.4847667513426e-13	7.00111642324567e-11
TRINITY_DN4641_c0_g1_i1	gonads	soma	1.94571049366911	5.01866700275031	9.68106657295143e-13	7.12710901037282e-11
TRINITY_DN49290_c0_g1_i1	gonads	soma	5.48951127047679	0.498786001475219	9.99586048331341e-13	7.33944077914632e-11
TRINITY_DN46293_c0_g1_i1	gonads	soma	5.25922869563482	-0.170353301337178	1.04479683121634e-12	7.65121216291801e-11
TRINITY_DN47176_c0_g1_i1	gonads	soma	3.2369012689566	1.24459934471406	1.10068722890588e-12	8.03935018529999e-11
TRINITY_DN26054_c0_g1_i1	gonads	soma	2.03896712009588	5.77604609631043	1.10792869669903e-12	8.07105753186929e-11
TRINITY_DN50716_c0_g1_i1	gonads	soma	2.14698095462152	2.79180043981498	1.16503158006016e-12	8.46488219580001e-11
TRINITY_DN35452_c0_g1_i1	gonads	soma	1.86665931961042	4.56917680860757	1.19430347002429e-12	8.6549679593323e-11
TRINITY_DN537_c0_g1_i1	gonads	soma	-2.19633748262585	4.8083303949821	1.43579827916551e-12	1.03780245487319e-10
TRINITY_DN28221_c0_g1_i1	gonads	soma	3.49763822118954	0.841137140186152	1.44633229989482e-12	1.04270816687754e-10
TRINITY_DN36845_c0_g1_i1	gonads	soma	6.70126016718159	-0.899063615880639	1.48119800786995e-12	1.06508470705439e-10
TRINITY_DN35015_c0_g1_i1	gonads	soma	2.07399065394621	5.29925715282602	1.62855762286029e-12	1.16802838992155e-10
TRINITY_DN26126_c0_g1_i1	gonads	soma	1.99586864853365	2.47691955738175	1.70071873283858e-12	1.21664783798026e-10
TRINITY_DN41234_c0_g1_i1	gonads	soma	2.63904251639587	0.521316296319318	1.71914112158698e-12	1.22667331106468e-10
TRINITY_DN32801_c0_g1_i1	gonads	soma	2.40444112373783	1.37775215205557	1.88582081151001e-12	1.34216423382866e-10
TRINITY_DN51777_c0_g1_i1	gonads	soma	2.16974979209067	5.59705832360016	1.93774309599316e-12	1.3755998692678e-10
TRINITY_DN1370_c0_g1_i1	gonads	soma	2.05339968217668	6.39595208006352	2.11823653689492e-12	1.49990550505628e-10
TRINITY_DN33795_c0_g1_i1	gonads	soma	2.30295573393836	4.25223224637511	2.14662848632603e-12	1.51615171364165e-10
TRINITY_DN19971_c0_g1_i1	gonads	soma	2.38112586630919	2.95293026041292	2.21225259436725e-12	1.55854595433043e-10
TRINITY_DN1175_c0_g1_i1	gonads	soma	1.94968060006312	5.04838775558724	2.30403277463303e-12	1.61512316241729e-10
TRINITY_DN35677_c0_g1_i1	gonads	soma	2.49841185313199	3.74962289048195	2.304168087824e-12	1.61512316241729e-10
TRINITY_DN18998_c0_g1_i1	gonads	soma	2.18388288321138	3.25480862163064	2.59287491963461e-12	1.81292772019075e-10
TRINITY_DN26732_c0_g1_i1	gonads	soma	1.60060626303287	4.46903888281266	2.60446063470886e-12	1.81646442462852e-10
TRINITY_DN24552_c0_g1_i1	gonads	soma	2.02664504790445	1.38837571418145	2.64190677967943e-12	1.83797454662298e-10
TRINITY_DN47127_c0_g1_i1	gonads	soma	5.20701795051731	0.0820130570090222	2.68790573142147e-12	1.86531273551114e-10
TRINITY_DN20336_c0_g1_i1	gonads	soma	2.83844253223955	0.647032496057539	2.79181515821142e-12	1.93260279160964e-10
TRINITY_DN43328_c0_g1_i1	gonads	soma	-2.05604163500928	5.57658303770842	2.86943740536393e-12	1.98140705003641e-10
TRINITY_DN24878_c0_g1_i1	gonads	soma	3.40678295213352	-0.182646724745107	3.090166173206e-12	2.12854317494992e-10
TRINITY_DN33947_c0_g1_i1	gonads	soma	6.42186932853271	-0.200699538914836	3.13339902480246e-12	2.15299328548649e-10
TRINITY_DN13958_c0_g1_i1	gonads	soma	2.3671657463118	8.34942290777172	3.20515265872374e-12	2.19687163022079e-10
TRINITY_DN9315_c1_g1_i1	gonads	soma	2.9293534857616	1.8771327733923	3.33005162097489e-12	2.27687165868524e-10
TRINITY_DN15411_c0_g1_i1	gonads	soma	3.62932928324835	-0.170977471845027	3.35400324301643e-12	2.28762750604562e-10
TRINITY_DN11386_c0_g1_i1	gonads	soma	1.98963894902142	4.81541580356986	3.39457272122674e-12	2.30963740064298e-10
TRINITY_DN26241_c0_g1_i1	gonads	soma	4.0733490033253	4.5074322207282	3.44063549572075e-12	2.33464538943874e-10
TRINITY_DN6671_c0_g1_i1	gonads	soma	3.83473626650886	0.905302591440775	3.44810714050352e-12	2.33464538943874e-10
TRINITY_DN2142_c0_g1_i1	gonads	soma	1.91398353670352	5.34118876556484	3.71058848105604e-12	2.50626835560261e-10
TRINITY_DN12481_c0_g1_i1	gonads	soma	1.92979202254619	2.78422884422083	3.76057799491979e-12	2.53388291628639e-10
TRINITY_DN46128_c0_g1_i1	gonads	soma	5.62582906977676	4.53371129902328	3.80591712663052e-12	2.55823820772643e-10
TRINITY_DN36263_c0_g1_i1	gonads	soma	5.46163492021836	-0.364996495375283	3.83455136690984e-12	2.57127458887631e-10
TRINITY_DN44133_c0_g1_i1	gonads	soma	1.87996490164215	2.31775718593012	3.86714679362594e-12	2.58689810031304e-10
TRINITY_DN7901_c0_g1_i1	gonads	soma	3.43486210147614	4.04115882975084	3.91315723270585e-12	2.61139902809924e-10
TRINITY_DN43861_c0_g1_i1	gonads	soma	4.44760754951218	6.45383634677803	4.17465439343994e-12	2.7792412071925e-10
TRINITY_DN1938_c0_g1_i1	gonads	soma	3.00366182880149	5.25696682153569	4.36951857826608e-12	2.90202775646751e-10
TRINITY_DN55676_c0_g1_i1	gonads	soma	4.87219861774161	0.183271830509551	4.78406922959225e-12	3.16407942702554e-10
TRINITY_DN945_c0_g1_i1	gonads	soma	3.09312928774757	5.69819720162398	4.78682420144369e-12	3.16407942702554e-10
TRINITY_DN34478_c0_g1_i1	gonads	soma	1.63012786975763	2.53370661526804	4.8144615662629e-12	3.17480655132616e-10
TRINITY_DN25530_c0_g1_i1	gonads	soma	2.22469389755943	1.51173475220588	5.04921978493196e-12	3.32174203723609e-10
TRINITY_DN39385_c0_g1_i1	gonads	soma	3.98275550555065	-0.147398916630089	5.09697932921391e-12	3.34525332012653e-10
TRINITY_DN7873_c1_g1_i1	gonads	soma	1.69889677915537	3.79998661397004	5.12442793840481e-12	3.35535483929245e-10
TRINITY_DN8398_c0_g1_i1	gonads	soma	1.89697873900143	1.52437341670951	5.28903825665066e-12	3.45500837103462e-10
TRINITY_DN1229_c0_g1_i1	gonads	soma	-5.02133333421241	6.64528811521136	5.38720119479743e-12	3.51089074587407e-10
TRINITY_DN2383_c0_g1_i1	gonads	soma	3.11512477547746	6.13998290418013	5.63262693612003e-12	3.66226033594272e-10
TRINITY_DN33182_c0_g1_i1	gonads	soma	4.81883740979744	0.286897498727475	5.79003745779996e-12	3.75583129080786e-10
TRINITY_DN462_c0_g1_i1	gonads	soma	2.85974813794864	6.51968666920958	5.86511792765684e-12	3.79568608583336e-10
TRINITY_DN42817_c0_g1_i1	gonads	soma	3.85986910328058	2.4664275611492	5.94008552392882e-12	3.83528306171442e-10
TRINITY_DN30181_c0_g1_i1	gonads	soma	1.68199198829708	3.15197671396527	6.23375721264947e-12	4.0155786044817e-10
TRINITY_DN14967_c0_g1_i1	gonads	soma	2.49407625962755	0.801710896243477	6.25493376963313e-12	4.01991447901503e-10
TRINITY_DN15103_c0_g1_i1	gonads	soma	2.54580310916583	1.11637315269232	6.46646893177212e-12	4.14628795929388e-10
TRINITY_DN50798_c0_g1_i1	gonads	soma	2.36077619431669	1.57072471552499	6.56289838317816e-12	4.19844451050763e-10
TRINITY_DN26939_c0_g1_i1	gonads	soma	3.42965190372005	4.24128249504624	7.41953362943595e-12	4.7355683908244e-10
TRINITY_DN30657_c0_g1_i1	gonads	soma	-5.02608372174275	0.0562722822954293	7.58190737042068e-12	4.82813085363997e-10
TRINITY_DN13022_c0_g1_i1	gonads	soma	-2.63892457460351	5.08659778314684	7.89944809799926e-12	5.01885483267405e-10
TRINITY_DN26753_c0_g1_i1	gonads	soma	2.36990074336481	2.97595150405914	8.4200241633388e-12	5.33741303912055e-10
TRINITY_DN34479_c0_g1_i1	gonads	soma	3.39140711219129	2.5000377820926	8.81683767528427e-12	5.57624906426843e-10
TRINITY_DN37794_c0_g1_i1	gonads	soma	2.08052130949738	3.72136272554585	8.84539347588843e-12	5.5816238015198e-10
TRINITY_DN36748_c0_g1_i1	gonads	soma	2.53586410221179	2.42967954230151	9.24703615735722e-12	5.81745363475184e-10
TRINITY_DN22563_c0_g1_i1	gonads	soma	4.69333751692323	-0.611525732474792	9.26093129292463e-12	5.81745363475184e-10
TRINITY_DN52416_c0_g1_i1	gonads	soma	1.68589044676383	2.81421153878108	9.89952209272065e-12	6.20459236027545e-10
TRINITY_DN13932_c0_g1_i1	gonads	soma	2.0781634606889	3.04538288892774	9.99312643353866e-12	6.24918477286548e-10
TRINITY_DN43784_c0_g1_i1	gonads	soma	3.76120586824307	0.178572834497882	1.00201863415369e-11	6.25205707426658e-10
TRINITY_DN35494_c0_g1_i1	gonads	soma	2.82777343490343	2.81471095067618	1.06825371891516e-11	6.65041711185037e-10
TRINITY_DN5900_c0_g1_i1	gonads	soma	1.9825903763706	3.15999711881537	1.08878493599545e-11	6.74919370765288e-10
TRINITY_DN41581_c0_g1_i1	gonads	soma	1.76189068677061	3.42256113926872	1.0889708116775e-11	6.74919370765288e-10
TRINITY_DN7770_c0_g1_i1	gonads	soma	2.79377916738493	4.1816533521248	1.10077606210237e-11	6.80719916804106e-10
TRINITY_DN29521_c0_g1_i1	gonads	soma	1.63618740201111	3.78530666358286	1.21604626158313e-11	7.50335595728054e-10
TRINITY_DN18973_c0_g1_i1	gonads	soma	3.91178691302867	2.02290340900965	1.29582395372535e-11	7.97791791687366e-10
TRINITY_DN2307_c0_g1_i1	gonads	soma	2.40659647646427	7.36871044554268	1.33217899785659e-11	8.18363734047531e-10
TRINITY_DN7829_c0_g1_i1	gonads	soma	3.06831828240144	3.97137334684955	1.36307282561956e-11	8.35497590117646e-10
TRINITY_DN29460_c0_g1_i1	gonads	soma	-5.20870139105492	0.903607669499738	1.39173809031123e-11	8.51193133564418e-10
TRINITY_DN13992_c0_g1_i1	gonads	soma	4.23183476435303	0.501983836283996	1.41624158332035e-11	8.64280060978917e-10
TRINITY_DN41919_c0_g1_i1	gonads	soma	3.14070752207126	0.0231162268266737	1.46398865621927e-11	8.91463376920567e-10
TRINITY_DN2754_c0_g1_i1	gonads	soma	2.20913487684041	6.23486832297913	1.51400409178863e-11	9.19906241622138e-10
TRINITY_DN37706_c0_g1_i1	gonads	soma	3.71426081981063	-0.114070794323925	1.53390117426435e-11	9.29965182514781e-10
TRINITY_DN105_c0_g1_i1	gonads	soma	5.21111267773076	6.31536293850852	1.55347894091877e-11	9.39787216693207e-10
TRINITY_DN34198_c0_g1_i1	gonads	soma	-2.28891356939158	4.36439446386345	1.6150724044916e-11	9.73922211846267e-10
TRINITY_DN9373_c0_g1_i1	gonads	soma	1.53319678858664	4.51605822055669	1.61988236569501e-11	9.73922211846267e-10
TRINITY_DN41297_c0_g1_i1	gonads	soma	3.8467903100297	1.04626297328377	1.62040385253996e-11	9.73922211846267e-10
TRINITY_DN50255_c0_g1_i1	gonads	soma	1.57316386129243	2.95728489566969	1.79343621832082e-11	1.07559791128086e-09
TRINITY_DN27026_c0_g1_i1	gonads	soma	-2.67964374565729	5.40348091940871	1.81490919727919e-11	1.08613533638463e-09
TRINITY_DN44356_c0_g1_i1	gonads	soma	1.8978214320629	3.74492977674681	1.86119278064588e-11	1.11144362016767e-09
TRINITY_DN28332_c0_g1_i1	gonads	soma	-2.38660063172969	2.51858185681748	1.90500056790335e-11	1.13516821849281e-09
TRINITY_DN41664_c0_g1_i1	gonads	soma	2.26787015408201	5.26946722152919	1.96326236790739e-11	1.16738600799416e-09
TRINITY_DN9843_c0_g1_i1	gonads	soma	1.87114548683672	1.84309026317532	2.04514891698742e-11	1.21348409513701e-09
TRINITY_DN34847_c0_g1_i1	gonads	soma	2.55067406873209	1.043738445651	2.06929779471075e-11	1.22520040491938e-09
TRINITY_DN10469_c0_g1_i1	gonads	soma	3.54131574592025	1.21838150695599	2.24283301023237e-11	1.32512859891181e-09
TRINITY_DN18343_c0_g1_i1	gonads	soma	1.97538822712575	3.59904427117095	2.40189109275886e-11	1.41609799426469e-09
TRINITY_DN51106_c0_g1_i1	gonads	soma	-2.15721375916781	3.20264308239297	2.49690217165027e-11	1.46900197954934e-09
TRINITY_DN45025_c0_g1_i1	gonads	soma	1.7314700851098	2.86612921549135	2.55945988577287e-11	1.50262974053349e-09
TRINITY_DN27135_c1_g1_i1	gonads	soma	3.47642129837665	0.131728104520948	2.59437772041445e-11	1.5199230148146e-09
TRINITY_DN54216_c0_g1_i1	gonads	soma	2.65592588393572	0.110867467245427	2.61244744610603e-11	1.52729385567728e-09
TRINITY_DN27184_c0_g1_i1	gonads	soma	4.69691438400959	-0.603257707980823	2.68160017198008e-11	1.56443542108725e-09
TRINITY_DN13140_c0_g1_i1	gonads	soma	1.90347838508574	2.54829418364836	2.7790649279491e-11	1.61790415930895e-09
TRINITY_DN22424_c0_g1_i1	gonads	soma	1.59192016940015	2.40949826540547	2.79206459009309e-11	1.62207877689166e-09
TRINITY_DN34327_c0_g1_i1	gonads	soma	2.77158596759313	2.62602149650109	2.87531636633264e-11	1.66696466338135e-09
TRINITY_DN53106_c0_g1_i1	gonads	soma	1.88468090131333	3.38439626476328	2.94084530282404e-11	1.70141045918892e-09
TRINITY_DN39441_c0_g1_i1	gonads	soma	2.10180031239174	1.10810256212273	3.01876759479705e-11	1.74286856074714e-09
TRINITY_DN6425_c0_g1_i1	gonads	soma	3.12733709034204	0.632895501982617	3.08557178100857e-11	1.77774930687177e-09
TRINITY_DN47126_c0_g1_i1	gonads	soma	3.69154262274502	-0.369808130860442	3.13892954462804e-11	1.8047547803287e-09
TRINITY_DN5701_c0_g1_i1	gonads	soma	4.52133024706852	4.20478416174646	3.1710094532212e-11	1.81944022812865e-09
TRINITY_DN13341_c0_g1_i1	gonads	soma	2.16784559903843	2.79410018936065	3.22701032714868e-11	1.84776220954513e-09
TRINITY_DN53395_c0_g1_i1	gonads	soma	3.63969273532394	0.691763941569853	3.41548667238601e-11	1.95166659382254e-09
TRINITY_DN24913_c0_g1_i1	gonads	soma	-3.6956522845124	1.36252083731234	3.45774140243121e-11	1.97176286366508e-09
TRINITY_DN21616_c0_g1_i1	gonads	soma	2.24512739029894	0.600336844897714	3.4750206675741e-11	1.97539582015218e-09
TRINITY_DN12483_c0_g1_i1	gonads	soma	5.41889499296732	-0.918519592926722	3.47830944327501e-11	1.97539582015218e-09
TRINITY_DN42003_c0_g1_i1	gonads	soma	1.73019512949771	3.65969185750256	3.54941414314684e-11	2.01167203208738e-09
TRINITY_DN36524_c0_g1_i1	gonads	soma	3.42068376779984	0.238516189630063	3.73305119254566e-11	2.11145017451546e-09
TRINITY_DN8310_c0_g1_i1	gonads	soma	1.77177276434053	4.04710398341736	4.01746893333913e-11	2.26771045592214e-09
TRINITY_DN36767_c0_g1_i1	gonads	soma	5.0816444413036	2.80487658512546	4.08216998661732e-11	2.2929678611958e-09
TRINITY_DN2346_c0_g1_i1	gonads	soma	2.08110579479256	4.45227225680298	4.08446666901582e-11	2.2929678611958e-09
TRINITY_DN42857_c0_g1_i1	gonads	soma	3.49721428957262	6.08758925881173	4.08693423585281e-11	2.2929678611958e-09
TRINITY_DN35096_c0_g1_i1	gonads	soma	-2.39640908538619	2.62879820429854	4.18017406134761e-11	2.34056104183464e-09
TRINITY_DN19204_c0_g1_i1	gonads	soma	1.72892431480116	3.75583906791476	4.22357990777274e-11	2.36011609786144e-09
TRINITY_DN2535_c0_g1_i1	gonads	soma	1.62419626283879	3.56179273903572	4.34034066857033e-11	2.42050100450852e-09
TRINITY_DN18006_c0_g1_i1	gonads	soma	3.41192529183936	-0.131686820872332	4.35052769271605e-11	2.42132969265804e-09
TRINITY_DN3807_c0_g1_i1	gonads	soma	1.57585582009029	4.81177561559468	4.42508022754273e-11	2.45790683776565e-09
TRINITY_DN11058_c0_g1_i1	gonads	soma	2.08760730787286	1.56873338867032	4.45605370770896e-11	2.47018052944472e-09
TRINITY_DN53902_c0_g1_i1	gonads	soma	3.15348784979852	-0.15084916236639	4.69627114006808e-11	2.59816765975774e-09
TRINITY_DN33336_c0_g1_i1	gonads	soma	2.96095845241826	0.648530500813324	4.77463573336829e-11	2.63628101563835e-09
TRINITY_DN40187_c0_g1_i1	gonads	soma	4.11361094294745	-0.364746027663252	4.80302818852086e-11	2.64670630554769e-09
TRINITY_DN36415_c0_g1_i1	gonads	soma	1.77833708559289	3.02900418638511	4.86338110707673e-11	2.67466738038995e-09
TRINITY_DN753_c0_g1_i1	gonads	soma	-3.42522083854233	5.58517030819079	4.91378747205326e-11	2.69596362196191e-09
TRINITY_DN1108_c0_g1_i1	gonads	soma	1.69328566033987	5.21788655255303	4.92148023557801e-11	2.69596362196191e-09
TRINITY_DN50875_c0_g1_i1	gonads	soma	3.82707120013867	1.08639285735278	4.9386135511124e-11	2.69923020901077e-09
TRINITY_DN20342_c0_g1_i1	gonads	soma	1.48313729216137	3.93355294818736	4.94684277201198e-11	2.69923020901077e-09
TRINITY_DN42191_c0_g1_i1	gonads	soma	1.53866122010571	3.57196294051904	4.9894389871398e-11	2.71714497327058e-09
TRINITY_DN17065_c0_g1_i1	gonads	soma	2.71534012687261	0.0560243735122675	5.14632209330777e-11	2.79710646899548e-09
TRINITY_DN37693_c0_g1_i1	gonads	soma	1.77067666354053	1.56490825111914	5.17806287043748e-11	2.8088719991917e-09
TRINITY_DN19987_c0_g1_i1	gonads	soma	-2.56343427601495	3.96166101863772	5.25102646391862e-11	2.8420226412047e-09
TRINITY_DN42919_c0_g1_i1	gonads	soma	3.90526891797559	0.13644193550013	5.2596006188746e-11	2.8420226412047e-09
TRINITY_DN9046_c0_g1_i1	gonads	soma	2.22175284784577	1.76952837832655	5.27550068040663e-11	2.84508978554953e-09
TRINITY_DN27616_c0_g1_i1	gonads	soma	1.54956694777854	3.51184107720437	5.3510368234082e-11	2.88024473349716e-09
TRINITY_DN17822_c0_g1_i1	gonads	soma	1.76241981645866	4.20308691768747	5.57006266296374e-11	2.99234949391805e-09
TRINITY_DN8323_c0_g1_i1	gonads	soma	3.29434690269219	4.65022385680126	5.63186071042068e-11	3.01971907224637e-09
TRINITY_DN7318_c0_g1_i1	gonads	soma	2.02008033148788	2.37283677842382	5.66091183617902e-11	3.02945874186903e-09
TRINITY_DN3132_c0_g1_i1	gonads	soma	1.71394371232098	2.0602977471891	5.9673199746454e-11	3.18730480334802e-09
TRINITY_DN42163_c0_g1_i1	gonads	soma	3.38999224438052	1.39614161583298	6.17096726951107e-11	3.28976393057383e-09
TRINITY_DN5870_c0_g1_i1	gonads	soma	5.72367451049497	2.22471280601	6.37786441046703e-11	3.39356043622326e-09
TRINITY_DN21910_c0_g1_i1	gonads	soma	2.05494193537088	1.61774853189455	6.48090056529423e-11	3.44180345288183e-09
TRINITY_DN9591_c0_g1_i1	gonads	soma	2.11864844772529	2.69865058139448	6.74164064966855e-11	3.57345478093288e-09
TRINITY_DN28437_c0_g1_i1	gonads	soma	1.82263332082529	3.23712646196084	6.7725697823626e-11	3.58302418067655e-09
TRINITY_DN11470_c0_g1_i2	gonads	soma	1.74088724279986	5.78677426200815	6.84651860018078e-11	3.61527361680893e-09
TRINITY_DN4060_c0_g1_i1	gonads	soma	-3.34119300458855	5.56968292796482	7.04499564577297e-11	3.7121866527869e-09
TRINITY_DN36289_c0_g1_i1	gonads	soma	2.90399933101999	3.23267402816562	7.05672969428012e-11	3.7121866527869e-09
TRINITY_DN41740_c0_g1_i1	gonads	soma	2.17746958140856	5.46165377526407	7.19481566355007e-11	3.77768547708059e-09
TRINITY_DN13796_c0_g1_i1	gonads	soma	1.92203552361557	3.09910925994638	7.2881043755506e-11	3.81946080155974e-09
TRINITY_DN36369_c0_g1_i1	gonads	soma	2.2521094148488	4.19204191371182	7.38076357433613e-11	3.86074978847041e-09
TRINITY_DN43514_c0_g1_i1	gonads	soma	-2.89931610800966	1.32109650517306	7.47260450993775e-11	3.90145662856562e-09
TRINITY_DN3102_c0_g1_i1	gonads	soma	2.88254794606901	4.56987425705416	7.50365688234899e-11	3.91033265397018e-09
TRINITY_DN14900_c0_g1_i1	gonads	soma	1.83486341985674	6.27174824205853	7.5277354921264e-11	3.913526318288e-09
TRINITY_DN43093_c0_g1_i1	gonads	soma	2.44928376184312	5.16261416985249	7.53791183916332e-11	3.913526318288e-09
TRINITY_DN504_c1_g1_i1	gonads	soma	1.90284822593294	6.39114331406051	7.5775496820481e-11	3.92677937713286e-09
TRINITY_DN50243_c0_g1_i1	gonads	soma	1.54484453128537	3.99967711767046	8.25109544605254e-11	4.26787145116636e-09
TRINITY_DN25426_c0_g1_i1	gonads	soma	4.61474267305662	-0.0449709034847195	8.41964867512502e-11	4.34697557201074e-09
TRINITY_DN42105_c0_g1_i1	gonads	soma	2.27670586026898	5.58095713366897	8.58562136464789e-11	4.42445687658188e-09
TRINITY_DN28444_c0_g1_i1	gonads	soma	2.09021663988328	2.22445722092653	8.7321112227459e-11	4.49163014984423e-09
TRINITY_DN22963_c0_g1_i1	gonads	soma	2.43463185345515	0.915992966690859	8.97174374768373e-11	4.60637795222404e-09
TRINITY_DN18244_c0_g1_i1	gonads	soma	3.18083971974323	-0.0327495751357767	9.15130129655248e-11	4.68991551529397e-09
TRINITY_DN46101_c0_g1_i1	gonads	soma	3.89664671576097	-0.0692045617460209	9.74333435042087e-11	4.98414537322632e-09
TRINITY_DN26778_c0_g1_i1	gonads	soma	2.26458092972981	3.77498352214943	9.96504727108984e-11	5.08820799008969e-09
TRINITY_DN32224_c0_g1_i1	gonads	soma	2.15680173512422	3.47010827378298	1.0382506930884e-10	5.29165573026812e-09
TRINITY_DN30035_c0_g1_i1	gonads	soma	3.21770764716885	-0.351278199114017	1.04187619828979e-10	5.30042611444395e-09
TRINITY_DN3917_c0_g1_i2	gonads	soma	1.53414792373748	4.1257743148232	1.04809196635359e-10	5.32231810943207e-09
TRINITY_DN47856_c0_g1_i1	gonads	soma	2.7927167596554	2.57003807979747	1.11034106702197e-10	5.62815504792119e-09
TRINITY_DN6188_c0_g1_i1	gonads	soma	1.68433573184712	3.06957304312588	1.11396227477553e-10	5.63624403317335e-09
TRINITY_DN37822_c0_g1_i1	gonads	soma	1.74202996100455	3.53216694467722	1.11671614995603e-10	5.639923234297e-09
TRINITY_DN2109_c0_g1_i1	gonads	soma	2.48279738605864	5.70796113798074	1.1324200109284e-10	5.70887392465862e-09
TRINITY_DN37602_c0_g1_i1	gonads	soma	2.25044121736863	0.841129533068678	1.13775957631e-10	5.72542016085982e-09
TRINITY_DN15209_c0_g1_i1	gonads	soma	3.88105721438352	1.15486581848997	1.14259312985993e-10	5.73936491294983e-09
TRINITY_DN10300_c0_g1_i1	gonads	soma	1.65334004943129	4.96371871042562	1.14966996128142e-10	5.76450733018729e-09
TRINITY_DN44790_c0_g1_i1	gonads	soma	2.20957704921646	0.890008016972058	1.15670063284756e-10	5.78932827533847e-09
TRINITY_DN43405_c0_g1_i1	gonads	soma	1.96875341891841	2.05158094460206	1.17749928452423e-10	5.88284561754764e-09
TRINITY_DN50121_c0_g1_i1	gonads	soma	2.09191587232415	2.25059646135525	1.18445574060754e-10	5.90699540315892e-09
TRINITY_DN50678_c0_g1_i1	gonads	soma	2.16189276359622	1.71444804383354	1.22380741762817e-10	6.09210281986783e-09
TRINITY_DN26351_c0_g1_i1	gonads	soma	-2.60601997050703	2.90144881602679	1.22595140833908e-10	6.09210281986783e-09
TRINITY_DN7220_c0_g1_i1	gonads	soma	3.95511520766405	3.05787625552655	1.24747644745844e-10	6.18801685915748e-09
TRINITY_DN45276_c0_g1_i1	gonads	soma	5.49027906095272	3.677483276017	1.25560105231513e-10	6.21723595797607e-09
TRINITY_DN20595_c0_g1_i1	gonads	soma	1.5490291701517	5.05872709553541	1.25947891075677e-10	6.22536041359494e-09
TRINITY_DN13897_c0_g1_i1	gonads	soma	-2.32642094195148	3.76491122909348	1.28992730568684e-10	6.3583054713193e-09
TRINITY_DN48983_c0_g1_i1	gonads	soma	2.8613889710819	1.24767912802757	1.29094530375715e-10	6.3583054713193e-09
TRINITY_DN1310_c0_g1_i1	gonads	soma	2.52587116143835	4.74550291047353	1.31957749987023e-10	6.48738674377603e-09
TRINITY_DN52101_c0_g1_i1	gonads	soma	-3.7035842131186	0.339157834079616	1.32181553964389e-10	6.48738674377603e-09
TRINITY_DN43631_c0_g1_i1	gonads	soma	2.40594782092897	0.735449513237242	1.34361478738204e-10	6.58276625057524e-09
TRINITY_DN9880_c0_g1_i1	gonads	soma	1.60391153224228	5.66985733865166	1.37354846657675e-10	6.71759344954268e-09
TRINITY_DN55710_c0_g1_i1	gonads	soma	4.54972407940938	0.0992256264596871	1.37691184202781e-10	6.72222855086841e-09
TRINITY_DN24890_c0_g1_i1	gonads	soma	1.43398495067336	3.06873378985163	1.408798603743e-10	6.85922692143609e-09
TRINITY_DN44738_c0_g1_i1	gonads	soma	2.17918695383234	3.44301289254157	1.40990290321311e-10	6.85922692143609e-09
TRINITY_DN606_c0_g1_i1	gonads	soma	2.36117833522254	6.32481649425679	1.43878991182049e-10	6.98754723667373e-09
TRINITY_DN7233_c0_g1_i1	gonads	soma	-2.71329480297339	5.01805039749841	1.52491807423155e-10	7.39293034315605e-09
TRINITY_DN205_c0_g1_i1	gonads	soma	-4.68444974240845	7.33508429520733	1.56112722943178e-10	7.55531278967436e-09
TRINITY_DN13050_c0_g1_i1	gonads	soma	2.15337387580599	3.82182146598794	1.56494726936202e-10	7.56065149510526e-09
TRINITY_DN1281_c0_g1_i3	gonads	soma	3.12392084999946	6.28793785853829	1.57060771656387e-10	7.56980525221058e-09
TRINITY_DN19574_c0_g1_i1	gonads	soma	2.13553711762752	3.28681278667092	1.57241413374119e-10	7.56980525221058e-09
TRINITY_DN50702_c0_g1_i1	gonads	soma	1.61199709209878	4.47075106943737	1.57500260206624e-10	7.56980525221058e-09
TRINITY_DN19800_c0_g1_i1	gonads	soma	2.16404038513169	1.28895431101758	1.57968206473856e-10	7.57920560302496e-09
TRINITY_DN14583_c0_g1_i1	gonads	soma	-3.34764450990433	6.63462090537318	1.59138258979504e-10	7.62220218740384e-09
TRINITY_DN13429_c0_g1_i1	gonads	soma	1.65444281951613	3.84381819126323	1.68091390318413e-10	8.0371945185237e-09
TRINITY_DN13560_c0_g1_i1	gonads	soma	1.73320626882762	3.13663901127823	1.75269040780042e-10	8.36601520896571e-09
TRINITY_DN8348_c0_g1_i1	gonads	soma	1.97290835238453	3.9048411336126	1.92239213400064e-10	9.16033018920715e-09
TRINITY_DN28032_c0_g1_i1	gonads	soma	3.30272359888314	-0.395069950676142	2.0507904893149e-10	9.75545260455643e-09
TRINITY_DN2456_c0_g1_i1	gonads	soma	1.79586056977856	6.86939116110856	2.06937363267615e-10	9.82705280718635e-09
TRINITY_DN33515_c0_g1_i1	gonads	soma	5.12104938758942	-0.616225909144736	2.11458149477385e-10	1.00246292736911e-08
TRINITY_DN37194_c0_g1_i1	gonads	soma	2.21369798769688	0.764871415909746	2.16404999163889e-10	1.02416978175726e-08
TRINITY_DN49028_c0_g1_i1	gonads	soma	3.15615826187544	5.11777571790138	2.19748947744948e-10	1.03822983325066e-08
TRINITY_DN24702_c0_g1_i1	gonads	soma	2.41848461572834	0.87393450092012	2.21485438865681e-10	1.04466047334817e-08
TRINITY_DN34953_c0_g1_i1	gonads	soma	-2.24530857588711	6.32348402291988	2.23394493240484e-10	1.05106295541826e-08
TRINITY_DN53527_c0_g1_i1	gonads	soma	2.11129402602516	3.93526433869966	2.23598271384078e-10	1.05106295541826e-08
TRINITY_DN36069_c0_g1_i1	gonads	soma	4.25143491855455	1.81589908011695	2.26023163310051e-10	1.06066991375921e-08
TRINITY_DN37537_c0_g1_i1	gonads	soma	1.89503948719574	2.94647993910143	2.27710705268585e-10	1.06679015256131e-08
TRINITY_DN30791_c0_g1_i1	gonads	soma	2.15223353926878	1.63369752094628	2.32051105568786e-10	1.08529717071734e-08
TRINITY_DN11335_c0_g1_i1	gonads	soma	3.30503941217899	2.22079273406702	2.47998954221165e-10	1.15793874128634e-08
TRINITY_DN15901_c0_g1_i1	gonads	soma	1.85953352038508	1.14448949462758	2.49994438785951e-10	1.16527427289269e-08
TRINITY_DN1777_c0_g1_i1	gonads	soma	1.70413045139839	5.42222679064745	2.50407508692622e-10	1.16527427289269e-08
TRINITY_DN36396_c0_g1_i1	gonads	soma	1.81342031227007	3.93217750452297	2.54340678448595e-10	1.18160140231511e-08
TRINITY_DN1215_c0_g1_i1	gonads	soma	1.72532351566215	5.40037542828648	2.70276591707799e-10	1.25354283234077e-08
TRINITY_DN49568_c0_g1_i1	gonads	soma	1.80587666202217	3.56013101232668	2.91451139349522e-10	1.3495012156104e-08
TRINITY_DN5374_c0_g1_i1	gonads	soma	-2.32966635204188	4.73669220355781	2.97881181834835e-10	1.37698297808966e-08
TRINITY_DN32822_c0_g1_i1	gonads	soma	3.93039506275878	-0.173014627347937	2.99582661520345e-10	1.38255162600135e-08
TRINITY_DN19662_c0_g1_i1	gonads	soma	1.68961732361135	6.02405902561386	3.05195733929736e-10	1.40612365625773e-08
TRINITY_DN29836_c0_g1_i1	gonads	soma	2.61756816250711	2.86149851539204	3.14078309828258e-10	1.44465639766955e-08
TRINITY_DN54095_c0_g1_i1	gonads	soma	5.63387732355686	-0.799494911826755	3.26620676903635e-10	1.4998680192862e-08
TRINITY_DN26687_c0_g1_i1	gonads	soma	2.51350685471318	5.34382940975441	3.2863015561142e-10	1.50660955030554e-08
TRINITY_DN564_c1_g1_i1	gonads	soma	3.24088055368386	4.59538993882672	3.37199165104724e-10	1.54335170502208e-08
TRINITY_DN41368_c0_g1_i1	gonads	soma	3.50608858922547	0.0400109252541303	3.4908511163532e-10	1.59512980075332e-08
TRINITY_DN49205_c0_g1_i1	gonads	soma	-2.61549274663275	2.91110741166661	3.50371771329102e-10	1.59838453320431e-08
TRINITY_DN51035_c0_g1_i1	gonads	soma	-2.72225162307881	2.34329996627601	3.56275719605309e-10	1.62265805649371e-08
TRINITY_DN55861_c0_g1_i1	gonads	soma	5.08036143728852	2.5979866868001	3.75878309604866e-10	1.70914078426213e-08
TRINITY_DN4673_c0_g1_i1	gonads	soma	4.40225515502032	4.63838807660957	3.81960468398621e-10	1.73273735600575e-08
TRINITY_DN6046_c0_g1_i1	gonads	soma	1.97286542251119	3.11496230428217	3.82313043189424e-10	1.73273735600575e-08
TRINITY_DN38594_c0_g1_i1	gonads	soma	2.41633474501957	0.708300273456018	3.86272695632669e-10	1.74701459839893e-08
TRINITY_DN3715_c0_g1_i1	gonads	soma	2.47563082400322	1.93222182626315	3.86718769805138e-10	1.74701459839893e-08
TRINITY_DN7496_c0_g1_i1	gonads	soma	1.90244857972794	3.68261909973828	3.9917252310025e-10	1.80035218360353e-08
TRINITY_DN14050_c0_g1_i1	gonads	soma	2.39837460494147	3.01426333504981	4.03797655278048e-10	1.81826555842678e-08
TRINITY_DN22254_c0_g1_i1	gonads	soma	2.44851181961498	2.71379921812614	4.16320302576485e-10	1.87162542489474e-08
TRINITY_DN12614_c0_g1_i1	gonads	soma	1.4411277717339	3.20364372919694	4.19706388942173e-10	1.88380474056174e-08
TRINITY_DN2191_c0_g1_i1	gonads	soma	5.87724629124803	4.42185310632499	4.22605863860084e-10	1.89376424790635e-08
TRINITY_DN30815_c0_g1_i1	gonads	soma	5.09376616389383	-0.374404512437896	4.32806797668245e-10	1.93635812950352e-08
TRINITY_DN15763_c0_g1_i1	gonads	soma	4.48042943101638	1.46210773908241	4.63094057008637e-10	2.06770470684981e-08
TRINITY_DN2247_c0_g1_i1	gonads	soma	1.64923391617408	5.04222235569513	4.63650904511384e-10	2.06770470684981e-08
TRINITY_DN34763_c0_g1_i1	gonads	soma	2.00786501646262	0.739078722410217	4.66510348308638e-10	2.07712799563724e-08
TRINITY_DN3534_c0_g1_i1	gonads	soma	1.63392103328128	3.38970075702285	4.72395122052908e-10	2.09996988122817e-08
TRINITY_DN1584_c0_g1_i2	gonads	soma	2.38398315427514	3.61485311215022	5.02111378627329e-10	2.22850964026177e-08
TRINITY_DN732_c0_g1_i1	gonads	soma	-2.24667240739495	3.42278965436799	5.06347047488275e-10	2.24373019705473e-08
TRINITY_DN27756_c0_g1_i1	gonads	soma	1.51725536400418	4.13165559398702	5.19613934250856e-10	2.29885795903543e-08
TRINITY_DN29841_c0_g1_i1	gonads	soma	3.03110660711848	2.85043350321408	5.28243067379199e-10	2.33332509190926e-08
TRINITY_DN46696_c0_g1_i1	gonads	soma	3.28711604647392	-0.262481096906241	5.36877842517266e-10	2.36770786078771e-08
TRINITY_DN5040_c0_g1_i1	gonads	soma	1.82629880543524	5.4792640432591	5.38039060750701e-10	2.36907452255862e-08
TRINITY_DN29612_c0_g1_i1	gonads	soma	1.81735478457057	5.80185420065413	5.46952197672953e-10	2.40451591735276e-08
TRINITY_DN50412_c0_g1_i1	gonads	soma	1.88481710755069	2.81585994060579	5.53128399470246e-10	2.42783235022997e-08
TRINITY_DN6771_c0_g1_i1	gonads	soma	5.06145973278363	3.14945728608817	5.68841251419937e-10	2.49286840071087e-08
TRINITY_DN39947_c0_g1_i1	gonads	soma	3.98153051513521	-0.472517678156784	5.74510191727371e-10	2.51375308418071e-08
TRINITY_DN35246_c0_g1_i1	gonads	soma	2.42597172960162	2.0373824792102	5.89508444578229e-10	2.57532825678539e-08
TRINITY_DN40191_c0_g1_i1	gonads	soma	1.69051450389494	1.83586026423589	5.91153831584402e-10	2.57846846792018e-08
TRINITY_DN38746_c0_g1_i1	gonads	soma	3.54955887781179	-0.263771350876961	6.02765741762803e-10	2.62500235708534e-08
TRINITY_DN27064_c0_g1_i1	gonads	soma	2.05829700238025	6.5326312971289	6.10855025440709e-10	2.65607400749438e-08
TRINITY_DN19496_c0_g1_i1	gonads	soma	2.36920611367575	1.75161823826465	6.2585933442127e-10	2.71706919785883e-08
TRINITY_DN6643_c0_g1_i1	gonads	soma	1.96483863065968	2.7492535352299	6.31353843143281e-10	2.73665338738181e-08
TRINITY_DN43019_c0_g1_i1	gonads	soma	4.06119453680622	-0.269384706603059	6.51005619435246e-10	2.81665096845118e-08
TRINITY_DN36234_c0_g1_i1	gonads	soma	1.96905359917353	2.3153142094826	6.5183384493408e-10	2.81665096845118e-08
TRINITY_DN2457_c0_g1_i1	gonads	soma	1.84820322251337	3.25313416596796	6.63098732269264e-10	2.86088550722311e-08
TRINITY_DN42493_c0_g1_i1	gonads	soma	1.83135881823936	5.41653894396219	6.64789240704217e-10	2.86373916258776e-08
TRINITY_DN7612_c0_g1_i1	gonads	soma	3.70491050732568	0.597084014110149	6.77226336303079e-10	2.91280594847637e-08
TRINITY_DN2027_c0_g1_i1	gonads	soma	2.01338075261748	5.40075556077605	6.79155941429012e-10	2.91659745958126e-08
TRINITY_DN2584_c0_g1_i1	gonads	soma	2.08976236552535	5.97570344625196	6.87069338807763e-10	2.94603475506047e-08
TRINITY_DN41797_c0_g1_i1	gonads	soma	1.62863753411967	4.97036223135547	6.91293599219373e-10	2.95958742755026e-08
TRINITY_DN5921_c0_g1_i1	gonads	soma	1.7137351280038	1.95805941743426	7.0146294430945e-10	2.99851164581311e-08
TRINITY_DN43766_c0_g1_i1	gonads	soma	3.55931837196064	-0.304927390220352	7.05933737334876e-10	3.01299448505444e-08
TRINITY_DN20908_c0_g1_i1	gonads	soma	2.73128311867054	0.0788177287636827	7.52031113418802e-10	3.20482723188644e-08
TRINITY_DN26881_c0_g1_i1	gonads	soma	1.70097700379557	2.49686384697798	7.58428102947925e-10	3.22714636832337e-08
TRINITY_DN49946_c0_g1_i1	gonads	soma	-3.37037900201499	3.58917733212655	8.00713225343119e-10	3.40186986791577e-08
TRINITY_DN35961_c0_g1_i1	gonads	soma	2.00965134945183	3.31742894690647	8.14497335261778e-10	3.45515729354646e-08
TRINITY_DN1034_c0_g1_i1	gonads	soma	4.34250840890439	6.97646015488579	8.24739133208912e-10	3.49327862997528e-08
TRINITY_DN3586_c0_g1_i1	gonads	soma	2.053705626801	3.77432815489699	8.28346245081653e-10	3.50322481886508e-08
TRINITY_DN3222_c0_g1_i1	gonads	soma	1.50987578734841	3.49152576856849	8.36894569225228e-10	3.53400638427916e-08
TRINITY_DN533_c1_g1_i1	gonads	soma	1.67400099440047	5.29904944162697	8.99291211404152e-10	3.79173876226587e-08
TRINITY_DN35477_c0_g1_i1	gonads	soma	2.03163959417213	1.87524789791278	9.32366476797786e-10	3.92524876192568e-08
TRINITY_DN5640_c0_g1_i1	gonads	soma	4.39868572047371	3.47985933466336	9.36245193153929e-10	3.9356240536386e-08
TRINITY_DN4304_c0_g1_i1	gonads	soma	1.95804138948151	3.74318936887876	9.50850113094165e-10	3.99098898147578e-08
TRINITY_DN21705_c0_g1_i1	gonads	soma	3.20229308636815	0.235772497696628	9.68246701149976e-10	4.05788692765083e-08
TRINITY_DN24706_c0_g1_i1	gonads	soma	4.00303342784392	-0.156663442000942	9.86762868453787e-10	4.12926873734316e-08
TRINITY_DN6612_c0_g1_i1	gonads	soma	1.80838574401924	1.49229093518491	9.9236358752592e-10	4.1464705576083e-08
TRINITY_DN37841_c0_g1_i1	gonads	soma	4.95771669723604	-0.756654015363946	9.9499315836991e-10	4.15122482925305e-08
TRINITY_DN42026_c0_g1_i1	gonads	soma	-3.3227147323923	7.40136442700117	1.02033513855607e-09	4.25058177181711e-08
TRINITY_DN28679_c0_g1_i1	gonads	soma	1.94477520603703	5.387683271206	1.02809287109894e-09	4.27288229437815e-08
TRINITY_DN11722_c0_g1_i1	gonads	soma	3.34530055976721	1.70797239608556	1.02875921274736e-09	4.27288229437815e-08
TRINITY_DN8124_c0_g1_i1	gonads	soma	-3.95965071474753	2.65294720693913	1.05117746671954e-09	4.35948830758141e-08
TRINITY_DN42464_c0_g1_i1	gonads	soma	-4.00573578974904	1.3971971617027	1.06618408582049e-09	4.41514445538879e-08
TRINITY_DN56112_c0_g1_i1	gonads	soma	3.12797196532988	-0.180882275596501	1.0948142448791e-09	4.52696743038568e-08
TRINITY_DN13643_c0_g1_i1	gonads	soma	3.12401506874813	0.323792593095291	1.11021185588815e-09	4.58382426196668e-08
TRINITY_DN2607_c0_g1_i1	gonads	soma	1.52668474072439	4.58785616571041	1.1139207695855e-09	4.5923240260778e-08
TRINITY_DN49545_c0_g1_i1	gonads	soma	-2.01207745797308	4.38935342650321	1.11609758843517e-09	4.59449167026242e-08
TRINITY_DN30734_c0_g1_i1	gonads	soma	1.78839572092352	2.55005230065075	1.11988931815842e-09	4.60329098164145e-08
TRINITY_DN15454_c0_g1_i1	gonads	soma	-3.06143619816468	2.83681666491937	1.12931730980803e-09	4.63519794945987e-08
TRINITY_DN4046_c0_g1_i1	gonads	soma	1.57156989295905	5.12971300965008	1.199299184424e-09	4.91518375613419e-08
TRINITY_DN13747_c0_g1_i1	gonads	soma	2.35403199155822	3.84111480494858	1.21832403787166e-09	4.98581195969007e-08
TRINITY_DN35315_c0_g1_i1	gonads	soma	6.68603345351499	3.77502570483007	1.24070374440765e-09	5.06994182076007e-08
TRINITY_DN564_c0_g1_i1	gonads	soma	3.09671637919302	4.73301642527404	1.24795899158918e-09	5.09211185013838e-08
TRINITY_DN34044_c0_g1_i1	gonads	soma	2.61343945557815	3.91435441548731	1.25314074464327e-09	5.10576876162999e-08
TRINITY_DN11220_c0_g1_i1	gonads	soma	3.18425700646756	1.9025166716578	1.28848072720823e-09	5.24208211648403e-08
TRINITY_DN15845_c0_g1_i1	gonads	soma	1.68639904479621	2.05219875504977	1.29853114440533e-09	5.27525907832283e-08
TRINITY_DN2404_c0_g1_i1	gonads	soma	1.99860392494553	6.46841240071799	1.30953494250543e-09	5.31220676093894e-08
TRINITY_DN13981_c0_g1_i1	gonads	soma	4.39712562685269	5.04512742085392	1.35001704898788e-09	5.46729686927607e-08
TRINITY_DN311_c0_g1_i2	gonads	soma	1.34130463351794	4.29324218606439	1.35169622181326e-09	5.46729686927607e-08
TRINITY_DN8225_c0_g1_i2	gonads	soma	2.18734709967827	5.19029281255103	1.36586061862798e-09	5.5165702895761e-08
TRINITY_DN44151_c0_g1_i1	gonads	soma	-3.51629364224289	3.59522397276922	1.3729764950157e-09	5.53727389902854e-08
TRINITY_DN9600_c0_g1_i1	gonads	soma	1.70190395367955	2.90453038481525	1.39161449082013e-09	5.60431954421745e-08
TRINITY_DN34301_c0_g1_i1	gonads	soma	2.87717221954597	1.9256292655755	1.39723874746079e-09	5.61883813068481e-08
TRINITY_DN8187_c0_g1_i1	gonads	soma	1.57781366598649	2.49630455224576	1.42127926201886e-09	5.70726685475626e-08
TRINITY_DN52395_c0_g1_i1	gonads	soma	2.93002149518868	0.00707492566039754	1.45958646345685e-09	5.85264727738867e-08
TRINITY_DN29341_c0_g1_i1	gonads	soma	1.67549019802597	2.88478803370343	1.46394177819536e-09	5.86166500771516e-08
TRINITY_DN12638_c0_g1_i2	gonads	soma	1.89584570200119	2.49214665663877	1.47534008066991e-09	5.89881663288538e-08
TRINITY_DN28406_c0_g1_i1	gonads	soma	-3.1355302438074	1.6815704935023	1.48566818606525e-09	5.93158884961605e-08
TRINITY_DN3502_c0_g1_i1	gonads	soma	3.21491720193273	4.92264587267008	1.50485098768927e-09	5.99956923859843e-08
TRINITY_DN48958_c0_g1_i1	gonads	soma	2.46450391470595	5.1277593063146	1.51939706013658e-09	6.04889576387422e-08
TRINITY_DN51812_c0_g1_i1	gonads	soma	2.92297269817244	0.263272690884642	1.52619252755987e-09	6.06726937956231e-08
TRINITY_DN9406_c0_g1_i1	gonads	soma	2.17798449086393	4.48595123810357	1.58590403670683e-09	6.29565442702961e-08
TRINITY_DN16897_c0_g1_i1	gonads	soma	1.4728907243691	2.72887699612266	1.61253366117267e-09	6.39224882095627e-08
TRINITY_DN38636_c0_g1_i1	gonads	soma	7.81292735189751	-0.114519176010792	1.65344879399449e-09	6.54511707528857e-08
TRINITY_DN28148_c0_g1_i1	gonads	soma	1.40456488936457	3.42454375769149	1.69244174877384e-09	6.68995298080658e-08
TRINITY_DN55395_c0_g1_i1	gonads	soma	3.80149686032477	-0.444583448695427	1.75303467596822e-09	6.91320345399491e-08
TRINITY_DN16700_c0_g1_i1	gonads	soma	3.36476579575001	0.472557342216618	1.75388875899109e-09	6.91320345399491e-08
TRINITY_DN34981_c0_g1_i1	gonads	soma	3.13381383367104	1.15045326854268	1.77067355384328e-09	6.96949132338765e-08
TRINITY_DN42922_c0_g1_i1	gonads	soma	3.23937005202601	-0.140331984906284	1.77334248623777e-09	6.9701376704837e-08
TRINITY_DN44763_c0_g1_i1	gonads	soma	2.78580498587872	3.51426932134156	1.8499279149816e-09	7.26090183612244e-08
TRINITY_DN345_c0_g1_i9	gonads	soma	1.73831500910027	4.07428550215201	1.85857733278654e-09	7.28457605870195e-08
TRINITY_DN16509_c0_g1_i1	gonads	soma	-4.99410415758468	0.0141970980598229	1.86756082672914e-09	7.30949123575505e-08
TRINITY_DN30436_c0_g1_i1	gonads	soma	4.46499213971219	0.372373502971352	1.88273366715831e-09	7.35852703506762e-08
TRINITY_DN45683_c0_g1_i1	gonads	soma	4.80779475355967	0.719151588154502	1.93975377421017e-09	7.57075287920347e-08
TRINITY_DN52825_c0_g1_i1	gonads	soma	4.06108304256872	-0.815817303084594	1.94661265565027e-09	7.58541922915445e-08
TRINITY_DN7289_c0_g1_i1	gonads	soma	1.57601627138251	2.29061341419388	1.94896318414742e-09	7.58541922915445e-08
TRINITY_DN31881_c0_g1_i1	gonads	soma	1.72814105837328	2.29981281714456	1.9682676389631e-09	7.64985361132193e-08
TRINITY_DN12999_c0_g1_i1	gonads	soma	1.58113850231541	3.90327507000244	2.0280794816108e-09	7.87132438134804e-08
TRINITY_DN3937_c0_g1_i1	gonads	soma	1.8057130790651	5.53608665145901	2.19274028489708e-09	8.4985482796819e-08
TRINITY_DN45_c1_g1_i1	gonads	soma	5.51948144896334	4.36238745504926	2.20990490297449e-09	8.55316184144285e-08
TRINITY_DN41344_c0_g1_i1	gonads	soma	1.58056593300343	3.39831141648357	2.21835402949126e-09	8.57393832398372e-08
TRINITY_DN50664_c0_g1_i1	gonads	soma	2.45215655098199	3.59378641569704	2.31263252503789e-09	8.92592758762198e-08
TRINITY_DN18748_c0_g1_i1	gonads	soma	1.57095000943349	4.2629086979597	2.36992821270494e-09	9.13439921096302e-08
TRINITY_DN36071_c0_g1_i1	gonads	soma	1.4893608192721	2.92890523271377	2.39519348507633e-09	9.2190102769992e-08
TRINITY_DN13310_c0_g1_i1	gonads	soma	-4.19299692452138	0.466314627533317	2.40035934515733e-09	9.22613257693899e-08
TRINITY_DN2552_c0_g1_i1	gonads	soma	1.6045330639222	2.50061429042035	2.4114339294419e-09	9.25591495013918e-08
TRINITY_DN32167_c0_g1_i1	gonads	soma	2.66831359126649	1.34255896395376	2.51903150784049e-09	9.65243012653749e-08
TRINITY_DN2616_c0_g1_i1	gonads	soma	4.1484871342256	3.89703665564152	2.52224696210583e-09	9.65243012653749e-08
TRINITY_DN50437_c0_g1_i1	gonads	soma	2.90651299542622	-0.0564489702423989	2.52514342824468e-09	9.65243012653749e-08
TRINITY_DN21159_c0_g1_i1	gonads	soma	1.61726722817867	3.808706940583	2.54881855760621e-09	9.72956417298569e-08
TRINITY_DN50894_c0_g1_i1	gonads	soma	2.42564109984167	0.165356100864689	2.59211537740395e-09	9.88128585238316e-08
TRINITY_DN3948_c0_g1_i1	gonads	soma	-2.41918295126527	4.84425809259552	2.64345400552455e-09	1.00497063428926e-07
TRINITY_DN21515_c0_g1_i1	gonads	soma	-2.41551931485526	1.65975559242456	2.64652600699395e-09	1.00497063428926e-07
TRINITY_DN41247_c0_g1_i1	gonads	soma	3.8691496453238	1.17585327059657	2.64713049782243e-09	1.00497063428926e-07
TRINITY_DN13328_c0_g1_i1	gonads	soma	2.47739648635042	9.56850492118521	2.67460245394299e-09	1.01401685406438e-07
TRINITY_DN12997_c0_g1_i1	gonads	soma	2.31670706579986	0.997585295732824	2.73368777523759e-09	1.03500766543281e-07
TRINITY_DN17915_c0_g1_i1	gonads	soma	3.54598573399307	0.138104861456431	2.78807685881853e-09	1.05416579928264e-07
TRINITY_DN33838_c0_g1_i1	gonads	soma	1.64161132359698	2.42550003322744	2.85151740427281e-09	1.07668963807468e-07
TRINITY_DN16208_c0_g1_i1	gonads	soma	2.35752589400466	1.2133787663852	2.87261067411102e-09	1.08250259445815e-07
TRINITY_DN2196_c0_g1_i1	gonads	soma	-1.93248204282491	6.61862807736682	2.87469245833179e-09	1.08250259445815e-07
TRINITY_DN2379_c0_g1_i2	gonads	soma	5.24686837127659	5.46519889598761	2.8977403606384e-09	1.08970701021413e-07
TRINITY_DN2518_c0_g1_i2	gonads	soma	-6.0218471086131	6.25724432294868	2.91615698411844e-09	1.09515272002764e-07
TRINITY_DN19061_c0_g1_i1	gonads	soma	2.17991769605843	3.61415909772367	2.93291860681377e-09	1.09996305916999e-07
TRINITY_DN21809_c0_g1_i1	gonads	soma	-2.34180023627772	4.16168577650751	2.94655590254939e-09	1.10359027801002e-07
TRINITY_DN42054_c0_g1_i1	gonads	soma	3.65898513368586	1.6675344324405	2.97885323518081e-09	1.11418720199747e-07
TRINITY_DN10609_c0_g1_i1	gonads	soma	1.84543761682031	1.12412041224824	3.12253169705794e-09	1.16635989349971e-07
TRINITY_DN32391_c0_g1_i1	gonads	soma	4.88771454422476	-0.836791392807348	3.13255214665211e-09	1.16853433159564e-07
TRINITY_DN6348_c0_g1_i1	gonads	soma	1.45951689920482	4.65558258652376	3.15198460287187e-09	1.17420920386504e-07
TRINITY_DN560_c0_g1_i1	gonads	soma	1.64331507784096	5.3593007910615	3.20087746556205e-09	1.19082911913985e-07
TRINITY_DN12644_c0_g1_i1	gonads	soma	-1.91868030704345	2.62633924162816	3.22363035672062e-09	1.19769273119922e-07
TRINITY_DN21315_c0_g1_i1	gonads	soma	2.8206979962935	1.19511691763135	3.23811277742531e-09	1.20146936493589e-07
TRINITY_DN26883_c0_g1_i1	gonads	soma	1.65509850342419	2.35122991158331	3.43995639704055e-09	1.27466187239473e-07
TRINITY_DN42011_c0_g1_i1	gonads	soma	1.48036873027537	2.8819078053018	3.50763953904171e-09	1.29801320601666e-07
TRINITY_DN4412_c0_g1_i1	gonads	soma	1.58028756213844	5.09885725244508	3.51991816410006e-09	1.30082712709929e-07
TRINITY_DN8105_c0_g1_i1	gonads	soma	2.40925837921146	5.18226882161955	3.55356840064723e-09	1.31068208512132e-07
TRINITY_DN20765_c0_g1_i1	gonads	soma	3.60554782550713	0.240054544491177	3.55600465095083e-09	1.31068208512132e-07
TRINITY_DN28861_c0_g1_i1	gonads	soma	2.07513089161102	1.78586320759738	3.56402352760078e-09	1.31190008896924e-07
TRINITY_DN21049_c0_g1_i1	gonads	soma	1.56794381316869	2.09873113919228	3.58562261830586e-09	1.31810708351672e-07
TRINITY_DN31680_c0_g1_i1	gonads	soma	1.95786341056329	1.71136031744781	3.73721330312157e-09	1.37202073613809e-07
TRINITY_DN5985_c0_g1_i2	gonads	soma	-2.12718115139206	6.0782603242606	3.86198527045394e-09	1.41595950074035e-07
TRINITY_DN36882_c0_g1_i1	gonads	soma	2.39464935181525	0.874639595059855	3.94563985777484e-09	1.44316276573482e-07
TRINITY_DN51438_c0_g1_i1	gonads	soma	1.61629329294725	4.10797655702802	3.94655334456016e-09	1.44316276573482e-07
TRINITY_DN33814_c0_g1_i1	gonads	soma	1.648578205194	3.46864816103321	3.9814468983241e-09	1.45240906157321e-07
TRINITY_DN34822_c0_g1_i1	gonads	soma	-2.99001714737291	2.46194603789377	3.98227725305577e-09	1.45240906157321e-07
TRINITY_DN33907_c0_g1_i1	gonads	soma	1.36680251657103	3.71527633720551	3.99660593221486e-09	1.45572709269208e-07
TRINITY_DN10457_c0_g1_i1	gonads	soma	2.26072854185875	0.905127347505502	4.01002992843678e-09	1.45870735749724e-07
TRINITY_DN53241_c0_g1_i1	gonads	soma	-3.2030758458537	0.77286598515236	4.33464417886313e-09	1.57473209150657e-07
TRINITY_DN54373_c0_g1_i1	gonads	soma	1.43350456768925	2.92622121415687	4.43561321434297e-09	1.60931218420777e-07
TRINITY_DN49696_c0_g1_i1	gonads	soma	1.50369722006412	5.3088956767152	4.58265970736196e-09	1.6597219672755e-07
TRINITY_DN16088_c0_g1_i1	gonads	soma	1.66196245581151	3.29586176078115	4.58648193486726e-09	1.6597219672755e-07
TRINITY_DN12732_c0_g1_i1	gonads	soma	2.68531136293428	1.6739972363312	4.61977322660631e-09	1.6695980435065e-07
TRINITY_DN20897_c0_g1_i1	gonads	soma	1.77057785747211	2.52754251940001	4.63010055386198e-09	1.67116002870131e-07
TRINITY_DN11177_c0_g1_i1	gonads	soma	2.64709664066995	-0.113927988483363	4.67262347805382e-09	1.68432339569018e-07
TRINITY_DN29711_c0_g1_i1	gonads	soma	1.64881354933752	1.77477849471933	4.68265018583623e-09	1.68575406690104e-07
TRINITY_DN12589_c0_g1_i1	gonads	soma	1.92845513094866	1.22637741812543	4.71650213921976e-09	1.69574704819389e-07
TRINITY_DN10743_c0_g1_i1	gonads	soma	2.40251535736319	0.263107818854273	4.75770526125373e-09	1.70835383238928e-07
TRINITY_DN1283_c0_g1_i1	gonads	soma	-5.9537051436018	3.25314161083047	4.77812844731456e-09	1.71347626845193e-07
TRINITY_DN43452_c0_g1_i1	gonads	soma	-3.48146346651747	0.65810862183559	4.79790937436531e-09	1.71835549639431e-07
TRINITY_DN17924_c0_g1_i1	gonads	soma	4.74252152369727	0.107465200540166	4.84937203568305e-09	1.73455430602812e-07
TRINITY_DN15153_c0_g1_i2	gonads	soma	1.61359535358772	1.48013877560995	4.86740016223734e-09	1.73876780121619e-07
TRINITY_DN5980_c0_g1_i2	gonads	soma	-2.74828475745415	2.29726100388818	4.9095098209214e-09	1.75156204226411e-07
TRINITY_DN30721_c0_g1_i1	gonads	soma	4.15741860199153	-0.129183221462125	4.93005542471682e-09	1.75663997898873e-07
TRINITY_DN8213_c0_g1_i1	gonads	soma	2.16316107293806	1.93470207487125	5.11437255148225e-09	1.81998413507222e-07
TRINITY_DN49785_c0_g1_i1	gonads	soma	1.35579051968357	4.73964382489608	5.32313345453774e-09	1.89185386683111e-07
TRINITY_DN22301_c0_g1_i1	gonads	soma	1.79852915388985	1.71135548565689	5.3448501220215e-09	1.89714909688284e-07
TRINITY_DN48490_c0_g1_i1	gonads	soma	2.75649733013969	-0.248890413076686	5.43407814445209e-09	1.92636339622691e-07
TRINITY_DN31266_c0_g1_i1	gonads	soma	-2.94500885483273	1.25836702857033	5.5349683779211e-09	1.95963231578611e-07
TRINITY_DN43635_c0_g1_i1	gonads	soma	1.45523188096218	3.46577274064061	5.63456168214932e-09	1.99235810026495e-07
TRINITY_DN15339_c0_g1_i1	gonads	soma	-1.86100131088644	4.16652050387223	5.9414648111051e-09	2.09821171019585e-07
TRINITY_DN6117_c0_g1_i1	gonads	soma	1.49346387465497	5.04246881438372	5.98722847842145e-09	2.11169320782652e-07
TRINITY_DN53_c0_g1_i1	gonads	soma	-4.90172455857734	9.12225254616646	5.9957200713767e-09	2.11201136894014e-07
TRINITY_DN50611_c0_g1_i1	gonads	soma	1.39150198248015	3.49985077808137	6.05848609147168e-09	2.13142289448134e-07
TRINITY_DN2630_c0_g1_i1	gonads	soma	2.08757390723475	4.32958741736309	6.38658025015536e-09	2.24401206062277e-07
TRINITY_DN4627_c0_g1_i1	gonads	soma	1.91805506310273	4.70258687968919	6.47621915066891e-09	2.27263841771519e-07
TRINITY_DN29300_c0_g1_i1	gonads	soma	3.36600897163	0.693030653082045	6.4971182805634e-09	2.27710085027101e-07
TRINITY_DN43835_c0_g1_i1	gonads	soma	3.02793609477036	0.587742982113291	6.5107317506634e-09	2.27900180072278e-07
TRINITY_DN48322_c0_g1_i1	gonads	soma	1.89348241262907	1.32022931598318	6.51926000263352e-09	2.27912019288047e-07
TRINITY_DN46804_c0_g1_i1	gonads	soma	-2.54618139240168	0.878089193192412	6.56728607336608e-09	2.29302932057254e-07
TRINITY_DN11296_c0_g1_i1	gonads	soma	2.59708950916792	5.79448044549169	6.66313671827586e-09	2.32358106010251e-07
TRINITY_DN33793_c0_g1_i1	gonads	soma	-2.63512886772651	6.96843497435874	6.70014947265822e-09	2.33356394900041e-07
TRINITY_DN40521_c0_g1_i1	gonads	soma	3.80821238072538	0.399832694459632	6.72950833412652e-09	2.34085947402591e-07
TRINITY_DN6184_c0_g1_i1	gonads	soma	1.49119354562423	4.10332039449723	6.86453755965975e-09	2.3848483297155e-07
TRINITY_DN19376_c0_g1_i1	gonads	soma	-2.36734894881447	3.16465672256561	6.91329198321233e-09	2.39879163726724e-07
TRINITY_DN8065_c0_g1_i1	gonads	soma	-2.73866888451097	3.37247187092976	7.08127312445951e-09	2.45401828776413e-07
TRINITY_DN39245_c0_g1_i1	gonads	soma	2.29800736975586	0.556167855316332	7.28120940072202e-09	2.52016785078722e-07
TRINITY_DN34500_c0_g1_i1	gonads	soma	3.0597899649638	-0.0777179600640575	7.33842905437309e-09	2.53681743757881e-07
TRINITY_DN42673_c0_g1_i1	gonads	soma	1.47840422971031	3.54472372022852	7.58349208441274e-09	2.61828061693595e-07
TRINITY_DN26414_c0_g1_i1	gonads	soma	2.60716275774057	2.1601648803541	7.75617369786933e-09	2.67458242458869e-07
TRINITY_DN37000_c0_g1_i1	gonads	soma	2.35413938559823	0.381327612885115	7.81125852470265e-09	2.69024383942358e-07
TRINITY_DN684_c0_g1_i1	gonads	soma	1.37896578765732	4.02046230811814	7.84087182851439e-09	2.69710483614213e-07
TRINITY_DN30253_c0_g1_i1	gonads	soma	2.18576783497076	1.26017164393933	8.02295763442397e-09	2.75633166729321e-07
TRINITY_DN28969_c0_g1_i1	gonads	soma	1.62710127152512	4.10150096661642	8.07392877970878e-09	2.77042281235186e-07
TRINITY_DN16547_c0_g1_i1	gonads	soma	2.60019296557912	0.484855650527309	8.13084584393706e-09	2.78651697223006e-07
TRINITY_DN13472_c0_g1_i1	gonads	soma	1.63698789108555	5.02591975851758	8.24845534559758e-09	2.82334582235288e-07
TRINITY_DN38051_c0_g1_i1	gonads	soma	1.76670472356225	1.80504055571023	8.28120017517668e-09	2.83107172573485e-07
TRINITY_DN22263_c0_g1_i1	gonads	soma	-2.35565852012867	3.36537592475616	8.33778090690581e-09	2.84691738745245e-07
TRINITY_DN4147_c0_g1_i1	gonads	soma	3.0362904595877	2.89511004954147	8.48233168791746e-09	2.89272458592361e-07
TRINITY_DN20129_c0_g1_i1	gonads	soma	-3.82150880045283	2.28462389998432	8.51298739827847e-09	2.89962562202317e-07
TRINITY_DN54382_c0_g1_i1	gonads	soma	2.75594413756032	1.28480687154026	8.56245352023408e-09	2.91290900441411e-07
TRINITY_DN3965_c0_g1_i1	gonads	soma	1.43742702723238	4.13108260346539	8.58739736780094e-09	2.91590173329684e-07
TRINITY_DN11426_c0_g1_i1	gonads	soma	2.45471318781443	2.91230130263006	8.59220720606372e-09	2.91590173329684e-07
TRINITY_DN34575_c0_g1_i1	gonads	soma	3.64535024302535	0.955785619184966	8.62517564834021e-09	2.9235248226798e-07
TRINITY_DN49339_c0_g1_i1	gonads	soma	-3.57637100252258	9.50076220328133	8.79948629013457e-09	2.9789793732587e-07
TRINITY_DN46199_c0_g1_i1	gonads	soma	-3.49164139878353	0.65703819250411	8.96619308538876e-09	3.03172808238394e-07
TRINITY_DN2523_c0_g1_i1	gonads	soma	2.05031996888796	4.8160627351355	9.13044392493442e-09	3.08351933911499e-07
TRINITY_DN31684_c0_g1_i1	gonads	soma	2.68172100630058	0.480174633782897	9.14411244554848e-09	3.08439225617846e-07
TRINITY_DN2983_c0_g1_i1	gonads	soma	1.73223395571364	5.57986285641023	9.28751840280048e-09	3.12822397430502e-07
TRINITY_DN25641_c0_g1_i1	gonads	soma	3.22333996840054	0.08747123795703	9.29654027149006e-09	3.12822397430502e-07
TRINITY_DN43718_c0_g1_i1	gonads	soma	1.83261060197257	1.40634545587261	9.37487246494966e-09	3.15077235452439e-07
TRINITY_DN2485_c0_g1_i2	gonads	soma	-3.72666458591567	3.55640211651826	9.7863215993714e-09	3.28508754484086e-07
TRINITY_DN24962_c0_g1_i1	gonads	soma	4.55298467071634	-0.441039395540284	1.01247011351436e-08	3.39458052034669e-07
TRINITY_DN19731_c0_g1_i1	gonads	soma	2.14574033544118	6.94135311235772	1.02653931644537e-08	3.43648073321214e-07
TRINITY_DN22448_c0_g1_i1	gonads	soma	2.92634787295542	0.0842458532963753	1.02780742790066e-08	3.43648073321214e-07
TRINITY_DN43498_c0_g1_i1	gonads	soma	1.87279796188373	1.8714582372132	1.0286720032937e-08	3.43648073321214e-07
TRINITY_DN38275_c0_g1_i1	gonads	soma	1.59244754980238	1.59895467621216	1.03780430116657e-08	3.4628319056191e-07
TRINITY_DN70_c0_g1_i1	gonads	soma	2.44979281941957	8.86890648880833	1.07235844424553e-08	3.57384320795982e-07
TRINITY_DN13454_c0_g1_i1	gonads	soma	-2.85784700801184	5.17552477601714	1.0932352233471e-08	3.63562280628693e-07
TRINITY_DN3699_c0_g1_i1	gonads	soma	1.50729366724206	1.95735623285043	1.09350880007983e-08	3.63562280628693e-07
TRINITY_DN26968_c0_g1_i1	gonads	soma	3.94717683446439	0.0976468062306272	1.10097298155743e-08	3.6560711373246e-07
TRINITY_DN28452_c0_g1_i1	gonads	soma	1.79588761920863	3.5652509203869	1.10231001333592e-08	3.65614815865458e-07
TRINITY_DN27418_c0_g1_i1	gonads	soma	5.51081906653965	3.02902483074601	1.10641440231009e-08	3.66539285565301e-07
TRINITY_DN5489_c0_g1_i1	gonads	soma	1.4368280249533	3.31352754947211	1.1156243306225e-08	3.69150937842602e-07
TRINITY_DN14131_c0_g1_i1	gonads	soma	1.71690684756277	2.20429265906389	1.12743337861472e-08	3.72615392637655e-07
TRINITY_DN49922_c0_g1_i1	gonads	soma	1.57337164911734	2.56231268572424	1.13733427941942e-08	3.75441735796959e-07
TRINITY_DN35986_c0_g1_i1	gonads	soma	1.66143622009998	4.97436729925042	1.1588211158515e-08	3.81876862251275e-07
TRINITY_DN15788_c0_g1_i1	gonads	soma	1.41832079762493	4.0908323495922	1.15957290715225e-08	3.81876862251275e-07
TRINITY_DN0_c0_g1_i1	gonads	soma	3.81321461033565	16.2133534198612	1.17721190805055e-08	3.8722757656301e-07
TRINITY_DN42772_c0_g1_i1	gonads	soma	-3.39142753067141	3.74885895588168	1.17861604498263e-08	3.8723172727009e-07
TRINITY_DN29201_c0_g1_i1	gonads	soma	1.73801774232018	1.65813485145864	1.19942722855729e-08	3.93604491937408e-07
TRINITY_DN50578_c0_g1_i1	gonads	soma	-1.69914887429824	3.50558975378612	1.20329075630669e-08	3.94407245777414e-07
TRINITY_DN27288_c0_g1_i1	gonads	soma	1.35506174417988	3.33588026148997	1.22574499584682e-08	4.01294491110885e-07
TRINITY_DN49782_c0_g1_i1	gonads	soma	1.28997536657786	3.33471575765574	1.23155404407976e-08	4.02722513967703e-07
TRINITY_DN15032_c0_g1_i1	gonads	soma	-2.55161546572051	0.605412680662626	1.24178316643993e-08	4.05590868024536e-07
TRINITY_DN47470_c0_g1_i1	gonads	soma	3.03969608126451	2.51023610223018	1.25585244498084e-08	4.09705297056586e-07
TRINITY_DN1098_c0_g1_i1	gonads	soma	1.49814316087979	5.39520981350647	1.25910694131561e-08	4.102860417205e-07
TRINITY_DN9689_c0_g1_i1	gonads	soma	2.05029979641672	0.827854220507021	1.30007420360486e-08	4.23139940794341e-07
TRINITY_DN12301_c0_g1_i1	gonads	soma	1.97840133144847	3.66935005435616	1.32905635311105e-08	4.32063202117286e-07
TRINITY_DN26007_c0_g1_i1	gonads	soma	1.61167453366135	2.55586235107946	1.33059567419331e-08	4.32063202117286e-07
TRINITY_DN32207_c0_g1_i1	gonads	soma	-3.1665136570835	1.17395673061525	1.355447304519e-08	4.38889428326334e-07
TRINITY_DN41769_c0_g1_i1	gonads	soma	1.3548554403533	3.58737442219403	1.35551573070332e-08	4.38889428326334e-07
TRINITY_DN24834_c0_g1_i1	gonads	soma	3.10872075812923	0.576255303266305	1.35634939040049e-08	4.38889428326334e-07
TRINITY_DN35962_c0_g1_i1	gonads	soma	3.64929644728077	0.776463338740768	1.400746067013e-08	4.52728937895908e-07
TRINITY_DN525_c0_g1_i1	gonads	soma	-3.25618439398449	6.4444415327992	1.4032251311971e-08	4.53004048154905e-07
TRINITY_DN29451_c0_g1_i1	gonads	soma	3.43028174799917	0.160579414562747	1.44028313545625e-08	4.6442872645975e-07
TRINITY_DN13683_c0_g1_i1	gonads	soma	1.62650527576729	6.23080103389639	1.50448951329561e-08	4.84570997407295e-07
TRINITY_DN7031_c0_g1_i1	gonads	soma	2.43209244937618	3.92200537844195	1.51213396747177e-08	4.86470104587335e-07
TRINITY_DN33511_c0_g1_i1	gonads	soma	2.39909029913648	0.265539487327309	1.51932387296451e-08	4.88218761395569e-07
TRINITY_DN3164_c0_g1_i1	gonads	soma	1.26117542531182	4.47993607669749	1.57439532178811e-08	5.05331868681887e-07
TRINITY_DN9796_c0_g1_i1	gonads	soma	4.03751297768951	3.74795724435861	1.58023601570546e-08	5.06622210196447e-07
TRINITY_DN23219_c0_g1_i1	gonads	soma	1.96047662652	1.87509897806019	1.63042308569732e-08	5.22110628639643e-07
TRINITY_DN41442_c0_g1_i1	gonads	soma	2.32488618330429	4.13067541569933	1.64191386971945e-08	5.25185967431641e-07
TRINITY_DN22683_c0_g1_i1	gonads	soma	-4.54329556624564	0.726060032037502	1.68305163152928e-08	5.37726300828897e-07
TRINITY_DN1909_c0_g1_i1	gonads	soma	1.78629382482838	6.05467388651869	1.71411972395793e-08	5.47024354108958e-07
TRINITY_DN14174_c0_g1_i1	gonads	soma	3.49614959295633	0.996568658725529	1.73278600248071e-08	5.52347868007252e-07
TRINITY_DN4292_c0_g1_i2	gonads	soma	1.46141882334983	5.40854088772158	1.76575586973025e-08	5.62213436417088e-07
TRINITY_DN1830_c0_g1_i1	gonads	soma	1.82204286306791	5.14880099240039	1.7754246071737e-08	5.64645896782055e-07
TRINITY_DN34408_c0_g1_i1	gonads	soma	-3.9846128709819	0.267024189735239	1.77861737657863e-08	5.65015574833678e-07
TRINITY_DN45675_c0_g1_i1	gonads	soma	3.08208160322433	5.27924507854607	1.7902622795208e-08	5.68066347941901e-07
TRINITY_DN34620_c0_g1_i1	gonads	soma	1.80891006466465	2.48237916214999	1.82001075912702e-08	5.76848057004403e-07
TRINITY_DN15626_c0_g1_i1	gonads	soma	1.55077678244911	4.03424278772253	1.830615626743e-08	5.79549165654201e-07
TRINITY_DN5510_c0_g1_i1	gonads	soma	1.39218973952206	3.45881881513535	1.86679896106666e-08	5.90332744188216e-07
TRINITY_DN44463_c0_g1_i1	gonads	soma	1.69990556508217	3.76309133288297	1.87165517033994e-08	5.91196595689215e-07
TRINITY_DN30477_c0_g1_i1	gonads	soma	1.85775682033102	3.36111121643259	1.89842923635187e-08	5.98973795795917e-07
TRINITY_DN48842_c0_g1_i1	gonads	soma	-2.53176404184684	1.84368362764259	1.90837323008132e-08	6.01429334617249e-07
TRINITY_DN5136_c0_g1_i1	gonads	soma	2.37601081790718	2.34420866982525	1.94814608247838e-08	6.1326933465168e-07
TRINITY_DN48707_c0_g1_i1	gonads	soma	1.47544186699556	4.02631413248861	1.98690159732969e-08	6.24762685316278e-07
TRINITY_DN43677_c0_g1_i1	gonads	soma	1.53408310361582	2.59421837793722	2.00399207819234e-08	6.29425412550074e-07
TRINITY_DN8952_c0_g1_i1	gonads	soma	-4.91228176700045	3.93926998210164	2.00723667613791e-08	6.29733734200289e-07
TRINITY_DN42286_c0_g1_i1	gonads	soma	1.94679857839895	6.8907767711263	2.03288262907828e-08	6.37061461734125e-07
TRINITY_DN21172_c0_g1_i1	gonads	soma	2.87514097652492	0.209682219713911	2.10604702392853e-08	6.5924720564548e-07
TRINITY_DN51760_c0_g1_i1	gonads	soma	1.99915432895304	0.821429094283732	2.13437258201062e-08	6.6736314845159e-07
TRINITY_DN34936_c0_g1_i1	gonads	soma	1.36707373040905	3.98882215010276	2.18460301377732e-08	6.82302274606009e-07
TRINITY_DN1251_c0_g1_i1	gonads	soma	2.5025344664686	5.69089855627099	2.24691994603386e-08	7.00978567917378e-07
TRINITY_DN21879_c0_g1_i1	gonads	soma	1.45242417306527	3.35648871024224	2.26953755915217e-08	7.07241782710935e-07
TRINITY_DN13110_c0_g1_i2	gonads	soma	-3.28915553417385	2.69732855619224	2.29771546771004e-08	7.15171390316037e-07
TRINITY_DN39673_c0_g1_i1	gonads	soma	1.94529658778037	1.00494477802302	2.30012359613646e-08	7.15171390316037e-07
TRINITY_DN19884_c0_g1_i1	gonads	soma	4.0225062050249	-0.800075392975934	2.31803757475098e-08	7.19936937836722e-07
TRINITY_DN20286_c0_g1_i1	gonads	soma	1.47032804587198	2.49816784619493	2.32614757115488e-08	7.21650330101427e-07
TRINITY_DN49043_c0_g1_i1	gonads	soma	1.56850592695562	1.12755663962521	2.33936753339075e-08	7.24943426717125e-07
TRINITY_DN53357_c0_g1_i1	gonads	soma	-2.46189707594344	2.39320198607876	2.37198361979915e-08	7.34233149852845e-07
TRINITY_DN37511_c0_g1_i1	gonads	soma	1.92555522226136	0.878546125546035	2.45996776698991e-08	7.60622033553279e-07
TRINITY_DN14371_c0_g1_i1	gonads	soma	1.24444059449102	4.62904367468265	2.46399037253704e-08	7.610202451383e-07
TRINITY_DN16191_c0_g1_i1	gonads	soma	1.65312339352182	1.41901870731686	2.51091047118292e-08	7.74652068648319e-07
TRINITY_DN11369_c0_g1_i1	gonads	soma	1.84791854830198	1.22075975989208	2.57372036223347e-08	7.9244812449536e-07
TRINITY_DN42236_c0_g1_i1	gonads	soma	1.93600648902213	5.85551526924337	2.57428886209503e-08	7.9244812449536e-07
TRINITY_DN22099_c0_g1_i1	gonads	soma	3.14143262049644	5.21559965103392	2.58488747899286e-08	7.94831478070866e-07
TRINITY_DN1518_c0_g1_i1	gonads	soma	-4.69546414510242	3.93085540637383	2.62739821011846e-08	8.07011450233737e-07
TRINITY_DN10320_c0_g1_i1	gonads	soma	2.44731928508801	0.595543169526202	2.65610799153983e-08	8.14930244636939e-07
TRINITY_DN38732_c0_g1_i1	gonads	soma	-2.33269492791505	2.57549835930941	2.81242653412271e-08	8.61940590215494e-07
TRINITY_DN29228_c0_g1_i1	gonads	soma	3.73120579879219	1.17558398981443	2.86934577754836e-08	8.78417539027675e-07
TRINITY_DN7567_c0_g1_i1	gonads	soma	1.58414046634553	2.50100769730923	2.90769619284625e-08	8.89179886313467e-07
TRINITY_DN18272_c0_g1_i1	gonads	soma	2.45218642306258	12.0504088439858	2.95203740042801e-08	9.01748592525914e-07
TRINITY_DN663_c0_g1_i1	gonads	soma	3.5182423743421	3.72662088924769	3.01451767240146e-08	9.19824537144602e-07
TRINITY_DN2493_c0_g1_i1	gonads	soma	2.5757992795745	5.15381168902208	3.03677162446596e-08	9.25600008385968e-07
TRINITY_DN26752_c0_g1_i1	gonads	soma	1.86888328630855	5.48789783978652	3.08682800425403e-08	9.39827677268941e-07
TRINITY_DN4010_c0_g1_i1	gonads	soma	2.28916171079213	5.33154501241415	3.10383658813721e-08	9.4397338332986e-07
TRINITY_DN14231_c0_g1_i1	gonads	soma	1.41062785996925	3.29758338032664	3.1095409287905e-08	9.44675818410283e-07
TRINITY_DN21242_c0_g1_i1	gonads	soma	-4.00208061661657	5.76796177123744	3.15507150078501e-08	9.574627014596e-07
TRINITY_DN37873_c0_g1_i1	gonads	soma	2.94402283840858	0.927512564657352	3.19836065508995e-08	9.68897602530077e-07
TRINITY_DN26369_c0_g1_i1	gonads	soma	1.94323928517429	5.41410566396187	3.1997157421487e-08	9.68897602530077e-07
TRINITY_DN296_c0_g1_i1	gonads	soma	6.1463782601629	5.20174684742959	3.22806077151318e-08	9.75995300650659e-07
TRINITY_DN36820_c0_g1_i1	gonads	soma	1.69079070000293	5.79393712042411	3.23016987170928e-08	9.75995300650659e-07
TRINITY_DN8032_c0_g1_i2	gonads	soma	1.48803711746934	4.29058063275168	3.31634991741611e-08	1.00094778201579e-06
TRINITY_DN44514_c0_g1_i1	gonads	soma	4.1861323084822	1.76644381625892	3.33515922845765e-08	1.00553424712372e-06
TRINITY_DN34257_c0_g1_i1	gonads	soma	1.91764280984636	2.3507236008367	3.34040252279055e-08	1.00602512342225e-06
TRINITY_DN45767_c0_g1_i1	gonads	soma	1.43558346710832	1.94918829247462	3.35611459574884e-08	1.00966439968107e-06
TRINITY_DN14883_c0_g1_i1	gonads	soma	1.9354638119318	4.94974321489858	3.3711087260616e-08	1.01198971491073e-06
TRINITY_DN32937_c0_g1_i1	gonads	soma	2.80582957482832	-0.141126531352273	3.37176000988499e-08	1.01198971491073e-06
TRINITY_DN19824_c0_g1_i1	gonads	soma	1.77161124737341	3.80256913129428	3.37475368491144e-08	1.01198971491073e-06
TRINITY_DN14843_c0_g1_i1	gonads	soma	3.02352867310381	-0.57186470706236	3.40672968563886e-08	1.02047872650116e-06
TRINITY_DN38470_c0_g1_i1	gonads	soma	1.95904719644357	2.82530501361512	3.46502890725924e-08	1.0368260691528e-06
TRINITY_DN15954_c0_g1_i1	gonads	soma	1.4050393876976	3.10969568414647	3.47370124177347e-08	1.0383045988837e-06
TRINITY_DN10530_c0_g1_i1	gonads	soma	4.71854626683467	-0.624056529836327	3.56194742782447e-08	1.06353941010193e-06
TRINITY_DN10053_c0_g1_i1	gonads	soma	1.50701781470054	5.9095261518857	3.60920202977673e-08	1.0764938272736e-06
TRINITY_DN20556_c0_g1_i1	gonads	soma	1.54074672582892	2.9347663286813	3.64675358210967e-08	1.08652953622e-06
TRINITY_DN18809_c0_g1_i1	gonads	soma	2.06418210645978	1.53902242577604	3.6959441873927e-08	1.10000785932368e-06
TRINITY_DN114_c0_g1_i2	gonads	soma	-3.64248930260445	8.72654723572551	3.70971420460735e-08	1.10283714011708e-06
TRINITY_DN37016_c0_g1_i1	gonads	soma	-3.5472060449791	4.92744835107133	3.7154383905838e-08	1.10283714011708e-06
TRINITY_DN44068_c0_g1_i1	gonads	soma	1.94688562284718	4.65215065853252	3.71733950492246e-08	1.10283714011708e-06
TRINITY_DN12645_c0_g1_i1	gonads	soma	3.07174457529212	0.84184495937429	3.72692650794377e-08	1.10450384305708e-06
TRINITY_DN54509_c0_g1_i1	gonads	soma	4.08544729907331	0.350109998104329	3.77506131022214e-08	1.11757878873257e-06
TRINITY_DN19948_c0_g1_i1	gonads	soma	1.86728066039989	3.61727171777591	3.81620560399288e-08	1.12855865619462e-06
TRINITY_DN16008_c0_g1_i1	gonads	soma	2.25108852435042	1.15070142562659	3.93319345112599e-08	1.16192046027531e-06
TRINITY_DN36040_c0_g1_i1	gonads	soma	1.51264034203744	3.8979555178269	4.02857730738114e-08	1.18883615386853e-06
TRINITY_DN45131_c0_g1_i1	gonads	soma	3.09661704631328	-0.418367009906008	4.07136584494849e-08	1.20019034675028e-06
TRINITY_DN39564_c0_g1_i1	gonads	soma	3.49600381286512	-0.356562295594184	4.18011187676921e-08	1.23094342123528e-06
TRINITY_DN27010_c0_g1_i1	gonads	soma	1.74743030469193	4.95667828756454	4.19810219031605e-08	1.23493433141771e-06
TRINITY_DN41439_c0_g1_i1	gonads	soma	3.69620170708767	-0.469936600030275	4.2416521013189e-08	1.24642761008978e-06
TRINITY_DN40125_c0_g1_i1	gonads	soma	2.36916273572969	0.110498663182488	4.27379791935275e-08	1.25454903480747e-06
TRINITY_DN41293_c0_g1_i1	gonads	soma	-3.54787195561651	9.37403447244457	4.28046805876875e-08	1.2551829835555e-06
TRINITY_DN28455_c0_g1_i1	gonads	soma	1.78543171661155	1.12403247093468	4.34795431240027e-08	1.27363023795236e-06
TRINITY_DN27183_c0_g1_i1	gonads	soma	3.12852563368411	5.61645376961992	4.42813152125432e-08	1.2957523025601e-06
TRINITY_DN44302_c0_g1_i1	gonads	soma	2.00210451445401	1.5529224864122	4.43378200431291e-08	1.29604291613466e-06
TRINITY_DN27937_c0_g1_i1	gonads	soma	3.52443205330232	0.515689998355282	4.46948909021947e-08	1.30510957400449e-06
TRINITY_DN6004_c0_g1_i1	gonads	soma	2.78494462422247	4.22640055691946	4.51483141951579e-08	1.31696780652291e-06
TRINITY_DN27855_c0_g1_i1	gonads	soma	1.77410840901054	1.21859638812579	4.58896457077998e-08	1.33719063953576e-06
TRINITY_DN3723_c0_g1_i2	gonads	soma	1.31238375444216	3.58001291560653	4.64512066913893e-08	1.35213826339747e-06
TRINITY_DN49670_c0_g1_i1	gonads	soma	1.52549858256469	3.32087391725988	4.68757283288836e-08	1.36306976795838e-06
TRINITY_DN3003_c0_g1_i1	gonads	soma	-5.30650581431089	5.0765228560358	4.70708565166093e-08	1.36731502624656e-06
TRINITY_DN6410_c0_g1_i2	gonads	soma	-2.17795234021897	4.92946342887941	4.72510031921267e-08	1.37111670159593e-06
TRINITY_DN6052_c0_g1_i1	gonads	soma	1.50064900382363	4.34087024501639	4.73547154478525e-08	1.37269481404462e-06
TRINITY_DN29657_c0_g1_i1	gonads	soma	2.22452909933999	1.17666400190338	4.74359118735775e-08	1.3732347226912e-06
TRINITY_DN53612_c0_g1_i1	gonads	soma	1.94121423260773	2.709523439584	4.7472035476101e-08	1.3732347226912e-06
TRINITY_DN31430_c0_g1_i1	gonads	soma	3.10965157720762	0.172355803206	4.77710111248322e-08	1.38044828409328e-06
TRINITY_DN6671_c1_g1_i1	gonads	soma	2.70143985233067	-0.0612306857982213	4.83812978642591e-08	1.39663356531805e-06
TRINITY_DN15236_c0_g1_i1	gonads	soma	1.5801325528328	6.29675422042188	4.85151866038053e-08	1.39904726716134e-06
TRINITY_DN46263_c0_g1_i1	gonads	soma	-2.87376551945178	1.63497070775077	4.88373795059627e-08	1.40688053508481e-06
TRINITY_DN7518_c0_g1_i1	gonads	soma	1.31056350409362	4.02205017289181	4.91334565462521e-08	1.41394604836515e-06
TRINITY_DN18855_c0_g1_i1	gonads	soma	1.37006271967732	5.92042446733995	4.91909546534917e-08	1.41413831208406e-06
TRINITY_DN51493_c0_g1_i1	gonads	soma	1.57995035888846	6.33950773154824	4.97702064627894e-08	1.42931404070847e-06
TRINITY_DN33804_c0_g1_i1	gonads	soma	-2.23235244496983	4.96143064842403	5.05568090171263e-08	1.44952590643002e-06
TRINITY_DN28173_c0_g1_i1	gonads	soma	2.3135469513597	1.26513279406333	5.0578182231693e-08	1.44952590643002e-06
TRINITY_DN3211_c0_g1_i1	gonads	soma	1.69960399269919	3.89571327120973	5.14496030020496e-08	1.47152538685057e-06
TRINITY_DN5751_c0_g1_i1	gonads	soma	-1.77427547029479	5.22692182061129	5.14515668177952e-08	1.47152538685057e-06
TRINITY_DN16932_c0_g1_i1	gonads	soma	1.54653195463081	2.74703563217353	5.33627627684398e-08	1.52410523923868e-06
TRINITY_DN32810_c0_g1_i1	gonads	soma	1.66707495654983	1.42900450653401	5.339954751537e-08	1.52410523923868e-06
TRINITY_DN27237_c0_g1_i1	gonads	soma	1.86205471272391	1.61924806925718	5.35040574393245e-08	1.52552347379254e-06
TRINITY_DN26360_c0_g1_i1	gonads	soma	4.41289132861377	6.24749645344251	5.58830981213323e-08	1.59172451844466e-06
TRINITY_DN54867_c0_g1_i1	gonads	soma	1.65806889685972	2.15404745769491	5.61635063187421e-08	1.59807571967071e-06
TRINITY_DN50782_c0_g1_i1	gonads	soma	1.6607489705963	0.950579127450455	5.67711666355174e-08	1.61371606244451e-06
TRINITY_DN2078_c0_g1_i1	gonads	soma	-3.60028132219959	4.69298296835516	5.70565793048708e-08	1.62017396826117e-06
TRINITY_DN18958_c0_g1_i1	gonads	soma	2.98190121039746	6.63404832985799	5.71655266534105e-08	1.62161292121418e-06
TRINITY_DN26168_c0_g1_i1	gonads	soma	-1.45937474372041	3.90972185586186	5.74893767492701e-08	1.62913887594571e-06
TRINITY_DN26742_c0_g1_i1	gonads	soma	1.49790446557553	3.87187527511399	5.93517563867815e-08	1.67878465895147e-06
TRINITY_DN46259_c0_g1_i1	gonads	soma	1.67835148243134	3.59567336571861	5.93619413687021e-08	1.67878465895147e-06
TRINITY_DN25052_c0_g1_i1	gonads	soma	-4.93897429046409	2.23600516469275	5.94485302113859e-08	1.67952659768776e-06
TRINITY_DN48735_c0_g1_i1	gonads	soma	1.34261704469844	3.80865072222059	6.35125838918404e-08	1.79252351373442e-06
TRINITY_DN2392_c0_g1_i1	gonads	soma	1.66660506590868	5.24833084264512	6.40483659682233e-08	1.80581350371197e-06
TRINITY_DN37006_c0_g1_i1	gonads	soma	2.65387889987486	-0.466728398966129	6.5063574179913e-08	1.83258010352087e-06
TRINITY_DN52223_c0_g1_i1	gonads	soma	3.60649673822976	-0.890494573119446	6.53133609343106e-08	1.83775551878665e-06
TRINITY_DN52616_c0_g1_i1	gonads	soma	2.26853000176763	3.44600790503966	6.55699320754808e-08	1.84311118161261e-06
TRINITY_DN46580_c0_g1_i1	gonads	soma	4.54460138470077	5.79457514592344	6.58431770323962e-08	1.84892424869578e-06
TRINITY_DN51022_c0_g1_i1	gonads	soma	1.39735296594197	4.23247466830783	6.60188123199686e-08	1.85198740850815e-06
TRINITY_DN7342_c0_g1_i2	gonads	soma	3.226398852067	7.33649196954811	6.67809385631813e-08	1.87148032058027e-06
TRINITY_DN45017_c0_g1_i1	gonads	soma	1.26317197909638	3.97541724251226	6.72819385107453e-08	1.88362352603322e-06
TRINITY_DN12640_c0_g1_i1	gonads	soma	1.33545392774821	4.06075118171891	6.74083543162066e-08	1.8852660139813e-06
TRINITY_DN44816_c0_g1_i1	gonads	soma	1.27038358771114	2.94621755672767	6.79225291114234e-08	1.89773909649869e-06
TRINITY_DN13058_c0_g1_i1	gonads	soma	-1.40886845876669	4.63954319996277	6.94850463273933e-08	1.93944821384022e-06
TRINITY_DN43793_c0_g1_i1	gonads	soma	1.74547426403275	3.90403396526786	7.01235221487568e-08	1.95530799033628e-06
TRINITY_DN12433_c0_g1_i1	gonads	soma	1.54041500986593	1.95959796840612	7.02228102271094e-08	1.95611647947948e-06
TRINITY_DN44593_c0_g1_i1	gonads	soma	1.75038732137817	1.57106482495103	7.05649094896143e-08	1.96368030127699e-06
TRINITY_DN808_c0_g1_i1	gonads	soma	1.72435411607049	2.98680629360728	7.08958381048834e-08	1.97091846431838e-06
TRINITY_DN47657_c0_g1_i1	gonads	soma	2.89066695108751	-0.390888380066499	7.11380204974157e-08	1.9756774794432e-06
TRINITY_DN26382_c0_g1_i1	gonads	soma	1.67154461404013	1.62246303203147	7.21145988983918e-08	2.00080265019387e-06
TRINITY_DN33105_c0_g1_i1	gonads	soma	2.20556483817961	1.25925792975414	7.26254884120982e-08	2.01297021068911e-06
TRINITY_DN36230_c0_g1_i1	gonads	soma	-2.09162588964514	3.34829523907777	7.3643658127769e-08	2.03915991878563e-06
TRINITY_DN34090_c0_g1_i1	gonads	soma	4.09685218939376	1.39739032751174	7.37485905256165e-08	2.04003556376427e-06
TRINITY_DN45173_c0_g1_i1	gonads	soma	2.40027740413276	0.218656163085034	7.40452528767172e-08	2.04620784215818e-06
TRINITY_DN21482_c0_g1_i1	gonads	soma	4.13526197243688	-0.956057382541641	7.62697825427476e-08	2.10559078234085e-06
TRINITY_DN15149_c0_g1_i1	gonads	soma	1.40633427554825	2.30242191545165	7.79055068716152e-08	2.14861689318465e-06
TRINITY_DN14434_c0_g1_i1	gonads	soma	1.83701045467127	1.3924666609075	7.81993725523158e-08	2.15458627661965e-06
TRINITY_DN14828_c0_g1_i1	gonads	soma	1.7985988652178	1.61285657565023	7.86207102804399e-08	2.16405254765982e-06
TRINITY_DN35186_c0_g1_i1	gonads	soma	1.70096343968628	2.07028054828727	7.90230753334162e-08	2.17297839958331e-06
TRINITY_DN45050_c0_g1_i1	gonads	soma	1.51337926452452	2.89632871476779	7.92936368927282e-08	2.1782658711262e-06
TRINITY_DN14585_c0_g1_i1	gonads	soma	3.2413111140784	5.18322330824547	8.01521527726901e-08	2.19967860686235e-06
TRINITY_DN7239_c0_g1_i1	gonads	soma	1.59422609443753	2.34561526815885	8.07466583888385e-08	2.21381084694049e-06
TRINITY_DN14128_c0_g1_i1	gonads	soma	2.97487539394719	-0.0294089503390704	8.12210863587912e-08	2.2246263692839e-06
TRINITY_DN19737_c0_g1_i1	gonads	soma	1.62107813433991	1.92866212473609	8.16911152838645e-08	2.23530025183813e-06
TRINITY_DN51710_c0_g1_i1	gonads	soma	2.95113075473341	-0.362513435477593	8.35326718657634e-08	2.28188157516173e-06
TRINITY_DN15446_c0_g1_i1	gonads	soma	1.55417619227812	4.61623777485286	8.35574717942291e-08	2.28188157516173e-06
TRINITY_DN49176_c0_g1_i1	gonads	soma	-3.88924166001328	-0.230326160309384	8.39367777963221e-08	2.28999279658436e-06
TRINITY_DN52589_c0_g1_i1	gonads	soma	1.22584985515033	4.41996842000103	8.42482202348467e-08	2.29623846493175e-06
TRINITY_DN54378_c0_g1_i1	gonads	soma	3.72612333172072	0.340755620356062	8.52267737786223e-08	2.32063665431654e-06
TRINITY_DN53297_c0_g1_i1	gonads	soma	-4.05664096194313	0.691083041151352	8.70987855124646e-08	2.36929130326575e-06
TRINITY_DN6288_c0_g1_i1	gonads	soma	1.49913314402825	1.61878599583921	8.86567127209791e-08	2.40931543124942e-06
TRINITY_DN18633_c0_g1_i1	gonads	soma	-3.39654158243705	1.87680600997578	9.00992135942145e-08	2.44612772282907e-06
TRINITY_DN34018_c1_g1_i1	gonads	soma	-2.99691358577432	2.11168973889761	9.02351121387681e-08	2.44742953274624e-06
TRINITY_DN4285_c0_g1_i1	gonads	soma	-3.84872962193677	1.81810221500727	9.06110042706414e-08	2.4552317690783e-06
TRINITY_DN29723_c0_g1_i1	gonads	soma	1.37288642482061	3.27097380343207	9.22474962150819e-08	2.49714331193901e-06
TRINITY_DN42038_c0_g1_i1	gonads	soma	1.34001316687599	5.43950875118661	9.27846963314131e-08	2.50924444072941e-06
TRINITY_DN31302_c0_g1_i1	gonads	soma	3.35457689663716	1.52176268918169	9.30490499156207e-08	2.5139504476232e-06
TRINITY_DN37122_c0_g1_i1	gonads	soma	-1.80263572078818	1.68108989066444	9.34695831270292e-08	2.52286281208435e-06
TRINITY_DN50468_c0_g1_i1	gonads	soma	2.26475338327861	0.251695524843278	9.45718416377465e-08	2.55014070648761e-06
TRINITY_DN28794_c0_g1_i1	gonads	soma	2.04581747273202	1.33782501418151	9.71365946992946e-08	2.61676394703966e-06
TRINITY_DN778_c1_g1_i1	gonads	soma	-3.61810533159246	4.69400045422034	9.79438654799266e-08	2.63595927328375e-06
TRINITY_DN27080_c0_g1_i1	gonads	soma	1.58720655093488	2.22683020917716	9.85482685994277e-08	2.64966301312548e-06
TRINITY_DN41215_c0_g1_i1	gonads	soma	2.29189804620915	0.155864755286329	9.8816065994404e-08	2.65189345636957e-06
TRINITY_DN49138_c0_g1_i1	gonads	soma	-3.33644427565231	8.72158171854093	9.884658924416e-08	2.65189345636957e-06
TRINITY_DN43774_c0_g1_i1	gonads	soma	1.662334407373	1.30174000280567	9.89171125381491e-08	2.65189345636957e-06
TRINITY_DN68_c0_g1_i1	gonads	soma	-3.84542816500605	8.42182363987752	1.02665444955465e-07	2.74973436209882e-06
TRINITY_DN25303_c0_g1_i1	gonads	soma	1.52918448348576	2.10881867847178	1.03601968967333e-07	2.77214960809898e-06
TRINITY_DN48641_c0_g1_i1	gonads	soma	4.15154430977666	-0.711317762528226	1.0688176456495e-07	2.8571620982838e-06
TRINITY_DN38782_c0_g1_i1	gonads	soma	3.28749310721847	0.177347818723527	1.07056032138642e-07	2.85907414813256e-06
TRINITY_DN39219_c0_g1_i1	gonads	soma	2.04633732489479	0.0745951325608565	1.07248921886736e-07	2.86147938472107e-06
TRINITY_DN2880_c0_g1_i1	gonads	soma	3.30709142896729	2.3508010434774	1.0757520890499e-07	2.86743574081233e-06
TRINITY_DN14522_c0_g1_i1	gonads	soma	-4.76322580695901	0.886934290240012	1.07781524593787e-07	2.87018590085733e-06
TRINITY_DN5362_c0_g1_i1	gonads	soma	2.96818641557493	3.39302431691287	1.08614098287615e-07	2.88959189975884e-06
TRINITY_DN6139_c0_g1_i1	gonads	soma	1.78748346163196	3.6705476010837	1.09175000373079e-07	2.90174012452916e-06
TRINITY_DN27831_c0_g1_i1	gonads	soma	3.43383552669828	-0.844121848742217	1.09501857690305e-07	2.90765047309715e-06
TRINITY_DN10258_c0_g1_i1	gonads	soma	1.34369235910725	4.78212953152295	1.10347394748874e-07	2.92730915259453e-06
TRINITY_DN51977_c0_g1_i1	gonads	soma	1.4034549284024	4.38367280215965	1.11224895758782e-07	2.94719729850966e-06
TRINITY_DN50989_c0_g1_i1	gonads	soma	1.44967676167332	2.67438152767228	1.1130891047627e-07	2.94719729850966e-06
TRINITY_DN28163_c0_g1_i1	gonads	soma	3.16441557175636	6.04672178827656	1.11791707401817e-07	2.95716695207013e-06
TRINITY_DN20654_c0_g1_i1	gonads	soma	1.26340809849193	2.12892858702599	1.13947502979974e-07	3.01133059157333e-06
TRINITY_DN48152_c0_g1_i1	gonads	soma	1.33974586039257	3.16105425289599	1.15022832886123e-07	3.03686469976758e-06
TRINITY_DN11098_c0_g1_i2	gonads	soma	1.42192506657458	3.70838598526921	1.16354180743328e-07	3.06910345187235e-06
TRINITY_DN47185_c0_g1_i1	gonads	soma	1.51159431571445	2.45823669898287	1.17023310000905e-07	3.08383018059202e-06
TRINITY_DN8452_c0_g1_i1	gonads	soma	2.21504877211258	0.422415918473358	1.17933017423679e-07	3.10400129851771e-06
TRINITY_DN21195_c0_g1_i1	gonads	soma	1.4943718852562	4.37694895914434	1.18011836058349e-07	3.10400129851771e-06
TRINITY_DN5809_c0_g1_i1	gonads	soma	-2.41346382222892	1.11106110907979	1.18425307448871e-07	3.11193527449214e-06
TRINITY_DN8747_c0_g1_i1	gonads	soma	-2.20265613638505	5.24983377313338	1.20114480095469e-07	3.15334504914784e-06
TRINITY_DN44673_c0_g1_i1	gonads	soma	1.33771757487718	3.03676208727291	1.21076974691479e-07	3.17561739087133e-06
TRINITY_DN35753_c0_g1_i1	gonads	soma	1.75267480070289	0.532076982566005	1.21237746262588e-07	3.17683992749087e-06
TRINITY_DN76_c0_g1_i1	gonads	soma	-3.15029652519375	8.61488949414118	1.21775527027189e-07	3.18792978938158e-06
TRINITY_DN12715_c0_g1_i1	gonads	soma	1.51023811882355	3.43260123254792	1.23339643550593e-07	3.22584173000553e-06
TRINITY_DN43223_c0_g1_i1	gonads	soma	-3.27313056900685	1.10296084808088	1.2402260651214e-07	3.24065830424399e-06
TRINITY_DN20603_c0_g1_i1	gonads	soma	-3.35708237840528	2.17734710621723	1.24322572554824e-07	3.24544892031486e-06
TRINITY_DN20998_c0_g1_i1	gonads	soma	2.43486487920961	0.101762274848372	1.24839707415335e-07	3.25589444981624e-06
TRINITY_DN21596_c0_g1_i1	gonads	soma	1.30164895882001	5.20236403048771	1.25107063873018e-07	3.25981214743291e-06
TRINITY_DN34629_c0_g1_i1	gonads	soma	1.39841927447622	4.47673591732119	1.25927474734753e-07	3.27811952003621e-06
TRINITY_DN21454_c0_g1_i1	gonads	soma	1.28712398105781	4.83620681770645	1.27267126565133e-07	3.30989682061169e-06
TRINITY_DN23375_c0_g1_i1	gonads	soma	1.3797024658063	4.88803605221358	1.28758685089381e-07	3.3455618008098e-06
TRINITY_DN2608_c0_g1_i1	gonads	soma	-1.86049704337337	7.12317336814485	1.29516010713259e-07	3.36210032288112e-06
TRINITY_DN11908_c0_g1_i1	gonads	soma	3.38099918265502	0.725611989477379	1.30105593652217e-07	3.37425765158796e-06
TRINITY_DN28227_c0_g1_i1	gonads	soma	-2.54052579341273	3.72300572643899	1.3023320140287e-07	3.37426744120759e-06
TRINITY_DN233_c0_g1_i1	gonads	soma	5.16464921377895	6.05434799619632	1.30348479923033e-07	3.37426744120759e-06
TRINITY_DN9016_c0_g1_i1	gonads	soma	2.20176884790784	1.87098521669335	1.31368336359727e-07	3.39750749462685e-06
TRINITY_DN1351_c0_g1_i1	gonads	soma	-3.8487165643844	3.51271009526485	1.32645966254946e-07	3.42736485509994e-06
TRINITY_DN808_c0_g1_i7	gonads	soma	1.66079000956906	2.55105031461102	1.34321798699531e-07	3.4674462098428e-06
TRINITY_DN26813_c0_g1_i1	gonads	soma	1.3453443475992	5.17444408924077	1.3586717397458e-07	3.50408870932773e-06
TRINITY_DN49041_c0_g1_i1	gonads	soma	1.71903456201829	3.40058096624598	1.37054603206259e-07	3.53144027594794e-06
TRINITY_DN13055_c0_g1_i1	gonads	soma	2.08586228861634	2.20693201140699	1.39483014911702e-07	3.59068764011363e-06
TRINITY_DN45750_c0_g1_i1	gonads	soma	1.90443951626007	0.37573907058087	1.39708456857219e-07	3.59316722497476e-06
TRINITY_DN20427_c0_g1_i1	gonads	soma	3.42429520876967	-0.506846491700981	1.43094218866978e-07	3.67684757398916e-06
TRINITY_DN41404_c0_g1_i1	gonads	soma	1.32274355353505	4.60759128656408	1.43519884339234e-07	3.68438315626587e-06
TRINITY_DN621_c0_g1_i1	gonads	soma	1.32891763494945	4.71856361281275	1.4485554363167e-07	3.71524430247199e-06
TRINITY_DN3003_c1_g1_i1	gonads	soma	-4.9129639419601	3.80549100329933	1.46272415358447e-07	3.74812962669876e-06
TRINITY_DN42416_c0_g1_i1	gonads	soma	1.31198711744486	4.93470839843284	1.49330038858477e-07	3.82295889728951e-06
TRINITY_DN13597_c0_g1_i1	gonads	soma	1.52913474625076	1.92400816426079	1.4977719512064e-07	3.83088215608195e-06
TRINITY_DN11522_c0_g1_i1	gonads	soma	1.43488871377446	4.15535614630826	1.50216757477839e-07	3.8339886560541e-06
TRINITY_DN15174_c0_g1_i1	gonads	soma	2.47009587815871	-0.0390913209378009	1.50222000366775e-07	3.8339886560541e-06
TRINITY_DN35778_c0_g1_i1	gonads	soma	1.317214944941	2.81424892138914	1.50311974405456e-07	3.8339886560541e-06
TRINITY_DN21677_c0_g1_i1	gonads	soma	1.47148280726944	6.54047061918503	1.50720578047709e-07	3.84089033508391e-06
TRINITY_DN2635_c0_g1_i1	gonads	soma	1.32382037829075	3.35789909403451	1.51483763895062e-07	3.85578571662156e-06
TRINITY_DN1856_c0_g1_i1	gonads	soma	1.55902674885287	5.13970302320275	1.51582204038522e-07	3.85578571662156e-06
TRINITY_DN42431_c0_g1_i1	gonads	soma	-1.45265111471484	4.94427286281918	1.52751363556486e-07	3.88197711876703e-06
TRINITY_DN15384_c0_g1_i1	gonads	soma	1.3081805284336	2.91454520608467	1.53932124977418e-07	3.90841530462736e-06
TRINITY_DN33949_c0_g1_i1	gonads	soma	-3.46283490072621	4.7207499931233	1.57503237558485e-07	3.99544220125571e-06
TRINITY_DN5022_c0_g1_i1	gonads	soma	-2.23290270063818	1.32197038503191	1.57662620085652e-07	3.99584279758063e-06
TRINITY_DN23344_c0_g1_i1	gonads	soma	2.48159551144767	0.397981908049658	1.59823309731904e-07	4.04691816489484e-06
TRINITY_DN35117_c0_g1_i1	gonads	soma	1.36109617864887	2.71037561815186	1.6195973894882e-07	4.09728692315252e-06
TRINITY_DN73_c0_g1_i1	gonads	soma	2.19561444216208	7.10451198374876	1.63378670223668e-07	4.12942927791482e-06
TRINITY_DN39444_c0_g1_i1	gonads	soma	2.08685244484431	1.08341437943617	1.63850307633585e-07	4.13759197897223e-06
TRINITY_DN25646_c0_g1_i1	gonads	soma	2.63631302250863	-0.21687568916693	1.64548691180661e-07	4.15070517969352e-06
TRINITY_DN3693_c0_g1_i1	gonads	soma	3.22125703498494	6.93753773086286	1.64667907085728e-07	4.15070517969352e-06
TRINITY_DN10251_c0_g1_i1	gonads	soma	-3.8396110752806	3.02480827859717	1.66229837877319e-07	4.18628409814483e-06
TRINITY_DN22117_c0_g1_i1	gonads	soma	1.50220286406548	2.55164000944229	1.67770856976846e-07	4.22127252075195e-06
TRINITY_DN1343_c2_g1_i1	gonads	soma	3.4847199503801	2.91282300840593	1.74409677314125e-07	4.38434733540874e-06
TRINITY_DN1048_c0_g1_i1	gonads	soma	-2.69295432760778	4.9851892802297	1.76200283872862e-07	4.42536236427257e-06
TRINITY_DN49802_c0_g1_i1	gonads	soma	1.80370414025903	2.857107822014	1.79435139607234e-07	4.50254379169531e-06
TRINITY_DN50801_c0_g1_i1	gonads	soma	1.78469003960328	1.15400327053157	1.81901738761643e-07	4.56032575338648e-06
TRINITY_DN6474_c0_g1_i1	gonads	soma	-1.93376651538922	4.57451778544723	1.84317349090178e-07	4.61672654408774e-06
TRINITY_DN3501_c0_g1_i1	gonads	soma	1.52342358412062	5.31610422365065	1.867760908604e-07	4.6741052666036e-06
TRINITY_DN24633_c0_g1_i1	gonads	soma	1.65718799072137	2.76526048746896	1.88705232544689e-07	4.71813945305804e-06
TRINITY_DN14445_c0_g1_i1	gonads	soma	-5.4192264198533	2.46139522105161	1.90108373862442e-07	4.74895496215803e-06
TRINITY_DN18506_c0_g1_i1	gonads	soma	-3.03648612530937	0.0381048996990073	1.96295355790417e-07	4.89910956137734e-06
TRINITY_DN1206_c0_g1_i1	gonads	soma	1.60052617099967	2.84408275321988	1.98065409820746e-07	4.93885683198184e-06
TRINITY_DN1695_c1_g1_i1	gonads	soma	-1.48165503402534	3.27030933242454	1.98977738890279e-07	4.95716429528979e-06
TRINITY_DN11034_c0_g1_i1	gonads	soma	-2.12943614063186	5.92521232730013	2.00094278007767e-07	4.98052197531319e-06
TRINITY_DN28212_c0_g1_i1	gonads	soma	2.56210202396117	0.310702602558928	2.02505579357343e-07	5.0360368743129e-06
TRINITY_DN3605_c0_g1_i1	gonads	soma	1.22768331539022	4.21872822308059	2.04743573560714e-07	5.0871465759353e-06
TRINITY_DN46164_c0_g1_i1	gonads	soma	1.71601186920448	1.79763745091807	2.06054663114916e-07	5.11515536588927e-06
TRINITY_DN2623_c0_g1_i1	gonads	soma	1.5593844216638	4.10259629443926	2.06364344048851e-07	5.11827715346828e-06
TRINITY_DN9098_c0_g1_i1	gonads	soma	1.63032014966924	1.33635780292222	2.09576418621461e-07	5.19331485075515e-06
TRINITY_DN8907_c0_g1_i1	gonads	soma	-2.21410702311589	1.98421242047242	2.10209859153061e-07	5.20437718906706e-06
TRINITY_DN6970_c0_g1_i1	gonads	soma	2.4489407725254	1.16811158251751	2.10754795128428e-07	5.2132306122968e-06
TRINITY_DN54256_c0_g1_i1	gonads	soma	2.42385428451286	-0.0671405219178662	2.11069749670157e-07	5.21638454158182e-06
TRINITY_DN55889_c0_g1_i1	gonads	soma	3.67244222394503	-0.66703506182328	2.1200094309191e-07	5.23474910768559e-06
TRINITY_DN33469_c0_g1_i1	gonads	soma	2.10763621737676	0.957674736960875	2.13338726246459e-07	5.2631117677185e-06
TRINITY_DN6637_c0_g1_i1	gonads	soma	-1.77576594142816	3.28901394374812	2.15244638046326e-07	5.30298589000294e-06
TRINITY_DN8590_c0_g1_i1	gonads	soma	-1.50086218490408	5.01146624712306	2.15336138267332e-07	5.30298589000294e-06
TRINITY_DN38833_c0_g1_i1	gonads	soma	1.35973047463771	2.83425782958393	2.15598362247059e-07	5.30474909337858e-06
TRINITY_DN50049_c0_g1_i1	gonads	soma	1.21284991504499	2.70655584161764	2.16594173271823e-07	5.32454298039601e-06
TRINITY_DN1343_c0_g1_i1	gonads	soma	3.35517174182576	5.22641332052948	2.19130987492497e-07	5.3802043342185e-06
TRINITY_DN34838_c0_g1_i1	gonads	soma	1.37589720817532	1.80195475816106	2.19245066659615e-07	5.3802043342185e-06
TRINITY_DN19895_c0_g1_i1	gonads	soma	1.79384958114557	1.66846620061905	2.19718073200426e-07	5.38706126962243e-06
TRINITY_DN51816_c0_g1_i1	gonads	soma	1.27825967347616	4.42935560502037	2.2344643372084e-07	5.47365084294326e-06
TRINITY_DN4244_c0_g1_i1	gonads	soma	1.59323040052818	4.51975646292656	2.26364260266537e-07	5.54025033834406e-06
TRINITY_DN29888_c0_g1_i1	gonads	soma	2.7813285701071	-0.254004633514758	2.29272180527878e-07	5.60649054457803e-06
TRINITY_DN28998_c0_g1_i1	gonads	soma	-3.19421618984303	1.95236714827984	2.30620469383204e-07	5.63450958910957e-06
TRINITY_DN16447_c0_g1_i1	gonads	soma	1.46288624179594	3.60553576509844	2.32398454991717e-07	5.67296860132412e-06
TRINITY_DN26495_c0_g1_i1	gonads	soma	-3.66164973101292	7.12073278726506	2.32814432627109e-07	5.67814200801683e-06
TRINITY_DN53114_c0_g1_i1	gonads	soma	1.36323262600809	1.48393256636161	2.33604357608445e-07	5.69241861955149e-06
TRINITY_DN7973_c0_g1_i1	gonads	soma	1.38536563728583	2.41387563591085	2.37996244781429e-07	5.79436526664707e-06
TRINITY_DN19522_c0_g1_i1	gonads	soma	1.82128008268883	2.29090253790836	2.38635194695929e-07	5.80484283041811e-06
TRINITY_DN52894_c0_g1_i1	gonads	soma	2.25088097989244	-0.265435091116674	2.39457273457391e-07	5.81975284346924e-06
TRINITY_DN5569_c0_g1_i1	gonads	soma	1.83057914729165	0.868733068125613	2.41962439276176e-07	5.87223330021732e-06
TRINITY_DN35777_c0_g1_i1	gonads	soma	1.55869282645443	4.84921794597382	2.4203865155057e-07	5.87223330021732e-06
TRINITY_DN49001_c0_g1_i1	gonads	soma	1.71732304449565	3.31967598228238	2.44617759956873e-07	5.92963678055737e-06
TRINITY_DN12686_c0_g1_i1	gonads	soma	1.54349000831711	1.37600448779841	2.4516529765009e-07	5.93426329468306e-06
TRINITY_DN7584_c0_g1_i1	gonads	soma	1.92801156199079	1.85283577580256	2.45235115311396e-07	5.93426329468306e-06
TRINITY_DN49873_c0_g1_i1	gonads	soma	1.25557638434304	3.41289673014717	2.47987034112974e-07	5.99564134256807e-06
TRINITY_DN13921_c0_g1_i1	gonads	soma	2.39099268955191	2.41937632919291	2.49938537703085e-07	6.03436337335794e-06
TRINITY_DN6417_c0_g1_i1	gonads	soma	1.31067568433353	4.33330466896164	2.50022314556623e-07	6.03436337335794e-06
TRINITY_DN15085_c0_g1_i1	gonads	soma	1.30438120996888	2.24334298135988	2.50449390599238e-07	6.03943296498753e-06
TRINITY_DN49882_c0_g1_i1	gonads	soma	3.5563880339074	1.47944252715368	2.51022470704613e-07	6.04801152793764e-06
TRINITY_DN9010_c0_g1_i1	gonads	soma	1.16981868332752	3.87694142204304	2.53744814954465e-07	6.10831376345403e-06
TRINITY_DN36944_c0_g1_i1	gonads	soma	1.43379281942004	4.07345733910344	2.56124074002353e-07	6.1602599233686e-06
TRINITY_DN33383_c0_g1_i1	gonads	soma	-2.70806362765878	1.46644222636184	2.58098239283483e-07	6.20238152226317e-06
TRINITY_DN6440_c1_g1_i1	gonads	soma	-3.45716746353907	-0.158649142080124	2.60861948582592e-07	6.26338766622637e-06
TRINITY_DN291_c0_g1_i1	gonads	soma	1.35927330007909	5.20190448094208	2.6436338322621e-07	6.34198640380946e-06
TRINITY_DN36270_c0_g1_i1	gonads	soma	1.14295503821108	4.53394560687032	2.67345101230991e-07	6.40799265896299e-06
TRINITY_DN40896_c0_g1_i1	gonads	soma	-2.75961342487429	0.632075600712208	2.68924397051307e-07	6.44029958790343e-06
TRINITY_DN37982_c0_g1_i1	gonads	soma	1.19590882559708	4.54805242440837	2.75837770093301e-07	6.60018354785586e-06
TRINITY_DN4001_c0_g1_i1	gonads	soma	3.45890121917152	3.44091462041946	2.76719222793227e-07	6.61558636760302e-06
TRINITY_DN729_c0_g1_i2	gonads	soma	1.78405147801566	4.48277376933205	2.77212013797362e-07	6.62167890124719e-06
TRINITY_DN51558_c0_g1_i1	gonads	soma	1.54502913926064	2.98920680054849	2.8155039478237e-07	6.71954063979743e-06
TRINITY_DN32990_c0_g1_i1	gonads	soma	1.16592106148756	2.96482459496363	2.81957528333072e-07	6.72349108693464e-06
TRINITY_DN26894_c0_g1_i1	gonads	soma	-2.59517061068123	1.67614723731087	2.83585114690508e-07	6.75651247569131e-06
TRINITY_DN31091_c0_g1_i1	gonads	soma	1.41451420545642	1.96095069406748	2.84949960880908e-07	6.78322284978093e-06
TRINITY_DN50428_c0_g1_i1	gonads	soma	-3.29259265009494	4.06528011935794	2.86291452817881e-07	6.80933209317606e-06
TRINITY_DN10554_c0_g1_i1	gonads	soma	-4.60844255401646	0.349301846249369	2.86806060600385e-07	6.81574641706876e-06
TRINITY_DN14400_c0_g1_i1	gonads	soma	1.20277258556489	3.94751534194752	2.87616621484402e-07	6.82917691353919e-06
TRINITY_DN25219_c0_g1_i1	gonads	soma	1.67421092615225	1.24899547210081	2.8866378656765e-07	6.84455950385605e-06
TRINITY_DN53118_c0_g1_i1	gonads	soma	1.3488816543081	2.6944768377948	2.88756391315474e-07	6.84455950385605e-06
TRINITY_DN31341_c0_g1_i1	gonads	soma	1.26341918840274	2.02566659410618	2.90591415174486e-07	6.88219395870263e-06
TRINITY_DN45328_c0_g1_i1	gonads	soma	-1.58291823375433	3.662358742886	2.91266727415011e-07	6.89232184566746e-06
TRINITY_DN824_c0_g1_i1	gonads	soma	1.34382707451145	6.04867942125003	2.92910791365686e-07	6.91978572480981e-06
TRINITY_DN301_c0_g1_i3	gonads	soma	3.03353872076568	4.79699137353074	2.92924665223011e-07	6.91978572480981e-06
TRINITY_DN34402_c0_g1_i1	gonads	soma	2.93118285155456	-0.463920462396457	2.96699172911889e-07	6.99700998708114e-06
TRINITY_DN44069_c0_g1_i1	gonads	soma	-4.3091867577031	4.00005839171117	2.96771119194691e-07	6.99700998708114e-06
TRINITY_DN6794_c0_g1_i1	gonads	soma	1.45039788943674	5.31485164453179	2.96947994636439e-07	6.99700998708114e-06
TRINITY_DN33961_c0_g1_i1	gonads	soma	-2.06807878684055	2.22223986830457	2.9908710558839e-07	7.04145175491854e-06
TRINITY_DN50751_c0_g1_i1	gonads	soma	-4.99110609922637	1.91490203858053	2.99431915741121e-07	7.04361060967363e-06
TRINITY_DN5320_c0_g1_i1	gonads	soma	-3.97563439149022	3.16379971228726	3.0019121402103e-07	7.05514276867682e-06
TRINITY_DN2637_c0_g1_i4	gonads	soma	1.35059593610274	3.10301852339912	3.00429214491951e-07	7.05514276867682e-06
TRINITY_DN30184_c0_g1_i1	gonads	soma	1.16941650733555	3.70871016353961	3.02141372712476e-07	7.08936772330757e-06
TRINITY_DN51664_c0_g1_i1	gonads	soma	-1.8120626590507	2.81190215954186	3.0790594536914e-07	7.21853972007786e-06
TRINITY_DN33983_c0_g1_i1	gonads	soma	-1.55238647580744	5.31627920184725	3.10316926046284e-07	7.26893890405386e-06
TRINITY_DN4186_c0_g1_i1	gonads	soma	1.4122967457351	6.25822005075149	3.12976100210773e-07	7.32506216708611e-06
TRINITY_DN14088_c0_g1_i1	gonads	soma	3.47541126160188	2.76110646939979	3.15839712243431e-07	7.38587185908421e-06
TRINITY_DN51733_c0_g1_i1	gonads	soma	1.56850075234485	0.743604404407981	3.18549309788772e-07	7.44298085037947e-06
TRINITY_DN53447_c0_g1_i1	gonads	soma	3.78117960044254	-0.26126762916858	3.19326103688724e-07	7.45487148779347e-06
TRINITY_DN28864_c0_g1_i1	gonads	soma	1.31306464636867	3.51093064122738	3.20831903650019e-07	7.48374703669131e-06
TRINITY_DN311_c0_g1_i1	gonads	soma	1.3869411895324	4.88385763339222	3.21107639203846e-07	7.4839056815449e-06
TRINITY_DN40823_c0_g1_i1	gonads	soma	1.84537734296969	2.66248281335682	3.21569396673474e-07	7.48839595868572e-06
TRINITY_DN43492_c0_g1_i1	gonads	soma	2.9674523470192	-0.121355772957389	3.2274181814928e-07	7.50941414335967e-06
TRINITY_DN35660_c0_g1_i1	gonads	soma	1.41950015154497	2.28233601907995	3.24071908725392e-07	7.53406272014221e-06
TRINITY_DN23867_c0_g1_i1	gonads	soma	3.28139681071684	4.2976385129705	3.24347827683744e-07	7.53418309581237e-06
TRINITY_DN14531_c0_g1_i1	gonads	soma	2.495739792488	3.25844366683019	3.25465313013019e-07	7.55383547166496e-06
TRINITY_DN46922_c0_g1_i1	gonads	soma	1.66316236200556	1.92824216094182	3.26399776229208e-07	7.56921081075533e-06
TRINITY_DN47058_c0_g1_i1	gonads	soma	-3.2191045585617	0.642392801989099	3.26967655006752e-07	7.5760665308309e-06
TRINITY_DN53897_c0_g1_i1	gonads	soma	3.34009591047243	-0.00409222161545889	3.2984348683394e-07	7.63634322097744e-06
TRINITY_DN42023_c0_g1_i1	gonads	soma	-2.96886707410728	1.87226526775986	3.33075810211644e-07	7.70476612349928e-06
TRINITY_DN48732_c0_g1_i1	gonads	soma	1.27188687965305	4.82365394489843	3.36162709378059e-07	7.76971418319985e-06
TRINITY_DN28313_c0_g1_i1	gonads	soma	2.33989327018412	0.844283648032719	3.37331223646437e-07	7.78937917477217e-06
TRINITY_DN13078_c0_g1_i1	gonads	soma	1.21377765597003	3.94582326530864	3.37573353628548e-07	7.78937917477217e-06
TRINITY_DN10371_c0_g1_i1	gonads	soma	1.80954538837108	3.43462214634028	3.37996266819195e-07	7.79267614999548e-06
TRINITY_DN29978_c0_g1_i1	gonads	soma	1.37330101388865	3.37054371144228	3.38495199807551e-07	7.7977188909309e-06
TRINITY_DN49016_c0_g1_i1	gonads	soma	1.5842444861621	4.1048726869936	3.39884346575223e-07	7.82324366955773e-06
TRINITY_DN55870_c0_g1_i1	gonads	soma	3.20467992316776	-0.682262481929352	3.41775472165076e-07	7.86027094166095e-06
TRINITY_DN22902_c0_g1_i1	gonads	soma	1.8844829190564	1.82677598863106	3.46407178917764e-07	7.96021385212514e-06
TRINITY_DN52693_c0_g1_i1	gonads	soma	1.36872938496282	3.25539772607052	3.47343951370028e-07	7.97515468541677e-06
TRINITY_DN11897_c0_g1_i1	gonads	soma	-3.63174952357455	3.3782665529226	3.47758606876933e-07	7.97809275529373e-06
TRINITY_DN37967_c0_g1_i1	gonads	soma	-1.57336818981614	2.17444612056457	3.51804320535673e-07	8.0642591695772e-06
TRINITY_DN22302_c0_g1_i1	gonads	soma	1.77060539255555	2.39456253437973	3.52133447286398e-07	8.06516014081143e-06
TRINITY_DN19283_c0_g1_i1	gonads	soma	1.64354126391006	1.83384783182427	3.52865875588343e-07	8.07528913311876e-06
TRINITY_DN1475_c1_g1_i1	gonads	soma	-1.64070358081637	4.28972180442205	3.53971137527646e-07	8.09392671743578e-06
TRINITY_DN19085_c0_g1_i1	gonads	soma	1.35257799701909	2.55955418452824	3.56631522860287e-07	8.1426977636865e-06
TRINITY_DN52310_c0_g1_i1	gonads	soma	-4.40442512451157	1.46557893189999	3.57005231618467e-07	8.1426977636865e-06
TRINITY_DN6969_c0_g1_i1	gonads	soma	2.27829772711543	0.108102904434514	3.57226566275736e-07	8.1426977636865e-06
TRINITY_DN20394_c0_g1_i1	gonads	soma	-2.08759826555171	2.26963985934419	3.57274470657655e-07	8.1426977636865e-06
TRINITY_DN26230_c0_g1_i1	gonads	soma	1.79181031628367	5.60706376740193	3.58651495114132e-07	8.16739263996405e-06
TRINITY_DN294_c0_g1_i1	gonads	soma	1.54608736841582	6.16589287753426	3.59218583860952e-07	8.17361794904545e-06
TRINITY_DN50232_c0_g1_i1	gonads	soma	3.5952748081361	1.64579932924273	3.59738760561581e-07	8.17876652688536e-06
TRINITY_DN34800_c0_g1_i1	gonads	soma	-2.2106639055516	2.88654535046237	3.60969551052056e-07	8.20004952381764e-06
TRINITY_DN51170_c0_g1_i1	gonads	soma	3.14377544143304	0.207410180928853	3.61538421629848e-07	8.20627340710882e-06
TRINITY_DN21458_c0_g1_i1	gonads	soma	-1.48914968819596	4.4616166058538	3.64984650470174e-07	8.27774478670252e-06
TRINITY_DN37160_c0_g1_i1	gonads	soma	-3.39524769979768	2.24429426241504	3.66254675921347e-07	8.29978430092772e-06
TRINITY_DN9134_c0_g1_i1	gonads	soma	2.78014560518229	2.08184640076966	3.67345628809664e-07	8.31773324533388e-06
TRINITY_DN40854_c0_g1_i1	gonads	soma	3.29839247992837	-0.327446300842101	3.6801765243396e-07	8.32617498531075e-06
TRINITY_DN37368_c0_g1_i1	gonads	soma	1.98818973626877	5.07511582798183	3.7415698656584e-07	8.45819709354525e-06
TRINITY_DN34260_c0_g1_i1	gonads	soma	1.24502271070711	3.14166522902488	3.76699509856779e-07	8.50876133140782e-06
TRINITY_DN1343_c1_g1_i2	gonads	soma	3.42913567924247	4.70432646430602	3.78106351620502e-07	8.53361196504082e-06
TRINITY_DN6276_c0_g1_i1	gonads	soma	3.24911133050024	3.44115912733997	3.81572667064245e-07	8.60486562322836e-06
TRINITY_DN9768_c0_g1_i1	gonads	soma	-2.82471050410256	2.71443488787287	3.84709756623509e-07	8.6685855119992e-06
TRINITY_DN42743_c0_g1_i1	gonads	soma	4.59527766429643	-0.637221148772353	3.85130543277477e-07	8.67104592097542e-06
TRINITY_DN42679_c0_g1_i1	gonads	soma	2.04024987302887	1.21726398057889	3.94680836035622e-07	8.87888302764697e-06
TRINITY_DN22967_c0_g1_i1	gonads	soma	2.61623668180824	-0.204851274786027	4.01398353049004e-07	9.01771139086354e-06
TRINITY_DN21057_c0_g1_i1	gonads	soma	1.78855550768532	0.808344138174287	4.01500086721285e-07	9.01771139086354e-06
TRINITY_DN35034_c0_g1_i1	gonads	soma	1.3597776731423	3.78862107235916	4.16036305217552e-07	9.33665992064035e-06
TRINITY_DN15462_c0_g1_i1	gonads	soma	-4.12531458180463	5.12235765793865	4.20378144246538e-07	9.42649717815686e-06
TRINITY_DN54705_c0_g1_i1	gonads	soma	2.76676383013902	-0.127295879851905	4.22449922268391e-07	9.46532724386859e-06
TRINITY_DN42462_c0_g1_i1	gonads	soma	1.7927592606432	3.43499951241519	4.24791926770255e-07	9.51014460029176e-06
TRINITY_DN44589_c0_g1_i1	gonads	soma	1.47944418846512	1.00358786378911	4.30352458014236e-07	9.62688762188116e-06
TRINITY_DN10768_c0_g1_i1	gonads	soma	1.33271251342294	3.6137181048424	4.30939715730114e-07	9.63228145328322e-06
TRINITY_DN5794_c0_g1_i1	gonads	soma	-2.14670734537327	3.1359025212458	4.49770412002023e-07	1.00451131823373e-05
TRINITY_DN42226_c0_g1_i1	gonads	soma	1.51246621879216	4.44533936663764	4.5067785589102e-07	1.00573082387613e-05
TRINITY_DN51608_c0_g1_i1	gonads	soma	-6.37208827317095	-0.409271915917464	4.51687200907408e-07	1.00717559510027e-05
TRINITY_DN37179_c0_g1_i1	gonads	soma	-2.20283121272677	1.89666113668477	4.52334237837564e-07	1.00781082230134e-05
TRINITY_DN7090_c0_g1_i1	gonads	soma	1.34055049998689	2.55280632938342	4.53847233882758e-07	1.01037286595915e-05
TRINITY_DN41848_c0_g1_i1	gonads	soma	1.40210310796086	6.20111378559427	4.56181612627605e-07	1.01411059986771e-05
TRINITY_DN8753_c0_g1_i1	gonads	soma	-1.65283483226383	4.74230349912412	4.56255020495318e-07	1.01411059986771e-05
TRINITY_DN1669_c0_g1_i1	gonads	soma	1.54035756339976	4.81663149988681	4.60599996925837e-07	1.02295105462508e-05
TRINITY_DN34926_c0_g1_i1	gonads	soma	-3.59341657703273	6.4947045567247	4.6292365372109e-07	1.02729182103273e-05
TRINITY_DN26680_c0_g1_i1	gonads	soma	3.11094410220473	-0.10430481056154	4.64233520149675e-07	1.02937772101396e-05
TRINITY_DN32600_c0_g1_i1	gonads	soma	2.65788947901172	-0.0212748922141575	4.65305202320944e-07	1.03093257724421e-05
TRINITY_DN10995_c0_g1_i1	gonads	soma	-1.87317937340579	4.98973507359222	4.71654497363627e-07	1.04416876313723e-05
TRINITY_DN26823_c0_g1_i1	gonads	soma	2.53598705625819	1.59430971276947	4.73621186677529e-07	1.04768921962339e-05
TRINITY_DN30100_c0_g1_i1	gonads	soma	1.38728847493996	1.71585187021251	4.75004855772095e-07	1.04991541909657e-05
TRINITY_DN7155_c0_g1_i1	gonads	soma	1.45150549628313	3.49801819374059	4.77389596715917e-07	1.05434902360401e-05
TRINITY_DN35314_c0_g1_i1	gonads	soma	1.51082406029322	0.788722654439445	4.7895355939631e-07	1.05696428635056e-05
TRINITY_DN48925_c0_g1_i1	gonads	soma	-2.10196455091092	1.01261670273393	4.794610802019e-07	1.05724587479069e-05
TRINITY_DN43897_c0_g1_i1	gonads	soma	2.90125241450006	-0.244413071379549	4.83841573648451e-07	1.06606043638077e-05
TRINITY_DN28569_c0_g1_i1	gonads	soma	-2.16945816578837	3.15940996624964	4.8612349113205e-07	1.07024086322964e-05
TRINITY_DN34956_c0_g1_i1	gonads	soma	1.26315610642895	2.76699334369704	4.89562702313648e-07	1.07696054387227e-05
TRINITY_DN5129_c0_g1_i3	gonads	soma	1.99514469805817	1.96170162836534	4.98252929385812e-07	1.09521188933241e-05
TRINITY_DN1266_c0_g1_i1	gonads	soma	1.24705496793582	4.37383122654874	4.99312034250354e-07	1.09667366133535e-05
TRINITY_DN42359_c0_g1_i1	gonads	soma	1.60803028445054	2.28572326924314	5.03258179851749e-07	1.10446913477244e-05
TRINITY_DN9994_c0_g1_i1	gonads	soma	1.23212521909142	2.74066525480984	5.30222054132706e-07	1.16272807899172e-05
TRINITY_DN45041_c0_g1_i1	gonads	soma	1.68302903723355	1.80456744297809	5.37482700320809e-07	1.17772193578957e-05
TRINITY_DN3957_c0_g1_i1	gonads	soma	1.67948489006749	6.67540879780816	5.40674032977485e-07	1.18378261130586e-05
TRINITY_DN49503_c0_g1_i1	gonads	soma	1.46296501819589	4.86483436982717	5.43943841318923e-07	1.19000544152696e-05
TRINITY_DN18845_c0_g1_i1	gonads	soma	1.52153827101958	2.52504693316484	5.48615726055899e-07	1.19928345834121e-05
TRINITY_DN35350_c0_g1_i1	gonads	soma	1.40867956577168	4.28357980384113	5.50996895078408e-07	1.20354329640831e-05
TRINITY_DN48974_c0_g1_i1	gonads	soma	2.12479749384378	1.39594846895586	5.58989180650576e-07	1.22004320934464e-05
TRINITY_DN44667_c0_g1_i1	gonads	soma	1.31197049792288	2.14133850773583	5.63340774639073e-07	1.22857735710471e-05
TRINITY_DN14894_c0_g1_i1	gonads	soma	-2.12126673143644	1.90524425079427	5.80276183975024e-07	1.26452041093633e-05
TRINITY_DN51827_c0_g1_i1	gonads	soma	1.2048140399464	4.14608315035564	5.87959722955258e-07	1.28026159392793e-05
TRINITY_DN14343_c0_g1_i1	gonads	soma	-3.73278398554213	1.94724369268151	5.89601269412866e-07	1.2828322224567e-05
TRINITY_DN18964_c0_g1_i1	gonads	soma	1.38750455990256	5.60441579631339	5.93342212413474e-07	1.28996305367517e-05
TRINITY_DN34081_c0_g1_i1	gonads	soma	1.45363185766283	3.04584219344226	5.9472918367946e-07	1.29196906506105e-05
TRINITY_DN26149_c0_g1_i1	gonads	soma	-2.88413965622328	8.36878399846316	6.0001291415915e-07	1.30243052848836e-05
TRINITY_DN13371_c0_g1_i1	gonads	soma	-2.94484936657864	1.9715323174254	6.0052240901196e-07	1.30252046749687e-05
TRINITY_DN53270_c0_g1_i1	gonads	soma	2.64707561763599	-0.600591158312887	6.0439569440408e-07	1.30990057506828e-05
TRINITY_DN4940_c0_g1_i1	gonads	soma	-3.94348958128078	5.50996842297991	6.09537589183012e-07	1.32001650052801e-05
TRINITY_DN808_c0_g1_i4	gonads	soma	1.73641051474688	3.27250213449162	6.20133171230628e-07	1.3419180318045e-05
TRINITY_DN15573_c0_g1_i1	gonads	soma	3.00442394608699	0.824359937225986	6.21825261626571e-07	1.34453406220235e-05
TRINITY_DN29964_c0_g1_i1	gonads	soma	4.49138878582201	-0.690677459468173	6.23387942921878e-07	1.34686643444333e-05
TRINITY_DN8813_c0_g1_i1	gonads	soma	1.45797980769627	5.28370315419919	6.30622722885166e-07	1.36068319371579e-05
TRINITY_DN2369_c0_g1_i1	gonads	soma	1.28101718102694	4.85036538886471	6.30760859527587e-07	1.36068319371579e-05
TRINITY_DN34932_c0_g1_i1	gonads	soma	1.98487455553044	2.20740820106105	6.38254699766505e-07	1.37578247754472e-05
TRINITY_DN10921_c0_g1_i1	gonads	soma	3.73565932193653	-0.567670753536873	6.38919974725998e-07	1.37615054618228e-05
TRINITY_DN24351_c0_g1_i1	gonads	soma	1.83897831006672	0.271282200310027	6.43070921976257e-07	1.38401992395633e-05
TRINITY_DN19714_c0_g1_i1	gonads	soma	1.44304430990619	2.96400952933575	6.43889231881288e-07	1.38471016574903e-05
TRINITY_DN9209_c0_g1_i1	gonads	soma	1.45802166820525	3.81226983398719	6.47307415866271e-07	1.39098615974723e-05
TRINITY_DN26992_c0_g1_i1	gonads	soma	1.49888323669493	3.62333500719105	6.51416328841825e-07	1.39873561720759e-05
TRINITY_DN15675_c0_g1_i1	gonads	soma	1.60532025934932	2.56943987288281	6.60393991313432e-07	1.4169193516014e-05
TRINITY_DN37730_c0_g1_i1	gonads	soma	3.75626717316788	0.16372916237826	6.66724245141581e-07	1.42939925221879e-05
TRINITY_DN619_c0_g1_i1	gonads	soma	2.73175062661314	5.11053568180747	6.69955768525206e-07	1.43522164176439e-05
TRINITY_DN2193_c0_g1_i1	gonads	soma	1.31267265023171	5.12082805554787	6.71203352010397e-07	1.43678822151887e-05
TRINITY_DN35189_c0_g1_i1	gonads	soma	2.67188389514408	0.25214085207651	6.89147221686838e-07	1.47406524866267e-05
TRINITY_DN37432_c0_g1_i1	gonads	soma	1.72123893801214	0.831139717804501	6.95325582306194e-07	1.48613827222863e-05
TRINITY_DN6635_c0_g1_i1	gonads	soma	2.00472488300227	2.65288463602492	7.10168231067401e-07	1.51669697115454e-05
TRINITY_DN30152_c0_g1_i1	gonads	soma	2.49489984078256	2.53531608711356	7.11271672245126e-07	1.51788865761023e-05
TRINITY_DN9068_c0_g1_i1	gonads	soma	-2.4179950768049	4.46595982197695	7.11904882918183e-07	1.51807579171243e-05
TRINITY_DN20084_c0_g1_i1	gonads	soma	3.67002302297129	0.832206738939984	7.17145385731989e-07	1.52807976984302e-05
TRINITY_DN26361_c0_g1_i1	gonads	soma	-1.82595392142202	3.84443238871449	7.27029736179985e-07	1.5479558912331e-05
TRINITY_DN13680_c0_g1_i1	gonads	soma	2.16374461427307	0.236193911598419	7.33422135342253e-07	1.56037241454925e-05
TRINITY_DN5203_c0_g1_i3	gonads	soma	-1.22731931963875	4.82922621859408	7.34357967642963e-07	1.56116986429094e-05
TRINITY_DN2518_c0_g1_i1	gonads	soma	-5.74007262612178	2.89010265334628	7.41684243463534e-07	1.57411460440188e-05
TRINITY_DN21696_c0_g1_i1	gonads	soma	1.28746481822789	3.14443652761527	7.41784336752816e-07	1.57411460440188e-05
TRINITY_DN6693_c0_g1_i1	gonads	soma	-3.25914632503894	2.30218339751662	7.42144013574555e-07	1.57411460440188e-05
TRINITY_DN14492_c0_g1_i1	gonads	soma	-2.82797258777258	2.58670180635264	7.47977118757411e-07	1.58527854232911e-05
TRINITY_DN27525_c0_g1_i1	gonads	soma	2.2671732993049	2.42032083422486	7.5792709564648e-07	1.60492131018631e-05
TRINITY_DN25129_c0_g1_i1	gonads	soma	-1.59592166978111	2.52855180766054	7.5839856363914e-07	1.60492131018631e-05
TRINITY_DN3405_c0_g1_i1	gonads	soma	-1.46508787317753	5.34597750210263	7.5897671122437e-07	1.60492431002673e-05
TRINITY_DN21682_c0_g1_i1	gonads	soma	1.14300272251382	4.50200649842242	7.73926515155012e-07	1.63529438600863e-05
TRINITY_DN19601_c0_g1_i1	gonads	soma	-2.32401849236497	3.63736110201265	7.92142935093513e-07	1.67251544747969e-05
TRINITY_DN25267_c0_g1_i1	gonads	soma	1.35386158743691	1.38291798505092	7.93700154402704e-07	1.67453282006963e-05
TRINITY_DN22517_c0_g1_i1	gonads	soma	1.81258716027337	0.361749227810475	8.02286871767243e-07	1.69136659602567e-05
TRINITY_DN21196_c0_g1_i1	gonads	soma	1.46538884682329	3.61674761723584	8.02917633526027e-07	1.69141498151115e-05
TRINITY_DN8764_c0_g1_i2	gonads	soma	1.26475938983665	3.22311217415047	8.05130282540116e-07	1.69479315450275e-05
TRINITY_DN36834_c0_g1_i1	gonads	soma	1.6229364118186	1.1896775261748	8.07163494557397e-07	1.69778879263365e-05
TRINITY_DN9139_c0_g1_i1	gonads	soma	2.46062329638968	3.64940304036511	8.08438270930033e-07	1.69918581596986e-05
TRINITY_DN414_c0_g1_i1	gonads	soma	1.23387573790294	4.69024907667439	8.10313747627001e-07	1.70184233728031e-05
TRINITY_DN9154_c1_g1_i1	gonads	soma	-6.64867686102058	-0.18521331851745	8.11711512562306e-07	1.70349230554931e-05
TRINITY_DN41861_c0_g1_i1	gonads	soma	2.30718099550538	1.03500194740818	8.13541614190002e-07	1.70604642348752e-05
TRINITY_DN1562_c0_g1_i1	gonads	soma	-2.11121673155943	7.70621569693794	8.18294771800733e-07	1.7147219058487e-05
TRINITY_DN44_c0_g1_i1	gonads	soma	-2.6091446471718	10.2019548591911	8.26182800085389e-07	1.72994845453545e-05
TRINITY_DN52217_c0_g1_i1	gonads	soma	1.40338183650974	1.03135200716765	8.32852871373294e-07	1.74260373718617e-05
TRINITY_DN50480_c0_g1_i1	gonads	soma	2.03100118132424	2.99714086646973	8.54150176586713e-07	1.78582202209279e-05
TRINITY_DN6057_c0_g1_i1	gonads	soma	1.96048778312675	3.21509265574716	8.56816403422035e-07	1.79005156714928e-05
TRINITY_DN30112_c0_g1_i1	gonads	soma	1.24116330239941	3.60892360745602	8.63356894767556e-07	1.80236276576081e-05
TRINITY_DN2904_c0_g1_i1	gonads	soma	-4.41317369162569	3.64943519433937	8.71219806180913e-07	1.81741415040498e-05
TRINITY_DN43510_c0_g1_i1	gonads	soma	1.29496030243878	4.16921428945446	8.79825509043709e-07	1.83399133076167e-05
TRINITY_DN35737_c0_g1_i1	gonads	soma	1.51634366853403	3.43399393190407	8.83259778928542e-07	1.83972809244373e-05
TRINITY_DN5235_c0_g1_i1	gonads	soma	1.82122476333038	3.86868849376446	8.83899834554141e-07	1.83972809244373e-05
TRINITY_DN44768_c0_g1_i1	gonads	soma	1.19367721069087	2.59528835742396	8.85993883659802e-07	1.84270835534267e-05
TRINITY_DN43374_c0_g1_i1	gonads	soma	1.21029383155928	3.20631101045189	8.94750442394884e-07	1.85953064308923e-05
TRINITY_DN20001_c0_g1_i1	gonads	soma	1.3072050781599	3.39667044882522	8.98808571517537e-07	1.86657051702911e-05
TRINITY_DN30089_c0_g1_i1	gonads	soma	1.66964605641252	4.15161629382558	9.05292921468389e-07	1.87863470683239e-05
TRINITY_DN3834_c0_g1_i1	gonads	soma	1.2072624035956	4.85425876254311	9.09867909520502e-07	1.88672162340809e-05
TRINITY_DN37072_c0_g1_i1	gonads	soma	-2.01072183404852	3.06971639798911	9.19171617654156e-07	1.9045947711154e-05
TRINITY_DN42196_c0_g1_i1	gonads	soma	-2.17364187471388	3.5815195224718	9.20892541419833e-07	1.9067408960291e-05
TRINITY_DN5473_c0_g1_i2	gonads	soma	1.23986616242262	4.70225186207394	9.24416213508991e-07	1.9126137092586e-05
TRINITY_DN21410_c0_g1_i1	gonads	soma	1.95996792369354	0.110123778902778	9.28440213036759e-07	1.91951220270334e-05
TRINITY_DN29000_c0_g1_i1	gonads	soma	-2.34059205114209	3.54864737998101	9.32089303024962e-07	1.92491703315473e-05
TRINITY_DN27544_c0_g1_i1	gonads	soma	-1.89738420923925	6.55594856331227	9.33016673364937e-07	1.92491703315473e-05
TRINITY_DN47670_c0_g1_i1	gonads	soma	1.72410108002526	0.400010932794198	9.33129609647022e-07	1.92491703315473e-05
TRINITY_DN13250_c0_g1_i1	gonads	soma	-3.07396818078764	1.40011570750849	9.34921063388264e-07	1.92718395199767e-05
TRINITY_DN9632_c0_g1_i1	gonads	soma	-1.29634534737729	4.53376015485556	9.44903475289484e-07	1.94631931238755e-05
TRINITY_DN24077_c0_g1_i1	gonads	soma	-2.97097572231212	1.0311005647175	9.57179203608665e-07	1.97014666257559e-05
TRINITY_DN31110_c0_g1_i1	gonads	soma	1.41446809361264	1.65228911527803	9.70156800218585e-07	1.995382367811e-05
TRINITY_DN22119_c0_g1_i1	gonads	soma	3.76146463313088	-0.064980443347479	9.71712508523802e-07	1.99710603302809e-05
TRINITY_DN43536_c0_g1_i1	gonads	soma	1.45981988147002	6.3918998084952	9.91677575769739e-07	2.03585086728215e-05
TRINITY_DN3111_c0_g1_i1	gonads	soma	1.82690624538453	2.2965936010765	9.9202737388048e-07	2.03585086728215e-05
TRINITY_DN41002_c0_g1_i1	gonads	soma	2.93109124853181	-0.32219894177228	1.00248229205262e-06	2.0557905101872e-05
TRINITY_DN29024_c0_g1_i1	gonads	soma	1.68994266558739	1.29412607131029	1.01588922811553e-06	2.08175003240051e-05
TRINITY_DN6293_c0_g1_i1	gonads	soma	-2.5916374323464	2.2410413752587	1.01867388052926e-06	2.08592029046124e-05
TRINITY_DN16449_c0_g1_i1	gonads	soma	-1.83818980211291	1.22591821091127	1.03059226802157e-06	2.1087736495959e-05
TRINITY_DN47258_c0_g1_i1	gonads	soma	-3.80336558484238	0.419334044408592	1.03711191278733e-06	2.12055476186965e-05
TRINITY_DN39275_c0_g1_i1	gonads	soma	1.42552327427883	1.8703648147263	1.04205520648264e-06	2.12909781835528e-05
TRINITY_DN26025_c0_g1_i1	gonads	soma	3.01131733132393	6.01702915806203	1.04883674220767e-06	2.14138142789105e-05
TRINITY_DN26641_c0_g1_i1	gonads	soma	1.80463818707167	1.71636634627318	1.05825882152251e-06	2.15903419980414e-05
TRINITY_DN7353_c0_g1_i1	gonads	soma	-2.5557320242184	2.04150788465333	1.07601309086437e-06	2.19364778700173e-05
TRINITY_DN27169_c0_g1_i1	gonads	soma	2.05826441802594	2.68203379357164	1.08169592651878e-06	2.2036189050633e-05
TRINITY_DN50076_c0_g1_i1	gonads	soma	-2.2045446413326	1.43810922498787	1.11115666034293e-06	2.261980069058e-05
TRINITY_DN50613_c0_g1_i1	gonads	soma	1.72678145695279	1.91133720791197	1.113687541159e-06	2.26547491925239e-05
TRINITY_DN54400_c0_g1_i1	gonads	soma	2.38082956366667	0.259270518821274	1.12236162123897e-06	2.28145209611673e-05
TRINITY_DN3085_c0_g1_i5	gonads	soma	1.47969020085251	5.10704282168735	1.12710755980069e-06	2.28942694701704e-05
TRINITY_DN36493_c0_g1_i1	gonads	soma	1.11522642875302	2.8977928533767	1.13393047086518e-06	2.30160591854385e-05
TRINITY_DN47526_c0_g1_i1	gonads	soma	1.7357827203999	0.98813212346214	1.142988530766e-06	2.31762195643995e-05
TRINITY_DN1691_c0_g1_i1	gonads	soma	1.17650659096216	3.87540022465257	1.14348675657325e-06	2.31762195643995e-05
TRINITY_DN19066_c0_g1_i1	gonads	soma	1.31265084883138	2.94437767435525	1.1470013184638e-06	2.32305332534284e-05
TRINITY_DN2770_c0_g1_i1	gonads	soma	1.27360934688763	3.76190536609937	1.15269333186677e-06	2.33288363921371e-05
TRINITY_DN11286_c0_g1_i1	gonads	soma	1.34814115935788	3.53022013407087	1.15798422761367e-06	2.341877187999e-05
TRINITY_DN49081_c0_g1_i1	gonads	soma	1.2772418991226	2.70840755878462	1.15882021269032e-06	2.341877187999e-05
TRINITY_DN52563_c0_g1_i1	gonads	soma	4.05281850695573	-0.598436688702745	1.1623834575009e-06	2.34737350183853e-05
TRINITY_DN41962_c0_g1_i1	gonads	soma	1.14742031190667	3.57270435053898	1.17397907335572e-06	2.36907104085156e-05
TRINITY_DN38197_c0_g1_i1	gonads	soma	1.34261853372586	2.5799686186794	1.17585906195899e-06	2.37114536059383e-05
TRINITY_DN35437_c0_g1_i1	gonads	soma	-2.7132892069615	1.31802293270718	1.17867668148018e-06	2.37510606026288e-05
TRINITY_DN49828_c0_g1_i1	gonads	soma	-3.50397191498344	4.50114763628399	1.18308106613883e-06	2.38225614388649e-05
TRINITY_DN53454_c0_g1_i1	gonads	soma	-1.19821030922944	4.32066879523137	1.18735493023097e-06	2.38770611119573e-05
TRINITY_DN55607_c0_g1_i1	gonads	soma	1.21518973097999	2.21081686766582	1.18750368617755e-06	2.38770611119573e-05
TRINITY_DN50066_c0_g1_i1	gonads	soma	1.43613650427364	2.72559821132842	1.1895612901474e-06	2.38883622540769e-05
TRINITY_DN5239_c0_g1_i2	gonads	soma	-1.77670775327234	4.38246654100688	1.18978259609568e-06	2.38883622540769e-05
TRINITY_DN37393_c0_g1_i1	gonads	soma	1.73502906562346	2.35977636869952	1.19227528969596e-06	2.39211512340729e-05
TRINITY_DN21772_c0_g1_i1	gonads	soma	2.35213240814769	0.26373977917098	1.2332775272689e-06	2.47170337014175e-05
TRINITY_DN1754_c1_g1_i1	gonads	soma	-6.37010741108181	1.97900350610635	1.23371998746834e-06	2.47170337014175e-05
TRINITY_DN12282_c0_g1_i1	gonads	soma	1.23811812046526	2.93197374453943	1.23949754530047e-06	2.47989773892898e-05
TRINITY_DN26024_c0_g1_i1	gonads	soma	-4.20212991931619	0.0426834849970118	1.2395924086712e-06	2.47989773892898e-05
TRINITY_DN27603_c0_g1_i1	gonads	soma	-2.47300061727209	0.709845858801688	1.24183170602204e-06	2.48259286746993e-05
TRINITY_DN42824_c0_g1_i1	gonads	soma	1.0897785689692	4.05041002750068	1.24755671771425e-06	2.49224754777833e-05
TRINITY_DN19215_c0_g1_i1	gonads	soma	1.53986730766672	2.30543096549243	1.25050132562351e-06	2.49633794041974e-05
TRINITY_DN22104_c0_g1_i1	gonads	soma	1.44608762418558	2.30019483679821	1.25578492998112e-06	2.50508838935588e-05
TRINITY_DN46536_c0_g1_i1	gonads	soma	1.76798170311906	0.481143163569644	1.26644656763602e-06	2.5245469258005e-05
TRINITY_DN31278_c0_g1_i1	gonads	soma	-3.64452694024146	0.789229718855031	1.27243311670705e-06	2.53466490849848e-05
TRINITY_DN50606_c0_g1_i1	gonads	soma	-1.86102656466802	0.845785702014701	1.28038527507515e-06	2.54730233591657e-05
TRINITY_DN36685_c0_g1_i1	gonads	soma	2.91274799234266	1.04220776573379	1.28060800918043e-06	2.54730233591657e-05
TRINITY_DN28953_c0_g1_i1	gonads	soma	-2.16412858854944	2.28064333577731	1.30851090160137e-06	2.60094581212592e-05
TRINITY_DN51734_c0_g1_i1	gonads	soma	1.722608616288	1.13310541195653	1.33447668551726e-06	2.65066503958419e-05
TRINITY_DN53505_c0_g1_i1	gonads	soma	3.32091924363656	-0.286297742663962	1.33667492477864e-06	2.65313764670043e-05
TRINITY_DN8276_c0_g1_i1	gonads	soma	3.05234568951037	2.91210890973621	1.34218591092735e-06	2.66217744328484e-05
TRINITY_DN35103_c0_g1_i1	gonads	soma	-4.83153805946185	0.919468606066876	1.3445882825468e-06	2.66395750765961e-05
TRINITY_DN36520_c0_g1_i1	gonads	soma	1.66857293216854	1.82536762204144	1.34499795107868e-06	2.66395750765961e-05
TRINITY_DN21257_c0_g1_i1	gonads	soma	1.92159238263888	0.628468178638135	1.35046190697703e-06	2.6728772366541e-05
TRINITY_DN18311_c0_g1_i1	gonads	soma	-2.32435868286156	5.55625173466407	1.35254604318345e-06	2.67356995462225e-05
TRINITY_DN49116_c0_g1_i1	gonads	soma	-3.6921554778067	3.67687997760992	1.35273339661784e-06	2.67356995462225e-05
TRINITY_DN33819_c0_g1_i1	gonads	soma	-3.53284552528619	5.60886646281082	1.36615389215418e-06	2.69817817678258e-05
TRINITY_DN3515_c0_g1_i1	gonads	soma	-1.77933741799698	3.17561345031084	1.37555822419083e-06	2.71482512502004e-05
TRINITY_DN22150_c0_g1_i1	gonads	soma	-4.20381308776891	2.07326082447467	1.38889959531736e-06	2.7392131777811e-05
TRINITY_DN10973_c0_g1_i1	gonads	soma	1.43888028262909	2.64790220426009	1.40016763314931e-06	2.75948051666283e-05
TRINITY_DN35731_c0_g1_i1	gonads	soma	1.60046316509965	1.60556864703869	1.41228864380249e-06	2.78139903607471e-05
TRINITY_DN24648_c0_g1_i1	gonads	soma	3.30345635627047	-0.759674880419517	1.4323597028218e-06	2.8189325183964e-05
TRINITY_DN27206_c0_g1_i1	gonads	soma	-2.67152222842788	0.485782634655864	1.44333894961789e-06	2.83853259999765e-05
TRINITY_DN30581_c0_g1_i1	gonads	soma	3.54567722947756	0.35402608948497	1.45693650717169e-06	2.86325064417894e-05
TRINITY_DN23856_c0_g1_i1	gonads	soma	-1.63238076050327	1.25464587692661	1.46318270860436e-06	2.87349671242359e-05
TRINITY_DN37035_c0_g1_i1	gonads	soma	-2.94184652088461	2.47132053806499	1.46714918354276e-06	2.87925440617968e-05
TRINITY_DN20242_c0_g1_i1	gonads	soma	-1.69029569865326	2.84579454980176	1.48981988862001e-06	2.92168483865522e-05
TRINITY_DN2020_c0_g1_i2	gonads	soma	1.45224453487885	5.01821587395568	1.49199494556013e-06	2.92268024974301e-05
TRINITY_DN23042_c0_g1_i1	gonads	soma	1.22758067609884	2.06857013166464	1.49242799873682e-06	2.92268024974301e-05
TRINITY_DN31492_c0_g1_i1	gonads	soma	2.0667913641691	1.12512400472578	1.50056299755691e-06	2.93654480281391e-05
TRINITY_DN45597_c0_g1_i1	gonads	soma	1.31405186611538	1.67357319627003	1.50737050387883e-06	2.94779384272241e-05
TRINITY_DN4207_c0_g1_i1	gonads	soma	1.24755580560262	3.28476511664621	1.5176766387529e-06	2.96586415050672e-05
TRINITY_DN5273_c0_g1_i1	gonads	soma	-1.90031422944473	4.13294153901744	1.51976901988778e-06	2.96786893231138e-05
TRINITY_DN18460_c0_g1_i1	gonads	soma	-1.6978340003038	3.1705494685574	1.53841461209342e-06	3.00217404104738e-05
TRINITY_DN54144_c0_g1_i1	gonads	soma	-2.56638989428933	1.6532879702126	1.5399702701295e-06	3.00310390169332e-05
TRINITY_DN44961_c0_g1_i1	gonads	soma	1.10132606532028	3.65853378920742	1.54648761759413e-06	3.01370150016874e-05
TRINITY_DN440_c0_g1_i1	gonads	soma	1.69443898090257	7.69440682395634	1.55278169926757e-06	3.02384948406003e-05
TRINITY_DN2875_c0_g1_i4	gonads	soma	1.98834386500065	2.60720465278422	1.5547418732191e-06	3.02554942992595e-05
TRINITY_DN47694_c0_g1_i1	gonads	soma	4.34209747483691	-0.872267698433968	1.55883793461339e-06	3.03140056215383e-05
TRINITY_DN2118_c0_g1_i1	gonads	soma	1.27974538517419	6.06855132910999	1.5621049694021e-06	3.03563247824871e-05
TRINITY_DN44180_c0_g1_i1	gonads	soma	1.32577692017889	3.04217576214872	1.5699410415281e-06	3.04873128427383e-05
TRINITY_DN31403_c0_g1_i1	gonads	soma	2.34547439186926	5.70122976704116	1.57130054624314e-06	3.04924348680991e-05
TRINITY_DN20793_c0_g1_i1	gonads	soma	1.73874529457586	0.42697073069255	1.57767834784774e-06	3.05948662466249e-05
TRINITY_DN18241_c0_g1_i1	gonads	soma	1.15231581202217	4.89677222105367	1.59056922463085e-06	3.08233707402696e-05
TRINITY_DN21314_c0_g1_i1	gonads	soma	4.03238235040116	0.999659772593536	1.59590753153755e-06	3.09052990867272e-05
TRINITY_DN5744_c0_g1_i1	gonads	soma	2.79619408073684	4.94213805763579	1.60512262842957e-06	3.1062136650861e-05
TRINITY_DN40493_c0_g1_i1	gonads	soma	-4.12007922498572	0.357238455635002	1.61115097634379e-06	3.1140128718584e-05
TRINITY_DN4379_c0_g1_i2	gonads	soma	-1.52479259323613	6.58105102837879	1.61139087806386e-06	3.1140128718584e-05
TRINITY_DN18889_c0_g1_i1	gonads	soma	-1.31884970908594	3.67822458782679	1.62579759164509e-06	3.13967351702287e-05
TRINITY_DN33779_c0_g1_i1	gonads	soma	-1.22329821694776	4.87802688535155	1.63127673360844e-06	3.1480699682979e-05
TRINITY_DN11486_c0_g1_i1	gonads	soma	2.14345625419154	4.45114521681945	1.65008252118711e-06	3.1821549826469e-05
TRINITY_DN6441_c0_g1_i3	gonads	soma	3.12272695888386	1.50556369575778	1.66927806268251e-06	3.21694390085381e-05
TRINITY_DN44198_c0_g1_i1	gonads	soma	1.11498154213558	2.90004687398123	1.68029007681025e-06	3.23592472370074e-05
TRINITY_DN15563_c0_g1_i1	gonads	soma	-2.58452228525606	1.21980714023827	1.7202772780924e-06	3.31064150032885e-05
TRINITY_DN10364_c0_g1_i1	gonads	soma	1.40618321562093	3.05689147348359	1.73204716709176e-06	3.33098884352658e-05
TRINITY_DN46535_c0_g1_i1	gonads	soma	1.5546295942697	1.05915562142489	1.74303043423845e-06	3.34979633452953e-05
TRINITY_DN35360_c0_g1_i1	gonads	soma	-3.30449238801671	0.870168223991746	1.7458393805397e-06	3.35287910846507e-05
TRINITY_DN26915_c0_g1_i1	gonads	soma	-1.6061242719718	3.37226546869677	1.75859620968844e-06	3.3744126004967e-05
TRINITY_DN27072_c0_g1_i1	gonads	soma	-4.20001815162038	3.73767745775679	1.75947703152246e-06	3.3744126004967e-05
TRINITY_DN5766_c0_g1_i1	gonads	soma	1.28699003967429	5.75390953541154	1.76179808487107e-06	3.37653699075703e-05
TRINITY_DN7010_c0_g1_i1	gonads	soma	1.41685607286956	5.45345464258583	1.78207814606202e-06	3.41305372667679e-05
TRINITY_DN13815_c0_g1_i1	gonads	soma	1.38442095643135	5.75957076283671	1.80743461805302e-06	3.45923593887066e-05
TRINITY_DN35892_c0_g1_i1	gonads	soma	1.2162338315395	3.98580113443569	1.82382641603792e-06	3.48820903817893e-05
TRINITY_DN23141_c0_g1_i1	gonads	soma	2.10499270939244	0.693692245302689	1.85238666278468e-06	3.54039945411896e-05
TRINITY_DN13835_c0_g1_i1	gonads	soma	1.65734993813498	2.19577078334949	1.86429425777463e-06	3.56071246433441e-05
TRINITY_DN35706_c0_g1_i1	gonads	soma	1.53260670742232	3.23333574083248	1.86830150079257e-06	3.56591866694483e-05
TRINITY_DN50705_c0_g1_i1	gonads	soma	3.40465658983149	7.3481543953637	1.87426591850406e-06	3.57485071830918e-05
TRINITY_DN11359_c0_g1_i1	gonads	soma	1.15003817006025	3.28886848674047	1.89180718664076e-06	3.60583632807117e-05
TRINITY_DN1129_c0_g1_i1	gonads	soma	-4.07867048135932	5.5946539641802	1.90180776500227e-06	3.62241659715832e-05
TRINITY_DN50730_c0_g1_i1	gonads	soma	-1.34085126895472	4.37982635012732	1.90519257008256e-06	3.62638158962089e-05
TRINITY_DN3173_c0_g1_i1	gonads	soma	-2.52996796029159	2.80142219004432	1.91802041440827e-06	3.64687265758302e-05
TRINITY_DN14334_c0_g1_i1	gonads	soma	1.10220940195881	4.81944032515155	1.91857897466636e-06	3.64687265758302e-05
TRINITY_DN9148_c0_g1_i1	gonads	soma	-2.04320410063311	1.79202133509247	1.94097842303124e-06	3.68693157379613e-05
TRINITY_DN30237_c0_g1_i1	gonads	soma	3.50381160822893	0.486768930254158	1.94300456155404e-06	3.68826268341923e-05
TRINITY_DN20845_c0_g1_i1	gonads	soma	3.05762401116123	1.49199095451595	1.95010604869035e-06	3.69921957211691e-05
TRINITY_DN28038_c0_g1_i1	gonads	soma	2.76040345745542	1.8285608441712	1.95260198159647e-06	3.7014310588465e-05
TRINITY_DN6586_c0_g1_i1	gonads	soma	-1.4688257246442	6.62382107534428	1.96184707282712e-06	3.7164248020853e-05
TRINITY_DN10589_c0_g1_i1	gonads	soma	-1.84403905314299	0.856207892396174	1.97685296455767e-06	3.74230369372182e-05
TRINITY_DN30024_c0_g1_i1	gonads	soma	-3.10722187794459	0.952830795624878	1.99150862975593e-06	3.76655132951362e-05
TRINITY_DN42969_c0_g1_i1	gonads	soma	-2.26781979054384	0.56448882878744	1.99236867796609e-06	3.76655132951362e-05
TRINITY_DN29121_c0_g1_i1	gonads	soma	-1.33004698851087	3.77473368468707	2.00215292438477e-06	3.7824787223204e-05
TRINITY_DN44063_c0_g1_i1	gonads	soma	2.17304004566367	2.52738914806697	2.01180486527503e-06	3.79813472122616e-05
TRINITY_DN11421_c0_g1_i1	gonads	soma	-3.80803259702984	2.82634219641745	2.01448440233193e-06	3.80061504732833e-05
TRINITY_DN52822_c0_g1_i1	gonads	soma	-3.82513644457356	0.0930948573196241	2.01744619595002e-06	3.80362416943748e-05
TRINITY_DN36266_c0_g1_i1	gonads	soma	1.44171157592876	2.00924596698931	2.02027753826796e-06	3.80638343499802e-05
TRINITY_DN22501_c0_g1_i1	gonads	soma	-3.48261691442308	1.35603964463706	2.02497068589893e-06	3.81264440102811e-05
TRINITY_DN7625_c0_g1_i1	gonads	soma	1.23096698092037	2.81717120464299	2.02683981089473e-06	3.81358338455568e-05
TRINITY_DN8994_c0_g1_i1	gonads	soma	2.44183958174065	0.22887943569455	2.02822090369861e-06	3.8136034667652e-05
TRINITY_DN3854_c0_g1_i1	gonads	soma	1.61528378419085	5.40984078948514	2.0390275971439e-06	3.83133423182447e-05
TRINITY_DN5334_c0_g1_i1	gonads	soma	-3.99650306599669	2.47556071325181	2.05203065489306e-06	3.85316525400567e-05
TRINITY_DN42029_c0_g1_i1	gonads	soma	-1.69015868425779	2.73998252842389	2.06327140813379e-06	3.87165992889731e-05
TRINITY_DN48902_c0_g1_i1	gonads	soma	1.4495088813939	1.33945128654558	2.07257972092844e-06	3.88650596185962e-05
TRINITY_DN2138_c0_g1_i2	gonads	soma	-3.96787108417918	2.97386251226903	2.08040719830494e-06	3.89855700433871e-05
TRINITY_DN8632_c0_g1_i1	gonads	soma	1.82183263154372	2.40084669389235	2.08594302286219e-06	3.90630029880276e-05
TRINITY_DN26758_c0_g1_i1	gonads	soma	1.39850739863204	2.49262527361034	2.1166972294111e-06	3.96122733692347e-05
TRINITY_DN32360_c0_g1_i1	gonads	soma	1.3761149410518	1.03802153463679	2.12773644005673e-06	3.97738661911667e-05
TRINITY_DN48790_c0_g1_i1	gonads	soma	2.26623643377054	5.77482672892808	2.12819055478824e-06	3.97738661911667e-05
TRINITY_DN11981_c0_g1_i1	gonads	soma	3.65212422172811	-0.263146889311303	2.14242538225511e-06	4.00130292197282e-05
TRINITY_DN1049_c0_g1_i1	gonads	soma	1.43132939324386	5.15518822289603	2.19877864864142e-06	4.10379693054282e-05
TRINITY_DN18811_c0_g1_i1	gonads	soma	-4.11386319410073	0.41240762572678	2.21337772805567e-06	4.1282758321939e-05
TRINITY_DN34816_c0_g1_i1	gonads	soma	4.50455126811709	3.6568382661435	2.2162451573215e-06	4.13085534078652e-05
TRINITY_DN5076_c0_g1_i1	gonads	soma	1.0815306310211	4.57166630920193	2.26250335265365e-06	4.21425323277414e-05
TRINITY_DN27098_c0_g1_i1	gonads	soma	1.20811002984996	2.16545973232163	2.28248866051708e-06	4.24863507992437e-05
TRINITY_DN1765_c0_g1_i1	gonads	soma	1.4733052347498	3.8346911927774	2.28538521180602e-06	4.25118313329799e-05
TRINITY_DN22313_c0_g1_i1	gonads	soma	1.81512136950498	0.505459830933283	2.30189301517097e-06	4.2790299817086e-05
TRINITY_DN14024_c0_g1_i1	gonads	soma	1.19363707494846	4.38529512954047	2.31013142807962e-06	4.29147779576767e-05
TRINITY_DN32146_c0_g1_i1	gonads	soma	-3.20363250199811	1.43706608595497	2.31335189478794e-06	4.29459349754229e-05
TRINITY_DN32821_c0_g1_i1	gonads	soma	-4.5440958052694	-0.342025187865068	2.31568577194494e-06	4.2959028117336e-05
TRINITY_DN15179_c0_g1_i1	gonads	soma	2.05699043809349	2.95989439601163	2.31714464582871e-06	4.2959028117336e-05
TRINITY_DN48892_c0_g1_i1	gonads	soma	1.41360391217584	4.60375999698035	2.32938561204998e-06	4.31572189161963e-05
TRINITY_DN51852_c0_g1_i1	gonads	soma	-3.00504772540656	1.76744479124846	2.33829770457961e-06	4.32935119913782e-05
TRINITY_DN12333_c0_g1_i2	gonads	soma	1.89709868767315	3.40320758039944	2.35210600535061e-06	4.35202167000643e-05
TRINITY_DN733_c0_g1_i1	gonads	soma	-1.81008244873889	3.856805343157	2.36454740264032e-06	4.37213455951329e-05
TRINITY_DN33698_c0_g1_i1	gonads	soma	1.16852369978021	4.7944395696998	2.38959067270361e-06	4.41550658964118e-05
TRINITY_DN1482_c0_g1_i2	gonads	soma	1.37761977547605	2.71092413744263	2.42140635285295e-06	4.47132687373536e-05
TRINITY_DN5098_c0_g1_i1	gonads	soma	1.63364770494841	1.34262746997253	2.42416281205795e-06	4.47344845715839e-05
TRINITY_DN42310_c0_g1_i1	gonads	soma	2.27342287615258	1.00013394352291	2.43988748671613e-06	4.49948237112899e-05
TRINITY_DN6433_c0_g1_i1	gonads	soma	1.17483738778275	4.61230544456427	2.44814605647385e-06	4.51172241454001e-05
TRINITY_DN46389_c0_g1_i1	gonads	soma	2.74022922302006	-0.684360830371484	2.46115606490829e-06	4.53066711731637e-05
TRINITY_DN22212_c0_g1_i1	gonads	soma	2.15999376410431	0.801856316569047	2.46251636401247e-06	4.53066711731637e-05
TRINITY_DN21583_c0_g1_i1	gonads	soma	-2.94909069553449	0.375387972472329	2.46331010079764e-06	4.53066711731637e-05
TRINITY_DN17342_c0_g1_i1	gonads	soma	2.52283729243232	0.432294460025642	2.47947393320288e-06	4.55738445265322e-05
TRINITY_DN31958_c0_g1_i1	gonads	soma	3.28133185615647	-0.601406878277085	2.485046579366e-06	4.56461229112852e-05
TRINITY_DN31177_c0_g1_i1	gonads	soma	3.06039649998685	0.319156393562377	2.53331875290857e-06	4.6502107028984e-05
TRINITY_DN44084_c0_g1_i1	gonads	soma	1.26447263864036	5.48463708960203	2.53840677273332e-06	4.65647881816895e-05
TRINITY_DN41964_c0_g1_i1	gonads	soma	1.220847720997	5.43978514542232	2.54480839062502e-06	4.66126627302326e-05
TRINITY_DN2010_c0_g1_i2	gonads	soma	1.12652307201377	3.54424415838107	2.54578537602569e-06	4.66126627302326e-05
TRINITY_DN46950_c0_g1_i1	gonads	soma	1.73947751759549	1.13926605827418	2.54604166127474e-06	4.66126627302326e-05
TRINITY_DN21277_c0_g1_i1	gonads	soma	1.56413517990428	0.830369350516735	2.56030290472746e-06	4.68429383515817e-05
TRINITY_DN10621_c0_g1_i1	gonads	soma	-3.92523495098279	2.40081379685808	2.57088159461719e-06	4.70055801675474e-05
TRINITY_DN11134_c0_g1_i1	gonads	soma	1.44978112530048	4.49626197081136	2.61839921123238e-06	4.78429502627542e-05
TRINITY_DN29741_c0_g1_i1	gonads	soma	-1.38923042916374	3.48202496175157	2.62636728367289e-06	4.795705299872e-05
TRINITY_DN24869_c0_g1_i1	gonads	soma	1.73714272928242	1.04971595708629	2.63063928565117e-06	4.8003560682689e-05
TRINITY_DN36255_c0_g1_i1	gonads	soma	1.6106265533917	3.35999404401716	2.63307798664287e-06	4.80165754995398e-05
TRINITY_DN35017_c0_g1_i1	gonads	soma	1.94134002841884	5.69674959010259	2.63984808680142e-06	4.81085085523967e-05
TRINITY_DN50411_c0_g1_i1	gonads	soma	2.90729596302415	1.56869292229361	2.66212697801687e-06	4.84827680263439e-05
TRINITY_DN12880_c0_g1_i1	gonads	soma	1.38326805680601	3.12720390667397	2.71518838123285e-06	4.94167836971536e-05
TRINITY_DN48172_c0_g1_i1	gonads	soma	1.93118417193369	0.375485382554537	2.7182270405441e-06	4.94397529962491e-05
TRINITY_DN514_c0_g1_i1	gonads	soma	1.44962526874992	6.77710157012126	2.74386389029823e-06	4.98734450288826e-05
TRINITY_DN14881_c0_g1_i1	gonads	soma	1.45226585582261	1.98649896555952	2.75295116869855e-06	5.00059563463075e-05
TRINITY_DN18983_c0_g1_i1	gonads	soma	-7.02590666760196	0.141177085134944	2.76735408953834e-06	5.02347877388604e-05
TRINITY_DN42183_c0_g1_i1	gonads	soma	1.10215195564189	2.46935755055078	2.78593457359837e-06	5.05391051591236e-05
TRINITY_DN12107_c0_g1_i1	gonads	soma	1.12592628914621	3.70289657374421	2.80136097618466e-06	5.07858457623887e-05
TRINITY_DN44030_c0_g1_i1	gonads	soma	-4.86758533498773	-0.0876780154946917	2.80623129544371e-06	5.08410185479217e-05
TRINITY_DN29177_c0_g1_i1	gonads	soma	-2.22137957619279	2.51536606509601	2.81600757384989e-06	5.09849438940108e-05
TRINITY_DN40257_c0_g1_i1	gonads	soma	2.67997767340848	-0.480591922251119	2.84203533896991e-06	5.14227304374868e-05
TRINITY_DN12423_c0_g1_i1	gonads	soma	1.24411073117702	3.88707882587905	2.85647917763268e-06	5.16429331335128e-05
TRINITY_DN4403_c0_g1_i1	gonads	soma	-1.88578876724579	2.97670464075476	2.85791709880731e-06	5.16429331335128e-05
TRINITY_DN40786_c0_g1_i1	gonads	soma	-3.72826787703275	-0.376944812451603	2.85987512783625e-06	5.16447794013155e-05
TRINITY_DN50273_c0_g1_i1	gonads	soma	-1.48608658290138	5.9134390070164	2.87528958977315e-06	5.18894673827544e-05
TRINITY_DN41781_c0_g1_i1	gonads	soma	-2.82054225296517	0.997479907868239	2.87927432281574e-06	5.19277030818642e-05
TRINITY_DN44753_c0_g1_i1	gonads	soma	1.40876596819498	2.07841986619486	2.88327555585947e-06	5.19379246208781e-05
TRINITY_DN55684_c0_g1_i1	gonads	soma	2.06075667814715	0.070411415210938	2.88357386586376e-06	5.19379246208781e-05
TRINITY_DN13431_c0_g1_i1	gonads	soma	1.35832049046902	1.94539870759603	2.88629978495036e-06	5.19533961291066e-05
TRINITY_DN19908_c0_g1_i1	gonads	soma	3.29397261797146	-0.616369716727124	2.89198663567013e-06	5.20221099530889e-05
TRINITY_DN7899_c0_g1_i1	gonads	soma	1.58406575459723	2.32760282954424	2.9225474494864e-06	5.25378878709996e-05
TRINITY_DN30482_c0_g1_i1	gonads	soma	1.10996244441859	4.39211947144386	2.94592016906309e-06	5.29238647286557e-05
TRINITY_DN30326_c0_g1_i1	gonads	soma	-2.99460931384442	2.24301946450312	2.96469732971384e-06	5.3226836962114e-05
TRINITY_DN14444_c0_g1_i1	gonads	soma	1.44229229601078	6.35461573531658	2.97050056482869e-06	5.32966406950694e-05
TRINITY_DN23491_c0_g1_i1	gonads	soma	-2.37861287566336	1.07364719731364	2.98684145115846e-06	5.35552989064675e-05
TRINITY_DN51659_c0_g1_i1	gonads	soma	2.37374665028064	3.39126522436665	2.99206770008754e-06	5.36144623039512e-05
TRINITY_DN21391_c0_g1_i1	gonads	soma	1.63702982512818	1.49525550057123	3.00974302345369e-06	5.3896479315746e-05
TRINITY_DN27749_c0_g1_i1	gonads	soma	1.15971677521951	5.28078150487098	3.02043662078006e-06	5.4053189892648e-05
TRINITY_DN5910_c0_g1_i1	gonads	soma	-2.74653078928831	3.64048184133095	3.02348066143576e-06	5.40617593281186e-05
TRINITY_DN11199_c0_g1_i1	gonads	soma	1.38367955912197	3.8001331331674	3.02480089384363e-06	5.40617593281186e-05
TRINITY_DN19797_c0_g1_i1	gonads	soma	3.17526639960439	2.37089511853399	3.0276144946641e-06	5.40773146068758e-05
TRINITY_DN5399_c0_g1_i1	gonads	soma	-2.49674901549399	3.44587469238429	3.03413595402836e-06	5.41590348484292e-05
TRINITY_DN13637_c0_g1_i1	gonads	soma	1.4892161421065	3.32975586906165	3.04862012867859e-06	5.43826929108127e-05
TRINITY_DN20477_c0_g1_i1	gonads	soma	1.35872165899468	4.42647332801748	3.07599739445804e-06	5.48359099890956e-05
TRINITY_DN4817_c0_g1_i1	gonads	soma	1.12964390969311	4.5676009168812	3.08972329713531e-06	5.50292423532519e-05
TRINITY_DN7204_c0_g1_i1	gonads	soma	1.49875909370757	1.03301351922704	3.09079724730964e-06	5.50292423532519e-05
TRINITY_DN13571_c0_g1_i1	gonads	soma	1.25772985783282	1.92821609581809	3.09493703891801e-06	5.50677160607484e-05
TRINITY_DN15832_c0_g1_i1	gonads	soma	-1.6898230150673	3.70301758202393	3.09851659969408e-06	5.50961788730267e-05
TRINITY_DN14619_c0_g1_i1	gonads	soma	2.44027511618252	0.46763369233062	3.10591986885789e-06	5.51876856985618e-05
TRINITY_DN27995_c0_g1_i1	gonads	soma	-1.68981247604908	3.31022292624545	3.10762913215633e-06	5.51876856985618e-05
TRINITY_DN36088_c0_g1_i1	gonads	soma	1.38918195130231	4.96086868442264	3.11955958288244e-06	5.53617058233824e-05
TRINITY_DN11664_c0_g1_i1	gonads	soma	-1.39078396855644	5.87923108322842	3.12140708771335e-06	5.53617058233824e-05
TRINITY_DN40006_c0_g1_i1	gonads	soma	1.85235916492918	0.210988889590063	3.12790930354262e-06	5.54416943305631e-05
TRINITY_DN926_c0_g1_i1	gonads	soma	-1.81945715200188	5.86939005668274	3.13083151454331e-06	5.5458166382375e-05
TRINITY_DN20831_c0_g1_i1	gonads	soma	1.79500418113385	1.93022668745364	3.15909320383383e-06	5.59231842724478e-05
TRINITY_DN1088_c0_g1_i1	gonads	soma	1.18965766523066	4.9915078925087	3.19107539958247e-06	5.64534305273878e-05
TRINITY_DN603_c0_g1_i1	gonads	soma	1.29207768865064	5.33994066814719	3.21275945257078e-06	5.67910433078856e-05
TRINITY_DN1148_c0_g1_i1	gonads	soma	1.14735737172804	3.64287938839807	3.21424080817593e-06	5.67910433078856e-05
TRINITY_DN2902_c0_g1_i1	gonads	soma	1.14337215466435	4.45783869501529	3.21937348156433e-06	5.68456378457945e-05
TRINITY_DN6684_c0_g1_i1	gonads	soma	1.19860034015622	2.90684278420234	3.23484025568131e-06	5.70825203773617e-05
TRINITY_DN487_c0_g1_i1	gonads	soma	-4.5063333555427	4.30115977730971	3.25438980786664e-06	5.73911023911995e-05
TRINITY_DN3185_c1_g1_i1	gonads	soma	-1.34942202977013	4.15578033152557	3.26307268470111e-06	5.75077812982031e-05
TRINITY_DN41681_c0_g1_i1	gonads	soma	2.58284217138246	1.99760249896254	3.28968325434953e-06	5.79400668367334e-05
TRINITY_DN30117_c0_g1_i1	gonads	soma	1.1131977403561	4.84910583326479	3.34290814154384e-06	5.88402579145364e-05
TRINITY_DN6356_c0_g1_i1	gonads	soma	1.14775595807023	4.21541751132502	3.34913221817907e-06	5.89125482727479e-05
TRINITY_DN1831_c0_g1_i1	gonads	soma	-2.69444474352057	2.60766452823386	3.37618859720825e-06	5.93509641712642e-05
TRINITY_DN5933_c0_g1_i1	gonads	soma	-1.8220576243078	4.51846258422436	3.39413661109539e-06	5.96288090994713e-05
TRINITY_DN37155_c0_g1_i1	gonads	soma	1.62336812880429	1.24184169332498	3.40001559205164e-06	5.9694406243289e-05
TRINITY_DN12896_c0_g1_i1	gonads	soma	1.87560880920488	2.70343795515066	3.40265194427284e-06	5.97030254131303e-05
TRINITY_DN49815_c0_g1_i1	gonads	soma	2.29836207524784	2.07684587156842	3.41032153829664e-06	5.97998914730428e-05
TRINITY_DN50895_c0_g1_i1	gonads	soma	1.1844355152639	2.66361577148767	3.42949638531341e-06	6.00982527773939e-05
TRINITY_DN7880_c0_g1_i1	gonads	soma	-2.18129315395239	3.12709667950036	3.43414562254712e-06	6.01418529793841e-05
TRINITY_DN49317_c0_g1_i1	gonads	soma	1.18064400859818	3.16045358125321	3.44890386228942e-06	6.03623249558428e-05
TRINITY_DN1005_c0_g1_i1	gonads	soma	-2.23558508185763	4.90329500609483	3.49408981576756e-06	6.11147274627151e-05
TRINITY_DN14394_c0_g1_i1	gonads	soma	1.18032085217415	5.10523081630218	3.52240044807244e-06	6.15712058222109e-05
TRINITY_DN3480_c0_g1_i1	gonads	soma	1.58391096821723	3.05043205765323	3.62082702738297e-06	6.32519614049048e-05
TRINITY_DN16580_c0_g1_i1	gonads	soma	2.45977749638475	0.394536682502624	3.62529173256876e-06	6.32837583216847e-05
TRINITY_DN7622_c0_g1_i1	gonads	soma	1.19427882885434	3.03976977860026	3.62719543348739e-06	6.32837583216847e-05
TRINITY_DN11474_c0_g1_i1	gonads	soma	1.3603225406694	2.39261790896321	3.63359004145047e-06	6.33407107505223e-05
TRINITY_DN26817_c0_g1_i1	gonads	soma	1.34810088780568	3.29742641131058	3.63501204069944e-06	6.33407107505223e-05
TRINITY_DN37797_c0_g1_i1	gonads	soma	4.6128500627902	3.38389940718383	3.63806923058434e-06	6.33543119829167e-05
TRINITY_DN1813_c0_g1_i1	gonads	soma	-2.46048235774439	7.34364348448515	3.66186695637795e-06	6.37288515710353e-05
TRINITY_DN9628_c0_g1_i1	gonads	soma	1.29452734995434	3.39180698856231	3.66473354177078e-06	6.37388781252483e-05
TRINITY_DN42062_c0_g1_i1	gonads	soma	1.22929981565803	3.2947689404691	3.69507074107306e-06	6.42263763788764e-05
TRINITY_DN26162_c0_g1_i1	gonads	soma	1.87071806001588	7.48692178177102	3.72481935827058e-06	6.47030418863631e-05
TRINITY_DN22808_c0_g1_i1	gonads	soma	-3.28155457939326	1.1306731651997	3.7278715157076e-06	6.4715663467942e-05
TRINITY_DN7121_c0_g1_i1	gonads	soma	1.21107642918883	5.40666226482394	3.73345922612688e-06	6.47722589430541e-05
TRINITY_DN12005_c0_g1_i1	gonads	soma	-2.90057203237835	3.4634645470419	3.77630467552702e-06	6.54747704115675e-05
TRINITY_DN12528_c0_g1_i1	gonads	soma	-3.37162508169702	0.0865526816995967	3.81388639942148e-06	6.60851997030517e-05
TRINITY_DN35609_c0_g1_i1	gonads	soma	-4.45261687534622	2.72818009092106	3.83450735090341e-06	6.64011640080523e-05
TRINITY_DN8880_c0_g1_i1	gonads	soma	2.56086464308692	1.50774474914735	3.84414523353141e-06	6.65266626608905e-05
TRINITY_DN26202_c0_g1_i1	gonads	soma	1.12018393679397	2.28640100030829	3.85294180329535e-06	6.66374546315122e-05
TRINITY_DN19943_c0_g1_i1	gonads	soma	-2.23078409384945	0.360789288550498	3.88091818674274e-06	6.70796219258863e-05
TRINITY_DN14291_c0_g1_i1	gonads	soma	-3.68165621507808	1.66835250640223	3.8875796386892e-06	6.71530516359051e-05
TRINITY_DN5682_c0_g1_i1	gonads	soma	-1.39528214538444	5.34607111899369	3.89371676860955e-06	6.7217338856617e-05
TRINITY_DN49084_c0_g1_i1	gonads	soma	1.47792548297313	4.76849553217713	3.90258787000456e-06	6.7328713729998e-05
TRINITY_DN10024_c0_g1_i1	gonads	soma	1.37590677259703	3.15470957179493	3.91406427595008e-06	6.74848703042992e-05
TRINITY_DN3619_c0_g1_i1	gonads	soma	-3.48039738111376	1.26378511460506	3.924026844295e-06	6.76147486210782e-05
TRINITY_DN35669_c0_g1_i1	gonads	soma	2.32422314800446	0.535163208561054	3.94000578541183e-06	6.78480699235398e-05
TRINITY_DN35195_c0_g1_i1	gonads	soma	2.94892228027978	0.334201063525585	3.97318833788863e-06	6.83771707277457e-05
TRINITY_DN10493_c0_g1_i1	gonads	soma	-2.95018101387287	1.92082899388342	4.01943163133257e-06	6.91302493428446e-05
TRINITY_DN41978_c0_g1_i1	gonads	soma	1.57853803261038	1.65708632225081	4.08351406346042e-06	7.01890236923882e-05
TRINITY_DN44153_c0_g1_i1	gonads	soma	1.43892471505415	4.0991437612502	4.08641660000044e-06	7.01955562622297e-05
TRINITY_DN36901_c0_g1_i1	gonads	soma	1.14462035960142	2.99955902874153	4.0953553419034e-06	7.0305705400671e-05
TRINITY_DN31282_c0_g1_i1	gonads	soma	1.88177765008092	0.134813944427325	4.10678407324083e-06	7.04584384649482e-05
TRINITY_DN54786_c0_g1_i1	gonads	soma	3.19758577053482	-0.555375884218723	4.11106583919915e-06	7.04884412650856e-05
TRINITY_DN20505_c0_g1_i1	gonads	soma	1.49616680024261	4.11382614735092	4.12201133606448e-06	7.06325932635482e-05
TRINITY_DN640_c0_g1_i1	gonads	soma	1.29698170043252	4.71550347396898	4.17478901844665e-06	7.1492940803282e-05
TRINITY_DN28619_c0_g1_i1	gonads	soma	1.64263315921289	2.16190990770971	4.20186686053165e-06	7.19123929857778e-05
TRINITY_DN11583_c0_g1_i1	gonads	soma	1.30610294367072	2.69367942953009	4.20542041693328e-06	7.19289731791144e-05
TRINITY_DN25271_c0_g1_i1	gonads	soma	1.99249188184916	-0.020755229327231	4.2293852434842e-06	7.22944303167557e-05
TRINITY_DN35670_c0_g1_i1	gonads	soma	1.28087236397467	3.640471622066	4.24002529067943e-06	7.24033561148656e-05
TRINITY_DN23589_c0_g1_i1	gonads	soma	2.24497934709721	0.471890292103413	4.24096127882819e-06	7.24033561148656e-05
TRINITY_DN36296_c0_g1_i1	gonads	soma	1.27095103140418	2.12499135642927	4.25028410674671e-06	7.2518029504934e-05
TRINITY_DN8107_c0_g1_i1	gonads	soma	-4.6674963295737	4.00035669122441	4.26338257943642e-06	7.26969426596549e-05
TRINITY_DN38402_c0_g1_i1	gonads	soma	1.108141559472	3.14699602774641	4.26939358126627e-06	7.27345072546014e-05
TRINITY_DN22774_c0_g1_i1	gonads	soma	2.10637181479817	-0.183618371349176	4.27264280800314e-06	7.27345072546014e-05
TRINITY_DN32054_c0_g1_i1	gonads	soma	2.28876325889199	0.799968268707991	4.27342674145728e-06	7.27345072546014e-05
TRINITY_DN4573_c0_g1_i1	gonads	soma	1.61337625089759	2.61557880107902	4.28301418876592e-06	7.28531288783485e-05
TRINITY_DN34738_c0_g1_i1	gonads	soma	-3.55301771431577	7.13554760338095	4.2867792050369e-06	7.28726278055998e-05
TRINITY_DN20054_c0_g1_i1	gonads	soma	1.22707949061423	3.78244431006701	4.35436518829026e-06	7.39763580340302e-05
TRINITY_DN27506_c0_g1_i1	gonads	soma	-1.60737116582279	3.45409297008152	4.35952337581677e-06	7.40188020147828e-05
TRINITY_DN27158_c0_g1_i1	gonads	soma	2.46685815869615	3.56885095945452	4.38471932948011e-06	7.43901924409153e-05
TRINITY_DN16712_c0_g1_i1	gonads	soma	1.19406151907732	2.71714775057402	4.3867437758927e-06	7.43901924409153e-05
TRINITY_DN19459_c0_g1_i1	gonads	soma	1.38864377902086	3.82555433418672	4.39202543301327e-06	7.4434399360471e-05
TRINITY_DN30080_c0_g1_i1	gonads	soma	1.32318284708474	2.10884652610284	4.39616152067063e-06	7.44553098833333e-05
TRINITY_DN43581_c0_g1_i1	gonads	soma	1.59611938897655	1.35463561130792	4.39861037258157e-06	7.44553098833333e-05
TRINITY_DN14087_c0_g1_i1	gonads	soma	-3.3882809499922	2.00396050403287	4.41338468349536e-06	7.46599811381818e-05
TRINITY_DN10875_c0_g1_i1	gonads	soma	1.40711271376915	2.71980779013121	4.42709719589656e-06	7.48464524710871e-05
TRINITY_DN19280_c0_g1_i1	gonads	soma	1.21960722556498	2.8645132704446	4.46556094273288e-06	7.54249448332356e-05
TRINITY_DN46351_c0_g1_i1	gonads	soma	2.3851854458075	-0.127161983902528	4.46807392765902e-06	7.54249448332356e-05
TRINITY_DN34857_c0_g1_i1	gonads	soma	1.56203414917448	1.53884335560495	4.46944566731369e-06	7.54249448332356e-05
TRINITY_DN19488_c0_g1_i1	gonads	soma	-3.19679103684425	-0.0932065286971076	4.54573043578167e-06	7.66658100405651e-05
TRINITY_DN733_c0_g1_i2	gonads	soma	-2.75011892309101	4.32223543193698	4.64589279282132e-06	7.83076345479295e-05
TRINITY_DN14640_c0_g1_i1	gonads	soma	-4.30635897752693	2.36047956699246	4.65665051808521e-06	7.84414471048882e-05
TRINITY_DN45827_c0_g1_i1	gonads	soma	-2.24089756269156	1.6612020520499	4.68821611378788e-06	7.89253950480877e-05
TRINITY_DN27303_c0_g1_i1	gonads	soma	1.50852465292561	4.8193006612419	4.74844856796121e-06	7.98475390477777e-05
TRINITY_DN44220_c0_g1_i1	gonads	soma	-5.13538347141389	3.62483277660032	4.74873067141268e-06	7.98475390477777e-05
TRINITY_DN36905_c0_g1_i1	gonads	soma	1.60774654179546	1.58888429559277	4.77816497460998e-06	8.0293946203772e-05
TRINITY_DN40882_c0_g1_i1	gonads	soma	2.07180562818547	-0.164696615246163	4.78145061711295e-06	8.03006685413513e-05
TRINITY_DN3520_c0_g1_i1	gonads	soma	1.15153232110561	2.68153349298972	4.78654642915597e-06	8.03377647952668e-05
TRINITY_DN45863_c0_g1_i1	gonads	soma	-5.13627938586961	2.07550975399027	4.80028819394276e-06	8.0519843195322e-05
TRINITY_DN25285_c0_g1_i1	gonads	soma	4.0488507012004	-1.05091538122474	4.8086855535072e-06	8.06121093873484e-05
TRINITY_DN30917_c0_g1_i1	gonads	soma	3.23662085091195	-0.792411587271484	4.81809875095383e-06	8.07212835891289e-05
TRINITY_DN37457_c0_g1_i1	gonads	soma	-2.99108234671641	1.83455919885988	4.82722343991557e-06	8.08254957195972e-05
TRINITY_DN18556_c0_g1_i1	gonads	soma	1.37064763637877	7.71989511141574	4.83844190223833e-06	8.09646189149058e-05
TRINITY_DN612_c0_g1_i1	gonads	soma	1.32528462478829	4.78561642446576	4.84138124492994e-06	8.09651185600424e-05
TRINITY_DN30037_c0_g1_i1	gonads	soma	3.38351216154988	0.0914113823198229	4.88157243613618e-06	8.15567874234592e-05
TRINITY_DN26097_c0_g1_i1	gonads	soma	1.95422437520859	-0.0708589813424411	4.88262210174943e-06	8.15567874234592e-05
TRINITY_DN26031_c0_g1_i1	gonads	soma	2.56750415910979	-0.383480789188803	4.89291680405682e-06	8.16797173505058e-05
TRINITY_DN45604_c0_g1_i1	gonads	soma	1.37793743231881	2.69521365698114	4.92749215626092e-06	8.22075849666839e-05
TRINITY_DN8321_c0_g1_i1	gonads	soma	-1.40180491032407	5.61100683376353	4.95512266250777e-06	8.26190254357497e-05
TRINITY_DN4142_c0_g1_i1	gonads	soma	2.18888267258936	3.24231629716921	4.96571683633956e-06	8.27460886956032e-05
TRINITY_DN2138_c0_g1_i1	gonads	soma	-3.97580877521681	2.03888416836346	4.97434956080445e-06	8.28403348761617e-05
TRINITY_DN4172_c0_g1_i1	gonads	soma	1.26730111498166	2.41073793429217	4.97921481936914e-06	8.28717643501222e-05
TRINITY_DN50977_c0_g1_i1	gonads	soma	1.37717569331052	1.63987070864091	5.01009424841483e-06	8.33358653585702e-05
TRINITY_DN24446_c0_g1_i1	gonads	soma	1.84428573762974	0.528213248734825	5.05049536064861e-06	8.39576970705671e-05
TRINITY_DN24536_c0_g1_i1	gonads	soma	1.80761032532133	0.162921122602262	5.05726766791867e-06	8.4020086365875e-05
TRINITY_DN13989_c0_g1_i1	gonads	soma	-2.20976738290072	1.1497684731877	5.10067245115043e-06	8.46906401972638e-05
TRINITY_DN6878_c0_g1_i1	gonads	soma	1.35506910932296	4.96542641183609	5.18245182365884e-06	8.59718331720747e-05
TRINITY_DN43783_c0_g1_i1	gonads	soma	3.69778590559597	-0.592952860558434	5.18680185004713e-06	8.59718331720747e-05
TRINITY_DN44424_c0_g1_i1	gonads	soma	1.93001945794917	1.20004812903336	5.18710320166427e-06	8.59718331720747e-05
TRINITY_DN52243_c0_g1_i1	gonads	soma	1.75812972169808	1.99272974902833	5.19493780623021e-06	8.60504340903418e-05
TRINITY_DN29590_c0_g1_i1	gonads	soma	3.41310008007655	-0.512179942373967	5.21419990684418e-06	8.63181171967043e-05
TRINITY_DN49060_c0_g1_i1	gonads	soma	1.28141630742143	3.29391111104495	5.22673292384165e-06	8.64741520836299e-05
TRINITY_DN50197_c0_g1_i1	gonads	soma	1.1172727025211	5.1895301264352	5.24815199148664e-06	8.67769302549556e-05
TRINITY_DN12971_c0_g1_i1	gonads	soma	-2.83843475005938	0.451837271248128	5.26005776635435e-06	8.68917511519724e-05
TRINITY_DN18296_c0_g1_i1	gonads	soma	2.34154967376903	9.3978653761527	5.26134112013344e-06	8.68917511519724e-05
TRINITY_DN27335_c0_g1_i1	gonads	soma	2.57393184630074	4.03652637117424	5.3502648336661e-06	8.83079298880547e-05
TRINITY_DN14278_c0_g1_i1	gonads	soma	1.20218990214384	3.51020773336665	5.37710334855634e-06	8.86982999310171e-05
TRINITY_DN17607_c0_g1_i1	gonads	soma	-4.20297205945275	0.740930268127979	5.44284422263838e-06	8.97295432627848e-05
TRINITY_DN4871_c0_g1_i1	gonads	soma	1.19542627824222	3.33148419613864	5.46360547280982e-06	9.00184802234173e-05
TRINITY_DN43065_c0_g1_i1	gonads	soma	-1.25570588921914	4.33655335702412	5.4917760156908e-06	9.0429078677304e-05
TRINITY_DN11684_c0_g1_i1	gonads	soma	2.94981044074787	0.507444402567004	5.52412370584094e-06	9.09079328717573e-05
TRINITY_DN2023_c0_g1_i1	gonads	soma	-1.43599005155997	6.62175293854545	5.53858463774781e-06	9.10920409570013e-05
TRINITY_DN32296_c0_g1_i1	gonads	soma	-4.11157531412	0.414221746829916	5.54710652239275e-06	9.11783108713204e-05
TRINITY_DN9082_c0_g1_i1	gonads	soma	1.39961285845251	1.79960207887242	5.58550600990132e-06	9.17552899902798e-05
TRINITY_DN19621_c0_g1_i1	gonads	soma	1.29459409653833	4.26449989558739	5.58965930091902e-06	9.1769344558097e-05
TRINITY_DN50352_c0_g1_i1	gonads	soma	-2.7498482073953	1.15979769970194	5.59822465630982e-06	9.18557757876119e-05
TRINITY_DN26300_c0_g1_i1	gonads	soma	2.30858979842652	3.26268604323755	5.62820454924929e-06	9.22932682360101e-05
TRINITY_DN1648_c0_g1_i1	gonads	soma	-1.95947716377066	5.14000826628721	5.6529332981889e-06	9.26441859964668e-05
TRINITY_DN55529_c0_g1_i1	gonads	soma	1.44045172094364	1.17962456200734	5.68501179466893e-06	9.31150725262195e-05
TRINITY_DN39540_c0_g1_i1	gonads	soma	1.25727057267152	2.54541569902852	5.6925421746793e-06	9.31835668452797e-05
TRINITY_DN44866_c0_g1_i1	gonads	soma	1.93671145376484	0.408985378398334	5.73458858399113e-06	9.37757019743196e-05
TRINITY_DN27456_c0_g1_i1	gonads	soma	-4.36264841113794	4.95280597898387	5.73545510853428e-06	9.37757019743196e-05
TRINITY_DN42818_c0_g1_i1	gonads	soma	1.17403619661664	3.8871546232148	5.74763454611574e-06	9.39196559890246e-05
TRINITY_DN18880_c0_g1_i1	gonads	soma	2.29504898902319	8.33009599792766	5.78019151688723e-06	9.43962262511372e-05
TRINITY_DN21524_c0_g1_i1	gonads	soma	3.34921921096703	-0.228565541609013	5.80883098194994e-06	9.48082982790047e-05
TRINITY_DN3455_c0_g1_i2	gonads	soma	1.27668419213024	4.64969066893449	5.81377003338351e-06	9.483328985287e-05
TRINITY_DN29917_c0_g1_i1	gonads	soma	2.64355212898031	-0.297883171339043	5.85860226882673e-06	9.55086021891683e-05
TRINITY_DN4976_c0_g1_i1	gonads	soma	1.13582513806845	4.9739002685174	5.88062011855595e-06	9.58114149058401e-05
TRINITY_DN16975_c0_g1_i1	gonads	soma	2.87220650673201	4.21023811632003	5.94883087679576e-06	9.68660419189422e-05
TRINITY_DN23683_c0_g1_i1	gonads	soma	1.03026382962339	4.89285193383469	5.96779777713282e-06	9.71180564573405e-05
TRINITY_DN6335_c0_g1_i1	gonads	soma	1.2231376508284	2.4081071057529	6.00876348429607e-06	9.77275688141385e-05
TRINITY_DN27320_c0_g1_i1	gonads	soma	1.31072004474496	5.61407812920414	6.03078500954006e-06	9.80284376433883e-05
TRINITY_DN1945_c0_g1_i1	gonads	soma	1.75107684787783	4.91653022404398	6.04205152781436e-06	9.81542381296078e-05
TRINITY_DN3492_c0_g1_i1	gonads	soma	1.26177412320947	5.4648880266068	6.09818080572753e-06	9.90082703977747e-05
TRINITY_DN13873_c0_g1_i1	gonads	soma	-1.3624444398989	3.01210755983087	6.10562523187811e-06	9.90713346662997e-05
TRINITY_DN9982_c0_g1_i1	gonads	soma	1.15327288172317	3.71455725434036	6.12253393012593e-06	9.9287805482252e-05
TRINITY_DN44739_c0_g1_i1	gonads	soma	-4.62067060145331	4.6195123009029	6.1552267836201e-06	9.97598432932906e-05
TRINITY_DN5628_c0_g1_i1	gonads	soma	-4.86657615695024	1.08870291983116	6.1981458768976e-06	0.000100396975239992
TRINITY_DN20252_c0_g1_i1	gonads	soma	1.35254986976075	1.75276745258609	6.22631039548511e-06	0.000100794511742618
TRINITY_DN1144_c0_g1_i1	gonads	soma	3.04126671060222	5.87735356769127	6.26433582743318e-06	0.000101351126398727
TRINITY_DN9697_c0_g1_i1	gonads	soma	-1.25890897735724	3.6151785897099	6.2888661910926e-06	0.000101688883419945
TRINITY_DN2798_c0_g1_i1	gonads	soma	-6.04954542931517	4.66906225348235	6.31736600722718e-06	0.000102090395615051
TRINITY_DN4563_c0_g1_i1	gonads	soma	1.20592926984483	2.47105805324483	6.32301707464979e-06	0.000102122413902121
TRINITY_DN7485_c0_g1_i1	gonads	soma	1.18084050360082	4.65096157949057	6.33474790220842e-06	0.000102252531683675
TRINITY_DN44096_c0_g1_i1	gonads	soma	-3.93703247092954	0.243622194799133	6.39114070493631e-06	0.00010308690773391
TRINITY_DN14139_c0_g1_i1	gonads	soma	1.64008733697561	3.40786647128418	6.39384802173095e-06	0.00010308690773391
TRINITY_DN37767_c0_g1_i1	gonads	soma	1.05982709491861	3.36080046238367	6.46812565887789e-06	0.000104224088497541
TRINITY_DN7411_c0_g1_i3	gonads	soma	-2.87831702592083	0.170306548122087	6.4955641889607e-06	0.000104605648293055
TRINITY_DN27690_c0_g1_i1	gonads	soma	1.64969096443356	0.574088246564565	6.50318826930613e-06	0.000104667856077647
TRINITY_DN27823_c0_g1_i1	gonads	soma	1.52003340825675	1.28129591509311	6.52800526548776e-06	0.000105006549438146
TRINITY_DN12491_c0_g1_i1	gonads	soma	1.70438378348728	0.419688624383605	6.55232831004384e-06	0.000105263892826486
TRINITY_DN26500_c0_g1_i1	gonads	soma	-3.27354070369392	1.6907823686203	6.55306057913368e-06	0.000105263892826486
TRINITY_DN26127_c0_g1_i1	gonads	soma	1.12585270382882	5.23440108232197	6.55535166983972e-06	0.000105263892826486
TRINITY_DN11245_c0_g1_i1	gonads	soma	1.38273868864357	3.51661530129701	6.58910035273425e-06	0.000105744800816545
TRINITY_DN15540_c0_g1_i1	gonads	soma	2.72899206469375	0.917496123199008	6.60061939965922e-06	0.000105868609022315
TRINITY_DN2450_c0_g1_i1	gonads	soma	1.35247245375857	4.52705101710176	6.6077942900615e-06	0.000105922637963037
TRINITY_DN43345_c0_g1_i1	gonads	soma	1.49641034790712	2.86647153623518	6.62059822926626e-06	0.000106066786139333
TRINITY_DN34238_c0_g1_i1	gonads	soma	1.23031906018642	5.52378974784996	6.73485201774357e-06	0.000107767684658875
TRINITY_DN33770_c0_g1_i1	gonads	soma	-1.21360011662523	4.64452077643694	6.73789400410834e-06	0.000107767684658875
TRINITY_DN26808_c0_g1_i1	gonads	soma	-2.79898121108777	5.32824991309196	6.73838476737255e-06	0.000107767684658875
TRINITY_DN13400_c0_g1_i1	gonads	soma	1.53223654403691	4.90899134982264	6.74581416313675e-06	0.000107824535629965
TRINITY_DN18936_c0_g1_i1	gonads	soma	2.2373076735708	3.71717608799357	6.75214691118103e-06	0.000107835772117753
TRINITY_DN21491_c0_g1_i1	gonads	soma	-4.43552441453122	0.599573353301838	6.75426731354187e-06	0.000107835772117753
TRINITY_DN19040_c0_g1_i1	gonads	soma	2.02959437931774	4.24215338851316	6.80133270496351e-06	0.000108524934927594
TRINITY_DN8334_c0_g1_i1	gonads	soma	-3.3538543056257	-0.202688538729067	6.81021603402954e-06	0.000108604407905429
TRINITY_DN24568_c0_g1_i1	gonads	soma	2.49032827558182	-0.156544023731601	6.83305724093583e-06	0.000108906252520482
TRINITY_DN9652_c0_g1_i1	gonads	soma	1.15964969475304	1.77479910510421	6.86893768686892e-06	0.000109415453892495
TRINITY_DN1343_c1_g1_i1	gonads	soma	3.54860207787062	3.0155730278564	6.874070028806e-06	0.000109434565653097
TRINITY_DN25691_c0_g1_i1	gonads	soma	1.83535579452674	0.500619356582792	6.92995210780013e-06	0.000110261124788943
TRINITY_DN55276_c0_g1_i1	gonads	soma	1.64070278020394	1.34418439130058	7.00343167144264e-06	0.000111366569458803
TRINITY_DN3890_c0_g1_i1	gonads	soma	-1.93467857251471	4.14613356806358	7.0138063346127e-06	0.00011146784847493
TRINITY_DN3074_c0_g1_i2	gonads	soma	2.57430765592718	0.967496281481435	7.04738554157087e-06	0.000111937582677417
TRINITY_DN37953_c0_g1_i1	gonads	soma	1.06078676473355	5.03340850704227	7.0678048998379e-06	0.000112197874930228
TRINITY_DN37149_c0_g1_i1	gonads	soma	-1.12026602675767	3.80506902941532	7.07843767193038e-06	0.000112302601787046
TRINITY_DN48699_c0_g1_i1	gonads	soma	-1.73690369998956	6.23362398263464	7.09014714199324e-06	0.00011242428186176
TRINITY_DN19457_c0_g1_i1	gonads	soma	-2.61208306613693	3.4078777439289	7.10516653231169e-06	0.000112598276914106
TRINITY_DN49988_c0_g1_i1	gonads	soma	-1.10921805502829	4.59529171814415	7.11330330948749e-06	0.000112663064596709
TRINITY_DN34743_c0_g1_i1	gonads	soma	1.40967050837259	2.22596704476075	7.15715662342615e-06	0.000113293148189251
TRINITY_DN3643_c0_g1_i1	gonads	soma	1.4469217458418	4.78272636388899	7.17083709920918e-06	0.000113445170435926
TRINITY_DN52581_c0_g1_i1	gonads	soma	4.50449914488557	-0.399634890969305	7.22104745471708e-06	0.00011417460714197
TRINITY_DN14898_c0_g1_i1	gonads	soma	1.19443620702443	2.6932957443663	7.24934965450231e-06	0.000114557014301812
TRINITY_DN14004_c0_g1_i1	gonads	soma	-3.8625269460484	0.523146942910074	7.25579066980331e-06	0.000114593724607995
TRINITY_DN26220_c0_g1_i1	gonads	soma	1.1631544764136	2.87000124139973	7.35250425151291e-06	0.000116055296829893
TRINITY_DN15732_c0_g1_i1	gonads	soma	-2.84013944856183	-0.333390307474182	7.37514159373476e-06	0.00011634662146851
TRINITY_DN51420_c0_g1_i1	gonads	soma	1.56458957907393	0.412489892048289	7.41786281871653e-06	0.000116954269982574
TRINITY_DN18792_c0_g1_i1	gonads	soma	-4.16293193954036	1.82682999612141	7.45747369860155e-06	0.000117512218620999
TRINITY_DN49474_c0_g1_i1	gonads	soma	-1.99071605252187	2.99752193419281	7.51208878365673e-06	0.000118305832864516
TRINITY_DN494_c0_g1_i1	gonads	soma	1.27814706219075	6.37296125196792	7.54526117303126e-06	0.000118761045205381
TRINITY_DN34906_c0_g1_i1	gonads	soma	-1.87277123029685	4.05888505625993	7.63589844545199e-06	0.000120119718451124
TRINITY_DN19208_c0_g1_i1	gonads	soma	1.60249214015504	0.886404928228739	7.65800705244337e-06	0.000120399446471974
TRINITY_DN42082_c0_g1_i1	gonads	soma	1.14443052829475	3.23513032547344	7.70552897442484e-06	0.000121078181987744
TRINITY_DN29724_c0_g1_i1	gonads	soma	-2.70714035798335	0.332980214423541	7.71913242310385e-06	0.000121183990585741
TRINITY_DN6637_c0_g1_i2	gonads	soma	-1.72085642368043	3.01971071474206	7.72097223330886e-06	0.000121183990585741
TRINITY_DN880_c0_g1_i3	gonads	soma	2.32161394327303	6.54780026240759	7.74389143116089e-06	0.000121475203351942
TRINITY_DN4385_c0_g1_i1	gonads	soma	1.27367882004446	2.66978278521725	7.78005774410366e-06	0.000121973772903052
TRINITY_DN28544_c0_g1_i1	gonads	soma	1.36558979653967	1.85924653826996	7.823316038098e-06	0.000122582904678036
TRINITY_DN2469_c0_g1_i1	gonads	soma	1.05481336764408	3.9503675727452	7.85288449778163e-06	0.000122976966687826
TRINITY_DN9640_c0_g1_i1	gonads	soma	2.6275695614128	0.049238436555376	7.96096683810934e-06	0.000124599429229981
TRINITY_DN52590_c0_g1_i1	gonads	soma	1.3032927001807	1.48567802499635	8.00014797700958e-06	0.000125142281002936
TRINITY_DN29554_c0_g1_i1	gonads	soma	1.87163698981836	0.191959420751886	8.04418749281245e-06	0.000125760477275272
TRINITY_DN8047_c0_g1_i1	gonads	soma	1.18352446414649	4.30518268324449	8.04966459059751e-06	0.000125775444260049
TRINITY_DN8319_c0_g1_i2	gonads	soma	2.03679676218236	4.35429085737821	8.08032427491788e-06	0.000126183649788112
TRINITY_DN43779_c0_g1_i1	gonads	soma	1.39409921108514	2.74101345831228	8.08929053755445e-06	0.00012625281944984
TRINITY_DN41883_c0_g1_i1	gonads	soma	-1.49668448194305	4.14152466956713	8.10985573006857e-06	0.000126481686020718
TRINITY_DN25099_c0_g1_i1	gonads	soma	-1.88172783950569	1.40979878412408	8.11304475876749e-06	0.000126481686020718
TRINITY_DN21916_c0_g1_i1	gonads	soma	-2.09424294332303	1.26770872105541	8.12767133110091e-06	0.000126638766966336
TRINITY_DN45149_c0_g1_i1	gonads	soma	1.49388068662645	1.04609597074393	8.14562404036958e-06	0.000126847468268273
TRINITY_DN16241_c0_g1_i1	gonads	soma	2.07507296941906	-0.427234206914478	8.15751163628922e-06	0.000126961540164797
TRINITY_DN34127_c0_g1_i1	gonads	soma	1.37299806344413	1.10221299614893	8.16953562957766e-06	0.000127043389041694
TRINITY_DN38670_c0_g1_i1	gonads	soma	3.00868333920719	0.897779125421248	8.17190119249076e-06	0.000127043389041694
TRINITY_DN42037_c0_g1_i1	gonads	soma	-1.49142200335509	4.61592868479172	8.18348450118331e-06	0.000127152432551049
TRINITY_DN44611_c0_g1_i1	gonads	soma	6.09920147993455	1.98143721158202	8.20455857456035e-06	0.000127408736614322
TRINITY_DN9906_c0_g1_i2	gonads	soma	1.64706415879486	3.53030034178192	8.28657240032266e-06	0.000128610561492571
TRINITY_DN24596_c0_g1_i1	gonads	soma	2.11099416568397	0.865765260632732	8.32398424352382e-06	0.000129119193717269
TRINITY_DN54694_c0_g1_i1	gonads	soma	-4.17391878485211	-0.0145584132884598	8.3308698483883e-06	0.000129154008992173
TRINITY_DN49793_c0_g1_i1	gonads	soma	1.22232472167619	1.39895172010991	8.34352415839728e-06	0.000129278168307283
TRINITY_DN48988_c0_g1_i1	gonads	soma	-3.6005730449881	-0.055564320491463	8.41625291213537e-06	0.000130332490839679
TRINITY_DN28943_c0_g1_i1	gonads	soma	-1.63105898953113	1.036551449058	8.52747734347987e-06	0.000131981445781067
TRINITY_DN50896_c0_g1_i1	gonads	soma	2.0999963990646	2.31846697222339	8.57272054289111e-06	0.000132578228319767
TRINITY_DN1764_c1_g1_i1	gonads	soma	1.48964610043692	2.51290591889977	8.57556457437045e-06	0.000132578228319767
TRINITY_DN43418_c0_g1_i1	gonads	soma	1.88141361362937	0.446808482699451	8.60893677224833e-06	0.000133020262353207
TRINITY_DN13714_c0_g1_i1	gonads	soma	-2.69517690710617	0.473912711561807	8.64788138088842e-06	0.000133547859637826
TRINITY_DN38086_c0_g1_i1	gonads	soma	2.05490180566954	-0.288112744817942	8.66158697957734e-06	0.000133685325827886
TRINITY_DN34121_c0_g1_i1	gonads	soma	1.33623996152775	7.69590610756589	8.67443950811273e-06	0.000133809480394546
TRINITY_DN30712_c0_g1_i1	gonads	soma	2.05442606987791	1.04505089903948	8.6926991225816e-06	0.000134016859381275
TRINITY_DN10559_c0_g1_i1	gonads	soma	1.07210631932012	3.65961213806839	8.73269165750614e-06	0.000134558883413666
TRINITY_DN7838_c0_g1_i1	gonads	soma	1.13621226887288	3.70463179615682	8.74556529220999e-06	0.000134626105621329
TRINITY_DN19363_c0_g1_i1	gonads	soma	2.45762876718236	1.08218326871892	8.74789679168477e-06	0.000134626105621329
TRINITY_DN18848_c0_g1_i1	gonads	soma	-1.14788827523492	4.40660079498944	8.75156766813944e-06	0.000134626105621329
TRINITY_DN54477_c0_g1_i1	gonads	soma	1.2650844780444	1.10893225837904	8.7765240215112e-06	0.00013493542014951
TRINITY_DN51745_c0_g1_i1	gonads	soma	-1.9314630079027	0.610217923717908	8.83691265633737e-06	0.000135788848923554
TRINITY_DN10856_c0_g1_i1	gonads	soma	-2.73005535335488	0.762254501142513	8.89958585820773e-06	0.000136618983811365
TRINITY_DN32945_c0_g1_i1	gonads	soma	1.29433401575758	1.71385711092399	8.90075526987224e-06	0.000136618983811365
TRINITY_DN3892_c0_g1_i1	gonads	soma	1.01012015565277	3.971441664807	8.92152109191377e-06	0.000136862232053901
TRINITY_DN5830_c0_g1_i1	gonads	soma	1.0214020833139	4.1567302751503	8.96023918676756e-06	0.000137380460655299
TRINITY_DN6948_c0_g1_i1	gonads	soma	1.34729741293119	4.5035898666808	8.96862187213096e-06	0.000137433265119857
TRINITY_DN13616_c0_g1_i1	gonads	soma	-2.87620607417543	4.77009243141071	8.97741131687664e-06	0.000137492241126056
TRINITY_DN27467_c0_g1_i1	gonads	soma	-1.81878799780372	1.61599554549902	9.00008793364184e-06	0.000137763722231785
TRINITY_DN21558_c0_g1_i1	gonads	soma	1.52328923095909	0.867446964616547	9.02726210828582e-06	0.000138103710802297
TRINITY_DN12035_c0_g1_i1	gonads	soma	1.50807406808984	2.9926698879319	9.05010241079443e-06	0.000138377060377795
TRINITY_DN16089_c0_g1_i1	gonads	soma	-1.851817571342	1.317225773962	9.07312579630056e-06	0.000138652907555987
TRINITY_DN17665_c0_g1_i1	gonads	soma	-2.53048401926421	0.359673411044396	9.08710496079998e-06	0.000138790316602163
TRINITY_DN13092_c0_g1_i1	gonads	soma	1.56399799011844	4.16878583308965	9.14832218867857e-06	0.000139648661473696
TRINITY_DN28971_c0_g1_i1	gonads	soma	1.1719430271106	2.99988467247482	9.17827626942419e-06	0.000140029096505228
TRINITY_DN49410_c0_g1_i1	gonads	soma	2.45472595677915	6.11444450278031	9.20185832703964e-06	0.000140235576795285
TRINITY_DN28300_c0_g1_i1	gonads	soma	1.45496047610108	0.500576583781453	9.20188886115388e-06	0.000140235576795285
TRINITY_DN48153_c0_g1_i1	gonads	soma	1.12822641750926	2.415602134845	9.21612215758678e-06	0.000140375614341174
TRINITY_DN38189_c0_g1_i1	gonads	soma	1.95529424602156	0.430229234588426	9.26396579577231e-06	0.000141027155451177
TRINITY_DN51062_c0_g1_i1	gonads	soma	1.26014589614352	1.22464280844316	9.29337336492741e-06	0.000141397481683543
TRINITY_DN43351_c0_g1_i1	gonads	soma	-6.93350946658949	0.0490335742098525	9.31095496520154e-06	0.000141587570913458
TRINITY_DN1617_c0_g1_i1	gonads	soma	1.21804890131368	4.55204948101442	9.32697468380087e-06	0.000141753714637253
TRINITY_DN51841_c0_g1_i1	gonads	soma	-3.77292361910227	-0.286173440187376	9.37522690543196e-06	0.000142409287294957
TRINITY_DN35151_c0_g1_i1	gonads	soma	1.235097172627	2.01229383946243	9.4928343159491e-06	0.00014411707220089
TRINITY_DN48801_c0_g1_i1	gonads	soma	1.29004971108734	2.7687334637832	9.50290537842034e-06	0.000144191303637231
TRINITY_DN7950_c0_g1_i1	gonads	soma	2.43850264676823	0.129054550188925	9.53182274734322e-06	0.000144551260715568
TRINITY_DN9950_c0_g1_i1	gonads	soma	1.72963253990399	0.726249224321953	9.56027988701363e-06	0.000144903850052187
TRINITY_DN126_c0_g1_i1	gonads	soma	-5.17229996744811	5.55287125727903	9.70057607316558e-06	0.000146901707474537
TRINITY_DN4031_c0_g1_i1	gonads	soma	1.05928301179553	4.53801573297873	9.70264978935603e-06	0.000146901707474537
TRINITY_DN35219_c0_g1_i1	gonads	soma	3.37442680408125	0.504227522789531	9.73978869150048e-06	0.000147383817132722
TRINITY_DN9442_c0_g1_i1	gonads	soma	-1.78524568374639	3.51160647626143	9.81757272798712e-06	0.000148480116236101
TRINITY_DN35484_c0_g1_i1	gonads	soma	2.2588990705517	-0.11104958068338	9.84493386895773e-06	0.00014881304709688
TRINITY_DN366_c0_g1_i1	gonads	soma	1.31019319367541	5.63315809979515	9.90019717242667e-06	0.000149567148161938
TRINITY_DN48823_c0_g1_i1	gonads	soma	1.3173135688891	6.68953464121967	9.9451171343722e-06	0.000150164253725073
TRINITY_DN33691_c0_g1_i1	gonads	soma	-1.67578315890094	1.20477593115314	9.95072268403381e-06	0.00015016741369376
TRINITY_DN47193_c0_g1_i1	gonads	soma	1.39505534919203	0.455571634956428	9.96209505284771e-06	0.000150257550748318
TRINITY_DN15023_c0_g1_i1	gonads	soma	1.3792417969079	1.24422141026699	1.00192519801128e-05	0.000150940568854908
TRINITY_DN51968_c0_g1_i1	gonads	soma	1.10355365186487	4.76087687401921	1.00193919183156e-05	0.000150940568854908
TRINITY_DN5590_c0_g1_i3	gonads	soma	1.36594618632849	3.21127383575647	1.00236514030426e-05	0.000150940568854908
TRINITY_DN46813_c0_g1_i1	gonads	soma	1.10757983334953	2.54448191846583	1.00515774708027e-05	0.00015127923085857
TRINITY_DN11637_c0_g1_i1	gonads	soma	1.34910256901654	3.25838173201944	1.01040000156359e-05	0.000151962087817035
TRINITY_DN36195_c0_g1_i1	gonads	soma	1.21738019505467	3.21191961723132	1.01078706536342e-05	0.000151962087817035
TRINITY_DN12079_c0_g1_i1	gonads	soma	1.17437641780955	2.81147766132074	1.01221002262116e-05	0.00015209384724353
TRINITY_DN9571_c0_g1_i2	gonads	soma	1.24815655868338	2.56365980653279	1.01357438674633e-05	0.000152216665053301
TRINITY_DN53162_c0_g1_i1	gonads	soma	-2.73476941827412	0.621067487923881	1.02335770428956e-05	0.000153603010760356
TRINITY_DN32033_c0_g1_i1	gonads	soma	1.42221541920627	1.78579859049965	1.02586829466435e-05	0.00015389683506156
TRINITY_DN15102_c0_g1_i1	gonads	soma	-2.10183637953962	3.35497990123175	1.0385137713084e-05	0.000155709920409322
TRINITY_DN50130_c0_g1_i1	gonads	soma	1.02738655852638	4.77173725537047	1.0567890863962e-05	0.000158364710265123
TRINITY_DN7095_c0_g1_i1	gonads	soma	1.73102209166681	0.186211201420596	1.06223125401676e-05	0.000159094571242079
TRINITY_DN34320_c0_g1_i1	gonads	soma	1.02843316255765	2.69877115399964	1.06418014212043e-05	0.000159300726169592
TRINITY_DN20571_c0_g1_i1	gonads	soma	1.1434151764364	4.06391504102052	1.07121920353282e-05	0.000160268215031782
TRINITY_DN2275_c1_g1_i1	gonads	soma	1.24014065224977	4.22814546230898	1.07661284236506e-05	0.000160975792234743
TRINITY_DN26743_c0_g1_i1	gonads	soma	-1.12810763141121	3.22630079380807	1.07710552372104e-05	0.000160975792234743
TRINITY_DN49100_c0_g1_i1	gonads	soma	1.37738788831924	1.4454928561468	1.07879495811198e-05	0.000161141739636823
TRINITY_DN53794_c0_g1_i1	gonads	soma	2.51172501145062	-0.509602560029129	1.08505324307884e-05	0.000161966555093527
TRINITY_DN13908_c0_g1_i1	gonads	soma	-1.47511313372065	2.73862190600003	1.08548090142816e-05	0.000161966555093527
TRINITY_DN29063_c0_g1_i1	gonads	soma	1.10026748205953	4.62936361728395	1.09845773773004e-05	0.000163815015678197
TRINITY_DN43047_c0_g1_i1	gonads	soma	1.01935244828334	4.71459111040883	1.10657235256038e-05	0.000164936772506964
TRINITY_DN49420_c0_g1_i1	gonads	soma	1.63563379030914	1.31472519196345	1.10764493680074e-05	0.000165008261784213
TRINITY_DN37653_c0_g1_i1	gonads	soma	1.26387651126398	4.21265536799202	1.111348180982e-05	0.000165471359980562
TRINITY_DN476_c0_g1_i1	gonads	soma	1.1011908096718	5.7507980980931	1.11310180762127e-05	0.000165643834772646
TRINITY_DN39941_c0_g1_i1	gonads	soma	1.06782193789896	3.5588183434593	1.11432444048166e-05	0.000165737148742511
TRINITY_DN45388_c0_g1_i1	gonads	soma	1.50406100196344	2.58829563118921	1.12009285598087e-05	0.000166472305389623
TRINITY_DN9549_c0_g1_i1	gonads	soma	-1.89926150819609	3.51439016499087	1.12046366247939e-05	0.000166472305389623
TRINITY_DN50459_c0_g1_i1	gonads	soma	1.03477604974853	3.36459955461494	1.12649954104241e-05	0.000167203839448652
TRINITY_DN10921_c1_g1_i1	gonads	soma	2.73672750499623	-0.293698047673356	1.12658904328814e-05	0.000167203839448652
TRINITY_DN15329_c0_g1_i1	gonads	soma	2.24807011762176	1.22972873522765	1.12845375181808e-05	0.000167389156712373
TRINITY_DN54204_c0_g1_i1	gonads	soma	1.06273646392073	2.78212183589626	1.12904070414375e-05	0.000167389156712373
TRINITY_DN6496_c0_g1_i4	gonads	soma	-3.44666816196622	1.64857690322535	1.13613483182497e-05	0.000168351225239751
TRINITY_DN38742_c0_g1_i1	gonads	soma	2.30655856269573	0.248184400298285	1.13951625809196e-05	0.000168762418468244
TRINITY_DN20471_c0_g1_i1	gonads	soma	1.83520313118052	1.7867184476059	1.14565439750598e-05	0.000169581226456364
TRINITY_DN13590_c0_g1_i1	gonads	soma	-2.97126821917962	5.97391346152748	1.14808018140667e-05	0.000169849948368872
TRINITY_DN44001_c0_g1_i1	gonads	soma	1.49325783538051	0.939693179601807	1.1571264083146e-05	0.000171097309726773
TRINITY_DN54495_c0_g1_i1	gonads	soma	1.23380000069835	1.02166622728606	1.16036760132755e-05	0.000171446395310966
TRINITY_DN42361_c0_g1_i1	gonads	soma	1.64618312572977	3.09876964169777	1.16071945079007e-05	0.000171446395310966
TRINITY_DN11240_c0_g1_i1	gonads	soma	1.21286846907952	4.02042161048288	1.16171033108381e-05	0.000171501724633423
TRINITY_DN41462_c0_g1_i1	gonads	soma	1.03950235247995	3.58200117168418	1.16620236884648e-05	0.00017207359236617
TRINITY_DN4337_c2_g1_i1	gonads	soma	1.22671407725731	4.18447695771383	1.17193174465643e-05	0.000172753530569209
TRINITY_DN14409_c0_g1_i1	gonads	soma	-4.60555852720918	0.38040413420023	1.1720521263284e-05	0.000172753530569209
TRINITY_DN2757_c0_g1_i1	gonads	soma	-2.30497682747075	6.19960375018996	1.17646591238764e-05	0.000173312299681965
TRINITY_DN30616_c0_g1_i1	gonads	soma	1.40164366233851	0.795153354232346	1.18311766565397e-05	0.000174199991533432
TRINITY_DN36928_c0_g1_i1	gonads	soma	-2.37029061266235	2.01643304832862	1.18602935979132e-05	0.000174536356553532
TRINITY_DN9744_c0_g1_i1	gonads	soma	-4.91839180048564	-0.00462138557869165	1.18702037428656e-05	0.000174552134237526
TRINITY_DN13859_c0_g1_i1	gonads	soma	1.15048461870842	3.79722157711528	1.18739108132685e-05	0.000174552134237526
TRINITY_DN45531_c0_g1_i1	gonads	soma	-1.78679912922953	1.05872559214444	1.20210703748575e-05	0.000176622146986027
TRINITY_DN48570_c0_g1_i1	gonads	soma	-3.69849945961799	-0.411520592607153	1.21004335895253e-05	0.000177694388353198
TRINITY_DN49173_c0_g1_i1	gonads	soma	-2.37757065160453	0.0811475055142191	1.21456546716606e-05	0.000178264387237855
TRINITY_DN34522_c0_g1_i1	gonads	soma	2.20902706022199	0.802263626631489	1.21879832444783e-05	0.000178753868249454
TRINITY_DN49574_c0_g1_i1	gonads	soma	1.38471489789427	4.9725252745573	1.21918514423409e-05	0.000178753868249454
TRINITY_DN400_c0_g1_i1	gonads	soma	1.85380021907586	7.07157171686145	1.22326840119149e-05	0.000179258099359435
TRINITY_DN2446_c0_g1_i1	gonads	soma	1.09994536817786	5.40138859318738	1.22962678421943e-05	0.000180095021848728
TRINITY_DN4413_c0_g1_i1	gonads	soma	1.76163227479008	1.35420494324323	1.23121200294738e-05	0.000180232338863859
TRINITY_DN13824_c0_g1_i1	gonads	soma	1.73049402162531	1.0530387891635	1.23762924493253e-05	0.000181076480693914
TRINITY_DN53000_c0_g1_i1	gonads	soma	1.24148199140841	2.67220650338144	1.24043036866689e-05	0.000181390942192655
TRINITY_DN26711_c0_g1_i1	gonads	soma	1.58766459401876	3.05556422256581	1.24260175698098e-05	0.000181613034103292
TRINITY_DN39483_c0_g1_i1	gonads	soma	3.43080938497839	1.6810727614842	1.24727504850047e-05	0.000182200367714809
TRINITY_DN38868_c0_g1_i1	gonads	soma	-3.63565533876694	-0.023239268394976	1.26097695493701e-05	0.000184105281752294
TRINITY_DN38964_c0_g1_i1	gonads	soma	1.26578167442361	3.24172318525766	1.26478843152381e-05	0.000184564931685603
TRINITY_DN52409_c0_g1_i1	gonads	soma	3.57407802659381	2.53997834990202	1.26834067205006e-05	0.000184986290470697
TRINITY_DN20110_c0_g1_i1	gonads	soma	1.12347741077983	4.71627713794641	1.26915228997945e-05	0.00018500769997668
TRINITY_DN49735_c0_g1_i1	gonads	soma	-1.84465908303614	3.04370463932379	1.27734944771646e-05	0.000186105133146878
TRINITY_DN19181_c0_g1_i1	gonads	soma	1.52754646340994	1.1512947823667	1.28129781445033e-05	0.00018658270842765
TRINITY_DN51226_c0_g1_i1	gonads	soma	-1.87910641973126	1.44003468223312	1.28363211878951e-05	0.00018682486716357
TRINITY_DN35550_c0_g1_i1	gonads	soma	-3.01383279794739	2.64353173615006	1.29359664831938e-05	0.000188112091326375
TRINITY_DN12938_c0_g1_i1	gonads	soma	-6.84714842435519	1.66527452294252	1.29382831248628e-05	0.000188112091326375
TRINITY_DN39830_c0_g1_i1	gonads	soma	1.41018756058789	0.379517516078477	1.29697996711356e-05	0.000188471846082696
TRINITY_DN22910_c0_g1_i1	gonads	soma	4.43159322709128	1.46880006340265	1.30208759011408e-05	0.000189115310321997
TRINITY_DN26375_c0_g1_i1	gonads	soma	2.70685073600062	-0.2338194120051	1.30674662019201e-05	0.000189692983550877
TRINITY_DN23650_c0_g1_i1	gonads	soma	-3.97624589535739	-0.206794241828709	1.31103475404885e-05	0.000190216241583271
TRINITY_DN50933_c0_g1_i1	gonads	soma	1.72859449089924	0.694667512437996	1.31334677117399e-05	0.000190452391600989
TRINITY_DN31557_c0_g1_i1	gonads	soma	1.1354108348584	4.89334356521094	1.31671292922239e-05	0.00019084108017917
TRINITY_DN3762_c0_g1_i2	gonads	soma	-1.15316163985388	5.45686300118255	1.32380923854204e-05	0.000191769721447933
TRINITY_DN26941_c0_g1_i1	gonads	soma	-1.69293507591891	7.53878434005492	1.32647500359468e-05	0.000192055912591222
TRINITY_DN170_c0_g1_i1	gonads	soma	-3.50514543156656	7.31821631838595	1.34398858244015e-05	0.000194490453833304
TRINITY_DN29445_c0_g1_i1	gonads	soma	2.26005632146256	-0.29746760898415	1.34767712060753e-05	0.000194922863369368
TRINITY_DN49024_c0_g1_i1	gonads	soma	2.06014992808051	8.25735204572592	1.35105163912861e-05	0.00019526031959721
TRINITY_DN25104_c0_g1_i1	gonads	soma	2.06267157967227	0.153638979871367	1.35141359617732e-05	0.00019526031959721
TRINITY_DN5465_c0_g2_i1	gonads	soma	1.22382652083261	3.28287406901	1.35463825666504e-05	0.000195624667392189
TRINITY_DN9468_c0_g1_i1	gonads	soma	1.01379543385202	3.748217424677	1.35559355042834e-05	0.000195661085691493
TRINITY_DN51414_c0_g1_i1	gonads	soma	2.18464211625812	4.07996025853482	1.36411810303801e-05	0.000196789417166106
TRINITY_DN27160_c0_g1_i1	gonads	soma	-2.38246932450817	0.980716153307816	1.36661937714636e-05	0.000197048103768026
TRINITY_DN53641_c0_g1_i1	gonads	soma	-1.75643287549731	2.2527038377545	1.36775672054281e-05	0.000197109963849122
TRINITY_DN11282_c0_g1_i1	gonads	soma	-2.60862517700302	4.85754770157872	1.38193324525958e-05	0.000199049887935215
TRINITY_DN4742_c0_g1_i1	gonads	soma	1.2248847519185	3.61792547566896	1.38295235717356e-05	0.000199093627498323
TRINITY_DN28799_c0_g1_i1	gonads	soma	1.29304326962357	2.73407727016561	1.38664128169794e-05	0.00019952147666541
TRINITY_DN46828_c0_g1_i1	gonads	soma	1.55518276283627	1.21034738559984	1.40020539695293e-05	0.000201369073831556
TRINITY_DN36969_c0_g1_i1	gonads	soma	1.44733006865923	0.814242817236642	1.40261973387106e-05	0.000201612096870682
TRINITY_DN33871_c0_g1_i1	gonads	soma	-1.96672528847049	3.53619958993371	1.40485603024669e-05	0.000201829290705756
TRINITY_DN8999_c0_g1_i1	gonads	soma	-3.94404442170097	0.246277412477478	1.41893101620976e-05	0.000203746193596931
TRINITY_DN41545_c0_g1_i1	gonads	soma	-7.13679675803952	0.222734815307424	1.42389844025819e-05	0.000204354026794765
TRINITY_DN48812_c0_g1_i1	gonads	soma	1.10045341974376	4.77119354612885	1.42571783735409e-05	0.000204509669989122
TRINITY_DN16362_c0_g1_i1	gonads	soma	1.67632748116313	0.129574064249131	1.42974548382863e-05	0.000204929707685434
TRINITY_DN10455_c0_g1_i1	gonads	soma	1.42505060728582	3.79155153179342	1.43011891736781e-05	0.000204929707685434
TRINITY_DN5491_c1_g1_i1	gonads	soma	-2.8762594287864	4.54010475011096	1.43611162078227e-05	0.000205682522815898
TRINITY_DN8040_c0_g1_i1	gonads	soma	1.0655459861356	3.93482634763726	1.43713935548563e-05	0.00020572383736859
TRINITY_DN1806_c0_g1_i1	gonads	soma	-1.47730881111575	4.29474443063276	1.45573037272719e-05	0.000208277968186387
TRINITY_DN11597_c0_g1_i1	gonads	soma	-4.00270406839044	0.227987975511846	1.45992339547426e-05	0.000208717175249868
TRINITY_DN3716_c0_g1_i1	gonads	soma	1.16287784232152	3.38718816770428	1.46030020199616e-05	0.000208717175249868
TRINITY_DN41822_c0_g1_i1	gonads	soma	-5.21504366926971	0.248815379504704	1.46511356616289e-05	0.000209279052834591
TRINITY_DN20303_c0_g1_i1	gonads	soma	1.31158443909188	0.666965180714812	1.46573549653089e-05	0.000209279052834591
TRINITY_DN55724_c0_g1_i1	gonads	soma	2.37229129724338	-0.403344676137756	1.47421789571094e-05	0.000210382233855611
TRINITY_DN30891_c0_g1_i1	gonads	soma	2.69247810898359	-0.472716833260209	1.47526023507824e-05	0.00021042307443238
TRINITY_DN13088_c0_g1_i1	gonads	soma	1.89465334575454	3.3103864463575	1.47982231843805e-05	0.000210965653060933
TRINITY_DN26975_c0_g1_i1	gonads	soma	-2.95062722348942	6.79910201501516	1.49371619313747e-05	0.000212837348810187
TRINITY_DN26320_c0_g1_i1	gonads	soma	1.23021477939901	2.00455257187665	1.49753222407152e-05	0.000213168884633289
TRINITY_DN10778_c2_g1_i1	gonads	soma	-1.35399210042024	1.96811132035156	1.4975749944591e-05	0.000213168884633289
TRINITY_DN51134_c0_g1_i1	gonads	soma	1.15362908414381	1.45248094353588	1.50341093427778e-05	0.000213842204286072
TRINITY_DN48772_c0_g1_i1	gonads	soma	-1.78671251346007	3.05836316471091	1.50384215102718e-05	0.000213842204286072
TRINITY_DN51919_c0_g1_i1	gonads	soma	2.36466790968405	-0.18331951022811	1.52058893228168e-05	0.000216113119548185
TRINITY_DN23875_c0_g1_i1	gonads	soma	-1.67334563790296	1.68018797440402	1.52578067629556e-05	0.000216740299438248
TRINITY_DN29369_c0_g1_i1	gonads	soma	1.85263657489406	0.312141730757728	1.52859854883582e-05	0.000217029798045934
TRINITY_DN16870_c0_g1_i1	gonads	soma	2.09231844231417	1.1792736672669	1.54373875329946e-05	0.000219067628897589
TRINITY_DN45668_c0_g1_i1	gonads	soma	1.71733089538354	3.32427052459921	1.54604424739715e-05	0.000219282973071192
TRINITY_DN32696_c0_g1_i1	gonads	soma	1.94406775642647	0.386473701613675	1.55404197010886e-05	0.000220305043016757
TRINITY_DN53082_c0_g1_i1	gonads	soma	-2.71699314181193	0.781347953865099	1.55486614836518e-05	0.000220309649575897
TRINITY_DN4433_c0_g1_i2	gonads	soma	1.62275092064848	1.5933389729904	1.56280873856652e-05	0.000221322348991496
TRINITY_DN4461_c0_g1_i2	gonads	soma	1.1343850483704	3.82551177787298	1.56874582616206e-05	0.000222050146746886
TRINITY_DN34156_c0_g1_i1	gonads	soma	1.83554203870499	3.00032912701288	1.57040370591912e-05	0.000222171806447978
TRINITY_DN6876_c0_g1_i1	gonads	soma	1.08287907245861	3.03924908081007	1.57507156625425e-05	0.000222718961106317
TRINITY_DN1148_c1_g1_i1	gonads	soma	1.36511008521012	2.14247277491676	1.57993005906447e-05	0.000223292502202367
TRINITY_DN19637_c0_g1_i1	gonads	soma	2.16886944485576	0.320524440486619	1.58366334039177e-05	0.000223706514905696
TRINITY_DN32288_c0_g1_i1	gonads	soma	2.22951805879763	0.814232011783153	1.58570158160981e-05	0.000223880789513129
TRINITY_DN28738_c0_g1_i1	gonads	soma	2.12049092572634	0.318973801488473	1.5894213015296e-05	0.00022429217027873
TRINITY_DN20692_c0_g1_i1	gonads	soma	-2.2268282981694	1.05623228125309	1.59145625492692e-05	0.000224465507663996
TRINITY_DN31028_c0_g1_i1	gonads	soma	-2.9607900401548	0.170254575958488	1.5946826331207e-05	0.000224806627732942
TRINITY_DN14105_c0_g1_i1	gonads	soma	-1.66994278994457	3.21444741802669	1.59735674407431e-05	0.000225069587210632
TRINITY_DN6824_c0_g1_i1	gonads	soma	2.45395189677989	-0.509707923158886	1.60462813706586e-05	0.000225979715578284
TRINITY_DN40787_c0_g1_i1	gonads	soma	-1.87533025832255	0.293492181340802	1.60755320058245e-05	0.000226277139432516
TRINITY_DN7867_c0_g1_i1	gonads	soma	-1.97488826841016	2.52776121856368	1.61255641794925e-05	0.000226866632955975
TRINITY_DN26580_c0_g1_i1	gonads	soma	1.35803530610116	2.10554289628268	1.62742778174729e-05	0.00022884315467642
TRINITY_DN13729_c0_g1_i1	gonads	soma	-1.21822436514219	3.28315867037367	1.65823001164443e-05	0.000233026105539463
TRINITY_DN11453_c0_g1_i4	gonads	soma	1.69462743777538	2.09213659831311	1.65884977387407e-05	0.000233026105539463
TRINITY_DN22278_c0_g1_i1	gonads	soma	1.12321097654519	4.23081101353603	1.65998170104473e-05	0.000233067461032658
TRINITY_DN20273_c0_g1_i1	gonads	soma	1.4320159714648	3.23055216558998	1.66873294833345e-05	0.000234178015563405
TRINITY_DN11501_c0_g2_i1	gonads	soma	-3.93257246933792	3.56794285537314	1.67234692789363e-05	0.000234566886640242
TRINITY_DN49292_c0_g1_i1	gonads	soma	2.08548832114571	-0.0887790713654833	1.68464895735065e-05	0.000236173356096493
TRINITY_DN13333_c0_g1_i1	gonads	soma	1.17878272481367	4.99098351920239	1.69000839865398e-05	0.000236689973673641
TRINITY_DN38191_c0_g1_i1	gonads	soma	1.31752774391931	0.706313269833792	1.69003513615612e-05	0.000236689973673641
TRINITY_DN5992_c0_g1_i1	gonads	soma	-2.69042686678722	3.20971190611489	1.69770882156188e-05	0.00023756240250031
TRINITY_DN6081_c0_g1_i1	gonads	soma	1.00509165560974	3.33782425467716	1.69797189367945e-05	0.00023756240250031
TRINITY_DN12523_c0_g1_i1	gonads	soma	0.991315878206559	2.4108647622884	1.70069908369352e-05	0.000237824392467454
TRINITY_DN51047_c0_g1_i1	gonads	soma	-2.0576858158104	2.37035432132846	1.70370045281766e-05	0.000238124440989502
TRINITY_DN52728_c0_g1_i1	gonads	soma	2.00401750532203	0.202439338312827	1.707797282367e-05	0.000238419743828114
TRINITY_DN3209_c0_g1_i1	gonads	soma	1.36182318933059	2.39373858318055	1.70804964283623e-05	0.000238419743828114
TRINITY_DN30066_c0_g1_i1	gonads	soma	2.58232238692353	4.39155116887258	1.70838353167047e-05	0.000238419743828114
TRINITY_DN46091_c0_g1_i1	gonads	soma	5.03456760948116	1.74001304664193	1.71750393094803e-05	0.00023952174444712
TRINITY_DN51147_c0_g1_i1	gonads	soma	2.48462071041952	-0.00631835698457214	1.71800130054784e-05	0.00023952174444712
TRINITY_DN2025_c2_g1_i1	gonads	soma	-2.20239988284322	4.54357740543917	1.72578543467127e-05	0.00024048651515289
TRINITY_DN14533_c0_g1_i1	gonads	soma	1.16708830526754	4.48329129617056	1.73313249181309e-05	0.000241389444355229
TRINITY_DN51187_c0_g1_i1	gonads	soma	-6.34559329534131	2.35935660829751	1.7400652030001e-05	0.000242233789240053
[truncated: 25,829 more rows]
