# Supplementary material for: Germline-related molecular phenotype in Metazoa: conservation and innovation highlighted by comparative transcriptomics
Source: EvoDevo. 2023 Jan 30;14:2. doi: 10.1186/s13227-022-00207-3 (PMC9885605; doi:10.1186/s13227-022-00207-3)
Supplement: Supplementary file 1 — Additional file 1: Zipped directory comprehending more detailed information on the species-specific transcriptomic analyses (transcriptomic statistics, read counts, fasta of upregulated transcripts, GO/IPR enrichment analyses, ratios bootstrap iterations) and extensive results of the comparative analyses (co-upregulated transcripts, co-enriched GO/IPR, comparisons of different cut-off iterations) [file 13227_2022_207_MOESM1_ESM.zip › SUPPLEMENTARY_MATERIAL/Nematostella_vectensis/salmon.isoform.counts.matrix.gonads_vs_soma.DESeq2.DE_results]

sampleA	sampleB	baseMeanA	baseMeanB	baseMean	log2FoldChange	lfcSE	stat	pvalue	padj
TRINITY_DN27798_c0_g1_i1	gonads	soma	1172.57645119493	254.897288725418	560.790342881923	2.20385402030365	0.111916359671584	19.6919737808735	2.5265062421323e-86	7.02697181124257e-82
TRINITY_DN357_c0_g1_i1	gonads	soma	645.479450875199	19.6127177488267	228.234962124284	5.0166263399211	0.296215107088353	16.9357545239067	2.45194179985356e-64	3.40979286396636e-60
TRINITY_DN8745_c0_g1_i1	gonads	soma	373.848083999247	86.5137434082488	182.291856938581	2.12072811707297	0.126486198662763	16.7664783944314	4.29204324033715e-63	3.97915328811657e-59
TRINITY_DN5112_c0_g1_i1	gonads	soma	1045.80403618884	74.972492812914	398.583007271555	3.79503640424213	0.22888867575103	16.5802715743356	9.67904298700274e-62	6.73008056493768e-58
TRINITY_DN35508_c0_g1_i1	gonads	soma	883.801671304581	10.5554613804873	301.637531355185	6.41224312286068	0.39740727415262	16.1351931379045	1.44355321648687e-58	8.02990912202988e-55
TRINITY_DN427_c0_g1_i1	gonads	soma	2265.25022040174	124.805617006909	838.287151471854	4.18269064273616	0.262457462248102	15.936642101577	3.52809431917984e-57	1.63544812165582e-53
TRINITY_DN46420_c0_g1_i1	gonads	soma	677.389391093254	76.9599924523629	277.10312533266	3.13856240669619	0.199275386659362	15.7498748807407	6.88173356064027e-56	2.73430936460125e-52
TRINITY_DN42944_c0_g1_i1	gonads	soma	768.67014215155	216.515515376205	400.567057634653	1.83092199889179	0.117831658444915	15.5384556498263	1.9051942985751e-54	6.62364612828365e-51
TRINITY_DN18322_c0_g1_i1	gonads	soma	276.59173500105	6.46507956028119	96.5072980405376	5.3278282555836	0.349246044725747	15.2552286161677	1.51961855227604e-52	4.69612786605038e-49
TRINITY_DN5652_c0_g1_i1	gonads	soma	698.942752194534	83.3441365997196	288.543675131324	3.05625042834643	0.201437746619718	15.1721833649983	5.40485595696803e-52	1.46857601607093e-48
TRINITY_DN37297_c0_g1_i1	gonads	soma	211.848022552558	7.81697108316266	75.8273215729611	4.71289793025171	0.310724284318408	15.1674592817543	5.80819623082019e-52	1.46857601607093e-48
TRINITY_DN28302_c0_g1_i1	gonads	soma	668.959765278863	81.4134553582166	277.262225331765	3.04577514218395	0.200957599091584	15.1563073800253	6.8831965177164e-52	1.59535287289372e-48
TRINITY_DN15079_c0_g1_i1	gonads	soma	264.501158936539	40.4982933991386	115.165915244939	2.70975588998284	0.180957828741008	14.9745159346552	1.07749490514132e-50	2.16906875537077e-47
TRINITY_DN23461_c0_g1_i1	gonads	soma	401.626983832015	34.3875960169442	156.800725288634	3.54740557537169	0.236910075541666	14.9736374329415	1.09182621706363e-50	2.16906875537077e-47
TRINITY_DN613_c0_g1_i1	gonads	soma	2174.30167292355	39.1365325307405	750.858245995011	5.79719940116935	0.390672252151595	14.8390354555302	8.19254410653566e-50	1.51906152823384e-46
TRINITY_DN9880_c0_g1_i1	gonads	soma	1028.00172424527	341.91809759754	570.612639813451	1.58802411328707	0.108624938813143	14.6193326379571	2.1146292695275e-48	3.67588649208552e-45
TRINITY_DN48764_c0_g1_i1	gonads	soma	1247.65053182691	105.030430805098	485.903797812368	3.56843196796496	0.245890027754576	14.5123086143478	1.01254514582421e-47	1.65658342004757e-44
TRINITY_DN13983_c0_g1_i1	gonads	soma	1446.57557031448	325.703057510996	699.32722844549	2.145866452461	0.148973383146262	14.4043614177319	4.85787053486086e-47	7.50621962144917e-44
TRINITY_DN42570_c0_g1_i1	gonads	soma	987.058319210043	180.887657182065	449.611211191391	2.44034246428672	0.172667191745053	14.1332145361462	2.37070754065922e-45	3.41985146200449e-42
TRINITY_DN14249_c0_g1_i1	gonads	soma	325.268710658285	4.96065114223343	111.730004314251	6.02953108000424	0.426699236478325	14.1306347997427	2.45917481897278e-45	3.41985146200449e-42
TRINITY_DN3326_c0_g1_i1	gonads	soma	1370.03842070749	160.411340645355	563.620367332734	3.09448202310681	0.220713158683076	14.0203784929299	1.16989058914101e-44	1.54943652170376e-41
TRINITY_DN34519_c0_g1_i1	gonads	soma	738.03372054523	74.8837934879006	295.933769173677	3.31667363855204	0.237784437493725	13.9482367875297	3.22479488470028e-44	4.0768736421895e-41
TRINITY_DN43328_c0_g1_i1	gonads	soma	171.250790081597	721.660495022749	538.190593375698	-2.07337884664662	0.149503822739167	-13.8684002098325	9.8448083495344e-44	1.19049415054609e-40
TRINITY_DN21499_c0_g1_i1	gonads	soma	604.870138829623	176.670566816705	319.403757487678	1.77443269088241	0.128002346566185	13.8625012625445	1.06883774905979e-43	1.23864934644166e-40
TRINITY_DN2456_c0_g1_i1	gonads	soma	2489.74850134444	724.847994043156	1313.14816314359	1.77961728668281	0.130094149673607	13.6794566946146	1.34695334285138e-42	1.49851253298902e-39
TRINITY_DN18855_c0_g1_i1	gonads	soma	1144.20710442441	447.733011281868	679.891042329381	1.35157766154915	0.0990075420548887	13.6512596262601	1.98418880070099e-42	2.12254781207295e-39
TRINITY_DN26319_c0_g1_i1	gonads	soma	272.587784154756	29.2075784054783	110.334313655237	3.23018755667756	0.236830181014753	13.6392563770254	2.33933817554589e-42	2.38421221141894e-39
TRINITY_DN41786_c0_g1_i1	gonads	soma	556.745154952098	29.2504956618112	205.082048758574	4.24396204029284	0.311200646364631	13.6373818302428	2.40024240174488e-42	2.38421221141894e-39
TRINITY_DN14009_c0_g1_i1	gonads	soma	380.030074351347	14.0788039908855	136.062560777706	4.71993910472964	0.350668440828455	13.4598342912718	2.6951996451191e-41	2.58488233550681e-38
TRINITY_DN36809_c0_g1_i1	gonads	soma	1360.94190263948	192.250856938422	581.814538838775	2.82019217090582	0.21028376108741	13.4113645120392	5.18754977097303e-41	4.80937739266909e-38
TRINITY_DN45618_c0_g1_i1	gonads	soma	1421.14878755152	176.352141371564	591.284356764883	3.01466966652939	0.225022360930196	13.3972004118496	6.27872112224101e-41	5.63322808299643e-38
TRINITY_DN2196_c0_g1_i1	gonads	soma	381.445433790736	1473.99468311227	1109.81160000509	-1.94830346938476	0.146958872776556	-13.2574742346252	4.08421084954159e-40	3.54981738619689e-37
TRINITY_DN20370_c0_g1_i1	gonads	soma	1803.93013946779	42.7962071327107	629.840851244402	5.40319976528007	0.411515643367196	13.1299984638951	2.2166102320825e-39	1.86819940560335e-36
TRINITY_DN10248_c0_g1_i1	gonads	soma	451.604331451364	121.255973204692	231.37209262025	1.89489478843915	0.14451444264914	13.1121481957321	2.80537956725711e-39	2.29488299718006e-36
TRINITY_DN22889_c0_g1_i1	gonads	soma	1162.44711969392	85.2794282851898	444.335325421433	3.75483095842381	0.287439011479487	13.0630527119377	5.3537093124809e-39	4.25436334594375e-36
TRINITY_DN7250_c0_g1_i1	gonads	soma	25.9620355211353	203.644049956171	144.416711811159	-2.96886663665765	0.227740234687573	-13.0361973181002	7.61619517896388e-39	5.88414545868117e-36
TRINITY_DN27012_c0_g1_i1	gonads	soma	232.559626827657	26.584603700887	95.2429447431437	3.11731090546286	0.239694337492026	13.0053589837789	1.14062024325995e-38	8.57407319615916e-36
TRINITY_DN38787_c0_g1_i1	gonads	soma	129.098043591881	14.8100127120361	52.9060230053176	3.11357962841797	0.240413968411043	12.9509098368802	2.32185768676206e-38	1.69941652215561e-35
TRINITY_DN26570_c1_g1_i1	gonads	soma	5437.36852217273	108.076187423374	1884.50696567316	5.64658584995874	0.438577588387333	12.8747706209099	6.24242570528727e-38	4.45180990105525e-35
TRINITY_DN9270_c0_g1_i1	gonads	soma	541.118334198607	67.8668251713472	225.617328180434	2.9794307649661	0.233978289221669	12.7337915619317	3.83741616346636e-37	2.66825139386225e-34
TRINITY_DN20343_c0_g1_i1	gonads	soma	329.535280295343	10.0825124360132	116.566768389123	5.02844433308983	0.395248862034162	12.7222234295901	4.45014430753706e-37	3.01882594208606e-34
TRINITY_DN14236_c0_g1_i1	gonads	soma	123.386297839624	7.2223253247247	45.9436494963579	4.07760183550587	0.321471160060259	12.684191747532	7.23563943982054e-37	4.79154380332687e-34
TRINITY_DN50620_c0_g1_i1	gonads	soma	2265.96326693859	87.1329633575722	813.409731217912	4.69307669689385	0.372043571334756	12.6143200917484	1.76070607395005e-36	1.13884925662262e-33
TRINITY_DN52457_c0_g1_i1	gonads	soma	507.819581390627	20.2717718504608	182.787708363849	4.64547324339778	0.368891681311911	12.5930550314304	2.30573544308566e-36	1.44714137715217e-33
TRINITY_DN26732_c0_g1_i1	gonads	soma	444.845667116911	148.329535883747	247.168246294802	1.58416740918266	0.125809012125861	12.5918436399281	2.34140013561455e-36	1.44714137715217e-33
TRINITY_DN41378_c0_g1_i1	gonads	soma	302.642267756421	77.9938370641797	152.876647294927	1.96088116275516	0.157097580242151	12.4819310375924	9.36865958005628e-36	5.66457671521968e-33
TRINITY_DN26278_c0_g1_i1	gonads	soma	205.581140708739	6.38761401518015	72.7854562463663	4.96054230163098	0.405117673306469	12.2446948836971	1.79350299883838e-34	1.06133401929131e-31
TRINITY_DN11936_c0_g1_i1	gonads	soma	387.779608153473	112.301884155592	204.127792154886	1.79947799882592	0.147284951068973	12.2176636904557	2.50171245985424e-34	1.44958601345679e-31
TRINITY_DN11944_c0_g1_i1	gonads	soma	895.263884662985	11.1461734165147	305.852077165338	6.3469367052174	0.521680094223199	12.1663386728762	4.69681709476281e-34	2.66597089503343e-31
TRINITY_DN9946_c0_g1_i1	gonads	soma	428.08378522788	29.7938657394512	162.557172235594	3.81553070513647	0.313740997237697	12.1614030003409	4.98943364550982e-34	2.77542235965129e-31
TRINITY_DN6586_c0_g1_i1	gonads	soma	505.305891214333	1417.71199331521	1113.57662594825	-1.48341144936854	0.122586379952669	-12.1009483267333	1.04398118612332e-33	5.69338210385255e-31
TRINITY_DN42559_c0_g1_i1	gonads	soma	194.883341379943	11.7784509155194	72.8134144036605	4.09120501415357	0.339088097599802	12.0653158961129	1.61043237452243e-33	8.61364531396008e-31
TRINITY_DN19179_c0_g1_i1	gonads	soma	456.216434957987	37.3309308249636	176.959432202638	3.61252797796464	0.300330648582525	12.0285025688012	2.51684117764474e-33	1.32077176743082e-30
TRINITY_DN32383_c0_g1_i1	gonads	soma	215.516873438019	40.0964318148097	98.5699123558793	2.41242389207985	0.200894070472577	12.0084375133867	3.20849841906949e-33	1.65255493573296e-30
TRINITY_DN14630_c0_g1_i1	gonads	soma	189.259004056514	15.7106137770707	73.5600772035519	3.59581844332115	0.299679001814525	11.9989002284072	3.60048775220367e-33	1.82073392458256e-30
TRINITY_DN45064_c0_g1_i1	gonads	soma	218.936261298838	1.98803280238869	74.3041089678718	6.73138831923738	0.561718489929855	11.9835619441297	4.33298272820272e-33	2.15202229677683e-30
TRINITY_DN35293_c0_g1_i1	gonads	soma	1196.64412240249	19.2284992850012	411.700373657497	5.94359457695544	0.49804250861923	11.9339102066477	7.8783932082851e-33	3.84424123336901e-30
TRINITY_DN20109_c0_g1_i1	gonads	soma	2827.33573987565	50.6118858045875	976.186503828275	5.8108508773881	0.489367761404286	11.8742004187471	1.61167661428898e-32	7.72854511607232e-30
TRINITY_DN4063_c0_g1_i1	gonads	soma	1082.77792348966	56.9040216334839	398.861988918876	4.24829453618485	0.358589289535481	11.8472432394401	2.22386841509578e-32	1.04834664795015e-29
TRINITY_DN34190_c0_g1_i1	gonads	soma	70.9817934792016	2147.81710913513	1455.53867058316	-4.91282734401653	0.415257005374316	-11.8308114744219	2.70513852979995e-32	1.25396696548876e-29
TRINITY_DN18690_c0_g1_i1	gonads	soma	989.400670016007	501.041491526604	663.827884356405	0.982897273218005	0.0837613953180141	11.7344902086011	8.48359340212276e-32	3.86810136546295e-29
TRINITY_DN15413_c0_g1_i1	gonads	soma	397.383107370783	39.7028992268439	158.929635274824	3.33208741584122	0.284729087409755	11.7026589947447	1.23521319761936e-31	5.54112655893342e-29
TRINITY_DN15702_c0_g1_i1	gonads	soma	1371.01084888132	238.028224695745	615.68909942427	2.53202362014895	0.216522926099756	11.6940208861874	1.36755312500519e-31	6.03742143901099e-29
TRINITY_DN3164_c0_g1_i1	gonads	soma	405.398507302914	171.095903251447	249.196771268603	1.2473554794005	0.107039924068769	11.6531797855081	2.21053555940912e-31	9.60650398653841e-29
TRINITY_DN19662_c0_g1_i1	gonads	soma	1345.15118042639	422.20497326193	729.853708983418	1.67535403955744	0.143791525928143	11.6512710240982	2.26061662993036e-31	9.6730046658851e-29
TRINITY_DN26152_c0_g1_i1	gonads	soma	1231.02733756216	242.345086919582	571.905837133773	2.33898881902079	0.201593098571445	11.6025242708983	4.00099816364523e-31	1.68605699887068e-28
TRINITY_DN63_c0_g1_i1	gonads	soma	1051.84499081714	30777.1484811182	20868.7139843512	-4.87015803730508	0.419797066966309	-11.6012197810232	4.06246211301414e-31	1.68640684700392e-28
TRINITY_DN34603_c0_g1_i1	gonads	soma	141.035038892677	12.7580266631347	55.5170307396488	3.49323398949118	0.301579011775304	11.5831468805722	5.016990597839e-31	2.05202293378965e-28
TRINITY_DN20526_c0_g1_i1	gonads	soma	232.436212251507	47.4534805622208	109.114391125316	2.29127021407209	0.198393467955394	11.5491212371329	7.45790719373979e-31	3.00618511274616e-28
TRINITY_DN43197_c0_g1_i1	gonads	soma	1293.92820961787	219.181644824754	577.430499755793	2.56179809872918	0.222019713428996	11.5386064559914	8.42795123943256e-31	3.3486658260334e-28
TRINITY_DN18703_c0_g1_i1	gonads	soma	397.539221407889	69.0288166066317	178.532284873717	2.54030386668471	0.220247844566384	11.5338421208433	8.90776308254184e-31	3.48945936077093e-28
TRINITY_DN37084_c0_g1_i1	gonads	soma	196.460572981968	4.69740764227145	68.6184627555035	5.29928519923181	0.459644374771128	11.5290983423228	9.41243138954758e-31	3.63594380885398e-28
TRINITY_DN2047_c0_g1_i1	gonads	soma	917.671852837336	231.480650402845	460.211051214342	1.98167177037257	0.171937338688183	11.525546373417	9.80879720302905e-31	3.73715173435407e-28
TRINITY_DN20595_c0_g1_i1	gonads	soma	661.027047849013	228.859733613348	372.915505025236	1.53775210656819	0.133876356205189	11.4863606252572	1.54483954010706e-30	5.74080587014119e-28
TRINITY_DN34241_c0_g1_i1	gonads	soma	82.1600827325749	2430.71778776995	1647.86521942416	-4.87977380181685	0.424865520759127	-11.4854549578368	1.56111476307069e-30	5.74080587014119e-28
TRINITY_DN27685_c0_g1_i1	gonads	soma	1256.199022261	33.0148124934318	440.742882415954	5.24613465606894	0.456779979859297	11.4850363137301	1.56869538032837e-30	5.74080587014119e-28
TRINITY_DN20824_c0_g1_i1	gonads	soma	503.317054006805	71.0421114272888	215.133758953794	2.81816383201571	0.245455109513639	11.4813818200803	1.63644010339653e-30	5.91094916828153e-28
TRINITY_DN311_c0_g1_i2	gonads	soma	364.571862219277	145.663192173475	218.632748855409	1.32665174975299	0.115955249022225	11.4410667989572	2.6066049979968e-30	9.29455189862629e-28
TRINITY_DN93_c0_g1_i1	gonads	soma	7317.44374882022	60.6701687964602	2479.59469547105	6.9111808784465	0.605099913897806	11.4215532339569	3.26348638565429e-30	1.14895375752155e-27
TRINITY_DN11470_c0_g1_i2	gonads	soma	1156.92709074861	349.674658545901	618.758802613471	1.72458410351443	0.151307395033297	11.3978837791433	4.2840622037945e-30	1.48940777592671e-27
TRINITY_DN11937_c0_g1_i1	gonads	soma	107.627833868308	4.22653211708233	38.6936327008243	4.72955385807755	0.41729993859807	11.3337036999493	8.93451425218487e-30	3.06784746785207e-27
TRINITY_DN824_c0_g1_i1	gonads	soma	1239.80865632069	494.303514035873	742.805228130811	1.32589149322102	0.11718889629357	11.3141392670815	1.11693077855181e-29	3.78843850534898e-27
TRINITY_DN8511_c0_g1_i1	gonads	soma	35.6973099338427	235.480614947546	168.886179942978	-2.7261764258341	0.241110298666934	-11.3067606025407	1.21492593608408e-29	4.07117289883212e-27
TRINITY_DN302_c0_g1_i2	gonads	soma	4257.55320104483	819.546925298716	1965.54901721409	2.37481802722503	0.210444854719557	11.2847521522432	1.56080885601104e-29	5.16794960859941e-27
TRINITY_DN50930_c0_g1_i1	gonads	soma	342.20922006777	84.0449014805693	170.099674342969	2.03147775202966	0.180815613002486	11.2350793070161	2.74247479800601e-29	8.97370018316955e-27
TRINITY_DN7125_c0_g1_i1	gonads	soma	355.203454646644	63.368739159262	160.646977655056	2.47626549518087	0.22057567744804	11.2263760167491	3.02638286400201e-29	9.78753332517302e-27
TRINITY_DN23031_c0_g1_i1	gonads	soma	79.1738697466717	4.48938450107142	29.3842129162715	4.0940177592859	0.364889876548176	11.2198721379034	3.25741072013383e-29	1.04136050987451e-26
TRINITY_DN41524_c0_g1_i1	gonads	soma	595.55043416821	134.033870508992	287.872725062065	2.13704589784548	0.190571491619022	11.21388031174	3.48569761926057e-29	1.10167849868744e-26
TRINITY_DN650_c0_g1_i2	gonads	soma	4187.34635532559	418.236796271568	1674.60664928957	3.32384621025636	0.296489258155192	11.2106800460088	3.61405905569444e-29	1.12941375860707e-26
TRINITY_DN4531_c0_g1_i1	gonads	soma	190.532872180006	49.4516836940347	96.4787465226918	1.93453304245261	0.172605994601571	11.2077975444487	3.73368393332528e-29	1.15383279152862e-26
TRINITY_DN347_c0_g1_i1	gonads	soma	120.722286852759	1121.98765481582	788.232532161469	-3.21180296286125	0.286787264494052	-11.1992524093687	4.11188702466735e-29	1.25674630568212e-26
TRINITY_DN9542_c0_g1_i1	gonads	soma	631.082911042424	117.815199777812	288.904436866016	2.41908562895423	0.21695231862136	11.15031009729	7.13572538011692e-29	2.1572383695347e-26
TRINITY_DN1370_c0_g1_i1	gonads	soma	1903.64084806919	464.27603531368	944.064306232183	2.03736649659911	0.18275659618868	11.1479779066125	7.32520971032565e-29	2.19071029756223e-26
TRINITY_DN26501_c0_g1_i1	gonads	soma	226.602565611411	55.4557155355416	112.504665560831	2.02227347929149	0.181739243566518	11.1273351842213	9.23553005984565e-29	2.73263614419667e-26
TRINITY_DN3917_c0_g1_i2	gonads	soma	343.408253440277	119.878781193576	194.38860527581	1.52050223311972	0.136784287323734	11.1160591824489	1.04799550796585e-28	3.06819990137413e-26
TRINITY_DN5203_c0_g1_i3	gonads	soma	166.986753717931	395.54725985412	319.360424475391	-1.24871527391522	0.112767795435566	-11.0733323205624	1.68997167960083e-28	4.89616482549354e-26
TRINITY_DN14371_c0_g1_i1	gonads	soma	447.598499621965	190.955555886676	276.503203798439	1.22381299527264	0.110548871227093	11.0703346102797	1.74746894514312e-28	5.01055193518201e-26
TRINITY_DN9373_c0_g1_i1	gonads	soma	451.409656488123	157.670440043672	255.583512191822	1.51743357215877	0.137125818772937	11.0659946152916	1.83416651491411e-28	5.20547686523533e-26
TRINITY_DN143_c0_g1_i1	gonads	soma	18504.6148177071	246.101325838743	6332.27248979487	6.23174811922904	0.563299531441482	11.0629385813299	1.89776221966759e-28	5.33156167834491e-26
TRINITY_DN20342_c0_g1_i1	gonads	soma	295.981140240297	107.028302125956	170.012581497403	1.46540916081456	0.13251662651283	11.0583041492735	1.99840133473553e-28	5.55815363229994e-26
TRINITY_DN26696_c0_g1_i1	gonads	soma	368.449965814979	20.6070519434122	136.554689900601	4.11923788538462	0.374120176044164	11.0104670882502	3.40235191549017e-28	9.36926869559684e-26
TRINITY_DN2712_c0_g1_i1	gonads	soma	737.755772099912	200.813128454594	379.7940096697	1.87707104669879	0.170545663045835	11.0062666688529	3.56470821712834e-28	9.72012055323436e-26
TRINITY_DN4668_c0_g1_i1	gonads	soma	360.207139556291	10.0331382019473	126.757805320062	5.09792572362313	0.464241419618381	10.9811953612708	4.70654296681429e-28	1.27090368481559e-25
TRINITY_DN23522_c0_g1_i1	gonads	soma	205.110301406716	42.634811598982	96.79330820156	2.23734001284749	0.203820926364759	10.9769887359041	4.93087091469062e-28	1.3186760841374e-25
TRINITY_DN6035_c0_g1_i1	gonads	soma	706.465346328568	48.9262690865379	268.105961500548	3.83357169033144	0.35028885058415	10.9440300024922	7.09733302721198e-28	1.87998212843664e-25
TRINITY_DN50792_c0_g1_i1	gonads	soma	227.730426581876	50.9360222873759	109.867490385543	2.15235708278457	0.196872961726627	10.9327205925478	8.04011167107202e-28	2.10961911233515e-25
TRINITY_DN3762_c0_g1_i2	gonads	soma	269.649512299316	606.89622860364	494.480656502199	-1.17222055911214	0.107245895591369	-10.9302137172556	8.26535297159285e-28	2.14845104858796e-25
TRINITY_DN13259_c0_g1_i1	gonads	soma	267.48795401072	81.9373061086418	143.787522076001	1.68697292084552	0.154798474318337	10.8978652940488	1.179930390854e-27	3.03659572877979e-25
TRINITY_DN3571_c0_g1_i1	gonads	soma	539.876333553306	16.0110785026808	190.632830186223	5.05113858424813	0.463531045226971	10.8970879863609	1.19005117907812e-27	3.03659572877979e-25
TRINITY_DN18893_c0_g1_i1	gonads	soma	357.290716280009	47.7096353061616	150.903328964111	2.87945446046322	0.264434766060797	10.8890918669945	1.29929386253489e-27	3.28520547260753e-25
TRINITY_DN26033_c0_g1_i1	gonads	soma	545.559886790215	32.1869906560597	203.311289367445	4.06591061428151	0.373506221397852	10.8857908686628	1.34724078899934e-27	3.37574847427376e-25
TRINITY_DN3807_c0_g1_i1	gonads	soma	561.74932926091	190.25073507591	314.083599804243	1.55890866854773	0.14330608249346	10.8781751717961	1.4646569039049e-27	3.63718772038456e-25
TRINITY_DN13756_c0_g1_i1	gonads	soma	438.775131130018	122.968604970567	228.237447023717	1.8247664003948	0.167764119635793	10.8769765809058	1.48403864256999e-27	3.65270502352205e-25
TRINITY_DN40_c0_g1_i4	gonads	soma	104092.476159929	1391.18837045088	35624.9509669437	6.22536604236951	0.572897914468319	10.8664491267122	1.6655763920611e-27	4.06356808705223e-25
TRINITY_DN28364_c0_g1_i1	gonads	soma	2950.65078027323	52.8750668705784	1018.80030467146	5.79953869871811	0.534524002230922	10.8499125848658	1.99616164976782e-27	4.82776034478196e-25
TRINITY_DN13987_c0_g1_i1	gonads	soma	388.403301539459	93.5845991600726	191.857499953201	2.05135813679395	0.189382268115108	10.831838467301	2.43222239290623e-27	5.83167253568113e-25
TRINITY_DN14900_c0_g1_i1	gonads	soma	1659.65200541855	470.993710846204	867.213142370319	1.8196493966918	0.168403831791608	10.8052731183904	3.2498842419893e-27	7.72555815576481e-25
TRINITY_DN44218_c0_g1_i1	gonads	soma	127.910945202514	5.76878348893844	46.4828373934636	4.51330642403183	0.418596868510967	10.7819880260609	4.18736569592403e-27	9.8697628898928e-25
TRINITY_DN416_c0_g1_i4	gonads	soma	683.382722411968	8.72441406992399	233.610516850605	6.32217974018183	0.58763535125196	10.7586783652692	5.39381584828979e-27	1.26065714444104e-24
TRINITY_DN12161_c0_g1_i1	gonads	soma	168.23401740385	9.60763496876168	62.4830957804578	4.0810123874327	0.37981118176377	10.7448452899182	6.26668965247596e-27	1.45246199420262e-24
TRINITY_DN29521_c0_g1_i1	gonads	soma	278.36277918661	90.3787634806435	153.040102049299	1.61887382394419	0.151269199469557	10.7019395198822	9.96698424957054e-27	2.29100605730004e-24
TRINITY_DN19583_c0_g1_i1	gonads	soma	648.092541069887	329.957966700867	436.002824823874	0.974744026854058	0.0911117710873508	10.6983325559499	1.03626138687453e-26	2.36242114370011e-24
TRINITY_DN26141_c0_g1_i1	gonads	soma	76.614692619777	1845.57949474734	1255.92456070482	-4.58419931935521	0.429136210931381	-10.6823875557037	1.23065150997374e-26	2.782773207065e-24
TRINITY_DN537_c0_g1_i1	gonads	soma	92.3248130648312	426.38385554033	315.03084138183	-2.22144757180699	0.208097855991803	-10.675014219726	1.33237121345551e-26	2.98848714192243e-24
TRINITY_DN5314_c0_g1_i1	gonads	soma	177.325438528137	18.3675876256982	71.3535379265113	3.27507794709257	0.307319978110387	10.6568989339059	1.61906183927362e-26	3.60247735485737e-24
TRINITY_DN41670_c0_g1_i1	gonads	soma	62.643207063957	1064.70854801211	730.686767696056	-4.08590152442894	0.385014636052207	-10.6123277970007	2.61160188950632e-26	5.76480026609835e-24
TRINITY_DN52127_c0_g1_i1	gonads	soma	349.421748383807	12.4664586929099	124.784888589876	4.77968260806832	0.450540632418965	10.6087714717451	2.71292615008601e-26	5.94130826868837e-24
TRINITY_DN34953_c0_g1_i1	gonads	soma	255.649921231514	1229.65617813065	904.987425830939	-2.26177784436714	0.213592017794643	-10.58924330469	3.34283089676355e-26	7.26360591653787e-24
TRINITY_DN13958_c0_g1_i1	gonads	soma	7896.5676393225	1546.60530344645	3663.25941540513	2.35122814022163	0.222171362757666	10.5829487249724	3.57525852491812e-26	7.70842367081765e-24
TRINITY_DN27383_c0_g1_i1	gonads	soma	233.710180973948	63.7297715852799	120.389908048169	1.88602177490611	0.178323388349614	10.5764128438859	3.83355367273927e-26	8.20174063845364e-24
TRINITY_DN43565_c0_g1_i1	gonads	soma	471.353713588907	132.378435271724	245.370194710785	1.82372997520973	0.172701849535579	10.5599909909131	4.56705656517219e-26	9.69645375932322e-24
TRINITY_DN166_c0_g1_i1	gonads	soma	28144.2747936869	1163.86439874642	10157.3345303933	4.59640630700143	0.435789837932742	10.5473003427648	5.22776231299693e-26	1.10151328190442e-23
TRINITY_DN2486_c0_g1_i1	gonads	soma	600.7239914931	154.579500299331	303.294330697254	1.96122614025081	0.186000114143801	10.5442200897497	5.40191755685039e-26	1.12965062412541e-23
TRINITY_DN49785_c0_g1_i1	gonads	soma	500.882679317618	197.747847400621	298.792791372953	1.3393336994327	0.127611906317169	10.495366287405	9.07251503598976e-26	1.88308851265659e-23
TRINITY_DN12_c0_g1_i2	gonads	soma	86499.7441531178	1023.32097087922	29515.4620316254	6.40117749362293	0.6104105479295	10.4866757550891	9.94665228984335e-26	2.04923140842528e-23
TRINITY_DN53673_c0_g1_i1	gonads	soma	153.626063586301	4.00012993167717	53.875441149885	5.18796595189231	0.494952747224639	10.4817398852374	1.04797761278666e-25	2.14319127532612e-23
TRINITY_DN18308_c0_g1_i1	gonads	soma	128.067530855746	3389.51732734309	2302.36739518064	-4.72188465064657	0.451761651525256	-10.4521590858904	1.43226869783421e-25	2.9077145469243e-23
TRINITY_DN14203_c0_g1_i1	gonads	soma	79.0378375001534	3.68220723577967	28.8007506572376	4.36825306185199	0.418720076651347	10.4323945887345	1.76386170344527e-25	3.53795717520377e-23
TRINITY_DN36420_c0_g1_i1	gonads	soma	142.686523157408	39.5078943663407	73.9007706300299	1.83709356668898	0.176098995323663	10.4321638139529	1.76815175404784e-25	3.53795717520377e-23
TRINITY_DN21677_c0_g1_i1	gonads	soma	1813.37774931467	661.514810637605	1045.46912352996	1.45664009804664	0.140982732676093	10.3320461335734	5.0472284321965e-25	1.00270403131915e-22
TRINITY_DN4379_c0_g1_i2	gonads	soma	474.669806505867	1383.93933063944	1080.84948926158	-1.54262512760691	0.149493282162831	-10.3190264156931	5.78063273237081e-25	1.14026055450659e-22
TRINITY_DN626_c0_g1_i1	gonads	soma	5203.80118977494	52.4374847320181	1769.55871974633	6.63174628590637	0.643223806073167	10.3101692183825	6.33896082197279e-25	1.24158815029246e-22
TRINITY_DN34237_c0_g1_i1	gonads	soma	91.6454917248421	2.79688911976419	32.4130899881235	4.93052940894105	0.478883425842205	10.295886520336	7.3539028942715e-25	1.43030839998862e-22
TRINITY_DN18804_c0_g1_i1	gonads	soma	409.205407117951	121.81638043828	217.612722664837	1.74823619892775	0.169905014167628	10.2894914990734	7.85903046779723e-25	1.51793898889475e-22
TRINITY_DN504_c1_g1_i1	gonads	soma	1834.63217897696	495.411320400761	941.818273259492	1.88738193189757	0.183697786146005	10.2743858349902	9.19280711061342e-25	1.76330720115511e-22
TRINITY_DN4520_c0_g1_i1	gonads	soma	322.702721701458	91.6827330001976	168.689395900618	1.83043615665071	0.17827580915728	10.2674399028297	9.87914950768288e-25	1.88197798121359e-22
TRINITY_DN476_c0_g1_i1	gonads	soma	933.22125640479	440.056966417633	604.445063080019	1.0867953224685	0.106087723369843	10.2443080871828	1.25519734919689e-24	2.37488461722539e-22
TRINITY_DN36270_c0_g1_i1	gonads	soma	405.531009178063	185.669178947364	258.956455690931	1.12497260870269	0.109946513966274	10.2319988885484	1.4254629610384e-24	2.67881090103791e-22
TRINITY_DN41298_c0_g1_i1	gonads	soma	360.145972457697	93.0888818934298	182.107912081519	1.93577979571395	0.189457390169226	10.2174942554887	1.6556530116298e-24	3.09051524915836e-22
TRINITY_DN19508_c0_g1_i1	gonads	soma	2405.90430234749	53.1429469445691	837.396732078877	5.48682504548369	0.537215861069391	10.2134457358752	1.7262338808953e-24	3.20078286195607e-22
TRINITY_DN41706_c0_g1_i1	gonads	soma	1080.13495112122	530.029431304217	713.397937909884	1.03100064511721	0.101667948150655	10.1408621288337	3.63873890266091e-24	6.70226788739787e-22
TRINITY_DN41669_c0_g1_i1	gonads	soma	372.308057822104	107.600431761896	195.836307115299	1.78270294001581	0.175914509799892	10.1339164236292	3.90680893920205e-24	7.14868927802807e-22
TRINITY_DN50175_c0_g1_i1	gonads	soma	396.907031702701	32.4857236135291	153.959492976586	3.58720692938091	0.354006447137111	10.1331683600427	3.93682237828418e-24	7.15652554295542e-22
TRINITY_DN43337_c0_g1_i1	gonads	soma	1004.96320830923	255.892926133473	505.58302019206	1.97571931428517	0.195413902245346	10.1104337592349	4.96639018632909e-24	8.96949417223187e-22
TRINITY_DN7646_c0_g1_i1	gonads	soma	74.8509894683839	5.23323315720013	28.4391519275947	3.82163807692076	0.378133713347747	10.1065785515036	5.16568597235029e-24	9.26924025477281e-22
TRINITY_DN2608_c0_g1_i1	gonads	soma	565.619132566172	2079.8607758418	1575.11356141659	-1.87719403767206	0.186071749133377	-10.0885494246979	6.20800904789538e-24	1.10681638236612e-21
TRINITY_DN7873_c1_g1_i1	gonads	soma	285.828489482656	89.3703558494114	154.856400393826	1.68696193237716	0.167294370193227	10.0837937966992	6.51605398672322e-24	1.15433764033588e-21
TRINITY_DN35143_c0_g1_i1	gonads	soma	1185.23885838002	264.373561986938	571.328660784631	2.16398616367298	0.214741403514302	10.0771724886712	6.97030839609825e-24	1.22699485709291e-21
TRINITY_DN18556_c0_g1_i1	gonads	soma	3990.79380565869	1561.38035368478	2371.18483767608	1.35494917914094	0.134611683868817	10.065613475732	7.83970299631277e-24	1.3713563486569e-21
TRINITY_DN9857_c0_g1_i1	gonads	soma	406.97475069848	112.759849650639	210.831483333253	1.85492442432567	0.185150901810307	10.0184466086269	1.26475074295089e-23	2.19853202585582e-21
TRINITY_DN8058_c0_g1_i1	gonads	soma	460.846161371272	108.26465043657	225.791820748137	2.09707253181493	0.20962726134441	10.00381590813	1.46635328633126e-23	2.53314807159822e-21
TRINITY_DN49809_c0_g1_i1	gonads	soma	3578.8690453727	474.38859583912	1509.21541235031	2.91253117431795	0.291695153522127	9.98484595698645	1.77576687380083e-23	3.04872864574213e-21
TRINITY_DN42191_c0_g1_i1	gonads	soma	232.839850742042	81.190648320609	131.740382461087	1.52599627327817	0.152886551858823	9.98123284700207	1.84164131298129e-23	3.14242759742017e-21
TRINITY_DN13712_c0_g1_i1	gonads	soma	418.114705451421	85.0169511536374	196.049535919565	2.30478390874525	0.231598284634998	9.95164498898436	2.48048610569947e-23	4.2066926864524e-21
TRINITY_DN50208_c0_g1_i1	gonads	soma	164.436362093187	13.1912629800654	63.6062960177725	3.61663656788918	0.364065745659525	9.93402046473074	2.96071461518174e-23	4.99068821769998e-21
TRINITY_DN27723_c0_g1_i1	gonads	soma	246.006548597659	66.6079361459376	126.407473629845	1.89121476877324	0.190418369954502	9.93189243887091	3.02459849138279e-23	5.06766011089334e-21
TRINITY_DN26054_c0_g1_i1	gonads	soma	1234.25883561511	304.150436919053	614.186569817738	2.0244736823037	0.203930129013307	9.92729074462357	3.16744659550068e-23	5.27522108746469e-21
TRINITY_DN50243_c0_g1_i1	gonads	soma	316.200857703431	109.065234191856	178.110442029048	1.52252964252289	0.15348506920793	9.91972476788792	3.41697097613594e-23	5.65691748567076e-21
TRINITY_DN687_c0_g1_i1	gonads	soma	1140.19362505993	29.6287762089406	399.81705915927	5.26323151904864	0.530633324133367	9.91877305792013	3.44970532718671e-23	5.67731682041681e-21
TRINITY_DN43414_c0_g1_i1	gonads	soma	2269.58198776281	32.8022607818292	778.395503108824	6.10287625372867	0.616139549539602	9.90502274734501	3.95879957113907e-23	6.47682896894653e-21
TRINITY_DN18394_c0_g1_i1	gonads	soma	402.110208227883	20.9327390526342	147.991895444384	4.26590726935987	0.430709008836581	9.90438366005582	3.98419020679016e-23	6.48025042230729e-21
TRINITY_DN36036_c0_g1_i1	gonads	soma	145.489537160987	8.21303680792702	53.9718702589471	4.09200479586633	0.41344817459109	9.89726173035695	4.27828570153574e-23	6.91813722190777e-21
TRINITY_DN27592_c0_g1_i1	gonads	soma	193.963411737789	40.258118527131	91.4932162640171	2.25922522321995	0.228741363738718	9.87676730737937	5.24992359085617e-23	8.44023842962327e-21
TRINITY_DN43344_c0_g1_i1	gonads	soma	266.074422670391	26.4949908257667	106.354801440642	3.30670954871863	0.334985356174166	9.87120627147477	5.54931954774045e-23	8.8703002632934e-21
TRINITY_DN34121_c0_g1_i1	gonads	soma	3884.62697166337	1555.11315049145	2331.61775754876	1.31963252431343	0.133738713136672	9.86724407139207	5.77288976801778e-23	9.17493617816448e-21
TRINITY_DN27616_c0_g1_i1	gonads	soma	223.680441797708	77.6693618167287	126.339721810389	1.54091800664625	0.156231576503574	9.86303819708945	6.01997026236863e-23	9.51326323336697e-21
TRINITY_DN5243_c0_g1_i1	gonads	soma	678.851826542702	347.313989518052	457.826601859602	0.966865728463262	0.0980825747756241	9.85767075013156	6.35054689108065e-23	9.97896953003538e-21
TRINITY_DN26459_c0_g1_i1	gonads	soma	199.473591603343	40.3864606922939	93.4155043293103	2.27404486934156	0.230792490438753	9.85320131091975	6.63948111554057e-23	1.03743757453107e-20
TRINITY_DN471_c0_g1_i5	gonads	soma	24758.7959116146	291.617040783052	8447.34333106022	6.40717822635348	0.650884838444673	9.84379700971957	7.29061729203436e-23	1.13281530024219e-20
TRINITY_DN5868_c0_g1_i2	gonads	soma	319.062872827007	79.855538495563	159.591316606044	1.99402810839169	0.202759672604826	9.83444135007064	8.00104239441438e-23	1.2362944006436e-20
TRINITY_DN2023_c0_g1_i1	gonads	soma	514.941966806545	1410.25276203204	1111.81583029021	-1.4544995090954	0.148185626653423	-9.81538859026578	9.66648321698204e-23	1.48538065035316e-20
TRINITY_DN33730_c0_g1_i1	gonads	soma	795.197722445178	163.686099457687	374.189973786851	2.27248778674243	0.233544620052206	9.73042233314746	2.23662399243796e-22	3.41797929130094e-20
TRINITY_DN41535_c0_g1_i1	gonads	soma	71.8672306623432	3.40254918931494	26.2241096803244	4.40480744634078	0.453369478573111	9.71571235938516	2.58435538425063e-22	3.92779651924387e-20
TRINITY_DN18653_c0_g1_i1	gonads	soma	324.026491032046	75.7952887215191	158.539022825028	2.08289644823089	0.214437733680731	9.71329258372054	2.64647110900285e-22	4.00034244319002e-20
TRINITY_DN52589_c0_g1_i1	gonads	soma	384.22716770785	166.306096147818	238.946453334496	1.21220062278174	0.125344560470519	9.67094717338651	4.00652597854199e-22	6.02343281303722e-20
TRINITY_DN24137_c0_g1_i1	gonads	soma	101.778642780173	4.00430869860901	36.5957533924637	4.74952228861376	0.491871170725295	9.65602899964697	4.63482511737746e-22	6.93055865535588e-20
TRINITY_DN49033_c0_g1_i1	gonads	soma	114.496499208465	24.6993278964721	54.631718333803	2.17890172532224	0.22598439833101	9.6418236896633	5.32337033232225e-22	7.91758818464593e-20
TRINITY_DN10786_c0_g1_i1	gonads	soma	22.7154127339081	173.385807933506	123.162342866974	-2.87724339843241	0.298431032271705	-9.64123394450763	5.35404626163493e-22	7.92085578057725e-20
TRINITY_DN52189_c0_g1_i1	gonads	soma	131.438531197779	35.5204929812734	67.4931723867752	1.90309483623664	0.197417277620305	9.63996089489635	5.42086228270221e-22	7.97727209887812e-20
TRINITY_DN1108_c0_g1_i1	gonads	soma	769.018117587077	240.646408852658	416.770311764131	1.67942324653233	0.174249597538395	9.63803228390402	5.52366043334449e-22	8.0857667175058e-20
TRINITY_DN49816_c0_g1_i1	gonads	soma	524.359195672386	94.4176037804891	237.731467744455	2.4655315457942	0.255896410405109	9.63488132518555	5.69577762361929e-22	8.29406612804834e-20
TRINITY_DN8430_c0_g1_i1	gonads	soma	202.523679949646	54.5367361400071	103.865717409887	1.89654410995081	0.196976332987723	9.62828417599296	6.073512126592e-22	8.77242837942154e-20
TRINITY_DN1876_c0_g1_i3	gonads	soma	1032.65158016405	525.700424361409	694.68414296229	0.973646792016138	0.101126062765237	9.62805003371333	6.08736445988695e-22	8.77242837942154e-20
TRINITY_DN41692_c0_g1_i1	gonads	soma	278.678716342987	622.37711453257	507.810981802709	-1.15421185731262	0.120182273879453	-9.60384439447644	7.70169855443927e-22	1.10416155615783e-19
TRINITY_DN20086_c0_g1_i1	gonads	soma	256.749453986678	37.2317307580343	110.404305167582	2.81097920123558	0.293008569464276	9.5935050854487	8.5142353917909e-22	1.21439194334298e-19
TRINITY_DN22010_c0_g1_i1	gonads	soma	377.433381111201	102.7472864009	194.309317971001	1.8826556936954	0.196282691610749	9.59155225682824	8.67696189518641e-22	1.2312874550552e-19
TRINITY_DN4186_c0_g1_i1	gonads	soma	1464.95331022961	556.234377707277	859.140688548056	1.39571533167608	0.1458040972277	9.57253848289604	1.04312443922788e-21	1.47271167656066e-19
TRINITY_DN41469_c0_g1_i1	gonads	soma	171.756952843715	39.3094225608234	83.4585993217873	2.12784656673426	0.222570677518981	9.56031850400777	1.17394856791318e-21	1.64904199592775e-19
TRINITY_DN18546_c0_g1_i1	gonads	soma	1342.03749054804	25.8668736640268	464.590412625364	5.68082118621134	0.5952109368811	9.54421505757067	1.37142188953637e-21	1.91675160872739e-19
TRINITY_DN4641_c0_g1_i1	gonads	soma	713.607734441546	186.79076180313	362.396419349269	1.92906559107276	0.202258892922843	9.53760580410501	1.46167736256117e-21	2.03268162424568e-19
TRINITY_DN36294_c0_g1_i1	gonads	soma	57.1565602668311	4.56614129307944	22.0962809509967	3.61674011927668	0.379684905882461	9.52563576597988	1.64034749505942e-21	2.26980024279043e-19
TRINITY_DN28918_c0_g1_i1	gonads	soma	859.117369729404	174.429521277427	402.658804094752	2.30007077670734	0.241650062992751	9.51818819420849	1.76224578206728e-21	2.42640306617016e-19
TRINITY_DN42001_c0_g1_i1	gonads	soma	2690.47827783581	218.637615701865	1042.58450307985	3.61799901910597	0.380281155155887	9.51401080503941	1.83449867187963e-21	2.5134439192605e-19
TRINITY_DN14869_c0_g1_i1	gonads	soma	128.971592747591	21.5372070643993	57.3486689587963	2.54431192185606	0.267457268122208	9.51296608882396	1.8530216818252e-21	2.52637706061786e-19
TRINITY_DN13058_c0_g1_i1	gonads	soma	132.033178580231	353.910562570051	279.951434573445	-1.43513728775402	0.150954094912274	-9.50711067883276	1.96031585644213e-21	2.65962267879147e-19
TRINITY_DN24890_c0_g1_i1	gonads	soma	158.767132521336	59.3551348270956	92.4924673918425	1.41793961710876	0.149183107652176	9.50469285312597	2.00639230041272e-21	2.70892179861063e-19
TRINITY_DN11281_c0_g1_i1	gonads	soma	1157.60845125876	549.590579725423	752.263203569869	1.06971267243339	0.112559774647253	9.50350758773035	2.02936960659645e-21	2.72670806126895e-19
TRINITY_DN10053_c0_g1_i1	gonads	soma	1181.39337887412	420.011885771313	673.805716805583	1.48928159970008	0.156897305091536	9.49207890365749	2.26471851239447e-21	3.02829884544363e-19
TRINITY_DN48815_c0_g1_i1	gonads	soma	1183.9850757695	24.2815100448408	410.849365286392	5.5879138480466	0.589112193210027	9.48531351489856	2.41655546181625e-21	3.21586875882752e-19
TRINITY_DN1777_c0_g1_i1	gonads	soma	889.326917851228	275.573955773144	480.158276465839	1.68742217812392	0.178194874033128	9.46953265227041	2.81098515287486e-21	3.72294905032897e-19
TRINITY_DN42403_c0_g1_i1	gonads	soma	218.032234507998	23.2463033455684	88.1749470663782	3.2094871526394	0.339484794957741	9.45399381742239	3.26143496098819e-21	4.29906590378979e-19
TRINITY_DN23683_c0_g1_i1	gonads	soma	501.647549608751	248.188498467151	332.674848847684	1.00907873191531	0.106799448379915	9.44835153385568	3.44208635180657e-21	4.51578998598095e-19
TRINITY_DN2142_c0_g1_i1	gonads	soma	886.206959720091	237.264698952045	453.578785874727	1.89551864567314	0.200632090095558	9.44773413251255	3.46244497002325e-21	4.52117286156135e-19
TRINITY_DN2118_c0_g1_i1	gonads	soma	1231.77676255744	514.273657447031	753.441359150503	1.26559360136665	0.134147953069553	9.4343116865187	3.93569728864191e-21	5.1151190976167e-19
TRINITY_DN50255_c0_g1_i1	gonads	soma	152.609188105615	51.9394385975014	85.4960217668727	1.55955840454892	0.165525613628332	9.42185544800773	4.43186074983156e-21	5.71777185846032e-19
TRINITY_DN5257_c0_g1_i1	gonads	soma	515.893913222428	106.976037948377	243.281996373061	2.28004869637879	0.242000976882669	9.42165079558436	4.44050883193985e-21	5.71777185846032e-19
TRINITY_DN1229_c0_g1_i1	gonads	soma	50.9073967594847	1673.2279941603	1132.45446169336	-5.04019794276283	0.535192006714631	-9.41755085936905	4.61732110863762e-21	5.91804387071605e-19
TRINITY_DN47417_c0_g1_i1	gonads	soma	379.748183265658	10.1690690862234	133.362107146035	5.22846437157395	0.555331675516776	9.41502997593012	4.72947428794591e-21	6.03398478764401e-19
TRINITY_DN33779_c0_g1_i1	gonads	soma	172.993795234803	409.491569788948	330.658978270899	-1.23820264866095	0.131602886509806	-9.40862834774291	5.02653407511924e-21	6.37739148861973e-19
TRINITY_DN53454_c0_g1_i1	gonads	soma	119.014793743646	276.389626671101	223.931349028616	-1.21956237851927	0.129626864441145	-9.40825332601474	5.0444976359844e-21	6.37739148861973e-19
TRINITY_DN10935_c0_g1_i1	gonads	soma	183.837409410245	34.7549946332895	84.4491328922746	2.38581994404656	0.253839958877825	9.39891400311357	5.51291242371506e-21	6.93803770320303e-19
TRINITY_DN41288_c0_g1_i1	gonads	soma	870.598026810089	105.613081986875	360.608063594613	3.05233318508381	0.324867934304336	9.39561237898102	5.68859380539205e-21	7.12688556348509e-19
TRINITY_DN38092_c0_g1_i1	gonads	soma	537.840276725928	49.4489920748881	212.246086958568	3.42508266090998	0.364756700919311	9.39004726240149	5.99733398154799e-21	7.47999327483382e-19
TRINITY_DN9064_c0_g1_i1	gonads	soma	49.1790610607108	291.030319358485	210.413233259227	-2.56684917821683	0.273771477987325	-9.37588238587686	6.85995385759774e-21	8.51767395720384e-19
TRINITY_DN42038_c0_g1_i1	gonads	soma	810.940655564039	324.535713225151	486.67069400478	1.32567025529775	0.141661356369458	9.35802317069699	8.12424326984819e-21	1.00426479139683e-18
TRINITY_DN416_c0_g1_i2	gonads	soma	797.237215195795	14.1439938013414	275.175067599493	5.81463844305743	0.622319059102272	9.3435005051032	9.32006894425359e-21	1.14698706878993e-18
TRINITY_DN27756_c0_g1_i1	gonads	soma	343.99957164926	120.881779184093	195.254376672482	1.49405843522063	0.159968776070639	9.33968785609064	9.66185369588149e-21	1.18381117552225e-18
TRINITY_DN753_c0_g1_i2	gonads	soma	1273.47795191327	39.3498184019831	450.725862905744	5.02131462515453	0.538244708617135	9.329055250827	1.06818766224084e-20	1.30304839692564e-18
TRINITY_DN35452_c0_g1_i1	gonads	soma	511.769728659597	141.808846969921	265.12914086648	1.85378323834977	0.199499552903671	9.29216738267521	1.51177948213148e-20	1.83611889679139e-18
TRINITY_DN28148_c0_g1_i1	gonads	soma	202.297986292337	77.2496726941051	118.932443893516	1.39079588532465	0.150108189421375	9.26528985983897	1.94548180338325e-20	2.35259501728254e-18
TRINITY_DN49808_c0_g1_i1	gonads	soma	111.637712659409	22.2381228435563	52.0379861155071	2.32422471496966	0.251249388523526	9.25066814541529	2.23093700335549e-20	2.68610609845568e-18
TRINITY_DN49904_c0_g1_i1	gonads	soma	9.81637400635107	134.514897537076	92.9487230268344	-3.71690121566039	0.401971023388966	-9.24668943627746	2.31553359756592e-20	2.77594551504745e-18
TRINITY_DN21596_c0_g1_i1	gonads	soma	679.64717743215	278.822863914825	412.4309684206	1.28550263066076	0.139307270336922	9.22782154550658	2.76191693584956e-20	3.29687535351004e-18
TRINITY_DN27442_c0_g1_i1	gonads	soma	234.598409234806	507.455788822881	416.50332896019	-1.11346359715151	0.120686047604494	-9.22611701396082	2.80620565367471e-20	3.33542725836131e-18
TRINITY_DN18644_c0_g1_i1	gonads	soma	111.371038015425	28.4646597844671	56.1001191947863	1.95526802818402	0.2123649557791	9.20711244946588	3.35015661059042e-20	3.96501726852559e-18
TRINITY_DN34141_c0_g1_i1	gonads	soma	951.957371544862	492.471053610743	645.633159588783	0.94651240455381	0.102860944055738	9.20186386818422	3.51793823489309e-20	4.14594983589328e-18
TRINITY_DN14353_c0_g1_i1	gonads	soma	148.543838565887	30.1536045241342	69.617015871385	2.32307859604001	0.252486786767434	9.20079274556175	3.5531859419696e-20	4.16982112253167e-18
TRINITY_DN53130_c0_g1_i1	gonads	soma	71.0473837258111	10.4057169663112	30.6196058861445	2.78333518332692	0.303078117367416	9.183557056192	4.17081390555472e-20	4.8740692082014e-18
TRINITY_DN33806_c0_g1_i1	gonads	soma	1009.16877647952	16.8272666092744	347.607769899356	5.90478283398397	0.643031698219113	9.18272435143923	4.20320230068486e-20	4.89136676104385e-18
TRINITY_DN1120_c0_g1_i2	gonads	soma	3207.47441201654	40.7161033507866	1096.30220623937	6.29808855835597	0.686210102578067	9.17807612376192	4.38861742374493e-20	5.08585901694241e-18
TRINITY_DN50886_c0_g1_i1	gonads	soma	143.927915504946	34.4534336289884	70.9449275876411	2.07471303812797	0.22607940432733	9.17692190627012	4.43589772098269e-20	5.10680098113786e-18
TRINITY_DN11053_c0_g1_i1	gonads	soma	124.775701409346	35.7403739055568	65.4188164068199	1.80897883749477	0.197126530019168	9.17673961652378	4.44341076991106e-20	5.10680098113786e-18
TRINITY_DN53882_c0_g1_i1	gonads	soma	148.564379358699	13.3245840577141	58.4045158247091	3.48227451715275	0.379702951165139	9.17104938601927	4.68436410750871e-20	5.3404582344316e-18
TRINITY_DN26168_c0_g1_i1	gonads	soma	77.2977680161381	213.458177861635	168.071374579803	-1.49221849298023	0.162709985700415	-9.17103204549306	4.68511778377489e-20	5.3404582344316e-18
TRINITY_DN1267_c0_g1_i3	gonads	soma	1001.73314118022	23.7194360563959	349.724004431003	5.38187732320143	0.587395185948417	9.1622768656365	5.081367348753e-20	5.76849265595376e-18
TRINITY_DN1175_c0_g1_i1	gonads	soma	728.334097598953	190.324396156658	369.66096330409	1.93203524812384	0.210903577932654	9.16075140622211	5.15371938065367e-20	5.82684541195612e-18
TRINITY_DN37115_c0_g1_i1	gonads	soma	65.402449003145	1.41851355350479	22.7464920367182	5.5012092234184	0.600636997114012	9.15895832233287	5.24006758648967e-20	5.90048582117559e-18
TRINITY_DN12614_c0_g1_i1	gonads	soma	175.135596016764	65.1268826300552	101.796453758958	1.42468225067703	0.155984211290398	9.13350292886166	6.63179545125576e-20	7.42009605142102e-18
TRINITY_DN42042_c0_g1_i1	gonads	soma	929.599424922962	34.1485967820016	332.632206162322	4.76789628433287	0.522033142317347	9.13332104388584	6.64295083883016e-20	7.42009605142102e-18
TRINITY_DN27172_c0_g1_i1	gonads	soma	359.951108910458	19.1989889595805	132.783028943206	4.22021047391333	0.462382550589623	9.12709718074738	7.0360551562057e-20	7.82775208238196e-18
TRINITY_DN14064_c0_g1_i1	gonads	soma	6756.44003957755	2824.4039168194	4135.08262440545	1.25808531408762	0.1383210940488	9.09539736320886	9.42412192326582e-20	1.04427531096332e-17
TRINITY_DN2535_c0_g1_i1	gonads	soma	237.3908662436	77.636923307501	130.888237619534	1.60589063377913	0.176637772294846	9.09143391538343	9.77413632132143e-20	1.07876211708299e-17
TRINITY_DN28125_c0_g1_i1	gonads	soma	387.537127759724	99.1910953829493	195.306439508541	1.97034345458126	0.21673618309018	9.09097607279275	9.8153873997307e-20	1.07903308201071e-17
TRINITY_DN18737_c0_g1_i1	gonads	soma	229.634498124437	3.66844450381097	78.9904623773531	5.95808740887696	0.655484681488864	9.08959061460261	9.9412665485026e-20	1.08856868706103e-17
TRINITY_DN30181_c0_g1_i1	gonads	soma	180.767957061586	56.8239918203155	98.138646900739	1.66588197373212	0.183436817498597	9.08150281087853	1.07085915439669e-19	1.167201431827e-17
TRINITY_DN34198_c0_g1_i1	gonads	soma	63.9669197881194	314.306955992206	230.86027725751	-2.31000819565972	0.254373955317478	-9.08115059490527	1.07433058838569e-19	1.167201431827e-17
TRINITY_DN34478_c0_g1_i1	gonads	soma	114.520469773697	37.4745681576946	63.1565353630286	1.62012939899869	0.178671743124335	9.0676307885532	1.2163292156406e-19	1.31633324803938e-17
TRINITY_DN2607_c0_g1_i1	gonads	soma	473.837932878764	165.839245536103	268.505474650323	1.50766825437023	0.16644983290998	9.05779373888355	1.33115678029444e-19	1.43501796629183e-17
TRINITY_DN139_c0_g1_i1	gonads	soma	4289.17205746728	64.8830189489773	1472.97936512174	6.04437222535039	0.668329161126598	9.04400492589824	1.51034461713789e-19	1.62190018673576e-17
TRINITY_DN8642_c1_g1_i1	gonads	soma	49.824191738537	598.091484412266	415.33572018769	-3.59319642636906	0.397566232904154	-9.03798192346812	1.59590755972568e-19	1.70719142148656e-17
TRINITY_DN46202_c0_g1_i1	gonads	soma	88.4972367570267	5.57547012966081	33.2160590054494	4.05689853413813	0.448933786784495	9.03674139386082	1.61411656202298e-19	1.7200545570707e-17
TRINITY_DN26974_c0_g1_i1	gonads	soma	4707.27434107274	81.404874102866	1623.36136309282	5.85041677832128	0.647964971020849	9.02890903053621	1.73391732343759e-19	1.84066574491488e-17
TRINITY_DN19204_c0_g1_i1	gonads	soma	279.213343020361	85.2528345333443	149.90633736235	1.71633584830243	0.190142965453421	9.02655454126111	1.7716187240371e-19	1.87353732211574e-17
TRINITY_DN4528_c0_g1_i1	gonads	soma	239.298704456434	52.2985430788913	114.631930204739	2.18023391238502	0.241788210288473	9.01712250478973	1.93094438036763e-19	2.03429378981685e-17
TRINITY_DN27222_c0_g1_i1	gonads	soma	208.409122375527	46.6476586917486	100.568146586341	2.14211580388467	0.237722552948933	9.01099107893577	2.04202636446376e-19	2.14320299150304e-17
TRINITY_DN49696_c0_g1_i1	gonads	soma	777.266438997832	277.693879462567	444.218065974322	1.48961530395492	0.165324193826708	9.01026806467495	2.05553431158993e-19	2.14926976722747e-17
TRINITY_DN13022_c0_g1_i1	gonads	soma	83.5326555733321	532.489915477543	382.837495509472	-2.65901823135846	0.295185550425623	-9.0079552590717	2.09933975758135e-19	2.18685156095918e-17
TRINITY_DN10300_c0_g1_i1	gonads	soma	637.61841499296	205.088360961753	349.265045638822	1.64012098785781	0.182125858651925	9.00542624752902	2.14829645273251e-19	2.22949885223318e-17
TRINITY_DN36875_c0_g1_i1	gonads	soma	306.394559202537	46.3240693777638	133.014232652688	2.71227549129121	0.301403776246362	8.99881058249995	2.28176204600444e-19	2.35920623737998e-17
TRINITY_DN45017_c0_g1_i1	gonads	soma	285.476502186432	119.838644504341	175.051263731705	1.23972178263638	0.137861877561306	8.99249164864366	2.41687881774428e-19	2.48965372436747e-17
TRINITY_DN41382_c0_g1_i1	gonads	soma	374.183473143028	40.3044926019091	151.597486115616	3.19746050196944	0.3558900984982	8.98440421765657	2.60139844942281e-19	2.66984114663456e-17
TRINITY_DN13683_c0_g1_i1	gonads	soma	1527.86706907998	500.113172943088	842.697804988719	1.60997888026957	0.179272806232393	8.98060845983825	2.69273465521842e-19	2.75342018255845e-17
TRINITY_DN27026_c0_g1_i1	gonads	soma	101.624222123856	666.127582057365	477.959795412862	-2.69913595698242	0.300959300952729	-8.96844174091954	3.00738746704365e-19	3.06389991285293e-17
TRINITY_DN529_c0_g1_i1	gonads	soma	1849.96697508612	125.001230452907	699.989811997311	3.88224174812478	0.433246543462862	8.96081412928242	3.22289924603469e-19	3.27147798284536e-17
TRINITY_DN4292_c0_g1_i2	gonads	soma	823.428704893692	302.209346563536	475.949132673588	1.4450876196381	0.161477147448035	8.94917728282969	3.58141572802031e-19	3.62217875067014e-17
TRINITY_DN90_c0_g1_i1	gonads	soma	51921.8869802949	2529.97839967976	18993.9479265515	4.35930365734738	0.487195173223479	8.94775625239566	3.62781044470446e-19	3.65580767748424e-17
TRINITY_DN47210_c0_g1_i1	gonads	soma	388.148662477566	66.5680909535048	173.761614794858	2.53943553974496	0.283857785170739	8.94615428010017	3.68082492839976e-19	3.69584056799937e-17
TRINITY_DN7623_c0_g1_i1	gonads	soma	158.777790115071	35.2122322908172	76.4007515655686	2.17220785408348	0.242903678966732	8.94267169325575	3.79872988689832e-19	3.80050627137781e-17
TRINITY_DN26450_c0_g1_i1	gonads	soma	9.86783289428209	123.429672027712	85.575725649902	-3.57801421062457	0.400264076784048	-8.93913398217595	3.92232051684188e-19	3.91008962490764e-17
TRINITY_DN51365_c0_g1_i1	gonads	soma	80.1068105634729	4.38921181740613	29.6284113994284	4.170737949693	0.467220333723809	8.92670470150916	4.3888697823684e-19	4.35955840203615e-17
TRINITY_DN52416_c0_g1_i1	gonads	soma	141.959855389135	44.9184542254506	77.2655879466786	1.67750503596597	0.187954442768805	8.92506189933165	4.454500335931e-19	4.39523145985522e-17
TRINITY_DN14455_c0_g1_i1	gonads	soma	93.3434034317263	21.036107693783	45.1385396064308	2.13813592451997	0.239570126919547	8.92488538538866	4.46160955817846e-19	4.39523145985522e-17
TRINITY_DN41581_c0_g1_i1	gonads	soma	223.188174095365	66.1680369531743	118.508082667238	1.74295448630228	0.195297263835524	8.92462317224356	4.47219107301991e-19	4.39523145985522e-17
TRINITY_DN33907_c0_g1_i1	gonads	soma	245.55404109901	96.1529381141139	145.953305775746	1.34981285763405	0.151312971462077	8.92066849650332	4.63481997162303e-19	4.5390228123504e-17
TRINITY_DN18491_c0_g1_i1	gonads	soma	3738.14877970989	78.1168017169364	1298.12746104792	5.57550931550246	0.626028122654538	8.9061642979563	5.28286176070806e-19	5.15551698773941e-17
TRINITY_DN4046_c0_g1_i1	gonads	soma	698.908293854844	238.282627701687	391.824516419406	1.558722056191	0.175126157743696	8.90056674727168	5.5562240288172e-19	5.40333073124101e-17
TRINITY_DN20401_c0_g1_i1	gonads	soma	144.868722837766	11.0470816110792	55.6542953533082	3.66728372639898	0.412052286461757	8.90004459844041	5.58242517489585e-19	5.40989517036161e-17
TRINITY_DN41848_c0_g1_i1	gonads	soma	1403.85594505644	537.009458834158	825.958287574918	1.38615562885083	0.15589731844109	8.89146550249758	6.03081571685313e-19	5.82413463655681e-17
TRINITY_DN1215_c0_g1_i1	gonads	soma	880.920500821312	268.883378933295	472.895752895967	1.70626138539056	0.192208752164956	8.87712638561965	6.86098280866494e-19	6.60292438952935e-17
TRINITY_DN37953_c0_g1_i1	gonads	soma	558.780834611479	270.797995647654	366.792275302262	1.04558978347545	0.117810239668069	8.87520292311945	6.98060218848151e-19	6.69487891959435e-17
TRINITY_DN49988_c0_g1_i1	gonads	soma	151.841382145292	331.256168464477	271.451239691415	-1.13138583195655	0.127510243286966	-8.87290152376488	7.12643465787283e-19	6.81125522815866e-17
TRINITY_DN5985_c0_g1_i2	gonads	soma	231.641849568517	1029.63254746034	763.635648163067	-2.14619591935776	0.242221707897793	-8.86046068283591	7.96844618487295e-19	7.58429223071412e-17
TRINITY_DN2307_c0_g1_i1	gonads	soma	4027.02039222593	766.978540037574	1853.65915743369	2.39146302027411	0.269911865362524	8.86016262035051	7.98978040340574e-19	7.58429223071412e-17
TRINITY_DN49782_c0_g1_i1	gonads	soma	183.269423071791	75.7357089722452	111.58028033876	1.27229783631503	0.143665276683122	8.8559870950675	8.294647753213e-19	7.84690605306507e-17
TRINITY_DN29150_c0_g1_i1	gonads	soma	166.12982444257	32.3983807243983	76.9755286304557	2.32433849412827	0.263242125435363	8.82966010962023	1.04994289739473e-18	9.89900400177611e-17
TRINITY_DN12675_c0_g1_i1	gonads	soma	45.6891394925524	3.81002636939933	17.7697307437837	3.56175472827298	0.403649832548222	8.82387267644283	1.10567933179412e-18	1.0389276775402e-16
TRINITY_DN50702_c0_g1_i1	gonads	soma	446.559613652681	148.205293703976	247.656733686878	1.59984706115217	0.181379986588861	8.82041669116774	1.140345621464e-18	1.06789335925179e-16
TRINITY_DN49006_c0_g1_i1	gonads	soma	59.0274733462115	1.23302679949363	20.4978423150663	5.51854494234981	0.6258971731532	8.81701528471202	1.17551200104152e-18	1.09713138540161e-16
TRINITY_DN36416_c0_g1_i1	gonads	soma	58.797824434631	4.70254645333162	22.7343057804314	3.69383651080045	0.419236873697991	8.81085787664136	1.2419173996868e-18	1.15523239590264e-16
TRINITY_DN42003_c0_g1_i1	gonads	soma	261.763096484866	79.4332032706746	140.209834342072	1.71131390975978	0.19423811755049	8.8103917569884	1.2470925752913e-18	1.15617952655256e-16
TRINITY_DN19984_c0_g1_i1	gonads	soma	1081.92074902388	218.833711577933	506.529390726581	2.30166842881923	0.261478732483943	8.80250721331827	1.33792957460127e-18	1.23627359662409e-16
TRINITY_DN34289_c0_g1_i1	gonads	soma	91.7553570305913	11.4874270429844	38.2434037055201	2.95044570296314	0.336439307443998	8.7696224480377	1.79266369920841e-18	1.65097203530078e-16
TRINITY_DN4554_c0_g1_i1	gonads	soma	149.389414946384	34.4972878886769	72.7946635745794	2.10748134631866	0.240476636089514	8.76376757671452	1.88830951623753e-18	1.73331856683546e-16
TRINITY_DN35015_c0_g1_i1	gonads	soma	893.821351311647	214.173155100253	440.722553837384	2.05910426203968	0.235252440537875	8.75274346711046	2.08227658910057e-18	1.89951391441468e-16
TRINITY_DN205_c0_g1_i1	gonads	soma	102.767010353078	2699.09367730655	1833.65145498873	-4.70912534329885	0.538019556093466	-8.75270292680732	2.08302500232437e-18	1.89951391441468e-16
TRINITY_DN41769_c0_g1_i1	gonads	soma	222.932739133393	88.632941085135	133.399540434554	1.3497462493016	0.154333119999676	8.74566813205377	2.21699835217378e-18	2.01507761990227e-16
TRINITY_DN254_c0_g1_i1	gonads	soma	7978.47474825266	507.425225112305	2997.77506615909	3.97412779921766	0.454841536638544	8.73738979203177	2.38558229861223e-18	2.16124431502612e-16
TRINITY_DN11808_c0_g1_i1	gonads	soma	606.93377568713	321.931849982785	416.932491884233	0.911020357545623	0.104406856900981	8.7256755407323	2.64596312699339e-18	2.38935624841128e-16
TRINITY_DN54453_c0_g1_i1	gonads	soma	66.9764080381257	11.4616161147728	29.9665467558904	2.5895932151887	0.296818512672595	8.72450034154421	2.67358484946369e-18	2.39948227481605e-16
TRINITY_DN684_c0_g1_i1	gonads	soma	304.992245057118	118.74497971763	180.82740149746	1.3660951796827	0.156582123196086	8.72446452889105	2.67443104013582e-18	2.39948227481605e-16
TRINITY_DN4393_c0_g1_i1	gonads	soma	10.282575366875	131.78754599877	91.2858891214718	-3.60517525127993	0.413285916812164	-8.72319889118908	2.70450626049584e-18	2.41866342839778e-16
TRINITY_DN21128_c0_g1_i1	gonads	soma	305.246258038209	59.5691816892195	141.461540472216	2.37224712041221	0.272121106404379	8.71761529914916	2.84122422575593e-18	2.53278748047915e-16
TRINITY_DN15236_c0_g1_i1	gonads	soma	1579.9472845563	533.588698632145	882.374893940196	1.56374052180214	0.17941665214045	8.71569334923284	2.88984548216416e-18	2.56790007653137e-16
TRINITY_DN13801_c0_g1_i1	gonads	soma	116.401064854255	23.2730808207648	54.3157421652615	2.33438742348945	0.268083536991932	8.70768660277602	3.10139386654668e-18	2.7471040640211e-16
TRINITY_DN45025_c0_g1_i1	gonads	soma	149.294621490866	45.5701481846143	80.1449726200315	1.72121486903798	0.197694972474241	8.70641699936124	3.13631437852974e-18	2.76921624793802e-16
TRINITY_DN8945_c0_g1_i1	gonads	soma	131.790282195099	3.42952470224616	46.2164438665303	5.13816886732916	0.590653675303443	8.69912282301379	3.34459372826355e-18	2.94377168874032e-16
TRINITY_DN42431_c0_g1_i1	gonads	soma	158.660740980531	440.184031226361	346.342934477751	-1.47177151124425	0.16923058626714	-8.69684105993095	3.41250893826914e-18	2.99407290536529e-16
TRINITY_DN3222_c0_g1_i1	gonads	soma	218.358492360256	77.617014671516	124.530840567763	1.49831534328389	0.17238892654539	8.69148252912508	3.57740160166485e-18	3.12887643858819e-16
TRINITY_DN51493_c0_g1_i1	gonads	soma	1627.39489455657	549.845147610157	909.028396592293	1.5626568592586	0.17996043738117	8.68333552640112	3.84328518459305e-18	3.35088686015945e-16
TRINITY_DN11664_c0_g1_i1	gonads	soma	315.564109150273	838.509035236942	664.194059874719	-1.407146274941	0.162156859590224	-8.6776857821304	4.03903098445847e-18	3.51054902408573e-16
TRINITY_DN52266_c0_g1_i1	gonads	soma	787.477364195719	21.9012922517107	277.093316233047	5.15494587641592	0.594356242639866	8.67315846388682	4.20296418017014e-18	3.64165242190255e-16
TRINITY_DN50716_c0_g1_i1	gonads	soma	156.895580747253	35.2657954585273	75.8090572214358	2.12654282793021	0.24523068919313	8.67160156392768	4.26084331198622e-18	3.68033649180971e-16
TRINITY_DN2247_c0_g1_i1	gonads	soma	673.335346733483	216.40993694802	368.718406876508	1.63256307869212	0.188388127860999	8.66595521293516	4.47742958042244e-18	3.85544114304301e-16
TRINITY_DN7057_c0_g1_i1	gonads	soma	399.572009390604	214.724051949503	276.340037763203	0.899901366012611	0.103862937987308	8.66431648720139	4.54229910308931e-18	3.89922731340195e-16
TRINITY_DN30818_c0_g1_i1	gonads	soma	63.0910640072061	8.15986148652737	26.4702623267536	2.9491668244723	0.341640677330425	8.63236441139575	6.00965623021351e-18	5.13090444850323e-16
TRINITY_DN1432_c0_g1_i1	gonads	soma	225.387003306788	441.956075007025	369.76638444028	-0.977367304452353	0.113222359523086	-8.63228172040585	6.01400370406664e-18	5.13090444850323e-16
TRINITY_DN21682_c0_g1_i1	gonads	soma	396.084677702263	181.527918819182	253.046838446876	1.1264489216558	0.130561043949988	8.62775669967291	6.2566996441173e-18	5.32163875234968e-16
TRINITY_DN2684_c0_g1_i1	gonads	soma	754.872322872414	113.857675412181	327.529224565592	2.73681705662315	0.317230747415002	8.62721245946201	6.28653313378244e-18	5.33071176981375e-16
TRINITY_DN36974_c0_g1_i1	gonads	soma	112.508436395594	14.7076204018551	47.3078923997682	2.89105645769697	0.335308893675532	8.6220691196296	6.57549926106246e-18	5.55879516559058e-16
TRINITY_DN14583_c0_g1_i1	gonads	soma	156.239937067166	1606.77003155295	1123.26000005769	-3.36457413192647	0.391046638906242	-8.60402263355899	7.69697930662881e-18	6.48715410470507e-16
TRINITY_DN6348_c0_g1_i1	gonads	soma	486.801004172096	179.05268739242	281.635459652312	1.44313384217294	0.167836246400791	8.59846352096523	8.07904079012938e-18	6.78859098174829e-16
TRINITY_DN37982_c0_g1_i1	gonads	soma	416.682750600289	183.770780776016	261.408104050774	1.17769359112149	0.137038530443193	8.59388660483109	8.40759982347609e-18	7.04339077982953e-16
TRINITY_DN50738_c0_g1_i1	gonads	soma	102.38404835531	28.4327989872271	53.0832154432546	1.83172596080151	0.21330922849256	8.58718571974673	8.91255029916835e-18	7.44398683095403e-16
TRINITY_DN27317_c0_g1_i1	gonads	soma	60.0660664101656	3.9992800245879	22.6882088197805	3.85842623155384	0.449999635194902	8.57428746555028	9.97021162583693e-18	8.30243999848511e-16
TRINITY_DN51428_c0_g1_i1	gonads	soma	66.8135701561353	2.10362432986848	23.6736062719574	4.91030360267624	0.572784111637484	8.57269519686673	1.01090806229079e-17	8.39295102581899e-16
TRINITY_DN2754_c0_g1_i1	gonads	soma	1762.5268330157	384.718930699942	843.98823147186	2.19287088737486	0.255999476718423	8.56591941313543	1.07216854508233e-17	8.87506659058773e-16
TRINITY_DN34376_c0_g1_i1	gonads	soma	863.514818527904	141.676117054077	382.289017545353	2.60197026532228	0.303843769634346	8.56351363878076	1.09478912076703e-17	9.03542131035414e-16
TRINITY_DN51106_c0_g1_i1	gonads	soma	30.2118399271732	138.08032095252	102.124160610738	-2.17576020037123	0.254373943275136	-8.55339258556795	1.19522519659983e-17	9.83514745355948e-16
TRINITY_DN2319_c0_g1_i3	gonads	soma	77.2703802923884	2.45507973423153	27.3935132536171	4.99443030425606	0.584591289629835	8.54345658728262	1.30265467204808e-17	1.06644648863384e-15
TRINITY_DN41797_c0_g1_i1	gonads	soma	636.64253311285	207.649131462448	350.646932012582	1.61121569160725	0.188592611411518	8.54336593331064	1.30367743909505e-17	1.06644648863384e-15
TRINITY_DN30184_c0_g1_i1	gonads	soma	229.284820416602	103.27778912435	145.280132888434	1.1572156021075	0.135528003477943	8.53857189961365	1.35890826705036e-17	1.10836702731588e-15
TRINITY_DN1098_c0_g1_i1	gonads	soma	823.672511373437	295.396592274856	471.488565307716	1.47994085750538	0.173406819899818	8.5345020360813	1.40760357103958e-17	1.14472743044807e-15
TRINITY_DN38992_c0_g1_i1	gonads	soma	72.7568369115568	1.16097899590167	25.0262649677867	6.01102874800097	0.704646978797241	8.53055349539874	1.45649161662459e-17	1.18103210883906e-15
TRINITY_DN22424_c0_g1_i1	gonads	soma	103.764308019607	34.8631002148902	57.8301694831291	1.58159688403049	0.185518864396937	8.52526177955949	1.5246461123956e-17	1.23270297453659e-15
TRINITY_DN51777_c0_g1_i1	gonads	soma	1121.01101592262	252.208929018542	541.809624653236	2.15314613998765	0.252575744087321	8.52475421885032	1.53134630553747e-17	1.23453144335982e-15
TRINITY_DN18476_c0_g1_i1	gonads	soma	102.645153457762	17.3827309709731	45.8035384665695	2.58839759051805	0.304106252135951	8.51149087642206	1.71711045097585e-17	1.38028881424831e-15
TRINITY_DN13429_c0_g1_i1	gonads	soma	291.832201826058	93.7100929491131	159.750795908095	1.63928385625394	0.192672069151324	8.50815514399465	1.76722627365777e-17	1.41648024061221e-15
TRINITY_DN30117_c0_g1_i1	gonads	soma	500.174648871949	233.539320975919	322.417763607929	1.09497558565016	0.12893195294533	8.49266268474545	2.01955817398816e-17	1.61407964060726e-15
TRINITY_DN27838_c0_g1_i1	gonads	soma	105.064050178538	13.4218045186182	43.9692197385914	2.91575456398281	0.343382103546081	8.49128284168581	2.0436851350638e-17	1.6286823685252e-15
TRINITY_DN11386_c0_g1_i1	gonads	soma	625.707442041458	158.880392291859	314.489408875059	1.97451479204503	0.232637089523987	8.48753221631689	2.11071239348504e-17	1.67729267999998e-15
TRINITY_DN13535_c0_g1_i1	gonads	soma	844.412194951032	1987.56997123672	1606.51737914149	-1.23563743334014	0.145667557521374	-8.48258496514453	2.20245162284686e-17	1.74520760644558e-15
TRINITY_DN4668_c0_g1_i2	gonads	soma	330.616459741712	13.0672147192823	118.916963060092	4.67528367337243	0.551858314716335	8.47189133278821	2.41440323208591e-17	1.90772150835242e-15
TRINITY_DN49261_c0_g1_i1	gonads	soma	19.5442633923677	122.454353837369	88.1509903557017	-2.62280478944786	0.309669507235695	-8.46969019604372	2.46046555628849e-17	1.93461987652316e-15
TRINITY_DN6117_c0_g1_i1	gonads	soma	644.309979114875	231.057387569831	368.808251418179	1.47551729797549	0.174213325484119	8.46960066846319	2.4623573015827e-17	1.93461987652316e-15
TRINITY_DN5317_c0_g1_i1	gonads	soma	1103.40309492849	75.9065017951215	418.40536617291	3.87083454858353	0.457145190144176	8.46740736211778	2.50915338099185e-17	1.96569246373635e-15
TRINITY_DN5999_c0_g1_i1	gonads	soma	3277.16345889387	204.152278872385	1228.48933887955	4.00461315253333	0.472962271857369	8.46708794933435	2.51604112138259e-17	1.96569246373635e-15
TRINITY_DN49756_c0_g1_i1	gonads	soma	6.85487087933223	70.3891676585578	49.2110687321493	-3.30774201625375	0.390767595262849	-8.46472956394659	2.56747737749154e-17	2.00025905602723e-15
TRINITY_DN50611_c0_g1_i1	gonads	soma	212.858834388483	81.6855831647232	125.41000023931	1.37073953259181	0.162070078779216	8.45769646634856	2.72710841008457e-17	2.11868900027045e-15
TRINITY_DN15788_c0_g1_i1	gonads	soma	324.646610054139	122.294933662875	189.745492459963	1.39768319446551	0.165300348657884	8.4554158887967	2.78094363763231e-17	2.15449541485981e-15
TRINITY_DN753_c0_g1_i1	gonads	soma	71.5734485860379	775.803261365466	541.05999043899	-3.44418466315123	0.408751636344531	-8.42610611654697	3.57358123064775e-17	2.76088929911128e-15
TRINITY_DN37157_c0_g1_i1	gonads	soma	60.2425981540309	6.49509081760144	24.4109265964113	3.14879601471522	0.373996281739109	8.41932438491927	3.78661605152493e-17	2.91737263825659e-15
TRINITY_DN1015_c0_g2_i1	gonads	soma	2035.17381302527	50.0014236674698	711.725553453402	5.3442826115331	0.634908965334277	8.41739982159389	3.84932190865495e-17	2.95749144324365e-15
TRINITY_DN7914_c0_g1_i1	gonads	soma	14.1644456328511	133.567441760579	93.7664430513362	-3.23337563211526	0.384179027346855	-8.41632520766423	3.8847793363033e-17	2.97651150635272e-15
TRINITY_DN12481_c0_g1_i1	gonads	soma	148.261217078065	39.0809590879057	75.4743784179587	1.9150107962248	0.227920491136936	8.40210016515914	4.38563497202932e-17	3.35103476585306e-15
TRINITY_DN842_c1_g1_i1	gonads	soma	1351.66075745745	2462.38537669379	2092.14383694834	-0.863751443716639	0.102878755834921	-8.39581929920124	4.62656706088768e-17	3.52544410039641e-15
TRINITY_DN7748_c0_g1_i1	gonads	soma	1058.53432268518	633.102804948066	774.913310860438	0.743218467223841	0.08858993109701	8.38942369658222	4.88531035471903e-17	3.71243543431149e-15
TRINITY_DN21123_c0_g1_i1	gonads	soma	96.4330156828194	20.5827443937062	45.8661681567439	2.2478717920332	0.268154512633843	8.38274832653144	5.17059552766588e-17	3.91852243626624e-15
TRINITY_DN42026_c0_g1_i1	gonads	soma	270.441879804668	2733.39747106824	1912.41227398038	-3.33859953279455	0.398323090092253	-8.38163695712772	5.21966195315644e-17	3.94495809519402e-15
TRINITY_DN11241_c0_g1_i1	gonads	soma	118.40928756956	2.89916269195747	41.4025376511582	5.26652814312177	0.628583092699585	8.37841202585251	5.36465584655238e-17	4.04355482547863e-15
TRINITY_DN27825_c0_g1_i1	gonads	soma	547.464955430753	91.9268133344756	243.772860699901	2.56240360943006	0.306450562054618	8.36155624010038	6.18962777863876e-17	4.65275992992648e-15
TRINITY_DN15815_c0_g1_i1	gonads	soma	118.576474210101	29.1088978115099	58.9314232777069	2.02043230163744	0.241698304188624	8.35931517360036	6.30833722858015e-17	4.71812530393538e-15
TRINITY_DN29612_c0_g1_i1	gonads	soma	1192.12149787348	342.065869231631	625.41774544558	1.80237196934386	0.215613444291938	8.35927451213791	6.31051167822227e-17	4.71812530393538e-15
TRINITY_DN26248_c0_g1_i1	gonads	soma	86.6216731222464	12.6156751090046	37.2843411134185	2.77327396961179	0.331841054854381	8.35723587857072	6.42048435705744e-17	4.7874780542316e-15
TRINITY_DN10896_c0_g1_i1	gonads	soma	187.579191576481	379.185568764509	315.3167763685	-1.0259980027919	0.122907683069226	-8.34771250397763	6.95977344604626e-17	5.17572670734985e-15
TRINITY_DN21454_c0_g1_i1	gonads	soma	524.609297391731	217.096781536715	319.600953488387	1.26759534623712	0.15186600205143	8.34680131901963	7.01365559613541e-17	5.20188808254171e-15
TRINITY_DN42824_c0_g1_i1	gonads	soma	284.297427518459	134.862647961951	184.674241147454	1.06939450455787	0.128211925974504	8.34083488279031	7.37678402084083e-17	5.45666207371399e-15
TRINITY_DN3490_c0_g1_i1	gonads	soma	198.771857378957	35.1085134637696	89.6629614354987	2.48786386079993	0.298608152311649	8.33153362204063	7.98017665546128e-17	5.88733828430623e-15
TRINITY_DN50229_c0_g1_i1	gonads	soma	104.119029787122	21.5371755929287	49.0644603243263	2.3012606095949	0.276225751635592	8.33108642466766	8.01038255378734e-17	5.89398862350495e-15
TRINITY_DN26126_c0_g1_i1	gonads	soma	120.67156725848	30.4610635656646	60.5312314632698	1.98367793500527	0.239072162608498	8.29740239667183	1.06412461042396e-16	7.80910231918779e-15
TRINITY_DN2914_c0_g1_i1	gonads	soma	391.696351768839	53.9977110996018	166.563924656014	2.84253308663085	0.342599001797677	8.29696838495027	1.06801786019649e-16	7.8170475646434e-15
TRINITY_DN14334_c0_g1_i1	gonads	soma	488.552759726447	229.9527415522	316.152747610282	1.08384571786818	0.130811830166459	8.28553286418345	1.17581435494442e-16	8.58344479109425e-15
TRINITY_DN3405_c0_g1_i1	gonads	soma	207.873073717273	582.796966078027	457.822335291109	-1.47889847686747	0.17885534228771	-8.26868494925073	1.35444664273577e-16	9.86157708754188e-15
TRINITY_DN45824_c0_g1_i1	gonads	soma	111.011026997807	21.2084677386957	51.1426541583994	2.38419246395623	0.288354240923859	8.26827604933954	1.35909912478939e-16	9.86961461038311e-15
TRINITY_DN35212_c0_g1_i1	gonads	soma	2129.84364762842	1088.91274453923	1435.88971223563	0.969367552334597	0.117263108474231	8.26660289794054	1.37830102377239e-16	9.98299124327641e-15
TRINITY_DN36694_c0_g1_i1	gonads	soma	2257.14976510509	47.7655144560434	784.226931339058	5.56515856714487	0.67554812127877	8.23798985127865	1.75128036693825e-16	1.26515222975724e-14
TRINITY_DN2518_c0_g1_i2	gonads	soma	19.5328665049801	1290.51789359191	866.856217896268	-6.04848811344118	0.735128272564069	-8.22779960882818	1.9068373132832e-16	1.37396026410222e-14
TRINITY_DN4060_c0_g1_i1	gonads	soma	74.2658794956359	768.791818697899	537.283172297145	-3.36517618436381	0.409231276529086	-8.22316469284973	1.98202365324615e-16	1.42444506118179e-14
TRINITY_DN16615_c0_g1_i1	gonads	soma	46.2392755169606	1.03492306305556	16.1030405476906	5.36610899549568	0.653004911923637	8.21756298844379	2.07680164714301e-16	1.48871351061826e-14
TRINITY_DN9010_c0_g1_i1	gonads	soma	258.49030675687	116.039064778615	163.5228121047	1.15151489399371	0.140136401083373	8.21710051843435	2.08482315636504e-16	1.49062175958819e-14
TRINITY_DN5834_c0_g1_i1	gonads	soma	724.366574060501	1543.44209061136	1270.41691842774	-1.09347337252626	0.133106574458504	-8.21502151170715	2.12126228118716e-16	1.5127863545297e-14
TRINITY_DN34936_c0_g1_i1	gonads	soma	297.425095572515	116.338507146587	176.700703288563	1.34933324008882	0.164348421197524	8.21019898005051	2.2082224364704e-16	1.57077469630566e-14
TRINITY_DN4412_c0_g1_i1	gonads	soma	687.069295356283	231.674394268029	383.47269463078	1.56263459312164	0.190447686251324	8.2050594779057	2.30476757072051e-16	1.63526786848086e-14
TRINITY_DN533_c1_g1_i1	gonads	soma	809.62336116553	256.947074668007	441.172503500515	1.66062857518087	0.202401316624071	8.20463326464042	2.31295830225149e-16	1.6369035435247e-14
TRINITY_DN37822_c0_g1_i1	gonads	soma	239.332357022844	72.4888645969282	128.103362072233	1.72872872889292	0.210804125069116	8.20063994632991	2.3911069753156e-16	1.6879151853922e-14
TRINITY_DN7518_c0_g1_i1	gonads	soma	298.464082140749	121.98823824661	180.813519544657	1.29685340229247	0.158194884723101	8.19782134272189	2.44782783646957e-16	1.72358064849945e-14
TRINITY_DN13897_c0_g1_i1	gonads	soma	40.9371841850939	207.325435330167	151.862684948476	-2.34730593679246	0.28695800675902	-8.17996320543048	2.8393055879824e-16	1.99418197774128e-14
TRINITY_DN6165_c0_g1_i1	gonads	soma	379.423998702884	202.81851826735	261.687011745862	0.900086175022955	0.110086159385588	8.1761974443155	2.92941820230563e-16	2.05228988566062e-14
TRINITY_DN33793_c0_g1_i1	gonads	soma	313.050205162179	1966.59195154451	1415.41136941707	-2.65238842754667	0.324907692265777	-8.16351379387164	3.25416772284667e-16	2.27407454461142e-14
TRINITY_DN27749_c0_g1_i1	gonads	soma	686.19333897642	310.470478556118	435.711432029552	1.14255906559304	0.140045610931717	8.15847821285974	3.39271899818567e-16	2.36495472422401e-14
TRINITY_DN5076_c0_g1_i1	gonads	soma	407.991638793067	194.816570276171	265.87492644847	1.06164049143206	0.130174775759609	8.15550082753798	3.47735847886353e-16	2.41509359516515e-14
TRINITY_DN8310_c0_g1_i1	gonads	soma	346.389759264355	102.92292549878	184.078536753972	1.75800585629404	0.21556502137982	8.15533914102175	3.48201392032944e-16	2.41509359516515e-14
TRINITY_DN31047_c0_g1_i1	gonads	soma	58.6373841260775	4.26599148990377	22.389789035295	3.71408030001622	0.456179700553495	8.14170445442844	3.8975169657051e-16	2.69655819321283e-14
TRINITY_DN563_c0_g1_i1	gonads	soma	1468.64749157336	31.8519594563474	510.783803495353	5.51593527742021	0.677667561068881	8.13958878114212	3.96622675833592e-16	2.73728696847635e-14
TRINITY_DN45026_c0_g1_i1	gonads	soma	44.5551142783768	3.83566631374472	17.4088156352887	3.57206369118168	0.438935498764499	8.13801504147239	4.01810935108734e-16	2.76622958865822e-14
TRINITY_DN8590_c0_g1_i1	gonads	soma	161.432657196512	463.513343573683	362.81978144796	-1.51899830611963	0.186671942582784	-8.1372609354295	4.04320698021703e-16	2.77663495656237e-14
TRINITY_DN50197_c0_g1_i1	gonads	soma	634.922715238699	295.724240443495	408.790398708563	1.09806644751117	0.13498665695725	8.1346295423771	4.13199927383264e-16	2.83062304933762e-14
TRINITY_DN28598_c0_g1_i1	gonads	soma	140.550694312778	29.6442386399419	66.6130571975538	2.2325950418231	0.274789981399535	8.12473231539322	4.48350795264946e-16	3.06387731417788e-14
TRINITY_DN27288_c0_g1_i1	gonads	soma	187.667877394715	73.6699792175269	111.669278609923	1.33089890725264	0.163872229281561	8.12156466710365	4.60211501674026e-16	3.13722120001463e-14
TRINITY_DN19987_c0_g1_i1	gonads	soma	40.2807572188298	240.997977092683	174.092237134732	-2.5852507228519	0.318375194730405	-8.12013864660857	4.65651411166639e-16	3.16654344713392e-14
TRINITY_DN6188_c0_g1_i1	gonads	soma	169.957356757851	53.59280827308	92.3809911013369	1.67309961264782	0.206103104716342	8.11777976343684	4.74789388671723e-16	3.22080908954308e-14
TRINITY_DN9691_c0_g1_i1	gonads	soma	80.1285281467416	9.89870383117119	33.3086452696946	2.95488470690486	0.364151149979177	8.11444562806907	4.88007471854313e-16	3.30242136610316e-14
TRINITY_DN44133_c0_g1_i1	gonads	soma	105.309063845679	28.4744635199859	54.0859969618834	1.85988244593936	0.229227097380687	8.11371110654764	4.90967848902636e-16	3.31439048095364e-14
TRINITY_DN10061_c0_g1_i1	gonads	soma	1023.8504359725	508.050044943297	679.983508619699	1.0095664251204	0.124477741246781	8.11041729234869	5.04462154296163e-16	3.39724113739447e-14
TRINITY_DN3723_c0_g1_i2	gonads	soma	218.881722150243	89.6496645714553	132.727017097718	1.30583108758326	0.161141914796517	8.10360910277257	5.33523378516104e-16	3.5842719146542e-14
TRINITY_DN54373_c0_g1_i1	gonads	soma	143.637069097831	53.5278619442223	83.5642643287587	1.41443605030257	0.174683134763374	8.09715289468882	5.62603454411331e-16	3.76725081155744e-14
TRINITY_DN7233_c0_g1_i1	gonads	soma	76.4739092189091	508.282478730679	364.346288893422	-2.73283478002099	0.337513439511413	-8.09696580964913	5.63469002843237e-16	3.76725081155744e-14
TRINITY_DN53_c0_g1_i1	gonads	soma	306.827828525583	9351.94421232496	6336.90541772516	-4.92798688885262	0.609746100394073	-8.08203100547542	6.36969042463311e-16	4.24844603789738e-14
TRINITY_DN101_c0_g1_i1	gonads	soma	66649.4723553514	3186.49306861797	24340.8194975291	4.38643759662841	0.543236630837564	8.07463515460175	6.76786998453246e-16	4.50322411195697e-14
TRINITY_DN17822_c0_g1_i1	gonads	soma	385.472651009614	114.79058707187	205.017941717784	1.74544676459387	0.216179841025908	8.07404962604579	6.80042163942721e-16	4.50978174392718e-14
TRINITY_DN2921_c0_g1_i1	gonads	soma	2155.24657546744	48.054934156854	750.45214792705	5.48282780701857	0.679082565444366	8.07387508679568	6.81015472063213e-16	4.50978174392718e-14
TRINITY_DN52116_c0_g1_i1	gonads	soma	401.056551223535	27.524952124654	152.035485157614	3.84492327097271	0.476325242444736	8.07205440391668	6.91250599344091e-16	4.56618357190793e-14
TRINITY_DN49339_c0_g1_i1	gonads	soma	978.39236737241	11802.7663356321	8194.64167954552	-3.59251107759908	0.44507058538839	-8.07177826515783	6.9281611740738e-16	4.56618357190793e-14
TRINITY_DN43635_c0_g1_i1	gonads	soma	210.671738962301	78.1939436004851	122.353208721091	1.44606476573899	0.179216915936705	8.06879617462953	7.09946702585856e-16	4.66802544657693e-14
TRINITY_DN20733_c0_g1_i1	gonads	soma	76.8340208354766	11.9875326217734	33.6030286930078	2.66123618969509	0.330323891661239	8.05644477095319	7.85454590979026e-16	5.15232276860841e-14
TRINITY_DN46137_c0_g1_i1	gonads	soma	5.28037374859815	132.728051033356	90.2454919384365	-4.67812492813815	0.581396340397209	-8.04636115346386	8.52920517380751e-16	5.58171255292019e-14
TRINITY_DN49545_c0_g1_i1	gonads	soma	76.2367746816881	314.912345871334	235.353822141452	-2.03076524333272	0.252541780701442	-8.04130404756079	8.88873995721494e-16	5.80334564389716e-14
TRINITY_DN11303_c0_g1_i1	gonads	soma	168.871942747464	17.6423207779105	68.0521947677617	3.20931440629505	0.399178001348158	8.03980779365626	8.99794976825151e-16	5.86088938886134e-14
TRINITY_DN18848_c0_g1_i1	gonads	soma	130.260970218116	291.513576087484	237.762707464361	-1.17298396341406	0.145911342265128	-8.03901838749926	9.0560991967476e-16	5.88498334016684e-14
TRINITY_DN49739_c0_g1_i1	gonads	soma	49.8572056102436	1.35602181199668	17.523083078079	5.11151371804338	0.636601839512095	8.02937315098076	9.79719491534194e-16	6.3517338503591e-14
TRINITY_DN3892_c0_g1_i1	gonads	soma	261.39056839583	131.293438743274	174.659148627459	0.996692016911748	0.124228926563202	8.02302687856423	1.03170763839928e-15	6.6732289643719e-14
TRINITY_DN39850_c0_g1_i1	gonads	soma	70.8073575119241	18.0993454484127	35.6686828029165	1.9610088129525	0.244549010717632	8.01887853562726	1.06714966304551e-15	6.88645790679459e-14
TRINITY_DN98_c0_g1_i1	gonads	soma	1966.44858510198	60.4349450220552	695.772825048697	5.02556180018258	0.626985970614257	8.01542942860276	1.09752869960634e-15	7.06610317642386e-14
TRINITY_DN42673_c0_g1_i1	gonads	soma	224.64937614793	81.7511032377326	129.383860874465	1.46840688079961	0.183296747496953	8.0110907632118	1.13695498462028e-15	7.30303209867062e-14
TRINITY_DN3343_c0_g1_i3	gonads	soma	580.427274282068	1111.23337879012	934.29801062077	-0.937199460263538	0.117032093731338	-8.00805514438631	1.16536651719446e-15	7.46828086238006e-14
TRINITY_DN42831_c0_g1_i1	gonads	soma	67.7215208226237	1.06540789061236	23.2841122012828	6.10926905050693	0.763458346863677	8.00209870728913	1.22316268651649e-15	7.82064914944437e-14
TRINITY_DN6184_c0_g1_i1	gonads	soma	333.930172868275	120.085373815761	191.366973499932	1.47789504294699	0.184706515270597	8.00131517170284	1.23097257654712e-15	7.85253217236356e-14
TRINITY_DN42416_c0_g1_i1	gonads	soma	565.958568671656	230.507532775463	342.324544740861	1.29480960526202	0.161920779372357	7.99656233301868	1.2794101487688e-15	8.14284541595118e-14
TRINITY_DN560_c0_g1_i1	gonads	soma	837.759551140209	270.840658133189	459.813622468862	1.6279483245318	0.203590687043818	7.9961826750033	1.28335935426246e-15	8.14933189956662e-14
TRINITY_DN7047_c0_g1_i2	gonads	soma	629.934408680197	1144.1127634843	972.719978549597	-0.858534773986452	0.107390684690608	-7.9944994899687	1.30101297335697e-15	8.24261362824087e-14
TRINITY_DN26057_c0_g1_i1	gonads	soma	18768.0655607265	9243.85239367641	12418.5901160264	1.02164916325724	0.127836914114176	7.99181652918159	1.32964819190036e-15	8.40488753666471e-14
TRINITY_DN7218_c0_g1_i1	gonads	soma	284.529394909947	12.1712358551163	102.957288873393	4.49661369979435	0.563277740322979	7.98294229986086	1.42885708252152e-15	9.01151973609323e-14
TRINITY_DN18241_c0_g1_i1	gonads	soma	523.386463273268	238.374590419218	333.378548037234	1.13925982166219	0.142744703515656	7.98110047941103	1.45034338485963e-15	9.12633496902734e-14
TRINITY_DN9632_c0_g1_i1	gonads	soma	130.577108572393	325.011283985232	260.199892180953	-1.31372981417988	0.164629684076367	-7.9799084931152	1.46441815577159e-15	9.19409981184545e-14
TRINITY_DN50578_c0_g1_i1	gonads	soma	50.1994103063398	164.422706880797	126.348274689311	-1.72408930481193	0.216659382813679	-7.95760276994138	1.75404418017441e-15	1.09876645908087e-13
TRINITY_DN37478_c0_g1_i1	gonads	soma	219.882112691337	14.2482359810446	82.7928615511421	3.91841387580804	0.492605209409671	7.9544710469136	1.79898435683199e-15	1.12438543632738e-13
TRINITY_DN13560_c0_g1_i1	gonads	soma	181.594606936531	54.5809123658766	96.9188105560947	1.71223268587571	0.215347127672932	7.95103563431892	1.84958730490169e-15	1.15342089038634e-13
TRINITY_DN42011_c0_g1_i1	gonads	soma	141.174881801993	50.9424627377325	81.0199357591526	1.45998441421183	0.183648710889188	7.94987564651502	1.86698826836517e-15	1.16166766684654e-13
TRINITY_DN5374_c0_g1_i1	gonads	soma	80.1107218252201	410.311624783621	300.244657130821	-2.35020754871125	0.295657467354927	-7.94908909197245	1.8788789907631e-15	1.16645672701103e-13
TRINITY_DN3965_c0_g1_i1	gonads	soma	335.127972843901	125.432640892558	195.331084876339	1.42323813050969	0.179077882917924	7.94759300991958	1.90170219700603e-15	1.17799650791378e-13
TRINITY_DN26813_c0_g1_i1	gonads	soma	675.401476594239	268.903186546479	404.402616562399	1.32531601825176	0.166806342832503	7.94523754760672	1.93819001812118e-15	1.19793064386676e-13
TRINITY_DN7897_c0_g1_i2	gonads	soma	233.544844919571	417.20416577253	355.984392154877	-0.841865609357404	0.106075593216245	-7.93646854881293	2.08019085251459e-15	1.28284585767158e-13
TRINITY_DN5489_c0_g1_i1	gonads	soma	188.952704908791	70.3465115428534	109.881909331499	1.42046121004569	0.179148201615993	7.92897275681546	2.2096600942016e-15	1.35967425221304e-13
TRINITY_DN15433_c0_g1_i1	gonads	soma	143.17170762991	27.2612498298328	65.8980690965252	2.36521527385696	0.298709430399949	7.9181138362124	2.41140545297912e-15	1.48053906983903e-13
TRINITY_DN29654_c0_g1_i1	gonads	soma	64.0445456168196	8.59849482813212	27.0805117576946	2.81103754137982	0.35514014998276	7.91529074230632	2.46675958825441e-15	1.51118908431982e-13
TRINITY_DN18228_c0_g1_i1	gonads	soma	17457.7589080608	12337.6208923692	14044.3335642664	0.501271042266679	0.0633433569979313	7.91355346517315	2.50144340482982e-15	1.52906913007762e-13
TRINITY_DN53106_c0_g1_i1	gonads	soma	223.773922762816	61.3157447463532	115.468470751841	1.87361721622542	0.236887954982554	7.90929710361763	2.58846194654772e-15	1.57879149384499e-13
TRINITY_DN28332_c0_g1_i1	gonads	soma	16.0433824336253	86.4700733481523	62.9945097099766	-2.41022901457661	0.3047743334052	-7.90824144424325	2.6105014787077e-15	1.58875005749009e-13
TRINITY_DN44356_c0_g1_i1	gonads	soma	289.694312305844	78.4159377465915	148.842062599676	1.88300274613544	0.238187238969738	7.90555679758594	2.66738614292059e-15	1.61982556316704e-13
TRINITY_DN2404_c0_g1_i1	gonads	soma	1978.82324345858	500.178963427968	993.060390104839	1.98420720358738	0.251431391183977	7.89164469179386	2.98229793269071e-15	1.80711661006376e-13
TRINITY_DN344_c0_g1_i2	gonads	soma	2154.91344917883	96.4191522486622	782.58391789205	4.47830444712894	0.567709382288533	7.88837490949354	3.06146880120637e-15	1.8510572123468e-13
TRINITY_DN145_c0_g1_i1	gonads	soma	7181.81344650087	3049.98108315736	4427.2585376052	1.23523656898955	0.156721533841119	7.88172843077074	3.2288317697859e-15	1.94801514128103e-13
TRINITY_DN27064_c0_g1_i1	gonads	soma	2096.54125495861	509.350980162468	1038.41440509451	2.04292309629214	0.259247432630292	7.88020569987867	3.26842568167323e-15	1.96763470745406e-13
TRINITY_DN16674_c0_g1_i1	gonads	soma	62.9391855157997	0.5555312019159	21.3500826398772	6.63153650043478	0.843545258751514	7.86150645935674	3.79540856333862e-15	2.27644768723904e-13
TRINITY_DN18998_c0_g1_i1	gonads	soma	218.813196234443	48.4614189720045	105.245344726151	2.16890702892459	0.275892217889042	7.86142880549416	3.79776265371917e-15	2.27644768723904e-13
TRINITY_DN13078_c0_g1_i1	gonads	soma	275.105241001323	119.840165091035	171.595190394464	1.19348661124223	0.152339227219885	7.8344011127191	4.71082656739299e-15	2.81768213589035e-13
TRINITY_DN48732_c0_g1_i1	gonads	soma	517.346968467547	216.315072226272	316.65903764003	1.25534617467628	0.16038428553707	7.82711454848944	4.99194232072162e-15	2.97941827824529e-13
TRINITY_DN10258_c0_g1_i1	gonads	soma	513.643502037021	204.405564537957	307.484877037645	1.3266483819256	0.169508814857477	7.82642709785356	5.0193014485662e-15	2.98933257363965e-13
TRINITY_DN44185_c0_g1_i1	gonads	soma	34.9266689032786	2.33066414679792	13.1959990656248	3.9474273011702	0.504740645107983	7.82070423578766	5.2528631697288e-15	3.12174964400998e-13
TRINITY_DN3534_c0_g1_i1	gonads	soma	210.874919136264	68.3392199159386	115.851119656047	1.6135135654997	0.206459933674026	7.81514135351426	5.49013833832997e-15	3.2558042133043e-13
TRINITY_DN26275_c0_g1_i1	gonads	soma	1364.75469111087	2633.20801140921	2210.39023797643	-0.947856793437546	0.121329206735006	-7.81227223802553	5.61660800437739e-15	3.32371741331379e-13
TRINITY_DN233_c0_g1_i2	gonads	soma	1917.68248385408	41.8839539366046	667.150130575764	5.51060873821521	0.705824505442286	7.80733552848542	5.84096233583698e-15	3.44914406468437e-13
TRINITY_DN344_c1_g1_i1	gonads	soma	847.112300070269	48.5358564656798	314.728004333876	4.12512054802578	0.528829067529657	7.80047996850031	6.167215699377e-15	3.63408411539772e-13
TRINITY_DN11576_c0_g1_i1	gonads	soma	742.692216393002	41.0633953055058	274.939669001338	4.17486315531829	0.535853563079316	7.79105233774538	6.64533785591434e-15	3.90754295531809e-13
TRINITY_DN37794_c0_g1_i1	gonads	soma	295.960117958157	71.4247596535133	146.269879088395	2.07037568630818	0.265991098625259	7.78362771163639	7.04739411536548e-15	4.13521461035148e-13
TRINITY_DN37149_c0_g1_i1	gonads	soma	86.6382586607872	190.730248165642	156.03291833069	-1.14110236132662	0.146611329267333	-7.7831799699866	7.07239119436181e-15	4.14114560607968e-13
TRINITY_DN5040_c0_g1_i1	gonads	soma	954.400361916922	272.578971431751	499.852768260141	1.81217313450143	0.232894923906864	7.78107613554568	7.19101997368633e-15	4.20176131361634e-13
TRINITY_DN33983_c0_g1_i1	gonads	soma	193.779450974709	576.641055446571	449.020520622617	-1.57135475759007	0.202107165561879	-7.77485921007075	7.55313640136611e-15	4.40409607402926e-13
TRINITY_DN50392_c0_g1_i1	gonads	soma	953.389247302465	449.262968100695	617.305061167952	1.08717951554549	0.140001329225142	7.76549423896649	8.13274618617172e-15	4.73213534887017e-13
TRINITY_DN2816_c0_g1_i1	gonads	soma	600.688523441531	1127.52187994821	951.910761112649	-0.90793756289501	0.116934920647567	-7.76446897015022	8.19880020125997e-15	4.7606102295959e-13
TRINITY_DN22577_c0_g1_i1	gonads	soma	354.806654195527	43.0978856742255	147.000808514659	3.02305221217796	0.389600104339216	7.75937218319083	8.53508350944865e-15	4.94554745100615e-13
TRINITY_DN5510_c0_g1_i1	gonads	soma	206.702548252546	79.5887801378316	121.96003617607	1.37706061226014	0.17756272363992	7.75534742896085	8.81019412371088e-15	5.09434364163765e-13
TRINITY_DN26123_c0_g1_i1	gonads	soma	6138.76011762524	139.735089172389	2139.41009865667	5.45590761645746	0.703911296672323	7.75084537249192	9.12827871183711e-15	5.26731983013124e-13
TRINITY_DN19019_c0_g1_i1	gonads	soma	70.9506741861834	6.67478568370718	28.1000818511993	3.3674241681648	0.434537481369289	7.74944466827942	9.22952854632658e-15	5.31471795981327e-13
TRINITY_DN18343_c0_g1_i1	gonads	soma	265.561469583762	68.711016671833	134.327834309143	1.96589365154811	0.25390298903762	7.74269597612665	9.73305840854381e-15	5.59308994869481e-13
TRINITY_DN15339_c0_g1_i1	gonads	soma	72.0995700526903	265.970536567258	201.346881062402	-1.88237323664959	0.243154434123871	-7.74147197204987	9.82723617279401e-15	5.63556535410144e-13
TRINITY_DN14400_c0_g1_i1	gonads	soma	274.742640103888	120.548172810796	171.94632857516	1.18310431695376	0.15289217532796	7.73816131803967	1.00864820254678e-14	5.77233178136494e-13
TRINITY_DN5103_c0_g1_i1	gonads	soma	6.08075608382461	72.8697101948957	50.6067254912054	-3.47419786357016	0.449259971839825	-7.73315692769713	1.04911840297097e-14	5.99160783199826e-13
TRINITY_DN37629_c0_g1_i1	gonads	soma	42.2283205343534	1.24665640892564	14.9072111174016	5.03644386132337	0.651475866015412	7.73082185243103	1.06854469610758e-14	6.09004787558197e-13
TRINITY_DN3605_c0_g1_i1	gonads	soma	334.811642183244	144.449427193322	207.903498856629	1.20953030641367	0.156553640979204	7.72598004650909	1.10996016565359e-14	6.31315380108862e-13
TRINITY_DN36415_c0_g1_i1	gonads	soma	169.900910416666	49.7380177071381	89.7923152769806	1.76171320288094	0.228068215957234	7.72450117824083	1.12292202499908e-14	6.37384291455093e-13
TRINITY_DN28437_c0_g1_i1	gonads	soma	198.098958087003	57.0997816493358	104.099507128558	1.8124711520907	0.235127215131423	7.70847028948831	1.27334755052235e-14	7.2129562978978e-13
TRINITY_DN20356_c0_g1_i1	gonads	soma	145.791544156586	17.7454859029506	60.427505320829	3.03523404398396	0.393968506005786	7.70425553747026	1.31608259278034e-14	7.43987909613813e-13
TRINITY_DN16897_c0_g1_i1	gonads	soma	126.482118326952	45.7310206202072	72.6480531891221	1.45393899710117	0.18890665657985	7.69660012741052	1.39734312925174e-14	7.88322605555347e-13
TRINITY_DN41964_c0_g1_i1	gonads	soma	781.896257118547	338.985352009571	486.62232037923	1.20482974629706	0.156759784999776	7.68583438857603	1.52003033585182e-14	8.55801694960458e-13
TRINITY_DN3834_c0_g1_i1	gonads	soma	516.754530074533	227.026910089883	323.6027834181	1.19665155744578	0.155715402255006	7.68486315493757	1.53160618706687e-14	8.60577027896783e-13
TRINITY_DN50130_c0_g1_i1	gonads	soma	459.750968483139	228.501896465006	305.584920471051	1.01369734263829	0.132111806180555	7.67302614312067	1.67985234083738e-14	9.41970426526415e-13
TRINITY_DN49031_c0_g1_i1	gonads	soma	2760.95417623042	1537.54427337817	1945.34757432892	0.843612903329358	0.109967584730505	7.67146887327549	1.70037745200168e-14	9.51561329427018e-13
TRINITY_DN18748_c0_g1_i1	gonads	soma	381.730833742373	130.385878801182	214.167530448245	1.55974458568629	0.203375335797969	7.66929077002593	1.7294997025727e-14	9.65915165213946e-13
TRINITY_DN12999_c0_g1_i1	gonads	soma	298.008928155857	100.756140168351	166.50706949752	1.56772950475287	0.20444473809396	7.66823112870903	1.74384447916218e-14	9.71974879738232e-13
TRINITY_DN43872_c0_g1_i1	gonads	soma	2333.10361184958	40.5562584888412	804.738709609087	5.84035344253866	0.761904315183788	7.66546838775921	1.78179749624579e-14	9.91142675261682e-13
TRINITY_DN2635_c0_g1_i1	gonads	soma	187.974031950965	76.0764248408772	113.375627210906	1.31386992398924	0.171477840774893	7.66203911859386	1.83003875330591e-14	1.01594546598198e-12
TRINITY_DN50273_c0_g1_i1	gonads	soma	305.171523886175	867.643038512223	680.152533636873	-1.5041365477179	0.196383910040601	-7.65916386636223	1.8714748585969e-14	1.03687908848916e-12
TRINITY_DN494_c0_g1_i1	gonads	soma	1522.58196568245	635.167158855898	930.97209446475	1.26379160833967	0.165035803887911	7.65768141559156	1.89319811040583e-14	1.04682940446754e-12
TRINITY_DN13436_c0_g1_i1	gonads	soma	1885.1441050937	1021.15200655889	1309.14937273716	0.883743427813983	0.115443270574929	7.65521821594951	1.92984262685847e-14	1.06497446390505e-12
TRINITY_DN5766_c0_g1_i1	gonads	soma	992.875931021253	411.950446394582	605.592274603472	1.27304512726136	0.166421215948696	7.64953626858376	2.01705381844552e-14	1.11089738321634e-12
TRINITY_DN42493_c0_g1_i1	gonads	soma	915.155865686555	260.118246855681	478.464119799306	1.81793517077415	0.237707578967395	7.64777958982749	2.04479306462033e-14	1.12394919972896e-12
TRINITY_DN13140_c0_g1_i1	gonads	soma	124.829894768568	33.3690162487646	63.8559757553657	1.88758690507814	0.246896065141617	7.64526929173796	2.08508488716596e-14	1.14383562064589e-12
TRINITY_DN50665_c0_g1_i1	gonads	soma	215.248046411021	32.8338148054393	93.6385586739667	2.68847848725693	0.351879830894984	7.64033130406751	2.16663502148058e-14	1.18623267426062e-12
TRINITY_DN9738_c0_g1_i1	gonads	soma	154.100232061793	9.21841281963784	57.5123525670228	4.04755456161697	0.529789245748111	7.63993341522335	2.17334104726191e-14	1.18756649405689e-12
TRINITY_DN3132_c0_g1_i1	gonads	soma	83.8349428603589	25.4324688876587	44.8999602118921	1.69538644200736	0.221951579336756	7.63854191564475	2.19695435691569e-14	1.19811552017443e-12
TRINITY_DN732_c0_g1_i1	gonads	soma	33.5144715587817	161.983411168181	119.160431298381	-2.26770569808932	0.296902531959965	-7.63787928354583	2.2082875410366e-14	1.20193936162135e-12
TRINITY_DN36071_c0_g1_i1	gonads	soma	146.471885081656	52.5235969650754	83.8396930039356	1.47219066288572	0.192864006764592	7.63330954065817	2.28802629672079e-14	1.24290772247452e-12
TRINITY_DN2319_c0_g1_i4	gonads	soma	52.9369346622592	0.531304109840581	17.9998476273135	6.38180510349312	0.836726816213912	7.62710717503955	2.4007999389335e-14	1.30013370950046e-12
TRINITY_DN17059_c0_g1_i1	gonads	soma	127.022572350182	23.1305182748688	57.7612029666399	2.44967358153165	0.321184251469224	7.62700403374659	2.4027207661282e-14	1.30013370950046e-12
TRINITY_DN35096_c0_g1_i1	gonads	soma	17.3350568786381	93.3642511838458	68.0211864154432	-2.42358017393948	0.317922151708372	-7.62318750334394	2.47486978075579e-14	1.33657384877982e-12
TRINITY_DN5237_c0_g1_i1	gonads	soma	1281.78919976642	117.640966137077	505.690377346859	3.43922597540004	0.451220956365361	7.62204398284915	2.49689921180565e-14	1.34585770887501e-12
TRINITY_DN12640_c0_g1_i1	gonads	soma	309.743180779495	123.90662710144	185.852144994125	1.31979528970981	0.173323401387864	7.614639910951	2.64427612321981e-14	1.4225387198281e-12
TRINITY_DN48886_c0_g1_i1	gonads	soma	285.742839932562	35.3134237659724	118.789895821502	2.99441147862232	0.393356083741079	7.6124702334421	2.68906139127759e-14	1.44383908254061e-12
TRINITY_DN48735_c0_g1_i1	gonads	soma	259.964620583033	103.75441058906	155.824480587051	1.32919225908418	0.174662489426734	7.61006134429191	2.73965857754976e-14	1.46817194638519e-12
TRINITY_DN21879_c0_g1_i1	gonads	soma	195.898357382945	72.0613911559885	113.340379898307	1.43097285093953	0.188180121118638	7.60427213264134	2.86511802704992e-14	1.53245245550653e-12
TRINITY_DN46646_c0_g1_i1	gonads	soma	72.0048771961214	7.31675840313272	28.8794646674623	3.27729703564884	0.430997083093401	7.60398889970823	2.87139893187804e-14	1.53286407854748e-12
TRINITY_DN13916_c0_g1_i1	gonads	soma	212.522837928621	415.543182540426	347.869734336491	-0.983577661763836	0.12948872309507	-7.59585574908864	3.05764990667951e-14	1.62916507384056e-12
TRINITY_DN5900_c0_g1_i1	gonads	soma	196.068825482049	50.0139194273955	98.6988881122802	1.96996739149249	0.259555605960416	7.58977015427255	3.2047344548202e-14	1.70426920443431e-12
TRINITY_DN35511_c0_g1_i1	gonads	soma	117.682217405487	12.3322365976988	47.4488968669617	3.25149982242697	0.428785894469375	7.58303821176468	3.37555375241129e-14	1.79168466633235e-12
TRINITY_DN33770_c0_g1_i1	gonads	soma	148.325630534218	346.80072893572	280.642362801886	-1.23859976599609	0.163471929238707	-7.57683457804823	3.54087785485805e-14	1.87585591956509e-12
TRINITY_DN47564_c0_g1_i1	gonads	soma	75.7491009283192	11.2189662493577	32.7290111423449	2.77428255093163	0.366446231873581	7.57077658227556	3.70999635702714e-14	1.9617134729657e-12
TRINITY_DN41404_c0_g1_i1	gonads	soma	451.719464501795	182.904464818834	272.509464713154	1.31050310869705	0.173226751476467	7.5652466927147	3.87129207255528e-14	2.0431166302463e-12
TRINITY_DN5751_c0_g1_i1	gonads	soma	159.41313819277	553.739968567448	422.297691775889	-1.79385216609847	0.237324872908926	-7.55863531753314	4.0732012674631e-14	2.14560505401423e-12
TRINITY_DN21159_c0_g1_i1	gonads	soma	282.344675551782	92.2485372345273	155.613916673612	1.59522840472748	0.211135842978269	7.5554599457169	4.17382255102766e-14	2.19445229889853e-12
TRINITY_DN15954_c0_g1_i1	gonads	soma	162.158248773279	61.5862681583157	95.1102616966369	1.38572764283413	0.18355775027029	7.54927340738068	4.37693175797305e-14	2.29689816951895e-12
TRINITY_DN26625_c0_g1_i1	gonads	soma	1041.46799223459	1904.07166862472	1616.53710982801	-0.87001958928951	0.115251864880303	-7.54885476424252	4.39102195982071e-14	2.29995280166654e-12
TRINITY_DN16147_c0_g1_i1	gonads	soma	158.66042656978	3.04947227471718	54.9197903730716	5.76057227703373	0.764087985987574	7.5391478241714	4.73052496134036e-14	2.47312200657443e-12
TRINITY_DN13796_c0_g1_i1	gonads	soma	185.265172708201	48.8498203555314	94.321604473088	1.90416393031222	0.252588037171064	7.53861485935152	4.74989514204648e-14	2.4785897483253e-12
TRINITY_DN44838_c0_g1_i1	gonads	soma	513.245219276216	10.0713956775754	177.796003543789	5.64570606190505	0.749557017681077	7.53205683988033	4.99472055846232e-14	2.60146372457889e-12
TRINITY_DN2446_c0_g1_i1	gonads	soma	731.561287163497	345.084776074793	473.910279771028	1.07992866500519	0.143385286422084	7.53165608517316	5.01007744018837e-14	2.60169466351048e-12
TRINITY_DN49991_c0_g1_i1	gonads	soma	99.1072467666165	3.07866380887694	35.0881914614568	4.93701076104657	0.655509957081163	7.53155723679615	5.01387243246545e-14	2.60169466351048e-12
TRINITY_DN26351_c0_g1_i1	gonads	soma	18.5678874090292	114.326608501981	82.4070348043304	-2.63395763125247	0.349736571707646	-7.53126165328304	5.02523736103256e-14	2.60273606559402e-12
TRINITY_DN41664_c0_g1_i1	gonads	soma	911.290427476126	190.933401893005	431.052410420712	2.25453526564468	0.299369406875978	7.53094743104024	5.03734670765054e-14	2.60415843828782e-12
TRINITY_DN33795_c0_g1_i1	gonads	soma	452.859426552297	91.9948051979941	212.283012316095	2.28881759078217	0.304322018125723	7.52103842133633	5.43428753718442e-14	2.80415286218386e-12
TRINITY_DN43047_c0_g1_i1	gonads	soma	440.908728498106	220.268149699703	293.815009299171	1.00701756246491	0.133901054366404	7.52060965636112	5.45214027561095e-14	2.80815513862162e-12
TRINITY_DN283_c0_g1_i4	gonads	soma	3473.58100479084	92.8363128199616	1219.75121014359	5.22832046317481	0.695358919086119	7.51888027846996	5.52473457711245e-14	2.84028544904304e-12
TRINITY_DN3937_c0_g1_i1	gonads	soma	986.174526246028	285.523361019317	519.073749428221	1.78931405105342	0.23799036833225	7.51843052974068	5.5437689157159e-14	2.84481263566063e-12
TRINITY_DN49568_c0_g1_i1	gonads	soma	247.778892659728	72.2427121329752	130.75477230856	1.7960541500356	0.238901965548351	7.51795468033559	5.56397808849327e-14	2.84992490930504e-12
TRINITY_DN44816_c0_g1_i1	gonads	soma	138.793256004045	57.8143863881933	84.8073429268103	1.24776094115935	0.16603235749672	7.51516728408799	5.6838209421573e-14	2.90595793868053e-12
TRINITY_DN41293_c0_g1_i1	gonads	soma	912.783994832493	10805.9780351268	7508.246688362	-3.56520870725281	0.474432636464028	-7.51467844586854	5.70509831041073e-14	2.90658603949601e-12
TRINITY_DN21458_c0_g1_i1	gonads	soma	111.705700479455	315.280860868128	247.422474071903	-1.51519071117522	0.201631335479295	-7.51465890742369	5.70595037415892e-14	2.90658603949601e-12
TRINITY_DN30149_c0_g1_i1	gonads	soma	2.39997021522302	83.0448709062985	56.1632373426067	-5.04908136442741	0.672355281350846	-7.50954369583172	5.93338120774415e-14	3.01691282506377e-12
TRINITY_DN26728_c0_g1_i1	gonads	soma	262.29033813555	475.761437878462	404.604404630825	-0.870643331422526	0.116017659891313	-7.50440348683259	6.17089563742941e-14	3.12934191658782e-12
TRINITY_DN29121_c0_g1_i1	gonads	soma	76.0020817104283	191.246478993918	152.831679899422	-1.36533789680781	0.181941371069721	-7.50427398002074	6.17699892930181e-14	3.12934191658782e-12
TRINITY_DN462_c0_g1_i1	gonads	soma	2412.58812578014	335.026071826982	1027.54675647803	2.84682534755053	0.379812530895932	7.49534340227063	6.612500944665e-14	3.34388161407214e-12
TRINITY_DN33698_c0_g1_i1	gonads	soma	490.466280693664	220.175918618137	310.272705976646	1.14903285864116	0.1533579245058	7.49249093155083	6.75786000142415e-14	3.41118621088221e-12
TRINITY_DN36396_c0_g1_i1	gonads	soma	323.21660638812	92.9029132313818	169.674144283628	1.79901257984704	0.240213120234343	7.48923530110256	6.92760462918144e-14	3.49053383245332e-12
TRINITY_DN43536_c0_g1_i1	gonads	soma	1630.28721156766	598.870823425835	942.676286139777	1.44490915684439	0.193111720530674	7.48224474865512	7.30637105948465e-14	3.67472148783809e-12
TRINITY_DN114_c0_g1_i2	gonads	soma	546.639766360075	6908.11719189888	4787.62471671928	-3.65929982888179	0.489389587261864	-7.47727357534431	7.5880347737849e-14	3.80949478634078e-12
TRINITY_DN35966_c0_g1_i1	gonads	soma	43.2492078757357	2.80465099706374	16.2861699566211	3.85629428511022	0.516489036531203	7.46636232786181	8.24421422186249e-14	4.13146540815606e-12
TRINITY_DN30482_c0_g1_i1	gonads	soma	363.501620658071	170.107411564931	234.572147929311	1.09333569343475	0.146518104964922	7.46212008199605	8.51412336867498e-14	4.25905239663592e-12
TRINITY_DN1562_c0_g1_i1	gonads	soma	725.878870446902	3175.92794752381	2359.24492183151	-2.12873344119703	0.285553959352474	-7.45475021962286	9.0038244460822e-14	4.49593122655089e-12
TRINITY_DN50730_c0_g1_i1	gonads	soma	114.789541991117	292.459326630748	233.236065084204	-1.36611280115015	0.183544267417583	-7.44296087462155	9.84532539355908e-14	4.9073124582627e-12
TRINITY_DN54246_c0_g1_i1	gonads	soma	34.7141876185165	2.64327620242735	13.3335800077904	3.61898151126484	0.487118732844377	7.4293622216763	1.09122544146022e-13	5.42008700870377e-12
TRINITY_DN8661_c0_g1_i1	gonads	soma	641.162634241671	1526.40336528188	1231.32312160181	-1.25027963337338	0.168289179432667	-7.4293524847426	1.09130576524435e-13	5.42008700870377e-12
TRINITY_DN6078_c0_g1_i1	gonads	soma	70.8491343986771	3.2217556243401	25.7642152157858	4.46455257533765	0.601084820778413	7.42749179650884	1.10676244660007e-13	5.48705595851832e-12
TRINITY_DN5830_c0_g1_i1	gonads	soma	298.299328174649	149.236891051762	198.924370092724	1.01203240521542	0.13628209579476	7.42601146037208	1.11921305024613e-13	5.53238022374846e-12
TRINITY_DN41796_c0_g1_i1	gonads	soma	375.494580810724	221.948440972374	273.130487585157	0.75374164062395	0.101501281114263	7.42593228725302	1.11988281234329e-13	5.53238022374846e-12
TRINITY_DN19971_c0_g1_i1	gonads	soma	184.315401162436	35.1784063725557	84.8907379691823	2.36477374337631	0.318498072073157	7.42476627247256	1.12979240975556e-13	5.57143905895946e-12
TRINITY_DN9843_c0_g1_i1	gonads	soma	73.9059690769679	20.5213610364405	38.316230383283	1.86255876987762	0.250886587848067	7.42390729553688	1.1371476643707e-13	5.59778548480394e-12
TRINITY_DN51816_c0_g1_i1	gonads	soma	393.343666967498	164.394626432116	240.710973277243	1.26552287400809	0.170478558761523	7.42335507292963	1.14190107089517e-13	5.60657790695094e-12
TRINITY_DN41344_c0_g1_i1	gonads	soma	209.60931992459	70.3413220474642	116.763988006506	1.56118296582231	0.210310417564354	7.42323173479791	1.14296540223679e-13	5.60657790695094e-12
TRINITY_DN4817_c0_g1_i1	gonads	soma	413.66777190228	190.537039431603	264.913950255162	1.10702366738521	0.149202141979534	7.4196231548543	1.17454040846439e-13	5.75131908109506e-12
TRINITY_DN48441_c0_g1_i1	gonads	soma	43.5021886578448	0.60238687364271	14.9023208017101	6.08149946750208	0.821458888852851	7.40329132720782	1.32849854686264e-13	6.49376627133404e-12
TRINITY_DN31629_c0_g1_i1	gonads	soma	44.2871622449868	1.80631071383886	15.9665945575548	4.63629123732678	0.626717465657531	7.39773740382764	1.38524437362486e-13	6.75926346730322e-12
TRINITY_DN45233_c0_g1_i1	gonads	soma	35.5031730663554	0.113930465232178	11.9103446656066	7.10815702748873	0.962133430052794	7.38791191061586	1.49152497924396e-13	7.26511107665716e-12
TRINITY_DN44145_c0_g1_i1	gonads	soma	671.364183869904	90.8504539428297	284.355030585188	2.87779169648149	0.390105932043216	7.37694933632202	1.61957601716207e-13	7.87504681212042e-12
TRINITY_DN41962_c0_g1_i1	gonads	soma	207.428633932542	94.2950623332479	132.006252866346	1.12412848484588	0.152540082172881	7.36939739924782	1.71401018950641e-13	8.31967982560939e-12
TRINITY_DN51827_c0_g1_i1	gonads	soma	315.839927699682	138.246840881845	197.44453648779	1.18634836030176	0.161263482236287	7.35658404401498	1.88676109047513e-13	9.14224498421337e-12
TRINITY_DN45000_c0_g1_i1	gonads	soma	56.2675927123205	0.979962933445892	19.4091728597374	5.68018010998884	0.772223352379939	7.35561815436288	1.90045566243582e-13	9.19258666770913e-12
TRINITY_DN7081_c0_g1_i1	gonads	soma	365.891864879591	39.9584593048855	148.602927829787	3.18923368561667	0.433773031746899	7.35230973851215	1.94810723736994e-13	9.40671989461286e-12
TRINITY_DN41740_c0_g1_i1	gonads	soma	1022.8671564518	227.83417805605	492.845170854634	2.16094944402362	0.29401453678322	7.34980476702386	1.98496568031792e-13	9.56808500289122e-12
TRINITY_DN621_c0_g1_i1	gonads	soma	489.392162971715	196.92431712609	294.413599074632	1.31388580227117	0.178807953867104	7.34802772391043	2.01152784041199e-13	9.67934668259148e-12
TRINITY_DN29341_c0_g1_i1	gonads	soma	149.342707212803	47.064715772322	81.1573795858156	1.66213872653823	0.226292858255001	7.34507814058025	2.0563892514029e-13	9.85079122007877e-12
TRINITY_DN8321_c0_g1_i1	gonads	soma	259.733112193769	696.716232817953	551.055192609892	-1.41804109702201	0.193061832835231	-7.3450100219044	2.0574368230064e-13	9.85079122007877e-12
TRINITY_DN34103_c0_g1_i1	gonads	soma	517.282656592026	10.9121379681449	179.702310842772	5.53059109536488	0.75297487476616	7.34498756958183	2.05778222373198e-13	9.85079122007877e-12
TRINITY_DN44961_c0_g1_i1	gonads	soma	217.166305918686	101.896913736587	140.320044463953	1.07658973101951	0.146768643232944	7.33528434483656	2.21251237340551e-13	1.05733001102281e-11
TRINITY_DN30112_c0_g1_i1	gonads	soma	218.896054706821	93.5938429794831	135.361246888596	1.22778221759614	0.167507530687673	7.32971355112029	2.30645180370657e-13	1.10033180131202e-11
TRINITY_DN3948_c0_g1_i1	gonads	soma	81.2864233271991	445.06133302099	323.803029789726	-2.44075957208582	0.333131769606871	-7.32670911263178	2.35873027812563e-13	1.12334529495733e-11
TRINITY_DN48823_c0_g1_i1	gonads	soma	1920.03640364234	778.927453962904	1159.29710385605	1.30159676775557	0.177658601203009	7.3263931998893	2.36429445975821e-13	1.12407045827787e-11
TRINITY_DN18999_c0_g1_i1	gonads	soma	168.7320118531	18.7022586133974	68.7121763599649	3.14782020319623	0.429815086298466	7.32366150826629	2.41294872216944e-13	1.14524475784469e-11
TRINITY_DN45901_c0_g1_i1	gonads	soma	49.6253037167001	0.444661657026783	16.8382090102512	7.09630856203007	0.969373460797215	7.32051046270035	2.47029450785932e-13	1.16914067961827e-11
TRINITY_DN1691_c0_g1_i1	gonads	soma	258.355149503959	115.717650279039	163.263483354012	1.16194271591252	0.15872593327306	7.32043398298126	2.47170287137506e-13	1.16914067961827e-11
TRINITY_DN525_c0_g1_i1	gonads	soma	145.138052859512	1403.17285865411	983.827923389245	-3.27346017115297	0.447658348524542	-7.31240728993914	2.6239831895862e-13	1.23906357303838e-11
TRINITY_DN42175_c0_g1_i1	gonads	soma	127.695528248562	271.093811274186	223.294383598978	-1.09836599883333	0.150274973301292	-7.30904138396466	2.69054903470145e-13	1.26834305596867e-11
TRINITY_DN25019_c0_g1_i1	gonads	soma	30.1787254565169	1.94709441844349	11.3576380978013	3.87953289779598	0.530987823697067	7.30625585872057	2.74688899536197e-13	1.29271105969547e-11
TRINITY_DN35677_c0_g1_i1	gonads	soma	330.412907568891	58.4266521525031	149.088737291299	2.48436567877834	0.340060025077747	7.30566810435996	2.75892411726121e-13	1.29618169718557e-11
TRINITY_DN25530_c0_g1_i1	gonads	soma	63.8051580976356	13.3640353415031	30.1777429268806	2.21267947171877	0.303035986515474	7.30170530953021	2.84143076680213e-13	1.33269332069254e-11
TRINITY_DN291_c0_g1_i1	gonads	soma	690.16618686598	272.717236843218	411.866886850805	1.34275391051579	0.184123611421729	7.29267637185467	3.03857388617784e-13	1.42275851003812e-11
TRINITY_DN7496_c0_g1_i1	gonads	soma	278.177930816021	74.6549448210599	142.495940152714	1.88537833947564	0.258651978048255	7.28924771309461	3.1169050715657e-13	1.45698286983961e-11
TRINITY_DN14835_c0_g1_i1	gonads	soma	175.244520830961	22.9880572296671	73.7402117634316	2.91459499972139	0.399971445677609	7.28700768822047	3.16914828689037e-13	1.47891814267251e-11
TRINITY_DN20743_c0_g1_i1	gonads	soma	43.6348477383693	0.587318699444021	14.9364950457524	6.45905484241359	0.886447269079981	7.28645128448222	3.18225783888415e-13	1.4825483630299e-11
TRINITY_DN13932_c0_g1_i1	gonads	soma	184.296921045206	44.1395418033984	90.8586682173344	2.06653743294331	0.283633491182537	7.28594294110831	3.19428157982494e-13	1.48566143109818e-11
TRINITY_DN38245_c0_g1_i1	gonads	soma	548.536562366414	28.5584340554252	201.884476825755	4.26768817454998	0.585778251628784	7.28550123307492	3.20476542944269e-13	1.4880490966459e-11
TRINITY_DN26127_c0_g1_i1	gonads	soma	657.055547550869	304.730143869497	422.171945096621	1.11124914231866	0.152546611785852	7.28465305987033	3.22499148169233e-13	1.49494480133848e-11
TRINITY_DN29132_c0_g1_i1	gonads	soma	37.4145856430828	0.33673481872242	12.6960184268425	6.69662766814016	0.919698601476585	7.28132853240035	3.30548598530072e-13	1.52970851429565e-11
TRINITY_DN13345_c0_g1_i1	gonads	soma	388.246977412934	16.0091173570611	140.088404042352	4.56491787524461	0.627001962081006	7.28054799078099	3.32466886071582e-13	1.5360301498852e-11
TRINITY_DN7318_c0_g1_i1	gonads	soma	113.072366880827	28.0354415606591	56.3810833340484	2.00922583031873	0.276291409382348	7.27212559670375	3.5387433289684e-13	1.63222335337642e-11
TRINITY_DN7131_c0_g1_i2	gonads	soma	147.487102282557	303.331049877605	251.383067345923	-1.04334622023154	0.143683363504403	-7.26142675661657	3.83028392355961e-13	1.76376964844311e-11
TRINITY_DN6417_c0_g1_i1	gonads	soma	371.341184147465	151.643175714392	224.875845192083	1.29819184167087	0.178913301005974	7.25598283845607	3.98755643868181e-13	1.83315549138937e-11
TRINITY_DN2369_c0_g1_i1	gonads	soma	528.166524092708	219.825193399074	322.605636963619	1.26728768580523	0.174792831923497	7.25022686490885	4.16074124973102e-13	1.90961545179487e-11
TRINITY_DN606_c0_g1_i1	gonads	soma	1935.69001271333	380.915908660083	899.1739433445	2.34635049068961	0.32383111879161	7.24559918591247	4.30531571020854e-13	1.97271409963806e-11
TRINITY_DN27608_c0_g1_i1	gonads	soma	90.7933702102562	1.36001897857521	31.1711360558022	5.90487955683194	0.815094774828161	7.24440855123481	4.34330346545104e-13	1.98684702770707e-11
TRINITY_DN35911_c0_g1_i1	gonads	soma	438.771110377801	15.52833439069	156.609259719727	4.81761863892496	0.66504401057115	7.24405988528115	4.35448998503238e-13	1.98869343109533e-11
TRINITY_DN36748_c0_g1_i1	gonads	soma	130.694796401637	22.4949390952007	58.561558197346	2.5258812216741	0.348915362739466	7.23923762439823	4.51213870008936e-13	2.05731333878009e-11
TRINITY_DN17508_c0_g1_i1	gonads	soma	29.8993765357393	1.15238797360765	10.7347174943182	4.7255337022719	0.653127447923322	7.23523979477078	4.64707308486422e-13	2.11536896414613e-11
TRINITY_DN301_c0_g1_i1	gonads	soma	229.577771491824	20.7488325944409	90.3584788935686	3.49491462918881	0.483628493567154	7.22644483456913	4.95801891077661e-13	2.25322516283382e-11
TRINITY_DN5682_c0_g1_i1	gonads	soma	217.150853178077	578.101307843217	457.784489621504	-1.41293713140057	0.195562022517901	-7.22500776586739	5.01073203152872e-13	2.27346639466408e-11
TRINITY_DN42137_c0_g1_i1	gonads	soma	1297.60743036088	604.451512187084	835.503484911681	1.10093897105915	0.152386622363057	7.22464317396705	5.02419290171956e-13	2.27586119178381e-11
TRINITY_DN7289_c0_g1_i1	gonads	soma	95.2544791105999	31.9667119358806	53.0626343274537	1.55884240976597	0.215897507428769	7.22028905442681	5.18771846105447e-13	2.34611404158224e-11
TRINITY_DN13328_c0_g1_i1	gonads	soma	18761.2314670983	3404.94496113917	8523.70712979221	2.46225403641894	0.341169757313313	7.21709349565158	5.31104636615531e-13	2.39777181445871e-11
TRINITY_DN8187_c0_g1_i1	gonads	soma	109.946266993084	37.5580003589952	61.6874225703581	1.5693552081697	0.217462300636585	7.21667711403618	5.32732649669834e-13	2.39777181445871e-11
TRINITY_DN7284_c0_g1_i1	gonads	soma	23.4301455190406	0	7.81004850634687	6.98758697227003	0.968257100125746	7.21666484176833	5.32780707343861e-13	2.39777181445871e-11
TRINITY_DN7121_c0_g1_i1	gonads	soma	760.836130420648	332.734532760447	475.435065313848	1.19578618082221	0.165797411148414	7.21233324778394	5.50011654811502e-13	2.47132054204722e-11
TRINITY_DN37231_c0_g1_i1	gonads	soma	240.312014464746	6.1068924532597	84.1752664570883	5.35014102446976	0.741985063707074	7.21057779484079	5.57149549385755e-13	2.49573209656177e-11
TRINITY_DN26869_c0_g1_i1	gonads	soma	102.969696423811	12.6503997809134	42.7568319952127	3.01075174300118	0.41755417472646	7.21044579418593	5.57689942311107e-13	2.49573209656177e-11
TRINITY_DN13472_c0_g1_i1	gonads	soma	662.53818620968	215.00952313838	364.185744162146	1.61877069502203	0.224506946636997	7.21033678142443	5.58136613835767e-13	2.49573209656177e-11
TRINITY_DN8398_c0_g1_i1	gonads	soma	59.6519626322757	15.8232066581786	30.4327919828776	1.88486710315353	0.26165704852781	7.20357855352482	5.86524655951005e-13	2.61846071524323e-11
TRINITY_DN42105_c0_g1_i1	gonads	soma	1134.95908777369	236.069097195603	535.699094054964	2.2620903923036	0.314046301358639	7.20304739306675	5.88814950294103e-13	2.62447279046953e-11
TRINITY_DN2983_c0_g1_i1	gonads	soma	1000.66739245243	303.796580295162	536.08685101425	1.71734678142281	0.238692100507155	7.19482034710792	6.25430597738134e-13	2.78321619438251e-11
TRINITY_DN28679_c0_g1_i1	gonads	soma	922.530829488783	241.56440002245	468.553209844561	1.93071774716256	0.268434235502816	7.19251679483451	6.36077400398681e-13	2.82607360020583e-11
TRINITY_DN26029_c0_g1_i1	gonads	soma	1425.89230686858	627.524290770817	893.646962803406	1.18604246921131	0.164917679726395	7.1917242055491	6.3978165603172e-13	2.83590394224026e-11
TRINITY_DN49873_c0_g1_i1	gonads	soma	192.25645672443	80.8950048308594	118.015488795383	1.23252103243126	0.171383247087444	7.19160742591369	6.4032922580336e-13	2.83590394224026e-11
TRINITY_DN26158_c0_g1_i1	gonads	soma	171.795838053802	11.5750445825861	64.9819757396581	3.91233882029006	0.544145933379463	7.18987054813065	6.48527811563303e-13	2.86764769841179e-11
TRINITY_DN32801_c0_g1_i1	gonads	soma	60.0917958541311	10.9195085875001	27.3102710097105	2.39257634458893	0.332912359310623	7.18680540891707	6.63248312466143e-13	2.92808338327315e-11
TRINITY_DN952_c3_g1_i1	gonads	soma	314.796640087804	729.139343941782	591.025109323789	-1.21215661179777	0.168684695183505	-7.18593118646076	6.67506596677838e-13	2.94221251559441e-11
TRINITY_DN51022_c0_g1_i1	gonads	soma	355.361834279614	136.711962296717	209.595252957683	1.38208662163026	0.192367336702811	7.18462211578806	6.73933228489429e-13	2.96583938037603e-11
TRINITY_DN34282_c1_g1_i1	gonads	soma	34.2434363015424	1.43263467774978	12.3695685523473	4.42648964120343	0.616252985343338	7.18290985436325	6.82431000805326e-13	2.9941146445148e-11
TRINITY_DN26881_c0_g1_i1	gonads	soma	114.345158812812	35.3496390013531	61.681478938506	1.68609592131203	0.234747078437393	7.18260662725015	6.83946809029653e-13	2.9941146445148e-11
TRINITY_DN32990_c0_g1_i1	gonads	soma	136.102539980656	60.987715013283	86.0259900024074	1.14310361435927	0.159151601459699	7.18248263840897	6.84567570973684e-13	2.9941146445148e-11
TRINITY_DN9822_c0_g1_i1	gonads	soma	140.320888195822	10.3771505692742	53.6917297781234	3.68909065070382	0.513624711435543	7.18246332111453	6.84664334631795e-13	2.9941146445148e-11
TRINITY_DN36820_c0_g1_i1	gonads	soma	1147.56889438139	358.831442863449	621.743926702762	1.67625188207743	0.233662692069394	7.17381053531479	7.29385363028932e-13	3.18467741003511e-11
TRINITY_DN2383_c0_g1_i1	gonads	soma	1920.91561899366	223.115285730445	789.048730151517	3.10288343365935	0.432737943878606	7.17035212084335	7.48051104751888e-13	3.26105726903828e-11
TRINITY_DN50198_c0_g1_i1	gonads	soma	1930.59385608539	956.046339328891	1280.89551158106	1.01176249676775	0.14111266073611	7.16989171269199	7.5057111800461e-13	3.26692245775622e-11
TRINITY_DN32107_c0_g1_i1	gonads	soma	235.567198993554	17.6511445828954	90.2898293864483	3.70617616142868	0.517115341789244	7.16702031814631	7.66476603773798e-13	3.33093965324385e-11
TRINITY_DN49946_c0_g1_i1	gonads	soma	18.0949397165176	192.229044984398	134.184343228438	-3.39724630643625	0.474095943095032	-7.16573587248621	7.7369817791863e-13	3.35707760100638e-11
TRINITY_DN4434_c0_g1_i2	gonads	soma	140.567560142747	2.19671603163394	48.3203307353383	6.03553921869908	0.842332826991621	7.16526653752165	7.76353558290247e-13	3.36335226117238e-11
TRINITY_DN4806_c1_g1_i1	gonads	soma	436.798434807594	33.2792422736912	167.785639784992	3.70831701004564	0.517571096044343	7.16484563838149	7.78742507760346e-13	3.36845495619572e-11
TRINITY_DN24552_c0_g1_i1	gonads	soma	55.4209401403162	13.5898461545451	27.5335441498021	2.01805640724922	0.281701526397208	7.16381069374717	7.84647398259484e-13	3.38872641114767e-11
TRINITY_DN44084_c0_g1_i1	gonads	soma	817.676954729001	343.841729854632	501.786804812755	1.2463006984823	0.173997703524135	7.16274222728135	7.90789652055607e-13	3.40995854149188e-11
TRINITY_DN414_c0_g1_i1	gonads	soma	466.169467291659	199.815606648114	288.600226862629	1.21411781741725	0.169609876977493	7.1582966691165	8.16856314817557e-13	3.51690784582364e-11
TRINITY_DN4976_c0_g1_i1	gonads	soma	549.825043337912	252.767677990387	351.786799772895	1.11872074856474	0.156314413224589	7.15686241266431	8.25444678181114e-13	3.54839147360917e-11
TRINITY_DN2584_c0_g1_i1	gonads	soma	1435.4700074216	340.609148766171	705.562768317981	2.07223600499607	0.289561950935539	7.15645131655221	8.27922631972738e-13	3.55355125973114e-11
TRINITY_DN4981_c0_g1_i1	gonads	soma	341.694114598127	16.3899109856074	124.824645523114	4.37004013587429	0.610674357274239	7.15608913952123	8.30111766118783e-13	3.55745740386159e-11
TRINITY_DN865_c0_g1_i1	gonads	soma	941.693433500591	2232.76625744365	1802.40864946263	-1.24463965411686	0.174091874745193	-7.14932650325328	8.72046881484799e-13	3.73142152534411e-11
TRINITY_DN294_c0_g1_i1	gonads	soma	1427.95308715043	494.032014924031	805.339038999497	1.53097157992101	0.214186941449002	7.14782875913815	8.81611908473117e-13	3.76655484030151e-11
TRINITY_DN12644_c0_g1_i1	gonads	soma	23.3495840211502	90.1009435616722	67.8504903814982	-1.94285895743317	0.271825033714862	-7.14746147873629	8.83973143944275e-13	3.77085046817824e-11
TRINITY_DN14394_c0_g1_i1	gonads	soma	611.863046024631	272.300705395484	385.488152271866	1.16052787508086	0.162437979860865	7.1444367633413	9.03656461069994e-13	3.84891227438587e-11
TRINITY_DN514_c0_g1_i1	gonads	soma	2124.78039036539	785.41690719166	1231.8714015829	1.43334073199561	0.200808207001988	7.13785932056763	9.47955732914784e-13	4.03142091736375e-11
TRINITY_DN49205_c0_g1_i1	gonads	soma	18.2417301557205	115.945581707902	83.3776311905083	-2.64155424568052	0.370112286862761	-7.1371698250591	9.52721118805184e-13	4.04550114157688e-11
TRINITY_DN49138_c0_g1_i1	gonads	soma	669.25319686173	6839.26001745767	4782.59107725902	-3.35330782264384	0.469987178950995	-7.13489212647965	9.68630947089978e-13	4.10152282555448e-11
TRINITY_DN21809_c0_g1_i1	gonads	soma	53.5164750934759	274.639861961024	200.932066338508	-2.36066777999717	0.330863966934527	-7.13485908383705	9.68863659579798e-13	4.10152282555448e-11
TRINITY_DN44151_c0_g1_i1	gonads	soma	16.3228319533526	193.854348820761	134.677176531625	-3.54218117303032	0.496772600325618	-7.1303875670851	1.00086703026105e-12	4.23056454599553e-11
TRINITY_DN1909_c0_g1_i1	gonads	soma	1409.3978965053	413.504070332308	745.468679056638	1.77073503368698	0.248388519947679	7.12889240638004	1.01179783505136e-12	4.27027817697775e-11
TRINITY_DN55832_c0_g1_i1	gonads	soma	36.6183157675029	0.687590761689827	12.6644990969609	5.53400300185014	0.776303805443622	7.12865628513532	1.01353474594265e-12	4.27112755892467e-11
TRINITY_DN3003_c0_g1_i1	gonads	soma	13.8931204334672	563.007362275599	379.969281661555	-5.33531150710897	0.748530468718901	-7.12771454212181	1.02049137556479e-12	4.29393746272067e-11
TRINITY_DN42286_c0_g1_i1	gonads	soma	2620.44335016505	686.96545733472	1331.45808827816	1.93188761914962	0.271224456214803	7.12283709998339	1.05727755673965e-12	4.44200312471299e-11
TRINITY_DN36040_c0_g1_i1	gonads	soma	291.311461316939	102.763226511013	165.612638112988	1.49407542339684	0.209825041801577	7.12057727032282	1.07475958096901e-12	4.50864075799262e-11
TRINITY_DN4750_c0_g1_i1	gonads	soma	981.292953295323	507.302117748635	665.299062930864	0.95428664515638	0.134031834779469	7.11985064389014	1.08044079346663e-12	4.52564755853727e-11
TRINITY_DN8348_c0_g1_i1	gonads	soma	330.07681051008	84.6444721192152	166.455251582837	1.95865202606737	0.275252886770766	7.1158273725883	1.11243460559993e-12	4.65265318579711e-11
TRINITY_DN2457_c0_g1_i1	gonads	soma	202.169732576789	56.5000341802241	105.056600312412	1.83035199637287	0.25742152451256	7.11033003102104	1.15765790956498e-12	4.83452544125087e-11
TRINITY_DN68_c0_g1_i1	gonads	soma	386.182465561819	5621.47242508262	3876.37577190902	-3.86289193879534	0.543394505505593	-7.1088167061998	1.17042060948384e-12	4.88049601372922e-11
TRINITY_DN18964_c0_g1_i1	gonads	soma	923.450884957689	356.37852314599	545.40264374989	1.36869649704155	0.192641440463721	7.10489131386719	1.20417265056179e-12	5.01372064821484e-11
TRINITY_DN11877_c0_g1_i1	gonads	soma	58.0065860048292	1.95840868563939	20.6411344587027	4.81503766724032	0.677844576978627	7.10345384586907	1.21676995970888e-12	5.05859833922021e-11
TRINITY_DN6433_c0_g1_i1	gonads	soma	433.237808731138	193.442563319981	273.374311790367	1.15582386125039	0.162732168481696	7.10261451091275	1.22418520848801e-12	5.07682436487324e-11
TRINITY_DN76_c0_g1_i1	gonads	soma	703.529228302897	6306.42914769337	4438.79584122988	-3.16498196473442	0.445612401291395	-7.10254462300024	1.22480464129362e-12	5.07682436487324e-11
TRINITY_DN23375_c0_g1_i1	gonads	soma	558.471162297762	217.929925415717	331.443671043065	1.36699764038776	0.192638416174056	7.09618396754585	1.28248736839484e-12	5.3080091037449e-11
TRINITY_DN1695_c1_g1_i1	gonads	soma	47.8919365721482	136.858298779299	107.202844710249	-1.49771737283548	0.211108661529076	-7.09453303330808	1.29788972578037e-12	5.36377517728519e-11
TRINITY_DN1979_c0_g1_i1	gonads	soma	1872.18404385902	827.195839942452	1175.52524124798	1.17885600013057	0.166266960367834	7.0901398421104	1.33976548933347e-12	5.52861981525694e-11
TRINITY_DN2346_c0_g1_i1	gonads	soma	495.708439305501	118.63231768634	244.32435822606	2.06709376339748	0.2916002375906	7.08879313843233	1.35286566728313e-12	5.57440782283641e-11
TRINITY_DN1266_c0_g1_i1	gonads	soma	375.051711320729	159.538240392484	231.376064035232	1.22697145687748	0.173233266245623	7.0827704370464	1.41300645384046e-12	5.81360184921078e-11
TRINITY_DN35778_c0_g1_i1	gonads	soma	127.444599250516	52.1183363699876	77.2270906634971	1.31014059746292	0.185003064182802	7.08172377171208	1.42372236029073e-12	5.84903840572614e-11
TRINITY_DN27495_c0_g1_i1	gonads	soma	439.177794027996	719.683466390113	626.18157560274	-0.707645109045199	0.0999519711949788	-7.07985145850479	1.44309060764906e-12	5.91986416969667e-11
TRINITY_DN28444_c0_g1_i1	gonads	soma	102.532553680722	24.4683762281079	50.4897687123127	2.0826102965981	0.294268482596055	7.07724550799725	1.47047893271271e-12	6.02333292423249e-11
TRINITY_DN27544_c0_g1_i1	gonads	soma	372.682077112347	1409.34353557148	1063.7897160851	-1.9173880831344	0.271034395369953	-7.07433490320381	1.50167226797396e-12	6.14206041017055e-11
TRINITY_DN26753_c0_g1_i1	gonads	soma	185.766877221299	36.6133486712546	86.3311915212694	2.3553551608054	0.333035059987926	7.07239400227348	1.52283300380996e-12	6.21946466005381e-11
TRINITY_DN2027_c0_g1_i1	gonads	soma	946.014987692884	236.280703377197	472.858798149093	1.99961187969343	0.282776083005701	7.071361405247	1.53420986788428e-12	6.25674179698908e-11
TRINITY_DN46982_c0_g1_i1	gonads	soma	33.410477591413	1.57669157826246	12.187953582646	4.37139718389688	0.61865166420379	7.06600731370037	1.59455015584593e-12	6.49329772833715e-11
TRINITY_DN14231_c0_g1_i1	gonads	soma	185.411525650601	70.4025078630253	108.73884712555	1.39670291120336	0.197982763946266	7.05466922152089	1.73011786529245e-12	7.03505382856416e-11
TRINITY_DN48707_c0_g1_i1	gonads	soma	315.125990814627	114.494336684001	181.371554727543	1.45907008989977	0.206961888256679	7.04994577595948	1.789875267217e-12	7.26741617621993e-11
TRINITY_DN2193_c0_g1_i1	gonads	soma	644.538407243475	262.060004569498	389.552805460823	1.29560866570049	0.183841255616449	7.04743155368533	1.82250422468655e-12	7.38911224507391e-11
TRINITY_DN43405_c0_g1_i1	gonads	soma	88.3674693531683	22.6463004270112	44.5533567357303	1.95663360350622	0.277683446934822	7.04627382404068	1.83772447739265e-12	7.43997538423897e-11
TRINITY_DN43861_c0_g1_i1	gonads	soma	2698.20827698744	124.373908513221	982.318698004626	4.43874847150859	0.630254522880097	7.04278717624219	1.88431933429236e-12	7.61752523905136e-11
TRINITY_DN48152_c0_g1_i1	gonads	soma	164.410789854596	65.9234003956797	98.7525302153186	1.32923993719385	0.18875679069826	7.04207743878593	1.89394510762356e-12	7.64532587493964e-11
TRINITY_DN33814_c0_g1_i1	gonads	soma	224.171239804265	71.8188471849284	122.602978058041	1.62915474375775	0.231355806346659	7.04177158759811	1.89810805329697e-12	7.65102598352878e-11
TRINITY_DN2552_c0_g1_i1	gonads	soma	111.975367399055	36.6283133481259	61.7439980317688	1.5816597229424	0.224812445776593	7.03546335025498	1.98599915835003e-12	7.99371846471628e-11
TRINITY_DN51035_c0_g1_i1	gonads	soma	10.9395404288924	77.4597263835308	55.286331065318	-2.74646592979986	0.390532923703317	-7.03261047431257	2.02704691353104e-12	8.14714679278017e-11
TRINITY_DN10724_c0_g1_i1	gonads	soma	98.2702761957903	212.196006793192	174.220763260725	-1.11275502112102	0.158239111225897	-7.03211116708364	2.03431612067438e-12	8.15607080165065e-11
TRINITY_DN34756_c0_g1_i1	gonads	soma	553.664812433182	312.921778779029	393.169456663747	0.818497662182347	0.116395226750733	7.03205522280744	2.03513218147828e-12	8.15607080165065e-11
TRINITY_DN15103_c0_g1_i1	gonads	soma	50.4227503827363	8.50207685155159	22.4756346952798	2.54314210666064	0.361704057445969	7.03100242949454	2.05054932512107e-12	8.20569145210189e-11
TRINITY_DN30733_c0_g1_i1	gonads	soma	27.2137485645545	1.65814155930678	10.1766772277227	4.08799803783423	0.581440745577043	7.03080764279282	2.05341432087977e-12	8.20569145210189e-11
TRINITY_DN21910_c0_g1_i1	gonads	soma	65.9856994982094	15.8369464046496	32.5531974358362	2.04511243324854	0.29097201006638	7.02855382131768	2.08685127243415e-12	8.32734496990117e-11
TRINITY_DN51438_c0_g1_i1	gonads	soma	347.281819693431	114.255896021817	191.931203912355	1.59981612661491	0.227801958049927	7.02283746948427	2.17407067093185e-12	8.66295523934492e-11
TRINITY_DN13353_c0_g1_i1	gonads	soma	1778.16245188524	961.365893685035	1233.6314130851	0.888758063374442	0.126586464559664	7.02095651747617	2.20354430864378e-12	8.76783660319161e-11
TRINITY_DN41748_c0_g1_i1	gonads	soma	594.322927988927	937.741768124511	823.268821412649	-0.66120648458191	0.0941929260926134	-7.01970426029436	2.22338353688579e-12	8.83413804448635e-11
TRINITY_DN35259_c0_g1_i1	gonads	soma	84.616543281507	3.94842223588075	30.8377959177562	4.43932804325089	0.632887881082449	7.01439887845247	2.30939681840672e-12	9.16280366766707e-11
TRINITY_DN21242_c0_g1_i1	gonads	soma	54.882739099049	894.040773303217	614.321428568494	-4.02358131394032	0.573904017806856	-7.01089587997001	2.36796912927768e-12	9.38181273398864e-11
TRINITY_DN18318_c0_g1_i1	gonads	soma	1115.4983566494	661.871011388012	813.080126475143	0.748417747910344	0.106783943111503	7.00871054301536	2.40524472488931e-12	9.51594189663533e-11
TRINITY_DN43220_c0_g1_i1	gonads	soma	56.9080288422225	2.70096181265497	20.7699841558441	4.24552216370138	0.605931404783906	7.00660525297491	2.44169894697432e-12	9.64644500173251e-11
TRINITY_DN36493_c0_g1_i1	gonads	soma	127.061895057073	59.5230377507087	82.0359901861634	1.1040362300977	0.157631907018008	7.0038880514944	2.48955064989934e-12	9.82154215966672e-11
TRINITY_DN26941_c0_g1_i1	gonads	soma	833.923511185768	2737.31378778	2102.85036224859	-1.71250178084542	0.244671198940567	-6.9991964246736	2.57434732573335e-12	1.01416886927226e-10
TRINITY_DN46128_c0_g1_i1	gonads	soma	743.78013943066	14.7377492148232	257.751879286769	5.62717667586601	0.804202807442229	6.99721093210713	2.61108039095118e-12	1.02718499170474e-10
TRINITY_DN36307_c0_g1_i1	gonads	soma	49.5345221218784	7.60443461359379	21.5811304496887	2.66013114609461	0.380184917270491	6.99694023948352	2.61612805312892e-12	1.02744845047437e-10
TRINITY_DN2052_c0_g1_i1	gonads	soma	350.969295287595	181.085551561391	237.713466136793	0.9443368989316	0.13497114112256	6.99658379619165	2.62278932560739e-12	1.02744845047437e-10
TRINITY_DN11058_c0_g1_i1	gonads	soma	63.6234943090426	15.268401166619	31.3867655474268	2.08127542714139	0.297470333228975	6.99658148948704	2.62283248781794e-12	1.02744845047437e-10
TRINITY_DN44_c0_g1_i1	gonads	soma	2990.73035539589	18546.509941772	13361.2500796466	-2.63230099719782	0.376387290111927	-6.99359693154105	2.67926597154419e-12	1.0473404479049e-10
TRINITY_DN691_c0_g1_i1	gonads	soma	1544.488127298	716.743800175912	992.658575883275	1.11025022883044	0.158754619874177	6.99349870706366	2.68114334630672e-12	1.0473404479049e-10
TRINITY_DN9591_c0_g1_i1	gonads	soma	145.284361809387	33.6967441053466	70.8926166733601	2.10542584134954	0.301095674216065	6.99254762404422	2.69938834774053e-12	1.05298861312353e-10
TRINITY_DN11948_c0_g1_i1	gonads	soma	394.592523435256	14.9108871107688	141.471432552265	4.72330608266396	0.676463078151842	6.98235607413853	2.90270283814131e-12	1.13071252152975e-10
TRINITY_DN105_c0_g1_i1	gonads	soma	2533.28380917701	68.5800853899125	890.147993318945	5.20460250463307	0.746652918827129	6.97057812726247	3.15641174038809e-12	1.22782209420159e-10
TRINITY_DN13454_c0_g1_i1	gonads	soma	78.0650358807083	571.168603925911	406.800747910843	-2.87590942709451	0.412760420508105	-6.9675029004823	3.22615803622577e-12	1.25320018801044e-10
TRINITY_DN18889_c0_g1_i1	gonads	soma	70.7931255542959	178.816130088582	142.808461910486	-1.34084425711397	0.192621898359671	-6.96101673035272	3.37825646624194e-12	1.31045253968741e-10
TRINITY_DN50459_c0_g1_i1	gonads	soma	172.080275026783	84.993925927254	114.02270896043	1.02172425593223	0.146905323300432	6.9549845640565	3.52600642002229e-12	1.36586095487577e-10
TRINITY_DN50595_c0_g1_i1	gonads	soma	419.762077256506	228.99639975565	292.584958922602	0.8786895290081	0.126343207639118	6.95478249624589	3.53106393596863e-12	1.36591768082191e-10
TRINITY_DN945_c0_g1_i1	gonads	soma	1408.36711040589	167.215787813689	580.932895344422	3.07755737769854	0.442541263149153	6.95428343969203	3.54358522099471e-12	1.36885744099341e-10
TRINITY_DN18477_c0_g1_i1	gonads	soma	682.24148571276	2022.55277503006	1575.78234525763	-1.56702999754955	0.225470701957537	-6.95003822645068	3.65187245090877e-12	1.40873132423198e-10
TRINITY_DN28725_c0_g1_i1	gonads	soma	174.858500077949	349.834257626119	291.509005110062	-0.996103286235462	0.143561655869046	-6.93850513359979	3.96270595885695e-12	1.52651995614527e-10
TRINITY_DN34260_c0_g1_i1	gonads	soma	157.374793282424	67.2415109057756	97.2859383646585	1.2316417263421	0.177577693014154	6.93579078225735	4.03955064665064e-12	1.55396987738996e-10
TRINITY_DN13546_c0_g1_i1	gonads	soma	641.835353841147	311.558764355401	421.65096085065	1.04981790548475	0.151408290418541	6.93368839039605	4.10007268379036e-12	1.57337953743794e-10
TRINITY_DN43763_c0_g1_i1	gonads	soma	36.3395049424786	0.48444843811377	12.4361339395687	5.85393969449838	0.844280227091685	6.93364537822187	4.10132011880238e-12	1.57337953743794e-10
TRINITY_DN7471_c0_g1_i1	gonads	soma	474.474694045823	240.694032080485	318.620919402264	0.983258970603966	0.141847470272758	6.9318047668616	4.15505141981747e-12	1.59179676500528e-10
TRINITY_DN1749_c0_g1_i1	gonads	soma	658.33568051702	1196.21475288925	1016.92172876517	-0.863412876628187	0.124563400315748	-6.9315133854694	4.16362048727404e-12	1.59288551048904e-10
TRINITY_DN37693_c0_g1_i1	gonads	soma	59.384548694639	17.2604850145752	31.3018395745965	1.7575767380993	0.253670344525211	6.928585765076	4.25068444021811e-12	1.62276804117161e-10
TRINITY_DN34535_c0_g1_i1	gonads	soma	131.590409689185	248.64400920543	209.626142700015	-0.912186803425047	0.131657271459285	-6.92849542842865	4.25339913714488e-12	1.62276804117161e-10
TRINITY_DN51977_c0_g1_i1	gonads	soma	396.735623112044	150.988813057806	232.904416409218	1.38446908488442	0.199918632795702	6.9251628301161	4.35474336155948e-12	1.65915722075416e-10
TRINITY_DN3865_c0_g2_i1	gonads	soma	459.961879473166	273.380214108489	335.574102563382	0.739625676609753	0.106985026780026	6.91335693293335	4.73317009833683e-12	1.7988479960883e-10
TRINITY_DN31877_c0_g1_i1	gonads	soma	44.7757198834824	0.368985037509158	15.1712299861669	6.52535797779215	0.94388161696582	6.91332245538208	4.73432112011159e-12	1.7988479960883e-10
TRINITY_DN8032_c0_g1_i2	gonads	soma	380.09813139172	137.522150805997	218.380811001238	1.47670381273656	0.21369004285872	6.9104942513062	4.82968012021731e-12	1.83257698749801e-10
TRINITY_DN1938_c0_g1_i1	gonads	soma	1023.2280083437	128.871045466716	426.990033092379	2.9901605847103	0.432723967425685	6.91008774600364	4.8435401748638e-12	1.83533219187312e-10
TRINITY_DN9315_c1_g1_i1	gonads	soma	93.1515635387262	12.4430704717148	39.3459014940519	2.92879089867004	0.423876792671833	6.90953349960237	4.86250039328037e-12	1.83881494370335e-10
TRINITY_DN20286_c0_g1_i1	gonads	soma	107.173129994122	38.7788966131842	61.57697440683	1.45211435030368	0.210164046538723	6.90943277034837	4.8659540451072e-12	1.83881494370335e-10
TRINITY_DN13050_c0_g1_i1	gonads	soma	323.69167136264	73.5522667424749	156.93206828253	2.14190091996918	0.31008635460911	6.90743364914987	4.93499642522352e-12	1.86237524524751e-10
TRINITY_DN37767_c0_g1_i1	gonads	soma	173.169788882915	84.0404191465463	113.750209058669	1.04628714093915	0.151516783802549	6.90542073743216	5.00548507132966e-12	1.886416751882e-10
TRINITY_DN34482_c0_g1_i1	gonads	soma	33.5538948646221	4.58883544978232	14.2438552547289	2.83995029917338	0.411418638102372	6.90282363548811	5.09789066202134e-12	1.91864185362381e-10
TRINITY_DN1283_c0_g1_i1	gonads	soma	2.21659154042029	159.032652025377	106.760631863725	-6.0429300798642	0.876467123710336	-6.89464546517473	5.39993047861141e-12	2.02957116758945e-10
TRINITY_DN37537_c0_g1_i1	gonads	soma	164.496338805741	44.7000674148927	84.6321578785087	1.88129087923516	0.272887523152668	6.89401573769521	5.42390196809064e-12	2.03582976300277e-10
TRINITY_DN31881_c0_g1_i1	gonads	soma	98.927779353561	30.822918147654	53.524538549623	1.72467415629861	0.250229978007047	6.89235626376486	5.48757296320064e-12	2.05695238309298e-10
TRINITY_DN42504_c0_g1_i1	gonads	soma	59.749109668707	7.15713110040952	24.6877906231753	3.03368795616417	0.440332816825827	6.8895340983957	5.59754068638209e-12	2.09534857483641e-10
TRINITY_DN12107_c0_g1_i1	gonads	soma	225.084077325058	104.443925780701	144.65730962882	1.11063193787165	0.161235792403392	6.88824684219608	5.64841407607502e-12	2.11155027819724e-10
TRINITY_DN49602_c0_g1_i1	gonads	soma	42.1929090892099	2.51004209955728	15.7376644294415	3.9923574093028	0.579609636303423	6.8880107562822	5.65779343293228e-12	2.11221756711605e-10
TRINITY_DN30734_c0_g1_i1	gonads	soma	120.950321477079	35.6864804215434	64.1077607733886	1.78000869452484	0.258520966509883	6.88535525205376	5.76435006044319e-12	2.14911351516228e-10
TRINITY_DN29978_c0_g1_i1	gonads	soma	192.839225730167	75.2029063352912	114.41501280025	1.3598460371789	0.197581054974539	6.88247179039576	5.88228164762313e-12	2.19014590984394e-10
TRINITY_DN11045_c0_g1_i1	gonads	soma	42.9394789555927	2.84230622672432	16.2080304696804	3.88532719429219	0.564707997851714	6.88024113182904	5.97513327961633e-12	2.22174307360921e-10
TRINITY_DN6046_c0_g1_i1	gonads	soma	188.522947192393	48.634438371325	95.2639413116809	1.96060218809739	0.284995639827463	6.87941117023525	6.01004600221197e-12	2.23174111427933e-10
TRINITY_DN44673_c0_g1_i1	gonads	soma	151.148905039181	59.9606663752	90.3567459298604	1.31406346596818	0.191067403016056	6.87748640126626	6.09178359333185e-12	2.25907702775118e-10
TRINITY_DN16088_c0_g1_i1	gonads	soma	198.895766058336	63.0338119164389	108.321129963738	1.64194534487643	0.238772883177216	6.87659889610574	6.12983859569067e-12	2.27016246154387e-10
TRINITY_DN8952_c0_g1_i1	gonads	soma	8.02201056416414	255.081815465104	172.72854716479	-4.95435330765478	0.720974644358166	-6.87174416801482	6.34216211656419e-12	2.34567227324468e-10
TRINITY_DN5921_c0_g1_i1	gonads	soma	78.2671964695894	23.5198924430228	41.7689937852117	1.69210409832031	0.246440794501644	6.86616881649852	6.59490262372801e-12	2.43591004878814e-10
TRINITY_DN52559_c0_g1_i1	gonads	soma	27.774743380597	1.05305215759731	9.96028256526388	4.63478280124799	0.675205176843834	6.86425839166803	6.68375564030221e-12	2.46523854665463e-10
TRINITY_DN4031_c0_g1_i1	gonads	soma	394.469681074181	192.294894574277	259.686490074245	1.0487045371663	0.152781476701721	6.86408169240116	6.69203287212542e-12	2.46523854665463e-10
TRINITY_DN23682_c0_g1_i1	gonads	soma	186.252206285275	97.8002752993242	127.284252294641	0.934424930664902	0.136187596603831	6.86130715253856	6.82332726804748e-12	2.51028044055826e-10
TRINITY_DN7770_c0_g1_i1	gonads	soma	469.046340453665	68.3319355949939	201.903403881217	2.78141427923434	0.405392802217887	6.86103518369673	6.83633218138134e-12	2.51088307347847e-10
TRINITY_DN3185_c1_g1_i1	gonads	soma	96.4382043339726	251.294258420926	199.675573725275	-1.35844694686039	0.197998489568738	-6.86089550389617	6.84302078055831e-12	2.51088307347847e-10
TRINITY_DN45328_c0_g1_i1	gonads	soma	59.7038590170103	182.054715194703	141.271096468806	-1.59819856020406	0.232984072269759	-6.85969021244337	6.90100349323643e-12	2.52882226821324e-10
TRINITY_DN11034_c0_g1_i1	gonads	soma	208.122042638685	925.806046745401	686.578045376496	-2.14926593547135	0.313395847842963	-6.85799110059782	6.98356085921431e-12	2.55570760759641e-10
TRINITY_DN5473_c0_g1_i2	gonads	soma	470.746404543562	201.187923313366	291.040750390098	1.2202359349816	0.177968974952532	6.85645312789526	7.05912273437832e-12	2.57996557964868e-10
TRINITY_DN36369_c0_g1_i1	gonads	soma	428.779679492509	91.0520782471977	203.627945328968	2.24092740574653	0.327066476514561	6.85159613307774	7.30304949881279e-12	2.66561306706667e-10
TRINITY_DN345_c0_g1_i9	gonads	soma	350.126453378388	106.193635590065	187.504574852839	1.72273374776197	0.251504593498061	6.84971086929772	7.39993962494181e-12	2.69743801819799e-10
TRINITY_DN33838_c0_g1_i1	gonads	soma	107.095403566472	34.174031832451	58.4811557437912	1.61988955129419	0.236695002997165	6.84378432490012	7.71280152715637e-12	2.80780299574346e-10
TRINITY_DN26241_c0_g1_i1	gonads	soma	679.121883244199	40.2390642521576	253.200003916171	4.06369029113953	0.594092294066833	6.84016664030721	7.91011125158058e-12	2.87586829072171e-10
TRINITY_DN28969_c0_g1_i1	gonads	soma	346.84919278747	113.204417636377	191.086009353408	1.61038802081488	0.235662918936875	6.83343831978182	8.29031509131138e-12	3.01016362447315e-10
TRINITY_DN3139_c0_g1_i2	gonads	soma	250.178727174997	572.404715876613	464.996052976074	-1.19806759657965	0.175329516078596	-6.83323392076547	8.30214117227362e-12	3.01052741100973e-10
TRINITY_DN9600_c0_g1_i1	gonads	soma	152.311013278235	47.0403063107797	82.1305419665981	1.68422450944869	0.246570790876929	6.83059215350995	8.45648353657551e-12	3.05927400503237e-10
TRINITY_DN35986_c0_g1_i1	gonads	soma	643.412507331325	205.641048629299	351.564868196641	1.64623192588992	0.241009917203803	6.83055678782644	8.45856869043214e-12	3.05927400503237e-10
TRINITY_DN19794_c0_g1_i1	gonads	soma	346.584197928691	179.404433185708	235.131021433369	0.942936012840081	0.138083933955241	6.82871631645232	8.56778060975395e-12	3.09408022947896e-10
TRINITY_DN13341_c0_g1_i1	gonads	soma	158.361533954168	34.8954488150003	76.0508105280562	2.15054494188078	0.314933835617671	6.82856110923418	8.57705338125436e-12	3.09408022947896e-10
TRINITY_DN2469_c0_g1_i1	gonads	soma	261.194134553856	127.644183982468	172.160834172931	1.04445319381603	0.153040522120977	6.82468394214179	8.81191007832962e-12	3.17468465037023e-10
TRINITY_DN43065_c0_g1_i1	gonads	soma	116.284553815468	281.557917858017	226.4667965105	-1.27131626646305	0.186299813537324	-6.82403402517821	8.8518901900634e-12	3.18496276657482e-10
TRINITY_DN26778_c0_g1_i1	gonads	soma	321.498893182077	66.8833595456256	151.755204091109	2.25012133493138	0.329890053648681	6.82082199825177	9.05210473853102e-12	3.25279314073337e-10
TRINITY_DN6643_c0_g1_i1	gonads	soma	146.282197571669	37.2727754294518	73.6092494768576	1.94698307905181	0.285474330013655	6.82016866090439	9.09336874603423e-12	3.26340470881871e-10
TRINITY_DN41640_c0_g1_i1	gonads	soma	779.938180800762	443.919795051931	555.925923634875	0.812429114982692	0.119164263538317	6.81772446587104	9.24938197589846e-12	3.31157400020424e-10
TRINITY_DN15454_c0_g1_i1	gonads	soma	12.6202279025327	112.015284234836	78.8835987907347	-3.09267340007725	0.453624616991116	-6.81769305332435	9.25140401308272e-12	3.31157400020424e-10
TRINITY_DN6794_c0_g1_i1	gonads	soma	768.80404822454	283.874274961526	445.517532715864	1.43321332579748	0.210268718332765	6.8161033993146	9.35429810501048e-12	3.34084286074841e-10
TRINITY_DN28864_c0_g1_i1	gonads	soma	209.495599963519	84.6540938101221	126.267929194588	1.29019471416931	0.189287495010724	6.81605889547122	9.35719479568192e-12	3.34084286074841e-10
TRINITY_DN29723_c0_g1_i1	gonads	soma	179.682555665101	70.3185306710642	106.773205669076	1.36215808980303	0.199858454367895	6.81561405101032	9.38619741476491e-12	3.34690139354944e-10
TRINITY_DN2109_c0_g1_i1	gonads	soma	1288.8601678585	232.563539320617	584.66241549991	2.46665293222797	0.362027626035554	6.81343840866367	9.52931675208222e-12	3.39358369815189e-10
TRINITY_DN50798_c0_g1_i1	gonads	soma	68.3263883020071	13.0950058069521	31.5054666386371	2.35362870614872	0.345697024564503	6.8083568526913	9.87197474272162e-12	3.51111551814982e-10
TRINITY_DN32224_c0_g1_i1	gonads	soma	253.423726783445	56.9243570831405	122.424146983242	2.14105767014766	0.314493467218504	6.80795594606132	9.89951658996794e-12	3.51641449446716e-10
TRINITY_DN1518_c0_g1_i1	gonads	soma	9.10110312546521	250.44046565893	169.994011481108	-4.73560710484078	0.695852691846626	-6.80547357268047	1.00717367408974e-11	3.57302568845128e-10
TRINITY_DN21049_c0_g1_i1	gonads	soma	82.3377346604711	28.2581574873794	46.2846832117433	1.5594564260382	0.22915673250103	6.80519576718609	1.00911917748851e-11	3.57536709343794e-10
TRINITY_DN6410_c0_g1_i2	gonads	soma	101.1293996427	463.055758000926	342.413638548184	-2.19735698946605	0.323033263662074	-6.80226229508274	1.02988863013452e-11	3.64431201907525e-10
TRINITY_DN7474_c0_g1_i4	gonads	soma	273.89887920855	564.575984723451	467.683616218484	-1.04328187041353	0.153393685054758	-6.80133520516901	1.03653923926411e-11	3.6616195864251e-10
TRINITY_DN4905_c0_g1_i1	gonads	soma	614.637954516229	349.176035394094	437.663341768139	0.815741287078675	0.11994252772313	6.80110134882015	1.03822347434337e-11	3.6616195864251e-10
TRINITY_DN8124_c0_g1_i1	gonads	soma	6.20529084400557	101.516437088962	69.7460550073097	-4.00668489847301	0.589129029052371	-6.80103118482867	1.03872931855226e-11	3.6616195864251e-10
TRINITY_DN15626_c0_g1_i1	gonads	soma	322.899649646662	112.278403427023	182.485485500236	1.5392070808732	0.226590981331751	6.79288765963571	1.0991096867931e-11	3.86956173655399e-10
TRINITY_DN7901_c0_g1_i1	gonads	soma	462.700781817441	42.5688558945178	182.612831202159	3.42628254930097	0.504759338397573	6.78795277008282	1.13735868573394e-11	3.99916019296057e-10
TRINITY_DN40191_c0_g1_i1	gonads	soma	71.0085425082483	21.9585109534201	38.3085214716961	1.67607399864697	0.246986006993626	6.78610913649948	1.15198021236817e-11	4.0454577836611e-10
TRINITY_DN19574_c0_g1_i1	gonads	soma	221.488201712898	50.5729445029636	107.544696906275	2.12008843209869	0.312484311432766	6.78462359399073	1.16389559815046e-11	4.08214732299607e-10
TRINITY_DN22631_c0_g1_i1	gonads	soma	87.7991335029593	6.3750623548357	33.5164194042102	3.74289180043419	0.551912848042522	6.7816718050851	1.18793095743476e-11	4.16119946084799e-10
TRINITY_DN52693_c0_g1_i1	gonads	soma	178.022846481076	69.2832459045531	105.529779430061	1.35017022932041	0.199121526124444	6.78063419660915	1.19649478469946e-11	4.18366320269453e-10
TRINITY_DN11795_c0_g1_i1	gonads	soma	35.6705042983706	2.01488599650145	13.2334254304578	4.010712648741	0.591505749303831	6.78051338209541	1.19749584064402e-11	4.18366320269453e-10
TRINITY_DN43093_c0_g1_i1	gonads	soma	876.88948653522	161.740933027137	400.123784196498	2.4354685447155	0.359195142790672	6.78034932709214	1.19885649608008e-11	4.18366320269453e-10
TRINITY_DN15845_c0_g1_i1	gonads	soma	82.5307953364518	26.0084806003672	44.8492521790621	1.67651560678578	0.247342735752281	6.77810731609619	1.21760396959325e-11	4.24376180530037e-10
TRINITY_DN2902_c0_g1_i1	gonads	soma	384.693557652372	176.122167166353	245.645963995026	1.12854801354986	0.166640571301964	6.77234844271423	1.26708513860846e-11	4.41069323656033e-10
TRINITY_DN1091_c0_g1_i3	gonads	soma	1124.48406276929	3671.26424650903	2822.33751859578	-1.70652132123481	0.252198408385279	-6.76658243864801	1.31859920446456e-11	4.58427495922158e-10
TRINITY_DN15384_c0_g1_i1	gonads	soma	136.446358964012	56.1303228029274	82.9023348566224	1.30024235942458	0.19216473339482	6.76629023678923	1.32126367151102e-11	4.58780355752012e-10
TRINITY_DN6233_c0_g1_i1	gonads	soma	945.316181227852	582.499411260219	703.438334582763	0.694786079035276	0.102737035417641	6.76276160987971	1.3538590731734e-11	4.69512249403638e-10
TRINITY_DN39441_c0_g1_i1	gonads	soma	45.8467887233897	10.6732789205186	22.3977821881423	2.09575527253147	0.309967650831225	6.76120642561049	1.36847379388952e-11	4.73989559519916e-10
TRINITY_DN50121_c0_g1_i1	gonads	soma	105.649553655565	24.4851057299915	51.5399217051827	2.07600901677291	0.307120684690528	6.75958709477616	1.38385552287564e-11	4.78721065394778e-10
TRINITY_DN6052_c0_g1_i1	gonads	soma	394.609624582447	141.610590544509	225.943601890488	1.48812993412654	0.220157273924532	6.75939480717163	1.3856932374004e-11	4.78761316916987e-10
TRINITY_DN43557_c0_g1_i1	gonads	soma	764.632079736621	426.300622237562	539.077774737249	0.83817952508737	0.124050449273179	6.7567633168467	1.4110841567551e-11	4.86929077566126e-10
TRINITY_DN22263_c0_g1_i1	gonads	soma	29.4165456441503	157.396843914453	114.736744491019	-2.37854510062768	0.352127306771965	-6.75478741604102	1.43044835538528e-11	4.92999505679441e-10
TRINITY_DN2485_c0_g1_i2	gonads	soma	13.8199439622675	189.256218076823	130.777460038638	-3.75619561288333	0.556142447086099	-6.75401712738142	1.4380676271609e-11	4.95012065770124e-10
TRINITY_DN21781_c0_g1_i1	gonads	soma	44.447064457787	4.96994595490541	18.1289854558659	3.17563787602088	0.470568081213748	6.74851950822902	1.49361320896678e-11	5.13496467008565e-10
TRINITY_DN43575_c0_g1_i1	gonads	soma	77.2680833179012	2.53723355091351	27.4475168065761	4.97024247361918	0.736698957271795	6.7466397563876	1.51308322315336e-11	5.19547946735364e-10
TRINITY_DN18272_c0_g1_i1	gonads	soma	104341.162902119	19250.144090992	47613.8170280342	2.43836442057649	0.361826979489889	6.73903428653702	1.59442778583539e-11	5.46804192446853e-10
TRINITY_DN39057_c0_g1_i1	gonads	soma	27.8884193491437	0.33673481872242	9.52062966219618	6.27084359615501	0.930786787224258	6.73714290128202	1.61531300806863e-11	5.53284491298186e-10
TRINITY_DN1926_c0_g1_i1	gonads	soma	1142.15370544687	2487.56499182987	2039.09456303554	-1.12420250967984	0.166943267858156	-6.734039198484	1.65016690435195e-11	5.64527578237894e-10
TRINITY_DN1088_c0_g1_i1	gonads	soma	565.664742602826	251.530060214501	356.241621010609	1.17549710273656	0.174841500475612	6.72321559549029	1.77757262727571e-11	6.07366430987952e-10
TRINITY_DN35961_c0_g1_i1	gonads	soma	220.409511547395	54.7386466465249	109.962268280148	1.99421579902954	0.296706621932928	6.72117051529891	1.80270482082397e-11	6.15197904068431e-10
TRINITY_DN6612_c0_g1_i1	gonads	soma	56.5332477712233	16.2679942063644	29.6897453946507	1.80062426241442	0.268147954429205	6.71504008392429	1.88014528897251e-11	6.40839226987654e-10
TRINITY_DN3554_c0_g1_i1	gonads	soma	388.588338494046	744.984613261566	626.185855005726	-0.941428903953452	0.140216689972955	-6.71410018404398	1.89230269253875e-11	6.44193571451411e-10
TRINITY_DN2612_c0_g1_i1	gonads	soma	245.066122155218	133.949487087988	170.988365443731	0.860039705153677	0.128122073754567	6.71265832616154	1.91110257192963e-11	6.497982375682e-10
TRINITY_DN43168_c0_g1_i1	gonads	soma	200.421840569279	339.142343316506	292.902175734097	-0.751373883212393	0.112097548335574	-6.70285741632001	2.04382874251418e-11	6.93262169766094e-10
TRINITY_DN19376_c0_g1_i1	gonads	soma	25.6581339468485	136.484590706267	99.5424384531276	-2.39212808112879	0.356882179514738	-6.70285102041639	2.04391823682522e-11	6.93262169766094e-10
TRINITY_DN50678_c0_g1_i1	gonads	soma	71.8620986176154	16.4521031127779	34.9221016143904	2.15593453700407	0.321784540365841	6.69993199347911	2.08516557223253e-11	7.06391109141333e-10
TRINITY_DN34629_c0_g1_i1	gonads	soma	421.557000299867	162.077741338114	248.570827658698	1.38361402199437	0.206676665581524	6.69458266176934	2.16287998549261e-11	7.31827019908831e-10
TRINITY_DN34956_c0_g1_i1	gonads	soma	121.83918843264	51.176641833233	74.7308240330354	1.24641305381781	0.186216805587473	6.69334354590418	2.18128226546656e-11	7.37156787963808e-10
TRINITY_DN26495_c0_g1_i1	gonads	soma	176.867116297533	2271.00328743474	1572.95789705567	-3.68055408863336	0.550266554835037	-6.68867489091126	2.25200402231622e-11	7.59368773040939e-10
TRINITY_DN26883_c0_g1_i1	gonads	soma	101.057063064103	32.6382208637938	55.4445015972303	1.64477119520481	0.245905004313337	6.68864466503095	2.25246912508099e-11	7.59368773040939e-10
TRINITY_DN53527_c0_g1_i1	gonads	soma	348.641456730688	81.2765630881207	170.39819430231	2.0994819490653	0.313974371518428	6.68679401733297	2.2811259491364e-11	7.68098741202551e-10
TRINITY_DN37016_c0_g1_i1	gonads	soma	41.3821054591528	492.398425497263	342.059652151226	-3.57040792325844	0.534066325773435	-6.6853268048454	2.30409875157598e-11	7.74895992473793e-10
TRINITY_DN50312_c0_g1_i1	gonads	soma	683.089897163498	327.931101193752	446.317366517001	1.05345110917211	0.157653997686968	6.68204501394123	2.35630618466958e-11	7.90891075441555e-10
TRINITY_DN9046_c0_g1_i1	gonads	soma	76.9025467512763	16.0939719865803	36.3634969081456	2.2097364983431	0.330700836923425	6.68198036297918	2.3573462105528e-11	7.90891075441555e-10
TRINITY_DN11901_c0_g1_i1	gonads	soma	573.783113194863	302.860935863262	393.168328307129	0.915845434453339	0.137073112472103	6.68143750394322	2.36609681235519e-11	7.92299321862542e-10
TRINITY_DN1170_c0_g1_i2	gonads	soma	1649.77829131269	914.687095031164	1159.71749379167	0.848348323056668	0.126972274563489	6.68136666822076	2.36724098970903e-11	7.92299321862542e-10
TRINITY_DN36234_c0_g1_i1	gonads	soma	107.269100240096	27.2146618463794	53.8994746442851	1.95279036151911	0.292408286449934	6.67830034923947	2.41729245190854e-11	8.08078785636205e-10
TRINITY_DN11594_c0_g1_i1	gonads	soma	52.9873173586836	3.9051375256887	20.265864136687	3.79713408362754	0.568686637817184	6.67702356820314	2.43843748654122e-11	8.14168809281765e-10
TRINITY_DN42772_c0_g1_i1	gonads	soma	20.233804829288	216.415440974347	151.021562259327	-3.41909163486664	0.512214707711198	-6.67511413357232	2.47039830826904e-11	8.23851176833174e-10
TRINITY_DN43018_c0_g1_i1	gonads	soma	974.228785713224	526.764793168692	675.919457350203	0.886475924799431	0.132889695137552	6.67076498205416	2.54473454769942e-11	8.47625173355258e-10
TRINITY_DN2897_c0_g1_i1	gonads	soma	1054.39699124775	609.323463585676	757.6813061397	0.793719266106036	0.11901500789012	6.66906871811354	2.57431703796024e-11	8.56453107377849e-10
TRINITY_DN43374_c0_g1_i1	gonads	soma	163.65164631037	71.0327262282043	101.905699588926	1.18702255656695	0.178063821466907	6.66627587113508	2.62375869742102e-11	8.71859028092842e-10
TRINITY_DN41462_c0_g1_i1	gonads	soma	200.772651075047	99.1087478809957	132.996715612346	1.02840124775457	0.154322831920165	6.66396044550679	2.66545230683398e-11	8.84656623030709e-10
TRINITY_DN934_c0_g1_i1	gonads	soma	987.887234680853	2498.37417770634	1994.87853003118	-1.33730840779024	0.200930688423223	-6.65557072582883	2.82202808394034e-11	9.35507355168446e-10
TRINITY_DN9994_c0_g1_i1	gonads	soma	117.559060633662	51.1332775315554	73.2752052322576	1.2281129375904	0.184585495841874	6.65335557373623	2.86484934270991e-11	9.48572080580842e-10
TRINITY_DN1615_c0_g1_i1	gonads	soma	286.884250173428	468.29783546706	407.826640369183	-0.712124053114006	0.107071606477559	-6.65091406154683	2.91278330095939e-11	9.63296574905868e-10
TRINITY_DN8065_c0_g1_i1	gonads	soma	23.3867103525034	161.605483797259	115.532559315674	-2.76478580107228	0.415851921067561	-6.64848630246704	2.96122532349488e-11	9.78153918317852e-10
TRINITY_DN12313_c0_g1_i1	gonads	soma	349.77594466947	195.360067692313	246.832026684699	0.839352051619641	0.126263042802469	6.64764631827193	2.97816876630339e-11	9.82583723572908e-10
TRINITY_DN16045_c0_g1_i1	gonads	soma	31.6206641056763	4.81292452866745	13.7488377210037	2.75643851370853	0.414864781743656	6.64418537076914	3.04898653256299e-11	1.00475666386463e-09
TRINITY_DN70_c0_g1_i1	gonads	soma	11483.8655108374	2123.99986118756	5243.9550777375	2.43497816366836	0.366529968682026	6.64332625357781	3.06681952790723e-11	1.00943729620927e-09
TRINITY_DN8753_c0_g1_i1	gonads	soma	122.562920531723	389.616253497308	300.598475842113	-1.67313360942781	0.252025532509574	-6.63874645067657	3.16362043714421e-11	1.04006826499163e-09
TRINITY_DN14967_c0_g1_i1	gonads	soma	38.3806409305403	7.2302211699026	17.6136944234485	2.49458350306513	0.375808731861805	6.63790724261953	3.18167968051005e-11	1.04477044809948e-09
TRINITY_DN26007_c0_g1_i1	gonads	soma	116.312479634971	38.2534345106662	64.2731162187677	1.59424351209124	0.240269701740157	6.63522491826853	3.24008089104641e-11	1.06269304036172e-09
TRINITY_DN4304_c0_g1_i1	gonads	soma	293.770319439308	76.0344708169105	148.613087024376	1.94251697936198	0.292771974100609	6.634914374333	3.24690963222702e-11	1.06367841697444e-09
TRINITY_DN33804_c0_g1_i1	gonads	soma	99.8710408662432	477.066301295282	351.334547818936	-2.25235220094168	0.339538573829477	-6.63356794940435	3.27668027902128e-11	1.07216833647552e-09
TRINITY_DN26939_c0_g1_i1	gonads	soma	531.860465727431	49.2378892404875	210.112081402802	3.41815156936046	0.515312660899816	6.63316046493372	3.28574266247114e-11	1.07387027815875e-09
TRINITY_DN35494_c0_g1_i1	gonads	soma	180.744467985682	25.7327908779242	77.4033499138435	2.82060708204575	0.425280597025473	6.63234368502546	3.30398162694495e-11	1.07856386138756e-09
TRINITY_DN42857_c0_g1_i1	gonads	soma	1938.08704824105	172.682732930744	761.15083803418	3.48478061398212	0.525566140279828	6.63052724843864	3.34489917694154e-11	1.09064104112866e-09
TRINITY_DN44738_c0_g1_i1	gonads	soma	250.32370212904	55.3344074053628	120.330838979922	2.16349351923738	0.326327527985956	6.62982229108937	3.36091246442866e-11	1.09457913785895e-09
TRINITY_DN6425_c0_g1_i1	gonads	soma	37.8590694203381	4.22196647311891	15.434334122192	3.14468498537334	0.47452688077726	6.62699019331096	3.42600384027949e-11	1.11447303870987e-09
TRINITY_DN44198_c0_g1_i1	gonads	soma	127.883356280865	59.2126044844096	82.102855083228	1.0889086977185	0.164348832345129	6.62559436644984	3.4585370184705e-11	1.12374170671402e-09
TRINITY_DN50049_c0_g1_i1	gonads	soma	115.171808687757	49.8120960116278	71.5986669036709	1.19020466493216	0.179649541921187	6.6251472294558	3.46902243789082e-11	1.12583338465645e-09
TRINITY_DN7567_c0_g1_i1	gonads	soma	110.571093177002	37.377412155497	61.775305829332	1.57093219327743	0.237133244816982	6.62468138741941	3.47997958098564e-11	1.12807310123489e-09
TRINITY_DN29741_c0_g1_i1	gonads	soma	58.5014084859847	157.483706410913	124.489607102603	-1.39657169619563	0.210820768328617	-6.62445027246424	3.48542823439503e-11	1.12852404520639e-09
TRINITY_DN11098_c0_g1_i2	gonads	soma	248.124952011146	93.754654419685	145.211420283505	1.40711305766375	0.212492311074564	6.62194810978355	3.54495508731631e-11	1.14527076344661e-09
TRINITY_DN50795_c0_g1_i1	gonads	soma	866.878927946476	457.347227350403	593.857794215761	0.919067153766499	0.138791429640092	6.62193015915886	3.54538570929971e-11	1.14527076344661e-09
TRINITY_DN13075_c0_g1_i1	gonads	soma	341.591489727594	850.988078266969	681.189215420511	-1.31532920734636	0.198736611658156	-6.61845442755578	3.62973768381224e-11	1.17115886542772e-09
TRINITY_DN34327_c0_g1_i1	gonads	soma	156.814682351509	22.577365732068	67.3231379385482	2.76246312954632	0.417633050299244	6.61457020120163	3.72632793204603e-11	1.20093115612974e-09
TRINITY_DN6356_c0_g1_i1	gonads	soma	325.428311074236	148.090179325791	207.202889908606	1.12971970147516	0.170958160492301	6.60816481776567	3.89113348462162e-11	1.25178419445019e-09
TRINITY_DN34238_c0_g1_i1	gonads	soma	830.446685054924	358.520466346722	515.829205916123	1.21536355858884	0.183920572349828	6.60808925864558	3.89311950598432e-11	1.25178419445019e-09
TRINITY_DN9697_c0_g1_i1	gonads	soma	69.8506033352665	170.088015639043	136.675544871118	-1.27469761549996	0.19293415453791	-6.60690492335556	3.92437890002037e-11	1.26037817951809e-09
TRINITY_DN50412_c0_g1_i1	gonads	soma	150.168919590945	40.8578516574778	77.2948743019667	1.8704608910619	0.283208705755575	6.6045317571424	3.98775724862001e-11	1.27925596719571e-09
TRINITY_DN26149_c0_g1_i1	gonads	soma	705.603478761615	5260.95645412911	3742.50546233995	-2.89919413899318	0.439089678285386	-6.60273807918767	4.03632314436473e-11	1.29334395868913e-09
TRINITY_DN22969_c0_g1_i1	gonads	soma	42.8485967618213	1.61022647718439	15.3563499053967	4.73372773679566	0.71695995651587	6.60249947542347	4.04282707312455e-11	1.2939372771555e-09
TRINITY_DN7829_c0_g1_i1	gonads	soma	422.070277670449	50.1867375716148	174.14791760456	3.05547412649391	0.462811294348442	6.60198695192926	4.05683227304429e-11	1.29692731046185e-09
TRINITY_DN11522_c0_g1_i1	gonads	soma	340.735299745886	127.223850531811	198.394333603169	1.41944231373687	0.215117902015261	6.59843881164374	4.15509900707935e-11	1.32681709166358e-09
TRINITY_DN19731_c0_g1_i1	gonads	soma	2841.37340345211	649.431624062694	1380.07888385916	2.12870035482105	0.322751055729755	6.59548688387078	4.23862510560641e-11	1.35193669796137e-09
TRINITY_DN14872_c0_g1_i1	gonads	soma	97.606901699639	187.726585252615	157.686690734956	-0.93192419392158	0.141311279829697	-6.59483230952757	4.25736791657186e-11	1.35635937988102e-09
TRINITY_DN1475_c1_g1_i1	gonads	soma	90.076283844211	283.843190540821	219.254221641951	-1.66224862139146	0.252065285974034	-6.59451623799835	4.26644718596355e-11	1.35769674580325e-09
TRINITY_DN26742_c0_g1_i1	gonads	soma	285.062297809592	101.433078427976	162.642818221848	1.47880611424749	0.224256713746076	6.59425570608302	4.27394530134665e-11	1.35852846475834e-09
TRINITY_DN8747_c0_g1_i1	gonads	soma	124.453455417784	580.780652871209	428.671587053401	-2.21990326915126	0.336913574871681	-6.58893981934904	4.42978282547433e-11	1.4064560470881e-09
TRINITY_DN14444_c0_g1_i1	gonads	soma	1579.95403461067	587.728941073282	918.470638919077	1.42735471050816	0.216793660175612	6.58393197177419	4.58166821943898e-11	1.45231010874328e-09
TRINITY_DN2711_c0_g1_i1	gonads	soma	635.680108795712	321.705688907873	426.363828870486	0.985926093321501	0.149749506472436	6.5838353430766	4.58464845747169e-11	1.45231010874328e-09
TRINITY_DN10768_c0_g1_i1	gonads	soma	225.620620086541	90.8834596418105	135.795846456721	1.32076490866895	0.200668410253625	6.58182773760769	4.64699816231775e-11	1.46883600086974e-09
TRINITY_DN37625_c0_g1_i1	gonads	soma	31.938898236541	0.576836349501267	11.0308569785145	5.99741939560395	0.91121049521551	6.58181553778691	4.64737957345618e-11	1.46883600086974e-09
TRINITY_DN2808_c0_g1_i28	gonads	soma	238.084419541217	451.50098191689	380.362127791666	-0.92040140656288	0.139900727168256	-6.57896084740095	4.73747487734779e-11	1.49561167722672e-09
TRINITY_DN11359_c0_g1_i1	gonads	soma	170.086485467006	77.1372754872556	108.120345480506	1.12770811363144	0.171430873393059	6.5782089964963	4.76148651556757e-11	1.50148780564037e-09
TRINITY_DN770_c0_g1_i3	gonads	soma	882.961873108278	1229.65300653386	1114.089295392	-0.47505305155432	0.0722221748148742	-6.57766195454533	4.77903202160026e-11	1.50531390279465e-09
TRINITY_DN30827_c0_g1_i1	gonads	soma	67.1567504447885	2.05985034057953	23.7588170419825	4.95437876120217	0.753352908525211	6.57643808782929	4.81851497830798e-11	1.51603345126335e-09
TRINITY_DN3699_c0_g1_i1	gonads	soma	73.6695172269742	25.8150417431281	41.7665335710768	1.48838124126645	0.226506674365654	6.57102597720249	4.99697398552615e-11	1.57040494304451e-09
TRINITY_DN18507_c0_g1_i1	gonads	soma	292.954685561372	597.284688495437	495.841354184082	-1.02855239455328	0.156565819153201	-6.56945685920648	5.04991225591079e-11	1.58525067238879e-09
TRINITY_DN3337_c0_g1_i1	gonads	soma	28.7579662948729	0.63063992585092	10.0064153821916	5.47568731957297	0.833856461689852	6.56670250953769	5.1441672658148e-11	1.61301831075656e-09
TRINITY_DN29711_c0_g1_i1	gonads	soma	67.1854155579443	21.2402936736346	36.5553343017378	1.6308499997566	0.248602534551549	6.56006988303023	5.37825676033218e-11	1.68452089273783e-09
TRINITY_DN26743_c0_g1_i1	gonads	soma	57.1902128332407	127.279327099213	103.916289010555	-1.1429299908197	0.174241998058758	-6.55944033902941	5.4010096527401e-11	1.68974444850012e-09
TRINITY_DN8040_c0_g1_i1	gonads	soma	259.865714667868	125.497173158412	170.286686994897	1.04867816450887	0.159990432591601	6.5546304708468	5.57798282976323e-11	1.7431509712832e-09
TRINITY_DN6606_c0_g1_i1	gonads	soma	305.047571214272	174.613921159034	218.09180451078	0.806598081707448	0.123124362632534	6.5510843220748	5.71207920742891e-11	1.78305341185433e-09
TRINITY_DN2078_c0_g1_i1	gonads	soma	33.5012151937105	418.320702835456	290.047540288207	-3.62517146793421	0.553433281143757	-6.55033152404969	5.74094912675241e-11	1.79005625630454e-09
TRINITY_DN21696_c0_g1_i1	gonads	soma	160.404485427389	66.0209296687546	97.4821149216328	1.26789939398254	0.193600137546421	6.54906246478532	5.78994117536843e-11	1.80331057010663e-09
TRINITY_DN20897_c0_g1_i1	gonads	soma	118.997088021074	34.7018798046583	62.8002825434637	1.75129400854289	0.26744123739896	6.54833198341197	5.81832661681163e-11	1.81012436457922e-09
TRINITY_DN3501_c0_g1_i1	gonads	soma	786.238413414142	275.786232579487	445.936959524372	1.50629762802617	0.230073832443015	6.5470184593863	5.86971108231854e-11	1.82407010427403e-09
TRINITY_DN51481_c0_g1_i1	gonads	soma	57.2096774345463	0.842835992979618	19.6317831401685	5.78144103125834	0.883450186553016	6.54416187721457	5.98299638477289e-11	1.85719953626884e-09
TRINITY_DN3003_c1_g1_i1	gonads	soma	7.46385081836219	230.401366209849	156.088861079353	-4.95235945352928	0.757184281783973	-6.5404942662851	6.13158481594462e-11	1.9012014323954e-09
TRINITY_DN2135_c0_g1_i1	gonads	soma	83.0734457352195	2.99284246959806	29.6863768914719	4.71171229878037	0.721091268188295	6.5341413863162	6.39754880548562e-11	1.9814590749106e-09
TRINITY_DN15149_c0_g1_i1	gonads	soma	91.6981274032295	34.4541799618374	53.5354957756348	1.38317482960353	0.211732562118402	6.53265050856961	6.46158076115257e-11	1.99906502458216e-09
TRINITY_DN3957_c0_g1_i1	gonads	soma	2111.52646005104	665.262757872186	1147.35065859847	1.66546360763137	0.255000257748769	6.53122323222204	6.52346815735931e-11	2.0159691095626e-09
TRINITY_DN43677_c0_g1_i1	gonads	soma	117.307838730287	40.3261588894029	65.9867188363643	1.51250333630668	0.231634279339243	6.52970424162276	6.58996911840603e-11	2.03425983451972e-09
TRINITY_DN11283_c0_g1_i1	gonads	soma	631.215806421853	362.824216307015	452.288079678628	0.794116557705072	0.12165698552907	6.52750480584047	6.68743626966816e-11	2.06205836993659e-09
TRINITY_DN14204_c0_g1_i1	gonads	soma	173.61882261662	88.3939409726584	116.802234853979	0.988837618791973	0.151540913111404	6.52521882367857	6.79023265808941e-11	2.09143677651651e-09
TRINITY_DN34479_c0_g1_i1	gonads	soma	155.13329068522	14.6185867625782	61.4568214034589	3.38732441735792	0.519279799300379	6.52311994790021	6.88597504072103e-11	2.11857990937582e-09
TRINITY_DN440_c0_g1_i1	gonads	soma	4294.37631453087	1340.92506373606	2325.408814001	1.67887720661513	0.257805622741898	6.51218227422422	7.40667633837782e-11	2.27626396684312e-09
TRINITY_DN37009_c0_g1_i1	gonads	soma	25.6798515301172	1.42109014515276	9.5073439401409	4.04060384737489	0.620739720227452	6.50933670861973	7.54833578463483e-11	2.31723910792548e-09
TRINITY_DN5701_c0_g1_i1	gonads	soma	565.618625849042	24.50605225298	204.876910118334	4.51758345443757	0.694049342843547	6.5090234592383	7.56409107960006e-11	2.3195156030531e-09
TRINITY_DN8764_c0_g1_i2	gonads	soma	168.423403116988	70.5967323868466	103.205622630227	1.24527041911062	0.191345834255312	6.50795677866215	7.61798277425952e-11	2.33346866630484e-09
TRINITY_DN43811_c0_g1_i1	gonads	soma	39.5266451203811	0.910886629993049	13.7828061267891	5.18387964563265	0.796666718702212	6.50696147327117	7.66860691618039e-11	2.34639124488147e-09
TRINITY_DN34847_c0_g1_i1	gonads	soma	47.5218060565489	7.82121373271975	21.0547445073295	2.5477481623784	0.391769432515897	6.5031826143685	7.86382360992839e-11	2.40347830838394e-09
TRINITY_DN28186_c0_g1_i1	gonads	soma	455.826582036758	258.946209918358	324.573000624491	0.823995314107628	0.126729451300268	6.50200332798164	7.92573467288639e-11	2.41974158569692e-09
TRINITY_DN2848_c0_g1_i1	gonads	soma	389.21747833551	621.271450343057	543.920126340542	-0.679532175027854	0.104536303409043	-6.50044197917438	8.00843726407459e-11	2.44230993010643e-09
TRINITY_DN27482_c0_g1_i1	gonads	soma	25.961497425382	0.23692547773523	8.8117827936175	6.15939787371741	0.947680861889876	6.49944313683223	8.06178659454441e-11	2.45588686258558e-09
TRINITY_DN6688_c0_g1_i1	gonads	soma	287.279427445766	577.593486855768	480.822133719101	-1.00949053775327	0.15532613145135	-6.4991674505809	8.07657241020754e-11	2.45769921712366e-09
TRINITY_DN2010_c0_g1_i2	gonads	soma	202.222018743421	93.27348082757	129.589660132854	1.10460885158138	0.169983412394951	6.49833319627008	8.1214774929109e-11	2.46866287989433e-09
TRINITY_DN13600_c0_g1_i1	gonads	soma	683.707819810053	1060.44796893079	934.867919223879	-0.637318863213125	0.0981387878063723	-6.49405680932757	8.35552164637431e-11	2.53703191649136e-09
TRINITY_DN45767_c0_g1_i1	gonads	soma	71.5894960288255	26.4383280521468	41.4887173777064	1.41723082773932	0.218365090185007	6.49018955611719	8.57284429121044e-11	2.60018013382155e-09
TRINITY_DN32811_c0_g1_i1	gonads	soma	36.2943548897317	0.848376898648815	12.6637028956764	5.25646227794797	0.810231715489449	6.48760370330926	8.72123099759296e-11	2.64230498623151e-09
TRINITY_DN6671_c0_g1_i1	gonads	soma	51.0894980448813	3.40654635589347	19.3008635855561	3.86907188991383	0.596458883046807	6.4867369736368	8.77152713629347e-11	2.65465162395789e-09
TRINITY_DN26773_c0_g1_i1	gonads	soma	1350.64528519292	3165.15844304739	2560.32072376256	-1.22685101684189	0.189176612394429	-6.48521506603538	8.86053019331293e-11	2.67867311159361e-09
TRINITY_DN1281_c0_g1_i3	gonads	soma	2131.97054508549	247.656526082972	875.761199083811	3.10913263062195	0.480028049150183	6.47698116000971	9.35758715746824e-11	2.8258693985957e-09
TRINITY_DN45276_c0_g1_i1	gonads	soma	406.575508681402	8.85773782548888	141.430328110793	5.49855438568509	0.849011165730405	6.47642175701502	9.3923284570186e-11	2.83328450515248e-09
TRINITY_DN14620_c0_g1_i1	gonads	soma	29.3263461376061	0.227860930464355	9.92735599951162	6.34151485465504	0.979339418650759	6.47529828156185	9.46248241961163e-11	2.85135453452501e-09
TRINITY_DN3586_c0_g1_i1	gonads	soma	306.900721964655	74.2829457118704	151.822204462799	2.03847962832019	0.314944727859591	6.47249961024586	9.63947698279295e-11	2.90079990163273e-09
TRINITY_DN41470_c0_g1_i1	gonads	soma	39.3671364118603	0.26565205492029	13.2994801739003	6.77252585916364	1.0463741410504	6.4723750267424	9.64743073027100e-11	2.90079990163273e-09
TRINITY_DN15549_c0_g1_i1	gonads	soma	320.7442995943	556.592350999885	477.97633386469	-0.794212433387029	0.122724719424374	-6.47149520579222	9.70378381923798e-11	2.91459329767242e-09
TRINITY_DN2637_c0_g1_i4	gonads	soma	158.87723412599	62.5616318000824	94.6668325753849	1.32976431455341	0.205557585893996	6.4690597954344	9.86145702433417e-11	2.95875624830428e-09
TRINITY_DN10559_c0_g1_i1	gonads	soma	214.651977047689	103.144357932444	140.313564304192	1.05392852827593	0.162929487112061	6.46861747960365	9.89036094477419e-11	2.96423069996772e-09
TRINITY_DN5980_c0_g1_i2	gonads	soma	10.7630086850271	74.7752047317899	53.4378060495357	-2.78026648266789	0.429858263167603	-6.46786794833314	9.9395296074141e-11	2.97576035490859e-09
TRINITY_DN20556_c0_g1_i1	gonads	soma	149.199289939594	51.6994517204535	84.1993977935003	1.52389504250837	0.235648196030752	6.46682244199952	1.00085133519818e-10	2.9931912027814e-09
TRINITY_DN28554_c0_g1_i1	gonads	soma	330.338309116812	691.748243141553	571.278265133306	-1.06225615887737	0.164349491650177	-6.46339789805018	1.02377622169122e-10	3.05846273403844e-09
TRINITY_DN12638_c0_g1_i2	gonads	soma	119.731241414988	31.9426212223177	61.2054946198745	1.87824456371619	0.290619757945425	6.46289356578745	1.02719544580055e-10	3.06538486416853e-09
TRINITY_DN6474_c0_g1_i1	gonads	soma	91.4432871434368	355.424929285549	267.431048571511	-1.95302414951449	0.302298379474976	-6.4605842509194	1.04299504637821e-10	3.10919841638983e-09
TRINITY_DN311_c0_g1_i1	gonads	soma	558.898321242824	215.99954750341	330.299138749881	1.36993810333343	0.212059336934748	6.46016404245839	1.04589541681104e-10	3.11450634130251e-09
TRINITY_DN34822_c0_g1_i1	gonads	soma	10.0477378041413	85.5708363003396	60.3964701349402	-3.02394764128273	0.468531437630081	-6.45409763020047	1.08865614121981e-10	3.23837361024027e-09
TRINITY_DN38402_c0_g1_i1	gonads	soma	151.538119265708	70.9882508115424	97.8382069629309	1.08980860574104	0.168939635713194	6.45087578850467	1.11205618600392e-10	3.30444644244947e-09
TRINITY_DN11625_c0_g1_i1	gonads	soma	222.235812669782	374.957208728159	324.0500767087	-0.753115444541168	0.116753759149453	-6.45045992546695	1.11511217313478e-10	3.3099909147703e-09
TRINITY_DN19800_c0_g1_i1	gonads	soma	53.6408086557575	11.4875415938827	25.5386306145076	2.15235459021196	0.333951278146186	6.44511559338837	1.15512343425157e-10	3.42510107428985e-09
TRINITY_DN49922_c0_g1_i1	gonads	soma	115.571781106969	39.1174452886399	64.6022238947494	1.55918242021359	0.242112117735448	6.43991897141344	1.19537301073287e-10	3.54067194329216e-09
TRINITY_DN42112_c0_g1_i1	gonads	soma	30.13357540377	3.08392270303947	12.100473603283	3.34021870086727	0.518762816560957	6.43881672747989	1.20408482892782e-10	3.56268205818824e-09
TRINITY_DN22301_c0_g1_i1	gonads	soma	66.1359637023559	19.427528891474	34.997007161768	1.79025398247201	0.27804839873349	6.43864158407895	1.20547481378307e-10	3.56300435661514e-09
TRINITY_DN15446_c0_g1_i1	gonads	soma	487.147264721414	167.165646506231	273.826185911292	1.5379718915217	0.238951732274937	6.43632869650897	1.22397827671005e-10	3.61385433228626e-09
TRINITY_DN1323_c0_g1_i2	gonads	soma	561.374627283439	1380.69565095124	1107.58864306197	-1.30069422386149	0.202116733464286	-6.43536139520742	1.23179890720868e-10	3.63167652562505e-09
TRINITY_DN13815_c0_g1_i1	gonads	soma	1027.69598195802	398.213403332708	608.040929541147	1.36914356750239	0.212756545144321	6.4352594491213	1.23262598072486e-10	3.63167652562505e-09
TRINITY_DN26687_c0_g1_i1	gonads	soma	1006.76208241941	177.505110636984	453.924101231127	2.49859769296068	0.388292016529869	6.43484178554694	1.23602009430294e-10	3.6378229505659e-09
TRINITY_DN36944_c0_g1_i1	gonads	soma	322.222187784356	119.998177829656	187.406181147889	1.41580943650296	0.22010973860717	6.43228893670061	1.25696507111675e-10	3.69555703202646e-09
TRINITY_DN43514_c0_g1_i1	gonads	soma	4.88050192833644	36.8580108366486	26.1988412005445	-2.95072073778318	0.458853643532105	-6.43063595413453	1.27071166191131e-10	3.73202781971904e-09
TRINITY_DN14024_c0_g1_i1	gonads	soma	371.361051144569	164.557640836549	233.492110939222	1.18159757600061	0.183834506376346	6.42750699687276	1.29713627309316e-10	3.80561721134388e-09
TRINITY_DN34227_c0_g1_i1	gonads	soma	3827.67600227445	1606.04148278915	2346.58632261758	1.25382507696065	0.19508219948048	6.42716291029983	1.30007471796308e-10	3.81021898110718e-09
TRINITY_DN20654_c0_g1_i1	gonads	soma	76.899611082086	32.489684972984	47.292993676018	1.25229162141047	0.194856692068414	6.42673139997054	1.30376894444959e-10	3.81702375283961e-09
TRINITY_DN3242_c0_g1_i1	gonads	soma	216.644633809534	113.896163573072	148.145653651893	0.917701677579099	0.142820274555641	6.4255700420291	1.3137625481356e-10	3.8422374081278e-09
TRINITY_DN1310_c0_g1_i1	gonads	soma	665.619446733045	116.062179520753	299.247935258184	2.51128484385753	0.390905191681399	6.4242811231433	1.32494148967295e-10	3.87086109792792e-09
TRINITY_DN37967_c0_g1_i1	gonads	soma	21.5323262052383	62.9457871813647	49.1413001893226	-1.61074092441243	0.250748792064951	-6.42372356471893	1.32980601458889e-10	3.88099629420365e-09
TRINITY_DN9468_c0_g1_i1	gonads	soma	224.314320179621	112.090300762233	149.498307234696	0.99529298540131	0.154976264546966	6.42222851551362	1.34293617414001e-10	3.91520794668302e-09
TRINITY_DN2191_c0_g1_i1	gonads	soma	691.070561409559	11.6417725113071	238.118035477391	5.88213879526158	0.916219553316701	6.42001010998765	1.36265295155651e-10	3.96853052792055e-09
TRINITY_DN28221_c0_g1_i1	gonads	soma	46.2123252900145	3.72693546114021	17.888732070765	3.51912921109984	0.548430660607596	6.41672587597685	1.39236305711069e-10	4.05081524136189e-09
TRINITY_DN43510_c0_g1_i1	gonads	soma	330.412168275239	135.560137901477	200.510814692731	1.27571892746918	0.198916990366607	6.41332309079288	1.42381320406832e-10	4.13798502035028e-09
TRINITY_DN36767_c0_g1_i1	gonads	soma	217.101534059258	6.25841141696032	76.5394522977264	5.09741253411969	0.795439755818206	6.40829490459197	1.47156062906849e-10	4.27228765931961e-09
TRINITY_DN30791_c0_g1_i1	gonads	soma	68.833089159878	14.9479930828495	32.9096917751923	2.13829822712023	0.333727103325592	6.40732564365339	1.4809429153557e-10	4.29504330602586e-09
TRINITY_DN34025_c0_g1_i1	gonads	soma	772.061057205593	531.589803865593	611.74688831226	0.536479625458141	0.0838226267911241	6.40017673026382	1.55197207631285e-10	4.49635409984262e-09
TRINITY_DN28452_c0_g1_i1	gonads	soma	248.986833638756	72.1232920480696	131.077805911632	1.78065993903453	0.278428751438434	6.39538815526482	1.60140024651867e-10	4.63472893407116e-09
TRINITY_DN42817_c0_g1_i1	gonads	soma	158.451094766009	10.8052413044817	60.0205257916575	3.86341193762368	0.604116436402259	6.39514455298014	1.60395543359712e-10	4.63729859403709e-09
TRINITY_DN778_c1_g1_i1	gonads	soma	33.7121827901623	420.990321575149	291.89760864682	-3.64248824172535	0.570120288553419	-6.3889819654858	1.66993750306243e-10	4.82305002831521e-09
TRINITY_DN38851_c0_g1_i1	gonads	soma	79.3401813936058	3.26284789291678	28.6219590598131	4.5526144526053	0.712906990064521	6.38598655372038	1.7029596540942e-10	4.91332125096702e-09
TRINITY_DN36230_c0_g1_i1	gonads	soma	34.6747643126762	152.717221411149	113.369735711658	-2.11190446986203	0.330762126099208	-6.38496461117979	1.71437110559398e-10	4.94111953988449e-09
TRINITY_DN34354_c0_g1_i1	gonads	soma	120.589828970134	231.309943838335	194.403238882268	-0.93546220561434	0.146571595343601	-6.38228848789823	1.74460902322365e-10	5.02306529636847e-09
TRINITY_DN34926_c0_g1_i1	gonads	soma	120.079754946269	1467.20432598008	1018.16280230215	-3.61064583073657	0.565786959683239	-6.3816349403988	1.75207235967731e-10	5.03933697411635e-09
TRINITY_DN45050_c0_g1_i1	gonads	soma	143.335565096982	51.3214979286758	81.9928536514444	1.50536504687458	0.23589880709742	6.38140169251852	1.75474353381758e-10	5.04180598203184e-09
TRINITY_DN20336_c0_g1_i1	gonads	soma	37.4031887556952	4.84790517847396	15.699666370881	2.85367521869921	0.447298716285114	6.37979747046769	1.77322331566765e-10	5.08964500295815e-09
TRINITY_DN22254_c0_g1_i1	gonads	soma	157.670334237463	28.6183149440462	71.6356547085187	2.4370195223249	0.382305168835966	6.37453982049231	1.8351313182612e-10	5.26190797472152e-09
TRINITY_DN35117_c0_g1_i1	gonads	soma	120.752710844648	47.3162259861622	71.7950542723242	1.34596124045634	0.211184929289133	6.37337732851942	1.84910189990048e-10	5.29650578186735e-09
TRINITY_DN21195_c0_g1_i1	gonads	soma	405.754550452359	144.775041213057	231.768210959491	1.47605491109007	0.231683600990025	6.37099434220906	1.87806571342465e-10	5.37393432998764e-09
TRINITY_DN41234_c0_g1_i1	gonads	soma	32.680974752899	4.92994104493702	14.1802856142577	2.6532824854067	0.416513795805323	6.3702151336347	1.88763235003818e-10	5.39575730232392e-09
TRINITY_DN8323_c0_g1_i1	gonads	soma	697.575342777128	71.2063968535847	279.996045494766	3.28380394140636	0.51613639055432	6.36227943137204	1.98781378775167e-10	5.67629002861778e-09
TRINITY_DN6637_c0_g1_i1	gonads	soma	40.4944152940482	142.826070583631	108.715518820437	-1.79189785116476	0.281730938348617	-6.36031619980425	2.01338846880297e-10	5.74342292131455e-09
TRINITY_DN50989_c0_g1_i1	gonads	soma	121.021200973792	44.335524598696	69.8974167237278	1.43052225650769	0.225055904343873	6.35629738610161	2.06674733930784e-10	5.88959464632878e-09
TRINITY_DN8225_c0_g1_i2	gonads	soma	849.591374701497	187.67524997379	408.313958216359	2.17297582974441	0.3418782928223	6.3559923966096	2.07085269683501e-10	5.89525343470544e-09
TRINITY_DN48971_c0_g1_i1	gonads	soma	163.240815099524	310.326447618482	261.297903445496	-0.926694746499906	0.145876363823552	-6.35260382292506	2.11700446499413e-10	6.02047496777932e-09
TRINITY_DN14978_c0_g1_i1	gonads	soma	346.71092906441	175.249233076824	232.403131739352	0.976404306455952	0.153736058196455	6.3511730293503	2.1367919344614e-10	6.07054076334781e-09
TRINITY_DN14711_c0_g1_i1	gonads	soma	255.879806441999	140.525835048853	178.977158846568	0.858217097947213	0.135166618037499	6.34932729994854	2.16258488247326e-10	6.13492412929805e-09
TRINITY_DN42351_c0_g1_i1	gonads	soma	397.188524114972	926.011560086495	749.737214762654	-1.2210369354303	0.192312413666834	-6.34923618371118	2.16386602338525e-10	6.13492412929805e-09
TRINITY_DN2508_c0_g1_i1	gonads	soma	687.533794444499	393.166791608875	491.289125887416	0.80430690105492	0.126682689611369	6.34898819659053	2.16735660512334e-10	6.1385630609262e-09
TRINITY_DN10995_c0_g1_i1	gonads	soma	126.628663575731	473.303027166896	357.744905969841	-1.89317929669324	0.298284251262306	-6.34689658834321	2.19701703107485e-10	6.21088310095853e-09
TRINITY_DN14131_c0_g1_i1	gonads	soma	92.3374873416249	28.7540495227075	49.94852879568	1.70891966914391	0.269253808844755	6.34687277582479	2.1973569810316e-10	6.21088310095853e-09
TRINITY_DN6081_c0_g1_i1	gonads	soma	167.176979323672	84.4393111330266	112.018533863242	0.991779977402313	0.156310066323553	6.34495270029113	2.22493794699814e-10	6.28245676343748e-09
TRINITY_DN29063_c0_g1_i1	gonads	soma	427.314815091001	201.306576392887	276.642655958925	1.08142494333442	0.170494172391533	6.34288508613048	2.25501638198091e-10	6.36093008438491e-09
TRINITY_DN49051_c0_g1_i1	gonads	soma	1459.34118719907	747.423292984638	984.729257722783	0.965599020895533	0.152251710498057	6.34212264503824	2.2662078628861e-10	6.38602221787753e-09
TRINITY_DN49670_c0_g1_i1	gonads	soma	195.913810123553	67.8578037775532	110.54313922622	1.5032445420994	0.237135703393147	6.33917423901019	2.30999881133181e-10	6.50283369833721e-09
TRINITY_DN10469_c0_g1_i1	gonads	soma	63.2161808556646	5.07387473602989	24.4546434425748	3.55994647904347	0.561717671387099	6.33760812661026	2.33359437131098e-10	6.56261478759074e-09
TRINITY_DN49152_c0_g1_i1	gonads	soma	1170.52629340582	662.038946492046	831.534728796636	0.820690849341443	0.129511058741125	6.33683993721256	2.34525405858566e-10	6.5887425385296e-09
TRINITY_DN2392_c0_g1_i1	gonads	soma	780.24662343998	247.76701935694	425.260220717953	1.65095275457268	0.260587176871195	6.33551034396725	2.36556943015331e-10	6.63911024832029e-09
TRINITY_DN47176_c0_g1_i1	gonads	soma	61.3286382452191	6.42814196051487	24.7283073887496	3.24772661634708	0.512680603414337	6.33479518186947	2.37656765733723e-10	6.66325365458874e-09
TRINITY_DN54867_c0_g1_i1	gonads	soma	88.4360958679177	27.8975070421225	48.0770366507209	1.63887829604113	0.25890576480184	6.33001855827928	2.45131714054316e-10	6.86590973111048e-09
TRINITY_DN603_c0_g1_i1	gonads	soma	746.405364824706	307.620454597851	453.882091340136	1.2767577126898	0.201853918006891	6.32515695160406	2.52975318705382e-10	7.07847337942936e-09
TRINITY_DN10626_c0_g1_i1	gonads	soma	328.535921953231	172.314239757703	224.388133822879	0.9242283202333	0.146147494439422	6.32394228705982	2.54972987467052e-10	7.12116077190031e-09
TRINITY_DN55541_c0_g1_i1	gonads	soma	28.3472356829769	0.892757535451299	10.0442502512932	4.70946125378252	0.744706241806992	6.32391806245003	2.55012984173326e-10	7.12116077190031e-09
TRINITY_DN24702_c0_g1_i1	gonads	soma	40.9480429767282	7.64053891804581	18.7430402709399	2.4214874638211	0.382923656595266	6.32368207634795	2.55402936241603e-10	7.12489655535376e-09
TRINITY_DN24913_c0_g1_i1	gonads	soma	2.78159821715968	39.6843599642453	27.3834393818834	-3.76824319653066	0.596189217493359	-6.32054905718357	2.60635571012117e-10	7.26358430517035e-09
TRINITY_DN28906_c0_g1_i1	gonads	soma	30.7425553428	0.693131667359025	10.7096062258393	5.54746684732362	0.877923433444494	6.31885040994792	2.63516200939564e-10	7.33651260934143e-09
TRINITY_DN38469_c0_g1_i1	gonads	soma	25.7529274023671	1.10825559204241	9.32314619548397	4.52198315545634	0.715910059176972	6.31641237260296	2.67705126503673e-10	7.44568268344665e-09
TRINITY_DN34124_c0_g1_i1	gonads	soma	2774.8735318433	1583.51796971559	1980.63649042483	0.810186587589945	0.128337474747018	6.31293851766218	2.73786289463508e-10	7.60721085799056e-09
TRINITY_DN51968_c0_g1_i1	gonads	soma	469.599770550538	220.254763925972	303.369766134161	1.0833208102387	0.171616158866429	6.31246391595244	2.74627508832548e-10	7.62296896522919e-09
TRINITY_DN35034_c0_g1_i1	gonads	soma	258.032173110264	101.654925429722	153.78067465657	1.3456538393504	0.213179495500276	6.31230426825293	2.74911047234869e-10	7.62323126295456e-09
TRINITY_DN14050_c0_g1_i1	gonads	soma	192.928887140957	36.5015394398972	88.6439886735839	2.38591608726174	0.378060968791315	6.31092941143769	2.77364689520688e-10	7.68360967095507e-09
TRINITY_DN399_c0_g2_i1	gonads	soma	509.772578547727	257.223666018637	341.406636861667	0.992249627213646	0.157380366905803	6.30478659264748	2.88591255208573e-10	7.98054698442008e-09
TRINITY_DN20129_c0_g1_i1	gonads	soma	5.11186572612662	78.07182365869	53.7518376811688	-3.87440365213516	0.614521273973093	-6.30475105782066	2.88657471913371e-10	7.98054698442008e-09
TRINITY_DN16447_c0_g1_i1	gonads	soma	234.121449681597	85.2850248643376	134.897166470091	1.44494957377207	0.229194448526691	6.30447021322071	2.891813287687e-10	7.98709066240700e-09
TRINITY_DN50762_c0_g1_i1	gonads	soma	24.10936626008	0.862150434335743	8.61122237625049	4.90711340006445	0.77872572146355	6.30146566989202	2.94844093270545e-10	8.13541544259292e-09
TRINITY_DN48812_c0_g1_i1	gonads	soma	472.052231852674	221.991479928554	305.345063903261	1.0814339916058	0.171657523374269	6.29995103242826	2.97739690633594e-10	8.20716949018052e-09
TRINITY_DN7090_c0_g1_i1	gonads	soma	106.355580032077	42.9712052953136	64.099330207568	1.33554107291763	0.212068988465468	6.29767267049089	3.0214770449063e-10	8.3204298069286e-09
TRINITY_DN37805_c0_g1_i1	gonads	soma	23.4261336583437	1.909188161287	9.08150332697258	3.50090599523165	0.556041395655775	6.29612475363063	3.05178792742077e-10	8.39558631309138e-09
TRINITY_DN423_c0_g1_i1	gonads	soma	1221.28700130673	549.680757240185	773.549505262367	1.15352481128433	0.183295112400409	6.29326552234768	3.10855929461952e-10	8.54331617206054e-09
TRINITY_DN15462_c0_g1_i1	gonads	soma	32.1970676698033	572.065458530704	392.109328243737	-4.14908656639793	0.659389142786233	-6.29231859788601	3.12758724762023e-10	8.58712577670893e-09
TRINITY_DN3102_c0_g1_i1	gonads	soma	623.480372599782	85.3645436543311	264.736486636148	2.86948959854107	0.45612267980586	6.29104783774929	3.15330132425874e-10	8.64918833645052e-09
TRINITY_DN18973_c0_g1_i1	gonads	soma	116.706725307276	7.39947651011022	43.8352261091654	3.92437255489921	0.624018282215255	6.28887432747603	3.19776201549402e-10	8.76249802334338e-09
TRINITY_DN42236_c0_g1_i1	gonads	soma	1271.27265423285	336.39198894596	648.018877374922	1.91717376297103	0.304899069367915	6.28789640763914	3.2179651601638e-10	8.80917962594841e-09
TRINITY_DN16309_c0_g1_i1	gonads	soma	27.9027519057216	2.19211940365977	10.7623302376804	3.63488577939878	0.578117885580611	6.28744737026812	3.22728366179354e-10	8.82600201430322e-09
TRINITY_DN34070_c0_g1_i1	gonads	soma	584.261203417581	298.30703107504	393.625088522554	0.973121255119289	0.154795447626306	6.28649789151757	3.24707424967283e-10	8.8714023679912e-09
TRINITY_DN49538_c0_g1_i1	gonads	soma	538.991032070119	269.532565982286	359.35205467823	1.00788610410138	0.160426551211809	6.28253924607952	3.33087146672679e-10	9.09141590815233e-09
TRINITY_DN38833_c0_g1_i1	gonads	soma	130.948953974202	52.0525830873523	78.3513733829689	1.35135855125333	0.215136747947169	6.28139341208777	3.35551818972783e-10	9.1497085696961e-09
TRINITY_DN35477_c0_g1_i1	gonads	soma	79.7520321895327	19.2949417514428	39.4473052308061	2.0199162073933	0.321762200701471	6.27766780246312	3.43689252863422e-10	9.36241840341856e-09
TRINITY_DN1830_c0_g1_i1	gonads	soma	758.284985906667	216.034792421801	396.784856916756	1.80557241906163	0.287686825671891	6.2761734564825	3.47007047853956e-10	9.44354894516839e-09
TRINITY_DN33949_c0_g1_i1	gonads	soma	37.7681872265667	427.060182410003	297.296184015524	-3.48858598709376	0.556004662422172	-6.27438261380062	3.51024342429057e-10	9.54353864709615e-09
TRINITY_DN19424_c0_g1_i1	gonads	soma	27.0298317939985	1.30362523460067	9.87902742106662	4.13551838393041	0.659505198503736	6.27063803790014	3.595716160646e-10	9.7572968144934e-09
TRINITY_DN1856_c0_g1_i1	gonads	soma	702.838697212763	240.286876407302	394.470816675789	1.5419453787895	0.245899563209768	6.27063081634726	3.59588294497384e-10	9.7572968144934e-09
TRINITY_DN44069_c0_g1_i1	gonads	soma	12.9058856584944	261.750049241673	178.801994713947	-4.34156180729949	0.692533524718024	-6.26909983753816	3.63141250352294e-10	9.84410097080736e-09
TRINITY_DN1584_c0_g1_i2	gonads	soma	294.476656504188	56.5824424572208	135.88051380621	2.37477770917937	0.378845514250259	6.26845935837223	3.64637763193397e-10	9.8750439218091e-09
TRINITY_DN13098_c0_g1_i1	gonads	soma	127.746842545019	261.451502375117	216.883282431751	-1.01545672043944	0.162054514413496	-6.26614274902836	3.70101081873737e-10	1.00132503795275e-08
TRINITY_DN926_c0_g1_i1	gonads	soma	242.680339905098	866.514555725679	658.569817118819	-1.83612798377993	0.293050822857196	-6.26556160422274	3.71484099717755e-10	1.00409011326044e-08
TRINITY_DN47856_c0_g1_i1	gonads	soma	151.066628655081	21.6087461615792	64.7613736594131	2.7819590253701	0.444351112873299	6.26072253399158	3.83197811397505e-10	1.03474570178629e-08
TRINITY_DN37234_c0_g1_i1	gonads	soma	240.089011286203	123.943807270929	162.65887527602	0.954921716621168	0.152539003857747	6.26018062574801	3.84531821306527e-10	1.03734079010654e-08
TRINITY_DN15153_c0_g1_i2	gonads	soma	53.3260482898364	17.4896751728491	29.4351328785115	1.60213158960807	0.256064514933586	6.25674974927161	3.93083398332831e-10	1.05938261219293e-08
TRINITY_DN13110_c0_g1_i2	gonads	soma	9.98150886282874	102.750266888016	71.8273475462868	-3.32250700242218	0.531676486734171	-6.24911404833928	4.12787426923276e-10	1.11140916795906e-08
TRINITY_DN36289_c0_g1_i1	gonads	soma	245.084108169218	33.1055676400958	103.765081149803	2.8940123272534	0.463181528992139	6.24811687450197	4.15430780233447e-10	1.11744451553509e-08
TRINITY_DN13444_c0_g1_i1	gonads	soma	369.334238821566	200.763836587189	256.953970665315	0.888010624572335	0.142145281481559	6.24720437651347	4.1786414447191e-10	1.12290390823162e-08
TRINITY_DN21515_c0_g1_i1	gonads	soma	8.7224107927188	46.3267997100936	33.792003404302	-2.452203021873	0.392587154630855	-6.24626402812078	4.20386332893969e-10	1.12859122362741e-08
TRINITY_DN1048_c0_g1_i1	gonads	soma	75.9077257517134	496.032926256724	355.991192755053	-2.71207609627414	0.434285006669127	-6.2449222391424	4.24011006781165e-10	1.13722450642281e-08
TRINITY_DN3492_c0_g1_i1	gonads	soma	806.470993738068	339.749626894862	495.323415842597	1.24618269508233	0.199663748919945	6.24140687442459	4.3365259142897e-10	1.1619633454156e-08
TRINITY_DN44463_c0_g1_i1	gonads	soma	279.932814345942	86.3494644573396	150.877247753541	1.68324203486979	0.269773290410628	6.23946882327633	4.39059248878144e-10	1.17531808364272e-08
TRINITY_DN29836_c0_g1_i1	gonads	soma	180.600525230621	29.0832781771153	79.5890271949505	2.60578573277473	0.41773538453685	6.23788606192363	4.43523499379076e-10	1.18612683540675e-08
TRINITY_DN1351_c0_g1_i1	gonads	soma	12.3997228963768	185.646831078193	127.897795017588	-3.88430089106116	0.622924471923964	-6.23558884926146	4.50081804961025e-10	1.20250962933535e-08
TRINITY_DN2770_c0_g1_i1	gonads	soma	246.105992608578	103.212944286153	150.843960393628	1.26123864887402	0.202322755379191	6.23379533612135	4.5526780740975e-10	1.2151980352675e-08
TRINITY_DN35246_c0_g1_i1	gonads	soma	96.2690010103726	18.4661328614138	44.4004222444001	2.41966514332228	0.388333903366187	6.230888218484	4.63797965400069e-10	1.23677975183817e-08
TRINITY_DN53357_c0_g1_i1	gonads	soma	13.8565321978674	79.4176802174674	57.5639642109341	-2.48899657719218	0.399634081266054	-6.22818897053764	4.71857724013568e-10	1.25706694233615e-08
TRINITY_DN36901_c0_g1_i1	gonads	soma	138.47785694342	62.8279059383734	88.0445562733891	1.12046565987131	0.179923103734301	6.22746960571524	4.74028663095451e-10	1.26164202934677e-08
TRINITY_DN13873_c0_g1_i1	gonads	soma	43.5862239206788	111.991187801106	89.1895331742966	-1.39201642889111	0.223600667287635	-6.2254574003594	4.80153109022144e-10	1.27672069036643e-08
TRINITY_DN20324_c0_g1_i1	gonads	soma	443.780907112188	241.701938806801	309.061594908596	0.870982921631932	0.139935375532904	6.22417968519427	4.84082040744063e-10	1.28593828072728e-08
TRINITY_DN38732_c0_g1_i1	gonads	soma	17.4670772644596	89.8835738346988	65.744741644619	-2.36056494801859	0.379386599014122	-6.22205674674007	4.9067948669014e-10	1.30222028275886e-08
TRINITY_DN19336_c0_g1_i1	gonads	soma	737.626656004658	426.446385394695	530.173142264683	0.78917113897449	0.126838406076563	6.22186263124535	4.91287098783081e-10	1.30258990261714e-08
TRINITY_DN49414_c0_g1_i1	gonads	soma	735.071771029889	349.790289328276	478.21744989548	1.06845177404439	0.171745712166805	6.22112634175501	4.93598483073446e-10	1.30747186759255e-08
TRINITY_DN4940_c0_g1_i1	gonads	soma	47.5920468585583	747.796308332064	514.394887840895	-3.96792027870702	0.638179218922211	-6.21756422186271	5.04931523392659e-10	1.33589776822989e-08
TRINITY_DN49317_c0_g1_i1	gonads	soma	156.926980331699	69.7153848701075	98.7859166906382	1.16055713119401	0.186661192685078	6.21745267186854	5.05290494437076e-10	1.33589776822989e-08
TRINITY_DN35892_c0_g1_i1	gonads	soma	283.560102156451	122.961861593921	176.494608448098	1.19611022985962	0.192387807534139	6.21718312189497	5.06158942242677e-10	1.33692294972418e-08
TRINITY_DN44790_c0_g1_i1	gonads	soma	39.6643922531091	8.48655873198922	18.8791699056958	2.20871800032922	0.355292019647613	6.21662710724513	5.07954938221747e-10	1.34039380424682e-08
TRINITY_DN19061_c0_g1_i1	gonads	soma	282.292521362722	62.4160719057716	135.708221724755	2.16680929770025	0.348608726374373	6.21559110190861	5.11317967916336e-10	1.34798925513337e-08
TRINITY_DN31680_c0_g1_i1	gonads	soma	69.5265418585455	17.4957405042591	34.8393409556879	1.9420341101347	0.312463816910484	6.21522878820578	5.12499213472146e-10	1.34982392275576e-08
TRINITY_DN422_c0_g2_i1	gonads	soma	269.887723028043	445.53008326746	386.982629854321	-0.728874074673942	0.117288293754146	-6.21438040698055	5.15275605722823e-10	1.35585245240954e-08
TRINITY_DN38275_c0_g1_i1	gonads	soma	58.2568323156475	19.2492769587345	32.2517954110388	1.57709160440524	0.253831450509244	6.21314498751525	5.1934487729161e-10	1.36526834329977e-08
TRINITY_DN44768_c0_g1_i1	gonads	soma	105.847264886946	46.2763622298323	66.1333297822034	1.17028642572643	0.188406363862283	6.21150157423486	5.24806652077199e-10	1.37832364629114e-08
TRINITY_DN1034_c0_g1_i1	gonads	soma	3855.26827629089	191.642435286492	1412.85104895462	4.33199399647823	0.69743498806956	6.21132302018403	5.25403429687779e-10	1.37858920659492e-08
TRINITY_DN27699_c0_g1_i1	gonads	soma	345.119320913283	190.831780703105	242.260960773164	0.856586512438815	0.137934467547506	6.21009764759342	5.29516872572263e-10	1.38807283476459e-08
TRINITY_DN1148_c0_g1_i1	gonads	soma	218.292408010418	99.0211813208354	138.77825688403	1.12507865363747	0.181202832857283	6.20894627250993	5.33410542058005e-10	1.39696303260445e-08
TRINITY_DN944_c0_g1_i13	gonads	soma	0	45.087310539306	30.058207026204	-21.3229078181345	3.43541224673392	-6.20679740500036	5.40752358524502e-10	1.41485845227112e-08
TRINITY_DN29201_c0_g1_i1	gonads	soma	62.7500361015662	18.9092352454075	33.5228355307937	1.72622192386783	0.278152435956191	6.20602842442735	5.43403539527724e-10	1.42045889519592e-08
TRINITY_DN50875_c0_g1_i1	gonads	soma	57.1683946510223	4.22055723844918	21.8698363759736	3.84773119916072	0.620038909471667	6.20562861520959	5.4478695182207e-10	1.42273798037815e-08
TRINITY_DN6533_c0_g1_i1	gonads	soma	216.850906858062	117.350914554281	150.517578655542	0.887569384186583	0.143047746412702	6.20470721451205	5.47988265070422e-10	1.42975587395907e-08
TRINITY_DN49028_c0_g1_i1	gonads	soma	948.475586910948	107.048993884118	387.524524893061	3.14150628126701	0.506676148307076	6.20022531505286	5.63823838722334e-10	1.46969376067332e-08
TRINITY_DN4627_c0_g1_i1	gonads	soma	568.902825078327	151.510090502332	290.641002027664	1.90154263527334	0.306850395385993	6.19696980634931	5.75605376338384e-10	1.49899928203178e-08
TRINITY_DN4337_c0_g1_i1	gonads	soma	599.008610362548	372.439132765769	447.962291964696	0.692547568936434	0.111760157685596	6.19673042055572	5.76481121694162e-10	1.4998755320561e-08
TRINITY_DN19085_c0_g1_i1	gonads	soma	107.942694833179	42.7909581213175	64.508203691938	1.3394447326482	0.216174823716901	6.19611807525892	5.7872718578941e-10	1.50431207648232e-08
TRINITY_DN941_c0_g1_i1	gonads	soma	2198.27740921461	1062.90998088143	1441.36579032582	1.04809176834733	0.169264533209829	6.19203414012351	5.93926830530012e-10	1.54237973272934e-08
TRINITY_DN16932_c0_g1_i1	gonads	soma	130.766157387677	45.2902507521477	73.7822196306574	1.53201150804215	0.247526216840984	6.1892898764188	6.04358548330813e-10	1.56763244786086e-08
TRINITY_DN912_c0_g1_i2	gonads	soma	2161.88091094368	1101.21909270995	1454.7730321212	0.97463901161344	0.157474647873251	6.18918044762299	6.04778203198039e-10	1.56763244786086e-08
TRINITY_DN15085_c0_g1_i1	gonads	soma	85.1558205142809	34.4068638498277	51.3231827379788	1.2821330949263	0.207230323570032	6.18699557496471	6.13216857314211e-10	1.58802611289387e-08
TRINITY_DN53118_c0_g1_i1	gonads	soma	118.130914241339	47.3139542166006	70.9196075581801	1.34048099264357	0.216907214418429	6.17997421725998	6.41120712119505e-10	1.65874328987719e-08
TRINITY_DN11977_c0_g1_i1	gonads	soma	128.804900210278	66.166584639491	87.0460231630868	0.957801869337621	0.155001079295151	6.17932387111826	6.43767094195573e-10	1.6640422110466e-08
TRINITY_DN11286_c0_g1_i1	gonads	soma	214.512077531948	85.0046071950645	128.173763974026	1.33311316555581	0.216083785184892	6.16942712483093	6.85378555036263e-10	1.76995670856301e-08
TRINITY_DN48842_c0_g1_i1	gonads	soma	9.15539708363677	53.6004873320416	38.78545724924	-2.56982882008029	0.416727474699621	-6.16668920601559	6.97346279093741e-10	1.79919221339835e-08
TRINITY_DN49744_c0_g1_i1	gonads	soma	28.941883065429	4.0654393339526	12.3575872444447	2.8067839894276	0.455228633845473	6.16565782718396	7.01907201044627e-10	1.80928127735442e-08
TRINITY_DN46259_c0_g1_i1	gonads	soma	246.682676464133	77.7284767194264	134.046543300995	1.66510791251497	0.270093632897492	6.16492841631304	7.05150326687698e-10	1.81595796631157e-08
TRINITY_DN38051_c0_g1_i1	gonads	soma	71.0164656306923	20.4867231997082	37.3299706767029	1.74799392597262	0.283653008003345	6.16243747343588	7.16336199538728e-10	1.84305816075584e-08
TRINITY_DN28406_c0_g1_i1	gonads	soma	5.33921766321992	48.9248522628384	34.3963073962989	-3.18603209424638	0.517149768740112	-6.16075320309673	7.23997507598354e-10	1.86104830673133e-08
TRINITY_DN48699_c0_g1_i1	gonads	soma	328.021008789968	1111.74231863305	850.501882018687	-1.75749750071251	0.285358773197093	-6.15890473953865	7.32497693642292e-10	1.88115958940656e-08
TRINITY_DN2428_c0_g1_i2	gonads	soma	302.232320430702	547.826077275438	465.961491660526	-0.85563261967892	0.138957052007019	-6.15753290186165	7.38868965216885e-10	1.89577145106801e-08
TRINITY_DN15901_c0_g1_i1	gonads	soma	44.7682342578419	12.0467987998484	22.9539439525129	1.85131808718265	0.300689510976484	6.15690943515296	7.41782388901744e-10	1.90149249608518e-08
TRINITY_DN9406_c0_g1_i1	gonads	soma	516.735437472086	116.017829945179	249.590365787482	2.16105269692257	0.351026294210098	6.15638410161128	7.44245938639612e-10	1.90605085556018e-08
TRINITY_DN26752_c0_g1_i1	gonads	soma	971.355246893826	268.123690153987	502.534209067266	1.85327115433739	0.301130331035628	6.15438221704115	7.53707134117085e-10	1.92850565972387e-08
TRINITY_DN4207_c0_g1_i1	gonads	soma	174.619011959815	74.3342736794592	107.762519772911	1.23178304887464	0.200315197924237	6.14922413096445	7.78628855766023e-10	1.98867290732567e-08
TRINITY_DN644_c0_g1_i1	gonads	soma	982.498103196635	469.275421741164	640.349648892987	1.06947626730707	0.173920654770044	6.14921941687213	7.78651995857209e-10	1.98867290732567e-08
TRINITY_DN19496_c0_g1_i1	gonads	soma	78.2124650146142	14.676996331163	35.8554858923134	2.35950194548913	0.383835362260749	6.1471718801309	7.88766430009343e-10	2.01265694659173e-08
TRINITY_DN7220_c0_g1_i1	gonads	soma	242.716963241703	15.462453429972	91.213956700549	3.95279992478191	0.643256944557603	6.14497823649682	7.99744794457096e-10	2.0387994471343e-08
TRINITY_DN37602_c0_g1_i1	gonads	soma	38.3538352950681	8.28985788944465	18.3111836913191	2.25014193503964	0.366220047041723	6.14423473869328	8.03499430745477e-10	2.04649539078058e-08
TRINITY_DN2798_c0_g1_i1	gonads	soma	6.44697533767674	427.437929465327	287.107611422777	-6.08829488158154	0.99183566079909	-6.13841095073794	8.3351013510515e-10	2.12098969695147e-08
TRINITY_DN8813_c0_g1_i1	gonads	soma	753.564153614608	277.079393887789	435.907647130062	1.44018604729441	0.234675469374096	6.13692624600062	8.41334212801062e-10	2.13894227245301e-08
TRINITY_DN22963_c0_g1_i1	gonads	soma	42.6253572843746	7.58785921651928	19.2670252391377	2.43610170774647	0.39715504701604	6.13388077540427	8.5760800481689e-10	2.17824209679164e-08
TRINITY_DN9982_c0_g1_i1	gonads	soma	228.771373226743	104.541923823458	145.951740291219	1.14365980840008	0.186453860696424	6.13374163521417	8.58358802748226e-10	2.17824209679164e-08
TRINITY_DN45917_c0_g1_i1	gonads	soma	327.948703589994	191.995757756904	237.313406367934	0.759505673008216	0.123867331525055	6.1316059985888	8.69963409542751e-10	2.205678423848e-08
TRINITY_DN4673_c0_g1_i1	gonads	soma	761.999160074272	35.8654884649941	277.910045668087	4.3969388939373	0.717132634144238	6.13127709518367	8.71764146055631e-10	2.20823098308245e-08
TRINITY_DN2254_c0_g1_i1	gonads	soma	785.088642554028	392.113689451688	523.105340485801	1.00382878872121	0.163737766079419	6.13071017613812	8.74876547920003e-10	2.21409840102812e-08
TRINITY_DN43631_c0_g1_i1	gonads	soma	36.8495789663434	6.70237146175227	16.7514406299493	2.407597821701	0.392720545725918	6.13056242639589	8.75689476859198e-10	2.21414103817135e-08
TRINITY_DN45156_c0_g1_i1	gonads	soma	577.834086185489	328.742664684074	411.773138517879	0.816929524589608	0.13327788713119	6.12952037411483	8.81443875081491e-10	2.22666653021267e-08
TRINITY_DN12368_c0_g1_i1	gonads	soma	706.394712022279	400.441862038766	502.426145366604	0.815953240541793	0.13316363224304	6.12744806369186	8.92997344176779e-10	2.25380536602439e-08
TRINITY_DN39941_c0_g1_i1	gonads	soma	199.448098458282	96.372208067544	130.73083819779	1.05199344758352	0.171768970258357	6.12446733540537	9.09874766986546e-10	2.29431975468693e-08
TRINITY_DN28227_c0_g1_i1	gonads	soma	34.7867253950132	204.306433429687	147.799864084796	-2.56229176672673	0.418546876298966	-6.12187525895307	9.2480413987014e-10	2.3298530382435e-08
TRINITY_DN51167_c0_g1_i1	gonads	soma	183.572248454571	97.8712125782243	126.438224537007	0.898852524520363	0.146904299000374	6.11862641622267	9.43853894294469e-10	2.37569306443548e-08
TRINITY_DN34199_c0_g1_i1	gonads	soma	102.400039191672	221.018127930931	181.478765017845	-1.13800578198906	0.186053021218207	-6.1165670653334	9.56126588487316e-10	2.40440766777556e-08
TRINITY_DN19072_c0_g1_i1	gonads	soma	497.322853845304	1314.64697569069	1042.20560174223	-1.40248793153208	0.229310674894591	-6.11610398066629	9.58907696236881e-10	2.40922310347212e-08
TRINITY_DN10670_c0_g1_i1	gonads	soma	202.822685778109	499.696362707418	400.738470397648	-1.29869666028062	0.212449967218869	-6.11295298032541	9.78041952290709e-10	2.45507949630519e-08
TRINITY_DN48322_c0_g1_i1	gonads	soma	51.3511412430872	13.5877839726883	26.175569729488	1.88209971394875	0.308019493738927	6.11032662609331	9.94274381607404e-10	2.49357559744335e-08
TRINITY_DN7973_c0_g1_i1	gonads	soma	98.1143418511627	37.8255018265463	57.9217818347518	1.37074731960875	0.224374842952824	6.10918453053564	1.00141489465255e-09	2.50922094279021e-08
TRINITY_DN7540_c0_g1_i1	gonads	soma	219.650648294597	436.555855252787	364.254119600057	-1.00000614715869	0.16372492172889	-6.10784318354775	1.00986501564359e-09	2.52811662287086e-08
TRINITY_DN12433_c0_g1_i1	gonads	soma	74.1253978916171	25.6380157516524	41.8004764649739	1.5255087439381	0.249906636662622	6.10431465250584	1.03242719624375e-09	2.5822749648496e-08
TRINITY_DN48_c0_g1_i1	gonads	soma	22782.3257842507	50693.8897109269	41390.0350687015	-1.153833488724	0.189071331600967	-6.10263586210496	1.04333356783153e-09	2.60720903163507e-08
TRINITY_DN21922_c0_g1_i1	gonads	soma	246.106867602185	140.683385021858	175.824545881967	0.806096276984215	0.132135872083503	6.10051051447107	1.05730226624038e-09	2.63974397943839e-08
TRINITY_DN7485_c0_g1_i1	gonads	soma	444.835302428506	198.733304804404	280.767304012438	1.16483197641149	0.190976504439254	6.09934703659845	1.06502620687688e-09	2.65664339837369e-08
TRINITY_DN43498_c0_g1_i1	gonads	soma	76.3996565562028	20.5824017150376	39.1881533287593	1.85499373849873	0.304320721324982	6.09552228458933	1.09080714656347e-09	2.71851426230912e-08
TRINITY_DN42818_c0_g1_i1	gonads	soma	261.120463979427	116.317375772489	164.585071841468	1.15319504166826	0.189251562484455	6.09345057197603	1.10502465438286e-09	2.75148171104302e-08
TRINITY_DN27010_c0_g1_i1	gonads	soma	650.336901224435	195.51612418768	347.123049866599	1.73237266901783	0.284639309509515	6.08620317412598	1.15619705179062e-09	2.87632456184727e-08
TRINITY_DN13747_c0_g1_i1	gonads	soma	342.377941902042	67.0322402056302	158.814140771101	2.33951024075919	0.384563359207727	6.08354952374823	1.1755058557739e-09	2.92174659219298e-08
TRINITY_DN10251_c0_g1_i1	gonads	soma	8.90231570257797	130.261847129866	89.8086699874363	-3.87720810120581	0.63770505076229	-6.07993945880017	1.20227933351841e-09	2.98562456278103e-08
TRINITY_DN16191_c0_g1_i1	gonads	soma	51.5459168052776	16.4928836366897	28.177228026219	1.64349737813835	0.270447142400724	6.0769633709169	1.22479725711466e-09	3.03883016165298e-08
TRINITY_DN3715_c0_g1_i1	gonads	soma	89.6985231114973	16.069483957635	40.6124970089225	2.46299226301047	0.405356430227424	6.07611494315907	1.23129166290888e-09	3.05222059006102e-08
TRINITY_DN52354_c0_g1_i1	gonads	soma	16.7586533145111	0.222330828513391	5.73443832384597	6.01374462396632	0.990142823990669	6.07361329926984	1.25063687346656e-09	3.09741436880903e-08
TRINITY_DN20046_c0_g1_i1	gonads	soma	2568.65056021495	1717.05792406565	2000.92213611541	0.581671703925342	0.0957871351000176	6.07254516295931	1.25898674271903e-09	3.1153201312495e-08
TRINITY_DN51664_c0_g1_i1	gonads	soma	28.4209502499298	102.227304003165	77.6251860854203	-1.83033241938213	0.301432393593808	-6.07211586505388	1.2623579524188e-09	3.12088548716659e-08
TRINITY_DN7622_c0_g1_i1	gonads	soma	144.511166000011	63.5600700262537	90.5437686841728	1.17572134677452	0.193652185718804	6.07130429439996	1.26875514984602e-09	3.13391536258147e-08
TRINITY_DN27080_c0_g1_i1	gonads	soma	91.0635186191838	30.5598585804732	50.7277452600434	1.5760915351217	0.25964557375522	6.0701652345807	1.2777871092702e-09	3.15342438954146e-08
TRINITY_DN23628_c0_g1_i1	gonads	soma	19.6910538315706	1.06175831259189	7.27152348558479	4.15398389902777	0.684486890812368	6.0687559612686	1.28904844976796e-09	3.17839579196776e-08
TRINITY_DN42062_c0_g1_i1	gonads	soma	175.387500607366	75.1908190830656	108.589712924499	1.20898312955912	0.199480894855671	6.06064621092584	1.35575745700363e-09	3.33991870253694e-08
TRINITY_DN26386_c0_g1_i1	gonads	soma	1038.31597576564	565.790532621089	723.299013669273	0.874967465830964	0.144421056737899	6.05844802409173	1.37441142519591e-09	3.38287654592688e-08
TRINITY_DN12715_c0_g1_i1	gonads	soma	209.168502218658	74.799181725194	119.588955223015	1.49682222689123	0.247167125643664	6.05591145259813	1.39624795452078e-09	3.43358482396873e-08
TRINITY_DN48958_c0_g1_i1	gonads	soma	858.442735492576	157.212688516959	390.956037508832	2.45192551036915	0.404941311241	6.05501449791546	1.40405018630106e-09	3.44972153989323e-08
TRINITY_DN31341_c0_g1_i1	gonads	soma	71.7471452596627	29.9668050474327	43.893585118176	1.24492201450734	0.205614037780357	6.05465476942387	1.40719123817003e-09	3.45438745871342e-08
TRINITY_DN6771_c0_g1_i1	gonads	soma	276.428415629732	8.13957179577872	97.5691864070965	5.07377148746725	0.838222158370788	6.05301522609339	1.42159424702645e-09	3.48666673655613e-08
TRINITY_DN41113_c0_g1_i1	gonads	soma	23.140475902382	1.08177873478237	8.43467779064891	4.37662157623407	0.723077346455807	6.05277097628112	1.42375218552909e-09	3.48888277851284e-08
TRINITY_DN36069_c0_g1_i1	gonads	soma	102.628668518171	5.16707603829181	37.654273531585	4.27181814105779	0.705946375043321	6.05119353548015	1.43776591258053e-09	3.52012177170796e-08
TRINITY_DN33336_c0_g1_i1	gonads	soma	37.5581035152416	4.68949469785878	15.6456976369864	2.97840031847986	0.492215321368575	6.0510109888465	1.43939628037228e-09	3.52101396182888e-08
TRINITY_DN4331_c0_g1_i1	gonads	soma	436.349934465578	215.833035581287	289.338668542717	1.0174277285482	0.168226314486731	6.04797015052275	1.46682123534209e-09	3.58494718968098e-08
TRINITY_DN10609_c0_g1_i1	gonads	soma	43.1143524196738	12.2038418335228	22.5073453622398	1.83980843014906	0.304230114202176	6.04742378963318	1.47180248131034e-09	3.59396333737353e-08
TRINITY_DN2904_c0_g1_i1	gonads	soma	9.62844537509813	204.44242104896	139.504429157673	-4.44357871763953	0.73481513988654	-6.04720626513716	1.47379026684957e-09	3.59566041156905e-08
TRINITY_DN11335_c0_g1_i1	gonads	soma	125.530933691826	12.9439982823835	50.4729767521975	3.30479995213023	0.546655892867913	6.04548491152689	1.48961291516952e-09	3.63107835316475e-08
TRINITY_DN44196_c0_g1_i1	gonads	soma	293.099279625037	174.076537157948	213.750784646978	0.750839002427746	0.124205499767981	6.04513490811865	1.49285033390638e-09	3.63578339202612e-08
TRINITY_DN4362_c0_g1_i1	gonads	soma	440.670496263957	788.250802601553	672.390700489021	-0.842011369092202	0.139293930776132	-6.04485324235307	1.49546063030494e-09	3.63895420040869e-08
TRINITY_DN21616_c0_g1_i1	gonads	soma	32.2513616279749	6.60516804251001	15.153899237665	2.25198183048851	0.372554779225913	6.04469988324304	1.49688373329054e-09	3.63923315332253e-08
TRINITY_DN55861_c0_g1_i1	gonads	soma	187.14738207602	5.23305155684682	65.8711617299045	5.1022322072126	0.844512896197745	6.0416273454016	1.52567520148285e-09	3.70599164880721e-08
TRINITY_DN0_c0_g1_i1	gonads	soma	2235265.2220854	160026.17087205	851772.5212765	3.80405880855013	0.630143885321171	6.0368098416305	1.57190775077125e-09	3.81496250193724e-08
TRINITY_DN7239_c0_g1_i1	gonads	soma	99.8299026741931	32.8640574860443	55.1860058820939	1.57645030168016	0.261410226892032	6.03056093261138	1.63391549632392e-09	3.96199578895006e-08
TRINITY_DN35192_c0_g1_i1	gonads	soma	310.026979057773	198.64393179024	235.771614212751	0.65070787264516	0.10790765794277	6.03022885540035	1.63727655358059e-09	3.96668752480288e-08
TRINITY_DN41297_c0_g1_i1	gonads	soma	56.4258806378607	3.80073432898601	21.3424497652776	3.8770942710424	0.642970639682997	6.02997093763709	1.63989166762814e-09	3.96956544401579e-08
TRINITY_DN2379_c0_g1_i2	gonads	soma	1406.1662014419	37.5743008434911	493.771601042961	5.23465605536657	0.868600010339951	6.02654385569007	1.67502875922243e-09	4.05109346784812e-08
TRINITY_DN12282_c0_g1_i1	gonads	soma	136.0008995942	57.9361775294814	83.9577515510544	1.21968506938128	0.202412050248034	6.02575324881443	1.68323822445891e-09	4.06741135854698e-08
TRINITY_DN9772_c1_g1_i1	gonads	soma	505.854220645101	294.000199453179	364.618206517153	0.785094282851844	0.130369100554121	6.02208866606336	1.72180521952332e-09	4.15699379953143e-08
TRINITY_DN27320_c0_g1_i1	gonads	soma	908.514608889917	369.594982583533	549.234858018994	1.29362104468665	0.214872850456704	6.02040249355425	1.73983889135269e-09	4.19688977321704e-08
TRINITY_DN20001_c0_g1_i1	gonads	soma	193.492021726112	78.2414158228984	116.658284457303	1.28327237935274	0.213404136539258	6.01334350947159	1.81735365036007e-09	4.38007427014425e-08
TRINITY_DN564_c1_g1_i1	gonads	soma	665.127091045653	71.4431682161189	269.337809159297	3.22559102010655	0.536577401711071	6.011417942352	1.83907595181813e-09	4.42563452516284e-08
TRINITY_DN50428_c0_g1_i1	gonads	soma	26.7333152464024	269.610933970963	188.651727729443	-3.32166702033557	0.552562600464238	-6.01138589101915	1.83943965450985e-09	4.42563452516284e-08
TRINITY_DN26369_c0_g1_i1	gonads	soma	938.678590502537	246.126201211934	476.976997642135	1.92713417127354	0.320659110710719	6.00991553616604	1.85620007890399e-09	4.46209963652175e-08
TRINITY_DN7155_c0_g1_i1	gonads	soma	215.398301723648	79.7589168604222	124.972045148164	1.43739387512545	0.239220494712398	6.00865689561234	1.8706653199525e-09	4.49298916613463e-08
TRINITY_DN31557_c0_g1_i1	gonads	soma	518.772850782399	239.460787880859	332.564808848039	1.12080024241799	0.186554077662975	6.00791071660629	1.87929276492779e-09	4.50981619248805e-08
TRINITY_DN45623_c0_g1_i1	gonads	soma	21.7899575427473	2.94223070041206	9.22480631452382	2.91826410215701	0.485954232605238	6.00522416794678	1.91067732824378e-09	4.58117832159001e-08
TRINITY_DN26361_c0_g1_i1	gonads	soma	58.076244718561	212.163353274751	160.800983756021	-1.84440267425905	0.307224222765773	-6.00344158300702	1.9317828987282e-09	4.6277930889171e-08
TRINITY_DN32167_c0_g1_i1	gonads	soma	61.0830424898007	9.25171655024404	26.5288251967629	2.66506424197676	0.444049246335926	6.00173125834025	1.95224634327008e-09	4.67279066655514e-08
TRINITY_DN6092_c0_g1_i1	gonads	soma	350.814918623802	653.71468871784	552.748098686494	-0.902991206101739	0.15047459941513	-6.00095437775887	1.9616110584544e-09	4.69116838940604e-08
TRINITY_DN1664_c0_g1_i1	gonads	soma	1941.1602915061	886.851414159385	1238.28770660829	1.13166953563074	0.1886379223388	5.99916242503042	1.9833789211134e-09	4.73915102516555e-08
TRINITY_DN35660_c0_g1_i1	gonads	soma	90.7481195585596	33.7195627770454	52.7290817042168	1.39731027064184	0.232944871023454	5.9984590538641	1.99198733005964e-09	4.75563464471664e-08
TRINITY_DN18595_c0_g1_i1	gonads	soma	114.816986321293	250.627125559726	205.357079146915	-1.12689401519247	0.187990362777222	-5.99442438721127	2.0420745169772e-09	4.87103074963009e-08
TRINITY_DN45_c1_g1_i1	gonads	soma	657.494318176802	14.0935111877804	228.560446850787	5.52044304591219	0.921013888635272	5.9938760034251	2.04897627898564e-09	4.88330567672901e-08
TRINITY_DN19066_c0_g1_i1	gonads	soma	140.832677105896	56.5559711226207	84.6482064503793	1.28755605647368	0.214913125958285	5.99105359773883	2.08485909361449e-09	4.9645707166695e-08
TRINITY_DN1071_c0_g1_i1	gonads	soma	2074.04356876704	1037.82427402802	1383.2307056077	0.999520476187816	0.166839622185244	5.99090589571125	2.08675367326072e-09	4.9648314725749e-08
TRINITY_DN27036_c0_g1_i1	gonads	soma	1640.84845316809	898.250920488633	1145.78343138178	0.871179089630533	0.145456312874488	5.98928346535404	2.10767536315208e-09	5.01032263891869e-08
TRINITY_DN34600_c0_g1_i1	gonads	soma	1772.65352692199	758.741167607542	1096.71195404569	1.22596886986321	0.204708654401772	5.98884728858144	2.11333474708116e-09	5.01948585145759e-08
TRINITY_DN1129_c0_g1_i1	gonads	soma	46.1970171408797	794.927856842951	545.350910275594	-4.10208021011423	0.685183319776126	-5.98683606520738	2.13962240545443e-09	5.07758685690309e-08
TRINITY_DN13981_c0_g1_i1	gonads	soma	1006.22059475044	47.7570290949222	367.244884313429	4.38843746858556	0.733268796646422	5.98475959792086	2.16709697769904e-09	5.13840308957744e-08
TRINITY_DN7625_c0_g1_i1	gonads	soma	124.461916635982	53.7783440319063	77.3395348999315	1.2169413837731	0.203430256738869	5.98210611971655	2.20270680385523e-09	5.21838878497662e-08
TRINITY_DN5239_c0_g1_i2	gonads	soma	87.8660577454003	306.853121830594	233.857433802196	-1.7935837727133	0.299859314334664	-5.98141757474818	2.21203986561077e-09	5.23603955593467e-08
TRINITY_DN1813_c0_g1_i1	gonads	soma	453.75840411432	2530.38231676716	1838.17434588288	-2.47898855800028	0.414720214859777	-5.97749631962953	2.26593045368858e-09	5.35904113167012e-08
TRINITY_DN48983_c0_g1_i1	gonads	soma	58.4201076944415	7.61380715215013	24.5492406662473	2.86293668843786	0.479000406885752	5.97689823908794	2.27426160362743e-09	5.37417484976122e-08
TRINITY_DN54204_c0_g1_i1	gonads	soma	115.176796141011	55.5794220553621	75.445213417245	1.04471297477106	0.174864964164186	5.97439847235575	2.30940702345046e-09	5.45259232115684e-08
TRINITY_DN19824_c0_g1_i1	gonads	soma	293.311210200145	85.9302837247631	155.057259216557	1.75626633127354	0.294049099852222	5.97269752621645	2.33362331144231e-09	5.50509458533885e-08
TRINITY_DN21780_c0_g1_i1	gonads	soma	107.007457041891	221.931630873738	183.623572929789	-1.051080801472	0.176026487552316	-5.97115136527174	2.35585040983892e-09	5.55137270792059e-08
TRINITY_DN11115_c0_g1_i1	gonads	soma	525.645480268347	257.005055606165	346.551863826892	1.02853216233095	0.172252984529951	5.97105568381089	2.35723264949995e-09	5.55137270792059e-08
TRINITY_DN5320_c0_g1_i1	gonads	soma	8.61665794661622	143.943774929493	98.834735935201	-4.01413029186464	0.672380686585492	-5.9700261651615	2.37215541467812e-09	5.58052197398712e-08
TRINITY_DN37194_c0_g1_i1	gonads	soma	36.123549892773	7.54789694336434	17.0731145931672	2.21449391713347	0.370941648368389	5.96992526149076	2.37362294438815e-09	5.58052197398712e-08
TRINITY_DN34620_c0_g1_i1	gonads	soma	116.202714928171	33.2842391928232	60.9237311046059	1.7933498440037	0.300409813314583	5.96967796829507	2.37722328441441e-09	5.58426614944409e-08
TRINITY_DN6684_c0_g1_i1	gonads	soma	132.091484399099	57.7468458462017	82.5283920305009	1.17736197420394	0.197258518827548	5.96862422572099	2.39262442945944e-09	5.61570154063759e-08
TRINITY_DN36207_c0_g1_i1	gonads	soma	208.70196396028	104.949083751654	139.533377154529	0.991167416664218	0.16609542965344	5.96745749556325	2.40979034374296e-09	5.65122249835775e-08
TRINITY_DN2480_c3_g1_i1	gonads	soma	184.47554856566	317.806373960577	273.362765495605	-0.791463741670655	0.132706546330118	-5.96401431246523	2.46115167070319e-09	5.76680803852298e-08
TRINITY_DN3211_c0_g1_i1	gonads	soma	305.352548980065	95.6063408819497	165.521743581321	1.68418779365233	0.282507024589229	5.96157846376093	2.49812910651494e-09	5.84852397638889e-08
TRINITY_DN43784_c0_g1_i1	gonads	soma	29.0252796335599	1.8409437750873	10.9023890612448	3.82912445748962	0.642425298002762	5.9604197863845	2.51590779196892e-09	5.88519288629366e-08
TRINITY_DN5640_c0_g1_i1	gonads	soma	337.496005378924	15.8478885099391	123.063927466267	4.39871021876802	0.73821389945514	5.95858493319431	2.54431405388583e-09	5.94663922527115e-08
TRINITY_DN2518_c0_g1_i1	gonads	soma	2.35198509223557	123.002768936149	82.7858409881776	-5.83378362068774	0.979987426990051	-5.95291680282645	2.63405218276377e-09	6.15120851042895e-08
TRINITY_DN20110_c0_g1_i1	gonads	soma	457.69368445334	211.8703504069	293.811461755714	1.10281733824414	0.185281975378945	5.95210265860251	2.647192322386e-09	6.1767080589364e-08
TRINITY_DN34257_c0_g1_i1	gonads	soma	109.082928283589	28.6040012284985	55.430310246862	1.90246925665932	0.319836628600258	5.94825322223205	2.7101909980772e-09	6.31840253390788e-08
TRINITY_DN5845_c0_g1_i1	gonads	soma	338.525791435307	763.654936685879	621.945221602355	-1.17066212664448	0.196820804524813	-5.94785764376293	2.71674703888165e-09	6.32575027343709e-08
TRINITY_DN52577_c1_g1_i1	gonads	soma	29.5948362667495	2.11304507895926	11.273642141556	3.89616386107307	0.655060908676495	5.94778868570405	2.71789148123443e-09	6.32575027343709e-08
TRINITY_DN55676_c0_g1_i1	gonads	soma	31.1058389274619	0.909921590203219	10.9752273692894	5.02551293064727	0.845207841847711	5.94589008978074	2.74958603685548e-09	6.39029437616733e-08
TRINITY_DN1308_c0_g1_i1	gonads	soma	391.727851952236	222.192559311103	278.704323524814	0.809346007217446	0.136121801368185	5.94574858018746	2.7519627130713e-09	6.39029437616733e-08
TRINITY_DN34081_c0_g1_i1	gonads	soma	156.716550831001	57.9544898405965	90.875176837398	1.44141091977926	0.242428498635888	5.94571565591456	2.75251596830564e-09	6.39029437616733e-08
TRINITY_DN8685_c0_g1_i1	gonads	soma	324.792919004014	182.258526831117	229.769990888749	0.841675802327754	0.141575832762021	5.94505280956074	2.76367742209299e-09	6.41085572482671e-08
TRINITY_DN11897_c0_g1_i1	gonads	soma	12.8184772296666	166.672823628795	115.388041495752	-3.66652961975878	0.616771756855139	-5.94471063080784	2.76945649520834e-09	6.41890779176913e-08
TRINITY_DN42500_c0_g1_i1	gonads	soma	954.239890229746	645.866055838231	748.657333968736	0.560567827673439	0.094330866134273	5.94257055665652	2.80586818094109e-09	6.49788607131678e-08
TRINITY_DN30477_c0_g1_i1	gonads	soma	217.746476153086	61.6019625795006	113.650133770696	1.84406744949016	0.310350408858621	5.94188825551129	2.81757469958717e-09	6.51956781361214e-08
TRINITY_DN48959_c0_g1_i1	gonads	soma	292.956444440106	167.599956935374	209.385452770284	0.799795371068582	0.13462223319643	5.9410347910481	2.83228490700313e-09	6.54815794833566e-08
TRINITY_DN11830_c0_g1_i1	gonads	soma	238.541958485644	150.028336891723	179.53287742303	0.662779180962546	0.111580593480419	5.93991446262431	2.85170831155902e-09	6.58758831141122e-08
TRINITY_DN35186_c0_g1_i1	gonads	soma	84.0206185096489	26.0633645712298	45.3824492173695	1.69001158470627	0.284680136580437	5.93652793976637	2.91121323338938e-09	6.7194666937974e-08
TRINITY_DN2523_c0_g1_i1	gonads	soma	635.308902088606	154.20825362852	314.575136448548	2.03550958910174	0.343122102298804	5.93231848215111	2.98686525256133e-09	6.88836511355624e-08
TRINITY_DN43718_c0_g1_i1	gonads	soma	53.7190731791607	14.7710115485287	27.7536987587394	1.81891046826947	0.306757428262069	5.92947489022348	3.03904979158707e-09	7.0029073615088e-08
TRINITY_DN1083_c0_g1_i1	gonads	soma	2249.60683189275	861.340075993618	1324.09566129333	1.38378022407578	0.233419259795672	5.92830353967835	3.06080319383145e-09	7.0471953004995e-08
TRINITY_DN18881_c0_g1_i1	gonads	soma	94.2671437366774	181.58308016282	152.477768020773	-0.951205340018109	0.16056567232264	-5.92408904256171	3.14033275343679e-09	7.22432381069788e-08
TRINITY_DN8105_c0_g1_i1	gonads	soma	883.152909656436	167.852337443777	406.285861514663	2.3975969156547	0.40473048880515	5.92393452426308	3.14328649874555e-09	7.22514275947189e-08
TRINITY_DN22117_c0_g1_i1	gonads	soma	113.046536837912	39.4924363760242	64.01046986332	1.47909447149471	0.249761768056761	5.92202114439939	3.18008722979987e-09	7.30369662447759e-08
TRINITY_DN13729_c0_g1_i1	gonads	soma	57.2040072940652	133.642639474122	108.163095414103	-1.24606179720922	0.210425405267906	-5.92163192283165	3.1876244499795e-09	7.31496689994057e-08
TRINITY_DN2295_c0_g1_i1	gonads	soma	479.37612654887	1007.01241678455	831.133653372656	-1.07374970702194	0.181387295030647	-5.91965223827016	3.22623077956329e-09	7.39745726891952e-08
TRINITY_DN35777_c0_g1_i1	gonads	soma	573.422082592164	196.679556828825	322.260398749938	1.5448263632265	0.260980529509434	5.91931653342233	3.23282243164848e-09	7.40646542763091e-08
TRINITY_DN29841_c0_g1_i1	gonads	soma	192.031770038301	23.5657681991279	79.7211021455189	3.02086892222149	0.51036679009214	5.91901546273439	3.238745184552e-09	7.4139275570325e-08
TRINITY_DN50664_c0_g1_i1	gonads	soma	293.137032037192	54.2561578255079	133.883115896069	2.44224786595002	0.412674404495741	5.91809872224635	3.2568447114474e-09	7.44922877956304e-08
TRINITY_DN33819_c0_g1_i1	gonads	soma	67.5494384362589	794.178163906411	551.968588749693	-3.5540352228621	0.600655276652738	-5.91692999463455	3.28006215735629e-09	7.49616834696388e-08
TRINITY_DN14445_c0_g1_i1	gonads	soma	2.02920100492068	90.4870605318641	61.0011073562163	-5.52114114921591	0.9331960582075	-5.91637855802887	3.29107263801735e-09	7.51225391117e-08
TRINITY_DN3994_c0_g1_i1	gonads	soma	821.699126906517	1351.68077996123	1175.02022894299	-0.719175112754301	0.121558111154776	-5.91630707257861	3.29250261306448e-09	7.51225391117e-08
TRINITY_DN1760_c0_g1_i2	gonads	soma	55.821450655281	114.486821862147	94.9316981265251	-1.02582934281111	0.17345372946647	-5.91413828902083	3.33617508199456e-09	7.60565881602579e-08
TRINITY_DN14883_c0_g1_i1	gonads	soma	678.330692529303	178.597249845621	345.175064073515	1.92157006362301	0.324961488152988	5.91322397784675	3.35475495839747e-09	7.64175263373536e-08
TRINITY_DN50282_c0_g1_i1	gonads	soma	202.71272876493	118.928595457686	146.856639893434	0.764288493624665	0.129275374104167	5.91209655296622	3.37780428930546e-09	7.68639780360336e-08
TRINITY_DN10375_c0_g1_i1	gonads	soma	22.4429107440679	1.18463819239438	8.27072904295221	4.14583560476121	0.701258269568485	5.9119953156664	3.37988153518387e-09	7.68639780360336e-08
TRINITY_DN28861_c0_g1_i1	gonads	soma	75.6210924031947	17.458260497406	36.8458711326689	2.06240048200205	0.348866172366718	5.91172387970626	3.38545715559386e-09	7.69278757095851e-08
TRINITY_DN12423_c0_g1_i1	gonads	soma	266.492695514353	113.678905713264	164.61683564696	1.22908017627144	0.207922854460717	5.91123173765223	3.39558918879659e-09	7.70951200881629e-08
TRINITY_DN45485_c0_g1_i1	gonads	soma	462.537742737551	240.522506960697	314.527585552982	0.940969706767657	0.159214130917257	5.91008914439056	3.41922642740783e-09	7.75684703307455e-08
TRINITY_DN14828_c0_g1_i1	gonads	soma	62.0884204841488	17.6206066641183	32.4432112707952	1.78310416774772	0.301768516924482	5.90884756939024	3.44509294221716e-09	7.80915810936314e-08
TRINITY_DN42183_c0_g1_i1	gonads	soma	93.8113636709842	43.7936738225774	60.4662371053797	1.07912693044288	0.182656297951398	5.90796453528266	3.46360557022353e-09	7.84472815347126e-08
TRINITY_DN35315_c0_g1_i1	gonads	soma	446.10606506353	4.11888948074102	151.447948008337	6.72400419261211	1.1381661974484	5.90775249492238	3.46806535178164e-09	7.8484378868269e-08
TRINITY_DN7838_c0_g1_i1	gonads	soma	226.674127795351	103.959898844312	144.864641827992	1.11856012810557	0.1893707879675	5.90671951102373	3.48987187154824e-09	7.8913663710058e-08
TRINITY_DN8213_c0_g1_i1	gonads	soma	85.5295253937735	18.7318539365924	40.9977444223194	2.1519871623158	0.364786388024211	5.89930773999432	3.65029845880542e-09	8.24742088015882e-08
TRINITY_DN49415_c0_g1_i1	gonads	soma	2742.02258407621	1855.30901811403	2150.88020676809	0.563030851240677	0.0954427247330354	5.89914896934827	3.65381237919291e-09	8.24865939143607e-08
TRINITY_DN31091_c0_g1_i1	gonads	soma	71.8277067575531	26.9048755282365	41.8791526046754	1.39511355383682	0.23656943153764	5.89726891073351	3.69567310537782e-09	8.33639546470991e-08
TRINITY_DN555_c0_g1_i2	gonads	soma	396.125063986759	220.370638235846	278.955446819483	0.841082486905449	0.142676127709765	5.89504705802219	3.74574617562518e-09	8.44249905856264e-08
TRINITY_DN126_c0_g1_i1	gonads	soma	21.2655509623047	783.605954439993	529.492486614097	-5.19911720105593	0.882276356317702	-5.89284430419867	3.79604047684703e-09	8.53824516842067e-08
TRINITY_DN20054_c0_g1_i1	gonads	soma	246.295434928141	106.036608368475	152.78955055503	1.20822457685641	0.205033706565376	5.892809514572	3.7968400589759e-09	8.53824516842067e-08
TRINITY_DN44763_c0_g1_i1	gonads	soma	292.936039347248	43.0920493154562	126.373379326053	2.77157293378827	0.470333399377509	5.89278358172411	3.79743618931305e-09	8.53824516842067e-08
TRINITY_DN2630_c0_g1_i1	gonads	soma	454.880721752739	108.22514991372	223.777007193393	2.07100423883136	0.351931722345852	5.88467622363446	3.98833983666131e-09	8.96023391575613e-08
TRINITY_DN27135_c1_g1_i1	gonads	soma	26.8932614517269	2.42046466281921	10.5780635924551	3.5293916181817	0.600230108942037	5.88006427135517	4.10107209987107e-09	9.20606281789461e-08
TRINITY_DN26202_c0_g1_i1	gonads	soma	82.3525047138526	38.2559668239002	52.9548127872176	1.10613972102746	0.188129837628217	5.87966127528064	4.11106878086459e-09	9.2210609679183e-08
TRINITY_DN12301_c0_g1_i1	gonads	soma	280.987980334536	71.6573262774038	141.434210963115	1.96612403501348	0.334455674679723	5.87857878894192	4.13803838631234e-09	9.27407426579413e-08
TRINITY_DN31938_c0_g1_i1	gonads	soma	19.8670474796826	1.07952901485734	7.34203516979909	4.15862723193542	0.707509125732111	5.87784253331317	4.15648013518662e-09	9.30790515297467e-08
TRINITY_DN34044_c0_g1_i1	gonads	soma	377.33319780663	62.4877546440381	167.436235698235	2.6002299223835	0.442484692722164	5.87642909495219	4.19210842134048e-09	9.38013769289967e-08
TRINITY_DN4012_c0_g1_i2	gonads	soma	22.2487738765805	1795.6383307074	1204.50847843046	-6.33268882373831	1.07787145691816	-5.87517999766378	4.22384145633685e-09	9.44354521102064e-08
TRINITY_DN7010_c0_g1_i1	gonads	soma	838.467996595578	317.986405067189	491.480268909985	1.40214753308799	0.238715566569101	5.87371637819901	4.26132189541184e-09	9.51969043189475e-08
TRINITY_DN25052_c0_g1_i1	gonads	soma	2.07718612790813	76.8172550775357	51.9038987609932	-5.03430159135039	0.857194008209281	-5.87300137791126	4.2797491465441e-09	9.55318322735402e-08
TRINITY_DN12656_c0_g1_i1	gonads	soma	495.34355404748	313.208762245095	373.920359512557	0.656605344559702	0.111804583753951	5.87279450013157	4.28509532686181e-09	9.55744637738632e-08
TRINITY_DN42163_c0_g1_i1	gonads	soma	69.9750374964977	6.29014574123894	27.5184429929919	3.40352877331204	0.579777272555412	5.87040736921391	4.34725620645676e-09	9.6883202620338e-08
TRINITY_DN38355_c0_g1_i1	gonads	soma	121.136591828548	240.255299264069	200.549063452228	-0.985150001061083	0.167829822612565	-5.86993411376772	4.35968359199436e-09	9.70823696910641e-08
TRINITY_DN1662_c0_g1_i1	gonads	soma	1195.08008683673	613.386656653539	807.284466714602	0.964397364671952	0.164314356662278	5.86922155958725	4.37846005043613e-09	9.7422487506224e-08
TRINITY_DN7833_c0_g1_i1	gonads	soma	170.392202526452	97.3562068619264	121.701538750102	0.806170746767673	0.137372583545372	5.86849810902338	4.39760414464912e-09	9.77702350720431e-08
TRINITY_DN35350_c0_g1_i1	gonads	soma	369.619503073248	141.452744524288	217.508330707275	1.39482131427382	0.237733220045406	5.8671704106284	4.43295011533701e-09	9.84773494871152e-08
TRINITY_DN9209_c0_g1_i1	gonads	soma	270.209767821706	98.8629358492825	155.978546506757	1.43989500680535	0.24545708080777	5.86617832358646	4.45954176803691e-09	9.89890145206788e-08
TRINITY_DN34838_c0_g1_i1	gonads	soma	62.536916122101	24.7544912791312	37.3486328934545	1.36861997330257	0.233326340452465	5.86568996303013	4.47268861333403e-09	9.91457301474239e-08
TRINITY_DN26951_c0_g1_i1	gonads	soma	335.774236319659	890.646011278273	705.688752958735	-1.40446795037985	0.239439387318086	-5.86565128699595	4.47373139664966e-09	9.91457301474239e-08
TRINITY_DN49290_c0_g1_i1	gonads	soma	39.1895850829138	0.698188244333138	13.5286538571934	5.67443854055482	0.967764945596768	5.86344707604149	4.53355392355867e-09	1.00391508977657e-07
TRINITY_DN51558_c0_g1_i1	gonads	soma	154.648709806417	53.8861519092762	87.4736712083231	1.53589011810656	0.262012209298686	5.8619028564264	4.57592718764686e-09	1.01249214693733e-07
TRINITY_DN42035_c0_g1_i1	gonads	soma	292.29606221957	164.354532198575	207.00170887224	0.834303680045841	0.142330308988503	5.86174291319241	4.58033798041419e-09	1.01266248210858e-07
TRINITY_DN34763_c0_g1_i1	gonads	soma	33.381913077207	8.66603190069599	16.904658959533	2.0017879790272	0.341856791863088	5.85563319692329	4.75195987788604e-09	1.04977172425452e-07
TRINITY_DN37291_c0_g1_i1	gonads	soma	16.1456615147843	0.122995012503053	5.46388384659679	5.95376320575645	1.01689563813641	5.85484191540785	4.77463958254505e-09	1.05394484689941e-07
TRINITY_DN41384_c0_g1_i1	gonads	soma	617.653248606671	1439.04106093756	1165.24512349393	-1.22094046618444	0.208550902239753	-5.8544003074167	4.78734270578117e-09	1.05591088561373e-07
TRINITY_DN39385_c0_g1_i1	gonads	soma	22.222405737912	1.36435158487884	8.31703630255656	4.08737300430093	0.698452334161594	5.85204287305778	4.85571410420719e-09	1.07014244358411e-07
TRINITY_DN37122_c0_g1_i1	gonads	soma	12.5060138382327	45.2730233598033	34.3506868526131	-1.82902142493317	0.312561619581298	-5.85171470311452	4.86530686061845e-09	1.07140759868868e-07
TRINITY_DN34501_c0_g1_i1	gonads	soma	879.660764056499	495.823285474002	623.769111668168	0.821992425253987	0.140502765780124	5.85036472904983	4.90496235495163e-09	1.07928574349897e-07
TRINITY_DN34320_c0_g1_i1	gonads	soma	107.455414584089	53.0385138409935	71.1774807553588	1.00907056675625	0.172486366239438	5.85014681888249	4.91139287788508e-09	1.07984640405231e-07
TRINITY_DN11296_c0_g1_i1	gonads	soma	1398.73329492814	232.731006879473	621.398436229029	2.58372354811823	0.441837254060977	5.84768152610701	4.98471739058293e-09	1.09510224948091e-07
TRINITY_DN2623_c0_g1_i1	gonads	soma	341.175277559215	116.274309964959	191.241299163044	1.5422704665926	0.263787600877834	5.84663745172338	5.01609108181875e-09	1.10112502966555e-07
TRINITY_DN18311_c0_g1_i1	gonads	soma	142.382039494844	726.001086396915	531.461404096224	-2.34520751377296	0.401152153718758	-5.84617954068659	5.02991151642383e-09	1.10328808364587e-07
TRINITY_DN20170_c0_g1_i1	gonads	soma	971.554012811292	485.896964329892	647.782647157025	1.00254349877186	0.17155130364206	5.84398647802555	5.09661668765042e-09	1.11703861255809e-07
TRINITY_DN8047_c0_g1_i1	gonads	soma	350.340592942934	155.605368510104	220.517109987714	1.1665720312118	0.199655388741931	5.84292784964438	5.12912365055059e-09	1.12327807947058e-07
TRINITY_DN42365_c0_g1_i1	gonads	soma	1118.80713003762	645.861027885843	803.509728603102	0.794570479864291	0.136110655391171	5.83768021379929	5.29326280027462e-09	1.15831249617654e-07
TRINITY_DN3502_c0_g1_i1	gonads	soma	833.241955628538	90.5531064745716	338.11605619256	3.20095344564798	0.548634047421821	5.83440539406936	5.39827266289882e-09	1.18036287400318e-07
TRINITY_DN13536_c0_g1_i1	gonads	soma	585.361934468621	305.430343827503	398.740874041209	0.93550613396495	0.16035267093071	5.83405395454366	5.40966156155802e-09	1.18192393567646e-07
TRINITY_DN26382_c0_g1_i1	gonads	soma	59.6787682677479	19.1291076055119	32.6456611595905	1.66558190442559	0.285622973035085	5.83140034825209	5.49641332451323e-09	1.19993519462077e-07
TRINITY_DN23219_c0_g1_i1	gonads	soma	77.817681246556	19.8412948754492	39.1667569991514	1.94759153583271	0.334041589505066	5.83038638607357	5.52991792554067e-09	1.20630280206324e-07
TRINITY_DN8201_c0_g1_i1	gonads	soma	308.520325155612	654.795526108487	539.370459124196	-1.08070740843151	0.18538171995378	-5.82963308734517	5.5549379150823e-09	1.21081103630238e-07
TRINITY_DN487_c0_g1_i1	gonads	soma	13.8456734062331	324.390201693536	220.875358931102	-4.53845750568668	0.778745528288943	-5.82790827147164	5.61264125522914e-09	1.22235840487587e-07
TRINITY_DN4284_c0_g1_i1	gonads	soma	3304.129941791	1933.82800972832	2390.59532041588	0.771677211475008	0.132413410068053	5.82778746562307	5.616704567761e-09	1.22235840487587e-07
TRINITY_DN33947_c0_g1_i1	gonads	soma	23.6644449860211	0.122995012503053	7.97014500367572	6.51431737895468	1.11830182033894	5.82518713685031	5.70486378965765e-09	1.24057370275018e-07
TRINITY_DN2735_c0_g1_i1	gonads	soma	1000.8577322527	570.913939358883	714.228536990155	0.80608431496865	0.138408826601107	5.82393720663334	5.7477179231547e-09	1.24799219947247e-07
TRINITY_DN47185_c0_g1_i1	gonads	soma	106.201347959758	36.9256615571961	60.0175570247166	1.49015992039447	0.25586894061268	5.82391874850567	5.74835310462534e-09	1.24799219947247e-07
TRINITY_DN1396_c0_g1_i1	gonads	soma	74.7881336930653	169.869085073816	138.175434613566	-1.196611942342	0.205469269677521	-5.82380004669334	5.75243950571209e-09	1.24799219947247e-07
TRINITY_DN1832_c0_g1_i1	gonads	soma	256.588913079174	397.897669721087	350.79475084045	-0.642040045720761	0.110250384245937	-5.82347218208832	5.76374118461237e-09	1.2494694744164e-07
TRINITY_DN7487_c0_g1_i1	gonads	soma	295.040678696851	149.59067981145	198.07401277325	0.974085951521647	0.16731348056893	5.82192151050461	5.81748704327646e-09	1.2601383733228e-07
TRINITY_DN19333_c0_g1_i1	gonads	soma	250.112297035785	142.929364381405	178.657008599531	0.802420235640193	0.137844326329027	5.82120611714449	5.8424464265076e-09	1.26437659972098e-07
TRINITY_DN42306_c0_g1_i1	gonads	soma	243.267646253384	129.38279028065	167.344408938228	0.8919063071662	0.153219537871326	5.82110036068131	5.84614499421559e-09	1.26437659972098e-07
TRINITY_DN14721_c0_g1_i1	gonads	soma	15.6978045715351	1614.01081540817	1081.23981179596	-6.68998690019601	1.14937182035193	-5.82055935401965	5.86510100521949e-09	1.26749070907669e-07
TRINITY_DN42464_c0_g1_i1	gonads	soma	2.00748342165205	40.6838476938074	27.7917262697556	-4.09150468959638	0.703049245681706	-5.81965589854107	5.89689001942313e-09	1.27337113439608e-07
TRINITY_DN27506_c0_g1_i1	gonads	soma	51.8087807864641	156.854290101477	121.839120329806	-1.63266550155577	0.28055583723295	-5.81939594505796	5.90606775976751e-09	1.27436355781547e-07
TRINITY_DN13511_c0_g1_i1	gonads	soma	210.527446695485	103.905964894823	139.446458828377	1.01911293083119	0.175137232491245	5.81893933308633	5.92222224020756e-09	1.27685866020847e-07
TRINITY_DN4892_c0_g1_i1	gonads	soma	427.739922251999	248.847033937122	308.477996708748	0.783231890730771	0.134618337021725	5.81816644046326	5.94966442182168e-09	1.28178169298316e-07
TRINITY_DN49503_c0_g1_i1	gonads	soma	563.906507412332	206.932686443361	325.923960099684	1.44472234731614	0.248415796300623	5.81574267349646	6.03652682472426e-09	1.2986222721469e-07
TRINITY_DN7820_c0_g1_i1	gonads	soma	472.917609732331	303.274805595692	359.822406974572	0.632981340340952	0.108839630789246	5.81572480309712	6.0371718185235e-09	1.2986222721469e-07
TRINITY_DN24529_c0_g1_i1	gonads	soma	22.2955822091116	0.57366029645765	7.81430093400898	5.11729900330676	0.88002515328782	5.81494629351021	6.06533562147572e-09	1.30367217650776e-07
TRINITY_DN43793_c0_g1_i1	gonads	soma	311.968671034916	93.3109560368522	166.196861036207	1.7278267657503	0.297180351386357	5.81406798158062	6.09726336826443e-09	1.30952267228987e-07
TRINITY_DN24633_c0_g1_i1	gonads	soma	136.039640212813	43.5835101070356	74.4022201422949	1.64471544949028	0.282963674442795	5.81246145014554	6.15608632206068e-09	1.32113602527372e-07
TRINITY_DN26915_c0_g1_i1	gonads	soma	47.734287341311	149.180890290434	115.36535597406	-1.62405277238755	0.279538083337902	-5.80977286885243	6.25576548797016e-09	1.34149271794074e-07
TRINITY_DN42437_c0_g1_i1	gonads	soma	771.306218427393	421.376158937649	538.019512100897	0.87743194519191	0.151037575950584	5.80936193970026	6.27113834684506e-09	1.34375324222497e-07
TRINITY_DN2963_c0_g1_i1	gonads	soma	599.102550329881	1271.56072616048	1047.40800088361	-1.08367709564592	0.186561967376097	-5.80867103240446	6.29706805240435e-09	1.34827062156676e-07
TRINITY_DN44667_c0_g1_i1	gonads	soma	79.2356493304838	32.1078346978107	47.8171062420351	1.29701192227612	0.223388622589052	5.80607869480496	6.3952912348475e-09	1.36824796242164e-07
TRINITY_DN12589_c0_g1_i1	gonads	soma	48.257617730247	12.5549775975405	24.455857641776	1.92030089692443	0.330808094183067	5.80487881249286	6.44125751765747e-09	1.37626902740644e-07
TRINITY_DN34738_c0_g1_i1	gonads	soma	192.954962374296	2294.56850659519	1594.03065852156	-3.57191125861205	0.615333088334561	-5.80484184310592	6.44267886845428e-09	1.37626902740644e-07
TRINITY_DN564_c0_g1_i1	gonads	soma	718.48963958604	85.4406409700686	296.456973842059	3.07854855720018	0.530771068960121	5.80014386095238	6.62580514778689e-09	1.41430175422407e-07
TRINITY_DN50065_c0_g1_i1	gonads	soma	90.2082036310827	216.36053116076	174.309755317534	-1.25927999164256	0.217164465264437	-5.79873871219749	6.68155421749456e-09	1.42510787922681e-07
TRINITY_DN34165_c0_g1_i1	gonads	soma	211.688759034461	100.067981409117	137.274907284231	1.08805551902601	0.187684842128238	5.79724769825888	6.74120881891484e-09	1.43640736562215e-07
TRINITY_DN28569_c0_g1_i1	gonads	soma	28.8767303156231	133.894342049668	98.8884714716532	-2.19254545451182	0.378210476629867	-5.79715684781927	6.74486038723808e-09	1.43640736562215e-07
TRINITY_DN4732_c0_g1_i1	gonads	soma	216.60345162496	128.70085775773	158.00172238014	0.752354993186547	0.129822751013481	5.79524765353662	6.82204348413692e-09	1.45173294127238e-07
TRINITY_DN296_c0_g1_i1	gonads	soma	1197.09834597338	16.8051568713076	410.236219905331	6.14763459700818	1.06133498129374	5.79236028714928	6.9404055612031e-09	1.47579128343839e-07
TRINITY_DN35670_c0_g1_i1	gonads	soma	226.711254126704	94.2644432120333	138.41338018359	1.2676272799702	0.218869204556454	5.79171145862704	6.96727658337213e-09	1.48037328963582e-07
TRINITY_DN1104_c0_g1_i3	gonads	soma	1784.80599676484	980.65104243994	1248.70269388157	0.863911063252801	0.149186404970617	5.79081628398346	7.00451610139796e-09	1.48714966662734e-07
TRINITY_DN5870_c0_g1_i1	gonads	soma	146.206286629179	2.54134804064899	50.4296609034922	5.78525150014948	0.999290367554303	5.78935981771595	7.06551956713959e-09	1.49895725187531e-07
TRINITY_DN16208_c0_g1_i1	gonads	soma	52.2075324226949	9.8504461232058	23.9694748897022	2.35326430786918	0.406538836913734	5.78853505297093	7.10029329344262e-09	1.50518641288506e-07
TRINITY_DN20603_c0_g1_i1	gonads	soma	6.61264828990773	70.3982552208704	49.1363862438828	-3.39581237296336	0.586660867165981	-5.78837376586532	7.1071129087051e-09	1.50548462551268e-07
TRINITY_DN5794_c0_g1_i1	gonads	soma	28.8619602622416	131.946026279987	97.5846709407385	-2.16931608238083	0.374862953065378	-5.78695777921402	7.16725838424955e-09	1.51706969133282e-07
TRINITY_DN18633_c0_g1_i1	gonads	soma	5.30610319256366	56.2918166307537	39.2965788180237	-3.44285364276975	0.594949325632019	-5.78680148786182	7.17392727271757e-09	1.51732653411478e-07
TRINITY_DN366_c0_g1_i1	gonads	soma	920.53879880774	374.6757818975	556.63012086758	1.29480092975231	0.223790090425631	5.78578312958228	7.21752819692688e-09	1.52538838709063e-07
TRINITY_DN27094_c0_g1_i1	gonads	soma	56.1659523258645	121.056365708614	99.4262279143641	-1.1167226618837	0.193022366673987	-5.78545730801154	7.2315325552979e-09	1.52718766105164e-07
TRINITY_DN2645_c3_g1_i1	gonads	soma	279.118304374419	718.745650180336	572.203201578364	-1.3621538800156	0.235463042482468	-5.78500076128514	7.25120016388542e-09	1.52938768504065e-07
TRINITY_DN24878_c0_g1_i1	gonads	soma	20.0246967105198	2.06018578030463	8.04835609037635	3.45834103487181	0.597815868008952	5.78496025271115	7.25294774590523e-09	1.52938768504065e-07
TRINITY_DN4721_c0_g1_i1	gonads	soma	173.965420063792	312.1318593928	266.076379616464	-0.847659422270398	0.146533984537998	-5.78472922129946	7.26292251330833e-09	1.53033078683822e-07
TRINITY_DN13401_c0_g1_i1	gonads	soma	3412.57299550923	2413.13170695385	2746.27880313897	0.498893046835987	0.0862571692462434	5.7837864515559	7.30376501007087e-09	1.53681126107717e-07
TRINITY_DN54201_c0_g1_i1	gonads	soma	19.0517944921249	1.04716366337005	7.04870727295501	4.26595717365017	0.737574526461475	5.78376424429429	7.30472975638737e-09	1.53681126107717e-07
TRINITY_DN44180_c0_g1_i1	gonads	soma	150.651986781438	61.0061034794024	90.8880645800809	1.31506249357594	0.227446858457145	5.78184505381383	7.3885746117226e-09	1.5532760822059e-07
TRINITY_DN27072_c0_g1_i1	gonads	soma	11.3908711370852	218.844035471818	149.692980693574	-4.23397796871615	0.732355879052289	-5.7813121869045	7.41201980764521e-09	1.55702799780994e-07
TRINITY_DN34800_c0_g1_i1	gonads	soma	23.3644546734814	110.918904491662	81.7340878856016	-2.23592756289088	0.386799935526754	-5.78057894411469	7.44439948521461e-09	1.56264968213037e-07
TRINITY_DN21196_c0_g1_i1	gonads	soma	235.688561785641	86.2210140065278	136.043529932899	1.45236824328539	0.25126646628324	5.78019130355503	7.46157305971165e-09	1.56507338996803e-07
TRINITY_DN44220_c0_g1_i1	gonads	soma	5.56319643431936	205.186209821031	138.645205358793	-5.18336847583897	0.896921730245753	-5.77906443901047	7.51171541521748e-09	1.5732439005976e-07
TRINITY_DN34018_c1_g1_i1	gonads	soma	7.71747029517431	67.0814361903398	47.293447558618	-3.03757001183344	0.525616473738148	-5.77906166112042	7.51183942758284e-09	1.5732439005976e-07
TRINITY_DN29480_c0_g1_i1	gonads	soma	20.0469523895417	1.21854728297235	7.49468231849548	4.13992766808171	0.716435290733999	5.77850885017164	7.53655803213052e-09	1.57723317191607e-07
TRINITY_DN49828_c0_g1_i1	gonads	soma	31.7601701171382	366.037977319934	254.612041585668	-3.52597282242032	0.610210435097221	-5.77828994657974	7.54636801845649e-09	1.57809874960399e-07
TRINITY_DN25129_c0_g1_i1	gonads	soma	26.1277084733663	82.0909915476955	63.4365638562524	-1.61227123656179	0.279219833370716	-5.77420026757628	7.7319431374795e-09	1.61569146869059e-07
TRINITY_DN15411_c0_g1_i1	gonads	soma	21.0044458598521	1.61904776487953	8.08084712987038	3.71006631216044	0.64309331572708	5.76909481319339	7.96984574239008e-09	1.66415405129951e-07
TRINITY_DN18244_c0_g1_i1	gonads	soma	22.5309578675987	2.35574114596251	9.08081338650791	3.22960161622778	0.559864565668648	5.76854084767921	7.99608331555509e-09	1.66838008443761e-07
TRINITY_DN842_c0_g1_i1	gonads	soma	3057.63254085598	5169.12683138888	4465.29540121125	-0.757133900592931	0.13127278456789	-5.76763799964465	8.03902516025286e-09	1.67608250961104e-07
TRINITY_DN50895_c0_g1_i1	gonads	soma	110.101518650484	49.0922399003504	69.428666150395	1.16983742117291	0.202860066112764	5.76672108803629	8.08286537168235e-09	1.68396055867117e-07
TRINITY_DN12997_c0_g1_i1	gonads	soma	43.0595203657489	9.19850336751482	20.4855090335928	2.31352784114604	0.401344967870559	5.76443714598209	8.19308038626998e-09	1.70564479628239e-07
TRINITY_DN33961_c0_g1_i1	gonads	soma	15.5778197678044	68.3201380576486	50.7393652943672	-2.09209499312496	0.363117764859522	-5.76147794348293	8.33805609642655e-09	1.73452770538453e-07
TRINITY_DN22210_c0_g1_i1	gonads	soma	23.584421583884	0.782476648239589	8.38312496012105	4.88132287476168	0.847407916756241	5.76029888114179	8.39651232213461e-09	1.74538263987691e-07
TRINITY_DN29657_c0_g1_i1	gonads	soma	49.762412154725	10.3025449639523	23.4558340275432	2.21370181340671	0.384466402215941	5.75785504441386	8.51894581793837e-09	1.76951038113757e-07
TRINITY_DN12043_c0_g1_i1	gonads	soma	337.896314695989	169.18277090645	225.420618836296	1.00111683928223	0.173893705680167	5.75706196705893	8.55904983836361e-09	1.7765138295105e-07
TRINITY_DN44739_c0_g1_i1	gonads	soma	16.2633493440278	407.3158430222	276.965011796143	-4.64810539223482	0.807627567640136	-5.75525846129356	8.65093329990608e-09	1.79424614370088e-07
TRINITY_DN23042_c0_g1_i1	gonads	soma	73.0531522612535	31.459130405385	45.3238043573411	1.21304840067385	0.210783849331311	5.75493997534494	8.6672585695358e-09	1.79629256776825e-07
TRINITY_DN9068_c0_g1_i1	gonads	soma	62.7209334916068	341.584392734255	248.629906320039	-2.43791515081231	0.423649826725959	-5.75455245586421	8.68716282445001e-09	1.79907713802255e-07
TRINITY_DN31266_c0_g1_i1	gonads	soma	4.40344177617819	35.6275114187224	25.219488204541	-2.99979992858426	0.521313367408066	-5.7543123121877	8.69951967546919e-09	1.80029568998381e-07
TRINITY_DN3520_c0_g1_i1	gonads	soma	110.508976695336	50.1345605169067	70.2593659097164	1.13615844959596	0.197583814022634	5.75026074486954	8.91059183791126e-09	1.84260439247454e-07
TRINITY_DN2055_c0_g1_i1	gonads	soma	510.93800334635	758.306773523283	675.850516797639	-0.573506574563669	0.0997440088531084	-5.74978468539663	8.93571729817928e-09	1.84642723041798e-07
TRINITY_DN42082_c0_g1_i1	gonads	soma	163.825286377569	74.2350054847622	104.098432449031	1.12058591788164	0.194950479266896	5.74805418327546	9.02763124346671e-09	1.86403495007082e-07
TRINITY_DN11220_c0_g1_i1	gonads	soma	98.4336961660583	11.2510092863263	40.3119049129036	3.17868131695999	0.553448856177582	5.743405703128	9.27910467235089e-09	1.91453811759715e-07
TRINITY_DN10457_c0_g1_i1	gonads	soma	41.1862537054558	8.13698380629697	19.1534071060166	2.25839874012951	0.393280892300474	5.7424573233628	9.33124007540476e-09	1.92386790376006e-07
TRINITY_DN27456_c0_g1_i1	gonads	soma	24.0041515097307	509.05326575514	347.370227673337	-4.39074494861035	0.764653206802549	-5.74213893245875	9.34880678009398e-09	1.92606194796114e-07
TRINITY_DN1206_c0_g1_i1	gonads	soma	141.005691092294	47.6191562224298	78.7480011790512	1.58924979461471	0.27681897298738	5.74111585439329	9.40547134797595e-09	1.93630181052002e-07
TRINITY_DN8107_c0_g1_i1	gonads	soma	9.9340618355946	266.046914434514	180.675963568208	-4.71191824141755	0.821061313946728	-5.73881409509847	9.53418064146005e-09	1.96134738299503e-07
TRINITY_DN25303_c0_g1_i1	gonads	soma	82.7650948034322	28.7594007842506	46.7612987906445	1.51524879822044	0.264196168358118	5.73531708516877	9.73300826791442e-09	2.0007698370695e-07
TRINITY_DN38197_c0_g1_i1	gonads	soma	109.260536218961	43.4309406182308	65.3741391518075	1.32590982373158	0.231289311251384	5.73268957634826	9.88504508917921e-09	2.03052259280163e-07
TRINITY_DN18291_c0_g1_i1	gonads	soma	373.711211860126	639.382611298466	550.825478152353	-0.776955235644365	0.135552932565634	-5.73174789315729	9.94009407684318e-09	2.03920233265089e-07
TRINITY_DN14379_c0_g1_i1	gonads	soma	145.721202755627	75.4283711655799	98.8593150289288	0.944234374608658	0.16473851366846	5.73171599999347	9.94196369710065e-09	2.03920233265089e-07
TRINITY_DN15696_c0_g1_i1	gonads	soma	152.443615752334	74.8031232979451	100.683287449408	1.02773757979593	0.179326020223567	5.73111240920109	9.97741151755112e-09	2.04496497080066e-07
TRINITY_DN1052_c0_g1_i1	gonads	soma	497.746652238273	1413.30902058651	1108.12156447043	-1.5043311380006	0.262719798346934	-5.72599076074982	1.0283181759857e-08	2.1060834630847e-07
TRINITY_DN13333_c0_g1_i1	gonads	soma	564.003641834862	251.938544563388	355.960243653879	1.16545381827529	0.203546517750729	5.72573695268295	1.02985690088185e-08	2.10768285387983e-07
TRINITY_DN4871_c0_g1_i1	gonads	soma	177.660100992168	78.313878846386	111.429286228313	1.18021142602024	0.206158627970593	5.72477338270115	1.03571899613984e-08	2.11812150291452e-07
TRINITY_DN2616_c0_g1_i1	gonads	soma	445.485609143584	24.8393655340562	165.054780070565	4.14122409419267	0.723410318366024	5.72458532737895	1.03686684942196e-08	2.1189109245388e-07
TRINITY_DN20571_c0_g1_i1	gonads	soma	291.546600676522	133.998955577693	186.514837277303	1.13040736192762	0.197490764472678	5.72384923895522	1.04137169372475e-08	2.12655439923396e-07
TRINITY_DN34301_c0_g1_i1	gonads	soma	95.9061109299901	12.7109796528556	40.4426900785671	2.86964303120412	0.501385785293013	5.72342319104056	1.0439877826017e-08	2.13033251632437e-07
TRINITY_DN1669_c0_g1_i1	gonads	soma	558.36623673036	193.329379665107	315.008332020191	1.52536578306243	0.266564697728789	5.72230980343236	1.05085458000129e-08	2.1414514125969e-07
TRINITY_DN741_c0_g1_i1	gonads	soma	254.392280243289	539.808299930587	444.669626701488	-1.0876356370969	0.190069993111308	-5.72229008531589	1.05097658583927e-08	2.1414514125969e-07
TRINITY_DN26220_c0_g1_i1	gonads	soma	126.968860480288	57.1981756684725	80.4550706057443	1.14815398682888	0.200661006735153	5.72185899746977	1.05364738494488e-08	2.14532172163045e-07
TRINITY_DN13992_c0_g1_i1	gonads	soma	37.5581035152416	2.25743960965343	14.0243275781828	4.26488609210791	0.745710796675423	5.71922266798591	1.07012482987413e-08	2.17727738795093e-07
TRINITY_DN49116_c0_g1_i1	gonads	soma	15.4932464092171	206.328573194369	142.716797599318	-3.72444523501836	0.65130910293595	-5.71839886503878	1.07532487902034e-08	2.18625810381525e-07
TRINITY_DN42226_c0_g1_i1	gonads	soma	426.735563842732	151.608702924261	243.317656563751	1.499888906511	0.262325601527807	5.71766117289169	1.0800022106131e-08	2.19416373146692e-07
TRINITY_DN26992_c0_g1_i1	gonads	soma	239.703472022519	85.278824316175	136.753706884956	1.48243429922623	0.259313367573203	5.71676775902323	1.08569337277297e-08	2.20396358812173e-07
TRINITY_DN73_c0_g1_i1	gonads	soma	3213.80174368733	709.45535368784	1544.23748368767	2.18043572444007	0.381418074652532	5.71665547424941	1.08641069978603e-08	2.20396358812173e-07
TRINITY_DN46101_c0_g1_i1	gonads	soma	22.8474331197295	1.5259668668323	8.6331222844647	3.98232318155795	0.696740061149396	5.71565122147333	1.09284684590833e-08	2.2154044697703e-07
TRINITY_DN4285_c0_g1_i1	gonads	soma	3.43856327917709	54.6263217240959	37.5637355757897	-3.91203518983833	0.684710100759885	-5.71341825613027	1.1072907545716e-08	2.24305009154407e-07
TRINITY_DN13977_c0_g1_i1	gonads	soma	368.758473952142	204.555258192174	259.289663445497	0.860009461758907	0.150593101106255	5.71081580391987	1.12435886768907e-08	2.27596748086144e-07
TRINITY_DN11144_c0_g1_i1	gonads	soma	137.700907077672	272.18190848166	227.354908013664	-0.983255913502245	0.17218891491468	-5.71033224751693	1.12755830365079e-08	2.28078393450469e-07
TRINITY_DN38594_c0_g1_i1	gonads	soma	35.9806707153172	6.40703774823366	16.2649154039282	2.42146599210977	0.424143361659593	5.70907436258117	1.13592255846691e-08	2.29603300280816e-07
TRINITY_DN34623_c0_g1_i1	gonads	soma	2445.93522681845	4363.46786773744	3724.29032076445	-0.835639490256087	0.146378196238442	-5.70877023853248	1.13795385238938e-08	2.29846844564312e-07
TRINITY_DN808_c0_g1_i7	gonads	soma	116.801194478842	37.3368126497364	63.8249399261048	1.64854832537324	0.288994523779756	5.70442755735265	1.16734726664867e-08	2.35612696134249e-07
TRINITY_DN37072_c0_g1_i1	gonads	soma	29.8199918283053	124.832092093885	93.1613920053582	-2.03151711966896	0.356371071685929	-5.70056685594093	1.19409689686249e-08	2.40836961511504e-07
TRINITY_DN13597_c0_g1_i1	gonads	soma	72.1105294432743	25.0593505214935	40.7430768287538	1.51529149122543	0.265875093362573	5.69926077716139	1.20328043199932e-08	2.42513323588385e-07
TRINITY_DN47127_c0_g1_i1	gonads	soma	29.2338496565748	0.792467483369363	10.2729282077712	5.42312199818579	0.95179294126569	5.69779598383462	1.2136616012089e-08	2.44428458467944e-07
TRINITY_DN5273_c0_g1_i1	gonads	soma	68.3801001719011	261.087323268707	196.851582236438	-1.91918065299549	0.336855490238607	-5.69734117035189	1.21690258831246e-08	2.44903847241205e-07
TRINITY_DN49060_c0_g1_i1	gonads	soma	177.434463941284	73.9045957286738	108.414551799544	1.26987439229663	0.222937972061143	5.69608838080017	1.22587347514144e-08	2.46530867419441e-07
TRINITY_DN2164_c0_g1_i1	gonads	soma	1378.14602421532	646.609145144592	890.454771501503	1.08915161654958	0.191242977239123	5.69511953993347	1.23285511258086e-08	2.47755774900372e-07
TRINITY_DN42196_c0_g1_i1	gonads	soma	39.1512819611043	180.251381947114	133.218015285111	-2.19556206843512	0.385570006654267	-5.69432795742289	1.2385880599053e-08	2.48728156751958e-07
TRINITY_DN46263_c0_g1_i1	gonads	soma	5.95220946294676	46.8757626765232	33.2345782719977	-2.9170365458779	0.512368897894955	-5.69323500677426	1.24654622317438e-08	2.50145671754323e-07
TRINITY_DN35407_c0_g1_i1	gonads	soma	815.510019205254	478.929156958489	591.122777707411	0.76873812771393	0.135036900119669	5.6928004644114	1.2497240651057e-08	2.5060256252909e-07
TRINITY_DN42037_c0_g1_i1	gonads	soma	123.717049041908	351.5453904004	275.602609947569	-1.50944095916981	0.265274171549193	-5.69011657016858	1.26952675143886e-08	2.54390111943582e-07
TRINITY_DN733_c0_g1_i1	gonads	soma	60.1723573520215	212.994179284125	162.053571973424	-1.82826871055549	0.321346079408496	-5.68940723944974	1.27481116356802e-08	2.55265103616395e-07
TRINITY_DN4244_c0_g1_i1	gonads	soma	460.905442782697	153.65119486343	256.069277503185	1.57584797587783	0.277079219250575	5.6873553352001	1.29021816926895e-08	2.58164301740125e-07
TRINITY_DN49081_c0_g1_i1	gonads	soma	117.889374339142	48.6889663214064	71.7557689939848	1.25777448609543	0.221284242672178	5.68397673014054	1.31598190969406e-08	2.631301571123e-07
TRINITY_DN5608_c0_g1_i1	gonads	soma	373.320986940037	227.150866944217	275.874240276157	0.713728847667962	0.125577739799056	5.68356182242204	1.31918006403296e-08	2.63580137363138e-07
TRINITY_DN21315_c0_g1_i1	gonads	soma	56.2717051719671	7.64498522990604	23.8538918772597	2.82370844401741	0.496976016571271	5.6817801058061	1.33299977878367e-08	2.66150199908903e-07
TRINITY_DN9768_c0_g1_i1	gonads	soma	14.2376221040507	101.963778966399	72.7217266789497	-2.85065421234007	0.502153306736876	-5.67686038127353	1.37189355472407e-08	2.73719335993834e-07
TRINITY_DN8907_c0_g1_i1	gonads	soma	11.5965054909098	58.4877334494011	42.857324129904	-2.23693836761945	0.394159879705167	-5.67520562796165	1.38522158770066e-08	2.76180415904793e-07
TRINITY_DN1684_c0_g1_i1	gonads	soma	1269.19516403246	590.805924352266	816.935670912331	1.10036472023832	0.193964163363365	5.67303104428079	1.40292793760427e-08	2.79510277425412e-07
TRINITY_DN19948_c0_g1_i1	gonads	soma	262.246264274309	73.2629065870297	136.257359149456	1.85264834162662	0.326733573182699	5.67021112516857	1.42621656285139e-08	2.83946752058595e-07
TRINITY_DN537_c0_g1_i2	gonads	soma	123.948906942927	299.632037219931	241.070993794263	-1.26713851711125	0.22352658365752	-5.66884929916309	1.43759740962481e-08	2.86007845163768e-07
TRINITY_DN19714_c0_g1_i1	gonads	soma	147.574510711385	55.0773726443341	85.9097520000178	1.43183773323405	0.252773891085681	5.66450010752381	1.47453769914472e-08	2.93147369737756e-07
TRINITY_DN2106_c0_g1_i1	gonads	soma	779.660927656572	383.585288770502	515.610501732526	1.01973326918843	0.180042023809943	5.66386251170385	1.48003009331086e-08	2.94029121323249e-07
TRINITY_DN9730_c0_g1_i5	gonads	soma	376.814517973094	718.087684477611	604.329962309439	-0.934094689430608	0.164955615664685	-5.66270318028697	1.4900677963665e-08	2.95764147531589e-07
TRINITY_DN19601_c0_g1_i1	gonads	soma	37.110684068796	190.457186892791	139.34168595146	-2.34709332890093	0.414489775071483	-5.66260851307164	1.49089035644946e-08	2.95764147531589e-07
TRINITY_DN7669_c0_g1_i1	gonads	soma	284.056819216294	145.454900401647	191.65554000653	0.966742147139982	0.170791237662675	5.66037321568784	1.51044144038606e-08	2.99429136004686e-07
TRINITY_DN761_c0_g1_i3	gonads	soma	1070.68392137511	2476.08848039755	2007.62029405673	-1.20849314205184	0.213509450064335	-5.66013889168697	1.51250532442518e-08	2.99624719289441e-07
TRINITY_DN18460_c0_g1_i1	gonads	soma	39.5249868405969	129.911182172027	99.7824503948837	-1.71947634910264	0.303928623318955	-5.65750053524293	1.5359333804221e-08	3.04049217862489e-07
TRINITY_DN27237_c0_g1_i1	gonads	soma	63.2155987673871	17.2079207216018	32.5438134035303	1.85011735902714	0.327039246784674	5.65717227279842	1.53887282334552e-08	3.04414436953833e-07
TRINITY_DN42029_c0_g1_i1	gonads	soma	29.6788715295834	95.2834893836812	73.4152834323153	-1.71616021901764	0.303485253059692	-5.6548389146279	1.5599250279922e-08	3.08359593486474e-07
TRINITY_DN27098_c0_g1_i1	gonads	soma	78.1130210036957	33.8749220594604	48.6209550408722	1.18878827306394	0.21023255560493	5.65463455288018	1.56178210193279e-08	3.08507426143869e-07
TRINITY_DN44818_c0_g1_i1	gonads	soma	69.750520629645	154.272666167472	126.098617654863	-1.15951377098093	0.205108367631467	-5.65317633975964	1.57509562822787e-08	3.10916498991495e-07
TRINITY_DN3515_c0_g1_i1	gonads	soma	37.2946008393521	131.650877854423	100.198785516066	-1.79945342088951	0.318362793216144	-5.65221018043972	1.58397733300417e-08	3.12447954346419e-07
TRINITY_DN6288_c0_g1_i1	gonads	soma	57.6918256389081	20.17946446642	32.6835848572494	1.48338571184064	0.262463254116601	5.65178434914031	1.58790733943649e-08	3.13001182365323e-07
TRINITY_DN53395_c0_g1_i1	gonads	soma	42.2185379342257	3.03627882870551	16.0970318638789	3.68279432666009	0.651685716428458	5.65118159539159	1.59348636105687e-08	3.1387844306002e-07
TRINITY_DN44068_c0_g1_i1	gonads	soma	552.378358017945	145.195944723317	280.923415821526	1.93333182120871	0.342123987014239	5.65096834653762	1.59546472422382e-08	3.1404572098257e-07
TRINITY_DN4807_c0_g1_i1	gonads	soma	61.2988969405567	151.645061263477	121.529673155837	-1.31575432098273	0.23284859199083	-5.65068618080603	1.59808611349132e-08	3.14339243808586e-07
TRINITY_DN20242_c0_g1_i1	gonads	soma	31.4446704575643	103.204063889915	79.2842660791317	-1.71405983380717	0.303396792490742	-5.64956478193315	1.60854559547257e-08	3.16172993970874e-07
TRINITY_DN20394_c0_g1_i1	gonads	soma	16.2856050230498	70.5037390135789	52.4310276834025	-2.11611528611473	0.374575812181815	-5.64936447388009	1.61042088923401e-08	3.16318052205265e-07
TRINITY_DN18809_c0_g1_i1	gonads	soma	62.6123895677879	14.9867357202011	30.8619536693967	2.05888719287976	0.364752546047461	5.64461362967941	1.6555261142168e-08	3.24948114429864e-07
TRINITY_DN7167_c0_g1_i1	gonads	soma	556.699054534597	340.359311898785	412.472559444055	0.714141029868544	0.126545145728981	5.64336961133227	1.6675382495606e-08	3.27075044675803e-07
TRINITY_DN49041_c0_g1_i1	gonads	soma	217.821074605166	66.1954648816544	116.737334789492	1.70291064635739	0.301829057464491	5.64197052683616	1.68114882700463e-08	3.29512278544606e-07
TRINITY_DN15572_c0_g1_i1	gonads	soma	58.8703622111276	125.864354795862	103.533023934284	-1.10325947048559	0.195671443453244	-5.63832642625345	1.71710779829068e-08	3.36323374604639e-07
TRINITY_DN38470_c0_g1_i1	gonads	soma	154.277503099311	39.4523850094986	77.7274243727694	1.94630026344343	0.345396796383928	5.63496906693949	1.75089762189895e-08	3.42700320604331e-07
TRINITY_DN42736_c0_g1_i1	gonads	soma	367.484662435076	602.12730128117	523.913088332472	-0.705810993833635	0.125260146219823	-5.63476105636175	1.75301223310609e-08	3.42872920108156e-07
TRINITY_DN37160_c0_g1_i1	gonads	soma	6.90970293325711	73.8820821715983	51.5579557588179	-3.43705126534195	0.610068879497286	-5.63387410971393	1.76205669512073e-08	3.44399739011897e-07
TRINITY_DN808_c0_g1_i1	gonads	soma	162.346041704578	49.716512766076	87.2596890789099	1.71208764076876	0.303953298837446	5.63273255239247	1.77376421373381e-08	3.46444551099567e-07
TRINITY_DN46293_c0_g1_i1	gonads	soma	22.9863004364883	0.550474624941787	8.02908322879064	5.53450846712634	0.982619650371923	5.63240157575876	1.77717272687354e-08	3.46866702123044e-07
TRINITY_DN15209_c0_g1_i1	gonads	soma	61.0469923499542	4.00011198710074	23.0157387747186	3.90736257965995	0.693793429177905	5.63188178978561	1.78253850620402e-08	3.47670010329961e-07
TRINITY_DN34981_c0_g1_i1	gonads	soma	55.5723811349191	6.7666987250031	23.0352595283084	3.13186817828634	0.556211230749992	5.6307172619714	1.79461715880645e-08	3.49780567889866e-07
TRINITY_DN29000_c0_g1_i1	gonads	soma	34.3296239473896	178.304281396401	130.312728913397	-2.36559636135489	0.420675086273563	-5.62333363335085	1.87307147931574e-08	3.64804898955973e-07
TRINITY_DN26293_c0_g1_i1	gonads	soma	612.825391248241	1214.15095919453	1013.70910321243	-0.985345363915351	0.175228019768478	-5.62321805164065	1.87432567723038e-08	3.64804898955973e-07
TRINITY_DN30100_c0_g1_i1	gonads	soma	59.6302450490071	22.6836229768921	34.9991636675971	1.37137214917018	0.243914783349685	5.62234125515929	1.88386654536546e-08	3.66405456127619e-07
TRINITY_DN17065_c0_g1_i1	gonads	soma	22.5200990759644	3.38241363442391	9.76164211493741	2.74200646499428	0.487736291597173	5.62190370541247	1.88864536783648e-08	3.67078222331488e-07
TRINITY_DN44593_c0_g1_i1	gonads	soma	58.4058757368134	17.8959842449561	31.3992814089085	1.74315531169004	0.310160048955727	5.62018002498726	1.90758580446289e-08	3.70500586449206e-07
TRINITY_DN21570_c0_g1_i1	gonads	soma	271.495234030484	440.895784191575	384.428934137878	-0.696562077617488	0.124002084603807	-5.61734167488426	1.93917723323421e-08	3.76373596566247e-07
TRINITY_DN29300_c0_g1_i1	gonads	soma	41.0069874902996	3.93536824469183	16.2925746598944	3.39442401666738	0.604612138632669	5.61421744582217	1.97453787291245e-08	3.82969469032872e-07
TRINITY_DN21431_c0_g1_i1	gonads	soma	3.72823289583572	441.047428662114	295.274363406688	-6.89198723861284	1.22767734195717	-5.613842500038	1.97882342532961e-08	3.83533212046637e-07
TRINITY_DN22278_c0_g1_i1	gonads	soma	325.138632566058	151.47093764036	209.36016928226	1.10866071342132	0.197544164313132	5.61221698082642	1.99750744501047e-08	3.8668191159958e-07
TRINITY_DN27855_c0_g1_i1	gonads	soma	46.2170198379387	13.4402749062015	24.3658565501139	1.76594168398514	0.314661926502243	5.61218735172447	1.99784959180454e-08	3.8668191159958e-07
TRINITY_DN14278_c0_g1_i1	gonads	soma	202.37008657203	88.4567069190052	126.427833470013	1.1831819085261	0.210885785137059	5.61053419393406	2.01703011357214e-08	3.9012279936566e-07
TRINITY_DN35260_c0_g1_i1	gonads	soma	142.166767132365	74.2572480817263	96.8937544319393	0.929916563073193	0.165818545369494	5.60803715290747	2.04634105472108e-08	3.95516912821108e-07
TRINITY_DN3085_c0_g1_i5	gonads	soma	671.290728088958	242.957803651747	385.735445130817	1.46340348398726	0.261080419506787	5.60518282739015	2.08035251384395e-08	4.01669992650716e-07
TRINITY_DN55607_c0_g1_i1	gonads	soma	81.0888566872924	34.8211616077418	50.2437266342587	1.19285493425023	0.212815100435587	5.60512356411132	2.08106446413433e-08	4.01669992650716e-07
TRINITY_DN11532_c0_g1_i1	gonads	soma	132.719884946911	72.1546822363363	92.3430831398611	0.889800808427095	0.158756505127729	5.60481479301397	2.08477766660505e-08	4.02107636902124e-07
TRINITY_DN42359_c0_g1_i1	gonads	soma	95.5030105352085	31.7399832280639	52.9943256637788	1.59963944061247	0.285574315851906	5.60148217755694	2.1252664264641e-08	4.09632953009328e-07
TRINITY_DN48153_c0_g1_i1	gonads	soma	90.9646127040186	41.62315362401	58.0703066506795	1.10567910592085	0.197442915906133	5.59999380502718	2.14359465532285e-08	4.12639804595287e-07
TRINITY_DN2471_c0_g1_i1	gonads	soma	550.407860058554	1264.68375281621	1026.59178856366	-1.19770016436142	0.213876004776491	-5.59997446002914	2.14383388214213e-08	4.12639804595287e-07
TRINITY_DN15832_c0_g1_i1	gonads	soma	57.3598976461686	189.659666781974	145.559743736706	-1.70788039098526	0.305115206667551	-5.59749351610042	2.17472983325765e-08	4.18297101330533e-07
TRINITY_DN32207_c0_g1_i1	gonads	soma	3.70250345187021	33.6780754061541	23.6862180880595	-3.22838298123617	0.576784122195299	-5.59721194985156	2.17826345440541e-08	4.18687224999154e-07
TRINITY_DN16712_c0_g1_i1	gonads	soma	114.93349736008	50.7034142436265	72.1134419491109	1.17964028572651	0.21081998973744	5.59548592709664	2.20004694150927e-08	4.22467052501417e-07
TRINITY_DN1251_c0_g1_i1	gonads	soma	1278.12442479285	227.57061526394	577.755218440243	2.48586217296975	0.444267827012662	5.59541344617533	2.20096630739062e-08	4.22467052501417e-07
TRINITY_DN13859_c0_g1_i1	gonads	soma	243.092772789303	110.447092296703	154.66231912757	1.13420172227751	0.202739530232467	5.59437876262709	2.2141312201075e-08	4.24700907757586e-07
TRINITY_DN11722_c0_g1_i1	gonads	soma	87.4647513303573	8.72159649967606	34.9693147765698	3.34591755265189	0.598530546945928	5.59022019799128	2.26781841099491e-08	4.34699059028266e-07
TRINITY_DN2138_c0_g1_i2	gonads	soma	7.83462002866453	127.101932236916	87.3461615008324	-4.00458059869712	0.716922755506973	-5.58579089300252	2.32639023695216e-08	4.45619088569907e-07
TRINITY_DN30253_c0_g1_i1	gonads	soma	52.0492444971547	11.3902626392125	24.9432565918599	2.18050418133966	0.39059101672033	5.58257637272016	2.36981488025509e-08	4.53624647381521e-07
TRINITY_DN26230_c0_g1_i1	gonads	soma	1035.03091787903	301.405701668121	545.947440405091	1.77633152079466	0.318341652039373	5.57995320252645	2.40583304202511e-08	4.60202437399205e-07
TRINITY_DN25426_c0_g1_i1	gonads	soma	26.0083057579131	0.858500856315275	9.24176915684789	4.76956585550949	0.855394938232485	5.57586401594205	2.46304278504848e-08	4.70822054849164e-07
TRINITY_DN53902_c0_g1_i1	gonads	soma	20.432054156422	2.03454802641563	8.16705006975108	3.21353202104649	0.576487006311802	5.57433556326923	2.48476378182581e-08	4.74647905658799e-07
TRINITY_DN2100_c0_g1_i1	gonads	soma	682.044448277087	1481.51746060806	1215.02645649773	-1.11994173139578	0.200979945797267	-5.57240538081095	2.51245954327249e-08	4.79609041022909e-07
TRINITY_DN14894_c0_g1_i1	gonads	soma	12.7219688879384	54.0356393672561	40.2644158741502	-2.1537861729248	0.386606249766165	-5.57100712734856	2.53270965839994e-08	4.8314302969189e-07
TRINITY_DN50066_c0_g1_i1	gonads	soma	124.35909945907	46.3560124996092	72.357041486096	1.42176712395341	0.255231141812449	5.57050802600793	2.53997615006152e-08	4.84197098434962e-07
TRINITY_DN50619_c0_g1_i1	gonads	soma	153.285573776414	77.273061833127	102.610565814223	0.996257615799047	0.178938205579491	5.56760705503147	2.58261409024219e-08	4.91987984191137e-07
TRINITY_DN41919_c0_g1_i1	gonads	soma	23.265010662563	2.61206740420006	9.49638182365436	3.17914348630304	0.57106496316599	5.56704349130059	2.59097744460347e-08	4.93154556839001e-07
TRINITY_DN32810_c0_g1_i1	gonads	soma	52.6685451320656	16.2394605782837	28.3824887628777	1.65249377049869	0.29683976083234	5.56695560549266	2.59228404738295e-08	4.93154556839001e-07
TRINITY_DN18845_c0_g1_i1	gonads	soma	110.70247486812	38.8906994628532	62.8279579312756	1.5085181469931	0.271109440161572	5.56424057419056	2.63296504245875e-08	5.0031624404249e-07
TRINITY_DN12732_c0_g1_i1	gonads	soma	77.8623371960739	12.2537409722991	34.1232730468907	2.68551485115413	0.482641394131989	5.56420332736672	2.63352741983319e-08	5.0031624404249e-07
TRINITY_DN34011_c0_g1_i1	gonads	soma	226.736445474916	127.491526246999	160.573165989638	0.822524246014825	0.147896973998404	5.56146771484115	2.67515173851585e-08	5.07877101046699e-07
TRINITY_DN1049_c0_g1_i1	gonads	soma	683.392175559005	256.822957918931	399.012697132289	1.41697128907868	0.254851569125997	5.55998652053872	2.69795486860896e-08	5.11856881041071e-07
TRINITY_DN36263_c0_g1_i1	gonads	soma	19.5111489217114	0.444661657026783	6.80015741192166	5.76218689613436	1.03647474921489	5.55940885245791	2.70689915373245e-08	5.13085325446332e-07
TRINITY_DN35737_c0_g1_i1	gonads	soma	209.985514084949	74.5165423677727	119.672866273498	1.50480280510376	0.270680595548025	5.55933018418665	2.70811943247839e-08	5.13085325446332e-07
TRINITY_DN36882_c0_g1_i1	gonads	soma	40.9452079064876	7.3661978526254	18.5592012039128	2.39704767330417	0.431444854679535	5.55586107310199	2.76246527856773e-08	5.23025505737266e-07
TRINITY_DN19737_c0_g1_i1	gonads	soma	74.5059497020471	24.1447676329221	40.9318283226305	1.60788121627449	0.289486839085551	5.55424633932779	2.78812062256988e-08	5.27457443271123e-07
TRINITY_DN18006_c0_g1_i1	gonads	soma	21.5911701198601	1.83363747818817	8.41948169207881	3.48538733381994	0.627528539731819	5.55414951375671	2.78966633966786e-08	5.27457443271123e-07
TRINITY_DN4010_c0_g1_i1	gonads	soma	956.49634257281	197.002873625264	450.167363274446	2.274290224373	0.409523249293446	5.55350698231871	2.79994475674849e-08	5.29041192387539e-07
TRINITY_DN27346_c0_g1_i1	gonads	soma	1666.82828239684	726.206446900652	1039.74705873272	1.199435109321	0.216020521318565	5.55241280781931	2.81753262356041e-08	5.32002952200174e-07
TRINITY_DN2020_c0_g1_i2	gonads	soma	626.562183832801	230.74869913969	362.686527370727	1.43728724064377	0.258901770505185	5.55147706344089	2.83265886766666e-08	5.34496208184618e-07
TRINITY_DN640_c0_g1_i1	gonads	soma	483.314600361406	199.156590543926	293.875927149752	1.28294040525288	0.231171654040477	5.54973061285552	2.86110115951242e-08	5.39496993556062e-07
TRINITY_DN36524_c0_g1_i1	gonads	soma	28.9052948298291	2.38083890722191	11.2223242147576	3.47190530922673	0.626177052764104	5.54460642385546	2.94616099411431e-08	5.55159727163289e-07
TRINITY_DN41247_c0_g1_i1	gonads	soma	61.7039574119717	4.21751708020092	23.3796638574578	3.89387464089381	0.702510067377905	5.54280261837039	2.97668343271907e-08	5.60531457780742e-07
TRINITY_DN1184_c0_g1_i1	gonads	soma	654.734559647281	309.864644511247	424.821282889925	1.08096202093868	0.195140568473251	5.53940182400799	3.03506532819409e-08	5.71138511319772e-07
TRINITY_DN14492_c0_g1_i1	gonads	soma	12.7590952192915	93.2373637769562	66.4112742577347	-2.85744398268188	0.515950953252103	-5.53820855387717	3.05581244398318e-08	5.74653897934444e-07
TRINITY_DN53612_c0_g1_i1	gonads	soma	141.330177451917	36.9172788572421	71.7215783888005	1.92598822503998	0.347789948728785	5.53779150915575	3.06309590100018e-08	5.75634366854851e-07
TRINITY_DN14434_c0_g1_i1	gonads	soma	53.5597090621138	14.7191391643826	27.6659957969596	1.82423551919726	0.329566317464237	5.53526080345031	3.10765581044466e-08	5.83613984172163e-07
TRINITY_DN54382_c0_g1_i1	gonads	soma	58.5964031394026	8.8005426522417	25.3991628146287	2.75944656750185	0.498678430013442	5.5335190002653	3.13868965080958e-08	5.89044367462664e-07
TRINITY_DN54587_c0_g1_i1	gonads	soma	17.2317016059725	0.23692547773523	5.90185085381431	5.56400814503101	1.00554232336322	5.53334058224537	3.14188546135614e-08	5.89246529579895e-07
TRINITY_DN41442_c0_g1_i1	gonads	soma	417.097961948308	84.063790756127	195.075181153521	2.3134281153455	0.418166243270408	5.5323167581691	3.16028524395096e-08	5.92297934568788e-07
TRINITY_DN28971_c0_g1_i1	gonads	soma	139.853566651267	62.1991174180435	88.0839338291181	1.14979873006416	0.20792440523254	5.52988827251057	3.2043480939128e-08	6.00151740983143e-07
TRINITY_DN28998_c0_g1_i1	gonads	soma	6.01105337756853	59.804785539686	41.8735414856469	-3.24166180429387	0.586293389216246	-5.52907787111041	3.21918433755096e-08	6.02524723958983e-07
TRINITY_DN3869_c0_g1_i1	gonads	soma	788.526812328926	379.629583391312	515.92865970385	1.05004183931549	0.189945699804485	5.52811587941353	3.23688229734922e-08	6.05429773612467e-07
TRINITY_DN19280_c0_g1_i1	gonads	soma	128.443913600104	56.1311802454459	80.2354246969985	1.20938815250322	0.218834143407566	5.52650575303874	3.26671552587325e-08	6.105991862978e-07
TRINITY_DN1779_c0_g1_i2	gonads	soma	511.263915409235	775.48309655873	687.410036175565	-0.598882578619453	0.108371819187377	-5.52618368050066	3.27271497749963e-08	6.11309749289437e-07
TRINITY_DN11426_c0_g1_i1	gonads	soma	182.439006526572	32.835261619865	82.7031765887674	2.44398445171402	0.442327036734776	5.52528841500471	3.28944786311656e-08	6.14022908837992e-07
TRINITY_DN6139_c0_g1_i1	gonads	soma	267.613945852785	78.1552790791452	141.308168003692	1.77152757277166	0.320634771685812	5.52506380844923	3.29365885773353e-08	6.14396605031138e-07
TRINITY_DN170_c0_g1_i1	gonads	soma	225.168943588975	2591.96135264539	1803.03054962659	-3.52428559900307	0.637978232413854	-5.5241470945938	3.31089998807e-08	6.17198802735863e-07
TRINITY_DN46922_c0_g1_i1	gonads	soma	75.5885160282917	23.4484246385867	40.8284551018217	1.64443421509932	0.297693533538362	5.52391647730368	3.31525109454794e-08	6.17595972489363e-07
TRINITY_DN2146_c0_g1_i1	gonads	soma	635.460907388447	1103.83605821318	947.711007938272	-0.795810809486135	0.144100883770559	-5.52259492560257	3.34029226639239e-08	6.21844369512528e-07
TRINITY_DN13625_c0_g1_i1	gonads	soma	189.871457760488	89.7219740033653	123.10513525574	1.07993551147234	0.195592968322921	5.52134118487013	3.36421806675455e-08	6.25879579201635e-07
TRINITY_DN49043_c0_g1_i1	gonads	soma	40.7538055102911	13.6678638287954	22.6965110559607	1.55899458273188	0.282440382681343	5.51972974944868	3.39521418585588e-08	6.31223878016106e-07
TRINITY_DN1535_c0_g1_i1	gonads	soma	143.457903481625	346.638681117235	278.911755238699	-1.26769742589776	0.22983712742579	-5.51563378857087	3.47525248493246e-08	6.45672661078334e-07
TRINITY_DN53114_c0_g1_i1	gonads	soma	49.6344036296005	19.5529426808513	29.5800963304344	1.35130491803607	0.245051390328631	5.5143736023039	3.50024354086925e-08	6.49881666236292e-07
TRINITY_DN40187_c0_g1_i1	gonads	soma	18.5787462006636	0.985260579539352	6.84975578658075	4.25665952941625	0.772061840435076	5.51336603686761	3.52035012647065e-08	6.53178772965499e-07
TRINITY_DN7104_c0_g1_i1	gonads	soma	242.600797992289	415.09836978096	357.599179184736	-0.773286674640791	0.140312072272683	-5.5111913188623	3.56413051970373e-08	6.60861080963466e-07
TRINITY_DN11804_c0_g1_i1	gonads	soma	72.6400240759205	147.709550119986	122.686374771964	-0.998786923296658	0.18125830080415	-5.51029618431571	3.58230395235786e-08	6.63788273330641e-07
TRINITY_DN41883_c0_g1_i1	gonads	soma	87.9013685915941	253.047158074604	197.998561580267	-1.51550407900948	0.275052803718824	-5.50986595489758	3.59107061541595e-08	6.64969687260744e-07
TRINITY_DN28421_c0_g1_i1	gonads	soma	48.6940777861085	111.357229764326	90.4695124382538	-1.23074679056788	0.223479182432238	-5.50721001022572	3.64565255566607e-08	6.74627641588425e-07
TRINITY_DN36845_c0_g1_i1	gonads	soma	12.3443527466986	0	4.11478424889954	6.0607991208039	1.10079310407846	5.50584764598227	3.67396165817316e-08	6.79414199459908e-07
TRINITY_DN11421_c0_g1_i1	gonads	soma	7.79064676637396	113.323598649668	78.145948021903	-3.84745769363574	0.698976143623715	-5.50441918330616	3.70387317967786e-08	6.8396954230398e-07
TRINITY_DN1743_c2_g1_i1	gonads	soma	532.700371967448	336.931043529896	402.187486342414	0.662649517566251	0.120387164185785	5.50432034883411	3.70595145279086e-08	6.8396954230398e-07
TRINITY_DN5786_c0_g1_i1	gonads	soma	495.877217746198	263.671985057833	341.073729287288	0.916673407296617	0.166537104485256	5.50431935351544	3.70597238791967e-08	6.8396954230398e-07
TRINITY_DN42023_c0_g1_i1	gonads	soma	6.78516817307615	56.3088662706654	39.8009669048023	-3.01088288638813	0.54717660617599	-5.50257970169823	3.74273935179464e-08	6.90297145831992e-07
TRINITY_DN669_c0_g1_i1	gonads	soma	3539.18478338179	1555.14680900992	2216.49280046721	1.18536270924581	0.215471037959641	5.50126235279859	3.77081619974845e-08	6.9501465184628e-07
TRINITY_DN28794_c0_g1_i1	gonads	soma	53.2849100977863	13.30662629635	26.6327208968288	2.04256151013512	0.37144330812548	5.49898588951051	3.81981697319653e-08	7.03234777002502e-07
TRINITY_DN54216_c0_g1_i1	gonads	soma	23.6683562477682	3.53355151683642	10.2451530938137	2.6892512140513	0.489047625473778	5.49895567215159	3.82047153507634e-08	7.03234777002502e-07
TRINITY_DN46813_c0_g1_i1	gonads	soma	98.5862133521677	46.4441822588796	63.8248592899756	1.0952715048524	0.199192744970101	5.49855118978755	3.82924382429327e-08	7.04383323313947e-07
TRINITY_DN16054_c0_g1_i1	gonads	soma	829.629568867301	499.616527803663	609.620874824876	0.729427374993861	0.132666075781491	5.49822078249508	3.83642408815568e-08	7.04821664484353e-07
TRINITY_DN36088_c0_g1_i1	gonads	soma	590.423281798369	227.614355046177	348.550663963574	1.37523814241761	0.250129676153749	5.4981006794743	3.83903734767215e-08	7.04821664484353e-07
TRINITY_DN10373_c0_g1_i1	gonads	soma	5.00904854921428	241.870517394782	162.916694446259	-5.58168476016788	1.01520398307208	-5.49809186453079	3.83922921545247e-08	7.04821664484353e-07
TRINITY_DN815_c1_g1_i1	gonads	soma	142.713766289684	321.105763868257	261.641764675399	-1.16207010565087	0.211374429515994	-5.49768535537522	3.84808748275546e-08	7.05981907373863e-07
TRINITY_DN34391_c0_g1_i1	gonads	soma	95.5737894329712	232.965264591296	187.168106205188	-1.27642324502612	0.232180080731582	-5.49755707295907	3.85088700516538e-08	7.06029797459886e-07
TRINITY_DN5933_c0_g1_i1	gonads	soma	94.6957812690446	339.405144745685	257.835356920139	-1.84136698515261	0.335194792812412	-5.49342359916405	3.94215693047138e-08	7.22287290561268e-07
TRINITY_DN50751_c0_g1_i1	gonads	soma	1.52303824280306	60.3990252193217	40.7736962271488	-5.10778656006773	0.93001289541191	-5.49216745839363	3.97030655704181e-08	7.26966005734061e-07
TRINITY_DN7031_c0_g1_i1	gonads	soma	367.322831524265	69.3467334383533	168.672099466991	2.41768712657561	0.440363148816446	5.49021218754015	4.01451164643741e-08	7.34576397515551e-07
TRINITY_DN49016_c0_g1_i1	gonads	soma	343.167015334929	116.325090166084	191.939065222366	1.56989138221808	0.285992319427849	5.48927812242923	4.03579723788432e-08	7.37648431093963e-07
TRINITY_DN27995_c0_g1_i1	gonads	soma	43.766767525241	144.0669565169	110.633560186347	-1.71094545971506	0.311690615559582	-5.48924277570364	4.03660486867656e-08	7.37648431093963e-07
TRINITY_DN37000_c0_g1_i1	gonads	soma	27.4445742665914	5.36483490085755	12.7247480227688	2.36424713135648	0.430734728069467	5.48887047476511	4.04512102807865e-08	7.38719311582085e-07
TRINITY_DN26817_c0_g1_i1	gonads	soma	182.06975100458	72.0897946030685	108.749780070239	1.33321433005616	0.242907883379954	5.48855933164902	4.05225160090973e-08	7.39535917166026e-07
TRINITY_DN6693_c0_g1_i1	gonads	soma	7.69521461615237	76.1957483955345	53.3622371357404	-3.2950517514158	0.600420504413715	-5.48790677066113	4.06724617217562e-08	7.41785690404725e-07
TRINITY_DN44712_c0_g1_i1	gonads	soma	278.947945765783	911.505844234051	700.653211411295	-1.70742192659771	0.31113144023967	-5.48778331525239	4.07008898090042e-08	7.41817724939603e-07
TRINITY_DN11369_c0_g1_i1	gonads	soma	47.2922011374926	12.9607075982536	24.4045387779999	1.8402764790558	0.335628303710614	5.48307892603279	4.17986420696864e-08	7.613265434736e-07
TRINITY_DN39673_c0_g1_i1	gonads	soma	40.7469585793537	10.5279035959146	20.6009219237276	1.94059021395675	0.354035412315385	5.48134493457964	4.22104595528824e-08	7.68324287659894e-07
TRINITY_DN35334_c0_g1_i1	gonads	soma	109.687952968348	54.2882663045928	72.7548285258444	1.00822431703025	0.184008771523001	5.47921878226452	4.27207853044433e-08	7.76655606948963e-07
TRINITY_DN5136_c0_g1_i1	gonads	soma	119.7883704434	22.6868144347444	55.0539997709631	2.36574543900798	0.431767978619122	5.47920539770941	4.2724016777475e-08	7.76655606948963e-07
TRINITY_DN4461_c0_g1_i2	gonads	soma	247.032848275198	113.143887250118	157.773540925144	1.11354719189179	0.203261859006511	5.47838732428459	4.29219772398557e-08	7.79744580648012e-07
TRINITY_DN10998_c0_g1_i1	gonads	soma	312.060830618094	523.981975707044	453.341594010727	-0.746795692452121	0.136320518321192	-5.4782339566268	4.29591885789051e-08	7.7991116967695e-07
TRINITY_DN12079_c0_g1_i1	gonads	soma	122.128319953545	54.7739981268098	77.2254387357217	1.16226610424021	0.212262404934288	5.47560979816482	4.36007509699252e-08	7.91042196168643e-07
TRINITY_DN42054_c0_g1_i1	gonads	soma	87.2809917651765	6.85555540178667	33.6640341895833	3.66339466216138	0.66969833323452	5.47021618594727	4.49486961187118e-08	8.14966157203215e-07
TRINITY_DN14343_c0_g1_i1	gonads	soma	4.24579254534097	59.704372388605	41.218179107517	-3.78574376721086	0.692101065755851	-5.46992911082488	4.50215616603423e-08	8.15755501276287e-07
TRINITY_DN48751_c0_g1_i1	gonads	soma	421.608266881418	50421.8469172144	33755.1007004367	-6.90196519120842	1.26215450472196	-5.46839960194005	4.54117168637742e-08	8.22289115320412e-07
TRINITY_DN37021_c0_g1_i1	gonads	soma	152.266401321241	80.4592879873126	104.394992431955	0.938939192958428	0.171755816130016	5.46670974010959	4.58465870875419e-08	8.29623374538584e-07
TRINITY_DN12523_c0_g1_i1	gonads	soma	86.2601044237942	43.849719920421	57.9865147548787	0.975142335092759	0.178387548580133	5.46642600817354	4.59199975926075e-08	8.30411503929254e-07
TRINITY_DN34251_c0_g1_i1	gonads	soma	2094.76150436443	1131.3475353118	1452.48552499601	0.888622194882146	0.162576081328978	5.4658851881415	4.60602407298889e-08	8.32406416777389e-07
TRINITY_DN9796_c0_g1_i1	gonads	soma	398.827531578427	24.0515959719256	148.97690784076	4.03451675596926	0.738378115846343	5.46402536774106	4.65456976125928e-08	8.40633433570807e-07
TRINITY_DN33182_c0_g1_i1	gonads	soma	34.0263044613804	0.989142613417324	12.0015298960717	4.96891648541765	0.909472153911626	5.46351690268516	4.66792800105088e-08	8.42498906510241e-07
TRINITY_DN22104_c0_g1_i1	gonads	soma	92.4145750745717	33.9375146151831	53.429868101646	1.42712977148876	0.261251974827435	5.46265639688054	4.69061966186639e-08	8.46045425781388e-07
TRINITY_DN19895_c0_g1_i1	gonads	soma	64.2422568482002	18.774544851474	33.9304488503828	1.7854270363866	0.327131303138572	5.45782998831601	4.81988822429164e-08	8.68798128206243e-07
TRINITY_DN1648_c0_g1_i1	gonads	soma	134.031518096458	527.764367045855	396.520084062723	-1.97805255255669	0.362537855680356	-5.45612691630392	4.86632165276135e-08	8.76599767670022e-07
TRINITY_DN35609_c0_g1_i1	gonads	soma	4.62742054727763	106.47024643238	72.5226378040124	-4.50618530973065	0.82595314616723	-5.45573962717044	4.87694125847458e-08	8.77944124413938e-07
TRINITY_DN43766_c0_g1_i1	gonads	soma	18.5090434944075	1.60634444330642	7.2405774603401	3.64190301022305	0.667759940892997	5.45391058552079	4.92739854010925e-08	8.86453658447986e-07
TRINITY_DN15481_c0_g1_i1	gonads	soma	434.583881455654	213.693099800014	287.323360351894	1.02374919948903	0.187720421666802	5.4535845935087	4.93644456780575e-08	8.87506999123344e-07
TRINITY_DN562_c0_g1_i1	gonads	soma	640.173391675159	1002.60446092612	881.794104509135	-0.650977917252701	0.119389353880056	-5.45256252837003	4.96491056339702e-08	8.92048175063058e-07
TRINITY_DN4147_c0_g1_i1	gonads	soma	197.389300740173	23.6621353472	81.5711904781909	3.02896994104451	0.555915698991279	5.44861378540063	5.07639106563757e-08	9.11489120132845e-07
TRINITY_DN22150_c0_g1_i1	gonads	soma	3.4494220708114	67.8307848102305	46.3703305637575	-4.27238345931033	0.784381846310697	-5.44681583262704	5.12795093288923e-08	9.20152898686763e-07
TRINITY_DN779_c0_g1_i1	gonads	soma	2092.70879277818	3740.7525326762	3191.40461937686	-0.837751314335032	0.153834738232615	-5.4457876287231	5.15766447426879e-08	9.24887956304564e-07
TRINITY_DN19415_c0_g1_i1	gonads	soma	1006.03565095004	602.789983082348	737.205205704913	0.740561575070572	0.136034896452038	5.44390883799198	5.21239030394607e-08	9.3409930105446e-07
TRINITY_DN13643_c0_g1_i1	gonads	soma	30.0969871681702	3.29391856063262	12.2282747631451	3.15814348050695	0.580522281318747	5.44017616917775	5.32279097099006e-08	9.53269705577247e-07
TRINITY_DN44302_c0_g1_i1	gonads	soma	62.0489971783085	15.4006662666106	30.9501099038432	1.99443770326307	0.366705644207751	5.43879739722018	5.36414114545129e-08	9.60056999217741e-07
TRINITY_DN26414_c0_g1_i1	gonads	soma	108.894618761958	17.8910679436901	48.2255848831127	2.6030111054049	0.478747507825865	5.43712721811535	5.41464787326357e-08	9.68473320251317e-07
TRINITY_DN45675_c0_g1_i1	gonads	soma	1049.96309508274	125.350361754205	433.554606197051	3.06827268414446	0.56437105865794	5.43662301082684	5.42998561206824e-08	9.70592479617313e-07
TRINITY_DN10022_c0_g1_i1	gonads	soma	491.858239042197	327.590942275463	382.346707864374	0.587735876992991	0.108110974488101	5.43641272105709	5.43639495876988e-08	9.71114020476985e-07
TRINITY_DN5334_c0_g1_i1	gonads	soma	5.21468290303896	89.7226125849669	61.5533026909909	-4.04850787272606	0.745078448044025	-5.43366659357035	5.52076919130479e-08	9.85552975081901e-07
TRINITY_DN39245_c0_g1_i1	gonads	soma	30.805949213872	6.57121305914292	14.6494584440526	2.29777514408364	0.422971854580317	5.43245400184736	5.55842845712241e-08	9.91639324425564e-07
TRINITY_DN28455_c0_g1_i1	gonads	soma	42.9411938418023	12.3473537334311	22.5453004362215	1.77615725856205	0.3270671289902	5.4305587481256	5.61778816192827e-08	1.00158680863917e-06
TRINITY_DN3716_c0_g1_i1	gonads	soma	182.248491737884	82.3525949852142	115.651227236104	1.14596280046291	0.211031374733616	5.43029585960596	5.62607023994995e-08	1.00242083013279e-06
TRINITY_DN29774_c0_g1_i1	gonads	soma	117.382629488747	64.7985166486878	82.3265542620407	0.868836220441752	0.160013847601142	5.42975644587619	5.64310107133099e-08	1.00481158832861e-06
TRINITY_DN50437_c0_g1_i1	gonads	soma	21.4260352633824	2.76840361169848	8.98761416225979	2.94554743907247	0.542638438011166	5.42819533733778	5.69267171699645e-08	1.0129896254947e-06
TRINITY_DN20808_c0_g1_i1	gonads	soma	821.892385058016	385.715423813312	531.107744228213	1.08712524574152	0.200280307429983	5.42801865890669	5.69830838248109e-08	1.01334431612498e-06
TRINITY_DN6876_c0_g1_i1	gonads	soma	139.681147367048	66.1091760412855	90.6331664832065	1.06030106183899	0.195382099829816	5.42680758760679	5.73709168726049e-08	1.01958933608803e-06
TRINITY_DN46804_c0_g1_i1	gonads	soma	3.87903519573551	26.1353503662879	18.7165786427704	-2.59424587868718	0.478071810302284	-5.42647740942276	5.74770959832867e-08	1.02082405528937e-06
TRINITY_DN27418_c0_g1_i1	gonads	soma	254.636011351886	5.54582227259161	88.575885299023	5.5196459509234	1.01726753905004	5.42595309398925	5.76460973881611e-08	1.02317224419714e-06
TRINITY_DN19283_c0_g1_i1	gonads	soma	70.1652631022379	22.0931506280998	38.1171881194792	1.62396392690785	0.299445760467038	5.42323232219081	5.85308391582873e-08	1.0382131565749e-06
TRINITY_DN16700_c0_g1_i1	gonads	soma	34.2622182156208	3.51741674612425	13.7656839026231	3.38735788600103	0.625004308684178	5.41973525451759	5.96873588724997e-08	1.05805258911462e-06
TRINITY_DN33383_c0_g1_i1	gonads	soma	6.1464469293838	40.7809587627298	29.2361214849478	-2.75125864279675	0.507869641980402	-5.41725359300551	6.05214720953904e-08	1.07215522508859e-06
TRINITY_DN20908_c0_g1_i1	gonads	soma	22.9714297841571	3.45952881870821	9.96349580719119	2.75574062876885	0.508708020514487	5.41713619136927	6.05612105685733e-08	1.07217628869747e-06
TRINITY_DN9984_c0_g1_i2	gonads	soma	1089.36656564826	536.379600839901	720.708589109353	1.02369545018274	0.189013969871506	5.41597772312102	6.09546905094214e-08	1.07845598418482e-06
TRINITY_DN43535_c0_g1_i1	gonads	soma	269.708019316084	152.20494013431	191.372633194901	0.813075798190198	0.150136519250428	5.41557645168252	6.10915612207728e-08	1.0801904591439e-06
TRINITY_DN43774_c0_g1_i1	gonads	soma	48.0331008633942	14.8803310588106	25.9312543270052	1.65022202319982	0.304849972161045	5.4132267472475	6.18990250059342e-08	1.09377228874844e-06
TRINITY_DN21705_c0_g1_i1	gonads	soma	28.1192450511806	3.07627873069915	11.4239341708596	3.23790517904251	0.598201952943203	5.41272920142061	6.2071325823513e-08	1.09612049849484e-06
TRINITY_DN20477_c0_g1_i1	gonads	soma	402.612551435684	158.380946223007	239.791481293899	1.3398764433223	0.247562739920006	5.41227021382643	6.22306858711822e-08	1.09823735160862e-06
TRINITY_DN6293_c0_g1_i1	gonads	soma	11.889010177809	71.2786722715031	51.4821182402717	-2.62297346264451	0.484651706122638	-5.41207929221811	6.22970903419975e-08	1.09871209491565e-06
TRINITY_DN2400_c0_g1_i1	gonads	soma	125.784452569688	324.610658903266	258.335256792073	-1.36493451764904	0.252316453580938	-5.4096135954574	6.31608775549508e-08	1.1132404863345e-06
TRINITY_DN3173_c0_g1_i1	gonads	soma	18.4022144567983	106.870464729915	77.3810479722094	-2.55825141353984	0.472921903049356	-5.40945851110824	6.32155931207009e-08	1.11349923462068e-06
TRINITY_DN42616_c0_g1_i2	gonads	soma	2462.78157402235	1313.97001011196	1696.90719808209	0.904782616893301	0.167287748832084	5.4085408119245	6.35403091934216e-08	1.11851051873205e-06
TRINITY_DN26360_c0_g1_i1	gonads	soma	2328.8541514739	110.040042046551	849.644745188999	4.40018243681439	0.813737853352993	5.40737095943554	6.39565901161184e-08	1.12512627507881e-06
TRINITY_DN42919_c0_g1_i1	gonads	soma	28.2363947846708	1.7412603705189	10.5729718419029	3.98647896249255	0.737442919360071	5.40581359971818	6.45148637340922e-08	1.13423002846796e-06
TRINITY_DN48892_c0_g1_i1	gonads	soma	463.534615521178	175.395139429239	271.441631459885	1.39696468413725	0.258447615064764	5.40521406547778	6.47310375567355e-08	1.13731165354737e-06
TRINITY_DN49802_c0_g1_i1	gonads	soma	150.197037716828	44.2591955845987	79.571809628675	1.78894061094905	0.331048228846067	5.40386703527988	6.52192983387429e-08	1.14485623592828e-06
TRINITY_DN37179_c0_g1_i1	gonads	soma	11.4748058009694	54.4834629806928	40.147243920785	-2.23584071093296	0.413753222570974	-5.40380253002	6.52427689909869e-08	1.14485623592828e-06
TRINITY_DN7342_c0_g1_i2	gonads	soma	4466.59245989473	482.696132683374	1810.66157508716	3.21107812355713	0.594326001213238	5.40289019326453	6.5575606164715e-08	1.14997120697303e-06
TRINITY_DN10621_c0_g1_i1	gonads	soma	5.05703367220174	83.5944010319138	57.4152785786765	-3.97325116091733	0.735452360037178	-5.40245891755175	6.57335154679978e-08	1.15201403006391e-06
TRINITY_DN2493_c0_g1_i1	gonads	soma	892.266948585402	150.491183972757	397.749772176972	2.56174923275235	0.474232013229968	5.40189013243628	6.59423364826499e-08	1.15494597266495e-06
TRINITY_DN233_c0_g1_i1	gonads	soma	2100.00878210146	58.9501904033558	739.303054302725	5.15094234526586	0.953880605375406	5.39998645138473	6.66459300911822e-08	1.16653445791444e-06
TRINITY_DN11199_c0_g1_i1	gonads	soma	261.646126443855	101.506441816813	154.886336692494	1.36974365015168	0.253673549374232	5.39963135112271	6.67779762363446e-08	1.16811059940972e-06
TRINITY_DN18958_c0_g1_i1	gonads	soma	2660.28659507037	339.431240204226	1113.04969182628	2.96797980907524	0.549773995630081	5.3985452798176	6.71834132074782e-08	1.17446402988032e-06
TRINITY_DN51760_c0_g1_i1	gonads	soma	35.9179155389483	8.87027952745677	17.8861581979539	1.99675998425726	0.369886448178909	5.39830532880582	6.72733094527159e-08	1.17529683153793e-06
TRINITY_DN3784_c0_g1_i2	gonads	soma	850.092050737994	1447.50466310336	1248.36712564824	-0.766521759930671	0.142059499614943	-5.39577966984505	6.82266289425816e-08	1.19120353470183e-06
TRINITY_DN36266_c0_g1_i1	gonads	soma	75.2245937489268	27.5104851025342	43.4151879846651	1.42295227591416	0.263721722798544	5.39565819915848	6.82728068174015e-08	1.19126196738544e-06
TRINITY_DN9689_c0_g1_i1	gonads	soma	37.1535811395799	8.5328198927222	18.0730736416748	2.04875114144289	0.379753433018281	5.39495094266671	6.85422769270379e-08	1.19521401139292e-06
TRINITY_DN41452_c1_g1_i1	gonads	soma	37.0181875877647	2.48732995301827	13.9976158312671	3.86566734665355	0.716711773271642	5.39361496603798	6.90541081149698e-08	1.20338465476294e-06
TRINITY_DN10364_c0_g1_i1	gonads	soma	155.63594458139	60.0469352468393	91.9099383583561	1.39590494154088	0.258857454268299	5.39256227133434	6.94600161493572e-08	1.20970033134757e-06
TRINITY_DN7612_c0_g1_i1	gonads	soma	39.9459375494242	2.69047946271222	15.1089654916162	3.75298249211916	0.695979652452829	5.39237387025985	6.95329050494206e-08	1.21021194501848e-06
TRINITY_DN6725_c0_g1_i1	gonads	soma	204.153346032159	116.669570900646	145.830829277817	0.826735875851278	0.153371984833475	5.39039692776299	7.03022290841152e-08	1.22283670889087e-06
TRINITY_DN39275_c0_g1_i1	gonads	soma	66.8089762071609	25.3607178623803	39.1768039773072	1.41397609349891	0.262386103828615	5.38891379103862	7.0884795886949e-08	1.23219926750232e-06
TRINITY_DN22099_c0_g1_i1	gonads	soma	1013.4436375155	115.41574689245	414.758377100133	3.13039370655323	0.580972485328625	5.38819614629862	7.11683582678136e-08	1.23635574547327e-06
TRINITY_DN1005_c0_g1_i1	gonads	soma	95.5125479449125	458.713279936927	337.646369272922	-2.25861820122717	0.419437855911615	-5.38486969975145	7.24971476481847e-08	1.25865366263356e-06
TRINITY_DN5910_c0_g1_i1	gonads	soma	28.0477834661906	193.879475469343	138.602244801626	-2.77040597299717	0.514494183356073	-5.38471777256191	7.25584071415833e-08	1.25893136483397e-06
TRINITY_DN612_c0_g1_i1	gonads	soma	511.775411413979	207.028521753324	308.610818306876	1.31175533723698	0.243616663178522	5.38450580564651	7.26439594001994e-08	1.25962995186892e-06
TRINITY_DN19098_c0_g1_i1	gonads	soma	94.9601589385413	200.076153133745	165.03748840201	-1.08425593921569	0.20141651871881	-5.38315301104659	7.3192268728827e-08	1.26834677268216e-06
TRINITY_DN49001_c0_g1_i1	gonads	soma	204.464532034187	63.39555641285	110.418548286629	1.70135078505685	0.316079944422986	5.38265971971972	7.33932032211199e-08	1.27103683760212e-06
TRINITY_DN929_c0_g1_i1	gonads	soma	7470.17377780564	3233.60643405451	4645.79554863822	1.20847345630785	0.22451702079892	5.38254717619014	7.34391208611466e-08	1.27104061512823e-06
TRINITY_DN43976_c0_g1_i1	gonads	soma	126.838554980676	60.5756037494057	82.6632541598293	1.0623331177727	0.197391823865809	5.38184964791094	7.37243329159345e-08	1.27518337773065e-06
TRINITY_DN9995_c0_g1_i1	gonads	soma	307.174063847098	161.576720850776	210.109168516216	0.934753479534806	0.173710721050665	5.38109262272979	7.40350866044724e-08	1.27976250076457e-06
TRINITY_DN192_c0_g1_i3	gonads	soma	865.008552962849	462.693324505881	596.798400658204	0.8998559115959	0.167280340443495	5.37932855235824	7.47641560397636e-08	1.29156240492792e-06
TRINITY_DN28032_c0_g1_i1	gonads	soma	17.0922961934603	1.54974119602557	6.73059286183715	3.39181783501566	0.630706328323192	5.37780847075566	7.53979611916485e-08	1.30170297617835e-06
TRINITY_DN55710_c0_g1_i1	gonads	soma	28.8487478896946	1.07929874945623	10.3357817962023	4.68551909421985	0.871424597181859	5.3768497118082	7.58003930882688e-08	1.30726960160039e-06
TRINITY_DN1046_c0_g1_i1	gonads	soma	1248.78096117177	604.904388234633	819.529912547012	1.04617755524364	0.194571930829724	5.37681643381122	7.58143985683467e-08	1.30726960160039e-06
TRINITY_DN37035_c0_g1_i1	gonads	soma	10.7447648667021	86.464979923943	61.224908238196	-2.97359725171108	0.553110547920997	-5.37613549929228	7.61015296902774e-08	1.31140758691182e-06
TRINITY_DN52070_c0_g1_i1	gonads	soma	213.447711031504	104.470184226132	140.796026494589	1.01795361411014	0.189410533037473	5.37432421410663	7.68704343111112e-08	1.32383739287612e-06
TRINITY_DN26894_c0_g1_i1	gonads	soma	7.25875456029083	48.1165275587753	34.4972698926138	-2.63378677126765	0.490174868905671	-5.37315749611491	7.73696934853918e-08	1.33161094363193e-06
TRINITY_DN46580_c0_g1_i1	gonads	soma	1716.2101864214	73.5937294425469	621.132548435498	4.5376802949916	0.844533370979312	5.37300295159414	7.7436060880755e-08	1.33178810329339e-06
TRINITY_DN45998_c0_g1_i1	gonads	soma	54.9187892388955	134.767793296929	108.151458610918	-1.2812580163902	0.238466283178153	-5.37291058221843	7.74757541843278e-08	1.33178810329339e-06
TRINITY_DN42947_c0_g1_i1	gonads	soma	491.347079935307	1074.51837728586	880.127944835674	-1.12787762267645	0.20996211798405	-5.37181484691503	7.79481234194595e-08	1.3390803932461e-06
TRINITY_DN30035_c0_g1_i1	gonads	soma	17.3128011996162	1.70288058838556	6.90618745879577	3.291199747878	0.612728061016593	5.37138733685134	7.81331774984371e-08	1.34143090479261e-06
TRINITY_DN46164_c0_g1_i1	gonads	soma	68.9735707638968	21.1676209654108	37.1029375649061	1.70568660143103	0.317611722238488	5.37035153932469	7.85833037740001e-08	1.34832660571639e-06
TRINITY_DN31110_c0_g1_i1	gonads	soma	56.6983826277009	21.9297861159208	33.5193182865142	1.40731465837796	0.262062244002758	5.37015419269306	7.86693490017442e-08	1.34855807906043e-06
TRINITY_DN3053_c2_g1_i1	gonads	soma	262.265146787337	148.151210078957	186.189188981751	0.815173123337396	0.151798549869108	5.3700982258414	7.86937677458409e-08	1.34855807906043e-06
TRINITY_DN47126_c0_g1_i1	gonads	soma	17.6287383559937	1.27349165846197	6.7252405576392	3.79256906841855	0.706262969078539	5.36991069115051	7.8775644011343e-08	1.34912991803416e-06
TRINITY_DN1617_c0_g1_i1	gonads	soma	420.94229361393	182.590309965256	262.040971181481	1.19939048483424	0.223708965163604	5.36138765809897	8.2585075850897e-08	1.41350074747138e-06
TRINITY_DN18519_c0_g1_i1	gonads	soma	277.326045600339	472.702914724388	407.577291683039	-0.775116565859548	0.144597290660301	-5.36051928995345	8.29830650062553e-08	1.41943910640774e-06
TRINITY_DN4398_c0_g1_i1	gonads	soma	333.388887843962	157.028628995924	215.81538194527	1.07909745529378	0.201347676858501	5.35937375653022	8.35109260291121e-08	1.4275902800539e-06
TRINITY_DN38746_c0_g1_i1	gonads	soma	19.8698825499231	1.4302698251242	7.57680740005717	3.64354941067609	0.679916711391047	5.3588172633994	8.3768529649299e-08	1.43111432133658e-06
TRINITY_DN39540_c0_g1_i1	gonads	soma	104.006530609031	43.5206607818234	63.6826173908927	1.23761045756269	0.230978341737541	5.35812339915826	8.40908010142966e-08	1.43573815138774e-06
TRINITY_DN9724_c0_g1_i1	gonads	soma	806.577883104484	1286.98924117908	1126.85212182088	-0.672244195215366	0.125474524814371	-5.35761499164785	8.43276971165837e-08	1.43889953368315e-06
TRINITY_DN32822_c0_g1_i1	gonads	soma	21.8990835548438	1.39485435701207	8.22959742295598	4.03539865846261	0.753506991324858	5.35548933841655	8.53251783227459e-08	1.45502709055213e-06
TRINITY_DN3455_c0_g1_i2	gonads	soma	459.411205353004	191.222714297576	280.618877982719	1.25757370281248	0.234893725058302	5.35379862744456	8.61267070571289e-08	1.4677954064828e-06
TRINITY_DN44753_c0_g1_i1	gonads	soma	77.837683943615	29.6473424935842	45.7107896435945	1.39630531290407	0.260833129077072	5.3532513981055	8.63876945538312e-08	1.47134167092817e-06
TRINITY_DN45597_c0_g1_i1	gonads	soma	56.4892745089327	22.6284561039216	33.9153955722586	1.29787575641629	0.242492817805489	5.35222349330509	8.6879999914864e-08	1.47882095326323e-06
TRINITY_DN26663_c0_g1_i1	gonads	soma	136.879883350684	3435.25222290868	2335.79477638935	-4.64882765505768	0.868930213904791	-5.35005870513677	8.79257052111053e-08	1.49570497800396e-06
TRINITY_DN47470_c0_g1_i1	gonads	soma	150.401841069569	17.8617356901683	62.0417708166353	3.03463228394529	0.567289085906427	5.3493577777836	8.82668936341317e-08	1.50030888290888e-06
TRINITY_DN42679_c0_g1_i1	gonads	soma	49.2522375319105	11.6646963392956	24.1938767368339	2.02959375742467	0.379421590205699	5.34917835414783	8.83544370202219e-08	1.50030888290888e-06
TRINITY_DN53241_c0_g1_i1	gonads	soma	2.4696729214791	24.9016654819742	17.4243346284759	-3.28132261450837	0.613432569054438	-5.34911705057703	8.83843671821241e-08	1.50030888290888e-06
TRINITY_DN13517_c0_g1_i1	gonads	soma	46.5380450465197	108.128262410948	87.5981899561388	-1.19289907247551	0.223010963012503	-5.34906022718096	8.8412118760567e-08	1.50030888290888e-06
TRINITY_DN13371_c0_g1_i1	gonads	soma	7.08276091217885	59.7351838884206	42.1843762296733	-2.98671284189803	0.558403618259288	-5.34866312508596	8.86062922792272e-08	1.50268707753789e-06
TRINITY_DN2303_c0_g1_i1	gonads	soma	133.682466469425	64.298414420217	87.4264317699528	1.06579920494854	0.199332676414303	5.34683637485171	8.95048610002163e-08	1.5170010353437e-06
TRINITY_DN1482_c0_g1_i2	gonads	soma	120.861254768467	47.2674459546909	71.7987155592829	1.36450234302025	0.255205836496955	5.34667373501285	8.95852890188155e-08	1.5174394905483e-06
TRINITY_DN35530_c0_g1_i1	gonads	soma	234.968001654652	143.987416849215	174.314278451027	0.711309147788915	0.133108810254274	5.34381718558013	9.10093583059239e-08	1.54062281348914e-06
TRINITY_DN50801_c0_g1_i1	gonads	soma	43.7193204980069	12.7047610309297	23.0429475199554	1.77841613911632	0.33298869441772	5.34077032923338	9.25524514171417e-08	1.56579156402978e-06
TRINITY_DN45683_c0_g1_i1	gonads	soma	46.7378520544881	1.70792997924178	16.7179040043239	4.88617156925503	0.914921055263546	5.34053899092698	9.26706426980394e-08	1.5668380458119e-06
TRINITY_DN44011_c0_g1_i1	gonads	soma	590.94997646178	1166.39215544245	974.578095782228	-0.980266932173989	0.183565894746464	-5.34013648628959	9.2876631627767e-08	1.56936680161791e-06
TRINITY_DN44419_c0_g1_i1	gonads	soma	277.130294445592	130.479134298851	179.362854347764	1.09128119149137	0.204363072635897	5.3399137985934	9.29907864167589e-08	1.57034167735842e-06
TRINITY_DN1488_c0_g1_i1	gonads	soma	650.30945689426	358.656874283472	455.874401820401	0.856700572841827	0.160490370252322	5.33801854587866	9.39678491841416e-08	1.58587851296027e-06
TRINITY_DN4563_c0_g1_i1	gonads	soma	96.3667867415069	42.5995695663626	60.5219752914107	1.19644599360425	0.224155381297234	5.3375742606765	9.41983261470454e-08	1.58880415107809e-06
TRINITY_DN11240_c0_g1_i1	gonads	soma	290.394174438646	125.871158683341	180.712163935109	1.19383756101292	0.223739148410243	5.33584564657379	9.51002781726377e-08	1.60304487079732e-06
TRINITY_DN4885_c0_g1_i1	gonads	soma	601.109137252505	378.532256883463	452.72455033981	0.670574864162356	0.125716431686613	5.33402718456064	9.60581328618779e-08	1.61821008436548e-06
TRINITY_DN1806_c0_g1_i1	gonads	soma	98.815818271224	281.146293951927	220.369468725026	-1.49611314270032	0.280553624923281	-5.33271720552332	9.67539299628722e-08	1.62894494797661e-06
TRINITY_DN12686_c0_g1_i1	gonads	soma	48.3467410452845	16.6523244668639	27.2171299930041	1.5330324537944	0.287498202050961	5.33232014272792	9.6965792175638e-08	1.63152424548156e-06
TRINITY_DN2757_c0_g1_i1	gonads	soma	226.659939830247	1133.62821515845	831.305456715718	-2.32333865709332	0.435814977450557	-5.33102067919843	9.76622959680152e-08	1.64224996236905e-06
TRINITY_DN3470_c0_g1_i1	gonads	soma	896.696268119401	603.667230797677	701.343576571585	0.571362822511656	0.107201779449108	5.32978860470222	9.83271508044278e-08	1.6524308430958e-06
TRINITY_DN2736_c0_g1_i1	gonads	soma	547.321617251073	319.790261650419	395.634046850637	0.776065319412382	0.145612643556089	5.32965613740436	9.83988934074427e-08	1.65263793619638e-06
TRINITY_DN7000_c0_g1_i1	gonads	soma	372.229075510469	213.058534515014	266.115381513499	0.796583250560549	0.149509124755664	5.32799086251336	9.93051186729195e-08	1.66685169924557e-06
TRINITY_DN26975_c0_g1_i1	gonads	soma	226.499166346221	1779.08844553162	1261.55868580316	-2.97237541366713	0.557987050882861	-5.32696127797977	9.98694437197262e-08	1.67531293014279e-06
TRINITY_DN12005_c0_g1_i1	gonads	soma	22.410973063868	172.423439322272	122.419283902804	-2.9250716499035	0.549291262207266	-5.32517418563956	1.00856344287308e-07	1.6908484048601e-06
TRINITY_DN22902_c0_g1_i1	gonads	soma	73.8700635285953	20.3066205195581	38.1611015225705	1.87571382280326	0.352272954811401	5.324603541613	1.01173459281448e-07	1.69514302590054e-06
TRINITY_DN30436_c0_g1_i1	gonads	soma	35.3145051414497	1.5875115583867	12.829842752741	4.55013995858613	0.855103234865093	5.32115863098564	1.03108443465396e-07	1.72652326195247e-06
TRINITY_DN27183_c0_g1_i1	gonads	soma	1337.10173540526	153.836220545937	548.258058832377	3.11650103367687	0.585697130088233	5.32101127626727	1.03192005511108e-07	1.72688282146837e-06
TRINITY_DN5022_c0_g1_i1	gonads	soma	6.99080252690082	36.1019203237121	26.3982143914417	-2.26379094692451	0.425474595681661	-5.32062541430387	1.0341113112411e-07	1.72950919420016e-06
TRINITY_DN29228_c0_g1_i1	gonads	soma	61.2149622766725	4.65248901606458	23.5066467696005	3.75280946522723	0.705412946583601	5.32001784685487	1.03757073319279e-07	1.73425209148383e-06
TRINITY_DN4403_c0_g1_i1	gonads	soma	30.3295277564167	116.028996085102	87.4625066422071	-1.90951414270624	0.358956488957803	-5.31962564111973	1.0398098556682e-07	1.73645618546939e-06
TRINITY_DN26808_c0_g1_i1	gonads	soma	89.9266583347676	635.723117193583	453.790964240645	-2.81941141182592	0.530007567363963	-5.31956822022089	1.04013806672851e-07	1.73645618546939e-06
TRINITY_DN16008_c0_g1_i1	gonads	soma	48.1165540379506	10.2656182131639	22.8825968214262	2.24804868597279	0.422705328384893	5.31824071052598	1.04775397096625e-07	1.74812124741957e-06
TRINITY_DN26758_c0_g1_i1	gonads	soma	104.355582236065	39.784344168865	61.308090191265	1.3829978263252	0.260201789358093	5.31509729328533	1.06600353858911e-07	1.77748893221473e-06
TRINITY_DN6335_c0_g1_i1	gonads	soma	93.0241937083047	40.061507324968	57.7157361194136	1.20763139567536	0.227212370614763	5.31498963902316	1.06663395817293e-07	1.77748893221473e-06
TRINITY_DN11606_c0_g1_i1	gonads	soma	91.8460946328888	44.1009563537585	60.0160024468019	1.05118515599163	0.197886021869503	5.3120738193668	1.08384679087937e-07	1.80509166435497e-06
TRINITY_DN52616_c0_g1_i1	gonads	soma	255.01784572086	52.8752423097405	120.256110113447	2.25629118094071	0.424827073428602	5.31108143068925	1.08976619947933e-07	1.81386399198795e-06
TRINITY_DN33696_c0_g1_i1	gonads	soma	9865.51278249514	16369.453527035	14201.4732788551	-0.730519167387711	0.137553847751831	-5.31078686148921	1.09152926191247e-07	1.81571192353896e-06
TRINITY_DN49731_c0_g1_i1	gonads	soma	92.332836786225	199.125193287709	163.527741120548	-1.12164347034997	0.21123559909197	-5.30991686615105	1.0967525090816e-07	1.82331007382467e-06
TRINITY_DN8087_c0_g1_i1	gonads	soma	336.391082774708	206.397347889522	249.728592851251	0.712004047613797	0.13410295497936	5.30938373224798	1.09996526403295e-07	1.82755877470421e-06
TRINITY_DN26764_c0_g1_i1	gonads	soma	1718.31729287703	801.566780627124	1107.15028471043	1.1019387224238	0.207576863031999	5.30858163250077	1.10481601805061e-07	1.83452226328606e-06
TRINITY_DN6262_c0_g1_i1	gonads	soma	174.441460630869	368.819160319508	304.026593756628	-1.07833109649451	0.203163983048995	-5.30768830336653	1.11024285574963e-07	1.84143789633115e-06
TRINITY_DN35706_c0_g1_i1	gonads	soma	184.037911719342	63.6676949801845	103.791100559904	1.51541664389284	0.285514045279997	5.30767809480864	1.11030502000767e-07	1.84143789633115e-06
TRINITY_DN37706_c0_g1_i1	gonads	soma	22.2703908608995	1.5592792682733	8.46298313248201	3.79960187236007	0.716039070090417	5.30641696951018	1.11801051539199e-07	1.85311242339675e-06
TRINITY_DN24706_c0_g1_i1	gonads	soma	21.2552302664237	1.19334434738897	7.88063965373387	4.10547783876095	0.773898748679036	5.30492890157604	1.12716920162318e-07	1.86631019294864e-06
TRINITY_DN41368_c0_g1_i1	gonads	soma	24.696090520088	2.07184763605859	9.61326193073505	3.566355798278	0.672275109200835	5.30490531252525	1.12731496931425e-07	1.86631019294864e-06
TRINITY_DN28173_c0_g1_i1	gonads	soma	53.4866331898638	11.1523054668035	25.2637480411569	2.30998019943614	0.435473853523944	5.30452099648075	1.12969240771825e-07	1.86913354764234e-06
TRINITY_DN34371_c0_g1_i1	gonads	soma	370.151351286807	245.607147579982	287.121882148924	0.592780051948633	0.111760909036486	5.30400170380784	1.13291254093416e-07	1.87334699768145e-06
TRINITY_DN13696_c0_g1_i1	gonads	soma	103.176945064896	54.809621716344	70.9320628325279	0.920706455400133	0.173616148385003	5.30311531481748	1.13842956927815e-07	1.88135125432758e-06
TRINITY_DN13452_c0_g1_i1	gonads	soma	161.63266540238	84.7086880773946	110.35001385239	0.935180300278084	0.176391623762303	5.30172737418805	1.14712059967049e-07	1.89458819706861e-06
TRINITY_DN20113_c0_g1_i1	gonads	soma	1422.91454248698	827.511243847216	1025.97901006047	0.780307292608231	0.147186537732959	5.30148547976544	1.14864185381984e-07	1.89597482969086e-06
TRINITY_DN34353_c0_g1_i1	gonads	soma	180.281753004003	296.118657299534	257.506355867691	-0.721163935847649	0.136050242078639	-5.30071777035725	1.15348285595518e-07	1.90283622020648e-06
TRINITY_DN12483_c0_g1_i1	gonads	soma	11.9038808301402	0.142657042417238	4.06306497165822	5.51923487259093	1.04125353326714	5.30056772558861	1.15443130802938e-07	1.90327196029763e-06
TRINITY_DN42922_c0_g1_i1	gonads	soma	20.8976168222429	2.11846004820966	8.3781789728874	3.299651490971	0.622574327906219	5.30001213199404	1.15794986088718e-07	1.90794191237294e-06
TRINITY_DN15763_c0_g1_i1	gonads	soma	79.812927888218	3.45529335526901	28.9078381995853	4.51563639543141	0.852132168869722	5.29922066129836	1.16298014066985e-07	1.91407923187654e-06
TRINITY_DN40029_c0_g1_i1	gonads	soma	100.296104034717	51.9829138853026	68.0873106017741	0.943193008848867	0.177987606766124	5.29920608510806	1.16307297927036e-07	1.91407923187654e-06
TRINITY_DN5399_c0_g1_i1	gonads	soma	29.1401323925629	168.259887415056	121.886635740891	-2.52062442319932	0.475670152508696	-5.29910150953445	1.16373925182585e-07	1.91407923187654e-06
TRINITY_DN14640_c0_g1_i1	gonads	soma	3.86416454340431	81.6228407567687	55.7032820189806	-4.36875159028723	0.824752030242114	-5.29704860381458	1.17689377428257e-07	1.93457130875421e-06
TRINITY_DN3269_c0_g1_i1	gonads	soma	225.776016335415	135.896226383898	165.856156367737	0.741655075581527	0.140046841451279	5.2957643877998	1.18519575145312e-07	1.94706730272685e-06
TRINITY_DN14898_c0_g1_i1	gonads	soma	113.391677203198	49.7469132304061	70.9618345546702	1.17566788923144	0.222047311955672	5.29467291847311	1.19229621551584e-07	1.9575758348372e-06
TRINITY_DN729_c0_g1_i2	gonads	soma	471.740508736576	138.515133637956	249.590258670829	1.76811097572147	0.333988133520284	5.29393352118629	1.19712967142219e-07	1.96435206792126e-06
TRINITY_DN22563_c0_g1_i1	gonads	soma	15.6172430736447	0.497162563405114	5.53718940015165	4.96503835392623	0.938086215475276	5.2927313844077	1.20502856202415e-07	1.97614737002226e-06
TRINITY_DN27619_c0_g1_i1	gonads	soma	232.632300304108	567.784300065072	456.066966811417	-1.2886053756983	0.243618516102485	-5.28943939202146	1.2269182830144e-07	2.01070333808522e-06
TRINITY_DN26162_c0_g1_i1	gonads	soma	3894.9430682885	1074.28747982931	2014.50600931571	1.85711294922168	0.351104469193364	5.28934579923822	1.2275462079131e-07	2.01070333808522e-06
TRINITY_DN13431_c0_g1_i1	gonads	soma	69.8648352928946	27.0742832598686	41.3378006042106	1.33957499886536	0.253300476107608	5.28848196201682	1.23335649039433e-07	2.01903143421645e-06
TRINITY_DN13590_c0_g1_i1	gonads	soma	125.857685647313	1004.38946938036	711.545541469344	-2.99352699158878	0.566197438095063	-5.28707265377308	1.24289284291751e-07	2.03344580235674e-06
TRINITY_DN12880_c0_g1_i1	gonads	soma	163.690531520457	62.6695739856225	96.3432264972339	1.36354047398441	0.25799136491019	5.28521748958178	1.25555498378887e-07	2.05295418954261e-06
TRINITY_DN26308_c0_g1_i1	gonads	soma	556.123525964077	296.158322614867	382.813390397937	0.915065431156568	0.17314531192633	5.28495643905108	1.25734673053239e-07	2.05467594690348e-06
TRINITY_DN11583_c0_g1_i1	gonads	soma	117.108412612697	48.1092576960618	71.1089760016067	1.29172101618055	0.244512705543117	5.28283801576427	1.27197851903276e-07	2.07736573986248e-06
TRINITY_DN36195_c0_g1_i1	gonads	soma	164.052931219992	71.315985775165	102.228300923441	1.19940586462012	0.227052368234491	5.28250761683937	1.2742753581649e-07	2.07989557139909e-06
TRINITY_DN733_c0_g1_i2	gonads	soma	45.7240694483681	315.078916191218	225.293967276935	-2.77368822804543	0.525125498996805	-5.28195304426134	1.27813961127527e-07	2.0849792966803e-06
TRINITY_DN16547_c0_g1_i1	gonads	soma	31.3783409173021	4.92485567440854	13.7426840887064	2.61288353067183	0.494751601468749	5.28120277512003	1.28338552292218e-07	2.09156024545097e-06
TRINITY_DN19431_c0_g1_i1	gonads	soma	274.640618827054	142.986008550269	186.870878642531	0.944923861316936	0.178923508090894	5.28116104697047	1.28367789845928e-07	2.09156024545097e-06
TRINITY_DN28377_c0_g1_i1	gonads	soma	139.818155206124	68.2087359198604	92.0785423486148	1.04413762628745	0.197746957961493	5.28017036039954	1.29063827233375e-07	2.10166992203856e-06
TRINITY_DN663_c0_g1_i1	gonads	soma	374.375119747966	33.1292643291768	146.877882802106	3.50937077420757	0.664687387171181	5.27973125703945	1.29373499328426e-07	2.1054798928154e-06
TRINITY_DN6004_c0_g1_i1	gonads	soma	483.543711177233	70.6154332570383	208.25819256377	2.77366107849775	0.525415709872013	5.27898391004218	1.2990220991225e-07	2.11284804929205e-06
TRINITY_DN4789_c0_g1_i2	gonads	soma	548.179241827563	246.365444469893	346.970043589117	1.15854707420935	0.219482345808726	5.27854333769061	1.30214871496424e-07	2.11669562883111e-06
TRINITY_DN54144_c0_g1_i1	gonads	soma	7.9700135804798	46.1725732722719	33.4383867083412	-2.60246815446847	0.493066522564092	-5.27812786991674	1.3051038397857e-07	2.12026011074531e-06
TRINITY_DN7353_c0_g1_i1	gonads	soma	10.0512115690848	62.0228248734921	44.698953772023	-2.58904750030666	0.490543494587124	-5.27791628851542	1.30661126092463e-07	2.1214698774137e-06
TRINITY_DN34647_c0_g1_i1	gonads	soma	534.252770624535	287.00467671766	369.420708019952	0.903392510161918	0.171173756926778	5.27763441301552	1.30862211242701e-07	2.12349514661216e-06
TRINITY_DN9098_c0_g1_i1	gonads	soma	48.7786511446958	15.3879831582764	26.5182058204162	1.61608555176251	0.306371272991927	5.27492521077553	1.32810238703053e-07	2.1538490781621e-06
TRINITY_DN22448_c0_g1_i1	gonads	soma	23.5992922362152	3.11770585719865	9.94490131687082	2.95602618278731	0.560521208017972	5.27370979099961	1.33693263335608e-07	2.16673888022526e-06
TRINITY_DN14376_c0_g1_i1	gonads	soma	160.969929600932	86.495544670654	111.320339647413	0.886417275863762	0.168085255914137	5.27361707630426	1.3376085490047e-07	2.16673888022526e-06
TRINITY_DN10973_c0_g1_i1	gonads	soma	118.304217410684	43.9554136628885	68.7383482454871	1.42650408767041	0.270675619547168	5.27016097739761	1.36304164064283e-07	2.2066517550174e-06
TRINITY_DN18920_c0_g1_i1	gonads	soma	255.69363668948	394.879022907713	348.483894168302	-0.631921884529482	0.119989873210185	-5.26646014053663	1.39079426664907e-07	2.2490916348545e-06
TRINITY_DN9569_c0_g1_i1	gonads	soma	224.515842073799	103.298333354683	143.704169594388	1.11294843135491	0.211328031415912	5.26644962288289	1.39087391218126e-07	2.2490916348545e-06
TRINITY_DN11002_c0_g1_i1	gonads	soma	549.01248972064	355.649284769212	420.103686419688	0.623904610849271	0.118488719296596	5.26551906842321	1.39793807859584e-07	2.25920114933098e-06
TRINITY_DN13083_c0_g1_i1	gonads	soma	259.463545873119	179.278532330169	206.006870177819	0.53604660596265	0.101826006389088	5.26433889505947	1.40694711937063e-07	2.27244019924827e-06
TRINITY_DN39444_c0_g1_i1	gonads	soma	44.4820384061268	10.7609581070295	22.0013182067286	2.08467291879154	0.396039067130043	5.26380625502035	1.41103147977668e-07	2.27771436721003e-06
TRINITY_DN45863_c0_g1_i1	gonads	soma	2.04005979655499	68.6780651495883	46.4653966985772	-5.24273817553026	0.996110858665863	-5.26320753349893	1.41563625376762e-07	2.28382199106954e-06
TRINITY_DN15675_c0_g1_i1	gonads	soma	116.417011698093	39.090264838177	64.8658471248156	1.59381978972982	0.302878911553996	5.26223427558007	1.42315262547949e-07	2.29444674075541e-06
TRINITY_DN309_c0_g1_i1	gonads	soma	257.628411533676	6045.14167551649	4115.97058752222	-4.55232238175163	0.865108335403476	-5.26214139368855	1.42387195719406e-07	2.29444674075541e-06
TRINITY_DN28953_c0_g1_i1	gonads	soma	16.0246005195469	71.5923990678162	53.0697995517264	-2.19044076177996	0.416400044909925	-5.26042393260018	1.43723652532505e-07	2.31464154480981e-06
TRINITY_DN52310_c0_g1_i1	gonads	soma	1.84582233011795	43.2723250187947	29.4634907892358	-4.50989895436357	0.857422941494556	-5.25983005131921	1.44188603078469e-07	2.32078565823001e-06
TRINITY_DN19060_c0_g1_i1	gonads	soma	125.211422171555	66.5255735703563	86.0875231040891	0.897370382340245	0.170641219285832	5.25881370337085	1.44987680697603e-07	2.33229749175386e-06
TRINITY_DN40823_c0_g1_i1	gonads	soma	133.830477691608	36.933748212474	69.232658038852	1.82998883599644	0.347996224586296	5.25864565965325	1.45120212743816e-07	2.33308004453397e-06
TRINITY_DN43835_c0_g1_i1	gonads	soma	35.4996993014118	4.73216061170434	14.9880068416068	3.03097344530113	0.57680171820692	5.25479267766988	1.48191309845896e-07	2.38107735456031e-06
TRINITY_DN50782_c0_g1_i1	gonads	soma	36.1195380320761	11.6796143369825	19.8262555686804	1.65358319858888	0.314898240287902	5.25116684385742	1.51138699360702e-07	2.42703270514966e-06
TRINITY_DN55956_c0_g1_i1	gonads	soma	22.1824443363183	1.11402895356911	8.13683408115218	4.1585192933965	0.792048158462639	5.25033642079058	1.51821674805275e-07	2.4365933302707e-06
TRINITY_DN1145_c1_g1_i1	gonads	soma	1318.71403738497	696.057878935382	903.609931751911	0.921101802905159	0.175461840938878	5.24958474148248	1.52442460893947e-07	2.4451454237851e-06
TRINITY_DN44514_c0_g1_i1	gonads	soma	99.3726880137187	5.37580381521147	36.7080985480472	4.20516178919876	0.801087913579312	5.24931373687792	1.52666875764823e-07	2.44733361132394e-06
TRINITY_DN3854_c0_g1_i1	gonads	soma	860.935551700585	283.583219970109	476.033997213601	1.6007347019538	0.30516253652909	5.24551512830018	1.55846270619024e-07	2.49686193820675e-06
TRINITY_DN21269_c0_g1_i1	gonads	soma	61.3080974524068	168.794452767747	132.965667662633	-1.45720561936344	0.277895997648549	-5.24370855173791	1.5738073254972e-07	2.51999442395242e-06
TRINITY_DN34575_c0_g1_i1	gonads	soma	51.4367907931812	3.832154820976	19.7003668117111	3.67389968613746	0.700688092965801	5.24327403736368	1.57751972255841e-07	2.52448538800443e-06
TRINITY_DN33105_c0_g1_i1	gonads	soma	52.5263046493129	11.051264215789	24.8762776936303	2.19805050196238	0.419383823309213	5.24114279043555	1.5958516095732e-07	2.55235312346517e-06
TRINITY_DN45604_c0_g1_i1	gonads	soma	120.04418629575	46.4516085154153	70.9824677755269	1.36400736896748	0.26026478699743	5.24084485152018	1.59843068116224e-07	2.55462413719434e-06
TRINITY_DN635_c0_g1_i1	gonads	soma	4339.72298309655	2723.21384809871	3262.05022643133	0.67135429496333	0.128102307105509	5.24076661952998	1.59910855458071e-07	2.55462413719434e-06
TRINITY_DN7584_c0_g1_i1	gonads	soma	74.8576918078474	20.3991003022959	38.5519641374798	1.91761059153801	0.365938575380577	5.24025265591004	1.60356892208945e-07	2.56027912916612e-06
TRINITY_DN20941_c0_g1_i1	gonads	soma	422.488270222982	257.771659080638	312.677196128086	0.719277270848217	0.137285216752084	5.23929151197045	1.61194239289469e-07	2.57217175981526e-06
TRINITY_DN4172_c0_g1_i1	gonads	soma	94.2673449345768	39.836566018879	57.9801589907783	1.25677241062065	0.239917379374409	5.2383550282923	1.62014168195882e-07	2.58377297020187e-06
TRINITY_DN1869_c0_g1_i1	gonads	soma	113.610961426374	59.6473609274	77.6352277603912	0.943464354909963	0.180128566217496	5.23772755605448	1.62565799986259e-07	2.5910845816721e-06
TRINITY_DN7880_c0_g1_i1	gonads	soma	27.7947020851318	131.539759668603	96.9580738074461	-2.20753585382482	0.421483518114019	-5.23753778962156	1.62732987371835e-07	2.59226379024791e-06
TRINITY_DN9628_c0_g1_i1	gonads	soma	191.824109128215	78.4914771452451	116.269021139568	1.27566517484848	0.24367398411408	5.23513078134453	1.64868083788875e-07	2.6247716167258e-06
TRINITY_DN19522_c0_g1_i1	gonads	soma	101.964755926267	28.6964128100186	53.119193848768	1.80743350849468	0.345275448160511	5.23475827234156	1.65200922647556e-07	2.62856593912842e-06
TRINITY_DN41647_c0_g1_i1	gonads	soma	1690.31466887171	16066.8948548081	11274.701459496	-3.24880609942516	0.620699696428137	-5.23410292951754	1.6578805267899e-07	2.63639971936006e-06
TRINITY_DN1831_c0_g1_i1	gonads	soma	14.146201814526	92.7734114817389	66.5643415926679	-2.71845319842124	0.51957789546081	-5.23204166722732	1.67647946859178e-07	2.6644527691396e-06
TRINITY_DN9571_c0_g1_i2	gonads	soma	105.245031279904	44.3683879519669	64.6606023946124	1.22816335551155	0.234755262096106	5.23167550982841	1.67980437097118e-07	2.66821239119483e-06
TRINITY_DN14694_c0_g1_i1	gonads	soma	195.736258794607	96.6978323425191	129.710641159882	1.02109167952915	0.195196346218458	5.23110037308985	1.68503979219688e-07	2.67500067011255e-06
TRINITY_DN4278_c0_g1_i1	gonads	soma	675.596103842574	436.495982675474	516.196023064507	0.629568022784246	0.120368214665079	5.23035109007807	1.69188412212263e-07	2.68424005808656e-06
TRINITY_DN2121_c0_g1_i1	gonads	soma	995.889931386006	418.111774667821	610.704493573882	1.24809841438711	0.238630640257521	5.23025212956814	1.69279008445109e-07	2.68424005808656e-06
TRINITY_DN10140_c0_g1_i1	gonads	soma	42.9201149532367	92.9627499743852	76.2818716340024	-1.08624504809102	0.207692465774975	-5.23006476926282	1.69450661286014e-07	2.68543090732074e-06
TRINITY_DN22302_c0_g1_i1	gonads	soma	108.626610122142	31.7469025555672	57.3734717444256	1.7586840224605	0.3362928325956	5.22962088988485	1.69857999675956e-07	2.69035338552812e-06
TRINITY_DN10743_c0_g1_i1	gonads	soma	25.2211357952337	4.63724204671769	11.4985399628897	2.41505879289515	0.461848707623765	5.22911237604355	1.70325815290926e-07	2.69622760426096e-06
TRINITY_DN13055_c0_g1_i1	gonads	soma	101.365996084168	24.648136798554	50.2207565604253	2.07513157674561	0.39689599172599	5.22840144522862	1.70981936448372e-07	2.70507428807655e-06
TRINITY_DN41864_c0_g1_i1	gonads	soma	484.029827249767	274.865692983324	344.587071072138	0.818849098544509	0.156660254042003	5.22691031973536	1.72366049904878e-07	2.72542179988878e-06
TRINITY_DN42871_c0_g1_i1	gonads	soma	103.826625699172	178.665795453966	153.719405535701	-0.780948909782798	0.149419815462408	-5.2265417900966	1.72709797573543e-07	2.729305454496e-06
TRINITY_DN13908_c0_g1_i1	gonads	soma	32.722112944949	94.1599143584357	73.6806472206068	-1.49004058945682	0.285184916378088	-5.22482257610489	1.74322179447668e-07	2.75322133843157e-06
TRINITY_DN27669_c0_g1_i1	gonads	soma	290.589006607261	142.717580721171	192.008056016534	1.02089726198608	0.195408481476476	5.22442656670958	1.74695637749844e-07	2.75755378702406e-06
TRINITY_DN22127_c0_g1_i1	gonads	soma	46.1119056865391	92.5569871203173	77.0752933090579	-1.00091388853071	0.19167870831891	-5.22183135158347	1.77162280293926e-07	2.79490329087633e-06
TRINITY_DN11134_c0_g1_i1	gonads	soma	434.983268064206	160.346015821366	251.891766568979	1.4345457115738	0.274750561417158	5.22126580624419	1.77704258202901e-07	2.80186424795764e-06
TRINITY_DN9016_c0_g1_i1	gonads	soma	81.9514561031345	17.908097732934	39.2558838563342	2.19064208372614	0.419617504927155	5.22056887046795	1.78374356271796e-07	2.81083624418554e-06
TRINITY_DN133_c0_g1_i2	gonads	soma	338.133421576969	2670.66140583274	1893.15207774748	-2.97942418123229	0.570845944399518	-5.21931391553704	1.79587149939716e-07	2.82834507433371e-06
TRINITY_DN2698_c0_g1_i1	gonads	soma	204.558988591851	104.312078656727	137.727715301768	0.980630825940607	0.187898699119805	5.21893355586966	1.79956302638912e-07	2.83255497753032e-06
TRINITY_DN4337_c2_g1_i1	gonads	soma	326.104359847181	141.267056474793	202.879490932256	1.21464019157542	0.232743634505424	5.21879016866135	1.80095655373893e-07	2.83314505820932e-06
TRINITY_DN35962_c0_g1_i1	gonads	soma	43.5866174249582	3.42690940392695	16.8134787442707	3.66878353707189	0.7035991025591	5.21430957448346	1.84503123999653e-07	2.90083967654174e-06
TRINITY_DN33511_c0_g1_i1	gonads	soma	25.5285111344641	4.82529820625893	11.7263691823273	2.41534695325658	0.463255405790222	5.21385594872115	1.84955115083416e-07	2.90630317277687e-06
TRINITY_DN4669_c0_g1_i1	gonads	soma	220.49324501338	132.782085470388	162.019138651385	0.734848790077249	0.140959136936691	5.2132043799849	1.85606209182189e-07	2.91488734951114e-06
TRINITY_DN893_c0_g1_i1	gonads	soma	773.056888898718	1370.38747470925	1171.27727943907	-0.826210701345132	0.158550922610549	-5.21101162794597	1.87813678862675e-07	2.9478904346544e-06
TRINITY_DN5809_c0_g1_i1	gonads	soma	5.51173754638833	30.8978294104599	22.4357987891027	-2.45924260406331	0.471965932219141	-5.2106358450496	1.88194522513697e-07	2.95220206129354e-06
TRINITY_DN13571_c0_g1_i1	gonads	soma	67.0461107443818	27.8172164318566	40.8935145360317	1.23800203008456	0.237619085901074	5.21002774415169	1.88812394764382e-07	2.95856415018629e-06
TRINITY_DN12674_c0_g1_i1	gonads	soma	493.338861703544	304.991941972854	367.774248549751	0.701434399827616	0.134631958822239	5.21001407068401	1.88826310462544e-07	2.95856415018629e-06
TRINITY_DN13616_c0_g1_i1	gonads	soma	57.6209021496714	430.103708147872	305.942772815139	-2.89624457404959	0.555914964268322	-5.2098697826232	1.88973215079525e-07	2.95856415018629e-06
TRINITY_DN7789_c0_g1_i1	gonads	soma	292.650639395611	496.658967799582	428.656191664925	-0.758494296909205	0.145589393387138	-5.20981837524583	1.89025581378529e-07	2.95856415018629e-06
TRINITY_DN14533_c0_g1_i1	gonads	soma	394.28723027703	178.106277880407	250.166595345948	1.15259810863147	0.221248941822963	5.20950789248854	1.89342154008511e-07	2.96185226627599e-06
TRINITY_DN3890_c0_g1_i1	gonads	soma	67.0681212329801	264.447139449043	198.654133377022	-1.95919665256158	0.376149638470061	-5.20855652162888	1.9031537957241e-07	2.9754028398243e-06
TRINITY_DN15402_c0_g1_i1	gonads	soma	274.618161950133	140.996700315356	185.537187526948	0.948214411066812	0.182072499826245	5.20789472310046	1.90995230661283e-07	2.98297224104976e-06
TRINITY_DN42571_c0_g1_i1	gonads	soma	367.219488865501	570.548170372572	502.771943203548	-0.637780048275098	0.12246451220992	-5.20787644327412	1.91014042401382e-07	2.98297224104976e-06
TRINITY_DN4333_c0_g1_i1	gonads	soma	173.127036403605	82.1872478802948	112.500510721398	1.08157246005459	0.20768476494486	5.20776023384166	1.91133675232529e-07	2.98316549340199e-06
TRINITY_DN2356_c0_g1_i1	gonads	soma	1673.34397497502	646.408377292679	988.720243186791	1.370034971694	0.263141661857978	5.20645405224137	1.92483327168625e-07	3.00057260311751e-06
TRINITY_DN30326_c0_g1_i1	gonads	soma	8.73380768010644	72.3531133451859	51.1466781234927	-3.02922428068997	0.581824627161256	-5.20642155604459	1.92517022017144e-07	3.00057260311751e-06
TRINITY_DN54095_c0_g1_i1	gonads	soma	13.8959555037077	0.113930465232178	4.70793881139069	5.72886531520582	1.10035736343023	5.20636795426788	1.92572613402537e-07	3.00057260311751e-06
TRINITY_DN102_c2_g1_i1	gonads	soma	1.78697841549618	781.07296240974	521.310967744992	-8.80791249050369	1.69195964329694	-5.20574620405288	1.93218576836558e-07	3.00895200311041e-06
TRINITY_DN11917_c0_g1_i1	gonads	soma	109.048054934199	61.6645724427938	77.4590666065955	0.818385272026879	0.157305209127332	5.20253128657953	1.96592249917851e-07	3.05977629936497e-06
TRINITY_DN10371_c0_g1_i1	gonads	soma	228.850364429898	65.1929539082169	119.745424082111	1.79577621521426	0.34527077705185	5.20106633566785	1.98148357921303e-07	3.08227084947718e-06
TRINITY_DN4559_c0_g1_i1	gonads	soma	195.307822460139	99.914730639805	131.71242791325	0.96132697828547	0.184952723801957	5.19769029903468	2.01779933336835e-07	3.13700686746639e-06
TRINITY_DN27937_c0_g1_i1	gonads	soma	37.283786040242	3.1577467015796	14.5330931478004	3.56371220798277	0.685661677553145	5.1974790551227	2.02009292566455e-07	3.13881813081051e-06
TRINITY_DN43223_c0_g1_i1	gonads	soma	3.02382080658417	32.3051206529977	22.5446873708599	-3.34158035994548	0.642969676742851	-5.19710412608138	2.02416994439398e-07	3.14339691029758e-06
TRINITY_DN37511_c0_g1_i1	gonads	soma	37.3523685624672	9.32868508127445	18.6699129083387	1.92259340882888	0.369955829296945	5.19681879991601	2.02727793947364e-07	3.14646659210828e-06
TRINITY_DN5086_c0_g1_i1	gonads	soma	8.10995708874528	186.840941971065	127.263947010292	-4.50685789471875	0.86732703047544	-5.19626131362266	2.03336382956703e-07	3.15415215793351e-06
TRINITY_DN37873_c0_g1_i1	gonads	soma	46.9476994669091	5.66005982245183	19.4226063706042	2.95277159108527	0.568632478444587	5.19275930063325	2.07199992109213e-07	3.21229285425504e-06
TRINITY_DN76_c0_g1_i2	gonads	soma	210.072098957458	4433.8642886505	3025.93355875282	-4.39787384995997	0.84706383333506	-5.1919036994469	2.08154667289995e-07	3.22529568876693e-06
TRINITY_DN28163_c0_g1_i1	gonads	soma	1811.5443219516	203.395488168785	739.445099429725	3.15246520752317	0.607271654742943	5.19119439035501	2.08949332091811e-07	3.23580610994963e-06
TRINITY_DN11501_c0_g2_i1	gonads	soma	12.3334939550643	194.073200565749	133.493298362188	-3.96839134030447	0.764749693931821	-5.18913753322569	2.11270316882867e-07	3.26992839369126e-06
TRINITY_DN19621_c0_g1_i1	gonads	soma	352.979959568861	145.598907402396	214.725924791217	1.27920082199868	0.246596216488066	5.18743085444131	2.13215050798616e-07	3.29819255164734e-06
TRINITY_DN34906_c0_g1_i1	gonads	soma	66.3348517241928	247.37427832731	187.027802792938	-1.89233719152353	0.364843859079291	-5.18670424191591	2.14048254588978e-07	3.30924074757268e-06
TRINITY_DN3693_c0_g1_i1	gonads	soma	3393.92772296704	366.607783981888	1375.71443031027	3.21165127621943	0.619301847307066	5.1859223255748	2.14948389704686e-07	3.32131086825358e-06
TRINITY_DN37393_c0_g1_i1	gonads	soma	104.797712432408	31.2445873481779	55.7622957095878	1.71779626642093	0.331293563491854	5.18511814209503	2.15877973828099e-07	3.333822368729e-06
TRINITY_DN13234_c0_g1_i1	gonads	soma	141.366284198189	253.296785831452	215.986618620365	-0.839170063721559	0.161849429328675	-5.1848812022526	2.16152601084006e-07	3.33558775887931e-06
TRINITY_DN1368_c0_g1_i1	gonads	soma	1376.65776244534	1956.21904605039	1763.03195151537	-0.509322428137785	0.098233526429858	-5.18481262607891	2.16232147889814e-07	3.33558775887931e-06
TRINITY_DN9019_c0_g1_i1	gonads	soma	238.910868218263	147.107586401077	177.708680340139	0.70908820254296	0.136791734240776	5.18370650447962	2.17519138646544e-07	3.35358082215983e-06
TRINITY_DN11177_c0_g1_i1	gonads	soma	19.0820738925406	3.03602561075321	8.38470837134902	2.67157104314833	0.515570397514821	5.18177741783853	2.19781395098357e-07	3.38658168524687e-06
TRINITY_DN52395_c0_g1_i1	gonads	soma	22.8171537193138	2.5623176909363	9.31392970039546	2.97615555186207	0.574625980364524	5.17929166720603	2.22729997994519e-07	3.43011596579267e-06
TRINITY_DN53000_c0_g1_i1	gonads	soma	112.912858172306	48.1219292030453	69.7189055261323	1.22723216199407	0.236963255664495	5.178997724996	2.23081189821637e-07	3.43362320559446e-06
TRINITY_DN17915_c0_g1_i1	gonads	soma	27.9421752115619	2.02912225344699	10.6668065728186	3.61296899583616	0.697712064337352	5.17830947823377	2.23905577243681e-07	3.4444058738266e-06
TRINITY_DN49153_c0_g1_i1	gonads	soma	2766.17582424204	6650.9127664378	5356.00045237254	-1.26542151460469	0.244492662318305	-5.17570344486345	2.27053862176591e-07	3.49090606341488e-06
TRINITY_DN10320_c0_g1_i1	gonads	soma	33.5939568651655	5.98981883359841	15.1911981774541	2.45770965673817	0.474906960026468	5.17513926643904	2.27741042680426e-07	3.49953680666889e-06
TRINITY_DN19727_c0_g1_i1	gonads	soma	292.359298885267	192.248128347602	225.618518526823	0.609731873293587	0.117851053326518	5.1737498824407	2.2944191871662e-07	3.52195453501006e-06
TRINITY_DN417_c0_g1_i7	gonads	soma	1143.65588605767	2155.76258757748	1818.39368707088	-0.913530135972841	0.176570529459782	-5.17374070728444	2.29453191580852e-07	3.52195453501006e-06
TRINITY_DN26203_c0_g1_i1	gonads	soma	457.074629008853	722.878160686702	634.276983460753	-0.660786834310924	0.127734549941089	-5.17312531821403	2.30210499358083e-07	3.53162968485735e-06
TRINITY_DN4742_c0_g1_i1	gonads	soma	218.156187179901	95.2324079263808	136.207001010888	1.2129239405255	0.234494828258654	5.17249761767715	2.30985445542412e-07	3.54156460687492e-06
TRINITY_DN30089_c0_g1_i1	gonads	soma	363.752124773214	114.880453137569	197.837677016117	1.65472214519323	0.32000140304108	5.17098403153189	2.32864468334657e-07	3.56840741476133e-06
TRINITY_DN872_c0_g1_i1	gonads	soma	358.12498748055	579.637004556483	505.799665531172	-0.691894404384972	0.133917922860561	-5.16655567533998	2.38447197593839e-07	3.65194488253163e-06
TRINITY_DN13904_c0_g1_i1	gonads	soma	579.545254257445	362.337760016329	434.740258096701	0.678179424160851	0.131309605509503	5.16473582819326	2.4077873351818e-07	3.68562405907603e-06
TRINITY_DN6878_c0_g1_i1	gonads	soma	585.880176805354	232.335869902742	350.183972203613	1.33907980288576	0.259285287029312	5.16450361772503	2.41077814677576e-07	3.68817231002608e-06
TRINITY_DN43832_c0_g1_i1	gonads	soma	2.53937562773518	145.994890577526	98.1763855942626	-5.82817954033959	1.12856999187906	-5.16421629343139	2.41448377851119e-07	3.69181073841296e-06
TRINITY_DN17396_c0_g1_i1	gonads	soma	601.83803649732	316.371058842207	411.526718060578	0.930353468914285	0.180167850227376	5.16381511873599	2.41966694969669e-07	3.69770312483045e-06
TRINITY_DN14465_c0_g1_i1	gonads	soma	208.338479177719	105.413251441883	139.721660687162	0.975853562272145	0.189015816309774	5.16281431535253	2.43264421490688e-07	3.71549333054393e-06
TRINITY_DN25267_c0_g1_i1	gonads	soma	46.2804137090107	17.9287223156958	27.3792861134674	1.34019743276847	0.259601482087073	5.16251841859269	2.43649392449482e-07	3.71933070921923e-06
TRINITY_DN31684_c0_g1_i1	gonads	soma	31.6686492286637	4.57782113866952	13.6080971686676	2.69917042581101	0.522872589266202	5.16219530574173	2.44070444632726e-07	3.72371435906199e-06
TRINITY_DN6637_c0_g1_i2	gonads	soma	34.3227770164522	117.585459587324	89.8312320637001	-1.74221025889331	0.337557487116676	-5.16122534793938	2.45338634712897e-07	3.74101066188037e-06
TRINITY_DN808_c0_g1_i4	gonads	soma	198.923175287506	60.5413700472772	106.668638460687	1.7241267606206	0.334076447353828	5.16087492631452	2.45798363696362e-07	3.74596706273255e-06
TRINITY_DN12832_c0_g1_i1	gonads	soma	124.882429848006	220.143418504366	188.389755618912	-0.812835026201697	0.157549124996025	-5.15924811529232	2.47943549675829e-07	3.77659033249389e-06
TRINITY_DN26085_c0_g1_i1	gonads	soma	412.163515573556	217.69002286819	282.514520436645	0.917058852614934	0.177784136388657	5.15827154910005	2.4923996883926e-07	3.79425903301934e-06
TRINITY_DN10864_c0_g1_i1	gonads	soma	143.667549696147	70.4372071368773	94.8473213233004	1.01775078487833	0.197371696993323	5.15651838831158	2.5158378719548e-07	3.82784456962139e-06
TRINITY_DN42462_c0_g1_i1	gonads	soma	227.544112237883	65.6196362049333	119.59446154925	1.77585068444956	0.34452599416993	5.15447517604046	2.54342249342468e-07	3.8676987320733e-06
TRINITY_DN3533_c0_g1_i1	gonads	soma	307.894615086567	156.207497641465	206.769870123166	0.986880972968847	0.191560777511396	5.15179039148625	2.58011320799253e-07	3.92134910677029e-06
TRINITY_DN2138_c0_g1_i1	gonads	soma	3.86416454340431	65.6052141566371	45.0248642855595	-4.03611338276306	0.783551021291067	-5.15105369413303	2.59027009731447e-07	3.93463583924672e-06
TRINITY_DN10031_c0_g1_i1	gonads	soma	222.241382211314	410.021701045888	347.428261434363	-0.888784963745136	0.172552736323228	-5.15080190951163	2.59375031387567e-07	3.93777169649694e-06
TRINITY_DN14585_c0_g1_i1	gonads	soma	1001.48435887944	106.908406218625	405.100390438896	3.22721206104159	0.62678807662066	5.14880895380327	2.62145715479312e-07	3.97766436695369e-06
TRINITY_DN1508_c0_g1_i1	gonads	soma	209.69159630869	124.328523636075	152.782881193613	0.74523880478136	0.14485901952992	5.14457993157572	2.68120076621585e-07	4.06609797768601e-06
TRINITY_DN34710_c0_g1_i1	gonads	soma	239.347966968828	114.639605577788	156.209059374801	1.06724518016786	0.207525340044623	5.14272223304575	2.70785833461346e-07	4.10428685888851e-06
TRINITY_DN50076_c0_g1_i1	gonads	soma	8.10257206205454	38.8388715896119	28.5934384137595	-2.23615012199384	0.435080097489154	-5.13962862217475	2.75282003506167e-07	4.17016250736222e-06
TRINITY_DN26818_c0_g1_i1	gonads	soma	834.526442522378	406.127084316474	548.926870385108	1.04053084602136	0.202541890004814	5.13736119474659	2.78623121843453e-07	4.21847843648991e-06
TRINITY_DN29270_c0_g1_i1	gonads	soma	566.51140406635	272.530935021414	370.524424703059	1.05910889072569	0.20616539340441	5.13718075200022	2.78890685162663e-07	4.22023211448811e-06
TRINITY_DN45041_c0_g1_i1	gonads	soma	68.957623920059	21.6693751488153	37.4321247392299	1.67360552734448	0.325796479023089	5.13696628141237	2.79209028254179e-07	4.22275187756035e-06
TRINITY_DN43452_c0_g1_i1	gonads	soma	1.84582233011795	23.0592677148336	15.9881192532617	-3.58165419997918	0.69733276588773	-5.13621957146901	2.80320125330712e-07	4.2372519814256e-06
TRINITY_DN33515_c0_g1_i1	gonads	soma	15.3681735532828	0.444661657026783	5.41916562244545	5.41733082294944	1.05527535068711	5.13357089163705	2.84295875452486e-07	4.29501422268332e-06
TRINITY_DN4547_c0_g1_i1	gonads	soma	854.178007550163	459.976590319274	591.37706272957	0.891185902495946	0.17361348977629	5.13316046837307	2.84916785834582e-07	4.30205785256093e-06
TRINITY_DN56112_c0_g1_i1	gonads	soma	20.1161170000445	1.97252980988438	8.02039220660442	3.19601730083608	0.62274893772628	5.13211200729633	2.8650890579889e-07	4.32204570258255e-06
TRINITY_DN50894_c0_g1_i1	gonads	soma	23.6357798728653	4.04462570118021	10.5750104250752	2.44810789525854	0.47702021767668	5.13208414348141	2.86551334827679e-07	4.32204570258255e-06
TRINITY_DN29177_c0_g1_i1	gonads	soma	17.5447030931597	85.6425839392438	62.9432903238824	-2.24934113919657	0.438308457847756	-5.13186797772874	2.8688070280512e-07	4.32466828570125e-06
TRINITY_DN10423_c0_g1_i1	gonads	soma	36.2074845566572	81.0391756589512	66.0952786248532	-1.17360119820717	0.228700865603959	-5.13159928410369	2.87290616256152e-07	4.32850157634472e-06
TRINITY_DN37653_c0_g1_i1	gonads	soma	336.587280317778	142.025010403935	206.879100375216	1.25108032953895	0.243824638921716	5.13106606072175	2.88105766502313e-07	4.33681141512007e-06
TRINITY_DN6948_c0_g1_i1	gonads	soma	423.719285268214	167.849899352586	253.139694657795	1.33378642564376	0.259944931800601	5.1310345479899	2.88154010539744e-07	4.33681141512007e-06
TRINITY_DN15552_c0_g1_i1	gonads	soma	67.9857978931707	136.528142952152	113.680694599158	-1.00035051824068	0.194984060363206	-5.130422027202	2.89093292866881e-07	4.34859478339998e-06
TRINITY_DN18621_c0_g1_i1	gonads	soma	191.960478272587	112.519005242451	138.999496252496	0.758038052878766	0.147765519893896	5.1300063331627	2.89732430696913e-07	4.35585302430986e-06
TRINITY_DN6189_c0_g1_i1	gonads	soma	559.431145048939	302.99749659623	388.4753794138	0.885399173210747	0.172625955947357	5.12900373731024	2.91279561005686e-07	4.37674685588932e-06
TRINITY_DN26968_c0_g1_i1	gonads	soma	27.6742231781719	1.79171606461702	10.419218435802	4.02805861798115	0.785647074705752	5.12705863442535	2.94303880617072e-07	4.41980228488263e-06
TRINITY_DN19459_c0_g1_i1	gonads	soma	267.307016901878	103.126925527342	157.853622652187	1.37456158141141	0.268133036575353	5.12641634528732	2.95309178892603e-07	4.43250631005934e-06
TRINITY_DN8224_c0_g1_i1	gonads	soma	384.052932938472	240.069392493334	288.063905975047	0.672147392624187	0.131144344633368	5.12524878219694	2.97145124476045e-07	4.4576576844942e-06
TRINITY_DN49484_c0_g1_i1	gonads	soma	265.048415898182	449.477164022857	388.000914647965	-0.754713247793826	0.147308477910294	-5.12335242682652	3.00150577956597e-07	4.49824297434699e-06
TRINITY_DN41746_c0_g1_i1	gonads	soma	117.41965522115	308.875972638097	245.057200165781	-1.38660216673404	0.270644302477435	-5.12333773163262	3.00173981964837e-07	4.49824297434699e-06
TRINITY_DN26404_c0_g1_i1	gonads	soma	162.900325289637	90.8294814360963	114.853096053943	0.856623619375415	0.167252386891249	5.12174226806348	3.02725473720462e-07	4.53403532611051e-06
TRINITY_DN3597_c0_g1_i2	gonads	soma	292.014998412583	735.629752515061	587.758167814235	-1.33472684137062	0.260641147157779	-5.12093679729947	3.04021538019708e-07	4.55099625239082e-06
TRINITY_DN2275_c1_g1_i1	gonads	soma	337.819773950315	145.04976913419	209.306437406232	1.22668008099449	0.239644877646136	5.11874108490577	3.07581875810728e-07	4.60181533723711e-06
TRINITY_DN19404_c0_g1_i1	gonads	soma	784.243937444756	1953.86197594076	1563.98929644209	-1.31711071793013	0.257489817544359	-5.11519535215496	3.13416415420318e-07	4.68658643122867e-06
TRINITY_DN18934_c0_g1_i1	gonads	soma	127.624504160375	211.216632012912	183.3525893954	-0.718587375851512	0.140486396005118	-5.11499615824248	3.13747341735998e-07	4.68901387195234e-06
TRINITY_DN10024_c0_g1_i1	gonads	soma	165.444631764201	64.8245559031506	98.3645811901673	1.36175224073493	0.266241129740477	5.1147328065439	3.14185373022063e-07	4.69303854987252e-06
TRINITY_DN45055_c0_g1_i1	gonads	soma	199.795098301252	332.217987814015	288.077024643094	-0.743086377102833	0.14536276661708	-5.1119443747263	3.18859726903603e-07	4.76030358796022e-06
TRINITY_DN7123_c0_g1_i1	gonads	soma	183.83614463474	87.0901374308407	119.338806498807	1.07270120472151	0.209881669944425	5.11098089225969	3.20490401939453e-07	4.77996692975477e-06
TRINITY_DN24834_c0_g1_i1	gonads	soma	36.5776150722565	3.95071565813851	14.8263487961779	3.1341039752494	0.613212011656933	5.11096311825477	3.2052055959417e-07	4.77996692975477e-06
TRINITY_DN5569_c0_g1_i1	gonads	soma	35.5871077302396	10.254393366172	18.6986314875279	1.8261537434373	0.357351648066129	5.11024295905685	3.21744781000869e-07	4.79538972571194e-06
TRINITY_DN16002_c0_g1_i1	gonads	soma	24.1745190098858	61.5710493549899	49.1055392399552	-1.38825046845382	0.271665195652658	-5.11015209408272	3.21899565595376e-07	4.79538972571194e-06
TRINITY_DN19457_c0_g1_i1	gonads	soma	26.2231406235879	163.406056126459	117.678417625502	-2.63546197623357	0.515829250413985	-5.10917512746409	3.23568334716597e-07	4.81766921492115e-06
TRINITY_DN14087_c0_g1_i1	gonads	soma	5.79054837141265	62.8346738918984	43.8199653850698	-3.43423233365501	0.672346851914311	-5.10782838333673	3.25882423350631e-07	4.84952800462873e-06
TRINITY_DN48490_c0_g1_i1	gonads	soma	17.639597147628	2.43282753669246	7.50175074033763	2.8016111123809	0.548768270850454	5.10527168059316	3.30319598109672e-07	4.91292993701835e-06
TRINITY_DN9442_c0_g1_i1	gonads	soma	47.5869588063547	167.421771106972	127.476833673433	-1.80609626736826	0.353789228392371	-5.10500637787989	3.30783358729326e-07	4.91719805255946e-06
TRINITY_DN997_c0_g1_i10	gonads	soma	86.8273640824965	251.173147022691	196.391219375959	-1.52625343777481	0.299032079658493	-5.1039789427203	3.32585297550735e-07	4.94134341921934e-06
TRINITY_DN11570_c0_g1_i1	gonads	soma	188.204901645526	101.406232779458	130.33912240148	0.879663288732359	0.172491809732542	5.09973946065222	3.40121326661271e-07	5.0506110295942e-06
TRINITY_DN26537_c0_g1_i1	gonads	soma	574.726173509645	288.977194143052	384.226853931916	0.995448164079993	0.195206080375637	5.09947314225276	3.40600192105269e-07	5.05502302189106e-06
TRINITY_DN48801_c0_g1_i1	gonads	soma	122.393773814549	51.1390324977351	74.890612936673	1.27877213190059	0.250825472261883	5.09825465639091	3.42799457099447e-07	5.08495002683036e-06
TRINITY_DN46199_c0_g1_i1	gonads	soma	1.84582233011795	22.8505458962621	15.848971374214	-3.59199295778568	0.704603731700857	-5.09789090829096	3.43458644517053e-07	5.09201240935651e-06
TRINITY_DN1087_c0_g1_i1	gonads	soma	724.29560657874	1427.24267371982	1192.92698467279	-0.977660446058518	0.191818332104555	-5.0968040193657	3.45435612342804e-07	5.11859386579138e-06
TRINITY_DN36296_c0_g1_i1	gonads	soma	77.3091649035257	32.2440245343866	47.2657379907663	1.25417762008442	0.246102960536042	5.09615007211888	3.46630380216185e-07	5.13356270764257e-06
TRINITY_DN39947_c0_g1_i1	gonads	soma	16.9346469626231	0.929698752817961	6.26468148941967	4.13590273547758	0.811936333646154	5.09387566991186	3.50816874757459e-07	5.19279922172922e-06
TRINITY_DN37368_c0_g1_i1	gonads	soma	748.644605548427	191.560317863073	377.255080424858	1.97205208518367	0.38757462717545	5.08818675658805	3.61503282721648e-07	5.34813340549851e-06
TRINITY_DN43779_c0_g1_i1	gonads	soma	124.777998383833	47.6167428735535	73.3371613769801	1.37910475890868	0.271113777033645	5.08681179539443	3.64132857709773e-07	5.384171808337e-06
TRINITY_DN50298_c0_g1_i1	gonads	soma	424.971335209487	188.174611097696	267.106852468293	1.18381724882567	0.232772780664381	5.08572026955561	3.6623350584487e-07	5.41235520619733e-06
TRINITY_DN22501_c0_g1_i1	gonads	soma	3.46028086244571	38.3070674652184	26.6914719309608	-3.54505649094242	0.697278476731723	-5.08413296730278	3.69309162227469e-07	5.45491010569973e-06
TRINITY_DN27184_c0_g1_i1	gonads	soma	15.3681735532828	0.507644913347867	5.46115445999284	4.9533689455094	0.974458884129374	5.08319953379559	3.71129465800685e-07	5.47888738445566e-06
TRINITY_DN30841_c0_g1_i1	gonads	soma	598.294893440115	1588.06589386335	1258.1422270556	-1.41044062097288	0.277532674097993	-5.08207051856847	3.73342748708389e-07	5.50863759672489e-06
TRINITY_DN2450_c0_g1_i1	gonads	soma	431.23643294677	170.78964244354	257.60523927795	1.33810140613209	0.263389906804453	5.08030631228982	3.76826764027948e-07	5.55709585785223e-06
TRINITY_DN34500_c0_g1_i1	gonads	soma	21.7745487946628	2.31382969076793	8.8007360587329	3.11553490156434	0.613311716636974	5.07985550748652	3.77722049675854e-07	5.564891398114e-06
TRINITY_DN1651_c0_g1_i1	gonads	soma	4.92848705132389	1866.91326920956	1246.25167515682	-8.55093497397631	1.68330837715396	-5.07983866178681	3.77755544516566e-07	5.564891398114e-06
TRINITY_DN18627_c0_g1_i1	gonads	soma	13.7765087957303	274.291718800485	187.453315465567	-4.29166558120627	0.844898529475645	-5.07950414337889	3.78421272032141e-07	5.5717474002276e-06
TRINITY_DN19271_c0_g1_i1	gonads	soma	43.1727588374919	1819.5862462386	1227.44841710489	-5.39631777810066	1.06239542571675	-5.07938724835904	3.78654172502533e-07	5.57222671947776e-06
TRINITY_DN2543_c1_g1_i1	gonads	soma	377.142603924413	861.092661497138	699.775975639563	-1.18875787797814	0.234084669846405	-5.0783243463066	3.80778244967421e-07	5.60052106149068e-06
TRINITY_DN9652_c0_g1_i1	gonads	soma	57.4068065776494	26.2177281075948	36.614087597613	1.14987872284354	0.226440415657954	5.07806311652629	3.81302036566347e-07	5.60401881524867e-06
TRINITY_DN35070_c0_g1_i1	gonads	soma	1.11915456184446	387.501529589972	258.707404580596	-8.4957209828526	1.67304311337943	-5.07800481345149	3.81419034885332e-07	5.60401881524867e-06
TRINITY_DN46696_c0_g1_i1	gonads	soma	18.9752448549314	1.58740638406272	7.38335254101895	3.37141437397597	0.663965986769811	5.07769138955125	3.8204858485103e-07	5.61030479961019e-06
TRINITY_DN11908_c0_g1_i1	gonads	soma	42.3162670589345	4.02777410065576	16.7906050867487	3.41035122289068	0.671750328441236	5.07681362926049	3.83817014128344e-07	5.6332995324283e-06
TRINITY_DN48974_c0_g1_i1	gonads	soma	57.0212673139655	12.9094406584777	27.6133828769737	2.1192671542981	0.417492424593468	5.07618109804444	3.85096273341311e-07	5.64909422491661e-06
TRINITY_DN19734_c0_g1_i1	gonads	soma	22.8571151209075	333.479855396748	229.938941971468	-3.87178917375986	0.762797688579359	-5.07577465391999	3.85920454321016e-07	5.65820010333707e-06
TRINITY_DN2241_c0_g1_i1	gonads	soma	375.267666370434	243.211879599618	287.23047518989	0.631149059414652	0.124391204123208	5.07390425121623	3.89735218452614e-07	5.71111993194023e-06
TRINITY_DN9148_c0_g1_i1	gonads	soma	11.2148774889732	50.0514057098859	37.105896302915	-2.07060562340283	0.408117789467054	-5.07354905089228	3.90463764034895e-07	5.71878286945894e-06
TRINITY_DN50613_c0_g1_i1	gonads	soma	75.847805645585	22.768173166753	40.4613839930303	1.71483917708526	0.338061225496245	5.07256984165523	3.92479015908408e-07	5.74441810644946e-06
TRINITY_DN27515_c0_g1_i1	gonads	soma	155.350824921181	93.7206869381736	114.264066265843	0.74052221275976	0.145987677959419	5.07249805675795	3.92627146311452e-07	5.74441810644946e-06
TRINITY_DN8956_c0_g1_i1	gonads	soma	233.284479110771	116.478800687695	155.41402682872	1.00605524862281	0.198396473997424	5.07093310859889	3.95869906737878e-07	5.7888168854367e-06
TRINITY_DN28261_c0_g1_i1	gonads	soma	448.703566817655	317.933398341724	361.523454500368	0.492381678557925	0.097144388793938	5.06855501044287	4.00847137605758e-07	5.85851888503886e-06
TRINITY_DN9089_c0_g1_i2	gonads	soma	31.4703999015298	82.3579351317904	65.3954233883702	-1.38352618105673	0.27297021872409	-5.06841437693669	4.01143359240476e-07	5.85976903915722e-06
TRINITY_DN25641_c0_g1_i1	gonads	soma	24.4247653207041	2.86972017556149	10.0547352239424	3.24609253492464	0.640747212083823	5.06610481279782	4.06038404936879e-07	5.92816071207843e-06
TRINITY_DN43345_c0_g1_i1	gonads	soma	140.367215039025	49.9515029837082	80.0900736688139	1.48160656909897	0.292520160636241	5.06497249925073	4.08459312537283e-07	5.96014477991721e-06
TRINITY_DN6468_c0_g1_i1	gonads	soma	113.451597309327	56.8413882050095	75.7114579064486	1.01018982008929	0.199449901898621	5.06488000481826	4.08657681490746e-07	5.96014477991721e-06
TRINITY_DN1765_c0_g1_i1	gonads	soma	276.252667172044	100.029146873544	158.770320306377	1.45716800127307	0.287760082657646	5.0638295201169	4.10917145083004e-07	5.98995731456687e-06
TRINITY_DN5235_c0_g1_i1	gonads	soma	309.947694949289	88.1673124992235	162.094106649245	1.80761126823274	0.356997937466565	5.06336613892071	4.11917647899859e-07	6.0013963022728e-06
TRINITY_DN29306_c0_g1_i1	gonads	soma	404.603213019891	260.78389585044	308.723668240257	0.643614497033824	0.127157200171442	5.0615654966141	4.15827837612862e-07	6.05519353273641e-06
TRINITY_DN43154_c0_g1_i1	gonads	soma	336.256629714445	199.853131578654	245.320964290584	0.757823375605678	0.14977557706424	5.05972596106669	4.1985945728387e-07	6.10838317216706e-06
TRINITY_DN11282_c0_g1_i1	gonads	soma	73.2696454067124	451.712803665717	325.565084246049	-2.6269126937068	0.51918363459666	-5.05969857032873	4.19919772235409e-07	6.10838317216706e-06
TRINITY_DN18837_c0_g1_i1	gonads	soma	31.20699782459	347.282299276098	241.923865458929	-3.46939612696559	0.685901828512851	-5.0581526141836	4.23337582810775e-07	6.154881437907e-06
TRINITY_DN5491_c1_g1_i1	gonads	soma	48.9574358705241	366.794527175787	260.848830074033	-2.89856260735982	0.573397223687602	-5.05506913465457	4.30234888445259e-07	6.25189286955486e-06
TRINITY_DN19215_c0_g1_i1	gonads	soma	95.5178811875397	32.8042036351554	53.7087628192835	1.52449222350102	0.301588182541502	5.05488050179564	4.30660333843414e-07	6.25480724030647e-06
TRINITY_DN40521_c0_g1_i1	gonads	soma	34.2799239381925	2.47377672435588	13.0758257956348	3.85541487947223	0.762954616413472	5.05326895798327	4.34311617464546e-07	6.30454541573143e-06
TRINITY_DN4306_c0_g1_i1	gonads	soma	76.1426639133968	154.139515823365	128.140565186709	-1.02915878760625	0.203670790372748	-5.05305049252636	4.34808888668724e-07	6.30847137221869e-06
TRINITY_DN12200_c0_g1_i1	gonads	soma	301.152589174698	633.229581523421	522.537250740514	-1.07015709993137	0.211819166909676	-5.05222032332753	4.36703534419258e-07	6.33265662294204e-06
TRINITY_DN49264_c0_g1_i1	gonads	soma	650.885781364858	915.505431678712	827.298881574094	-0.495127133518213	0.0980262999299552	-5.05096217925196	4.3959011155067e-07	6.36806569648348e-06
TRINITY_DN24077_c0_g1_i1	gonads	soma	3.95558483292902	29.5008619463709	20.9857695752236	-3.02830095557917	0.599550002427675	-5.05095645620397	4.39603283976856e-07	6.36806569648348e-06
TRINITY_DN29460_c0_g1_i1	gonads	soma	0.737526559907802	28.1434117972445	19.0081167181323	-5.46692659555605	1.08242876607852	-5.05061096570994	4.40399186252453e-07	6.37627411100441e-06
TRINITY_DN6174_c0_g1_i1	gonads	soma	31.321850583593	365.695756823777	254.237788077049	-3.52776656882514	0.698510964232375	-5.05040972793027	4.40863415759564e-07	6.37967439257063e-06
TRINITY_DN38964_c0_g1_i1	gonads	soma	169.904978883788	71.5369766875976	104.326310752994	1.25120581522149	0.247852035528689	5.04819664907156	4.45999944732072e-07	6.45064818660069e-06
TRINITY_DN11288_c0_g1_i2	gonads	soma	326.670342116478	202.178887157715	243.676038810636	0.696639007810905	0.138013174001179	5.04762688672716	4.47331672247861e-07	6.46654667371609e-06
TRINITY_DN1887_c0_g1_i6	gonads	soma	863.202639150281	1169.60842946587	1067.47316602734	-0.438490518714408	0.0868979119345805	-5.04604206191418	4.51056149599736e-07	6.51699983834673e-06
TRINITY_DN4929_c0_g1_i1	gonads	soma	285.049286634945	161.705921565884	202.820376588904	0.814330477088445	0.161428559574905	5.0445254497274	4.54648319624103e-07	6.56548998634744e-06
TRINITY_DN37211_c0_g1_i1	gonads	soma	436.341709546284	625.148871484927	562.213150838713	-0.521646843973571	0.103431214305684	-5.04341796115703	4.57288877138201e-07	6.60019488315764e-06
TRINITY_DN17924_c0_g1_i1	gonads	soma	27.4393416229139	0.900857042932344	9.74701856959287	4.88751440749638	0.969215692875125	5.04275203489312	4.58883743869504e-07	6.61977882170254e-06
TRINITY_DN2577_c0_g1_i1	gonads	soma	855.288048603523	468.64481102272	597.525890216321	0.868237651614266	0.172207912552894	5.04179882760953	4.61175976923329e-07	6.64939732823668e-06
TRINITY_DN13250_c0_g1_i1	gonads	soma	4.23493375370666	40.0630789156399	28.1203638616621	-3.12895967843476	0.620927006247296	-5.03917472899962	4.67543497612656e-07	6.73771362647711e-06
TRINITY_DN1754_c1_g1_i1	gonads	soma	0.623850591361153	63.8784794795924	42.7936031835153	-6.60981315294446	1.31235170657605	-5.03661718106773	4.73831082168165e-07	6.82478709909019e-06
TRINITY_DN51734_c0_g1_i1	gonads	soma	42.159694019604	13.0502023134458	22.7533662154985	1.71666576902147	0.340945834560491	5.03501024212364	4.77823284532373e-07	6.87872619704912e-06
TRINITY_DN49474_c0_g1_i1	gonads	soma	29.3378436239435	118.36510469348	88.6893510036342	-2.0107454445061	0.399542551580674	-5.03261902030503	4.8382403530318e-07	6.9615095157203e-06
TRINITY_DN26281_c0_g1_i1	gonads	soma	132.699142956199	280.453133267419	231.201803163679	-1.07635384993349	0.213889830453188	-5.0322815612735	4.84676716275603e-07	6.97017244559118e-06
TRINITY_DN34866_c0_g1_i1	gonads	soma	51.5980143879117	102.659857063589	85.6392428383635	-0.988528708706884	0.196548888911918	-5.02942913683875	4.91942266180536e-07	7.07100271280581e-06
TRINITY_DN48925_c0_g1_i1	gonads	soma	6.34469625651773	28.152272552554	20.8830804538753	-2.14223429093721	0.425959586950324	-5.02919609410514	4.92540480097715e-07	7.07594440751949e-06
TRINITY_DN11474_c0_g1_i1	gonads	soma	96.5639598771342	37.4485836238197	57.1537090415912	1.34234389361417	0.266986713540111	5.02775541080438	4.96254276433467e-07	7.12561703172123e-06
TRINITY_DN3111_c0_g1_i1	gonads	soma	102.39153398095	28.6300294241939	53.2171976097793	1.81296954897652	0.360602794764937	5.02760814751401	4.96635409765459e-07	7.12741003705196e-06
TRINITY_DN1234_c2_g1_i1	gonads	soma	479.098842026057	670.457052390665	606.670982269129	-0.484999062091276	0.0964987380677209	-5.02596274109733	5.00913143666265e-07	7.18509399937589e-06
TRINITY_DN34542_c0_g1_i1	gonads	soma	51.9932356527735	102.724142296456	85.8138400818949	-1.0037629791267	0.199756387316077	-5.02493558585653	5.03601536897262e-07	7.2199327555276e-06
TRINITY_DN20589_c0_g1_i1	gonads	soma	177.641555376993	92.139534671992	120.640208240326	0.94668276051371	0.188528432438974	5.02143230210197	5.12875806661909e-07	7.34910603332699e-06
TRINITY_DN14105_c0_g1_i1	gonads	soma	40.8142637121728	134.001045465498	102.938784881056	-1.68945010804854	0.336505188450728	-5.02057669846571	5.15165753943198e-07	7.3781179785902e-06
TRINITY_DN3926_c0_g1_i1	gonads	soma	400.524795699089	264.163967445188	309.617576863155	0.599354519729878	0.11945943605946	5.01722207554666	5.24239583428567e-07	7.50420768600037e-06
TRINITY_DN14348_c0_g1_i1	gonads	soma	107.625099397017	187.242621353297	160.70344736787	-0.795447370628081	0.158601408157369	-5.01538655847755	5.29269454341106e-07	7.57231035678455e-06
TRINITY_DN10493_c0_g1_i1	gonads	soma	6.97255870857577	58.4677693945956	41.3026991659223	-2.99104668471058	0.596521266505898	-5.01414928964817	5.32686165616176e-07	7.61727523099368e-06
TRINITY_DN6214_c0_g1_i1	gonads	soma	123.546782140702	72.2684423348202	89.3612222701142	0.769737420316867	0.153564797704671	5.01246009386337	5.37385226407174e-07	7.68052173795619e-06
TRINITY_DN2880_c0_g1_i1	gonads	soma	137.88445184937	14.2201039393096	55.441553242663	3.30475534110266	0.659354436166426	5.01210754009171	5.3837100122952e-07	7.69065878643895e-06
TRINITY_DN51852_c0_g1_i1	gonads	soma	5.94135067131244	52.4597113964532	36.9535911547396	-3.0543148597824	0.609500633581889	-5.01117585691901	5.40984477801572e-07	7.72402529830345e-06
TRINITY_DN15420_c0_g1_i1	gonads	soma	242.803260378019	127.329071773704	165.820467975142	0.929199536249587	0.185477117747949	5.00977989916959	5.44923204971369e-07	7.77626942014813e-06
TRINITY_DN2993_c0_g1_i1	gonads	soma	429.767307771761	256.716369115244	314.400015334083	0.747744850453826	0.149279213994088	5.00903528661022	5.47035439268177e-07	7.80240854993118e-06
TRINITY_DN15102_c0_g1_i1	gonads	soma	34.9237332340884	152.919148441044	113.587343372059	-2.12631312274117	0.424563571852846	-5.00823260333355	5.49321243186475e-07	7.83099525204788e-06
TRINITY_DN38636_c0_g1_i1	gonads	soma	27.1994600005009	0	9.06648666683363	7.19102372604628	1.43590592457738	5.00800477452083	5.49971708114916e-07	7.83625159723369e-06
TRINITY_DN5465_c0_g2_i1	gonads	soma	173.125076326972	75.0039974637586	107.711023751496	1.20602928182846	0.240889358624144	5.0065693591314	5.54087016053432e-07	7.890845969019e-06
TRINITY_DN647_c0_g1_i1	gonads	soma	588.519469041816	319.023040996881	408.855183678526	0.887467286941266	0.177296596097879	5.00555175042012	5.57022447898023e-07	7.92859024738368e-06
TRINITY_DN14174_c0_g1_i1	gonads	soma	52.2953783483264	4.33082152619918	20.3190071335749	3.52224809595886	0.703818443843143	5.00448393583707	5.60118824708097e-07	7.96858561207484e-06
TRINITY_DN930_c0_g1_i1	gonads	soma	8.07684261808903	335.696990036179	226.490274230149	-5.36903888901456	1.07290590213976	-5.00420295787986	5.6093633937152e-07	7.97613619986712e-06
TRINITY_DN7899_c0_g1_i1	gonads	soma	98.2045853502311	32.5659835543044	54.44551748628	1.56781642795246	0.313408423137323	5.00247061727984	5.66002109360244e-07	8.04405552766299e-06
TRINITY_DN30080_c0_g1_i1	gonads	soma	77.6279371301437	31.3293450357506	46.762209067215	1.30905339371345	0.26169289266208	5.00225046388176	5.66649039512415e-07	8.04913673950909e-06
TRINITY_DN35731_c0_g1_i1	gonads	soma	58.9721031965333	19.0637237370706	32.3665168902248	1.58471076016796	0.31680864505633	5.00210706019776	5.67070820697332e-07	8.0493475278032e-06
TRINITY_DN52125_c0_g1_i1	gonads	soma	261.761381598657	159.366518922823	193.498139814768	0.704160246066121	0.140774369667528	5.00204865224517	5.67242697820957e-07	8.0493475278032e-06
TRINITY_DN33871_c0_g1_i1	gonads	soma	43.4073952023263	171.585745225755	128.859628551279	-1.9866633171167	0.39724301373254	-5.00112839858348	5.69957367379054e-07	8.08330957030808e-06
TRINITY_DN26641_c0_g1_i1	gonads	soma	66.4879509985799	19.5611008880649	35.2033842582366	1.79552268619454	0.359029822430663	5.0010405097791	5.70217286051287e-07	8.08330957030808e-06
TRINITY_DN1985_c0_g1_i1	gonads	soma	243.679553655736	134.242223385623	170.721333475661	0.870233516747406	0.174052426801398	4.99983558253045	5.73792230085573e-07	8.1298437571931e-06
TRINITY_DN32945_c0_g1_i1	gonads	soma	57.3038888017873	23.8577229681781	35.0064449127145	1.28625862257731	0.257266573682105	4.99971140505293	5.74161882646052e-07	8.13093912527222e-06
TRINITY_DN23491_c0_g1_i1	gonads	soma	5.91508313159361	29.7447664070822	21.801538648586	-2.42497068892422	0.485248993739344	-4.99737396720254	5.81162970655159e-07	8.22589603197555e-06
TRINITY_DN43019_c0_g1_i1	gonads	soma	20.2263192036476	1.01928699327426	7.4216310633987	4.1938134792692	0.839378388413514	4.99633244929717	5.84308960163569e-07	8.26621826502002e-06
TRINITY_DN11637_c0_g1_i1	gonads	soma	176.915582909848	69.7818328438972	105.493082865881	1.33124696534418	0.266527220583272	4.99478800863513	5.89004308952536e-07	8.32840714026278e-06
TRINITY_DN37841_c0_g1_i1	gonads	soma	13.929069974364	0.374167550902061	4.8924683587227	5.24868595017721	1.05129006997065	4.9926144078615	5.95674064261111e-07	8.41843635634872e-06
TRINITY_DN35151_c0_g1_i1	gonads	soma	70.4331145366782	29.9717284566104	43.4588571499663	1.21726561146082	0.243828716395026	4.99229799286123	5.96651042611791e-07	8.42796112146355e-06
TRINITY_DN12804_c0_g1_i1	gonads	soma	476.977626029433	285.729576183083	349.478926131866	0.737698290797943	0.147788485426137	4.99158164231027	5.98868591563288e-07	8.45499093256332e-06
TRINITY_DN9549_c0_g1_i1	gonads	soma	44.6180706526451	169.216354962793	127.683593526077	-1.91850137929887	0.384397997300566	-4.99092449172873	6.00909865220806e-07	8.47950587589359e-06
TRINITY_DN18792_c0_g1_i1	gonads	soma	3.03467959821849	56.3231725425558	38.56034156111	-4.23290127805526	0.848265461633564	-4.99006675328224	6.03584306770575e-07	8.51292612789554e-06
TRINITY_DN30815_c0_g1_i1	gonads	soma	20.1520665409413	0.399244550066653	6.98351854702487	5.34790373113269	1.07182128365769	4.98954798964473	6.05207383806473e-07	8.53149161977164e-06
TRINITY_DN2614_c0_g1_i1	gonads	soma	415.432157740901	790.269714965935	665.32386255759	-0.930933149629654	0.186592950649734	-4.9891121094771	6.06574391662241e-07	8.54643037249336e-06
TRINITY_DN5671_c0_g1_i1	gonads	soma	570.063310138601	909.829527893656	796.574121975305	-0.672158359797808	0.1347568066049	-4.98793624405588	6.10277002695656e-07	8.59424520302496e-06
TRINITY_DN4385_c0_g1_i1	gonads	soma	114.246152298697	47.5646642539186	69.7918269355114	1.25643146350487	0.251927758383882	4.98726885661543	6.12388179495145e-07	8.61961155683122e-06
TRINITY_DN19319_c0_g1_i1	gonads	soma	131.997229039334	63.0424468259275	86.0273742303964	1.05064554267511	0.210798686052183	4.98411808133865	6.22450601910665e-07	8.75681264084033e-06
TRINITY_DN1343_c0_g1_i1	gonads	soma	1049.548202798	103.401538156875	418.783759703917	3.34644933864348	0.671440723522322	4.98398327865531	6.22884648005316e-07	8.75848873355503e-06
TRINITY_DN25219_c0_g1_i1	gonads	soma	45.9975910232895	14.1903021032665	24.7927317432741	1.66507097664171	0.334175944607082	4.98261770038375	6.2729810002359e-07	8.81608997269131e-06
TRINITY_DN5362_c0_g1_i1	gonads	soma	277.320507437431	36.1162510121881	116.517669820602	2.95544152507363	0.593169071684995	4.98246059370259	6.27807786674232e-07	8.81879695493456e-06
TRINITY_DN35235_c0_g1_i1	gonads	soma	634.626969363379	355.434088636909	448.498382212399	0.831873937447062	0.166969658797587	4.9821862453197	6.28698786935666e-07	8.82685480113158e-06
TRINITY_DN42_c0_g1_i1	gonads	soma	437.951219913818	5917.83208800752	4091.20513197629	-3.75647691253754	0.754423184788381	-4.97927024020511	6.38244720836044e-07	8.9563574271508e-06
TRINITY_DN6312_c0_g1_i1	gonads	soma	428.343279765454	758.748137829328	648.61318514137	-0.820428589926855	0.164849329647589	-4.97683910320258	6.46310013142693e-07	9.06496237798171e-06
TRINITY_DN13605_c0_g1_i1	gonads	soma	154.404728338258	93.8698213592653	114.048123685596	0.720744166507668	0.144833788652295	4.9763537446222	6.47931909629039e-07	9.0831301423954e-06
TRINITY_DN6781_c0_g1_i1	gonads	soma	110.809842001483	229.409261430854	189.876121621063	-1.05463964651504	0.211937690405858	-4.97617787801415	6.48520561125869e-07	9.08680219979536e-06
TRINITY_DN44589_c0_g1_i1	gonads	soma	35.6093634092616	13.2505117916235	20.7034623308362	1.46900059288216	0.29523493039888	4.97570050704182	6.50120991595315e-07	9.10464004997004e-06
TRINITY_DN20755_c0_g1_i1	gonads	soma	104.773697874652	56.3719577565384	72.5058711292429	0.893271457742415	0.179540561451902	4.975318393341	6.51404805340985e-07	9.11802810817756e-06
TRINITY_DN2506_c0_g1_i1	gonads	soma	16.3959078256025	1194.36123326692	801.706124786479	-6.18354453482713	1.24343062500506	-4.97297107733852	6.59345011827456e-07	9.22452857844921e-06
TRINITY_DN15647_c0_g1_i1	gonads	soma	4.35946851388762	122.770573238254	83.3002049967984	-4.80459665852585	0.966187152849371	-4.97273912653121	6.60134670378229e-07	9.2309329247007e-06
TRINITY_DN31606_c0_g1_i1	gonads	soma	291.024683376946	142.864212670126	192.251036239066	1.03975231059367	0.209149929390073	4.97132518105941	6.64968085661569e-07	9.29384792286695e-06
TRINITY_DN6090_c0_g1_i1	gonads	soma	1.03859306395407	122.726569910254	82.1639109614877	-6.74283318329852	1.35645713849259	-4.97091503443427	6.66376495435142e-07	9.308854579376e-06
TRINITY_DN26577_c0_g1_i1	gonads	soma	1688.89049301662	821.948922642604	1110.92944610061	1.0397728904829	0.209212649746038	4.96993318398805	6.69759776498609e-07	9.35142001192561e-06
TRINITY_DN16449_c0_g1_i1	gonads	soma	8.44761182839137	32.6655064184736	24.5928748884462	-1.86740494762963	0.37577353307744	-4.9694956755903	6.71272677890792e-07	9.3678409383726e-06
TRINITY_DN29451_c0_g1_i1	gonads	soma	27.7262201618563	2.27853159107245	10.7610944480004	3.49091651928944	0.702508799688325	4.96921393844209	6.72248665823605e-07	9.37325374973983e-06
TRINITY_DN54509_c0_g1_i1	gonads	soma	32.4044169098376	1.7680640542422	11.980181672774	4.14895446894051	0.834935908930932	4.96918916118114	6.72334564079062e-07	9.37325374973983e-06
TRINITY_DN40125_c0_g1_i1	gonads	soma	22.2115469462777	4.31403250844496	10.2798706543892	2.38264148069133	0.479640942133745	4.96755233215047	6.78032641158616e-07	9.44795683794819e-06
TRINITY_DN14881_c0_g1_i1	gonads	soma	74.3979438739815	27.021469411803	42.8136275658625	1.43687528921944	0.289275945764484	4.96714403758023	6.79461218375455e-07	9.46082676013894e-06
TRINITY_DN46410_c0_g1_i1	gonads	soma	67.1095046154538	32.1548198292142	43.8063814246274	1.0594907148692	0.213301926518169	4.96709397877355	6.79636568035005e-07	9.46082676013894e-06
TRINITY_DN6970_c0_g1_i1	gonads	soma	52.0543765418824	9.22474549643174	23.5012891782486	2.44561053361176	0.492376519932458	4.96695198614921	6.80134187513739e-07	9.46301758745353e-06
[truncated: 25,829 more rows]
