# Supplementary material for: Germline-related molecular phenotype in Metazoa: conservation and innovation highlighted by comparative transcriptomics
Source: EvoDevo. 2023 Jan 30;14:2. doi: 10.1186/s13227-022-00207-3 (PMC9885605; doi:10.1186/s13227-022-00207-3)
Supplement: Supplementary file 1 — Additional file 1: Zipped directory comprehending more detailed information on the species-specific transcriptomic analyses (transcriptomic statistics, read counts, fasta of upregulated transcripts, GO/IPR enrichment analyses, ratios bootstrap iterations) and extensive results of the comparative analyses (co-upregulated transcripts, co-enriched GO/IPR, comparisons of different cut-off iterations) [file 13227_2022_207_MOESM1_ESM.zip › SUPPLEMENTARY_MATERIAL/Nematostella_vectensis/IPR_counts_odds.txt]

IPR_code	N_full_transcriptome	N_germline-related_subset	Odds_ratio	Pvalue
IPR000008	96	2	0.312331	0.09308
IPR000009	1	1	Inf	0.06365
IPR000014	16	1	0.980767	1
IPR000031	1	1	Inf	0.06365
IPR000033	31	2	1.01461	1
IPR000047	15	2	2.26439	0.2469
IPR000048	54	1	0.2772222	0.261
IPR000058	8	1	2.102146	0.4091
IPR000060	11	4	8.4186	0.003758
IPR000086	18	1	0.865323	1
IPR000089	11	2	3.27131	0.1522
IPR000101	13	1	1.226073	0.5748
IPR000115	1	1	Inf	0.06365
IPR000118	6	1	2.943131	0.3261
IPR000152	163	9	0.85913	0.8715
IPR000156	7	1	2.452487	0.369
IPR000157	13	2	2.67629	0.1988
IPR000162	1	1	Inf	0.06365
IPR000164	4	1	4.905980	0.2313
IPR000169	15	1	1.05088	1
IPR000175	23	5	4.0942	0.01334
IPR000182	25	3	2.00760	0.2107
IPR000192	17	1	0.919438	1
IPR000194	7	2	5.88886	0.06864
IPR000195	31	2	1.01461	1
IPR000198	30	1	0.507041	1
IPR000209	18	1	0.865323	1
IPR000210	101	4	0.60587	0.4157
IPR000215	4	1	4.905980	0.2313
IPR000217	35	3	1.37976	0.4866
IPR000219	38	1	0.3973174	0.5151
IPR000225	34	1	0.44554	0.7228
IPR000228	4	3	44.1703	0.0009808
IPR000243	3	2	29.4565	0.01163
IPR000257	1	1	Inf	0.06365
IPR000266	3	1	7.35763	0.1791
IPR000268	1	1	Inf	0.06365
IPR000270	9	1	1.839269	0.4467
IPR000276	341	15	0.67446	0.1472
IPR000286	7	2	5.88886	0.06864
IPR000297	2	1	14.71395	0.1232
IPR000298	1	1	Inf	0.06365
IPR000299	37	1	0.408368	0.7298
IPR000301	20	1	0.774181	1
IPR000305	4	1	4.905980	0.2313
IPR000308	8	1	2.102146	0.4091
IPR000323	10	1	1.634900	0.482
IPR000326	11	1	1.471361	0.515
IPR000330	26	3	1.92029	0.2277
IPR000333	8	1	2.102146	0.4091
IPR000337	38	4	1.73221	0.303
IPR000361	2	1	14.71395	0.1232
IPR000362	3	2	29.4565	0.01163
IPR000375	2	1	14.71395	0.1232
IPR000383	2	2	Inf	0.004049
IPR000387	47	1	0.3194841	0.3679
IPR000398	1	1	Inf	0.06365
IPR000402	3	1	7.35763	0.1791
IPR000407	7	1	2.452487	0.369
IPR000421	159	5	0.47635	0.1032
IPR000424	1	1	Inf	0.06365
IPR000425	7	3	11.0469	0.00742
IPR000426	6	6	Inf	6.601e-08
IPR000432	5	1	3.678973	0.2802
IPR000436	52	2	0.588043	0.7727
IPR000447	1	1	Inf	0.06365
IPR000456	2	1	14.71395	0.1232
IPR000465	1	1	Inf	0.06365
IPR000467	19	2	1.73147	0.3432
IPR000477	125	2	0.238456	0.02534
IPR000488	35	1	0.432419	0.7247
IPR000504	166	15	1.46488	0.1515
IPR000542	10	2	3.68032	0.1297
IPR000555	13	2	2.67629	0.1988
IPR000558	4	3	44.1703	0.0009808
IPR000568	2	1	14.71395	0.1232
IPR000569	28	1	0.544637	1
IPR000571	49	4	1.30831	0.5526
IPR000573	2	2	Inf	0.004049
IPR000577	2	1	14.71395	0.1232
IPR000582	5	1	3.678973	0.2802
IPR000591	11	1	1.471361	0.515
IPR000594	11	1	1.471361	0.515
IPR000595	31	1	0.490122	0.7201
IPR000602	3	1	7.35763	0.1791
IPR000608	35	8	4.3722	0.001328
IPR000626	48	1	0.3126760	0.3697
IPR000629	25	6	4.6564	0.004089
IPR000644	10	1	1.634900	0.482
IPR000649	8	2	4.90798	0.08775
IPR000659	1	1	Inf	0.06365
IPR000668	21	2	1.54910	0.39
IPR000674	6	1	2.943131	0.3261
IPR000679	6	1	2.943131	0.3261
IPR000686	1	1	Inf	0.06365
IPR000717	20	7	7.9437	0.0001552
IPR000719	357	20	0.87181	0.6621
IPR000730	1	1	Inf	0.06365
IPR000731	14	1	1.131725	0.6018
IPR000740	1	1	Inf	0.06365
IPR000742	354	15	0.64830	0.1237
IPR000749	17	5	6.1420	0.00337
IPR000751	1	1	Inf	0.06365
IPR000760	8	2	4.90798	0.08775
IPR000781	1	1	Inf	0.06365
IPR000782	8	2	4.90798	0.08775
IPR000783	1	1	Inf	0.06365
IPR000788	1	1	Inf	0.06365
IPR000789	3	3	Inf	0.0002575
IPR000794	1	1	Inf	0.06365
IPR000795	20	1	0.774181	1
IPR000814	1	1	Inf	0.06365
IPR000832	48	4	1.33808	0.5467
IPR000836	9	3	7.3640	0.01617
IPR000842	1	1	Inf	0.06365
IPR000859	92	5	0.84511	1
IPR000860	1	1	Inf	0.06365
IPR000863	16	1	0.980767	1
IPR000866	4	1	4.905980	0.2313
IPR000873	51	7	2.34512	0.04167
IPR000878	1	1	Inf	0.06365
IPR000883	4	3	44.1703	0.0009808
IPR000884	160	8	0.77338	0.6249
IPR000891	5	1	3.678973	0.2802
IPR000895	1	1	Inf	0.06365
IPR000907	17	2	1.9625	0.2953
IPR000917	18	2	1.83969	0.3193
IPR000922	24	1	0.639448	1
IPR000933	10	6	22.1237	1.109e-05
IPR000945	12	1	1.33757	0.5458
IPR000953	12	2	2.94411	0.1752
IPR000956	3	2	29.4565	0.01163
IPR000959	3	1	7.35763	0.1791
IPR000960	4	1	4.905980	0.2313
IPR000961	23	1	0.668538	1
IPR000969	1	1	Inf	0.06365
IPR000977	3	1	7.35763	0.1791
IPR000994	14	1	1.131725	0.6018
IPR000998	69	4	0.90514	1
IPR001005	25	1	0.612782	1
IPR001007	14	1	1.131725	0.6018
IPR001015	1	1	Inf	0.06365
IPR001017	5	1	3.678973	0.2802
IPR001024	47	1	0.3194841	0.3679
IPR001030	2	2	Inf	0.004049
IPR001031	3	1	7.35763	0.1791
IPR001040	3	1	7.35763	0.1791
IPR001041	9	1	1.839269	0.4467
IPR001047	4	2	14.7209	0.02228
IPR001054	27	1	0.565605	1
IPR001067	8	1	2.102146	0.4091
IPR001077	7	1	2.452487	0.369
IPR001085	2	1	14.71395	0.1232
IPR001093	4	1	4.905980	0.2313
IPR001094	2	1	14.71395	0.1232
IPR001100	2	1	14.71395	0.1232
IPR001104	8	1	2.102146	0.4091
IPR001107	15	3	3.68166	0.06594
IPR001111	6	3	14.7278	0.00445
IPR001128	89	2	0.337542	0.1282
IPR001129	6	1	2.943131	0.3261
IPR001130	6	1	2.943131	0.3261
IPR001148	8	3	8.8382	0.01131
IPR001154	2	2	Inf	0.004049
IPR001163	15	8	16.8723	1.14e-06
IPR001179	13	2	2.67629	0.1988
IPR001190	58	13	4.2711	5.728e-05
IPR001199	13	1	1.226073	0.5748
IPR001202	37	1	0.408368	0.7298
IPR001206	10	1	1.634900	0.482
IPR001208	10	7	34.4429	4.237e-07
IPR001211	13	1	1.226073	0.5748
IPR001212	4	1	4.905980	0.2313
IPR001214	28	3	1.7665	0.421
IPR001222	4	1	4.905980	0.2313
IPR001227	3	1	7.35763	0.1791
IPR001232	2	1	14.71395	0.1232
IPR001233	3	3	Inf	0.0002575
IPR001241	2	2	Inf	0.004049
IPR001245	120	1	0.1231911	0.007328
IPR001247	7	2	5.88886	0.06864
IPR001251	14	1	1.131725	0.6018
IPR001254	81	1	0.18349	0.06405
IPR001258	30	1	0.507041	1
IPR001260	1	1	Inf	0.06365
IPR001269	8	1	2.102146	0.4091
IPR001270	3	1	7.35763	0.1791
IPR001279	17	2	1.9625	0.2953
IPR001283	54	5	1.50241	0.3928
IPR001295	2	1	14.71395	0.1232
IPR001304	54	1	0.2772222	0.261
IPR001305	3	2	29.4565	0.01163
IPR001310	5	3	22.0920	0.002335
IPR001313	4	1	4.905980	0.2313
IPR001329	1	1	Inf	0.06365
IPR001331	9	1	1.839269	0.4467
IPR001349	2	1	14.71395	0.1232
IPR001353	14	12	88.778	3.456e-13
IPR001356	80	6	1.19341	0.6434
IPR001357	29	1	0.52517	1
IPR001370	6	1	2.943131	0.3261
IPR001375	8	1	2.102146	0.4091
IPR001394	41	3	1.1617	0.7443
IPR001401	3	1	7.35763	0.1791
IPR001404	6	2	7.3608	0.05115
IPR001412	8	1	2.102146	0.4091
IPR001431	4	1	4.905980	0.2313
IPR001433	9	1	1.839269	0.4467
IPR001440	14	2	2.4532	0.2228
IPR001452	103	2	0.290615	0.06734
IPR001457	1	1	Inf	0.06365
IPR001461	4	1	4.905980	0.2313
IPR001465	3	1	7.35763	0.1791
IPR001469	1	1	Inf	0.06365
IPR001474	1	1	Inf	0.06365
IPR001478	89	1	0.1667645	0.04572
IPR001494	10	2	3.68032	0.1297
IPR001505	1	1	Inf	0.06365
IPR001506	71	4	0.87806	1
IPR001507	23	1	0.668538	1
IPR001509	7	3	11.0469	0.00742
IPR001519	46	2	0.668371	1
IPR001529	1	1	Inf	0.06365
IPR001533	2	1	14.71395	0.1232
IPR001544	1	1	Inf	0.06365
IPR001548	6	1	2.943131	0.3261
IPR001555	2	1	14.71395	0.1232
IPR001564	8	1	2.102146	0.4091
IPR001567	8	2	4.90798	0.08775
IPR001568	1	1	Inf	0.06365
IPR001578	4	3	44.1703	0.0009808
IPR001584	60	1	0.2489794	0.1836
IPR001585	1	1	Inf	0.06365
IPR001594	18	1	0.865323	1
IPR001607	8	3	8.8382	0.01131
IPR001609	33	1	0.459476	0.7214
IPR001611	176	5	0.42874	0.06095
IPR001612	1	1	Inf	0.06365
IPR001623	41	4	1.59159	0.3304
IPR001632	4	1	4.905980	0.2313
IPR001648	3	1	7.35763	0.1791
IPR001650	93	12	2.1866	0.01703
IPR001656	5	2	9.81535	0.03558
IPR001666	4	1	4.905980	0.2313
IPR001674	1	1	Inf	0.06365
IPR001678	8	2	4.90798	0.08775
IPR001680	306	31	1.6688	0.01269
IPR001683	34	1	0.44554	0.7228
IPR001684	1	1	Inf	0.06365
IPR001694	4	2	14.7209	0.02228
IPR001699	10	2	3.68032	0.1297
IPR001708	4	1	4.905980	0.2313
IPR001715	57	1	0.2623443	0.2677
IPR001736	3	1	7.35763	0.1791
IPR001739	7	1	2.452487	0.369
IPR001747	5	3	22.0920	0.002335
IPR001750	5	3	22.0920	0.002335
IPR001752	62	1	0.2407997	0.1862
IPR001753	19	4	3.92912	0.02939
IPR001754	1	1	Inf	0.06365
IPR001757	20	1	0.774181	1
IPR001763	19	3	2.76114	0.1166
IPR001765	1	1	Inf	0.06365
IPR001766	19	2	1.73147	0.3432
IPR001781	37	1	0.408368	0.7298
IPR001787	1	1	Inf	0.06365
IPR001790	3	1	7.35763	0.1791
IPR001791	44	1	0.3418084	0.5273
IPR001796	1	1	Inf	0.06365
IPR001806	119	4	0.51072	0.2548
IPR001810	53	3	0.88252	1
IPR001816	1	1	Inf	0.06365
IPR001818	17	3	3.15553	0.08976
IPR001828	58	3	0.80215	1
IPR001839	7	2	5.88886	0.06864
IPR001841	168	12	1.13246	0.6339
IPR001846	17	3	3.15553	0.08976
IPR001848	3	1	7.35763	0.1791
IPR001849	139	2	0.213986	0.01308
IPR001853	4	1	4.905980	0.2313
IPR001865	3	1	7.35763	0.1791
IPR001873	8	1	2.102146	0.4091
IPR001878	41	7	3.0358	0.01397
IPR001881	190	9	0.73029	0.4549
IPR001882	4	1	4.905980	0.2313
IPR001905	1	1	Inf	0.06365
IPR001907	1	1	Inf	0.06365
IPR001917	3	1	7.35763	0.1791
IPR001926	15	1	1.05088	1
IPR001930	12	1	1.33757	0.5458
IPR001932	17	1	0.919438	1
IPR001943	2	1	14.71395	0.1232
IPR001944	14	2	2.4532	0.2228
IPR001945	2	2	Inf	0.004049
IPR001950	4	1	4.905980	0.2313
IPR001951	1	1	Inf	0.06365
IPR001952	6	3	14.7278	0.00445
IPR001958	5	2	9.81535	0.03558
IPR001965	52	1	0.2881133	0.2595
IPR001969	12	1	1.33757	0.5458
IPR001972	7	1	2.452487	0.369
IPR001977	3	1	7.35763	0.1791
IPR001981	3	1	7.35763	0.1791
IPR001991	8	2	4.90798	0.08775
IPR002000	3	1	7.35763	0.1791
IPR002015	3	2	29.4565	0.01163
IPR002018	33	4	2.03120	0.1556
IPR002035	187	10	0.83031	0.7626
IPR002041	1	1	Inf	0.06365
IPR002043	1	1	Inf	0.06365
IPR002048	177	10	0.88034	0.8768
IPR002056	1	1	Inf	0.06365
IPR002067	25	3	2.00760	0.2107
IPR002082	1	1	Inf	0.06365
IPR002108	13	3	4.41830	0.04553
IPR002109	10	4	9.8242	0.002518
IPR002110	255	4	0.232916	0.0004293
IPR002113	3	1	7.35763	0.1791
IPR002119	6	1	2.943131	0.3261
IPR002123	11	2	3.27131	0.1522
IPR002126	101	4	0.60587	0.4157
IPR002130	20	3	2.59842	0.131
IPR002133	6	2	7.3608	0.05115
IPR002153	18	2	1.83969	0.3193
IPR002155	6	4	29.4851	0.0002212
IPR002156	1	1	Inf	0.06365
IPR002164	2	2	Inf	0.004049
IPR002172	40	3	1.19312	0.7403
IPR002178	1	1	Inf	0.06365
IPR002181	48	7	2.51695	0.0312
IPR002194	11	7	25.8104	1.101e-06
IPR002195	2	1	14.71395	0.1232
IPR002205	1	1	Inf	0.06365
IPR002209	9	1	1.839269	0.4467
IPR002213	14	1	1.131725	0.6018
IPR002219	36	1	0.420050	0.7271
IPR002220	4	1	4.905980	0.2313
IPR002225	3	1	7.35763	0.1791
IPR002253	1	1	Inf	0.06365
IPR002300	3	1	7.35763	0.1791
IPR002312	2	1	14.71395	0.1232
IPR002344	3	1	7.35763	0.1791
IPR002346	6	1	2.943131	0.3261
IPR002347	62	14	4.3139	2.745e-05
IPR002350	67	13	3.5581	0.0002697
IPR002372	3	1	7.35763	0.1791
IPR002376	3	1	7.35763	0.1791
IPR002401	60	1	0.2489794	0.1836
IPR002413	7	1	2.452487	0.369
IPR002415	2	1	14.71395	0.1232
IPR002423	18	8	11.8104	6.524e-06
IPR002429	2	1	14.71395	0.1232
IPR002452	15	2	2.26439	0.2469
IPR002454	1	1	Inf	0.06365
IPR002455	31	2	1.01461	1
IPR002464	15	1	1.05088	1
IPR002470	3	1	7.35763	0.1791
IPR002471	2	1	14.71395	0.1232
IPR002474	3	1	7.35763	0.1791
IPR002477	8	2	4.90798	0.08775
IPR002478	4	2	14.7209	0.02228
IPR002524	11	1	1.471361	0.515
IPR002544	1	1	Inf	0.06365
IPR002562	5	1	3.678973	0.2802
IPR002634	3	1	7.35763	0.1791
IPR002638	1	1	Inf	0.06365
IPR002652	4	1	4.905980	0.2313
IPR002659	33	1	0.459476	0.7214
IPR002669	1	1	Inf	0.06365
IPR002678	2	2	Inf	0.004049
IPR002687	4	1	4.905980	0.2313
IPR002695	1	1	Inf	0.06365
IPR002716	6	1	2.943131	0.3261
IPR002730	1	1	Inf	0.06365
IPR002740	1	1	Inf	0.06365
IPR002755	2	2	Inf	0.004049
IPR002759	2	2	Inf	0.004049
IPR002775	1	1	Inf	0.06365
IPR002777	4	3	44.1703	0.0009808
IPR002809	2	2	Inf	0.004049
IPR002818	1	1	Inf	0.06365
IPR002833	3	1	7.35763	0.1791
IPR002842	1	1	Inf	0.06365
IPR002843	1	1	Inf	0.06365
IPR002848	2	2	Inf	0.004049
IPR002877	6	2	7.3608	0.05115
IPR002888	5	1	3.678973	0.2802
IPR002893	20	2	1.63522	0.3667
IPR002909	12	1	1.33757	0.5458
IPR002915	1	1	Inf	0.06365
IPR002919	4	1	4.905980	0.2313
IPR002935	2	1	14.71395	0.1232
IPR002937	25	8	6.9461	0.0001079
IPR002939	10	2	3.68032	0.1297
IPR002999	50	7	2.39986	0.03796
IPR003000	11	1	1.471361	0.515
IPR003008	20	2	1.63522	0.3667
IPR003020	9	5	18.4281	0.0001054
IPR003029	9	1	1.839269	0.4467
IPR003033	5	1	3.678973	0.2802
IPR003034	11	2	3.27131	0.1522
IPR003084	3	1	7.35763	0.1791
IPR003100	6	1	2.943131	0.3261
IPR003107	13	1	1.226073	0.5748
IPR003118	4	1	4.905980	0.2313
IPR003119	5	1	3.678973	0.2802
IPR003121	2	1	14.71395	0.1232
IPR003130	2	1	14.71395	0.1232
IPR003137	15	1	1.05088	1
IPR003165	4	1	4.905980	0.2313
IPR003177	3	2	29.4565	0.01163
IPR003185	1	1	Inf	0.06365
IPR003186	1	1	Inf	0.06365
IPR003191	2	1	14.71395	0.1232
IPR003193	3	1	7.35763	0.1791
IPR003194	1	1	Inf	0.06365
IPR003196	2	2	Inf	0.004049
IPR003213	4	2	14.7209	0.02228
IPR003226	1	1	Inf	0.06365
IPR003231	1	1	Inf	0.06365
IPR003338	2	1	14.71395	0.1232
IPR003343	1	1	Inf	0.06365
IPR003347	37	3	1.29852	0.5092
IPR003379	2	1	14.71395	0.1232
IPR003386	3	1	7.35763	0.1791
IPR003392	17	4	4.5334	0.01996
IPR003409	18	1	0.865323	1
IPR003428	1	1	Inf	0.06365
IPR003439	82	12	2.5311	0.005587
IPR003492	22	2	1.47160	0.648
IPR003495	2	1	14.71395	0.1232
IPR003511	2	1	14.71395	0.1232
IPR003521	1	1	Inf	0.06365
IPR003523	3	3	Inf	0.0002575
IPR003527	5	1	3.678973	0.2802
IPR003560	2	1	14.71395	0.1232
IPR003578	13	1	1.226073	0.5748
IPR003582	112	7	0.98071	1
IPR003591	68	3	0.67851	0.8012
IPR003593	97	26	5.4445	2.283e-10
IPR003594	5	2	9.81535	0.03558
IPR003595	34	1	0.44554	0.7228
IPR003598	154	7	0.69949	0.5052
IPR003599	165	7	0.65055	0.3362
IPR003604	17	1	0.919438	1
IPR003607	15	1	1.05088	1
IPR003609	53	2	0.576493	0.7744
IPR003616	8	2	4.90798	0.08775
IPR003644	28	4	2.45469	0.09927
IPR003645	12	1	1.33757	0.5458
IPR003690	3	1	7.35763	0.1791
IPR003737	2	1	14.71395	0.1232
IPR003780	1	1	Inf	0.06365
IPR003819	14	1	1.131725	0.6018
IPR003841	3	2	29.4565	0.01163
IPR003846	3	1	7.35763	0.1791
IPR003874	2	1	14.71395	0.1232
IPR003877	16	1	0.980767	1
IPR003890	7	1	2.452487	0.369
IPR003903	11	1	1.471361	0.515
IPR003918	1	1	Inf	0.06365
IPR003923	2	1	14.71395	0.1232
IPR003958	6	3	14.7278	0.00445
IPR003959	44	11	4.9245	7.317e-05
IPR003960	23	8	7.8716	5.484e-05
IPR003961	214	19	1.43758	0.1571
IPR004000	28	2	1.13179	0.6981
IPR004001	5	1	3.678973	0.2802
IPR004014	9	1	1.839269	0.4467
IPR004030	1	1	Inf	0.06365
IPR004037	4	1	4.905980	0.2313
IPR004038	11	1	1.471361	0.515
IPR004045	18	4	4.2096	0.0244
IPR004046	19	2	1.73147	0.3432
IPR004087	24	1	0.639448	1
IPR004088	25	1	0.612782	1
IPR004097	1	1	Inf	0.06365
IPR004099	4	2	14.7209	0.02228
IPR004100	7	2	5.88886	0.06864
IPR004102	3	1	7.35763	0.1791
IPR004123	2	1	14.71395	0.1232
IPR004127	5	2	9.81535	0.03558
IPR004134	1	1	Inf	0.06365
IPR004143	5	1	3.678973	0.2802
IPR004156	28	10	8.2064	4.842e-06
IPR004160	7	1	2.452487	0.369
IPR004161	16	1	0.980767	1
IPR004170	11	2	3.27131	0.1522
IPR004181	3	1	7.35763	0.1791
IPR004192	1	1	Inf	0.06365
IPR004201	2	1	14.71395	0.1232
IPR004217	6	4	29.4851	0.0002212
IPR004241	3	1	7.35763	0.1791
IPR004244	5	1	3.678973	0.2802
IPR004245	49	1	0.306152	0.3721
IPR004255	3	1	7.35763	0.1791
IPR004269	7	3	11.0469	0.00742
IPR004274	8	1	2.102146	0.4091
IPR004279	1	1	Inf	0.06365
IPR004299	10	1	1.634900	0.482
IPR004302	5	1	3.678973	0.2802
IPR004307	3	1	7.35763	0.1791
IPR004327	1	1	Inf	0.06365
IPR004344	25	4	2.80575	0.0711
IPR004360	4	1	4.905980	0.2313
IPR004364	4	1	4.905980	0.2313
IPR004365	4	1	4.905980	0.2313
IPR004367	8	3	8.8382	0.01131
IPR004385	1	1	Inf	0.06365
IPR004393	1	1	Inf	0.06365
IPR004403	1	1	Inf	0.06365
IPR004434	3	2	29.4565	0.01163
IPR004457	1	1	Inf	0.06365
IPR004467	1	1	Inf	0.06365
IPR004468	1	1	Inf	0.06365
IPR004493	1	1	Inf	0.06365
IPR004521	3	1	7.35763	0.1791
IPR004522	1	1	Inf	0.06365
IPR004531	1	1	Inf	0.06365
IPR004545	1	1	Inf	0.06365
IPR004551	1	1	Inf	0.06365
IPR004572	1	1	Inf	0.06365
IPR004607	1	1	Inf	0.06365
IPR004625	2	2	Inf	0.004049
IPR004686	6	4	29.4851	0.0002212
IPR004730	1	1	Inf	0.06365
IPR004733	1	1	Inf	0.06365
IPR004769	1	1	Inf	0.06365
IPR004776	2	2	Inf	0.004049
IPR004788	1	1	Inf	0.06365
IPR004808	2	1	14.71395	0.1232
IPR004821	4	3	44.1703	0.0009808
IPR004823	3	1	7.35763	0.1791
IPR004827	36	1	0.420050	0.7271
IPR004839	17	2	1.9625	0.2953
IPR004841	9	2	4.20635	0.1082
IPR004843	35	1	0.432419	0.7247
IPR004854	2	2	Inf	0.004049
IPR004911	4	1	4.905980	0.2313
IPR004939	4	1	4.905980	0.2313
IPR004942	7	1	2.452487	0.369
IPR005000	3	1	7.35763	0.1791
IPR005002	1	1	Inf	0.06365
IPR005011	3	1	7.35763	0.1791
IPR005036	8	2	4.90798	0.08775
IPR005043	1	1	Inf	0.06365
IPR005052	2	1	14.71395	0.1232
IPR005097	2	1	14.71395	0.1232
IPR005101	11	1	1.471361	0.515
IPR005107	5	1	3.678973	0.2802
IPR005122	2	1	14.71395	0.1232
IPR005123	35	4	1.90010	0.2808
IPR005135	33	2	0.94909	1
IPR005140	2	1	14.71395	0.1232
IPR005141	2	1	14.71395	0.1232
IPR005142	2	1	14.71395	0.1232
IPR005144	1	1	Inf	0.06365
IPR005146	1	1	Inf	0.06365
IPR005147	1	1	Inf	0.06365
IPR005155	1	1	Inf	0.06365
IPR005160	2	1	14.71395	0.1232
IPR005161	2	1	14.71395	0.1232
IPR005164	1	1	Inf	0.06365
IPR005176	3	1	7.35763	0.1791
IPR005199	3	2	29.4565	0.01163
IPR005201	1	1	Inf	0.06365
IPR005225	122	5	0.62776	0.4535
IPR005248	1	1	Inf	0.06365
IPR005269	3	1	7.35763	0.1791
IPR005299	3	1	7.35763	0.1791
IPR005304	1	1	Inf	0.06365
IPR005317	1	1	Inf	0.06365
IPR005334	18	2	1.83969	0.3193
IPR005339	1	1	Inf	0.06365
IPR005341	1	1	Inf	0.06365
IPR005344	1	1	Inf	0.06365
IPR005345	1	1	Inf	0.06365
IPR005442	3	3	Inf	0.0002575
IPR005468	2	1	14.71395	0.1232
IPR005469	2	1	14.71395	0.1232
IPR005475	7	2	5.88886	0.06864
IPR005479	10	4	9.8242	0.002518
IPR005480	2	1	14.71395	0.1232
IPR005481	5	2	9.81535	0.03558
IPR005482	6	2	7.3608	0.05115
IPR005483	6	2	7.3608	0.05115
IPR005532	3	1	7.35763	0.1791
IPR005550	2	2	Inf	0.004049
IPR005570	1	1	Inf	0.06365
IPR005571	1	1	Inf	0.06365
IPR005576	3	1	7.35763	0.1791
IPR005612	5	1	3.678973	0.2802
IPR005647	1	1	Inf	0.06365
IPR005674	2	2	Inf	0.004049
IPR005683	1	1	Inf	0.06365
IPR005706	1	1	Inf	0.06365
IPR005719	1	1	Inf	0.06365
IPR005720	2	1	14.71395	0.1232
IPR005723	1	1	Inf	0.06365
IPR005725	1	1	Inf	0.06365
IPR005772	1	1	Inf	0.06365
IPR005786	1	1	Inf	0.06365
IPR005805	2	1	14.71395	0.1232
IPR005818	7	2	5.88886	0.06864
IPR005819	5	2	9.81535	0.03558
IPR005821	106	5	0.72761	0.6881
IPR005828	56	8	2.4576	0.02467
IPR005829	30	5	2.94704	0.03916
IPR005857	2	1	14.71395	0.1232
IPR005873	1	1	Inf	0.06365
IPR005930	2	1	14.71395	0.1232
IPR005937	4	3	44.1703	0.0009808
IPR005938	1	1	Inf	0.06365
IPR005946	3	2	29.4565	0.01163
IPR005990	2	1	14.71395	0.1232
IPR005996	1	1	Inf	0.06365
IPR006003	1	1	Inf	0.06365
IPR006015	20	4	3.68301	0.03493
IPR006016	21	4	3.46625	0.04104
IPR006026	63	6	1.55020	0.2946
IPR006028	14	1	1.131725	0.6018
IPR006029	29	2	1.08982	0.7072
IPR006032	6	1	2.943131	0.3261
IPR006050	11	3	5.5226	0.02888
IPR006058	5	1	3.678973	0.2802
IPR006068	10	1	1.634900	0.482
IPR006073	18	2	1.83969	0.3193
IPR006076	14	1	1.131725	0.6018
IPR006084	9	2	4.20635	0.1082
IPR006085	5	1	3.678973	0.2802
IPR006086	3	1	7.35763	0.1791
IPR006089	8	2	4.90798	0.08775
IPR006091	15	2	2.26439	0.2469
IPR006094	8	1	2.102146	0.4091
IPR006095	3	1	7.35763	0.1791
IPR006096	3	1	7.35763	0.1791
IPR006097	3	1	7.35763	0.1791
IPR006101	2	1	14.71395	0.1232
IPR006102	3	1	7.35763	0.1791
IPR006103	4	1	4.905980	0.2313
IPR006104	2	1	14.71395	0.1232
IPR006108	3	2	29.4565	0.01163
IPR006109	2	1	14.71395	0.1232
IPR006113	1	1	Inf	0.06365
IPR006114	1	1	Inf	0.06365
IPR006115	3	1	7.35763	0.1791
IPR006130	2	1	14.71395	0.1232
IPR006131	2	1	14.71395	0.1232
IPR006132	2	1	14.71395	0.1232
IPR006133	5	3	22.0920	0.002335
IPR006134	6	4	29.4851	0.0002212
IPR006137	3	2	29.4565	0.01163
IPR006138	3	2	29.4565	0.01163
IPR006139	5	1	3.678973	0.2802
IPR006140	7	1	2.452487	0.369
IPR006145	2	1	14.71395	0.1232
IPR006162	2	2	Inf	0.004049
IPR006164	2	1	14.71395	0.1232
IPR006165	1	1	Inf	0.06365
IPR006168	3	2	29.4565	0.01163
IPR006172	3	2	29.4565	0.01163
IPR006176	4	2	14.7209	0.02228
IPR006180	2	1	14.71395	0.1232
IPR006183	1	1	Inf	0.06365
IPR006184	1	1	Inf	0.06365
IPR006195	10	1	1.634900	0.482
IPR006201	58	4	1.08991	0.7861
IPR006202	44	2	0.700248	1
IPR006224	1	1	Inf	0.06365
IPR006248	1	1	Inf	0.06365
IPR006249	1	1	Inf	0.06365
IPR006252	3	1	7.35763	0.1791
IPR006274	1	1	Inf	0.06365
IPR006285	2	1	14.71395	0.1232
IPR006317	2	1	14.71395	0.1232
IPR006322	1	1	Inf	0.06365
IPR006338	2	1	14.71395	0.1232
IPR006349	1	1	Inf	0.06365
IPR006357	3	1	7.35763	0.1791
IPR006361	1	1	Inf	0.06365
IPR006368	1	1	Inf	0.06365
IPR006379	1	1	Inf	0.06365
IPR006461	5	1	3.678973	0.2802
IPR006553	37	3	1.29852	0.5092
IPR006554	3	3	Inf	0.0002575
IPR006555	4	2	14.7209	0.02228
IPR006561	2	1	14.71395	0.1232
IPR006571	22	1	0.700398	1
IPR006594	17	1	0.919438	1
IPR006595	6	1	2.943131	0.3261
IPR006597	9	1	1.839269	0.4467
IPR006603	9	1	1.839269	0.4467
IPR006614	7	1	2.452487	0.369
IPR006623	4	1	4.905980	0.2313
IPR006626	9	1	1.839269	0.4467
IPR006630	5	1	3.678973	0.2802
IPR006636	6	1	2.943131	0.3261
IPR006640	2	1	14.71395	0.1232
IPR006652	61	4	1.03247	0.7952
IPR006671	18	4	4.2096	0.0244
IPR006674	3	1	7.35763	0.1791
IPR006680	13	1	1.226073	0.5748
IPR006683	5	1	3.678973	0.2802
IPR006689	24	2	1.33774	0.6633
IPR006716	1	1	Inf	0.06365
IPR006722	2	1	14.71395	0.1232
IPR006746	1	1	Inf	0.06365
IPR006759	12	1	1.33757	0.5458
IPR006760	1	1	Inf	0.06365
IPR006762	3	2	29.4565	0.01163
IPR006773	1	1	Inf	0.06365
IPR006785	1	1	Inf	0.06365
IPR006797	5	1	3.678973	0.2802
IPR006818	1	1	Inf	0.06365
IPR006876	4	1	4.905980	0.2313
IPR006885	4	1	4.905980	0.2313
IPR006917	5	2	9.81535	0.03558
IPR006941	5	2	9.81535	0.03558
IPR006958	1	1	Inf	0.06365
IPR006984	1	1	Inf	0.06365
IPR006993	2	1	14.71395	0.1232
IPR007051	1	1	Inf	0.06365
IPR007052	16	3	3.39835	0.07745
IPR007064	1	1	Inf	0.06365
IPR007070	5	1	3.678973	0.2802
IPR007072	1	1	Inf	0.06365
IPR007109	5	4	59.041	7.766e-05
IPR007110	226	8	0.53801	0.09859
IPR007111	20	2	1.63522	0.3667
IPR007120	4	1	4.905980	0.2313
IPR007121	3	1	7.35763	0.1791
IPR007125	15	5	7.3704	0.00182
IPR007130	8	3	8.8382	0.01131
IPR007148	3	1	7.35763	0.1791
IPR007149	1	1	Inf	0.06365
IPR007150	1	1	Inf	0.06365
IPR007185	5	2	9.81535	0.03558
IPR007187	2	1	14.71395	0.1232
IPR007192	1	1	Inf	0.06365
IPR007209	3	1	7.35763	0.1791
IPR007213	2	1	14.71395	0.1232
IPR007231	2	1	14.71395	0.1232
IPR007238	3	3	Inf	0.0002575
IPR007246	3	1	7.35763	0.1791
IPR007252	2	2	Inf	0.004049
IPR007257	1	1	Inf	0.06365
IPR007259	12	3	4.9100	0.03672
IPR007287	1	1	Inf	0.06365
IPR007304	1	1	Inf	0.06365
IPR007309	1	1	Inf	0.06365
IPR007319	1	1	Inf	0.06365
IPR007365	14	2	2.4532	0.2228
IPR007421	5	1	3.678973	0.2802
IPR007484	18	2	1.83969	0.3193
IPR007533	1	1	Inf	0.06365
IPR007573	1	1	Inf	0.06365
IPR007576	2	1	14.71395	0.1232
IPR007599	2	1	14.71395	0.1232
IPR007641	3	1	7.35763	0.1791
IPR007642	3	1	7.35763	0.1791
IPR007644	3	1	7.35763	0.1791
IPR007645	3	1	7.35763	0.1791
IPR007666	1	1	Inf	0.06365
IPR007667	3	2	29.4565	0.01163
IPR007695	4	1	4.905980	0.2313
IPR007696	4	1	4.905980	0.2313
IPR007698	3	2	29.4565	0.01163
IPR007699	2	1	14.71395	0.1232
IPR007710	1	1	Inf	0.06365
IPR007716	1	1	Inf	0.06365
IPR007717	2	1	14.71395	0.1232
IPR007745	1	1	Inf	0.06365
IPR007783	1	1	Inf	0.06365
IPR007808	1	1	Inf	0.06365
IPR007834	1	1	Inf	0.06365
IPR007846	1	1	Inf	0.06365
IPR007849	1	1	Inf	0.06365
IPR007853	1	1	Inf	0.06365
IPR007854	1	1	Inf	0.06365
IPR007856	4	1	4.905980	0.2313
IPR007857	1	1	Inf	0.06365
IPR007860	3	1	7.35763	0.1791
IPR007861	4	1	4.905980	0.2313
IPR007863	10	3	6.3122	0.02203
IPR007886	3	2	29.4565	0.01163
IPR008011	8	1	2.102146	0.4091
IPR008012	1	1	Inf	0.06365
IPR008027	1	1	Inf	0.06365
IPR008042	20	1	0.774181	1
IPR008045	1	1	Inf	0.06365
IPR008046	2	2	Inf	0.004049
IPR008047	1	1	Inf	0.06365
IPR008049	1	1	Inf	0.06365
IPR008050	1	1	Inf	0.06365
IPR008075	1	1	Inf	0.06365
IPR008138	4	1	4.905980	0.2313
IPR008139	8	1	2.102146	0.4091
IPR008160	57	3	0.81704	1
IPR008181	1	1	Inf	0.06365
IPR008193	2	1	14.71395	0.1232
IPR008197	40	2	0.774067	1
IPR008209	5	3	22.0920	0.002335
IPR008210	3	1	7.35763	0.1791
IPR008218	1	1	Inf	0.06365
IPR008250	19	2	1.73147	0.3432
IPR008254	5	1	3.678973	0.2802
IPR008271	179	14	1.2500	0.4399
IPR008274	10	2	3.68032	0.1297
IPR008280	25	2	1.27954	0.6716
IPR008331	44	2	0.700248	1
IPR008349	1	1	Inf	0.06365
IPR008373	4	1	4.905980	0.2313
IPR008381	1	1	Inf	0.06365
IPR008389	1	1	Inf	0.06365
IPR008426	2	1	14.71395	0.1232
IPR008429	3	2	29.4565	0.01163
IPR008506	1	1	Inf	0.06365
IPR008547	3	2	29.4565	0.01163
IPR008559	1	1	Inf	0.06365
IPR008568	1	1	Inf	0.06365
IPR008590	1	1	Inf	0.06365
IPR008610	1	1	Inf	0.06365
IPR008676	2	1	14.71395	0.1232
IPR008733	2	1	14.71395	0.1232
IPR008758	4	1	4.905980	0.2313
IPR008775	10	1	1.634900	0.482
IPR008854	4	1	4.905980	0.2313
IPR008893	3	1	7.35763	0.1791
IPR008918	3	1	7.35763	0.1791
IPR008921	7	4	19.6442	0.00049
IPR008926	1	1	Inf	0.06365
IPR008927	13	4	6.5488	0.007349
IPR008936	41	1	0.367481	0.5183
IPR008948	4	2	14.7209	0.02228
IPR008952	21	1	0.735445	1
IPR008963	10	1	1.634900	0.482
IPR008964	1	1	Inf	0.06365
IPR008967	20	2	1.63522	0.3667
IPR008971	10	2	3.68032	0.1297
IPR008972	14	1	1.131725	0.6018
IPR008977	15	1	1.05088	1
IPR008978	28	3	1.7665	0.421
IPR008979	232	14	0.94439	1
IPR008996	13	1	1.226073	0.5748
IPR009000	32	2	0.98076	1
IPR009001	10	1	1.634900	0.482
IPR009003	93	1	0.1594921	0.0309
IPR009008	3	1	7.35763	0.1791
IPR009010	3	1	7.35763	0.1791
IPR009011	20	1	0.774181	1
IPR009012	1	1	Inf	0.06365
IPR009014	4	1	4.905980	0.2313
IPR009025	2	1	14.71395	0.1232
IPR009027	2	1	14.71395	0.1232
IPR009030	148	3	0.303338	0.02659
IPR009038	15	1	1.05088	1
IPR009040	45	2	0.683939	1
IPR009049	1	1	Inf	0.06365
IPR009053	7	4	19.6442	0.00049
IPR009057	122	7	0.89512	1
IPR009060	39	2	0.795016	1
IPR009061	8	2	4.90798	0.08775
IPR009069	3	1	7.35763	0.1791
IPR009071	32	4	2.10381	0.1435
IPR009072	38	11	6.0206	1.635e-05
IPR009075	13	2	2.67629	0.1988
IPR009077	1	1	Inf	0.06365
IPR009078	49	3	0.95939	1
IPR009080	7	2	5.88886	0.06864
IPR009081	4	2	14.7209	0.02228
IPR009083	1	1	Inf	0.06365
IPR009088	2	1	14.71395	0.1232
IPR009100	17	2	1.9625	0.2953
IPR009262	2	1	14.71395	0.1232
IPR009288	1	1	Inf	0.06365
IPR009291	1	1	Inf	0.06365
IPR009318	2	2	Inf	0.004049
IPR009360	1	1	Inf	0.06365
IPR009361	2	2	Inf	0.004049
IPR009432	1	1	Inf	0.06365
IPR009445	1	1	Inf	0.06365
IPR009446	1	1	Inf	0.06365
IPR009448	2	2	Inf	0.004049
IPR009454	1	1	Inf	0.06365
IPR009542	1	1	Inf	0.06365
IPR009548	1	1	Inf	0.06365
IPR009563	1	1	Inf	0.06365
IPR009622	1	1	Inf	0.06365
IPR009674	1	1	Inf	0.06365
IPR009688	1	1	Inf	0.06365
IPR009721	4	1	4.905980	0.2313
IPR009790	2	2	Inf	0.004049
IPR010014	1	1	Inf	0.06365
IPR010073	1	1	Inf	0.06365
IPR010080	1	1	Inf	0.06365
IPR010099	1	1	Inf	0.06365
IPR010255	10	1	1.634900	0.482
IPR010281	33	2	0.94909	1
IPR010294	10	1	1.634900	0.482
IPR010304	2	1	14.71395	0.1232
IPR010323	2	1	14.71395	0.1232
IPR010339	2	2	Inf	0.004049
IPR010376	7	1	2.452487	0.369
IPR010400	2	1	14.71395	0.1232
IPR010448	3	1	7.35763	0.1791
IPR010492	1	1	Inf	0.06365
IPR010502	1	1	Inf	0.06365
IPR010516	1	1	Inf	0.06365
IPR010561	1	1	Inf	0.06365
IPR010569	10	1	1.634900	0.482
IPR010604	1	1	Inf	0.06365
IPR010614	5	3	22.0920	0.002335
IPR010625	3	1	7.35763	0.1791
IPR010643	2	2	Inf	0.004049
IPR010721	2	1	14.71395	0.1232
IPR010729	1	1	Inf	0.06365
IPR010734	5	1	3.678973	0.2802
IPR010793	2	2	Inf	0.004049
IPR010909	2	1	14.71395	0.1232
IPR010918	3	2	29.4565	0.01163
IPR010920	16	9	18.9908	1.279e-07
IPR010934	2	2	Inf	0.004049
IPR010961	1	1	Inf	0.06365
IPR010987	20	5	4.9125	0.0072
IPR010995	1	1	Inf	0.06365
IPR011001	7	1	2.452487	0.369
IPR011009	426	23	0.83775	0.4837
IPR011011	96	1	0.1544397	0.03226
IPR011012	23	1	0.668538	1
IPR011013	11	1	1.471361	0.515
IPR011016	12	1	1.33757	0.5458
IPR011023	1	1	Inf	0.06365
IPR011029	66	2	0.459204	0.4427
IPR011030	3	2	29.4565	0.01163
IPR011032	21	2	1.54910	0.39
IPR011039	3	1	7.35763	0.1791
IPR011042	106	4	0.57607	0.4208
IPR011043	10	1	1.634900	0.482
IPR011047	37	4	1.78476	0.2949
IPR011050	19	1	0.817220	1
IPR011053	13	2	2.67629	0.1988
IPR011054	7	3	11.0469	0.00742
IPR011059	11	2	3.27131	0.1522
IPR011060	5	1	3.678973	0.2802
IPR011074	5	1	3.678973	0.2802
IPR011076	3	1	7.35763	0.1791
IPR011084	3	1	7.35763	0.1791
IPR011108	3	1	7.35763	0.1791
IPR011124	5	1	3.678973	0.2802
IPR011128	3	2	29.4565	0.01163
IPR011146	5	3	22.0920	0.002335
IPR011206	1	1	Inf	0.06365
IPR011249	10	3	6.3122	0.02203
IPR011256	5	2	9.81535	0.03558
IPR011320	1	1	Inf	0.06365
IPR011330	8	1	2.102146	0.4091
IPR011333	119	5	0.64435	0.4501
IPR011343	1	1	Inf	0.06365
IPR011344	1	1	Inf	0.06365
IPR011387	2	2	Inf	0.004049
IPR011400	1	1	Inf	0.06365
IPR011408	1	1	Inf	0.06365
IPR011442	2	1	14.71395	0.1232
IPR011488	1	1	Inf	0.06365
IPR011513	2	1	14.71395	0.1232
IPR011515	1	1	Inf	0.06365
IPR011527	62	5	1.29121	0.5964
IPR011531	6	3	14.7278	0.00445
IPR011545	67	9	2.28866	0.03777
IPR011566	1	1	Inf	0.06365
IPR011576	1	1	Inf	0.06365
IPR011598	51	2	0.600065	0.7713
IPR011599	1	1	Inf	0.06365
IPR011603	3	1	7.35763	0.1791
IPR011607	3	1	7.35763	0.1791
IPR011611	8	1	2.102146	0.4091
IPR011629	1	1	Inf	0.06365
IPR011644	6	1	2.943131	0.3261
IPR011645	15	1	1.05088	1
IPR011677	5	1	3.678973	0.2802
IPR011682	3	1	7.35763	0.1791
IPR011701	102	11	1.78260	0.09827
IPR011705	51	1	0.2938855	0.3788
IPR011722	3	1	7.35763	0.1791
IPR011760	4	2	14.7209	0.02228
IPR011761	14	6	11.0620	0.000127
IPR011762	4	1	4.905980	0.2313
IPR011763	4	1	4.905980	0.2313
IPR011764	7	2	5.88886	0.06864
IPR011765	7	3	11.0469	0.00742
IPR011767	3	3	Inf	0.0002575
IPR011893	2	1	14.71395	0.1232
IPR011899	3	2	29.4565	0.01163
IPR011941	1	1	Inf	0.06365
IPR011989	202	9	0.6846	0.3124
IPR011990	269	21	1.24835	0.3152
IPR011992	220	9	0.62581	0.2102
IPR011993	244	6	0.36899	0.008038
IPR012164	3	1	7.35763	0.1791
IPR012178	1	1	Inf	0.06365
IPR012259	1	1	Inf	0.06365
IPR012295	5	1	3.678973	0.2802
IPR012308	4	1	4.905980	0.2313
IPR012309	3	1	7.35763	0.1791
IPR012310	3	1	7.35763	0.1791
IPR012317	15	3	3.68166	0.06594
IPR012334	12	1	1.33757	0.5458
IPR012336	7	3	11.0469	0.00742
IPR012337	126	13	1.69699	0.09514
IPR012340	80	16	3.6992	3.761e-05
IPR012347	46	2	0.668371	1
IPR012349	1	1	Inf	0.06365
IPR012462	3	1	7.35763	0.1791
IPR012479	1	1	Inf	0.06365
IPR012541	1	1	Inf	0.06365
IPR012621	1	1	Inf	0.06365
IPR012664	1	1	Inf	0.06365
IPR012675	9	1	1.839269	0.4467
IPR012677	198	18	1.47542	0.1411
IPR012678	7	1	2.452487	0.369
IPR012698	1	1	Inf	0.06365
IPR012715	1	1	Inf	0.06365
IPR012716	4	2	14.7209	0.02228
IPR012717	1	1	Inf	0.06365
IPR012719	1	1	Inf	0.06365
IPR012720	1	1	Inf	0.06365
IPR012721	1	1	Inf	0.06365
IPR012724	2	2	Inf	0.004049
IPR012803	1	1	Inf	0.06365
IPR012848	1	1	Inf	0.06365
IPR012919	3	1	7.35763	0.1791
IPR012947	3	1	7.35763	0.1791
IPR012959	1	1	Inf	0.06365
IPR012971	1	1	Inf	0.06365
IPR012972	2	1	14.71395	0.1232
IPR012976	3	1	7.35763	0.1791
IPR012980	1	1	Inf	0.06365
IPR012999	4	2	14.7209	0.02228
IPR013017	39	1	0.3868487	0.5155
IPR013020	4	3	44.1703	0.0009808
IPR013024	5	2	9.81535	0.03558
IPR013025	3	1	7.35763	0.1791
IPR013026	147	10	1.07418	0.7359
IPR013035	3	1	7.35763	0.1791
IPR013057	33	6	3.2759	0.01657
IPR013078	4	1	4.905980	0.2313
IPR013083	315	18	0.89063	0.728
IPR013087	236	6	0.38193	0.0107
IPR013088	12	1	1.33757	0.5458
IPR013094	5	1	3.678973	0.2802
IPR013098	100	4	0.6122	0.4156
IPR013099	53	1	0.2825630	0.2599
IPR013105	13	1	1.226073	0.5748
IPR013108	4	1	4.905980	0.2313
IPR013120	2	1	14.71395	0.1232
IPR013126	16	6	8.8500	0.0003031
IPR013144	4	1	4.905980	0.2313
IPR013151	12	1	1.33757	0.5458
IPR013155	3	1	7.35763	0.1791
IPR013174	1	1	Inf	0.06365
IPR013201	10	1	1.634900	0.482
IPR013212	1	1	Inf	0.06365
IPR013216	15	1	1.05088	1
IPR013217	1	1	Inf	0.06365
IPR013243	2	1	14.71395	0.1232
IPR013246	1	1	Inf	0.06365
IPR013255	1	1	Inf	0.06365
IPR013273	13	1	1.226073	0.5748
IPR013283	1	1	Inf	0.06365
IPR013320	257	9	0.53176	0.07055
IPR013328	9	3	7.3640	0.01617
IPR013341	1	1	Inf	0.06365
IPR013342	1	1	Inf	0.06365
IPR013346	1	1	Inf	0.06365
IPR013506	1	1	Inf	0.06365
IPR013509	1	1	Inf	0.06365
IPR013520	11	2	3.27131	0.1522
IPR013525	8	1	2.102146	0.4091
IPR013538	1	1	Inf	0.06365
IPR013549	1	1	Inf	0.06365
IPR013555	3	1	7.35763	0.1791
IPR013568	5	1	3.678973	0.2802
IPR013578	1	1	Inf	0.06365
IPR013604	1	1	Inf	0.06365
IPR013612	2	1	14.71395	0.1232
IPR013627	1	1	Inf	0.06365
IPR013632	9	5	18.4281	0.0001054
IPR013697	1	1	Inf	0.06365
IPR013713	2	1	14.71395	0.1232
IPR013719	2	1	14.71395	0.1232
IPR013725	1	1	Inf	0.06365
IPR013730	1	1	Inf	0.06365
IPR013736	1	1	Inf	0.06365
IPR013748	3	2	29.4565	0.01163
IPR013749	1	1	Inf	0.06365
IPR013757	1	1	Inf	0.06365
IPR013758	1	1	Inf	0.06365
IPR013759	2	2	Inf	0.004049
IPR013760	2	2	Inf	0.004049
IPR013761	73	1	0.203934	0.09047
IPR013763	23	5	4.0942	0.01334
IPR013766	44	5	1.88836	0.2012
IPR013767	8	1	2.102146	0.4091
IPR013780	20	4	3.68301	0.03493
IPR013783	557	27	0.74601	0.1604
IPR013784	3	2	29.4565	0.01163
IPR013785	55	10	3.2805	0.002238
IPR013786	10	2	3.68032	0.1297
IPR013791	3	2	29.4565	0.01163
IPR013792	7	3	11.0469	0.00742
IPR013805	1	1	Inf	0.06365
IPR013815	19	3	2.76114	0.1166
IPR013819	16	2	2.10270	0.2711
IPR013830	6	1	2.943131	0.3261
IPR013833	1	1	Inf	0.06365
IPR013857	1	1	Inf	0.06365
IPR013868	2	2	Inf	0.004049
IPR013870	1	1	Inf	0.06365
IPR013892	2	1	14.71395	0.1232
IPR013893	2	1	14.71395	0.1232
IPR013968	2	1	14.71395	0.1232
IPR013979	6	4	29.4851	0.0002212
IPR014001	83	10	2.02035	0.04192
IPR014013	5	3	22.0920	0.002335
IPR014014	31	5	2.83361	0.04433
IPR014025	2	1	14.71395	0.1232
IPR014030	3	2	29.4565	0.01163
IPR014031	3	2	29.4565	0.01163
IPR014034	10	2	3.68032	0.1297
IPR014039	1	1	Inf	0.06365
IPR014043	2	1	14.71395	0.1232
IPR014044	61	5	1.31431	0.5933
IPR014052	2	2	Inf	0.004049
IPR014306	1	1	Inf	0.06365
IPR014349	2	1	14.71395	0.1232
IPR014352	32	1	0.474313	0.7205
IPR014381	1	1	Inf	0.06365
IPR014710	50	1	0.2998934	0.3752
IPR014716	43	4	1.50987	0.351
IPR014721	23	1	0.668538	1
IPR014724	3	1	7.35763	0.1791
IPR014729	65	12	3.3448	0.0007345
IPR014732	1	1	Inf	0.06365
IPR014746	17	5	6.1420	0.00337
IPR014748	5	3	22.0920	0.002335
IPR014756	80	1	0.1858200	0.06348
IPR014764	3	1	7.35763	0.1791
IPR014776	1	1	Inf	0.06365
IPR014777	1	1	Inf	0.06365
IPR014782	16	1	0.980767	1
IPR014784	9	1	1.839269	0.4467
IPR014789	1	1	Inf	0.06365
IPR014806	2	2	Inf	0.004049
IPR014810	1	1	Inf	0.06365
IPR014816	2	1	14.71395	0.1232
IPR014830	3	1	7.35763	0.1791
IPR014851	2	1	14.71395	0.1232
IPR014853	2	1	14.71395	0.1232
IPR014857	1	1	Inf	0.06365
IPR014881	1	1	Inf	0.06365
IPR014886	2	1	14.71395	0.1232
IPR014908	2	1	14.71395	0.1232
IPR015007	1	1	Inf	0.06365
IPR015019	1	1	Inf	0.06365
IPR015088	2	1	14.71395	0.1232
IPR015118	1	1	Inf	0.06365
IPR015120	1	1	Inf	0.06365
IPR015163	2	1	14.71395	0.1232
IPR015221	1	1	Inf	0.06365
IPR015248	1	1	Inf	0.06365
IPR015255	6	5	73.7491	5.907e-06
IPR015310	1	1	Inf	0.06365
IPR015341	3	1	7.35763	0.1791
IPR015353	2	1	14.71395	0.1232
IPR015366	1	1	Inf	0.06365
IPR015374	1	1	Inf	0.06365
IPR015415	5	2	9.81535	0.03558
IPR015421	51	4	1.25255	0.5654
IPR015422	40	4	1.63586	0.3208
IPR015424	56	4	1.13192	0.7809
IPR015452	2	1	14.71395	0.1232
IPR015507	3	2	29.4565	0.01163
IPR015526	21	3	2.45395	0.146
IPR015527	8	1	2.102146	0.4091
IPR015590	17	3	3.15553	0.08976
IPR015615	10	4	9.8242	0.002518
IPR015655	15	1	1.05088	1
IPR015661	3	3	Inf	0.0002575
IPR015712	4	1	4.905980	0.2313
IPR015720	9	1	1.839269	0.4467
IPR015797	20	3	2.59842	0.131
IPR015803	1	1	Inf	0.06365
IPR015813	6	2	7.3608	0.05115
IPR015816	5	3	22.0920	0.002335
IPR015817	3	3	Inf	0.0002575
IPR015819	6	4	29.4851	0.0002212
IPR015847	6	1	2.943131	0.3261
IPR015871	1	1	Inf	0.06365
IPR015872	1	1	Inf	0.06365
IPR015875	3	1	7.35763	0.1791
IPR015883	7	1	2.452487	0.369
IPR015894	6	3	14.7278	0.00445
IPR015904	1	1	Inf	0.06365
IPR015908	1	1	Inf	0.06365
IPR015914	10	1	1.634900	0.482
IPR015915	81	5	0.96779	1
IPR015919	118	6	0.78748	0.7066
IPR015928	2	2	Inf	0.004049
IPR015931	2	2	Inf	0.004049
IPR015932	1	1	Inf	0.06365
IPR015940	23	1	0.668538	1
IPR015943	393	40	1.6807	0.003396
IPR015947	16	3	3.39835	0.07745
IPR016017	1	1	Inf	0.06365
IPR016021	20	1	0.774181	1
IPR016024	345	14	0.61956	0.09468
IPR016035	15	1	1.05088	1
IPR016039	13	7	17.216	5.108e-06
IPR016040	7	1	2.452487	0.369
IPR016050	8	7	103.304	3.166e-08
IPR016054	11	1	1.471361	0.515
IPR016059	2	1	14.71395	0.1232
IPR016064	14	1	1.131725	0.6018
IPR016068	2	2	Inf	0.004049
IPR016069	1	1	Inf	0.06365
IPR016072	1	1	Inf	0.06365
IPR016073	2	1	14.71395	0.1232
IPR016082	2	1	14.71395	0.1232
IPR016090	12	1	1.33757	0.5458
IPR016092	2	1	14.71395	0.1232
IPR016095	3	1	7.35763	0.1791
IPR016130	46	1	0.32659	0.3668
IPR016135	49	10	3.7857	0.0008899
IPR016151	6	2	7.3608	0.05115
IPR016152	4	1	4.905980	0.2313
IPR016155	1	1	Inf	0.06365
IPR016156	6	2	7.3608	0.05115
IPR016160	9	1	1.839269	0.4467
IPR016161	17	3	3.15553	0.08976
IPR016162	16	3	3.39835	0.07745
IPR016163	15	3	3.68166	0.06594
IPR016166	15	2	2.26439	0.2469
IPR016169	9	1	1.839269	0.4467
IPR016177	7	1	2.452487	0.369
IPR016181	37	4	1.78476	0.2949
IPR016185	13	5	9.2145	0.0008682
IPR016186	67	1	0.2225195	0.1294
IPR016187	73	2	0.413832	0.3304
IPR016188	2	1	14.71395	0.1232
IPR016193	13	1	1.226073	0.5748
IPR016194	4	1	4.905980	0.2313
IPR016197	15	2	2.26439	0.2469
IPR016266	2	1	14.71395	0.1232
IPR016286	8	4	14.7348	0.0009304
IPR016295	1	1	Inf	0.06365
IPR016300	3	1	7.35763	0.1791
IPR016304	1	1	Inf	0.06365
IPR016435	4	2	14.7209	0.02228
IPR016437	1	1	Inf	0.06365
IPR016443	2	2	Inf	0.004049
IPR016461	8	1	2.102146	0.4091
IPR016467	2	2	Inf	0.004049
IPR016487	2	1	14.71395	0.1232
IPR016527	3	1	7.35763	0.1791
IPR016558	1	1	Inf	0.06365
IPR016563	1	1	Inf	0.06365
IPR016565	2	1	14.71395	0.1232
IPR016576	1	1	Inf	0.06365
IPR016580	1	1	Inf	0.06365
IPR016639	2	1	14.71395	0.1232
IPR016642	1	1	Inf	0.06365
IPR016643	1	1	Inf	0.06365
IPR016651	3	1	7.35763	0.1791
IPR016652	1	1	Inf	0.06365
IPR016654	1	1	Inf	0.06365
IPR016661	1	1	Inf	0.06365
IPR016686	1	1	Inf	0.06365
IPR016722	4	1	4.905980	0.2313
IPR016727	1	1	Inf	0.06365
IPR016817	1	1	Inf	0.06365
IPR016897	1	1	Inf	0.06365
IPR016901	1	1	Inf	0.06365
IPR017067	1	1	Inf	0.06365
IPR017117	1	1	Inf	0.06365
IPR017132	1	1	Inf	0.06365
IPR017389	1	1	Inf	0.06365
IPR017390	1	1	Inf	0.06365
IPR017423	1	1	Inf	0.06365
IPR017438	11	1	1.471361	0.515
IPR017441	197	8	0.62118	0.2392
IPR017448	48	13	5.4927	6.361e-06
IPR017452	491	18	0.55582	0.01154
IPR017456	1	1	Inf	0.06365
IPR017770	2	1	14.71395	0.1232
IPR017850	62	7	1.87551	0.1149
IPR017853	81	13	2.8243	0.001744
IPR017870	1	1	Inf	0.06365
IPR017871	35	5	2.45542	0.06892
IPR017884	11	1	1.471361	0.515
IPR017896	5	1	3.678973	0.2802
IPR017900	4	1	4.905980	0.2313
IPR017904	7	3	11.0469	0.00742
IPR017905	2	1	14.71395	0.1232
IPR017907	90	3	0.50654	0.3814
IPR017926	9	5	18.4281	0.0001054
IPR017937	17	1	0.919438	1
IPR017938	15	1	1.05088	1
IPR017939	1	1	Inf	0.06365
IPR017941	5	1	3.678973	0.2802
IPR017948	5	2	9.81535	0.03558
IPR017964	3	2	29.4565	0.01163
IPR017970	54	5	1.50241	0.3928
IPR017972	40	1	0.3769167	0.5166
IPR017975	12	2	2.94411	0.1752
IPR017978	38	3	1.26138	0.733
IPR017979	5	1	3.678973	0.2802
IPR017981	53	3	0.88252	1
IPR017986	285	30	1.7419	0.006851
IPR017998	11	7	25.8104	1.101e-06
IPR018000	23	1	0.668538	1
IPR018047	1	1	Inf	0.06365
IPR018067	1	1	Inf	0.06365
IPR018085	1	1	Inf	0.06365
IPR018086	3	1	7.35763	0.1791
IPR018089	1	1	Inf	0.06365
IPR018093	3	1	7.35763	0.1791
IPR018094	1	1	Inf	0.06365
IPR018095	1	1	Inf	0.06365
IPR018097	138	9	1.02652	0.8613
IPR018101	1	1	Inf	0.06365
IPR018108	66	7	1.74803	0.1968
IPR018110	1	1	Inf	0.06365
IPR018122	10	1	1.634900	0.482
IPR018123	5	2	9.81535	0.03558
IPR018136	2	2	Inf	0.004049
IPR018143	7	3	11.0469	0.00742
IPR018155	3	1	7.35763	0.1791
IPR018163	3	1	7.35763	0.1791
IPR018165	2	1	14.71395	0.1232
IPR018170	9	1	1.839269	0.4467
IPR018181	11	4	8.4186	0.003758
IPR018186	7	1	2.452487	0.369
IPR018188	1	1	Inf	0.06365
IPR018200	34	3	1.42431	0.4758
IPR018201	3	2	29.4565	0.01163
IPR018215	1	1	Inf	0.06365
IPR018225	1	1	Inf	0.06365
IPR018234	1	1	Inf	0.06365
IPR018236	1	1	Inf	0.06365
IPR018244	26	2	1.22619	0.6803
IPR018247	154	7	0.69949	0.5052
IPR018253	20	2	1.63522	0.3667
IPR018258	1	1	Inf	0.06365
IPR018261	1	1	Inf	0.06365
IPR018297	14	1	1.131725	0.6018
IPR018300	1	1	Inf	0.06365
IPR018307	3	2	29.4565	0.01163
IPR018316	22	2	1.47160	0.648
IPR018338	3	1	7.35763	0.1791
IPR018350	1	1	Inf	0.06365
IPR018369	1	1	Inf	0.06365
IPR018375	1	1	Inf	0.06365
IPR018376	6	1	2.943131	0.3261
IPR018450	1	1	Inf	0.06365
IPR018484	4	1	4.905980	0.2313
IPR018485	4	1	4.905980	0.2313
IPR018490	38	2	0.817128	1
IPR018491	7	1	2.452487	0.369
IPR018492	5	1	3.678973	0.2802
IPR018499	27	1	0.565605	1
IPR018517	3	1	7.35763	0.1791
IPR018525	5	4	59.041	7.766e-05
IPR018565	1	1	Inf	0.06365
IPR018607	1	1	Inf	0.06365
IPR018630	3	1	7.35763	0.1791
IPR018783	1	1	Inf	0.06365
IPR018792	3	1	7.35763	0.1791
IPR018796	1	1	Inf	0.06365
IPR018797	1	1	Inf	0.06365
IPR018816	2	1	14.71395	0.1232
IPR018862	2	2	Inf	0.004049
IPR018864	3	1	7.35763	0.1791
IPR018888	1	1	Inf	0.06365
IPR018902	3	1	7.35763	0.1791
IPR018939	5	1	3.678973	0.2802
IPR018957	20	1	0.774181	1
IPR018967	4	3	44.1703	0.0009808
IPR018993	2	1	14.71395	0.1232
IPR019002	1	1	Inf	0.06365
IPR019024	1	1	Inf	0.06365
IPR019034	1	1	Inf	0.06365
IPR019049	1	1	Inf	0.06365
IPR019050	2	1	14.71395	0.1232
IPR019079	5	2	9.81535	0.03558
IPR019140	3	2	29.4565	0.01163
IPR019150	1	1	Inf	0.06365
IPR019172	1	1	Inf	0.06365
IPR019261	1	1	Inf	0.06365
IPR019265	1	1	Inf	0.06365
IPR019273	1	1	Inf	0.06365
IPR019310	1	1	Inf	0.06365
IPR019345	1	1	Inf	0.06365
IPR019357	1	1	Inf	0.06365
IPR019374	2	1	14.71395	0.1232
IPR019402	7	1	2.452487	0.369
IPR019410	10	1	1.634900	0.482
IPR019468	1	1	Inf	0.06365
IPR019479	3	1	7.35763	0.1791
IPR019495	1	1	Inf	0.06365
IPR019496	1	1	Inf	0.06365
IPR019527	3	2	29.4565	0.01163
IPR019538	1	1	Inf	0.06365
IPR019544	1	1	Inf	0.06365
IPR019576	1	1	Inf	0.06365
IPR019585	2	1	14.71395	0.1232
IPR019610	1	1	Inf	0.06365
IPR019734	145	11	1.20881	0.4953
IPR019740	1	1	Inf	0.06365
IPR019761	1	1	Inf	0.06365
IPR019762	2	1	14.71395	0.1232
IPR019770	2	1	14.71395	0.1232
IPR019772	1	1	Inf	0.06365
IPR019775	172	19	1.8348	0.01773
IPR019787	49	1	0.306152	0.3721
IPR019791	10	1	1.634900	0.482
IPR019798	1	1	Inf	0.06365
IPR019801	5	2	9.81535	0.03558
IPR019805	2	1	14.71395	0.1232
IPR019808	4	3	44.1703	0.0009808
IPR019809	1	1	Inf	0.06365
IPR019818	5	2	9.81535	0.03558
IPR019819	8	1	2.102146	0.4091
IPR019821	32	1	0.474313	0.7205
IPR019826	10	2	3.68032	0.1297
IPR019830	1	1	Inf	0.06365
IPR019835	2	1	14.71395	0.1232
IPR019954	9	1	1.839269	0.4467
IPR019974	3	1	7.35763	0.1791
IPR019979	2	1	14.71395	0.1232
IPR019984	1	1	Inf	0.06365
IPR020003	6	2	7.3608	0.05115
IPR020067	24	3	2.10325	0.1939
IPR020103	13	4	6.5488	0.007349
IPR020119	2	1	14.71395	0.1232
IPR020339	2	1	14.71395	0.1232
IPR020422	18	1	0.865323	1
IPR020471	13	1	1.226073	0.5748
IPR020472	84	9	1.76882	0.1125
IPR020479	30	3	1.63554	0.4368
IPR020546	1	1	Inf	0.06365
IPR020557	3	2	29.4565	0.01163
IPR020559	1	1	Inf	0.06365
IPR020560	1	1	Inf	0.06365
IPR020561	1	1	Inf	0.06365
IPR020562	1	1	Inf	0.06365
IPR020568	36	4	1.84053	0.2875
IPR020575	4	1	4.905980	0.2313
IPR020587	2	1	14.71395	0.1232
IPR020588	8	4	14.7348	0.0009304
IPR020602	1	1	Inf	0.06365
IPR020605	1	1	Inf	0.06365
IPR020608	1	1	Inf	0.06365
IPR020609	1	1	Inf	0.06365
IPR020610	3	2	29.4565	0.01163
IPR020613	5	3	22.0920	0.002335
IPR020615	5	3	22.0920	0.002335
IPR020616	7	4	19.6442	0.00049
IPR020617	6	3	14.7278	0.00445
IPR020625	1	1	Inf	0.06365
IPR020672	1	1	Inf	0.06365
IPR020683	278	5	0.267614	0.0004892
IPR020719	2	1	14.71395	0.1232
IPR020789	1	1	Inf	0.06365
IPR020793	2	2	Inf	0.004049
IPR020795	2	2	Inf	0.004049
IPR020796	2	2	Inf	0.004049
IPR020806	1	1	Inf	0.06365
IPR020807	2	1	14.71395	0.1232
IPR020818	1	1	Inf	0.06365
IPR020825	3	3	Inf	0.0002575
IPR020837	9	3	7.3640	0.01617
IPR020841	4	3	44.1703	0.0009808
IPR020845	24	5	3.8780	0.01598
IPR020846	136	14	1.69304	0.07489
IPR020847	1	1	Inf	0.06365
IPR020848	1	1	Inf	0.06365
IPR020850	2	1	14.71395	0.1232
IPR020892	14	2	2.4532	0.2228
IPR020904	27	3	1.8401	0.245
IPR020940	1	1	Inf	0.06365
IPR020946	6	1	2.943131	0.3261
IPR020981	1	1	Inf	0.06365
IPR020987	1	1	Inf	0.06365
IPR021109	30	1	0.507041	1
IPR021133	18	1	0.865323	1
IPR021139	1	1	Inf	0.06365
IPR021151	4	3	44.1703	0.0009808
IPR021158	7	2	5.88886	0.06864
IPR021190	16	3	3.39835	0.07745
IPR021475	1	1	Inf	0.06365
IPR021718	1	1	Inf	0.06365
IPR021773	2	1	14.71395	0.1232
IPR021848	2	1	14.71395	0.1232
IPR021852	4	2	14.7209	0.02228
IPR022052	2	1	14.71395	0.1232
IPR022100	2	1	14.71395	0.1232
IPR022226	1	1	Inf	0.06365
IPR022233	1	1	Inf	0.06365
IPR022284	3	3	Inf	0.0002575
IPR022309	5	2	9.81535	0.03558
IPR022310	3	1	7.35763	0.1791
IPR022343	4	1	4.905980	0.2313
IPR022357	5	1	3.678973	0.2802
IPR022408	1	1	Inf	0.06365
IPR022412	2	2	Inf	0.004049
IPR022413	10	3	6.3122	0.02203
IPR022414	15	5	7.3704	0.00182
IPR022415	7	2	5.88886	0.06864
IPR022417	1	1	Inf	0.06365
IPR022418	1	1	Inf	0.06365
IPR022419	1	1	Inf	0.06365
IPR022422	1	1	Inf	0.06365
IPR022533	1	1	Inf	0.06365
IPR022628	3	1	7.35763	0.1791
IPR022629	3	1	7.35763	0.1791
IPR022630	5	1	3.678973	0.2802
IPR022631	5	2	9.81535	0.03558
IPR022636	6	2	7.3608	0.05115
IPR022648	1	1	Inf	0.06365
IPR022649	1	1	Inf	0.06365
IPR022656	1	1	Inf	0.06365
IPR022659	1	1	Inf	0.06365
IPR022694	1	1	Inf	0.06365
IPR022712	4	2	14.7209	0.02228
IPR022761	3	2	29.4565	0.01163
IPR022773	2	1	14.71395	0.1232
IPR022786	1	1	Inf	0.06365
IPR022812	8	1	2.102146	0.4091
IPR022878	1	1	Inf	0.06365
IPR022879	1	1	Inf	0.06365
IPR022967	8	1	2.102146	0.4091
IPR023011	2	1	14.71395	0.1232
IPR023031	1	1	Inf	0.06365
IPR023123	15	1	1.05088	1
IPR023179	3	1	7.35763	0.1791
IPR023210	15	1	1.05088	1
IPR023211	5	4	59.041	7.766e-05
IPR023214	64	4	0.98074	1
IPR023230	2	1	14.71395	0.1232
IPR023232	2	1	14.71395	0.1232
IPR023247	2	1	14.71395	0.1232
IPR023267	5	1	3.678973	0.2802
IPR023271	7	3	11.0469	0.00742
IPR023273	1	1	Inf	0.06365
IPR023298	33	3	1.47183	0.4653
IPR023302	4	2	14.7209	0.02228
IPR023313	17	6	8.0432	0.0004432
IPR023332	7	6	88.512	4.369e-07
IPR023333	7	6	88.512	4.369e-07
IPR023352	6	1	2.943131	0.3261
IPR023392	1	1	Inf	0.06365
IPR023393	24	2	1.33774	0.6633
IPR023395	67	7	1.7188	0.2005
IPR023398	3	1	7.35763	0.1791
IPR023410	8	1	2.102146	0.4091
IPR023415	30	2	1.05090	0.7164
IPR023416	1	1	Inf	0.06365
IPR023419	1	1	Inf	0.06365
IPR023426	1	1	Inf	0.06365
IPR023451	1	1	Inf	0.06365
IPR023471	1	1	Inf	0.06365
IPR023476	3	1	7.35763	0.1791
IPR023534	1	1	Inf	0.06365
IPR023561	8	3	8.8382	0.01131
IPR023562	1	1	Inf	0.06365
IPR023573	3	1	7.35763	0.1791
IPR023580	1	1	Inf	0.06365
IPR023591	3	1	7.35763	0.1791
IPR023614	4	1	4.905980	0.2313
IPR023615	1	1	Inf	0.06365
IPR023616	4	3	44.1703	0.0009808
IPR023674	6	1	2.943131	0.3261
IPR023696	13	2	2.67629	0.1988
IPR023753	16	3	3.39835	0.07745
IPR023754	1	1	Inf	0.06365
IPR023779	6	1	2.943131	0.3261
IPR023780	10	1	1.634900	0.482
IPR023795	2	1	14.71395	0.1232
IPR023796	4	1	4.905980	0.2313
IPR023797	4	3	44.1703	0.0009808
IPR023801	8	2	4.90798	0.08775
IPR023828	10	1	1.634900	0.482
IPR024034	3	1	7.35763	0.1791
IPR024041	14	1	1.131725	0.6018
IPR024049	1	1	Inf	0.06365
IPR024050	1	1	Inf	0.06365
IPR024051	1	1	Inf	0.06365
IPR024054	1	1	Inf	0.06365
IPR024055	1	1	Inf	0.06365
IPR024072	2	1	14.71395	0.1232
IPR024077	6	2	7.3608	0.05115
IPR024078	2	1	14.71395	0.1232
IPR024079	148	8	0.84002	0.8651
IPR024080	1	1	Inf	0.06365
IPR024083	4	2	14.7209	0.02228
IPR024084	5	2	9.81535	0.03558
IPR024096	10	1	1.634900	0.482
IPR024131	3	1	7.35763	0.1791
IPR024146	2	2	Inf	0.004049
IPR024158	1	1	Inf	0.06365
IPR024166	1	1	Inf	0.06365
IPR024548	7	1	2.452487	0.369
IPR024576	1	1	Inf	0.06365
IPR024582	1	1	Inf	0.06365
IPR024605	1	1	Inf	0.06365
IPR024607	12	2	2.94411	0.1752
IPR024639	1	1	Inf	0.06365
IPR024647	1	1	Inf	0.06365
IPR024682	1	1	Inf	0.06365
IPR024731	30	4	2.2656	0.1205
IPR024766	3	2	29.4565	0.01163
IPR024768	2	2	Inf	0.004049
IPR024789	3	1	7.35763	0.1791
IPR024790	1	1	Inf	0.06365
IPR024791	1	1	Inf	0.06365
IPR024824	1	1	Inf	0.06365
IPR024826	1	1	Inf	0.06365
IPR024835	1	1	Inf	0.06365
IPR024864	2	2	Inf	0.004049
IPR024881	1	1	Inf	0.06365
IPR024909	1	1	Inf	0.06365
IPR024929	1	1	Inf	0.06365
IPR024931	4	1	4.905980	0.2313
IPR024936	7	1	2.452487	0.369
IPR024954	1	1	Inf	0.06365
IPR024964	4	1	4.905980	0.2313
IPR024969	4	2	14.7209	0.02228
IPR024977	28	3	1.7665	0.421
IPR024989	26	2	1.22619	0.6803
IPR024991	1	1	Inf	0.06365
IPR025110	24	4	2.9461	0.06275
IPR025139	6	3	14.7278	0.00445
IPR025155	1	1	Inf	0.06365
IPR025202	2	1	14.71395	0.1232
IPR025257	7	2	5.88886	0.06864
IPR025313	4	1	4.905980	0.2313
IPR025423	3	1	7.35763	0.1791
IPR025562	3	1	7.35763	0.1791
IPR025605	6	2	7.3608	0.05115
IPR025609	2	1	14.71395	0.1232
IPR025655	1	1	Inf	0.06365
IPR025660	13	1	1.226073	0.5748
IPR025661	14	1	1.131725	0.6018
IPR025687	2	1	14.71395	0.1232
IPR025705	6	1	2.943131	0.3261
IPR025712	2	2	Inf	0.004049
IPR025714	8	1	2.102146	0.4091
IPR025721	2	2	Inf	0.004049
IPR025723	3	1	7.35763	0.1791
IPR025761	1	1	Inf	0.06365
IPR025762	2	1	14.71395	0.1232
IPR025768	1	1	Inf	0.06365
IPR025777	1	1	Inf	0.06365
IPR025799	6	3	14.7278	0.00445
IPR025829	2	1	14.71395	0.1232
IPR025875	13	1	1.226073	0.5748
IPR025884	1	1	Inf	0.06365
IPR025891	1	1	Inf	0.06365
IPR025927	3	1	7.35763	0.1791
IPR025958	4	1	4.905980	0.2313
IPR025977	2	1	14.71395	0.1232
IPR025995	6	1	2.943131	0.3261
IPR026060	1	1	Inf	0.06365
IPR026062	1	1	Inf	0.06365
IPR026113	3	2	29.4565	0.01163
IPR026123	6	6	Inf	6.601e-08
IPR026140	2	1	14.71395	0.1232
IPR026148	2	1	14.71395	0.1232
IPR026161	1	1	Inf	0.06365
IPR026171	6	2	7.3608	0.05115
IPR026201	6	2	7.3608	0.05115
IPR026206	2	1	14.71395	0.1232
IPR026213	1	1	Inf	0.06365
IPR026214	1	1	Inf	0.06365
IPR026218	1	1	Inf	0.06365
IPR026255	1	1	Inf	0.06365
IPR026283	4	2	14.7209	0.02228
IPR026300	1	1	Inf	0.06365
IPR026316	1	1	Inf	0.06365
IPR026532	1	1	Inf	0.06365
IPR026541	2	1	14.71395	0.1232
IPR026590	12	1	1.33757	0.5458
IPR026591	6	1	2.943131	0.3261
IPR026620	5	1	3.678973	0.2802
IPR026626	1	1	Inf	0.06365
IPR026657	1	1	Inf	0.06365
IPR026699	3	2	29.4565	0.01163
IPR026702	2	1	14.71395	0.1232
IPR026736	5	1	3.678973	0.2802
IPR026765	6	1	2.943131	0.3261
IPR026784	2	2	Inf	0.004049
IPR026806	1	1	Inf	0.06365
IPR026823	20	1	0.774181	1
IPR026846	1	1	Inf	0.06365
IPR026850	2	1	14.71395	0.1232
IPR026895	3	1	7.35763	0.1791
IPR026985	1	1	Inf	0.06365
IPR026992	4	1	4.905980	0.2313
IPR027074	2	1	14.71395	0.1232
IPR027084	3	1	7.35763	0.1791
IPR027100	1	1	Inf	0.06365
IPR027105	2	1	14.71395	0.1232
IPR027111	1	1	Inf	0.06365
IPR027141	3	2	29.4565	0.01163
IPR027145	6	1	2.943131	0.3261
IPR027165	3	2	29.4565	0.01163
IPR027193	1	1	Inf	0.06365
IPR027235	1	1	Inf	0.06365
IPR027238	2	2	Inf	0.004049
IPR027246	4	1	4.905980	0.2313
IPR027277	2	2	Inf	0.004049
IPR027291	3	1	7.35763	0.1791
IPR027317	2	2	Inf	0.004049
IPR027359	71	2	0.425856	0.3268
IPR027377	2	1	14.71395	0.1232
IPR027388	1	1	Inf	0.06365
IPR027408	8	3	8.8382	0.01131
IPR027409	16	8	14.7627	2.153e-06
IPR027410	14	7	14.756	9.651e-06
IPR027413	16	7	11.477	2.872e-05
IPR027417	1001	96	1.5889	7.231e-05
IPR027443	9	2	4.20635	0.1082
IPR027450	5	1	3.678973	0.2802
IPR027469	14	1	1.131725	0.6018
IPR027486	3	1	7.35763	0.1791
IPR027520	1	1	Inf	0.06365
IPR027521	2	1	14.71395	0.1232
IPR027525	1	1	Inf	0.06365
IPR027542	3	1	7.35763	0.1791
IPR027625	1	1	Inf	0.06365
IPR027640	58	1	0.257733	0.183
IPR027731	1	1	Inf	0.06365
IPR027794	2	1	14.71395	0.1232
IPR027830	1	1	Inf	0.06365
IPR027844	1	1	Inf	0.06365
IPR027865	1	1	Inf	0.06365
IPR027925	6	6	Inf	6.601e-08
IPR027973	1	1	Inf	0.06365
IPR028032	2	1	14.71395	0.1232
IPR028082	82	5	0.95519	1
IPR028155	1	1	Inf	0.06365
IPR028156	1	1	Inf	0.06365
IPR028158	1	1	Inf	0.06365
IPR028159	1	1	Inf	0.06365
IPR028325	64	1	0.2331394	0.1906
IPR028331	2	1	14.71395	0.1232
IPR028364	6	1	2.943131	0.3261
IPR028590	1	1	Inf	0.06365
IPR028607	1	1	Inf	0.06365
IPR028614	1	1	Inf	0.06365
IPR028747	2	2	Inf	0.004049
IPR028846	12	1	1.33757	0.5458
IPR028847	1	1	Inf	0.06365
IPR028877	3	1	7.35763	0.1791
IPR028884	1	1	Inf	0.06365
IPR028889	44	3	1.07654	0.7579
IPR028909	1	1	Inf	0.06365
IPR028923	1	1	Inf	0.06365
IPR028995	3	1	7.35763	0.1791
IPR029000	20	3	2.59842	0.131
IPR029003	1	1	Inf	0.06365
IPR029004	3	1	7.35763	0.1791
IPR029006	31	3	1.57707	0.4458
IPR029009	1	1	Inf	0.06365
IPR029012	7	2	5.88886	0.06864
IPR029017	3	1	7.35763	0.1791
IPR029018	7	1	2.452487	0.369
IPR029019	2	1	14.71395	0.1232
IPR029020	15	1	1.05088	1
IPR029021	75	2	0.402467	0.2397
IPR029026	6	1	2.943131	0.3261
IPR029028	6	1	2.943131	0.3261
IPR029033	13	1	1.226073	0.5748
IPR029034	30	3	1.63554	0.4368
IPR029035	18	2	1.83969	0.3193
IPR029039	6	1	2.943131	0.3261
IPR029044	74	2	0.40807	0.3328
IPR029045	27	6	4.2128	0.006128
IPR029047	10	4	9.8242	0.002518
IPR029048	9	3	7.3640	0.01617
IPR029052	46	1	0.32659	0.3668
IPR029054	1	1	Inf	0.06365
IPR029055	43	13	6.4095	1.627e-06
IPR029056	13	4	6.5488	0.007349
IPR029057	9	3	7.3640	0.01617
IPR029058	156	15	1.56930	0.09926
IPR029060	14	3	4.0168	0.05528
IPR029061	14	2	2.4532	0.2228
IPR029062	21	7	7.3768	0.0002201
IPR029063	153	21	2.3547	0.0012
IPR029064	17	3	3.15553	0.08976
IPR029065	2	2	Inf	0.004049
IPR029067	3	1	7.35763	0.1791
IPR029068	5	1	3.678973	0.2802
IPR029069	12	1	1.33757	0.5458
IPR029071	123	3	0.366846	0.092
IPR029099	3	2	29.4565	0.01163
IPR029131	5	1	3.678973	0.2802
IPR029138	1	1	Inf	0.06365
IPR029146	1	1	Inf	0.06365
IPR029159	1	1	Inf	0.06365
IPR029160	1	1	Inf	0.06365
IPR029176	1	1	Inf	0.06365
IPR029308	2	1	14.71395	0.1232
IPR029310	1	1	Inf	0.06365
IPR029314	2	1	14.71395	0.1232
IPR029327	1	1	Inf	0.06365
IPR029418	2	2	Inf	0.004049
IPR029419	1	1	Inf	0.06365
IPR029444	2	1	14.71395	0.1232
IPR029448	7	3	11.0469	0.00742
IPR029510	10	3	6.3122	0.02203
IPR029703	6	4	29.4851	0.0002212
IPR029711	2	2	Inf	0.004049
IPR029752	4	1	4.905980	0.2313
IPR029753	4	1	4.905980	0.2313
IPR029784	1	1	Inf	0.06365
IPR029787	28	1	0.544637	1
IPR029982	3	2	29.4565	0.01163
IPR029998	3	1	7.35763	0.1791
IPR030147	2	2	Inf	0.004049
IPR030240	6	1	2.943131	0.3261
IPR030244	37	4	1.78476	0.2949
IPR030378	3	1	7.35763	0.1791
IPR030379	7	1	2.452487	0.369
IPR030381	5	1	3.678973	0.2802
IPR030386	4	3	44.1703	0.0009808
IPR030400	1	1	Inf	0.06365
IPR030456	17	2	1.9625	0.2953
IPR030466	8	2	4.90798	0.08775
IPR030491	1	1	Inf	0.06365
IPR030548	1	1	Inf	0.06365
IPR030564	12	1	1.33757	0.5458
IPR030572	1	1	Inf	0.06365
IPR030616	1	1	Inf	0.06365
IPR030755	5	1	3.678973	0.2802
IPR030960	2	2	Inf	0.004049
IPR031100	3	1	7.35763	0.1791
IPR031157	8	1	2.102146	0.4091
IPR031165	1	1	Inf	0.06365
IPR031314	4	1	4.905980	0.2313
IPR031326	2	1	14.71395	0.1232
IPR031327	13	7	17.216	5.108e-06
IPR031330	12	2	2.94411	0.1752
IPR031341	1	1	Inf	0.06365
IPR031444	1	1	Inf	0.06365
IPR031568	1	1	Inf	0.06365
IPR031569	12	2	2.94411	0.1752
IPR031626	3	1	7.35763	0.1791
IPR031656	1	1	Inf	0.06365
IPR031658	2	1	14.71395	0.1232
IPR031660	1	1	Inf	0.06365
IPR031686	1	1	Inf	0.06365
IPR031717	2	1	14.71395	0.1232
IPR031725	5	1	3.678973	0.2802
IPR031826	1	1	Inf	0.06365
IPR031919	6	3	14.7278	0.00445
IPR031964	3	1	7.35763	0.1791
IPR032095	1	1	Inf	0.06365
IPR032157	1	1	Inf	0.06365
IPR032174	1	1	Inf	0.06365
IPR032200	2	2	Inf	0.004049
IPR032201	2	2	Inf	0.004049
IPR032245	1	1	Inf	0.06365
IPR032296	2	1	14.71395	0.1232
IPR032343	1	1	Inf	0.06365
IPR032368	1	1	Inf	0.06365
IPR032387	3	1	7.35763	0.1791
IPR032413	3	1	7.35763	0.1791
IPR032435	1	1	Inf	0.06365
IPR032443	4	1	4.905980	0.2313
IPR032454	5	1	3.678973	0.2802
IPR032458	5	1	3.678973	0.2802
IPR032466	25	3	2.00760	0.2107
IPR032501	4	4	Inf	1.636e-05
IPR032642	3	3	Inf	0.0002575
IPR032673	2	2	Inf	0.004049
IPR032675	243	7	0.43438	0.02381
IPR032678	1	1	Inf	0.06365
IPR032704	1	1	Inf	0.06365
IPR032705	2	1	14.71395	0.1232
IPR032710	10	1	1.634900	0.482
IPR032733	1	1	Inf	0.06365
IPR032768	1	1	Inf	0.06365
IPR032781	3	2	29.4565	0.01163
IPR032821	2	1	14.71395	0.1232
IPR032857	1	1	Inf	0.06365
IPR032979	2	1	14.71395	0.1232
IPR033010	6	1	2.943131	0.3261
IPR033113	10	1	1.634900	0.482
IPR033121	5	1	3.678973	0.2802
IPR033130	1	1	Inf	0.06365
IPR033133	2	1	14.71395	0.1232
IPR033135	1	1	Inf	0.06365
IPR033157	2	1	14.71395	0.1232
IPR033248	4	1	4.905980	0.2313
IPR033270	3	1	7.35763	0.1791
IPR033341	2	2	Inf	0.004049
IPR033411	1	1	Inf	0.06365
IPR033446	2	1	14.71395	0.1232
IPR033464	3	2	29.4565	0.01163
IPR033467	5	1	3.678973	0.2802
IPR033469	3	1	7.35763	0.1791
IPR033471	1	1	Inf	0.06365
IPR033524	3	1	7.35763	0.1791
IPR033577	4	1	4.905980	0.2313
IPR033587	2	1	14.71395	0.1232
IPR033626	1	1	Inf	0.06365
IPR033644	1	1	Inf	0.06365
IPR033659	1	1	Inf	0.06365
IPR033695	2	1	14.71395	0.1232
IPR033697	1	1	Inf	0.06365
IPR033701	2	1	14.71395	0.1232
IPR033704	1	1	Inf	0.06365
IPR033710	1	1	Inf	0.06365
IPR033739	9	1	1.839269	0.4467
IPR033762	8	5	24.584	4.947e-05
IPR033811	1	1	Inf	0.06365
IPR033812	1	1	Inf	0.06365
IPR033828	1	1	Inf	0.06365
IPR033858	1	1	Inf	0.06365
IPR033871	1	1	Inf	0.06365
IPR033891	2	1	14.71395	0.1232
IPR033922	3	1	7.35763	0.1791
IPR033925	4	3	44.1703	0.0009808
IPR033932	1	1	Inf	0.06365
IPR033939	1	1	Inf	0.06365
IPR033945	1	1	Inf	0.06365
IPR033956	1	1	Inf	0.06365
IPR034012	1	1	Inf	0.06365
IPR034015	3	1	7.35763	0.1791
IPR034035	44	4	1.47207	0.3618
IPR034042	1	1	Inf	0.06365
IPR034099	1	1	Inf	0.06365
IPR034100	1	1	Inf	0.06365
IPR034102	1	1	Inf	0.06365
IPR034104	1	1	Inf	0.06365
IPR034105	1	1	Inf	0.06365
IPR034113	72	5	1.09811	0.8069
IPR034129	1	1	Inf	0.06365
IPR034150	1	1	Inf	0.06365
IPR034168	1	1	Inf	0.06365
IPR034189	1	1	Inf	0.06365
IPR034210	1	1	Inf	0.06365
IPR034300	1	1	Inf	0.06365
IPR034348	1	1	Inf	0.06365
IPR034353	1	1	Inf	0.06365
IPR034363	1	1	Inf	0.06365
IPR034417	1	1	Inf	0.06365
IPR034418	1	1	Inf	0.06365
IPR034419	1	1	Inf	0.06365
IPR034421	1	1	Inf	0.06365
IPR034423	1	1	Inf	0.06365
IPR034605	1	1	Inf	0.06365
IPR034610	2	2	Inf	0.004049
IPR034642	1	1	Inf	0.06365
IPR034644	1	1	Inf	0.06365
IPR034733	4	1	4.905980	0.2313
IPR034754	1	1	Inf	0.06365
IPR034819	2	1	14.71395	0.1232
IPR034907	9	1	1.839269	0.4467
IPR034920	2	2	Inf	0.004049
IPR034977	1	1	Inf	0.06365
IPR035067	1	1	Inf	0.06365
IPR035075	1	1	Inf	0.06365
IPR035077	4	2	14.7209	0.02228
IPR035078	3	1	7.35763	0.1791
IPR035140	1	1	Inf	0.06365
IPR035202	1	1	Inf	0.06365
IPR035206	1	1	Inf	0.06365
IPR035244	1	1	Inf	0.06365
IPR035247	1	1	Inf	0.06365
IPR035248	1	1	Inf	0.06365
IPR035256	2	2	Inf	0.004049
IPR035263	1	1	Inf	0.06365
IPR035266	1	1	Inf	0.06365
IPR035268	1	1	Inf	0.06365
IPR035269	1	1	Inf	0.06365
IPR035295	1	1	Inf	0.06365
IPR035297	1	1	Inf	0.06365
IPR035298	1	1	Inf	0.06365
IPR035299	1	1	Inf	0.06365
IPR035417	1	1	Inf	0.06365
IPR035425	2	1	14.71395	0.1232
IPR035427	6	4	29.4851	0.0002212
IPR035437	35	6	3.0498	0.02181
IPR035587	3	1	7.35763	0.1791
IPR035664	1	1	Inf	0.06365
IPR035686	2	1	14.71395	0.1232
[truncated: 502 more rows]
