# Supplementary material for: Germline-related molecular phenotype in Metazoa: conservation and innovation highlighted by comparative transcriptomics
Source: EvoDevo. 2023 Jan 30;14:2. doi: 10.1186/s13227-022-00207-3 (PMC9885605; doi:10.1186/s13227-022-00207-3)
Supplement: Supplementary file 1 — Additional file 1: Zipped directory comprehending more detailed information on the species-specific transcriptomic analyses (transcriptomic statistics, read counts, fasta of upregulated transcripts, GO/IPR enrichment analyses, ratios bootstrap iterations) and extensive results of the comparative analyses (co-upregulated transcripts, co-enriched GO/IPR, comparisons of different cut-off iterations) [file 13227_2022_207_MOESM1_ESM.zip › SUPPLEMENTARY_MATERIAL/Nematostella_vectensis/topGO_tab_bio_process_elim.txt]

GO.ID	Term	Annotated	Significant	Expected	classicFisher	genes
1	GO:0006260	DNA replication	93	36	8.49	4.6e-08	c("Nematostella_vectensis_DN10364_c0_g1_i1.p1", "Nematostella_vectensis_DN11296_c0_g1_i1.p1", "Nematostella_vectensis_DN14531_c0_g1_i1.p1", "Nematostella_vectensis_DN18471_c0_g1_i1.p1", "Nematostella_vectensis_DN19179_c0_g1_i1.p1", "Nematostella_vectensis_DN20471_c0_g1_i1.p1", "Nematostella_vectensis_DN20831_c0_g1_i1.p1", "Nematostella_vectensis_DN22424_c0_g1_i1.p1", "Nematostella_vectensis_DN252…
2	GO:0006457	protein folding	64	20	5.84	5.1e-07	c("Nematostella_vectensis_DN1189_c0_g1_i1.p1", "Nematostella_vectensis_DN14444_c0_g1_i1.p1", "Nematostella_vectensis_DN16447_c0_g1_i1.p1", "Nematostella_vectensis_DN19204_c0_g1_i1.p1", "Nematostella_vectensis_DN2150_c0_g1_i1.p1", "Nematostella_vectensis_DN22302_c0_g1_i1.p1", "Nematostella_vectensis_DN2404_c0_g1_i1.p1", "Nematostella_vectensis_DN26094_c0_g1_i1.p1", "Nematostella_vectensis_DN27346_…
3	GO:0006270	DNA replication initiation	13	8	1.19	4.0e-06	c("Nematostella_vectensis_DN11296_c0_g1_i1.p1", "Nematostella_vectensis_DN14531_c0_g1_i1.p1", "Nematostella_vectensis_DN26230_c0_g1_i1.p1", "Nematostella_vectensis_DN26752_c0_g1_i1.p1", "Nematostella_vectensis_DN34505_c0_g1_i1.p1", "Nematostella_vectensis_DN8225_c0_g1_i2.p1", "Nematostella_vectensis_DN8880_c0_g1_i1.p1", "Nematostella_vectensis_DN9139_c0_g1_i1.p1")
4	GO:0043248	proteasome assembly	14	7	1.28	9.9e-05	c("Nematostella_vectensis_DN1088_c0_g1_i1.p1", "Nematostella_vectensis_DN15159_c0_g1_i1.p1", "Nematostella_vectensis_DN2020_c0_g1_i2.p1", "Nematostella_vectensis_DN3164_c0_g1_i1.p1", "Nematostella_vectensis_DN34478_c0_g1_i1.p1", "Nematostella_vectensis_DN44153_c0_g1_i1.p1", "Nematostella_vectensis_DN4531_c0_g1_i1.p1")
5	GO:0006269	DNA replication, synthesis of RNA primer	7	5	0.64	0.00011	c("Nematostella_vectensis_DN27169_c0_g1_i1.p1", "Nematostella_vectensis_DN29836_c0_g1_i1.p1", "Nematostella_vectensis_DN32167_c0_g1_i1.p1", "Nematostella_vectensis_DN36748_c0_g1_i1.p1", "Nematostella_vectensis_DN50798_c0_g1_i1.p1")
6	GO:0006511	ubiquitin-dependent protein catabolic pr...	98	23	8.95	0.00011	c("Nematostella_vectensis_DN11470_c0_g1_i2.p1", "Nematostella_vectensis_DN1215_c0_g1_i1.p1", "Nematostella_vectensis_DN20053_c0_g1_i1.p1", "Nematostella_vectensis_DN21410_c0_g1_i1.p1", "Nematostella_vectensis_DN25303_c0_g1_i1.p1", "Nematostella_vectensis_DN26369_c0_g1_i1.p1", "Nematostella_vectensis_DN27303_c0_g1_i1.p1", "Nematostella_vectensis_DN28679_c0_g1_i1.p1", "Nematostella_vectensis_DN2935…
7	GO:0006779	porphyrin-containing compound biosynthet...	8	5	0.73	0.00028	c("Nematostella_vectensis_DN3326_c0_g1_i1.p1", "Nematostella_vectensis_DN366_c0_g1_i1.p1", "Nematostella_vectensis_DN41664_c0_g1_i1.p1", "Nematostella_vectensis_DN49785_c0_g1_i1.p1", "Nematostella_vectensis_DN51420_c0_g1_i1.p1")
8	GO:0009060	aerobic respiration	21	8	1.92	0.00032	c("Nematostella_vectensis_DN21314_c0_g1_i1.p1", "Nematostella_vectensis_DN2468_c0_g1_i1.p1", "Nematostella_vectensis_DN31302_c0_g1_i1.p1", "Nematostella_vectensis_DN33139_c0_g1_i1.p1", "Nematostella_vectensis_DN41298_c0_g1_i1.p1", "Nematostella_vectensis_DN54378_c0_g1_i1.p1", "Nematostella_vectensis_DN670_c0_g1_i1.p1", "Nematostella_vectensis_DN6948_c0_g1_i1.p1")
9	GO:0051603	proteolysis involved in cellular protein...	107	28	9.77	0.00053	c("Nematostella_vectensis_DN11470_c0_g1_i2.p1", "Nematostella_vectensis_DN1215_c0_g1_i1.p1", "Nematostella_vectensis_DN13815_c0_g1_i1.p1", "Nematostella_vectensis_DN19662_c0_g1_i1.p1", "Nematostella_vectensis_DN20053_c0_g1_i1.p1", "Nematostella_vectensis_DN21410_c0_g1_i1.p1", "Nematostella_vectensis_DN25303_c0_g1_i1.p1", "Nematostella_vectensis_DN26369_c0_g1_i1.p1", "Nematostella_vectensis_DN2730…
10	GO:0006189	'de novo' IMP biosynthetic process	3	3	0.27	0.00076	c("Nematostella_vectensis_DN254_c0_g1_i1.p1", "Nematostella_vectensis_DN34376_c0_g1_i1.p1", "Nematostella_vectensis_DN42570_c0_g1_i1.p1")
11	GO:0009221	pyrimidine deoxyribonucleotide biosynthe...	3	3	0.27	0.00076	c("Nematostella_vectensis_DN3490_c0_g1_i1.p1", "Nematostella_vectensis_DN6035_c0_g1_i1.p1", "Nematostella_vectensis_DN8323_c0_g1_i1.p1")
12	GO:0044743	protein transmembrane import into intrac...	10	7	0.91	0.00088	c("Nematostella_vectensis_DN16897_c0_g1_i1.p1", "Nematostella_vectensis_DN17822_c0_g1_i1.p1", "Nematostella_vectensis_DN20054_c0_g1_i1.p1", "Nematostella_vectensis_DN20556_c0_g1_i1.p1", "Nematostella_vectensis_DN30184_c0_g1_i1.p1", "Nematostella_vectensis_DN4838_c0_g1_i1.p1", "Nematostella_vectensis_DN52416_c0_g1_i1.p1")
13	GO:0033108	mitochondrial respiratory chain complex ...	14	6	1.28	0.00090	c("Nematostella_vectensis_DN1206_c0_g1_i1.p1", "Nematostella_vectensis_DN19800_c0_g1_i1.p1", "Nematostella_vectensis_DN24702_c0_g1_i1.p1", "Nematostella_vectensis_DN42226_c0_g1_i1.p1", "Nematostella_vectensis_DN47856_c0_g1_i1.p1", "Nematostella_vectensis_DN7010_c0_g1_i1.p1")
14	GO:0000387	spliceosomal snRNP assembly	15	6	1.37	0.00138	c("Nematostella_vectensis_DN21196_c0_g1_i1.p1", "Nematostella_vectensis_DN27237_c0_g1_i1.p1", "Nematostella_vectensis_DN27749_c0_g1_i1.p1", "Nematostella_vectensis_DN3643_c0_g1_i1.p1", "Nematostella_vectensis_DN414_c0_g1_i1.p1", "Nematostella_vectensis_DN54204_c0_g1_i1.p1")
15	GO:0030071	regulation of mitotic metaphase/anaphase...	11	5	1	0.00181	c("Nematostella_vectensis_DN19637_c0_g1_i1.p1", "Nematostella_vectensis_DN22212_c0_g1_i1.p1", "Nematostella_vectensis_DN28861_c0_g1_i1.p1", "Nematostella_vectensis_DN48172_c0_g1_i1.p1", "Nematostella_vectensis_DN49927_c0_g1_i1.p1")
16	GO:0006207	'de novo' pyrimidine nucleobase biosynth...	7	4	0.64	0.00193	c("Nematostella_vectensis_DN11286_c0_g1_i1.p1", "Nematostella_vectensis_DN22577_c0_g1_i1.p1", "Nematostella_vectensis_DN2383_c0_g1_i1.p1", "Nematostella_vectensis_DN48886_c0_g1_i1.p1")
17	GO:2001251	negative regulation of chromosome organi...	7	4	0.64	0.00193	c("Nematostella_vectensis_DN11296_c0_g1_i1.p1", "Nematostella_vectensis_DN19637_c0_g1_i1.p1", "Nematostella_vectensis_DN22212_c0_g1_i1.p1", "Nematostella_vectensis_DN28861_c0_g1_i1.p1")
18	GO:0017144	drug metabolic process	115	22	10.5	0.00277	c("Nematostella_vectensis_DN1083_c0_g1_i1.p1", "Nematostella_vectensis_DN13333_c0_g1_i1.p1", "Nematostella_vectensis_DN16191_c0_g1_i1.p1", "Nematostella_vectensis_DN1684_c0_g1_i1.p1", "Nematostella_vectensis_DN19363_c0_g1_i1.p1", "Nematostella_vectensis_DN2109_c0_g1_i1.p1", "Nematostella_vectensis_DN2468_c0_g1_i1.p1", "Nematostella_vectensis_DN26817_c0_g1_i1.p1", "Nematostella_vectensis_DN26818_c…
19	GO:0030150	protein import into mitochondrial matrix	4	3	0.37	0.00283	c("Nematostella_vectensis_DN17822_c0_g1_i1.p1", "Nematostella_vectensis_DN30184_c0_g1_i1.p1", "Nematostella_vectensis_DN4838_c0_g1_i1.p1")
20	GO:0034641	cellular nitrogen compound metabolic pro...	1952	254	178.22	0.00296	c("Nematostella_vectensis_DN101_c0_g1_i1.p1", "Nematostella_vectensis_DN10248_c0_g1_i1.p1", "Nematostella_vectensis_DN10364_c0_g1_i1.p1", "Nematostella_vectensis_DN10383_c0_g1_i1.p1", "Nematostella_vectensis_DN1083_c0_g1_i1.p1", "Nematostella_vectensis_DN10973_c0_g1_i1.p1", "Nematostella_vectensis_DN11098_c0_g1_i2.p1", "Nematostella_vectensis_DN11199_c0_g1_i1.p1", "Nematostella_vectensis_DN11281_…
21	GO:0065002	intracellular protein transmembrane tran...	12	7	1.1	0.00353	c("Nematostella_vectensis_DN16897_c0_g1_i1.p1", "Nematostella_vectensis_DN17822_c0_g1_i1.p1", "Nematostella_vectensis_DN20054_c0_g1_i1.p1", "Nematostella_vectensis_DN20556_c0_g1_i1.p1", "Nematostella_vectensis_DN30184_c0_g1_i1.p1", "Nematostella_vectensis_DN4838_c0_g1_i1.p1", "Nematostella_vectensis_DN52416_c0_g1_i1.p1")
22	GO:0006004	fucose metabolic process	8	4	0.73	0.00358	c("Nematostella_vectensis_DN11453_c0_g1_i4.p1", "Nematostella_vectensis_DN12043_c0_g1_i1.p1", "Nematostella_vectensis_DN18845_c0_g1_i1.p1", "Nematostella_vectensis_DN37243_c0_g1_i1.p1")
23	GO:0071103	DNA conformation change	43	10	3.93	0.00449	c("Nematostella_vectensis_DN11296_c0_g1_i1.p1", "Nematostella_vectensis_DN12135_c0_g1_i1.p1", "Nematostella_vectensis_DN12333_c0_g1_i2.p1", "Nematostella_vectensis_DN13637_c0_g1_i1.p1", "Nematostella_vectensis_DN20001_c0_g1_i1.p1", "Nematostella_vectensis_DN29369_c0_g1_i1.p1", "Nematostella_vectensis_DN34156_c0_g1_i1.p1", "Nematostella_vectensis_DN462_c0_g1_i1.p1", "Nematostella_vectensis_DN5752_…
24	GO:0046483	heterocycle metabolic process	1630	222	148.82	0.00475	c("Nematostella_vectensis_DN101_c0_g1_i1.p1", "Nematostella_vectensis_DN10248_c0_g1_i1.p1", "Nematostella_vectensis_DN10364_c0_g1_i1.p1", "Nematostella_vectensis_DN10383_c0_g1_i1.p1", "Nematostella_vectensis_DN1083_c0_g1_i1.p1", "Nematostella_vectensis_DN11098_c0_g1_i2.p1", "Nematostella_vectensis_DN11199_c0_g1_i1.p1", "Nematostella_vectensis_DN11281_c0_g1_i1.p1", "Nematostella_vectensis_DN11286_…
25	GO:0006725	cellular aromatic compound metabolic pro...	1623	221	148.18	0.00528	c("Nematostella_vectensis_DN101_c0_g1_i1.p1", "Nematostella_vectensis_DN10248_c0_g1_i1.p1", "Nematostella_vectensis_DN10364_c0_g1_i1.p1", "Nematostella_vectensis_DN10383_c0_g1_i1.p1", "Nematostella_vectensis_DN1083_c0_g1_i1.p1", "Nematostella_vectensis_DN11098_c0_g1_i2.p1", "Nematostella_vectensis_DN11199_c0_g1_i1.p1", "Nematostella_vectensis_DN11281_c0_g1_i1.p1", "Nematostella_vectensis_DN11286_…
26	GO:1901360	organic cyclic compound metabolic proces...	1660	224	151.56	0.00583	c("Nematostella_vectensis_DN101_c0_g1_i1.p1", "Nematostella_vectensis_DN10248_c0_g1_i1.p1", "Nematostella_vectensis_DN10364_c0_g1_i1.p1", "Nematostella_vectensis_DN10383_c0_g1_i1.p1", "Nematostella_vectensis_DN1083_c0_g1_i1.p1", "Nematostella_vectensis_DN11098_c0_g1_i2.p1", "Nematostella_vectensis_DN11199_c0_g1_i1.p1", "Nematostella_vectensis_DN11281_c0_g1_i1.p1", "Nematostella_vectensis_DN11286_…
27	GO:0009123	nucleoside monophosphate metabolic proce...	64	17	5.84	0.00591	c("Nematostella_vectensis_DN1083_c0_g1_i1.p1", "Nematostella_vectensis_DN12880_c0_g1_i1.p1", "Nematostella_vectensis_DN1684_c0_g1_i1.p1", "Nematostella_vectensis_DN254_c0_g1_i1.p1", "Nematostella_vectensis_DN291_c0_g1_i1.p2", "Nematostella_vectensis_DN31401_c0_g1_i1.p1", "Nematostella_vectensis_DN34376_c0_g1_i1.p1", "Nematostella_vectensis_DN35962_c0_g1_i1.p1", "Nematostella_vectensis_DN36809_c0_…
28	GO:0017004	cytochrome complex assembly	9	4	0.82	0.00597	c("Nematostella_vectensis_DN1206_c0_g1_i1.p1", "Nematostella_vectensis_DN3222_c0_g1_i1.p2", "Nematostella_vectensis_DN42226_c0_g1_i1.p1", "Nematostella_vectensis_DN7010_c0_g1_i1.p1")
29	GO:0006094	gluconeogenesis	9	4	0.82	0.00597	c("Nematostella_vectensis_DN28302_c0_g1_i1.p1", "Nematostella_vectensis_DN302_c0_g1_i2.p1", "Nematostella_vectensis_DN45618_c0_g1_i1.p1", "Nematostella_vectensis_DN46420_c0_g1_i1.p1")
30	GO:0042136	neurotransmitter biosynthetic process	5	3	0.46	0.00659	c("Nematostella_vectensis_DN19363_c0_g1_i1.p1", "Nematostella_vectensis_DN2109_c0_g1_i1.p1", "Nematostella_vectensis_DN31680_c0_g1_i1.p1")
31	GO:0006098	pentose-phosphate shunt	5	3	0.46	0.00659	c("Nematostella_vectensis_DN42416_c0_g1_i1.p1", "Nematostella_vectensis_DN50716_c0_g1_i1.p1", "Nematostella_vectensis_DN824_c0_g1_i1.p1")
32	GO:0006072	glycerol-3-phosphate metabolic process	5	3	0.46	0.00659	c("Nematostella_vectensis_DN35961_c0_g1_i1.p1", "Nematostella_vectensis_DN36520_c0_g1_i1.p1", "Nematostella_vectensis_DN50392_c0_g1_i1.p1")
33	GO:0009177	pyrimidine deoxyribonucleoside monophosp...	2	2	0.18	0.00833	c("Nematostella_vectensis_DN6035_c0_g1_i1.p1", "Nematostella_vectensis_DN8323_c0_g1_i1.p1")
34	GO:0035435	phosphate ion transmembrane transport	2	2	0.18	0.00833	c("Nematostella_vectensis_DN49991_c0_g1_i1.p1", "Nematostella_vectensis_DN5701_c0_g1_i1.p1")
35	GO:0071630	nuclear protein quality control by the u...	2	2	0.18	0.00833	c("Nematostella_vectensis_DN31430_c0_g1_i1.p1", "Nematostella_vectensis_DN8994_c0_g1_i1.p1")
36	GO:0009264	deoxyribonucleotide catabolic process	2	2	0.18	0.00833	c("Nematostella_vectensis_DN2469_c0_g1_i1.p1", "Nematostella_vectensis_DN6035_c0_g1_i1.p1")
37	GO:0050912	detection of chemical stimulus involved ...	2	2	0.18	0.00833	c("Nematostella_vectensis_DN36767_c0_g1_i1.p1", "Nematostella_vectensis_DN9738_c0_g1_i1.p1")
38	GO:0031144	proteasome localization	2	2	0.18	0.00833	c("Nematostella_vectensis_DN31430_c0_g1_i1.p1", "Nematostella_vectensis_DN8994_c0_g1_i1.p1")
39	GO:0017183	peptidyl-diphthamide biosynthetic proces...	2	2	0.18	0.00833	c("Nematostella_vectensis_DN34710_c0_g1_i1.p1", "Nematostella_vectensis_DN42011_c0_g1_i1.p1")
40	GO:0051315	attachment of mitotic spindle microtubul...	2	2	0.18	0.00833	c("Nematostella_vectensis_DN1310_c0_g1_i1.p1", "Nematostella_vectensis_DN8276_c0_g1_i1.p1")
41	GO:0009443	pyridoxal 5'-phosphate salvage	2	2	0.18	0.00833	c("Nematostella_vectensis_DN16191_c0_g1_i1.p1", "Nematostella_vectensis_DN50933_c0_g1_i1.p1")
42	GO:0046654	tetrahydrofolate biosynthetic process	2	2	0.18	0.00833	c("Nematostella_vectensis_DN15413_c0_g1_i1.p1", "Nematostella_vectensis_DN31680_c0_g1_i1.p1")
43	GO:0022904	respiratory electron transport chain	15	5	1.37	0.00865	c("Nematostella_vectensis_DN21314_c0_g1_i1.p1", "Nematostella_vectensis_DN291_c0_g1_i1.p2", "Nematostella_vectensis_DN35962_c0_g1_i1.p1", "Nematostella_vectensis_DN37730_c0_g1_i1.p1", "Nematostella_vectensis_DN49290_c0_g1_i1.p1")
44	GO:0006333	chromatin assembly or disassembly	15	5	1.37	0.00865	c("Nematostella_vectensis_DN10371_c0_g1_i1.p1", "Nematostella_vectensis_DN20001_c0_g1_i1.p1", "Nematostella_vectensis_DN29369_c0_g1_i1.p1", "Nematostella_vectensis_DN462_c0_g1_i1.p1", "Nematostella_vectensis_DN6771_c0_g1_i1.p1")
45	GO:0031109	microtubule polymerization or depolymeri...	21	6	1.92	0.00932	c("Nematostella_vectensis_DN19737_c0_g1_i1.p1", "Nematostella_vectensis_DN27320_c0_g1_i1.p1", "Nematostella_vectensis_DN35293_c0_g1_i1.p1", "Nematostella_vectensis_DN38467_c0_g1_i1.p1", "Nematostella_vectensis_DN40191_c0_g1_i1.p1", "Nematostella_vectensis_DN52266_c0_g1_i1.p1")
46	GO:1902600	proton transmembrane transport	41	9	3.74	0.01021	c("Nematostella_vectensis_DN1083_c0_g1_i1.p1", "Nematostella_vectensis_DN1684_c0_g1_i1.p1", "Nematostella_vectensis_DN21596_c0_g1_i1.p1", "Nematostella_vectensis_DN2446_c0_g1_i1.p2", "Nematostella_vectensis_DN31401_c0_g1_i1.p1", "Nematostella_vectensis_DN322_c0_g1_i2.p1", "Nematostella_vectensis_DN37953_c0_g1_i1.p1", "Nematostella_vectensis_DN423_c0_g1_i1.p1", "Nematostella_vectensis_DN5473_c0_g1…
47	GO:0070585	protein localization to mitochondrion	10	6	0.91	0.01216	c("Nematostella_vectensis_DN16897_c0_g1_i1.p1", "Nematostella_vectensis_DN17822_c0_g1_i1.p1", "Nematostella_vectensis_DN20556_c0_g1_i1.p1", "Nematostella_vectensis_DN30184_c0_g1_i1.p1", "Nematostella_vectensis_DN4838_c0_g1_i1.p1", "Nematostella_vectensis_DN52416_c0_g1_i1.p1")
48	GO:0072655	establishment of protein localization to...	10	6	0.91	0.01216	c("Nematostella_vectensis_DN16897_c0_g1_i1.p1", "Nematostella_vectensis_DN17822_c0_g1_i1.p1", "Nematostella_vectensis_DN20556_c0_g1_i1.p1", "Nematostella_vectensis_DN30184_c0_g1_i1.p1", "Nematostella_vectensis_DN4838_c0_g1_i1.p1", "Nematostella_vectensis_DN52416_c0_g1_i1.p1")
49	GO:0006626	protein targeting to mitochondrion	10	6	0.91	0.01216	c("Nematostella_vectensis_DN16897_c0_g1_i1.p1", "Nematostella_vectensis_DN17822_c0_g1_i1.p1", "Nematostella_vectensis_DN20556_c0_g1_i1.p1", "Nematostella_vectensis_DN30184_c0_g1_i1.p1", "Nematostella_vectensis_DN4838_c0_g1_i1.p1", "Nematostella_vectensis_DN52416_c0_g1_i1.p1")
50	GO:0051985	negative regulation of chromosome segreg...	6	3	0.55	0.01228	c("Nematostella_vectensis_DN19637_c0_g1_i1.p1", "Nematostella_vectensis_DN22212_c0_g1_i1.p1", "Nematostella_vectensis_DN28861_c0_g1_i1.p1")
51	GO:0033046	negative regulation of sister chromatid ...	6	3	0.55	0.01228	c("Nematostella_vectensis_DN19637_c0_g1_i1.p1", "Nematostella_vectensis_DN22212_c0_g1_i1.p1", "Nematostella_vectensis_DN28861_c0_g1_i1.p1")
52	GO:0033048	negative regulation of mitotic sister ch...	6	3	0.55	0.01228	c("Nematostella_vectensis_DN19637_c0_g1_i1.p1", "Nematostella_vectensis_DN22212_c0_g1_i1.p1", "Nematostella_vectensis_DN28861_c0_g1_i1.p1")
53	GO:1902100	negative regulation of metaphase/anaphas...	6	3	0.55	0.01228	c("Nematostella_vectensis_DN19637_c0_g1_i1.p1", "Nematostella_vectensis_DN22212_c0_g1_i1.p1", "Nematostella_vectensis_DN28861_c0_g1_i1.p1")
54	GO:2000816	negative regulation of mitotic sister ch...	6	3	0.55	0.01228	c("Nematostella_vectensis_DN19637_c0_g1_i1.p1", "Nematostella_vectensis_DN22212_c0_g1_i1.p1", "Nematostella_vectensis_DN28861_c0_g1_i1.p1")
55	GO:0031577	spindle checkpoint	6	3	0.55	0.01228	c("Nematostella_vectensis_DN19637_c0_g1_i1.p1", "Nematostella_vectensis_DN22212_c0_g1_i1.p1", "Nematostella_vectensis_DN28861_c0_g1_i1.p1")
56	GO:0045841	negative regulation of mitotic metaphase...	6	3	0.55	0.01228	c("Nematostella_vectensis_DN19637_c0_g1_i1.p1", "Nematostella_vectensis_DN22212_c0_g1_i1.p1", "Nematostella_vectensis_DN28861_c0_g1_i1.p1")
57	GO:0045839	negative regulation of mitotic nuclear d...	6	3	0.55	0.01228	c("Nematostella_vectensis_DN19637_c0_g1_i1.p1", "Nematostella_vectensis_DN22212_c0_g1_i1.p1", "Nematostella_vectensis_DN28861_c0_g1_i1.p1")
58	GO:0018195	peptidyl-arginine modification	6	3	0.55	0.01228	c("Nematostella_vectensis_DN13092_c0_g1_i1.p1", "Nematostella_vectensis_DN26732_c0_g1_i1.p1", "Nematostella_vectensis_DN36820_c0_g1_i1.p1")
59	GO:0051784	negative regulation of nuclear division	6	3	0.55	0.01228	c("Nematostella_vectensis_DN19637_c0_g1_i1.p1", "Nematostella_vectensis_DN22212_c0_g1_i1.p1", "Nematostella_vectensis_DN28861_c0_g1_i1.p1")
60	GO:1905819	negative regulation of chromosome separa...	6	3	0.55	0.01228	c("Nematostella_vectensis_DN19637_c0_g1_i1.p1", "Nematostella_vectensis_DN22212_c0_g1_i1.p1", "Nematostella_vectensis_DN28861_c0_g1_i1.p1")
61	GO:0007094	mitotic spindle assembly checkpoint	6	3	0.55	0.01228	c("Nematostella_vectensis_DN19637_c0_g1_i1.p1", "Nematostella_vectensis_DN22212_c0_g1_i1.p1", "Nematostella_vectensis_DN28861_c0_g1_i1.p1")
62	GO:0018216	peptidyl-arginine methylation	6	3	0.55	0.01228	c("Nematostella_vectensis_DN13092_c0_g1_i1.p1", "Nematostella_vectensis_DN26732_c0_g1_i1.p1", "Nematostella_vectensis_DN36820_c0_g1_i1.p1")
63	GO:0071173	spindle assembly checkpoint	6	3	0.55	0.01228	c("Nematostella_vectensis_DN19637_c0_g1_i1.p1", "Nematostella_vectensis_DN22212_c0_g1_i1.p1", "Nematostella_vectensis_DN28861_c0_g1_i1.p1")
64	GO:0071174	mitotic spindle checkpoint	6	3	0.55	0.01228	c("Nematostella_vectensis_DN19637_c0_g1_i1.p1", "Nematostella_vectensis_DN22212_c0_g1_i1.p1", "Nematostella_vectensis_DN28861_c0_g1_i1.p1")
65	GO:0006139	nucleobase-containing compound metabolic...	1573	207	143.62	0.01244	c("Nematostella_vectensis_DN101_c0_g1_i1.p1", "Nematostella_vectensis_DN10248_c0_g1_i1.p1", "Nematostella_vectensis_DN10364_c0_g1_i1.p1", "Nematostella_vectensis_DN10383_c0_g1_i1.p1", "Nematostella_vectensis_DN1083_c0_g1_i1.p1", "Nematostella_vectensis_DN11098_c0_g1_i2.p1", "Nematostella_vectensis_DN11199_c0_g1_i1.p1", "Nematostella_vectensis_DN11281_c0_g1_i1.p1", "Nematostella_vectensis_DN11286_…
66	GO:0009161	ribonucleoside monophosphate metabolic p...	61	14	5.57	0.01415	c("Nematostella_vectensis_DN1083_c0_g1_i1.p1", "Nematostella_vectensis_DN12880_c0_g1_i1.p1", "Nematostella_vectensis_DN1684_c0_g1_i1.p1", "Nematostella_vectensis_DN254_c0_g1_i1.p1", "Nematostella_vectensis_DN291_c0_g1_i1.p2", "Nematostella_vectensis_DN31401_c0_g1_i1.p1", "Nematostella_vectensis_DN34376_c0_g1_i1.p1", "Nematostella_vectensis_DN35962_c0_g1_i1.p1", "Nematostella_vectensis_DN36809_c0_…
67	GO:0006599	phosphagen metabolic process	17	5	1.55	0.01529	c("Nematostella_vectensis_DN1148_c0_g1_i1.p2", "Nematostella_vectensis_DN1148_c1_g1_i1.p1", "Nematostella_vectensis_DN21682_c0_g1_i1.p1", "Nematostella_vectensis_DN2193_c0_g1_i1.p1", "Nematostella_vectensis_DN37982_c0_g1_i1.p1")
68	GO:0042396	phosphagen biosynthetic process	17	5	1.55	0.01529	c("Nematostella_vectensis_DN1148_c0_g1_i1.p2", "Nematostella_vectensis_DN1148_c1_g1_i1.p1", "Nematostella_vectensis_DN21682_c0_g1_i1.p1", "Nematostella_vectensis_DN2193_c0_g1_i1.p1", "Nematostella_vectensis_DN37982_c0_g1_i1.p1")
69	GO:0046314	phosphocreatine biosynthetic process	17	5	1.55	0.01529	c("Nematostella_vectensis_DN1148_c0_g1_i1.p2", "Nematostella_vectensis_DN1148_c1_g1_i1.p1", "Nematostella_vectensis_DN21682_c0_g1_i1.p1", "Nematostella_vectensis_DN2193_c0_g1_i1.p1", "Nematostella_vectensis_DN37982_c0_g1_i1.p1")
70	GO:0006603	phosphocreatine metabolic process	17	5	1.55	0.01529	c("Nematostella_vectensis_DN1148_c0_g1_i1.p2", "Nematostella_vectensis_DN1148_c1_g1_i1.p1", "Nematostella_vectensis_DN21682_c0_g1_i1.p1", "Nematostella_vectensis_DN2193_c0_g1_i1.p1", "Nematostella_vectensis_DN37982_c0_g1_i1.p1")
71	GO:0022613	ribonucleoprotein complex biogenesis	106	21	9.68	0.01627	c("Nematostella_vectensis_DN14131_c0_g1_i1.p1", "Nematostella_vectensis_DN14394_c0_g1_i1.p1", "Nematostella_vectensis_DN1765_c0_g1_i1.p1", "Nematostella_vectensis_DN19971_c0_g1_i1.p1", "Nematostella_vectensis_DN21196_c0_g1_i1.p1", "Nematostella_vectensis_DN27237_c0_g1_i1.p1", "Nematostella_vectensis_DN27749_c0_g1_i1.p1", "Nematostella_vectensis_DN28125_c0_g1_i1.p1", "Nematostella_vectensis_DN3643…
72	GO:0006119	oxidative phosphorylation	12	4	1.1	0.01880	c("Nematostella_vectensis_DN291_c0_g1_i1.p2", "Nematostella_vectensis_DN35962_c0_g1_i1.p1", "Nematostella_vectensis_DN37730_c0_g1_i1.p1", "Nematostella_vectensis_DN49290_c0_g1_i1.p1")
73	GO:0042773	ATP synthesis coupled electron transport	12	4	1.1	0.01880	c("Nematostella_vectensis_DN291_c0_g1_i1.p2", "Nematostella_vectensis_DN35962_c0_g1_i1.p1", "Nematostella_vectensis_DN37730_c0_g1_i1.p1", "Nematostella_vectensis_DN49290_c0_g1_i1.p1")
74	GO:0007093	mitotic cell cycle checkpoint	18	5	1.64	0.01961	c("Nematostella_vectensis_DN16410_c0_g1_i1.p1", "Nematostella_vectensis_DN19637_c0_g1_i1.p1", "Nematostella_vectensis_DN22212_c0_g1_i1.p1", "Nematostella_vectensis_DN28861_c0_g1_i1.p1", "Nematostella_vectensis_DN49569_c0_g1_i1.p1")
75	GO:0046148	pigment biosynthetic process	7	3	0.64	0.02005	c("Nematostella_vectensis_DN3326_c0_g1_i1.p1", "Nematostella_vectensis_DN34376_c0_g1_i1.p1", "Nematostella_vectensis_DN49785_c0_g1_i1.p1")
76	GO:0010498	proteasomal protein catabolic process	27	8	2.47	0.02200	c("Nematostella_vectensis_DN21410_c0_g1_i1.p1", "Nematostella_vectensis_DN28679_c0_g1_i1.p1", "Nematostella_vectensis_DN29612_c0_g1_i1.p1", "Nematostella_vectensis_DN31430_c0_g1_i1.p1", "Nematostella_vectensis_DN4641_c0_g1_i1.p1", "Nematostella_vectensis_DN49927_c0_g1_i1.p1", "Nematostella_vectensis_DN51438_c0_g1_i1.p1", "Nematostella_vectensis_DN8994_c0_g1_i1.p1")
77	GO:0043161	proteasome-mediated ubiquitin-dependent ...	27	8	2.47	0.02200	c("Nematostella_vectensis_DN21410_c0_g1_i1.p1", "Nematostella_vectensis_DN28679_c0_g1_i1.p1", "Nematostella_vectensis_DN29612_c0_g1_i1.p1", "Nematostella_vectensis_DN31430_c0_g1_i1.p1", "Nematostella_vectensis_DN4641_c0_g1_i1.p1", "Nematostella_vectensis_DN49927_c0_g1_i1.p1", "Nematostella_vectensis_DN51438_c0_g1_i1.p1", "Nematostella_vectensis_DN8994_c0_g1_i1.p1")
78	GO:0006352	DNA-templated transcription, initiation	39	8	3.56	0.02240	c("Nematostella_vectensis_DN13796_c0_g1_i1.p1", "Nematostella_vectensis_DN27798_c0_g1_i1.p1", "Nematostella_vectensis_DN30080_c0_g1_i1.p1", "Nematostella_vectensis_DN3283_c0_g1_i1.p2", "Nematostella_vectensis_DN43197_c0_g1_i1.p1", "Nematostella_vectensis_DN43414_c0_g1_i1.p1", "Nematostella_vectensis_DN46813_c0_g1_i1.p2", "Nematostella_vectensis_DN5190_c0_g1_i1.p1")
79	GO:0042254	ribosome biogenesis	86	14	7.85	0.02304	c("Nematostella_vectensis_DN14131_c0_g1_i1.p1", "Nematostella_vectensis_DN1765_c0_g1_i1.p1", "Nematostella_vectensis_DN19971_c0_g1_i1.p1", "Nematostella_vectensis_DN28125_c0_g1_i1.p1", "Nematostella_vectensis_DN38197_c0_g1_i1.p1", "Nematostella_vectensis_DN39145_c0_g1_i1.p1", "Nematostella_vectensis_DN4304_c0_g1_i1.p1", "Nematostella_vectensis_DN46410_c0_g1_i1.p1", "Nematostella_vectensis_DN52070…
80	GO:0033014	tetrapyrrole biosynthetic process	11	7	1	0.02320	c("Nematostella_vectensis_DN13328_c0_g1_i1.p1", "Nematostella_vectensis_DN3326_c0_g1_i1.p1", "Nematostella_vectensis_DN366_c0_g1_i1.p1", "Nematostella_vectensis_DN41664_c0_g1_i1.p1", "Nematostella_vectensis_DN45668_c0_g1_i1.p1", "Nematostella_vectensis_DN49785_c0_g1_i1.p1", "Nematostella_vectensis_DN51420_c0_g1_i1.p1")
81	GO:0035825	homologous recombination	3	2	0.27	0.02346	c("Nematostella_vectensis_DN13597_c0_g1_i1.p1", "Nematostella_vectensis_DN27838_c0_g1_i1.p1")
82	GO:0030317	flagellated sperm motility	3	2	0.27	0.02346	c("Nematostella_vectensis_DN46293_c0_g1_i1.p1", "Nematostella_vectensis_DN52825_c0_g1_i1.p1")
83	GO:0097722	sperm motility	3	2	0.27	0.02346	c("Nematostella_vectensis_DN46293_c0_g1_i1.p1", "Nematostella_vectensis_DN52825_c0_g1_i1.p1")
84	GO:0006545	glycine biosynthetic process	3	2	0.27	0.02346	c("Nematostella_vectensis_DN2109_c0_g1_i1.p1", "Nematostella_vectensis_DN31680_c0_g1_i1.p1")
85	GO:0007131	reciprocal meiotic recombination	3	2	0.27	0.02346	c("Nematostella_vectensis_DN13597_c0_g1_i1.p1", "Nematostella_vectensis_DN27838_c0_g1_i1.p1")
86	GO:0044341	sodium-dependent phosphate transport	3	2	0.27	0.02346	c("Nematostella_vectensis_DN49991_c0_g1_i1.p1", "Nematostella_vectensis_DN5701_c0_g1_i1.p1")
87	GO:0045039	protein import into mitochondrial inner ...	3	2	0.27	0.02346	c("Nematostella_vectensis_DN16897_c0_g1_i1.p1", "Nematostella_vectensis_DN52416_c0_g1_i1.p1")
88	GO:0046168	glycerol-3-phosphate catabolic process	3	2	0.27	0.02346	c("Nematostella_vectensis_DN35961_c0_g1_i1.p1", "Nematostella_vectensis_DN36520_c0_g1_i1.p1")
89	GO:0090151	establishment of protein localization to...	3	2	0.27	0.02346	c("Nematostella_vectensis_DN16897_c0_g1_i1.p1", "Nematostella_vectensis_DN52416_c0_g1_i1.p1")
90	GO:0045930	negative regulation of mitotic cell cycl...	19	5	1.73	0.02467	c("Nematostella_vectensis_DN16410_c0_g1_i1.p1", "Nematostella_vectensis_DN19637_c0_g1_i1.p1", "Nematostella_vectensis_DN22212_c0_g1_i1.p1", "Nematostella_vectensis_DN28861_c0_g1_i1.p1", "Nematostella_vectensis_DN49569_c0_g1_i1.p1")
91	GO:0009163	nucleoside biosynthetic process	13	4	1.19	0.02524	c("Nematostella_vectensis_DN12880_c0_g1_i1.p1", "Nematostella_vectensis_DN14883_c0_g1_i1.p1", "Nematostella_vectensis_DN27010_c0_g1_i1.p1", "Nematostella_vectensis_DN48886_c0_g1_i1.p1")
92	GO:0042455	ribonucleoside biosynthetic process	13	4	1.19	0.02524	c("Nematostella_vectensis_DN12880_c0_g1_i1.p1", "Nematostella_vectensis_DN14883_c0_g1_i1.p1", "Nematostella_vectensis_DN27010_c0_g1_i1.p1", "Nematostella_vectensis_DN48886_c0_g1_i1.p1")
93	GO:0009116	nucleoside metabolic process	26	6	2.37	0.02675	c("Nematostella_vectensis_DN12880_c0_g1_i1.p1", "Nematostella_vectensis_DN14883_c0_g1_i1.p1", "Nematostella_vectensis_DN2486_c0_g1_i1.p1", "Nematostella_vectensis_DN27010_c0_g1_i1.p1", "Nematostella_vectensis_DN36809_c0_g1_i1.p1", "Nematostella_vectensis_DN48886_c0_g1_i1.p1")
94	GO:0019693	ribose phosphate metabolic process	105	21	9.59	0.02754	c("Nematostella_vectensis_DN1083_c0_g1_i1.p1", "Nematostella_vectensis_DN12880_c0_g1_i1.p1", "Nematostella_vectensis_DN14828_c0_g1_i1.p1", "Nematostella_vectensis_DN14883_c0_g1_i1.p1", "Nematostella_vectensis_DN1684_c0_g1_i1.p1", "Nematostella_vectensis_DN254_c0_g1_i1.p1", "Nematostella_vectensis_DN27010_c0_g1_i1.p1", "Nematostella_vectensis_DN27335_c0_g1_i1.p1", "Nematostella_vectensis_DN291_c0_…
95	GO:0009259	ribonucleotide metabolic process	100	18	9.13	0.02830	c("Nematostella_vectensis_DN1083_c0_g1_i1.p1", "Nematostella_vectensis_DN12880_c0_g1_i1.p1", "Nematostella_vectensis_DN14828_c0_g1_i1.p1", "Nematostella_vectensis_DN14883_c0_g1_i1.p1", "Nematostella_vectensis_DN1684_c0_g1_i1.p1", "Nematostella_vectensis_DN254_c0_g1_i1.p1", "Nematostella_vectensis_DN27010_c0_g1_i1.p1", "Nematostella_vectensis_DN27335_c0_g1_i1.p1", "Nematostella_vectensis_DN291_c0_…
96	GO:0006974	cellular response to DNA damage stimulus	286	36	26.11	0.02883	c("Nematostella_vectensis_DN10248_c0_g1_i1.p1", "Nematostella_vectensis_DN13835_c0_g1_i1.p1", "Nematostella_vectensis_DN13932_c0_g1_i1.p1", "Nematostella_vectensis_DN14112_c0_g1_i1.p1", "Nematostella_vectensis_DN15179_c0_g1_i1.p1", "Nematostella_vectensis_DN16008_c0_g1_i1.p1", "Nematostella_vectensis_DN18267_c0_g1_i1.p1", "Nematostella_vectensis_DN18476_c0_g1_i1.p1", "Nematostella_vectensis_DN208…
97	GO:0009141	nucleoside triphosphate metabolic proces...	64	11	5.84	0.02884	c("Nematostella_vectensis_DN1083_c0_g1_i1.p1", "Nematostella_vectensis_DN14883_c0_g1_i1.p1", "Nematostella_vectensis_DN1684_c0_g1_i1.p1", "Nematostella_vectensis_DN27010_c0_g1_i1.p1", "Nematostella_vectensis_DN291_c0_g1_i1.p2", "Nematostella_vectensis_DN31401_c0_g1_i1.p1", "Nematostella_vectensis_DN35962_c0_g1_i1.p1", "Nematostella_vectensis_DN37730_c0_g1_i1.p1", "Nematostella_vectensis_DN423_c0_…
98	GO:0006396	RNA processing	313	43	28.58	0.02984	c("Nematostella_vectensis_DN10383_c0_g1_i1.p1", "Nematostella_vectensis_DN11281_c0_g1_i1.p1", "Nematostella_vectensis_DN1266_c0_g1_i1.p1", "Nematostella_vectensis_DN14131_c0_g1_i1.p1", "Nematostella_vectensis_DN14341_c0_g1_i1.p1", "Nematostella_vectensis_DN14394_c0_g1_i1.p1", "Nematostella_vectensis_DN15530_c0_g1_i1.p1", "Nematostella_vectensis_DN16932_c0_g1_i1.p1", "Nematostella_vectensis_DN1765…
99	GO:0009070	serine family amino acid biosynthetic pr...	8	3	0.73	0.02993	c("Nematostella_vectensis_DN2109_c0_g1_i1.p1", "Nematostella_vectensis_DN31680_c0_g1_i1.p1", "Nematostella_vectensis_DN9857_c0_g1_i1.p1")
100	GO:0030163	protein catabolic process	121	32	11.05	0.03026	c("Nematostella_vectensis_DN11470_c0_g1_i2.p1", "Nematostella_vectensis_DN1215_c0_g1_i1.p1", "Nematostella_vectensis_DN13815_c0_g1_i1.p1", "Nematostella_vectensis_DN19662_c0_g1_i1.p1", "Nematostella_vectensis_DN20053_c0_g1_i1.p1", "Nematostella_vectensis_DN21410_c0_g1_i1.p1", "Nematostella_vectensis_DN2456_c0_g1_i1.p1", "Nematostella_vectensis_DN25303_c0_g1_i1.p1", "Nematostella_vectensis_DN26369…
101	GO:0034660	ncRNA metabolic process	186	25	16.98	0.03137	c("Nematostella_vectensis_DN10383_c0_g1_i1.p1", "Nematostella_vectensis_DN15530_c0_g1_i1.p1", "Nematostella_vectensis_DN1765_c0_g1_i1.p1", "Nematostella_vectensis_DN20808_c0_g1_i1.p1", "Nematostella_vectensis_DN21257_c0_g1_i1.p1", "Nematostella_vectensis_DN2167_c0_g1_i1.p1", "Nematostella_vectensis_DN27948_c0_g1_i1.p1", "Nematostella_vectensis_DN28125_c0_g1_i1.p1", "Nematostella_vectensis_DN28437…
102	GO:1901657	glycosyl compound metabolic process	27	6	2.47	0.03182	c("Nematostella_vectensis_DN12880_c0_g1_i1.p1", "Nematostella_vectensis_DN14883_c0_g1_i1.p1", "Nematostella_vectensis_DN2486_c0_g1_i1.p1", "Nematostella_vectensis_DN27010_c0_g1_i1.p1", "Nematostella_vectensis_DN36809_c0_g1_i1.p1", "Nematostella_vectensis_DN48886_c0_g1_i1.p1")
103	GO:0072521	purine-containing compound metabolic pro...	110	19	10.04	0.03184	c("Nematostella_vectensis_DN1083_c0_g1_i1.p1", "Nematostella_vectensis_DN12880_c0_g1_i1.p1", "Nematostella_vectensis_DN14828_c0_g1_i1.p1", "Nematostella_vectensis_DN1684_c0_g1_i1.p1", "Nematostella_vectensis_DN254_c0_g1_i1.p1", "Nematostella_vectensis_DN27010_c0_g1_i1.p1", "Nematostella_vectensis_DN27335_c0_g1_i1.p1", "Nematostella_vectensis_DN291_c0_g1_i1.p2", "Nematostella_vectensis_DN31401_c0_…
104	GO:0031497	chromatin assembly	14	4	1.28	0.03285	c("Nematostella_vectensis_DN20001_c0_g1_i1.p1", "Nematostella_vectensis_DN29369_c0_g1_i1.p1", "Nematostella_vectensis_DN462_c0_g1_i1.p1", "Nematostella_vectensis_DN6771_c0_g1_i1.p1")
105	GO:1901659	glycosyl compound biosynthetic process	14	4	1.28	0.03285	c("Nematostella_vectensis_DN12880_c0_g1_i1.p1", "Nematostella_vectensis_DN14883_c0_g1_i1.p1", "Nematostella_vectensis_DN27010_c0_g1_i1.p1", "Nematostella_vectensis_DN48886_c0_g1_i1.p1")
106	GO:0006334	nucleosome assembly	14	4	1.28	0.03285	c("Nematostella_vectensis_DN20001_c0_g1_i1.p1", "Nematostella_vectensis_DN29369_c0_g1_i1.p1", "Nematostella_vectensis_DN462_c0_g1_i1.p1", "Nematostella_vectensis_DN6771_c0_g1_i1.p1")
107	GO:0033554	cellular response to stress	302	39	27.57	0.03431	c("Nematostella_vectensis_DN10248_c0_g1_i1.p1", "Nematostella_vectensis_DN13835_c0_g1_i1.p1", "Nematostella_vectensis_DN13932_c0_g1_i1.p1", "Nematostella_vectensis_DN14112_c0_g1_i1.p1", "Nematostella_vectensis_DN15179_c0_g1_i1.p1", "Nematostella_vectensis_DN16008_c0_g1_i1.p1", "Nematostella_vectensis_DN18267_c0_g1_i1.p1", "Nematostella_vectensis_DN18476_c0_g1_i1.p1", "Nematostella_vectensis_DN208…
108	GO:0009117	nucleotide metabolic process	166	31	15.16	0.03583	c("Nematostella_vectensis_DN1083_c0_g1_i1.p1", "Nematostella_vectensis_DN12107_c0_g1_i1.p1", "Nematostella_vectensis_DN12880_c0_g1_i1.p1", "Nematostella_vectensis_DN14828_c0_g1_i1.p1", "Nematostella_vectensis_DN14883_c0_g1_i1.p1", "Nematostella_vectensis_DN1684_c0_g1_i1.p1", "Nematostella_vectensis_DN2469_c0_g1_i1.p1", "Nematostella_vectensis_DN2486_c0_g1_i1.p1", "Nematostella_vectensis_DN254_c0_…
109	GO:0006163	purine nucleotide metabolic process	103	18	9.4	0.03601	c("Nematostella_vectensis_DN1083_c0_g1_i1.p1", "Nematostella_vectensis_DN12880_c0_g1_i1.p1", "Nematostella_vectensis_DN14828_c0_g1_i1.p1", "Nematostella_vectensis_DN1684_c0_g1_i1.p1", "Nematostella_vectensis_DN254_c0_g1_i1.p1", "Nematostella_vectensis_DN27010_c0_g1_i1.p1", "Nematostella_vectensis_DN27335_c0_g1_i1.p1", "Nematostella_vectensis_DN291_c0_g1_i1.p2", "Nematostella_vectensis_DN31401_c0_…
110	GO:0006413	translational initiation	21	5	1.92	0.03711	c("Nematostella_vectensis_DN10973_c0_g1_i1.p1", "Nematostella_vectensis_DN11572_c0_g1_i1.p1", "Nematostella_vectensis_DN14142_c0_g1_i1.p1", "Nematostella_vectensis_DN14231_c0_g1_i1.p1", "Nematostella_vectensis_DN440_c0_g1_i1.p1")
111	GO:0006913	nucleocytoplasmic transport	43	8	3.93	0.03832	c("Nematostella_vectensis_DN1108_c0_g1_i1.p1", "Nematostella_vectensis_DN12479_c0_g1_i1.p1", "Nematostella_vectensis_DN2307_c0_g1_i1.p1", "Nematostella_vectensis_DN24633_c0_g1_i1.p1", "Nematostella_vectensis_DN3164_c0_g1_i1.p1", "Nematostella_vectensis_DN42286_c0_g1_i1.p1", "Nematostella_vectensis_DN49809_c0_g1_i1.p1", "Nematostella_vectensis_DN6876_c0_g1_i1.p1")
112	GO:1990542	mitochondrial transmembrane transport	13	6	1.19	0.04153	c("Nematostella_vectensis_DN16897_c0_g1_i1.p1", "Nematostella_vectensis_DN17822_c0_g1_i1.p1", "Nematostella_vectensis_DN20556_c0_g1_i1.p1", "Nematostella_vectensis_DN30184_c0_g1_i1.p1", "Nematostella_vectensis_DN4838_c0_g1_i1.p1", "Nematostella_vectensis_DN52416_c0_g1_i1.p1")
113	GO:0009119	ribonucleoside metabolic process	15	4	1.37	0.04165	c("Nematostella_vectensis_DN12880_c0_g1_i1.p1", "Nematostella_vectensis_DN14883_c0_g1_i1.p1", "Nematostella_vectensis_DN27010_c0_g1_i1.p1", "Nematostella_vectensis_DN48886_c0_g1_i1.p1")
114	GO:0006406	mRNA export from nucleus	9	3	0.82	0.04191	c("Nematostella_vectensis_DN1108_c0_g1_i1.p1", "Nematostella_vectensis_DN24633_c0_g1_i1.p1", "Nematostella_vectensis_DN3164_c0_g1_i1.p1")
115	GO:0009225	nucleotide-sugar metabolic process	9	3	0.82	0.04191	c("Nematostella_vectensis_DN1175_c0_g1_i1.p1", "Nematostella_vectensis_DN19984_c0_g1_i1.p1", "Nematostella_vectensis_DN2712_c0_g1_i1.p1")
116	GO:0042440	pigment metabolic process	9	3	0.82	0.04191	c("Nematostella_vectensis_DN3326_c0_g1_i1.p1", "Nematostella_vectensis_DN34376_c0_g1_i1.p1", "Nematostella_vectensis_DN49785_c0_g1_i1.p1")
117	GO:0071427	mRNA-containing ribonucleoprotein comple...	9	3	0.82	0.04191	c("Nematostella_vectensis_DN1108_c0_g1_i1.p1", "Nematostella_vectensis_DN24633_c0_g1_i1.p1", "Nematostella_vectensis_DN3164_c0_g1_i1.p1")
118	GO:0031396	regulation of protein ubiquitination	9	3	0.82	0.04191	c("Nematostella_vectensis_DN15174_c0_g1_i1.p1", "Nematostella_vectensis_DN20109_c0_g1_i1.p1", "Nematostella_vectensis_DN35271_c0_g1_i1.p1")
119	GO:0000075	cell cycle checkpoint	29	6	2.65	0.04375	c("Nematostella_vectensis_DN16410_c0_g1_i1.p1", "Nematostella_vectensis_DN19637_c0_g1_i1.p1", "Nematostella_vectensis_DN22212_c0_g1_i1.p1", "Nematostella_vectensis_DN28598_c0_g1_i1.p1", "Nematostella_vectensis_DN28861_c0_g1_i1.p1", "Nematostella_vectensis_DN49569_c0_g1_i1.p1")
120	GO:0006323	DNA packaging	29	6	2.65	0.04375	c("Nematostella_vectensis_DN12333_c0_g1_i2.p1", "Nematostella_vectensis_DN20001_c0_g1_i1.p1", "Nematostella_vectensis_DN29369_c0_g1_i1.p1", "Nematostella_vectensis_DN34156_c0_g1_i1.p1", "Nematostella_vectensis_DN462_c0_g1_i1.p1", "Nematostella_vectensis_DN6771_c0_g1_i1.p1")
121	GO:0006805	xenobiotic metabolic process	4	2	0.37	0.04409	c("Nematostella_vectensis_DN23344_c0_g1_i1.p1", "Nematostella_vectensis_DN23589_c0_g1_i1.p2")
122	GO:0007007	inner mitochondrial membrane organizatio...	4	2	0.37	0.04409	c("Nematostella_vectensis_DN16897_c0_g1_i1.p1", "Nematostella_vectensis_DN52416_c0_g1_i1.p1")
123	GO:0017062	respiratory chain complex III assembly	4	2	0.37	0.04409	c("Nematostella_vectensis_DN42226_c0_g1_i1.p1", "Nematostella_vectensis_DN7010_c0_g1_i1.p1")
124	GO:0009266	response to temperature stimulus	4	2	0.37	0.04409	c("Nematostella_vectensis_DN26094_c0_g1_i1.p1", "Nematostella_vectensis_DN4976_c0_g1_i1.p1")
125	GO:0031110	regulation of microtubule polymerization...	4	2	0.37	0.04409	c("Nematostella_vectensis_DN35293_c0_g1_i1.p1", "Nematostella_vectensis_DN52266_c0_g1_i1.p1")
126	GO:0034551	mitochondrial respiratory chain complex ...	4	2	0.37	0.04409	c("Nematostella_vectensis_DN42226_c0_g1_i1.p1", "Nematostella_vectensis_DN7010_c0_g1_i1.p1")
127	GO:0072321	chaperone-mediated protein transport	4	2	0.37	0.04409	c("Nematostella_vectensis_DN35670_c0_g1_i1.p1", "Nematostella_vectensis_DN53118_c0_g1_i1.p1")
128	GO:0006275	regulation of DNA replication	4	2	0.37	0.04409	c("Nematostella_vectensis_DN19179_c0_g1_i1.p1", "Nematostella_vectensis_DN34966_c0_g1_i1.p1")
129	GO:0097190	apoptotic signaling pathway	4	2	0.37	0.04409	c("Nematostella_vectensis_DN28300_c0_g1_i1.p1", "Nematostella_vectensis_DN4716_c0_g1_i1.p1")
130	GO:0097193	intrinsic apoptotic signaling pathway	4	2	0.37	0.04409	c("Nematostella_vectensis_DN28300_c0_g1_i1.p1", "Nematostella_vectensis_DN4716_c0_g1_i1.p1")
131	GO:0071466	cellular response to xenobiotic stimulus	4	2	0.37	0.04409	c("Nematostella_vectensis_DN23344_c0_g1_i1.p1", "Nematostella_vectensis_DN23589_c0_g1_i1.p2")
132	GO:0006783	heme biosynthetic process	4	2	0.37	0.04409	c("Nematostella_vectensis_DN3326_c0_g1_i1.p1", "Nematostella_vectensis_DN49785_c0_g1_i1.p1")
133	GO:0019673	GDP-mannose metabolic process	4	2	0.37	0.04409	c("Nematostella_vectensis_DN19984_c0_g1_i1.p1", "Nematostella_vectensis_DN2712_c0_g1_i1.p1")
134	GO:0042176	regulation of protein catabolic process	4	2	0.37	0.04409	c("Nematostella_vectensis_DN2456_c0_g1_i1.p1", "Nematostella_vectensis_DN51493_c0_g1_i1.p1")
135	GO:0009410	response to xenobiotic stimulus	4	2	0.37	0.04409	c("Nematostella_vectensis_DN23344_c0_g1_i1.p1", "Nematostella_vectensis_DN23589_c0_g1_i1.p2")
136	GO:0009408	response to heat	4	2	0.37	0.04409	c("Nematostella_vectensis_DN26094_c0_g1_i1.p1", "Nematostella_vectensis_DN4976_c0_g1_i1.p1")
137	GO:0042255	ribosome assembly	4	2	0.37	0.04409	c("Nematostella_vectensis_DN19971_c0_g1_i1.p1", "Nematostella_vectensis_DN4304_c0_g1_i1.p1")
138	GO:0009199	ribonucleoside triphosphate metabolic pr...	61	10	5.57	0.04805	c("Nematostella_vectensis_DN1083_c0_g1_i1.p1", "Nematostella_vectensis_DN14883_c0_g1_i1.p1", "Nematostella_vectensis_DN1684_c0_g1_i1.p1", "Nematostella_vectensis_DN27010_c0_g1_i1.p1", "Nematostella_vectensis_DN291_c0_g1_i1.p2", "Nematostella_vectensis_DN31401_c0_g1_i1.p1", "Nematostella_vectensis_DN35962_c0_g1_i1.p1", "Nematostella_vectensis_DN37730_c0_g1_i1.p1", "Nematostella_vectensis_DN423_c0_…
139	GO:0006101	citrate metabolic process	16	4	1.46	0.05164	c("Nematostella_vectensis_DN2468_c0_g1_i1.p1", "Nematostella_vectensis_DN41298_c0_g1_i1.p1", "Nematostella_vectensis_DN670_c0_g1_i1.p1", "Nematostella_vectensis_DN6948_c0_g1_i1.p1")
140	GO:0006099	tricarboxylic acid cycle	16	4	1.46	0.05164	c("Nematostella_vectensis_DN2468_c0_g1_i1.p1", "Nematostella_vectensis_DN41298_c0_g1_i1.p1", "Nematostella_vectensis_DN670_c0_g1_i1.p1", "Nematostella_vectensis_DN6948_c0_g1_i1.p1")
141	GO:0034728	nucleosome organization	16	4	1.46	0.05164	c("Nematostella_vectensis_DN20001_c0_g1_i1.p1", "Nematostella_vectensis_DN29369_c0_g1_i1.p1", "Nematostella_vectensis_DN462_c0_g1_i1.p1", "Nematostella_vectensis_DN6771_c0_g1_i1.p1")
142	GO:0006281	DNA repair	262	32	23.92	0.05351	c("Nematostella_vectensis_DN10248_c0_g1_i1.p1", "Nematostella_vectensis_DN13835_c0_g1_i1.p1", "Nematostella_vectensis_DN13932_c0_g1_i1.p1", "Nematostella_vectensis_DN14112_c0_g1_i1.p1", "Nematostella_vectensis_DN15179_c0_g1_i1.p1", "Nematostella_vectensis_DN16008_c0_g1_i1.p1", "Nematostella_vectensis_DN18267_c0_g1_i1.p1", "Nematostella_vectensis_DN18476_c0_g1_i1.p1", "Nematostella_vectensis_DN208…
143	GO:0032259	methylation	54	9	4.93	0.05393	c("Nematostella_vectensis_DN13092_c0_g1_i1.p1", "Nematostella_vectensis_DN13259_c0_g1_i1.p1", "Nematostella_vectensis_DN26732_c0_g1_i1.p1", "Nematostella_vectensis_DN27948_c0_g1_i1.p1", "Nematostella_vectensis_DN28437_c0_g1_i1.p1", "Nematostella_vectensis_DN36820_c0_g1_i1.p1", "Nematostella_vectensis_DN6288_c0_g1_i1.p1", "Nematostella_vectensis_DN7123_c0_g1_i1.p1", "Nematostella_vectensis_DN9209_…
144	GO:0051169	nuclear transport	46	8	4.2	0.05429	c("Nematostella_vectensis_DN1108_c0_g1_i1.p1", "Nematostella_vectensis_DN12479_c0_g1_i1.p1", "Nematostella_vectensis_DN2307_c0_g1_i1.p1", "Nematostella_vectensis_DN24633_c0_g1_i1.p1", "Nematostella_vectensis_DN3164_c0_g1_i1.p1", "Nematostella_vectensis_DN42286_c0_g1_i1.p1", "Nematostella_vectensis_DN49809_c0_g1_i1.p1", "Nematostella_vectensis_DN6876_c0_g1_i1.p1")
145	GO:0043414	macromolecule methylation	46	8	4.2	0.05429	c("Nematostella_vectensis_DN13092_c0_g1_i1.p1", "Nematostella_vectensis_DN26732_c0_g1_i1.p1", "Nematostella_vectensis_DN27948_c0_g1_i1.p1", "Nematostella_vectensis_DN28437_c0_g1_i1.p1", "Nematostella_vectensis_DN36820_c0_g1_i1.p1", "Nematostella_vectensis_DN6288_c0_g1_i1.p1", "Nematostella_vectensis_DN7123_c0_g1_i1.p1", "Nematostella_vectensis_DN9209_c0_g1_i1.p1")
146	GO:0009147	pyrimidine nucleoside triphosphate metab...	10	3	0.91	0.05591	c("Nematostella_vectensis_DN14883_c0_g1_i1.p1", "Nematostella_vectensis_DN27010_c0_g1_i1.p1", "Nematostella_vectensis_DN6035_c0_g1_i1.p1")
147	GO:0009220	pyrimidine ribonucleotide biosynthetic p...	10	3	0.91	0.05591	c("Nematostella_vectensis_DN14883_c0_g1_i1.p1", "Nematostella_vectensis_DN27010_c0_g1_i1.p1", "Nematostella_vectensis_DN48886_c0_g1_i1.p1")
148	GO:0009218	pyrimidine ribonucleotide metabolic proc...	10	3	0.91	0.05591	c("Nematostella_vectensis_DN14883_c0_g1_i1.p1", "Nematostella_vectensis_DN27010_c0_g1_i1.p1", "Nematostella_vectensis_DN48886_c0_g1_i1.p1")
149	GO:1903320	regulation of protein modification by sm...	10	3	0.91	0.05591	c("Nematostella_vectensis_DN15174_c0_g1_i1.p1", "Nematostella_vectensis_DN20109_c0_g1_i1.p1", "Nematostella_vectensis_DN35271_c0_g1_i1.p1")
150	GO:0046132	pyrimidine ribonucleoside biosynthetic p...	10	3	0.91	0.05591	c("Nematostella_vectensis_DN14883_c0_g1_i1.p1", "Nematostella_vectensis_DN27010_c0_g1_i1.p1", "Nematostella_vectensis_DN48886_c0_g1_i1.p1")
151	GO:0046134	pyrimidine nucleoside biosynthetic proce...	10	3	0.91	0.05591	c("Nematostella_vectensis_DN14883_c0_g1_i1.p1", "Nematostella_vectensis_DN27010_c0_g1_i1.p1", "Nematostella_vectensis_DN48886_c0_g1_i1.p1")
152	GO:0090304	nucleic acid metabolic process	1358	166	123.99	0.06010	c("Nematostella_vectensis_DN101_c0_g1_i1.p1", "Nematostella_vectensis_DN10248_c0_g1_i1.p1", "Nematostella_vectensis_DN10364_c0_g1_i1.p1", "Nematostella_vectensis_DN10383_c0_g1_i1.p1", "Nematostella_vectensis_DN11098_c0_g1_i2.p1", "Nematostella_vectensis_DN11199_c0_g1_i1.p1", "Nematostella_vectensis_DN11281_c0_g1_i1.p1", "Nematostella_vectensis_DN11296_c0_g1_i1.p1", "Nematostella_vectensis_DN11335…
153	GO:0046785	microtubule polymerization	17	4	1.55	0.06283	c("Nematostella_vectensis_DN19737_c0_g1_i1.p1", "Nematostella_vectensis_DN27320_c0_g1_i1.p1", "Nematostella_vectensis_DN38467_c0_g1_i1.p1", "Nematostella_vectensis_DN40191_c0_g1_i1.p1")
154	GO:0001522	pseudouridine synthesis	17	4	1.55	0.06283	c("Nematostella_vectensis_DN11098_c0_g1_i2.p1", "Nematostella_vectensis_DN50763_c0_g1_i1.p1", "Nematostella_vectensis_DN52590_c0_g1_i1.p1", "Nematostella_vectensis_DN5555_c0_g1_i1.p1")
155	GO:0006367	transcription initiation from RNA polyme...	17	4	1.55	0.06283	c("Nematostella_vectensis_DN30080_c0_g1_i1.p1", "Nematostella_vectensis_DN3283_c0_g1_i1.p2", "Nematostella_vectensis_DN43197_c0_g1_i1.p1", "Nematostella_vectensis_DN5190_c0_g1_i1.p1")
156	GO:0140013	meiotic nuclear division	17	4	1.55	0.06283	c("Nematostella_vectensis_DN13597_c0_g1_i1.p1", "Nematostella_vectensis_DN27838_c0_g1_i1.p1", "Nematostella_vectensis_DN29228_c0_g1_i1.p1", "Nematostella_vectensis_DN53447_c0_g1_i1.p1")
157	GO:0007020	microtubule nucleation	17	4	1.55	0.06283	c("Nematostella_vectensis_DN19737_c0_g1_i1.p1", "Nematostella_vectensis_DN27320_c0_g1_i1.p1", "Nematostella_vectensis_DN38467_c0_g1_i1.p1", "Nematostella_vectensis_DN40191_c0_g1_i1.p1")
158	GO:0009167	purine ribonucleoside monophosphate meta...	59	12	5.39	0.06422	c("Nematostella_vectensis_DN1083_c0_g1_i1.p1", "Nematostella_vectensis_DN12880_c0_g1_i1.p1", "Nematostella_vectensis_DN1684_c0_g1_i1.p1", "Nematostella_vectensis_DN254_c0_g1_i1.p1", "Nematostella_vectensis_DN291_c0_g1_i1.p2", "Nematostella_vectensis_DN31401_c0_g1_i1.p1", "Nematostella_vectensis_DN34376_c0_g1_i1.p1", "Nematostella_vectensis_DN35962_c0_g1_i1.p1", "Nematostella_vectensis_DN37730_c0_…
159	GO:0009126	purine nucleoside monophosphate metaboli...	59	12	5.39	0.06422	c("Nematostella_vectensis_DN1083_c0_g1_i1.p1", "Nematostella_vectensis_DN12880_c0_g1_i1.p1", "Nematostella_vectensis_DN1684_c0_g1_i1.p1", "Nematostella_vectensis_DN254_c0_g1_i1.p1", "Nematostella_vectensis_DN291_c0_g1_i1.p2", "Nematostella_vectensis_DN31401_c0_g1_i1.p1", "Nematostella_vectensis_DN34376_c0_g1_i1.p1", "Nematostella_vectensis_DN35962_c0_g1_i1.p1", "Nematostella_vectensis_DN37730_c0_…
160	GO:0010257	NADH dehydrogenase complex assembly	5	2	0.46	0.06910	c("Nematostella_vectensis_DN19800_c0_g1_i1.p1", "Nematostella_vectensis_DN24702_c0_g1_i1.p1")
161	GO:0030488	tRNA methylation	5	2	0.46	0.06910	c("Nematostella_vectensis_DN27948_c0_g1_i1.p1", "Nematostella_vectensis_DN28437_c0_g1_i1.p1")
162	GO:0008535	respiratory chain complex IV assembly	5	2	0.46	0.06910	c("Nematostella_vectensis_DN1206_c0_g1_i1.p1", "Nematostella_vectensis_DN3222_c0_g1_i1.p2")
163	GO:0032981	mitochondrial respiratory chain complex ...	5	2	0.46	0.06910	c("Nematostella_vectensis_DN19800_c0_g1_i1.p1", "Nematostella_vectensis_DN24702_c0_g1_i1.p1")
164	GO:0031145	anaphase-promoting complex-dependent cat...	5	2	0.46	0.06910	c("Nematostella_vectensis_DN21410_c0_g1_i1.p1", "Nematostella_vectensis_DN49927_c0_g1_i1.p1")
165	GO:0006851	mitochondrial calcium ion transmembrane ...	5	2	0.46	0.06910	c("Nematostella_vectensis_DN42944_c0_g1_i1.p1", "Nematostella_vectensis_DN49041_c0_g1_i1.p1")
166	GO:0006869	lipid transport	57	9	5.2	0.07173	c("Nematostella_vectensis_DN0_c0_g1_i1.p1", "Nematostella_vectensis_DN11522_c0_g1_i1.p1", "Nematostella_vectensis_DN1281_c0_g1_i3.p1", "Nematostella_vectensis_DN18272_c0_g1_i1.p1", "Nematostella_vectensis_DN22563_c0_g1_i1.p1", "Nematostella_vectensis_DN27222_c0_g1_i1.p1", "Nematostella_vectensis_DN35219_c0_g1_i1.p1", "Nematostella_vectensis_DN40854_c0_g1_i1.p2", "Nematostella_vectensis_DN41297_c0…
167	GO:0001510	RNA methylation	25	5	2.28	0.07180	c("Nematostella_vectensis_DN27948_c0_g1_i1.p1", "Nematostella_vectensis_DN28437_c0_g1_i1.p1", "Nematostella_vectensis_DN6288_c0_g1_i1.p1", "Nematostella_vectensis_DN7123_c0_g1_i1.p1", "Nematostella_vectensis_DN9209_c0_g1_i1.p1")
168	GO:0045454	cell redox homeostasis	25	5	2.28	0.07180	c("Nematostella_vectensis_DN16088_c0_g1_i1.p1", "Nematostella_vectensis_DN2346_c0_g1_i1.p1", "Nematostella_vectensis_DN27935_c0_g1_i1.p1", "Nematostella_vectensis_DN41797_c0_g1_i1.p1", "Nematostella_vectensis_DN49793_c0_g1_i1.p1")
169	GO:0032006	regulation of TOR signaling	11	3	1	0.07181	c("Nematostella_vectensis_DN3716_c0_g1_i1.p1", "Nematostella_vectensis_DN37653_c0_g1_i1.p1", "Nematostella_vectensis_DN54126_c0_g1_i1.p1")
170	GO:0030042	actin filament depolymerization	11	3	1	0.07181	c("Nematostella_vectensis_DN31047_c0_g1_i1.p1", "Nematostella_vectensis_DN34227_c0_g1_i1.p1", "Nematostella_vectensis_DN6441_c0_g1_i3.p1")
171	GO:0051261	protein depolymerization	11	3	1	0.07181	c("Nematostella_vectensis_DN31047_c0_g1_i1.p1", "Nematostella_vectensis_DN34227_c0_g1_i1.p1", "Nematostella_vectensis_DN6441_c0_g1_i3.p1")
172	GO:0046131	pyrimidine ribonucleoside metabolic proc...	11	3	1	0.07181	c("Nematostella_vectensis_DN14883_c0_g1_i1.p1", "Nematostella_vectensis_DN27010_c0_g1_i1.p1", "Nematostella_vectensis_DN48886_c0_g1_i1.p1")
173	GO:0055114	oxidation-reduction process	639	77	58.34	0.07217	c("Nematostella_vectensis_DN10633_c0_g1_i1.p1", "Nematostella_vectensis_DN11286_c0_g1_i1.p1", "Nematostella_vectensis_DN1327_c0_g1_i1.p1", "Nematostella_vectensis_DN13546_c0_g1_i1.p1", "Nematostella_vectensis_DN13824_c0_g1_i1.p1", "Nematostella_vectensis_DN1669_c0_g1_i1.p1", "Nematostella_vectensis_DN19363_c0_g1_i1.p1", "Nematostella_vectensis_DN20273_c0_g1_i1.p1", "Nematostella_vectensis_DN2047_…
174	GO:0098655	cation transmembrane transport	101	14	9.22	0.07432	c("Nematostella_vectensis_DN1083_c0_g1_i1.p1", "Nematostella_vectensis_DN1684_c0_g1_i1.p1", "Nematostella_vectensis_DN18546_c0_g1_i1.p1", "Nematostella_vectensis_DN21596_c0_g1_i1.p1", "Nematostella_vectensis_DN2446_c0_g1_i1.p2", "Nematostella_vectensis_DN31401_c0_g1_i1.p1", "Nematostella_vectensis_DN322_c0_g1_i2.p1", "Nematostella_vectensis_DN37953_c0_g1_i1.p1", "Nematostella_vectensis_DN423_c0_g…
175	GO:0006950	response to stress	371	44	33.87	0.07509	c("Nematostella_vectensis_DN10248_c0_g1_i1.p1", "Nematostella_vectensis_DN13835_c0_g1_i1.p1", "Nematostella_vectensis_DN13932_c0_g1_i1.p1", "Nematostella_vectensis_DN14112_c0_g1_i1.p1", "Nematostella_vectensis_DN15179_c0_g1_i1.p1", "Nematostella_vectensis_DN16008_c0_g1_i1.p1", "Nematostella_vectensis_DN18267_c0_g1_i1.p1", "Nematostella_vectensis_DN18476_c0_g1_i1.p1", "Nematostella_vectensis_DN208…
176	GO:0043624	cellular protein complex disassembly	18	4	1.64	0.07518	c("Nematostella_vectensis_DN31047_c0_g1_i1.p1", "Nematostella_vectensis_DN34227_c0_g1_i1.p1", "Nematostella_vectensis_DN3501_c0_g1_i1.p1", "Nematostella_vectensis_DN6441_c0_g1_i3.p1")
177	GO:1903046	meiotic cell cycle process	18	4	1.64	0.07518	c("Nematostella_vectensis_DN13597_c0_g1_i1.p1", "Nematostella_vectensis_DN27838_c0_g1_i1.p1", "Nematostella_vectensis_DN29228_c0_g1_i1.p1", "Nematostella_vectensis_DN53447_c0_g1_i1.p1")
178	GO:0006399	tRNA metabolic process	102	14	9.31	0.07929	c("Nematostella_vectensis_DN10383_c0_g1_i1.p1", "Nematostella_vectensis_DN20808_c0_g1_i1.p1", "Nematostella_vectensis_DN21257_c0_g1_i1.p1", "Nematostella_vectensis_DN2167_c0_g1_i1.p1", "Nematostella_vectensis_DN27948_c0_g1_i1.p1", "Nematostella_vectensis_DN28437_c0_g1_i1.p1", "Nematostella_vectensis_DN35778_c0_g1_i1.p1", "Nematostella_vectensis_DN3723_c0_g1_i2.p1", "Nematostella_vectensis_DN3869_…
179	GO:0042398	cellular modified amino acid biosyntheti...	28	7	2.56	0.08184	c("Nematostella_vectensis_DN1148_c0_g1_i1.p2", "Nematostella_vectensis_DN1148_c1_g1_i1.p1", "Nematostella_vectensis_DN15413_c0_g1_i1.p1", "Nematostella_vectensis_DN21682_c0_g1_i1.p1", "Nematostella_vectensis_DN2193_c0_g1_i1.p1", "Nematostella_vectensis_DN31680_c0_g1_i1.p1", "Nematostella_vectensis_DN37982_c0_g1_i1.p1")
180	GO:0010876	lipid localization	59	9	5.39	0.08540	c("Nematostella_vectensis_DN0_c0_g1_i1.p1", "Nematostella_vectensis_DN11522_c0_g1_i1.p1", "Nematostella_vectensis_DN1281_c0_g1_i3.p1", "Nematostella_vectensis_DN18272_c0_g1_i1.p1", "Nematostella_vectensis_DN22563_c0_g1_i1.p1", "Nematostella_vectensis_DN27222_c0_g1_i1.p1", "Nematostella_vectensis_DN35219_c0_g1_i1.p1", "Nematostella_vectensis_DN40854_c0_g1_i1.p2", "Nematostella_vectensis_DN41297_c0…
181	GO:0048285	organelle fission	64	15	5.84	0.08613	c("Nematostella_vectensis_DN12333_c0_g1_i2.p1", "Nematostella_vectensis_DN1310_c0_g1_i1.p1", "Nematostella_vectensis_DN13597_c0_g1_i1.p1", "Nematostella_vectensis_DN15446_c0_g1_i1.p1", "Nematostella_vectensis_DN19637_c0_g1_i1.p1", "Nematostella_vectensis_DN22212_c0_g1_i1.p1", "Nematostella_vectensis_DN27080_c0_g1_i1.p1", "Nematostella_vectensis_DN27838_c0_g1_i1.p1", "Nematostella_vectensis_DN2886…
182	GO:0009150	purine ribonucleotide metabolic process	98	16	8.95	0.08823	c("Nematostella_vectensis_DN1083_c0_g1_i1.p1", "Nematostella_vectensis_DN12880_c0_g1_i1.p1", "Nematostella_vectensis_DN14828_c0_g1_i1.p1", "Nematostella_vectensis_DN1684_c0_g1_i1.p1", "Nematostella_vectensis_DN254_c0_g1_i1.p1", "Nematostella_vectensis_DN27010_c0_g1_i1.p1", "Nematostella_vectensis_DN27335_c0_g1_i1.p1", "Nematostella_vectensis_DN291_c0_g1_i1.p2", "Nematostella_vectensis_DN31401_c0_…
183	GO:0072350	tricarboxylic acid metabolic process	19	4	1.73	0.08865	c("Nematostella_vectensis_DN2468_c0_g1_i1.p1", "Nematostella_vectensis_DN41298_c0_g1_i1.p1", "Nematostella_vectensis_DN670_c0_g1_i1.p1", "Nematostella_vectensis_DN6948_c0_g1_i1.p1")
184	GO:0006220	pyrimidine nucleotide metabolic process	15	6	1.37	0.08870	c("Nematostella_vectensis_DN14883_c0_g1_i1.p1", "Nematostella_vectensis_DN27010_c0_g1_i1.p1", "Nematostella_vectensis_DN3490_c0_g1_i1.p1", "Nematostella_vectensis_DN48886_c0_g1_i1.p1", "Nematostella_vectensis_DN6035_c0_g1_i1.p1", "Nematostella_vectensis_DN8323_c0_g1_i1.p1")
185	GO:0006221	pyrimidine nucleotide biosynthetic proce...	15	6	1.37	0.08870	c("Nematostella_vectensis_DN14883_c0_g1_i1.p1", "Nematostella_vectensis_DN27010_c0_g1_i1.p1", "Nematostella_vectensis_DN3490_c0_g1_i1.p1", "Nematostella_vectensis_DN48886_c0_g1_i1.p1", "Nematostella_vectensis_DN6035_c0_g1_i1.p1", "Nematostella_vectensis_DN8323_c0_g1_i1.p1")
186	GO:0046034	ATP metabolic process	51	8	4.66	0.08923	c("Nematostella_vectensis_DN1083_c0_g1_i1.p1", "Nematostella_vectensis_DN1684_c0_g1_i1.p1", "Nematostella_vectensis_DN291_c0_g1_i1.p2", "Nematostella_vectensis_DN31401_c0_g1_i1.p1", "Nematostella_vectensis_DN35962_c0_g1_i1.p1", "Nematostella_vectensis_DN37730_c0_g1_i1.p1", "Nematostella_vectensis_DN423_c0_g1_i1.p1", "Nematostella_vectensis_DN49290_c0_g1_i1.p1")
187	GO:0006213	pyrimidine nucleoside metabolic process	12	3	1.1	0.08948	c("Nematostella_vectensis_DN14883_c0_g1_i1.p1", "Nematostella_vectensis_DN27010_c0_g1_i1.p1", "Nematostella_vectensis_DN48886_c0_g1_i1.p1")
188	GO:0009162	deoxyribonucleoside monophosphate metabo...	3	3	0.27	0.09108	c("Nematostella_vectensis_DN45041_c0_g1_i1.p1", "Nematostella_vectensis_DN6035_c0_g1_i1.p1", "Nematostella_vectensis_DN8323_c0_g1_i1.p1")
189	GO:0009129	pyrimidine nucleoside monophosphate meta...	3	3	0.27	0.09108	c("Nematostella_vectensis_DN48886_c0_g1_i1.p1", "Nematostella_vectensis_DN6035_c0_g1_i1.p1", "Nematostella_vectensis_DN8323_c0_g1_i1.p1")
190	GO:0009130	pyrimidine nucleoside monophosphate bios...	3	3	0.27	0.09108	c("Nematostella_vectensis_DN48886_c0_g1_i1.p1", "Nematostella_vectensis_DN6035_c0_g1_i1.p1", "Nematostella_vectensis_DN8323_c0_g1_i1.p1")
191	GO:0009159	deoxyribonucleoside monophosphate catabo...	1	1	0.09	0.09130	Nematostella_vectensis_DN45041_c0_g1_i1.p1
192	GO:0009186	deoxyribonucleoside diphosphate metaboli...	1	1	0.09	0.09130	Nematostella_vectensis_DN3490_c0_g1_i1.p1
193	GO:0009189	deoxyribonucleoside diphosphate biosynth...	1	1	0.09	0.09130	Nematostella_vectensis_DN3490_c0_g1_i1.p1
194	GO:0009173	pyrimidine ribonucleoside monophosphate ...	1	1	0.09	0.09130	Nematostella_vectensis_DN48886_c0_g1_i1.p1
195	GO:0009174	pyrimidine ribonucleoside monophosphate ...	1	1	0.09	0.09130	Nematostella_vectensis_DN48886_c0_g1_i1.p1
196	GO:0009125	nucleoside monophosphate catabolic proce...	1	1	0.09	0.09130	Nematostella_vectensis_DN45041_c0_g1_i1.p1
197	GO:0030330	DNA damage response, signal transduction...	1	1	0.09	0.09130	Nematostella_vectensis_DN33838_c0_g1_i1.p1
198	GO:0006591	ornithine metabolic process	1	1	0.09	0.09130	Nematostella_vectensis_DN48800_c0_g1_i1.p1
199	GO:0032469	endoplasmic reticulum calcium ion homeos...	1	1	0.09	0.09130	Nematostella_vectensis_DN3965_c0_g1_i1.p1
200	GO:0009149	pyrimidine nucleoside triphosphate catab...	1	1	0.09	0.09130	Nematostella_vectensis_DN6035_c0_g1_i1.p1
201	GO:0009138	pyrimidine nucleoside diphosphate metabo...	1	1	0.09	0.09130	Nematostella_vectensis_DN3490_c0_g1_i1.p1
202	GO:0009139	pyrimidine nucleoside diphosphate biosyn...	1	1	0.09	0.09130	Nematostella_vectensis_DN3490_c0_g1_i1.p1
203	GO:1901989	positive regulation of cell cycle phase ...	1	1	0.09	0.09130	Nematostella_vectensis_DN4010_c0_g1_i1.p1
204	GO:0046386	deoxyribose phosphate catabolic process	1	1	0.09	0.09130	Nematostella_vectensis_DN6035_c0_g1_i1.p1
205	GO:0044205	'de novo' UMP biosynthetic process	1	1	0.09	0.09130	Nematostella_vectensis_DN48886_c0_g1_i1.p1
206	GO:0000027	ribosomal large subunit assembly	1	1	0.09	0.09130	Nematostella_vectensis_DN4304_c0_g1_i1.p1
207	GO:0006177	GMP biosynthetic process	1	1	0.09	0.09130	Nematostella_vectensis_DN12880_c0_g1_i1.p1
208	GO:0015886	heme transport	1	1	0.09	0.09130	Nematostella_vectensis_DN49802_c0_g1_i1.p1
209	GO:0042770	signal transduction in response to DNA d...	1	1	0.09	0.09130	Nematostella_vectensis_DN33838_c0_g1_i1.p1
210	GO:0000002	mitochondrial genome maintenance	1	1	0.09	0.09130	Nematostella_vectensis_DN30477_c0_g1_i1.p1
211	GO:0070682	proteasome regulatory particle assembly	1	1	0.09	0.09130	Nematostella_vectensis_DN15159_c0_g1_i1.p1
212	GO:1902298	cell cycle DNA replication maintenance o...	1	1	0.09	0.09130	Nematostella_vectensis_DN9270_c0_g1_i1.p1
213	GO:0009223	pyrimidine deoxyribonucleotide catabolic...	1	1	0.09	0.09130	Nematostella_vectensis_DN6035_c0_g1_i1.p1
214	GO:0009211	pyrimidine deoxyribonucleoside triphosph...	1	1	0.09	0.09130	Nematostella_vectensis_DN6035_c0_g1_i1.p1
215	GO:0009213	pyrimidine deoxyribonucleoside triphosph...	1	1	0.09	0.09130	Nematostella_vectensis_DN6035_c0_g1_i1.p1
216	GO:0031579	membrane raft organization	1	1	0.09	0.09130	Nematostella_vectensis_DN35452_c0_g1_i1.p1
217	GO:0046080	dUTP metabolic process	1	1	0.09	0.09130	Nematostella_vectensis_DN6035_c0_g1_i1.p1
218	GO:0046081	dUTP catabolic process	1	1	0.09	0.09130	Nematostella_vectensis_DN6035_c0_g1_i1.p1
219	GO:1901678	iron coordination entity transport	1	1	0.09	0.09130	Nematostella_vectensis_DN49802_c0_g1_i1.p1
220	GO:0034552	respiratory chain complex II assembly	1	1	0.09	0.09130	Nematostella_vectensis_DN47856_c0_g1_i1.p1
221	GO:0034553	mitochondrial respiratory chain complex ...	1	1	0.09	0.09130	Nematostella_vectensis_DN47856_c0_g1_i1.p1
222	GO:0046072	dTDP metabolic process	1	1	0.09	0.09130	Nematostella_vectensis_DN3490_c0_g1_i1.p1
223	GO:0046073	dTMP metabolic process	1	1	0.09	0.09130	Nematostella_vectensis_DN8323_c0_g1_i1.p1
224	GO:0046078	dUMP metabolic process	1	1	0.09	0.09130	Nematostella_vectensis_DN6035_c0_g1_i1.p1
225	GO:0009200	deoxyribonucleoside triphosphate metabol...	1	1	0.09	0.09130	Nematostella_vectensis_DN6035_c0_g1_i1.p1
226	GO:0009204	deoxyribonucleoside triphosphate catabol...	1	1	0.09	0.09130	Nematostella_vectensis_DN6035_c0_g1_i1.p1
227	GO:0034587	piRNA metabolic process	1	1	0.09	0.09130	Nematostella_vectensis_DN7946_c0_g1_i1.p1
228	GO:0045041	protein import into mitochondrial interm...	1	1	0.09	0.09130	Nematostella_vectensis_DN20556_c0_g1_i1.p1
229	GO:1990426	mitotic recombination-dependent replicat...	1	1	0.09	0.09130	Nematostella_vectensis_DN9270_c0_g1_i1.p1
230	GO:0006222	UMP biosynthetic process	1	1	0.09	0.09130	Nematostella_vectensis_DN48886_c0_g1_i1.p1
231	GO:0006226	dUMP biosynthetic process	1	1	0.09	0.09130	Nematostella_vectensis_DN6035_c0_g1_i1.p1
232	GO:0044091	membrane biogenesis	1	1	0.09	0.09130	Nematostella_vectensis_DN35452_c0_g1_i1.p1
233	GO:0046049	UMP metabolic process	1	1	0.09	0.09130	Nematostella_vectensis_DN48886_c0_g1_i1.p1
234	GO:0072331	signal transduction by p53 class mediato...	1	1	0.09	0.09130	Nematostella_vectensis_DN33838_c0_g1_i1.p1
235	GO:0006244	pyrimidine nucleotide catabolic process	1	1	0.09	0.09130	Nematostella_vectensis_DN6035_c0_g1_i1.p1
236	GO:0042450	arginine biosynthetic process via ornith...	1	1	0.09	0.09130	Nematostella_vectensis_DN48800_c0_g1_i1.p1
237	GO:0046037	GMP metabolic process	1	1	0.09	0.09130	Nematostella_vectensis_DN12880_c0_g1_i1.p1
238	GO:0006231	dTMP biosynthetic process	1	1	0.09	0.09130	Nematostella_vectensis_DN8323_c0_g1_i1.p1
239	GO:0006233	dTDP biosynthetic process	1	1	0.09	0.09130	Nematostella_vectensis_DN3490_c0_g1_i1.p1
240	GO:0018198	peptidyl-cysteine modification	1	1	0.09	0.09130	Nematostella_vectensis_DN45668_c0_g1_i1.p1
241	GO:0032508	DNA duplex unwinding	1	1	0.09	0.09130	Nematostella_vectensis_DN11296_c0_g1_i1.p1
242	GO:0071709	membrane assembly	1	1	0.09	0.09130	Nematostella_vectensis_DN35452_c0_g1_i1.p1
243	GO:0008614	pyridoxine metabolic process	1	1	0.09	0.09130	Nematostella_vectensis_DN26817_c0_g1_i1.p1
244	GO:0008615	pyridoxine biosynthetic process	1	1	0.09	0.09130	Nematostella_vectensis_DN26817_c0_g1_i1.p1
245	GO:0018160	peptidyl-pyrromethane cofactor linkage	1	1	0.09	0.09130	Nematostella_vectensis_DN45668_c0_g1_i1.p1
246	GO:0044854	plasma membrane raft assembly	1	1	0.09	0.09130	Nematostella_vectensis_DN35452_c0_g1_i1.p1
247	GO:0044857	plasma membrane raft organization	1	1	0.09	0.09130	Nematostella_vectensis_DN35452_c0_g1_i1.p1
248	GO:1905774	regulation of DNA helicase activity	1	1	0.09	0.09130	Nematostella_vectensis_DN11296_c0_g1_i1.p1
249	GO:1905775	negative regulation of DNA helicase acti...	1	1	0.09	0.09130	Nematostella_vectensis_DN11296_c0_g1_i1.p1
250	GO:1901796	regulation of signal transduction by p53...	1	1	0.09	0.09130	Nematostella_vectensis_DN33838_c0_g1_i1.p1
251	GO:1901798	positive regulation of signal transducti...	1	1	0.09	0.09130	Nematostella_vectensis_DN33838_c0_g1_i1.p1
252	GO:0010040	response to iron(II) ion	1	1	0.09	0.09130	Nematostella_vectensis_DN929_c0_g1_i1.p1
253	GO:0035246	peptidyl-arginine N-methylation	1	1	0.09	0.09130	Nematostella_vectensis_DN26732_c0_g1_i1.p1
254	GO:0010039	response to iron ion	1	1	0.09	0.09130	Nematostella_vectensis_DN929_c0_g1_i1.p1
255	GO:0046160	heme a metabolic process	1	1	0.09	0.09130	Nematostella_vectensis_DN49785_c0_g1_i1.p1
256	GO:1902751	positive regulation of cell cycle G2/M p...	1	1	0.09	0.09130	Nematostella_vectensis_DN4010_c0_g1_i1.p1
257	GO:0072488	ammonium transmembrane transport	1	1	0.09	0.09130	Nematostella_vectensis_DN18546_c0_g1_i1.p1
258	GO:0006784	heme a biosynthetic process	1	1	0.09	0.09130	Nematostella_vectensis_DN49785_c0_g1_i1.p1
259	GO:0001765	membrane raft assembly	1	1	0.09	0.09130	Nematostella_vectensis_DN35452_c0_g1_i1.p1
260	GO:0019646	aerobic electron transport chain	1	1	0.09	0.09130	Nematostella_vectensis_DN21314_c0_g1_i1.p1
261	GO:1905462	regulation of DNA duplex unwinding	1	1	0.09	0.09130	Nematostella_vectensis_DN11296_c0_g1_i1.p1
262	GO:1905463	negative regulation of DNA duplex unwind...	1	1	0.09	0.09130	Nematostella_vectensis_DN11296_c0_g1_i1.p1
263	GO:0009052	pentose-phosphate shunt, non-oxidative b...	1	1	0.09	0.09130	Nematostella_vectensis_DN50716_c0_g1_i1.p1
264	GO:0051095	regulation of helicase activity	1	1	0.09	0.09130	Nematostella_vectensis_DN11296_c0_g1_i1.p1
265	GO:0051097	negative regulation of helicase activity	1	1	0.09	0.09130	Nematostella_vectensis_DN11296_c0_g1_i1.p1
266	GO:0032392	DNA geometric change	1	1	0.09	0.09130	Nematostella_vectensis_DN11296_c0_g1_i1.p1
267	GO:1990505	mitotic DNA replication maintenance of f...	1	1	0.09	0.09130	Nematostella_vectensis_DN9270_c0_g1_i1.p1
268	GO:0000393	spliceosomal conformational changes to g...	1	1	0.09	0.09130	Nematostella_vectensis_DN14394_c0_g1_i1.p1
269	GO:0043516	regulation of DNA damage response, signa...	1	1	0.09	0.09130	Nematostella_vectensis_DN33838_c0_g1_i1.p1
270	GO:0043517	positive regulation of DNA damage respon...	1	1	0.09	0.09130	Nematostella_vectensis_DN33838_c0_g1_i1.p1
271	GO:0070836	caveola assembly	1	1	0.09	0.09130	Nematostella_vectensis_DN35452_c0_g1_i1.p1
272	GO:0000350	generation of catalytic spliceosome for ...	1	1	0.09	0.09130	Nematostella_vectensis_DN14394_c0_g1_i1.p1
273	GO:0006421	asparaginyl-tRNA aminoacylation	1	1	0.09	0.09130	Nematostella_vectensis_DN2167_c0_g1_i1.p1
274	GO:0006423	cysteinyl-tRNA aminoacylation	1	1	0.09	0.09130	Nematostella_vectensis_DN3869_c0_g1_i1.p1
275	GO:0006429	leucyl-tRNA aminoacylation	1	1	0.09	0.09130	Nematostella_vectensis_DN7500_c0_g1_i1.p1
276	GO:0009196	pyrimidine deoxyribonucleoside diphospha...	1	1	0.09	0.09130	Nematostella_vectensis_DN3490_c0_g1_i1.p1
277	GO:0009197	pyrimidine deoxyribonucleoside diphospha...	1	1	0.09	0.09130	Nematostella_vectensis_DN3490_c0_g1_i1.p1
278	GO:0009144	purine nucleoside triphosphate metabolic...	60	9	5.48	0.09278	c("Nematostella_vectensis_DN1083_c0_g1_i1.p1", "Nematostella_vectensis_DN1684_c0_g1_i1.p1", "Nematostella_vectensis_DN27010_c0_g1_i1.p1", "Nematostella_vectensis_DN291_c0_g1_i1.p2", "Nematostella_vectensis_DN31401_c0_g1_i1.p1", "Nematostella_vectensis_DN35962_c0_g1_i1.p1", "Nematostella_vectensis_DN37730_c0_g1_i1.p1", "Nematostella_vectensis_DN423_c0_g1_i1.p1", "Nematostella_vectensis_DN49290_c0_…
279	GO:0009205	purine ribonucleoside triphosphate metab...	60	9	5.48	0.09278	c("Nematostella_vectensis_DN1083_c0_g1_i1.p1", "Nematostella_vectensis_DN1684_c0_g1_i1.p1", "Nematostella_vectensis_DN27010_c0_g1_i1.p1", "Nematostella_vectensis_DN291_c0_g1_i1.p2", "Nematostella_vectensis_DN31401_c0_g1_i1.p1", "Nematostella_vectensis_DN35962_c0_g1_i1.p1", "Nematostella_vectensis_DN37730_c0_g1_i1.p1", "Nematostella_vectensis_DN423_c0_g1_i1.p1", "Nematostella_vectensis_DN49290_c0_…
280	GO:0034470	ncRNA processing	151	19	13.79	0.09335	c("Nematostella_vectensis_DN10383_c0_g1_i1.p1", "Nematostella_vectensis_DN15530_c0_g1_i1.p1", "Nematostella_vectensis_DN1765_c0_g1_i1.p1", "Nematostella_vectensis_DN21257_c0_g1_i1.p1", "Nematostella_vectensis_DN27948_c0_g1_i1.p1", "Nematostella_vectensis_DN28125_c0_g1_i1.p1", "Nematostella_vectensis_DN28437_c0_g1_i1.p1", "Nematostella_vectensis_DN30400_c0_g1_i1.p1", "Nematostella_vectensis_DN3577…
281	GO:0065004	protein-DNA complex assembly	35	6	3.2	0.09446	c("Nematostella_vectensis_DN14869_c0_g1_i1.p1", "Nematostella_vectensis_DN20001_c0_g1_i1.p1", "Nematostella_vectensis_DN29369_c0_g1_i1.p1", "Nematostella_vectensis_DN36969_c0_g1_i1.p1", "Nematostella_vectensis_DN462_c0_g1_i1.p1", "Nematostella_vectensis_DN6771_c0_g1_i1.p1")
282	GO:0006575	cellular modified amino acid metabolic p...	54	10	4.93	0.09644	c("Nematostella_vectensis_DN1148_c0_g1_i1.p2", "Nematostella_vectensis_DN1148_c1_g1_i1.p1", "Nematostella_vectensis_DN15413_c0_g1_i1.p1", "Nematostella_vectensis_DN2109_c0_g1_i1.p1", "Nematostella_vectensis_DN21682_c0_g1_i1.p1", "Nematostella_vectensis_DN2193_c0_g1_i1.p1", "Nematostella_vectensis_DN31680_c0_g1_i1.p1", "Nematostella_vectensis_DN37982_c0_g1_i1.p1", "Nematostella_vectensis_DN41797_c…
283	GO:0033013	tetrapyrrole metabolic process	14	7	1.28	0.09653	c("Nematostella_vectensis_DN13328_c0_g1_i1.p1", "Nematostella_vectensis_DN3326_c0_g1_i1.p1", "Nematostella_vectensis_DN366_c0_g1_i1.p1", "Nematostella_vectensis_DN41664_c0_g1_i1.p1", "Nematostella_vectensis_DN45668_c0_g1_i1.p1", "Nematostella_vectensis_DN49785_c0_g1_i1.p1", "Nematostella_vectensis_DN51420_c0_g1_i1.p1")
284	GO:0006364	rRNA processing	52	8	4.75	0.09749	c("Nematostella_vectensis_DN1765_c0_g1_i1.p1", "Nematostella_vectensis_DN28125_c0_g1_i1.p1", "Nematostella_vectensis_DN39145_c0_g1_i1.p1", "Nematostella_vectensis_DN4304_c0_g1_i1.p1", "Nematostella_vectensis_DN52070_c0_g1_i1.p1", "Nematostella_vectensis_DN5652_c0_g1_i1.p1", "Nematostella_vectensis_DN7155_c0_g1_i1.p1", "Nematostella_vectensis_DN7622_c0_g1_i1.p1")
285	GO:0007006	mitochondrial membrane organization	6	2	0.55	0.09751	c("Nematostella_vectensis_DN16897_c0_g1_i1.p1", "Nematostella_vectensis_DN52416_c0_g1_i1.p1")
286	GO:0006556	S-adenosylmethionine biosynthetic proces...	6	2	0.55	0.09751	c("Nematostella_vectensis_DN26818_c0_g1_i1.p1", "Nematostella_vectensis_DN38833_c0_g1_i1.p1")
287	GO:0006144	purine nucleobase metabolic process	6	2	0.55	0.09751	c("Nematostella_vectensis_DN34376_c0_g1_i1.p1", "Nematostella_vectensis_DN4337_c2_g1_i1.p1")
288	GO:0006544	glycine metabolic process	6	2	0.55	0.09751	c("Nematostella_vectensis_DN2109_c0_g1_i1.p1", "Nematostella_vectensis_DN31680_c0_g1_i1.p1")
289	GO:0032008	positive regulation of TOR signaling	6	2	0.55	0.09751	c("Nematostella_vectensis_DN37653_c0_g1_i1.p1", "Nematostella_vectensis_DN54126_c0_g1_i1.p1")
290	GO:0018065	protein-cofactor linkage	6	2	0.55	0.09751	c("Nematostella_vectensis_DN45668_c0_g1_i1.p1", "Nematostella_vectensis_DN9663_c0_g1_i1.p1")
291	GO:0009226	nucleotide-sugar biosynthetic process	6	2	0.55	0.09751	c("Nematostella_vectensis_DN1175_c0_g1_i1.p1", "Nematostella_vectensis_DN2712_c0_g1_i1.p1")
292	GO:0042168	heme metabolic process	6	2	0.55	0.09751	c("Nematostella_vectensis_DN3326_c0_g1_i1.p1", "Nematostella_vectensis_DN49785_c0_g1_i1.p1")
293	GO:0046500	S-adenosylmethionine metabolic process	6	2	0.55	0.09751	c("Nematostella_vectensis_DN26818_c0_g1_i1.p1", "Nematostella_vectensis_DN38833_c0_g1_i1.p1")
294	GO:0000278	mitotic cell cycle	92	18	8.4	0.09863	c("Nematostella_vectensis_DN12333_c0_g1_i2.p1", "Nematostella_vectensis_DN1310_c0_g1_i1.p1", "Nematostella_vectensis_DN14869_c0_g1_i1.p1", "Nematostella_vectensis_DN16410_c0_g1_i1.p1", "Nematostella_vectensis_DN16674_c0_g1_i1.p1", "Nematostella_vectensis_DN19637_c0_g1_i1.p1", "Nematostella_vectensis_DN22212_c0_g1_i1.p1", "Nematostella_vectensis_DN27080_c0_g1_i1.p1", "Nematostella_vectensis_DN2886…
295	GO:0045786	negative regulation of cell cycle	44	7	4.02	0.10177	c("Nematostella_vectensis_DN16410_c0_g1_i1.p1", "Nematostella_vectensis_DN19637_c0_g1_i1.p1", "Nematostella_vectensis_DN22212_c0_g1_i1.p1", "Nematostella_vectensis_DN28598_c0_g1_i1.p1", "Nematostella_vectensis_DN28861_c0_g1_i1.p1", "Nematostella_vectensis_DN34044_c0_g1_i1.p1", "Nematostella_vectensis_DN49569_c0_g1_i1.p1")
296	GO:0051321	meiotic cell cycle	20	4	1.83	0.10319	c("Nematostella_vectensis_DN13597_c0_g1_i1.p1", "Nematostella_vectensis_DN27838_c0_g1_i1.p1", "Nematostella_vectensis_DN29228_c0_g1_i1.p1", "Nematostella_vectensis_DN53447_c0_g1_i1.p1")
297	GO:0098662	inorganic cation transmembrane transport	98	13	8.95	0.10858	c("Nematostella_vectensis_DN1083_c0_g1_i1.p1", "Nematostella_vectensis_DN1684_c0_g1_i1.p1", "Nematostella_vectensis_DN21596_c0_g1_i1.p1", "Nematostella_vectensis_DN2446_c0_g1_i1.p2", "Nematostella_vectensis_DN31401_c0_g1_i1.p1", "Nematostella_vectensis_DN322_c0_g1_i2.p1", "Nematostella_vectensis_DN37953_c0_g1_i1.p1", "Nematostella_vectensis_DN423_c0_g1_i1.p1", "Nematostella_vectensis_DN42944_c0_g…
298	GO:1901991	negative regulation of mitotic cell cycl...	13	3	1.19	0.10875	c("Nematostella_vectensis_DN19637_c0_g1_i1.p1", "Nematostella_vectensis_DN22212_c0_g1_i1.p1", "Nematostella_vectensis_DN28861_c0_g1_i1.p1")
299	GO:1901988	negative regulation of cell cycle phase ...	13	3	1.19	0.10875	c("Nematostella_vectensis_DN19637_c0_g1_i1.p1", "Nematostella_vectensis_DN22212_c0_g1_i1.p1", "Nematostella_vectensis_DN28861_c0_g1_i1.p1")
300	GO:0006265	DNA topological change	13	3	1.19	0.10875	c("Nematostella_vectensis_DN12135_c0_g1_i1.p1", "Nematostella_vectensis_DN13637_c0_g1_i1.p1", "Nematostella_vectensis_DN5752_c0_g1_i1.p1")
301	GO:0071426	ribonucleoprotein complex export from nu...	13	3	1.19	0.10875	c("Nematostella_vectensis_DN1108_c0_g1_i1.p1", "Nematostella_vectensis_DN24633_c0_g1_i1.p1", "Nematostella_vectensis_DN3164_c0_g1_i1.p1")
302	GO:0009069	serine family amino acid metabolic proce...	13	3	1.19	0.10875	c("Nematostella_vectensis_DN2109_c0_g1_i1.p1", "Nematostella_vectensis_DN31680_c0_g1_i1.p1", "Nematostella_vectensis_DN9857_c0_g1_i1.p1")
303	GO:0071166	ribonucleoprotein complex localization	13	3	1.19	0.10875	c("Nematostella_vectensis_DN1108_c0_g1_i1.p1", "Nematostella_vectensis_DN24633_c0_g1_i1.p1", "Nematostella_vectensis_DN3164_c0_g1_i1.p1")
304	GO:0051028	mRNA transport	13	3	1.19	0.10875	c("Nematostella_vectensis_DN1108_c0_g1_i1.p1", "Nematostella_vectensis_DN24633_c0_g1_i1.p1", "Nematostella_vectensis_DN3164_c0_g1_i1.p1")
305	GO:0071824	protein-DNA complex subunit organization	37	6	3.38	0.11629	c("Nematostella_vectensis_DN14869_c0_g1_i1.p1", "Nematostella_vectensis_DN20001_c0_g1_i1.p1", "Nematostella_vectensis_DN29369_c0_g1_i1.p1", "Nematostella_vectensis_DN36969_c0_g1_i1.p1", "Nematostella_vectensis_DN462_c0_g1_i1.p1", "Nematostella_vectensis_DN6771_c0_g1_i1.p1")
306	GO:0044281	small molecule metabolic process	474	77	43.28	0.11806	c("Nematostella_vectensis_DN1083_c0_g1_i1.p1", "Nematostella_vectensis_DN11286_c0_g1_i1.p1", "Nematostella_vectensis_DN11453_c0_g1_i4.p1", "Nematostella_vectensis_DN1175_c0_g1_i1.p1", "Nematostella_vectensis_DN12043_c0_g1_i1.p1", "Nematostella_vectensis_DN12107_c0_g1_i1.p1", "Nematostella_vectensis_DN12880_c0_g1_i1.p1", "Nematostella_vectensis_DN1327_c0_g1_i1.p1", "Nematostella_vectensis_DN1370_c…
307	GO:0000398	mRNA splicing, via spliceosome	61	13	5.57	0.11891	c("Nematostella_vectensis_DN11281_c0_g1_i1.p1", "Nematostella_vectensis_DN1266_c0_g1_i1.p1", "Nematostella_vectensis_DN14394_c0_g1_i1.p1", "Nematostella_vectensis_DN21196_c0_g1_i1.p1", "Nematostella_vectensis_DN27237_c0_g1_i1.p1", "Nematostella_vectensis_DN27749_c0_g1_i1.p1", "Nematostella_vectensis_DN34620_c0_g1_i1.p1", "Nematostella_vectensis_DN3534_c0_g1_i1.p1", "Nematostella_vectensis_DN3643_…
308	GO:0000375	RNA splicing, via transesterification re...	61	13	5.57	0.11891	c("Nematostella_vectensis_DN11281_c0_g1_i1.p1", "Nematostella_vectensis_DN1266_c0_g1_i1.p1", "Nematostella_vectensis_DN14394_c0_g1_i1.p1", "Nematostella_vectensis_DN21196_c0_g1_i1.p1", "Nematostella_vectensis_DN27237_c0_g1_i1.p1", "Nematostella_vectensis_DN27749_c0_g1_i1.p1", "Nematostella_vectensis_DN34620_c0_g1_i1.p1", "Nematostella_vectensis_DN3534_c0_g1_i1.p1", "Nematostella_vectensis_DN3643_…
309	GO:0000377	RNA splicing, via transesterification re...	61	13	5.57	0.11891	c("Nematostella_vectensis_DN11281_c0_g1_i1.p1", "Nematostella_vectensis_DN1266_c0_g1_i1.p1", "Nematostella_vectensis_DN14394_c0_g1_i1.p1", "Nematostella_vectensis_DN21196_c0_g1_i1.p1", "Nematostella_vectensis_DN27237_c0_g1_i1.p1", "Nematostella_vectensis_DN27749_c0_g1_i1.p1", "Nematostella_vectensis_DN34620_c0_g1_i1.p1", "Nematostella_vectensis_DN3534_c0_g1_i1.p1", "Nematostella_vectensis_DN3643_…
310	GO:0051186	cofactor metabolic process	119	25	10.86	0.12604	c("Nematostella_vectensis_DN12107_c0_g1_i1.p1", "Nematostella_vectensis_DN13328_c0_g1_i1.p1", "Nematostella_vectensis_DN14828_c0_g1_i1.p1", "Nematostella_vectensis_DN15413_c0_g1_i1.p1", "Nematostella_vectensis_DN16191_c0_g1_i1.p1", "Nematostella_vectensis_DN2109_c0_g1_i1.p1", "Nematostella_vectensis_DN26817_c0_g1_i1.p1", "Nematostella_vectensis_DN26818_c0_g1_i1.p1", "Nematostella_vectensis_DN3025…
311	GO:0032543	mitochondrial translation	7	2	0.64	0.12849	c("Nematostella_vectensis_DN15696_c0_g1_i1.p1", "Nematostella_vectensis_DN43976_c0_g1_i1.p1")
312	GO:0000280	nuclear division	60	14	5.48	0.12867	c("Nematostella_vectensis_DN12333_c0_g1_i2.p1", "Nematostella_vectensis_DN1310_c0_g1_i1.p1", "Nematostella_vectensis_DN13597_c0_g1_i1.p1", "Nematostella_vectensis_DN19637_c0_g1_i1.p1", "Nematostella_vectensis_DN22212_c0_g1_i1.p1", "Nematostella_vectensis_DN27080_c0_g1_i1.p1", "Nematostella_vectensis_DN27838_c0_g1_i1.p1", "Nematostella_vectensis_DN28861_c0_g1_i1.p1", "Nematostella_vectensis_DN2922…
313	GO:0006405	RNA export from nucleus	14	3	1.28	0.12945	c("Nematostella_vectensis_DN1108_c0_g1_i1.p1", "Nematostella_vectensis_DN24633_c0_g1_i1.p1", "Nematostella_vectensis_DN3164_c0_g1_i1.p1")
314	GO:0006606	protein import into nucleus	14	3	1.28	0.12945	c("Nematostella_vectensis_DN12479_c0_g1_i1.p1", "Nematostella_vectensis_DN2307_c0_g1_i1.p1", "Nematostella_vectensis_DN49809_c0_g1_i1.p1")
315	GO:0034504	protein localization to nucleus	14	3	1.28	0.12945	c("Nematostella_vectensis_DN12479_c0_g1_i1.p1", "Nematostella_vectensis_DN2307_c0_g1_i1.p1", "Nematostella_vectensis_DN49809_c0_g1_i1.p1")
316	GO:0016070	RNA metabolic process	935	103	85.37	0.13141	c("Nematostella_vectensis_DN101_c0_g1_i1.p1", "Nematostella_vectensis_DN10383_c0_g1_i1.p1", "Nematostella_vectensis_DN11098_c0_g1_i2.p1", "Nematostella_vectensis_DN11199_c0_g1_i1.p1", "Nematostella_vectensis_DN11281_c0_g1_i1.p1", "Nematostella_vectensis_DN11335_c0_g1_i1.p1", "Nematostella_vectensis_DN11426_c0_g1_i1.p1", "Nematostella_vectensis_DN1266_c0_g1_i1.p1", "Nematostella_vectensis_DN13625_…
317	GO:0043038	amino acid activation	30	5	2.74	0.13313	c("Nematostella_vectensis_DN20808_c0_g1_i1.p1", "Nematostella_vectensis_DN2167_c0_g1_i1.p1", "Nematostella_vectensis_DN3869_c0_g1_i1.p1", "Nematostella_vectensis_DN42082_c0_g1_i1.p1", "Nematostella_vectensis_DN7500_c0_g1_i1.p1")
318	GO:0043039	tRNA aminoacylation	30	5	2.74	0.13313	c("Nematostella_vectensis_DN20808_c0_g1_i1.p1", "Nematostella_vectensis_DN2167_c0_g1_i1.p1", "Nematostella_vectensis_DN3869_c0_g1_i1.p1", "Nematostella_vectensis_DN42082_c0_g1_i1.p1", "Nematostella_vectensis_DN7500_c0_g1_i1.p1")
319	GO:0006418	tRNA aminoacylation for protein translat...	30	5	2.74	0.13313	c("Nematostella_vectensis_DN20808_c0_g1_i1.p1", "Nematostella_vectensis_DN2167_c0_g1_i1.p1", "Nematostella_vectensis_DN3869_c0_g1_i1.p1", "Nematostella_vectensis_DN42082_c0_g1_i1.p1", "Nematostella_vectensis_DN7500_c0_g1_i1.p1")
320	GO:0016072	rRNA metabolic process	56	8	5.11	0.13461	c("Nematostella_vectensis_DN1765_c0_g1_i1.p1", "Nematostella_vectensis_DN28125_c0_g1_i1.p1", "Nematostella_vectensis_DN39145_c0_g1_i1.p1", "Nematostella_vectensis_DN4304_c0_g1_i1.p1", "Nematostella_vectensis_DN52070_c0_g1_i1.p1", "Nematostella_vectensis_DN5652_c0_g1_i1.p1", "Nematostella_vectensis_DN7155_c0_g1_i1.p1", "Nematostella_vectensis_DN7622_c0_g1_i1.p1")
321	GO:0016999	antibiotic metabolic process	22	4	2.01	0.13522	c("Nematostella_vectensis_DN2468_c0_g1_i1.p1", "Nematostella_vectensis_DN41298_c0_g1_i1.p1", "Nematostella_vectensis_DN670_c0_g1_i1.p1", "Nematostella_vectensis_DN6948_c0_g1_i1.p1")
322	GO:0098660	inorganic ion transmembrane transport	105	15	9.59	0.14188	c("Nematostella_vectensis_DN1083_c0_g1_i1.p1", "Nematostella_vectensis_DN1684_c0_g1_i1.p1", "Nematostella_vectensis_DN21596_c0_g1_i1.p1", "Nematostella_vectensis_DN2446_c0_g1_i1.p2", "Nematostella_vectensis_DN31401_c0_g1_i1.p1", "Nematostella_vectensis_DN322_c0_g1_i2.p1", "Nematostella_vectensis_DN37953_c0_g1_i1.p1", "Nematostella_vectensis_DN423_c0_g1_i1.p1", "Nematostella_vectensis_DN42944_c0_g…
323	GO:0043436	oxoacid metabolic process	193	24	17.62	0.14837	c("Nematostella_vectensis_DN1327_c0_g1_i1.p1", "Nematostella_vectensis_DN1370_c0_g1_i1.p1", "Nematostella_vectensis_DN15413_c0_g1_i1.p1", "Nematostella_vectensis_DN19714_c0_g1_i1.p1", "Nematostella_vectensis_DN20808_c0_g1_i1.p1", "Nematostella_vectensis_DN2109_c0_g1_i1.p1", "Nematostella_vectensis_DN2167_c0_g1_i1.p1", "Nematostella_vectensis_DN22577_c0_g1_i1.p1", "Nematostella_vectensis_DN2383_c0…
324	GO:0019752	carboxylic acid metabolic process	193	24	17.62	0.14837	c("Nematostella_vectensis_DN1327_c0_g1_i1.p1", "Nematostella_vectensis_DN1370_c0_g1_i1.p1", "Nematostella_vectensis_DN15413_c0_g1_i1.p1", "Nematostella_vectensis_DN19714_c0_g1_i1.p1", "Nematostella_vectensis_DN20808_c0_g1_i1.p1", "Nematostella_vectensis_DN2109_c0_g1_i1.p1", "Nematostella_vectensis_DN2167_c0_g1_i1.p1", "Nematostella_vectensis_DN22577_c0_g1_i1.p1", "Nematostella_vectensis_DN2383_c0…
325	GO:0006082	organic acid metabolic process	193	24	17.62	0.14837	c("Nematostella_vectensis_DN1327_c0_g1_i1.p1", "Nematostella_vectensis_DN1370_c0_g1_i1.p1", "Nematostella_vectensis_DN15413_c0_g1_i1.p1", "Nematostella_vectensis_DN19714_c0_g1_i1.p1", "Nematostella_vectensis_DN20808_c0_g1_i1.p1", "Nematostella_vectensis_DN2109_c0_g1_i1.p1", "Nematostella_vectensis_DN2167_c0_g1_i1.p1", "Nematostella_vectensis_DN22577_c0_g1_i1.p1", "Nematostella_vectensis_DN2383_c0…
326	GO:0022618	ribonucleoprotein complex assembly	30	9	2.74	0.14935	c("Nematostella_vectensis_DN14394_c0_g1_i1.p1", "Nematostella_vectensis_DN19971_c0_g1_i1.p1", "Nematostella_vectensis_DN21196_c0_g1_i1.p1", "Nematostella_vectensis_DN27237_c0_g1_i1.p1", "Nematostella_vectensis_DN27749_c0_g1_i1.p1", "Nematostella_vectensis_DN3643_c0_g1_i1.p1", "Nematostella_vectensis_DN414_c0_g1_i1.p1", "Nematostella_vectensis_DN4304_c0_g1_i1.p1", "Nematostella_vectensis_DN54204_c…
327	GO:0071826	ribonucleoprotein complex subunit organi...	30	9	2.74	0.14935	c("Nematostella_vectensis_DN14394_c0_g1_i1.p1", "Nematostella_vectensis_DN19971_c0_g1_i1.p1", "Nematostella_vectensis_DN21196_c0_g1_i1.p1", "Nematostella_vectensis_DN27237_c0_g1_i1.p1", "Nematostella_vectensis_DN27749_c0_g1_i1.p1", "Nematostella_vectensis_DN3643_c0_g1_i1.p1", "Nematostella_vectensis_DN414_c0_g1_i1.p1", "Nematostella_vectensis_DN4304_c0_g1_i1.p1", "Nematostella_vectensis_DN54204_c…
328	GO:0051170	import into nucleus	15	3	1.37	0.15141	c("Nematostella_vectensis_DN12479_c0_g1_i1.p1", "Nematostella_vectensis_DN2307_c0_g1_i1.p1", "Nematostella_vectensis_DN49809_c0_g1_i1.p1")
329	GO:0032984	protein-containing complex disassembly	23	4	2.1	0.15257	c("Nematostella_vectensis_DN31047_c0_g1_i1.p1", "Nematostella_vectensis_DN34227_c0_g1_i1.p1", "Nematostella_vectensis_DN3501_c0_g1_i1.p1", "Nematostella_vectensis_DN6441_c0_g1_i3.p1")
330	GO:0044283	small molecule biosynthetic process	111	22	10.13	0.15420	c("Nematostella_vectensis_DN12880_c0_g1_i1.p1", "Nematostella_vectensis_DN14883_c0_g1_i1.p1", "Nematostella_vectensis_DN15413_c0_g1_i1.p1", "Nematostella_vectensis_DN16191_c0_g1_i1.p1", "Nematostella_vectensis_DN2109_c0_g1_i1.p1", "Nematostella_vectensis_DN2469_c0_g1_i1.p1", "Nematostella_vectensis_DN26817_c0_g1_i1.p1", "Nematostella_vectensis_DN27010_c0_g1_i1.p1", "Nematostella_vectensis_DN28302…
331	GO:0009165	nucleotide biosynthetic process	131	21	11.96	0.15901	c("Nematostella_vectensis_DN12107_c0_g1_i1.p1", "Nematostella_vectensis_DN12880_c0_g1_i1.p1", "Nematostella_vectensis_DN14828_c0_g1_i1.p1", "Nematostella_vectensis_DN14883_c0_g1_i1.p1", "Nematostella_vectensis_DN2486_c0_g1_i1.p1", "Nematostella_vectensis_DN254_c0_g1_i1.p1", "Nematostella_vectensis_DN27010_c0_g1_i1.p1", "Nematostella_vectensis_DN27335_c0_g1_i1.p1", "Nematostella_vectensis_DN30253_…
332	GO:0009112	nucleobase metabolic process	15	6	1.37	0.16016	c("Nematostella_vectensis_DN11286_c0_g1_i1.p1", "Nematostella_vectensis_DN22577_c0_g1_i1.p1", "Nematostella_vectensis_DN2383_c0_g1_i1.p1", "Nematostella_vectensis_DN34376_c0_g1_i1.p1", "Nematostella_vectensis_DN4337_c2_g1_i1.p1", "Nematostella_vectensis_DN48886_c0_g1_i1.p1")
333	GO:0006605	protein targeting	36	8	3.29	0.16090	c("Nematostella_vectensis_DN10300_c0_g1_i1.p1", "Nematostella_vectensis_DN16897_c0_g1_i1.p1", "Nematostella_vectensis_DN17822_c0_g1_i1.p1", "Nematostella_vectensis_DN20054_c0_g1_i1.p1", "Nematostella_vectensis_DN20556_c0_g1_i1.p1", "Nematostella_vectensis_DN30184_c0_g1_i1.p1", "Nematostella_vectensis_DN4838_c0_g1_i1.p1", "Nematostella_vectensis_DN52416_c0_g1_i1.p1")
334	GO:0046855	inositol phosphate dephosphorylation	8	2	0.73	0.16135	c("Nematostella_vectensis_DN45098_c0_g1_i1.p1", "Nematostella_vectensis_DN46828_c0_g1_i1.p1")
335	GO:0046838	phosphorylated carbohydrate dephosphoryl...	8	2	0.73	0.16135	c("Nematostella_vectensis_DN45098_c0_g1_i1.p1", "Nematostella_vectensis_DN46828_c0_g1_i1.p1")
336	GO:0071545	inositol phosphate catabolic process	8	2	0.73	0.16135	c("Nematostella_vectensis_DN45098_c0_g1_i1.p1", "Nematostella_vectensis_DN46828_c0_g1_i1.p1")
337	GO:0034404	nucleobase-containing small molecule bio...	34	7	3.1	0.16143	c("Nematostella_vectensis_DN12880_c0_g1_i1.p1", "Nematostella_vectensis_DN14883_c0_g1_i1.p1", "Nematostella_vectensis_DN2469_c0_g1_i1.p1", "Nematostella_vectensis_DN27010_c0_g1_i1.p1", "Nematostella_vectensis_DN45041_c0_g1_i1.p1", "Nematostella_vectensis_DN48886_c0_g1_i1.p1", "Nematostella_vectensis_DN6035_c0_g1_i1.p1")
338	GO:0006298	mismatch repair	32	5	2.92	0.16260	c("Nematostella_vectensis_DN13932_c0_g1_i1.p1", "Nematostella_vectensis_DN16008_c0_g1_i1.p1", "Nematostella_vectensis_DN22774_c0_g1_i1.p1", "Nematostella_vectensis_DN45173_c0_g1_i1.p2", "Nematostella_vectensis_DN53106_c0_g1_i1.p1")
339	GO:1901293	nucleoside phosphate biosynthetic proces...	132	21	12.05	0.16638	c("Nematostella_vectensis_DN12107_c0_g1_i1.p1", "Nematostella_vectensis_DN12880_c0_g1_i1.p1", "Nematostella_vectensis_DN14828_c0_g1_i1.p1", "Nematostella_vectensis_DN14883_c0_g1_i1.p1", "Nematostella_vectensis_DN2486_c0_g1_i1.p1", "Nematostella_vectensis_DN254_c0_g1_i1.p1", "Nematostella_vectensis_DN27010_c0_g1_i1.p1", "Nematostella_vectensis_DN27335_c0_g1_i1.p1", "Nematostella_vectensis_DN30253_…
340	GO:0017038	protein import	26	10	2.37	0.17141	c("Nematostella_vectensis_DN12479_c0_g1_i1.p1", "Nematostella_vectensis_DN16897_c0_g1_i1.p1", "Nematostella_vectensis_DN17822_c0_g1_i1.p1", "Nematostella_vectensis_DN20054_c0_g1_i1.p1", "Nematostella_vectensis_DN20556_c0_g1_i1.p1", "Nematostella_vectensis_DN2307_c0_g1_i1.p1", "Nematostella_vectensis_DN30184_c0_g1_i1.p1", "Nematostella_vectensis_DN4838_c0_g1_i1.p1", "Nematostella_vectensis_DN49809…
341	GO:0046653	tetrahydrofolate metabolic process	4	3	0.37	0.17387	c("Nematostella_vectensis_DN15413_c0_g1_i1.p1", "Nematostella_vectensis_DN2109_c0_g1_i1.p1", "Nematostella_vectensis_DN31680_c0_g1_i1.p1")
342	GO:0046209	nitric oxide metabolic process	2	1	0.18	0.17427	Nematostella_vectensis_DN19363_c0_g1_i1.p1
343	GO:1903409	reactive oxygen species biosynthetic pro...	2	1	0.18	0.17427	Nematostella_vectensis_DN19363_c0_g1_i1.p1
344	GO:0006809	nitric oxide biosynthetic process	2	1	0.18	0.17427	Nematostella_vectensis_DN19363_c0_g1_i1.p1
345	GO:2001057	reactive nitrogen species metabolic proc...	2	1	0.18	0.17427	Nematostella_vectensis_DN19363_c0_g1_i1.p1
346	GO:0009133	nucleoside diphosphate biosynthetic proc...	2	1	0.18	0.17427	Nematostella_vectensis_DN3490_c0_g1_i1.p1
347	GO:1902969	mitotic DNA replication	2	1	0.18	0.17427	Nematostella_vectensis_DN9270_c0_g1_i1.p1
348	GO:0000470	maturation of LSU-rRNA	2	1	0.18	0.17427	Nematostella_vectensis_DN4304_c0_g1_i1.p1
349	GO:0034477	U6 snRNA 3'-end processing	2	1	0.18	0.17427	Nematostella_vectensis_DN30400_c0_g1_i1.p1
350	GO:0035999	tetrahydrofolate interconversion	2	1	0.18	0.17427	Nematostella_vectensis_DN2109_c0_g1_i1.p1
351	GO:0006541	glutamine metabolic process	2	1	0.18	0.17427	Nematostella_vectensis_DN22577_c0_g1_i1.p1
352	GO:0044786	cell cycle DNA replication	2	1	0.18	0.17427	Nematostella_vectensis_DN9270_c0_g1_i1.p1
353	GO:0009237	siderophore metabolic process	2	1	0.18	0.17427	Nematostella_vectensis_DN52058_c0_g1_i1.p1
354	GO:1904263	positive regulation of TORC1 signaling	2	1	0.18	0.17427	Nematostella_vectensis_DN37653_c0_g1_i1.p1
355	GO:0007286	spermatid development	2	1	0.18	0.17427	Nematostella_vectensis_DN669_c0_g1_i1.p1
356	GO:0007218	neuropeptide signaling pathway	2	1	0.18	0.17427	Nematostella_vectensis_DN29841_c0_g1_i1.p1
357	GO:0016560	protein import into peroxisome matrix, d...	2	1	0.18	0.17427	Nematostella_vectensis_DN20054_c0_g1_i1.p1
358	GO:0016558	protein import into peroxisome matrix	2	1	0.18	0.17427	Nematostella_vectensis_DN20054_c0_g1_i1.p1
359	GO:0016559	peroxisome fission	2	1	0.18	0.17427	Nematostella_vectensis_DN15446_c0_g1_i1.p1
360	GO:0019290	siderophore biosynthetic process	2	1	0.18	0.17427	Nematostella_vectensis_DN52058_c0_g1_i1.p1
361	GO:0033260	nuclear DNA replication	2	1	0.18	0.17427	Nematostella_vectensis_DN9270_c0_g1_i1.p1
362	GO:0019264	glycine biosynthetic process from serine	2	1	0.18	0.17427	Nematostella_vectensis_DN2109_c0_g1_i1.p1
363	GO:0000256	allantoin catabolic process	2	1	0.18	0.17427	Nematostella_vectensis_DN13333_c0_g1_i1.p1
364	GO:0008361	regulation of cell size	2	1	0.18	0.17427	Nematostella_vectensis_DN21196_c0_g1_i1.p1
365	GO:0038202	TORC1 signaling	2	1	0.18	0.17427	Nematostella_vectensis_DN37653_c0_g1_i1.p1
366	GO:0000244	spliceosomal tri-snRNP complex assembly	2	1	0.18	0.17427	Nematostella_vectensis_DN54204_c0_g1_i1.p1
367	GO:0006730	one-carbon metabolic process	2	1	0.18	0.17427	Nematostella_vectensis_DN2109_c0_g1_i1.p1
368	GO:0048515	spermatid differentiation	2	1	0.18	0.17427	Nematostella_vectensis_DN669_c0_g1_i1.p1
369	GO:0009081	branched-chain amino acid metabolic proc...	2	1	0.18	0.17427	Nematostella_vectensis_DN2951_c0_g1_i2.p1
370	GO:0006884	cell volume homeostasis	2	1	0.18	0.17427	Nematostella_vectensis_DN21196_c0_g1_i1.p1
371	GO:0006419	alanyl-tRNA aminoacylation	2	1	0.18	0.17427	Nematostella_vectensis_DN42082_c0_g1_i1.p1
372	GO:0019343	cysteine biosynthetic process via cystat...	2	1	0.18	0.17427	Nematostella_vectensis_DN9857_c0_g1_i1.p1
373	GO:1903432	regulation of TORC1 signaling	2	1	0.18	0.17427	Nematostella_vectensis_DN37653_c0_g1_i1.p1
374	GO:0007127	meiosis I	16	3	1.46	0.17443	c("Nematostella_vectensis_DN13597_c0_g1_i1.p1", "Nematostella_vectensis_DN27838_c0_g1_i1.p1", "Nematostella_vectensis_DN53447_c0_g1_i1.p1")
375	GO:0006611	protein export from nucleus	16	3	1.46	0.17443	c("Nematostella_vectensis_DN1108_c0_g1_i1.p1", "Nematostella_vectensis_DN24633_c0_g1_i1.p1", "Nematostella_vectensis_DN3164_c0_g1_i1.p1")
376	GO:0006631	fatty acid metabolic process	16	3	1.46	0.17443	c("Nematostella_vectensis_DN1327_c0_g1_i1.p1", "Nematostella_vectensis_DN35015_c0_g1_i1.p1", "Nematostella_vectensis_DN42150_c0_g1_i1.p1")
377	GO:0007049	cell cycle	220	30	20.09	0.17734	c("Nematostella_vectensis_DN12333_c0_g1_i2.p1", "Nematostella_vectensis_DN1310_c0_g1_i1.p1", "Nematostella_vectensis_DN13597_c0_g1_i1.p1", "Nematostella_vectensis_DN14400_c0_g1_i1.p1", "Nematostella_vectensis_DN14869_c0_g1_i1.p1", "Nematostella_vectensis_DN16410_c0_g1_i1.p1", "Nematostella_vectensis_DN16674_c0_g1_i1.p1", "Nematostella_vectensis_DN19637_c0_g1_i1.p1", "Nematostella_vectensis_DN2210…
378	GO:0051188	cofactor biosynthetic process	82	18	7.49	0.17768	c("Nematostella_vectensis_DN12107_c0_g1_i1.p1", "Nematostella_vectensis_DN14828_c0_g1_i1.p1", "Nematostella_vectensis_DN15413_c0_g1_i1.p1", "Nematostella_vectensis_DN16191_c0_g1_i1.p1", "Nematostella_vectensis_DN26817_c0_g1_i1.p1", "Nematostella_vectensis_DN26818_c0_g1_i1.p1", "Nematostella_vectensis_DN30253_c0_g1_i1.p1", "Nematostella_vectensis_DN31680_c0_g1_i1.p1", "Nematostella_vectensis_DN332…
379	GO:0055086	nucleobase-containing small molecule met...	197	39	17.99	0.17954	c("Nematostella_vectensis_DN1083_c0_g1_i1.p1", "Nematostella_vectensis_DN11286_c0_g1_i1.p1", "Nematostella_vectensis_DN1175_c0_g1_i1.p1", "Nematostella_vectensis_DN12107_c0_g1_i1.p1", "Nematostella_vectensis_DN12880_c0_g1_i1.p1", "Nematostella_vectensis_DN14828_c0_g1_i1.p1", "Nematostella_vectensis_DN14883_c0_g1_i1.p1", "Nematostella_vectensis_DN1684_c0_g1_i1.p1", "Nematostella_vectensis_DN19984_…
380	GO:0046434	organophosphate catabolic process	36	7	3.29	0.19306	c("Nematostella_vectensis_DN2469_c0_g1_i1.p1", "Nematostella_vectensis_DN35961_c0_g1_i1.p1", "Nematostella_vectensis_DN36520_c0_g1_i1.p1", "Nematostella_vectensis_DN45041_c0_g1_i1.p1", "Nematostella_vectensis_DN45098_c0_g1_i1.p1", "Nematostella_vectensis_DN46828_c0_g1_i1.p1", "Nematostella_vectensis_DN6035_c0_g1_i1.p1")
381	GO:0010467	gene expression	1206	124	110.11	0.19330	c("Nematostella_vectensis_DN101_c0_g1_i1.p1", "Nematostella_vectensis_DN10383_c0_g1_i1.p1", "Nematostella_vectensis_DN10973_c0_g1_i1.p1", "Nematostella_vectensis_DN1108_c0_g1_i1.p1", "Nematostella_vectensis_DN11199_c0_g1_i1.p1", "Nematostella_vectensis_DN11281_c0_g1_i1.p1", "Nematostella_vectensis_DN11335_c0_g1_i1.p1", "Nematostella_vectensis_DN11426_c0_g1_i1.p1", "Nematostella_vectensis_DN11572_…
382	GO:0042558	pteridine-containing compound metabolic ...	11	4	1	0.19472	c("Nematostella_vectensis_DN15413_c0_g1_i1.p1", "Nematostella_vectensis_DN2109_c0_g1_i1.p1", "Nematostella_vectensis_DN31680_c0_g1_i1.p1", "Nematostella_vectensis_DN35762_c0_g1_i1.p1")
383	GO:0071108	protein K48-linked deubiquitination	9	2	0.82	0.19547	c("Nematostella_vectensis_DN38360_c0_g1_i1.p1", "Nematostella_vectensis_DN44001_c0_g1_i1.p1")
384	GO:0009148	pyrimidine nucleoside triphosphate biosy...	9	2	0.82	0.19547	c("Nematostella_vectensis_DN14883_c0_g1_i1.p1", "Nematostella_vectensis_DN27010_c0_g1_i1.p1")
385	GO:0009208	pyrimidine ribonucleoside triphosphate m...	9	2	0.82	0.19547	c("Nematostella_vectensis_DN14883_c0_g1_i1.p1", "Nematostella_vectensis_DN27010_c0_g1_i1.p1")
386	GO:0009209	pyrimidine ribonucleoside triphosphate b...	9	2	0.82	0.19547	c("Nematostella_vectensis_DN14883_c0_g1_i1.p1", "Nematostella_vectensis_DN27010_c0_g1_i1.p1")
387	GO:0006241	CTP biosynthetic process	9	2	0.82	0.19547	c("Nematostella_vectensis_DN14883_c0_g1_i1.p1", "Nematostella_vectensis_DN27010_c0_g1_i1.p1")
388	GO:0046036	CTP metabolic process	9	2	0.82	0.19547	c("Nematostella_vectensis_DN14883_c0_g1_i1.p1", "Nematostella_vectensis_DN27010_c0_g1_i1.p1")
389	GO:0051382	kinetochore assembly	9	2	0.82	0.19547	c("Nematostella_vectensis_DN14869_c0_g1_i1.p1", "Nematostella_vectensis_DN36969_c0_g1_i1.p1")
390	GO:0051383	kinetochore organization	9	2	0.82	0.19547	c("Nematostella_vectensis_DN14869_c0_g1_i1.p1", "Nematostella_vectensis_DN36969_c0_g1_i1.p1")
391	GO:0140053	mitochondrial gene expression	9	2	0.82	0.19547	c("Nematostella_vectensis_DN15696_c0_g1_i1.p1", "Nematostella_vectensis_DN43976_c0_g1_i1.p1")
392	GO:1902749	regulation of cell cycle G2/M phase tran...	9	2	0.82	0.19547	c("Nematostella_vectensis_DN16674_c0_g1_i1.p1", "Nematostella_vectensis_DN4010_c0_g1_i1.p1")
393	GO:1901070	guanosine-containing compound biosynthet...	9	2	0.82	0.19547	c("Nematostella_vectensis_DN12880_c0_g1_i1.p1", "Nematostella_vectensis_DN27010_c0_g1_i1.p1")
394	GO:0090501	RNA phosphodiester bond hydrolysis	9	2	0.82	0.19547	c("Nematostella_vectensis_DN28125_c0_g1_i1.p1", "Nematostella_vectensis_DN5590_c0_g1_i3.p1")
395	GO:1901575	organic substance catabolic process	313	52	28.58	0.19662	c("Nematostella_vectensis_DN11470_c0_g1_i2.p1", "Nematostella_vectensis_DN1215_c0_g1_i1.p1", "Nematostella_vectensis_DN1281_c0_g1_i3.p1", "Nematostella_vectensis_DN13050_c0_g1_i1.p1", "Nematostella_vectensis_DN1327_c0_g1_i1.p1", "Nematostella_vectensis_DN13333_c0_g1_i1.p1", "Nematostella_vectensis_DN13815_c0_g1_i1.p1", "Nematostella_vectensis_DN19662_c0_g1_i1.p1", "Nematostella_vectensis_DN19714_…
396	GO:0008033	tRNA processing	71	9	6.48	0.19662	c("Nematostella_vectensis_DN10383_c0_g1_i1.p1", "Nematostella_vectensis_DN21257_c0_g1_i1.p1", "Nematostella_vectensis_DN27948_c0_g1_i1.p1", "Nematostella_vectensis_DN28437_c0_g1_i1.p1", "Nematostella_vectensis_DN35778_c0_g1_i1.p1", "Nematostella_vectensis_DN3723_c0_g1_i2.p1", "Nematostella_vectensis_DN42802_c0_g1_i1.p1", "Nematostella_vectensis_DN43418_c0_g1_i1.p1", "Nematostella_vectensis_DN7123…
397	GO:0006839	mitochondrial transport	21	6	1.92	0.19690	c("Nematostella_vectensis_DN16897_c0_g1_i1.p1", "Nematostella_vectensis_DN17822_c0_g1_i1.p1", "Nematostella_vectensis_DN20556_c0_g1_i1.p1", "Nematostella_vectensis_DN30184_c0_g1_i1.p1", "Nematostella_vectensis_DN4838_c0_g1_i1.p1", "Nematostella_vectensis_DN52416_c0_g1_i1.p1")
398	GO:0031929	TOR signaling	17	3	1.55	0.19834	c("Nematostella_vectensis_DN3716_c0_g1_i1.p1", "Nematostella_vectensis_DN37653_c0_g1_i1.p1", "Nematostella_vectensis_DN54126_c0_g1_i1.p1")
399	GO:0051225	spindle assembly	17	3	1.55	0.19834	c("Nematostella_vectensis_DN14400_c0_g1_i1.p1", "Nematostella_vectensis_DN27279_c0_g1_i1.p1", "Nematostella_vectensis_DN38191_c0_g1_i1.p1")
400	GO:0006289	nucleotide-excision repair	17	3	1.55	0.19834	c("Nematostella_vectensis_DN18267_c0_g1_i1.p1", "Nematostella_vectensis_DN41962_c0_g1_i1.p1", "Nematostella_vectensis_DN44790_c0_g1_i1.p1")
401	GO:0061982	meiosis I cell cycle process	17	3	1.55	0.19834	c("Nematostella_vectensis_DN13597_c0_g1_i1.p1", "Nematostella_vectensis_DN27838_c0_g1_i1.p1", "Nematostella_vectensis_DN53447_c0_g1_i1.p1")
402	GO:0043043	peptide biosynthetic process	293	33	26.75	0.20106	c("Nematostella_vectensis_DN10973_c0_g1_i1.p1", "Nematostella_vectensis_DN11572_c0_g1_i1.p1", "Nematostella_vectensis_DN14142_c0_g1_i1.p1", "Nematostella_vectensis_DN14231_c0_g1_i1.p1", "Nematostella_vectensis_DN15386_c0_g1_i1.p1", "Nematostella_vectensis_DN15696_c0_g1_i1.p1", "Nematostella_vectensis_DN18316_c0_g1_i1.p1", "Nematostella_vectensis_DN18721_c0_g1_i1.p1", "Nematostella_vectensis_DN187…
403	GO:0009451	RNA modification	81	10	7.4	0.20191	c("Nematostella_vectensis_DN11098_c0_g1_i2.p1", "Nematostella_vectensis_DN27948_c0_g1_i1.p1", "Nematostella_vectensis_DN28437_c0_g1_i1.p1", "Nematostella_vectensis_DN35778_c0_g1_i1.p1", "Nematostella_vectensis_DN50763_c0_g1_i1.p1", "Nematostella_vectensis_DN52590_c0_g1_i1.p1", "Nematostella_vectensis_DN5555_c0_g1_i1.p1", "Nematostella_vectensis_DN6288_c0_g1_i1.p1", "Nematostella_vectensis_DN7123_…
404	GO:0006412	translation	283	32	25.84	0.20228	c("Nematostella_vectensis_DN10973_c0_g1_i1.p1", "Nematostella_vectensis_DN11572_c0_g1_i1.p1", "Nematostella_vectensis_DN14142_c0_g1_i1.p1", "Nematostella_vectensis_DN14231_c0_g1_i1.p1", "Nematostella_vectensis_DN15386_c0_g1_i1.p1", "Nematostella_vectensis_DN15696_c0_g1_i1.p1", "Nematostella_vectensis_DN18316_c0_g1_i1.p1", "Nematostella_vectensis_DN18721_c0_g1_i1.p1", "Nematostella_vectensis_DN187…
405	GO:0006520	cellular amino acid metabolic process	120	14	10.96	0.20395	c("Nematostella_vectensis_DN19714_c0_g1_i1.p1", "Nematostella_vectensis_DN20808_c0_g1_i1.p1", "Nematostella_vectensis_DN2109_c0_g1_i1.p1", "Nematostella_vectensis_DN2167_c0_g1_i1.p1", "Nematostella_vectensis_DN22577_c0_g1_i1.p1", "Nematostella_vectensis_DN2383_c0_g1_i1.p1", "Nematostella_vectensis_DN26577_c0_g1_i1.p1", "Nematostella_vectensis_DN2951_c0_g1_i2.p1", "Nematostella_vectensis_DN31680_c…
406	GO:0097435	supramolecular fiber organization	72	9	6.57	0.20790	c("Nematostella_vectensis_DN19737_c0_g1_i1.p1", "Nematostella_vectensis_DN27320_c0_g1_i1.p1", "Nematostella_vectensis_DN31047_c0_g1_i1.p1", "Nematostella_vectensis_DN34227_c0_g1_i1.p1", "Nematostella_vectensis_DN38467_c0_g1_i1.p1", "Nematostella_vectensis_DN40191_c0_g1_i1.p1", "Nematostella_vectensis_DN45592_c0_g1_i1.p1", "Nematostella_vectensis_DN6441_c0_g1_i3.p1", "Nematostella_vectensis_DN7318…
407	GO:0007059	chromosome segregation	67	14	6.12	0.21375	c("Nematostella_vectensis_DN12333_c0_g1_i2.p1", "Nematostella_vectensis_DN1310_c0_g1_i1.p1", "Nematostella_vectensis_DN15433_c0_g1_i1.p1", "Nematostella_vectensis_DN19637_c0_g1_i1.p1", "Nematostella_vectensis_DN22212_c0_g1_i1.p1", "Nematostella_vectensis_DN27080_c0_g1_i1.p1", "Nematostella_vectensis_DN28861_c0_g1_i1.p1", "Nematostella_vectensis_DN29228_c0_g1_i1.p1", "Nematostella_vectensis_DN3415…
408	GO:0009057	macromolecule catabolic process	172	36	15.7	0.21879	c("Nematostella_vectensis_DN11470_c0_g1_i2.p1", "Nematostella_vectensis_DN1215_c0_g1_i1.p1", "Nematostella_vectensis_DN13815_c0_g1_i1.p1", "Nematostella_vectensis_DN19662_c0_g1_i1.p1", "Nematostella_vectensis_DN20053_c0_g1_i1.p1", "Nematostella_vectensis_DN21410_c0_g1_i1.p1", "Nematostella_vectensis_DN2456_c0_g1_i1.p1", "Nematostella_vectensis_DN25303_c0_g1_i1.p1", "Nematostella_vectensis_DN26369…
409	GO:0007005	mitochondrion organization	45	13	4.11	0.22366	c("Nematostella_vectensis_DN1206_c0_g1_i1.p1", "Nematostella_vectensis_DN16897_c0_g1_i1.p1", "Nematostella_vectensis_DN17822_c0_g1_i1.p1", "Nematostella_vectensis_DN19800_c0_g1_i1.p1", "Nematostella_vectensis_DN20556_c0_g1_i1.p1", "Nematostella_vectensis_DN24702_c0_g1_i1.p1", "Nematostella_vectensis_DN30184_c0_g1_i1.p1", "Nematostella_vectensis_DN30477_c0_g1_i1.p1", "Nematostella_vectensis_DN4222…
410	GO:0072528	pyrimidine-containing compound biosynthe...	20	9	1.83	0.22750	c("Nematostella_vectensis_DN11286_c0_g1_i1.p1", "Nematostella_vectensis_DN14883_c0_g1_i1.p1", "Nematostella_vectensis_DN22577_c0_g1_i1.p1", "Nematostella_vectensis_DN2383_c0_g1_i1.p1", "Nematostella_vectensis_DN27010_c0_g1_i1.p1", "Nematostella_vectensis_DN3490_c0_g1_i1.p1", "Nematostella_vectensis_DN48886_c0_g1_i1.p1", "Nematostella_vectensis_DN6035_c0_g1_i1.p1", "Nematostella_vectensis_DN8323_c…
411	GO:0000003	reproduction	36	5	3.29	0.22816	c("Nematostella_vectensis_DN13597_c0_g1_i1.p1", "Nematostella_vectensis_DN27838_c0_g1_i1.p1", "Nematostella_vectensis_DN29228_c0_g1_i1.p1", "Nematostella_vectensis_DN53447_c0_g1_i1.p1", "Nematostella_vectensis_DN669_c0_g1_i1.p1")
412	GO:0022414	reproductive process	36	5	3.29	0.22816	c("Nematostella_vectensis_DN13597_c0_g1_i1.p1", "Nematostella_vectensis_DN27838_c0_g1_i1.p1", "Nematostella_vectensis_DN29228_c0_g1_i1.p1", "Nematostella_vectensis_DN53447_c0_g1_i1.p1", "Nematostella_vectensis_DN669_c0_g1_i1.p1")
413	GO:0006402	mRNA catabolic process	27	4	2.47	0.22900	c("Nematostella_vectensis_DN3534_c0_g1_i1.p1", "Nematostella_vectensis_DN35986_c0_g1_i1.p1", "Nematostella_vectensis_DN36944_c0_g1_i1.p1", "Nematostella_vectensis_DN6417_c0_g1_i1.p1")
414	GO:0022411	cellular component disassembly	27	4	2.47	0.22900	c("Nematostella_vectensis_DN31047_c0_g1_i1.p1", "Nematostella_vectensis_DN34227_c0_g1_i1.p1", "Nematostella_vectensis_DN3501_c0_g1_i1.p1", "Nematostella_vectensis_DN6441_c0_g1_i3.p1")
415	GO:0044839	cell cycle G2/M phase transition	10	2	0.91	0.23036	c("Nematostella_vectensis_DN16674_c0_g1_i1.p1", "Nematostella_vectensis_DN4010_c0_g1_i1.p1")
416	GO:0046174	polyol catabolic process	10	2	0.91	0.23036	c("Nematostella_vectensis_DN45098_c0_g1_i1.p1", "Nematostella_vectensis_DN46828_c0_g1_i1.p1")
417	GO:1901068	guanosine-containing compound metabolic ...	10	2	0.91	0.23036	c("Nematostella_vectensis_DN12880_c0_g1_i1.p1", "Nematostella_vectensis_DN27010_c0_g1_i1.p1")
418	GO:0055085	transmembrane transport	750	81	68.48	0.24740	c("Nematostella_vectensis_DN10237_c0_g1_i2.p1", "Nematostella_vectensis_DN1083_c0_g1_i1.p1", "Nematostella_vectensis_DN11617_c0_g1_i1.p1", "Nematostella_vectensis_DN11937_c0_g1_i1.p1", "Nematostella_vectensis_DN12355_c0_g1_i1.p1", "Nematostella_vectensis_DN13643_c0_g1_i1.p1", "Nematostella_vectensis_DN14050_c0_g1_i1.p1", "Nematostella_vectensis_DN14619_c0_g1_i1.p1", "Nematostella_vectensis_DN1554…
419	GO:1901616	organic hydroxy compound catabolic proce...	19	3	1.73	0.24816	c("Nematostella_vectensis_DN3889_c0_g1_i1.p1", "Nematostella_vectensis_DN45098_c0_g1_i1.p1", "Nematostella_vectensis_DN46828_c0_g1_i1.p1")
420	GO:0046164	alcohol catabolic process	19	3	1.73	0.24816	c("Nematostella_vectensis_DN3889_c0_g1_i1.p1", "Nematostella_vectensis_DN45098_c0_g1_i1.p1", "Nematostella_vectensis_DN46828_c0_g1_i1.p1")
421	GO:0006778	porphyrin-containing compound metabolic ...	11	6	1	0.24838	c("Nematostella_vectensis_DN13328_c0_g1_i1.p1", "Nematostella_vectensis_DN3326_c0_g1_i1.p1", "Nematostella_vectensis_DN366_c0_g1_i1.p1", "Nematostella_vectensis_DN41664_c0_g1_i1.p1", "Nematostella_vectensis_DN49785_c0_g1_i1.p1", "Nematostella_vectensis_DN51420_c0_g1_i1.p1")
422	GO:0051304	chromosome separation	14	6	1.28	0.24846	c("Nematostella_vectensis_DN19637_c0_g1_i1.p1", "Nematostella_vectensis_DN22212_c0_g1_i1.p1", "Nematostella_vectensis_DN28861_c0_g1_i1.p1", "Nematostella_vectensis_DN48172_c0_g1_i1.p1", "Nematostella_vectensis_DN49569_c0_g1_i1.p1", "Nematostella_vectensis_DN49927_c0_g1_i1.p1")
423	GO:0046112	nucleobase biosynthetic process	10	5	0.91	0.24866	c("Nematostella_vectensis_DN11286_c0_g1_i1.p1", "Nematostella_vectensis_DN22577_c0_g1_i1.p1", "Nematostella_vectensis_DN2383_c0_g1_i1.p1", "Nematostella_vectensis_DN34376_c0_g1_i1.p1", "Nematostella_vectensis_DN48886_c0_g1_i1.p1")
424	GO:0043604	amide biosynthetic process	304	35	27.76	0.24872	c("Nematostella_vectensis_DN10973_c0_g1_i1.p1", "Nematostella_vectensis_DN11572_c0_g1_i1.p1", "Nematostella_vectensis_DN14142_c0_g1_i1.p1", "Nematostella_vectensis_DN14231_c0_g1_i1.p1", "Nematostella_vectensis_DN15386_c0_g1_i1.p1", "Nematostella_vectensis_DN15413_c0_g1_i1.p1", "Nematostella_vectensis_DN15696_c0_g1_i1.p1", "Nematostella_vectensis_DN18316_c0_g1_i1.p1", "Nematostella_vectensis_DN187…
425	GO:0120009	intermembrane lipid transfer	3	1	0.27	0.24968	Nematostella_vectensis_DN27222_c0_g1_i1.p1
426	GO:0009113	purine nucleobase biosynthetic process	3	1	0.27	0.24968	Nematostella_vectensis_DN34376_c0_g1_i1.p1
427	GO:0009143	nucleoside triphosphate catabolic proces...	3	1	0.27	0.24968	Nematostella_vectensis_DN6035_c0_g1_i1.p1
428	GO:0051181	cofactor transport	3	1	0.27	0.24968	Nematostella_vectensis_DN49802_c0_g1_i1.p1
429	GO:0000469	cleavage involved in rRNA processing	3	1	0.27	0.24968	Nematostella_vectensis_DN28125_c0_g1_i1.p1
430	GO:2001022	positive regulation of response to DNA d...	3	1	0.27	0.24968	Nematostella_vectensis_DN33838_c0_g1_i1.p1
431	GO:0003006	developmental process involved in reprod...	3	1	0.27	0.24968	Nematostella_vectensis_DN669_c0_g1_i1.p1
432	GO:0043605	cellular amide catabolic process	3	1	0.27	0.24968	Nematostella_vectensis_DN13333_c0_g1_i1.p1
433	GO:0007586	digestion	3	1	0.27	0.24968	Nematostella_vectensis_DN35511_c0_g1_i1.p1
434	GO:0006526	arginine biosynthetic process	3	1	0.27	0.24968	Nematostella_vectensis_DN48800_c0_g1_i1.p1
435	GO:0009298	GDP-mannose biosynthetic process	3	1	0.27	0.24968	Nematostella_vectensis_DN2712_c0_g1_i1.p1
436	GO:0051103	DNA ligation involved in DNA repair	3	1	0.27	0.24968	Nematostella_vectensis_DN35892_c0_g1_i1.p1
437	GO:0071786	endoplasmic reticulum tubular network or...	3	1	0.27	0.24968	Nematostella_vectensis_DN18241_c0_g1_i1.p1
438	GO:0006266	DNA ligation	3	1	0.27	0.24968	Nematostella_vectensis_DN35892_c0_g1_i1.p1
439	GO:0046487	glyoxylate metabolic process	3	1	0.27	0.24968	Nematostella_vectensis_DN1370_c0_g1_i1.p1
440	GO:1902229	regulation of intrinsic apoptotic signal...	3	1	0.27	0.24968	Nematostella_vectensis_DN28300_c0_g1_i1.p1
441	GO:0007281	germ cell development	3	1	0.27	0.24968	Nematostella_vectensis_DN669_c0_g1_i1.p1
442	GO:1902230	negative regulation of intrinsic apoptot...	3	1	0.27	0.24968	Nematostella_vectensis_DN28300_c0_g1_i1.p1
443	GO:0036265	RNA (guanine-N7)-methylation	3	1	0.27	0.24968	Nematostella_vectensis_DN9209_c0_g1_i1.p1
444	GO:0008630	intrinsic apoptotic signaling pathway in...	3	1	0.27	0.24968	Nematostella_vectensis_DN28300_c0_g1_i1.p1
445	GO:0000255	allantoin metabolic process	3	1	0.27	0.24968	Nematostella_vectensis_DN13333_c0_g1_i1.p1
446	GO:2001242	regulation of intrinsic apoptotic signal...	3	1	0.27	0.24968	Nematostella_vectensis_DN28300_c0_g1_i1.p1
447	GO:2001243	negative regulation of intrinsic apoptot...	3	1	0.27	0.24968	Nematostella_vectensis_DN28300_c0_g1_i1.p1
448	GO:0006379	mRNA cleavage	3	1	0.27	0.24968	Nematostella_vectensis_DN5590_c0_g1_i3.p1
449	GO:2001233	regulation of apoptotic signaling pathwa...	3	1	0.27	0.24968	Nematostella_vectensis_DN28300_c0_g1_i1.p1
450	GO:2001234	negative regulation of apoptotic signali...	3	1	0.27	0.24968	Nematostella_vectensis_DN28300_c0_g1_i1.p1
451	GO:0034227	tRNA thio-modification	3	1	0.27	0.24968	Nematostella_vectensis_DN35778_c0_g1_i1.p1
452	GO:1990116	ribosome-associated ubiquitin-dependent ...	3	1	0.27	0.24968	Nematostella_vectensis_DN51438_c0_g1_i1.p1
453	GO:0006097	glyoxylate cycle	3	1	0.27	0.24968	Nematostella_vectensis_DN1370_c0_g1_i1.p1
454	GO:0007050	cell cycle arrest	3	1	0.27	0.24968	Nematostella_vectensis_DN34044_c0_g1_i1.p1
455	GO:0019344	cysteine biosynthetic process	3	1	0.27	0.24968	Nematostella_vectensis_DN9857_c0_g1_i1.p1
456	GO:0046390	ribose phosphate biosynthetic process	79	12	7.21	0.25202	c("Nematostella_vectensis_DN12880_c0_g1_i1.p1", "Nematostella_vectensis_DN14828_c0_g1_i1.p1", "Nematostella_vectensis_DN14883_c0_g1_i1.p1", "Nematostella_vectensis_DN254_c0_g1_i1.p1", "Nematostella_vectensis_DN27010_c0_g1_i1.p1", "Nematostella_vectensis_DN27335_c0_g1_i1.p1", "Nematostella_vectensis_DN31401_c0_g1_i1.p1", "Nematostella_vectensis_DN34376_c0_g1_i1.p1", "Nematostella_vectensis_DN423_c…
457	GO:0009260	ribonucleotide biosynthetic process	79	12	7.21	0.25202	c("Nematostella_vectensis_DN12880_c0_g1_i1.p1", "Nematostella_vectensis_DN14828_c0_g1_i1.p1", "Nematostella_vectensis_DN14883_c0_g1_i1.p1", "Nematostella_vectensis_DN254_c0_g1_i1.p1", "Nematostella_vectensis_DN27010_c0_g1_i1.p1", "Nematostella_vectensis_DN27335_c0_g1_i1.p1", "Nematostella_vectensis_DN31401_c0_g1_i1.p1", "Nematostella_vectensis_DN34376_c0_g1_i1.p1", "Nematostella_vectensis_DN423_c…
458	GO:1901566	organonitrogen compound biosynthetic pro...	657	82	59.98	0.25661	c("Nematostella_vectensis_DN10973_c0_g1_i1.p1", "Nematostella_vectensis_DN11286_c0_g1_i1.p1", "Nematostella_vectensis_DN1148_c0_g1_i1.p2", "Nematostella_vectensis_DN1148_c1_g1_i1.p1", "Nematostella_vectensis_DN11572_c0_g1_i1.p1", "Nematostella_vectensis_DN12107_c0_g1_i1.p1", "Nematostella_vectensis_DN12880_c0_g1_i1.p1", "Nematostella_vectensis_DN13328_c0_g1_i1.p1", "Nematostella_vectensis_DN14142…
459	GO:0009056	catabolic process	343	54	31.32	0.25707	c("Nematostella_vectensis_DN11470_c0_g1_i2.p1", "Nematostella_vectensis_DN1215_c0_g1_i1.p1", "Nematostella_vectensis_DN1281_c0_g1_i3.p1", "Nematostella_vectensis_DN13050_c0_g1_i1.p1", "Nematostella_vectensis_DN1327_c0_g1_i1.p1", "Nematostella_vectensis_DN13333_c0_g1_i1.p1", "Nematostella_vectensis_DN13815_c0_g1_i1.p1", "Nematostella_vectensis_DN19662_c0_g1_i1.p1", "Nematostella_vectensis_DN19714_…
460	GO:0006518	peptide metabolic process	335	36	30.59	0.26375	c("Nematostella_vectensis_DN10973_c0_g1_i1.p1", "Nematostella_vectensis_DN11572_c0_g1_i1.p1", "Nematostella_vectensis_DN14142_c0_g1_i1.p1", "Nematostella_vectensis_DN14231_c0_g1_i1.p1", "Nematostella_vectensis_DN15386_c0_g1_i1.p1", "Nematostella_vectensis_DN15696_c0_g1_i1.p1", "Nematostella_vectensis_DN18316_c0_g1_i1.p1", "Nematostella_vectensis_DN18721_c0_g1_i1.p1", "Nematostella_vectensis_DN187…
461	GO:0042451	purine nucleoside biosynthetic process	11	2	1	0.26560	c("Nematostella_vectensis_DN12880_c0_g1_i1.p1", "Nematostella_vectensis_DN27010_c0_g1_i1.p1")
462	GO:0046129	purine ribonucleoside biosynthetic proce...	11	2	1	0.26560	c("Nematostella_vectensis_DN12880_c0_g1_i1.p1", "Nematostella_vectensis_DN27010_c0_g1_i1.p1")
463	GO:0006732	coenzyme metabolic process	77	15	7.03	0.27140	c("Nematostella_vectensis_DN12107_c0_g1_i1.p1", "Nematostella_vectensis_DN14828_c0_g1_i1.p1", "Nematostella_vectensis_DN15413_c0_g1_i1.p1", "Nematostella_vectensis_DN16191_c0_g1_i1.p1", "Nematostella_vectensis_DN2109_c0_g1_i1.p1", "Nematostella_vectensis_DN26818_c0_g1_i1.p1", "Nematostella_vectensis_DN30253_c0_g1_i1.p1", "Nematostella_vectensis_DN31680_c0_g1_i1.p1", "Nematostella_vectensis_DN3511…
464	GO:0034622	cellular protein-containing complex asse...	164	33	14.97	0.27327	c("Nematostella_vectensis_DN1088_c0_g1_i1.p1", "Nematostella_vectensis_DN1206_c0_g1_i1.p1", "Nematostella_vectensis_DN14394_c0_g1_i1.p1", "Nematostella_vectensis_DN14869_c0_g1_i1.p1", "Nematostella_vectensis_DN15159_c0_g1_i1.p1", "Nematostella_vectensis_DN19737_c0_g1_i1.p1", "Nematostella_vectensis_DN19800_c0_g1_i1.p1", "Nematostella_vectensis_DN19971_c0_g1_i1.p1", "Nematostella_vectensis_DN20001…
465	GO:0006403	RNA localization	20	3	1.83	0.27374	c("Nematostella_vectensis_DN1108_c0_g1_i1.p1", "Nematostella_vectensis_DN24633_c0_g1_i1.p1", "Nematostella_vectensis_DN3164_c0_g1_i1.p1")
466	GO:0000413	protein peptidyl-prolyl isomerization	20	3	1.83	0.27374	c("Nematostella_vectensis_DN35706_c0_g1_i1.p1", "Nematostella_vectensis_DN44330_c0_g1_i1.p1", "Nematostella_vectensis_DN4573_c0_g1_i1.p1")
467	GO:0051236	establishment of RNA localization	20	3	1.83	0.27374	c("Nematostella_vectensis_DN1108_c0_g1_i1.p1", "Nematostella_vectensis_DN24633_c0_g1_i1.p1", "Nematostella_vectensis_DN3164_c0_g1_i1.p1")
468	GO:0050657	nucleic acid transport	20	3	1.83	0.27374	c("Nematostella_vectensis_DN1108_c0_g1_i1.p1", "Nematostella_vectensis_DN24633_c0_g1_i1.p1", "Nematostella_vectensis_DN3164_c0_g1_i1.p1")
469	GO:0050658	RNA transport	20	3	1.83	0.27374	c("Nematostella_vectensis_DN1108_c0_g1_i1.p1", "Nematostella_vectensis_DN24633_c0_g1_i1.p1", "Nematostella_vectensis_DN3164_c0_g1_i1.p1")
470	GO:0018208	peptidyl-proline modification	20	3	1.83	0.27374	c("Nematostella_vectensis_DN35706_c0_g1_i1.p1", "Nematostella_vectensis_DN44330_c0_g1_i1.p1", "Nematostella_vectensis_DN4573_c0_g1_i1.p1")
471	GO:0044271	cellular nitrogen compound biosynthetic ...	1038	121	94.77	0.27853	c("Nematostella_vectensis_DN101_c0_g1_i1.p1", "Nematostella_vectensis_DN10973_c0_g1_i1.p1", "Nematostella_vectensis_DN11199_c0_g1_i1.p1", "Nematostella_vectensis_DN11286_c0_g1_i1.p1", "Nematostella_vectensis_DN11335_c0_g1_i1.p1", "Nematostella_vectensis_DN11426_c0_g1_i1.p1", "Nematostella_vectensis_DN11572_c0_g1_i1.p1", "Nematostella_vectensis_DN1175_c0_g1_i1.p1", "Nematostella_vectensis_DN12107_…
472	GO:0006164	purine nucleotide biosynthetic process	82	12	7.49	0.28947	c("Nematostella_vectensis_DN12880_c0_g1_i1.p1", "Nematostella_vectensis_DN14828_c0_g1_i1.p1", "Nematostella_vectensis_DN254_c0_g1_i1.p1", "Nematostella_vectensis_DN27010_c0_g1_i1.p1", "Nematostella_vectensis_DN27335_c0_g1_i1.p1", "Nematostella_vectensis_DN31401_c0_g1_i1.p1", "Nematostella_vectensis_DN34376_c0_g1_i1.p1", "Nematostella_vectensis_DN3854_c0_g1_i1.p1", "Nematostella_vectensis_DN41740_…
473	GO:0019725	cellular homeostasis	89	10	8.13	0.29290	c("Nematostella_vectensis_DN13620_c0_g1_i1.p1", "Nematostella_vectensis_DN16088_c0_g1_i1.p1", "Nematostella_vectensis_DN21196_c0_g1_i1.p1", "Nematostella_vectensis_DN2346_c0_g1_i1.p1", "Nematostella_vectensis_DN27935_c0_g1_i1.p1", "Nematostella_vectensis_DN3965_c0_g1_i1.p1", "Nematostella_vectensis_DN41797_c0_g1_i1.p1", "Nematostella_vectensis_DN49793_c0_g1_i1.p1", "Nematostella_vectensis_DN70_c0…
474	GO:0043603	cellular amide metabolic process	364	40	33.23	0.29436	c("Nematostella_vectensis_DN10973_c0_g1_i1.p1", "Nematostella_vectensis_DN11572_c0_g1_i1.p1", "Nematostella_vectensis_DN13333_c0_g1_i1.p1", "Nematostella_vectensis_DN14142_c0_g1_i1.p1", "Nematostella_vectensis_DN14231_c0_g1_i1.p1", "Nematostella_vectensis_DN15386_c0_g1_i1.p1", "Nematostella_vectensis_DN15413_c0_g1_i1.p1", "Nematostella_vectensis_DN15696_c0_g1_i1.p1", "Nematostella_vectensis_DN183…
475	GO:0016071	mRNA metabolic process	125	18	11.41	0.29437	c("Nematostella_vectensis_DN11281_c0_g1_i1.p1", "Nematostella_vectensis_DN1266_c0_g1_i1.p1", "Nematostella_vectensis_DN14394_c0_g1_i1.p1", "Nematostella_vectensis_DN21196_c0_g1_i1.p1", "Nematostella_vectensis_DN27237_c0_g1_i1.p1", "Nematostella_vectensis_DN27749_c0_g1_i1.p1", "Nematostella_vectensis_DN34620_c0_g1_i1.p1", "Nematostella_vectensis_DN35034_c0_g1_i1.p1", "Nematostella_vectensis_DN3534…
476	GO:1901987	regulation of cell cycle phase transitio...	23	7	2.1	0.29855	c("Nematostella_vectensis_DN16674_c0_g1_i1.p1", "Nematostella_vectensis_DN19637_c0_g1_i1.p1", "Nematostella_vectensis_DN22212_c0_g1_i1.p1", "Nematostella_vectensis_DN28861_c0_g1_i1.p1", "Nematostella_vectensis_DN4010_c0_g1_i1.p1", "Nematostella_vectensis_DN48172_c0_g1_i1.p1", "Nematostella_vectensis_DN49927_c0_g1_i1.p1")
477	GO:0051168	nuclear export	21	3	1.92	0.29958	c("Nematostella_vectensis_DN1108_c0_g1_i1.p1", "Nematostella_vectensis_DN24633_c0_g1_i1.p1", "Nematostella_vectensis_DN3164_c0_g1_i1.p1")
478	GO:1902533	positive regulation of intracellular sig...	21	3	1.92	0.29958	c("Nematostella_vectensis_DN33838_c0_g1_i1.p1", "Nematostella_vectensis_DN37653_c0_g1_i1.p1", "Nematostella_vectensis_DN54126_c0_g1_i1.p1")
479	GO:0008213	protein alkylation	21	3	1.92	0.29958	c("Nematostella_vectensis_DN13092_c0_g1_i1.p1", "Nematostella_vectensis_DN26732_c0_g1_i1.p1", "Nematostella_vectensis_DN36820_c0_g1_i1.p1")
480	GO:0006479	protein methylation	21	3	1.92	0.29958	c("Nematostella_vectensis_DN13092_c0_g1_i1.p1", "Nematostella_vectensis_DN26732_c0_g1_i1.p1", "Nematostella_vectensis_DN36820_c0_g1_i1.p1")
481	GO:0008380	RNA splicing	75	13	6.85	0.30041	c("Nematostella_vectensis_DN11281_c0_g1_i1.p1", "Nematostella_vectensis_DN1266_c0_g1_i1.p1", "Nematostella_vectensis_DN14394_c0_g1_i1.p1", "Nematostella_vectensis_DN21196_c0_g1_i1.p1", "Nematostella_vectensis_DN27237_c0_g1_i1.p1", "Nematostella_vectensis_DN27749_c0_g1_i1.p1", "Nematostella_vectensis_DN34620_c0_g1_i1.p1", "Nematostella_vectensis_DN3534_c0_g1_i1.p1", "Nematostella_vectensis_DN3643_…
482	GO:0042278	purine nucleoside metabolic process	12	2	1.1	0.30082	c("Nematostella_vectensis_DN12880_c0_g1_i1.p1", "Nematostella_vectensis_DN27010_c0_g1_i1.p1")
483	GO:0090305	nucleic acid phosphodiester bond hydroly...	12	2	1.1	0.30082	c("Nematostella_vectensis_DN28125_c0_g1_i1.p1", "Nematostella_vectensis_DN5590_c0_g1_i3.p1")
484	GO:0046128	purine ribonucleoside metabolic process	12	2	1.1	0.30082	c("Nematostella_vectensis_DN12880_c0_g1_i1.p1", "Nematostella_vectensis_DN27010_c0_g1_i1.p1")
485	GO:0009894	regulation of catabolic process	12	2	1.1	0.30082	c("Nematostella_vectensis_DN2456_c0_g1_i1.p1", "Nematostella_vectensis_DN51493_c0_g1_i1.p1")
486	GO:0034220	ion transmembrane transport	174	20	15.89	0.30229	c("Nematostella_vectensis_DN1083_c0_g1_i1.p1", "Nematostella_vectensis_DN1684_c0_g1_i1.p1", "Nematostella_vectensis_DN18546_c0_g1_i1.p1", "Nematostella_vectensis_DN20356_c0_g1_i1.p1", "Nematostella_vectensis_DN21596_c0_g1_i1.p1", "Nematostella_vectensis_DN2446_c0_g1_i1.p2", "Nematostella_vectensis_DN30066_c0_g1_i1.p1", "Nematostella_vectensis_DN31401_c0_g1_i1.p1", "Nematostella_vectensis_DN322_c0…
487	GO:0009124	nucleoside monophosphate biosynthetic pr...	46	10	4.2	0.31374	c("Nematostella_vectensis_DN12880_c0_g1_i1.p1", "Nematostella_vectensis_DN254_c0_g1_i1.p1", "Nematostella_vectensis_DN31401_c0_g1_i1.p1", "Nematostella_vectensis_DN34376_c0_g1_i1.p1", "Nematostella_vectensis_DN36809_c0_g1_i1.p1", "Nematostella_vectensis_DN423_c0_g1_i1.p1", "Nematostella_vectensis_DN42570_c0_g1_i1.p1", "Nematostella_vectensis_DN48886_c0_g1_i1.p1", "Nematostella_vectensis_DN6035_c0…
488	GO:0009156	ribonucleoside monophosphate biosyntheti...	44	8	4.02	0.31560	c("Nematostella_vectensis_DN12880_c0_g1_i1.p1", "Nematostella_vectensis_DN254_c0_g1_i1.p1", "Nematostella_vectensis_DN31401_c0_g1_i1.p1", "Nematostella_vectensis_DN34376_c0_g1_i1.p1", "Nematostella_vectensis_DN36809_c0_g1_i1.p1", "Nematostella_vectensis_DN423_c0_g1_i1.p1", "Nematostella_vectensis_DN42570_c0_g1_i1.p1", "Nematostella_vectensis_DN48886_c0_g1_i1.p1")
489	GO:0042816	vitamin B6 metabolic process	6	3	0.55	0.31754	c("Nematostella_vectensis_DN16191_c0_g1_i1.p1", "Nematostella_vectensis_DN26817_c0_g1_i1.p1", "Nematostella_vectensis_DN50933_c0_g1_i1.p1")
490	GO:0042819	vitamin B6 biosynthetic process	6	3	0.55	0.31754	c("Nematostella_vectensis_DN16191_c0_g1_i1.p1", "Nematostella_vectensis_DN26817_c0_g1_i1.p1", "Nematostella_vectensis_DN50933_c0_g1_i1.p1")
491	GO:0006760	folic acid-containing compound metabolic...	6	3	0.55	0.31754	c("Nematostella_vectensis_DN15413_c0_g1_i1.p1", "Nematostella_vectensis_DN2109_c0_g1_i1.p1", "Nematostella_vectensis_DN31680_c0_g1_i1.p1")
492	GO:2001021	negative regulation of response to DNA d...	4	1	0.37	0.31821	Nematostella_vectensis_DN28300_c0_g1_i1.p1
493	GO:0000079	regulation of cyclin-dependent protein s...	4	1	0.37	0.31821	Nematostella_vectensis_DN16674_c0_g1_i1.p1
494	GO:0006122	mitochondrial electron transport, ubiqui...	4	1	0.37	0.31821	Nematostella_vectensis_DN291_c0_g1_i1.p2
495	GO:0006525	arginine metabolic process	4	1	0.37	0.31821	Nematostella_vectensis_DN48800_c0_g1_i1.p1
496	GO:0009249	protein lipoylation	4	1	0.37	0.31821	Nematostella_vectensis_DN9663_c0_g1_i1.p1
497	GO:0016575	histone deacetylation	4	1	0.37	0.31821	Nematostella_vectensis_DN514_c0_g1_i1.p1
498	GO:0015919	peroxisomal membrane transport	4	1	0.37	0.31821	Nematostella_vectensis_DN20054_c0_g1_i1.p1
499	GO:0006384	transcription initiation from RNA polyme...	4	1	0.37	0.31821	Nematostella_vectensis_DN13796_c0_g1_i1.p1
500	GO:0033617	mitochondrial respiratory chain complex ...	4	1	0.37	0.31821	Nematostella_vectensis_DN1206_c0_g1_i1.p1
501	GO:0006729	tetrahydrobiopterin biosynthetic process	4	1	0.37	0.31821	Nematostella_vectensis_DN35762_c0_g1_i1.p1
502	GO:0046146	tetrahydrobiopterin metabolic process	4	1	0.37	0.31821	Nematostella_vectensis_DN35762_c0_g1_i1.p1
503	GO:0006476	protein deacetylation	4	1	0.37	0.31821	Nematostella_vectensis_DN514_c0_g1_i1.p1
504	GO:0072529	pyrimidine-containing compound catabolic...	4	1	0.37	0.31821	Nematostella_vectensis_DN6035_c0_g1_i1.p1
505	GO:0006013	mannose metabolic process	4	1	0.37	0.31821	Nematostella_vectensis_DN941_c0_g1_i1.p1
506	GO:0034311	diol metabolic process	4	1	0.37	0.31821	Nematostella_vectensis_DN35762_c0_g1_i1.p1
507	GO:0034312	diol biosynthetic process	4	1	0.37	0.31821	Nematostella_vectensis_DN35762_c0_g1_i1.p1
508	GO:1904029	regulation of cyclin-dependent protein k...	4	1	0.37	0.31821	Nematostella_vectensis_DN16674_c0_g1_i1.p1
509	GO:0006397	mRNA processing	97	15	8.86	0.32548	c("Nematostella_vectensis_DN11281_c0_g1_i1.p1", "Nematostella_vectensis_DN1266_c0_g1_i1.p1", "Nematostella_vectensis_DN14394_c0_g1_i1.p1", "Nematostella_vectensis_DN21196_c0_g1_i1.p1", "Nematostella_vectensis_DN27237_c0_g1_i1.p1", "Nematostella_vectensis_DN27749_c0_g1_i1.p1", "Nematostella_vectensis_DN34620_c0_g1_i1.p1", "Nematostella_vectensis_DN35034_c0_g1_i1.p1", "Nematostella_vectensis_DN3534…
510	GO:0000956	nuclear-transcribed mRNA catabolic proce...	22	3	2.01	0.32553	c("Nematostella_vectensis_DN3534_c0_g1_i1.p1", "Nematostella_vectensis_DN35986_c0_g1_i1.p1", "Nematostella_vectensis_DN6417_c0_g1_i1.p1")
511	GO:0019751	polyol metabolic process	22	3	2.01	0.32553	c("Nematostella_vectensis_DN35762_c0_g1_i1.p1", "Nematostella_vectensis_DN45098_c0_g1_i1.p1", "Nematostella_vectensis_DN46828_c0_g1_i1.p1")
512	GO:0044770	cell cycle phase transition	24	7	2.19	0.33330	c("Nematostella_vectensis_DN16674_c0_g1_i1.p1", "Nematostella_vectensis_DN19637_c0_g1_i1.p1", "Nematostella_vectensis_DN22212_c0_g1_i1.p1", "Nematostella_vectensis_DN28861_c0_g1_i1.p1", "Nematostella_vectensis_DN4010_c0_g1_i1.p1", "Nematostella_vectensis_DN48172_c0_g1_i1.p1", "Nematostella_vectensis_DN49927_c0_g1_i1.p1")
513	GO:0051246	regulation of protein metabolic process	64	9	5.84	0.33400	c("Nematostella_vectensis_DN15174_c0_g1_i1.p1", "Nematostella_vectensis_DN16674_c0_g1_i1.p1", "Nematostella_vectensis_DN20109_c0_g1_i1.p1", "Nematostella_vectensis_DN2456_c0_g1_i1.p1", "Nematostella_vectensis_DN34710_c0_g1_i1.p1", "Nematostella_vectensis_DN35271_c0_g1_i1.p1", "Nematostella_vectensis_DN37368_c0_g1_i1.p1", "Nematostella_vectensis_DN42011_c0_g1_i1.p1", "Nematostella_vectensis_DN5149…
514	GO:0008652	cellular amino acid biosynthetic process	32	4	2.92	0.33409	c("Nematostella_vectensis_DN2109_c0_g1_i1.p1", "Nematostella_vectensis_DN31680_c0_g1_i1.p1", "Nematostella_vectensis_DN48800_c0_g1_i1.p1", "Nematostella_vectensis_DN9857_c0_g1_i1.p1")
515	GO:1901607	alpha-amino acid biosynthetic process	32	4	2.92	0.33409	c("Nematostella_vectensis_DN2109_c0_g1_i1.p1", "Nematostella_vectensis_DN31680_c0_g1_i1.p1", "Nematostella_vectensis_DN48800_c0_g1_i1.p1", "Nematostella_vectensis_DN9857_c0_g1_i1.p1")
516	GO:0009435	NAD biosynthetic process	13	2	1.19	0.33574	c("Nematostella_vectensis_DN12107_c0_g1_i1.p1", "Nematostella_vectensis_DN30253_c0_g1_i1.p1")
517	GO:0007076	mitotic chromosome condensation	13	2	1.19	0.33574	c("Nematostella_vectensis_DN12333_c0_g1_i2.p1", "Nematostella_vectensis_DN34156_c0_g1_i1.p1")
518	GO:0072522	purine-containing compound biosynthetic ...	86	12	7.85	0.34138	c("Nematostella_vectensis_DN12880_c0_g1_i1.p1", "Nematostella_vectensis_DN14828_c0_g1_i1.p1", "Nematostella_vectensis_DN254_c0_g1_i1.p1", "Nematostella_vectensis_DN27010_c0_g1_i1.p1", "Nematostella_vectensis_DN27335_c0_g1_i1.p1", "Nematostella_vectensis_DN31401_c0_g1_i1.p1", "Nematostella_vectensis_DN34376_c0_g1_i1.p1", "Nematostella_vectensis_DN3854_c0_g1_i1.p1", "Nematostella_vectensis_DN41740_…
519	GO:0009108	coenzyme biosynthetic process	67	11	6.12	0.34691	c("Nematostella_vectensis_DN12107_c0_g1_i1.p1", "Nematostella_vectensis_DN14828_c0_g1_i1.p1", "Nematostella_vectensis_DN15413_c0_g1_i1.p1", "Nematostella_vectensis_DN16191_c0_g1_i1.p1", "Nematostella_vectensis_DN26818_c0_g1_i1.p1", "Nematostella_vectensis_DN30253_c0_g1_i1.p1", "Nematostella_vectensis_DN31680_c0_g1_i1.p1", "Nematostella_vectensis_DN35117_c0_g1_i1.p1", "Nematostella_vectensis_DN357…
520	GO:0090407	organophosphate biosynthetic process	229	30	20.91	0.34898	c("Nematostella_vectensis_DN1148_c0_g1_i1.p2", "Nematostella_vectensis_DN1148_c1_g1_i1.p1", "Nematostella_vectensis_DN12107_c0_g1_i1.p1", "Nematostella_vectensis_DN12880_c0_g1_i1.p1", "Nematostella_vectensis_DN14828_c0_g1_i1.p1", "Nematostella_vectensis_DN14883_c0_g1_i1.p1", "Nematostella_vectensis_DN16191_c0_g1_i1.p1", "Nematostella_vectensis_DN16362_c0_g1_i1.p1", "Nematostella_vectensis_DN21682…
521	GO:0016052	carbohydrate catabolic process	23	3	2.1	0.35147	c("Nematostella_vectensis_DN13050_c0_g1_i1.p1", "Nematostella_vectensis_DN19714_c0_g1_i1.p1", "Nematostella_vectensis_DN43779_c0_g1_i1.p1")
522	GO:0006261	DNA-dependent DNA replication	34	15	3.1	0.36286	c("Nematostella_vectensis_DN11296_c0_g1_i1.p1", "Nematostella_vectensis_DN14531_c0_g1_i1.p1", "Nematostella_vectensis_DN20471_c0_g1_i1.p1", "Nematostella_vectensis_DN26230_c0_g1_i1.p1", "Nematostella_vectensis_DN26752_c0_g1_i1.p1", "Nematostella_vectensis_DN27169_c0_g1_i1.p1", "Nematostella_vectensis_DN29836_c0_g1_i1.p1", "Nematostella_vectensis_DN32167_c0_g1_i1.p1", "Nematostella_vectensis_DN345…
523	GO:0043647	inositol phosphate metabolic process	14	2	1.28	0.37013	c("Nematostella_vectensis_DN45098_c0_g1_i1.p1", "Nematostella_vectensis_DN46828_c0_g1_i1.p1")
524	GO:0007283	spermatogenesis	14	2	1.28	0.37013	c("Nematostella_vectensis_DN53447_c0_g1_i1.p1", "Nematostella_vectensis_DN669_c0_g1_i1.p1")
525	GO:0019674	NAD metabolic process	14	2	1.28	0.37013	c("Nematostella_vectensis_DN12107_c0_g1_i1.p1", "Nematostella_vectensis_DN30253_c0_g1_i1.p1")
526	GO:0044272	sulfur compound biosynthetic process	24	3	2.19	0.37729	c("Nematostella_vectensis_DN26818_c0_g1_i1.p1", "Nematostella_vectensis_DN38833_c0_g1_i1.p1", "Nematostella_vectensis_DN9857_c0_g1_i1.p1")
527	GO:0010948	negative regulation of cell cycle proces...	24	3	2.19	0.37729	c("Nematostella_vectensis_DN19637_c0_g1_i1.p1", "Nematostella_vectensis_DN22212_c0_g1_i1.p1", "Nematostella_vectensis_DN28861_c0_g1_i1.p1")
528	GO:0071900	regulation of protein serine/threonine k...	5	1	0.46	0.38049	Nematostella_vectensis_DN16674_c0_g1_i1.p1
529	GO:0042273	ribosomal large subunit biogenesis	5	1	0.46	0.38049	Nematostella_vectensis_DN4304_c0_g1_i1.p1
530	GO:0098732	macromolecule deacylation	5	1	0.46	0.38049	Nematostella_vectensis_DN514_c0_g1_i1.p1
531	GO:0006534	cysteine metabolic process	5	1	0.46	0.38049	Nematostella_vectensis_DN9857_c0_g1_i1.p1
532	GO:0030433	ubiquitin-dependent ERAD pathway	5	1	0.46	0.38049	Nematostella_vectensis_DN4641_c0_g1_i1.p1
533	GO:0031122	cytoplasmic microtubule organization	5	1	0.46	0.38049	Nematostella_vectensis_DN27320_c0_g1_i1.p1
534	GO:0036503	ERAD pathway	5	1	0.46	0.38049	Nematostella_vectensis_DN4641_c0_g1_i1.p1
535	GO:0034976	response to endoplasmic reticulum stress	5	1	0.46	0.38049	Nematostella_vectensis_DN4641_c0_g1_i1.p1
536	GO:0006633	fatty acid biosynthetic process	5	1	0.46	0.38049	Nematostella_vectensis_DN42150_c0_g1_i1.p1
537	GO:0035601	protein deacylation	5	1	0.46	0.38049	Nematostella_vectensis_DN514_c0_g1_i1.p1
538	GO:0006303	double-strand break repair via nonhomolo...	5	1	0.46	0.38049	Nematostella_vectensis_DN10248_c0_g1_i1.p1
539	GO:0006465	signal peptide processing	5	1	0.46	0.38049	Nematostella_vectensis_DN3467_c0_g1_i1.p1
540	GO:0006471	protein ADP-ribosylation	5	1	0.46	0.38049	Nematostella_vectensis_DN27756_c0_g1_i1.p1
541	GO:0006825	copper ion transport	5	1	0.46	0.38049	Nematostella_vectensis_DN2965_c0_g1_i1.p1
542	GO:0006753	nucleoside phosphate metabolic process	170	32	15.52	0.39135	c("Nematostella_vectensis_DN1083_c0_g1_i1.p1", "Nematostella_vectensis_DN12107_c0_g1_i1.p1", "Nematostella_vectensis_DN12880_c0_g1_i1.p1", "Nematostella_vectensis_DN14828_c0_g1_i1.p1", "Nematostella_vectensis_DN14883_c0_g1_i1.p1", "Nematostella_vectensis_DN1684_c0_g1_i1.p1", "Nematostella_vectensis_DN2469_c0_g1_i1.p1", "Nematostella_vectensis_DN2486_c0_g1_i1.p1", "Nematostella_vectensis_DN254_c0_…
543	GO:1901565	organonitrogen compound catabolic proces...	185	36	16.89	0.39238	c("Nematostella_vectensis_DN11470_c0_g1_i2.p1", "Nematostella_vectensis_DN1215_c0_g1_i1.p1", "Nematostella_vectensis_DN13333_c0_g1_i1.p1", "Nematostella_vectensis_DN13815_c0_g1_i1.p1", "Nematostella_vectensis_DN19662_c0_g1_i1.p1", "Nematostella_vectensis_DN19714_c0_g1_i1.p1", "Nematostella_vectensis_DN20053_c0_g1_i1.p1", "Nematostella_vectensis_DN21410_c0_g1_i1.p1", "Nematostella_vectensis_DN2456…
544	GO:0032787	monocarboxylic acid metabolic process	45	5	4.11	0.39325	c("Nematostella_vectensis_DN1327_c0_g1_i1.p1", "Nematostella_vectensis_DN1370_c0_g1_i1.p1", "Nematostella_vectensis_DN302_c0_g1_i2.p1", "Nematostella_vectensis_DN35015_c0_g1_i1.p1", "Nematostella_vectensis_DN42150_c0_g1_i1.p1")
545	GO:0044238	primary metabolic process	3836	396	350.23	0.39730	c("Nematostella_vectensis_DN10061_c0_g1_i1.p1", "Nematostella_vectensis_DN101_c0_g1_i1.p1", "Nematostella_vectensis_DN10248_c0_g1_i1.p1", "Nematostella_vectensis_DN10364_c0_g1_i1.p1", "Nematostella_vectensis_DN10383_c0_g1_i1.p1", "Nematostella_vectensis_DN10659_c0_g1_i1.p1", "Nematostella_vectensis_DN1083_c0_g1_i1.p1", "Nematostella_vectensis_DN10973_c0_g1_i1.p1", "Nematostella_vectensis_DN11058_…
546	GO:0000070	mitotic sister chromatid segregation	38	10	3.47	0.39788	c("Nematostella_vectensis_DN12333_c0_g1_i2.p1", "Nematostella_vectensis_DN1310_c0_g1_i1.p1", "Nematostella_vectensis_DN19637_c0_g1_i1.p1", "Nematostella_vectensis_DN22212_c0_g1_i1.p1", "Nematostella_vectensis_DN27080_c0_g1_i1.p1", "Nematostella_vectensis_DN28861_c0_g1_i1.p1", "Nematostella_vectensis_DN34156_c0_g1_i1.p1", "Nematostella_vectensis_DN48172_c0_g1_i1.p1", "Nematostella_vectensis_DN4992…
547	GO:0031399	regulation of protein modification proce...	35	4	3.2	0.39851	c("Nematostella_vectensis_DN15174_c0_g1_i1.p1", "Nematostella_vectensis_DN16674_c0_g1_i1.p1", "Nematostella_vectensis_DN20109_c0_g1_i1.p1", "Nematostella_vectensis_DN35271_c0_g1_i1.p1")
548	GO:1901576	organic substance biosynthetic process	1438	176	131.29	0.39929	c("Nematostella_vectensis_DN101_c0_g1_i1.p1", "Nematostella_vectensis_DN10364_c0_g1_i1.p1", "Nematostella_vectensis_DN10973_c0_g1_i1.p1", "Nematostella_vectensis_DN11199_c0_g1_i1.p1", "Nematostella_vectensis_DN11286_c0_g1_i1.p1", "Nematostella_vectensis_DN11296_c0_g1_i1.p1", "Nematostella_vectensis_DN11335_c0_g1_i1.p1", "Nematostella_vectensis_DN11426_c0_g1_i1.p1", "Nematostella_vectensis_DN1148_…
549	GO:0007346	regulation of mitotic cell cycle	36	8	3.29	0.39945	c("Nematostella_vectensis_DN16410_c0_g1_i1.p1", "Nematostella_vectensis_DN16674_c0_g1_i1.p1", "Nematostella_vectensis_DN19637_c0_g1_i1.p1", "Nematostella_vectensis_DN22212_c0_g1_i1.p1", "Nematostella_vectensis_DN28861_c0_g1_i1.p1", "Nematostella_vectensis_DN48172_c0_g1_i1.p1", "Nematostella_vectensis_DN49569_c0_g1_i1.p1", "Nematostella_vectensis_DN49927_c0_g1_i1.p1")
550	GO:0006259	DNA metabolic process	438	68	39.99	0.40028	c("Nematostella_vectensis_DN10248_c0_g1_i1.p1", "Nematostella_vectensis_DN10364_c0_g1_i1.p1", "Nematostella_vectensis_DN11296_c0_g1_i1.p1", "Nematostella_vectensis_DN12135_c0_g1_i1.p1", "Nematostella_vectensis_DN13597_c0_g1_i1.p1", "Nematostella_vectensis_DN13637_c0_g1_i1.p1", "Nematostella_vectensis_DN13835_c0_g1_i1.p1", "Nematostella_vectensis_DN13932_c0_g1_i1.p1", "Nematostella_vectensis_DN141…
551	GO:0007031	peroxisome organization	15	2	1.37	0.40378	c("Nematostella_vectensis_DN15446_c0_g1_i1.p1", "Nematostella_vectensis_DN20054_c0_g1_i1.p1")
552	GO:0030261	chromosome condensation	15	2	1.37	0.40378	c("Nematostella_vectensis_DN12333_c0_g1_i2.p1", "Nematostella_vectensis_DN34156_c0_g1_i1.p1")
553	GO:0009064	glutamine family amino acid metabolic pr...	15	2	1.37	0.40378	c("Nematostella_vectensis_DN22577_c0_g1_i1.p1", "Nematostella_vectensis_DN48800_c0_g1_i1.p1")
554	GO:0061024	membrane organization	36	4	3.29	0.41980	c("Nematostella_vectensis_DN16897_c0_g1_i1.p1", "Nematostella_vectensis_DN27222_c0_g1_i1.p1", "Nematostella_vectensis_DN35452_c0_g1_i1.p1", "Nematostella_vectensis_DN52416_c0_g1_i1.p1")
555	GO:0072527	pyrimidine-containing compound metabolic...	26	9	2.37	0.43223	c("Nematostella_vectensis_DN11286_c0_g1_i1.p1", "Nematostella_vectensis_DN14883_c0_g1_i1.p1", "Nematostella_vectensis_DN22577_c0_g1_i1.p1", "Nematostella_vectensis_DN2383_c0_g1_i1.p1", "Nematostella_vectensis_DN27010_c0_g1_i1.p1", "Nematostella_vectensis_DN3490_c0_g1_i1.p1", "Nematostella_vectensis_DN48886_c0_g1_i1.p1", "Nematostella_vectensis_DN6035_c0_g1_i1.p1", "Nematostella_vectensis_DN8323_c…
556	GO:0009058	biosynthetic process	1478	180	134.94	0.43291	c("Nematostella_vectensis_DN101_c0_g1_i1.p1", "Nematostella_vectensis_DN10364_c0_g1_i1.p1", "Nematostella_vectensis_DN10973_c0_g1_i1.p1", "Nematostella_vectensis_DN11199_c0_g1_i1.p1", "Nematostella_vectensis_DN11286_c0_g1_i1.p1", "Nematostella_vectensis_DN11296_c0_g1_i1.p1", "Nematostella_vectensis_DN11335_c0_g1_i1.p1", "Nematostella_vectensis_DN11426_c0_g1_i1.p1", "Nematostella_vectensis_DN1148_…
557	GO:0009110	vitamin biosynthetic process	8	3	0.73	0.43625	c("Nematostella_vectensis_DN16191_c0_g1_i1.p1", "Nematostella_vectensis_DN26817_c0_g1_i1.p1", "Nematostella_vectensis_DN50933_c0_g1_i1.p1")
558	GO:0042364	water-soluble vitamin biosynthetic proce...	8	3	0.73	0.43625	c("Nematostella_vectensis_DN16191_c0_g1_i1.p1", "Nematostella_vectensis_DN26817_c0_g1_i1.p1", "Nematostella_vectensis_DN50933_c0_g1_i1.p1")
559	GO:0042559	pteridine-containing compound biosynthet...	8	3	0.73	0.43625	c("Nematostella_vectensis_DN15413_c0_g1_i1.p1", "Nematostella_vectensis_DN31680_c0_g1_i1.p1", "Nematostella_vectensis_DN35762_c0_g1_i1.p1")
560	GO:0034508	centromere complex assembly	16	2	1.46	0.43654	c("Nematostella_vectensis_DN14869_c0_g1_i1.p1", "Nematostella_vectensis_DN36969_c0_g1_i1.p1")
561	GO:0006563	L-serine metabolic process	6	1	0.55	0.43709	Nematostella_vectensis_DN2109_c0_g1_i1.p1
562	GO:0045787	positive regulation of cell cycle	6	1	0.55	0.43709	Nematostella_vectensis_DN4010_c0_g1_i1.p1
563	GO:1901661	quinone metabolic process	6	1	0.55	0.43709	Nematostella_vectensis_DN35117_c0_g1_i1.p1
564	GO:0006694	steroid biosynthetic process	6	1	0.55	0.43709	Nematostella_vectensis_DN4070_c0_g1_i1.p1
565	GO:1901663	quinone biosynthetic process	6	1	0.55	0.43709	Nematostella_vectensis_DN35117_c0_g1_i1.p1
566	GO:0019184	nonribosomal peptide biosynthetic proces...	6	1	0.55	0.43709	Nematostella_vectensis_DN52058_c0_g1_i1.p1
567	GO:1904666	regulation of ubiquitin protein ligase a...	6	1	0.55	0.43709	Nematostella_vectensis_DN20109_c0_g1_i1.p1
568	GO:1904668	positive regulation of ubiquitin protein...	6	1	0.55	0.43709	Nematostella_vectensis_DN20109_c0_g1_i1.p1
569	GO:0043066	negative regulation of apoptotic process	6	1	0.55	0.43709	Nematostella_vectensis_DN28300_c0_g1_i1.p1
570	GO:0043069	negative regulation of programmed cell d...	6	1	0.55	0.43709	Nematostella_vectensis_DN28300_c0_g1_i1.p1
571	GO:0090068	positive regulation of cell cycle proces...	6	1	0.55	0.43709	Nematostella_vectensis_DN4010_c0_g1_i1.p1
572	GO:0006743	ubiquinone metabolic process	6	1	0.55	0.43709	Nematostella_vectensis_DN35117_c0_g1_i1.p1
573	GO:0006744	ubiquinone biosynthetic process	6	1	0.55	0.43709	Nematostella_vectensis_DN35117_c0_g1_i1.p1
574	GO:0060548	negative regulation of cell death	6	1	0.55	0.43709	Nematostella_vectensis_DN28300_c0_g1_i1.p1
575	GO:0042181	ketone biosynthetic process	6	1	0.55	0.43709	Nematostella_vectensis_DN35117_c0_g1_i1.p1
576	GO:0031398	positive regulation of protein ubiquitin...	6	1	0.55	0.43709	Nematostella_vectensis_DN20109_c0_g1_i1.p1
577	GO:0044550	secondary metabolite biosynthetic proces...	6	1	0.55	0.43709	Nematostella_vectensis_DN52058_c0_g1_i1.p1
578	GO:0051443	positive regulation of ubiquitin-protein...	6	1	0.55	0.43709	Nematostella_vectensis_DN20109_c0_g1_i1.p1
579	GO:0000726	non-recombinational repair	6	1	0.55	0.43709	Nematostella_vectensis_DN10248_c0_g1_i1.p1
580	GO:0051438	regulation of ubiquitin-protein transfer...	6	1	0.55	0.43709	Nematostella_vectensis_DN20109_c0_g1_i1.p1
581	GO:0006415	translational termination	6	1	0.55	0.43709	Nematostella_vectensis_DN3501_c0_g1_i1.p1
582	GO:0007029	endoplasmic reticulum organization	6	1	0.55	0.43709	Nematostella_vectensis_DN18241_c0_g1_i1.p1
583	GO:0019748	secondary metabolic process	6	1	0.55	0.43709	Nematostella_vectensis_DN52058_c0_g1_i1.p1
584	GO:0006432	phenylalanyl-tRNA aminoacylation	6	1	0.55	0.43709	Nematostella_vectensis_DN20808_c0_g1_i1.p1
585	GO:0042908	xenobiotic transport	37	4	3.38	0.44091	c("Nematostella_vectensis_DN16159_c0_g1_i1.p1", "Nematostella_vectensis_DN38133_c0_g1_i1.p1", "Nematostella_vectensis_DN48745_c0_g1_i1.p1", "Nematostella_vectensis_DN49698_c0_g1_i1.p1")
586	GO:0043933	protein-containing complex subunit organ...	224	37	20.45	0.44212	c("Nematostella_vectensis_DN1088_c0_g1_i1.p1", "Nematostella_vectensis_DN1206_c0_g1_i1.p1", "Nematostella_vectensis_DN14394_c0_g1_i1.p1", "Nematostella_vectensis_DN14869_c0_g1_i1.p1", "Nematostella_vectensis_DN15159_c0_g1_i1.p1", "Nematostella_vectensis_DN19737_c0_g1_i1.p1", "Nematostella_vectensis_DN19800_c0_g1_i1.p1", "Nematostella_vectensis_DN19971_c0_g1_i1.p1", "Nematostella_vectensis_DN20001…
587	GO:0031503	protein-containing complex localization	29	5	2.65	0.45144	c("Nematostella_vectensis_DN1108_c0_g1_i1.p1", "Nematostella_vectensis_DN24633_c0_g1_i1.p1", "Nematostella_vectensis_DN31430_c0_g1_i1.p1", "Nematostella_vectensis_DN3164_c0_g1_i1.p1", "Nematostella_vectensis_DN8994_c0_g1_i1.p1")
588	GO:0007051	spindle organization	27	3	2.47	0.45308	c("Nematostella_vectensis_DN14400_c0_g1_i1.p1", "Nematostella_vectensis_DN27279_c0_g1_i1.p1", "Nematostella_vectensis_DN38191_c0_g1_i1.p1")
589	GO:0022402	cell cycle process	181	23	16.53	0.45540	c("Nematostella_vectensis_DN12333_c0_g1_i2.p1", "Nematostella_vectensis_DN1310_c0_g1_i1.p1", "Nematostella_vectensis_DN13597_c0_g1_i1.p1", "Nematostella_vectensis_DN14400_c0_g1_i1.p1", "Nematostella_vectensis_DN16410_c0_g1_i1.p1", "Nematostella_vectensis_DN16674_c0_g1_i1.p1", "Nematostella_vectensis_DN19637_c0_g1_i1.p1", "Nematostella_vectensis_DN22212_c0_g1_i1.p1", "Nematostella_vectensis_DN2708…
590	GO:0006820	anion transport	83	10	7.58	0.46014	c("Nematostella_vectensis_DN11522_c0_g1_i1.p1", "Nematostella_vectensis_DN1281_c0_g1_i3.p1", "Nematostella_vectensis_DN19522_c0_g1_i1.p1", "Nematostella_vectensis_DN21196_c0_g1_i1.p1", "Nematostella_vectensis_DN21886_c0_g1_i1.p1", "Nematostella_vectensis_DN30641_c0_g1_i1.p1", "Nematostella_vectensis_DN34257_c0_g1_i1.p1", "Nematostella_vectensis_DN49991_c0_g1_i1.p1", "Nematostella_vectensis_DN5073…
591	GO:0006401	RNA catabolic process	38	4	3.47	0.46179	c("Nematostella_vectensis_DN3534_c0_g1_i1.p1", "Nematostella_vectensis_DN35986_c0_g1_i1.p1", "Nematostella_vectensis_DN36944_c0_g1_i1.p1", "Nematostella_vectensis_DN6417_c0_g1_i1.p1")
592	GO:0019438	aromatic compound biosynthetic process	722	84	65.92	0.46306	c("Nematostella_vectensis_DN101_c0_g1_i1.p1", "Nematostella_vectensis_DN11199_c0_g1_i1.p1", "Nematostella_vectensis_DN11335_c0_g1_i1.p1", "Nematostella_vectensis_DN11426_c0_g1_i1.p1", "Nematostella_vectensis_DN1175_c0_g1_i1.p1", "Nematostella_vectensis_DN12107_c0_g1_i1.p1", "Nematostella_vectensis_DN12880_c0_g1_i1.p1", "Nematostella_vectensis_DN13328_c0_g1_i1.p1", "Nematostella_vectensis_DN13625_…
593	GO:1903047	mitotic cell cycle process	84	14	7.67	0.46612	c("Nematostella_vectensis_DN12333_c0_g1_i2.p1", "Nematostella_vectensis_DN1310_c0_g1_i1.p1", "Nematostella_vectensis_DN16410_c0_g1_i1.p1", "Nematostella_vectensis_DN16674_c0_g1_i1.p1", "Nematostella_vectensis_DN19637_c0_g1_i1.p1", "Nematostella_vectensis_DN22212_c0_g1_i1.p1", "Nematostella_vectensis_DN27080_c0_g1_i1.p1", "Nematostella_vectensis_DN28861_c0_g1_i1.p1", "Nematostella_vectensis_DN3415…
594	GO:0000819	sister chromatid segregation	41	10	3.74	0.47215	c("Nematostella_vectensis_DN12333_c0_g1_i2.p1", "Nematostella_vectensis_DN1310_c0_g1_i1.p1", "Nematostella_vectensis_DN19637_c0_g1_i1.p1", "Nematostella_vectensis_DN22212_c0_g1_i1.p1", "Nematostella_vectensis_DN27080_c0_g1_i1.p1", "Nematostella_vectensis_DN28861_c0_g1_i1.p1", "Nematostella_vectensis_DN34156_c0_g1_i1.p1", "Nematostella_vectensis_DN48172_c0_g1_i1.p1", "Nematostella_vectensis_DN4992…
595	GO:0006066	alcohol metabolic process	39	4	3.56	0.48238	c("Nematostella_vectensis_DN35762_c0_g1_i1.p1", "Nematostella_vectensis_DN3889_c0_g1_i1.p1", "Nematostella_vectensis_DN45098_c0_g1_i1.p1", "Nematostella_vectensis_DN46828_c0_g1_i1.p1")
596	GO:1901615	organic hydroxy compound metabolic proce...	52	7	4.75	0.48334	c("Nematostella_vectensis_DN16191_c0_g1_i1.p1", "Nematostella_vectensis_DN26817_c0_g1_i1.p1", "Nematostella_vectensis_DN35762_c0_g1_i1.p1", "Nematostella_vectensis_DN3889_c0_g1_i1.p1", "Nematostella_vectensis_DN45098_c0_g1_i1.p1", "Nematostella_vectensis_DN46828_c0_g1_i1.p1", "Nematostella_vectensis_DN50933_c0_g1_i1.p1")
597	GO:0051726	regulation of cell cycle	94	13	8.58	0.48486	c("Nematostella_vectensis_DN16410_c0_g1_i1.p1", "Nematostella_vectensis_DN16674_c0_g1_i1.p1", "Nematostella_vectensis_DN19637_c0_g1_i1.p1", "Nematostella_vectensis_DN22104_c0_g1_i1.p1", "Nematostella_vectensis_DN22212_c0_g1_i1.p1", "Nematostella_vectensis_DN28598_c0_g1_i1.p1", "Nematostella_vectensis_DN28861_c0_g1_i1.p1", "Nematostella_vectensis_DN34044_c0_g1_i1.p1", "Nematostella_vectensis_DN368…
598	GO:0034440	lipid oxidation	7	1	0.64	0.48852	Nematostella_vectensis_DN1327_c0_g1_i1.p1
599	GO:0042775	mitochondrial ATP synthesis coupled elec...	7	1	0.64	0.48852	Nematostella_vectensis_DN291_c0_g1_i1.p2
600	GO:0097428	protein maturation by iron-sulfur cluste...	7	1	0.64	0.48852	Nematostella_vectensis_DN36195_c0_g1_i1.p2
601	GO:0006635	fatty acid beta-oxidation	7	1	0.64	0.48852	Nematostella_vectensis_DN1327_c0_g1_i1.p1
602	GO:1903322	positive regulation of protein modificat...	7	1	0.64	0.48852	Nematostella_vectensis_DN20109_c0_g1_i1.p1
603	GO:0009062	fatty acid catabolic process	7	1	0.64	0.48852	Nematostella_vectensis_DN1327_c0_g1_i1.p1
604	GO:0019395	fatty acid oxidation	7	1	0.64	0.48852	Nematostella_vectensis_DN1327_c0_g1_i1.p1
605	GO:0008152	metabolic process	4606	485	420.53	0.48923	c("Nematostella_vectensis_DN10061_c0_g1_i1.p1", "Nematostella_vectensis_DN101_c0_g1_i1.p1", "Nematostella_vectensis_DN10248_c0_g1_i1.p1", "Nematostella_vectensis_DN10364_c0_g1_i1.p1", "Nematostella_vectensis_DN10383_c0_g1_i1.p1", "Nematostella_vectensis_DN10633_c0_g1_i1.p1", "Nematostella_vectensis_DN10659_c0_g1_i1.p1", "Nematostella_vectensis_DN1083_c0_g1_i1.p1", "Nematostella_vectensis_DN10973_…
606	GO:2001020	regulation of response to DNA damage sti...	18	2	1.64	0.49896	c("Nematostella_vectensis_DN28300_c0_g1_i1.p1", "Nematostella_vectensis_DN33838_c0_g1_i1.p1")
607	GO:0007015	actin filament organization	51	5	4.66	0.50348	c("Nematostella_vectensis_DN31047_c0_g1_i1.p1", "Nematostella_vectensis_DN34227_c0_g1_i1.p1", "Nematostella_vectensis_DN45592_c0_g1_i1.p1", "Nematostella_vectensis_DN6441_c0_g1_i3.p1", "Nematostella_vectensis_DN7318_c0_g1_i1.p1")
608	GO:0006310	DNA recombination	62	6	5.66	0.50411	c("Nematostella_vectensis_DN13597_c0_g1_i1.p1", "Nematostella_vectensis_DN27838_c0_g1_i1.p1", "Nematostella_vectensis_DN35892_c0_g1_i1.p1", "Nematostella_vectensis_DN43405_c0_g1_i1.p1", "Nematostella_vectensis_DN6057_c0_g1_i1.p1", "Nematostella_vectensis_DN9270_c0_g1_i1.p1")
609	GO:0009152	purine ribonucleotide biosynthetic proce...	77	10	7.03	0.51541	c("Nematostella_vectensis_DN12880_c0_g1_i1.p1", "Nematostella_vectensis_DN14828_c0_g1_i1.p1", "Nematostella_vectensis_DN254_c0_g1_i1.p1", "Nematostella_vectensis_DN27010_c0_g1_i1.p1", "Nematostella_vectensis_DN27335_c0_g1_i1.p1", "Nematostella_vectensis_DN31401_c0_g1_i1.p1", "Nematostella_vectensis_DN34376_c0_g1_i1.p1", "Nematostella_vectensis_DN423_c0_g1_i1.p1", "Nematostella_vectensis_DN42570_c…
610	GO:0140014	mitotic nuclear division	43	10	3.93	0.51928	c("Nematostella_vectensis_DN12333_c0_g1_i2.p1", "Nematostella_vectensis_DN1310_c0_g1_i1.p1", "Nematostella_vectensis_DN19637_c0_g1_i1.p1", "Nematostella_vectensis_DN22212_c0_g1_i1.p1", "Nematostella_vectensis_DN27080_c0_g1_i1.p1", "Nematostella_vectensis_DN28861_c0_g1_i1.p1", "Nematostella_vectensis_DN34156_c0_g1_i1.p1", "Nematostella_vectensis_DN48172_c0_g1_i1.p1", "Nematostella_vectensis_DN4992…
611	GO:1901362	organic cyclic compound biosynthetic pro...	744	88	67.93	0.52053	c("Nematostella_vectensis_DN101_c0_g1_i1.p1", "Nematostella_vectensis_DN11199_c0_g1_i1.p1", "Nematostella_vectensis_DN11286_c0_g1_i1.p1", "Nematostella_vectensis_DN11335_c0_g1_i1.p1", "Nematostella_vectensis_DN11426_c0_g1_i1.p1", "Nematostella_vectensis_DN1175_c0_g1_i1.p1", "Nematostella_vectensis_DN12107_c0_g1_i1.p1", "Nematostella_vectensis_DN12880_c0_g1_i1.p1", "Nematostella_vectensis_DN13328_…
612	GO:0009967	positive regulation of signal transducti...	30	3	2.74	0.52478	c("Nematostella_vectensis_DN33838_c0_g1_i1.p1", "Nematostella_vectensis_DN37653_c0_g1_i1.p1", "Nematostella_vectensis_DN54126_c0_g1_i1.p1")
613	GO:1901136	carbohydrate derivative catabolic proces...	21	4	1.92	0.52710	c("Nematostella_vectensis_DN2469_c0_g1_i1.p1", "Nematostella_vectensis_DN35961_c0_g1_i1.p1", "Nematostella_vectensis_DN36520_c0_g1_i1.p1", "Nematostella_vectensis_DN6035_c0_g1_i1.p1")
614	GO:1901617	organic hydroxy compound biosynthetic pr...	21	4	1.92	0.52710	c("Nematostella_vectensis_DN16191_c0_g1_i1.p1", "Nematostella_vectensis_DN26817_c0_g1_i1.p1", "Nematostella_vectensis_DN35762_c0_g1_i1.p1", "Nematostella_vectensis_DN50933_c0_g1_i1.p1")
615	GO:0070507	regulation of microtubule cytoskeleton o...	19	2	1.73	0.52847	c("Nematostella_vectensis_DN35293_c0_g1_i1.p1", "Nematostella_vectensis_DN52266_c0_g1_i1.p1")
616	GO:0022900	electron transport chain	23	6	2.1	0.53342	c("Nematostella_vectensis_DN21314_c0_g1_i1.p1", "Nematostella_vectensis_DN23375_c0_g1_i1.p1", "Nematostella_vectensis_DN291_c0_g1_i1.p2", "Nematostella_vectensis_DN35962_c0_g1_i1.p1", "Nematostella_vectensis_DN37730_c0_g1_i1.p1", "Nematostella_vectensis_DN49290_c0_g1_i1.p1")
617	GO:0042274	ribosomal small subunit biogenesis	8	1	0.73	0.53526	Nematostella_vectensis_DN28125_c0_g1_i1.p1
618	GO:0006183	GTP biosynthetic process	8	1	0.73	0.53526	Nematostella_vectensis_DN27010_c0_g1_i1.p1
619	GO:0010389	regulation of G2/M transition of mitotic...	8	1	0.73	0.53526	Nematostella_vectensis_DN16674_c0_g1_i1.p1
620	GO:0046051	UTP metabolic process	8	1	0.73	0.53526	Nematostella_vectensis_DN27010_c0_g1_i1.p1
621	GO:0006284	base-excision repair	8	1	0.73	0.53526	Nematostella_vectensis_DN6643_c0_g1_i1.p1
622	GO:0072329	monocarboxylic acid catabolic process	8	1	0.73	0.53526	Nematostella_vectensis_DN1327_c0_g1_i1.p1
623	GO:0006228	UTP biosynthetic process	8	1	0.73	0.53526	Nematostella_vectensis_DN27010_c0_g1_i1.p1
624	GO:0031297	replication fork processing	8	1	0.73	0.53526	Nematostella_vectensis_DN9270_c0_g1_i1.p1
625	GO:0071897	DNA biosynthetic process	8	1	0.73	0.53526	Nematostella_vectensis_DN35892_c0_g1_i1.p1
626	GO:0015937	coenzyme A biosynthetic process	8	1	0.73	0.53526	Nematostella_vectensis_DN14828_c0_g1_i1.p1
627	GO:0042592	homeostatic process	120	11	10.96	0.54118	c("Nematostella_vectensis_DN10248_c0_g1_i1.p1", "Nematostella_vectensis_DN13620_c0_g1_i1.p1", "Nematostella_vectensis_DN16088_c0_g1_i1.p1", "Nematostella_vectensis_DN21196_c0_g1_i1.p1", "Nematostella_vectensis_DN2346_c0_g1_i1.p1", "Nematostella_vectensis_DN27935_c0_g1_i1.p1", "Nematostella_vectensis_DN3965_c0_g1_i1.p1", "Nematostella_vectensis_DN41797_c0_g1_i1.p1", "Nematostella_vectensis_DN49793…
628	GO:0051258	protein polymerization	42	4	3.83	0.54212	c("Nematostella_vectensis_DN19737_c0_g1_i1.p1", "Nematostella_vectensis_DN27320_c0_g1_i1.p1", "Nematostella_vectensis_DN38467_c0_g1_i1.p1", "Nematostella_vectensis_DN40191_c0_g1_i1.p1")
629	GO:0072524	pyridine-containing compound metabolic p...	38	8	3.47	0.54336	c("Nematostella_vectensis_DN12107_c0_g1_i1.p1", "Nematostella_vectensis_DN16191_c0_g1_i1.p1", "Nematostella_vectensis_DN26817_c0_g1_i1.p1", "Nematostella_vectensis_DN30253_c0_g1_i1.p1", "Nematostella_vectensis_DN42416_c0_g1_i1.p1", "Nematostella_vectensis_DN50716_c0_g1_i1.p1", "Nematostella_vectensis_DN50933_c0_g1_i1.p1", "Nematostella_vectensis_DN824_c0_g1_i1.p1")
630	GO:0072525	pyridine-containing compound biosyntheti...	33	5	3.01	0.54578	c("Nematostella_vectensis_DN12107_c0_g1_i1.p1", "Nematostella_vectensis_DN16191_c0_g1_i1.p1", "Nematostella_vectensis_DN26817_c0_g1_i1.p1", "Nematostella_vectensis_DN30253_c0_g1_i1.p1", "Nematostella_vectensis_DN50933_c0_g1_i1.p1")
631	GO:0018130	heterocycle biosynthetic process	738	87	67.38	0.54649	c("Nematostella_vectensis_DN101_c0_g1_i1.p1", "Nematostella_vectensis_DN11199_c0_g1_i1.p1", "Nematostella_vectensis_DN11286_c0_g1_i1.p1", "Nematostella_vectensis_DN11335_c0_g1_i1.p1", "Nematostella_vectensis_DN11426_c0_g1_i1.p1", "Nematostella_vectensis_DN1175_c0_g1_i1.p1", "Nematostella_vectensis_DN12107_c0_g1_i1.p1", "Nematostella_vectensis_DN12880_c0_g1_i1.p1", "Nematostella_vectensis_DN13328_…
632	GO:0044262	cellular carbohydrate metabolic process	31	3	2.83	0.54750	c("Nematostella_vectensis_DN1370_c0_g1_i1.p1", "Nematostella_vectensis_DN45098_c0_g1_i1.p1", "Nematostella_vectensis_DN46828_c0_g1_i1.p1")
633	GO:0098813	nuclear chromosome segregation	56	11	5.11	0.55477	c("Nematostella_vectensis_DN12333_c0_g1_i2.p1", "Nematostella_vectensis_DN1310_c0_g1_i1.p1", "Nematostella_vectensis_DN19637_c0_g1_i1.p1", "Nematostella_vectensis_DN22212_c0_g1_i1.p1", "Nematostella_vectensis_DN27080_c0_g1_i1.p1", "Nematostella_vectensis_DN28861_c0_g1_i1.p1", "Nematostella_vectensis_DN29228_c0_g1_i1.p1", "Nematostella_vectensis_DN34156_c0_g1_i1.p1", "Nematostella_vectensis_DN4817…
634	GO:0009628	response to abiotic stimulus	20	2	1.83	0.55677	c("Nematostella_vectensis_DN26094_c0_g1_i1.p1", "Nematostella_vectensis_DN4976_c0_g1_i1.p1")
635	GO:0006749	glutathione metabolic process	20	2	1.83	0.55677	c("Nematostella_vectensis_DN41797_c0_g1_i1.p1", "Nematostella_vectensis_DN481_c1_g1_i1.p1")
636	GO:0090150	establishment of protein localization to...	20	2	1.83	0.55677	c("Nematostella_vectensis_DN16897_c0_g1_i1.p1", "Nematostella_vectensis_DN52416_c0_g1_i1.p1")
637	GO:0051052	regulation of DNA metabolic process	20	2	1.83	0.55677	c("Nematostella_vectensis_DN19179_c0_g1_i1.p1", "Nematostella_vectensis_DN34966_c0_g1_i1.p1")
638	GO:0009142	nucleoside triphosphate biosynthetic pro...	43	4	3.93	0.56123	c("Nematostella_vectensis_DN14883_c0_g1_i1.p1", "Nematostella_vectensis_DN27010_c0_g1_i1.p1", "Nematostella_vectensis_DN31401_c0_g1_i1.p1", "Nematostella_vectensis_DN423_c0_g1_i1.p1")
639	GO:0009201	ribonucleoside triphosphate biosynthetic...	43	4	3.93	0.56123	c("Nematostella_vectensis_DN14883_c0_g1_i1.p1", "Nematostella_vectensis_DN27010_c0_g1_i1.p1", "Nematostella_vectensis_DN31401_c0_g1_i1.p1", "Nematostella_vectensis_DN423_c0_g1_i1.p1")
640	GO:0006733	oxidoreduction coenzyme metabolic proces...	37	6	3.38	0.56716	c("Nematostella_vectensis_DN12107_c0_g1_i1.p1", "Nematostella_vectensis_DN30253_c0_g1_i1.p1", "Nematostella_vectensis_DN35117_c0_g1_i1.p1", "Nematostella_vectensis_DN42416_c0_g1_i1.p1", "Nematostella_vectensis_DN50716_c0_g1_i1.p1", "Nematostella_vectensis_DN824_c0_g1_i1.p1")
641	GO:0010647	positive regulation of cell communicatio...	32	3	2.92	0.56958	c("Nematostella_vectensis_DN33838_c0_g1_i1.p1", "Nematostella_vectensis_DN37653_c0_g1_i1.p1", "Nematostella_vectensis_DN54126_c0_g1_i1.p1")
642	GO:0008154	actin polymerization or depolymerization	32	3	2.92	0.56958	c("Nematostella_vectensis_DN31047_c0_g1_i1.p1", "Nematostella_vectensis_DN34227_c0_g1_i1.p1", "Nematostella_vectensis_DN6441_c0_g1_i3.p1")
643	GO:0023056	positive regulation of signaling	32	3	2.92	0.56958	c("Nematostella_vectensis_DN33838_c0_g1_i1.p1", "Nematostella_vectensis_DN37653_c0_g1_i1.p1", "Nematostella_vectensis_DN54126_c0_g1_i1.p1")
644	GO:0006767	water-soluble vitamin metabolic process	11	3	1	0.57679	c("Nematostella_vectensis_DN16191_c0_g1_i1.p1", "Nematostella_vectensis_DN26817_c0_g1_i1.p1", "Nematostella_vectensis_DN50933_c0_g1_i1.p1")
645	GO:0072503	cellular divalent inorganic cation homeo...	9	1	0.82	0.57773	Nematostella_vectensis_DN3965_c0_g1_i1.p1
646	GO:0072507	divalent inorganic cation homeostasis	9	1	0.82	0.57773	Nematostella_vectensis_DN3965_c0_g1_i1.p1
647	GO:0000097	sulfur amino acid biosynthetic process	9	1	0.82	0.57773	Nematostella_vectensis_DN9857_c0_g1_i1.p1
648	GO:0000086	G2/M transition of mitotic cell cycle	9	1	0.82	0.57773	Nematostella_vectensis_DN16674_c0_g1_i1.p1
649	GO:0042737	drug catabolic process	9	1	0.82	0.57773	Nematostella_vectensis_DN13333_c0_g1_i1.p1
650	GO:0009615	response to virus	9	1	0.82	0.57773	Nematostella_vectensis_DN4142_c0_g1_i1.p1
651	GO:0046039	GTP metabolic process	9	1	0.82	0.57773	Nematostella_vectensis_DN27010_c0_g1_i1.p1
652	GO:0045005	DNA-dependent DNA replication maintenanc...	9	1	0.82	0.57773	Nematostella_vectensis_DN9270_c0_g1_i1.p1
653	GO:0051607	defense response to virus	9	1	0.82	0.57773	Nematostella_vectensis_DN4142_c0_g1_i1.p1
654	GO:0016127	sterol catabolic process	9	1	0.82	0.57773	Nematostella_vectensis_DN3889_c0_g1_i1.p1
655	GO:0015936	coenzyme A metabolic process	9	1	0.82	0.57773	Nematostella_vectensis_DN14828_c0_g1_i1.p1
656	GO:0055074	calcium ion homeostasis	9	1	0.82	0.57773	Nematostella_vectensis_DN3965_c0_g1_i1.p1
657	GO:0006706	steroid catabolic process	9	1	0.82	0.57773	Nematostella_vectensis_DN3889_c0_g1_i1.p1
658	GO:0006707	cholesterol catabolic process	9	1	0.82	0.57773	Nematostella_vectensis_DN3889_c0_g1_i1.p1
659	GO:0006874	cellular calcium ion homeostasis	9	1	0.82	0.57773	Nematostella_vectensis_DN3965_c0_g1_i1.p1
660	GO:0044249	cellular biosynthetic process	1385	166	126.45	0.57870	c("Nematostella_vectensis_DN101_c0_g1_i1.p1", "Nematostella_vectensis_DN10364_c0_g1_i1.p1", "Nematostella_vectensis_DN10973_c0_g1_i1.p1", "Nematostella_vectensis_DN11199_c0_g1_i1.p1", "Nematostella_vectensis_DN11286_c0_g1_i1.p1", "Nematostella_vectensis_DN11296_c0_g1_i1.p1", "Nematostella_vectensis_DN11335_c0_g1_i1.p1", "Nematostella_vectensis_DN11426_c0_g1_i1.p1", "Nematostella_vectensis_DN11572…
661	GO:0070588	calcium ion transmembrane transport	44	4	4.02	0.57991	c("Nematostella_vectensis_DN42944_c0_g1_i1.p1", "Nematostella_vectensis_DN49041_c0_g1_i1.p1", "Nematostella_vectensis_DN5317_c0_g1_i1.p1", "Nematostella_vectensis_DN7612_c0_g1_i1.p1")
662	GO:0016579	protein deubiquitination	67	6	6.12	0.58211	c("Nematostella_vectensis_DN11470_c0_g1_i2.p1", "Nematostella_vectensis_DN20053_c0_g1_i1.p1", "Nematostella_vectensis_DN33907_c0_g1_i1.p1", "Nematostella_vectensis_DN38360_c0_g1_i1.p1", "Nematostella_vectensis_DN44001_c0_g1_i1.p1", "Nematostella_vectensis_DN49696_c0_g1_i1.p1")
663	GO:0032886	regulation of microtubule-based process	21	2	1.92	0.58385	c("Nematostella_vectensis_DN35293_c0_g1_i1.p1", "Nematostella_vectensis_DN52266_c0_g1_i1.p1")
664	GO:0080135	regulation of cellular response to stres...	21	2	1.92	0.58385	c("Nematostella_vectensis_DN28300_c0_g1_i1.p1", "Nematostella_vectensis_DN33838_c0_g1_i1.p1")
665	GO:0005975	carbohydrate metabolic process	222	26	20.27	0.59074	c("Nematostella_vectensis_DN11453_c0_g1_i4.p1", "Nematostella_vectensis_DN12043_c0_g1_i1.p1", "Nematostella_vectensis_DN13050_c0_g1_i1.p1", "Nematostella_vectensis_DN1370_c0_g1_i1.p1", "Nematostella_vectensis_DN16551_c0_g1_i1.p1", "Nematostella_vectensis_DN18845_c0_g1_i1.p1", "Nematostella_vectensis_DN19714_c0_g1_i1.p1", "Nematostella_vectensis_DN20505_c0_g1_i1.p1", "Nematostella_vectensis_DN2649…
666	GO:0044265	cellular macromolecule catabolic process	153	32	13.97	0.59529	c("Nematostella_vectensis_DN11470_c0_g1_i2.p1", "Nematostella_vectensis_DN1215_c0_g1_i1.p1", "Nematostella_vectensis_DN13815_c0_g1_i1.p1", "Nematostella_vectensis_DN19662_c0_g1_i1.p1", "Nematostella_vectensis_DN20053_c0_g1_i1.p1", "Nematostella_vectensis_DN21410_c0_g1_i1.p1", "Nematostella_vectensis_DN25303_c0_g1_i1.p1", "Nematostella_vectensis_DN26369_c0_g1_i1.p1", "Nematostella_vectensis_DN2730…
667	GO:1902531	regulation of intracellular signal trans...	57	5	5.2	0.60498	c("Nematostella_vectensis_DN28300_c0_g1_i1.p1", "Nematostella_vectensis_DN33838_c0_g1_i1.p1", "Nematostella_vectensis_DN3716_c0_g1_i1.p1", "Nematostella_vectensis_DN37653_c0_g1_i1.p1", "Nematostella_vectensis_DN54126_c0_g1_i1.p1")
668	GO:0033036	macromolecule localization	267	31	24.38	0.60883	c("Nematostella_vectensis_DN0_c0_g1_i1.p1", "Nematostella_vectensis_DN10300_c0_g1_i1.p1", "Nematostella_vectensis_DN1108_c0_g1_i1.p1", "Nematostella_vectensis_DN11522_c0_g1_i1.p1", "Nematostella_vectensis_DN12479_c0_g1_i1.p1", "Nematostella_vectensis_DN1281_c0_g1_i3.p1", "Nematostella_vectensis_DN14064_c0_g1_i1.p1", "Nematostella_vectensis_DN16897_c0_g1_i1.p1", "Nematostella_vectensis_DN1691_c0_g…
669	GO:0009132	nucleoside diphosphate metabolic process	22	2	2.01	0.60968	c("Nematostella_vectensis_DN27010_c0_g1_i1.p1", "Nematostella_vectensis_DN3490_c0_g1_i1.p1")
670	GO:0036297	interstrand cross-link repair	22	2	2.01	0.60968	c("Nematostella_vectensis_DN53416_c0_g1_i1.p1", "Nematostella_vectensis_DN8398_c0_g1_i1.p1")
671	GO:0015985	energy coupled proton transport, down el...	22	2	2.01	0.60968	c("Nematostella_vectensis_DN31401_c0_g1_i1.p1", "Nematostella_vectensis_DN423_c0_g1_i1.p1")
672	GO:0015986	ATP synthesis coupled proton transport	22	2	2.01	0.60968	c("Nematostella_vectensis_DN31401_c0_g1_i1.p1", "Nematostella_vectensis_DN423_c0_g1_i1.p1")
673	GO:0008202	steroid metabolic process	22	2	2.01	0.60968	c("Nematostella_vectensis_DN3889_c0_g1_i1.p1", "Nematostella_vectensis_DN4070_c0_g1_i1.p1")
674	GO:0006814	sodium ion transport	22	2	2.01	0.60968	c("Nematostella_vectensis_DN43732_c0_g1_i1.p1", "Nematostella_vectensis_DN6824_c0_g1_i1.p1")
675	GO:0006081	cellular aldehyde metabolic process	17	6	1.55	0.61405	c("Nematostella_vectensis_DN1370_c0_g1_i1.p1", "Nematostella_vectensis_DN16191_c0_g1_i1.p1", "Nematostella_vectensis_DN42416_c0_g1_i1.p1", "Nematostella_vectensis_DN50716_c0_g1_i1.p1", "Nematostella_vectensis_DN50933_c0_g1_i1.p1", "Nematostella_vectensis_DN824_c0_g1_i1.p1")
676	GO:0070988	demethylation	10	1	0.91	0.61633	Nematostella_vectensis_DN27855_c0_g1_i1.p1
677	GO:0072662	protein localization to peroxisome	10	1	0.91	0.61633	Nematostella_vectensis_DN20054_c0_g1_i1.p1
678	GO:0072663	establishment of protein localization to...	10	1	0.91	0.61633	Nematostella_vectensis_DN20054_c0_g1_i1.p1
679	GO:0034453	microtubule anchoring	10	1	0.91	0.61633	Nematostella_vectensis_DN11150_c0_g1_i1.p1
680	GO:0043207	response to external biotic stimulus	10	1	0.91	0.61633	Nematostella_vectensis_DN4142_c0_g1_i1.p1
681	GO:0045859	regulation of protein kinase activity	10	1	0.91	0.61633	Nematostella_vectensis_DN16674_c0_g1_i1.p1
682	GO:0009607	response to biotic stimulus	10	1	0.91	0.61633	Nematostella_vectensis_DN4142_c0_g1_i1.p1
683	GO:0006625	protein targeting to peroxisome	10	1	0.91	0.61633	Nematostella_vectensis_DN20054_c0_g1_i1.p1
684	GO:0006368	transcription elongation from RNA polyme...	10	1	0.91	0.61633	Nematostella_vectensis_DN38649_c0_g1_i1.p1
685	GO:0098542	defense response to other organism	10	1	0.91	0.61633	Nematostella_vectensis_DN4142_c0_g1_i1.p1
686	GO:0046173	polyol biosynthetic process	10	1	0.91	0.61633	Nematostella_vectensis_DN35762_c0_g1_i1.p1
687	GO:0051707	response to other organism	10	1	0.91	0.61633	Nematostella_vectensis_DN4142_c0_g1_i1.p1
688	GO:0009084	glutamine family amino acid biosynthetic...	10	1	0.91	0.61633	Nematostella_vectensis_DN48800_c0_g1_i1.p1
689	GO:0043574	peroxisomal transport	10	1	0.91	0.61633	Nematostella_vectensis_DN20054_c0_g1_i1.p1
690	GO:0007064	mitotic sister chromatid cohesion	10	1	0.91	0.61633	Nematostella_vectensis_DN27080_c0_g1_i1.p1
691	GO:0044282	small molecule catabolic process	58	5	5.3	0.62071	c("Nematostella_vectensis_DN1327_c0_g1_i1.p1", "Nematostella_vectensis_DN19714_c0_g1_i1.p1", "Nematostella_vectensis_DN3889_c0_g1_i1.p1", "Nematostella_vectensis_DN45098_c0_g1_i1.p1", "Nematostella_vectensis_DN46828_c0_g1_i1.p1")
692	GO:0070646	protein modification by small protein re...	70	6	6.39	0.62577	c("Nematostella_vectensis_DN11470_c0_g1_i2.p1", "Nematostella_vectensis_DN20053_c0_g1_i1.p1", "Nematostella_vectensis_DN33907_c0_g1_i1.p1", "Nematostella_vectensis_DN38360_c0_g1_i1.p1", "Nematostella_vectensis_DN44001_c0_g1_i1.p1", "Nematostella_vectensis_DN49696_c0_g1_i1.p1")
693	GO:0000724	double-strand break repair via homologou...	35	3	3.2	0.63166	c("Nematostella_vectensis_DN43405_c0_g1_i1.p1", "Nematostella_vectensis_DN6057_c0_g1_i1.p1", "Nematostella_vectensis_DN9270_c0_g1_i1.p1")
694	GO:0016042	lipid catabolic process	47	4	4.29	0.63308	c("Nematostella_vectensis_DN1281_c0_g1_i3.p1", "Nematostella_vectensis_DN1327_c0_g1_i1.p1", "Nematostella_vectensis_DN35511_c0_g1_i1.p1", "Nematostella_vectensis_DN3889_c0_g1_i1.p1")
695	GO:0032268	regulation of cellular protein metabolic...	61	7	5.57	0.63384	c("Nematostella_vectensis_DN15174_c0_g1_i1.p1", "Nematostella_vectensis_DN16674_c0_g1_i1.p1", "Nematostella_vectensis_DN20109_c0_g1_i1.p1", "Nematostella_vectensis_DN34710_c0_g1_i1.p1", "Nematostella_vectensis_DN35271_c0_g1_i1.p1", "Nematostella_vectensis_DN37368_c0_g1_i1.p1", "Nematostella_vectensis_DN42011_c0_g1_i1.p1")
696	GO:0072657	protein localization to membrane	23	2	2.1	0.63427	c("Nematostella_vectensis_DN16897_c0_g1_i1.p1", "Nematostella_vectensis_DN52416_c0_g1_i1.p1")
697	GO:0016073	snRNA metabolic process	23	2	2.1	0.63427	c("Nematostella_vectensis_DN15530_c0_g1_i1.p1", "Nematostella_vectensis_DN30400_c0_g1_i1.p1")
698	GO:0016180	snRNA processing	23	2	2.1	0.63427	c("Nematostella_vectensis_DN15530_c0_g1_i1.p1", "Nematostella_vectensis_DN30400_c0_g1_i1.p1")
699	GO:0034654	nucleobase-containing compound biosynthe...	693	71	63.27	0.63675	c("Nematostella_vectensis_DN101_c0_g1_i1.p1", "Nematostella_vectensis_DN11199_c0_g1_i1.p1", "Nematostella_vectensis_DN11335_c0_g1_i1.p1", "Nematostella_vectensis_DN11426_c0_g1_i1.p1", "Nematostella_vectensis_DN1175_c0_g1_i1.p1", "Nematostella_vectensis_DN12107_c0_g1_i1.p1", "Nematostella_vectensis_DN12880_c0_g1_i1.p1", "Nematostella_vectensis_DN13625_c0_g1_i1.p1", "Nematostella_vectensis_DN13796_…
700	GO:1901990	regulation of mitotic cell cycle phase t...	22	6	2.01	0.64932	c("Nematostella_vectensis_DN16674_c0_g1_i1.p1", "Nematostella_vectensis_DN19637_c0_g1_i1.p1", "Nematostella_vectensis_DN22212_c0_g1_i1.p1", "Nematostella_vectensis_DN28861_c0_g1_i1.p1", "Nematostella_vectensis_DN48172_c0_g1_i1.p1", "Nematostella_vectensis_DN49927_c0_g1_i1.p1")
701	GO:0006766	vitamin metabolic process	13	3	1.19	0.65045	c("Nematostella_vectensis_DN16191_c0_g1_i1.p1", "Nematostella_vectensis_DN26817_c0_g1_i1.p1", "Nematostella_vectensis_DN50933_c0_g1_i1.p1")
702	GO:0000725	recombinational repair	36	3	3.29	0.65092	c("Nematostella_vectensis_DN43405_c0_g1_i1.p1", "Nematostella_vectensis_DN6057_c0_g1_i1.p1", "Nematostella_vectensis_DN9270_c0_g1_i1.p1")
703	GO:0007009	plasma membrane organization	11	1	1	0.65140	Nematostella_vectensis_DN35452_c0_g1_i1.p1
704	GO:0010243	response to organonitrogen compound	11	1	1	0.65140	Nematostella_vectensis_DN4641_c0_g1_i1.p1
705	GO:0033866	nucleoside bisphosphate biosynthetic pro...	11	1	1	0.65140	Nematostella_vectensis_DN14828_c0_g1_i1.p1
706	GO:0034030	ribonucleoside bisphosphate biosynthetic...	11	1	1	0.65140	Nematostella_vectensis_DN14828_c0_g1_i1.p1
707	GO:0034033	purine nucleoside bisphosphate biosynthe...	11	1	1	0.65140	Nematostella_vectensis_DN14828_c0_g1_i1.p1
708	GO:0002252	immune effector process	11	1	1	0.65140	Nematostella_vectensis_DN4142_c0_g1_i1.p1
709	GO:0010035	response to inorganic substance	11	1	1	0.65140	Nematostella_vectensis_DN929_c0_g1_i1.p1
710	GO:0010038	response to metal ion	11	1	1	0.65140	Nematostella_vectensis_DN929_c0_g1_i1.p1
711	GO:0006383	transcription by RNA polymerase III	11	1	1	0.65140	Nematostella_vectensis_DN13796_c0_g1_i1.p1
712	GO:0048232	male gamete generation	24	2	2.19	0.65763	c("Nematostella_vectensis_DN53447_c0_g1_i1.p1", "Nematostella_vectensis_DN669_c0_g1_i1.p1")
713	GO:0034655	nucleobase-containing compound catabolic...	63	7	5.75	0.66341	c("Nematostella_vectensis_DN2469_c0_g1_i1.p1", "Nematostella_vectensis_DN3534_c0_g1_i1.p1", "Nematostella_vectensis_DN35986_c0_g1_i1.p1", "Nematostella_vectensis_DN36944_c0_g1_i1.p1", "Nematostella_vectensis_DN45041_c0_g1_i1.p1", "Nematostella_vectensis_DN6035_c0_g1_i1.p1", "Nematostella_vectensis_DN6417_c0_g1_i1.p1")
714	GO:1901605	alpha-amino acid metabolic process	61	5	5.57	0.66559	c("Nematostella_vectensis_DN2109_c0_g1_i1.p1", "Nematostella_vectensis_DN22577_c0_g1_i1.p1", "Nematostella_vectensis_DN31680_c0_g1_i1.p1", "Nematostella_vectensis_DN48800_c0_g1_i1.p1", "Nematostella_vectensis_DN9857_c0_g1_i1.p1")
715	GO:0065003	protein-containing complex assembly	203	33	18.53	0.67320	c("Nematostella_vectensis_DN1088_c0_g1_i1.p1", "Nematostella_vectensis_DN1206_c0_g1_i1.p1", "Nematostella_vectensis_DN14394_c0_g1_i1.p1", "Nematostella_vectensis_DN14869_c0_g1_i1.p1", "Nematostella_vectensis_DN15159_c0_g1_i1.p1", "Nematostella_vectensis_DN19737_c0_g1_i1.p1", "Nematostella_vectensis_DN19800_c0_g1_i1.p1", "Nematostella_vectensis_DN19971_c0_g1_i1.p1", "Nematostella_vectensis_DN20001…
716	GO:0018193	peptidyl-amino acid modification	100	10	9.13	0.67969	c("Nematostella_vectensis_DN13092_c0_g1_i1.p1", "Nematostella_vectensis_DN26732_c0_g1_i1.p1", "Nematostella_vectensis_DN34710_c0_g1_i1.p1", "Nematostella_vectensis_DN35706_c0_g1_i1.p1", "Nematostella_vectensis_DN36820_c0_g1_i1.p1", "Nematostella_vectensis_DN42011_c0_g1_i1.p1", "Nematostella_vectensis_DN44330_c0_g1_i1.p1", "Nematostella_vectensis_DN45668_c0_g1_i1.p1", "Nematostella_vectensis_DN457…
717	GO:0006790	sulfur compound metabolic process	62	5	5.66	0.67975	c("Nematostella_vectensis_DN26818_c0_g1_i1.p1", "Nematostella_vectensis_DN38833_c0_g1_i1.p1", "Nematostella_vectensis_DN41797_c0_g1_i1.p1", "Nematostella_vectensis_DN481_c1_g1_i1.p1", "Nematostella_vectensis_DN9857_c0_g1_i1.p1")
718	GO:0051338	regulation of transferase activity	25	2	2.28	0.67978	c("Nematostella_vectensis_DN16674_c0_g1_i1.p1", "Nematostella_vectensis_DN20109_c0_g1_i1.p1")
719	GO:0044772	mitotic cell cycle phase transition	23	6	2.1	0.68120	c("Nematostella_vectensis_DN16674_c0_g1_i1.p1", "Nematostella_vectensis_DN19637_c0_g1_i1.p1", "Nematostella_vectensis_DN22212_c0_g1_i1.p1", "Nematostella_vectensis_DN28861_c0_g1_i1.p1", "Nematostella_vectensis_DN48172_c0_g1_i1.p1", "Nematostella_vectensis_DN49927_c0_g1_i1.p1")
720	GO:0072594	establishment of protein localization to...	48	10	4.38	0.68168	c("Nematostella_vectensis_DN12479_c0_g1_i1.p1", "Nematostella_vectensis_DN16897_c0_g1_i1.p1", "Nematostella_vectensis_DN17822_c0_g1_i1.p1", "Nematostella_vectensis_DN20054_c0_g1_i1.p1", "Nematostella_vectensis_DN20556_c0_g1_i1.p1", "Nematostella_vectensis_DN2307_c0_g1_i1.p1", "Nematostella_vectensis_DN30184_c0_g1_i1.p1", "Nematostella_vectensis_DN4838_c0_g1_i1.p1", "Nematostella_vectensis_DN49809…
721	GO:0000077	DNA damage checkpoint	12	1	1.1	0.68327	Nematostella_vectensis_DN28598_c0_g1_i1.p1
722	GO:1902532	negative regulation of intracellular sig...	12	1	1.1	0.68327	Nematostella_vectensis_DN28300_c0_g1_i1.p1
723	GO:1901698	response to nitrogen compound	12	1	1.1	0.68327	Nematostella_vectensis_DN4641_c0_g1_i1.p1
724	GO:0051346	negative regulation of hydrolase activit...	12	1	1.1	0.68327	Nematostella_vectensis_DN11296_c0_g1_i1.p1
725	GO:0045132	meiotic chromosome segregation	12	1	1.1	0.68327	Nematostella_vectensis_DN29228_c0_g1_i1.p1
726	GO:0015931	nucleobase-containing compound transport	38	3	3.47	0.68725	c("Nematostella_vectensis_DN1108_c0_g1_i1.p1", "Nematostella_vectensis_DN24633_c0_g1_i1.p1", "Nematostella_vectensis_DN3164_c0_g1_i1.p1")
727	GO:0044085	cellular component biogenesis	417	51	38.07	0.69385	c("Nematostella_vectensis_DN1088_c0_g1_i1.p1", "Nematostella_vectensis_DN1206_c0_g1_i1.p1", "Nematostella_vectensis_DN14131_c0_g1_i1.p1", "Nematostella_vectensis_DN14394_c0_g1_i1.p1", "Nematostella_vectensis_DN14400_c0_g1_i1.p1", "Nematostella_vectensis_DN14869_c0_g1_i1.p1", "Nematostella_vectensis_DN15159_c0_g1_i1.p1", "Nematostella_vectensis_DN1765_c0_g1_i1.p1", "Nematostella_vectensis_DN19737_…
728	GO:0006816	calcium ion transport	51	4	4.66	0.69688	c("Nematostella_vectensis_DN42944_c0_g1_i1.p1", "Nematostella_vectensis_DN49041_c0_g1_i1.p1", "Nematostella_vectensis_DN5317_c0_g1_i1.p1", "Nematostella_vectensis_DN7612_c0_g1_i1.p1")
729	GO:0046496	nicotinamide nucleotide metabolic proces...	31	5	2.83	0.69888	c("Nematostella_vectensis_DN12107_c0_g1_i1.p1", "Nematostella_vectensis_DN30253_c0_g1_i1.p1", "Nematostella_vectensis_DN42416_c0_g1_i1.p1", "Nematostella_vectensis_DN50716_c0_g1_i1.p1", "Nematostella_vectensis_DN824_c0_g1_i1.p1")
730	GO:0019362	pyridine nucleotide metabolic process	31	5	2.83	0.69888	c("Nematostella_vectensis_DN12107_c0_g1_i1.p1", "Nematostella_vectensis_DN30253_c0_g1_i1.p1", "Nematostella_vectensis_DN42416_c0_g1_i1.p1", "Nematostella_vectensis_DN50716_c0_g1_i1.p1", "Nematostella_vectensis_DN824_c0_g1_i1.p1")
731	GO:0048609	multicellular organismal reproductive pr...	26	2	2.37	0.70075	c("Nematostella_vectensis_DN53447_c0_g1_i1.p1", "Nematostella_vectensis_DN669_c0_g1_i1.p1")
732	GO:0006952	defense response	26	2	2.37	0.70075	c("Nematostella_vectensis_DN4142_c0_g1_i1.p1", "Nematostella_vectensis_DN44198_c0_g1_i1.p1")
733	GO:0007276	gamete generation	26	2	2.37	0.70075	c("Nematostella_vectensis_DN53447_c0_g1_i1.p1", "Nematostella_vectensis_DN669_c0_g1_i1.p1")
734	GO:0032504	multicellular organism reproduction	26	2	2.37	0.70075	c("Nematostella_vectensis_DN53447_c0_g1_i1.p1", "Nematostella_vectensis_DN669_c0_g1_i1.p1")
735	GO:0019363	pyridine nucleotide biosynthetic process	26	2	2.37	0.70075	c("Nematostella_vectensis_DN12107_c0_g1_i1.p1", "Nematostella_vectensis_DN30253_c0_g1_i1.p1")
736	GO:0019359	nicotinamide nucleotide biosynthetic pro...	26	2	2.37	0.70075	c("Nematostella_vectensis_DN12107_c0_g1_i1.p1", "Nematostella_vectensis_DN30253_c0_g1_i1.p1")
737	GO:0009168	purine ribonucleoside monophosphate bios...	42	6	3.83	0.70188	c("Nematostella_vectensis_DN12880_c0_g1_i1.p1", "Nematostella_vectensis_DN254_c0_g1_i1.p1", "Nematostella_vectensis_DN31401_c0_g1_i1.p1", "Nematostella_vectensis_DN34376_c0_g1_i1.p1", "Nematostella_vectensis_DN423_c0_g1_i1.p1", "Nematostella_vectensis_DN42570_c0_g1_i1.p1")
738	GO:0009127	purine nucleoside monophosphate biosynth...	42	6	3.83	0.70188	c("Nematostella_vectensis_DN12880_c0_g1_i1.p1", "Nematostella_vectensis_DN254_c0_g1_i1.p1", "Nematostella_vectensis_DN31401_c0_g1_i1.p1", "Nematostella_vectensis_DN34376_c0_g1_i1.p1", "Nematostella_vectensis_DN423_c0_g1_i1.p1", "Nematostella_vectensis_DN42570_c0_g1_i1.p1")
739	GO:0071705	nitrogen compound transport	243	26	22.19	0.70626	c("Nematostella_vectensis_DN1015_c0_g2_i1.p1", "Nematostella_vectensis_DN10300_c0_g1_i1.p1", "Nematostella_vectensis_DN1108_c0_g1_i1.p1", "Nematostella_vectensis_DN12479_c0_g1_i1.p1", "Nematostella_vectensis_DN14064_c0_g1_i1.p1", "Nematostella_vectensis_DN15411_c0_g1_i1.p1", "Nematostella_vectensis_DN16897_c0_g1_i1.p1", "Nematostella_vectensis_DN1691_c0_g1_i1.p1", "Nematostella_vectensis_DN17822_…
740	GO:1901135	carbohydrate derivative metabolic proces...	332	39	30.31	0.70820	c("Nematostella_vectensis_DN1083_c0_g1_i1.p1", "Nematostella_vectensis_DN1175_c0_g1_i1.p1", "Nematostella_vectensis_DN12880_c0_g1_i1.p1", "Nematostella_vectensis_DN14828_c0_g1_i1.p1", "Nematostella_vectensis_DN14883_c0_g1_i1.p1", "Nematostella_vectensis_DN16362_c0_g1_i1.p1", "Nematostella_vectensis_DN1684_c0_g1_i1.p1", "Nematostella_vectensis_DN19984_c0_g1_i1.p1", "Nematostella_vectensis_DN2469_c…
741	GO:0034472	snRNA 3'-end processing	13	1	1.19	0.71223	Nematostella_vectensis_DN30400_c0_g1_i1.p1
742	GO:1902652	secondary alcohol metabolic process	13	1	1.19	0.71223	Nematostella_vectensis_DN3889_c0_g1_i1.p1
743	GO:0008203	cholesterol metabolic process	13	1	1.19	0.71223	Nematostella_vectensis_DN3889_c0_g1_i1.p1
744	GO:0046165	alcohol biosynthetic process	13	1	1.19	0.71223	Nematostella_vectensis_DN35762_c0_g1_i1.p1
745	GO:0006354	DNA-templated transcription, elongation	13	1	1.19	0.71223	Nematostella_vectensis_DN38649_c0_g1_i1.p1
746	GO:0022412	cellular process involved in reproductio...	13	1	1.19	0.71223	Nematostella_vectensis_DN669_c0_g1_i1.p1
747	GO:0072593	reactive oxygen species metabolic proces...	13	1	1.19	0.71223	Nematostella_vectensis_DN19363_c0_g1_i1.p1
748	GO:0007062	sister chromatid cohesion	13	1	1.19	0.71223	Nematostella_vectensis_DN27080_c0_g1_i1.p1
749	GO:0051674	localization of cell	27	2	2.47	0.72056	c("Nematostella_vectensis_DN46293_c0_g1_i1.p1", "Nematostella_vectensis_DN52825_c0_g1_i1.p1")
750	GO:0048870	cell motility	27	2	2.47	0.72056	c("Nematostella_vectensis_DN46293_c0_g1_i1.p1", "Nematostella_vectensis_DN52825_c0_g1_i1.p1")
751	GO:0006400	tRNA modification	40	3	3.65	0.72068	c("Nematostella_vectensis_DN27948_c0_g1_i1.p1", "Nematostella_vectensis_DN28437_c0_g1_i1.p1", "Nematostella_vectensis_DN35778_c0_g1_i1.p1")
752	GO:0051604	protein maturation	40	3	3.65	0.72068	c("Nematostella_vectensis_DN3467_c0_g1_i1.p1", "Nematostella_vectensis_DN36195_c0_g1_i1.p2", "Nematostella_vectensis_DN9663_c0_g1_i1.p1")
753	GO:0071702	organic substance transport	292	30	26.66	0.72201	c("Nematostella_vectensis_DN0_c0_g1_i1.p1", "Nematostella_vectensis_DN10300_c0_g1_i1.p1", "Nematostella_vectensis_DN1108_c0_g1_i1.p1", "Nematostella_vectensis_DN11522_c0_g1_i1.p1", "Nematostella_vectensis_DN12479_c0_g1_i1.p1", "Nematostella_vectensis_DN1281_c0_g1_i3.p1", "Nematostella_vectensis_DN14064_c0_g1_i1.p1", "Nematostella_vectensis_DN16897_c0_g1_i1.p1", "Nematostella_vectensis_DN1691_c0_g…
754	GO:0046394	carboxylic acid biosynthetic process	55	6	5.02	0.72382	c("Nematostella_vectensis_DN15413_c0_g1_i1.p1", "Nematostella_vectensis_DN2109_c0_g1_i1.p1", "Nematostella_vectensis_DN31680_c0_g1_i1.p1", "Nematostella_vectensis_DN42150_c0_g1_i1.p1", "Nematostella_vectensis_DN48800_c0_g1_i1.p1", "Nematostella_vectensis_DN9857_c0_g1_i1.p1")
755	GO:0016053	organic acid biosynthetic process	55	6	5.02	0.72382	c("Nematostella_vectensis_DN15413_c0_g1_i1.p1", "Nematostella_vectensis_DN2109_c0_g1_i1.p1", "Nematostella_vectensis_DN31680_c0_g1_i1.p1", "Nematostella_vectensis_DN42150_c0_g1_i1.p1", "Nematostella_vectensis_DN48800_c0_g1_i1.p1", "Nematostella_vectensis_DN9857_c0_g1_i1.p1")
756	GO:0006366	transcription by RNA polymerase II	126	10	11.5	0.72529	c("Nematostella_vectensis_DN11426_c0_g1_i1.p1", "Nematostella_vectensis_DN13796_c0_g1_i1.p1", "Nematostella_vectensis_DN30080_c0_g1_i1.p1", "Nematostella_vectensis_DN3283_c0_g1_i1.p2", "Nematostella_vectensis_DN38649_c0_g1_i1.p1", "Nematostella_vectensis_DN40480_c0_g1_i1.p1", "Nematostella_vectensis_DN42824_c0_g1_i1.p1", "Nematostella_vectensis_DN43197_c0_g1_i1.p1", "Nematostella_vectensis_DN5190…
757	GO:0044270	cellular nitrogen compound catabolic pro...	80	8	7.3	0.72608	c("Nematostella_vectensis_DN13333_c0_g1_i1.p1", "Nematostella_vectensis_DN2469_c0_g1_i1.p1", "Nematostella_vectensis_DN3534_c0_g1_i1.p1", "Nematostella_vectensis_DN35986_c0_g1_i1.p1", "Nematostella_vectensis_DN36944_c0_g1_i1.p1", "Nematostella_vectensis_DN45041_c0_g1_i1.p1", "Nematostella_vectensis_DN6035_c0_g1_i1.p1", "Nematostella_vectensis_DN6417_c0_g1_i1.p1")
758	GO:0019637	organophosphate metabolic process	353	49	32.23	0.73069	c("Nematostella_vectensis_DN1083_c0_g1_i1.p1", "Nematostella_vectensis_DN1148_c0_g1_i1.p2", "Nematostella_vectensis_DN1148_c1_g1_i1.p1", "Nematostella_vectensis_DN12107_c0_g1_i1.p1", "Nematostella_vectensis_DN1281_c0_g1_i3.p1", "Nematostella_vectensis_DN12880_c0_g1_i1.p1", "Nematostella_vectensis_DN14828_c0_g1_i1.p1", "Nematostella_vectensis_DN14883_c0_g1_i1.p1", "Nematostella_vectensis_DN16191_c…
759	GO:0030029	actin filament-based process	66	5	6.03	0.73232	c("Nematostella_vectensis_DN31047_c0_g1_i1.p1", "Nematostella_vectensis_DN34227_c0_g1_i1.p1", "Nematostella_vectensis_DN45592_c0_g1_i1.p1", "Nematostella_vectensis_DN6441_c0_g1_i3.p1", "Nematostella_vectensis_DN7318_c0_g1_i1.p1")
760	GO:0030036	actin cytoskeleton organization	66	5	6.03	0.73232	c("Nematostella_vectensis_DN31047_c0_g1_i1.p1", "Nematostella_vectensis_DN34227_c0_g1_i1.p1", "Nematostella_vectensis_DN45592_c0_g1_i1.p1", "Nematostella_vectensis_DN6441_c0_g1_i3.p1", "Nematostella_vectensis_DN7318_c0_g1_i1.p1")
761	GO:1901361	organic cyclic compound catabolic proces...	93	9	8.49	0.73435	c("Nematostella_vectensis_DN13333_c0_g1_i1.p1", "Nematostella_vectensis_DN2469_c0_g1_i1.p1", "Nematostella_vectensis_DN3534_c0_g1_i1.p1", "Nematostella_vectensis_DN35986_c0_g1_i1.p1", "Nematostella_vectensis_DN36944_c0_g1_i1.p1", "Nematostella_vectensis_DN3889_c0_g1_i1.p1", "Nematostella_vectensis_DN45041_c0_g1_i1.p1", "Nematostella_vectensis_DN6035_c0_g1_i1.p1", "Nematostella_vectensis_DN6417_c0…
762	GO:0043628	ncRNA 3'-end processing	14	1	1.28	0.73854	Nematostella_vectensis_DN30400_c0_g1_i1.p1
763	GO:0033865	nucleoside bisphosphate metabolic proces...	14	1	1.28	0.73854	Nematostella_vectensis_DN14828_c0_g1_i1.p1
764	GO:0033875	ribonucleoside bisphosphate metabolic pr...	14	1	1.28	0.73854	Nematostella_vectensis_DN14828_c0_g1_i1.p1
765	GO:0034032	purine nucleoside bisphosphate metabolic...	14	1	1.28	0.73854	Nematostella_vectensis_DN14828_c0_g1_i1.p1
766	GO:0046856	phosphatidylinositol dephosphorylation	14	1	1.28	0.73854	Nematostella_vectensis_DN36942_c0_g1_i1.p1
767	GO:0015696	ammonium transport	14	1	1.28	0.73854	Nematostella_vectensis_DN18546_c0_g1_i1.p1
768	GO:0042180	cellular ketone metabolic process	14	1	1.28	0.73854	Nematostella_vectensis_DN35117_c0_g1_i1.p1
769	GO:0006821	chloride transport	14	1	1.28	0.73854	Nematostella_vectensis_DN21196_c0_g1_i1.p1
770	GO:0006914	autophagy	28	2	2.56	0.73926	c("Nematostella_vectensis_DN50197_c0_g1_i1.p1", "Nematostella_vectensis_DN8040_c0_g1_i1.p1")
771	GO:0019953	sexual reproduction	28	2	2.56	0.73926	c("Nematostella_vectensis_DN53447_c0_g1_i1.p1", "Nematostella_vectensis_DN669_c0_g1_i1.p1")
772	GO:0044703	multi-organism reproductive process	28	2	2.56	0.73926	c("Nematostella_vectensis_DN53447_c0_g1_i1.p1", "Nematostella_vectensis_DN669_c0_g1_i1.p1")
773	GO:0061919	process utilizing autophagic mechanism	28	2	2.56	0.73926	c("Nematostella_vectensis_DN50197_c0_g1_i1.p1", "Nematostella_vectensis_DN8040_c0_g1_i1.p1")
774	GO:0046700	heterocycle catabolic process	82	8	7.49	0.74843	c("Nematostella_vectensis_DN13333_c0_g1_i1.p1", "Nematostella_vectensis_DN2469_c0_g1_i1.p1", "Nematostella_vectensis_DN3534_c0_g1_i1.p1", "Nematostella_vectensis_DN35986_c0_g1_i1.p1", "Nematostella_vectensis_DN36944_c0_g1_i1.p1", "Nematostella_vectensis_DN45041_c0_g1_i1.p1", "Nematostella_vectensis_DN6035_c0_g1_i1.p1", "Nematostella_vectensis_DN6417_c0_g1_i1.p1")
775	GO:0009145	purine nucleoside triphosphate biosynthe...	42	3	3.83	0.75126	c("Nematostella_vectensis_DN27010_c0_g1_i1.p1", "Nematostella_vectensis_DN31401_c0_g1_i1.p1", "Nematostella_vectensis_DN423_c0_g1_i1.p1")
776	GO:0009206	purine ribonucleoside triphosphate biosy...	42	3	3.83	0.75126	c("Nematostella_vectensis_DN27010_c0_g1_i1.p1", "Nematostella_vectensis_DN31401_c0_g1_i1.p1", "Nematostella_vectensis_DN423_c0_g1_i1.p1")
777	GO:0010256	endomembrane system organization	29	2	2.65	0.75688	c("Nematostella_vectensis_DN18241_c0_g1_i1.p1", "Nematostella_vectensis_DN35452_c0_g1_i1.p1")
778	GO:0006414	translational elongation	17	3	1.55	0.76158	c("Nematostella_vectensis_DN34710_c0_g1_i1.p1", "Nematostella_vectensis_DN35350_c0_g1_i1.p1", "Nematostella_vectensis_DN42011_c0_g1_i1.p1")
779	GO:0044242	cellular lipid catabolic process	15	1	1.37	0.76246	Nematostella_vectensis_DN1327_c0_g1_i1.p1
780	GO:0006182	cGMP biosynthetic process	15	1	1.37	0.76246	Nematostella_vectensis_DN27335_c0_g1_i1.p1
781	GO:0001932	regulation of protein phosphorylation	15	1	1.37	0.76246	Nematostella_vectensis_DN16674_c0_g1_i1.p1
782	GO:0046068	cGMP metabolic process	15	1	1.37	0.76246	Nematostella_vectensis_DN27335_c0_g1_i1.p1
783	GO:0046839	phospholipid dephosphorylation	15	1	1.37	0.76246	Nematostella_vectensis_DN36942_c0_g1_i1.p1
784	GO:0006751	glutathione catabolic process	15	1	1.37	0.76246	Nematostella_vectensis_DN481_c1_g1_i1.p1
785	GO:0051347	positive regulation of transferase activ...	15	1	1.37	0.76246	Nematostella_vectensis_DN20109_c0_g1_i1.p1
786	GO:0043171	peptide catabolic process	15	1	1.37	0.76246	Nematostella_vectensis_DN481_c1_g1_i1.p1
787	GO:0070838	divalent metal ion transport	56	4	5.11	0.76490	c("Nematostella_vectensis_DN42944_c0_g1_i1.p1", "Nematostella_vectensis_DN49041_c0_g1_i1.p1", "Nematostella_vectensis_DN5317_c0_g1_i1.p1", "Nematostella_vectensis_DN7612_c0_g1_i1.p1")
788	GO:0072511	divalent inorganic cation transport	56	4	5.11	0.76490	c("Nematostella_vectensis_DN42944_c0_g1_i1.p1", "Nematostella_vectensis_DN49041_c0_g1_i1.p1", "Nematostella_vectensis_DN5317_c0_g1_i1.p1", "Nematostella_vectensis_DN7612_c0_g1_i1.p1")
789	GO:0048584	positive regulation of response to stimu...	43	3	3.93	0.76551	c("Nematostella_vectensis_DN33838_c0_g1_i1.p1", "Nematostella_vectensis_DN37653_c0_g1_i1.p1", "Nematostella_vectensis_DN54126_c0_g1_i1.p1")
790	GO:0015031	protein transport	181	20	16.53	0.77194	c("Nematostella_vectensis_DN10300_c0_g1_i1.p1", "Nematostella_vectensis_DN1108_c0_g1_i1.p1", "Nematostella_vectensis_DN12479_c0_g1_i1.p1", "Nematostella_vectensis_DN14064_c0_g1_i1.p1", "Nematostella_vectensis_DN16897_c0_g1_i1.p1", "Nematostella_vectensis_DN1691_c0_g1_i1.p1", "Nematostella_vectensis_DN17822_c0_g1_i1.p1", "Nematostella_vectensis_DN20054_c0_g1_i1.p1", "Nematostella_vectensis_DN20556…
791	GO:0051704	multi-organism process	44	3	4.02	0.77909	c("Nematostella_vectensis_DN4142_c0_g1_i1.p1", "Nematostella_vectensis_DN53447_c0_g1_i1.p1", "Nematostella_vectensis_DN669_c0_g1_i1.p1")
792	GO:0034248	regulation of cellular amide metabolic p...	18	3	1.64	0.78333	c("Nematostella_vectensis_DN34710_c0_g1_i1.p1", "Nematostella_vectensis_DN37368_c0_g1_i1.p1", "Nematostella_vectensis_DN42011_c0_g1_i1.p1")
793	GO:0006417	regulation of translation	18	3	1.64	0.78333	c("Nematostella_vectensis_DN34710_c0_g1_i1.p1", "Nematostella_vectensis_DN37368_c0_g1_i1.p1", "Nematostella_vectensis_DN42011_c0_g1_i1.p1")
794	GO:0032309	icosanoid secretion	16	1	1.46	0.78418	Nematostella_vectensis_DN1281_c0_g1_i3.p1
795	GO:0050482	arachidonic acid secretion	16	1	1.46	0.78418	Nematostella_vectensis_DN1281_c0_g1_i3.p1
796	GO:0015748	organophosphate ester transport	16	1	1.46	0.78418	Nematostella_vectensis_DN11522_c0_g1_i1.p1
797	GO:1901571	fatty acid derivative transport	16	1	1.46	0.78418	Nematostella_vectensis_DN1281_c0_g1_i3.p1
798	GO:1903963	arachidonate transport	16	1	1.46	0.78418	Nematostella_vectensis_DN1281_c0_g1_i3.p1
799	GO:0046717	acid secretion	16	1	1.46	0.78418	Nematostella_vectensis_DN1281_c0_g1_i3.p1
800	GO:0052652	cyclic purine nucleotide metabolic proce...	16	1	1.46	0.78418	Nematostella_vectensis_DN27335_c0_g1_i1.p1
801	GO:0071715	icosanoid transport	16	1	1.46	0.78418	Nematostella_vectensis_DN1281_c0_g1_i3.p1
802	GO:0007219	Notch signaling pathway	16	1	1.46	0.78418	Nematostella_vectensis_DN8407_c0_g1_i1.p1
803	GO:0015914	phospholipid transport	16	1	1.46	0.78418	Nematostella_vectensis_DN11522_c0_g1_i1.p1
804	GO:0071704	organic substance metabolic process	4013	425	366.39	0.78522	c("Nematostella_vectensis_DN10061_c0_g1_i1.p1", "Nematostella_vectensis_DN101_c0_g1_i1.p1", "Nematostella_vectensis_DN10248_c0_g1_i1.p1", "Nematostella_vectensis_DN10364_c0_g1_i1.p1", "Nematostella_vectensis_DN10383_c0_g1_i1.p1", "Nematostella_vectensis_DN10659_c0_g1_i1.p1", "Nematostella_vectensis_DN1083_c0_g1_i1.p1", "Nematostella_vectensis_DN10973_c0_g1_i1.p1", "Nematostella_vectensis_DN11058_…
805	GO:0045184	establishment of protein localization	183	20	16.71	0.78595	c("Nematostella_vectensis_DN10300_c0_g1_i1.p1", "Nematostella_vectensis_DN1108_c0_g1_i1.p1", "Nematostella_vectensis_DN12479_c0_g1_i1.p1", "Nematostella_vectensis_DN14064_c0_g1_i1.p1", "Nematostella_vectensis_DN16897_c0_g1_i1.p1", "Nematostella_vectensis_DN1691_c0_g1_i1.p1", "Nematostella_vectensis_DN17822_c0_g1_i1.p1", "Nematostella_vectensis_DN20054_c0_g1_i1.p1", "Nematostella_vectensis_DN20556…
806	GO:0030003	cellular cation homeostasis	58	4	5.3	0.78855	c("Nematostella_vectensis_DN13620_c0_g1_i1.p1", "Nematostella_vectensis_DN3965_c0_g1_i1.p1", "Nematostella_vectensis_DN70_c0_g1_i1.p1", "Nematostella_vectensis_DN929_c0_g1_i1.p1")
807	GO:0006873	cellular ion homeostasis	58	4	5.3	0.78855	c("Nematostella_vectensis_DN13620_c0_g1_i1.p1", "Nematostella_vectensis_DN3965_c0_g1_i1.p1", "Nematostella_vectensis_DN70_c0_g1_i1.p1", "Nematostella_vectensis_DN929_c0_g1_i1.p1")
808	GO:0006875	cellular metal ion homeostasis	58	4	5.3	0.78855	c("Nematostella_vectensis_DN13620_c0_g1_i1.p1", "Nematostella_vectensis_DN3965_c0_g1_i1.p1", "Nematostella_vectensis_DN70_c0_g1_i1.p1", "Nematostella_vectensis_DN929_c0_g1_i1.p1")
809	GO:0046395	carboxylic acid catabolic process	31	2	2.83	0.78904	c("Nematostella_vectensis_DN1327_c0_g1_i1.p1", "Nematostella_vectensis_DN19714_c0_g1_i1.p1")
810	GO:0016054	organic acid catabolic process	31	2	2.83	0.78904	c("Nematostella_vectensis_DN1327_c0_g1_i1.p1", "Nematostella_vectensis_DN19714_c0_g1_i1.p1")
811	GO:0006886	intracellular protein transport	147	17	13.42	0.79171	c("Nematostella_vectensis_DN10300_c0_g1_i1.p1", "Nematostella_vectensis_DN1108_c0_g1_i1.p1", "Nematostella_vectensis_DN12479_c0_g1_i1.p1", "Nematostella_vectensis_DN14064_c0_g1_i1.p1", "Nematostella_vectensis_DN16897_c0_g1_i1.p1", "Nematostella_vectensis_DN1691_c0_g1_i1.p1", "Nematostella_vectensis_DN17822_c0_g1_i1.p1", "Nematostella_vectensis_DN20054_c0_g1_i1.p1", "Nematostella_vectensis_DN20556…
812	GO:0015672	monovalent inorganic cation transport	160	12	14.61	0.80311	c("Nematostella_vectensis_DN1083_c0_g1_i1.p1", "Nematostella_vectensis_DN1684_c0_g1_i1.p1", "Nematostella_vectensis_DN21596_c0_g1_i1.p1", "Nematostella_vectensis_DN2446_c0_g1_i1.p2", "Nematostella_vectensis_DN24962_c0_g1_i1.p1", "Nematostella_vectensis_DN31401_c0_g1_i1.p1", "Nematostella_vectensis_DN322_c0_g1_i2.p1", "Nematostella_vectensis_DN37953_c0_g1_i1.p1", "Nematostella_vectensis_DN423_c0_g…
813	GO:0031570	DNA integrity checkpoint	17	1	1.55	0.80393	Nematostella_vectensis_DN28598_c0_g1_i1.p1
814	GO:0006090	pyruvate metabolic process	17	1	1.55	0.80393	Nematostella_vectensis_DN302_c0_g1_i2.p1
815	GO:0006888	ER to Golgi vesicle-mediated transport	17	1	1.55	0.80393	Nematostella_vectensis_DN27288_c0_g1_i1.p1
816	GO:0015833	peptide transport	187	20	17.07	0.81213	c("Nematostella_vectensis_DN10300_c0_g1_i1.p1", "Nematostella_vectensis_DN1108_c0_g1_i1.p1", "Nematostella_vectensis_DN12479_c0_g1_i1.p1", "Nematostella_vectensis_DN14064_c0_g1_i1.p1", "Nematostella_vectensis_DN16897_c0_g1_i1.p1", "Nematostella_vectensis_DN1691_c0_g1_i1.p1", "Nematostella_vectensis_DN17822_c0_g1_i1.p1", "Nematostella_vectensis_DN20054_c0_g1_i1.p1", "Nematostella_vectensis_DN20556…
817	GO:0042886	amide transport	187	20	17.07	0.81213	c("Nematostella_vectensis_DN10300_c0_g1_i1.p1", "Nematostella_vectensis_DN1108_c0_g1_i1.p1", "Nematostella_vectensis_DN12479_c0_g1_i1.p1", "Nematostella_vectensis_DN14064_c0_g1_i1.p1", "Nematostella_vectensis_DN16897_c0_g1_i1.p1", "Nematostella_vectensis_DN1691_c0_g1_i1.p1", "Nematostella_vectensis_DN17822_c0_g1_i1.p1", "Nematostella_vectensis_DN20054_c0_g1_i1.p1", "Nematostella_vectensis_DN20556…
818	GO:0055065	metal ion homeostasis	61	4	5.57	0.82041	c("Nematostella_vectensis_DN13620_c0_g1_i1.p1", "Nematostella_vectensis_DN3965_c0_g1_i1.p1", "Nematostella_vectensis_DN70_c0_g1_i1.p1", "Nematostella_vectensis_DN929_c0_g1_i1.p1")
819	GO:0000096	sulfur amino acid metabolic process	18	1	1.64	0.82187	Nematostella_vectensis_DN9857_c0_g1_i1.p1
820	GO:0051187	cofactor catabolic process	18	1	1.64	0.82187	Nematostella_vectensis_DN481_c1_g1_i1.p1
821	GO:0007178	transmembrane receptor protein serine/th...	18	1	1.64	0.82187	Nematostella_vectensis_DN3937_c0_g1_i1.p1
822	GO:0031401	positive regulation of protein modificat...	18	1	1.64	0.82187	Nematostella_vectensis_DN20109_c0_g1_i1.p1
823	GO:0043086	negative regulation of catalytic activit...	18	1	1.64	0.82187	Nematostella_vectensis_DN11296_c0_g1_i1.p1
824	GO:0016125	sterol metabolic process	18	1	1.64	0.82187	Nematostella_vectensis_DN3889_c0_g1_i1.p1
825	GO:0032200	telomere organization	18	1	1.64	0.82187	Nematostella_vectensis_DN10248_c0_g1_i1.p1
826	GO:0043549	regulation of kinase activity	18	1	1.64	0.82187	Nematostella_vectensis_DN16674_c0_g1_i1.p1
827	GO:0000723	telomere maintenance	18	1	1.64	0.82187	Nematostella_vectensis_DN10248_c0_g1_i1.p1
828	GO:0060249	anatomical structure homeostasis	18	1	1.64	0.82187	Nematostella_vectensis_DN10248_c0_g1_i1.p1
829	GO:0055082	cellular chemical homeostasis	62	4	5.66	0.83011	c("Nematostella_vectensis_DN13620_c0_g1_i1.p1", "Nematostella_vectensis_DN3965_c0_g1_i1.p1", "Nematostella_vectensis_DN70_c0_g1_i1.p1", "Nematostella_vectensis_DN929_c0_g1_i1.p1")
830	GO:0006754	ATP biosynthetic process	34	2	3.1	0.83025	c("Nematostella_vectensis_DN31401_c0_g1_i1.p1", "Nematostella_vectensis_DN423_c0_g1_i1.p1")
831	GO:0043170	macromolecule metabolic process	3122	307	285.04	0.83398	c("Nematostella_vectensis_DN10061_c0_g1_i1.p1", "Nematostella_vectensis_DN101_c0_g1_i1.p1", "Nematostella_vectensis_DN10248_c0_g1_i1.p1", "Nematostella_vectensis_DN10364_c0_g1_i1.p1", "Nematostella_vectensis_DN10383_c0_g1_i1.p1", "Nematostella_vectensis_DN10659_c0_g1_i1.p1", "Nematostella_vectensis_DN10973_c0_g1_i1.p1", "Nematostella_vectensis_DN11058_c0_g1_i1.p1", "Nematostella_vectensis_DN1108_…
832	GO:1901292	nucleoside phosphate catabolic process	21	3	1.92	0.83741	c("Nematostella_vectensis_DN2469_c0_g1_i1.p1", "Nematostella_vectensis_DN45041_c0_g1_i1.p1", "Nematostella_vectensis_DN6035_c0_g1_i1.p1")
833	GO:0046916	cellular transition metal ion homeostasi...	49	3	4.47	0.83756	c("Nematostella_vectensis_DN13620_c0_g1_i1.p1", "Nematostella_vectensis_DN70_c0_g1_i1.p1", "Nematostella_vectensis_DN929_c0_g1_i1.p1")
834	GO:0006879	cellular iron ion homeostasis	49	3	4.47	0.83756	c("Nematostella_vectensis_DN13620_c0_g1_i1.p1", "Nematostella_vectensis_DN70_c0_g1_i1.p1", "Nematostella_vectensis_DN929_c0_g1_i1.p1")
835	GO:0042219	cellular modified amino acid catabolic p...	19	1	1.73	0.83817	Nematostella_vectensis_DN481_c1_g1_i1.p1
836	GO:0044273	sulfur compound catabolic process	19	1	1.73	0.83817	Nematostella_vectensis_DN481_c1_g1_i1.p1
837	GO:0015908	fatty acid transport	19	1	1.73	0.83817	Nematostella_vectensis_DN1281_c0_g1_i3.p1
838	GO:0015909	long-chain fatty acid transport	19	1	1.73	0.83817	Nematostella_vectensis_DN1281_c0_g1_i3.p1
839	GO:0019439	aromatic compound catabolic process	79	7	7.21	0.84232	c("Nematostella_vectensis_DN2469_c0_g1_i1.p1", "Nematostella_vectensis_DN3534_c0_g1_i1.p1", "Nematostella_vectensis_DN35986_c0_g1_i1.p1", "Nematostella_vectensis_DN36944_c0_g1_i1.p1", "Nematostella_vectensis_DN45041_c0_g1_i1.p1", "Nematostella_vectensis_DN6035_c0_g1_i1.p1", "Nematostella_vectensis_DN6417_c0_g1_i1.p1")
840	GO:0055072	iron ion homeostasis	50	3	4.57	0.84751	c("Nematostella_vectensis_DN13620_c0_g1_i1.p1", "Nematostella_vectensis_DN70_c0_g1_i1.p1", "Nematostella_vectensis_DN929_c0_g1_i1.p1")
841	GO:0019318	hexose metabolic process	37	9	3.38	0.85038	c("Nematostella_vectensis_DN11453_c0_g1_i4.p1", "Nematostella_vectensis_DN12043_c0_g1_i1.p1", "Nematostella_vectensis_DN18845_c0_g1_i1.p1", "Nematostella_vectensis_DN28302_c0_g1_i1.p1", "Nematostella_vectensis_DN302_c0_g1_i2.p1", "Nematostella_vectensis_DN37243_c0_g1_i1.p1", "Nematostella_vectensis_DN45618_c0_g1_i1.p1", "Nematostella_vectensis_DN46420_c0_g1_i1.p1", "Nematostella_vectensis_DN941_c…
842	GO:0033365	protein localization to organelle	61	10	5.57	0.85295	c("Nematostella_vectensis_DN12479_c0_g1_i1.p1", "Nematostella_vectensis_DN16897_c0_g1_i1.p1", "Nematostella_vectensis_DN17822_c0_g1_i1.p1", "Nematostella_vectensis_DN20054_c0_g1_i1.p1", "Nematostella_vectensis_DN20556_c0_g1_i1.p1", "Nematostella_vectensis_DN2307_c0_g1_i1.p1", "Nematostella_vectensis_DN30184_c0_g1_i1.p1", "Nematostella_vectensis_DN4838_c0_g1_i1.p1", "Nematostella_vectensis_DN49809…
843	GO:0006165	nucleoside diphosphate phosphorylation	20	1	1.83	0.85298	Nematostella_vectensis_DN27010_c0_g1_i1.p1
844	GO:1903508	positive regulation of nucleic acid-temp...	20	1	1.83	0.85298	Nematostella_vectensis_DN24633_c0_g1_i1.p1
845	GO:0045893	positive regulation of transcription, DN...	20	1	1.83	0.85298	Nematostella_vectensis_DN24633_c0_g1_i1.p1
846	GO:0051254	positive regulation of RNA metabolic pro...	20	1	1.83	0.85298	Nematostella_vectensis_DN24633_c0_g1_i1.p1
847	GO:0031123	RNA 3'-end processing	20	1	1.83	0.85298	Nematostella_vectensis_DN30400_c0_g1_i1.p1
848	GO:1902680	positive regulation of RNA biosynthetic ...	20	1	1.83	0.85298	Nematostella_vectensis_DN24633_c0_g1_i1.p1
849	GO:0046939	nucleotide phosphorylation	20	1	1.83	0.85298	Nematostella_vectensis_DN27010_c0_g1_i1.p1
850	GO:0010629	negative regulation of gene expression	65	4	5.93	0.85662	c("Nematostella_vectensis_DN3534_c0_g1_i1.p1", "Nematostella_vectensis_DN35986_c0_g1_i1.p1", "Nematostella_vectensis_DN36944_c0_g1_i1.p1", "Nematostella_vectensis_DN6417_c0_g1_i1.p1")
851	GO:0006302	double-strand break repair	65	4	5.93	0.85662	c("Nematostella_vectensis_DN10248_c0_g1_i1.p1", "Nematostella_vectensis_DN43405_c0_g1_i1.p1", "Nematostella_vectensis_DN6057_c0_g1_i1.p1", "Nematostella_vectensis_DN9270_c0_g1_i1.p1")
852	GO:0070887	cellular response to chemical stimulus	39	4	3.56	0.86310	c("Nematostella_vectensis_DN23344_c0_g1_i1.p1", "Nematostella_vectensis_DN23589_c0_g1_i1.p2", "Nematostella_vectensis_DN31430_c0_g1_i1.p1", "Nematostella_vectensis_DN8994_c0_g1_i1.p1")
853	GO:0034645	cellular macromolecule biosynthetic proc...	1071	115	97.78	0.86339	c("Nematostella_vectensis_DN101_c0_g1_i1.p1", "Nematostella_vectensis_DN10364_c0_g1_i1.p1", "Nematostella_vectensis_DN10973_c0_g1_i1.p1", "Nematostella_vectensis_DN11199_c0_g1_i1.p1", "Nematostella_vectensis_DN11296_c0_g1_i1.p1", "Nematostella_vectensis_DN11335_c0_g1_i1.p1", "Nematostella_vectensis_DN11426_c0_g1_i1.p1", "Nematostella_vectensis_DN11572_c0_g1_i1.p1", "Nematostella_vectensis_DN13625…
854	GO:0009059	macromolecule biosynthetic process	1072	115	97.87	0.86565	c("Nematostella_vectensis_DN101_c0_g1_i1.p1", "Nematostella_vectensis_DN10364_c0_g1_i1.p1", "Nematostella_vectensis_DN10973_c0_g1_i1.p1", "Nematostella_vectensis_DN11199_c0_g1_i1.p1", "Nematostella_vectensis_DN11296_c0_g1_i1.p1", "Nematostella_vectensis_DN11335_c0_g1_i1.p1", "Nematostella_vectensis_DN11426_c0_g1_i1.p1", "Nematostella_vectensis_DN11572_c0_g1_i1.p1", "Nematostella_vectensis_DN13625…
855	GO:0055076	transition metal ion homeostasis	52	3	4.75	0.86582	c("Nematostella_vectensis_DN13620_c0_g1_i1.p1", "Nematostella_vectensis_DN70_c0_g1_i1.p1", "Nematostella_vectensis_DN929_c0_g1_i1.p1")
856	GO:0051247	positive regulation of protein metabolic...	21	1	1.92	0.86643	Nematostella_vectensis_DN20109_c0_g1_i1.p1
857	GO:0044092	negative regulation of molecular functio...	21	1	1.92	0.86643	Nematostella_vectensis_DN11296_c0_g1_i1.p1
858	GO:0072330	monocarboxylic acid biosynthetic process	21	1	1.92	0.86643	Nematostella_vectensis_DN42150_c0_g1_i1.p1
859	GO:0032270	positive regulation of cellular protein ...	21	1	1.92	0.86643	Nematostella_vectensis_DN20109_c0_g1_i1.p1
860	GO:0070925	organelle assembly	133	9	12.14	0.86837	c("Nematostella_vectensis_DN14400_c0_g1_i1.p1", "Nematostella_vectensis_DN14869_c0_g1_i1.p1", "Nematostella_vectensis_DN19971_c0_g1_i1.p1", "Nematostella_vectensis_DN27279_c0_g1_i1.p1", "Nematostella_vectensis_DN36969_c0_g1_i1.p1", "Nematostella_vectensis_DN37000_c0_g1_i1.p1", "Nematostella_vectensis_DN38191_c0_g1_i1.p1", "Nematostella_vectensis_DN41234_c0_g1_i1.p1", "Nematostella_vectensis_DN430…
861	GO:0051234	establishment of localization	1432	128	130.74	0.87251	c("Nematostella_vectensis_DN0_c0_g1_i1.p1", "Nematostella_vectensis_DN1015_c0_g2_i1.p1", "Nematostella_vectensis_DN10237_c0_g1_i2.p1", "Nematostella_vectensis_DN10300_c0_g1_i1.p1", "Nematostella_vectensis_DN1083_c0_g1_i1.p1", "Nematostella_vectensis_DN1108_c0_g1_i1.p1", "Nematostella_vectensis_DN11522_c0_g1_i1.p1", "Nematostella_vectensis_DN11617_c0_g1_i1.p1", "Nematostella_vectensis_DN11937_c0_g…
862	GO:0006810	transport	1427	126	130.29	0.87344	c("Nematostella_vectensis_DN0_c0_g1_i1.p1", "Nematostella_vectensis_DN1015_c0_g2_i1.p1", "Nematostella_vectensis_DN10237_c0_g1_i2.p1", "Nematostella_vectensis_DN10300_c0_g1_i1.p1", "Nematostella_vectensis_DN1083_c0_g1_i1.p1", "Nematostella_vectensis_DN1108_c0_g1_i1.p1", "Nematostella_vectensis_DN11522_c0_g1_i1.p1", "Nematostella_vectensis_DN11617_c0_g1_i1.p1", "Nematostella_vectensis_DN11937_c0_g…
863	GO:0070647	protein modification by small protein co...	160	11	14.61	0.87563	c("Nematostella_vectensis_DN11470_c0_g1_i2.p1", "Nematostella_vectensis_DN15174_c0_g1_i1.p1", "Nematostella_vectensis_DN20053_c0_g1_i1.p1", "Nematostella_vectensis_DN20109_c0_g1_i1.p1", "Nematostella_vectensis_DN33907_c0_g1_i1.p1", "Nematostella_vectensis_DN3520_c0_g1_i1.p1", "Nematostella_vectensis_DN35271_c0_g1_i1.p1", "Nematostella_vectensis_DN38360_c0_g1_i1.p1", "Nematostella_vectensis_DN4400…
864	GO:0006665	sphingolipid metabolic process	22	1	2.01	0.87866	Nematostella_vectensis_DN26057_c0_g1_i1.p1
865	GO:0008104	protein localization	202	22	18.44	0.87885	c("Nematostella_vectensis_DN10300_c0_g1_i1.p1", "Nematostella_vectensis_DN1108_c0_g1_i1.p1", "Nematostella_vectensis_DN12479_c0_g1_i1.p1", "Nematostella_vectensis_DN14064_c0_g1_i1.p1", "Nematostella_vectensis_DN16897_c0_g1_i1.p1", "Nematostella_vectensis_DN1691_c0_g1_i1.p1", "Nematostella_vectensis_DN17822_c0_g1_i1.p1", "Nematostella_vectensis_DN20054_c0_g1_i1.p1", "Nematostella_vectensis_DN20556…
866	GO:0098771	inorganic ion homeostasis	68	4	6.21	0.87953	c("Nematostella_vectensis_DN13620_c0_g1_i1.p1", "Nematostella_vectensis_DN3965_c0_g1_i1.p1", "Nematostella_vectensis_DN70_c0_g1_i1.p1", "Nematostella_vectensis_DN929_c0_g1_i1.p1")
867	GO:0050801	ion homeostasis	68	4	6.21	0.87953	c("Nematostella_vectensis_DN13620_c0_g1_i1.p1", "Nematostella_vectensis_DN3965_c0_g1_i1.p1", "Nematostella_vectensis_DN70_c0_g1_i1.p1", "Nematostella_vectensis_DN929_c0_g1_i1.p1")
868	GO:0055080	cation homeostasis	68	4	6.21	0.87953	c("Nematostella_vectensis_DN13620_c0_g1_i1.p1", "Nematostella_vectensis_DN3965_c0_g1_i1.p1", "Nematostella_vectensis_DN70_c0_g1_i1.p1", "Nematostella_vectensis_DN929_c0_g1_i1.p1")
869	GO:0000041	transition metal ion transport	54	3	4.93	0.88217	c("Nematostella_vectensis_DN13620_c0_g1_i1.p1", "Nematostella_vectensis_DN2965_c0_g1_i1.p1", "Nematostella_vectensis_DN70_c0_g1_i1.p1")
870	GO:0044248	cellular catabolic process	275	41	25.11	0.88240	c("Nematostella_vectensis_DN11470_c0_g1_i2.p1", "Nematostella_vectensis_DN1215_c0_g1_i1.p1", "Nematostella_vectensis_DN1327_c0_g1_i1.p1", "Nematostella_vectensis_DN13333_c0_g1_i1.p1", "Nematostella_vectensis_DN13815_c0_g1_i1.p1", "Nematostella_vectensis_DN19662_c0_g1_i1.p1", "Nematostella_vectensis_DN19714_c0_g1_i1.p1", "Nematostella_vectensis_DN20053_c0_g1_i1.p1", "Nematostella_vectensis_DN21410…
871	GO:0030258	lipid modification	39	2	3.56	0.88304	c("Nematostella_vectensis_DN1327_c0_g1_i1.p1", "Nematostella_vectensis_DN36942_c0_g1_i1.p1")
872	GO:0015718	monocarboxylic acid transport	23	1	2.1	0.88977	Nematostella_vectensis_DN1281_c0_g1_i3.p1
873	GO:0042325	regulation of phosphorylation	23	1	2.1	0.88977	Nematostella_vectensis_DN16674_c0_g1_i1.p1
874	GO:0009891	positive regulation of biosynthetic proc...	23	1	2.1	0.88977	Nematostella_vectensis_DN24633_c0_g1_i1.p1
875	GO:0010557	positive regulation of macromolecule bio...	23	1	2.1	0.88977	Nematostella_vectensis_DN24633_c0_g1_i1.p1
876	GO:0031328	positive regulation of cellular biosynth...	23	1	2.1	0.88977	Nematostella_vectensis_DN24633_c0_g1_i1.p1
877	GO:0044237	cellular metabolic process	3365	378	307.22	0.89124	c("Nematostella_vectensis_DN10061_c0_g1_i1.p1", "Nematostella_vectensis_DN101_c0_g1_i1.p1", "Nematostella_vectensis_DN10248_c0_g1_i1.p1", "Nematostella_vectensis_DN10364_c0_g1_i1.p1", "Nematostella_vectensis_DN10383_c0_g1_i1.p1", "Nematostella_vectensis_DN1083_c0_g1_i1.p1", "Nematostella_vectensis_DN10973_c0_g1_i1.p1", "Nematostella_vectensis_DN11058_c0_g1_i1.p1", "Nematostella_vectensis_DN11098_…
878	GO:0009966	regulation of signal transduction	98	6	8.95	0.89396	c("Nematostella_vectensis_DN28300_c0_g1_i1.p1", "Nematostella_vectensis_DN33838_c0_g1_i1.p1", "Nematostella_vectensis_DN3716_c0_g1_i1.p1", "Nematostella_vectensis_DN37653_c0_g1_i1.p1", "Nematostella_vectensis_DN54126_c0_g1_i1.p1", "Nematostella_vectensis_DN6356_c0_g1_i1.p1")
879	GO:0015698	inorganic anion transport	26	3	2.37	0.89927	c("Nematostella_vectensis_DN21196_c0_g1_i1.p1", "Nematostella_vectensis_DN49991_c0_g1_i1.p1", "Nematostella_vectensis_DN5701_c0_g1_i1.p1")
880	GO:0006505	GPI anchor metabolic process	41	2	3.74	0.89955	c("Nematostella_vectensis_DN16362_c0_g1_i1.p1", "Nematostella_vectensis_DN41378_c0_g1_i1.p3")
881	GO:0006506	GPI anchor biosynthetic process	41	2	3.74	0.89955	c("Nematostella_vectensis_DN16362_c0_g1_i1.p1", "Nematostella_vectensis_DN41378_c0_g1_i1.p3")
882	GO:0040011	locomotion	41	2	3.74	0.89955	c("Nematostella_vectensis_DN46293_c0_g1_i1.p1", "Nematostella_vectensis_DN52825_c0_g1_i1.p1")
883	GO:0010628	positive regulation of gene expression	24	1	2.19	0.89986	Nematostella_vectensis_DN24633_c0_g1_i1.p1
884	GO:0045935	positive regulation of nucleobase-contai...	24	1	2.19	0.89986	Nematostella_vectensis_DN24633_c0_g1_i1.p1
885	GO:0009063	cellular amino acid catabolic process	24	1	2.19	0.89986	Nematostella_vectensis_DN19714_c0_g1_i1.p1
886	GO:0016567	protein ubiquitination	86	5	7.85	0.90381	c("Nematostella_vectensis_DN15174_c0_g1_i1.p1", "Nematostella_vectensis_DN20109_c0_g1_i1.p1", "Nematostella_vectensis_DN3520_c0_g1_i1.p1", "Nematostella_vectensis_DN35271_c0_g1_i1.p1", "Nematostella_vectensis_DN8407_c0_g1_i1.p1")
887	GO:0080134	regulation of response to stress	42	2	3.83	0.90697	c("Nematostella_vectensis_DN28300_c0_g1_i1.p1", "Nematostella_vectensis_DN33838_c0_g1_i1.p1")
888	GO:0042158	lipoprotein biosynthetic process	42	2	3.83	0.90697	c("Nematostella_vectensis_DN16362_c0_g1_i1.p1", "Nematostella_vectensis_DN41378_c0_g1_i1.p3")
889	GO:0006497	protein lipidation	42	2	3.83	0.90697	c("Nematostella_vectensis_DN16362_c0_g1_i1.p1", "Nematostella_vectensis_DN41378_c0_g1_i1.p3")
890	GO:0006979	response to oxidative stress	25	1	2.28	0.90903	Nematostella_vectensis_DN34932_c0_g1_i1.p1
891	GO:0048468	cell development	25	1	2.28	0.90903	Nematostella_vectensis_DN669_c0_g1_i1.p1
892	GO:0032774	RNA biosynthetic process	536	45	48.94	0.91134	c("Nematostella_vectensis_DN101_c0_g1_i1.p1", "Nematostella_vectensis_DN11199_c0_g1_i1.p1", "Nematostella_vectensis_DN11335_c0_g1_i1.p1", "Nematostella_vectensis_DN11426_c0_g1_i1.p1", "Nematostella_vectensis_DN13625_c0_g1_i1.p1", "Nematostella_vectensis_DN13796_c0_g1_i1.p1", "Nematostella_vectensis_DN14174_c0_g1_i1.p1", "Nematostella_vectensis_DN15788_c0_g1_i1.p1", "Nematostella_vectensis_DN19574…
893	GO:0070727	cellular macromolecule localization	171	19	15.61	0.91178	c("Nematostella_vectensis_DN10300_c0_g1_i1.p1", "Nematostella_vectensis_DN1108_c0_g1_i1.p1", "Nematostella_vectensis_DN12479_c0_g1_i1.p1", "Nematostella_vectensis_DN14064_c0_g1_i1.p1", "Nematostella_vectensis_DN16897_c0_g1_i1.p1", "Nematostella_vectensis_DN1691_c0_g1_i1.p1", "Nematostella_vectensis_DN17822_c0_g1_i1.p1", "Nematostella_vectensis_DN20054_c0_g1_i1.p1", "Nematostella_vectensis_DN20556…
894	GO:0034613	cellular protein localization	171	19	15.61	0.91178	c("Nematostella_vectensis_DN10300_c0_g1_i1.p1", "Nematostella_vectensis_DN1108_c0_g1_i1.p1", "Nematostella_vectensis_DN12479_c0_g1_i1.p1", "Nematostella_vectensis_DN14064_c0_g1_i1.p1", "Nematostella_vectensis_DN16897_c0_g1_i1.p1", "Nematostella_vectensis_DN1691_c0_g1_i1.p1", "Nematostella_vectensis_DN17822_c0_g1_i1.p1", "Nematostella_vectensis_DN20054_c0_g1_i1.p1", "Nematostella_vectensis_DN20556…
895	GO:0045017	glycerolipid biosynthetic process	59	3	5.39	0.91554	c("Nematostella_vectensis_DN13472_c0_g1_i1.p1", "Nematostella_vectensis_DN16362_c0_g1_i1.p1", "Nematostella_vectensis_DN41378_c0_g1_i1.p3")
896	GO:0006351	transcription, DNA-templated	528	40	48.21	0.91593	c("Nematostella_vectensis_DN101_c0_g1_i1.p1", "Nematostella_vectensis_DN11199_c0_g1_i1.p1", "Nematostella_vectensis_DN11335_c0_g1_i1.p1", "Nematostella_vectensis_DN11426_c0_g1_i1.p1", "Nematostella_vectensis_DN13625_c0_g1_i1.p1", "Nematostella_vectensis_DN13796_c0_g1_i1.p1", "Nematostella_vectensis_DN14174_c0_g1_i1.p1", "Nematostella_vectensis_DN15788_c0_g1_i1.p1", "Nematostella_vectensis_DN19574…
897	GO:0097659	nucleic acid-templated transcription	528	40	48.21	0.91593	c("Nematostella_vectensis_DN101_c0_g1_i1.p1", "Nematostella_vectensis_DN11199_c0_g1_i1.p1", "Nematostella_vectensis_DN11335_c0_g1_i1.p1", "Nematostella_vectensis_DN11426_c0_g1_i1.p1", "Nematostella_vectensis_DN13625_c0_g1_i1.p1", "Nematostella_vectensis_DN13796_c0_g1_i1.p1", "Nematostella_vectensis_DN14174_c0_g1_i1.p1", "Nematostella_vectensis_DN15788_c0_g1_i1.p1", "Nematostella_vectensis_DN19574…
898	GO:0048878	chemical homeostasis	74	4	6.76	0.91598	c("Nematostella_vectensis_DN13620_c0_g1_i1.p1", "Nematostella_vectensis_DN3965_c0_g1_i1.p1", "Nematostella_vectensis_DN70_c0_g1_i1.p1", "Nematostella_vectensis_DN929_c0_g1_i1.p1")
899	GO:0010608	posttranscriptional regulation of gene e...	28	3	2.56	0.91683	c("Nematostella_vectensis_DN34710_c0_g1_i1.p1", "Nematostella_vectensis_DN37368_c0_g1_i1.p1", "Nematostella_vectensis_DN42011_c0_g1_i1.p1")
900	GO:0016485	protein processing	26	1	2.37	0.91736	Nematostella_vectensis_DN3467_c0_g1_i1.p1
901	GO:0015849	organic acid transport	26	1	2.37	0.91736	Nematostella_vectensis_DN1281_c0_g1_i3.p1
902	GO:0046942	carboxylic acid transport	26	1	2.37	0.91736	Nematostella_vectensis_DN1281_c0_g1_i3.p1
903	GO:0042157	lipoprotein metabolic process	44	2	4.02	0.92028	c("Nematostella_vectensis_DN16362_c0_g1_i1.p1", "Nematostella_vectensis_DN41378_c0_g1_i1.p3")
904	GO:0010605	negative regulation of macromolecule met...	75	4	6.85	0.92099	c("Nematostella_vectensis_DN3534_c0_g1_i1.p1", "Nematostella_vectensis_DN35986_c0_g1_i1.p1", "Nematostella_vectensis_DN36944_c0_g1_i1.p1", "Nematostella_vectensis_DN6417_c0_g1_i1.p1")
905	GO:0010646	regulation of cell communication	104	6	9.5	0.92262	c("Nematostella_vectensis_DN28300_c0_g1_i1.p1", "Nematostella_vectensis_DN33838_c0_g1_i1.p1", "Nematostella_vectensis_DN3716_c0_g1_i1.p1", "Nematostella_vectensis_DN37653_c0_g1_i1.p1", "Nematostella_vectensis_DN54126_c0_g1_i1.p1", "Nematostella_vectensis_DN6356_c0_g1_i1.p1")
906	GO:0005996	monosaccharide metabolic process	44	9	4.02	0.92314	c("Nematostella_vectensis_DN11453_c0_g1_i4.p1", "Nematostella_vectensis_DN12043_c0_g1_i1.p1", "Nematostella_vectensis_DN18845_c0_g1_i1.p1", "Nematostella_vectensis_DN28302_c0_g1_i1.p1", "Nematostella_vectensis_DN302_c0_g1_i2.p1", "Nematostella_vectensis_DN37243_c0_g1_i1.p1", "Nematostella_vectensis_DN45618_c0_g1_i1.p1", "Nematostella_vectensis_DN46420_c0_g1_i1.p1", "Nematostella_vectensis_DN941_c…
907	GO:0051179	localization	1482	131	135.31	0.92426	c("Nematostella_vectensis_DN0_c0_g1_i1.p1", "Nematostella_vectensis_DN1015_c0_g2_i1.p1", "Nematostella_vectensis_DN10237_c0_g1_i2.p1", "Nematostella_vectensis_DN10300_c0_g1_i1.p1", "Nematostella_vectensis_DN1083_c0_g1_i1.p1", "Nematostella_vectensis_DN1108_c0_g1_i1.p1", "Nematostella_vectensis_DN11522_c0_g1_i1.p1", "Nematostella_vectensis_DN11617_c0_g1_i1.p1", "Nematostella_vectensis_DN11937_c0_g…
908	GO:0010564	regulation of cell cycle process	56	7	5.11	0.92480	c("Nematostella_vectensis_DN16674_c0_g1_i1.p1", "Nematostella_vectensis_DN19637_c0_g1_i1.p1", "Nematostella_vectensis_DN22212_c0_g1_i1.p1", "Nematostella_vectensis_DN28861_c0_g1_i1.p1", "Nematostella_vectensis_DN4010_c0_g1_i1.p1", "Nematostella_vectensis_DN48172_c0_g1_i1.p1", "Nematostella_vectensis_DN49927_c0_g1_i1.p1")
909	GO:0032535	regulation of cellular component size	27	1	2.47	0.92493	Nematostella_vectensis_DN21196_c0_g1_i1.p1
910	GO:0090066	regulation of anatomical structure size	27	1	2.47	0.92493	Nematostella_vectensis_DN21196_c0_g1_i1.p1
911	GO:0015711	organic anion transport	45	2	4.11	0.92625	c("Nematostella_vectensis_DN11522_c0_g1_i1.p1", "Nematostella_vectensis_DN1281_c0_g1_i3.p1")
912	GO:0051173	positive regulation of nitrogen compound...	45	2	4.11	0.92625	c("Nematostella_vectensis_DN20109_c0_g1_i1.p1", "Nematostella_vectensis_DN24633_c0_g1_i1.p1")
913	GO:0006661	phosphatidylinositol biosynthetic proces...	45	2	4.11	0.92625	c("Nematostella_vectensis_DN16362_c0_g1_i1.p1", "Nematostella_vectensis_DN41378_c0_g1_i1.p3")
914	GO:0023051	regulation of signaling	106	6	9.68	0.93054	c("Nematostella_vectensis_DN28300_c0_g1_i1.p1", "Nematostella_vectensis_DN33838_c0_g1_i1.p1", "Nematostella_vectensis_DN3716_c0_g1_i1.p1", "Nematostella_vectensis_DN37653_c0_g1_i1.p1", "Nematostella_vectensis_DN54126_c0_g1_i1.p1", "Nematostella_vectensis_DN6356_c0_g1_i1.p1")
915	GO:0032446	protein modification by small protein co...	92	5	8.4	0.93163	c("Nematostella_vectensis_DN15174_c0_g1_i1.p1", "Nematostella_vectensis_DN20109_c0_g1_i1.p1", "Nematostella_vectensis_DN3520_c0_g1_i1.p1", "Nematostella_vectensis_DN35271_c0_g1_i1.p1", "Nematostella_vectensis_DN8407_c0_g1_i1.p1")
916	GO:0010604	positive regulation of macromolecule met...	46	2	4.2	0.93179	c("Nematostella_vectensis_DN20109_c0_g1_i1.p1", "Nematostella_vectensis_DN24633_c0_g1_i1.p1")
917	GO:0042221	response to chemical	82	8	7.49	0.93283	c("Nematostella_vectensis_DN23344_c0_g1_i1.p1", "Nematostella_vectensis_DN23589_c0_g1_i1.p2", "Nematostella_vectensis_DN31430_c0_g1_i1.p1", "Nematostella_vectensis_DN36767_c0_g1_i1.p1", "Nematostella_vectensis_DN4641_c0_g1_i1.p1", "Nematostella_vectensis_DN8994_c0_g1_i1.p1", "Nematostella_vectensis_DN929_c0_g1_i1.p1", "Nematostella_vectensis_DN9738_c0_g1_i1.p1")
918	GO:0006811	ion transport	565	44	51.58	0.93429	c("Nematostella_vectensis_DN1083_c0_g1_i1.p1", "Nematostella_vectensis_DN11522_c0_g1_i1.p1", "Nematostella_vectensis_DN1281_c0_g1_i3.p1", "Nematostella_vectensis_DN13620_c0_g1_i1.p1", "Nematostella_vectensis_DN1684_c0_g1_i1.p1", "Nematostella_vectensis_DN18546_c0_g1_i1.p1", "Nematostella_vectensis_DN19522_c0_g1_i1.p1", "Nematostella_vectensis_DN20356_c0_g1_i1.p1", "Nematostella_vectensis_DN21196_…
919	GO:1901137	carbohydrate derivative biosynthetic pro...	262	23	23.92	0.93616	c("Nematostella_vectensis_DN1175_c0_g1_i1.p1", "Nematostella_vectensis_DN12880_c0_g1_i1.p1", "Nematostella_vectensis_DN14828_c0_g1_i1.p1", "Nematostella_vectensis_DN14883_c0_g1_i1.p1", "Nematostella_vectensis_DN16362_c0_g1_i1.p1", "Nematostella_vectensis_DN254_c0_g1_i1.p1", "Nematostella_vectensis_DN27010_c0_g1_i1.p1", "Nematostella_vectensis_DN2712_c0_g1_i1.p1", "Nematostella_vectensis_DN27335_c…
920	GO:0051493	regulation of cytoskeleton organization	47	2	4.29	0.93694	c("Nematostella_vectensis_DN35293_c0_g1_i1.p1", "Nematostella_vectensis_DN52266_c0_g1_i1.p1")
921	GO:0048522	positive regulation of cellular process	108	6	9.86	0.93774	c("Nematostella_vectensis_DN20109_c0_g1_i1.p1", "Nematostella_vectensis_DN24633_c0_g1_i1.p1", "Nematostella_vectensis_DN33838_c0_g1_i1.p1", "Nematostella_vectensis_DN37653_c0_g1_i1.p1", "Nematostella_vectensis_DN4010_c0_g1_i1.p1", "Nematostella_vectensis_DN54126_c0_g1_i1.p1")
922	GO:0009968	negative regulation of signal transducti...	29	1	2.65	0.93805	Nematostella_vectensis_DN28300_c0_g1_i1.p1
923	GO:0010648	negative regulation of cell communicatio...	29	1	2.65	0.93805	Nematostella_vectensis_DN28300_c0_g1_i1.p1
924	GO:0009605	response to external stimulus	29	1	2.65	0.93805	Nematostella_vectensis_DN4142_c0_g1_i1.p1
925	GO:0023057	negative regulation of signaling	29	1	2.65	0.93805	Nematostella_vectensis_DN28300_c0_g1_i1.p1
926	GO:0009892	negative regulation of metabolic process	80	4	7.3	0.94225	c("Nematostella_vectensis_DN3534_c0_g1_i1.p1", "Nematostella_vectensis_DN35986_c0_g1_i1.p1", "Nematostella_vectensis_DN36944_c0_g1_i1.p1", "Nematostella_vectensis_DN6417_c0_g1_i1.p1")
927	GO:0048585	negative regulation of response to stimu...	30	1	2.74	0.94373	Nematostella_vectensis_DN28300_c0_g1_i1.p1
928	GO:0044260	cellular macromolecule metabolic process	2325	230	212.27	0.94610	c("Nematostella_vectensis_DN10061_c0_g1_i1.p1", "Nematostella_vectensis_DN101_c0_g1_i1.p1", "Nematostella_vectensis_DN10248_c0_g1_i1.p1", "Nematostella_vectensis_DN10364_c0_g1_i1.p1", "Nematostella_vectensis_DN10973_c0_g1_i1.p1", "Nematostella_vectensis_DN11058_c0_g1_i1.p1", "Nematostella_vectensis_DN11199_c0_g1_i1.p1", "Nematostella_vectensis_DN11296_c0_g1_i1.p1", "Nematostella_vectensis_DN11335…
929	GO:0009247	glycolipid biosynthetic process	49	2	4.47	0.94615	c("Nematostella_vectensis_DN16362_c0_g1_i1.p1", "Nematostella_vectensis_DN41378_c0_g1_i1.p3")
930	GO:0006826	iron ion transport	49	2	4.47	0.94615	c("Nematostella_vectensis_DN13620_c0_g1_i1.p1", "Nematostella_vectensis_DN70_c0_g1_i1.p1")
931	GO:0006091	generation of precursor metabolites and ...	66	13	6.03	0.94695	c("Nematostella_vectensis_DN21314_c0_g1_i1.p1", "Nematostella_vectensis_DN23375_c0_g1_i1.p1", "Nematostella_vectensis_DN2468_c0_g1_i1.p1", "Nematostella_vectensis_DN291_c0_g1_i1.p2", "Nematostella_vectensis_DN31302_c0_g1_i1.p1", "Nematostella_vectensis_DN33139_c0_g1_i1.p1", "Nematostella_vectensis_DN35962_c0_g1_i1.p1", "Nematostella_vectensis_DN37730_c0_g1_i1.p1", "Nematostella_vectensis_DN41298_…
932	GO:0008610	lipid biosynthetic process	111	6	10.13	0.94729	c("Nematostella_vectensis_DN13472_c0_g1_i1.p1", "Nematostella_vectensis_DN16362_c0_g1_i1.p1", "Nematostella_vectensis_DN4070_c0_g1_i1.p1", "Nematostella_vectensis_DN41378_c0_g1_i1.p3", "Nematostella_vectensis_DN42150_c0_g1_i1.p1", "Nematostella_vectensis_DN5040_c0_g1_i1.p1")
933	GO:0046467	membrane lipid biosynthetic process	50	2	4.57	0.95026	c("Nematostella_vectensis_DN16362_c0_g1_i1.p1", "Nematostella_vectensis_DN41378_c0_g1_i1.p3")
934	GO:0007167	enzyme linked receptor protein signaling...	32	1	2.92	0.95357	Nematostella_vectensis_DN3937_c0_g1_i1.p1
935	GO:0022607	cellular component assembly	341	39	31.13	0.95732	c("Nematostella_vectensis_DN1088_c0_g1_i1.p1", "Nematostella_vectensis_DN1206_c0_g1_i1.p1", "Nematostella_vectensis_DN14394_c0_g1_i1.p1", "Nematostella_vectensis_DN14400_c0_g1_i1.p1", "Nematostella_vectensis_DN14869_c0_g1_i1.p1", "Nematostella_vectensis_DN15159_c0_g1_i1.p1", "Nematostella_vectensis_DN19737_c0_g1_i1.p1", "Nematostella_vectensis_DN19800_c0_g1_i1.p1", "Nematostella_vectensis_DN19971…
936	GO:0031325	positive regulation of cellular metaboli...	52	2	4.75	0.95760	c("Nematostella_vectensis_DN20109_c0_g1_i1.p1", "Nematostella_vectensis_DN24633_c0_g1_i1.p1")
937	GO:0002376	immune system process	33	1	3.01	0.95783	Nematostella_vectensis_DN4142_c0_g1_i1.p1
938	GO:0065008	regulation of biological quality	191	14	17.44	0.95827	c("Nematostella_vectensis_DN10248_c0_g1_i1.p1", "Nematostella_vectensis_DN13620_c0_g1_i1.p1", "Nematostella_vectensis_DN16088_c0_g1_i1.p1", "Nematostella_vectensis_DN19363_c0_g1_i1.p1", "Nematostella_vectensis_DN2109_c0_g1_i1.p1", "Nematostella_vectensis_DN21196_c0_g1_i1.p1", "Nematostella_vectensis_DN2346_c0_g1_i1.p1", "Nematostella_vectensis_DN27935_c0_g1_i1.p1", "Nematostella_vectensis_DN31680…
939	GO:0009893	positive regulation of metabolic process	53	2	4.84	0.96087	c("Nematostella_vectensis_DN20109_c0_g1_i1.p1", "Nematostella_vectensis_DN24633_c0_g1_i1.p1")
940	GO:0007399	nervous system development	34	1	3.1	0.96169	Nematostella_vectensis_DN14585_c0_g1_i1.p1
941	GO:0044255	cellular lipid metabolic process	215	13	19.63	0.96289	c("Nematostella_vectensis_DN1281_c0_g1_i3.p1", "Nematostella_vectensis_DN1327_c0_g1_i1.p1", "Nematostella_vectensis_DN13472_c0_g1_i1.p1", "Nematostella_vectensis_DN16362_c0_g1_i1.p1", "Nematostella_vectensis_DN2164_c0_g1_i1.p1", "Nematostella_vectensis_DN26057_c0_g1_i1.p1", "Nematostella_vectensis_DN2616_c0_g1_i1.p1", "Nematostella_vectensis_DN35015_c0_g1_i1.p1", "Nematostella_vectensis_DN36942_c…
942	GO:0006643	membrane lipid metabolic process	71	3	6.48	0.96348	c("Nematostella_vectensis_DN16362_c0_g1_i1.p1", "Nematostella_vectensis_DN26057_c0_g1_i1.p1", "Nematostella_vectensis_DN41378_c0_g1_i1.p3")
943	GO:1903509	liposaccharide metabolic process	55	2	5.02	0.96670	c("Nematostella_vectensis_DN16362_c0_g1_i1.p1", "Nematostella_vectensis_DN41378_c0_g1_i1.p3")
944	GO:0006664	glycolipid metabolic process	55	2	5.02	0.96670	c("Nematostella_vectensis_DN16362_c0_g1_i1.p1", "Nematostella_vectensis_DN41378_c0_g1_i1.p3")
945	GO:0046474	glycerophospholipid biosynthetic process	55	2	5.02	0.96670	c("Nematostella_vectensis_DN16362_c0_g1_i1.p1", "Nematostella_vectensis_DN41378_c0_g1_i1.p3")
946	GO:0033043	regulation of organelle organization	68	8	6.21	0.96832	c("Nematostella_vectensis_DN11296_c0_g1_i1.p1", "Nematostella_vectensis_DN19637_c0_g1_i1.p1", "Nematostella_vectensis_DN22212_c0_g1_i1.p1", "Nematostella_vectensis_DN28861_c0_g1_i1.p1", "Nematostella_vectensis_DN35293_c0_g1_i1.p1", "Nematostella_vectensis_DN48172_c0_g1_i1.p1", "Nematostella_vectensis_DN49927_c0_g1_i1.p1", "Nematostella_vectensis_DN52266_c0_g1_i1.p1")
947	GO:0009187	cyclic nucleotide metabolic process	36	1	3.29	0.96840	Nematostella_vectensis_DN27335_c0_g1_i1.p1
948	GO:0051174	regulation of phosphorus metabolic proce...	36	1	3.29	0.96840	Nematostella_vectensis_DN16674_c0_g1_i1.p1
949	GO:0043085	positive regulation of catalytic activit...	36	1	3.29	0.96840	Nematostella_vectensis_DN20109_c0_g1_i1.p1
950	GO:0019220	regulation of phosphate metabolic proces...	36	1	3.29	0.96840	Nematostella_vectensis_DN16674_c0_g1_i1.p1
951	GO:0009190	cyclic nucleotide biosynthetic process	36	1	3.29	0.96840	Nematostella_vectensis_DN27335_c0_g1_i1.p1
952	GO:0048518	positive regulation of biological proces...	120	6	10.96	0.96856	c("Nematostella_vectensis_DN20109_c0_g1_i1.p1", "Nematostella_vectensis_DN24633_c0_g1_i1.p1", "Nematostella_vectensis_DN33838_c0_g1_i1.p1", "Nematostella_vectensis_DN37653_c0_g1_i1.p1", "Nematostella_vectensis_DN4010_c0_g1_i1.p1", "Nematostella_vectensis_DN54126_c0_g1_i1.p1")
953	GO:0016569	covalent chromatin modification	56	2	5.11	0.96929	c("Nematostella_vectensis_DN38649_c0_g1_i1.p1", "Nematostella_vectensis_DN514_c0_g1_i1.p1")
954	GO:0016570	histone modification	56	2	5.11	0.96929	c("Nematostella_vectensis_DN38649_c0_g1_i1.p1", "Nematostella_vectensis_DN514_c0_g1_i1.p1")
955	GO:0046907	intracellular transport	247	21	22.55	0.96978	c("Nematostella_vectensis_DN10300_c0_g1_i1.p1", "Nematostella_vectensis_DN1108_c0_g1_i1.p1", "Nematostella_vectensis_DN12479_c0_g1_i1.p1", "Nematostella_vectensis_DN14064_c0_g1_i1.p1", "Nematostella_vectensis_DN16897_c0_g1_i1.p1", "Nematostella_vectensis_DN1691_c0_g1_i1.p1", "Nematostella_vectensis_DN17822_c0_g1_i1.p1", "Nematostella_vectensis_DN20054_c0_g1_i1.p1", "Nematostella_vectensis_DN20556…
956	GO:0016311	dephosphorylation	122	6	11.14	0.97206	c("Nematostella_vectensis_DN36942_c0_g1_i1.p1", "Nematostella_vectensis_DN4010_c0_g1_i1.p1", "Nematostella_vectensis_DN45098_c0_g1_i1.p1", "Nematostella_vectensis_DN46828_c0_g1_i1.p1", "Nematostella_vectensis_DN53443_c0_g1_i1.p1", "Nematostella_vectensis_DN9652_c0_g1_i1.p1")
957	GO:0006812	cation transport	328	21	29.95	0.97255	c("Nematostella_vectensis_DN1083_c0_g1_i1.p1", "Nematostella_vectensis_DN13620_c0_g1_i1.p1", "Nematostella_vectensis_DN1684_c0_g1_i1.p1", "Nematostella_vectensis_DN18546_c0_g1_i1.p1", "Nematostella_vectensis_DN21596_c0_g1_i1.p1", "Nematostella_vectensis_DN2446_c0_g1_i1.p2", "Nematostella_vectensis_DN24962_c0_g1_i1.p1", "Nematostella_vectensis_DN29132_c0_g1_i1.p1", "Nematostella_vectensis_DN2965_c…
958	GO:0044093	positive regulation of molecular functio...	38	1	3.47	0.97393	Nematostella_vectensis_DN20109_c0_g1_i1.p1
959	GO:0010033	response to organic substance	41	3	3.74	0.97609	c("Nematostella_vectensis_DN31430_c0_g1_i1.p1", "Nematostella_vectensis_DN4641_c0_g1_i1.p1", "Nematostella_vectensis_DN8994_c0_g1_i1.p1")
960	GO:0007098	centrosome cycle	39	1	3.56	0.97632	Nematostella_vectensis_DN14400_c0_g1_i1.p1
961	GO:0051649	establishment of localization in cell	256	23	23.37	0.97726	c("Nematostella_vectensis_DN10300_c0_g1_i1.p1", "Nematostella_vectensis_DN1108_c0_g1_i1.p1", "Nematostella_vectensis_DN12479_c0_g1_i1.p1", "Nematostella_vectensis_DN1310_c0_g1_i1.p1", "Nematostella_vectensis_DN14064_c0_g1_i1.p1", "Nematostella_vectensis_DN16897_c0_g1_i1.p1", "Nematostella_vectensis_DN1691_c0_g1_i1.p1", "Nematostella_vectensis_DN17822_c0_g1_i1.p1", "Nematostella_vectensis_DN20054_…
962	GO:0048583	regulation of response to stimulus	126	6	11.5	0.97801	c("Nematostella_vectensis_DN28300_c0_g1_i1.p1", "Nematostella_vectensis_DN33838_c0_g1_i1.p1", "Nematostella_vectensis_DN3716_c0_g1_i1.p1", "Nematostella_vectensis_DN37653_c0_g1_i1.p1", "Nematostella_vectensis_DN54126_c0_g1_i1.p1", "Nematostella_vectensis_DN6356_c0_g1_i1.p1")
963	GO:0031023	microtubule organizing center organizati...	40	1	3.65	0.97849	Nematostella_vectensis_DN14400_c0_g1_i1.p1
964	GO:0006629	lipid metabolic process	308	19	28.12	0.97860	c("Nematostella_vectensis_DN1281_c0_g1_i3.p1", "Nematostella_vectensis_DN1327_c0_g1_i1.p1", "Nematostella_vectensis_DN13472_c0_g1_i1.p1", "Nematostella_vectensis_DN16362_c0_g1_i1.p1", "Nematostella_vectensis_DN2164_c0_g1_i1.p1", "Nematostella_vectensis_DN26057_c0_g1_i1.p1", "Nematostella_vectensis_DN2616_c0_g1_i1.p1", "Nematostella_vectensis_DN28918_c0_g1_i1.p1", "Nematostella_vectensis_DN35015_c…
965	GO:1901564	organonitrogen compound metabolic proces...	2164	205	197.57	0.98100	c("Nematostella_vectensis_DN10061_c0_g1_i1.p1", "Nematostella_vectensis_DN10659_c0_g1_i1.p1", "Nematostella_vectensis_DN1083_c0_g1_i1.p1", "Nematostella_vectensis_DN10973_c0_g1_i1.p1", "Nematostella_vectensis_DN11058_c0_g1_i1.p1", "Nematostella_vectensis_DN1120_c0_g1_i2.p1", "Nematostella_vectensis_DN11286_c0_g1_i1.p1", "Nematostella_vectensis_DN11470_c0_g1_i2.p1", "Nematostella_vectensis_DN1148_…
966	GO:0046488	phosphatidylinositol metabolic process	81	3	7.4	0.98246	c("Nematostella_vectensis_DN16362_c0_g1_i1.p1", "Nematostella_vectensis_DN36942_c0_g1_i1.p1", "Nematostella_vectensis_DN41378_c0_g1_i1.p3")
967	GO:0006807	nitrogen compound metabolic process	3522	375	321.56	0.98333	c("Nematostella_vectensis_DN10061_c0_g1_i1.p1", "Nematostella_vectensis_DN101_c0_g1_i1.p1", "Nematostella_vectensis_DN10248_c0_g1_i1.p1", "Nematostella_vectensis_DN10364_c0_g1_i1.p1", "Nematostella_vectensis_DN10383_c0_g1_i1.p1", "Nematostella_vectensis_DN10659_c0_g1_i1.p1", "Nematostella_vectensis_DN1083_c0_g1_i1.p1", "Nematostella_vectensis_DN10973_c0_g1_i1.p1", "Nematostella_vectensis_DN11058_…
968	GO:0006470	protein dephosphorylation	82	3	7.49	0.98372	c("Nematostella_vectensis_DN4010_c0_g1_i1.p1", "Nematostella_vectensis_DN53443_c0_g1_i1.p1", "Nematostella_vectensis_DN9652_c0_g1_i1.p1")
969	GO:0048519	negative regulation of biological proces...	184	13	16.8	0.98399	c("Nematostella_vectensis_DN11296_c0_g1_i1.p1", "Nematostella_vectensis_DN16410_c0_g1_i1.p1", "Nematostella_vectensis_DN19637_c0_g1_i1.p1", "Nematostella_vectensis_DN22212_c0_g1_i1.p1", "Nematostella_vectensis_DN28300_c0_g1_i1.p1", "Nematostella_vectensis_DN28598_c0_g1_i1.p1", "Nematostella_vectensis_DN28861_c0_g1_i1.p1", "Nematostella_vectensis_DN34044_c0_g1_i1.p1", "Nematostella_vectensis_DN353…
970	GO:0008654	phospholipid biosynthetic process	65	2	5.93	0.98534	c("Nematostella_vectensis_DN16362_c0_g1_i1.p1", "Nematostella_vectensis_DN41378_c0_g1_i1.p3")
971	GO:0051276	chromosome organization	208	25	18.99	0.98564	c("Nematostella_vectensis_DN10248_c0_g1_i1.p1", "Nematostella_vectensis_DN10371_c0_g1_i1.p1", "Nematostella_vectensis_DN11296_c0_g1_i1.p1", "Nematostella_vectensis_DN12135_c0_g1_i1.p1", "Nematostella_vectensis_DN12333_c0_g1_i2.p1", "Nematostella_vectensis_DN1310_c0_g1_i1.p1", "Nematostella_vectensis_DN13637_c0_g1_i1.p1", "Nematostella_vectensis_DN14869_c0_g1_i1.p1", "Nematostella_vectensis_DN1957…
972	GO:0046486	glycerolipid metabolic process	101	4	9.22	0.98583	c("Nematostella_vectensis_DN13472_c0_g1_i1.p1", "Nematostella_vectensis_DN16362_c0_g1_i1.p1", "Nematostella_vectensis_DN36942_c0_g1_i1.p1", "Nematostella_vectensis_DN41378_c0_g1_i1.p3")
973	GO:0050790	regulation of catalytic activity	84	3	7.67	0.98600	c("Nematostella_vectensis_DN11296_c0_g1_i1.p1", "Nematostella_vectensis_DN16674_c0_g1_i1.p1", "Nematostella_vectensis_DN20109_c0_g1_i1.p1")
974	GO:0060255	regulation of macromolecule metabolic pr...	569	40	51.95	0.98657	c("Nematostella_vectensis_DN11199_c0_g1_i1.p1", "Nematostella_vectensis_DN11335_c0_g1_i1.p1", "Nematostella_vectensis_DN11426_c0_g1_i1.p1", "Nematostella_vectensis_DN14174_c0_g1_i1.p1", "Nematostella_vectensis_DN14371_c0_g1_i1.p1", "Nematostella_vectensis_DN15174_c0_g1_i1.p1", "Nematostella_vectensis_DN15788_c0_g1_i1.p1", "Nematostella_vectensis_DN16674_c0_g1_i1.p1", "Nematostella_vectensis_DN191…
975	GO:0098742	cell-cell adhesion via plasma-membrane a...	102	4	9.31	0.98679	c("Nematostella_vectensis_DN35494_c0_g1_i1.p1", "Nematostella_vectensis_DN41442_c0_g1_i1.p1", "Nematostella_vectensis_DN48958_c0_g1_i1.p1", "Nematostella_vectensis_DN50664_c0_g1_i1.p1")
976	GO:0007156	homophilic cell adhesion via plasma memb...	102	4	9.31	0.98679	c("Nematostella_vectensis_DN35494_c0_g1_i1.p1", "Nematostella_vectensis_DN41442_c0_g1_i1.p1", "Nematostella_vectensis_DN48958_c0_g1_i1.p1", "Nematostella_vectensis_DN50664_c0_g1_i1.p1")
977	GO:0051128	regulation of cellular component organiz...	79	8	7.21	0.98710	c("Nematostella_vectensis_DN11296_c0_g1_i1.p1", "Nematostella_vectensis_DN19637_c0_g1_i1.p1", "Nematostella_vectensis_DN22212_c0_g1_i1.p1", "Nematostella_vectensis_DN28861_c0_g1_i1.p1", "Nematostella_vectensis_DN35293_c0_g1_i1.p1", "Nematostella_vectensis_DN48172_c0_g1_i1.p1", "Nematostella_vectensis_DN49927_c0_g1_i1.p1", "Nematostella_vectensis_DN52266_c0_g1_i1.p1")
978	GO:0000226	microtubule cytoskeleton organization	125	10	11.41	0.98804	c("Nematostella_vectensis_DN11150_c0_g1_i1.p1", "Nematostella_vectensis_DN14400_c0_g1_i1.p1", "Nematostella_vectensis_DN19737_c0_g1_i1.p1", "Nematostella_vectensis_DN27279_c0_g1_i1.p1", "Nematostella_vectensis_DN27320_c0_g1_i1.p1", "Nematostella_vectensis_DN35293_c0_g1_i1.p1", "Nematostella_vectensis_DN38191_c0_g1_i1.p1", "Nematostella_vectensis_DN38467_c0_g1_i1.p1", "Nematostella_vectensis_DN401…
979	GO:0051336	regulation of hydrolase activity	47	1	4.29	0.98904	Nematostella_vectensis_DN11296_c0_g1_i1.p1
980	GO:0018205	peptidyl-lysine modification	48	1	4.38	0.99004	Nematostella_vectensis_DN9663_c0_g1_i1.p1
981	GO:0006325	chromatin organization	104	8	9.5	0.99008	c("Nematostella_vectensis_DN10371_c0_g1_i1.p1", "Nematostella_vectensis_DN19574_c0_g1_i1.p1", "Nematostella_vectensis_DN20001_c0_g1_i1.p1", "Nematostella_vectensis_DN29369_c0_g1_i1.p1", "Nematostella_vectensis_DN38649_c0_g1_i1.p1", "Nematostella_vectensis_DN462_c0_g1_i1.p1", "Nematostella_vectensis_DN514_c0_g1_i1.p1", "Nematostella_vectensis_DN6771_c0_g1_i1.p1")
982	GO:0065009	regulation of molecular function	89	3	8.13	0.99042	c("Nematostella_vectensis_DN11296_c0_g1_i1.p1", "Nematostella_vectensis_DN16674_c0_g1_i1.p1", "Nematostella_vectensis_DN20109_c0_g1_i1.p1")
983	GO:0030154	cell differentiation	49	1	4.47	0.99096	Nematostella_vectensis_DN669_c0_g1_i1.p1
984	GO:0043413	macromolecule glycosylation	108	4	9.86	0.99136	c("Nematostella_vectensis_DN39941_c0_g1_i1.p1", "Nematostella_vectensis_DN7239_c0_g1_i1.p1", "Nematostella_vectensis_DN7783_c0_g1_i1.p1", "Nematostella_vectensis_DN8953_c0_g1_i2.p1")
985	GO:0070085	glycosylation	108	4	9.86	0.99136	c("Nematostella_vectensis_DN39941_c0_g1_i1.p1", "Nematostella_vectensis_DN7239_c0_g1_i1.p1", "Nematostella_vectensis_DN7783_c0_g1_i1.p1", "Nematostella_vectensis_DN8953_c0_g1_i2.p1")
986	GO:0006486	protein glycosylation	108	4	9.86	0.99136	c("Nematostella_vectensis_DN39941_c0_g1_i1.p1", "Nematostella_vectensis_DN7239_c0_g1_i1.p1", "Nematostella_vectensis_DN7783_c0_g1_i1.p1", "Nematostella_vectensis_DN8953_c0_g1_i2.p1")
987	GO:0098609	cell-cell adhesion	108	4	9.86	0.99136	c("Nematostella_vectensis_DN35494_c0_g1_i1.p1", "Nematostella_vectensis_DN41442_c0_g1_i1.p1", "Nematostella_vectensis_DN48958_c0_g1_i1.p1", "Nematostella_vectensis_DN50664_c0_g1_i1.p1")
988	GO:0071840	cellular component organization or bioge...	854	94	77.97	0.99154	c("Nematostella_vectensis_DN10248_c0_g1_i1.p1", "Nematostella_vectensis_DN10371_c0_g1_i1.p1", "Nematostella_vectensis_DN1088_c0_g1_i1.p1", "Nematostella_vectensis_DN11150_c0_g1_i1.p1", "Nematostella_vectensis_DN11296_c0_g1_i1.p1", "Nematostella_vectensis_DN1206_c0_g1_i1.p1", "Nematostella_vectensis_DN12135_c0_g1_i1.p1", "Nematostella_vectensis_DN12333_c0_g1_i2.p1", "Nematostella_vectensis_DN1310_…
989	GO:0006996	organelle organization	603	64	55.05	0.99193	c("Nematostella_vectensis_DN10248_c0_g1_i1.p1", "Nematostella_vectensis_DN10371_c0_g1_i1.p1", "Nematostella_vectensis_DN11150_c0_g1_i1.p1", "Nematostella_vectensis_DN11296_c0_g1_i1.p1", "Nematostella_vectensis_DN1206_c0_g1_i1.p1", "Nematostella_vectensis_DN12135_c0_g1_i1.p1", "Nematostella_vectensis_DN12333_c0_g1_i2.p1", "Nematostella_vectensis_DN1310_c0_g1_i1.p1", "Nematostella_vectensis_DN13597…
990	GO:0019222	regulation of metabolic process	585	40	53.41	0.99226	c("Nematostella_vectensis_DN11199_c0_g1_i1.p1", "Nematostella_vectensis_DN11335_c0_g1_i1.p1", "Nematostella_vectensis_DN11426_c0_g1_i1.p1", "Nematostella_vectensis_DN14174_c0_g1_i1.p1", "Nematostella_vectensis_DN14371_c0_g1_i1.p1", "Nematostella_vectensis_DN15174_c0_g1_i1.p1", "Nematostella_vectensis_DN15788_c0_g1_i1.p1", "Nematostella_vectensis_DN16674_c0_g1_i1.p1", "Nematostella_vectensis_DN191…
991	GO:0006915	apoptotic process	73	2	6.66	0.99250	c("Nematostella_vectensis_DN28300_c0_g1_i1.p1", "Nematostella_vectensis_DN4716_c0_g1_i1.p1")
992	GO:0046903	secretion	52	1	4.75	0.99323	Nematostella_vectensis_DN1281_c0_g1_i3.p1
993	GO:0012501	programmed cell death	75	2	6.85	0.99367	c("Nematostella_vectensis_DN28300_c0_g1_i1.p1", "Nematostella_vectensis_DN4716_c0_g1_i1.p1")
994	GO:0048193	Golgi vesicle transport	53	1	4.84	0.99385	Nematostella_vectensis_DN27288_c0_g1_i1.p1
995	GO:0009101	glycoprotein biosynthetic process	114	4	10.41	0.99439	c("Nematostella_vectensis_DN39941_c0_g1_i1.p1", "Nematostella_vectensis_DN7239_c0_g1_i1.p1", "Nematostella_vectensis_DN7783_c0_g1_i1.p1", "Nematostella_vectensis_DN8953_c0_g1_i2.p1")
996	GO:0048731	system development	54	1	4.93	0.99442	Nematostella_vectensis_DN14585_c0_g1_i1.p1
997	GO:0008219	cell death	77	2	7.03	0.99466	c("Nematostella_vectensis_DN28300_c0_g1_i1.p1", "Nematostella_vectensis_DN4716_c0_g1_i1.p1")
998	GO:0006650	glycerophospholipid metabolic process	97	3	8.86	0.99484	c("Nematostella_vectensis_DN16362_c0_g1_i1.p1", "Nematostella_vectensis_DN36942_c0_g1_i1.p1", "Nematostella_vectensis_DN41378_c0_g1_i1.p3")
999	GO:0048523	negative regulation of cellular process	141	9	12.87	0.99519	c("Nematostella_vectensis_DN11296_c0_g1_i1.p1", "Nematostella_vectensis_DN16410_c0_g1_i1.p1", "Nematostella_vectensis_DN19637_c0_g1_i1.p1", "Nematostella_vectensis_DN22212_c0_g1_i1.p1", "Nematostella_vectensis_DN28300_c0_g1_i1.p1", "Nematostella_vectensis_DN28598_c0_g1_i1.p1", "Nematostella_vectensis_DN28861_c0_g1_i1.p1", "Nematostella_vectensis_DN34044_c0_g1_i1.p1", "Nematostella_vectensis_DN495…
1000	GO:0006357	regulation of transcription by RNA polym...	98	3	8.95	0.99523	c("Nematostella_vectensis_DN11426_c0_g1_i1.p1", "Nematostella_vectensis_DN40480_c0_g1_i1.p1", "Nematostella_vectensis_DN5379_c0_g1_i1.p1")
1001	GO:0051171	regulation of nitrogen compound metaboli...	521	34	47.57	0.99538	c("Nematostella_vectensis_DN11199_c0_g1_i1.p1", "Nematostella_vectensis_DN11335_c0_g1_i1.p1", "Nematostella_vectensis_DN11426_c0_g1_i1.p1", "Nematostella_vectensis_DN14174_c0_g1_i1.p1", "Nematostella_vectensis_DN15174_c0_g1_i1.p1", "Nematostella_vectensis_DN15788_c0_g1_i1.p1", "Nematostella_vectensis_DN16674_c0_g1_i1.p1", "Nematostella_vectensis_DN19179_c0_g1_i1.p1", "Nematostella_vectensis_DN195…
1002	GO:0009100	glycoprotein metabolic process	117	4	10.68	0.99550	c("Nematostella_vectensis_DN39941_c0_g1_i1.p1", "Nematostella_vectensis_DN7239_c0_g1_i1.p1", "Nematostella_vectensis_DN7783_c0_g1_i1.p1", "Nematostella_vectensis_DN8953_c0_g1_i2.p1")
1003	GO:0016310	phosphorylation	453	27	41.36	0.99565	c("Nematostella_vectensis_DN10061_c0_g1_i1.p1", "Nematostella_vectensis_DN1251_c0_g1_i1.p1", "Nematostella_vectensis_DN16674_c0_g1_i1.p1", "Nematostella_vectensis_DN17344_c0_g1_i1.p1", "Nematostella_vectensis_DN1979_c0_g1_i1.p1", "Nematostella_vectensis_DN21315_c0_g1_i1.p1", "Nematostella_vectensis_DN27010_c0_g1_i1.p1", "Nematostella_vectensis_DN28377_c0_g1_i1.p1", "Nematostella_vectensis_DN28861…
1004	GO:0006644	phospholipid metabolic process	135	5	12.33	0.99570	c("Nematostella_vectensis_DN1281_c0_g1_i3.p1", "Nematostella_vectensis_DN16362_c0_g1_i1.p1", "Nematostella_vectensis_DN2616_c0_g1_i1.p1", "Nematostella_vectensis_DN36942_c0_g1_i1.p1", "Nematostella_vectensis_DN41378_c0_g1_i1.p3")
1005	GO:0043067	regulation of programmed cell death	57	1	5.2	0.99582	Nematostella_vectensis_DN28300_c0_g1_i1.p1
1006	GO:0042981	regulation of apoptotic process	57	1	5.2	0.99582	Nematostella_vectensis_DN28300_c0_g1_i1.p1
1007	GO:0010941	regulation of cell death	57	1	5.2	0.99582	Nematostella_vectensis_DN28300_c0_g1_i1.p1
1008	GO:0030031	cell projection assembly	80	2	7.3	0.99586	c("Nematostella_vectensis_DN37000_c0_g1_i1.p1", "Nematostella_vectensis_DN41234_c0_g1_i1.p1")
1009	GO:0060271	cilium assembly	80	2	7.3	0.99586	c("Nematostella_vectensis_DN37000_c0_g1_i1.p1", "Nematostella_vectensis_DN41234_c0_g1_i1.p1")
1010	GO:0120031	plasma membrane bounded cell projection ...	80	2	7.3	0.99586	c("Nematostella_vectensis_DN37000_c0_g1_i1.p1", "Nematostella_vectensis_DN41234_c0_g1_i1.p1")
1011	GO:0080090	regulation of primary metabolic process	526	34	48.02	0.99620	c("Nematostella_vectensis_DN11199_c0_g1_i1.p1", "Nematostella_vectensis_DN11335_c0_g1_i1.p1", "Nematostella_vectensis_DN11426_c0_g1_i1.p1", "Nematostella_vectensis_DN14174_c0_g1_i1.p1", "Nematostella_vectensis_DN15174_c0_g1_i1.p1", "Nematostella_vectensis_DN15788_c0_g1_i1.p1", "Nematostella_vectensis_DN16674_c0_g1_i1.p1", "Nematostella_vectensis_DN19179_c0_g1_i1.p1", "Nematostella_vectensis_DN195…
1012	GO:0044267	cellular protein metabolic process	1320	114	120.52	0.99659	c("Nematostella_vectensis_DN10061_c0_g1_i1.p1", "Nematostella_vectensis_DN10973_c0_g1_i1.p1", "Nematostella_vectensis_DN11058_c0_g1_i1.p1", "Nematostella_vectensis_DN11470_c0_g1_i2.p1", "Nematostella_vectensis_DN11572_c0_g1_i1.p1", "Nematostella_vectensis_DN1215_c0_g1_i1.p1", "Nematostella_vectensis_DN1251_c0_g1_i1.p1", "Nematostella_vectensis_DN12997_c0_g1_i1.p1", "Nematostella_vectensis_DN13092…
1013	GO:0006468	protein phosphorylation	392	22	35.79	0.99676	c("Nematostella_vectensis_DN10061_c0_g1_i1.p1", "Nematostella_vectensis_DN1251_c0_g1_i1.p1", "Nematostella_vectensis_DN16674_c0_g1_i1.p1", "Nematostella_vectensis_DN17344_c0_g1_i1.p1", "Nematostella_vectensis_DN1979_c0_g1_i1.p1", "Nematostella_vectensis_DN21315_c0_g1_i1.p1", "Nematostella_vectensis_DN28377_c0_g1_i1.p1", "Nematostella_vectensis_DN28861_c0_g1_i1.p1", "Nematostella_vectensis_DN35731…
1014	GO:0010468	regulation of gene expression	506	32	46.2	0.99709	c("Nematostella_vectensis_DN11199_c0_g1_i1.p1", "Nematostella_vectensis_DN11335_c0_g1_i1.p1", "Nematostella_vectensis_DN11426_c0_g1_i1.p1", "Nematostella_vectensis_DN14174_c0_g1_i1.p1", "Nematostella_vectensis_DN14371_c0_g1_i1.p1", "Nematostella_vectensis_DN15788_c0_g1_i1.p1", "Nematostella_vectensis_DN19574_c0_g1_i1.p1", "Nematostella_vectensis_DN20733_c0_g1_i1.p1", "Nematostella_vectensis_DN233…
1015	GO:0007010	cytoskeleton organization	228	15	20.82	0.99709	c("Nematostella_vectensis_DN11150_c0_g1_i1.p1", "Nematostella_vectensis_DN14400_c0_g1_i1.p1", "Nematostella_vectensis_DN19737_c0_g1_i1.p1", "Nematostella_vectensis_DN27279_c0_g1_i1.p1", "Nematostella_vectensis_DN27320_c0_g1_i1.p1", "Nematostella_vectensis_DN31047_c0_g1_i1.p1", "Nematostella_vectensis_DN34227_c0_g1_i1.p1", "Nematostella_vectensis_DN35293_c0_g1_i1.p1", "Nematostella_vectensis_DN381…
1016	GO:0051641	cellular localization	301	25	27.48	0.99713	c("Nematostella_vectensis_DN10300_c0_g1_i1.p1", "Nematostella_vectensis_DN1108_c0_g1_i1.p1", "Nematostella_vectensis_DN12479_c0_g1_i1.p1", "Nematostella_vectensis_DN1310_c0_g1_i1.p1", "Nematostella_vectensis_DN14064_c0_g1_i1.p1", "Nematostella_vectensis_DN16897_c0_g1_i1.p1", "Nematostella_vectensis_DN1691_c0_g1_i1.p1", "Nematostella_vectensis_DN17822_c0_g1_i1.p1", "Nematostella_vectensis_DN20054_…
1017	GO:2000112	regulation of cellular macromolecule bio...	454	28	41.45	0.99732	c("Nematostella_vectensis_DN11199_c0_g1_i1.p1", "Nematostella_vectensis_DN11335_c0_g1_i1.p1", "Nematostella_vectensis_DN11426_c0_g1_i1.p1", "Nematostella_vectensis_DN14174_c0_g1_i1.p1", "Nematostella_vectensis_DN15788_c0_g1_i1.p1", "Nematostella_vectensis_DN19179_c0_g1_i1.p1", "Nematostella_vectensis_DN19574_c0_g1_i1.p1", "Nematostella_vectensis_DN20733_c0_g1_i1.p1", "Nematostella_vectensis_DN233…
1018	GO:0010556	regulation of macromolecule biosynthetic...	454	28	41.45	0.99732	c("Nematostella_vectensis_DN11199_c0_g1_i1.p1", "Nematostella_vectensis_DN11335_c0_g1_i1.p1", "Nematostella_vectensis_DN11426_c0_g1_i1.p1", "Nematostella_vectensis_DN14174_c0_g1_i1.p1", "Nematostella_vectensis_DN15788_c0_g1_i1.p1", "Nematostella_vectensis_DN19179_c0_g1_i1.p1", "Nematostella_vectensis_DN19574_c0_g1_i1.p1", "Nematostella_vectensis_DN20733_c0_g1_i1.p1", "Nematostella_vectensis_DN233…
1019	GO:0031326	regulation of cellular biosynthetic proc...	455	28	41.54	0.99743	c("Nematostella_vectensis_DN11199_c0_g1_i1.p1", "Nematostella_vectensis_DN11335_c0_g1_i1.p1", "Nematostella_vectensis_DN11426_c0_g1_i1.p1", "Nematostella_vectensis_DN14174_c0_g1_i1.p1", "Nematostella_vectensis_DN15788_c0_g1_i1.p1", "Nematostella_vectensis_DN19179_c0_g1_i1.p1", "Nematostella_vectensis_DN19574_c0_g1_i1.p1", "Nematostella_vectensis_DN20733_c0_g1_i1.p1", "Nematostella_vectensis_DN233…
1020	GO:0009889	regulation of biosynthetic process	456	28	41.63	0.99754	c("Nematostella_vectensis_DN11199_c0_g1_i1.p1", "Nematostella_vectensis_DN11335_c0_g1_i1.p1", "Nematostella_vectensis_DN11426_c0_g1_i1.p1", "Nematostella_vectensis_DN14174_c0_g1_i1.p1", "Nematostella_vectensis_DN15788_c0_g1_i1.p1", "Nematostella_vectensis_DN19179_c0_g1_i1.p1", "Nematostella_vectensis_DN19574_c0_g1_i1.p1", "Nematostella_vectensis_DN20733_c0_g1_i1.p1", "Nematostella_vectensis_DN233…
1021	GO:0048869	cellular developmental process	65	1	5.93	0.99807	Nematostella_vectensis_DN669_c0_g1_i1.p1
1022	GO:0006796	phosphate-containing compound metabolic ...	844	74	77.06	0.99867	c("Nematostella_vectensis_DN10061_c0_g1_i1.p1", "Nematostella_vectensis_DN1083_c0_g1_i1.p1", "Nematostella_vectensis_DN1148_c0_g1_i1.p2", "Nematostella_vectensis_DN1148_c1_g1_i1.p1", "Nematostella_vectensis_DN12107_c0_g1_i1.p1", "Nematostella_vectensis_DN1251_c0_g1_i1.p1", "Nematostella_vectensis_DN1281_c0_g1_i3.p1", "Nematostella_vectensis_DN12880_c0_g1_i1.p1", "Nematostella_vectensis_DN14828_c0…
1023	GO:0044782	cilium organization	95	2	8.67	0.99887	c("Nematostella_vectensis_DN37000_c0_g1_i1.p1", "Nematostella_vectensis_DN41234_c0_g1_i1.p1")
1024	GO:0015074	DNA integration	71	1	6.48	0.99892	Nematostella_vectensis_DN50977_c0_g1_i1.p1
1025	GO:0006793	phosphorus metabolic process	850	74	77.61	0.99893	c("Nematostella_vectensis_DN10061_c0_g1_i1.p1", "Nematostella_vectensis_DN1083_c0_g1_i1.p1", "Nematostella_vectensis_DN1148_c0_g1_i1.p2", "Nematostella_vectensis_DN1148_c1_g1_i1.p1", "Nematostella_vectensis_DN12107_c0_g1_i1.p1", "Nematostella_vectensis_DN1251_c0_g1_i1.p1", "Nematostella_vectensis_DN1281_c0_g1_i3.p1", "Nematostella_vectensis_DN12880_c0_g1_i1.p1", "Nematostella_vectensis_DN14828_c0…
1026	GO:0006508	proteolysis	605	55	55.24	0.99896	c("Nematostella_vectensis_DN10659_c0_g1_i1.p1", "Nematostella_vectensis_DN1120_c0_g1_i2.p1", "Nematostella_vectensis_DN11470_c0_g1_i2.p1", "Nematostella_vectensis_DN1215_c0_g1_i1.p1", "Nematostella_vectensis_DN12614_c0_g1_i1.p1", "Nematostella_vectensis_DN13815_c0_g1_i1.p1", "Nematostella_vectensis_DN13988_c0_g1_i1.p1", "Nematostella_vectensis_DN145_c0_g1_i1.p1", "Nematostella_vectensis_DN14517_c…
1027	GO:1903506	regulation of nucleic acid-templated tra...	431	23	39.35	0.99900	c("Nematostella_vectensis_DN11199_c0_g1_i1.p1", "Nematostella_vectensis_DN11335_c0_g1_i1.p1", "Nematostella_vectensis_DN11426_c0_g1_i1.p1", "Nematostella_vectensis_DN14174_c0_g1_i1.p1", "Nematostella_vectensis_DN15788_c0_g1_i1.p1", "Nematostella_vectensis_DN19574_c0_g1_i1.p1", "Nematostella_vectensis_DN20733_c0_g1_i1.p1", "Nematostella_vectensis_DN23344_c0_g1_i1.p1", "Nematostella_vectensis_DN246…
1028	GO:2001141	regulation of RNA biosynthetic process	431	23	39.35	0.99900	c("Nematostella_vectensis_DN11199_c0_g1_i1.p1", "Nematostella_vectensis_DN11335_c0_g1_i1.p1", "Nematostella_vectensis_DN11426_c0_g1_i1.p1", "Nematostella_vectensis_DN14174_c0_g1_i1.p1", "Nematostella_vectensis_DN15788_c0_g1_i1.p1", "Nematostella_vectensis_DN19574_c0_g1_i1.p1", "Nematostella_vectensis_DN20733_c0_g1_i1.p1", "Nematostella_vectensis_DN23344_c0_g1_i1.p1", "Nematostella_vectensis_DN246…
1029	GO:0006355	regulation of transcription, DNA-templat...	431	23	39.35	0.99900	c("Nematostella_vectensis_DN11199_c0_g1_i1.p1", "Nematostella_vectensis_DN11335_c0_g1_i1.p1", "Nematostella_vectensis_DN11426_c0_g1_i1.p1", "Nematostella_vectensis_DN14174_c0_g1_i1.p1", "Nematostella_vectensis_DN15788_c0_g1_i1.p1", "Nematostella_vectensis_DN19574_c0_g1_i1.p1", "Nematostella_vectensis_DN20733_c0_g1_i1.p1", "Nematostella_vectensis_DN23344_c0_g1_i1.p1", "Nematostella_vectensis_DN246…
1030	GO:0031323	regulation of cellular metabolic process	533	32	48.66	0.99909	c("Nematostella_vectensis_DN11199_c0_g1_i1.p1", "Nematostella_vectensis_DN11335_c0_g1_i1.p1", "Nematostella_vectensis_DN11426_c0_g1_i1.p1", "Nematostella_vectensis_DN14174_c0_g1_i1.p1", "Nematostella_vectensis_DN15174_c0_g1_i1.p1", "Nematostella_vectensis_DN15788_c0_g1_i1.p1", "Nematostella_vectensis_DN16674_c0_g1_i1.p1", "Nematostella_vectensis_DN19179_c0_g1_i1.p1", "Nematostella_vectensis_DN195…
1031	GO:0019219	regulation of nucleobase-containing comp...	461	25	42.09	0.99910	c("Nematostella_vectensis_DN11199_c0_g1_i1.p1", "Nematostella_vectensis_DN11335_c0_g1_i1.p1", "Nematostella_vectensis_DN11426_c0_g1_i1.p1", "Nematostella_vectensis_DN14174_c0_g1_i1.p1", "Nematostella_vectensis_DN15788_c0_g1_i1.p1", "Nematostella_vectensis_DN19179_c0_g1_i1.p1", "Nematostella_vectensis_DN19574_c0_g1_i1.p1", "Nematostella_vectensis_DN20733_c0_g1_i1.p1", "Nematostella_vectensis_DN233…
1032	GO:0006813	potassium ion transport	98	2	8.95	0.99913	c("Nematostella_vectensis_DN24962_c0_g1_i1.p1", "Nematostella_vectensis_DN43732_c0_g1_i1.p1")
1033	GO:0051252	regulation of RNA metabolic process	441	23	40.26	0.99939	c("Nematostella_vectensis_DN11199_c0_g1_i1.p1", "Nematostella_vectensis_DN11335_c0_g1_i1.p1", "Nematostella_vectensis_DN11426_c0_g1_i1.p1", "Nematostella_vectensis_DN14174_c0_g1_i1.p1", "Nematostella_vectensis_DN15788_c0_g1_i1.p1", "Nematostella_vectensis_DN19574_c0_g1_i1.p1", "Nematostella_vectensis_DN20733_c0_g1_i1.p1", "Nematostella_vectensis_DN23344_c0_g1_i1.p1", "Nematostella_vectensis_DN246…
1034	GO:0030001	metal ion transport	250	10	22.83	0.99949	c("Nematostella_vectensis_DN13620_c0_g1_i1.p1", "Nematostella_vectensis_DN24962_c0_g1_i1.p1", "Nematostella_vectensis_DN2965_c0_g1_i1.p1", "Nematostella_vectensis_DN42944_c0_g1_i1.p1", "Nematostella_vectensis_DN43732_c0_g1_i1.p1", "Nematostella_vectensis_DN49041_c0_g1_i1.p1", "Nematostella_vectensis_DN5317_c0_g1_i1.p1", "Nematostella_vectensis_DN6824_c0_g1_i1.p1", "Nematostella_vectensis_DN70_c0_…
1035	GO:0043412	macromolecule modification	1037	69	94.68	0.99958	c("Nematostella_vectensis_DN10061_c0_g1_i1.p1", "Nematostella_vectensis_DN11058_c0_g1_i1.p1", "Nematostella_vectensis_DN11098_c0_g1_i2.p1", "Nematostella_vectensis_DN11470_c0_g1_i2.p1", "Nematostella_vectensis_DN1251_c0_g1_i1.p1", "Nematostella_vectensis_DN12997_c0_g1_i1.p1", "Nematostella_vectensis_DN13092_c0_g1_i1.p1", "Nematostella_vectensis_DN15174_c0_g1_i1.p1", "Nematostella_vectensis_DN1636…
1036	GO:0032501	multicellular organismal process	153	6	13.97	0.99965	c("Nematostella_vectensis_DN14585_c0_g1_i1.p1", "Nematostella_vectensis_DN35511_c0_g1_i1.p1", "Nematostella_vectensis_DN36767_c0_g1_i1.p1", "Nematostella_vectensis_DN53447_c0_g1_i1.p1", "Nematostella_vectensis_DN669_c0_g1_i1.p1", "Nematostella_vectensis_DN9738_c0_g1_i1.p1")
1037	GO:0016043	cellular component organization	779	82	71.12	0.99968	c("Nematostella_vectensis_DN10248_c0_g1_i1.p1", "Nematostella_vectensis_DN10371_c0_g1_i1.p1", "Nematostella_vectensis_DN1088_c0_g1_i1.p1", "Nematostella_vectensis_DN11150_c0_g1_i1.p1", "Nematostella_vectensis_DN11296_c0_g1_i1.p1", "Nematostella_vectensis_DN1206_c0_g1_i1.p1", "Nematostella_vectensis_DN12135_c0_g1_i1.p1", "Nematostella_vectensis_DN12333_c0_g1_i2.p1", "Nematostella_vectensis_DN1310_…
1038	GO:0007264	small GTPase mediated signal transductio...	84	1	7.67	0.99969	Nematostella_vectensis_DN39027_c0_g1_i1.p1
1039	GO:0120036	plasma membrane bounded cell projection ...	112	2	10.23	0.99975	c("Nematostella_vectensis_DN37000_c0_g1_i1.p1", "Nematostella_vectensis_DN41234_c0_g1_i1.p1")
1040	GO:0030030	cell projection organization	112	2	10.23	0.99975	c("Nematostella_vectensis_DN37000_c0_g1_i1.p1", "Nematostella_vectensis_DN41234_c0_g1_i1.p1")
1041	GO:0007166	cell surface receptor signaling pathway	179	5	16.34	0.99983	c("Nematostella_vectensis_DN25641_c0_g1_i1.p1", "Nematostella_vectensis_DN3937_c0_g1_i1.p1", "Nematostella_vectensis_DN43835_c0_g1_i1.p1", "Nematostella_vectensis_DN53902_c0_g1_i1.p1", "Nematostella_vectensis_DN8407_c0_g1_i1.p1")
1042	GO:0035556	intracellular signal transduction	285	11	26.02	0.99985	c("Nematostella_vectensis_DN21616_c0_g1_i1.p1", "Nematostella_vectensis_DN2584_c0_g1_i1.p1", "Nematostella_vectensis_DN2639_c0_g2_i1.p1", "Nematostella_vectensis_DN27335_c0_g1_i1.p1", "Nematostella_vectensis_DN28300_c0_g1_i1.p1", "Nematostella_vectensis_DN33838_c0_g1_i1.p1", "Nematostella_vectensis_DN3716_c0_g1_i1.p1", "Nematostella_vectensis_DN37653_c0_g1_i1.p1", "Nematostella_vectensis_DN39027_…
1043	GO:0007155	cell adhesion	161	4	14.7	0.99985	c("Nematostella_vectensis_DN35494_c0_g1_i1.p1", "Nematostella_vectensis_DN41442_c0_g1_i1.p1", "Nematostella_vectensis_DN48958_c0_g1_i1.p1", "Nematostella_vectensis_DN50664_c0_g1_i1.p1")
1044	GO:0022610	biological adhesion	161	4	14.7	0.99985	c("Nematostella_vectensis_DN35494_c0_g1_i1.p1", "Nematostella_vectensis_DN41442_c0_g1_i1.p1", "Nematostella_vectensis_DN48958_c0_g1_i1.p1", "Nematostella_vectensis_DN50664_c0_g1_i1.p1")
1045	GO:0019538	protein metabolic process	1792	143	163.61	0.99988	c("Nematostella_vectensis_DN10061_c0_g1_i1.p1", "Nematostella_vectensis_DN10659_c0_g1_i1.p1", "Nematostella_vectensis_DN10973_c0_g1_i1.p1", "Nematostella_vectensis_DN11058_c0_g1_i1.p1", "Nematostella_vectensis_DN1120_c0_g1_i2.p1", "Nematostella_vectensis_DN11470_c0_g1_i2.p1", "Nematostella_vectensis_DN11572_c0_g1_i1.p1", "Nematostella_vectensis_DN1215_c0_g1_i1.p1", "Nematostella_vectensis_DN1251_…
1046	GO:0007275	multicellular organism development	94	1	8.58	0.99988	Nematostella_vectensis_DN14585_c0_g1_i1.p1
1047	GO:0007186	G protein-coupled receptor signaling pat...	509	25	46.47	0.99992	c("Nematostella_vectensis_DN10935_c0_g1_i1.p1", "Nematostella_vectensis_DN11908_c0_g1_i1.p1", "Nematostella_vectensis_DN15329_c0_g1_i1.p1", "Nematostella_vectensis_DN22517_c0_g1_i1.p1", "Nematostella_vectensis_DN25641_c0_g1_i1.p1", "Nematostella_vectensis_DN26580_c0_g1_i1.p1", "Nematostella_vectensis_DN28794_c0_g1_i1.p1", "Nematostella_vectensis_DN29841_c0_g1_i1.p1", "Nematostella_vectensis_DN300…
1048	GO:0036211	protein modification process	953	59	87.01	0.99993	c("Nematostella_vectensis_DN10061_c0_g1_i1.p1", "Nematostella_vectensis_DN11058_c0_g1_i1.p1", "Nematostella_vectensis_DN11470_c0_g1_i2.p1", "Nematostella_vectensis_DN1251_c0_g1_i1.p1", "Nematostella_vectensis_DN12997_c0_g1_i1.p1", "Nematostella_vectensis_DN13092_c0_g1_i1.p1", "Nematostella_vectensis_DN15174_c0_g1_i1.p1", "Nematostella_vectensis_DN16362_c0_g1_i1.p1", "Nematostella_vectensis_DN1667…
1049	GO:0006464	cellular protein modification process	953	59	87.01	0.99993	c("Nematostella_vectensis_DN10061_c0_g1_i1.p1", "Nematostella_vectensis_DN11058_c0_g1_i1.p1", "Nematostella_vectensis_DN11470_c0_g1_i2.p1", "Nematostella_vectensis_DN1251_c0_g1_i1.p1", "Nematostella_vectensis_DN12997_c0_g1_i1.p1", "Nematostella_vectensis_DN13092_c0_g1_i1.p1", "Nematostella_vectensis_DN15174_c0_g1_i1.p1", "Nematostella_vectensis_DN16362_c0_g1_i1.p1", "Nematostella_vectensis_DN1667…
1050	GO:0048856	anatomical structure development	128	2	11.69	0.99994	c("Nematostella_vectensis_DN14585_c0_g1_i1.p1", "Nematostella_vectensis_DN669_c0_g1_i1.p1")
1051	GO:0032502	developmental process	135	2	12.33	0.99997	c("Nematostella_vectensis_DN14585_c0_g1_i1.p1", "Nematostella_vectensis_DN669_c0_g1_i1.p1")
1052	GO:0009987	cellular process	5518	522	503.79	1.00000	c("Nematostella_vectensis_DN10061_c0_g1_i1.p1", "Nematostella_vectensis_DN101_c0_g1_i1.p1", "Nematostella_vectensis_DN10248_c0_g1_i1.p1", "Nematostella_vectensis_DN10364_c0_g1_i1.p1", "Nematostella_vectensis_DN10371_c0_g1_i1.p1", "Nematostella_vectensis_DN10383_c0_g1_i1.p1", "Nematostella_vectensis_DN1083_c0_g1_i1.p1", "Nematostella_vectensis_DN1088_c0_g1_i1.p1", "Nematostella_vectensis_DN10935_c…
1053	GO:0051716	cellular response to stimulus	1413	81	129.01	1.00000	c("Nematostella_vectensis_DN10248_c0_g1_i1.p1", "Nematostella_vectensis_DN10935_c0_g1_i1.p1", "Nematostella_vectensis_DN11908_c0_g1_i1.p1", "Nematostella_vectensis_DN13835_c0_g1_i1.p1", "Nematostella_vectensis_DN13932_c0_g1_i1.p1", "Nematostella_vectensis_DN14112_c0_g1_i1.p1", "Nematostella_vectensis_DN15179_c0_g1_i1.p1", "Nematostella_vectensis_DN15329_c0_g1_i1.p1", "Nematostella_vectensis_DN160…
1054	GO:0050896	response to stimulus	1511	89	137.95	1.00000	c("Nematostella_vectensis_DN10248_c0_g1_i1.p1", "Nematostella_vectensis_DN10935_c0_g1_i1.p1", "Nematostella_vectensis_DN11908_c0_g1_i1.p1", "Nematostella_vectensis_DN13835_c0_g1_i1.p1", "Nematostella_vectensis_DN13932_c0_g1_i1.p1", "Nematostella_vectensis_DN14112_c0_g1_i1.p1", "Nematostella_vectensis_DN15179_c0_g1_i1.p1", "Nematostella_vectensis_DN15329_c0_g1_i1.p1", "Nematostella_vectensis_DN160…
1055	GO:0016192	vesicle-mediated transport	188	1	17.16	1.00000	Nematostella_vectensis_DN27288_c0_g1_i1.p1
1056	GO:0006928	movement of cell or subcellular componen...	267	3	24.38	1.00000	c("Nematostella_vectensis_DN4186_c0_g1_i1.p1", "Nematostella_vectensis_DN46293_c0_g1_i1.p1", "Nematostella_vectensis_DN52825_c0_g1_i1.p1")
1057	GO:0007017	microtubule-based process	389	13	35.52	1.00000	c("Nematostella_vectensis_DN11150_c0_g1_i1.p1", "Nematostella_vectensis_DN14400_c0_g1_i1.p1", "Nematostella_vectensis_DN19737_c0_g1_i1.p1", "Nematostella_vectensis_DN20370_c0_g1_i1.p1", "Nematostella_vectensis_DN27279_c0_g1_i1.p1", "Nematostella_vectensis_DN27320_c0_g1_i1.p1", "Nematostella_vectensis_DN35293_c0_g1_i1.p1", "Nematostella_vectensis_DN38191_c0_g1_i1.p1", "Nematostella_vectensis_DN384…
1058	GO:0007018	microtubule-based movement	240	1	21.91	1.00000	Nematostella_vectensis_DN4186_c0_g1_i1.p1
1059	GO:0007154	cell communication	1165	46	106.36	1.00000	c("Nematostella_vectensis_DN10935_c0_g1_i1.p1", "Nematostella_vectensis_DN11908_c0_g1_i1.p1", "Nematostella_vectensis_DN15329_c0_g1_i1.p1", "Nematostella_vectensis_DN21616_c0_g1_i1.p1", "Nematostella_vectensis_DN22517_c0_g1_i1.p1", "Nematostella_vectensis_DN25641_c0_g1_i1.p1", "Nematostella_vectensis_DN2584_c0_g1_i1.p1", "Nematostella_vectensis_DN2639_c0_g2_i1.p1", "Nematostella_vectensis_DN26580…
1060	GO:0050789	regulation of biological process	1888	102	172.37	1.00000	c("Nematostella_vectensis_DN10935_c0_g1_i1.p1", "Nematostella_vectensis_DN11199_c0_g1_i1.p1", "Nematostella_vectensis_DN11296_c0_g1_i1.p1", "Nematostella_vectensis_DN11335_c0_g1_i1.p1", "Nematostella_vectensis_DN11426_c0_g1_i1.p1", "Nematostella_vectensis_DN11908_c0_g1_i1.p1", "Nematostella_vectensis_DN14174_c0_g1_i1.p1", "Nematostella_vectensis_DN14371_c0_g1_i1.p1", "Nematostella_vectensis_DN151…
1061	GO:0007165	signal transduction	1110	42	101.34	1.00000	c("Nematostella_vectensis_DN10935_c0_g1_i1.p1", "Nematostella_vectensis_DN11908_c0_g1_i1.p1", "Nematostella_vectensis_DN15329_c0_g1_i1.p1", "Nematostella_vectensis_DN21616_c0_g1_i1.p1", "Nematostella_vectensis_DN22517_c0_g1_i1.p1", "Nematostella_vectensis_DN25641_c0_g1_i1.p1", "Nematostella_vectensis_DN2584_c0_g1_i1.p1", "Nematostella_vectensis_DN2639_c0_g2_i1.p1", "Nematostella_vectensis_DN26580…
1062	GO:0023052	signaling	1135	42	103.63	1.00000	c("Nematostella_vectensis_DN10935_c0_g1_i1.p1", "Nematostella_vectensis_DN11908_c0_g1_i1.p1", "Nematostella_vectensis_DN15329_c0_g1_i1.p1", "Nematostella_vectensis_DN21616_c0_g1_i1.p1", "Nematostella_vectensis_DN22517_c0_g1_i1.p1", "Nematostella_vectensis_DN25641_c0_g1_i1.p1", "Nematostella_vectensis_DN2584_c0_g1_i1.p1", "Nematostella_vectensis_DN2639_c0_g2_i1.p1", "Nematostella_vectensis_DN26580…
1063	GO:0050794	regulation of cellular process	1826	94	166.71	1.00000	c("Nematostella_vectensis_DN10935_c0_g1_i1.p1", "Nematostella_vectensis_DN11199_c0_g1_i1.p1", "Nematostella_vectensis_DN11296_c0_g1_i1.p1", "Nematostella_vectensis_DN11335_c0_g1_i1.p1", "Nematostella_vectensis_DN11426_c0_g1_i1.p1", "Nematostella_vectensis_DN11908_c0_g1_i1.p1", "Nematostella_vectensis_DN14174_c0_g1_i1.p1", "Nematostella_vectensis_DN15174_c0_g1_i1.p1", "Nematostella_vectensis_DN153…
1064	GO:0065007	biological regulation	2041	111	186.34	1.00000	c("Nematostella_vectensis_DN10248_c0_g1_i1.p1", "Nematostella_vectensis_DN10935_c0_g1_i1.p1", "Nematostella_vectensis_DN11199_c0_g1_i1.p1", "Nematostella_vectensis_DN11296_c0_g1_i1.p1", "Nematostella_vectensis_DN11335_c0_g1_i1.p1", "Nematostella_vectensis_DN11426_c0_g1_i1.p1", "Nematostella_vectensis_DN11908_c0_g1_i1.p1", "Nematostella_vectensis_DN13620_c0_g1_i1.p1", "Nematostella_vectensis_DN141…
1065	GO:2000765	regulation of cytoplasmic translation	2	2	0.18	1.00000	c("Nematostella_vectensis_DN34710_c0_g1_i1.p1", "Nematostella_vectensis_DN42011_c0_g1_i1.p1")
1066	GO:0009166	nucleotide catabolic process	18	2	1.64	1.00000	c("Nematostella_vectensis_DN2469_c0_g1_i1.p1", "Nematostella_vectensis_DN6035_c0_g1_i1.p1")
1067	GO:0009157	deoxyribonucleoside monophosphate biosyn...	2	2	0.18	1.00000	c("Nematostella_vectensis_DN6035_c0_g1_i1.p1", "Nematostella_vectensis_DN8323_c0_g1_i1.p1")
1068	GO:0006006	glucose metabolic process	16	4	1.46	1.00000	c("Nematostella_vectensis_DN28302_c0_g1_i1.p1", "Nematostella_vectensis_DN302_c0_g1_i2.p1", "Nematostella_vectensis_DN45618_c0_g1_i1.p1", "Nematostella_vectensis_DN46420_c0_g1_i1.p1")
1069	GO:0044257	cellular protein catabolic process	110	28	10.04	1.00000	c("Nematostella_vectensis_DN11470_c0_g1_i2.p1", "Nematostella_vectensis_DN1215_c0_g1_i1.p1", "Nematostella_vectensis_DN13815_c0_g1_i1.p1", "Nematostella_vectensis_DN19662_c0_g1_i1.p1", "Nematostella_vectensis_DN20053_c0_g1_i1.p1", "Nematostella_vectensis_DN21410_c0_g1_i1.p1", "Nematostella_vectensis_DN25303_c0_g1_i1.p1", "Nematostella_vectensis_DN26369_c0_g1_i1.p1", "Nematostella_vectensis_DN2730…
1070	GO:0050877	nervous system process	11	2	1	1.00000	c("Nematostella_vectensis_DN36767_c0_g1_i1.p1", "Nematostella_vectensis_DN9738_c0_g1_i1.p1")
1071	GO:0009176	pyrimidine deoxyribonucleoside monophosp...	2	2	0.18	1.00000	c("Nematostella_vectensis_DN6035_c0_g1_i1.p1", "Nematostella_vectensis_DN8323_c0_g1_i1.p1")
1072	GO:0010639	negative regulation of organelle organiz...	27	4	2.47	1.00000	c("Nematostella_vectensis_DN11296_c0_g1_i1.p1", "Nematostella_vectensis_DN19637_c0_g1_i1.p1", "Nematostella_vectensis_DN22212_c0_g1_i1.p1", "Nematostella_vectensis_DN28861_c0_g1_i1.p1")
1073	GO:0051156	glucose 6-phosphate metabolic process	5	3	0.46	1.00000	c("Nematostella_vectensis_DN42416_c0_g1_i1.p1", "Nematostella_vectensis_DN50716_c0_g1_i1.p1", "Nematostella_vectensis_DN824_c0_g1_i1.p1")
1074	GO:0043632	modification-dependent macromolecule cat...	98	23	8.95	1.00000	c("Nematostella_vectensis_DN11470_c0_g1_i2.p1", "Nematostella_vectensis_DN1215_c0_g1_i1.p1", "Nematostella_vectensis_DN20053_c0_g1_i1.p1", "Nematostella_vectensis_DN21410_c0_g1_i1.p1", "Nematostella_vectensis_DN25303_c0_g1_i1.p1", "Nematostella_vectensis_DN26369_c0_g1_i1.p1", "Nematostella_vectensis_DN27303_c0_g1_i1.p1", "Nematostella_vectensis_DN28679_c0_g1_i1.p1", "Nematostella_vectensis_DN2935…
1075	GO:0046364	monosaccharide biosynthetic process	9	4	0.82	1.00000	c("Nematostella_vectensis_DN28302_c0_g1_i1.p1", "Nematostella_vectensis_DN302_c0_g1_i2.p1", "Nematostella_vectensis_DN45618_c0_g1_i1.p1", "Nematostella_vectensis_DN46420_c0_g1_i1.p1")
1076	GO:0051983	regulation of chromosome segregation	11	5	1	1.00000	c("Nematostella_vectensis_DN19637_c0_g1_i1.p1", "Nematostella_vectensis_DN22212_c0_g1_i1.p1", "Nematostella_vectensis_DN28861_c0_g1_i1.p1", "Nematostella_vectensis_DN48172_c0_g1_i1.p1", "Nematostella_vectensis_DN49927_c0_g1_i1.p1")
1077	GO:0019856	pyrimidine nucleobase biosynthetic proce...	7	4	0.64	1.00000	c("Nematostella_vectensis_DN11286_c0_g1_i1.p1", "Nematostella_vectensis_DN22577_c0_g1_i1.p1", "Nematostella_vectensis_DN2383_c0_g1_i1.p1", "Nematostella_vectensis_DN48886_c0_g1_i1.p1")
1078	GO:0050000	chromosome localization	2	2	0.18	1.00000	c("Nematostella_vectensis_DN1310_c0_g1_i1.p1", "Nematostella_vectensis_DN8276_c0_g1_i1.p1")
1079	GO:0046385	deoxyribose phosphate biosynthetic proce...	3	3	0.27	1.00000	c("Nematostella_vectensis_DN3490_c0_g1_i1.p1", "Nematostella_vectensis_DN6035_c0_g1_i1.p1", "Nematostella_vectensis_DN8323_c0_g1_i1.p1")
1080	GO:0003008	system process	13	2	1.19	1.00000	c("Nematostella_vectensis_DN36767_c0_g1_i1.p1", "Nematostella_vectensis_DN9738_c0_g1_i1.p1")
1081	GO:0051129	negative regulation of cellular componen...	28	4	2.56	1.00000	c("Nematostella_vectensis_DN11296_c0_g1_i1.p1", "Nematostella_vectensis_DN19637_c0_g1_i1.p1", "Nematostella_vectensis_DN22212_c0_g1_i1.p1", "Nematostella_vectensis_DN28861_c0_g1_i1.p1")
1082	GO:0006188	IMP biosynthetic process	5	3	0.46	1.00000	c("Nematostella_vectensis_DN254_c0_g1_i1.p1", "Nematostella_vectensis_DN34376_c0_g1_i1.p1", "Nematostella_vectensis_DN42570_c0_g1_i1.p1")
1083	GO:0071218	cellular response to misfolded protein	2	2	0.18	1.00000	c("Nematostella_vectensis_DN31430_c0_g1_i1.p1", "Nematostella_vectensis_DN8994_c0_g1_i1.p1")
1084	GO:0008150	biological_process	8138	743	743	1.00000	c("Nematostella_vectensis_DN0_c0_g1_i1.p1", "Nematostella_vectensis_DN10061_c0_g1_i1.p1", "Nematostella_vectensis_DN101_c0_g1_i1.p1", "Nematostella_vectensis_DN1015_c0_g2_i1.p1", "Nematostella_vectensis_DN10237_c0_g1_i2.p1", "Nematostella_vectensis_DN10248_c0_g1_i1.p1", "Nematostella_vectensis_DN10300_c0_g1_i1.p1", "Nematostella_vectensis_DN10364_c0_g1_i1.p1", "Nematostella_vectensis_DN10371_c0_g…
1085	GO:0033044	regulation of chromosome organization	14	6	1.28	1.00000	c("Nematostella_vectensis_DN11296_c0_g1_i1.p1", "Nematostella_vectensis_DN19637_c0_g1_i1.p1", "Nematostella_vectensis_DN22212_c0_g1_i1.p1", "Nematostella_vectensis_DN28861_c0_g1_i1.p1", "Nematostella_vectensis_DN48172_c0_g1_i1.p1", "Nematostella_vectensis_DN49927_c0_g1_i1.p1")
1086	GO:0033045	regulation of sister chromatid segregati...	11	5	1	1.00000	c("Nematostella_vectensis_DN19637_c0_g1_i1.p1", "Nematostella_vectensis_DN22212_c0_g1_i1.p1", "Nematostella_vectensis_DN28861_c0_g1_i1.p1", "Nematostella_vectensis_DN48172_c0_g1_i1.p1", "Nematostella_vectensis_DN49927_c0_g1_i1.p1")
1087	GO:0033047	regulation of mitotic sister chromatid s...	11	5	1	1.00000	c("Nematostella_vectensis_DN19637_c0_g1_i1.p1", "Nematostella_vectensis_DN22212_c0_g1_i1.p1", "Nematostella_vectensis_DN28861_c0_g1_i1.p1", "Nematostella_vectensis_DN48172_c0_g1_i1.p1", "Nematostella_vectensis_DN49927_c0_g1_i1.p1")
1088	GO:0045333	cellular respiration	35	12	3.2	1.00000	c("Nematostella_vectensis_DN21314_c0_g1_i1.p1", "Nematostella_vectensis_DN2468_c0_g1_i1.p1", "Nematostella_vectensis_DN291_c0_g1_i1.p2", "Nematostella_vectensis_DN31302_c0_g1_i1.p1", "Nematostella_vectensis_DN33139_c0_g1_i1.p1", "Nematostella_vectensis_DN35962_c0_g1_i1.p1", "Nematostella_vectensis_DN37730_c0_g1_i1.p1", "Nematostella_vectensis_DN41298_c0_g1_i1.p1", "Nematostella_vectensis_DN49290_…
1089	GO:0006515	protein quality control for misfolded or...	3	2	0.27	1.00000	c("Nematostella_vectensis_DN31430_c0_g1_i1.p1", "Nematostella_vectensis_DN8994_c0_g1_i1.p1")
1090	GO:0035966	response to topologically incorrect prot...	5	2	0.46	1.00000	c("Nematostella_vectensis_DN31430_c0_g1_i1.p1", "Nematostella_vectensis_DN8994_c0_g1_i1.p1")
1091	GO:0035967	cellular response to topologically incor...	2	2	0.18	1.00000	c("Nematostella_vectensis_DN31430_c0_g1_i1.p1", "Nematostella_vectensis_DN8994_c0_g1_i1.p1")
1092	GO:0016051	carbohydrate biosynthetic process	22	4	2.01	1.00000	c("Nematostella_vectensis_DN28302_c0_g1_i1.p1", "Nematostella_vectensis_DN302_c0_g1_i2.p1", "Nematostella_vectensis_DN45618_c0_g1_i1.p1", "Nematostella_vectensis_DN46420_c0_g1_i1.p1")
1093	GO:0002181	cytoplasmic translation	3	2	0.27	1.00000	c("Nematostella_vectensis_DN34710_c0_g1_i1.p1", "Nematostella_vectensis_DN42011_c0_g1_i1.p1")
1094	GO:0002182	cytoplasmic translational elongation	2	2	0.18	1.00000	c("Nematostella_vectensis_DN34710_c0_g1_i1.p1", "Nematostella_vectensis_DN42011_c0_g1_i1.p1")
1095	GO:0009262	deoxyribonucleotide metabolic process	9	4	0.82	1.00000	c("Nematostella_vectensis_DN2469_c0_g1_i1.p1", "Nematostella_vectensis_DN3490_c0_g1_i1.p1", "Nematostella_vectensis_DN6035_c0_g1_i1.p1", "Nematostella_vectensis_DN8323_c0_g1_i1.p1")
1096	GO:0009263	deoxyribonucleotide biosynthetic process	8	3	0.73	1.00000	c("Nematostella_vectensis_DN3490_c0_g1_i1.p1", "Nematostella_vectensis_DN6035_c0_g1_i1.p1", "Nematostella_vectensis_DN8323_c0_g1_i1.p1")
1097	GO:0009265	2'-deoxyribonucleotide biosynthetic proc...	3	3	0.27	1.00000	c("Nematostella_vectensis_DN3490_c0_g1_i1.p1", "Nematostella_vectensis_DN6035_c0_g1_i1.p1", "Nematostella_vectensis_DN8323_c0_g1_i1.p1")
1098	GO:0044784	metaphase/anaphase transition of cell cy...	11	5	1	1.00000	c("Nematostella_vectensis_DN19637_c0_g1_i1.p1", "Nematostella_vectensis_DN22212_c0_g1_i1.p1", "Nematostella_vectensis_DN28861_c0_g1_i1.p1", "Nematostella_vectensis_DN48172_c0_g1_i1.p1", "Nematostella_vectensis_DN49927_c0_g1_i1.p1")
1099	GO:0009219	pyrimidine deoxyribonucleotide metabolic...	3	3	0.27	1.00000	c("Nematostella_vectensis_DN3490_c0_g1_i1.p1", "Nematostella_vectensis_DN6035_c0_g1_i1.p1", "Nematostella_vectensis_DN8323_c0_g1_i1.p1")
1100	GO:0051656	establishment of organelle localization	21	2	1.92	1.00000	c("Nematostella_vectensis_DN1310_c0_g1_i1.p1", "Nematostella_vectensis_DN8276_c0_g1_i1.p1")
1101	GO:0001505	regulation of neurotransmitter levels	16	3	1.46	1.00000	c("Nematostella_vectensis_DN19363_c0_g1_i1.p1", "Nematostella_vectensis_DN2109_c0_g1_i1.p1", "Nematostella_vectensis_DN31680_c0_g1_i1.p1")
1102	GO:0071310	cellular response to organic substance	27	2	2.47	1.00000	c("Nematostella_vectensis_DN31430_c0_g1_i1.p1", "Nematostella_vectensis_DN8994_c0_g1_i1.p1")
1103	GO:0050906	detection of stimulus involved in sensor...	2	2	0.18	1.00000	c("Nematostella_vectensis_DN36767_c0_g1_i1.p1", "Nematostella_vectensis_DN9738_c0_g1_i1.p1")
1104	GO:0050907	detection of chemical stimulus involved ...	2	2	0.18	1.00000	c("Nematostella_vectensis_DN36767_c0_g1_i1.p1", "Nematostella_vectensis_DN9738_c0_g1_i1.p1")
1105	GO:0050909	sensory perception of taste	2	2	0.18	1.00000	c("Nematostella_vectensis_DN36767_c0_g1_i1.p1", "Nematostella_vectensis_DN9738_c0_g1_i1.p1")
1106	GO:0043094	cellular metabolic compound salvage	8	2	0.73	1.00000	c("Nematostella_vectensis_DN16191_c0_g1_i1.p1", "Nematostella_vectensis_DN50933_c0_g1_i1.p1")
1107	GO:0051640	organelle localization	41	2	3.74	1.00000	c("Nematostella_vectensis_DN1310_c0_g1_i1.p1", "Nematostella_vectensis_DN8276_c0_g1_i1.p1")
1108	GO:0046040	IMP metabolic process	5	3	0.46	1.00000	c("Nematostella_vectensis_DN254_c0_g1_i1.p1", "Nematostella_vectensis_DN34376_c0_g1_i1.p1", "Nematostella_vectensis_DN42570_c0_g1_i1.p1")
1109	GO:0009394	2'-deoxyribonucleotide metabolic process	3	3	0.27	1.00000	c("Nematostella_vectensis_DN3490_c0_g1_i1.p1", "Nematostella_vectensis_DN6035_c0_g1_i1.p1", "Nematostella_vectensis_DN8323_c0_g1_i1.p1")
1110	GO:0052646	alditol phosphate metabolic process	5	3	0.46	1.00000	c("Nematostella_vectensis_DN35961_c0_g1_i1.p1", "Nematostella_vectensis_DN36520_c0_g1_i1.p1", "Nematostella_vectensis_DN50392_c0_g1_i1.p1")
1111	GO:0009396	folic acid-containing compound biosynthe...	4	2	0.37	1.00000	c("Nematostella_vectensis_DN15413_c0_g1_i1.p1", "Nematostella_vectensis_DN31680_c0_g1_i1.p1")
1112	GO:0019941	modification-dependent protein catabolic...	98	23	8.95	1.00000	c("Nematostella_vectensis_DN11470_c0_g1_i2.p1", "Nematostella_vectensis_DN1215_c0_g1_i1.p1", "Nematostella_vectensis_DN20053_c0_g1_i1.p1", "Nematostella_vectensis_DN21410_c0_g1_i1.p1", "Nematostella_vectensis_DN25303_c0_g1_i1.p1", "Nematostella_vectensis_DN26369_c0_g1_i1.p1", "Nematostella_vectensis_DN27303_c0_g1_i1.p1", "Nematostella_vectensis_DN28679_c0_g1_i1.p1", "Nematostella_vectensis_DN2935…
1113	GO:0051606	detection of stimulus	2	2	0.18	1.00000	c("Nematostella_vectensis_DN36767_c0_g1_i1.p1", "Nematostella_vectensis_DN9738_c0_g1_i1.p1")
1114	GO:0015980	energy derivation by oxidation of organi...	45	12	4.11	1.00000	c("Nematostella_vectensis_DN21314_c0_g1_i1.p1", "Nematostella_vectensis_DN2468_c0_g1_i1.p1", "Nematostella_vectensis_DN291_c0_g1_i1.p2", "Nematostella_vectensis_DN31302_c0_g1_i1.p1", "Nematostella_vectensis_DN33139_c0_g1_i1.p1", "Nematostella_vectensis_DN35962_c0_g1_i1.p1", "Nematostella_vectensis_DN37730_c0_g1_i1.p1", "Nematostella_vectensis_DN41298_c0_g1_i1.p1", "Nematostella_vectensis_DN49290_…
1115	GO:0042822	pyridoxal phosphate metabolic process	5	2	0.46	1.00000	c("Nematostella_vectensis_DN16191_c0_g1_i1.p1", "Nematostella_vectensis_DN50933_c0_g1_i1.p1")
1116	GO:0042823	pyridoxal phosphate biosynthetic process	5	2	0.46	1.00000	c("Nematostella_vectensis_DN16191_c0_g1_i1.p1", "Nematostella_vectensis_DN50933_c0_g1_i1.p1")
1117	GO:0006206	pyrimidine nucleobase metabolic process	9	4	0.82	1.00000	c("Nematostella_vectensis_DN11286_c0_g1_i1.p1", "Nematostella_vectensis_DN22577_c0_g1_i1.p1", "Nematostella_vectensis_DN2383_c0_g1_i1.p1", "Nematostella_vectensis_DN48886_c0_g1_i1.p1")
1118	GO:0017182	peptidyl-diphthamide metabolic process	2	2	0.18	1.00000	c("Nematostella_vectensis_DN34710_c0_g1_i1.p1", "Nematostella_vectensis_DN42011_c0_g1_i1.p1")
1119	GO:0007600	sensory perception	10	2	0.91	1.00000	c("Nematostella_vectensis_DN36767_c0_g1_i1.p1", "Nematostella_vectensis_DN9738_c0_g1_i1.p1")
1120	GO:0007606	sensory perception of chemical stimulus	2	2	0.18	1.00000	c("Nematostella_vectensis_DN36767_c0_g1_i1.p1", "Nematostella_vectensis_DN9738_c0_g1_i1.p1")
1121	GO:0019692	deoxyribose phosphate metabolic process	3	3	0.27	1.00000	c("Nematostella_vectensis_DN3490_c0_g1_i1.p1", "Nematostella_vectensis_DN6035_c0_g1_i1.p1", "Nematostella_vectensis_DN8323_c0_g1_i1.p1")
1122	GO:0008608	attachment of spindle microtubules to ki...	5	2	0.46	1.00000	c("Nematostella_vectensis_DN1310_c0_g1_i1.p1", "Nematostella_vectensis_DN8276_c0_g1_i1.p1")
1123	GO:1900247	regulation of cytoplasmic translational ...	2	2	0.18	1.00000	c("Nematostella_vectensis_DN34710_c0_g1_i1.p1", "Nematostella_vectensis_DN42011_c0_g1_i1.p1")
1124	GO:0051783	regulation of nuclear division	13	5	1.19	1.00000	c("Nematostella_vectensis_DN19637_c0_g1_i1.p1", "Nematostella_vectensis_DN22212_c0_g1_i1.p1", "Nematostella_vectensis_DN28861_c0_g1_i1.p1", "Nematostella_vectensis_DN48172_c0_g1_i1.p1", "Nematostella_vectensis_DN49927_c0_g1_i1.p1")
1125	GO:0051788	response to misfolded protein	2	2	0.18	1.00000	c("Nematostella_vectensis_DN31430_c0_g1_i1.p1", "Nematostella_vectensis_DN8994_c0_g1_i1.p1")
1126	GO:0046184	aldehyde biosynthetic process	5	2	0.46	1.00000	c("Nematostella_vectensis_DN16191_c0_g1_i1.p1", "Nematostella_vectensis_DN50933_c0_g1_i1.p1")
1127	GO:0051310	metaphase plate congression	2	2	0.18	1.00000	c("Nematostella_vectensis_DN1310_c0_g1_i1.p1", "Nematostella_vectensis_DN8276_c0_g1_i1.p1")
1128	GO:0019682	glyceraldehyde-3-phosphate metabolic pro...	5	3	0.46	1.00000	c("Nematostella_vectensis_DN42416_c0_g1_i1.p1", "Nematostella_vectensis_DN50716_c0_g1_i1.p1", "Nematostella_vectensis_DN824_c0_g1_i1.p1")
1129	GO:0034629	cellular protein-containing complex loca...	3	2	0.27	1.00000	c("Nematostella_vectensis_DN31430_c0_g1_i1.p1", "Nematostella_vectensis_DN8994_c0_g1_i1.p1")
1130	GO:0010965	regulation of mitotic sister chromatid s...	11	5	1	1.00000	c("Nematostella_vectensis_DN19637_c0_g1_i1.p1", "Nematostella_vectensis_DN22212_c0_g1_i1.p1", "Nematostella_vectensis_DN28861_c0_g1_i1.p1", "Nematostella_vectensis_DN48172_c0_g1_i1.p1", "Nematostella_vectensis_DN49927_c0_g1_i1.p1")
1131	GO:0051303	establishment of chromosome localization	2	2	0.18	1.00000	c("Nematostella_vectensis_DN1310_c0_g1_i1.p1", "Nematostella_vectensis_DN8276_c0_g1_i1.p1")
1132	GO:0051306	mitotic sister chromatid separation	11	5	1	1.00000	c("Nematostella_vectensis_DN19637_c0_g1_i1.p1", "Nematostella_vectensis_DN22212_c0_g1_i1.p1", "Nematostella_vectensis_DN28861_c0_g1_i1.p1", "Nematostella_vectensis_DN48172_c0_g1_i1.p1", "Nematostella_vectensis_DN49927_c0_g1_i1.p1")
1133	GO:0006739	NADP metabolic process	6	3	0.55	1.00000	c("Nematostella_vectensis_DN42416_c0_g1_i1.p1", "Nematostella_vectensis_DN50716_c0_g1_i1.p1", "Nematostella_vectensis_DN824_c0_g1_i1.p1")
1134	GO:0071806	protein transmembrane transport	12	7	1.1	1.00000	c("Nematostella_vectensis_DN16897_c0_g1_i1.p1", "Nematostella_vectensis_DN17822_c0_g1_i1.p1", "Nematostella_vectensis_DN20054_c0_g1_i1.p1", "Nematostella_vectensis_DN20556_c0_g1_i1.p1", "Nematostella_vectensis_DN30184_c0_g1_i1.p1", "Nematostella_vectensis_DN4838_c0_g1_i1.p1", "Nematostella_vectensis_DN52416_c0_g1_i1.p1")
1135	GO:1902099	regulation of metaphase/anaphase transit...	11	5	1	1.00000	c("Nematostella_vectensis_DN19637_c0_g1_i1.p1", "Nematostella_vectensis_DN22212_c0_g1_i1.p1", "Nematostella_vectensis_DN28861_c0_g1_i1.p1", "Nematostella_vectensis_DN48172_c0_g1_i1.p1", "Nematostella_vectensis_DN49927_c0_g1_i1.p1")
1136	GO:0098661	inorganic anion transmembrane transport	7	2	0.64	1.00000	c("Nematostella_vectensis_DN49991_c0_g1_i1.p1", "Nematostella_vectensis_DN5701_c0_g1_i1.p1")
1137	GO:0042133	neurotransmitter metabolic process	11	3	1	1.00000	c("Nematostella_vectensis_DN19363_c0_g1_i1.p1", "Nematostella_vectensis_DN2109_c0_g1_i1.p1", "Nematostella_vectensis_DN31680_c0_g1_i1.p1")
1138	GO:1905818	regulation of chromosome separation	11	5	1	1.00000	c("Nematostella_vectensis_DN19637_c0_g1_i1.p1", "Nematostella_vectensis_DN22212_c0_g1_i1.p1", "Nematostella_vectensis_DN28861_c0_g1_i1.p1", "Nematostella_vectensis_DN48172_c0_g1_i1.p1", "Nematostella_vectensis_DN49927_c0_g1_i1.p1")
1139	GO:0098656	anion transmembrane transport	15	2	1.37	1.00000	c("Nematostella_vectensis_DN49991_c0_g1_i1.p1", "Nematostella_vectensis_DN5701_c0_g1_i1.p1")
1140	GO:0007091	metaphase/anaphase transition of mitotic...	11	5	1	1.00000	c("Nematostella_vectensis_DN19637_c0_g1_i1.p1", "Nematostella_vectensis_DN22212_c0_g1_i1.p1", "Nematostella_vectensis_DN28861_c0_g1_i1.p1", "Nematostella_vectensis_DN48172_c0_g1_i1.p1", "Nematostella_vectensis_DN49927_c0_g1_i1.p1")
1141	GO:0007080	mitotic metaphase plate congression	2	2	0.18	1.00000	c("Nematostella_vectensis_DN1310_c0_g1_i1.p1", "Nematostella_vectensis_DN8276_c0_g1_i1.p1")
1142	GO:0007088	regulation of mitotic nuclear division	13	5	1.19	1.00000	c("Nematostella_vectensis_DN19637_c0_g1_i1.p1", "Nematostella_vectensis_DN22212_c0_g1_i1.p1", "Nematostella_vectensis_DN28861_c0_g1_i1.p1", "Nematostella_vectensis_DN48172_c0_g1_i1.p1", "Nematostella_vectensis_DN49927_c0_g1_i1.p1")
1143	GO:0018202	peptidyl-histidine modification	2	2	0.18	1.00000	c("Nematostella_vectensis_DN34710_c0_g1_i1.p1", "Nematostella_vectensis_DN42011_c0_g1_i1.p1")
1144	GO:0019319	hexose biosynthetic process	9	4	0.82	1.00000	c("Nematostella_vectensis_DN28302_c0_g1_i1.p1", "Nematostella_vectensis_DN302_c0_g1_i2.p1", "Nematostella_vectensis_DN45618_c0_g1_i1.p1", "Nematostella_vectensis_DN46420_c0_g1_i1.p1")
1145	GO:0006817	phosphate ion transport	5	2	0.46	1.00000	c("Nematostella_vectensis_DN49991_c0_g1_i1.p1", "Nematostella_vectensis_DN5701_c0_g1_i1.p1")
1146	GO:0009593	detection of chemical stimulus	2	2	0.18	1.00000	c("Nematostella_vectensis_DN36767_c0_g1_i1.p1", "Nematostella_vectensis_DN9738_c0_g1_i1.p1")
1147	GO:0006448	regulation of translational elongation	5	2	0.46	1.00000	c("Nematostella_vectensis_DN34710_c0_g1_i1.p1", "Nematostella_vectensis_DN42011_c0_g1_i1.p1")
1148	GO:0000012	single strand break repair	2	0	0.18	1.00000	character(0)
1149	GO:0000018	regulation of DNA recombination	12	0	1.1	1.00000	character(0)
1150	GO:0000045	autophagosome assembly	4	0	0.37	1.00000	character(0)
1151	GO:0000054	ribosomal subunit export from nucleus	3	0	0.27	1.00000	character(0)
1152	GO:0000055	ribosomal large subunit export from nucl...	3	0	0.27	1.00000	character(0)
1153	GO:0000056	ribosomal small subunit export from nucl...	2	0	0.18	1.00000	character(0)
1154	GO:0000076	DNA replication checkpoint	5	0	0.46	1.00000	character(0)
1155	GO:0000082	G1/S transition of mitotic cell cycle	1	0	0.09	1.00000	character(0)
1156	GO:0000098	sulfur amino acid catabolic process	4	0	0.37	1.00000	character(0)
1157	GO:0000103	sulfate assimilation	1	0	0.09	1.00000	character(0)
1158	GO:0000105	histidine biosynthetic process	3	0	0.27	1.00000	character(0)
1159	GO:0000122	negative regulation of transcription by ...	4	0	0.37	1.00000	character(0)
1160	GO:0000154	rRNA modification	7	0	0.64	1.00000	character(0)
1161	GO:0000165	MAPK cascade	3	0	0.27	1.00000	character(0)
1162	GO:0000183	chromatin silencing at rDNA	2	0	0.18	1.00000	character(0)
1163	GO:0000184	nuclear-transcribed mRNA catabolic proce...	12	0	1.1	1.00000	character(0)
1164	GO:0000209	protein polyubiquitination	3	0	0.27	1.00000	character(0)
1165	GO:0000245	spliceosomal complex assembly	6	0	0.55	1.00000	character(0)
1166	GO:0000266	mitochondrial fission	2	0	0.18	1.00000	character(0)
1167	GO:0000271	polysaccharide biosynthetic process	3	0	0.27	1.00000	character(0)
1168	GO:0000272	polysaccharide catabolic process	3	0	0.27	1.00000	character(0)
1169	GO:0000281	mitotic cytokinesis	14	0	1.28	1.00000	character(0)
1170	GO:0000288	nuclear-transcribed mRNA catabolic proce...	4	0	0.37	1.00000	character(0)
1171	GO:0000289	nuclear-transcribed mRNA poly(A) tail sh...	1	0	0.09	1.00000	character(0)
1172	GO:0000290	deadenylation-dependent decapping of nuc...	3	0	0.27	1.00000	character(0)
1173	GO:0000302	response to reactive oxygen species	2	0	0.18	1.00000	character(0)
1174	GO:0000338	protein deneddylation	2	0	0.18	1.00000	character(0)
1175	GO:0000380	alternative mRNA splicing, via spliceoso...	3	0	0.27	1.00000	character(0)
1176	GO:0000381	regulation of alternative mRNA splicing,...	3	0	0.27	1.00000	character(0)
1177	GO:0000394	RNA splicing, via endonucleolytic cleava...	1	0	0.09	1.00000	character(0)
1178	GO:0000422	autophagy of mitochondrion	1	0	0.09	1.00000	character(0)
1179	GO:0000462	maturation of SSU-rRNA from tricistronic...	2	0	0.18	1.00000	character(0)
1180	GO:0000463	maturation of LSU-rRNA from tricistronic...	1	0	0.09	1.00000	character(0)
1181	GO:0000491	small nucleolar ribonucleoprotein comple...	4	0	0.37	1.00000	character(0)
1182	GO:0000493	box H/ACA snoRNP assembly	4	0	0.37	1.00000	character(0)
1183	GO:0000729	DNA double-strand break processing	1	0	0.09	1.00000	character(0)
1184	GO:0000731	DNA synthesis involved in DNA repair	4	0	0.37	1.00000	character(0)
1185	GO:0000737	DNA catabolic process, endonucleolytic	1	0	0.09	1.00000	character(0)
1186	GO:0000768	syncytium formation by plasma membrane f...	7	0	0.64	1.00000	character(0)
1187	GO:0000902	cell morphogenesis	29	0	2.65	1.00000	character(0)
1188	GO:0000904	cell morphogenesis involved in different...	15	0	1.37	1.00000	character(0)
1189	GO:0000910	cytokinesis	28	0	2.56	1.00000	character(0)
1190	GO:0000912	assembly of actomyosin apparatus involve...	2	0	0.18	1.00000	character(0)
1191	GO:0000915	actomyosin contractile ring assembly	2	0	0.18	1.00000	character(0)
1192	GO:0000959	mitochondrial RNA metabolic process	2	0	0.18	1.00000	character(0)
1193	GO:0000966	RNA 5'-end processing	4	0	0.37	1.00000	character(0)
1194	GO:0001101	response to acid chemical	2	0	0.18	1.00000	character(0)
1195	GO:0001188	RNA polymerase I preinitiation complex a...	1	0	0.09	1.00000	character(0)
1196	GO:0001503	ossification	1	0	0.09	1.00000	character(0)
1197	GO:0001508	action potential	1	0	0.09	1.00000	character(0)
1198	GO:0001525	angiogenesis	5	0	0.46	1.00000	character(0)
1199	GO:0001539	cilium or flagellum-dependent cell motil...	14	0	1.28	1.00000	character(0)
1200	GO:0001558	regulation of cell growth	4	0	0.37	1.00000	character(0)
1201	GO:0001568	blood vessel development	7	0	0.64	1.00000	character(0)
1202	GO:0001573	ganglioside metabolic process	6	0	0.55	1.00000	character(0)
1203	GO:0001578	microtubule bundle formation	24	0	2.19	1.00000	character(0)
1204	GO:0001654	eye development	1	0	0.09	1.00000	character(0)
1205	GO:0001655	urogenital system development	3	0	0.27	1.00000	character(0)
1206	GO:0001666	response to hypoxia	1	0	0.09	1.00000	character(0)
1207	GO:0001678	cellular glucose homeostasis	3	0	0.27	1.00000	character(0)
1208	GO:0001682	tRNA 5'-leader removal	4	0	0.37	1.00000	character(0)
1209	GO:0001731	formation of translation preinitiation c...	1	0	0.09	1.00000	character(0)
1210	GO:0001736	establishment of planar polarity	4	0	0.37	1.00000	character(0)
1211	GO:0001738	morphogenesis of a polarized epithelium	4	0	0.37	1.00000	character(0)
1212	GO:0001763	morphogenesis of a branching structure	2	0	0.18	1.00000	character(0)
1213	GO:0001764	neuron migration	1	0	0.09	1.00000	character(0)
1214	GO:0001775	cell activation	7	0	0.64	1.00000	character(0)
1215	GO:0001816	cytokine production	5	0	0.46	1.00000	character(0)
1216	GO:0001817	regulation of cytokine production	5	0	0.46	1.00000	character(0)
1217	GO:0001818	negative regulation of cytokine producti...	2	0	0.18	1.00000	character(0)
1218	GO:0001819	positive regulation of cytokine producti...	3	0	0.27	1.00000	character(0)
1219	GO:0001822	kidney development	3	0	0.27	1.00000	character(0)
1220	GO:0001837	epithelial to mesenchymal transition	2	0	0.18	1.00000	character(0)
1221	GO:0001881	receptor recycling	1	0	0.09	1.00000	character(0)
1222	GO:0001889	liver development	1	0	0.09	1.00000	character(0)
1223	GO:0001919	regulation of receptor recycling	1	0	0.09	1.00000	character(0)
1224	GO:0001933	negative regulation of protein phosphory...	1	0	0.09	1.00000	character(0)
1225	GO:0001934	positive regulation of protein phosphory...	5	0	0.46	1.00000	character(0)
1226	GO:0001935	endothelial cell proliferation	1	0	0.09	1.00000	character(0)
1227	GO:0001936	regulation of endothelial cell prolifera...	1	0	0.09	1.00000	character(0)
1228	GO:0001937	negative regulation of endothelial cell ...	1	0	0.09	1.00000	character(0)
1229	GO:0001944	vasculature development	7	0	0.64	1.00000	character(0)
1230	GO:0002009	morphogenesis of an epithelium	6	0	0.55	1.00000	character(0)
1231	GO:0002084	protein depalmitoylation	1	0	0.09	1.00000	character(0)
1232	GO:0002097	tRNA wobble base modification	20	0	1.83	1.00000	character(0)
1233	GO:0002098	tRNA wobble uridine modification	20	0	1.83	1.00000	character(0)
1234	GO:0002115	store-operated calcium entry	1	0	0.09	1.00000	character(0)
1235	GO:0002183	cytoplasmic translational initiation	1	0	0.09	1.00000	character(0)
1236	GO:0002218	activation of innate immune response	15	0	1.37	1.00000	character(0)
1237	GO:0002221	pattern recognition receptor signaling p...	14	0	1.28	1.00000	character(0)
1238	GO:0002224	toll-like receptor signaling pathway	12	0	1.1	1.00000	character(0)
1239	GO:0002253	activation of immune response	17	0	1.55	1.00000	character(0)
1240	GO:0002262	myeloid cell homeostasis	1	0	0.09	1.00000	character(0)
1241	GO:0002407	dendritic cell chemotaxis	1	0	0.09	1.00000	character(0)
1242	GO:0002474	antigen processing and presentation of p...	1	0	0.09	1.00000	character(0)
1243	GO:0002483	antigen processing and presentation of e...	1	0	0.09	1.00000	character(0)
1244	GO:0002520	immune system development	1	0	0.09	1.00000	character(0)
1245	GO:0002682	regulation of immune system process	20	0	1.83	1.00000	character(0)
1246	GO:0002683	negative regulation of immune system pro...	2	0	0.18	1.00000	character(0)
1247	GO:0002684	positive regulation of immune system pro...	17	0	1.55	1.00000	character(0)
1248	GO:0002697	regulation of immune effector process	4	0	0.37	1.00000	character(0)
1249	GO:0002698	negative regulation of immune effector p...	2	0	0.18	1.00000	character(0)
1250	GO:0002753	cytoplasmic pattern recognition receptor...	2	0	0.18	1.00000	character(0)
1251	GO:0002755	MyD88-dependent toll-like receptor signa...	10	0	0.91	1.00000	character(0)
1252	GO:0002757	immune response-activating signal transd...	14	0	1.28	1.00000	character(0)
1253	GO:0002758	innate immune response-activating signal...	14	0	1.28	1.00000	character(0)
1254	GO:0002764	immune response-regulating signaling pat...	14	0	1.28	1.00000	character(0)
1255	GO:0002790	peptide secretion	4	0	0.37	1.00000	character(0)
1256	GO:0002791	regulation of peptide secretion	2	0	0.18	1.00000	character(0)
1257	GO:0002793	positive regulation of peptide secretion	2	0	0.18	1.00000	character(0)
1258	GO:0002831	regulation of response to biotic stimulu...	4	0	0.37	1.00000	character(0)
1259	GO:0002832	negative regulation of response to bioti...	2	0	0.18	1.00000	character(0)
1260	GO:0002949	tRNA threonylcarbamoyladenosine modifica...	1	0	0.09	1.00000	character(0)
1261	GO:0003012	muscle system process	1	0	0.09	1.00000	character(0)
1262	GO:0003013	circulatory system process	1	0	0.09	1.00000	character(0)
1263	GO:0003333	amino acid transmembrane transport	2	0	0.18	1.00000	character(0)
1264	GO:0003341	cilium movement	32	0	2.92	1.00000	character(0)
1265	GO:0003352	regulation of cilium movement	1	0	0.09	1.00000	character(0)
1266	GO:0005976	polysaccharide metabolic process	11	0	1	1.00000	character(0)
1267	GO:0005977	glycogen metabolic process	10	0	0.91	1.00000	character(0)
1268	GO:0005978	glycogen biosynthetic process	3	0	0.27	1.00000	character(0)
1269	GO:0005980	glycogen catabolic process	2	0	0.18	1.00000	character(0)
1270	GO:0005984	disaccharide metabolic process	3	0	0.27	1.00000	character(0)
1271	GO:0005991	trehalose metabolic process	3	0	0.27	1.00000	character(0)
1272	GO:0006000	fructose metabolic process	4	0	0.37	1.00000	character(0)
1273	GO:0006002	fructose 6-phosphate metabolic process	1	0	0.09	1.00000	character(0)
1274	GO:0006003	fructose 2,6-bisphosphate metabolic proc...	4	0	0.37	1.00000	character(0)
1275	GO:0006007	glucose catabolic process	1	0	0.09	1.00000	character(0)
1276	GO:0006011	UDP-glucose metabolic process	1	0	0.09	1.00000	character(0)
1277	GO:0006012	galactose metabolic process	4	0	0.37	1.00000	character(0)
1278	GO:0006014	D-ribose metabolic process	2	0	0.18	1.00000	character(0)
1279	GO:0006020	inositol metabolic process	3	0	0.27	1.00000	character(0)
1280	GO:0006021	inositol biosynthetic process	1	0	0.09	1.00000	character(0)
1281	GO:0006022	aminoglycan metabolic process	9	0	0.82	1.00000	character(0)
1282	GO:0006023	aminoglycan biosynthetic process	1	0	0.09	1.00000	character(0)
1283	GO:0006024	glycosaminoglycan biosynthetic process	1	0	0.09	1.00000	character(0)
1284	GO:0006026	aminoglycan catabolic process	7	0	0.64	1.00000	character(0)
1285	GO:0006027	glycosaminoglycan catabolic process	7	0	0.64	1.00000	character(0)
1286	GO:0006029	proteoglycan metabolic process	8	0	0.73	1.00000	character(0)
1287	GO:0006040	amino sugar metabolic process	4	0	0.37	1.00000	character(0)
1288	GO:0006044	N-acetylglucosamine metabolic process	2	0	0.18	1.00000	character(0)
1289	GO:0006047	UDP-N-acetylglucosamine metabolic proces...	2	0	0.18	1.00000	character(0)
1290	GO:0006048	UDP-N-acetylglucosamine biosynthetic pro...	2	0	0.18	1.00000	character(0)
1291	GO:0006067	ethanol metabolic process	1	0	0.09	1.00000	character(0)
1292	GO:0006069	ethanol oxidation	1	0	0.09	1.00000	character(0)
1293	GO:0006071	glycerol metabolic process	1	0	0.09	1.00000	character(0)
1294	GO:0006073	cellular glucan metabolic process	10	0	0.91	1.00000	character(0)
1295	GO:0006083	acetate metabolic process	2	0	0.18	1.00000	character(0)
1296	GO:0006084	acetyl-CoA metabolic process	4	0	0.37	1.00000	character(0)
1297	GO:0006085	acetyl-CoA biosynthetic process	3	0	0.27	1.00000	character(0)
1298	GO:0006086	acetyl-CoA biosynthetic process from pyr...	2	0	0.18	1.00000	character(0)
1299	GO:0006089	lactate metabolic process	2	0	0.18	1.00000	character(0)
1300	GO:0006096	glycolytic process	12	0	1.1	1.00000	character(0)
1301	GO:0006102	isocitrate metabolic process	3	0	0.27	1.00000	character(0)
1302	GO:0006104	succinyl-CoA metabolic process	1	0	0.09	1.00000	character(0)
1303	GO:0006106	fumarate metabolic process	1	0	0.09	1.00000	character(0)
1304	GO:0006108	malate metabolic process	5	0	0.46	1.00000	character(0)
1305	GO:0006109	regulation of carbohydrate metabolic pro...	1	0	0.09	1.00000	character(0)
1306	GO:0006111	regulation of gluconeogenesis	1	0	0.09	1.00000	character(0)
1307	GO:0006112	energy reserve metabolic process	10	0	0.91	1.00000	character(0)
1308	GO:0006120	mitochondrial electron transport, NADH t...	3	0	0.27	1.00000	character(0)
1309	GO:0006145	purine nucleobase catabolic process	2	0	0.18	1.00000	character(0)
1310	GO:0006147	guanine catabolic process	2	0	0.18	1.00000	character(0)
1311	GO:0006166	purine ribonucleoside salvage	2	0	0.18	1.00000	character(0)
1312	GO:0006168	adenine salvage	1	0	0.09	1.00000	character(0)
1313	GO:0006171	cAMP biosynthetic process	1	0	0.09	1.00000	character(0)
1314	GO:0006172	ADP biosynthetic process	1	0	0.09	1.00000	character(0)
1315	GO:0006211	5-methylcytosine catabolic process	2	0	0.18	1.00000	character(0)
1316	GO:0006216	cytidine catabolic process	1	0	0.09	1.00000	character(0)
1317	GO:0006271	DNA strand elongation involved in DNA re...	1	0	0.09	1.00000	character(0)
1318	GO:0006273	lagging strand elongation	1	0	0.09	1.00000	character(0)
1319	GO:0006274	DNA replication termination	1	0	0.09	1.00000	character(0)
1320	GO:0006278	RNA-dependent DNA biosynthetic process	1	0	0.09	1.00000	character(0)
1321	GO:0006282	regulation of DNA repair	14	0	1.28	1.00000	character(0)
1322	GO:0006283	transcription-coupled nucleotide-excisio...	1	0	0.09	1.00000	character(0)
1323	GO:0006285	base-excision repair, AP site formation	1	0	0.09	1.00000	character(0)
1324	GO:0006301	postreplication repair	6	0	0.55	1.00000	character(0)
1325	GO:0006304	DNA modification	4	0	0.37	1.00000	character(0)
1326	GO:0006307	DNA dealkylation involved in DNA repair	1	0	0.09	1.00000	character(0)
1327	GO:0006308	DNA catabolic process	3	0	0.27	1.00000	character(0)
1328	GO:0006309	apoptotic DNA fragmentation	1	0	0.09	1.00000	character(0)
1329	GO:0006336	DNA replication-independent nucleosome a...	5	0	0.46	1.00000	character(0)
1330	GO:0006338	chromatin remodeling	32	0	2.92	1.00000	character(0)
1331	GO:0006342	chromatin silencing	3	0	0.27	1.00000	character(0)
1332	GO:0006348	chromatin silencing at telomere	1	0	0.09	1.00000	character(0)
1333	GO:0006353	DNA-templated transcription, termination	1	0	0.09	1.00000	character(0)
1334	GO:0006359	regulation of transcription by RNA polym...	1	0	0.09	1.00000	character(0)
1335	GO:0006360	transcription by RNA polymerase I	3	0	0.27	1.00000	character(0)
1336	GO:0006361	transcription initiation from RNA polyme...	1	0	0.09	1.00000	character(0)
1337	GO:0006370	7-methylguanosine mRNA capping	5	0	0.46	1.00000	character(0)
1338	GO:0006376	mRNA splice site selection	2	0	0.18	1.00000	character(0)
1339	GO:0006378	mRNA polyadenylation	3	0	0.27	1.00000	character(0)
1340	GO:0006388	tRNA splicing, via endonucleolytic cleav...	1	0	0.09	1.00000	character(0)
1341	GO:0006390	mitochondrial transcription	2	0	0.18	1.00000	character(0)
1342	GO:0006391	transcription initiation from mitochondr...	1	0	0.09	1.00000	character(0)
1343	GO:0006392	transcription elongation from mitochondr...	1	0	0.09	1.00000	character(0)
1344	GO:0006404	RNA import into nucleus	2	0	0.18	1.00000	character(0)
1345	GO:0006408	snRNA export from nucleus	1	0	0.09	1.00000	character(0)
1346	GO:0006409	tRNA export from nucleus	2	0	0.18	1.00000	character(0)
1347	GO:0006420	arginyl-tRNA aminoacylation	2	0	0.18	1.00000	character(0)
1348	GO:0006422	aspartyl-tRNA aminoacylation	1	0	0.09	1.00000	character(0)
1349	GO:0006425	glutaminyl-tRNA aminoacylation	1	0	0.09	1.00000	character(0)
1350	GO:0006426	glycyl-tRNA aminoacylation	1	0	0.09	1.00000	character(0)
1351	GO:0006427	histidyl-tRNA aminoacylation	1	0	0.09	1.00000	character(0)
1352	GO:0006428	isoleucyl-tRNA aminoacylation	1	0	0.09	1.00000	character(0)
1353	GO:0006430	lysyl-tRNA aminoacylation	1	0	0.09	1.00000	character(0)
1354	GO:0006433	prolyl-tRNA aminoacylation	1	0	0.09	1.00000	character(0)
1355	GO:0006434	seryl-tRNA aminoacylation	1	0	0.09	1.00000	character(0)
1356	GO:0006435	threonyl-tRNA aminoacylation	1	0	0.09	1.00000	character(0)
1357	GO:0006436	tryptophanyl-tRNA aminoacylation	2	0	0.18	1.00000	character(0)
1358	GO:0006437	tyrosyl-tRNA aminoacylation	1	0	0.09	1.00000	character(0)
1359	GO:0006438	valyl-tRNA aminoacylation	1	0	0.09	1.00000	character(0)
1360	GO:0006446	regulation of translational initiation	3	0	0.27	1.00000	character(0)
1361	GO:0006449	regulation of translational termination	2	0	0.18	1.00000	character(0)
1362	GO:0006458	'de novo' protein folding	1	0	0.09	1.00000	character(0)
1363	GO:0006469	negative regulation of protein kinase ac...	1	0	0.09	1.00000	character(0)
1364	GO:0006473	protein acetylation	30	0	2.74	1.00000	character(0)
1365	GO:0006474	N-terminal protein amino acid acetylatio...	1	0	0.09	1.00000	character(0)
1366	GO:0006475	internal protein amino acid acetylation	29	0	2.65	1.00000	character(0)
1367	GO:0006477	protein sulfation	3	0	0.27	1.00000	character(0)
1368	GO:0006478	peptidyl-tyrosine sulfation	3	0	0.27	1.00000	character(0)
1369	GO:0006480	N-terminal protein amino acid methylatio...	1	0	0.09	1.00000	character(0)
1370	GO:0006481	C-terminal protein methylation	1	0	0.09	1.00000	character(0)
1371	GO:0006482	protein demethylation	3	0	0.27	1.00000	character(0)
1372	GO:0006487	protein N-linked glycosylation	28	0	2.56	1.00000	character(0)
1373	GO:0006488	dolichol-linked oligosaccharide biosynth...	15	0	1.37	1.00000	character(0)
1374	GO:0006490	oligosaccharide-lipid intermediate biosy...	17	0	1.55	1.00000	character(0)
1375	GO:0006491	N-glycan processing	1	0	0.09	1.00000	character(0)
1376	GO:0006493	protein O-linked glycosylation	9	0	0.82	1.00000	character(0)
1377	GO:0006498	N-terminal protein lipidation	1	0	0.09	1.00000	character(0)
1378	GO:0006499	N-terminal protein myristoylation	1	0	0.09	1.00000	character(0)
1379	GO:0006513	protein monoubiquitination	6	0	0.55	1.00000	character(0)
1380	GO:0006516	glycoprotein catabolic process	2	0	0.18	1.00000	character(0)
1381	GO:0006528	asparagine metabolic process	3	0	0.27	1.00000	character(0)
1382	GO:0006529	asparagine biosynthetic process	3	0	0.27	1.00000	character(0)
1383	GO:0006535	cysteine biosynthetic process from serin...	2	0	0.18	1.00000	character(0)
1384	GO:0006536	glutamate metabolic process	4	0	0.37	1.00000	character(0)
1385	GO:0006537	glutamate biosynthetic process	3	0	0.27	1.00000	character(0)
1386	GO:0006542	glutamine biosynthetic process	1	0	0.09	1.00000	character(0)
1387	GO:0006546	glycine catabolic process	3	0	0.27	1.00000	character(0)
1388	GO:0006547	histidine metabolic process	4	0	0.37	1.00000	character(0)
1389	GO:0006548	histidine catabolic process	1	0	0.09	1.00000	character(0)
1390	GO:0006553	lysine metabolic process	2	0	0.18	1.00000	character(0)
1391	GO:0006555	methionine metabolic process	9	0	0.82	1.00000	character(0)
1392	GO:0006558	L-phenylalanine metabolic process	2	0	0.18	1.00000	character(0)
1393	GO:0006559	L-phenylalanine catabolic process	2	0	0.18	1.00000	character(0)
1394	GO:0006560	proline metabolic process	6	0	0.55	1.00000	character(0)
1395	GO:0006561	proline biosynthetic process	3	0	0.27	1.00000	character(0)
1396	GO:0006562	proline catabolic process	3	0	0.27	1.00000	character(0)
1397	GO:0006564	L-serine biosynthetic process	2	0	0.18	1.00000	character(0)
1398	GO:0006566	threonine metabolic process	1	0	0.09	1.00000	character(0)
1399	GO:0006567	threonine catabolic process	1	0	0.09	1.00000	character(0)
1400	GO:0006568	tryptophan metabolic process	7	0	0.64	1.00000	character(0)
1401	GO:0006569	tryptophan catabolic process	7	0	0.64	1.00000	character(0)
1402	GO:0006570	tyrosine metabolic process	1	0	0.09	1.00000	character(0)
1403	GO:0006576	cellular biogenic amine metabolic proces...	19	0	1.73	1.00000	character(0)
1404	GO:0006577	amino-acid betaine metabolic process	1	0	0.09	1.00000	character(0)
1405	GO:0006578	amino-acid betaine biosynthetic process	1	0	0.09	1.00000	character(0)
1406	GO:0006586	indolalkylamine metabolic process	7	0	0.64	1.00000	character(0)
1407	GO:0006595	polyamine metabolic process	12	0	1.1	1.00000	character(0)
1408	GO:0006596	polyamine biosynthetic process	11	0	1	1.00000	character(0)
1409	GO:0006597	spermine biosynthetic process	5	0	0.46	1.00000	character(0)
1410	GO:0006612	protein targeting to membrane	12	0	1.1	1.00000	character(0)
1411	GO:0006613	cotranslational protein targeting to mem...	9	0	0.82	1.00000	character(0)
1412	GO:0006614	SRP-dependent cotranslational protein ta...	9	0	0.82	1.00000	character(0)
1413	GO:0006616	SRP-dependent cotranslational protein ta...	1	0	0.09	1.00000	character(0)
1414	GO:0006620	posttranslational protein targeting to e...	1	0	0.09	1.00000	character(0)
1415	GO:0006621	protein retention in ER lumen	1	0	0.09	1.00000	character(0)
1416	GO:0006622	protein targeting to lysosome	1	0	0.09	1.00000	character(0)
1417	GO:0006623	protein targeting to vacuole	4	0	0.37	1.00000	character(0)
1418	GO:0006627	protein processing involved in protein t...	2	0	0.18	1.00000	character(0)
1419	GO:0006637	acyl-CoA metabolic process	5	0	0.46	1.00000	character(0)
1420	GO:0006638	neutral lipid metabolic process	1	0	0.09	1.00000	character(0)
1421	GO:0006639	acylglycerol metabolic process	1	0	0.09	1.00000	character(0)
1422	GO:0006641	triglyceride metabolic process	1	0	0.09	1.00000	character(0)
1423	GO:0006654	phosphatidic acid biosynthetic process	1	0	0.09	1.00000	character(0)
1424	GO:0006655	phosphatidylglycerol biosynthetic proces...	5	0	0.46	1.00000	character(0)
1425	GO:0006658	phosphatidylserine metabolic process	6	0	0.55	1.00000	character(0)
1426	GO:0006659	phosphatidylserine biosynthetic process	2	0	0.18	1.00000	character(0)
1427	GO:0006662	glycerol ether metabolic process	2	0	0.18	1.00000	character(0)
1428	GO:0006672	ceramide metabolic process	10	0	0.91	1.00000	character(0)
1429	GO:0006684	sphingomyelin metabolic process	1	0	0.09	1.00000	character(0)
1430	GO:0006685	sphingomyelin catabolic process	1	0	0.09	1.00000	character(0)
1431	GO:0006687	glycosphingolipid metabolic process	6	0	0.55	1.00000	character(0)
1432	GO:0006689	ganglioside catabolic process	6	0	0.55	1.00000	character(0)
1433	GO:0006695	cholesterol biosynthetic process	1	0	0.09	1.00000	character(0)
1434	GO:0006720	isoprenoid metabolic process	16	0	1.46	1.00000	character(0)
1435	GO:0006741	NADP biosynthetic process	1	0	0.09	1.00000	character(0)
1436	GO:0006750	glutathione biosynthetic process	4	0	0.37	1.00000	character(0)
1437	GO:0006757	ATP generation from ADP	12	0	1.1	1.00000	character(0)
1438	GO:0006771	riboflavin metabolic process	2	0	0.18	1.00000	character(0)
1439	GO:0006772	thiamine metabolic process	2	0	0.18	1.00000	character(0)
1440	GO:0006775	fat-soluble vitamin metabolic process	2	0	0.18	1.00000	character(0)
1441	GO:0006777	Mo-molybdopterin cofactor biosynthetic p...	3	0	0.27	1.00000	character(0)
1442	GO:0006780	uroporphyrinogen III biosynthetic proces...	1	0	0.09	1.00000	character(0)
1443	GO:0006787	porphyrin-containing compound catabolic ...	2	0	0.18	1.00000	character(0)
1444	GO:0006788	heme oxidation	1	0	0.09	1.00000	character(0)
1445	GO:0006801	superoxide metabolic process	10	0	0.91	1.00000	character(0)
1446	GO:0006835	dicarboxylic acid transport	1	0	0.09	1.00000	character(0)
1447	GO:0006836	neurotransmitter transport	9	0	0.82	1.00000	character(0)
1448	GO:0006848	pyruvate transport	2	0	0.18	1.00000	character(0)
1449	GO:0006850	mitochondrial pyruvate transmembrane tra...	2	0	0.18	1.00000	character(0)
1450	GO:0006855	drug transmembrane transport	2	0	0.18	1.00000	character(0)
1451	GO:0006857	oligopeptide transport	2	0	0.18	1.00000	character(0)
1452	GO:0006865	amino acid transport	2	0	0.18	1.00000	character(0)
1453	GO:0006885	regulation of pH	7	0	0.64	1.00000	character(0)
1454	GO:0006887	exocytosis	31	0	2.83	1.00000	character(0)
1455	GO:0006890	retrograde vesicle-mediated transport, G...	6	0	0.55	1.00000	character(0)
1456	GO:0006891	intra-Golgi vesicle-mediated transport	6	0	0.55	1.00000	character(0)
1457	GO:0006892	post-Golgi vesicle-mediated transport	14	0	1.28	1.00000	character(0)
1458	GO:0006893	Golgi to plasma membrane transport	4	0	0.37	1.00000	character(0)
1459	GO:0006895	Golgi to endosome transport	10	0	0.91	1.00000	character(0)
1460	GO:0006897	endocytosis	15	0	1.37	1.00000	character(0)
1461	GO:0006898	receptor-mediated endocytosis	4	0	0.37	1.00000	character(0)
1462	GO:0006900	vesicle budding from membrane	3	0	0.27	1.00000	character(0)
1463	GO:0006901	vesicle coating	2	0	0.18	1.00000	character(0)
1464	GO:0006903	vesicle targeting	4	0	0.37	1.00000	character(0)
1465	GO:0006904	vesicle docking involved in exocytosis	12	0	1.1	1.00000	character(0)
1466	GO:0006906	vesicle fusion	1	0	0.09	1.00000	character(0)
1467	GO:0006921	cellular component disassembly involved ...	1	0	0.09	1.00000	character(0)
1468	GO:0006935	chemotaxis	15	0	1.37	1.00000	character(0)
1469	GO:0006936	muscle contraction	1	0	0.09	1.00000	character(0)
1470	GO:0006949	syncytium formation	7	0	0.64	1.00000	character(0)
1471	GO:0006954	inflammatory response	1	0	0.09	1.00000	character(0)
1472	GO:0006955	immune response	25	0	2.28	1.00000	character(0)
1473	GO:0006956	complement activation	2	0	0.18	1.00000	character(0)
1474	GO:0006959	humoral immune response	2	0	0.18	1.00000	character(0)
1475	GO:0006970	response to osmotic stress	1	0	0.09	1.00000	character(0)
1476	GO:0006971	hypotonic response	1	0	0.09	1.00000	character(0)
1477	GO:0006984	ER-nucleus signaling pathway	2	0	0.18	1.00000	character(0)
1478	GO:0006986	response to unfolded protein	3	0	0.27	1.00000	character(0)
1479	GO:0006991	response to sterol depletion	2	0	0.18	1.00000	character(0)
1480	GO:0006997	nucleus organization	8	0	0.73	1.00000	character(0)
1481	GO:0006998	nuclear envelope organization	6	0	0.55	1.00000	character(0)
1482	GO:0007004	telomere maintenance via telomerase	1	0	0.09	1.00000	character(0)
1483	GO:0007021	tubulin complex assembly	4	0	0.37	1.00000	character(0)
1484	GO:0007023	post-chaperonin tubulin folding pathway	6	0	0.55	1.00000	character(0)
1485	GO:0007030	Golgi organization	6	0	0.55	1.00000	character(0)
1486	GO:0007033	vacuole organization	10	0	0.91	1.00000	character(0)
1487	GO:0007034	vacuolar transport	21	0	1.92	1.00000	character(0)
1488	GO:0007040	lysosome organization	4	0	0.37	1.00000	character(0)
1489	GO:0007041	lysosomal transport	7	0	0.64	1.00000	character(0)
1490	GO:0007043	cell-cell junction assembly	5	0	0.46	1.00000	character(0)
1491	GO:0007052	mitotic spindle organization	8	0	0.73	1.00000	character(0)
1492	GO:0007084	mitotic nuclear envelope reassembly	5	0	0.46	1.00000	character(0)
1493	GO:0007095	mitotic G2 DNA damage checkpoint	1	0	0.09	1.00000	character(0)
1494	GO:0007096	regulation of exit from mitosis	2	0	0.18	1.00000	character(0)
1495	GO:0007099	centriole replication	21	0	1.92	1.00000	character(0)
1496	GO:0007129	synapsis	11	0	1	1.00000	character(0)
1497	GO:0007130	synaptonemal complex assembly	1	0	0.09	1.00000	character(0)
1498	GO:0007140	male meiotic nuclear division	10	0	0.91	1.00000	character(0)
1499	GO:0007160	cell-matrix adhesion	7	0	0.64	1.00000	character(0)
1500	GO:0007162	negative regulation of cell adhesion	1	0	0.09	1.00000	character(0)
1501	GO:0007163	establishment or maintenance of cell pol...	7	0	0.64	1.00000	character(0)
1502	GO:0007164	establishment of tissue polarity	4	0	0.37	1.00000	character(0)
1503	GO:0007169	transmembrane receptor protein tyrosine ...	14	0	1.28	1.00000	character(0)
1504	GO:0007172	signal complex assembly	1	0	0.09	1.00000	character(0)
1505	GO:0007173	epidermal growth factor receptor signali...	1	0	0.09	1.00000	character(0)
1506	GO:0007179	transforming growth factor beta receptor...	7	0	0.64	1.00000	character(0)
1507	GO:0007187	G protein-coupled receptor signaling pat...	2	0	0.18	1.00000	character(0)
1508	GO:0007188	adenylate cyclase-modulating G protein-c...	2	0	0.18	1.00000	character(0)
1509	GO:0007194	negative regulation of adenylate cyclase...	5	0	0.46	1.00000	character(0)
1510	GO:0007205	protein kinase C-activating G protein-co...	5	0	0.46	1.00000	character(0)
1511	GO:0007213	G protein-coupled acetylcholine receptor...	1	0	0.09	1.00000	character(0)
1512	GO:0007224	smoothened signaling pathway	14	0	1.28	1.00000	character(0)
1513	GO:0007229	integrin-mediated signaling pathway	6	0	0.55	1.00000	character(0)
1514	GO:0007249	I-kappaB kinase/NF-kappaB signaling	15	0	1.37	1.00000	character(0)
1515	GO:0007250	activation of NF-kappaB-inducing kinase ...	1	0	0.09	1.00000	character(0)
1516	GO:0007254	JNK cascade	2	0	0.18	1.00000	character(0)
1517	GO:0007265	Ras protein signal transduction	22	0	2.01	1.00000	character(0)
1518	GO:0007266	Rho protein signal transduction	9	0	0.82	1.00000	character(0)
1519	GO:0007267	cell-cell signaling	72	0	6.57	1.00000	character(0)
1520	GO:0007268	chemical synaptic transmission	14	0	1.28	1.00000	character(0)
1521	GO:0007269	neurotransmitter secretion	5	0	0.46	1.00000	character(0)
1522	GO:0007272	ensheathment of neurons	2	0	0.18	1.00000	character(0)
1523	GO:0007292	female gamete generation	1	0	0.09	1.00000	character(0)
1524	GO:0007338	single fertilization	2	0	0.18	1.00000	character(0)
1525	GO:0007340	acrosome reaction	2	0	0.18	1.00000	character(0)
1526	GO:0007409	axonogenesis	14	0	1.28	1.00000	character(0)
1527	GO:0007411	axon guidance	14	0	1.28	1.00000	character(0)
1528	GO:0007417	central nervous system development	2	0	0.18	1.00000	character(0)
1529	GO:0007423	sensory organ development	2	0	0.18	1.00000	character(0)
1530	GO:0007507	heart development	1	0	0.09	1.00000	character(0)
1531	GO:0007517	muscle organ development	2	0	0.18	1.00000	character(0)
1532	GO:0007520	myoblast fusion	7	0	0.64	1.00000	character(0)
1533	GO:0007584	response to nutrient	1	0	0.09	1.00000	character(0)
1534	GO:0007596	blood coagulation	12	0	1.1	1.00000	character(0)
1535	GO:0007599	hemostasis	12	0	1.1	1.00000	character(0)
1536	GO:0007605	sensory perception of sound	6	0	0.55	1.00000	character(0)
1537	GO:0007610	behavior	1	0	0.09	1.00000	character(0)
1538	GO:0007623	circadian rhythm	1	0	0.09	1.00000	character(0)
1539	GO:0007624	ultradian rhythm	2	0	0.18	1.00000	character(0)
1540	GO:0007626	locomotory behavior	1	0	0.09	1.00000	character(0)
1541	GO:0008015	blood circulation	1	0	0.09	1.00000	character(0)
1542	GO:0008053	mitochondrial fusion	2	0	0.18	1.00000	character(0)
1543	GO:0008063	Toll signaling pathway	3	0	0.27	1.00000	character(0)
1544	GO:0008064	regulation of actin polymerization or de...	25	0	2.28	1.00000	character(0)
1545	GO:0008156	negative regulation of DNA replication	1	0	0.09	1.00000	character(0)
1546	GO:0008214	protein dealkylation	3	0	0.27	1.00000	character(0)
1547	GO:0008215	spermine metabolic process	5	0	0.46	1.00000	character(0)
1548	GO:0008216	spermidine metabolic process	2	0	0.18	1.00000	character(0)
1549	GO:0008217	regulation of blood pressure	1	0	0.09	1.00000	character(0)
1550	GO:0008218	bioluminescence	1	0	0.09	1.00000	character(0)
1551	GO:0008272	sulfate transport	5	0	0.46	1.00000	character(0)
1552	GO:0008277	regulation of G protein-coupled receptor...	1	0	0.09	1.00000	character(0)
1553	GO:0008283	cell proliferation	19	0	1.73	1.00000	character(0)
1554	GO:0008284	positive regulation of cell proliferatio...	3	0	0.27	1.00000	character(0)
1555	GO:0008285	negative regulation of cell proliferatio...	12	0	1.1	1.00000	character(0)
1556	GO:0008286	insulin receptor signaling pathway	2	0	0.18	1.00000	character(0)
1557	GO:0008295	spermidine biosynthetic process	2	0	0.18	1.00000	character(0)
1558	GO:0008299	isoprenoid biosynthetic process	15	0	1.37	1.00000	character(0)
1559	GO:0008366	axon ensheathment	2	0	0.18	1.00000	character(0)
1560	GO:0008543	fibroblast growth factor receptor signal...	4	0	0.37	1.00000	character(0)
1561	GO:0008592	regulation of Toll signaling pathway	1	0	0.09	1.00000	character(0)
1562	GO:0008612	peptidyl-lysine modification to peptidyl...	2	0	0.18	1.00000	character(0)
1563	GO:0008643	carbohydrate transport	15	0	1.37	1.00000	character(0)
1564	GO:0009065	glutamine family amino acid catabolic pr...	3	0	0.27	1.00000	character(0)
1565	GO:0009066	aspartate family amino acid metabolic pr...	15	0	1.37	1.00000	character(0)
1566	GO:0009067	aspartate family amino acid biosynthetic...	11	0	1	1.00000	character(0)
1567	GO:0009068	aspartate family amino acid catabolic pr...	1	0	0.09	1.00000	character(0)
1568	GO:0009071	serine family amino acid catabolic proce...	3	0	0.27	1.00000	character(0)
1569	GO:0009072	aromatic amino acid family metabolic pro...	18	0	1.64	1.00000	character(0)
1570	GO:0009073	aromatic amino acid family biosynthetic ...	3	0	0.27	1.00000	character(0)
1571	GO:0009074	aromatic amino acid family catabolic pro...	10	0	0.91	1.00000	character(0)
1572	GO:0009083	branched-chain amino acid catabolic proc...	1	0	0.09	1.00000	character(0)
1573	GO:0009085	lysine biosynthetic process	2	0	0.18	1.00000	character(0)
1574	GO:0009086	methionine biosynthetic process	6	0	0.55	1.00000	character(0)
1575	GO:0009092	homoserine metabolic process	2	0	0.18	1.00000	character(0)
1576	GO:0009106	lipoate metabolic process	1	0	0.09	1.00000	character(0)
1577	GO:0009107	lipoate biosynthetic process	1	0	0.09	1.00000	character(0)
1578	GO:0009135	purine nucleoside diphosphate metabolic ...	13	0	1.19	1.00000	character(0)
1579	GO:0009136	purine nucleoside diphosphate biosynthet...	1	0	0.09	1.00000	character(0)
1580	GO:0009164	nucleoside catabolic process	1	0	0.09	1.00000	character(0)
1581	GO:0009179	purine ribonucleoside diphosphate metabo...	13	0	1.19	1.00000	character(0)
1582	GO:0009180	purine ribonucleoside diphosphate biosyn...	1	0	0.09	1.00000	character(0)
1583	GO:0009185	ribonucleoside diphosphate metabolic pro...	13	0	1.19	1.00000	character(0)
1584	GO:0009188	ribonucleoside diphosphate biosynthetic ...	1	0	0.09	1.00000	character(0)
1585	GO:0009229	thiamine diphosphate biosynthetic proces...	1	0	0.09	1.00000	character(0)
1586	GO:0009231	riboflavin biosynthetic process	2	0	0.18	1.00000	character(0)
1587	GO:0009235	cobalamin metabolic process	1	0	0.09	1.00000	character(0)
1588	GO:0009240	isopentenyl diphosphate biosynthetic pro...	1	0	0.09	1.00000	character(0)
1589	GO:0009250	glucan biosynthetic process	3	0	0.27	1.00000	character(0)
1590	GO:0009251	glucan catabolic process	2	0	0.18	1.00000	character(0)
1591	GO:0009267	cellular response to starvation	1	0	0.09	1.00000	character(0)
1592	GO:0009306	protein secretion	4	0	0.37	1.00000	character(0)
1593	GO:0009308	amine metabolic process	24	0	2.19	1.00000	character(0)
1594	GO:0009309	amine biosynthetic process	11	0	1	1.00000	character(0)
1595	GO:0009310	amine catabolic process	7	0	0.64	1.00000	character(0)
1596	GO:0009311	oligosaccharide metabolic process	13	0	1.19	1.00000	character(0)
1597	GO:0009312	oligosaccharide biosynthetic process	4	0	0.37	1.00000	character(0)
1598	GO:0009314	response to radiation	14	0	1.28	1.00000	character(0)
1599	GO:0009395	phospholipid catabolic process	2	0	0.18	1.00000	character(0)
1600	GO:0009405	pathogenesis	5	0	0.46	1.00000	character(0)
1601	GO:0009411	response to UV	4	0	0.37	1.00000	character(0)
1602	GO:0009416	response to light stimulus	4	0	0.37	1.00000	character(0)
1603	GO:0009438	methylglyoxal metabolic process	2	0	0.18	1.00000	character(0)
1604	GO:0009445	putrescine metabolic process	3	0	0.27	1.00000	character(0)
1605	GO:0009446	putrescine biosynthetic process	3	0	0.27	1.00000	character(0)
1606	GO:0009448	gamma-aminobutyric acid metabolic proces...	2	0	0.18	1.00000	character(0)
1607	GO:0009450	gamma-aminobutyric acid catabolic proces...	1	0	0.09	1.00000	character(0)
1608	GO:0009452	7-methylguanosine RNA capping	7	0	0.64	1.00000	character(0)
1609	GO:0009566	fertilization	2	0	0.18	1.00000	character(0)
1610	GO:0009611	response to wounding	13	0	1.19	1.00000	character(0)
1611	GO:0009617	response to bacterium	1	0	0.09	1.00000	character(0)
1612	GO:0009636	response to toxic substance	1	0	0.09	1.00000	character(0)
1613	GO:0009651	response to salt stress	1	0	0.09	1.00000	character(0)
1614	GO:0009653	anatomical structure morphogenesis	50	0	4.57	1.00000	character(0)
1615	GO:0009719	response to endogenous stimulus	20	0	1.83	1.00000	character(0)
1616	GO:0009725	response to hormone	4	0	0.37	1.00000	character(0)
1617	GO:0009743	response to carbohydrate	2	0	0.18	1.00000	character(0)
1618	GO:0009746	response to hexose	2	0	0.18	1.00000	character(0)
1619	GO:0009749	response to glucose	2	0	0.18	1.00000	character(0)
1620	GO:0009790	embryo development	1	0	0.09	1.00000	character(0)
1621	GO:0009888	tissue development	14	0	1.28	1.00000	character(0)
1622	GO:0009890	negative regulation of biosynthetic proc...	32	0	2.92	1.00000	character(0)
1623	GO:0009896	positive regulation of catabolic process	3	0	0.27	1.00000	character(0)
1624	GO:0009914	hormone transport	3	0	0.27	1.00000	character(0)
1625	GO:0009972	cytidine deamination	1	0	0.09	1.00000	character(0)
1626	GO:0009991	response to extracellular stimulus	2	0	0.18	1.00000	character(0)
1627	GO:0010133	proline catabolic process to glutamate	1	0	0.09	1.00000	character(0)
1628	GO:0010165	response to X-ray	3	0	0.27	1.00000	character(0)
1629	GO:0010212	response to ionizing radiation	10	0	0.91	1.00000	character(0)
1630	GO:0010265	SCF complex assembly	1	0	0.09	1.00000	character(0)
1631	GO:0010387	COP9 signalosome assembly	1	0	0.09	1.00000	character(0)
1632	GO:0010390	histone monoubiquitination	3	0	0.27	1.00000	character(0)
1633	GO:0010452	histone H3-K36 methylation	1	0	0.09	1.00000	character(0)
1634	GO:0010457	centriole-centriole cohesion	2	0	0.18	1.00000	character(0)
1635	GO:0010458	exit from mitosis	2	0	0.18	1.00000	character(0)
1636	GO:0010466	negative regulation of peptidase activit...	6	0	0.55	1.00000	character(0)
1637	GO:0010506	regulation of autophagy	6	0	0.55	1.00000	character(0)
1638	GO:0010508	positive regulation of autophagy	3	0	0.27	1.00000	character(0)
1639	GO:0010558	negative regulation of macromolecule bio...	30	0	2.74	1.00000	character(0)
1640	GO:0010562	positive regulation of phosphorus metabo...	15	0	1.37	1.00000	character(0)
1641	GO:0010563	negative regulation of phosphorus metabo...	5	0	0.46	1.00000	character(0)
1642	GO:0010569	regulation of double-strand break repair...	12	0	1.1	1.00000	character(0)
1643	GO:0010638	positive regulation of organelle organiz...	19	0	1.73	1.00000	character(0)
1644	GO:0010675	regulation of cellular carbohydrate meta...	1	0	0.09	1.00000	character(0)
1645	GO:0010677	negative regulation of cellular carbohyd...	1	0	0.09	1.00000	character(0)
1646	GO:0010721	negative regulation of cell development	1	0	0.09	1.00000	character(0)
1647	GO:0010737	protein kinase A signaling	1	0	0.09	1.00000	character(0)
1648	GO:0010738	regulation of protein kinase A signaling	1	0	0.09	1.00000	character(0)
1649	GO:0010755	regulation of plasminogen activation	1	0	0.09	1.00000	character(0)
1650	GO:0010756	positive regulation of plasminogen activ...	1	0	0.09	1.00000	character(0)
1651	GO:0010769	regulation of cell morphogenesis involve...	1	0	0.09	1.00000	character(0)
1652	GO:0010771	negative regulation of cell morphogenesi...	1	0	0.09	1.00000	character(0)
1653	GO:0010792	DNA double-strand break processing invol...	1	0	0.09	1.00000	character(0)
1654	GO:0010810	regulation of cell-substrate adhesion	1	0	0.09	1.00000	character(0)
1655	GO:0010812	negative regulation of cell-substrate ad...	1	0	0.09	1.00000	character(0)
1656	GO:0010817	regulation of hormone levels	3	0	0.27	1.00000	character(0)
1657	GO:0010824	regulation of centrosome duplication	13	0	1.19	1.00000	character(0)
1658	GO:0010826	negative regulation of centrosome duplic...	11	0	1	1.00000	character(0)
1659	GO:0010833	telomere maintenance via telomere length...	1	0	0.09	1.00000	character(0)
1660	GO:0010906	regulation of glucose metabolic process	1	0	0.09	1.00000	character(0)
1661	GO:0010921	regulation of phosphatase activity	6	0	0.55	1.00000	character(0)
1662	GO:0010923	negative regulation of phosphatase activ...	4	0	0.37	1.00000	character(0)
1663	GO:0010927	cellular component assembly involved in ...	2	0	0.18	1.00000	character(0)
1664	GO:0010942	positive regulation of cell death	2	0	0.18	1.00000	character(0)
1665	GO:0010951	negative regulation of endopeptidase act...	6	0	0.55	1.00000	character(0)
1666	GO:0010954	positive regulation of protein processin...	1	0	0.09	1.00000	character(0)
1667	GO:0010959	regulation of metal ion transport	1	0	0.09	1.00000	character(0)
1668	GO:0010970	transport along microtubule	18	0	1.64	1.00000	character(0)
1669	GO:0010972	negative regulation of G2/M transition o...	6	0	0.55	1.00000	character(0)
1670	GO:0014070	response to organic cyclic compound	1	0	0.09	1.00000	character(0)
1671	GO:0014074	response to purine-containing compound	1	0	0.09	1.00000	character(0)
1672	GO:0014706	striated muscle tissue development	2	0	0.18	1.00000	character(0)
1673	GO:0014902	myotube differentiation	7	0	0.64	1.00000	character(0)
1674	GO:0015012	heparan sulfate proteoglycan biosyntheti...	3	0	0.27	1.00000	character(0)
1675	GO:0015689	molybdate ion transport	2	0	0.18	1.00000	character(0)
1676	GO:0015693	magnesium ion transport	5	0	0.46	1.00000	character(0)
1677	GO:0015721	bile acid and bile salt transport	2	0	0.18	1.00000	character(0)
1678	GO:0015749	monosaccharide transmembrane transport	1	0	0.09	1.00000	character(0)
1679	GO:0015780	nucleotide-sugar transmembrane transport	12	0	1.1	1.00000	character(0)
1680	GO:0015783	GDP-fucose transmembrane transport	2	0	0.18	1.00000	character(0)
1681	GO:0015800	acidic amino acid transport	1	0	0.09	1.00000	character(0)
1682	GO:0015804	neutral amino acid transport	1	0	0.09	1.00000	character(0)
1683	GO:0015807	L-amino acid transport	2	0	0.18	1.00000	character(0)
1684	GO:0015813	L-glutamate transmembrane transport	1	0	0.09	1.00000	character(0)
1685	GO:0015816	glycine transport	1	0	0.09	1.00000	character(0)
1686	GO:0015850	organic hydroxy compound transport	8	0	0.73	1.00000	character(0)
1687	GO:0015858	nucleoside transport	6	0	0.55	1.00000	character(0)
1688	GO:0015882	L-ascorbic acid transmembrane transport	1	0	0.09	1.00000	character(0)
1689	GO:0015889	cobalamin transport	1	0	0.09	1.00000	character(0)
1690	GO:0015893	drug transport	6	0	0.55	1.00000	character(0)
1691	GO:0015910	peroxisomal long-chain fatty acid import	3	0	0.27	1.00000	character(0)
1692	GO:0015918	sterol transport	6	0	0.55	1.00000	character(0)
1693	GO:0016032	viral process	1	0	0.09	1.00000	character(0)
1694	GO:0016049	cell growth	4	0	0.37	1.00000	character(0)
1695	GO:0016050	vesicle organization	4	0	0.37	1.00000	character(0)
1696	GO:0016055	Wnt signaling pathway	48	0	4.38	1.00000	character(0)
1697	GO:0016075	rRNA catabolic process	3	0	0.27	1.00000	character(0)
1698	GO:0016079	synaptic vesicle exocytosis	4	0	0.37	1.00000	character(0)
1699	GO:0016093	polyprenol metabolic process	3	0	0.27	1.00000	character(0)
1700	GO:0016094	polyprenol biosynthetic process	2	0	0.18	1.00000	character(0)
1701	GO:0016126	sterol biosynthetic process	3	0	0.27	1.00000	character(0)
1702	GO:0016197	endosomal transport	22	0	2.01	1.00000	character(0)
1703	GO:0016226	iron-sulfur cluster assembly	6	0	0.55	1.00000	character(0)
1704	GO:0016233	telomere capping	3	0	0.27	1.00000	character(0)
1705	GO:0016236	macroautophagy	11	0	1	1.00000	character(0)
1706	GO:0016239	positive regulation of macroautophagy	3	0	0.27	1.00000	character(0)
1707	GO:0016241	regulation of macroautophagy	3	0	0.27	1.00000	character(0)
1708	GO:0016255	attachment of GPI anchor to protein	5	0	0.46	1.00000	character(0)
1709	GO:0016266	O-glycan processing	4	0	0.37	1.00000	character(0)
1710	GO:0016441	posttranscriptional gene silencing	10	0	0.91	1.00000	character(0)
1711	GO:0016458	gene silencing	14	0	1.28	1.00000	character(0)
1712	GO:0016477	cell migration	6	0	0.55	1.00000	character(0)
1713	GO:0016480	negative regulation of transcription by ...	1	0	0.09	1.00000	character(0)
1714	GO:0016482	cytosolic transport	25	0	2.28	1.00000	character(0)
1715	GO:0016525	negative regulation of angiogenesis	5	0	0.46	1.00000	character(0)
1716	GO:0016539	intein-mediated protein splicing	3	0	0.27	1.00000	character(0)
1717	GO:0016540	protein autoprocessing	8	0	0.73	1.00000	character(0)
1718	GO:0016556	mRNA modification	8	0	0.73	1.00000	character(0)
1719	GO:0016571	histone methylation	11	0	1	1.00000	character(0)
1720	GO:0016572	histone phosphorylation	2	0	0.18	1.00000	character(0)
1721	GO:0016573	histone acetylation	27	0	2.47	1.00000	character(0)
1722	GO:0016574	histone ubiquitination	3	0	0.27	1.00000	character(0)
1723	GO:0016577	histone demethylation	1	0	0.09	1.00000	character(0)
1724	GO:0016578	histone deubiquitination	2	0	0.18	1.00000	character(0)
1725	GO:0016598	protein arginylation	2	0	0.18	1.00000	character(0)
1726	GO:0016925	protein sumoylation	2	0	0.18	1.00000	character(0)
1727	GO:0016926	protein desumoylation	1	0	0.09	1.00000	character(0)
1728	GO:0016973	poly(A)+ mRNA export from nucleus	3	0	0.27	1.00000	character(0)
1729	GO:0017001	antibiotic catabolic process	2	0	0.18	1.00000	character(0)
1730	GO:0017015	regulation of transforming growth factor...	1	0	0.09	1.00000	character(0)
1731	GO:0017121	phospholipid scrambling	7	0	0.64	1.00000	character(0)
1732	GO:0017148	negative regulation of translation	5	0	0.46	1.00000	character(0)
1733	GO:0017156	calcium ion regulated exocytosis	4	0	0.37	1.00000	character(0)
1734	GO:0017157	regulation of exocytosis	1	0	0.09	1.00000	character(0)
1735	GO:0017187	peptidyl-glutamic acid carboxylation	8	0	0.73	1.00000	character(0)
1736	GO:0017196	N-terminal peptidyl-methionine acetylati...	1	0	0.09	1.00000	character(0)
1737	GO:0018022	peptidyl-lysine methylation	10	0	0.91	1.00000	character(0)
1738	GO:0018023	peptidyl-lysine trimethylation	2	0	0.18	1.00000	character(0)
1739	GO:0018095	protein polyglutamylation	5	0	0.46	1.00000	character(0)
1740	GO:0018108	peptidyl-tyrosine phosphorylation	2	0	0.18	1.00000	character(0)
1741	GO:0018126	protein hydroxylation	2	0	0.18	1.00000	character(0)
1742	GO:0018142	protein-DNA covalent cross-linking	1	0	0.09	1.00000	character(0)
1743	GO:0018143	nucleic acid-protein covalent cross-link...	1	0	0.09	1.00000	character(0)
1744	GO:0018149	peptide cross-linking	5	0	0.46	1.00000	character(0)
1745	GO:0018196	peptidyl-asparagine modification	1	0	0.09	1.00000	character(0)
1746	GO:0018197	peptidyl-aspartic acid modification	2	0	0.18	1.00000	character(0)
1747	GO:0018200	peptidyl-glutamic acid modification	13	0	1.19	1.00000	character(0)
1748	GO:0018206	peptidyl-methionine modification	1	0	0.09	1.00000	character(0)
1749	GO:0018212	peptidyl-tyrosine modification	5	0	0.46	1.00000	character(0)
1750	GO:0018214	protein carboxylation	8	0	0.73	1.00000	character(0)
1751	GO:0018279	protein N-linked glycosylation via aspar...	1	0	0.09	1.00000	character(0)
1752	GO:0018293	protein-FAD linkage	1	0	0.09	1.00000	character(0)
1753	GO:0018342	protein prenylation	8	0	0.73	1.00000	character(0)
1754	GO:0018343	protein farnesylation	1	0	0.09	1.00000	character(0)
1755	GO:0018344	protein geranylgeranylation	5	0	0.46	1.00000	character(0)
1756	GO:0018377	protein myristoylation	1	0	0.09	1.00000	character(0)
1757	GO:0018393	internal peptidyl-lysine acetylation	29	0	2.65	1.00000	character(0)
1758	GO:0018394	peptidyl-lysine acetylation	29	0	2.65	1.00000	character(0)
1759	GO:0018410	C-terminal protein amino acid modificati...	1	0	0.09	1.00000	character(0)
1760	GO:0018904	ether metabolic process	2	0	0.18	1.00000	character(0)
1761	GO:0019058	viral life cycle	1	0	0.09	1.00000	character(0)
1762	GO:0019079	viral genome replication	1	0	0.09	1.00000	character(0)
1763	GO:0019216	regulation of lipid metabolic process	4	0	0.37	1.00000	character(0)
1764	GO:0019221	cytokine-mediated signaling pathway	2	0	0.18	1.00000	character(0)
1765	GO:0019226	transmission of nerve impulse	1	0	0.09	1.00000	character(0)
1766	GO:0019228	neuronal action potential	1	0	0.09	1.00000	character(0)
1767	GO:0019233	sensory perception of pain	1	0	0.09	1.00000	character(0)
1768	GO:0019236	response to pheromone	4	0	0.37	1.00000	character(0)
1769	GO:0019243	methylglyoxal catabolic process to D-lac...	2	0	0.18	1.00000	character(0)
1770	GO:0019285	glycine betaine biosynthetic process fro...	1	0	0.09	1.00000	character(0)
1771	GO:0019287	isopentenyl diphosphate biosynthetic pro...	1	0	0.09	1.00000	character(0)
1772	GO:0019310	inositol catabolic process	2	0	0.18	1.00000	character(0)
1773	GO:0019320	hexose catabolic process	2	0	0.18	1.00000	character(0)
1774	GO:0019321	pentose metabolic process	7	0	0.64	1.00000	character(0)
1775	GO:0019346	transsulfuration	2	0	0.18	1.00000	character(0)
1776	GO:0019348	dolichol metabolic process	3	0	0.27	1.00000	character(0)
1777	GO:0019377	glycolipid catabolic process	6	0	0.55	1.00000	character(0)
1778	GO:0019388	galactose catabolic process	1	0	0.09	1.00000	character(0)
1779	GO:0019400	alditol metabolic process	1	0	0.09	1.00000	character(0)
1780	GO:0019408	dolichol biosynthetic process	2	0	0.18	1.00000	character(0)
1781	GO:0019427	acetyl-CoA biosynthetic process from ace...	1	0	0.09	1.00000	character(0)
1782	GO:0019428	allantoin biosynthetic process	1	0	0.09	1.00000	character(0)
1783	GO:0019432	triglyceride biosynthetic process	1	0	0.09	1.00000	character(0)
1784	GO:0019441	tryptophan catabolic process to kynureni...	5	0	0.46	1.00000	character(0)
1785	GO:0019464	glycine decarboxylation via glycine clea...	1	0	0.09	1.00000	character(0)
1786	GO:0019491	ectoine biosynthetic process	1	0	0.09	1.00000	character(0)
1787	GO:0019509	L-methionine salvage from methylthioaden...	1	0	0.09	1.00000	character(0)
1788	GO:0019541	propionate metabolic process	1	0	0.09	1.00000	character(0)
1789	GO:0019566	arabinose metabolic process	5	0	0.46	1.00000	character(0)
1790	GO:0019627	urea metabolic process	1	0	0.09	1.00000	character(0)
1791	GO:0019634	organic phosphonate metabolic process	3	0	0.27	1.00000	character(0)
1792	GO:0019679	propionate metabolic process, methylcitr...	1	0	0.09	1.00000	character(0)
1793	GO:0019695	choline metabolic process	1	0	0.09	1.00000	character(0)
1794	GO:0019700	organic phosphonate catabolic process	2	0	0.18	1.00000	character(0)
1795	GO:0019720	Mo-molybdopterin cofactor metabolic proc...	3	0	0.27	1.00000	character(0)
1796	GO:0019722	calcium-mediated signaling	9	0	0.82	1.00000	character(0)
1797	GO:0019805	quinolinate biosynthetic process	1	0	0.09	1.00000	character(0)
1798	GO:0019857	5-methylcytosine metabolic process	2	0	0.18	1.00000	character(0)
1799	GO:0019882	antigen processing and presentation	1	0	0.09	1.00000	character(0)
1800	GO:0019883	antigen processing and presentation of e...	1	0	0.09	1.00000	character(0)
1801	GO:0019885	antigen processing and presentation of e...	1	0	0.09	1.00000	character(0)
1802	GO:0019915	lipid storage	2	0	0.18	1.00000	character(0)
1803	GO:0019932	second-messenger-mediated signaling	9	0	0.82	1.00000	character(0)
1804	GO:0019985	translesion synthesis	4	0	0.37	1.00000	character(0)
1805	GO:0019988	charged-tRNA amino acid modification	1	0	0.09	1.00000	character(0)
1806	GO:0021700	developmental maturation	3	0	0.27	1.00000	character(0)
1807	GO:0022008	neurogenesis	26	0	2.37	1.00000	character(0)
1808	GO:0022406	membrane docking	19	0	1.73	1.00000	character(0)
1809	GO:0022603	regulation of anatomical structure morph...	11	0	1	1.00000	character(0)
1810	GO:0022604	regulation of cell morphogenesis	6	0	0.55	1.00000	character(0)
1811	GO:0022616	DNA strand elongation	1	0	0.09	1.00000	character(0)
1812	GO:0022622	root system development	1	0	0.09	1.00000	character(0)
1813	GO:0023014	signal transduction by protein phosphory...	3	0	0.27	1.00000	character(0)
1814	GO:0023041	neuronal signal transduction	2	0	0.18	1.00000	character(0)
1815	GO:0023061	signal release	8	0	0.73	1.00000	character(0)
1816	GO:0030010	establishment of cell polarity	3	0	0.27	1.00000	character(0)
1817	GO:0030041	actin filament polymerization	25	0	2.28	1.00000	character(0)
1818	GO:0030047	actin modification	1	0	0.09	1.00000	character(0)
1819	GO:0030072	peptide hormone secretion	3	0	0.27	1.00000	character(0)
1820	GO:0030073	insulin secretion	3	0	0.27	1.00000	character(0)
1821	GO:0030091	protein repair	2	0	0.18	1.00000	character(0)
1822	GO:0030097	hemopoiesis	1	0	0.09	1.00000	character(0)
1823	GO:0030099	myeloid cell differentiation	1	0	0.09	1.00000	character(0)
1824	GO:0030111	regulation of Wnt signaling pathway	22	0	2.01	1.00000	character(0)
1825	GO:0030148	sphingolipid biosynthetic process	1	0	0.09	1.00000	character(0)
1826	GO:0030149	sphingolipid catabolic process	7	0	0.64	1.00000	character(0)
1827	GO:0030155	regulation of cell adhesion	2	0	0.18	1.00000	character(0)
1828	GO:0030162	regulation of proteolysis	8	0	0.73	1.00000	character(0)
1829	GO:0030166	proteoglycan biosynthetic process	8	0	0.73	1.00000	character(0)
1830	GO:0030168	platelet activation	7	0	0.64	1.00000	character(0)
1831	GO:0030177	positive regulation of Wnt signaling pat...	7	0	0.64	1.00000	character(0)
1832	GO:0030178	negative regulation of Wnt signaling pat...	14	0	1.28	1.00000	character(0)
1833	GO:0030182	neuron differentiation	20	0	1.83	1.00000	character(0)
1834	GO:0030193	regulation of blood coagulation	2	0	0.18	1.00000	character(0)
1835	GO:0030194	positive regulation of blood coagulation	2	0	0.18	1.00000	character(0)
1836	GO:0030198	extracellular matrix organization	1	0	0.09	1.00000	character(0)
1837	GO:0030201	heparan sulfate proteoglycan metabolic p...	3	0	0.27	1.00000	character(0)
1838	GO:0030203	glycosaminoglycan metabolic process	9	0	0.82	1.00000	character(0)
1839	GO:0030218	erythrocyte differentiation	1	0	0.09	1.00000	character(0)
1840	GO:0030262	apoptotic nuclear changes	1	0	0.09	1.00000	character(0)
1841	GO:0030278	regulation of ossification	1	0	0.09	1.00000	character(0)
1842	GO:0030282	bone mineralization	1	0	0.09	1.00000	character(0)
1843	GO:0030301	cholesterol transport	5	0	0.46	1.00000	character(0)
1844	GO:0030328	prenylcysteine catabolic process	4	0	0.37	1.00000	character(0)
1845	GO:0030329	prenylcysteine metabolic process	4	0	0.37	1.00000	character(0)
1846	GO:0030334	regulation of cell migration	3	0	0.27	1.00000	character(0)
1847	GO:0030335	positive regulation of cell migration	1	0	0.09	1.00000	character(0)
1848	GO:0030336	negative regulation of cell migration	1	0	0.09	1.00000	character(0)
1849	GO:0030490	maturation of SSU-rRNA	6	0	0.55	1.00000	character(0)
1850	GO:0030500	regulation of bone mineralization	1	0	0.09	1.00000	character(0)
1851	GO:0030501	positive regulation of bone mineralizati...	1	0	0.09	1.00000	character(0)
1852	GO:0030509	BMP signaling pathway	3	0	0.27	1.00000	character(0)
1853	GO:0030510	regulation of BMP signaling pathway	3	0	0.27	1.00000	character(0)
1854	GO:0030512	negative regulation of transforming grow...	1	0	0.09	1.00000	character(0)
1855	GO:0030513	positive regulation of BMP signaling pat...	1	0	0.09	1.00000	character(0)
1856	GO:0030514	negative regulation of BMP signaling pat...	2	0	0.18	1.00000	character(0)
1857	GO:0030522	intracellular receptor signaling pathway	3	0	0.27	1.00000	character(0)
1858	GO:0030575	nuclear body organization	2	0	0.18	1.00000	character(0)
1859	GO:0030576	Cajal body organization	2	0	0.18	1.00000	character(0)
1860	GO:0030595	leukocyte chemotaxis	1	0	0.09	1.00000	character(0)
1861	GO:0030705	cytoskeleton-dependent intracellular tra...	18	0	1.64	1.00000	character(0)
1862	GO:0030832	regulation of actin filament length	25	0	2.28	1.00000	character(0)
1863	GO:0030833	regulation of actin filament polymerizat...	25	0	2.28	1.00000	character(0)
1864	GO:0030834	regulation of actin filament depolymeriz...	4	0	0.37	1.00000	character(0)
1865	GO:0030835	negative regulation of actin filament de...	4	0	0.37	1.00000	character(0)
1866	GO:0030837	negative regulation of actin filament po...	8	0	0.73	1.00000	character(0)
1867	GO:0030838	positive regulation of actin filament po...	15	0	1.37	1.00000	character(0)
1868	GO:0030855	epithelial cell differentiation	3	0	0.27	1.00000	character(0)
1869	GO:0030865	cortical cytoskeleton organization	2	0	0.18	1.00000	character(0)
1870	GO:0030866	cortical actin cytoskeleton organization	2	0	0.18	1.00000	character(0)
1871	GO:0030908	protein splicing	3	0	0.27	1.00000	character(0)
1872	GO:0030913	paranodal junction assembly	2	0	0.18	1.00000	character(0)
1873	GO:0030950	establishment or maintenance of actin cy...	1	0	0.09	1.00000	character(0)
1874	GO:0030952	establishment or maintenance of cytoskel...	1	0	0.09	1.00000	character(0)
1875	GO:0031016	pancreas development	1	0	0.09	1.00000	character(0)
1876	GO:0031032	actomyosin structure organization	2	0	0.18	1.00000	character(0)
1877	GO:0031047	gene silencing by RNA	11	0	1	1.00000	character(0)
1878	GO:0031050	dsRNA processing	4	0	0.37	1.00000	character(0)
1879	GO:0031053	primary miRNA processing	4	0	0.37	1.00000	character(0)
1880	GO:0031055	chromatin remodeling at centromere	2	0	0.18	1.00000	character(0)
1881	GO:0031056	regulation of histone modification	1	0	0.09	1.00000	character(0)
1882	GO:0031098	stress-activated protein kinase signalin...	2	0	0.18	1.00000	character(0)
1883	GO:0031119	tRNA pseudouridine synthesis	1	0	0.09	1.00000	character(0)
1884	GO:0031124	mRNA 3'-end processing	5	0	0.46	1.00000	character(0)
1885	GO:0031146	SCF-dependent proteasomal ubiquitin-depe...	3	0	0.27	1.00000	character(0)
1886	GO:0031163	metallo-sulfur cluster assembly	6	0	0.55	1.00000	character(0)
1887	GO:0031167	rRNA methylation	5	0	0.46	1.00000	character(0)
1888	GO:0031175	neuron projection development	17	0	1.55	1.00000	character(0)
1889	GO:0031204	posttranslational protein targeting to m...	1	0	0.09	1.00000	character(0)
1890	GO:0031214	biomineral tissue development	1	0	0.09	1.00000	character(0)
1891	GO:0031279	regulation of cyclase activity	5	0	0.46	1.00000	character(0)
1892	GO:0031280	negative regulation of cyclase activity	5	0	0.46	1.00000	character(0)
1893	GO:0031293	membrane protein intracellular domain pr...	1	0	0.09	1.00000	character(0)
1894	GO:0031324	negative regulation of cellular metaboli...	44	0	4.02	1.00000	character(0)
1895	GO:0031327	negative regulation of cellular biosynth...	31	0	2.83	1.00000	character(0)
1896	GO:0031329	regulation of cellular catabolic process	9	0	0.82	1.00000	character(0)
1897	GO:0031331	positive regulation of cellular cataboli...	3	0	0.27	1.00000	character(0)
1898	GO:0031333	negative regulation of protein complex a...	8	0	0.73	1.00000	character(0)
1899	GO:0031334	positive regulation of protein complex a...	15	0	1.37	1.00000	character(0)
1900	GO:0031344	regulation of cell projection organizati...	2	0	0.18	1.00000	character(0)
1901	GO:0031347	regulation of defense response	17	0	1.55	1.00000	character(0)
1902	GO:0031348	negative regulation of defense response	2	0	0.18	1.00000	character(0)
1903	GO:0031349	positive regulation of defense response	15	0	1.37	1.00000	character(0)
1904	GO:0031365	N-terminal protein amino acid modificati...	3	0	0.27	1.00000	character(0)
1905	GO:0031400	negative regulation of protein modificat...	2	0	0.18	1.00000	character(0)
1906	GO:0031440	regulation of mRNA 3'-end processing	1	0	0.09	1.00000	character(0)
1907	GO:0031441	negative regulation of mRNA 3'-end proce...	1	0	0.09	1.00000	character(0)
1908	GO:0031455	glycine betaine metabolic process	1	0	0.09	1.00000	character(0)
1909	GO:0031456	glycine betaine biosynthetic process	1	0	0.09	1.00000	character(0)
1910	GO:0031468	nuclear envelope reassembly	5	0	0.46	1.00000	character(0)
1911	GO:0031532	actin cytoskeleton reorganization	2	0	0.18	1.00000	character(0)
1912	GO:0031571	mitotic G1 DNA damage checkpoint	1	0	0.09	1.00000	character(0)
1913	GO:0031572	G2 DNA damage checkpoint	1	0	0.09	1.00000	character(0)
1914	GO:0031589	cell-substrate adhesion	8	0	0.73	1.00000	character(0)
1915	GO:0031590	wybutosine metabolic process	1	0	0.09	1.00000	character(0)
1916	GO:0031591	wybutosine biosynthetic process	1	0	0.09	1.00000	character(0)
1917	GO:0031638	zymogen activation	1	0	0.09	1.00000	character(0)
1918	GO:0031639	plasminogen activation	1	0	0.09	1.00000	character(0)
1919	GO:0031667	response to nutrient levels	2	0	0.18	1.00000	character(0)
1920	GO:0031668	cellular response to extracellular stimu...	1	0	0.09	1.00000	character(0)
1921	GO:0031669	cellular response to nutrient levels	1	0	0.09	1.00000	character(0)
1922	GO:0031848	protection from non-homologous end joini...	3	0	0.27	1.00000	character(0)
1923	GO:0032007	negative regulation of TOR signaling	4	0	0.37	1.00000	character(0)
1924	GO:0032011	ARF protein signal transduction	8	0	0.73	1.00000	character(0)
1925	GO:0032012	regulation of ARF protein signal transdu...	8	0	0.73	1.00000	character(0)
1926	GO:0032024	positive regulation of insulin secretion	2	0	0.18	1.00000	character(0)
1927	GO:0032048	cardiolipin metabolic process	5	0	0.46	1.00000	character(0)
1928	GO:0032049	cardiolipin biosynthetic process	5	0	0.46	1.00000	character(0)
1929	GO:0032088	negative regulation of NF-kappaB transcr...	3	0	0.27	1.00000	character(0)
1930	GO:0032101	regulation of response to external stimu...	6	0	0.55	1.00000	character(0)
1931	GO:0032102	negative regulation of response to exter...	2	0	0.18	1.00000	character(0)
1932	GO:0032147	activation of protein kinase activity	2	0	0.18	1.00000	character(0)
1933	GO:0032185	septin cytoskeleton organization	1	0	0.09	1.00000	character(0)
1934	GO:0032204	regulation of telomere maintenance	1	0	0.09	1.00000	character(0)
1935	GO:0032206	positive regulation of telomere maintena...	1	0	0.09	1.00000	character(0)
1936	GO:0032210	regulation of telomere maintenance via t...	1	0	0.09	1.00000	character(0)
1937	GO:0032212	positive regulation of telomere maintena...	1	0	0.09	1.00000	character(0)
1938	GO:0032218	riboflavin transport	3	0	0.27	1.00000	character(0)
1939	GO:0032228	regulation of synaptic transmission, GAB...	3	0	0.27	1.00000	character(0)
1940	GO:0032261	purine nucleotide salvage	2	0	0.18	1.00000	character(0)
1941	GO:0032264	IMP salvage	2	0	0.18	1.00000	character(0)
1942	GO:0032269	negative regulation of cellular protein ...	13	0	1.19	1.00000	character(0)
1943	GO:0032271	regulation of protein polymerization	25	0	2.28	1.00000	character(0)
1944	GO:0032272	negative regulation of protein polymeriz...	8	0	0.73	1.00000	character(0)
1945	GO:0032273	positive regulation of protein polymeriz...	15	0	1.37	1.00000	character(0)
1946	GO:0032288	myelin assembly	2	0	0.18	1.00000	character(0)
1947	GO:0032324	molybdopterin cofactor biosynthetic proc...	1	0	0.09	1.00000	character(0)
1948	GO:0032365	intracellular lipid transport	6	0	0.55	1.00000	character(0)
1949	GO:0032366	intracellular sterol transport	6	0	0.55	1.00000	character(0)
1950	GO:0032367	intracellular cholesterol transport	5	0	0.46	1.00000	character(0)
1951	GO:0032418	lysosome localization	1	0	0.09	1.00000	character(0)
1952	GO:0032434	regulation of proteasomal ubiquitin-depe...	1	0	0.09	1.00000	character(0)
1953	GO:0032456	endocytic recycling	3	0	0.27	1.00000	character(0)
1954	GO:0032465	regulation of cytokinesis	19	0	1.73	1.00000	character(0)
1955	GO:0032467	positive regulation of cytokinesis	5	0	0.46	1.00000	character(0)
1956	GO:0032479	regulation of type I interferon producti...	3	0	0.27	1.00000	character(0)
1957	GO:0032480	negative regulation of type I interferon...	2	0	0.18	1.00000	character(0)
1958	GO:0032481	positive regulation of type I interferon...	1	0	0.09	1.00000	character(0)
1959	GO:0032482	Rab protein signal transduction	1	0	0.09	1.00000	character(0)
1960	GO:0032486	Rap protein signal transduction	1	0	0.09	1.00000	character(0)
1961	GO:0032506	cytokinetic process	2	0	0.18	1.00000	character(0)
1962	GO:0032507	maintenance of protein location in cell	1	0	0.09	1.00000	character(0)
1963	GO:0032509	endosome transport via multivesicular bo...	4	0	0.37	1.00000	character(0)
1964	GO:0032515	negative regulation of phosphoprotein ph...	1	0	0.09	1.00000	character(0)
1965	GO:0032606	type I interferon production	3	0	0.27	1.00000	character(0)
1966	GO:0032780	negative regulation of ATPase activity	1	0	0.09	1.00000	character(0)
1967	GO:0032784	regulation of DNA-templated transcriptio...	6	0	0.55	1.00000	character(0)
1968	GO:0032786	positive regulation of DNA-templated tra...	5	0	0.46	1.00000	character(0)
1969	GO:0032793	positive regulation of CREB transcriptio...	1	0	0.09	1.00000	character(0)
1970	GO:0032868	response to insulin	2	0	0.18	1.00000	character(0)
1971	GO:0032869	cellular response to insulin stimulus	2	0	0.18	1.00000	character(0)
1972	GO:0032870	cellular response to hormone stimulus	4	0	0.37	1.00000	character(0)
1973	GO:0032872	regulation of stress-activated MAPK casc...	2	0	0.18	1.00000	character(0)
1974	GO:0032874	positive regulation of stress-activated ...	1	0	0.09	1.00000	character(0)
1975	GO:0032879	regulation of localization	12	0	1.1	1.00000	character(0)
1976	GO:0032880	regulation of protein localization	3	0	0.27	1.00000	character(0)
1977	GO:0032923	organic phosphonate biosynthetic process	1	0	0.09	1.00000	character(0)
1978	GO:0032933	SREBP signaling pathway	2	0	0.18	1.00000	character(0)
1979	GO:0032940	secretion by cell	36	0	3.29	1.00000	character(0)
1980	GO:0032954	regulation of cytokinetic process	1	0	0.09	1.00000	character(0)
1981	GO:0032956	regulation of actin cytoskeleton organiz...	26	0	2.37	1.00000	character(0)
1982	GO:0032957	inositol trisphosphate metabolic process	1	0	0.09	1.00000	character(0)
1983	GO:0032958	inositol phosphate biosynthetic process	5	0	0.46	1.00000	character(0)
1984	GO:0032963	collagen metabolic process	1	0	0.09	1.00000	character(0)
1985	GO:0032968	positive regulation of transcription elo...	4	0	0.37	1.00000	character(0)
1986	GO:0032970	regulation of actin filament-based proce...	26	0	2.37	1.00000	character(0)
1987	GO:0032989	cellular component morphogenesis	31	0	2.83	1.00000	character(0)
1988	GO:0032990	cell part morphogenesis	14	0	1.28	1.00000	character(0)
1989	GO:0033002	muscle cell proliferation	1	0	0.09	1.00000	character(0)
1990	GO:0033015	tetrapyrrole catabolic process	2	0	0.18	1.00000	character(0)
1991	GO:0033198	response to ATP	1	0	0.09	1.00000	character(0)
1992	GO:0033209	tumor necrosis factor-mediated signaling...	2	0	0.18	1.00000	character(0)
1993	GO:0033233	regulation of protein sumoylation	1	0	0.09	1.00000	character(0)
1994	GO:0033235	positive regulation of protein sumoylati...	1	0	0.09	1.00000	character(0)
1995	GO:0033314	mitotic DNA replication checkpoint	4	0	0.37	1.00000	character(0)
1996	GO:0033499	galactose catabolic process via UDP-gala...	1	0	0.09	1.00000	character(0)
1997	GO:0033500	carbohydrate homeostasis	4	0	0.37	1.00000	character(0)
1998	GO:0033522	histone H2A ubiquitination	1	0	0.09	1.00000	character(0)
1999	GO:0033566	gamma-tubulin complex localization	1	0	0.09	1.00000	character(0)
[truncated: 897 more rows]
