# Supplementary material for: Germline-related molecular phenotype in Metazoa: conservation and innovation highlighted by comparative transcriptomics
Source: EvoDevo. 2023 Jan 30;14:2. doi: 10.1186/s13227-022-00207-3 (PMC9885605; doi:10.1186/s13227-022-00207-3)
Supplement: Supplementary file 1 — Additional file 1: Zipped directory comprehending more detailed information on the species-specific transcriptomic analyses (transcriptomic statistics, read counts, fasta of upregulated transcripts, GO/IPR enrichment analyses, ratios bootstrap iterations) and extensive results of the comparative analyses (co-upregulated transcripts, co-enriched GO/IPR, comparisons of different cut-off iterations) [file 13227_2022_207_MOESM1_ESM.zip › SUPPLEMENTARY_MATERIAL/Nematostella_vectensis/topGO_tab_mol_function.txt]

GO.ID	Term	Annotated	Significant	Expected	classicFisher	genes
1	GO:0003676	nucleic acid binding	1259	162	105.48	5.9e-09	c("Nematostella_vectensis_DN101_c0_g1_i1.p1", "Nematostella_vectensis_DN10248_c0_g1_i1.p1", "Nematostella_vectensis_DN10258_c0_g1_i1.p1", "Nematostella_vectensis_DN10364_c0_g1_i1.p1", "Nematostella_vectensis_DN10973_c0_g1_i1.p1", "Nematostella_vectensis_DN11098_c0_g1_i2.p1", "Nematostella_vectensis_DN11199_c0_g1_i1.p1", "Nematostella_vectensis_DN11296_c0_g1_i1.p1", "Nematostella_vectensis_DN11335…
2	GO:0003677	DNA binding	508	81	42.56	8.3e-09	c("Nematostella_vectensis_DN101_c0_g1_i1.p1", "Nematostella_vectensis_DN10248_c0_g1_i1.p1", "Nematostella_vectensis_DN10364_c0_g1_i1.p1", "Nematostella_vectensis_DN11199_c0_g1_i1.p1", "Nematostella_vectensis_DN11296_c0_g1_i1.p1", "Nematostella_vectensis_DN11335_c0_g1_i1.p1", "Nematostella_vectensis_DN12135_c0_g1_i1.p1", "Nematostella_vectensis_DN12638_c0_g1_i2.p1", "Nematostella_vectensis_DN13637…
3	GO:0051082	unfolded protein binding	38	16	3.18	2.0e-08	c("Nematostella_vectensis_DN1189_c0_g1_i1.p1", "Nematostella_vectensis_DN14444_c0_g1_i1.p1", "Nematostella_vectensis_DN19204_c0_g1_i1.p1", "Nematostella_vectensis_DN22302_c0_g1_i1.p1", "Nematostella_vectensis_DN2404_c0_g1_i1.p1", "Nematostella_vectensis_DN26094_c0_g1_i1.p1", "Nematostella_vectensis_DN27346_c0_g1_i1.p1", "Nematostella_vectensis_DN345_c0_g1_i9.p1", "Nematostella_vectensis_DN34600_c…
4	GO:1901363	heterocyclic compound binding	2767	303	231.81	2.9e-08	c("Nematostella_vectensis_DN10061_c0_g1_i1.p1", "Nematostella_vectensis_DN101_c0_g1_i1.p1", "Nematostella_vectensis_DN10248_c0_g1_i1.p1", "Nematostella_vectensis_DN10258_c0_g1_i1.p1", "Nematostella_vectensis_DN10364_c0_g1_i1.p1", "Nematostella_vectensis_DN10470_c0_g1_i1.p1", "Nematostella_vectensis_DN1083_c0_g1_i1.p1", "Nematostella_vectensis_DN10973_c0_g1_i1.p1", "Nematostella_vectensis_DN11067_…
5	GO:0097159	organic cyclic compound binding	2771	303	232.15	3.4e-08	c("Nematostella_vectensis_DN10061_c0_g1_i1.p1", "Nematostella_vectensis_DN101_c0_g1_i1.p1", "Nematostella_vectensis_DN10248_c0_g1_i1.p1", "Nematostella_vectensis_DN10258_c0_g1_i1.p1", "Nematostella_vectensis_DN10364_c0_g1_i1.p1", "Nematostella_vectensis_DN10470_c0_g1_i1.p1", "Nematostella_vectensis_DN1083_c0_g1_i1.p1", "Nematostella_vectensis_DN10973_c0_g1_i1.p1", "Nematostella_vectensis_DN11067_…
6	GO:0004298	threonine-type endopeptidase activity	8	7	0.67	2.1e-07	c("Nematostella_vectensis_DN13815_c0_g1_i1.p1", "Nematostella_vectensis_DN19662_c0_g1_i1.p1", "Nematostella_vectensis_DN28679_c0_g1_i1.p1", "Nematostella_vectensis_DN41848_c0_g1_i1.p1", "Nematostella_vectensis_DN42038_c0_g1_i1.p1", "Nematostella_vectensis_DN644_c0_g1_i1.p1", "Nematostella_vectensis_DN704_c0_g1_i1.p1")
7	GO:0070003	threonine-type peptidase activity	8	7	0.67	2.1e-07	c("Nematostella_vectensis_DN13815_c0_g1_i1.p1", "Nematostella_vectensis_DN19662_c0_g1_i1.p1", "Nematostella_vectensis_DN28679_c0_g1_i1.p1", "Nematostella_vectensis_DN41848_c0_g1_i1.p1", "Nematostella_vectensis_DN42038_c0_g1_i1.p1", "Nematostella_vectensis_DN644_c0_g1_i1.p1", "Nematostella_vectensis_DN704_c0_g1_i1.p1")
8	GO:0000166	nucleotide binding	1466	174	122.82	4.9e-07	c("Nematostella_vectensis_DN10061_c0_g1_i1.p1", "Nematostella_vectensis_DN10258_c0_g1_i1.p1", "Nematostella_vectensis_DN10470_c0_g1_i1.p1", "Nematostella_vectensis_DN1083_c0_g1_i1.p1", "Nematostella_vectensis_DN11134_c0_g1_i1.p1", "Nematostella_vectensis_DN11177_c0_g1_i1.p1", "Nematostella_vectensis_DN11296_c0_g1_i1.p1", "Nematostella_vectensis_DN1189_c0_g1_i1.p1", "Nematostella_vectensis_DN11936…
9	GO:1901265	nucleoside phosphate binding	1466	174	122.82	4.9e-07	c("Nematostella_vectensis_DN10061_c0_g1_i1.p1", "Nematostella_vectensis_DN10258_c0_g1_i1.p1", "Nematostella_vectensis_DN10470_c0_g1_i1.p1", "Nematostella_vectensis_DN1083_c0_g1_i1.p1", "Nematostella_vectensis_DN11134_c0_g1_i1.p1", "Nematostella_vectensis_DN11177_c0_g1_i1.p1", "Nematostella_vectensis_DN11296_c0_g1_i1.p1", "Nematostella_vectensis_DN1189_c0_g1_i1.p1", "Nematostella_vectensis_DN11936…
10	GO:0140097	catalytic activity, acting on DNA	104	25	8.71	1.0e-06	c("Nematostella_vectensis_DN10248_c0_g1_i1.p1", "Nematostella_vectensis_DN12135_c0_g1_i1.p1", "Nematostella_vectensis_DN12638_c0_g1_i2.p1", "Nematostella_vectensis_DN13637_c0_g1_i1.p1", "Nematostella_vectensis_DN15179_c0_g1_i1.p1", "Nematostella_vectensis_DN18267_c0_g1_i1.p1", "Nematostella_vectensis_DN20831_c0_g1_i1.p1", "Nematostella_vectensis_DN2523_c0_g1_i1.p1", "Nematostella_vectensis_DN2612…
11	GO:0003824	catalytic activity	4651	459	389.65	1.3e-06	c("Nematostella_vectensis_DN10053_c0_g1_i1.p1", "Nematostella_vectensis_DN10061_c0_g1_i1.p1", "Nematostella_vectensis_DN101_c0_g1_i1.p1", "Nematostella_vectensis_DN10248_c0_g1_i1.p1", "Nematostella_vectensis_DN1034_c0_g1_i1.p1", "Nematostella_vectensis_DN10375_c0_g1_i1.p1", "Nematostella_vectensis_DN10383_c0_g1_i1.p1", "Nematostella_vectensis_DN10470_c0_g1_i1.p1", "Nematostella_vectensis_DN10633_…
12	GO:0008094	DNA-dependent ATPase activity	13	8	1.09	2.1e-06	c("Nematostella_vectensis_DN12135_c0_g1_i1.p1", "Nematostella_vectensis_DN13637_c0_g1_i1.p1", "Nematostella_vectensis_DN14112_c0_g1_i1.p1", "Nematostella_vectensis_DN18476_c0_g1_i1.p1", "Nematostella_vectensis_DN5752_c0_g1_i1.p1", "Nematostella_vectensis_DN6057_c0_g1_i1.p1", "Nematostella_vectensis_DN6117_c0_g1_i1.p1", "Nematostella_vectensis_DN9270_c0_g1_i1.p1")
13	GO:0036094	small molecule binding	1572	181	131.7	2.1e-06	c("Nematostella_vectensis_DN10053_c0_g1_i1.p1", "Nematostella_vectensis_DN10061_c0_g1_i1.p1", "Nematostella_vectensis_DN101_c0_g1_i1.p1", "Nematostella_vectensis_DN10258_c0_g1_i1.p1", "Nematostella_vectensis_DN10470_c0_g1_i1.p1", "Nematostella_vectensis_DN1083_c0_g1_i1.p1", "Nematostella_vectensis_DN11067_c0_g1_i1.p1", "Nematostella_vectensis_DN11134_c0_g1_i1.p1", "Nematostella_vectensis_DN11177_…
14	GO:0016836	hydro-lyase activity	31	12	2.6	3.5e-06	c("Nematostella_vectensis_DN1327_c0_g1_i1.p1", "Nematostella_vectensis_DN13987_c0_g1_i1.p1", "Nematostella_vectensis_DN14203_c0_g1_i1.p1", "Nematostella_vectensis_DN19714_c0_g1_i1.p1", "Nematostella_vectensis_DN19984_c0_g1_i1.p1", "Nematostella_vectensis_DN35762_c0_g1_i1.p1", "Nematostella_vectensis_DN41404_c0_g1_i1.p1", "Nematostella_vectensis_DN43779_c0_g1_i1.p1", "Nematostella_vectensis_DN5142…
15	GO:0030554	adenyl nucleotide binding	1057	128	88.55	7.7e-06	c("Nematostella_vectensis_DN10061_c0_g1_i1.p1", "Nematostella_vectensis_DN10258_c0_g1_i1.p1", "Nematostella_vectensis_DN1083_c0_g1_i1.p1", "Nematostella_vectensis_DN11134_c0_g1_i1.p1", "Nematostella_vectensis_DN11177_c0_g1_i1.p1", "Nematostella_vectensis_DN11296_c0_g1_i1.p1", "Nematostella_vectensis_DN1189_c0_g1_i1.p1", "Nematostella_vectensis_DN11936_c0_g1_i1.p1", "Nematostella_vectensis_DN12135…
16	GO:0004129	cytochrome-c oxidase activity	19	9	1.59	8.4e-06	c("Nematostella_vectensis_DN1184_c0_g1_i1.p1", "Nematostella_vectensis_DN21314_c0_g1_i1.p1", "Nematostella_vectensis_DN22010_c0_g1_i1.p1", "Nematostella_vectensis_DN25066_c0_g1_i1.p2", "Nematostella_vectensis_DN31302_c0_g1_i1.p1", "Nematostella_vectensis_DN33139_c0_g1_i1.p1", "Nematostella_vectensis_DN50584_c0_g1_i1.p1", "Nematostella_vectensis_DN54373_c0_g1_i1.p1", "Nematostella_vectensis_DN5437…
17	GO:0015002	heme-copper terminal oxidase activity	19	9	1.59	8.4e-06	c("Nematostella_vectensis_DN1184_c0_g1_i1.p1", "Nematostella_vectensis_DN21314_c0_g1_i1.p1", "Nematostella_vectensis_DN22010_c0_g1_i1.p1", "Nematostella_vectensis_DN25066_c0_g1_i1.p2", "Nematostella_vectensis_DN31302_c0_g1_i1.p1", "Nematostella_vectensis_DN33139_c0_g1_i1.p1", "Nematostella_vectensis_DN50584_c0_g1_i1.p1", "Nematostella_vectensis_DN54373_c0_g1_i1.p1", "Nematostella_vectensis_DN5437…
18	GO:0016675	oxidoreductase activity, acting on a hem...	19	9	1.59	8.4e-06	c("Nematostella_vectensis_DN1184_c0_g1_i1.p1", "Nematostella_vectensis_DN21314_c0_g1_i1.p1", "Nematostella_vectensis_DN22010_c0_g1_i1.p1", "Nematostella_vectensis_DN25066_c0_g1_i1.p2", "Nematostella_vectensis_DN31302_c0_g1_i1.p1", "Nematostella_vectensis_DN33139_c0_g1_i1.p1", "Nematostella_vectensis_DN50584_c0_g1_i1.p1", "Nematostella_vectensis_DN54373_c0_g1_i1.p1", "Nematostella_vectensis_DN5437…
19	GO:0016676	oxidoreductase activity, acting on a hem...	19	9	1.59	8.4e-06	c("Nematostella_vectensis_DN1184_c0_g1_i1.p1", "Nematostella_vectensis_DN21314_c0_g1_i1.p1", "Nematostella_vectensis_DN22010_c0_g1_i1.p1", "Nematostella_vectensis_DN25066_c0_g1_i1.p2", "Nematostella_vectensis_DN31302_c0_g1_i1.p1", "Nematostella_vectensis_DN33139_c0_g1_i1.p1", "Nematostella_vectensis_DN50584_c0_g1_i1.p1", "Nematostella_vectensis_DN54373_c0_g1_i1.p1", "Nematostella_vectensis_DN5437…
20	GO:0005524	ATP binding	1045	126	87.55	1.1e-05	c("Nematostella_vectensis_DN10061_c0_g1_i1.p1", "Nematostella_vectensis_DN10258_c0_g1_i1.p1", "Nematostella_vectensis_DN1083_c0_g1_i1.p1", "Nematostella_vectensis_DN11134_c0_g1_i1.p1", "Nematostella_vectensis_DN11177_c0_g1_i1.p1", "Nematostella_vectensis_DN11296_c0_g1_i1.p1", "Nematostella_vectensis_DN1189_c0_g1_i1.p1", "Nematostella_vectensis_DN11936_c0_g1_i1.p1", "Nematostella_vectensis_DN12135…
21	GO:0032559	adenyl ribonucleotide binding	1056	127	88.47	1.2e-05	c("Nematostella_vectensis_DN10061_c0_g1_i1.p1", "Nematostella_vectensis_DN10258_c0_g1_i1.p1", "Nematostella_vectensis_DN1083_c0_g1_i1.p1", "Nematostella_vectensis_DN11134_c0_g1_i1.p1", "Nematostella_vectensis_DN11177_c0_g1_i1.p1", "Nematostella_vectensis_DN11296_c0_g1_i1.p1", "Nematostella_vectensis_DN1189_c0_g1_i1.p1", "Nematostella_vectensis_DN11936_c0_g1_i1.p1", "Nematostella_vectensis_DN12135…
22	GO:0016829	lyase activity	121	25	10.14	1.9e-05	c("Nematostella_vectensis_DN1327_c0_g1_i1.p1", "Nematostella_vectensis_DN13987_c0_g1_i1.p1", "Nematostella_vectensis_DN14024_c0_g1_i1.p1", "Nematostella_vectensis_DN14203_c0_g1_i1.p1", "Nematostella_vectensis_DN19714_c0_g1_i1.p1", "Nematostella_vectensis_DN19984_c0_g1_i1.p1", "Nematostella_vectensis_DN2469_c0_g1_i1.p1", "Nematostella_vectensis_DN27335_c0_g1_i1.p1", "Nematostella_vectensis_DN28302…
23	GO:0009055	electron transfer activity	54	15	4.52	2.4e-05	c("Nematostella_vectensis_DN1184_c0_g1_i1.p1", "Nematostella_vectensis_DN16088_c0_g1_i1.p1", "Nematostella_vectensis_DN21314_c0_g1_i1.p1", "Nematostella_vectensis_DN22010_c0_g1_i1.p1", "Nematostella_vectensis_DN25066_c0_g1_i1.p2", "Nematostella_vectensis_DN27935_c0_g1_i1.p1", "Nematostella_vectensis_DN31302_c0_g1_i1.p1", "Nematostella_vectensis_DN33139_c0_g1_i1.p1", "Nematostella_vectensis_DN4249…
24	GO:0032553	ribonucleotide binding	1323	151	110.84	2.9e-05	c("Nematostella_vectensis_DN10061_c0_g1_i1.p1", "Nematostella_vectensis_DN10258_c0_g1_i1.p1", "Nematostella_vectensis_DN10470_c0_g1_i1.p1", "Nematostella_vectensis_DN1083_c0_g1_i1.p1", "Nematostella_vectensis_DN11134_c0_g1_i1.p1", "Nematostella_vectensis_DN11177_c0_g1_i1.p1", "Nematostella_vectensis_DN11296_c0_g1_i1.p1", "Nematostella_vectensis_DN1189_c0_g1_i1.p1", "Nematostella_vectensis_DN11936…
25	GO:0015078	proton transmembrane transporter activit...	61	16	5.11	2.9e-05	c("Nematostella_vectensis_DN1184_c0_g1_i1.p1", "Nematostella_vectensis_DN1684_c0_g1_i1.p1", "Nematostella_vectensis_DN21314_c0_g1_i1.p1", "Nematostella_vectensis_DN21596_c0_g1_i1.p1", "Nematostella_vectensis_DN22010_c0_g1_i1.p1", "Nematostella_vectensis_DN2446_c0_g1_i1.p2", "Nematostella_vectensis_DN25066_c0_g1_i1.p2", "Nematostella_vectensis_DN31302_c0_g1_i1.p1", "Nematostella_vectensis_DN31401_…
26	GO:0017076	purine nucleotide binding	1318	150	110.42	3.5e-05	c("Nematostella_vectensis_DN10061_c0_g1_i1.p1", "Nematostella_vectensis_DN10258_c0_g1_i1.p1", "Nematostella_vectensis_DN10470_c0_g1_i1.p1", "Nematostella_vectensis_DN1083_c0_g1_i1.p1", "Nematostella_vectensis_DN11134_c0_g1_i1.p1", "Nematostella_vectensis_DN11177_c0_g1_i1.p1", "Nematostella_vectensis_DN11296_c0_g1_i1.p1", "Nematostella_vectensis_DN1189_c0_g1_i1.p1", "Nematostella_vectensis_DN11936…
27	GO:0035639	purine ribonucleoside triphosphate bindi...	1302	148	109.08	4.3e-05	c("Nematostella_vectensis_DN10061_c0_g1_i1.p1", "Nematostella_vectensis_DN10258_c0_g1_i1.p1", "Nematostella_vectensis_DN10470_c0_g1_i1.p1", "Nematostella_vectensis_DN1083_c0_g1_i1.p1", "Nematostella_vectensis_DN11134_c0_g1_i1.p1", "Nematostella_vectensis_DN11177_c0_g1_i1.p1", "Nematostella_vectensis_DN11296_c0_g1_i1.p1", "Nematostella_vectensis_DN1189_c0_g1_i1.p1", "Nematostella_vectensis_DN11936…
28	GO:0032555	purine ribonucleotide binding	1314	149	110.08	4.5e-05	c("Nematostella_vectensis_DN10061_c0_g1_i1.p1", "Nematostella_vectensis_DN10258_c0_g1_i1.p1", "Nematostella_vectensis_DN10470_c0_g1_i1.p1", "Nematostella_vectensis_DN1083_c0_g1_i1.p1", "Nematostella_vectensis_DN11134_c0_g1_i1.p1", "Nematostella_vectensis_DN11177_c0_g1_i1.p1", "Nematostella_vectensis_DN11296_c0_g1_i1.p1", "Nematostella_vectensis_DN1189_c0_g1_i1.p1", "Nematostella_vectensis_DN11936…
29	GO:0005319	lipid transporter activity	18	8	1.51	4.8e-05	c("Nematostella_vectensis_DN0_c0_g1_i1.p1", "Nematostella_vectensis_DN11522_c0_g1_i1.p1", "Nematostella_vectensis_DN18272_c0_g1_i1.p1", "Nematostella_vectensis_DN22563_c0_g1_i1.p1", "Nematostella_vectensis_DN27222_c0_g1_i1.p1", "Nematostella_vectensis_DN35219_c0_g1_i1.p1", "Nematostella_vectensis_DN40854_c0_g1_i1.p2", "Nematostella_vectensis_DN41297_c0_g1_i1.p3")
30	GO:0004560	alpha-L-fucosidase activity	10	6	0.84	5.3e-05	c("Nematostella_vectensis_DN11453_c0_g1_i4.p1", "Nematostella_vectensis_DN12043_c0_g1_i1.p1", "Nematostella_vectensis_DN16551_c0_g1_i1.p1", "Nematostella_vectensis_DN18845_c0_g1_i1.p1", "Nematostella_vectensis_DN37243_c0_g1_i1.p1", "Nematostella_vectensis_DN7488_c0_g1_i1.p1")
31	GO:0015928	fucosidase activity	10	6	0.84	5.3e-05	c("Nematostella_vectensis_DN11453_c0_g1_i4.p1", "Nematostella_vectensis_DN12043_c0_g1_i1.p1", "Nematostella_vectensis_DN16551_c0_g1_i1.p1", "Nematostella_vectensis_DN18845_c0_g1_i1.p1", "Nematostella_vectensis_DN37243_c0_g1_i1.p1", "Nematostella_vectensis_DN7488_c0_g1_i1.p1")
32	GO:0016835	carbon-oxygen lyase activity	40	12	3.35	6.9e-05	c("Nematostella_vectensis_DN1327_c0_g1_i1.p1", "Nematostella_vectensis_DN13987_c0_g1_i1.p1", "Nematostella_vectensis_DN14203_c0_g1_i1.p1", "Nematostella_vectensis_DN19714_c0_g1_i1.p1", "Nematostella_vectensis_DN19984_c0_g1_i1.p1", "Nematostella_vectensis_DN35762_c0_g1_i1.p1", "Nematostella_vectensis_DN41404_c0_g1_i1.p1", "Nematostella_vectensis_DN43779_c0_g1_i1.p1", "Nematostella_vectensis_DN5142…
33	GO:0016874	ligase activity	86	19	7.2	7.1e-05	c("Nematostella_vectensis_DN12880_c0_g1_i1.p1", "Nematostella_vectensis_DN14341_c0_g1_i1.p1", "Nematostella_vectensis_DN14883_c0_g1_i1.p1", "Nematostella_vectensis_DN16932_c0_g1_i1.p1", "Nematostella_vectensis_DN20808_c0_g1_i1.p1", "Nematostella_vectensis_DN2167_c0_g1_i1.p1", "Nematostella_vectensis_DN2247_c0_g1_i1.p1", "Nematostella_vectensis_DN22577_c0_g1_i1.p1", "Nematostella_vectensis_DN254_c…
34	GO:0003678	DNA helicase activity	36	11	3.02	0.00011	c("Nematostella_vectensis_DN10248_c0_g1_i1.p1", "Nematostella_vectensis_DN18267_c0_g1_i1.p1", "Nematostella_vectensis_DN26127_c0_g1_i1.p1", "Nematostella_vectensis_DN26230_c0_g1_i1.p1", "Nematostella_vectensis_DN26320_c0_g1_i1.p1", "Nematostella_vectensis_DN26752_c0_g1_i1.p1", "Nematostella_vectensis_DN34320_c0_g1_i1.p1", "Nematostella_vectensis_DN41962_c0_g1_i1.p1", "Nematostella_vectensis_DN426…
35	GO:0008144	drug binding	1141	130	95.59	0.00012	c("Nematostella_vectensis_DN10061_c0_g1_i1.p1", "Nematostella_vectensis_DN10258_c0_g1_i1.p1", "Nematostella_vectensis_DN1083_c0_g1_i1.p1", "Nematostella_vectensis_DN11067_c0_g1_i1.p1", "Nematostella_vectensis_DN11134_c0_g1_i1.p1", "Nematostella_vectensis_DN11177_c0_g1_i1.p1", "Nematostella_vectensis_DN11296_c0_g1_i1.p1", "Nematostella_vectensis_DN1189_c0_g1_i1.p1", "Nematostella_vectensis_DN11936…
36	GO:0097367	carbohydrate derivative binding	1375	152	115.19	0.00014	c("Nematostella_vectensis_DN10061_c0_g1_i1.p1", "Nematostella_vectensis_DN101_c0_g1_i1.p1", "Nematostella_vectensis_DN10258_c0_g1_i1.p1", "Nematostella_vectensis_DN10470_c0_g1_i1.p1", "Nematostella_vectensis_DN1083_c0_g1_i1.p1", "Nematostella_vectensis_DN11134_c0_g1_i1.p1", "Nematostella_vectensis_DN11177_c0_g1_i1.p1", "Nematostella_vectensis_DN11296_c0_g1_i1.p1", "Nematostella_vectensis_DN1189_c…
37	GO:0043168	anion binding	1546	168	129.52	0.00014	c("Nematostella_vectensis_DN10053_c0_g1_i1.p1", "Nematostella_vectensis_DN10061_c0_g1_i1.p1", "Nematostella_vectensis_DN10258_c0_g1_i1.p1", "Nematostella_vectensis_DN10470_c0_g1_i1.p1", "Nematostella_vectensis_DN1083_c0_g1_i1.p1", "Nematostella_vectensis_DN11067_c0_g1_i1.p1", "Nematostella_vectensis_DN11134_c0_g1_i1.p1", "Nematostella_vectensis_DN11177_c0_g1_i1.p1", "Nematostella_vectensis_DN1129…
38	GO:0016491	oxidoreductase activity	720	88	60.32	0.00017	c("Nematostella_vectensis_DN10053_c0_g1_i1.p1", "Nematostella_vectensis_DN10633_c0_g1_i1.p1", "Nematostella_vectensis_DN11286_c0_g1_i1.p1", "Nematostella_vectensis_DN1175_c0_g1_i1.p1", "Nematostella_vectensis_DN1184_c0_g1_i1.p1", "Nematostella_vectensis_DN1327_c0_g1_i1.p1", "Nematostella_vectensis_DN13546_c0_g1_i1.p1", "Nematostella_vectensis_DN13824_c0_g1_i1.p1", "Nematostella_vectensis_DN16088_…
39	GO:0046982	protein heterodimerization activity	38	11	3.18	0.00020	c("Nematostella_vectensis_DN13981_c0_g1_i1.p1", "Nematostella_vectensis_DN14869_c0_g1_i1.p1", "Nematostella_vectensis_DN18737_c0_g1_i1.p1", "Nematostella_vectensis_DN22963_c0_g1_i1.p1", "Nematostella_vectensis_DN27685_c0_g1_i1.p1", "Nematostella_vectensis_DN29521_c0_g1_i1.p1", "Nematostella_vectensis_DN35315_c0_g1_i1.p1", "Nematostella_vectensis_DN38636_c0_g1_i1.p1", "Nematostella_vectensis_DN434…
40	GO:0016651	oxidoreductase activity, acting on NAD(P...	33	10	2.76	0.00025	c("Nematostella_vectensis_DN23375_c0_g1_i1.p1", "Nematostella_vectensis_DN27935_c0_g1_i1.p1", "Nematostella_vectensis_DN29270_c0_g1_i1.p1", "Nematostella_vectensis_DN30237_c0_g1_i1.p1", "Nematostella_vectensis_DN322_c0_g1_i2.p1", "Nematostella_vectensis_DN35962_c0_g1_i1.p1", "Nematostella_vectensis_DN37730_c0_g1_i1.p1", "Nematostella_vectensis_DN40273_c0_g1_i1.p1", "Nematostella_vectensis_DN41797…
41	GO:0140098	catalytic activity, acting on RNA	158	27	13.24	0.00027	c("Nematostella_vectensis_DN101_c0_g1_i1.p1", "Nematostella_vectensis_DN10383_c0_g1_i1.p1", "Nematostella_vectensis_DN14341_c0_g1_i1.p1", "Nematostella_vectensis_DN14353_c0_g1_i1.p1", "Nematostella_vectensis_DN1664_c0_g1_i1.p1", "Nematostella_vectensis_DN16932_c0_g1_i1.p1", "Nematostella_vectensis_DN20808_c0_g1_i1.p1", "Nematostella_vectensis_DN21454_c0_g1_i1.p1", "Nematostella_vectensis_DN2167_c…
42	GO:0005452	inorganic anion exchanger activity	9	5	0.75	0.00039	c("Nematostella_vectensis_DN19522_c0_g1_i1.p1", "Nematostella_vectensis_DN21886_c0_g1_i1.p1", "Nematostella_vectensis_DN30641_c0_g1_i1.p1", "Nematostella_vectensis_DN34257_c0_g1_i1.p1", "Nematostella_vectensis_DN50738_c0_g1_i1.p1")
43	GO:0016886	ligase activity, forming phosphoric este...	9	5	0.75	0.00039	c("Nematostella_vectensis_DN14341_c0_g1_i1.p1", "Nematostella_vectensis_DN16932_c0_g1_i1.p1", "Nematostella_vectensis_DN2770_c0_g1_i1.p1", "Nematostella_vectensis_DN35892_c0_g1_i1.p1", "Nematostella_vectensis_DN4172_c0_g1_i1.p1")
44	GO:0003887	DNA-directed DNA polymerase activity	19	7	1.59	0.00058	c("Nematostella_vectensis_DN12638_c0_g1_i2.p1", "Nematostella_vectensis_DN20831_c0_g1_i1.p1", "Nematostella_vectensis_DN2523_c0_g1_i1.p1", "Nematostella_vectensis_DN5098_c0_g1_i1.p1", "Nematostella_vectensis_DN55276_c0_g1_i1.p1", "Nematostella_vectensis_DN8632_c0_g1_i1.p1", "Nematostella_vectensis_DN9906_c0_g1_i2.p1")
45	GO:0015036	disulfide oxidoreductase activity	19	7	1.59	0.00058	c("Nematostella_vectensis_DN16088_c0_g1_i1.p1", "Nematostella_vectensis_DN20556_c0_g1_i1.p1", "Nematostella_vectensis_DN27935_c0_g1_i1.p1", "Nematostella_vectensis_DN41797_c0_g1_i1.p1", "Nematostella_vectensis_DN42493_c0_g1_i1.p1", "Nematostella_vectensis_DN44419_c0_g1_i1.p1", "Nematostella_vectensis_DN49793_c0_g1_i1.p1")
46	GO:0003918	DNA topoisomerase type II (ATP-hydrolyzi...	3	3	0.25	0.00059	c("Nematostella_vectensis_DN12135_c0_g1_i1.p1", "Nematostella_vectensis_DN13637_c0_g1_i1.p1", "Nematostella_vectensis_DN5752_c0_g1_i1.p1")
47	GO:0008452	RNA ligase activity	3	3	0.25	0.00059	c("Nematostella_vectensis_DN16932_c0_g1_i1.p1", "Nematostella_vectensis_DN2770_c0_g1_i1.p1", "Nematostella_vectensis_DN4172_c0_g1_i1.p1")
48	GO:0061505	DNA topoisomerase II activity	3	3	0.25	0.00059	c("Nematostella_vectensis_DN12135_c0_g1_i1.p1", "Nematostella_vectensis_DN13637_c0_g1_i1.p1", "Nematostella_vectensis_DN5752_c0_g1_i1.p1")
49	GO:0016842	amidine-lyase activity	6	4	0.5	0.00064	c("Nematostella_vectensis_DN44753_c0_g1_i1.p1", "Nematostella_vectensis_DN48800_c0_g1_i1.p1", "Nematostella_vectensis_DN49568_c0_g1_i1.p1", "Nematostella_vectensis_DN50702_c0_g1_i1.p1")
50	GO:0016616	oxidoreductase activity, acting on the C...	37	10	3.1	0.00070	c("Nematostella_vectensis_DN1327_c0_g1_i1.p1", "Nematostella_vectensis_DN26687_c0_g1_i1.p1", "Nematostella_vectensis_DN35015_c0_g1_i1.p1", "Nematostella_vectensis_DN35961_c0_g1_i1.p1", "Nematostella_vectensis_DN36520_c0_g1_i1.p1", "Nematostella_vectensis_DN4070_c0_g1_i1.p1", "Nematostella_vectensis_DN41298_c0_g1_i1.p1", "Nematostella_vectensis_DN41740_c0_g1_i1.p1", "Nematostella_vectensis_DN6948_…
51	GO:0005044	scavenger receptor activity	58	13	4.86	0.00083	c("Nematostella_vectensis_DN1343_c1_g1_i1.p1", "Nematostella_vectensis_DN1343_c1_g1_i2.p1", "Nematostella_vectensis_DN15352_c0_g1_i1.p1", "Nematostella_vectensis_DN1938_c0_g1_i1.p1", "Nematostella_vectensis_DN20084_c0_g1_i1.p1", "Nematostella_vectensis_DN2379_c0_g1_i2.p1", "Nematostella_vectensis_DN37602_c0_g1_i1.p1", "Nematostella_vectensis_DN39444_c0_g1_i1.p1", "Nematostella_vectensis_DN45623_c…
52	GO:0016747	transferase activity, transferring acyl ...	96	18	8.04	0.00091	c("Nematostella_vectensis_DN12543_c0_g1_i1.p1", "Nematostella_vectensis_DN13328_c0_g1_i1.p1", "Nematostella_vectensis_DN13472_c0_g1_i1.p1", "Nematostella_vectensis_DN15626_c0_g1_i1.p1", "Nematostella_vectensis_DN21183_c0_g1_i1.p1", "Nematostella_vectensis_DN2164_c0_g1_i1.p1", "Nematostella_vectensis_DN23683_c0_g1_i1.p1", "Nematostella_vectensis_DN2552_c0_g1_i1.p1", "Nematostella_vectensis_DN26742…
53	GO:0034061	DNA polymerase activity	21	7	1.76	0.00116	c("Nematostella_vectensis_DN12638_c0_g1_i2.p1", "Nematostella_vectensis_DN20831_c0_g1_i1.p1", "Nematostella_vectensis_DN2523_c0_g1_i1.p1", "Nematostella_vectensis_DN5098_c0_g1_i1.p1", "Nematostella_vectensis_DN55276_c0_g1_i1.p1", "Nematostella_vectensis_DN8632_c0_g1_i1.p1", "Nematostella_vectensis_DN9906_c0_g1_i2.p1")
54	GO:0038024	cargo receptor activity	60	13	5.03	0.00116	c("Nematostella_vectensis_DN1343_c1_g1_i1.p1", "Nematostella_vectensis_DN1343_c1_g1_i2.p1", "Nematostella_vectensis_DN15352_c0_g1_i1.p1", "Nematostella_vectensis_DN1938_c0_g1_i1.p1", "Nematostella_vectensis_DN20084_c0_g1_i1.p1", "Nematostella_vectensis_DN2379_c0_g1_i2.p1", "Nematostella_vectensis_DN37602_c0_g1_i1.p1", "Nematostella_vectensis_DN39444_c0_g1_i1.p1", "Nematostella_vectensis_DN45623_c…
55	GO:0004364	glutathione transferase activity	7	4	0.59	0.00139	c("Nematostella_vectensis_DN1265_c0_g1_i1.p1", "Nematostella_vectensis_DN19459_c0_g1_i1.p1", "Nematostella_vectensis_DN20343_c0_g1_i1.p1", "Nematostella_vectensis_DN31492_c0_g1_i1.p1")
56	GO:0051536	iron-sulfur cluster binding	41	10	3.43	0.00165	c("Nematostella_vectensis_DN20406_c0_g1_i1.p1", "Nematostella_vectensis_DN29270_c0_g1_i1.p1", "Nematostella_vectensis_DN36195_c0_g1_i1.p2", "Nematostella_vectensis_DN40273_c0_g1_i1.p1", "Nematostella_vectensis_DN49016_c0_g1_i1.p1", "Nematostella_vectensis_DN494_c0_g1_i1.p1", "Nematostella_vectensis_DN50289_c0_g1_i1.p1", "Nematostella_vectensis_DN53114_c0_g1_i1.p3", "Nematostella_vectensis_DN670_c…
57	GO:0051540	metal cluster binding	41	10	3.43	0.00165	c("Nematostella_vectensis_DN20406_c0_g1_i1.p1", "Nematostella_vectensis_DN29270_c0_g1_i1.p1", "Nematostella_vectensis_DN36195_c0_g1_i1.p2", "Nematostella_vectensis_DN40273_c0_g1_i1.p1", "Nematostella_vectensis_DN49016_c0_g1_i1.p1", "Nematostella_vectensis_DN494_c0_g1_i1.p1", "Nematostella_vectensis_DN50289_c0_g1_i1.p1", "Nematostella_vectensis_DN53114_c0_g1_i1.p3", "Nematostella_vectensis_DN670_c…
58	GO:0016887	ATPase activity	240	34	20.11	0.00166	c("Nematostella_vectensis_DN11134_c0_g1_i1.p1", "Nematostella_vectensis_DN11936_c0_g1_i1.p1", "Nematostella_vectensis_DN12135_c0_g1_i1.p1", "Nematostella_vectensis_DN13637_c0_g1_i1.p1", "Nematostella_vectensis_DN14112_c0_g1_i1.p1", "Nematostella_vectensis_DN16159_c0_g1_i1.p1", "Nematostella_vectensis_DN1684_c0_g1_i1.p1", "Nematostella_vectensis_DN18476_c0_g1_i1.p1", "Nematostella_vectensis_DN1880…
59	GO:0003954	NADH dehydrogenase activity	17	6	1.42	0.00188	c("Nematostella_vectensis_DN29270_c0_g1_i1.p1", "Nematostella_vectensis_DN30237_c0_g1_i1.p1", "Nematostella_vectensis_DN35962_c0_g1_i1.p1", "Nematostella_vectensis_DN37730_c0_g1_i1.p1", "Nematostella_vectensis_DN40273_c0_g1_i1.p1", "Nematostella_vectensis_DN49290_c0_g1_i1.p1")
60	GO:0008137	NADH dehydrogenase (ubiquinone) activity	17	6	1.42	0.00188	c("Nematostella_vectensis_DN29270_c0_g1_i1.p1", "Nematostella_vectensis_DN30237_c0_g1_i1.p1", "Nematostella_vectensis_DN35962_c0_g1_i1.p1", "Nematostella_vectensis_DN37730_c0_g1_i1.p1", "Nematostella_vectensis_DN40273_c0_g1_i1.p1", "Nematostella_vectensis_DN49290_c0_g1_i1.p1")
61	GO:0015035	protein disulfide oxidoreductase activit...	17	6	1.42	0.00188	c("Nematostella_vectensis_DN16088_c0_g1_i1.p1", "Nematostella_vectensis_DN20556_c0_g1_i1.p1", "Nematostella_vectensis_DN27935_c0_g1_i1.p1", "Nematostella_vectensis_DN42493_c0_g1_i1.p1", "Nematostella_vectensis_DN44419_c0_g1_i1.p1", "Nematostella_vectensis_DN49793_c0_g1_i1.p1")
62	GO:0016655	oxidoreductase activity, acting on NAD(P...	17	6	1.42	0.00188	c("Nematostella_vectensis_DN29270_c0_g1_i1.p1", "Nematostella_vectensis_DN30237_c0_g1_i1.p1", "Nematostella_vectensis_DN35962_c0_g1_i1.p1", "Nematostella_vectensis_DN37730_c0_g1_i1.p1", "Nematostella_vectensis_DN40273_c0_g1_i1.p1", "Nematostella_vectensis_DN49290_c0_g1_i1.p1")
63	GO:0017056	structural constituent of nuclear pore	17	6	1.42	0.00188	c("Nematostella_vectensis_DN18653_c0_g1_i1.p1", "Nematostella_vectensis_DN2142_c0_g1_i1.p1", "Nematostella_vectensis_DN41524_c0_g1_i1.p1", "Nematostella_vectensis_DN44768_c0_g1_i1.p1", "Nematostella_vectensis_DN44992_c0_g1_i1.p1", "Nematostella_vectensis_DN6876_c0_g1_i1.p1")
64	GO:0050136	NADH dehydrogenase (quinone) activity	17	6	1.42	0.00188	c("Nematostella_vectensis_DN29270_c0_g1_i1.p1", "Nematostella_vectensis_DN30237_c0_g1_i1.p1", "Nematostella_vectensis_DN35962_c0_g1_i1.p1", "Nematostella_vectensis_DN37730_c0_g1_i1.p1", "Nematostella_vectensis_DN40273_c0_g1_i1.p1", "Nematostella_vectensis_DN49290_c0_g1_i1.p1")
65	GO:0031072	heat shock protein binding	4	3	0.34	0.00220	c("Nematostella_vectensis_DN26094_c0_g1_i1.p1", "Nematostella_vectensis_DN28452_c0_g1_i1.p1", "Nematostella_vectensis_DN4976_c0_g1_i1.p1")
66	GO:0036402	proteasome-activating ATPase activity	4	3	0.34	0.00220	c("Nematostella_vectensis_DN11134_c0_g1_i1.p1", "Nematostella_vectensis_DN26992_c0_g1_i1.p1", "Nematostella_vectensis_DN2754_c0_g1_i1.p1")
67	GO:0036442	proton-exporting ATPase activity	4	3	0.34	0.00220	c("Nematostella_vectensis_DN1684_c0_g1_i1.p1", "Nematostella_vectensis_DN21596_c0_g1_i1.p1", "Nematostella_vectensis_DN5473_c0_g1_i2.p1")
68	GO:0046961	proton-transporting ATPase activity, rot...	4	3	0.34	0.00220	c("Nematostella_vectensis_DN1684_c0_g1_i1.p1", "Nematostella_vectensis_DN21596_c0_g1_i1.p1", "Nematostella_vectensis_DN5473_c0_g1_i2.p1")
69	GO:0016614	oxidoreductase activity, acting on CH-OH...	50	11	4.19	0.00240	c("Nematostella_vectensis_DN1327_c0_g1_i1.p1", "Nematostella_vectensis_DN26687_c0_g1_i1.p1", "Nematostella_vectensis_DN35015_c0_g1_i1.p1", "Nematostella_vectensis_DN35961_c0_g1_i1.p1", "Nematostella_vectensis_DN36520_c0_g1_i1.p1", "Nematostella_vectensis_DN4070_c0_g1_i1.p1", "Nematostella_vectensis_DN41298_c0_g1_i1.p1", "Nematostella_vectensis_DN41740_c0_g1_i1.p1", "Nematostella_vectensis_DN50392…
70	GO:0016840	carbon-nitrogen lyase activity	8	4	0.67	0.00260	c("Nematostella_vectensis_DN44753_c0_g1_i1.p1", "Nematostella_vectensis_DN48800_c0_g1_i1.p1", "Nematostella_vectensis_DN49568_c0_g1_i1.p1", "Nematostella_vectensis_DN50702_c0_g1_i1.p1")
71	GO:0008374	O-acyltransferase activity	13	5	1.09	0.00297	c("Nematostella_vectensis_DN13472_c0_g1_i1.p1", "Nematostella_vectensis_DN2164_c0_g1_i1.p1", "Nematostella_vectensis_DN28918_c0_g1_i1.p1", "Nematostella_vectensis_DN6335_c0_g1_i1.p1", "Nematostella_vectensis_DN9010_c0_g1_i1.p1")
72	GO:0003743	translation initiation factor activity	31	8	2.6	0.00325	c("Nematostella_vectensis_DN10973_c0_g1_i1.p1", "Nematostella_vectensis_DN11572_c0_g1_i1.p1", "Nematostella_vectensis_DN14142_c0_g1_i1.p1", "Nematostella_vectensis_DN14231_c0_g1_i1.p1", "Nematostella_vectensis_DN14447_c0_g1_i1.p1", "Nematostella_vectensis_DN41286_c0_g1_i1.p1", "Nematostella_vectensis_DN41706_c0_g1_i1.p1", "Nematostella_vectensis_DN440_c0_g1_i1.p1")
73	GO:0016853	isomerase activity	92	16	7.71	0.00381	c("Nematostella_vectensis_DN11098_c0_g1_i2.p1", "Nematostella_vectensis_DN12135_c0_g1_i1.p1", "Nematostella_vectensis_DN13637_c0_g1_i1.p1", "Nematostella_vectensis_DN2712_c0_g1_i1.p1", "Nematostella_vectensis_DN35706_c0_g1_i1.p1", "Nematostella_vectensis_DN3834_c0_g1_i1.p1", "Nematostella_vectensis_DN3957_c0_g1_i1.p1", "Nematostella_vectensis_DN42137_c0_g1_i1.p1", "Nematostella_vectensis_DN44330_…
74	GO:0008135	translation factor activity, RNA binding	46	10	3.85	0.00409	c("Nematostella_vectensis_DN10973_c0_g1_i1.p1", "Nematostella_vectensis_DN11572_c0_g1_i1.p1", "Nematostella_vectensis_DN14142_c0_g1_i1.p1", "Nematostella_vectensis_DN14231_c0_g1_i1.p1", "Nematostella_vectensis_DN14447_c0_g1_i1.p1", "Nematostella_vectensis_DN3501_c0_g1_i1.p1", "Nematostella_vectensis_DN35350_c0_g1_i1.p1", "Nematostella_vectensis_DN41286_c0_g1_i1.p1", "Nematostella_vectensis_DN4170…
75	GO:0004089	carbonate dehydratase activity	9	4	0.75	0.00438	c("Nematostella_vectensis_DN13987_c0_g1_i1.p1", "Nematostella_vectensis_DN14203_c0_g1_i1.p1", "Nematostella_vectensis_DN41404_c0_g1_i1.p1", "Nematostella_vectensis_DN51428_c0_g1_i1.p1")
76	GO:0016746	transferase activity, transferring acyl ...	137	21	11.48	0.00486	c("Nematostella_vectensis_DN12543_c0_g1_i1.p1", "Nematostella_vectensis_DN13328_c0_g1_i1.p1", "Nematostella_vectensis_DN13472_c0_g1_i1.p1", "Nematostella_vectensis_DN1370_c0_g1_i1.p1", "Nematostella_vectensis_DN15626_c0_g1_i1.p1", "Nematostella_vectensis_DN21183_c0_g1_i1.p1", "Nematostella_vectensis_DN2164_c0_g1_i1.p1", "Nematostella_vectensis_DN23683_c0_g1_i1.p1", "Nematostella_vectensis_DN2552_…
77	GO:0004611	phosphoenolpyruvate carboxykinase activi...	5	3	0.42	0.00515	c("Nematostella_vectensis_DN28302_c0_g1_i1.p1", "Nematostella_vectensis_DN45618_c0_g1_i1.p1", "Nematostella_vectensis_DN46420_c0_g1_i1.p1")
78	GO:0004386	helicase activity	63	12	5.28	0.00547	c("Nematostella_vectensis_DN10248_c0_g1_i1.p1", "Nematostella_vectensis_DN18267_c0_g1_i1.p1", "Nematostella_vectensis_DN26127_c0_g1_i1.p1", "Nematostella_vectensis_DN26230_c0_g1_i1.p1", "Nematostella_vectensis_DN26320_c0_g1_i1.p1", "Nematostella_vectensis_DN26752_c0_g1_i1.p1", "Nematostella_vectensis_DN34320_c0_g1_i1.p1", "Nematostella_vectensis_DN41962_c0_g1_i1.p1", "Nematostella_vectensis_DN423…
79	GO:0016538	cyclin-dependent protein serine/threonin...	15	5	1.26	0.00602	c("Nematostella_vectensis_DN22889_c0_g1_i1.p1", "Nematostella_vectensis_DN26033_c0_g1_i1.p1", "Nematostella_vectensis_DN40480_c0_g1_i1.p1", "Nematostella_vectensis_DN50894_c0_g1_i1.p1", "Nematostella_vectensis_DN5379_c0_g1_i1.p1")
80	GO:0016866	intramolecular transferase activity	21	6	1.76	0.00617	c("Nematostella_vectensis_DN11098_c0_g1_i2.p1", "Nematostella_vectensis_DN2712_c0_g1_i1.p1", "Nematostella_vectensis_DN3957_c0_g1_i1.p1", "Nematostella_vectensis_DN50763_c0_g1_i1.p1", "Nematostella_vectensis_DN52590_c0_g1_i1.p1", "Nematostella_vectensis_DN5555_c0_g1_i1.p1")
81	GO:0016779	nucleotidyltransferase activity	81	14	6.79	0.00694	c("Nematostella_vectensis_DN101_c0_g1_i1.p1", "Nematostella_vectensis_DN12107_c0_g1_i1.p1", "Nematostella_vectensis_DN12638_c0_g1_i2.p1", "Nematostella_vectensis_DN20831_c0_g1_i1.p1", "Nematostella_vectensis_DN21454_c0_g1_i1.p1", "Nematostella_vectensis_DN2523_c0_g1_i1.p1", "Nematostella_vectensis_DN27169_c0_g1_i1.p1", "Nematostella_vectensis_DN36270_c0_g1_i1.p1", "Nematostella_vectensis_DN42824_…
82	GO:0003896	DNA primase activity	2	2	0.17	0.00701	c("Nematostella_vectensis_DN27169_c0_g1_i1.p1", "Nematostella_vectensis_DN50798_c0_g1_i1.p1")
83	GO:0003980	UDP-glucose:glycoprotein glucosyltransfe...	2	2	0.17	0.00701	c("Nematostella_vectensis_DN7239_c0_g1_i1.p1", "Nematostella_vectensis_DN7783_c0_g1_i1.p1")
84	GO:0003994	aconitate hydratase activity	2	2	0.17	0.00701	c("Nematostella_vectensis_DN670_c0_g1_i1.p1", "Nematostella_vectensis_DN929_c0_g1_i1.p1")
85	GO:0008239	dipeptidyl-peptidase activity	2	2	0.17	0.00701	c("Nematostella_vectensis_DN1830_c0_g1_i1.p1", "Nematostella_vectensis_DN2121_c0_g1_i1.p1")
86	GO:0008478	pyridoxal kinase activity	2	2	0.17	0.00701	c("Nematostella_vectensis_DN16191_c0_g1_i1.p1", "Nematostella_vectensis_DN50933_c0_g1_i1.p1")
87	GO:0008527	taste receptor activity	2	2	0.17	0.00701	c("Nematostella_vectensis_DN36767_c0_g1_i1.p1", "Nematostella_vectensis_DN9738_c0_g1_i1.p1")
88	GO:0015114	phosphate ion transmembrane transporter ...	2	2	0.17	0.00701	c("Nematostella_vectensis_DN49991_c0_g1_i1.p1", "Nematostella_vectensis_DN5701_c0_g1_i1.p1")
89	GO:0019238	cyclohydrolase activity	2	2	0.17	0.00701	c("Nematostella_vectensis_DN15413_c0_g1_i1.p1", "Nematostella_vectensis_DN3854_c0_g1_i1.p1")
90	GO:0043139	5'-3' DNA helicase activity	2	2	0.17	0.00701	c("Nematostella_vectensis_DN26127_c0_g1_i1.p1", "Nematostella_vectensis_DN50312_c0_g1_i1.p1")
91	GO:0050023	L-fuconate dehydratase activity	2	2	0.17	0.00701	c("Nematostella_vectensis_DN19714_c0_g1_i1.p1", "Nematostella_vectensis_DN43779_c0_g1_i1.p1")
92	GO:0050662	coenzyme binding	187	26	15.67	0.00706	c("Nematostella_vectensis_DN11067_c0_g1_i1.p1", "Nematostella_vectensis_DN13328_c0_g1_i1.p1", "Nematostella_vectensis_DN13546_c0_g1_i1.p1", "Nematostella_vectensis_DN14533_c0_g1_i1.p1", "Nematostella_vectensis_DN2109_c0_g1_i1.p1", "Nematostella_vectensis_DN2468_c0_g1_i1.p1", "Nematostella_vectensis_DN26687_c0_g1_i1.p1", "Nematostella_vectensis_DN26817_c0_g1_i1.p1", "Nematostella_vectensis_DN27935…
93	GO:0003723	RNA binding	331	41	27.73	0.00717	c("Nematostella_vectensis_DN10973_c0_g1_i1.p1", "Nematostella_vectensis_DN11098_c0_g1_i2.p1", "Nematostella_vectensis_DN11572_c0_g1_i1.p1", "Nematostella_vectensis_DN12640_c0_g1_i1.p1", "Nematostella_vectensis_DN14142_c0_g1_i1.p1", "Nematostella_vectensis_DN14231_c0_g1_i1.p1", "Nematostella_vectensis_DN14447_c0_g1_i1.p1", "Nematostella_vectensis_DN1664_c0_g1_i1.p1", "Nematostella_vectensis_DN1765…
94	GO:0016667	oxidoreductase activity, acting on a sul...	35	8	2.93	0.00720	c("Nematostella_vectensis_DN10633_c0_g1_i1.p1", "Nematostella_vectensis_DN16088_c0_g1_i1.p1", "Nematostella_vectensis_DN20556_c0_g1_i1.p1", "Nematostella_vectensis_DN27935_c0_g1_i1.p1", "Nematostella_vectensis_DN41797_c0_g1_i1.p1", "Nematostella_vectensis_DN42493_c0_g1_i1.p1", "Nematostella_vectensis_DN44419_c0_g1_i1.p1", "Nematostella_vectensis_DN49793_c0_g1_i1.p1")
95	GO:0003697	single-stranded DNA binding	16	5	1.34	0.00816	c("Nematostella_vectensis_DN10364_c0_g1_i1.p1", "Nematostella_vectensis_DN22301_c0_g1_i1.p1", "Nematostella_vectensis_DN30477_c0_g1_i1.p1", "Nematostella_vectensis_DN30818_c0_g1_i1.p1", "Nematostella_vectensis_DN9270_c0_g1_i1.p1")
96	GO:0004518	nuclease activity	91	15	7.62	0.00828	c("Nematostella_vectensis_DN10383_c0_g1_i1.p1", "Nematostella_vectensis_DN15179_c0_g1_i1.p1", "Nematostella_vectensis_DN1664_c0_g1_i1.p1", "Nematostella_vectensis_DN21696_c0_g1_i1.p1", "Nematostella_vectensis_DN28125_c0_g1_i1.p1", "Nematostella_vectensis_DN30400_c0_g1_i1.p1", "Nematostella_vectensis_DN36944_c0_g1_i1.p1", "Nematostella_vectensis_DN3723_c0_g1_i2.p1", "Nematostella_vectensis_DN39145…
97	GO:0016273	arginine N-methyltransferase activity	6	3	0.5	0.00967	c("Nematostella_vectensis_DN13092_c0_g1_i1.p1", "Nematostella_vectensis_DN26732_c0_g1_i1.p1", "Nematostella_vectensis_DN36820_c0_g1_i1.p1")
98	GO:0016274	protein-arginine N-methyltransferase act...	6	3	0.5	0.00967	c("Nematostella_vectensis_DN13092_c0_g1_i1.p1", "Nematostella_vectensis_DN26732_c0_g1_i1.p1", "Nematostella_vectensis_DN36820_c0_g1_i1.p1")
99	GO:0003899	DNA-directed 5'-3' RNA polymerase activi...	23	6	1.93	0.00994	c("Nematostella_vectensis_DN101_c0_g1_i1.p1", "Nematostella_vectensis_DN21454_c0_g1_i1.p1", "Nematostella_vectensis_DN27169_c0_g1_i1.p1", "Nematostella_vectensis_DN36270_c0_g1_i1.p1", "Nematostella_vectensis_DN42824_c0_g1_i1.p1", "Nematostella_vectensis_DN50798_c0_g1_i1.p1")
100	GO:0042623	ATPase activity, coupled	156	22	13.07	0.01070	c("Nematostella_vectensis_DN11134_c0_g1_i1.p1", "Nematostella_vectensis_DN12135_c0_g1_i1.p1", "Nematostella_vectensis_DN13637_c0_g1_i1.p1", "Nematostella_vectensis_DN14112_c0_g1_i1.p1", "Nematostella_vectensis_DN16159_c0_g1_i1.p1", "Nematostella_vectensis_DN1684_c0_g1_i1.p1", "Nematostella_vectensis_DN18476_c0_g1_i1.p1", "Nematostella_vectensis_DN21596_c0_g1_i1.p1", "Nematostella_vectensis_DN2699…
101	GO:0004111	creatine kinase activity	17	5	1.42	0.01077	c("Nematostella_vectensis_DN1148_c0_g1_i1.p2", "Nematostella_vectensis_DN1148_c1_g1_i1.p1", "Nematostella_vectensis_DN21682_c0_g1_i1.p1", "Nematostella_vectensis_DN2193_c0_g1_i1.p1", "Nematostella_vectensis_DN37982_c0_g1_i1.p1")
102	GO:0016775	phosphotransferase activity, nitrogenous...	17	5	1.42	0.01077	c("Nematostella_vectensis_DN1148_c0_g1_i1.p2", "Nematostella_vectensis_DN1148_c1_g1_i1.p1", "Nematostella_vectensis_DN21682_c0_g1_i1.p1", "Nematostella_vectensis_DN2193_c0_g1_i1.p1", "Nematostella_vectensis_DN37982_c0_g1_i1.p1")
103	GO:0051537	2 iron, 2 sulfur cluster binding	17	5	1.42	0.01077	c("Nematostella_vectensis_DN20406_c0_g1_i1.p1", "Nematostella_vectensis_DN49016_c0_g1_i1.p1", "Nematostella_vectensis_DN494_c0_g1_i1.p1", "Nematostella_vectensis_DN50289_c0_g1_i1.p1", "Nematostella_vectensis_DN53114_c0_g1_i1.p3")
104	GO:0015103	inorganic anion transmembrane transporte...	31	7	2.6	0.01251	c("Nematostella_vectensis_DN19522_c0_g1_i1.p1", "Nematostella_vectensis_DN21886_c0_g1_i1.p1", "Nematostella_vectensis_DN30641_c0_g1_i1.p1", "Nematostella_vectensis_DN34257_c0_g1_i1.p1", "Nematostella_vectensis_DN49991_c0_g1_i1.p1", "Nematostella_vectensis_DN50738_c0_g1_i1.p1", "Nematostella_vectensis_DN5701_c0_g1_i1.p1")
105	GO:0016627	oxidoreductase activity, acting on the C...	46	9	3.85	0.01280	c("Nematostella_vectensis_DN11286_c0_g1_i1.p1", "Nematostella_vectensis_DN13546_c0_g1_i1.p1", "Nematostella_vectensis_DN3366_c0_g1_i1.p1", "Nematostella_vectensis_DN41664_c0_g1_i1.p1", "Nematostella_vectensis_DN43418_c0_g1_i1.p1", "Nematostella_vectensis_DN49785_c0_g1_i1.p1", "Nematostella_vectensis_DN51022_c0_g1_i1.p1", "Nematostella_vectensis_DN51420_c0_g1_i1.p1", "Nematostella_vectensis_DN5205…
106	GO:0044769	ATPase activity, coupled to transmembran...	12	4	1.01	0.01403	c("Nematostella_vectensis_DN1684_c0_g1_i1.p1", "Nematostella_vectensis_DN21596_c0_g1_i1.p1", "Nematostella_vectensis_DN423_c0_g1_i1.p1", "Nematostella_vectensis_DN5473_c0_g1_i2.p1")
107	GO:0051539	4 iron, 4 sulfur cluster binding	12	4	1.01	0.01403	c("Nematostella_vectensis_DN29270_c0_g1_i1.p1", "Nematostella_vectensis_DN40273_c0_g1_i1.p1", "Nematostella_vectensis_DN670_c0_g1_i1.p1", "Nematostella_vectensis_DN929_c0_g1_i1.p1")
108	GO:0016879	ligase activity, forming carbon-nitrogen...	25	6	2.09	0.01510	c("Nematostella_vectensis_DN12880_c0_g1_i1.p1", "Nematostella_vectensis_DN14883_c0_g1_i1.p1", "Nematostella_vectensis_DN22577_c0_g1_i1.p1", "Nematostella_vectensis_DN254_c0_g1_i1.p1", "Nematostella_vectensis_DN34376_c0_g1_i1.p1", "Nematostella_vectensis_DN42570_c0_g1_i1.p1")
109	GO:0016742	hydroxymethyl-, formyl- and related tran...	7	3	0.59	0.01587	c("Nematostella_vectensis_DN2109_c0_g1_i1.p1", "Nematostella_vectensis_DN34376_c0_g1_i1.p1", "Nematostella_vectensis_DN3854_c0_g1_i1.p1")
110	GO:0016741	transferase activity, transferring one-c...	164	22	13.74	0.01845	c("Nematostella_vectensis_DN12686_c0_g1_i1.p1", "Nematostella_vectensis_DN13092_c0_g1_i1.p1", "Nematostella_vectensis_DN13259_c0_g1_i1.p1", "Nematostella_vectensis_DN1764_c1_g1_i1.p1", "Nematostella_vectensis_DN2109_c0_g1_i1.p1", "Nematostella_vectensis_DN2383_c0_g1_i1.p1", "Nematostella_vectensis_DN26732_c0_g1_i1.p1", "Nematostella_vectensis_DN2684_c0_g1_i1.p1", "Nematostella_vectensis_DN27948_c…
111	GO:0004367	glycerol-3-phosphate dehydrogenase [NAD+...	3	2	0.25	0.01986	c("Nematostella_vectensis_DN35961_c0_g1_i1.p1", "Nematostella_vectensis_DN36520_c0_g1_i1.p1")
112	GO:0004449	isocitrate dehydrogenase (NAD+) activity	3	2	0.25	0.01986	c("Nematostella_vectensis_DN41298_c0_g1_i1.p1", "Nematostella_vectensis_DN6948_c0_g1_i1.p1")
113	GO:0004749	ribose phosphate diphosphokinase activit...	3	2	0.25	0.01986	c("Nematostella_vectensis_DN2486_c0_g1_i1.p1", "Nematostella_vectensis_DN36809_c0_g1_i1.p1")
114	GO:0005436	sodium:phosphate symporter activity	3	2	0.25	0.01986	c("Nematostella_vectensis_DN49991_c0_g1_i1.p1", "Nematostella_vectensis_DN5701_c0_g1_i1.p1")
115	GO:0016812	hydrolase activity, acting on carbon-nit...	3	2	0.25	0.01986	c("Nematostella_vectensis_DN2383_c0_g1_i1.p1", "Nematostella_vectensis_DN4337_c2_g1_i1.p1")
116	GO:0035251	UDP-glucosyltransferase activity	3	2	0.25	0.01986	c("Nematostella_vectensis_DN7239_c0_g1_i1.p1", "Nematostella_vectensis_DN7783_c0_g1_i1.p1")
117	GO:0016798	hydrolase activity, acting on glycosyl b...	139	19	11.64	0.02279	c("Nematostella_vectensis_DN11453_c0_g1_i4.p1", "Nematostella_vectensis_DN12043_c0_g1_i1.p1", "Nematostella_vectensis_DN13050_c0_g1_i1.p1", "Nematostella_vectensis_DN16551_c0_g1_i1.p1", "Nematostella_vectensis_DN18343_c0_g1_i1.p1", "Nematostella_vectensis_DN18845_c0_g1_i1.p1", "Nematostella_vectensis_DN26497_c0_g1_i1.p1", "Nematostella_vectensis_DN26813_c0_g1_i1.p1", "Nematostella_vectensis_DN372…
118	GO:0051287	NAD binding	35	7	2.93	0.02391	c("Nematostella_vectensis_DN26687_c0_g1_i1.p1", "Nematostella_vectensis_DN35015_c0_g1_i1.p1", "Nematostella_vectensis_DN35961_c0_g1_i1.p1", "Nematostella_vectensis_DN36520_c0_g1_i1.p1", "Nematostella_vectensis_DN41298_c0_g1_i1.p1", "Nematostella_vectensis_DN51147_c0_g1_i1.p1", "Nematostella_vectensis_DN6948_c0_g1_i1.p1")
119	GO:0009982	pseudouridine synthase activity	14	4	1.17	0.02481	c("Nematostella_vectensis_DN11098_c0_g1_i2.p1", "Nematostella_vectensis_DN50763_c0_g1_i1.p1", "Nematostella_vectensis_DN52590_c0_g1_i1.p1", "Nematostella_vectensis_DN5555_c0_g1_i1.p1")
120	GO:0005215	transporter activity	953	96	79.84	0.03018	c("Nematostella_vectensis_DN0_c0_g1_i1.p1", "Nematostella_vectensis_DN1015_c0_g2_i1.p1", "Nematostella_vectensis_DN10237_c0_g1_i2.p1", "Nematostella_vectensis_DN11032_c0_g1_i1.p1", "Nematostella_vectensis_DN11522_c0_g1_i1.p1", "Nematostella_vectensis_DN11617_c0_g1_i1.p1", "Nematostella_vectensis_DN1184_c0_g1_i1.p1", "Nematostella_vectensis_DN11937_c0_g1_i1.p1", "Nematostella_vectensis_DN12355_c0_…
121	GO:0003857	3-hydroxyacyl-CoA dehydrogenase activity	4	2	0.34	0.03753	c("Nematostella_vectensis_DN1327_c0_g1_i1.p1", "Nematostella_vectensis_DN35015_c0_g1_i1.p1")
122	GO:0004565	beta-galactosidase activity	4	2	0.34	0.03753	c("Nematostella_vectensis_DN50130_c0_g1_i1.p1", "Nematostella_vectensis_DN8047_c0_g1_i1.p1")
123	GO:0009374	biotin binding	4	2	0.34	0.03753	c("Nematostella_vectensis_DN11067_c0_g1_i1.p1", "Nematostella_vectensis_DN302_c0_g1_i2.p1")
124	GO:0015925	galactosidase activity	4	2	0.34	0.03753	c("Nematostella_vectensis_DN50130_c0_g1_i1.p1", "Nematostella_vectensis_DN8047_c0_g1_i1.p1")
125	GO:0016778	diphosphotransferase activity	4	2	0.34	0.03753	c("Nematostella_vectensis_DN2486_c0_g1_i1.p1", "Nematostella_vectensis_DN36809_c0_g1_i1.p1")
126	GO:0033293	monocarboxylic acid binding	4	2	0.34	0.03753	c("Nematostella_vectensis_DN11067_c0_g1_i1.p1", "Nematostella_vectensis_DN302_c0_g1_i2.p1")
127	GO:0008408	3'-5' exonuclease activity	16	4	1.34	0.03947	c("Nematostella_vectensis_DN36944_c0_g1_i1.p1", "Nematostella_vectensis_DN39145_c0_g1_i1.p1", "Nematostella_vectensis_DN39245_c0_g1_i1.p1", "Nematostella_vectensis_DN7155_c0_g1_i1.p1")
128	GO:0048037	cofactor binding	392	43	32.84	0.04040	c("Nematostella_vectensis_DN10053_c0_g1_i1.p1", "Nematostella_vectensis_DN11067_c0_g1_i1.p1", "Nematostella_vectensis_DN13328_c0_g1_i1.p1", "Nematostella_vectensis_DN13546_c0_g1_i1.p1", "Nematostella_vectensis_DN14533_c0_g1_i1.p1", "Nematostella_vectensis_DN20406_c0_g1_i1.p1", "Nematostella_vectensis_DN2109_c0_g1_i1.p1", "Nematostella_vectensis_DN2468_c0_g1_i1.p1", "Nematostella_vectensis_DN26687…
129	GO:0046983	protein dimerization activity	129	17	10.81	0.04084	c("Nematostella_vectensis_DN13981_c0_g1_i1.p1", "Nematostella_vectensis_DN14869_c0_g1_i1.p1", "Nematostella_vectensis_DN16447_c0_g1_i1.p1", "Nematostella_vectensis_DN18737_c0_g1_i1.p1", "Nematostella_vectensis_DN20733_c0_g1_i1.p1", "Nematostella_vectensis_DN22963_c0_g1_i1.p1", "Nematostella_vectensis_DN26869_c0_g1_i1.p1", "Nematostella_vectensis_DN27685_c0_g1_i1.p1", "Nematostella_vectensis_DN295…
130	GO:0016765	transferase activity, transferring alkyl...	39	7	3.27	0.04096	c("Nematostella_vectensis_DN1265_c0_g1_i1.p1", "Nematostella_vectensis_DN19459_c0_g1_i1.p1", "Nematostella_vectensis_DN20343_c0_g1_i1.p1", "Nematostella_vectensis_DN26818_c0_g1_i1.p1", "Nematostella_vectensis_DN31492_c0_g1_i1.p1", "Nematostella_vectensis_DN38833_c0_g1_i1.p1", "Nematostella_vectensis_DN45668_c0_g1_i1.p1")
131	GO:0034062	5'-3' RNA polymerase activity	31	6	2.6	0.04097	c("Nematostella_vectensis_DN101_c0_g1_i1.p1", "Nematostella_vectensis_DN21454_c0_g1_i1.p1", "Nematostella_vectensis_DN27169_c0_g1_i1.p1", "Nematostella_vectensis_DN36270_c0_g1_i1.p1", "Nematostella_vectensis_DN42824_c0_g1_i1.p1", "Nematostella_vectensis_DN50798_c0_g1_i1.p1")
132	GO:0097747	RNA polymerase activity	31	6	2.6	0.04097	c("Nematostella_vectensis_DN101_c0_g1_i1.p1", "Nematostella_vectensis_DN21454_c0_g1_i1.p1", "Nematostella_vectensis_DN27169_c0_g1_i1.p1", "Nematostella_vectensis_DN36270_c0_g1_i1.p1", "Nematostella_vectensis_DN42824_c0_g1_i1.p1", "Nematostella_vectensis_DN50798_c0_g1_i1.p1")
133	GO:0004540	ribonuclease activity	40	7	3.35	0.04621	c("Nematostella_vectensis_DN10383_c0_g1_i1.p1", "Nematostella_vectensis_DN1664_c0_g1_i1.p1", "Nematostella_vectensis_DN28125_c0_g1_i1.p1", "Nematostella_vectensis_DN36944_c0_g1_i1.p1", "Nematostella_vectensis_DN3723_c0_g1_i2.p1", "Nematostella_vectensis_DN42802_c0_g1_i1.p1", "Nematostella_vectensis_DN51777_c0_g1_i1.p1")
134	GO:0050661	NADP binding	17	4	1.42	0.04830	c("Nematostella_vectensis_DN31680_c0_g1_i1.p1", "Nematostella_vectensis_DN41797_c0_g1_i1.p1", "Nematostella_vectensis_DN42003_c0_g1_i1.p1", "Nematostella_vectensis_DN824_c0_g1_i1.p1")
135	GO:0008509	anion transmembrane transporter activity	68	10	5.7	0.05573	c("Nematostella_vectensis_DN19522_c0_g1_i1.p1", "Nematostella_vectensis_DN21886_c0_g1_i1.p1", "Nematostella_vectensis_DN28148_c0_g1_i1.p1", "Nematostella_vectensis_DN30089_c0_g1_i1.p1", "Nematostella_vectensis_DN30641_c0_g1_i1.p1", "Nematostella_vectensis_DN32288_c0_g1_i1.p1", "Nematostella_vectensis_DN34257_c0_g1_i1.p1", "Nematostella_vectensis_DN49991_c0_g1_i1.p1", "Nematostella_vectensis_DN507…
136	GO:0033218	amide binding	18	4	1.51	0.05812	c("Nematostella_vectensis_DN10053_c0_g1_i1.p1", "Nematostella_vectensis_DN11067_c0_g1_i1.p1", "Nematostella_vectensis_DN14533_c0_g1_i1.p1", "Nematostella_vectensis_DN302_c0_g1_i2.p1")
137	GO:0016884	carbon-nitrogen ligase activity, with gl...	11	3	0.92	0.05814	c("Nematostella_vectensis_DN12880_c0_g1_i1.p1", "Nematostella_vectensis_DN22577_c0_g1_i1.p1", "Nematostella_vectensis_DN42570_c0_g1_i1.p1")
138	GO:0015370	solute:sodium symporter activity	5	2	0.42	0.05911	c("Nematostella_vectensis_DN49991_c0_g1_i1.p1", "Nematostella_vectensis_DN5701_c0_g1_i1.p1")
139	GO:0016668	oxidoreductase activity, acting on a sul...	5	2	0.42	0.05911	c("Nematostella_vectensis_DN27935_c0_g1_i1.p1", "Nematostella_vectensis_DN41797_c0_g1_i1.p1")
140	GO:0140101	catalytic activity, acting on a tRNA	60	9	5.03	0.06077	c("Nematostella_vectensis_DN14353_c0_g1_i1.p1", "Nematostella_vectensis_DN20808_c0_g1_i1.p1", "Nematostella_vectensis_DN2167_c0_g1_i1.p1", "Nematostella_vectensis_DN27948_c0_g1_i1.p1", "Nematostella_vectensis_DN3869_c0_g1_i1.p1", "Nematostella_vectensis_DN42082_c0_g1_i1.p1", "Nematostella_vectensis_DN43418_c0_g1_i1.p1", "Nematostella_vectensis_DN7123_c0_g1_i1.p1", "Nematostella_vectensis_DN7500_c…
141	GO:0003755	peptidyl-prolyl cis-trans isomerase acti...	35	6	2.93	0.06818	c("Nematostella_vectensis_DN35706_c0_g1_i1.p1", "Nematostella_vectensis_DN3834_c0_g1_i1.p1", "Nematostella_vectensis_DN42137_c0_g1_i1.p1", "Nematostella_vectensis_DN44330_c0_g1_i1.p1", "Nematostella_vectensis_DN4573_c0_g1_i1.p1", "Nematostella_vectensis_DN7946_c0_g1_i1.p1")
142	GO:0004843	thiol-dependent ubiquitin-specific prote...	35	6	2.93	0.06818	c("Nematostella_vectensis_DN11470_c0_g1_i2.p1", "Nematostella_vectensis_DN25303_c0_g1_i1.p1", "Nematostella_vectensis_DN31091_c0_g1_i1.p1", "Nematostella_vectensis_DN33907_c0_g1_i1.p1", "Nematostella_vectensis_DN38360_c0_g1_i1.p1", "Nematostella_vectensis_DN44001_c0_g1_i1.p1")
143	GO:0016859	cis-trans isomerase activity	35	6	2.93	0.06818	c("Nematostella_vectensis_DN35706_c0_g1_i1.p1", "Nematostella_vectensis_DN3834_c0_g1_i1.p1", "Nematostella_vectensis_DN42137_c0_g1_i1.p1", "Nematostella_vectensis_DN44330_c0_g1_i1.p1", "Nematostella_vectensis_DN4573_c0_g1_i1.p1", "Nematostella_vectensis_DN7946_c0_g1_i1.p1")
144	GO:0019207	kinase regulator activity	27	5	2.26	0.07040	c("Nematostella_vectensis_DN22889_c0_g1_i1.p1", "Nematostella_vectensis_DN26033_c0_g1_i1.p1", "Nematostella_vectensis_DN40480_c0_g1_i1.p1", "Nematostella_vectensis_DN50894_c0_g1_i1.p1", "Nematostella_vectensis_DN5379_c0_g1_i1.p1")
145	GO:0019887	protein kinase regulator activity	27	5	2.26	0.07040	c("Nematostella_vectensis_DN22889_c0_g1_i1.p1", "Nematostella_vectensis_DN26033_c0_g1_i1.p1", "Nematostella_vectensis_DN40480_c0_g1_i1.p1", "Nematostella_vectensis_DN50894_c0_g1_i1.p1", "Nematostella_vectensis_DN5379_c0_g1_i1.p1")
146	GO:0008168	methyltransferase activity	151	18	12.65	0.08068	c("Nematostella_vectensis_DN12686_c0_g1_i1.p1", "Nematostella_vectensis_DN13092_c0_g1_i1.p1", "Nematostella_vectensis_DN13259_c0_g1_i1.p1", "Nematostella_vectensis_DN1764_c1_g1_i1.p1", "Nematostella_vectensis_DN26732_c0_g1_i1.p1", "Nematostella_vectensis_DN2684_c0_g1_i1.p1", "Nematostella_vectensis_DN27948_c0_g1_i1.p1", "Nematostella_vectensis_DN29024_c0_g1_i1.p1", "Nematostella_vectensis_DN36820…
147	GO:0030983	mismatched DNA binding	20	4	1.68	0.08069	c("Nematostella_vectensis_DN13932_c0_g1_i1.p1", "Nematostella_vectensis_DN16008_c0_g1_i1.p1", "Nematostella_vectensis_DN45173_c0_g1_i1.p2", "Nematostella_vectensis_DN53106_c0_g1_i1.p1")
148	GO:1901681	sulfur compound binding	20	4	1.68	0.08069	c("Nematostella_vectensis_DN11067_c0_g1_i1.p1", "Nematostella_vectensis_DN14533_c0_g1_i1.p1", "Nematostella_vectensis_DN2468_c0_g1_i1.p1", "Nematostella_vectensis_DN302_c0_g1_i2.p1")
149	GO:0000150	recombinase activity	1	1	0.08	0.08378	Nematostella_vectensis_DN9270_c0_g1_i1.p1
150	GO:0000774	adenyl-nucleotide exchange factor activi...	1	1	0.08	0.08378	Nematostella_vectensis_DN16447_c0_g1_i1.p1
151	GO:0001055	RNA polymerase II activity	1	1	0.08	0.08378	Nematostella_vectensis_DN42824_c0_g1_i1.p1
152	GO:0002953	5'-deoxynucleotidase activity	1	1	0.08	0.08378	Nematostella_vectensis_DN15901_c0_g1_i1.p1
153	GO:0003689	DNA clamp loader activity	1	1	0.08	0.08378	Nematostella_vectensis_DN6117_c0_g1_i1.p1
154	GO:0003870	5-aminolevulinate synthase activity	1	1	0.08	0.08378	Nematostella_vectensis_DN13328_c0_g1_i1.p1
155	GO:0003883	CTP synthase activity	1	1	0.08	0.08378	Nematostella_vectensis_DN14883_c0_g1_i1.p1
156	GO:0003922	GMP synthase (glutamine-hydrolyzing) act...	1	1	0.08	0.08378	Nematostella_vectensis_DN12880_c0_g1_i1.p1
157	GO:0003933	GTP cyclohydrolase activity	1	1	0.08	0.08378	Nematostella_vectensis_DN15413_c0_g1_i1.p1
158	GO:0003934	GTP cyclohydrolase I activity	1	1	0.08	0.08378	Nematostella_vectensis_DN15413_c0_g1_i1.p1
159	GO:0003937	IMP cyclohydrolase activity	1	1	0.08	0.08378	Nematostella_vectensis_DN3854_c0_g1_i1.p1
160	GO:0004018	N6-(1,2-dicarboxyethyl)AMP AMP-lyase (fu...	1	1	0.08	0.08378	Nematostella_vectensis_DN50702_c0_g1_i1.p1
161	GO:0004037	allantoicase activity	1	1	0.08	0.08378	Nematostella_vectensis_DN13333_c0_g1_i1.p1
162	GO:0004056	argininosuccinate lyase activity	1	1	0.08	0.08378	Nematostella_vectensis_DN48800_c0_g1_i1.p1
163	GO:0004070	aspartate carbamoyltransferase activity	1	1	0.08	0.08378	Nematostella_vectensis_DN2383_c0_g1_i1.p1
164	GO:0004084	branched-chain-amino-acid transaminase a...	1	1	0.08	0.08378	Nematostella_vectensis_DN2951_c0_g1_i2.p1
165	GO:0004088	carbamoyl-phosphate synthase (glutamine-...	1	1	0.08	0.08378	Nematostella_vectensis_DN22577_c0_g1_i1.p1
166	GO:0004109	coproporphyrinogen oxidase activity	1	1	0.08	0.08378	Nematostella_vectensis_DN41664_c0_g1_i1.p1
167	GO:0004139	deoxyribose-phosphate aldolase activity	1	1	0.08	0.08378	Nematostella_vectensis_DN2469_c0_g1_i1.p1
168	GO:0004146	dihydrofolate reductase activity	1	1	0.08	0.08378	Nematostella_vectensis_DN31680_c0_g1_i1.p1
169	GO:0004164	diphthine synthase activity	1	1	0.08	0.08378	Nematostella_vectensis_DN42011_c0_g1_i1.p1
170	GO:0004170	dUTP diphosphatase activity	1	1	0.08	0.08378	Nematostella_vectensis_DN6035_c0_g1_i1.p1
171	GO:0004300	enoyl-CoA hydratase activity	1	1	0.08	0.08378	Nematostella_vectensis_DN1327_c0_g1_i1.p1
172	GO:0004325	ferrochelatase activity	1	1	0.08	0.08378	Nematostella_vectensis_DN3326_c0_g1_i1.p1
173	GO:0004362	glutathione-disulfide reductase activity	1	1	0.08	0.08378	Nematostella_vectensis_DN41797_c0_g1_i1.p1
174	GO:0004368	glycerol-3-phosphate dehydrogenase (quin...	1	1	0.08	0.08378	Nematostella_vectensis_DN50392_c0_g1_i1.p1
175	GO:0004418	hydroxymethylbilane synthase activity	1	1	0.08	0.08378	Nematostella_vectensis_DN45668_c0_g1_i1.p1
176	GO:0004588	orotate phosphoribosyltransferase activi...	1	1	0.08	0.08378	Nematostella_vectensis_DN48886_c0_g1_i1.p1
177	GO:0004590	orotidine-5'-phosphate decarboxylase act...	1	1	0.08	0.08378	Nematostella_vectensis_DN48886_c0_g1_i1.p1
178	GO:0004615	phosphomannomutase activity	1	1	0.08	0.08378	Nematostella_vectensis_DN2712_c0_g1_i1.p1
179	GO:0004616	phosphogluconate dehydrogenase (decarbox...	1	1	0.08	0.08378	Nematostella_vectensis_DN824_c0_g1_i1.p1
180	GO:0004637	phosphoribosylamine-glycine ligase activ...	1	1	0.08	0.08378	Nematostella_vectensis_DN34376_c0_g1_i1.p1
181	GO:0004639	phosphoribosylaminoimidazolesuccinocarbo...	1	1	0.08	0.08378	Nematostella_vectensis_DN254_c0_g1_i1.p1
182	GO:0004641	phosphoribosylformylglycinamidine cyclo-...	1	1	0.08	0.08378	Nematostella_vectensis_DN34376_c0_g1_i1.p1
183	GO:0004642	phosphoribosylformylglycinamidine syntha...	1	1	0.08	0.08378	Nematostella_vectensis_DN42570_c0_g1_i1.p1
184	GO:0004643	phosphoribosylaminoimidazolecarboxamide ...	1	1	0.08	0.08378	Nematostella_vectensis_DN3854_c0_g1_i1.p1
185	GO:0004644	phosphoribosylglycinamide formyltransfer...	1	1	0.08	0.08378	Nematostella_vectensis_DN34376_c0_g1_i1.p1
186	GO:0004729	oxygen-dependent protoporphyrinogen oxid...	1	1	0.08	0.08378	Nematostella_vectensis_DN51420_c0_g1_i1.p1
187	GO:0004733	pyridoxamine-phosphate oxidase activity	1	1	0.08	0.08378	Nematostella_vectensis_DN26817_c0_g1_i1.p1
188	GO:0004748	ribonucleoside-diphosphate reductase act...	1	1	0.08	0.08378	Nematostella_vectensis_DN49410_c0_g1_i1.p1
189	GO:0004751	ribose-5-phosphate isomerase activity	1	1	0.08	0.08378	Nematostella_vectensis_DN50716_c0_g1_i1.p1
190	GO:0004798	thymidylate kinase activity	1	1	0.08	0.08378	Nematostella_vectensis_DN3490_c0_g1_i1.p1
191	GO:0004799	thymidylate synthase activity	1	1	0.08	0.08378	Nematostella_vectensis_DN8323_c0_g1_i1.p1
192	GO:0004801	sedoheptulose-7-phosphate:D-glyceraldehy...	1	1	0.08	0.08378	Nematostella_vectensis_DN42416_c0_g1_i1.p1
193	GO:0004816	asparagine-tRNA ligase activity	1	1	0.08	0.08378	Nematostella_vectensis_DN2167_c0_g1_i1.p1
194	GO:0004817	cysteine-tRNA ligase activity	1	1	0.08	0.08378	Nematostella_vectensis_DN3869_c0_g1_i1.p1
195	GO:0004823	leucine-tRNA ligase activity	1	1	0.08	0.08378	Nematostella_vectensis_DN7500_c0_g1_i1.p1
196	GO:0004853	uroporphyrinogen decarboxylase activity	1	1	0.08	0.08378	Nematostella_vectensis_DN366_c0_g1_i1.p1
197	GO:0008327	methyl-CpG binding	1	1	0.08	0.08378	Nematostella_vectensis_DN19066_c0_g1_i1.p1
198	GO:0008353	RNA polymerase II CTD heptapeptide repea...	1	1	0.08	0.08378	Nematostella_vectensis_DN43345_c0_g1_i1.p1
199	GO:0008446	GDP-mannose 4,6-dehydratase activity	1	1	0.08	0.08378	Nematostella_vectensis_DN19984_c0_g1_i1.p1
200	GO:0008746	NAD(P)+ transhydrogenase activity	1	1	0.08	0.08378	Nematostella_vectensis_DN322_c0_g1_i2.p1
201	GO:0015037	peptide disulfide oxidoreductase activit...	1	1	0.08	0.08378	Nematostella_vectensis_DN41797_c0_g1_i1.p1
202	GO:0015038	glutathione disulfide oxidoreductase act...	1	1	0.08	0.08378	Nematostella_vectensis_DN41797_c0_g1_i1.p1
203	GO:0015232	heme transporter activity	1	1	0.08	0.08378	Nematostella_vectensis_DN49802_c0_g1_i1.p1
204	GO:0016530	metallochaperone activity	1	1	0.08	0.08378	Nematostella_vectensis_DN2965_c0_g1_i1.p1
205	GO:0016531	copper chaperone activity	1	1	0.08	0.08378	Nematostella_vectensis_DN2965_c0_g1_i1.p1
206	GO:0016652	oxidoreductase activity, acting on NAD(P...	1	1	0.08	0.08378	Nematostella_vectensis_DN322_c0_g1_i2.p1
207	GO:0016728	oxidoreductase activity, acting on CH or...	1	1	0.08	0.08378	Nematostella_vectensis_DN49410_c0_g1_i1.p1
208	GO:0016744	transferase activity, transferring aldeh...	1	1	0.08	0.08378	Nematostella_vectensis_DN42416_c0_g1_i1.p1
209	GO:0016749	N-succinyltransferase activity	1	1	0.08	0.08378	Nematostella_vectensis_DN13328_c0_g1_i1.p1
210	GO:0016882	cyclo-ligase activity	1	1	0.08	0.08378	Nematostella_vectensis_DN34376_c0_g1_i1.p1
211	GO:0016892	endoribonuclease activity, producing 3'-...	1	1	0.08	0.08378	Nematostella_vectensis_DN1664_c0_g1_i1.p1
212	GO:0016894	endonuclease activity, active with eithe...	1	1	0.08	0.08378	Nematostella_vectensis_DN1664_c0_g1_i1.p1
213	GO:0016901	oxidoreductase activity, acting on the C...	1	1	0.08	0.08378	Nematostella_vectensis_DN50392_c0_g1_i1.p1
214	GO:0019211	phosphatase activator activity	1	1	0.08	0.08378	Nematostella_vectensis_DN27616_c0_g1_i1.p1
215	GO:0030337	DNA polymerase processivity factor activ...	1	1	0.08	0.08378	Nematostella_vectensis_DN34966_c0_g1_i1.p1
216	GO:0031177	phosphopantetheine binding	1	1	0.08	0.08378	Nematostella_vectensis_DN10053_c0_g1_i1.p1
217	GO:0033170	protein-DNA loading ATPase activity	1	1	0.08	0.08378	Nematostella_vectensis_DN6117_c0_g1_i1.p1
218	GO:0033897	ribonuclease T2 activity	1	1	0.08	0.08378	Nematostella_vectensis_DN1664_c0_g1_i1.p1
219	GO:0033971	hydroxyisourate hydrolase activity	1	1	0.08	0.08378	Nematostella_vectensis_DN4337_c2_g1_i1.p1
220	GO:0042083	5,10-methylenetetrahydrofolate-dependent...	1	1	0.08	0.08378	Nematostella_vectensis_DN8323_c0_g1_i1.p1
221	GO:0043023	ribosomal large subunit binding	1	1	0.08	0.08378	Nematostella_vectensis_DN4817_c0_g1_i1.p1
222	GO:0044548	S100 protein binding	1	1	0.08	0.08378	Nematostella_vectensis_DN48892_c0_g1_i1.p1
223	GO:0050188	phosphoenolpyruvate mutase activity	1	1	0.08	0.08378	Nematostella_vectensis_DN3957_c0_g1_i1.p1
224	GO:0051011	microtubule minus-end binding	1	1	0.08	0.08378	Nematostella_vectensis_DN13341_c0_g1_i1.p1
225	GO:0051879	Hsp90 protein binding	1	1	0.08	0.08378	Nematostella_vectensis_DN28452_c0_g1_i1.p1
226	GO:0061578	Lys63-specific deubiquitinase activity	1	1	0.08	0.08378	Nematostella_vectensis_DN4412_c0_g1_i1.p1
227	GO:0061731	ribonucleoside-diphosphate reductase act...	1	1	0.08	0.08378	Nematostella_vectensis_DN49410_c0_g1_i1.p1
228	GO:0061929	gamma-glutamylaminecyclotransferase acti...	1	1	0.08	0.08378	Nematostella_vectensis_DN49568_c0_g1_i1.p1
229	GO:0070694	deoxyribonucleoside 5'-monophosphate N-g...	1	1	0.08	0.08378	Nematostella_vectensis_DN45041_c0_g1_i1.p1
230	GO:0070818	protoporphyrinogen oxidase activity	1	1	0.08	0.08378	Nematostella_vectensis_DN51420_c0_g1_i1.p1
231	GO:0004448	isocitrate dehydrogenase activity	6	2	0.5	0.08383	c("Nematostella_vectensis_DN41298_c0_g1_i1.p1", "Nematostella_vectensis_DN6948_c0_g1_i1.p1")
232	GO:0004478	methionine adenosyltransferase activity	6	2	0.5	0.08383	c("Nematostella_vectensis_DN26818_c0_g1_i1.p1", "Nematostella_vectensis_DN38833_c0_g1_i1.p1")
233	GO:0008565	protein transporter activity	6	2	0.5	0.08383	c("Nematostella_vectensis_DN4838_c0_g1_i1.p1", "Nematostella_vectensis_DN6974_c0_g1_i1.p1")
234	GO:0016868	intramolecular transferase activity, pho...	6	2	0.5	0.08383	c("Nematostella_vectensis_DN2712_c0_g1_i1.p1", "Nematostella_vectensis_DN3957_c0_g1_i1.p1")
235	GO:0016830	carbon-carbon lyase activity	37	6	3.1	0.08493	c("Nematostella_vectensis_DN2469_c0_g1_i1.p1", "Nematostella_vectensis_DN28302_c0_g1_i1.p1", "Nematostella_vectensis_DN366_c0_g1_i1.p1", "Nematostella_vectensis_DN45618_c0_g1_i1.p1", "Nematostella_vectensis_DN46420_c0_g1_i1.p1", "Nematostella_vectensis_DN48886_c0_g1_i1.p1")
236	GO:0003916	DNA topoisomerase activity	13	3	1.09	0.08901	c("Nematostella_vectensis_DN12135_c0_g1_i1.p1", "Nematostella_vectensis_DN13637_c0_g1_i1.p1", "Nematostella_vectensis_DN5752_c0_g1_i1.p1")
237	GO:0019829	cation-transporting ATPase activity	21	4	1.76	0.09336	c("Nematostella_vectensis_DN1684_c0_g1_i1.p1", "Nematostella_vectensis_DN21596_c0_g1_i1.p1", "Nematostella_vectensis_DN423_c0_g1_i1.p1", "Nematostella_vectensis_DN5473_c0_g1_i2.p1")
238	GO:0022853	active ion transmembrane transporter act...	21	4	1.76	0.09336	c("Nematostella_vectensis_DN1684_c0_g1_i1.p1", "Nematostella_vectensis_DN21596_c0_g1_i1.p1", "Nematostella_vectensis_DN423_c0_g1_i1.p1", "Nematostella_vectensis_DN5473_c0_g1_i2.p1")
239	GO:0042625	ATPase coupled ion transmembrane transpo...	21	4	1.76	0.09336	c("Nematostella_vectensis_DN1684_c0_g1_i1.p1", "Nematostella_vectensis_DN21596_c0_g1_i1.p1", "Nematostella_vectensis_DN423_c0_g1_i1.p1", "Nematostella_vectensis_DN5473_c0_g1_i2.p1")
240	GO:0015291	secondary active transmembrane transport...	66	9	5.53	0.09815	c("Nematostella_vectensis_DN19522_c0_g1_i1.p1", "Nematostella_vectensis_DN21886_c0_g1_i1.p1", "Nematostella_vectensis_DN30641_c0_g1_i1.p1", "Nematostella_vectensis_DN30827_c0_g1_i1.p1", "Nematostella_vectensis_DN34257_c0_g1_i1.p1", "Nematostella_vectensis_DN49991_c0_g1_i1.p1", "Nematostella_vectensis_DN50738_c0_g1_i1.p1", "Nematostella_vectensis_DN55710_c0_g1_i1.p1", "Nematostella_vectensis_DN570…
241	GO:0004812	aminoacyl-tRNA ligase activity	30	5	2.51	0.10139	c("Nematostella_vectensis_DN20808_c0_g1_i1.p1", "Nematostella_vectensis_DN2167_c0_g1_i1.p1", "Nematostella_vectensis_DN3869_c0_g1_i1.p1", "Nematostella_vectensis_DN42082_c0_g1_i1.p1", "Nematostella_vectensis_DN7500_c0_g1_i1.p1")
242	GO:0016875	ligase activity, forming carbon-oxygen b...	30	5	2.51	0.10139	c("Nematostella_vectensis_DN20808_c0_g1_i1.p1", "Nematostella_vectensis_DN2167_c0_g1_i1.p1", "Nematostella_vectensis_DN3869_c0_g1_i1.p1", "Nematostella_vectensis_DN42082_c0_g1_i1.p1", "Nematostella_vectensis_DN7500_c0_g1_i1.p1")
243	GO:0004553	hydrolase activity, hydrolyzing O-glycos...	116	14	9.72	0.10513	c("Nematostella_vectensis_DN11453_c0_g1_i4.p1", "Nematostella_vectensis_DN12043_c0_g1_i1.p1", "Nematostella_vectensis_DN13050_c0_g1_i1.p1", "Nematostella_vectensis_DN16551_c0_g1_i1.p1", "Nematostella_vectensis_DN18845_c0_g1_i1.p1", "Nematostella_vectensis_DN26497_c0_g1_i1.p1", "Nematostella_vectensis_DN26813_c0_g1_i1.p1", "Nematostella_vectensis_DN37243_c0_g1_i1.p1", "Nematostella_vectensis_DN441…
244	GO:0043015	gamma-tubulin binding	14	3	1.17	0.10652	c("Nematostella_vectensis_DN19737_c0_g1_i1.p1", "Nematostella_vectensis_DN38467_c0_g1_i1.p1", "Nematostella_vectensis_DN40191_c0_g1_i1.p1")
245	GO:0004527	exonuclease activity	22	4	1.84	0.10692	c("Nematostella_vectensis_DN36944_c0_g1_i1.p1", "Nematostella_vectensis_DN39145_c0_g1_i1.p1", "Nematostella_vectensis_DN39245_c0_g1_i1.p1", "Nematostella_vectensis_DN7155_c0_g1_i1.p1")
246	GO:0015294	solute:cation symporter activity	7	2	0.59	0.11102	c("Nematostella_vectensis_DN49991_c0_g1_i1.p1", "Nematostella_vectensis_DN5701_c0_g1_i1.p1")
247	GO:0016634	oxidoreductase activity, acting on the C...	7	2	0.59	0.11102	c("Nematostella_vectensis_DN41664_c0_g1_i1.p1", "Nematostella_vectensis_DN51420_c0_g1_i1.p1")
248	GO:0060590	ATPase regulator activity	7	2	0.59	0.11102	c("Nematostella_vectensis_DN16447_c0_g1_i1.p1", "Nematostella_vectensis_DN28452_c0_g1_i1.p1")
249	GO:0016831	carboxy-lyase activity	31	5	2.6	0.11300	c("Nematostella_vectensis_DN28302_c0_g1_i1.p1", "Nematostella_vectensis_DN366_c0_g1_i1.p1", "Nematostella_vectensis_DN45618_c0_g1_i1.p1", "Nematostella_vectensis_DN46420_c0_g1_i1.p1", "Nematostella_vectensis_DN48886_c0_g1_i1.p1")
250	GO:0005507	copper ion binding	23	4	1.93	0.12130	c("Nematostella_vectensis_DN20273_c0_g1_i1.p1", "Nematostella_vectensis_DN2965_c0_g1_i1.p1", "Nematostella_vectensis_DN50459_c0_g1_i1.p1", "Nematostella_vectensis_DN50584_c0_g1_i1.p1")
251	GO:0003690	double-stranded DNA binding	50	7	4.19	0.12161	c("Nematostella_vectensis_DN11199_c0_g1_i1.p1", "Nematostella_vectensis_DN13932_c0_g1_i1.p1", "Nematostella_vectensis_DN16008_c0_g1_i1.p1", "Nematostella_vectensis_DN27838_c0_g1_i1.p1", "Nematostella_vectensis_DN45173_c0_g1_i1.p2", "Nematostella_vectensis_DN53106_c0_g1_i1.p1", "Nematostella_vectensis_DN9270_c0_g1_i1.p1")
252	GO:0015077	monovalent inorganic cation transmembran...	182	20	15.25	0.12739	c("Nematostella_vectensis_DN1184_c0_g1_i1.p1", "Nematostella_vectensis_DN1684_c0_g1_i1.p1", "Nematostella_vectensis_DN21314_c0_g1_i1.p1", "Nematostella_vectensis_DN21596_c0_g1_i1.p1", "Nematostella_vectensis_DN22010_c0_g1_i1.p1", "Nematostella_vectensis_DN2446_c0_g1_i1.p2", "Nematostella_vectensis_DN24962_c0_g1_i1.p1", "Nematostella_vectensis_DN25066_c0_g1_i1.p2", "Nematostella_vectensis_DN31302_…
253	GO:0008757	S-adenosylmethionine-dependent methyltra...	51	7	4.27	0.13140	c("Nematostella_vectensis_DN12686_c0_g1_i1.p1", "Nematostella_vectensis_DN13092_c0_g1_i1.p1", "Nematostella_vectensis_DN26732_c0_g1_i1.p1", "Nematostella_vectensis_DN27948_c0_g1_i1.p1", "Nematostella_vectensis_DN36820_c0_g1_i1.p1", "Nematostella_vectensis_DN42011_c0_g1_i1.p1", "Nematostella_vectensis_DN7622_c0_g1_i1.p1")
254	GO:0016903	oxidoreductase activity, acting on the a...	24	4	2.01	0.13646	c("Nematostella_vectensis_DN2047_c0_g1_i1.p1", "Nematostella_vectensis_DN2468_c0_g1_i1.p1", "Nematostella_vectensis_DN26764_c0_g1_i1.p1", "Nematostella_vectensis_DN33693_c0_g1_i1.p1")
255	GO:0003995	acyl-CoA dehydrogenase activity	8	2	0.67	0.14008	c("Nematostella_vectensis_DN13546_c0_g1_i1.p1", "Nematostella_vectensis_DN3366_c0_g1_i1.p1")
256	GO:0005227	calcium activated cation channel activit...	8	2	0.67	0.14008	c("Nematostella_vectensis_DN46293_c0_g1_i1.p1", "Nematostella_vectensis_DN52825_c0_g1_i1.p1")
257	GO:0046527	glucosyltransferase activity	8	2	0.67	0.14008	c("Nematostella_vectensis_DN7239_c0_g1_i1.p1", "Nematostella_vectensis_DN7783_c0_g1_i1.p1")
258	GO:0050660	flavin adenine dinucleotide binding	62	8	5.19	0.14479	c("Nematostella_vectensis_DN13546_c0_g1_i1.p1", "Nematostella_vectensis_DN27935_c0_g1_i1.p1", "Nematostella_vectensis_DN3366_c0_g1_i1.p1", "Nematostella_vectensis_DN36071_c0_g1_i1.p1", "Nematostella_vectensis_DN41797_c0_g1_i1.p1", "Nematostella_vectensis_DN42003_c0_g1_i1.p1", "Nematostella_vectensis_DN43418_c0_g1_i1.p1", "Nematostella_vectensis_DN49016_c0_g1_i1.p1")
259	GO:0003950	NAD+ ADP-ribosyltransferase activity	16	3	1.34	0.14504	c("Nematostella_vectensis_DN14210_c0_g1_i1.p1", "Nematostella_vectensis_DN27756_c0_g1_i1.p1", "Nematostella_vectensis_DN36320_c0_g1_i1.p1")
260	GO:0022857	transmembrane transporter activity	931	87	78	0.14723	c("Nematostella_vectensis_DN1015_c0_g2_i1.p1", "Nematostella_vectensis_DN10237_c0_g1_i2.p1", "Nematostella_vectensis_DN11032_c0_g1_i1.p1", "Nematostella_vectensis_DN11617_c0_g1_i1.p1", "Nematostella_vectensis_DN1184_c0_g1_i1.p1", "Nematostella_vectensis_DN11937_c0_g1_i1.p1", "Nematostella_vectensis_DN12355_c0_g1_i1.p1", "Nematostella_vectensis_DN13643_c0_g1_i1.p1", "Nematostella_vectensis_DN15411…
261	GO:0000287	magnesium ion binding	53	7	4.44	0.15210	c("Nematostella_vectensis_DN20808_c0_g1_i1.p1", "Nematostella_vectensis_DN2486_c0_g1_i1.p1", "Nematostella_vectensis_DN36809_c0_g1_i1.p1", "Nematostella_vectensis_DN41298_c0_g1_i1.p1", "Nematostella_vectensis_DN51777_c0_g1_i1.p1", "Nematostella_vectensis_DN6035_c0_g1_i1.p1", "Nematostella_vectensis_DN6948_c0_g1_i1.p1")
262	GO:0016763	transferase activity, transferring pento...	44	6	3.69	0.15915	c("Nematostella_vectensis_DN14210_c0_g1_i1.p1", "Nematostella_vectensis_DN27756_c0_g1_i1.p1", "Nematostella_vectensis_DN30253_c0_g1_i1.p1", "Nematostella_vectensis_DN36320_c0_g1_i1.p1", "Nematostella_vectensis_DN40882_c0_g1_i1.p1", "Nematostella_vectensis_DN48886_c0_g1_i1.p1")
263	GO:0000225	N-acetylglucosaminylphosphatidylinositol...	2	1	0.17	0.16054	Nematostella_vectensis_DN41378_c0_g1_i1.p3
264	GO:0003730	mRNA 3'-UTR binding	2	1	0.17	0.16054	Nematostella_vectensis_DN37368_c0_g1_i1.p1
265	GO:0003938	IMP dehydrogenase activity	2	1	0.17	0.16054	Nematostella_vectensis_DN41740_c0_g1_i1.p1
266	GO:0003963	RNA-3'-phosphate cyclase activity	2	1	0.17	0.16054	Nematostella_vectensis_DN14341_c0_g1_i1.p1
267	GO:0004122	cystathionine beta-synthase activity	2	1	0.17	0.16054	Nematostella_vectensis_DN9857_c0_g1_i1.p1
268	GO:0004152	dihydroorotate dehydrogenase activity	2	1	0.17	0.16054	Nematostella_vectensis_DN11286_c0_g1_i1.p1
269	GO:0004372	glycine hydroxymethyltransferase activit...	2	1	0.17	0.16054	Nematostella_vectensis_DN2109_c0_g1_i1.p1
270	GO:0004517	nitric-oxide synthase activity	2	1	0.17	0.16054	Nematostella_vectensis_DN19363_c0_g1_i1.p1
271	GO:0004535	poly(A)-specific ribonuclease activity	2	1	0.17	0.16054	Nematostella_vectensis_DN36944_c0_g1_i1.p1
272	GO:0004736	pyruvate carboxylase activity	2	1	0.17	0.16054	Nematostella_vectensis_DN302_c0_g1_i2.p1
273	GO:0004791	thioredoxin-disulfide reductase activity	2	1	0.17	0.16054	Nematostella_vectensis_DN27935_c0_g1_i1.p1
274	GO:0004813	alanine-tRNA ligase activity	2	1	0.17	0.16054	Nematostella_vectensis_DN42082_c0_g1_i1.p1
275	GO:0008124	4-alpha-hydroxytetrahydrobiopterin dehyd...	2	1	0.17	0.16054	Nematostella_vectensis_DN35762_c0_g1_i1.p1
276	GO:0008320	protein transmembrane transporter activi...	2	1	0.17	0.16054	Nematostella_vectensis_DN4838_c0_g1_i1.p1
277	GO:0008667	2,3-dihydro-2,3-dihydroxybenzoate dehydr...	2	1	0.17	0.16054	Nematostella_vectensis_DN52058_c0_g1_i1.p1
278	GO:0016426	tRNA (adenine) methyltransferase activit...	2	1	0.17	0.16054	Nematostella_vectensis_DN27948_c0_g1_i1.p1
279	GO:0016429	tRNA (adenine-N1-)-methyltransferase act...	2	1	0.17	0.16054	Nematostella_vectensis_DN27948_c0_g1_i1.p1
280	GO:0016635	oxidoreductase activity, acting on the C...	2	1	0.17	0.16054	Nematostella_vectensis_DN11286_c0_g1_i1.p1
281	GO:0016743	carboxyl- or carbamoyltransferase activi...	2	1	0.17	0.16054	Nematostella_vectensis_DN2383_c0_g1_i1.p1
282	GO:0016748	succinyltransferase activity	2	1	0.17	0.16054	Nematostella_vectensis_DN13328_c0_g1_i1.p1
283	GO:0019789	SUMO transferase activity	2	1	0.17	0.16054	Nematostella_vectensis_DN43405_c0_g1_i1.p1
284	GO:0022884	macromolecule transmembrane transporter ...	2	1	0.17	0.16054	Nematostella_vectensis_DN4838_c0_g1_i1.p1
285	GO:0033819	lipoyl(octanoyl) transferase activity	2	1	0.17	0.16054	Nematostella_vectensis_DN9663_c0_g1_i1.p1
286	GO:0033925	mannosyl-glycoprotein endo-beta-N-acetyl...	2	1	0.17	0.16054	Nematostella_vectensis_DN50703_c0_g1_i1.p1
287	GO:0034584	piRNA binding	2	1	0.17	0.16054	Nematostella_vectensis_DN669_c0_g1_i1.p1
288	GO:0016799	hydrolase activity, hydrolyzing N-glycos...	17	3	1.42	0.16577	c("Nematostella_vectensis_DN45041_c0_g1_i1.p1", "Nematostella_vectensis_DN6643_c0_g1_i1.p1", "Nematostella_vectensis_DN7625_c0_g1_i1.p1")
289	GO:0010181	FMN binding	9	2	0.75	0.17052	c("Nematostella_vectensis_DN26817_c0_g1_i1.p1", "Nematostella_vectensis_DN55684_c0_g1_i1.p1")
290	GO:0019208	phosphatase regulator activity	9	2	0.75	0.17052	c("Nematostella_vectensis_DN27616_c0_g1_i1.p1", "Nematostella_vectensis_DN48823_c0_g1_i1.p1")
291	GO:0019213	deacetylase activity	9	2	0.75	0.17052	c("Nematostella_vectensis_DN41378_c0_g1_i1.p3", "Nematostella_vectensis_DN514_c0_g1_i1.p1")
292	GO:0048038	quinone binding	9	2	0.75	0.17052	c("Nematostella_vectensis_DN29270_c0_g1_i1.p1", "Nematostella_vectensis_DN40273_c0_g1_i1.p1")
293	GO:0051087	chaperone binding	9	2	0.75	0.17052	c("Nematostella_vectensis_DN16447_c0_g1_i1.p1", "Nematostella_vectensis_DN28452_c0_g1_i1.p1")
294	GO:0101005	ubiquitinyl hydrolase activity	76	9	6.37	0.18378	c("Nematostella_vectensis_DN11470_c0_g1_i2.p1", "Nematostella_vectensis_DN20053_c0_g1_i1.p1", "Nematostella_vectensis_DN25303_c0_g1_i1.p1", "Nematostella_vectensis_DN31091_c0_g1_i1.p1", "Nematostella_vectensis_DN33907_c0_g1_i1.p1", "Nematostella_vectensis_DN38360_c0_g1_i1.p1", "Nematostella_vectensis_DN44001_c0_g1_i1.p1", "Nematostella_vectensis_DN4412_c0_g1_i1.p1", "Nematostella_vectensis_DN4969…
295	GO:0043167	ion binding	2913	256	244.04	0.18716	c("Nematostella_vectensis_DN10053_c0_g1_i1.p1", "Nematostella_vectensis_DN10061_c0_g1_i1.p1", "Nematostella_vectensis_DN10258_c0_g1_i1.p1", "Nematostella_vectensis_DN1034_c0_g1_i1.p1", "Nematostella_vectensis_DN10470_c0_g1_i1.p1", "Nematostella_vectensis_DN1083_c0_g1_i1.p1", "Nematostella_vectensis_DN11067_c0_g1_i1.p1", "Nematostella_vectensis_DN11134_c0_g1_i1.p1", "Nematostella_vectensis_DN11177…
296	GO:0016620	oxidoreductase activity, acting on the a...	18	3	1.51	0.18730	c("Nematostella_vectensis_DN2047_c0_g1_i1.p1", "Nematostella_vectensis_DN26764_c0_g1_i1.p1", "Nematostella_vectensis_DN33693_c0_g1_i1.p1")
297	GO:0008175	tRNA methyltransferase activity	10	2	0.84	0.20189	c("Nematostella_vectensis_DN27948_c0_g1_i1.p1", "Nematostella_vectensis_DN7123_c0_g1_i1.p1")
298	GO:0140104	molecular carrier activity	10	2	0.84	0.20189	c("Nematostella_vectensis_DN2965_c0_g1_i1.p1", "Nematostella_vectensis_DN49809_c0_g1_i1.p1")
299	GO:1990380	Lys48-specific deubiquitinase activity	10	2	0.84	0.20189	c("Nematostella_vectensis_DN38360_c0_g1_i1.p1", "Nematostella_vectensis_DN44001_c0_g1_i1.p1")
300	GO:0004519	endonuclease activity	38	5	3.18	0.20959	c("Nematostella_vectensis_DN15179_c0_g1_i1.p1", "Nematostella_vectensis_DN1664_c0_g1_i1.p1", "Nematostella_vectensis_DN28125_c0_g1_i1.p1", "Nematostella_vectensis_DN51777_c0_g1_i1.p1", "Nematostella_vectensis_DN8348_c0_g1_i1.p1")
301	GO:0015293	symporter activity	29	4	2.43	0.22176	c("Nematostella_vectensis_DN30827_c0_g1_i1.p1", "Nematostella_vectensis_DN49991_c0_g1_i1.p1", "Nematostella_vectensis_DN55710_c0_g1_i1.p1", "Nematostella_vectensis_DN5701_c0_g1_i1.p1")
302	GO:0022804	active transmembrane transporter activit...	199	20	16.67	0.22768	c("Nematostella_vectensis_DN16159_c0_g1_i1.p1", "Nematostella_vectensis_DN1684_c0_g1_i1.p1", "Nematostella_vectensis_DN19522_c0_g1_i1.p1", "Nematostella_vectensis_DN21596_c0_g1_i1.p1", "Nematostella_vectensis_DN21886_c0_g1_i1.p1", "Nematostella_vectensis_DN29328_c0_g1_i1.p1", "Nematostella_vectensis_DN30641_c0_g1_i1.p1", "Nematostella_vectensis_DN30827_c0_g1_i1.p1", "Nematostella_vectensis_DN3281…
303	GO:0016810	hydrolase activity, acting on carbon-nit...	70	8	5.86	0.23015	c("Nematostella_vectensis_DN13333_c0_g1_i1.p1", "Nematostella_vectensis_DN15413_c0_g1_i1.p1", "Nematostella_vectensis_DN166_c0_g1_i1.p1", "Nematostella_vectensis_DN2383_c0_g1_i1.p1", "Nematostella_vectensis_DN3854_c0_g1_i1.p1", "Nematostella_vectensis_DN41378_c0_g1_i1.p3", "Nematostella_vectensis_DN4337_c2_g1_i1.p1", "Nematostella_vectensis_DN514_c0_g1_i1.p1")
304	GO:0003839	gamma-glutamylcyclotransferase activity	3	1	0.25	0.23088	Nematostella_vectensis_DN44753_c0_g1_i1.p1
305	GO:0003854	3-beta-hydroxy-delta5-steroid dehydrogen...	3	1	0.25	0.23088	Nematostella_vectensis_DN4070_c0_g1_i1.p1
306	GO:0003953	NAD+ nucleosidase activity	3	1	0.25	0.23088	Nematostella_vectensis_DN7625_c0_g1_i1.p1
307	GO:0004140	dephospho-CoA kinase activity	3	1	0.25	0.23088	Nematostella_vectensis_DN14828_c0_g1_i1.p1
308	GO:0004415	hyalurononglucosaminidase activity	3	1	0.25	0.23088	Nematostella_vectensis_DN44198_c0_g1_i1.p1
309	GO:0004474	malate synthase activity	3	1	0.25	0.23088	Nematostella_vectensis_DN1370_c0_g1_i1.p1
310	GO:0004591	oxoglutarate dehydrogenase (succinyl-tra...	3	1	0.25	0.23088	Nematostella_vectensis_DN2468_c0_g1_i1.p1
311	GO:0016251	RNA polymerase II general transcription ...	3	1	0.25	0.23088	Nematostella_vectensis_DN5190_c0_g1_i1.p1
312	GO:0016725	oxidoreductase activity, acting on CH or...	3	1	0.25	0.23088	Nematostella_vectensis_DN49410_c0_g1_i1.p1
313	GO:0016832	aldehyde-lyase activity	3	1	0.25	0.23088	Nematostella_vectensis_DN2469_c0_g1_i1.p1
314	GO:0016885	ligase activity, forming carbon-carbon b...	3	1	0.25	0.23088	Nematostella_vectensis_DN302_c0_g1_i2.p1
315	GO:0016971	flavin-linked sulfhydryl oxidase activit...	3	1	0.25	0.23088	Nematostella_vectensis_DN10633_c0_g1_i1.p1
316	GO:0016972	thiol oxidase activity	3	1	0.25	0.23088	Nematostella_vectensis_DN10633_c0_g1_i1.p1
317	GO:0017108	5'-flap endonuclease activity	3	1	0.25	0.23088	Nematostella_vectensis_DN15179_c0_g1_i1.p1
318	GO:0033764	steroid dehydrogenase activity, acting o...	3	1	0.25	0.23088	Nematostella_vectensis_DN4070_c0_g1_i1.p1
319	GO:0048256	flap endonuclease activity	3	1	0.25	0.23088	Nematostella_vectensis_DN15179_c0_g1_i1.p1
320	GO:0120013	intermembrane lipid transfer activity	3	1	0.25	0.23088	Nematostella_vectensis_DN27222_c0_g1_i1.p1
321	GO:0140223	general transcription initiation factor ...	3	1	0.25	0.23088	Nematostella_vectensis_DN5190_c0_g1_i1.p1
322	GO:0008083	growth factor activity	20	3	1.68	0.23222	c("Nematostella_vectensis_DN1909_c0_g1_i1.p1", "Nematostella_vectensis_DN42361_c0_g1_i1.p1", "Nematostella_vectensis_DN50232_c0_g1_i1.p2")
323	GO:0016709	oxidoreductase activity, acting on paire...	20	3	1.68	0.23222	c("Nematostella_vectensis_DN19363_c0_g1_i1.p1", "Nematostella_vectensis_DN3889_c0_g1_i1.p1", "Nematostella_vectensis_DN42003_c0_g1_i1.p1")
324	GO:0004521	endoribonuclease activity	21	3	1.76	0.25537	c("Nematostella_vectensis_DN1664_c0_g1_i1.p1", "Nematostella_vectensis_DN28125_c0_g1_i1.p1", "Nematostella_vectensis_DN51777_c0_g1_i1.p1")
325	GO:0008536	Ran GTPase binding	12	2	1.01	0.26604	c("Nematostella_vectensis_DN2307_c0_g1_i1.p1", "Nematostella_vectensis_DN50616_c0_g1_i1.p1")
326	GO:0070403	NAD+ binding	12	2	1.01	0.26604	c("Nematostella_vectensis_DN35015_c0_g1_i1.p1", "Nematostella_vectensis_DN51147_c0_g1_i1.p1")
327	GO:0004177	aminopeptidase activity	22	3	1.84	0.27880	c("Nematostella_vectensis_DN1830_c0_g1_i1.p1", "Nematostella_vectensis_DN2121_c0_g1_i1.p1", "Nematostella_vectensis_DN44062_c0_g1_i1.p1")
328	GO:0015075	ion transmembrane transporter activity	503	46	42.14	0.28521	c("Nematostella_vectensis_DN1184_c0_g1_i1.p1", "Nematostella_vectensis_DN1684_c0_g1_i1.p1", "Nematostella_vectensis_DN18546_c0_g1_i1.p1", "Nematostella_vectensis_DN19522_c0_g1_i1.p1", "Nematostella_vectensis_DN20356_c0_g1_i1.p1", "Nematostella_vectensis_DN21314_c0_g1_i1.p1", "Nematostella_vectensis_DN21596_c0_g1_i1.p1", "Nematostella_vectensis_DN21886_c0_g1_i1.p1", "Nematostella_vectensis_DN22010…
329	GO:0036459	thiol-dependent ubiquitinyl hydrolase ac...	75	8	6.28	0.29077	c("Nematostella_vectensis_DN11470_c0_g1_i2.p1", "Nematostella_vectensis_DN20053_c0_g1_i1.p1", "Nematostella_vectensis_DN25303_c0_g1_i1.p1", "Nematostella_vectensis_DN31091_c0_g1_i1.p1", "Nematostella_vectensis_DN33907_c0_g1_i1.p1", "Nematostella_vectensis_DN38360_c0_g1_i1.p1", "Nematostella_vectensis_DN44001_c0_g1_i1.p1", "Nematostella_vectensis_DN49696_c0_g1_i1.p1")
330	GO:0003747	translation release factor activity	4	1	0.34	0.29533	Nematostella_vectensis_DN3501_c0_g1_i1.p1
331	GO:0003909	DNA ligase activity	4	1	0.34	0.29533	Nematostella_vectensis_DN35892_c0_g1_i1.p1
332	GO:0003910	DNA ligase (ATP) activity	4	1	0.34	0.29533	Nematostella_vectensis_DN35892_c0_g1_i1.p1
333	GO:0004045	aminoacyl-tRNA hydrolase activity	4	1	0.34	0.29533	Nematostella_vectensis_DN14353_c0_g1_i1.p1
334	GO:0004407	histone deacetylase activity	4	1	0.34	0.29533	Nematostella_vectensis_DN514_c0_g1_i1.p1
335	GO:0004712	protein serine/threonine/tyrosine kinase...	4	1	0.34	0.29533	Nematostella_vectensis_DN49569_c0_g1_i1.p1
336	GO:0004844	uracil DNA N-glycosylase activity	4	1	0.34	0.29533	Nematostella_vectensis_DN6643_c0_g1_i1.p1
337	GO:0008079	translation termination factor activity	4	1	0.34	0.29533	Nematostella_vectensis_DN3501_c0_g1_i1.p1
338	GO:0016597	amino acid binding	4	1	0.34	0.29533	Nematostella_vectensis_DN2383_c0_g1_i1.p1
339	GO:0016639	oxidoreductase activity, acting on the C...	4	1	0.34	0.29533	Nematostella_vectensis_DN26577_c0_g1_i1.p1
340	GO:0031369	translation initiation factor binding	4	1	0.34	0.29533	Nematostella_vectensis_DN440_c0_g1_i1.p1
341	GO:0032977	membrane insertase activity	4	1	0.34	0.29533	Nematostella_vectensis_DN6974_c0_g1_i1.p1
342	GO:0033558	protein deacetylase activity	4	1	0.34	0.29533	Nematostella_vectensis_DN514_c0_g1_i1.p1
343	GO:0034511	U3 snoRNA binding	4	1	0.34	0.29533	Nematostella_vectensis_DN1765_c0_g1_i1.p1
344	GO:0045182	translation regulator activity	4	1	0.34	0.29533	Nematostella_vectensis_DN37368_c0_g1_i1.p1
345	GO:0051920	peroxiredoxin activity	4	1	0.34	0.29533	Nematostella_vectensis_DN41608_c0_g1_i1.p1
346	GO:0097506	deaminated base DNA N-glycosylase activi...	4	1	0.34	0.29533	Nematostella_vectensis_DN6643_c0_g1_i1.p1
347	GO:0015929	hexosaminidase activity	13	2	1.09	0.29822	c("Nematostella_vectensis_DN26497_c0_g1_i1.p1", "Nematostella_vectensis_DN44198_c0_g1_i1.p1")
348	GO:0015238	drug transmembrane transporter activity	65	7	5.45	0.30114	c("Nematostella_vectensis_DN16159_c0_g1_i1.p1", "Nematostella_vectensis_DN28148_c0_g1_i1.p1", "Nematostella_vectensis_DN30089_c0_g1_i1.p1", "Nematostella_vectensis_DN32288_c0_g1_i1.p1", "Nematostella_vectensis_DN38133_c0_g1_i1.p1", "Nematostella_vectensis_DN48745_c0_g1_i1.p1", "Nematostella_vectensis_DN49698_c0_g1_i1.p1")
349	GO:0005198	structural molecule activity	290	27	24.3	0.31026	c("Nematostella_vectensis_DN15386_c0_g1_i1.p1", "Nematostella_vectensis_DN15696_c0_g1_i1.p1", "Nematostella_vectensis_DN18316_c0_g1_i1.p1", "Nematostella_vectensis_DN18653_c0_g1_i1.p1", "Nematostella_vectensis_DN18721_c0_g1_i1.p1", "Nematostella_vectensis_DN18748_c0_g1_i1.p1", "Nematostella_vectensis_DN19280_c0_g1_i1.p1", "Nematostella_vectensis_DN20370_c0_g1_i1.p1", "Nematostella_vectensis_DN214…
350	GO:0019783	ubiquitin-like protein-specific protease...	78	8	6.53	0.32887	c("Nematostella_vectensis_DN11470_c0_g1_i2.p1", "Nematostella_vectensis_DN20053_c0_g1_i1.p1", "Nematostella_vectensis_DN25303_c0_g1_i1.p1", "Nematostella_vectensis_DN31091_c0_g1_i1.p1", "Nematostella_vectensis_DN33907_c0_g1_i1.p1", "Nematostella_vectensis_DN38360_c0_g1_i1.p1", "Nematostella_vectensis_DN44001_c0_g1_i1.p1", "Nematostella_vectensis_DN49696_c0_g1_i1.p1")
351	GO:0003713	transcription coactivator activity	14	2	1.17	0.33017	c("Nematostella_vectensis_DN24633_c0_g1_i1.p1", "Nematostella_vectensis_DN30117_c0_g1_i1.p1")
352	GO:0005347	ATP transmembrane transporter activity	25	3	2.09	0.34984	c("Nematostella_vectensis_DN28148_c0_g1_i1.p1", "Nematostella_vectensis_DN30089_c0_g1_i1.p1", "Nematostella_vectensis_DN32288_c0_g1_i1.p1")
353	GO:0000062	fatty-acyl-CoA binding	5	1	0.42	0.35439	Nematostella_vectensis_DN14533_c0_g1_i1.p1
354	GO:0000175	3'-5'-exoribonuclease activity	5	1	0.42	0.35439	Nematostella_vectensis_DN36944_c0_g1_i1.p1
355	GO:0001671	ATPase activator activity	5	1	0.42	0.35439	Nematostella_vectensis_DN28452_c0_g1_i1.p1
356	GO:0004514	nicotinate-nucleotide diphosphorylase (c...	5	1	0.42	0.35439	Nematostella_vectensis_DN30253_c0_g1_i1.p1
357	GO:0004523	RNA-DNA hybrid ribonuclease activity	5	1	0.42	0.35439	Nematostella_vectensis_DN51777_c0_g1_i1.p1
358	GO:0008121	ubiquinol-cytochrome-c reductase activit...	5	1	0.42	0.35439	Nematostella_vectensis_DN494_c0_g1_i1.p1
359	GO:0016151	nickel cation binding	5	1	0.42	0.35439	Nematostella_vectensis_DN19948_c0_g1_i1.p1
360	GO:0016628	oxidoreductase activity, acting on the C...	5	1	0.42	0.35439	Nematostella_vectensis_DN52058_c0_g1_i1.p1
361	GO:0016681	oxidoreductase activity, acting on diphe...	5	1	0.42	0.35439	Nematostella_vectensis_DN494_c0_g1_i1.p1
362	GO:0042803	protein homodimerization activity	5	1	0.42	0.35439	Nematostella_vectensis_DN16447_c0_g1_i1.p1
363	GO:0051184	cofactor transmembrane transporter activ...	5	1	0.42	0.35439	Nematostella_vectensis_DN49802_c0_g1_i1.p1
364	GO:0061608	nuclear import signal receptor activity	5	1	0.42	0.35439	Nematostella_vectensis_DN49809_c0_g1_i1.p1
365	GO:1901567	fatty acid derivative binding	5	1	0.42	0.35439	Nematostella_vectensis_DN14533_c0_g1_i1.p1
366	GO:0004497	monooxygenase activity	47	5	3.94	0.35822	c("Nematostella_vectensis_DN19363_c0_g1_i1.p1", "Nematostella_vectensis_DN20273_c0_g1_i1.p1", "Nematostella_vectensis_DN35117_c0_g1_i1.p1", "Nematostella_vectensis_DN3889_c0_g1_i1.p1", "Nematostella_vectensis_DN42003_c0_g1_i1.p1")
367	GO:0070006	metalloaminopeptidase activity	15	2	1.26	0.36170	c("Nematostella_vectensis_DN1830_c0_g1_i1.p1", "Nematostella_vectensis_DN44062_c0_g1_i1.p1")
368	GO:0070122	isopeptidase activity	15	2	1.26	0.36170	c("Nematostella_vectensis_DN21499_c0_g1_i1.p1", "Nematostella_vectensis_DN4412_c0_g1_i1.p1")
369	GO:0008559	xenobiotic transmembrane transporting AT...	37	4	3.1	0.37597	c("Nematostella_vectensis_DN16159_c0_g1_i1.p1", "Nematostella_vectensis_DN38133_c0_g1_i1.p1", "Nematostella_vectensis_DN48745_c0_g1_i1.p1", "Nematostella_vectensis_DN49698_c0_g1_i1.p1")
370	GO:0016740	transferase activity	1380	119	115.61	0.37863	c("Nematostella_vectensis_DN10061_c0_g1_i1.p1", "Nematostella_vectensis_DN101_c0_g1_i1.p1", "Nematostella_vectensis_DN1148_c0_g1_i1.p2", "Nematostella_vectensis_DN1148_c1_g1_i1.p1", "Nematostella_vectensis_DN12107_c0_g1_i1.p1", "Nematostella_vectensis_DN1251_c0_g1_i1.p1", "Nematostella_vectensis_DN12543_c0_g1_i1.p1", "Nematostella_vectensis_DN12638_c0_g1_i2.p1", "Nematostella_vectensis_DN1265_c0_…
371	GO:0003684	damaged DNA binding	16	2	1.34	0.39265	c("Nematostella_vectensis_DN10248_c0_g1_i1.p1", "Nematostella_vectensis_DN44790_c0_g1_i1.p1")
372	GO:0002161	aminoacyl-tRNA editing activity	6	1	0.5	0.40850	Nematostella_vectensis_DN7500_c0_g1_i1.p1
373	GO:0003724	RNA helicase activity	6	1	0.5	0.40850	Nematostella_vectensis_DN42398_c0_g1_i1.p1
374	GO:0003725	double-stranded RNA binding	6	1	0.5	0.40850	Nematostella_vectensis_DN35151_c0_g1_i1.p1
375	GO:0004144	diacylglycerol O-acyltransferase activit...	6	1	0.5	0.40850	Nematostella_vectensis_DN13472_c0_g1_i1.p1
376	GO:0004499	N,N-dimethylaniline monooxygenase activi...	6	1	0.5	0.40850	Nematostella_vectensis_DN42003_c0_g1_i1.p1
377	GO:0004520	endodeoxyribonuclease activity	6	1	0.5	0.40850	Nematostella_vectensis_DN15179_c0_g1_i1.p1
378	GO:0004532	exoribonuclease activity	6	1	0.5	0.40850	Nematostella_vectensis_DN36944_c0_g1_i1.p1
379	GO:0004563	beta-N-acetylhexosaminidase activity	6	1	0.5	0.40850	Nematostella_vectensis_DN26497_c0_g1_i1.p1
380	GO:0004826	phenylalanine-tRNA ligase activity	6	1	0.5	0.40850	Nematostella_vectensis_DN20808_c0_g1_i1.p1
381	GO:0005548	phospholipid transporter activity	6	1	0.5	0.40850	Nematostella_vectensis_DN11522_c0_g1_i1.p1
382	GO:0008195	phosphatidate phosphatase activity	6	1	0.5	0.40850	Nematostella_vectensis_DN2616_c0_g1_i1.p1
383	GO:0008241	peptidyl-dipeptidase activity	6	1	0.5	0.40850	Nematostella_vectensis_DN14517_c0_g1_i1.p1
384	GO:0010997	anaphase-promoting complex binding	6	1	0.5	0.40850	Nematostella_vectensis_DN20109_c0_g1_i1.p1
385	GO:0016229	steroid dehydrogenase activity	6	1	0.5	0.40850	Nematostella_vectensis_DN4070_c0_g1_i1.p1
386	GO:0016411	acylglycerol O-acyltransferase activity	6	1	0.5	0.40850	Nematostella_vectensis_DN13472_c0_g1_i1.p1
387	GO:0016624	oxidoreductase activity, acting on the a...	6	1	0.5	0.40850	Nematostella_vectensis_DN2468_c0_g1_i1.p1
388	GO:0016881	acid-amino acid ligase activity	6	1	0.5	0.40850	Nematostella_vectensis_DN254_c0_g1_i1.p1
389	GO:0016888	endodeoxyribonuclease activity, producin...	6	1	0.5	0.40850	Nematostella_vectensis_DN15179_c0_g1_i1.p1
390	GO:0016896	exoribonuclease activity, producing 5'-p...	6	1	0.5	0.40850	Nematostella_vectensis_DN36944_c0_g1_i1.p1
391	GO:0030515	snoRNA binding	6	1	0.5	0.40850	Nematostella_vectensis_DN1765_c0_g1_i1.p1
392	GO:0042162	telomeric DNA binding	6	1	0.5	0.40850	Nematostella_vectensis_DN10248_c0_g1_i1.p1
393	GO:0046912	transferase activity, transferring acyl ...	6	1	0.5	0.40850	Nematostella_vectensis_DN1370_c0_g1_i1.p1
394	GO:0047429	nucleoside-triphosphate diphosphatase ac...	6	1	0.5	0.40850	Nematostella_vectensis_DN6035_c0_g1_i1.p1
395	GO:0051377	mannose-ethanolamine phosphotransferase ...	6	1	0.5	0.40850	Nematostella_vectensis_DN16362_c0_g1_i1.p1
396	GO:0055106	ubiquitin-protein transferase regulator ...	6	1	0.5	0.40850	Nematostella_vectensis_DN20109_c0_g1_i1.p1
397	GO:0072341	modified amino acid binding	6	1	0.5	0.40850	Nematostella_vectensis_DN10053_c0_g1_i1.p1
398	GO:0097027	ubiquitin-protein transferase activator ...	6	1	0.5	0.40850	Nematostella_vectensis_DN20109_c0_g1_i1.p1
399	GO:1904680	peptide transmembrane transporter activi...	6	1	0.5	0.40850	Nematostella_vectensis_DN4838_c0_g1_i1.p1
400	GO:0016410	N-acyltransferase activity	39	4	3.27	0.41502	c("Nematostella_vectensis_DN13328_c0_g1_i1.p1", "Nematostella_vectensis_DN15626_c0_g1_i1.p1", "Nematostella_vectensis_DN23683_c0_g1_i1.p1", "Nematostella_vectensis_DN28619_c0_g1_i1.p1")
401	GO:0042910	xenobiotic transmembrane transporter act...	39	4	3.27	0.41502	c("Nematostella_vectensis_DN16159_c0_g1_i1.p1", "Nematostella_vectensis_DN38133_c0_g1_i1.p1", "Nematostella_vectensis_DN48745_c0_g1_i1.p1", "Nematostella_vectensis_DN49698_c0_g1_i1.p1")
402	GO:0000295	adenine nucleotide transmembrane transpo...	28	3	2.35	0.42007	c("Nematostella_vectensis_DN28148_c0_g1_i1.p1", "Nematostella_vectensis_DN30089_c0_g1_i1.p1", "Nematostella_vectensis_DN32288_c0_g1_i1.p1")
403	GO:0005346	purine ribonucleotide transmembrane tran...	28	3	2.35	0.42007	c("Nematostella_vectensis_DN28148_c0_g1_i1.p1", "Nematostella_vectensis_DN30089_c0_g1_i1.p1", "Nematostella_vectensis_DN32288_c0_g1_i1.p1")
404	GO:0015215	nucleotide transmembrane transporter act...	28	3	2.35	0.42007	c("Nematostella_vectensis_DN28148_c0_g1_i1.p1", "Nematostella_vectensis_DN30089_c0_g1_i1.p1", "Nematostella_vectensis_DN32288_c0_g1_i1.p1")
405	GO:0015216	purine nucleotide transmembrane transpor...	28	3	2.35	0.42007	c("Nematostella_vectensis_DN28148_c0_g1_i1.p1", "Nematostella_vectensis_DN30089_c0_g1_i1.p1", "Nematostella_vectensis_DN32288_c0_g1_i1.p1")
406	GO:0015605	organophosphate ester transmembrane tran...	28	3	2.35	0.42007	c("Nematostella_vectensis_DN28148_c0_g1_i1.p1", "Nematostella_vectensis_DN30089_c0_g1_i1.p1", "Nematostella_vectensis_DN32288_c0_g1_i1.p1")
407	GO:0048018	receptor ligand activity	28	3	2.35	0.42007	c("Nematostella_vectensis_DN1909_c0_g1_i1.p1", "Nematostella_vectensis_DN42361_c0_g1_i1.p1", "Nematostella_vectensis_DN50232_c0_g1_i1.p2")
408	GO:0001882	nucleoside binding	262	23	21.95	0.43896	c("Nematostella_vectensis_DN101_c0_g1_i1.p1", "Nematostella_vectensis_DN10470_c0_g1_i1.p1", "Nematostella_vectensis_DN12732_c0_g1_i1.p1", "Nematostella_vectensis_DN1617_c0_g1_i1.p1", "Nematostella_vectensis_DN18394_c0_g1_i1.p1", "Nematostella_vectensis_DN1945_c0_g1_i1.p1", "Nematostella_vectensis_DN20370_c0_g1_i1.p1", "Nematostella_vectensis_DN20595_c0_g1_i1.p1", "Nematostella_vectensis_DN2106_c0…
409	GO:0032549	ribonucleoside binding	262	23	21.95	0.43896	c("Nematostella_vectensis_DN101_c0_g1_i1.p1", "Nematostella_vectensis_DN10470_c0_g1_i1.p1", "Nematostella_vectensis_DN12732_c0_g1_i1.p1", "Nematostella_vectensis_DN1617_c0_g1_i1.p1", "Nematostella_vectensis_DN18394_c0_g1_i1.p1", "Nematostella_vectensis_DN1945_c0_g1_i1.p1", "Nematostella_vectensis_DN20370_c0_g1_i1.p1", "Nematostella_vectensis_DN20595_c0_g1_i1.p1", "Nematostella_vectensis_DN2106_c0…
410	GO:0008276	protein methyltransferase activity	29	3	2.43	0.44295	c("Nematostella_vectensis_DN13092_c0_g1_i1.p1", "Nematostella_vectensis_DN26732_c0_g1_i1.p1", "Nematostella_vectensis_DN36820_c0_g1_i1.p1")
411	GO:0030545	receptor regulator activity	29	3	2.43	0.44295	c("Nematostella_vectensis_DN1909_c0_g1_i1.p1", "Nematostella_vectensis_DN42361_c0_g1_i1.p1", "Nematostella_vectensis_DN50232_c0_g1_i1.p2")
412	GO:0008484	sulfuric ester hydrolase activity	18	2	1.51	0.45236	c("Nematostella_vectensis_DN27396_c0_g1_i1.p1", "Nematostella_vectensis_DN42236_c0_g1_i1.p1")
413	GO:0009975	cyclase activity	18	2	1.51	0.45236	c("Nematostella_vectensis_DN14341_c0_g1_i1.p1", "Nematostella_vectensis_DN27335_c0_g1_i1.p1")
414	GO:0019842	vitamin binding	76	7	6.37	0.45511	c("Nematostella_vectensis_DN10053_c0_g1_i1.p1", "Nematostella_vectensis_DN11067_c0_g1_i1.p1", "Nematostella_vectensis_DN13328_c0_g1_i1.p1", "Nematostella_vectensis_DN2109_c0_g1_i1.p1", "Nematostella_vectensis_DN2468_c0_g1_i1.p1", "Nematostella_vectensis_DN302_c0_g1_i2.p1", "Nematostella_vectensis_DN9600_c0_g1_i1.p1")
415	GO:0004707	MAP kinase activity	7	1	0.59	0.45808	Nematostella_vectensis_DN1979_c0_g1_i1.p1
416	GO:0016670	oxidoreductase activity, acting on a sul...	7	1	0.59	0.45808	Nematostella_vectensis_DN10633_c0_g1_i1.p1
417	GO:0016679	oxidoreductase activity, acting on diphe...	7	1	0.59	0.45808	Nematostella_vectensis_DN494_c0_g1_i1.p1
418	GO:0016813	hydrolase activity, acting on carbon-nit...	7	1	0.59	0.45808	Nematostella_vectensis_DN13333_c0_g1_i1.p1
419	GO:0016861	intramolecular oxidoreductase activity, ...	7	1	0.59	0.45808	Nematostella_vectensis_DN50716_c0_g1_i1.p1
420	GO:0030976	thiamine pyrophosphate binding	7	1	0.59	0.45808	Nematostella_vectensis_DN2468_c0_g1_i1.p1
421	GO:0015081	sodium ion transmembrane transporter act...	30	3	2.51	0.46547	c("Nematostella_vectensis_DN49991_c0_g1_i1.p1", "Nematostella_vectensis_DN5701_c0_g1_i1.p1", "Nematostella_vectensis_DN6824_c0_g1_i1.p1")
422	GO:0016818	hydrolase activity, acting on acid anhyd...	742	63	62.16	0.47497	c("Nematostella_vectensis_DN10248_c0_g1_i1.p1", "Nematostella_vectensis_DN10470_c0_g1_i1.p1", "Nematostella_vectensis_DN11053_c0_g1_i1.p1", "Nematostella_vectensis_DN11134_c0_g1_i1.p1", "Nematostella_vectensis_DN11936_c0_g1_i1.p1", "Nematostella_vectensis_DN12135_c0_g1_i1.p1", "Nematostella_vectensis_DN13637_c0_g1_i1.p1", "Nematostella_vectensis_DN13693_c0_g1_i1.p1", "Nematostella_vectensis_DN141…
423	GO:0003682	chromatin binding	19	2	1.59	0.48093	c("Nematostella_vectensis_DN12161_c0_g1_i1.p1", "Nematostella_vectensis_DN37478_c0_g1_i1.p1")
424	GO:0016817	hydrolase activity, acting on acid anhyd...	746	63	62.5	0.49328	c("Nematostella_vectensis_DN10248_c0_g1_i1.p1", "Nematostella_vectensis_DN10470_c0_g1_i1.p1", "Nematostella_vectensis_DN11053_c0_g1_i1.p1", "Nematostella_vectensis_DN11134_c0_g1_i1.p1", "Nematostella_vectensis_DN11936_c0_g1_i1.p1", "Nematostella_vectensis_DN12135_c0_g1_i1.p1", "Nematostella_vectensis_DN13637_c0_g1_i1.p1", "Nematostella_vectensis_DN13693_c0_g1_i1.p1", "Nematostella_vectensis_DN141…
425	GO:0043565	sequence-specific DNA binding	91	8	7.62	0.49768	c("Nematostella_vectensis_DN10248_c0_g1_i1.p1", "Nematostella_vectensis_DN14174_c0_g1_i1.p1", "Nematostella_vectensis_DN19066_c0_g1_i1.p1", "Nematostella_vectensis_DN22301_c0_g1_i1.p1", "Nematostella_vectensis_DN28444_c0_g1_i1.p1", "Nematostella_vectensis_DN43019_c0_g1_i1.p1", "Nematostella_vectensis_DN45675_c0_g1_i1.p1", "Nematostella_vectensis_DN729_c0_g1_i2.p1")
426	GO:0001883	purine nucleoside binding	258	22	21.61	0.49829	c("Nematostella_vectensis_DN10470_c0_g1_i1.p1", "Nematostella_vectensis_DN12732_c0_g1_i1.p1", "Nematostella_vectensis_DN1617_c0_g1_i1.p1", "Nematostella_vectensis_DN18394_c0_g1_i1.p1", "Nematostella_vectensis_DN1945_c0_g1_i1.p1", "Nematostella_vectensis_DN20370_c0_g1_i1.p1", "Nematostella_vectensis_DN20595_c0_g1_i1.p1", "Nematostella_vectensis_DN2106_c0_g1_i1.p1", "Nematostella_vectensis_DN2358_c…
427	GO:0005525	GTP binding	258	22	21.61	0.49829	c("Nematostella_vectensis_DN10470_c0_g1_i1.p1", "Nematostella_vectensis_DN12732_c0_g1_i1.p1", "Nematostella_vectensis_DN1617_c0_g1_i1.p1", "Nematostella_vectensis_DN18394_c0_g1_i1.p1", "Nematostella_vectensis_DN1945_c0_g1_i1.p1", "Nematostella_vectensis_DN20370_c0_g1_i1.p1", "Nematostella_vectensis_DN20595_c0_g1_i1.p1", "Nematostella_vectensis_DN2106_c0_g1_i1.p1", "Nematostella_vectensis_DN2358_c…
428	GO:0032550	purine ribonucleoside binding	258	22	21.61	0.49829	c("Nematostella_vectensis_DN10470_c0_g1_i1.p1", "Nematostella_vectensis_DN12732_c0_g1_i1.p1", "Nematostella_vectensis_DN1617_c0_g1_i1.p1", "Nematostella_vectensis_DN18394_c0_g1_i1.p1", "Nematostella_vectensis_DN1945_c0_g1_i1.p1", "Nematostella_vectensis_DN20370_c0_g1_i1.p1", "Nematostella_vectensis_DN20595_c0_g1_i1.p1", "Nematostella_vectensis_DN2106_c0_g1_i1.p1", "Nematostella_vectensis_DN2358_c…
429	GO:0004675	transmembrane receptor protein serine/th...	8	1	0.67	0.50351	Nematostella_vectensis_DN3937_c0_g1_i1.p1
430	GO:0017150	tRNA dihydrouridine synthase activity	8	1	0.67	0.50351	Nematostella_vectensis_DN43418_c0_g1_i1.p1
431	GO:0019888	protein phosphatase regulator activity	8	1	0.67	0.50351	Nematostella_vectensis_DN48823_c0_g1_i1.p1
432	GO:0046933	proton-transporting ATP synthase activit...	8	1	0.67	0.50351	Nematostella_vectensis_DN423_c0_g1_i1.p1
433	GO:0015318	inorganic molecular entity transmembrane...	438	37	36.69	0.50461	c("Nematostella_vectensis_DN1184_c0_g1_i1.p1", "Nematostella_vectensis_DN1684_c0_g1_i1.p1", "Nematostella_vectensis_DN19522_c0_g1_i1.p1", "Nematostella_vectensis_DN20356_c0_g1_i1.p1", "Nematostella_vectensis_DN21314_c0_g1_i1.p1", "Nematostella_vectensis_DN21596_c0_g1_i1.p1", "Nematostella_vectensis_DN21886_c0_g1_i1.p1", "Nematostella_vectensis_DN22010_c0_g1_i1.p1", "Nematostella_vectensis_DN2446_…
434	GO:0032561	guanyl ribonucleotide binding	259	22	21.7	0.50588	c("Nematostella_vectensis_DN10470_c0_g1_i1.p1", "Nematostella_vectensis_DN12732_c0_g1_i1.p1", "Nematostella_vectensis_DN1617_c0_g1_i1.p1", "Nematostella_vectensis_DN18394_c0_g1_i1.p1", "Nematostella_vectensis_DN1945_c0_g1_i1.p1", "Nematostella_vectensis_DN20370_c0_g1_i1.p1", "Nematostella_vectensis_DN20595_c0_g1_i1.p1", "Nematostella_vectensis_DN2106_c0_g1_i1.p1", "Nematostella_vectensis_DN2358_c…
435	GO:0016638	oxidoreductase activity, acting on the C...	20	2	1.68	0.50856	c("Nematostella_vectensis_DN26577_c0_g1_i1.p1", "Nematostella_vectensis_DN26817_c0_g1_i1.p1")
436	GO:0008170	N-methyltransferase activity	32	3	2.68	0.50923	c("Nematostella_vectensis_DN13092_c0_g1_i1.p1", "Nematostella_vectensis_DN26732_c0_g1_i1.p1", "Nematostella_vectensis_DN36820_c0_g1_i1.p1")
437	GO:0016462	pyrophosphatase activity	740	62	61.99	0.52047	c("Nematostella_vectensis_DN10248_c0_g1_i1.p1", "Nematostella_vectensis_DN10470_c0_g1_i1.p1", "Nematostella_vectensis_DN11053_c0_g1_i1.p1", "Nematostella_vectensis_DN11134_c0_g1_i1.p1", "Nematostella_vectensis_DN11936_c0_g1_i1.p1", "Nematostella_vectensis_DN12135_c0_g1_i1.p1", "Nematostella_vectensis_DN13637_c0_g1_i1.p1", "Nematostella_vectensis_DN13693_c0_g1_i1.p1", "Nematostella_vectensis_DN141…
438	GO:0022890	inorganic cation transmembrane transport...	297	25	24.88	0.52115	c("Nematostella_vectensis_DN1184_c0_g1_i1.p1", "Nematostella_vectensis_DN1684_c0_g1_i1.p1", "Nematostella_vectensis_DN21314_c0_g1_i1.p1", "Nematostella_vectensis_DN21596_c0_g1_i1.p1", "Nematostella_vectensis_DN22010_c0_g1_i1.p1", "Nematostella_vectensis_DN2446_c0_g1_i1.p2", "Nematostella_vectensis_DN24962_c0_g1_i1.p1", "Nematostella_vectensis_DN25066_c0_g1_i1.p2", "Nematostella_vectensis_DN31302_…
439	GO:0019001	guanyl nucleotide binding	262	22	21.95	0.52852	c("Nematostella_vectensis_DN10470_c0_g1_i1.p1", "Nematostella_vectensis_DN12732_c0_g1_i1.p1", "Nematostella_vectensis_DN1617_c0_g1_i1.p1", "Nematostella_vectensis_DN18394_c0_g1_i1.p1", "Nematostella_vectensis_DN1945_c0_g1_i1.p1", "Nematostella_vectensis_DN20370_c0_g1_i1.p1", "Nematostella_vectensis_DN20595_c0_g1_i1.p1", "Nematostella_vectensis_DN2106_c0_g1_i1.p1", "Nematostella_vectensis_DN2358_c…
440	GO:0016814	hydrolase activity, acting on carbon-nit...	21	2	1.76	0.53522	c("Nematostella_vectensis_DN15413_c0_g1_i1.p1", "Nematostella_vectensis_DN3854_c0_g1_i1.p1")
441	GO:0042626	ATPase activity, coupled to transmembran...	131	11	10.97	0.54287	c("Nematostella_vectensis_DN16159_c0_g1_i1.p1", "Nematostella_vectensis_DN1684_c0_g1_i1.p1", "Nematostella_vectensis_DN21596_c0_g1_i1.p1", "Nematostella_vectensis_DN29328_c0_g1_i1.p1", "Nematostella_vectensis_DN32810_c0_g1_i1.p1", "Nematostella_vectensis_DN37155_c0_g1_i1.p1", "Nematostella_vectensis_DN38133_c0_g1_i1.p1", "Nematostella_vectensis_DN423_c0_g1_i1.p1", "Nematostella_vectensis_DN48745_…
442	GO:0043492	ATPase activity, coupled to movement of ...	131	11	10.97	0.54287	c("Nematostella_vectensis_DN16159_c0_g1_i1.p1", "Nematostella_vectensis_DN1684_c0_g1_i1.p1", "Nematostella_vectensis_DN21596_c0_g1_i1.p1", "Nematostella_vectensis_DN29328_c0_g1_i1.p1", "Nematostella_vectensis_DN32810_c0_g1_i1.p1", "Nematostella_vectensis_DN37155_c0_g1_i1.p1", "Nematostella_vectensis_DN38133_c0_g1_i1.p1", "Nematostella_vectensis_DN423_c0_g1_i1.p1", "Nematostella_vectensis_DN48745_…
443	GO:0033781	cholesterol 24-hydroxylase activity	9	1	0.75	0.54513	Nematostella_vectensis_DN3889_c0_g1_i1.p1
444	GO:0042887	amide transmembrane transporter activity	9	1	0.75	0.54513	Nematostella_vectensis_DN4838_c0_g1_i1.p1
445	GO:0050145	nucleoside monophosphate kinase activity	9	1	0.75	0.54513	Nematostella_vectensis_DN3490_c0_g1_i1.p1
446	GO:0140142	nucleocytoplasmic carrier activity	9	1	0.75	0.54513	Nematostella_vectensis_DN49809_c0_g1_i1.p1
447	GO:0031406	carboxylic acid binding	34	3	2.85	0.55103	c("Nematostella_vectensis_DN11067_c0_g1_i1.p1", "Nematostella_vectensis_DN2383_c0_g1_i1.p1", "Nematostella_vectensis_DN302_c0_g1_i2.p1")
448	GO:0043177	organic acid binding	34	3	2.85	0.55103	c("Nematostella_vectensis_DN11067_c0_g1_i1.p1", "Nematostella_vectensis_DN2383_c0_g1_i1.p1", "Nematostella_vectensis_DN302_c0_g1_i2.p1")
449	GO:0015399	primary active transmembrane transporter...	132	11	11.06	0.55332	c("Nematostella_vectensis_DN16159_c0_g1_i1.p1", "Nematostella_vectensis_DN1684_c0_g1_i1.p1", "Nematostella_vectensis_DN21596_c0_g1_i1.p1", "Nematostella_vectensis_DN29328_c0_g1_i1.p1", "Nematostella_vectensis_DN32810_c0_g1_i1.p1", "Nematostella_vectensis_DN37155_c0_g1_i1.p1", "Nematostella_vectensis_DN38133_c0_g1_i1.p1", "Nematostella_vectensis_DN423_c0_g1_i1.p1", "Nematostella_vectensis_DN48745_…
450	GO:0015405	P-P-bond-hydrolysis-driven transmembrane...	132	11	11.06	0.55332	c("Nematostella_vectensis_DN16159_c0_g1_i1.p1", "Nematostella_vectensis_DN1684_c0_g1_i1.p1", "Nematostella_vectensis_DN21596_c0_g1_i1.p1", "Nematostella_vectensis_DN29328_c0_g1_i1.p1", "Nematostella_vectensis_DN32810_c0_g1_i1.p1", "Nematostella_vectensis_DN37155_c0_g1_i1.p1", "Nematostella_vectensis_DN38133_c0_g1_i1.p1", "Nematostella_vectensis_DN423_c0_g1_i1.p1", "Nematostella_vectensis_DN48745_…
451	GO:0008324	cation transmembrane transporter activit...	326	27	27.31	0.55505	c("Nematostella_vectensis_DN1184_c0_g1_i1.p1", "Nematostella_vectensis_DN1684_c0_g1_i1.p1", "Nematostella_vectensis_DN18546_c0_g1_i1.p1", "Nematostella_vectensis_DN21314_c0_g1_i1.p1", "Nematostella_vectensis_DN21596_c0_g1_i1.p1", "Nematostella_vectensis_DN22010_c0_g1_i1.p1", "Nematostella_vectensis_DN2446_c0_g1_i1.p2", "Nematostella_vectensis_DN24962_c0_g1_i1.p1", "Nematostella_vectensis_DN25066_…
452	GO:0008171	O-methyltransferase activity	22	2	1.84	0.56086	c("Nematostella_vectensis_DN2684_c0_g1_i1.p1", "Nematostella_vectensis_DN55832_c0_g1_i1.p1")
453	GO:0008242	omega peptidase activity	22	2	1.84	0.56086	c("Nematostella_vectensis_DN16045_c0_g1_i1.p1", "Nematostella_vectensis_DN481_c1_g1_i1.p1")
454	GO:0016893	endonuclease activity, active with eithe...	22	2	1.84	0.56086	c("Nematostella_vectensis_DN15179_c0_g1_i1.p1", "Nematostella_vectensis_DN51777_c0_g1_i1.p1")
455	GO:0008270	zinc ion binding	448	37	37.53	0.56270	c("Nematostella_vectensis_DN1120_c0_g1_i2.p1", "Nematostella_vectensis_DN11470_c0_g1_i2.p1", "Nematostella_vectensis_DN11877_c0_g1_i1.p2", "Nematostella_vectensis_DN13987_c0_g1_i1.p1", "Nematostella_vectensis_DN14174_c0_g1_i1.p1", "Nematostella_vectensis_DN14203_c0_g1_i1.p1", "Nematostella_vectensis_DN16712_c0_g1_i1.p2", "Nematostella_vectensis_DN1777_c0_g1_i1.p1", "Nematostella_vectensis_DN18703…
456	GO:0030234	enzyme regulator activity	206	17	17.26	0.56322	c("Nematostella_vectensis_DN16447_c0_g1_i1.p1", "Nematostella_vectensis_DN20109_c0_g1_i1.p1", "Nematostella_vectensis_DN22889_c0_g1_i1.p1", "Nematostella_vectensis_DN2456_c0_g1_i1.p1", "Nematostella_vectensis_DN26033_c0_g1_i1.p1", "Nematostella_vectensis_DN27616_c0_g1_i1.p1", "Nematostella_vectensis_DN28452_c0_g1_i1.p1", "Nematostella_vectensis_DN34966_c0_g1_i1.p1", "Nematostella_vectensis_DN3551…
457	GO:0004559	alpha-mannosidase activity	10	1	0.84	0.58327	Nematostella_vectensis_DN941_c0_g1_i1.p1
458	GO:0015923	mannosidase activity	10	1	0.84	0.58327	Nematostella_vectensis_DN941_c0_g1_i1.p1
459	GO:0016646	oxidoreductase activity, acting on the C...	10	1	0.84	0.58327	Nematostella_vectensis_DN31680_c0_g1_i1.p1
460	GO:0016796	exonuclease activity, active with either...	10	1	0.84	0.58327	Nematostella_vectensis_DN36944_c0_g1_i1.p1
461	GO:0016787	hydrolase activity	2089	173	175.01	0.58388	c("Nematostella_vectensis_DN10248_c0_g1_i1.p1", "Nematostella_vectensis_DN10375_c0_g1_i1.p1", "Nematostella_vectensis_DN10383_c0_g1_i1.p1", "Nematostella_vectensis_DN10470_c0_g1_i1.p1", "Nematostella_vectensis_DN10659_c0_g1_i1.p1", "Nematostella_vectensis_DN11053_c0_g1_i1.p1", "Nematostella_vectensis_DN11134_c0_g1_i1.p1", "Nematostella_vectensis_DN1120_c0_g1_i2.p1", "Nematostella_vectensis_DN1145…
462	GO:0016776	phosphotransferase activity, phosphate g...	23	2	1.93	0.58547	c("Nematostella_vectensis_DN27010_c0_g1_i1.p1", "Nematostella_vectensis_DN3490_c0_g1_i1.p1")
463	GO:0003735	structural constituent of ribosome	209	17	17.51	0.58793	c("Nematostella_vectensis_DN15386_c0_g1_i1.p1", "Nematostella_vectensis_DN15696_c0_g1_i1.p1", "Nematostella_vectensis_DN18316_c0_g1_i1.p1", "Nematostella_vectensis_DN18721_c0_g1_i1.p1", "Nematostella_vectensis_DN18748_c0_g1_i1.p1", "Nematostella_vectensis_DN19280_c0_g1_i1.p1", "Nematostella_vectensis_DN2303_c0_g1_i1.p1", "Nematostella_vectensis_DN2902_c0_g1_i1.p1", "Nematostella_vectensis_DN35334…
464	GO:0017111	nucleoside-triphosphatase activity	722	59	60.49	0.60258	c("Nematostella_vectensis_DN10248_c0_g1_i1.p1", "Nematostella_vectensis_DN10470_c0_g1_i1.p1", "Nematostella_vectensis_DN11134_c0_g1_i1.p1", "Nematostella_vectensis_DN11936_c0_g1_i1.p1", "Nematostella_vectensis_DN12135_c0_g1_i1.p1", "Nematostella_vectensis_DN13637_c0_g1_i1.p1", "Nematostella_vectensis_DN13693_c0_g1_i1.p1", "Nematostella_vectensis_DN14112_c0_g1_i1.p1", "Nematostella_vectensis_DN161…
465	GO:0008080	N-acetyltransferase activity	37	3	3.1	0.60959	c("Nematostella_vectensis_DN15626_c0_g1_i1.p1", "Nematostella_vectensis_DN23683_c0_g1_i1.p1", "Nematostella_vectensis_DN28619_c0_g1_i1.p1")
466	GO:0008514	organic anion transmembrane transporter ...	37	3	3.1	0.60959	c("Nematostella_vectensis_DN28148_c0_g1_i1.p1", "Nematostella_vectensis_DN30089_c0_g1_i1.p1", "Nematostella_vectensis_DN32288_c0_g1_i1.p1")
467	GO:0016788	hydrolase activity, acting on ester bond...	408	33	34.18	0.61192	c("Nematostella_vectensis_DN10375_c0_g1_i1.p1", "Nematostella_vectensis_DN10383_c0_g1_i1.p1", "Nematostella_vectensis_DN1281_c0_g1_i3.p1", "Nematostella_vectensis_DN14353_c0_g1_i1.p1", "Nematostella_vectensis_DN15179_c0_g1_i1.p1", "Nematostella_vectensis_DN15901_c0_g1_i1.p1", "Nematostella_vectensis_DN1664_c0_g1_i1.p1", "Nematostella_vectensis_DN21696_c0_g1_i1.p1", "Nematostella_vectensis_DN23628…
468	GO:0008234	cysteine-type peptidase activity	138	11	11.56	0.61392	c("Nematostella_vectensis_DN11470_c0_g1_i2.p1", "Nematostella_vectensis_DN13988_c0_g1_i1.p1", "Nematostella_vectensis_DN18566_c0_g1_i1.p1", "Nematostella_vectensis_DN20053_c0_g1_i1.p1", "Nematostella_vectensis_DN25303_c0_g1_i1.p1", "Nematostella_vectensis_DN31091_c0_g1_i1.p1", "Nematostella_vectensis_DN33730_c0_g1_i1.p1", "Nematostella_vectensis_DN33907_c0_g1_i1.p1", "Nematostella_vectensis_DN383…
469	GO:0003746	translation elongation factor activity	11	1	0.92	0.61821	Nematostella_vectensis_DN35350_c0_g1_i1.p1
470	GO:0003951	NAD+ kinase activity	11	1	0.92	0.61821	Nematostella_vectensis_DN7873_c1_g1_i1.p1
471	GO:0005272	sodium channel activity	11	1	0.92	0.61821	Nematostella_vectensis_DN6824_c0_g1_i1.p1
472	GO:0019104	DNA N-glycosylase activity	11	1	0.92	0.61821	Nematostella_vectensis_DN6643_c0_g1_i1.p1
473	GO:0042802	identical protein binding	11	1	0.92	0.61821	Nematostella_vectensis_DN16447_c0_g1_i1.p1
474	GO:0052866	phosphatidylinositol phosphate phosphata...	11	1	0.92	0.61821	Nematostella_vectensis_DN36942_c0_g1_i1.p1
475	GO:0005262	calcium channel activity	38	3	3.18	0.62794	c("Nematostella_vectensis_DN3965_c0_g1_i1.p1", "Nematostella_vectensis_DN5317_c0_g1_i1.p1", "Nematostella_vectensis_DN7612_c0_g1_i1.p1")
476	GO:0016407	acetyltransferase activity	39	3	3.27	0.64568	c("Nematostella_vectensis_DN15626_c0_g1_i1.p1", "Nematostella_vectensis_DN23683_c0_g1_i1.p1", "Nematostella_vectensis_DN28619_c0_g1_i1.p1")
477	GO:0030170	pyridoxal phosphate binding	39	3	3.27	0.64568	c("Nematostella_vectensis_DN13328_c0_g1_i1.p1", "Nematostella_vectensis_DN2109_c0_g1_i1.p1", "Nematostella_vectensis_DN9600_c0_g1_i1.p1")
478	GO:0070279	vitamin B6 binding	39	3	3.27	0.64568	c("Nematostella_vectensis_DN13328_c0_g1_i1.p1", "Nematostella_vectensis_DN2109_c0_g1_i1.p1", "Nematostella_vectensis_DN9600_c0_g1_i1.p1")
479	GO:0004500	dopamine beta-monooxygenase activity	12	1	1.01	0.65023	Nematostella_vectensis_DN20273_c0_g1_i1.p1
480	GO:0004550	nucleoside diphosphate kinase activity	12	1	1.01	0.65023	Nematostella_vectensis_DN27010_c0_g1_i1.p1
481	GO:0008134	transcription factor binding	12	1	1.01	0.65023	Nematostella_vectensis_DN7485_c0_g1_i1.p1
482	GO:0016641	oxidoreductase activity, acting on the C...	12	1	1.01	0.65023	Nematostella_vectensis_DN26817_c0_g1_i1.p1
483	GO:0019901	protein kinase binding	12	1	1.01	0.65023	Nematostella_vectensis_DN16674_c0_g1_i1.p1
484	GO:0000981	DNA-binding transcription factor activit...	67	5	5.61	0.67121	c("Nematostella_vectensis_DN11335_c0_g1_i1.p1", "Nematostella_vectensis_DN26025_c0_g1_i1.p1", "Nematostella_vectensis_DN34603_c0_g1_i1.p1", "Nematostella_vectensis_DN36845_c0_g1_i1.p1", "Nematostella_vectensis_DN52127_c0_g1_i1.p1")
485	GO:0008173	RNA methyltransferase activity	27	2	2.26	0.67359	c("Nematostella_vectensis_DN27948_c0_g1_i1.p1", "Nematostella_vectensis_DN7123_c0_g1_i1.p1")
486	GO:0071949	FAD binding	27	2	2.26	0.67359	c("Nematostella_vectensis_DN36071_c0_g1_i1.p1", "Nematostella_vectensis_DN49016_c0_g1_i1.p1")
487	GO:0003993	acid phosphatase activity	13	1	1.09	0.67956	Nematostella_vectensis_DN49414_c0_g1_i1.p1
488	GO:0004536	deoxyribonuclease activity	13	1	1.09	0.67956	Nematostella_vectensis_DN15179_c0_g1_i1.p1
489	GO:0008483	transaminase activity	13	1	1.09	0.67956	Nematostella_vectensis_DN2951_c0_g1_i2.p1
490	GO:0008641	ubiquitin-like modifier activating enzym...	13	1	1.09	0.67956	Nematostella_vectensis_DN8040_c0_g1_i1.p1
491	GO:0016645	oxidoreductase activity, acting on the C...	13	1	1.09	0.67956	Nematostella_vectensis_DN31680_c0_g1_i1.p1
492	GO:0031625	ubiquitin protein ligase binding	13	1	1.09	0.67956	Nematostella_vectensis_DN48892_c0_g1_i1.p1
493	GO:0036374	glutathione hydrolase activity	13	1	1.09	0.67956	Nematostella_vectensis_DN481_c1_g1_i1.p1
494	GO:0044389	ubiquitin-like protein ligase binding	13	1	1.09	0.67956	Nematostella_vectensis_DN48892_c0_g1_i1.p1
495	GO:0016772	transferase activity, transferring phosp...	643	51	53.87	0.68428	c("Nematostella_vectensis_DN10061_c0_g1_i1.p1", "Nematostella_vectensis_DN101_c0_g1_i1.p1", "Nematostella_vectensis_DN1148_c0_g1_i1.p2", "Nematostella_vectensis_DN1148_c1_g1_i1.p1", "Nematostella_vectensis_DN12107_c0_g1_i1.p1", "Nematostella_vectensis_DN1251_c0_g1_i1.p1", "Nematostella_vectensis_DN12638_c0_g1_i2.p1", "Nematostella_vectensis_DN14828_c0_g1_i1.p1", "Nematostella_vectensis_DN16191_c0…
496	GO:0016209	antioxidant activity	55	4	4.61	0.68762	c("Nematostella_vectensis_DN27935_c0_g1_i1.p1", "Nematostella_vectensis_DN34932_c0_g1_i1.p1", "Nematostella_vectensis_DN41608_c0_g1_i1.p1", "Nematostella_vectensis_DN41797_c0_g1_i1.p1")
497	GO:0008519	ammonium transmembrane transporter activ...	14	1	1.17	0.70644	Nematostella_vectensis_DN18546_c0_g1_i1.p1
498	GO:0019900	kinase binding	14	1	1.17	0.70644	Nematostella_vectensis_DN16674_c0_g1_i1.p1
499	GO:0043021	ribonucleoprotein complex binding	14	1	1.17	0.70644	Nematostella_vectensis_DN4817_c0_g1_i1.p1
500	GO:0016791	phosphatase activity	149	11	12.48	0.71330	c("Nematostella_vectensis_DN10375_c0_g1_i1.p1", "Nematostella_vectensis_DN15901_c0_g1_i1.p1", "Nematostella_vectensis_DN23628_c0_g1_i1.p2", "Nematostella_vectensis_DN2616_c0_g1_i1.p1", "Nematostella_vectensis_DN34838_c0_g1_i1.p1", "Nematostella_vectensis_DN36942_c0_g1_i1.p1", "Nematostella_vectensis_DN39385_c0_g1_i1.p1", "Nematostella_vectensis_DN4010_c0_g1_i1.p1", "Nematostella_vectensis_DN49414…
501	GO:0008238	exopeptidase activity	84	6	7.04	0.71624	c("Nematostella_vectensis_DN14517_c0_g1_i1.p1", "Nematostella_vectensis_DN16045_c0_g1_i1.p1", "Nematostella_vectensis_DN1830_c0_g1_i1.p1", "Nematostella_vectensis_DN2121_c0_g1_i1.p1", "Nematostella_vectensis_DN44062_c0_g1_i1.p1", "Nematostella_vectensis_DN481_c1_g1_i1.p1")
502	GO:0004383	guanylate cyclase activity	15	1	1.26	0.73106	Nematostella_vectensis_DN27335_c0_g1_i1.p1
503	GO:0019843	rRNA binding	15	1	1.26	0.73106	Nematostella_vectensis_DN4304_c0_g1_i1.p1
504	GO:0030246	carbohydrate binding	72	5	6.03	0.73180	c("Nematostella_vectensis_DN12_c0_g1_i2.p1", "Nematostella_vectensis_DN13050_c0_g1_i1.p1", "Nematostella_vectensis_DN1843_c0_g1_i1.p1", "Nematostella_vectensis_DN36255_c0_g1_i1.p1", "Nematostella_vectensis_DN941_c0_g1_i1.p1")
505	GO:0004965	G protein-coupled GABA receptor activity	31	2	2.6	0.74587	c("Nematostella_vectensis_DN10935_c0_g1_i1.p1", "Nematostella_vectensis_DN6970_c0_g1_i1.p1")
506	GO:0016811	hydrolase activity, acting on carbon-nit...	31	2	2.6	0.74587	c("Nematostella_vectensis_DN41378_c0_g1_i1.p3", "Nematostella_vectensis_DN514_c0_g1_i1.p1")
507	GO:0019205	nucleobase-containing compound kinase ac...	31	2	2.6	0.74587	c("Nematostella_vectensis_DN27010_c0_g1_i1.p1", "Nematostella_vectensis_DN3490_c0_g1_i1.p1")
508	GO:0099528	G protein-coupled neurotransmitter recep...	31	2	2.6	0.74587	c("Nematostella_vectensis_DN10935_c0_g1_i1.p1", "Nematostella_vectensis_DN6970_c0_g1_i1.p1")
509	GO:0015932	nucleobase-containing compound transmemb...	46	3	3.85	0.75294	c("Nematostella_vectensis_DN28148_c0_g1_i1.p1", "Nematostella_vectensis_DN30089_c0_g1_i1.p1", "Nematostella_vectensis_DN32288_c0_g1_i1.p1")
510	GO:1901505	carbohydrate derivative transmembrane tr...	46	3	3.85	0.75294	c("Nematostella_vectensis_DN28148_c0_g1_i1.p1", "Nematostella_vectensis_DN30089_c0_g1_i1.p1", "Nematostella_vectensis_DN32288_c0_g1_i1.p1")
511	GO:0004623	phospholipase A2 activity	16	1	1.34	0.75362	Nematostella_vectensis_DN1281_c0_g1_i3.p1
512	GO:0016877	ligase activity, forming carbon-sulfur b...	16	1	1.34	0.75362	Nematostella_vectensis_DN8040_c0_g1_i1.p1
513	GO:0016891	endoribonuclease activity, producing 5'-...	16	1	1.34	0.75362	Nematostella_vectensis_DN51777_c0_g1_i1.p1
514	GO:0060090	molecular adaptor activity	16	1	1.34	0.75362	Nematostella_vectensis_DN54126_c0_g1_i1.p1
515	GO:0005200	structural constituent of cytoskeleton	32	2	2.68	0.76165	c("Nematostella_vectensis_DN20370_c0_g1_i1.p1", "Nematostella_vectensis_DN43872_c0_g1_i1.p1")
516	GO:0016769	transferase activity, transferring nitro...	17	1	1.42	0.77429	Nematostella_vectensis_DN2951_c0_g1_i2.p1
517	GO:0016780	phosphotransferase activity, for other s...	17	1	1.42	0.77429	Nematostella_vectensis_DN16362_c0_g1_i1.p1
518	GO:0016860	intramolecular oxidoreductase activity	17	1	1.42	0.77429	Nematostella_vectensis_DN50716_c0_g1_i1.p1
519	GO:0016917	GABA receptor activity	33	2	2.76	0.77657	c("Nematostella_vectensis_DN10935_c0_g1_i1.p1", "Nematostella_vectensis_DN6970_c0_g1_i1.p1")
520	GO:0016715	oxidoreductase activity, acting on paire...	18	1	1.51	0.79323	Nematostella_vectensis_DN20273_c0_g1_i1.p1
521	GO:0019199	transmembrane receptor protein kinase ac...	18	1	1.51	0.79323	Nematostella_vectensis_DN3937_c0_g1_i1.p1
522	GO:0005102	signaling receptor binding	65	4	5.45	0.80515	c("Nematostella_vectensis_DN14585_c0_g1_i1.p1", "Nematostella_vectensis_DN1909_c0_g1_i1.p1", "Nematostella_vectensis_DN42361_c0_g1_i1.p1", "Nematostella_vectensis_DN50232_c0_g1_i1.p2")
523	GO:0016409	palmitoyltransferase activity	19	1	1.59	0.81058	Nematostella_vectensis_DN44589_c0_g1_i1.p1
524	GO:0052689	carboxylic ester hydrolase activity	51	3	4.27	0.81232	c("Nematostella_vectensis_DN1281_c0_g1_i3.p1", "Nematostella_vectensis_DN14353_c0_g1_i1.p1", "Nematostella_vectensis_DN7500_c0_g1_i1.p1")
525	GO:0015085	calcium ion transmembrane transporter ac...	52	3	4.36	0.82263	c("Nematostella_vectensis_DN3965_c0_g1_i1.p1", "Nematostella_vectensis_DN5317_c0_g1_i1.p1", "Nematostella_vectensis_DN7612_c0_g1_i1.p1")
526	GO:0003712	transcription coregulator activity	53	3	4.44	0.83245	c("Nematostella_vectensis_DN24633_c0_g1_i1.p1", "Nematostella_vectensis_DN30117_c0_g1_i1.p1", "Nematostella_vectensis_DN7485_c0_g1_i1.p1")
527	GO:0016702	oxidoreductase activity, acting on singl...	39	2	3.27	0.84995	c("Nematostella_vectensis_DN613_c0_g1_i1.p1", "Nematostella_vectensis_DN626_c0_g1_i1.p1")
528	GO:0005230	extracellular ligand-gated ion channel a...	56	3	4.69	0.85915	c("Nematostella_vectensis_DN30066_c0_g1_i1.p1", "Nematostella_vectensis_DN32391_c0_g1_i1.p1", "Nematostella_vectensis_DN45026_c0_g1_i1.p1")
529	GO:0004674	protein serine/threonine kinase activity	87	5	7.29	0.86409	c("Nematostella_vectensis_DN1979_c0_g1_i1.p1", "Nematostella_vectensis_DN3937_c0_g1_i1.p1", "Nematostella_vectensis_DN43345_c0_g1_i1.p1", "Nematostella_vectensis_DN50175_c0_g1_i1.p1", "Nematostella_vectensis_DN6425_c0_g1_i1.p1")
530	GO:0004722	protein serine/threonine phosphatase act...	23	1	1.93	0.86660	Nematostella_vectensis_DN53443_c0_g1_i1.p1
531	GO:0016701	oxidoreductase activity, acting on singl...	41	2	3.43	0.86905	c("Nematostella_vectensis_DN613_c0_g1_i1.p1", "Nematostella_vectensis_DN626_c0_g1_i1.p1")
532	GO:0004190	aspartic-type endopeptidase activity	24	1	2.01	0.87780	Nematostella_vectensis_DN145_c0_g1_i1.p1
533	GO:0070001	aspartic-type peptidase activity	24	1	2.01	0.87780	Nematostella_vectensis_DN145_c0_g1_i1.p1
534	GO:0016684	oxidoreductase activity, acting on perox...	43	2	3.6	0.88589	c("Nematostella_vectensis_DN34932_c0_g1_i1.p1", "Nematostella_vectensis_DN41608_c0_g1_i1.p1")
535	GO:0098772	molecular function regulator	331	22	27.73	0.89838	c("Nematostella_vectensis_DN16447_c0_g1_i1.p1", "Nematostella_vectensis_DN1909_c0_g1_i1.p1", "Nematostella_vectensis_DN20109_c0_g1_i1.p1", "Nematostella_vectensis_DN22889_c0_g1_i1.p1", "Nematostella_vectensis_DN2456_c0_g1_i1.p1", "Nematostella_vectensis_DN26033_c0_g1_i1.p1", "Nematostella_vectensis_DN2639_c0_g2_i1.p1", "Nematostella_vectensis_DN27616_c0_g1_i1.p1", "Nematostella_vectensis_DN28452_…
536	GO:0003779	actin binding	93	5	7.79	0.89899	c("Nematostella_vectensis_DN31047_c0_g1_i1.p1", "Nematostella_vectensis_DN34227_c0_g1_i1.p1", "Nematostella_vectensis_DN45592_c0_g1_i1.p1", "Nematostella_vectensis_DN6441_c0_g1_i3.p1", "Nematostella_vectensis_DN7318_c0_g1_i1.p1")
537	GO:0070011	peptidase activity, acting on L-amino ac...	608	43	50.94	0.90008	c("Nematostella_vectensis_DN10659_c0_g1_i1.p1", "Nematostella_vectensis_DN1120_c0_g1_i2.p1", "Nematostella_vectensis_DN11470_c0_g1_i2.p1", "Nematostella_vectensis_DN12614_c0_g1_i1.p1", "Nematostella_vectensis_DN13815_c0_g1_i1.p1", "Nematostella_vectensis_DN13988_c0_g1_i1.p1", "Nematostella_vectensis_DN145_c0_g1_i1.p1", "Nematostella_vectensis_DN14517_c0_g1_i1.p1", "Nematostella_vectensis_DN14594_…
538	GO:0030594	neurotransmitter receptor activity	45	2	3.77	0.90071	c("Nematostella_vectensis_DN10935_c0_g1_i1.p1", "Nematostella_vectensis_DN6970_c0_g1_i1.p1")
539	GO:0061630	ubiquitin protein ligase activity	45	2	3.77	0.90071	c("Nematostella_vectensis_DN44038_c0_g1_i1.p1", "Nematostella_vectensis_DN51438_c0_g1_i1.p1")
540	GO:0061659	ubiquitin-like protein ligase activity	45	2	3.77	0.90071	c("Nematostella_vectensis_DN44038_c0_g1_i1.p1", "Nematostella_vectensis_DN51438_c0_g1_i1.p1")
541	GO:0008138	protein tyrosine/serine/threonine phosph...	27	1	2.26	0.90607	Nematostella_vectensis_DN9652_c0_g1_i1.p1
542	GO:0016849	phosphorus-oxygen lyase activity	27	1	2.26	0.90607	Nematostella_vectensis_DN27335_c0_g1_i1.p1
543	GO:0008233	peptidase activity	612	43	51.27	0.90837	c("Nematostella_vectensis_DN10659_c0_g1_i1.p1", "Nematostella_vectensis_DN1120_c0_g1_i2.p1", "Nematostella_vectensis_DN11470_c0_g1_i2.p1", "Nematostella_vectensis_DN12614_c0_g1_i1.p1", "Nematostella_vectensis_DN13815_c0_g1_i1.p1", "Nematostella_vectensis_DN13988_c0_g1_i1.p1", "Nematostella_vectensis_DN145_c0_g1_i1.p1", "Nematostella_vectensis_DN14517_c0_g1_i1.p1", "Nematostella_vectensis_DN14594_…
544	GO:0008199	ferric iron binding	47	2	3.94	0.91372	c("Nematostella_vectensis_DN13620_c0_g1_i1.p1", "Nematostella_vectensis_DN70_c0_g1_i1.p1")
545	GO:0003729	mRNA binding	30	1	2.51	0.92780	Nematostella_vectensis_DN37368_c0_g1_i1.p1
546	GO:0046914	transition metal ion binding	670	46	56.13	0.93992	c("Nematostella_vectensis_DN1120_c0_g1_i2.p1", "Nematostella_vectensis_DN11470_c0_g1_i2.p1", "Nematostella_vectensis_DN11877_c0_g1_i1.p2", "Nematostella_vectensis_DN13620_c0_g1_i1.p1", "Nematostella_vectensis_DN13987_c0_g1_i1.p1", "Nematostella_vectensis_DN14174_c0_g1_i1.p1", "Nematostella_vectensis_DN14203_c0_g1_i1.p1", "Nematostella_vectensis_DN16712_c0_g1_i1.p2", "Nematostella_vectensis_DN1777…
547	GO:0004175	endopeptidase activity	378	24	31.67	0.94313	c("Nematostella_vectensis_DN10659_c0_g1_i1.p1", "Nematostella_vectensis_DN1120_c0_g1_i2.p1", "Nematostella_vectensis_DN12614_c0_g1_i1.p1", "Nematostella_vectensis_DN13815_c0_g1_i1.p1", "Nematostella_vectensis_DN145_c0_g1_i1.p1", "Nematostella_vectensis_DN14594_c0_g1_i1.p1", "Nematostella_vectensis_DN19662_c0_g1_i1.p1", "Nematostella_vectensis_DN2135_c0_g1_i1.p1", "Nematostella_vectensis_DN2379_c0…
548	GO:0008235	metalloexopeptidase activity	53	2	4.44	0.94377	c("Nematostella_vectensis_DN1830_c0_g1_i1.p1", "Nematostella_vectensis_DN44062_c0_g1_i1.p1")
549	GO:0017016	Ras GTPase binding	53	2	4.44	0.94377	c("Nematostella_vectensis_DN2307_c0_g1_i1.p1", "Nematostella_vectensis_DN50616_c0_g1_i1.p1")
550	GO:0031267	small GTPase binding	53	2	4.44	0.94377	c("Nematostella_vectensis_DN2307_c0_g1_i1.p1", "Nematostella_vectensis_DN50616_c0_g1_i1.p1")
551	GO:0015276	ligand-gated ion channel activity	71	3	5.95	0.94385	c("Nematostella_vectensis_DN30066_c0_g1_i1.p1", "Nematostella_vectensis_DN32391_c0_g1_i1.p1", "Nematostella_vectensis_DN45026_c0_g1_i1.p1")
552	GO:0022834	ligand-gated channel activity	71	3	5.95	0.94385	c("Nematostella_vectensis_DN30066_c0_g1_i1.p1", "Nematostella_vectensis_DN32391_c0_g1_i1.p1", "Nematostella_vectensis_DN45026_c0_g1_i1.p1")
553	GO:0004197	cysteine-type endopeptidase activity	33	1	2.76	0.94451	Nematostella_vectensis_DN33730_c0_g1_i1.p1
554	GO:0003924	GTPase activity	196	11	16.42	0.94519	c("Nematostella_vectensis_DN10470_c0_g1_i1.p1", "Nematostella_vectensis_DN1617_c0_g1_i1.p1", "Nematostella_vectensis_DN18394_c0_g1_i1.p1", "Nematostella_vectensis_DN1945_c0_g1_i1.p1", "Nematostella_vectensis_DN20370_c0_g1_i1.p1", "Nematostella_vectensis_DN2106_c0_g1_i1.p1", "Nematostella_vectensis_DN27320_c0_g1_i1.p1", "Nematostella_vectensis_DN39027_c0_g1_i1.p1", "Nematostella_vectensis_DN41846_…
555	GO:0008194	UDP-glycosyltransferase activity	72	3	6.03	0.94733	c("Nematostella_vectensis_DN2637_c0_g1_i4.p1", "Nematostella_vectensis_DN7239_c0_g1_i1.p1", "Nematostella_vectensis_DN7783_c0_g1_i1.p1")
556	GO:0008047	enzyme activator activity	73	3	6.12	0.95061	c("Nematostella_vectensis_DN27616_c0_g1_i1.p1", "Nematostella_vectensis_DN28452_c0_g1_i1.p1", "Nematostella_vectensis_DN35511_c0_g1_i1.p1")
557	GO:0051213	dioxygenase activity	55	2	4.61	0.95136	c("Nematostella_vectensis_DN613_c0_g1_i1.p1", "Nematostella_vectensis_DN626_c0_g1_i1.p1")
558	GO:0004222	metalloendopeptidase activity	186	10	15.58	0.95524	c("Nematostella_vectensis_DN1120_c0_g1_i2.p1", "Nematostella_vectensis_DN2135_c0_g1_i1.p1", "Nematostella_vectensis_DN2379_c0_g1_i2.p1", "Nematostella_vectensis_DN27418_c0_g1_i1.p1", "Nematostella_vectensis_DN30482_c0_g1_i1.p1", "Nematostella_vectensis_DN36069_c0_g1_i1.p1", "Nematostella_vectensis_DN41288_c0_g1_i1.p1", "Nematostella_vectensis_DN45016_c0_g1_i1.p1", "Nematostella_vectensis_DN533_c1…
559	GO:0004725	protein tyrosine phosphatase activity	58	2	4.86	0.96093	c("Nematostella_vectensis_DN4010_c0_g1_i1.p1", "Nematostella_vectensis_DN9652_c0_g1_i1.p1")
560	GO:0004601	peroxidase activity	39	1	3.27	0.96723	Nematostella_vectensis_DN34932_c0_g1_i1.p1
561	GO:0008146	sulfotransferase activity	39	1	3.27	0.96723	Nematostella_vectensis_DN3639_c0_g1_i10.p1
562	GO:0004620	phospholipase activity	40	1	3.35	0.96998	Nematostella_vectensis_DN1281_c0_g1_i3.p1
563	GO:0042578	phosphoric ester hydrolase activity	214	11	17.93	0.97462	c("Nematostella_vectensis_DN10375_c0_g1_i1.p1", "Nematostella_vectensis_DN15901_c0_g1_i1.p1", "Nematostella_vectensis_DN23628_c0_g1_i1.p2", "Nematostella_vectensis_DN2616_c0_g1_i1.p1", "Nematostella_vectensis_DN34838_c0_g1_i1.p1", "Nematostella_vectensis_DN36942_c0_g1_i1.p1", "Nematostella_vectensis_DN39385_c0_g1_i1.p1", "Nematostella_vectensis_DN4010_c0_g1_i1.p1", "Nematostella_vectensis_DN49414…
564	GO:0060589	nucleoside-triphosphatase regulator acti...	66	2	5.53	0.97841	c("Nematostella_vectensis_DN16447_c0_g1_i1.p1", "Nematostella_vectensis_DN28452_c0_g1_i1.p1")
565	GO:0008237	metallopeptidase activity	278	15	23.29	0.97852	c("Nematostella_vectensis_DN1120_c0_g1_i2.p1", "Nematostella_vectensis_DN14517_c0_g1_i1.p1", "Nematostella_vectensis_DN1830_c0_g1_i1.p1", "Nematostella_vectensis_DN2135_c0_g1_i1.p1", "Nematostella_vectensis_DN21499_c0_g1_i1.p1", "Nematostella_vectensis_DN2379_c0_g1_i2.p1", "Nematostella_vectensis_DN27418_c0_g1_i1.p1", "Nematostella_vectensis_DN30482_c0_g1_i1.p1", "Nematostella_vectensis_DN36069_c…
566	GO:0008236	serine-type peptidase activity	139	6	11.64	0.97945	c("Nematostella_vectensis_DN10659_c0_g1_i1.p1", "Nematostella_vectensis_DN12614_c0_g1_i1.p1", "Nematostella_vectensis_DN14594_c0_g1_i1.p1", "Nematostella_vectensis_DN35017_c0_g1_i1.p1", "Nematostella_vectensis_DN400_c0_g1_i1.p1", "Nematostella_vectensis_DN43082_c0_g1_i1.p1")
567	GO:0017171	serine hydrolase activity	139	6	11.64	0.97945	c("Nematostella_vectensis_DN10659_c0_g1_i1.p1", "Nematostella_vectensis_DN12614_c0_g1_i1.p1", "Nematostella_vectensis_DN14594_c0_g1_i1.p1", "Nematostella_vectensis_DN35017_c0_g1_i1.p1", "Nematostella_vectensis_DN400_c0_g1_i1.p1", "Nematostella_vectensis_DN43082_c0_g1_i1.p1")
568	GO:0016301	kinase activity	525	32	43.98	0.98150	c("Nematostella_vectensis_DN10061_c0_g1_i1.p1", "Nematostella_vectensis_DN1148_c0_g1_i1.p2", "Nematostella_vectensis_DN1148_c1_g1_i1.p1", "Nematostella_vectensis_DN1251_c0_g1_i1.p1", "Nematostella_vectensis_DN14828_c0_g1_i1.p1", "Nematostella_vectensis_DN16191_c0_g1_i1.p1", "Nematostella_vectensis_DN17344_c0_g1_i1.p1", "Nematostella_vectensis_DN1979_c0_g1_i1.p1", "Nematostella_vectensis_DN21315_c…
569	GO:0019787	ubiquitin-like protein transferase activ...	125	5	10.47	0.98270	c("Nematostella_vectensis_DN30181_c0_g1_i1.p1", "Nematostella_vectensis_DN4109_c0_g1_i1.p1", "Nematostella_vectensis_DN43405_c0_g1_i1.p1", "Nematostella_vectensis_DN44038_c0_g1_i1.p1", "Nematostella_vectensis_DN51438_c0_g1_i1.p1")
570	GO:0015267	channel activity	314	17	26.31	0.98339	c("Nematostella_vectensis_DN11937_c0_g1_i1.p1", "Nematostella_vectensis_DN20356_c0_g1_i1.p1", "Nematostella_vectensis_DN24962_c0_g1_i1.p1", "Nematostella_vectensis_DN26123_c0_g1_i1.p1", "Nematostella_vectensis_DN30066_c0_g1_i1.p1", "Nematostella_vectensis_DN31629_c0_g1_i1.p1", "Nematostella_vectensis_DN32391_c0_g1_i1.p1", "Nematostella_vectensis_DN37625_c0_g1_i1.p1", "Nematostella_vectensis_DN376…
571	GO:0022803	passive transmembrane transporter activi...	314	17	26.31	0.98339	c("Nematostella_vectensis_DN11937_c0_g1_i1.p1", "Nematostella_vectensis_DN20356_c0_g1_i1.p1", "Nematostella_vectensis_DN24962_c0_g1_i1.p1", "Nematostella_vectensis_DN26123_c0_g1_i1.p1", "Nematostella_vectensis_DN30066_c0_g1_i1.p1", "Nematostella_vectensis_DN31629_c0_g1_i1.p1", "Nematostella_vectensis_DN32391_c0_g1_i1.p1", "Nematostella_vectensis_DN37625_c0_g1_i1.p1", "Nematostella_vectensis_DN376…
572	GO:0016782	transferase activity, transferring sulfu...	47	1	3.94	0.98377	Nematostella_vectensis_DN3639_c0_g1_i10.p1
573	GO:0016773	phosphotransferase activity, alcohol gro...	460	27	38.54	0.98434	c("Nematostella_vectensis_DN10061_c0_g1_i1.p1", "Nematostella_vectensis_DN1251_c0_g1_i1.p1", "Nematostella_vectensis_DN14828_c0_g1_i1.p1", "Nematostella_vectensis_DN16191_c0_g1_i1.p1", "Nematostella_vectensis_DN17344_c0_g1_i1.p1", "Nematostella_vectensis_DN1979_c0_g1_i1.p1", "Nematostella_vectensis_DN20505_c0_g1_i1.p1", "Nematostella_vectensis_DN21315_c0_g1_i1.p1", "Nematostella_vectensis_DN28377…
574	GO:0020037	heme binding	161	7	13.49	0.98467	c("Nematostella_vectensis_DN27335_c0_g1_i1.p1", "Nematostella_vectensis_DN29300_c0_g1_i1.p1", "Nematostella_vectensis_DN31302_c0_g1_i1.p1", "Nematostella_vectensis_DN33139_c0_g1_i1.p1", "Nematostella_vectensis_DN34932_c0_g1_i1.p1", "Nematostella_vectensis_DN3889_c0_g1_i1.p1", "Nematostella_vectensis_DN54378_c0_g1_i1.p1")
575	GO:0015631	tubulin binding	145	6	12.15	0.98531	c("Nematostella_vectensis_DN13341_c0_g1_i1.p1", "Nematostella_vectensis_DN19737_c0_g1_i1.p1", "Nematostella_vectensis_DN38467_c0_g1_i1.p1", "Nematostella_vectensis_DN40191_c0_g1_i1.p1", "Nematostella_vectensis_DN4186_c0_g1_i1.p1", "Nematostella_vectensis_DN48892_c0_g1_i1.p1")
576	GO:0004252	serine-type endopeptidase activity	128	5	10.72	0.98552	c("Nematostella_vectensis_DN10659_c0_g1_i1.p1", "Nematostella_vectensis_DN12614_c0_g1_i1.p1", "Nematostella_vectensis_DN14594_c0_g1_i1.p1", "Nematostella_vectensis_DN35017_c0_g1_i1.p1", "Nematostella_vectensis_DN43082_c0_g1_i1.p1")
577	GO:0046906	tetrapyrrole binding	164	7	13.74	0.98697	c("Nematostella_vectensis_DN27335_c0_g1_i1.p1", "Nematostella_vectensis_DN29300_c0_g1_i1.p1", "Nematostella_vectensis_DN31302_c0_g1_i1.p1", "Nematostella_vectensis_DN33139_c0_g1_i1.p1", "Nematostella_vectensis_DN34932_c0_g1_i1.p1", "Nematostella_vectensis_DN3889_c0_g1_i1.p1", "Nematostella_vectensis_DN54378_c0_g1_i1.p1")
578	GO:0004721	phosphoprotein phosphatase activity	93	3	7.79	0.98702	c("Nematostella_vectensis_DN4010_c0_g1_i1.p1", "Nematostella_vectensis_DN53443_c0_g1_i1.p1", "Nematostella_vectensis_DN9652_c0_g1_i1.p1")
579	GO:0035091	phosphatidylinositol binding	50	1	4.19	0.98753	Nematostella_vectensis_DN14064_c0_g1_i1.p1
580	GO:0030414	peptidase inhibitor activity	74	2	6.2	0.98821	c("Nematostella_vectensis_DN43744_c0_g1_i1.p1", "Nematostella_vectensis_DN46101_c0_g1_i1.p1")
581	GO:0140110	transcription regulator activity	293	15	24.55	0.98852	c("Nematostella_vectensis_DN11335_c0_g1_i1.p1", "Nematostella_vectensis_DN11426_c0_g1_i1.p1", "Nematostella_vectensis_DN23344_c0_g1_i1.p1", "Nematostella_vectensis_DN24633_c0_g1_i1.p1", "Nematostella_vectensis_DN26025_c0_g1_i1.p1", "Nematostella_vectensis_DN30117_c0_g1_i1.p1", "Nematostella_vectensis_DN34603_c0_g1_i1.p1", "Nematostella_vectensis_DN36416_c0_g1_i1.p1", "Nematostella_vectensis_DN368…
582	GO:0016757	transferase activity, transferring glyco...	202	9	16.92	0.99001	c("Nematostella_vectensis_DN14210_c0_g1_i1.p1", "Nematostella_vectensis_DN2637_c0_g1_i4.p1", "Nematostella_vectensis_DN27756_c0_g1_i1.p1", "Nematostella_vectensis_DN30253_c0_g1_i1.p1", "Nematostella_vectensis_DN36320_c0_g1_i1.p1", "Nematostella_vectensis_DN40882_c0_g1_i1.p1", "Nematostella_vectensis_DN48886_c0_g1_i1.p1", "Nematostella_vectensis_DN7239_c0_g1_i1.p1", "Nematostella_vectensis_DN7783_…
583	GO:0016298	lipase activity	54	1	4.52	0.99123	Nematostella_vectensis_DN1281_c0_g1_i3.p1
584	GO:0003700	DNA-binding transcription factor activit...	237	11	19.86	0.99131	c("Nematostella_vectensis_DN11335_c0_g1_i1.p1", "Nematostella_vectensis_DN11426_c0_g1_i1.p1", "Nematostella_vectensis_DN23344_c0_g1_i1.p1", "Nematostella_vectensis_DN26025_c0_g1_i1.p1", "Nematostella_vectensis_DN34603_c0_g1_i1.p1", "Nematostella_vectensis_DN36416_c0_g1_i1.p1", "Nematostella_vectensis_DN36845_c0_g1_i1.p1", "Nematostella_vectensis_DN43019_c0_g1_i1.p1", "Nematostella_vectensis_DN437…
585	GO:0061134	peptidase regulator activity	78	2	6.53	0.99132	c("Nematostella_vectensis_DN43744_c0_g1_i1.p1", "Nematostella_vectensis_DN46101_c0_g1_i1.p1")
586	GO:0005488	binding	7101	560	594.9	0.99282	c("Nematostella_vectensis_DN10053_c0_g1_i1.p1", "Nematostella_vectensis_DN10061_c0_g1_i1.p1", "Nematostella_vectensis_DN101_c0_g1_i1.p1", "Nematostella_vectensis_DN10248_c0_g1_i1.p1", "Nematostella_vectensis_DN10258_c0_g1_i1.p1", "Nematostella_vectensis_DN1034_c0_g1_i1.p1", "Nematostella_vectensis_DN10364_c0_g1_i1.p1", "Nematostella_vectensis_DN10470_c0_g1_i1.p1", "Nematostella_vectensis_DN10609_…
587	GO:0004672	protein kinase activity	397	21	33.26	0.99354	c("Nematostella_vectensis_DN10061_c0_g1_i1.p1", "Nematostella_vectensis_DN1251_c0_g1_i1.p1", "Nematostella_vectensis_DN17344_c0_g1_i1.p1", "Nematostella_vectensis_DN1979_c0_g1_i1.p1", "Nematostella_vectensis_DN21315_c0_g1_i1.p1", "Nematostella_vectensis_DN28377_c0_g1_i1.p1", "Nematostella_vectensis_DN28861_c0_g1_i1.p1", "Nematostella_vectensis_DN35731_c0_g1_i1.p1", "Nematostella_vectensis_DN37805…
588	GO:0004842	ubiquitin-protein transferase activity	123	4	10.3	0.99371	c("Nematostella_vectensis_DN30181_c0_g1_i1.p1", "Nematostella_vectensis_DN4109_c0_g1_i1.p1", "Nematostella_vectensis_DN44038_c0_g1_i1.p1", "Nematostella_vectensis_DN51438_c0_g1_i1.p1")
589	GO:0004857	enzyme inhibitor activity	83	2	6.95	0.99410	c("Nematostella_vectensis_DN43744_c0_g1_i1.p1", "Nematostella_vectensis_DN46101_c0_g1_i1.p1")
590	GO:0044877	protein-containing complex binding	84	2	7.04	0.99454	c("Nematostella_vectensis_DN20109_c0_g1_i1.p1", "Nematostella_vectensis_DN4817_c0_g1_i1.p1")
591	GO:0046872	metal ion binding	1447	97	121.23	0.99494	c("Nematostella_vectensis_DN1034_c0_g1_i1.p1", "Nematostella_vectensis_DN1120_c0_g1_i2.p1", "Nematostella_vectensis_DN11470_c0_g1_i2.p1", "Nematostella_vectensis_DN11877_c0_g1_i1.p2", "Nematostella_vectensis_DN1281_c0_g1_i3.p1", "Nematostella_vectensis_DN13620_c0_g1_i1.p1", "Nematostella_vectensis_DN13987_c0_g1_i1.p1", "Nematostella_vectensis_DN14174_c0_g1_i1.p1", "Nematostella_vectensis_DN14203_…
592	GO:0043169	cation binding	1461	98	122.4	0.99505	c("Nematostella_vectensis_DN1034_c0_g1_i1.p1", "Nematostella_vectensis_DN1120_c0_g1_i2.p1", "Nematostella_vectensis_DN11470_c0_g1_i2.p1", "Nematostella_vectensis_DN11877_c0_g1_i1.p2", "Nematostella_vectensis_DN1281_c0_g1_i3.p1", "Nematostella_vectensis_DN13620_c0_g1_i1.p1", "Nematostella_vectensis_DN13987_c0_g1_i1.p1", "Nematostella_vectensis_DN14174_c0_g1_i1.p1", "Nematostella_vectensis_DN14203_…
593	GO:0005261	cation channel activity	184	7	15.41	0.99577	c("Nematostella_vectensis_DN24962_c0_g1_i1.p1", "Nematostella_vectensis_DN3965_c0_g1_i1.p1", "Nematostella_vectensis_DN46293_c0_g1_i1.p1", "Nematostella_vectensis_DN52825_c0_g1_i1.p1", "Nematostella_vectensis_DN5317_c0_g1_i1.p1", "Nematostella_vectensis_DN6824_c0_g1_i1.p1", "Nematostella_vectensis_DN7612_c0_g1_i1.p1")
594	GO:0051020	GTPase binding	129	4	10.81	0.99578	c("Nematostella_vectensis_DN2307_c0_g1_i1.p1", "Nematostella_vectensis_DN2639_c0_g2_i1.p1", "Nematostella_vectensis_DN50616_c0_g1_i1.p1", "Nematostella_vectensis_DN54126_c0_g1_i1.p1")
595	GO:0008092	cytoskeletal protein binding	253	11	21.2	0.99608	c("Nematostella_vectensis_DN13341_c0_g1_i1.p1", "Nematostella_vectensis_DN19737_c0_g1_i1.p1", "Nematostella_vectensis_DN31047_c0_g1_i1.p1", "Nematostella_vectensis_DN34227_c0_g1_i1.p1", "Nematostella_vectensis_DN38467_c0_g1_i1.p1", "Nematostella_vectensis_DN40191_c0_g1_i1.p1", "Nematostella_vectensis_DN4186_c0_g1_i1.p1", "Nematostella_vectensis_DN45592_c0_g1_i1.p1", "Nematostella_vectensis_DN4889…
596	GO:0005543	phospholipid binding	65	1	5.45	0.99667	Nematostella_vectensis_DN14064_c0_g1_i1.p1
597	GO:0005216	ion channel activity	305	14	25.55	0.99672	c("Nematostella_vectensis_DN20356_c0_g1_i1.p1", "Nematostella_vectensis_DN24962_c0_g1_i1.p1", "Nematostella_vectensis_DN26123_c0_g1_i1.p1", "Nematostella_vectensis_DN30066_c0_g1_i1.p1", "Nematostella_vectensis_DN32391_c0_g1_i1.p1", "Nematostella_vectensis_DN37625_c0_g1_i1.p1", "Nematostella_vectensis_DN3965_c0_g1_i1.p1", "Nematostella_vectensis_DN39947_c0_g1_i1.p1", "Nematostella_vectensis_DN4502…
598	GO:0022838	substrate-specific channel activity	305	14	25.55	0.99672	c("Nematostella_vectensis_DN20356_c0_g1_i1.p1", "Nematostella_vectensis_DN24962_c0_g1_i1.p1", "Nematostella_vectensis_DN26123_c0_g1_i1.p1", "Nematostella_vectensis_DN30066_c0_g1_i1.p1", "Nematostella_vectensis_DN32391_c0_g1_i1.p1", "Nematostella_vectensis_DN37625_c0_g1_i1.p1", "Nematostella_vectensis_DN3965_c0_g1_i1.p1", "Nematostella_vectensis_DN39947_c0_g1_i1.p1", "Nematostella_vectensis_DN4502…
599	GO:0005085	guanyl-nucleotide exchange factor activi...	94	2	7.88	0.99750	c("Nematostella_vectensis_DN2639_c0_g2_i1.p1", "Nematostella_vectensis_DN54126_c0_g1_i1.p1")
600	GO:0019899	enzyme binding	178	6	14.91	0.99794	c("Nematostella_vectensis_DN16674_c0_g1_i1.p1", "Nematostella_vectensis_DN2307_c0_g1_i1.p1", "Nematostella_vectensis_DN2639_c0_g2_i1.p1", "Nematostella_vectensis_DN48892_c0_g1_i1.p1", "Nematostella_vectensis_DN50616_c0_g1_i1.p1", "Nematostella_vectensis_DN54126_c0_g1_i1.p1")
601	GO:0046873	metal ion transmembrane transporter acti...	201	7	16.84	0.99845	c("Nematostella_vectensis_DN24962_c0_g1_i1.p1", "Nematostella_vectensis_DN3965_c0_g1_i1.p1", "Nematostella_vectensis_DN49991_c0_g1_i1.p1", "Nematostella_vectensis_DN5317_c0_g1_i1.p1", "Nematostella_vectensis_DN5701_c0_g1_i1.p1", "Nematostella_vectensis_DN6824_c0_g1_i1.p1", "Nematostella_vectensis_DN7612_c0_g1_i1.p1")
602	GO:0022839	ion gated channel activity	183	6	15.33	0.99849	c("Nematostella_vectensis_DN24962_c0_g1_i1.p1", "Nematostella_vectensis_DN30066_c0_g1_i1.p1", "Nematostella_vectensis_DN32391_c0_g1_i1.p1", "Nematostella_vectensis_DN45026_c0_g1_i1.p1", "Nematostella_vectensis_DN46293_c0_g1_i1.p1", "Nematostella_vectensis_DN52825_c0_g1_i1.p1")
603	GO:0022836	gated channel activity	185	6	15.5	0.99867	c("Nematostella_vectensis_DN24962_c0_g1_i1.p1", "Nematostella_vectensis_DN30066_c0_g1_i1.p1", "Nematostella_vectensis_DN32391_c0_g1_i1.p1", "Nematostella_vectensis_DN45026_c0_g1_i1.p1", "Nematostella_vectensis_DN46293_c0_g1_i1.p1", "Nematostella_vectensis_DN52825_c0_g1_i1.p1")
604	GO:0016705	oxidoreductase activity, acting on paire...	168	5	14.07	0.99885	c("Nematostella_vectensis_DN19363_c0_g1_i1.p1", "Nematostella_vectensis_DN20273_c0_g1_i1.p1", "Nematostella_vectensis_DN29300_c0_g1_i1.p1", "Nematostella_vectensis_DN3889_c0_g1_i1.p1", "Nematostella_vectensis_DN42003_c0_g1_i1.p1")
605	GO:0004930	G protein-coupled receptor activity	491	24	41.13	0.99915	c("Nematostella_vectensis_DN10935_c0_g1_i1.p1", "Nematostella_vectensis_DN11908_c0_g1_i1.p1", "Nematostella_vectensis_DN15329_c0_g1_i1.p1", "Nematostella_vectensis_DN22517_c0_g1_i1.p1", "Nematostella_vectensis_DN25641_c0_g1_i1.p1", "Nematostella_vectensis_DN26580_c0_g1_i1.p1", "Nematostella_vectensis_DN28794_c0_g1_i1.p1", "Nematostella_vectensis_DN30035_c0_g1_i1.p1", "Nematostella_vectensis_DN352…
606	GO:0005249	voltage-gated potassium channel activity	81	1	6.79	0.99919	Nematostella_vectensis_DN24962_c0_g1_i1.p1
607	GO:0004888	transmembrane signaling receptor activit...	605	31	50.69	0.99939	c("Nematostella_vectensis_DN10935_c0_g1_i1.p1", "Nematostella_vectensis_DN11908_c0_g1_i1.p1", "Nematostella_vectensis_DN15329_c0_g1_i1.p1", "Nematostella_vectensis_DN20356_c0_g1_i1.p1", "Nematostella_vectensis_DN22517_c0_g1_i1.p1", "Nematostella_vectensis_DN25641_c0_g1_i1.p1", "Nematostella_vectensis_DN26580_c0_g1_i1.p1", "Nematostella_vectensis_DN28794_c0_g1_i1.p1", "Nematostella_vectensis_DN300…
608	GO:0038023	signaling receptor activity	618	31	51.77	0.99964	c("Nematostella_vectensis_DN10935_c0_g1_i1.p1", "Nematostella_vectensis_DN11908_c0_g1_i1.p1", "Nematostella_vectensis_DN15329_c0_g1_i1.p1", "Nematostella_vectensis_DN20356_c0_g1_i1.p1", "Nematostella_vectensis_DN22517_c0_g1_i1.p1", "Nematostella_vectensis_DN25641_c0_g1_i1.p1", "Nematostella_vectensis_DN26580_c0_g1_i1.p1", "Nematostella_vectensis_DN28794_c0_g1_i1.p1", "Nematostella_vectensis_DN300…
609	GO:0016758	transferase activity, transferring hexos...	120	2	10.05	0.99969	c("Nematostella_vectensis_DN7239_c0_g1_i1.p1", "Nematostella_vectensis_DN7783_c0_g1_i1.p1")
610	GO:0060089	molecular transducer activity	621	31	52.03	0.99969	c("Nematostella_vectensis_DN10935_c0_g1_i1.p1", "Nematostella_vectensis_DN11908_c0_g1_i1.p1", "Nematostella_vectensis_DN15329_c0_g1_i1.p1", "Nematostella_vectensis_DN20356_c0_g1_i1.p1", "Nematostella_vectensis_DN22517_c0_g1_i1.p1", "Nematostella_vectensis_DN25641_c0_g1_i1.p1", "Nematostella_vectensis_DN26580_c0_g1_i1.p1", "Nematostella_vectensis_DN28794_c0_g1_i1.p1", "Nematostella_vectensis_DN300…
611	GO:0008017	microtubule binding	121	2	10.14	0.99971	c("Nematostella_vectensis_DN13341_c0_g1_i1.p1", "Nematostella_vectensis_DN4186_c0_g1_i1.p1")
612	GO:0005267	potassium channel activity	94	1	7.88	0.99974	Nematostella_vectensis_DN24962_c0_g1_i1.p1
613	GO:0008289	lipid binding	94	1	7.88	0.99974	Nematostella_vectensis_DN14064_c0_g1_i1.p1
614	GO:0140096	catalytic activity, acting on a protein	1355	82	113.52	0.99974	c("Nematostella_vectensis_DN10061_c0_g1_i1.p1", "Nematostella_vectensis_DN10659_c0_g1_i1.p1", "Nematostella_vectensis_DN1120_c0_g1_i2.p1", "Nematostella_vectensis_DN11470_c0_g1_i2.p1", "Nematostella_vectensis_DN1251_c0_g1_i1.p1", "Nematostella_vectensis_DN12614_c0_g1_i1.p1", "Nematostella_vectensis_DN13092_c0_g1_i1.p1", "Nematostella_vectensis_DN13815_c0_g1_i1.p1", "Nematostella_vectensis_DN13988…
615	GO:0022843	voltage-gated cation channel activity	98	1	8.21	0.99982	Nematostella_vectensis_DN24962_c0_g1_i1.p1
616	GO:0005509	calcium ion binding	541	25	45.32	0.99982	c("Nematostella_vectensis_DN1034_c0_g1_i1.p1", "Nematostella_vectensis_DN1281_c0_g1_i3.p1", "Nematostella_vectensis_DN14900_c0_g1_i1.p1", "Nematostella_vectensis_DN14967_c0_g1_i1.p1", "Nematostella_vectensis_DN22983_c0_g1_i1.p1", "Nematostella_vectensis_DN30152_c0_g1_i1.p1", "Nematostella_vectensis_DN34981_c0_g1_i1.p1", "Nematostella_vectensis_DN35017_c0_g1_i1.p1", "Nematostella_vectensis_DN35494…
617	GO:0005506	iron ion binding	178	4	14.91	0.99986	c("Nematostella_vectensis_DN13620_c0_g1_i1.p1", "Nematostella_vectensis_DN29300_c0_g1_i1.p1", "Nematostella_vectensis_DN3889_c0_g1_i1.p1", "Nematostella_vectensis_DN70_c0_g1_i1.p1")
618	GO:0015079	potassium ion transmembrane transporter ...	102	1	8.55	0.99987	Nematostella_vectensis_DN24962_c0_g1_i1.p1
619	GO:0005244	voltage-gated ion channel activity	109	1	9.13	0.99993	Nematostella_vectensis_DN24962_c0_g1_i1.p1
620	GO:0022832	voltage-gated channel activity	109	1	9.13	0.99993	Nematostella_vectensis_DN24962_c0_g1_i1.p1
621	GO:0003774	motor activity	229	2	19.18	1.00000	c("Nematostella_vectensis_DN13693_c0_g1_i1.p1", "Nematostella_vectensis_DN4186_c0_g1_i1.p1")
622	GO:0003777	microtubule motor activity	195	1	16.34	1.00000	Nematostella_vectensis_DN4186_c0_g1_i1.p1
623	GO:0005515	protein binding	3374	208	282.66	1.00000	c("Nematostella_vectensis_DN10609_c0_g1_i1.p1", "Nematostella_vectensis_DN10830_c0_g1_i1.p1", "Nematostella_vectensis_DN10973_c0_g1_i1.p1", "Nematostella_vectensis_DN1108_c0_g1_i1.p1", "Nematostella_vectensis_DN11386_c0_g1_i1.p1", "Nematostella_vectensis_DN11470_c0_g1_i2.p1", "Nematostella_vectensis_DN11474_c0_g1_i1.p1", "Nematostella_vectensis_DN11576_c0_g1_i1.p1", "Nematostella_vectensis_DN1189…
624	GO:0003674	molecular_function	11459	960	960	1.00000	c("Nematostella_vectensis_DN0_c0_g1_i1.p1", "Nematostella_vectensis_DN10053_c0_g1_i1.p1", "Nematostella_vectensis_DN10061_c0_g1_i1.p1", "Nematostella_vectensis_DN101_c0_g1_i1.p1", "Nematostella_vectensis_DN1015_c0_g2_i1.p1", "Nematostella_vectensis_DN10237_c0_g1_i2.p1", "Nematostella_vectensis_DN10248_c0_g1_i1.p1", "Nematostella_vectensis_DN10258_c0_g1_i1.p1", "Nematostella_vectensis_DN1034_c0_g1…
625	GO:0000009	alpha-1,6-mannosyltransferase activity	5	0	0.42	1.00000	character(0)
626	GO:0000026	alpha-1,2-mannosyltransferase activity	4	0	0.34	1.00000	character(0)
627	GO:0000030	mannosyltransferase activity	25	0	2.09	1.00000	character(0)
628	GO:0000049	tRNA binding	11	0	0.92	1.00000	character(0)
629	GO:0000104	succinate dehydrogenase activity	1	0	0.08	1.00000	character(0)
630	GO:0000149	SNARE binding	5	0	0.42	1.00000	character(0)
631	GO:0000179	rRNA (adenine-N6,N6-)-dimethyltransferas...	3	0	0.25	1.00000	character(0)
632	GO:0000293	ferric-chelate reductase activity	1	0	0.08	1.00000	character(0)
633	GO:0000334	3-hydroxyanthranilate 3,4-dioxygenase ac...	1	0	0.08	1.00000	character(0)
634	GO:0000339	RNA cap binding	5	0	0.42	1.00000	character(0)
635	GO:0000340	RNA 7-methylguanosine cap binding	2	0	0.17	1.00000	character(0)
636	GO:0000386	second spliceosomal transesterification ...	1	0	0.08	1.00000	character(0)
637	GO:0000700	mismatch base pair DNA N-glycosylase act...	2	0	0.17	1.00000	character(0)
638	GO:0000702	oxidized base lesion DNA N-glycosylase a...	1	0	0.08	1.00000	character(0)
639	GO:0000829	inositol heptakisphosphate kinase activi...	1	0	0.08	1.00000	character(0)
640	GO:0000900	translation repressor activity, mRNA reg...	1	0	0.08	1.00000	character(0)
641	GO:0000976	transcription regulatory region sequence...	22	0	1.84	1.00000	character(0)
642	GO:0000977	RNA polymerase II regulatory region sequ...	10	0	0.84	1.00000	character(0)
643	GO:0000978	RNA polymerase II proximal promoter sequ...	4	0	0.34	1.00000	character(0)
644	GO:0000987	proximal promoter sequence-specific DNA ...	5	0	0.42	1.00000	character(0)
645	GO:0001012	RNA polymerase II regulatory region DNA ...	10	0	0.84	1.00000	character(0)
646	GO:0001013	RNA polymerase I regulatory region DNA b...	1	0	0.08	1.00000	character(0)
647	GO:0001046	core promoter sequence-specific DNA bind...	1	0	0.08	1.00000	character(0)
648	GO:0001047	core promoter binding	1	0	0.08	1.00000	character(0)
649	GO:0001067	regulatory region nucleic acid binding	22	0	1.84	1.00000	character(0)
650	GO:0001085	RNA polymerase II transcription factor b...	1	0	0.08	1.00000	character(0)
651	GO:0001103	RNA polymerase II repressing transcripti...	1	0	0.08	1.00000	character(0)
652	GO:0001163	RNA polymerase I regulatory region seque...	1	0	0.08	1.00000	character(0)
653	GO:0001164	RNA polymerase I CORE element sequence-s...	1	0	0.08	1.00000	character(0)
654	GO:0001227	DNA-binding transcription repressor acti...	1	0	0.08	1.00000	character(0)
655	GO:0001228	DNA-binding transcription activator acti...	5	0	0.42	1.00000	character(0)
656	GO:0001540	amyloid-beta binding	1	0	0.08	1.00000	character(0)
657	GO:0001614	purinergic nucleotide receptor activity	1	0	0.08	1.00000	character(0)
658	GO:0001653	peptide receptor activity	3	0	0.25	1.00000	character(0)
659	GO:0001664	G protein-coupled receptor binding	2	0	0.17	1.00000	character(0)
660	GO:0001681	sialate O-acetylesterase activity	1	0	0.08	1.00000	character(0)
661	GO:0001730	2'-5'-oligoadenylate synthetase activity	3	0	0.25	1.00000	character(0)
662	GO:0001733	galactosylceramide sulfotransferase acti...	8	0	0.67	1.00000	character(0)
663	GO:0001735	prenylcysteine oxidase activity	4	0	0.34	1.00000	character(0)
664	GO:0001784	phosphotyrosine residue binding	1	0	0.08	1.00000	character(0)
665	GO:0001871	pattern binding	7	0	0.59	1.00000	character(0)
666	GO:0001965	G-protein alpha-subunit binding	4	0	0.34	1.00000	character(0)
667	GO:0002020	protease binding	6	0	0.5	1.00000	character(0)
668	GO:0002039	p53 binding	1	0	0.08	1.00000	character(0)
669	GO:0002151	G-quadruplex RNA binding	1	0	0.08	1.00000	character(0)
670	GO:0003688	DNA replication origin binding	1	0	0.08	1.00000	character(0)
671	GO:0003707	steroid hormone receptor activity	1	0	0.08	1.00000	character(0)
672	GO:0003714	transcription corepressor activity	9	0	0.75	1.00000	character(0)
673	GO:0003720	telomerase activity	1	0	0.08	1.00000	character(0)
674	GO:0003721	telomerase RNA reverse transcriptase act...	1	0	0.08	1.00000	character(0)
675	GO:0003726	double-stranded RNA adenosine deaminase ...	2	0	0.17	1.00000	character(0)
676	GO:0003727	single-stranded RNA binding	3	0	0.25	1.00000	character(0)
677	GO:0003756	protein disulfide isomerase activity	6	0	0.5	1.00000	character(0)
678	GO:0003785	actin monomer binding	1	0	0.08	1.00000	character(0)
679	GO:0003810	protein-glutamine gamma-glutamyltransfer...	3	0	0.25	1.00000	character(0)
680	GO:0003826	alpha-ketoacid dehydrogenase activity	1	0	0.08	1.00000	character(0)
681	GO:0003830	beta-1,4-mannosylglycoprotein 4-beta-N-a...	2	0	0.17	1.00000	character(0)
682	GO:0003842	1-pyrroline-5-carboxylate dehydrogenase ...	1	0	0.08	1.00000	character(0)
683	GO:0003844	1,4-alpha-glucan branching enzyme activi...	1	0	0.08	1.00000	character(0)
684	GO:0003847	1-alkyl-2-acetylglycerophosphocholine es...	1	0	0.08	1.00000	character(0)
685	GO:0003860	3-hydroxyisobutyryl-CoA hydrolase activi...	2	0	0.17	1.00000	character(0)
686	GO:0003863	3-methyl-2-oxobutanoate dehydrogenase (2...	1	0	0.08	1.00000	character(0)
687	GO:0003865	3-oxo-5-alpha-steroid 4-dehydrogenase ac...	3	0	0.25	1.00000	character(0)
688	GO:0003867	4-aminobutyrate transaminase activity	1	0	0.08	1.00000	character(0)
689	GO:0003868	4-hydroxyphenylpyruvate dioxygenase acti...	2	0	0.17	1.00000	character(0)
690	GO:0003871	5-methyltetrahydropteroyltriglutamate-ho...	1	0	0.08	1.00000	character(0)
691	GO:0003872	6-phosphofructokinase activity	1	0	0.08	1.00000	character(0)
692	GO:0003873	6-phosphofructo-2-kinase activity	3	0	0.25	1.00000	character(0)
693	GO:0003874	6-pyruvoyltetrahydropterin synthase acti...	2	0	0.17	1.00000	character(0)
694	GO:0003875	ADP-ribosylarginine hydrolase activity	1	0	0.08	1.00000	character(0)
695	GO:0003876	AMP deaminase activity	2	0	0.17	1.00000	character(0)
696	GO:0003880	protein C-terminal carboxyl O-methyltran...	1	0	0.08	1.00000	character(0)
697	GO:0003884	D-amino-acid oxidase activity	4	0	0.34	1.00000	character(0)
698	GO:0003885	D-arabinono-1,4-lactone oxidase activity	4	0	0.34	1.00000	character(0)
699	GO:0003905	alkylbase DNA N-glycosylase activity	1	0	0.08	1.00000	character(0)
700	GO:0003906	DNA-(apurinic or apyrimidinic site) endo...	5	0	0.42	1.00000	character(0)
701	GO:0003908	methylated-DNA-[protein]-cysteine S-meth...	1	0	0.08	1.00000	character(0)
702	GO:0003917	DNA topoisomerase type I activity	10	0	0.84	1.00000	character(0)
703	GO:0003920	GMP reductase activity	1	0	0.08	1.00000	character(0)
704	GO:0003923	GPI-anchor transamidase activity	1	0	0.08	1.00000	character(0)
705	GO:0003952	NAD+ synthase (glutamine-hydrolyzing) ac...	5	0	0.42	1.00000	character(0)
706	GO:0003964	RNA-directed DNA polymerase activity	1	0	0.08	1.00000	character(0)
707	GO:0003968	RNA-directed 5'-3' RNA polymerase activi...	8	0	0.67	1.00000	character(0)
708	GO:0003975	UDP-N-acetylglucosamine-dolichyl-phospha...	2	0	0.17	1.00000	character(0)
709	GO:0003978	UDP-glucose 4-epimerase activity	1	0	0.08	1.00000	character(0)
710	GO:0003979	UDP-glucose 6-dehydrogenase activity	1	0	0.08	1.00000	character(0)
711	GO:0003983	UTP:glucose-1-phosphate uridylyltransfer...	1	0	0.08	1.00000	character(0)
712	GO:0003986	acetyl-CoA hydrolase activity	1	0	0.08	1.00000	character(0)
713	GO:0003987	acetate-CoA ligase activity	1	0	0.08	1.00000	character(0)
714	GO:0003989	acetyl-CoA carboxylase activity	1	0	0.08	1.00000	character(0)
715	GO:0003991	acetylglutamate kinase activity	1	0	0.08	1.00000	character(0)
716	GO:0003997	acyl-CoA oxidase activity	5	0	0.42	1.00000	character(0)
717	GO:0003998	acylphosphatase activity	1	0	0.08	1.00000	character(0)
718	GO:0003999	adenine phosphoribosyltransferase activi...	1	0	0.08	1.00000	character(0)
719	GO:0004000	adenosine deaminase activity	9	0	0.75	1.00000	character(0)
720	GO:0004001	adenosine kinase activity	1	0	0.08	1.00000	character(0)
721	GO:0004003	ATP-dependent DNA helicase activity	1	0	0.08	1.00000	character(0)
722	GO:0004013	adenosylhomocysteinase activity	2	0	0.17	1.00000	character(0)
723	GO:0004014	adenosylmethionine decarboxylase activit...	2	0	0.17	1.00000	character(0)
724	GO:0004016	adenylate cyclase activity	1	0	0.08	1.00000	character(0)
725	GO:0004017	adenylate kinase activity	6	0	0.5	1.00000	character(0)
726	GO:0004019	adenylosuccinate synthase activity	2	0	0.17	1.00000	character(0)
727	GO:0004020	adenylylsulfate kinase activity	1	0	0.08	1.00000	character(0)
728	GO:0004038	allantoinase activity	1	0	0.08	1.00000	character(0)
729	GO:0004044	amidophosphoribosyltransferase activity	1	0	0.08	1.00000	character(0)
730	GO:0004047	aminomethyltransferase activity	1	0	0.08	1.00000	character(0)
731	GO:0004053	arginase activity	1	0	0.08	1.00000	character(0)
732	GO:0004055	argininosuccinate synthase activity	1	0	0.08	1.00000	character(0)
733	GO:0004057	arginyltransferase activity	1	0	0.08	1.00000	character(0)
734	GO:0004061	arylformamidase activity	2	0	0.17	1.00000	character(0)
735	GO:0004064	arylesterase activity	3	0	0.25	1.00000	character(0)
736	GO:0004066	asparagine synthase (glutamine-hydrolyzi...	3	0	0.25	1.00000	character(0)
737	GO:0004067	asparaginase activity	6	0	0.5	1.00000	character(0)
738	GO:0004074	biliverdin reductase activity	1	0	0.08	1.00000	character(0)
739	GO:0004096	catalase activity	19	0	1.59	1.00000	character(0)
740	GO:0004100	chitin synthase activity	2	0	0.17	1.00000	character(0)
741	GO:0004108	citrate (Si)-synthase activity	1	0	0.08	1.00000	character(0)
742	GO:0004112	cyclic-nucleotide phosphodiesterase acti...	22	0	1.84	1.00000	character(0)
743	GO:0004114	3',5'-cyclic-nucleotide phosphodiesteras...	22	0	1.84	1.00000	character(0)
744	GO:0004126	cytidine deaminase activity	1	0	0.08	1.00000	character(0)
745	GO:0004127	cytidylate kinase activity	3	0	0.25	1.00000	character(0)
746	GO:0004133	glycogen debranching enzyme activity	2	0	0.17	1.00000	character(0)
747	GO:0004134	4-alpha-glucanotransferase activity	2	0	0.17	1.00000	character(0)
748	GO:0004135	amylo-alpha-1,6-glucosidase activity	2	0	0.17	1.00000	character(0)
749	GO:0004143	diacylglycerol kinase activity	10	0	0.84	1.00000	character(0)
750	GO:0004148	dihydrolipoyl dehydrogenase activity	1	0	0.08	1.00000	character(0)
751	GO:0004149	dihydrolipoyllysine-residue succinyltran...	1	0	0.08	1.00000	character(0)
752	GO:0004163	diphosphomevalonate decarboxylase activi...	1	0	0.08	1.00000	character(0)
753	GO:0004168	dolichol kinase activity	2	0	0.17	1.00000	character(0)
754	GO:0004174	electron-transferring-flavoprotein dehyd...	1	0	0.08	1.00000	character(0)
755	GO:0004176	ATP-dependent peptidase activity	3	0	0.25	1.00000	character(0)
756	GO:0004180	carboxypeptidase activity	31	0	2.6	1.00000	character(0)
757	GO:0004181	metallocarboxypeptidase activity	30	0	2.51	1.00000	character(0)
758	GO:0004185	serine-type carboxypeptidase activity	1	0	0.08	1.00000	character(0)
759	GO:0004198	calcium-dependent cysteine-type endopept...	7	0	0.59	1.00000	character(0)
760	GO:0004308	exo-alpha-sialidase activity	1	0	0.08	1.00000	character(0)
761	GO:0004311	farnesyltranstransferase activity	2	0	0.17	1.00000	character(0)
762	GO:0004322	ferroxidase activity	1	0	0.08	1.00000	character(0)
763	GO:0004326	tetrahydrofolylpolyglutamate synthase ac...	2	0	0.17	1.00000	character(0)
764	GO:0004329	formate-tetrahydrofolate ligase activity	1	0	0.08	1.00000	character(0)
765	GO:0004332	fructose-bisphosphate aldolase activity	2	0	0.17	1.00000	character(0)
766	GO:0004333	fumarate hydratase activity	1	0	0.08	1.00000	character(0)
767	GO:0004334	fumarylacetoacetase activity	1	0	0.08	1.00000	character(0)
768	GO:0004335	galactokinase activity	2	0	0.17	1.00000	character(0)
769	GO:0004342	glucosamine-6-phosphate deaminase activi...	1	0	0.08	1.00000	character(0)
770	GO:0004343	glucosamine 6-phosphate N-acetyltransfer...	2	0	0.17	1.00000	character(0)
771	GO:0004345	glucose-6-phosphate dehydrogenase activi...	2	0	0.17	1.00000	character(0)
772	GO:0004346	glucose-6-phosphatase activity	1	0	0.08	1.00000	character(0)
773	GO:0004347	glucose-6-phosphate isomerase activity	1	0	0.08	1.00000	character(0)
774	GO:0004348	glucosylceramidase activity	2	0	0.17	1.00000	character(0)
775	GO:0004349	glutamate 5-kinase activity	1	0	0.08	1.00000	character(0)
776	GO:0004350	glutamate-5-semialdehyde dehydrogenase a...	1	0	0.08	1.00000	character(0)
777	GO:0004356	glutamate-ammonia ligase activity	1	0	0.08	1.00000	character(0)
778	GO:0004357	glutamate-cysteine ligase activity	1	0	0.08	1.00000	character(0)
779	GO:0004359	glutaminase activity	7	0	0.59	1.00000	character(0)
780	GO:0004360	glutamine-fructose-6-phosphate transamin...	1	0	0.08	1.00000	character(0)
781	GO:0004363	glutathione synthase activity	2	0	0.17	1.00000	character(0)
782	GO:0004370	glycerol kinase activity	1	0	0.08	1.00000	character(0)
783	GO:0004371	glycerone kinase activity	1	0	0.08	1.00000	character(0)
784	GO:0004373	glycogen (starch) synthase activity	1	0	0.08	1.00000	character(0)
785	GO:0004375	glycine dehydrogenase (decarboxylating) ...	1	0	0.08	1.00000	character(0)
786	GO:0004376	glycolipid mannosyltransferase activity	13	0	1.09	1.00000	character(0)
787	GO:0004377	GDP-Man:Man3GlcNAc2-PP-Dol alpha-1,2-man...	1	0	0.08	1.00000	character(0)
788	GO:0004378	GDP-Man:Man1GlcNAc2-PP-Dol alpha-1,3-man...	2	0	0.17	1.00000	character(0)
789	GO:0004379	glycylpeptide N-tetradecanoyltransferase...	1	0	0.08	1.00000	character(0)
790	GO:0004392	heme oxygenase (decyclizing) activity	1	0	0.08	1.00000	character(0)
791	GO:0004396	hexokinase activity	1	0	0.08	1.00000	character(0)
792	GO:0004397	histidine ammonia-lyase activity	1	0	0.08	1.00000	character(0)
793	GO:0004402	histone acetyltransferase activity	10	0	0.84	1.00000	character(0)
794	GO:0004408	holocytochrome-c synthase activity	1	0	0.08	1.00000	character(0)
795	GO:0004411	homogentisate 1,2-dioxygenase activity	1	0	0.08	1.00000	character(0)
796	GO:0004416	hydroxyacylglutathione hydrolase activit...	2	0	0.17	1.00000	character(0)
797	GO:0004419	hydroxymethylglutaryl-CoA lyase activity	1	0	0.08	1.00000	character(0)
798	GO:0004420	hydroxymethylglutaryl-CoA reductase (NAD...	1	0	0.08	1.00000	character(0)
799	GO:0004421	hydroxymethylglutaryl-CoA synthase activ...	1	0	0.08	1.00000	character(0)
800	GO:0004422	hypoxanthine phosphoribosyltransferase a...	1	0	0.08	1.00000	character(0)
801	GO:0004427	inorganic diphosphatase activity	2	0	0.17	1.00000	character(0)
802	GO:0004430	1-phosphatidylinositol 4-kinase activity	1	0	0.08	1.00000	character(0)
803	GO:0004435	phosphatidylinositol phospholipase C act...	9	0	0.75	1.00000	character(0)
804	GO:0004438	phosphatidylinositol-3-phosphatase activ...	2	0	0.17	1.00000	character(0)
805	GO:0004445	inositol-polyphosphate 5-phosphatase act...	1	0	0.08	1.00000	character(0)
806	GO:0004450	isocitrate dehydrogenase (NADP+) activit...	3	0	0.25	1.00000	character(0)
807	GO:0004451	isocitrate lyase activity	1	0	0.08	1.00000	character(0)
808	GO:0004452	isopentenyl-diphosphate delta-isomerase ...	1	0	0.08	1.00000	character(0)
809	GO:0004454	ketohexokinase activity	1	0	0.08	1.00000	character(0)
810	GO:0004462	lactoylglutathione lyase activity	1	0	0.08	1.00000	character(0)
811	GO:0004470	malic enzyme activity	1	0	0.08	1.00000	character(0)
812	GO:0004471	malate dehydrogenase (decarboxylating) (...	1	0	0.08	1.00000	character(0)
813	GO:0004476	mannose-6-phosphate isomerase activity	2	0	0.17	1.00000	character(0)
814	GO:0004479	methionyl-tRNA formyltransferase activit...	1	0	0.08	1.00000	character(0)
815	GO:0004482	mRNA (guanine-N7-)-methyltransferase act...	1	0	0.08	1.00000	character(0)
816	GO:0004483	mRNA (nucleoside-2'-O-)-methyltransferas...	3	0	0.25	1.00000	character(0)
817	GO:0004484	mRNA guanylyltransferase activity	1	0	0.08	1.00000	character(0)
818	GO:0004488	methylenetetrahydrofolate dehydrogenase ...	1	0	0.08	1.00000	character(0)
819	GO:0004489	methylenetetrahydrofolate reductase (NAD...	3	0	0.25	1.00000	character(0)
820	GO:0004491	methylmalonate-semialdehyde dehydrogenas...	1	0	0.08	1.00000	character(0)
821	GO:0004494	methylmalonyl-CoA mutase activity	1	0	0.08	1.00000	character(0)
822	GO:0004496	mevalonate kinase activity	1	0	0.08	1.00000	character(0)
823	GO:0004502	kynurenine 3-monooxygenase activity	1	0	0.08	1.00000	character(0)
824	GO:0004505	phenylalanine 4-monooxygenase activity	1	0	0.08	1.00000	character(0)
825	GO:0004512	inositol-3-phosphate synthase activity	1	0	0.08	1.00000	character(0)
826	GO:0004516	nicotinate phosphoribosyltransferase act...	1	0	0.08	1.00000	character(0)
827	GO:0004525	ribonuclease III activity	7	0	0.59	1.00000	character(0)
828	GO:0004526	ribonuclease P activity	4	0	0.34	1.00000	character(0)
829	GO:0004529	exodeoxyribonuclease activity	4	0	0.34	1.00000	character(0)
830	GO:0004534	5'-3' exoribonuclease activity	1	0	0.08	1.00000	character(0)
831	GO:0004549	tRNA-specific ribonuclease activity	4	0	0.34	1.00000	character(0)
832	GO:0004551	nucleotide diphosphatase activity	3	0	0.25	1.00000	character(0)
833	GO:0004555	alpha,alpha-trehalase activity	3	0	0.25	1.00000	character(0)
834	GO:0004556	alpha-amylase activity	1	0	0.08	1.00000	character(0)
835	GO:0004571	mannosyl-oligosaccharide 1,2-alpha-manno...	6	0	0.5	1.00000	character(0)
836	GO:0004573	mannosyl-oligosaccharide glucosidase act...	6	0	0.5	1.00000	character(0)
837	GO:0004576	oligosaccharyl transferase activity	3	0	0.25	1.00000	character(0)
838	GO:0004582	dolichyl-phosphate beta-D-mannosyltransf...	1	0	0.08	1.00000	character(0)
839	GO:0004587	ornithine-oxo-acid transaminase activity	1	0	0.08	1.00000	character(0)
840	GO:0004594	pantothenate kinase activity	5	0	0.42	1.00000	character(0)
841	GO:0004597	peptide-aspartate beta-dioxygenase activ...	2	0	0.17	1.00000	character(0)
842	GO:0004602	glutathione peroxidase activity	10	0	0.84	1.00000	character(0)
843	GO:0004605	phosphatidate cytidylyltransferase activ...	3	0	0.25	1.00000	character(0)
844	GO:0004609	phosphatidylserine decarboxylase activit...	1	0	0.08	1.00000	character(0)
845	GO:0004610	phosphoacetylglucosamine mutase activity	1	0	0.08	1.00000	character(0)
846	GO:0004613	phosphoenolpyruvate carboxykinase (GTP) ...	2	0	0.17	1.00000	character(0)
847	GO:0004618	phosphoglycerate kinase activity	1	0	0.08	1.00000	character(0)
848	GO:0004619	phosphoglycerate mutase activity	1	0	0.08	1.00000	character(0)
849	GO:0004621	glycosylphosphatidylinositol phospholipa...	1	0	0.08	1.00000	character(0)
850	GO:0004622	lysophospholipase activity	2	0	0.17	1.00000	character(0)
851	GO:0004629	phospholipase C activity	12	0	1.01	1.00000	character(0)
852	GO:0004630	phospholipase D activity	2	0	0.17	1.00000	character(0)
853	GO:0004631	phosphomevalonate kinase activity	1	0	0.08	1.00000	character(0)
854	GO:0004634	phosphopyruvate hydratase activity	4	0	0.34	1.00000	character(0)
855	GO:0004645	phosphorylase activity	5	0	0.42	1.00000	character(0)
856	GO:0004647	phosphoserine phosphatase activity	1	0	0.08	1.00000	character(0)
857	GO:0004648	O-phospho-L-serine:2-oxoglutarate aminot...	1	0	0.08	1.00000	character(0)
858	GO:0004649	poly(ADP-ribose) glycohydrolase activity	3	0	0.25	1.00000	character(0)
859	GO:0004651	polynucleotide 5'-phosphatase activity	1	0	0.08	1.00000	character(0)
860	GO:0004652	polynucleotide adenylyltransferase activ...	3	0	0.25	1.00000	character(0)
861	GO:0004654	polyribonucleotide nucleotidyltransferas...	1	0	0.08	1.00000	character(0)
862	GO:0004655	porphobilinogen synthase activity	1	0	0.08	1.00000	character(0)
863	GO:0004656	procollagen-proline 4-dioxygenase activi...	4	0	0.34	1.00000	character(0)
864	GO:0004657	proline dehydrogenase activity	2	0	0.17	1.00000	character(0)
865	GO:0004659	prenyltransferase activity	11	0	0.92	1.00000	character(0)
866	GO:0004661	protein geranylgeranyltransferase activi...	3	0	0.25	1.00000	character(0)
867	GO:0004663	Rab geranylgeranyltransferase activity	2	0	0.17	1.00000	character(0)
868	GO:0004668	protein-arginine deiminase activity	3	0	0.25	1.00000	character(0)
869	GO:0004671	protein C-terminal S-isoprenylcysteine c...	1	0	0.08	1.00000	character(0)
870	GO:0004677	DNA-dependent protein kinase activity	3	0	0.25	1.00000	character(0)
871	GO:0004683	calmodulin-dependent protein kinase acti...	3	0	0.25	1.00000	character(0)
872	GO:0004689	phosphorylase kinase activity	1	0	0.08	1.00000	character(0)
873	GO:0004690	cyclic nucleotide-dependent protein kina...	3	0	0.25	1.00000	character(0)
874	GO:0004691	cAMP-dependent protein kinase activity	1	0	0.08	1.00000	character(0)
875	GO:0004692	cGMP-dependent protein kinase activity	2	0	0.17	1.00000	character(0)
876	GO:0004697	protein kinase C activity	3	0	0.25	1.00000	character(0)
877	GO:0004703	G protein-coupled receptor kinase activi...	2	0	0.17	1.00000	character(0)
878	GO:0004709	MAP kinase kinase kinase activity	1	0	0.08	1.00000	character(0)
879	GO:0004713	protein tyrosine kinase activity	60	0	5.03	1.00000	character(0)
880	GO:0004714	transmembrane receptor protein tyrosine ...	10	0	0.84	1.00000	character(0)
881	GO:0004715	non-membrane spanning protein tyrosine k...	3	0	0.25	1.00000	character(0)
882	GO:0004719	protein-L-isoaspartate (D-aspartate) O-m...	3	0	0.25	1.00000	character(0)
883	GO:0004723	calcium-dependent protein serine/threoni...	1	0	0.08	1.00000	character(0)
884	GO:0004726	non-membrane spanning protein tyrosine p...	1	0	0.08	1.00000	character(0)
885	GO:0004731	purine-nucleoside phosphorylase activity	2	0	0.17	1.00000	character(0)
886	GO:0004735	pyrroline-5-carboxylate reductase activi...	2	0	0.17	1.00000	character(0)
887	GO:0004738	pyruvate dehydrogenase activity	2	0	0.17	1.00000	character(0)
888	GO:0004739	pyruvate dehydrogenase (acetyl-transferr...	2	0	0.17	1.00000	character(0)
889	GO:0004742	dihydrolipoyllysine-residue acetyltransf...	1	0	0.08	1.00000	character(0)
890	GO:0004743	pyruvate kinase activity	1	0	0.08	1.00000	character(0)
891	GO:0004747	ribokinase activity	2	0	0.17	1.00000	character(0)
892	GO:0004753	saccharopine dehydrogenase activity	2	0	0.17	1.00000	character(0)
893	GO:0004754	saccharopine dehydrogenase (NAD+, L-lysi...	2	0	0.17	1.00000	character(0)
894	GO:0004767	sphingomyelin phosphodiesterase activity	1	0	0.08	1.00000	character(0)
895	GO:0004774	succinate-CoA ligase activity	1	0	0.08	1.00000	character(0)
896	GO:0004776	succinate-CoA ligase (GDP-forming) activ...	1	0	0.08	1.00000	character(0)
897	GO:0004779	sulfate adenylyltransferase activity	1	0	0.08	1.00000	character(0)
898	GO:0004781	sulfate adenylyltransferase (ATP) activi...	1	0	0.08	1.00000	character(0)
899	GO:0004784	superoxide dismutase activity	6	0	0.5	1.00000	character(0)
900	GO:0004788	thiamine diphosphokinase activity	1	0	0.08	1.00000	character(0)
901	GO:0004797	thymidine kinase activity	1	0	0.08	1.00000	character(0)
902	GO:0004806	triglyceride lipase activity	11	0	0.92	1.00000	character(0)
903	GO:0004807	triose-phosphate isomerase activity	1	0	0.08	1.00000	character(0)
904	GO:0004809	tRNA (guanine-N2-)-methyltransferase act...	4	0	0.34	1.00000	character(0)
905	GO:0004814	arginine-tRNA ligase activity	2	0	0.17	1.00000	character(0)
906	GO:0004815	aspartate-tRNA ligase activity	1	0	0.08	1.00000	character(0)
907	GO:0004819	glutamine-tRNA ligase activity	1	0	0.08	1.00000	character(0)
908	GO:0004820	glycine-tRNA ligase activity	1	0	0.08	1.00000	character(0)
909	GO:0004821	histidine-tRNA ligase activity	1	0	0.08	1.00000	character(0)
910	GO:0004822	isoleucine-tRNA ligase activity	1	0	0.08	1.00000	character(0)
911	GO:0004824	lysine-tRNA ligase activity	1	0	0.08	1.00000	character(0)
912	GO:0004827	proline-tRNA ligase activity	1	0	0.08	1.00000	character(0)
913	GO:0004828	serine-tRNA ligase activity	1	0	0.08	1.00000	character(0)
914	GO:0004829	threonine-tRNA ligase activity	1	0	0.08	1.00000	character(0)
915	GO:0004830	tryptophan-tRNA ligase activity	2	0	0.17	1.00000	character(0)
916	GO:0004831	tyrosine-tRNA ligase activity	1	0	0.08	1.00000	character(0)
917	GO:0004832	valine-tRNA ligase activity	1	0	0.08	1.00000	character(0)
918	GO:0004833	tryptophan 2,3-dioxygenase activity	1	0	0.08	1.00000	character(0)
919	GO:0004838	L-tyrosine:2-oxoglutarate aminotransfera...	1	0	0.08	1.00000	character(0)
920	GO:0004849	uridine kinase activity	1	0	0.08	1.00000	character(0)
921	GO:0004850	uridine phosphorylase activity	1	0	0.08	1.00000	character(0)
922	GO:0004852	uroporphyrinogen-III synthase activity	1	0	0.08	1.00000	character(0)
923	GO:0004854	xanthine dehydrogenase activity	2	0	0.17	1.00000	character(0)
924	GO:0004855	xanthine oxidase activity	2	0	0.17	1.00000	character(0)
925	GO:0004860	protein kinase inhibitor activity	5	0	0.42	1.00000	character(0)
926	GO:0004861	cyclin-dependent protein serine/threonin...	4	0	0.34	1.00000	character(0)
927	GO:0004862	cAMP-dependent protein kinase inhibitor ...	1	0	0.08	1.00000	character(0)
928	GO:0004864	protein phosphatase inhibitor activity	1	0	0.08	1.00000	character(0)
929	GO:0004865	protein serine/threonine phosphatase inh...	1	0	0.08	1.00000	character(0)
930	GO:0004866	endopeptidase inhibitor activity	37	0	3.1	1.00000	character(0)
931	GO:0004867	serine-type endopeptidase inhibitor acti...	18	0	1.51	1.00000	character(0)
932	GO:0004869	cysteine-type endopeptidase inhibitor ac...	3	0	0.25	1.00000	character(0)
933	GO:0004879	nuclear receptor activity	2	0	0.17	1.00000	character(0)
934	GO:0004890	GABA-A receptor activity	2	0	0.17	1.00000	character(0)
935	GO:0004896	cytokine receptor activity	3	0	0.25	1.00000	character(0)
936	GO:0004931	extracellularly ATP-gated cation channel...	1	0	0.08	1.00000	character(0)
937	GO:0004970	ionotropic glutamate receptor activity	8	0	0.67	1.00000	character(0)
938	GO:0004983	neuropeptide Y receptor activity	2	0	0.17	1.00000	character(0)
939	GO:0004997	thyrotropin-releasing hormone receptor a...	4	0	0.34	1.00000	character(0)
940	GO:0005003	ephrin receptor activity	1	0	0.08	1.00000	character(0)
941	GO:0005007	fibroblast growth factor-activated recep...	2	0	0.17	1.00000	character(0)
942	GO:0005021	vascular endothelial growth factor-activ...	2	0	0.17	1.00000	character(0)
943	GO:0005042	netrin receptor activity	4	0	0.34	1.00000	character(0)
944	GO:0005047	signal recognition particle binding	2	0	0.17	1.00000	character(0)
945	GO:0005048	signal sequence binding	4	0	0.34	1.00000	character(0)
946	GO:0005049	nuclear export signal receptor activity	4	0	0.34	1.00000	character(0)
947	GO:0005078	MAP-kinase scaffold activity	1	0	0.08	1.00000	character(0)
948	GO:0005086	ARF guanyl-nucleotide exchange factor ac...	8	0	0.67	1.00000	character(0)
949	GO:0005088	Ras guanyl-nucleotide exchange factor ac...	18	0	1.51	1.00000	character(0)
950	GO:0005089	Rho guanyl-nucleotide exchange factor ac...	8	0	0.67	1.00000	character(0)
951	GO:0005092	GDP-dissociation inhibitor activity	6	0	0.5	1.00000	character(0)
952	GO:0005093	Rab GDP-dissociation inhibitor activity	3	0	0.25	1.00000	character(0)
953	GO:0005094	Rho GDP-dissociation inhibitor activity	1	0	0.08	1.00000	character(0)
954	GO:0005096	GTPase activator activity	51	0	4.27	1.00000	character(0)
955	GO:0005104	fibroblast growth factor receptor bindin...	2	0	0.17	1.00000	character(0)
956	GO:0005112	Notch binding	1	0	0.08	1.00000	character(0)
957	GO:0005126	cytokine receptor binding	8	0	0.67	1.00000	character(0)
958	GO:0005154	epidermal growth factor receptor binding	1	0	0.08	1.00000	character(0)
959	GO:0005158	insulin receptor binding	2	0	0.17	1.00000	character(0)
960	GO:0005164	tumor necrosis factor receptor binding	8	0	0.67	1.00000	character(0)
961	GO:0005179	hormone activity	8	0	0.67	1.00000	character(0)
962	GO:0005201	extracellular matrix structural constitu...	14	0	1.17	1.00000	character(0)
963	GO:0005217	intracellular ligand-gated ion channel a...	5	0	0.42	1.00000	character(0)
964	GO:0005220	inositol 1,4,5-trisphosphate-sensitive c...	4	0	0.34	1.00000	character(0)
965	GO:0005231	excitatory extracellular ligand-gated io...	7	0	0.59	1.00000	character(0)
966	GO:0005242	inward rectifier potassium channel activ...	4	0	0.34	1.00000	character(0)
967	GO:0005245	voltage-gated calcium channel activity	15	0	1.26	1.00000	character(0)
968	GO:0005246	calcium channel regulator activity	5	0	0.42	1.00000	character(0)
969	GO:0005247	voltage-gated chloride channel activity	8	0	0.67	1.00000	character(0)
970	GO:0005248	voltage-gated sodium channel activity	3	0	0.25	1.00000	character(0)
971	GO:0005253	anion channel activity	11	0	0.92	1.00000	character(0)
972	GO:0005254	chloride channel activity	8	0	0.67	1.00000	character(0)
973	GO:0005283	amino acid:sodium symporter activity	1	0	0.08	1.00000	character(0)
974	GO:0005310	dicarboxylic acid transmembrane transpor...	1	0	0.08	1.00000	character(0)
975	GO:0005315	inorganic phosphate transmembrane transp...	2	0	0.17	1.00000	character(0)
976	GO:0005326	neurotransmitter transporter activity	1	0	0.08	1.00000	character(0)
977	GO:0005337	nucleoside transmembrane transporter act...	6	0	0.5	1.00000	character(0)
978	GO:0005338	nucleotide-sugar transmembrane transport...	12	0	1.01	1.00000	character(0)
979	GO:0005342	organic acid transmembrane transporter a...	4	0	0.34	1.00000	character(0)
980	GO:0005343	organic acid:sodium symporter activity	2	0	0.17	1.00000	character(0)
981	GO:0005375	copper ion transmembrane transporter act...	4	0	0.34	1.00000	character(0)
982	GO:0005381	iron ion transmembrane transporter activ...	3	0	0.25	1.00000	character(0)
983	GO:0005388	calcium-transporting ATPase activity	6	0	0.5	1.00000	character(0)
984	GO:0005402	carbohydrate:cation symporter activity	1	0	0.08	1.00000	character(0)
985	GO:0005416	amino acid:cation symporter activity	1	0	0.08	1.00000	character(0)
986	GO:0005432	calcium:sodium antiporter activity	3	0	0.25	1.00000	character(0)
987	GO:0005451	monovalent cation:proton antiporter acti...	6	0	0.5	1.00000	character(0)
988	GO:0005457	GDP-fucose transmembrane transporter act...	2	0	0.17	1.00000	character(0)
989	GO:0005484	SNAP receptor activity	7	0	0.59	1.00000	character(0)
990	GO:0005496	steroid binding	2	0	0.17	1.00000	character(0)
991	GO:0005516	calmodulin binding	17	0	1.42	1.00000	character(0)
992	GO:0005520	insulin-like growth factor binding	13	0	1.09	1.00000	character(0)
993	GO:0005523	tropomyosin binding	1	0	0.08	1.00000	character(0)
994	GO:0005536	glucose binding	1	0	0.08	1.00000	character(0)
995	GO:0005537	mannose binding	7	0	0.59	1.00000	character(0)
996	GO:0005539	glycosaminoglycan binding	8	0	0.67	1.00000	character(0)
997	GO:0005540	hyaluronic acid binding	5	0	0.42	1.00000	character(0)
998	GO:0005542	folic acid binding	3	0	0.25	1.00000	character(0)
999	GO:0005544	calcium-dependent phospholipid binding	6	0	0.5	1.00000	character(0)
1000	GO:0005545	1-phosphatidylinositol binding	1	0	0.08	1.00000	character(0)
1001	GO:0008013	beta-catenin binding	3	0	0.25	1.00000	character(0)
1002	GO:0008022	protein C-terminus binding	3	0	0.25	1.00000	character(0)
1003	GO:0008026	ATP-dependent helicase activity	1	0	0.08	1.00000	character(0)
1004	GO:0008061	chitin binding	38	0	3.18	1.00000	character(0)
1005	GO:0008066	glutamate receptor activity	8	0	0.67	1.00000	character(0)
1006	GO:0008073	ornithine decarboxylase inhibitor activi...	1	0	0.08	1.00000	character(0)
1007	GO:0008081	phosphoric diester hydrolase activity	60	0	5.03	1.00000	character(0)
1008	GO:0008093	cytoskeletal adaptor activity	2	0	0.17	1.00000	character(0)
1009	GO:0008097	5S rRNA binding	4	0	0.34	1.00000	character(0)
1010	GO:0008108	UDP-glucose:hexose-1-phosphate uridylylt...	1	0	0.08	1.00000	character(0)
1011	GO:0008113	peptide-methionine (S)-S-oxide reductase...	1	0	0.08	1.00000	character(0)
1012	GO:0008126	acetylesterase activity	1	0	0.08	1.00000	character(0)
1013	GO:0008131	primary amine oxidase activity	5	0	0.42	1.00000	character(0)
1014	GO:0008139	nuclear localization sequence binding	1	0	0.08	1.00000	character(0)
1015	GO:0008143	poly(A) binding	1	0	0.08	1.00000	character(0)
1016	GO:0008157	protein phosphatase 1 binding	1	0	0.08	1.00000	character(0)
1017	GO:0008158	hedgehog receptor activity	1	0	0.08	1.00000	character(0)
1018	GO:0008169	C-methyltransferase activity	1	0	0.08	1.00000	character(0)
1019	GO:0008172	S-methyltransferase activity	6	0	0.5	1.00000	character(0)
1020	GO:0008174	mRNA methyltransferase activity	5	0	0.42	1.00000	character(0)
1021	GO:0008176	tRNA (guanine-N7-)-methyltransferase act...	1	0	0.08	1.00000	character(0)
1022	GO:0008184	glycogen phosphorylase activity	1	0	0.08	1.00000	character(0)
1023	GO:0008188	neuropeptide receptor activity	2	0	0.17	1.00000	character(0)
1024	GO:0008190	eukaryotic initiation factor 4E binding	1	0	0.08	1.00000	character(0)
1025	GO:0008191	metalloendopeptidase inhibitor activity	10	0	0.84	1.00000	character(0)
1026	GO:0008192	RNA guanylyltransferase activity	4	0	0.34	1.00000	character(0)
1027	GO:0008193	tRNA guanylyltransferase activity	3	0	0.25	1.00000	character(0)
1028	GO:0008200	ion channel inhibitor activity	1	0	0.08	1.00000	character(0)
1029	GO:0008201	heparin binding	3	0	0.25	1.00000	character(0)
1030	GO:0008252	nucleotidase activity	5	0	0.42	1.00000	character(0)
1031	GO:0008253	5'-nucleotidase activity	5	0	0.42	1.00000	character(0)
1032	GO:0008263	pyrimidine-specific mismatch base pair D...	2	0	0.17	1.00000	character(0)
1033	GO:0008271	secondary active sulfate transmembrane t...	5	0	0.42	1.00000	character(0)
1034	GO:0008273	calcium, potassium:sodium antiporter act...	5	0	0.42	1.00000	character(0)
1035	GO:0008297	single-stranded DNA exodeoxyribonuclease...	1	0	0.08	1.00000	character(0)
1036	GO:0008308	voltage-gated anion channel activity	11	0	0.92	1.00000	character(0)
1037	GO:0008312	7S RNA binding	6	0	0.5	1.00000	character(0)
1038	GO:0008318	protein prenyltransferase activity	6	0	0.5	1.00000	character(0)
1039	GO:0008321	Ral guanyl-nucleotide exchange factor ac...	1	0	0.08	1.00000	character(0)
1040	GO:0008332	low voltage-gated calcium channel activi...	1	0	0.08	1.00000	character(0)
1041	GO:0008349	MAP kinase kinase kinase kinase activity	1	0	0.08	1.00000	character(0)
1042	GO:0008373	sialyltransferase activity	1	0	0.08	1.00000	character(0)
1043	GO:0008375	acetylglucosaminyltransferase activity	25	0	2.09	1.00000	character(0)
1044	GO:0008376	acetylgalactosaminyltransferase activity	16	0	1.34	1.00000	character(0)
1045	GO:0008378	galactosyltransferase activity	4	0	0.34	1.00000	character(0)
1046	GO:0008381	mechanosensitive ion channel activity	2	0	0.17	1.00000	character(0)
1047	GO:0008409	5'-3' exonuclease activity	6	0	0.5	1.00000	character(0)
1048	GO:0008410	CoA-transferase activity	4	0	0.34	1.00000	character(0)
1049	GO:0008413	8-oxo-7,8-dihydroguanosine triphosphate ...	1	0	0.08	1.00000	character(0)
1050	GO:0008417	fucosyltransferase activity	22	0	1.84	1.00000	character(0)
1051	GO:0008418	protein-N-terminal asparagine amidohydro...	2	0	0.17	1.00000	character(0)
1052	GO:0008420	RNA polymerase II CTD heptapeptide repea...	6	0	0.5	1.00000	character(0)
1053	GO:0008424	glycoprotein 6-alpha-L-fucosyltransferas...	1	0	0.08	1.00000	character(0)
1054	GO:0008425	2-polyprenyl-6-methoxy-1,4-benzoquinone ...	1	0	0.08	1.00000	character(0)
1055	GO:0008428	ribonuclease inhibitor activity	1	0	0.08	1.00000	character(0)
1056	GO:0008430	selenium binding	2	0	0.17	1.00000	character(0)
1057	GO:0008442	3-hydroxyisobutyrate dehydrogenase activ...	1	0	0.08	1.00000	character(0)
1058	GO:0008443	phosphofructokinase activity	4	0	0.34	1.00000	character(0)
1059	GO:0008444	CDP-diacylglycerol-glycerol-3-phosphate ...	3	0	0.25	1.00000	character(0)
1060	GO:0008448	N-acetylglucosamine-6-phosphate deacetyl...	1	0	0.08	1.00000	character(0)
1061	GO:0008449	N-acetylglucosamine-6-sulfatase activity	1	0	0.08	1.00000	character(0)
1062	GO:0008455	alpha-1,6-mannosylglycoprotein 2-beta-N-...	4	0	0.34	1.00000	character(0)
1063	GO:0008460	dTDP-glucose 4,6-dehydratase activity	1	0	0.08	1.00000	character(0)
1064	GO:0008474	palmitoyl-(protein) hydrolase activity	2	0	0.17	1.00000	character(0)
1065	GO:0008476	protein-tyrosine sulfotransferase activi...	3	0	0.25	1.00000	character(0)
1066	GO:0008488	gamma-glutamyl carboxylase activity	8	0	0.67	1.00000	character(0)
1067	GO:0008495	protoheme IX farnesyltransferase activit...	2	0	0.17	1.00000	character(0)
1068	GO:0008504	monoamine transmembrane transporter acti...	1	0	0.08	1.00000	character(0)
1069	GO:0008520	L-ascorbate:sodium symporter activity	1	0	0.08	1.00000	character(0)
1070	GO:0008521	acetyl-CoA transmembrane transporter act...	3	0	0.25	1.00000	character(0)
1071	GO:0008528	G protein-coupled peptide receptor activ...	3	0	0.25	1.00000	character(0)
1072	GO:0008531	riboflavin kinase activity	1	0	0.08	1.00000	character(0)
1073	GO:0008534	oxidized purine nucleobase lesion DNA N-...	1	0	0.08	1.00000	character(0)
1074	GO:0008556	potassium-transporting ATPase activity	1	0	0.08	1.00000	character(0)
1075	GO:0008568	microtubule-severing ATPase activity	1	0	0.08	1.00000	character(0)
1076	GO:0008569	ATP-dependent microtubule motor activity...	4	0	0.34	1.00000	character(0)
1077	GO:0008603	cAMP-dependent protein kinase regulator ...	3	0	0.25	1.00000	character(0)
1078	GO:0008609	alkylglycerone-phosphate synthase activi...	2	0	0.17	1.00000	character(0)
1079	GO:0008649	rRNA methyltransferase activity	7	0	0.59	1.00000	character(0)
1080	GO:0008703	5-amino-6-(5-phosphoribosylamino)uracil ...	1	0	0.08	1.00000	character(0)
1081	GO:0008705	methionine synthase activity	1	0	0.08	1.00000	character(0)
1082	GO:0008775	acetate CoA-transferase activity	1	0	0.08	1.00000	character(0)
1083	GO:0008796	bis(5'-nucleosyl)-tetraphosphatase activ...	1	0	0.08	1.00000	character(0)
1084	GO:0008812	choline dehydrogenase activity	1	0	0.08	1.00000	character(0)
1085	GO:0008887	glycerate kinase activity	2	0	0.17	1.00000	character(0)
1086	GO:0008890	glycine C-acetyltransferase activity	1	0	0.08	1.00000	character(0)
1087	GO:0008892	guanine deaminase activity	2	0	0.17	1.00000	character(0)
1088	GO:0008897	holo-[acyl-carrier-protein] synthase act...	1	0	0.08	1.00000	character(0)
1089	GO:0008934	inositol monophosphate 1-phosphatase act...	1	0	0.08	1.00000	character(0)
1090	GO:0008942	nitrite reductase [NAD(P)H] activity	1	0	0.08	1.00000	character(0)
1091	GO:0008963	phospho-N-acetylmuramoyl-pentapeptide-tr...	1	0	0.08	1.00000	character(0)
1092	GO:0008988	rRNA (adenine-N6-)-methyltransferase act...	3	0	0.25	1.00000	character(0)
1093	GO:0009013	succinate-semialdehyde dehydrogenase [NA...	1	0	0.08	1.00000	character(0)
1094	GO:0009039	urease activity	2	0	0.17	1.00000	character(0)
1095	GO:0009041	uridylate kinase activity	2	0	0.17	1.00000	character(0)
1096	GO:0009045	xylose isomerase activity	1	0	0.08	1.00000	character(0)
1097	GO:0009378	four-way junction helicase activity	1	0	0.08	1.00000	character(0)
1098	GO:0009916	alternative oxidase activity	2	0	0.17	1.00000	character(0)
1099	GO:0010340	carboxyl-O-methyltransferase activity	7	0	0.59	1.00000	character(0)
1100	GO:0010485	H4 histone acetyltransferase activity	1	0	0.08	1.00000	character(0)
1101	GO:0015016	[heparan sulfate]-glucosamine N-sulfotra...	3	0	0.25	1.00000	character(0)
1102	GO:0015018	galactosylgalactosylxylosylprotein 3-bet...	4	0	0.34	1.00000	character(0)
1103	GO:0015020	glucuronosyltransferase activity	7	0	0.59	1.00000	character(0)
1104	GO:0015067	amidinotransferase activity	4	0	0.34	1.00000	character(0)
1105	GO:0015095	magnesium ion transmembrane transporter ...	6	0	0.5	1.00000	character(0)
1106	GO:0015098	molybdate ion transmembrane transporter ...	2	0	0.17	1.00000	character(0)
1107	GO:0015108	chloride transmembrane transporter activ...	10	0	0.84	1.00000	character(0)
1108	GO:0015116	sulfate transmembrane transporter activi...	5	0	0.42	1.00000	character(0)
1109	GO:0015144	carbohydrate transmembrane transporter a...	1	0	0.08	1.00000	character(0)
1110	GO:0015145	monosaccharide transmembrane transporter...	1	0	0.08	1.00000	character(0)
1111	GO:0015165	pyrimidine nucleotide-sugar transmembran...	10	0	0.84	1.00000	character(0)
1112	GO:0015171	amino acid transmembrane transporter act...	3	0	0.25	1.00000	character(0)
1113	GO:0015173	aromatic amino acid transmembrane transp...	1	0	0.08	1.00000	character(0)
1114	GO:0015175	neutral amino acid transmembrane transpo...	1	0	0.08	1.00000	character(0)
1115	GO:0015179	L-amino acid transmembrane transporter a...	1	0	0.08	1.00000	character(0)
1116	GO:0015187	glycine transmembrane transporter activi...	1	0	0.08	1.00000	character(0)
1117	GO:0015229	L-ascorbic acid transmembrane transporte...	1	0	0.08	1.00000	character(0)
1118	GO:0015252	proton channel activity	2	0	0.17	1.00000	character(0)
1119	GO:0015269	calcium-activated potassium channel acti...	6	0	0.5	1.00000	character(0)
1120	GO:0015278	calcium-release channel activity	5	0	0.42	1.00000	character(0)
1121	GO:0015296	anion:cation symporter activity	2	0	0.17	1.00000	character(0)
1122	GO:0015297	antiporter activity	20	0	1.68	1.00000	character(0)
1123	GO:0015298	solute:cation antiporter activity	18	0	1.51	1.00000	character(0)
1124	GO:0015299	solute:proton antiporter activity	10	0	0.84	1.00000	character(0)
1125	GO:0015349	thyroid hormone transmembrane transporte...	1	0	0.08	1.00000	character(0)
1126	GO:0015368	calcium:cation antiporter activity	8	0	0.67	1.00000	character(0)
1127	GO:0015377	cation:chloride symporter activity	2	0	0.17	1.00000	character(0)
1128	GO:0015379	potassium:chloride symporter activity	2	0	0.17	1.00000	character(0)
1129	GO:0015385	sodium:proton antiporter activity	6	0	0.5	1.00000	character(0)
1130	GO:0015440	peptide-transporting ATPase activity	4	0	0.34	1.00000	character(0)
1131	GO:0015450	P-P-bond-hydrolysis-driven protein trans...	1	0	0.08	1.00000	character(0)
1132	GO:0015491	cation:cation antiporter activity	14	0	1.17	1.00000	character(0)
1133	GO:0015501	glutamate:sodium symporter activity	1	0	0.08	1.00000	character(0)
1134	GO:0015643	toxic substance binding	1	0	0.08	1.00000	character(0)
1135	GO:0015662	ATPase activity, coupled to transmembran...	7	0	0.59	1.00000	character(0)
1136	GO:0015924	mannosyl-oligosaccharide mannosidase act...	6	0	0.5	1.00000	character(0)
1137	GO:0015926	glucosidase activity	8	0	0.67	1.00000	character(0)
1138	GO:0015927	trehalase activity	3	0	0.25	1.00000	character(0)
1139	GO:0015930	glutamate synthase activity	2	0	0.17	1.00000	character(0)
1140	GO:0016153	urocanate hydratase activity	1	0	0.08	1.00000	character(0)
1141	GO:0016160	amylase activity	1	0	0.08	1.00000	character(0)
1142	GO:0016175	superoxide-generating NADPH oxidase acti...	2	0	0.17	1.00000	character(0)
1143	GO:0016208	AMP binding	1	0	0.08	1.00000	character(0)
1144	GO:0016211	ammonia ligase activity	1	0	0.08	1.00000	character(0)
1145	GO:0016247	channel regulator activity	5	0	0.42	1.00000	character(0)
1146	GO:0016248	channel inhibitor activity	1	0	0.08	1.00000	character(0)
1147	GO:0016263	glycoprotein-N-acetylgalactosamine 3-bet...	4	0	0.34	1.00000	character(0)
1148	GO:0016278	lysine N-methyltransferase activity	14	0	1.17	1.00000	character(0)
1149	GO:0016279	protein-lysine N-methyltransferase activ...	14	0	1.17	1.00000	character(0)
1150	GO:0016286	small conductance calcium-activated pota...	1	0	0.08	1.00000	character(0)
1151	GO:0016289	CoA hydrolase activity	4	0	0.34	1.00000	character(0)
1152	GO:0016300	tRNA (uracil) methyltransferase activity	1	0	0.08	1.00000	character(0)
1153	GO:0016307	phosphatidylinositol phosphate kinase ac...	3	0	0.25	1.00000	character(0)
1154	GO:0016316	phosphatidylinositol-3,4-bisphosphate 4-...	1	0	0.08	1.00000	character(0)
1155	GO:0016405	CoA-ligase activity	2	0	0.17	1.00000	character(0)
1156	GO:0016408	C-acyltransferase activity	1	0	0.08	1.00000	character(0)
1157	GO:0016417	S-acyltransferase activity	2	0	0.17	1.00000	character(0)
1158	GO:0016418	S-acetyltransferase activity	1	0	0.08	1.00000	character(0)
1159	GO:0016421	CoA carboxylase activity	1	0	0.08	1.00000	character(0)
1160	GO:0016422	mRNA (2'-O-methyladenosine-N6-)-methyltr...	1	0	0.08	1.00000	character(0)
1161	GO:0016423	tRNA (guanine) methyltransferase activit...	5	0	0.42	1.00000	character(0)
1162	GO:0016433	rRNA (adenine) methyltransferase activit...	6	0	0.5	1.00000	character(0)
1163	GO:0016435	rRNA (guanine) methyltransferase activit...	1	0	0.08	1.00000	character(0)
1164	GO:0016453	C-acetyltransferase activity	1	0	0.08	1.00000	character(0)
1165	GO:0016500	protein-hormone receptor activity	6	0	0.5	1.00000	character(0)
1166	GO:0016502	nucleotide receptor activity	1	0	0.08	1.00000	character(0)
1167	GO:0016504	peptidase activator activity	4	0	0.34	1.00000	character(0)
1168	GO:0016603	glutaminyl-peptide cyclotransferase acti...	1	0	0.08	1.00000	character(0)
1169	GO:0016615	malate dehydrogenase activity	6	0	0.5	1.00000	character(0)
1170	GO:0016642	oxidoreductase activity, acting on the C...	1	0	0.08	1.00000	character(0)
1171	GO:0016649	oxidoreductase activity, acting on the C...	1	0	0.08	1.00000	character(0)
1172	GO:0016657	oxidoreductase activity, acting on NAD(P...	1	0	0.08	1.00000	character(0)
1173	GO:0016661	oxidoreductase activity, acting on other...	1	0	0.08	1.00000	character(0)
1174	GO:0016671	oxidoreductase activity, acting on a sul...	5	0	0.42	1.00000	character(0)
1175	GO:0016682	oxidoreductase activity, acting on diphe...	2	0	0.17	1.00000	character(0)
1176	GO:0016706	oxidoreductase activity, acting on paire...	19	0	1.59	1.00000	character(0)
1177	GO:0016714	oxidoreductase activity, acting on paire...	1	0	0.08	1.00000	character(0)
1178	GO:0016717	oxidoreductase activity, acting on paire...	3	0	0.25	1.00000	character(0)
1179	GO:0016721	oxidoreductase activity, acting on super...	6	0	0.5	1.00000	character(0)
1180	GO:0016722	oxidoreductase activity, oxidizing metal...	2	0	0.17	1.00000	character(0)
1181	GO:0016723	oxidoreductase activity, oxidizing metal...	1	0	0.08	1.00000	character(0)
1182	GO:0016724	oxidoreductase activity, oxidizing metal...	1	0	0.08	1.00000	character(0)
1183	GO:0016726	oxidoreductase activity, acting on CH or...	2	0	0.17	1.00000	character(0)
1184	GO:0016727	oxidoreductase activity, acting on CH or...	2	0	0.17	1.00000	character(0)
1185	GO:0016751	S-succinyltransferase activity	1	0	0.08	1.00000	character(0)
1186	GO:0016755	transferase activity, transferring amino...	10	0	0.84	1.00000	character(0)
1187	GO:0016756	glutathione gamma-glutamylcysteinyltrans...	4	0	0.34	1.00000	character(0)
1188	GO:0016768	spermine synthase activity	3	0	0.25	1.00000	character(0)
1189	GO:0016774	phosphotransferase activity, carboxyl gr...	3	0	0.25	1.00000	character(0)
1190	GO:0016783	sulfurtransferase activity	3	0	0.25	1.00000	character(0)
1191	GO:0016785	transferase activity, transferring selen...	1	0	0.08	1.00000	character(0)
1192	GO:0016790	thiolester hydrolase activity	12	0	1.01	1.00000	character(0)
1193	GO:0016801	hydrolase activity, acting on ether bond...	4	0	0.34	1.00000	character(0)
1194	GO:0016802	trialkylsulfonium hydrolase activity	2	0	0.17	1.00000	character(0)
1195	GO:0016803	ether hydrolase activity	2	0	0.17	1.00000	character(0)
1196	GO:0016805	dipeptidase activity	4	0	0.34	1.00000	character(0)
1197	GO:0016822	hydrolase activity, acting on acid carbo...	2	0	0.17	1.00000	character(0)
1198	GO:0016823	hydrolase activity, acting on acid carbo...	2	0	0.17	1.00000	character(0)
1199	GO:0016827	hydrolase activity, acting on acid carbo...	1	0	0.08	1.00000	character(0)
1200	GO:0016833	oxo-acid-lyase activity	3	0	0.25	1.00000	character(0)
1201	GO:0016837	carbon-oxygen lyase activity, acting on ...	7	0	0.59	1.00000	character(0)
1202	GO:0016838	carbon-oxygen lyase activity, acting on ...	2	0	0.17	1.00000	character(0)
1203	GO:0016841	ammonia-lyase activity	1	0	0.08	1.00000	character(0)
1204	GO:0016843	amine-lyase activity	1	0	0.08	1.00000	character(0)
1205	GO:0016844	strictosidine synthase activity	1	0	0.08	1.00000	character(0)
1206	GO:0016846	carbon-sulfur lyase activity	2	0	0.17	1.00000	character(0)
1207	GO:0016854	racemase and epimerase activity	3	0	0.25	1.00000	character(0)
1208	GO:0016857	racemase and epimerase activity, acting ...	3	0	0.25	1.00000	character(0)
1209	GO:0016863	intramolecular oxidoreductase activity, ...	4	0	0.34	1.00000	character(0)
1210	GO:0016864	intramolecular oxidoreductase activity, ...	6	0	0.5	1.00000	character(0)
1211	GO:0016872	intramolecular lyase activity	1	0	0.08	1.00000	character(0)
1212	GO:0016878	acid-thiol ligase activity	3	0	0.25	1.00000	character(0)
1213	GO:0016880	acid-ammonia (or amide) ligase activity	1	0	0.08	1.00000	character(0)
1214	GO:0016895	exodeoxyribonuclease activity, producing...	4	0	0.34	1.00000	character(0)
1215	GO:0016899	oxidoreductase activity, acting on the C...	6	0	0.5	1.00000	character(0)
1216	GO:0016900	oxidoreductase activity, acting on the C...	2	0	0.17	1.00000	character(0)
1217	GO:0016920	pyroglutamyl-peptidase activity	1	0	0.08	1.00000	character(0)
1218	GO:0016929	SUMO-specific protease activity	2	0	0.17	1.00000	character(0)
1219	GO:0016992	lipoate synthase activity	1	0	0.08	1.00000	character(0)
1220	GO:0016997	alpha-sialidase activity	1	0	0.08	1.00000	character(0)
1221	GO:0017017	MAP kinase tyrosine/serine/threonine pho...	6	0	0.5	1.00000	character(0)
1222	GO:0017022	myosin binding	3	0	0.25	1.00000	character(0)
1223	GO:0017025	TBP-class protein binding	3	0	0.25	1.00000	character(0)
1224	GO:0017048	Rho GTPase binding	20	0	1.68	1.00000	character(0)
1225	GO:0017049	GTP-Rho binding	2	0	0.17	1.00000	character(0)
1226	GO:0017057	6-phosphogluconolactonase activity	2	0	0.17	1.00000	character(0)
1227	GO:0017061	S-methyl-5-thioadenosine phosphorylase a...	1	0	0.08	1.00000	character(0)
1228	GO:0017065	single-strand selective uracil DNA N-gly...	3	0	0.25	1.00000	character(0)
1229	GO:0017069	snRNA binding	6	0	0.5	1.00000	character(0)
1230	GO:0017070	U6 snRNA binding	3	0	0.25	1.00000	character(0)
1231	GO:0017110	nucleoside-diphosphatase activity	2	0	0.17	1.00000	character(0)
1232	GO:0017112	Rab guanyl-nucleotide exchange factor ac...	5	0	0.42	1.00000	character(0)
1233	GO:0017116	single-stranded DNA-dependent ATP-depend...	1	0	0.08	1.00000	character(0)
1234	GO:0017128	phospholipid scramblase activity	2	0	0.17	1.00000	character(0)
1235	GO:0017134	fibroblast growth factor binding	1	0	0.08	1.00000	character(0)
1236	GO:0017137	Rab GTPase binding	15	0	1.26	1.00000	character(0)
1237	GO:0017147	Wnt-protein binding	2	0	0.17	1.00000	character(0)
1238	GO:0017153	sodium:dicarboxylate symporter activity	1	0	0.08	1.00000	character(0)
1239	GO:0017154	semaphorin receptor activity	4	0	0.34	1.00000	character(0)
1240	GO:0017160	Ral GTPase binding	2	0	0.17	1.00000	character(0)
1241	GO:0017169	CDP-alcohol phosphatidyltransferase acti...	3	0	0.25	1.00000	character(0)
1242	GO:0017176	phosphatidylinositol N-acetylglucosaminy...	4	0	0.34	1.00000	character(0)
1243	GO:0018024	histone-lysine N-methyltransferase activ...	12	0	1.01	1.00000	character(0)
1244	GO:0018025	calmodulin-lysine N-methyltransferase ac...	1	0	0.08	1.00000	character(0)
1245	GO:0018064	protein-histidine N-methyltransferase ac...	1	0	0.08	1.00000	character(0)
1246	GO:0018738	S-formylglutathione hydrolase activity	1	0	0.08	1.00000	character(0)
1247	GO:0019107	myristoyltransferase activity	1	0	0.08	1.00000	character(0)
1248	GO:0019135	deoxyhypusine monooxygenase activity	1	0	0.08	1.00000	character(0)
1249	GO:0019136	deoxynucleoside kinase activity	1	0	0.08	1.00000	character(0)
1250	GO:0019200	carbohydrate kinase activity	13	0	1.09	1.00000	character(0)
1251	GO:0019202	amino acid kinase activity	1	0	0.08	1.00000	character(0)
1252	GO:0019203	carbohydrate phosphatase activity	2	0	0.17	1.00000	character(0)
1253	GO:0019206	nucleoside kinase activity	4	0	0.34	1.00000	character(0)
1254	GO:0019209	kinase activator activity	2	0	0.17	1.00000	character(0)
1255	GO:0019210	kinase inhibitor activity	5	0	0.42	1.00000	character(0)
1256	GO:0019212	phosphatase inhibitor activity	1	0	0.08	1.00000	character(0)
1257	GO:0019237	centromeric DNA binding	1	0	0.08	1.00000	character(0)
1258	GO:0019239	deaminase activity	18	0	1.51	1.00000	character(0)
1259	GO:0019781	NEDD8 activating enzyme activity	3	0	0.25	1.00000	character(0)
1260	GO:0019797	procollagen-proline 3-dioxygenase activi...	1	0	0.08	1.00000	character(0)
1261	GO:0019798	procollagen-proline dioxygenase activity	5	0	0.42	1.00000	character(0)
1262	GO:0019799	tubulin N-acetyltransferase activity	2	0	0.17	1.00000	character(0)
1263	GO:0019825	oxygen binding	7	0	0.59	1.00000	character(0)
1264	GO:0019838	growth factor binding	16	0	1.34	1.00000	character(0)
1265	GO:0019855	calcium channel inhibitor activity	1	0	0.08	1.00000	character(0)
1266	GO:0019894	kinesin binding	1	0	0.08	1.00000	character(0)
1267	GO:0019902	phosphatase binding	10	0	0.84	1.00000	character(0)
1268	GO:0019903	protein phosphatase binding	7	0	0.59	1.00000	character(0)
1269	GO:0019904	protein domain specific binding	24	0	2.01	1.00000	character(0)
1270	GO:0019905	syntaxin binding	3	0	0.25	1.00000	character(0)
1271	GO:0019948	SUMO activating enzyme activity	1	0	0.08	1.00000	character(0)
1272	GO:0019992	diacylglycerol binding	2	0	0.17	1.00000	character(0)
1273	GO:0022821	potassium ion antiporter activity	5	0	0.42	1.00000	character(0)
1274	GO:0022824	transmitter-gated ion channel activity	14	0	1.17	1.00000	character(0)
1275	GO:0022835	transmitter-gated channel activity	14	0	1.17	1.00000	character(0)
1276	GO:0022848	acetylcholine-gated cation-selective cha...	6	0	0.5	1.00000	character(0)
1277	GO:0030060	L-malate dehydrogenase activity	2	0	0.17	1.00000	character(0)
1278	GO:0030144	alpha-1,6-mannosylglycoprotein 6-beta-N-...	8	0	0.67	1.00000	character(0)
1279	GO:0030145	manganese ion binding	10	0	0.84	1.00000	character(0)
1280	GO:0030151	molybdenum ion binding	5	0	0.42	1.00000	character(0)
1281	GO:0030158	protein xylosyltransferase activity	5	0	0.42	1.00000	character(0)
1282	GO:0030171	voltage-gated proton channel activity	2	0	0.17	1.00000	character(0)
1283	GO:0030215	semaphorin receptor binding	3	0	0.25	1.00000	character(0)
1284	GO:0030247	polysaccharide binding	7	0	0.59	1.00000	character(0)
1285	GO:0030274	LIM domain binding	1	0	0.08	1.00000	character(0)
1286	GO:0030276	clathrin binding	8	0	0.67	1.00000	character(0)
1287	GO:0030291	protein serine/threonine kinase inhibito...	5	0	0.42	1.00000	character(0)
1288	GO:0030295	protein kinase activator activity	2	0	0.17	1.00000	character(0)
1289	GO:0030332	cyclin binding	1	0	0.08	1.00000	character(0)
1290	GO:0030366	molybdopterin synthase activity	1	0	0.08	1.00000	character(0)
1291	GO:0030368	interleukin-17 receptor activity	3	0	0.25	1.00000	character(0)
1292	GO:0030371	translation repressor activity	2	0	0.17	1.00000	character(0)
1293	GO:0030374	nuclear receptor transcription coactivat...	2	0	0.17	1.00000	character(0)
1294	GO:0030429	kynureninase activity	1	0	0.08	1.00000	character(0)
1295	GO:0030507	spectrin binding	1	0	0.08	1.00000	character(0)
1296	GO:0030523	dihydrolipoamide S-acyltransferase activ...	1	0	0.08	1.00000	character(0)
1297	GO:0030547	receptor inhibitor activity	1	0	0.08	1.00000	character(0)
1298	GO:0030551	cyclic nucleotide binding	2	0	0.17	1.00000	character(0)
1299	GO:0030552	cAMP binding	1	0	0.08	1.00000	character(0)
1300	GO:0030580	quinone cofactor methyltransferase activ...	1	0	0.08	1.00000	character(0)
1301	GO:0030619	U1 snRNA binding	1	0	0.08	1.00000	character(0)
1302	GO:0030623	U5 snRNA binding	1	0	0.08	1.00000	character(0)
1303	GO:0030628	pre-mRNA 3'-splice site binding	1	0	0.08	1.00000	character(0)
1304	GO:0030674	protein binding, bridging	6	0	0.5	1.00000	character(0)
1305	GO:0030695	GTPase regulator activity	59	0	4.94	1.00000	character(0)
1306	GO:0030729	acetoacetate-CoA ligase activity	1	0	0.08	1.00000	character(0)
1307	GO:0030942	endoplasmic reticulum signal peptide bin...	2	0	0.17	1.00000	character(0)
1308	GO:0030955	potassium ion binding	1	0	0.08	1.00000	character(0)
1309	GO:0030975	thiamine binding	1	0	0.08	1.00000	character(0)
1310	GO:0031071	cysteine desulfurase activity	1	0	0.08	1.00000	character(0)
1311	GO:0031151	histone methyltransferase activity (H3-K...	2	0	0.17	1.00000	character(0)
1312	GO:0031418	L-ascorbic acid binding	18	0	1.51	1.00000	character(0)
1313	GO:0031419	cobalamin binding	3	0	0.25	1.00000	character(0)
1314	GO:0031420	alkali metal ion binding	1	0	0.08	1.00000	character(0)
1315	GO:0031491	nucleosome binding	1	0	0.08	1.00000	character(0)
1316	GO:0031543	peptidyl-proline dioxygenase activity	5	0	0.42	1.00000	character(0)
1317	GO:0031544	peptidyl-proline 3-dioxygenase activity	1	0	0.08	1.00000	character(0)
1318	GO:0031545	peptidyl-proline 4-dioxygenase activity	4	0	0.34	1.00000	character(0)
1319	GO:0031593	polyubiquitin modification-dependent pro...	3	0	0.25	1.00000	character(0)
1320	GO:0031683	G-protein beta/gamma-subunit complex bin...	6	0	0.5	1.00000	character(0)
1321	GO:0032027	myosin light chain binding	2	0	0.17	1.00000	character(0)
1322	GO:0032051	clathrin light chain binding	1	0	0.08	1.00000	character(0)
1323	GO:0032182	ubiquitin-like protein binding	7	0	0.59	1.00000	character(0)
1324	GO:0032183	SUMO binding	1	0	0.08	1.00000	character(0)
1325	GO:0032217	riboflavin transmembrane transporter act...	3	0	0.25	1.00000	character(0)
1326	GO:0032266	phosphatidylinositol-3-phosphate binding	7	0	0.59	1.00000	character(0)
1327	GO:0032296	double-stranded RNA-specific ribonucleas...	7	0	0.59	1.00000	character(0)
1328	GO:0032422	purine-rich negative regulatory element ...	1	0	0.08	1.00000	character(0)
1329	GO:0032451	demethylase activity	2	0	0.17	1.00000	character(0)
1330	GO:0032542	sulfiredoxin activity	2	0	0.17	1.00000	character(0)
1331	GO:0032574	5'-3' RNA helicase activity	4	0	0.34	1.00000	character(0)
1332	GO:0032813	tumor necrosis factor receptor superfami...	8	0	0.67	1.00000	character(0)
1333	GO:0032934	sterol binding	2	0	0.17	1.00000	character(0)
1334	GO:0032947	protein-containing complex scaffold acti...	1	0	0.08	1.00000	character(0)
1335	GO:0033149	FFAT motif binding	1	0	0.08	1.00000	character(0)
1336	GO:0033192	calmodulin-dependent protein phosphatase...	1	0	0.08	1.00000	character(0)
1337	GO:0033220	amide-transporting ATPase activity	4	0	0.34	1.00000	character(0)
1338	GO:0033549	MAP kinase phosphatase activity	6	0	0.5	1.00000	character(0)
1339	GO:0033592	RNA strand annealing activity	1	0	0.08	1.00000	character(0)
1340	GO:0033735	aspartate dehydrogenase activity	1	0	0.08	1.00000	character(0)
1341	GO:0033743	peptide-methionine (R)-S-oxide reductase...	3	0	0.25	1.00000	character(0)
1342	GO:0033765	steroid dehydrogenase activity, acting o...	3	0	0.25	1.00000	character(0)
1343	GO:0033961	cis-stilbene-oxide hydrolase activity	2	0	0.17	1.00000	character(0)
1344	GO:0033980	phosphonopyruvate decarboxylase activity	1	0	0.08	1.00000	character(0)
1345	GO:0033990	ectoine synthase activity	1	0	0.08	1.00000	character(0)
1346	GO:0034212	peptide N-acetyltransferase activity	12	0	1.01	1.00000	character(0)
1347	GO:0034237	protein kinase A regulatory subunit bind...	2	0	0.17	1.00000	character(0)
1348	GO:0034338	short-chain carboxylesterase activity	1	0	0.08	1.00000	character(0)
1349	GO:0034450	ubiquitin-ubiquitin ligase activity	4	0	0.34	1.00000	character(0)
1350	GO:0034483	heparan sulfate sulfotransferase activit...	3	0	0.25	1.00000	character(0)
1351	GO:0034593	phosphatidylinositol bisphosphate phosph...	6	0	0.5	1.00000	character(0)
1352	GO:0034595	phosphatidylinositol phosphate 5-phospha...	5	0	0.42	1.00000	character(0)
1353	GO:0034596	phosphatidylinositol phosphate 4-phospha...	2	0	0.17	1.00000	character(0)
1354	GO:0034597	phosphatidylinositol-4,5-bisphosphate 4-...	1	0	0.08	1.00000	character(0)
1355	GO:0035064	methylated histone binding	1	0	0.08	1.00000	character(0)
1356	GO:0035226	glutamate-cysteine ligase catalytic subu...	1	0	0.08	1.00000	character(0)
1357	GO:0035240	dopamine binding	2	0	0.17	1.00000	character(0)
1358	GO:0035252	UDP-xylosyltransferase activity	7	0	0.59	1.00000	character(0)
1359	GO:0035299	inositol pentakisphosphate 2-kinase acti...	3	0	0.25	1.00000	character(0)
1360	GO:0035312	5'-3' exodeoxyribonuclease activity	4	0	0.34	1.00000	character(0)
1361	GO:0035368	selenocysteine insertion sequence bindin...	2	0	0.17	1.00000	character(0)
1362	GO:0035381	ATP-gated ion channel activity	1	0	0.08	1.00000	character(0)
1363	GO:0035438	cyclic-di-GMP binding	1	0	0.08	1.00000	character(0)
1364	GO:0035515	oxidative RNA demethylase activity	2	0	0.17	1.00000	character(0)
1365	GO:0035586	purinergic receptor activity	1	0	0.08	1.00000	character(0)
1366	GO:0035591	signaling adaptor activity	2	0	0.17	1.00000	character(0)
1367	GO:0035596	methylthiotransferase activity	1	0	0.08	1.00000	character(0)
1368	GO:0035598	N6-threonylcarbomyladenosine methylthiot...	1	0	0.08	1.00000	character(0)
1369	GO:0035615	clathrin adaptor activity	2	0	0.17	1.00000	character(0)
1370	GO:0035650	AP-1 adaptor complex binding	1	0	0.08	1.00000	character(0)
1371	GO:0036002	pre-mRNA binding	4	0	0.34	1.00000	character(0)
1372	GO:0036054	protein-malonyllysine demalonylase activ...	1	0	0.08	1.00000	character(0)
1373	GO:0036055	protein-succinyllysine desuccinylase act...	1	0	0.08	1.00000	character(0)
1374	GO:0036080	purine nucleotide-sugar transmembrane tr...	2	0	0.17	1.00000	character(0)
1375	GO:0036137	kynurenine aminotransferase activity	1	0	0.08	1.00000	character(0)
1376	GO:0036310	annealing helicase activity	2	0	0.17	1.00000	character(0)
1377	GO:0036440	citrate synthase activity	1	0	0.08	1.00000	character(0)
1378	GO:0038062	protein tyrosine kinase collagen recepto...	2	0	0.17	1.00000	character(0)
1379	GO:0038064	collagen receptor activity	2	0	0.17	1.00000	character(0)
1380	GO:0042030	ATPase inhibitor activity	1	0	0.08	1.00000	character(0)
1381	GO:0042054	histone methyltransferase activity	12	0	1.01	1.00000	character(0)
1382	GO:0042084	5-methyltetrahydrofolate-dependent methy...	1	0	0.08	1.00000	character(0)
1383	GO:0042085	5-methyltetrahydropteroyltri-L-glutamate...	1	0	0.08	1.00000	character(0)
1384	GO:0042132	fructose 1,6-bisphosphate 1-phosphatase ...	1	0	0.08	1.00000	character(0)
1385	GO:0042277	peptide binding	5	0	0.42	1.00000	character(0)
1386	GO:0042281	dolichyl pyrophosphate Man9GlcNAc2 alpha...	1	0	0.08	1.00000	character(0)
1387	GO:0042283	dolichyl pyrophosphate Glc1Man9GlcNAc2 a...	2	0	0.17	1.00000	character(0)
1388	GO:0042284	sphingolipid delta-4 desaturase activity	1	0	0.08	1.00000	character(0)
1389	GO:0042285	xylosyltransferase activity	7	0	0.59	1.00000	character(0)
1390	GO:0042302	structural constituent of cuticle	1	0	0.08	1.00000	character(0)
1391	GO:0042393	histone binding	7	0	0.59	1.00000	character(0)
1392	GO:0042500	aspartic endopeptidase activity, intrame...	1	0	0.08	1.00000	character(0)
1393	GO:0042799	histone methyltransferase activity (H4-K...	1	0	0.08	1.00000	character(0)
1394	GO:0042800	histone methyltransferase activity (H3-K...	2	0	0.17	1.00000	character(0)
1395	GO:0042813	Wnt-activated receptor activity	3	0	0.25	1.00000	character(0)
1396	GO:0042826	histone deacetylase binding	2	0	0.17	1.00000	character(0)
1397	GO:0042979	ornithine decarboxylase regulator activi...	1	0	0.08	1.00000	character(0)
1398	GO:0043014	alpha-tubulin binding	1	0	0.08	1.00000	character(0)
1399	GO:0043022	ribosome binding	10	0	0.84	1.00000	character(0)
1400	GO:0043024	ribosomal small subunit binding	1	0	0.08	1.00000	character(0)
1401	GO:0043047	single-stranded telomeric DNA binding	1	0	0.08	1.00000	character(0)
1402	GO:0043130	ubiquitin binding	6	0	0.5	1.00000	character(0)
1403	GO:0043138	3'-5' DNA helicase activity	4	0	0.34	1.00000	character(0)
1404	GO:0043142	single-stranded DNA-dependent ATPase act...	1	0	0.08	1.00000	character(0)
1405	GO:0043175	RNA polymerase core enzyme binding	3	0	0.25	1.00000	character(0)
1406	GO:0043178	alcohol binding	7	0	0.59	1.00000	character(0)
1407	GO:0043236	laminin binding	1	0	0.08	1.00000	character(0)
1408	GO:0043515	kinetochore binding	1	0	0.08	1.00000	character(0)
1409	GO:0043531	ADP binding	3	0	0.25	1.00000	character(0)
1410	GO:0043546	molybdopterin cofactor binding	3	0	0.25	1.00000	character(0)
1411	GO:0043813	phosphatidylinositol-3,5-bisphosphate 5-...	3	0	0.25	1.00000	character(0)
1412	GO:0043998	H2A histone acetyltransferase activity	1	0	0.08	1.00000	character(0)
1413	GO:0044212	transcription regulatory region DNA bind...	22	0	1.84	1.00000	character(0)
1414	GO:0045127	N-acetylglucosamine kinase activity	1	0	0.08	1.00000	character(0)
1415	GO:0045131	pre-mRNA branch point binding	1	0	0.08	1.00000	character(0)
1416	GO:0045145	single-stranded DNA 5'-3' exodeoxyribonu...	1	0	0.08	1.00000	character(0)
1417	GO:0045296	cadherin binding	4	0	0.34	1.00000	character(0)
1418	GO:0045309	protein phosphorylated amino acid bindin...	1	0	0.08	1.00000	character(0)
1419	GO:0046030	inositol trisphosphate phosphatase activ...	1	0	0.08	1.00000	character(0)
1420	GO:0046332	SMAD binding	1	0	0.08	1.00000	character(0)
1421	GO:0046556	alpha-L-arabinofuranosidase activity	5	0	0.42	1.00000	character(0)
1422	GO:0046857	oxidoreductase activity, acting on other...	1	0	0.08	1.00000	character(0)
1423	GO:0046915	transition metal ion transmembrane trans...	7	0	0.59	1.00000	character(0)
1424	GO:0046921	alpha-(1->6)-fucosyltransferase activity	1	0	0.08	1.00000	character(0)
1425	GO:0046923	ER retention sequence binding	1	0	0.08	1.00000	character(0)
1426	GO:0046943	carboxylic acid transmembrane transporte...	4	0	0.34	1.00000	character(0)
1427	GO:0046975	histone methyltransferase activity (H3-K...	1	0	0.08	1.00000	character(0)
1428	GO:0047057	vitamin-K-epoxide reductase (warfarin-se...	2	0	0.17	1.00000	character(0)
1429	GO:0047150	betaine-homocysteine S-methyltransferase...	3	0	0.25	1.00000	character(0)
1430	GO:0047304	2-aminoethylphosphonate-pyruvate transam...	1	0	0.08	1.00000	character(0)
1431	GO:0047325	inositol tetrakisphosphate 1-kinase acti...	1	0	0.08	1.00000	character(0)
1432	GO:0047389	glycerophosphocholine phosphodiesterase ...	1	0	0.08	1.00000	character(0)
1433	GO:0047464	heparosan-N-sulfate-glucuronate 5-epimer...	1	0	0.08	1.00000	character(0)
1434	GO:0047486	chondroitin ABC lyase activity	7	0	0.59	1.00000	character(0)
1435	GO:0047617	acyl-CoA hydrolase activity	1	0	0.08	1.00000	character(0)
1436	GO:0047623	adenosine-phosphate deaminase activity	2	0	0.17	1.00000	character(0)
1437	GO:0047631	ADP-ribose diphosphatase activity	3	0	0.25	1.00000	character(0)
1438	GO:0047710	bis(5'-adenosyl)-triphosphatase activity	2	0	0.17	1.00000	character(0)
1439	GO:0047750	cholestenol delta-isomerase activity	3	0	0.25	1.00000	character(0)
1440	GO:0048019	receptor antagonist activity	1	0	0.08	1.00000	character(0)
1441	GO:0048029	monosaccharide binding	26	0	2.18	1.00000	character(0)
1442	GO:0048365	Rac GTPase binding	3	0	0.25	1.00000	character(0)
1443	GO:0048487	beta-tubulin binding	5	0	0.42	1.00000	character(0)
1444	GO:0048531	beta-1,3-galactosyltransferase activity	4	0	0.34	1.00000	character(0)
1445	GO:0050080	malonyl-CoA decarboxylase activity	2	0	0.17	1.00000	character(0)
1446	GO:0050113	inositol oxygenase activity	2	0	0.17	1.00000	character(0)
1447	GO:0050194	phosphonoacetaldehyde hydrolase activity	1	0	0.08	1.00000	character(0)
1448	GO:0050290	sphingomyelin phosphodiesterase D activi...	1	0	0.08	1.00000	character(0)
1449	GO:0050308	sugar-phosphatase activity	2	0	0.17	1.00000	character(0)
1450	GO:0050309	sugar-terminal-phosphatase activity	1	0	0.08	1.00000	character(0)
1451	GO:0050333	thiamin-triphosphatase activity	1	0	0.08	1.00000	character(0)
1452	GO:0050429	calcium-dependent phospholipase C activi...	3	0	0.25	1.00000	character(0)
1453	GO:0050497	transferase activity, transferring alkyl...	1	0	0.08	1.00000	character(0)
1454	GO:0050528	acyloxyacyl hydrolase activity	3	0	0.25	1.00000	character(0)
1455	GO:0050664	oxidoreductase activity, acting on NAD(P...	2	0	0.17	1.00000	character(0)
1456	GO:0050694	galactose 3-O-sulfotransferase activity	8	0	0.67	1.00000	character(0)
1457	GO:0050750	low-density lipoprotein particle recepto...	1	0	0.08	1.00000	character(0)
1458	GO:0050811	GABA receptor binding	3	0	0.25	1.00000	character(0)
1459	GO:0050839	cell adhesion molecule binding	5	0	0.42	1.00000	character(0)
1460	GO:0050840	extracellular matrix binding	2	0	0.17	1.00000	character(0)
1461	GO:0050897	cobalt ion binding	1	0	0.08	1.00000	character(0)
1462	GO:0051010	microtubule plus-end binding	2	0	0.17	1.00000	character(0)
1463	GO:0051015	actin filament binding	42	0	3.52	1.00000	character(0)
1464	GO:0051018	protein kinase A binding	2	0	0.17	1.00000	character(0)
1465	GO:0051119	sugar transmembrane transporter activity	1	0	0.08	1.00000	character(0)
1466	GO:0051185	coenzyme transmembrane transporter activ...	4	0	0.34	1.00000	character(0)
1467	GO:0051219	phosphoprotein binding	1	0	0.08	1.00000	character(0)
1468	GO:0051499	D-aminoacyl-tRNA deacylase activity	2	0	0.17	1.00000	character(0)
1469	GO:0051721	protein phosphatase 2A binding	5	0	0.42	1.00000	character(0)
1470	GO:0051723	protein methylesterase activity	2	0	0.17	1.00000	character(0)
1471	GO:0051748	UTP-monosaccharide-1-phosphate uridylylt...	1	0	0.08	1.00000	character(0)
1472	GO:0051751	alpha-1,4-mannosyltransferase activity	4	0	0.34	1.00000	character(0)
1473	GO:0051765	inositol tetrakisphosphate kinase activi...	1	0	0.08	1.00000	character(0)
1474	GO:0051766	inositol trisphosphate kinase activity	1	0	0.08	1.00000	character(0)
1475	GO:0051903	S-(hydroxymethyl)glutathione dehydrogena...	1	0	0.08	1.00000	character(0)
1476	GO:0051998	protein carboxyl O-methyltransferase act...	7	0	0.59	1.00000	character(0)
1477	GO:0052629	phosphatidylinositol-3,5-bisphosphate 3-...	1	0	0.08	1.00000	character(0)
1478	GO:0052725	inositol-1,3,4-trisphosphate 6-kinase ac...	1	0	0.08	1.00000	character(0)
1479	GO:0052726	inositol-1,3,4-trisphosphate 5-kinase ac...	1	0	0.08	1.00000	character(0)
1480	GO:0052742	phosphatidylinositol kinase activity	1	0	0.08	1.00000	character(0)
1481	GO:0052744	phosphatidylinositol monophosphate phosp...	2	0	0.17	1.00000	character(0)
1482	GO:0052745	inositol phosphate phosphatase activity	3	0	0.25	1.00000	character(0)
1483	GO:0052824	dolichyl-pyrophosphate Man7GlcNAc2 alpha...	2	0	0.17	1.00000	character(0)
1484	GO:0052834	inositol monophosphate phosphatase activ...	1	0	0.08	1.00000	character(0)
1485	GO:0052855	ADP-dependent NAD(P)H-hydrate dehydratas...	2	0	0.17	1.00000	character(0)
1486	GO:0060072	large conductance calcium-activated pota...	1	0	0.08	1.00000	character(0)
1487	GO:0061135	endopeptidase regulator activity	37	0	3.1	1.00000	character(0)
1488	GO:0061575	cyclin-dependent protein serine/threonin...	1	0	0.08	1.00000	character(0)
1489	GO:0061733	peptide-lysine-N-acetyltransferase activ...	12	0	1.01	1.00000	character(0)
1490	GO:0070008	serine-type exopeptidase activity	1	0	0.08	1.00000	character(0)
1491	GO:0070035	purine NTP-dependent helicase activity	1	0	0.08	1.00000	character(0)
1492	GO:0070063	RNA polymerase binding	3	0	0.25	1.00000	character(0)
1493	GO:0070138	ubiquitin-like protein-specific isopepti...	2	0	0.17	1.00000	character(0)
1494	GO:0070140	SUMO-specific isopeptidase activity	2	0	0.17	1.00000	character(0)
1495	GO:0070273	phosphatidylinositol-4-phosphate binding	5	0	0.42	1.00000	character(0)
1496	GO:0070290	N-acylphosphatidylethanolamine-specific ...	1	0	0.08	1.00000	character(0)
1497	GO:0070325	lipoprotein particle receptor binding	1	0	0.08	1.00000	character(0)
1498	GO:0070405	ammonium ion binding	2	0	0.17	1.00000	character(0)
1499	GO:0070491	repressing transcription factor binding	1	0	0.08	1.00000	character(0)
1500	GO:0070513	death domain binding	6	0	0.5	1.00000	character(0)
1501	GO:0070530	K63-linked polyubiquitin modification-de...	3	0	0.25	1.00000	character(0)
1502	GO:0070547	L-tyrosine aminotransferase activity	1	0	0.08	1.00000	character(0)
1503	GO:0070548	L-glutamine aminotransferase activity	1	0	0.08	1.00000	character(0)
1504	GO:0070566	adenylyltransferase activity	7	0	0.59	1.00000	character(0)
1505	GO:0070567	cytidylyltransferase activity	4	0	0.34	1.00000	character(0)
1506	GO:0070568	guanylyltransferase activity	4	0	0.34	1.00000	character(0)
1507	GO:0070569	uridylyltransferase activity	3	0	0.25	1.00000	character(0)
1508	GO:0070573	metallodipeptidase activity	4	0	0.34	1.00000	character(0)
1509	GO:0070577	lysine-acetylated histone binding	4	0	0.34	1.00000	character(0)
1510	GO:0070579	methylcytosine dioxygenase activity	2	0	0.17	1.00000	character(0)
1511	GO:0070628	proteasome binding	4	0	0.34	1.00000	character(0)
1512	GO:0070679	inositol 1,4,5 trisphosphate binding	7	0	0.59	1.00000	character(0)
1513	GO:0070717	poly-purine tract binding	1	0	0.08	1.00000	character(0)
1514	GO:0070773	protein-N-terminal glutamine amidohydrol...	1	0	0.08	1.00000	character(0)
1515	GO:0070840	dynein complex binding	2	0	0.17	1.00000	character(0)
1516	GO:0070851	growth factor receptor binding	3	0	0.25	1.00000	character(0)
1517	GO:0070890	sodium-dependent L-ascorbate transmembra...	1	0	0.08	1.00000	character(0)
1518	GO:0070976	TIR domain binding	10	0	0.84	1.00000	character(0)
1519	GO:0071077	adenosine 3',5'-bisphosphate transmembra...	3	0	0.25	1.00000	character(0)
1520	GO:0071253	connexin binding	1	0	0.08	1.00000	character(0)
1521	GO:0071933	Arp2/3 complex binding	1	0	0.08	1.00000	character(0)
1522	GO:0072345	NAADP-sensitive calcium-release channel ...	1	0	0.08	1.00000	character(0)
1523	GO:0072544	L-DOPA binding	2	0	0.17	1.00000	character(0)
1524	GO:0072545	tyrosine binding	2	0	0.17	1.00000	character(0)
1525	GO:0072572	poly-ADP-D-ribose binding	1	0	0.08	1.00000	character(0)
1526	GO:0080019	fatty-acyl-CoA reductase (alcohol-formin...	1	0	0.08	1.00000	character(0)
1527	GO:0080025	phosphatidylinositol-3,5-bisphosphate bi...	2	0	0.17	1.00000	character(0)
1528	GO:0080048	GDP-D-glucose phosphorylase activity	2	0	0.17	1.00000	character(0)
1529	GO:0080132	fatty acid alpha-hydroxylase activity	1	0	0.08	1.00000	character(0)
1530	GO:0090079	translation regulator activity, nucleic ...	1	0	0.08	1.00000	character(0)
1531	GO:0090482	vitamin transmembrane transporter activi...	6	0	0.5	1.00000	character(0)
1532	GO:0090599	alpha-glucosidase activity	2	0	0.17	1.00000	character(0)
1533	GO:0097020	COPII adaptor activity	1	0	0.08	1.00000	character(0)
1534	GO:0097617	annealing activity	3	0	0.25	1.00000	character(0)
1535	GO:0098518	polynucleotide phosphatase activity	1	0	0.08	1.00000	character(0)
1536	GO:0098519	nucleotide phosphatase activity, acting ...	1	0	0.08	1.00000	character(0)
1537	GO:0098531	transcription factor activity, direct li...	2	0	0.17	1.00000	character(0)
1538	GO:0098599	palmitoyl hydrolase activity	2	0	0.17	1.00000	character(0)
1539	GO:0098748	endocytic adaptor activity	2	0	0.17	1.00000	character(0)
1540	GO:0098809	nitrite reductase activity	1	0	0.08	1.00000	character(0)
1541	GO:0098847	sequence-specific single stranded DNA bi...	1	0	0.08	1.00000	character(0)
1542	GO:0098960	postsynaptic neurotransmitter receptor a...	6	0	0.5	1.00000	character(0)
1543	GO:0099094	ligand-gated cation channel activity	16	0	1.34	1.00000	character(0)
1544	GO:0099106	ion channel regulator activity	5	0	0.42	1.00000	character(0)
1545	GO:0099516	ion antiporter activity	14	0	1.17	1.00000	character(0)
1546	GO:0099529	neurotransmitter receptor activity invol...	6	0	0.5	1.00000	character(0)
1547	GO:0099604	ligand-gated calcium channel activity	5	0	0.42	1.00000	character(0)
1548	GO:0106017	phosphatidylinositol-3,4-bisphosphate ph...	1	0	0.08	1.00000	character(0)
1549	GO:0106018	phosphatidylinositol-3,5-bisphosphate ph...	4	0	0.34	1.00000	character(0)
1550	GO:0106019	phosphatidylinositol-4,5-bisphosphate ph...	1	0	0.08	1.00000	character(0)
1551	GO:0106050	tRNA 2'-O-methyltransferase activity	1	0	0.08	1.00000	character(0)
1552	GO:0106073	dolichyl pyrophosphate Glc2Man9GlcNAc2 a...	2	0	0.17	1.00000	character(0)
1553	GO:0106130	purine phosphoribosyltransferase activit...	2	0	0.17	1.00000	character(0)
1554	GO:0140030	modification-dependent protein binding	8	0	0.67	1.00000	character(0)
1555	GO:0140033	acetylation-dependent protein binding	4	0	0.34	1.00000	character(0)
1556	GO:0140034	methylation-dependent protein binding	1	0	0.08	1.00000	character(0)
1557	GO:0140102	catalytic activity, acting on a rRNA	7	0	0.59	1.00000	character(0)
1558	GO:0140103	catalytic activity, acting on a glycopro...	19	0	1.59	1.00000	character(0)
1559	GO:1901338	catecholamine binding	2	0	0.17	1.00000	character(0)
1560	GO:1901682	sulfur compound transmembrane transporte...	8	0	0.67	1.00000	character(0)
1561	GO:1901981	phosphatidylinositol phosphate binding	14	0	1.17	1.00000	character(0)
1562	GO:1902936	phosphatidylinositol bisphosphate bindin...	3	0	0.25	1.00000	character(0)
1563	GO:1904315	transmitter-gated ion channel activity i...	6	0	0.5	1.00000	character(0)
1564	GO:1990817	RNA adenylyltransferase activity	1	0	0.08	1.00000	character(0)
1565	GO:1990837	sequence-specific double-stranded DNA bi...	24	0	2.01	1.00000	character(0)
1566	GO:1990939	ATP-dependent microtubule motor activity	4	0	0.34	1.00000	character(0)
1567	GO:2001070	starch binding	1	0	0.08	1.00000	character(0)
